# Supplementary material for: Computationally designed high specificity inhibitors delineate the roles of BCL2 family proteins in cancer
Source: eLife. 2016 Nov 2;5:e20352. doi: 10.7554/eLife.20352 (PMC5127641; doi:10.7554/eLife.20352)
Supplement: Supplementary file 2. — PDB models of all computationally designed proteins (CDPs). Please see Supplementary file 1A for descriptions and computational statistics. DOI: http://dx.doi.org/10.7554/eLife.20352.027 [file elife-20352-supp2.gz]

Archive with 30 entries (30 files):
- CDP_models/2-CDP01.pdb
- CDP_models/2-CDP02.pdb
- CDP_models/2-CDP03.pdb
- CDP_models/2-CDP04.pdb
- CDP_models/2-CDP05.pdb
- CDP_models/2-CDP06.pdb
- CDP_models/2-CDP07.pdb
- CDP_models/B-CDP01.pdb
- CDP_models/F-CDP01.pdb
- CDP_models/M-CDP01.pdb
- CDP_models/M-CDP02.pdb
- CDP_models/M-CDP03.pdb
- CDP_models/M-CDP04.pdb
- CDP_models/M-CDP05.pdb
- CDP_models/W-CDP01.pdb
- CDP_models/W-CDP02.pdb
- CDP_models/W-CDP03.pdb
- CDP_models/W-CDP04.pdb
- CDP_models/W-CDP05.pdb
- CDP_models/X-CDP01.pdb
- CDP_models/X-CDP02.pdb
- CDP_models/X-CDP03.pdb
- CDP_models/X-CDP04.pdb
- CDP_models/X-CDP05.pdb
- CDP_models/X-CDP06.pdb
- CDP_models/X-CDP07.pdb
- CDP_models/X-CDP08.pdb
- CDP_models/X-CDP09.pdb
- CDP_models/X-CDP10.pdb
- CDP_models/X-CDP11.pdb
