# Supplementary material for: Computationally designed high specificity inhibitors delineate the roles of BCL2 family proteins in cancer
Source: eLife. 2016 Nov 2;5:e20352. doi: 10.7554/eLife.20352 (PMC5127641; doi:10.7554/eLife.20352)
Supplement: Supplementary file 2. — PDB models of all computationally designed proteins (CDPs). Please see Supplementary file 1A for descriptions and computational statistics. DOI: http://dx.doi.org/10.7554/eLife.20352.027 [file elife-20352-supp2.gz › CDP_models/2-CDP01.pdb]

ATOM      1  N   ASP A   1      23.365  -3.726 -17.479  1.00  0.00           N  
ATOM      2  CA  ASP A   1      22.982  -5.102 -17.028  1.00  0.00           C  
ATOM      3  C   ASP A   1      24.201  -6.005 -16.758  1.00  0.00           C  
ATOM      4  O   ASP A   1      24.401  -6.452 -15.634  1.00  0.00           O  
ATOM      5  CB  ASP A   1      22.087  -5.775 -18.071  1.00  0.00           C  
ATOM      6  CG  ASP A   1      20.705  -5.142 -18.163  1.00  0.00           C  
ATOM      7  OD1 ASP A   1      20.340  -4.426 -17.261  1.00  0.00           O  
ATOM      8  OD2 ASP A   1      20.027  -5.381 -19.134  1.00  0.00           O1-
ATOM      9  N   ASN A   2      24.989  -6.292 -17.795  1.00  0.00           N  
ATOM     10  CA  ASN A   2      26.065  -7.268 -17.703  1.00  0.00           C  
ATOM     11  C   ASN A   2      27.144  -6.600 -16.881  1.00  0.00           C  
ATOM     12  O   ASN A   2      27.866  -7.228 -16.098  1.00  0.00           O  
ATOM     13  CB  ASN A   2      26.574  -7.696 -19.067  1.00  0.00           C  
ATOM     14  CG  ASN A   2      25.593  -8.566 -19.804  1.00  0.00           C  
ATOM     15  ND2 ASN A   2      25.648  -8.530 -21.111  1.00  0.00           N  
ATOM     16  OD1 ASN A   2      24.783  -9.269 -19.187  1.00  0.00           O  
ATOM     17  N   ARG A   3      27.214  -5.294 -17.082  1.00  0.00           N  
ATOM     18  CA  ARG A   3      28.178  -4.437 -16.440  1.00  0.00           C  
ATOM     19  C   ARG A   3      27.907  -4.404 -14.940  1.00  0.00           C  
ATOM     20  O   ARG A   3      28.827  -4.300 -14.130  1.00  0.00           O  
ATOM     21  CB  ARG A   3      28.116  -3.028 -17.012  1.00  0.00           C  
ATOM     22  CG  ARG A   3      29.190  -2.081 -16.499  1.00  0.00           C  
ATOM     23  CD  ARG A   3      29.155  -0.776 -17.208  1.00  0.00           C  
ATOM     24  NE  ARG A   3      30.138   0.155 -16.678  1.00  0.00           N  
ATOM     25  CZ  ARG A   3      30.301   1.422 -17.107  1.00  0.00           C  
ATOM     26  NH1 ARG A   3      29.541   1.892 -18.071  1.00  0.00           N1+
ATOM     27  NH2 ARG A   3      31.225   2.192 -16.559  1.00  0.00           N  
ATOM     28  N   GLU A   4      26.633  -4.494 -14.582  1.00  0.00           N  
ATOM     29  CA  GLU A   4      26.231  -4.457 -13.185  1.00  0.00           C  
ATOM     30  C   GLU A   4      26.642  -5.789 -12.572  1.00  0.00           C  
ATOM     31  O   GLU A   4      27.134  -5.846 -11.441  1.00  0.00           O  
ATOM     32  CB  GLU A   4      24.726  -4.228 -13.039  1.00  0.00           C  
ATOM     33  CG  GLU A   4      24.239  -4.147 -11.599  1.00  0.00           C  
ATOM     34  CD  GLU A   4      22.775  -3.818 -11.493  1.00  0.00           C  
ATOM     35  OE1 GLU A   4      22.155  -3.622 -12.511  1.00  0.00           O  
ATOM     36  OE2 GLU A   4      22.277  -3.764 -10.395  1.00  0.00           O1-
ATOM     37  N   ILE A   5      26.427  -6.855 -13.331  1.00  0.00           N  
ATOM     38  CA  ILE A   5      26.716  -8.209 -12.885  1.00  0.00           C  
ATOM     39  C   ILE A   5      28.232  -8.260 -12.592  1.00  0.00           C  
ATOM     40  O   ILE A   5      28.658  -8.713 -11.530  1.00  0.00           O  
ATOM     41  CB  ILE A   5      26.322  -9.259 -13.940  1.00  0.00           C  
ATOM     42  CG1 ILE A   5      24.799  -9.331 -14.079  1.00  0.00           C  
ATOM     43  CG2 ILE A   5      26.891 -10.621 -13.575  1.00  0.00           C  
ATOM     44  CD1 ILE A   5      24.331 -10.107 -15.288  1.00  0.00           C  
ATOM     45  N   VAL A   6      29.037  -7.759 -13.523  1.00  0.00           N  
ATOM     46  CA  VAL A   6      30.483  -7.698 -13.331  1.00  0.00           C  
ATOM     47  C   VAL A   6      30.843  -6.849 -12.096  1.00  0.00           C  
ATOM     48  O   VAL A   6      31.624  -7.278 -11.237  1.00  0.00           O  
ATOM     49  CB  VAL A   6      31.159  -7.104 -14.581  1.00  0.00           C  
ATOM     50  CG1 VAL A   6      32.624  -6.801 -14.302  1.00  0.00           C  
ATOM     51  CG2 VAL A   6      31.021  -8.066 -15.751  1.00  0.00           C  
ATOM     52  N   MET A   7      30.265  -5.651 -12.006  1.00  0.00           N  
ATOM     53  CA  MET A   7      30.505  -4.753 -10.874  1.00  0.00           C  
ATOM     54  C   MET A   7      30.293  -5.433  -9.534  1.00  0.00           C  
ATOM     55  O   MET A   7      31.122  -5.335  -8.629  1.00  0.00           O  
ATOM     56  CB  MET A   7      29.603  -3.525 -10.980  1.00  0.00           C  
ATOM     57  CG  MET A   7      29.732  -2.546  -9.822  1.00  0.00           C  
ATOM     58  SD  MET A   7      28.556  -1.182  -9.930  1.00  0.00           S  
ATOM     59  CE  MET A   7      27.015  -2.038  -9.615  1.00  0.00           C  
ATOM     60  N   LYS A   8      29.149  -6.102  -9.417  1.00  0.00           N  
ATOM     61  CA  LYS A   8      28.786  -6.812  -8.204  1.00  0.00           C  
ATOM     62  C   LYS A   8      29.607  -8.055  -7.941  1.00  0.00           C  
ATOM     63  O   LYS A   8      29.876  -8.377  -6.780  1.00  0.00           O  
ATOM     64  CB  LYS A   8      27.304  -7.186  -8.251  1.00  0.00           C  
ATOM     65  CG  LYS A   8      26.353  -5.998  -8.185  1.00  0.00           C  
ATOM     66  CD  LYS A   8      26.439  -5.296  -6.838  1.00  0.00           C  
ATOM     67  CE  LYS A   8      25.396  -4.193  -6.721  1.00  0.00           C  
ATOM     68  NZ  LYS A   8      25.486  -3.480  -5.418  1.00  0.00           N1+
ATOM     69  N   TYR A   9      30.012  -8.752  -9.003  1.00  0.00           N  
ATOM     70  CA  TYR A   9      30.794  -9.964  -8.808  1.00  0.00           C  
ATOM     71  C   TYR A   9      32.151  -9.570  -8.250  1.00  0.00           C  
ATOM     72  O   TYR A   9      32.669 -10.216  -7.335  1.00  0.00           O  
ATOM     73  CB  TYR A   9      30.999 -10.735 -10.112  1.00  0.00           C  
ATOM     74  CG  TYR A   9      31.509 -12.133  -9.850  1.00  0.00           C  
ATOM     75  CD1 TYR A   9      30.616 -13.186  -9.621  1.00  0.00           C  
ATOM     76  CD2 TYR A   9      32.874 -12.386  -9.733  1.00  0.00           C  
ATOM     77  CE1 TYR A   9      31.076 -14.459  -9.274  1.00  0.00           C  
ATOM     78  CE2 TYR A   9      33.348 -13.654  -9.388  1.00  0.00           C  
ATOM     79  CZ  TYR A   9      32.444 -14.684  -9.158  1.00  0.00           C  
ATOM     80  OH  TYR A   9      32.914 -15.932  -8.796  1.00  0.00           O  
ATOM     81  N   ILE A  10      32.723  -8.509  -8.816  1.00  0.00           N  
ATOM     82  CA  ILE A  10      34.033  -8.051  -8.408  1.00  0.00           C  
ATOM     83  C   ILE A  10      33.871  -7.498  -7.004  1.00  0.00           C  
ATOM     84  O   ILE A  10      34.718  -7.725  -6.140  1.00  0.00           O  
ATOM     85  CB  ILE A  10      34.596  -6.976  -9.356  1.00  0.00           C  
ATOM     86  CG1 ILE A  10      34.801  -7.556 -10.758  1.00  0.00           C  
ATOM     87  CG2 ILE A  10      35.901  -6.417  -8.811  1.00  0.00           C  
ATOM     88  CD1 ILE A  10      35.722  -8.755 -10.794  1.00  0.00           C  
ATOM     89  N   HIS A  11      32.781  -6.788  -6.759  1.00  0.00           N  
ATOM     90  CA  HIS A  11      32.583  -6.263  -5.427  1.00  0.00           C  
ATOM     91  C   HIS A  11      32.588  -7.419  -4.437  1.00  0.00           C  
ATOM     92  O   HIS A  11      33.306  -7.387  -3.435  1.00  0.00           O  
ATOM     93  CB  HIS A  11      31.270  -5.481  -5.331  1.00  0.00           C  
ATOM     94  CG  HIS A  11      30.978  -4.960  -3.958  1.00  0.00           C  
ATOM     95  CD2 HIS A  11      30.178  -5.436  -2.974  1.00  0.00           C  
ATOM     96  ND1 HIS A  11      31.550  -3.806  -3.464  1.00  0.00           N  
ATOM     97  CE1 HIS A  11      31.112  -3.594  -2.234  1.00  0.00           C  
ATOM     98  NE2 HIS A  11      30.280  -4.569  -1.915  1.00  0.00           N  
ATOM     99  N   TYR A  12      31.803  -8.450  -4.738  1.00  0.00           N  
ATOM    100  CA  TYR A  12      31.710  -9.627  -3.888  1.00  0.00           C  
ATOM    101  C   TYR A  12      33.043 -10.342  -3.684  1.00  0.00           C  
ATOM    102  O   TYR A  12      33.362 -10.739  -2.566  1.00  0.00           O  
ATOM    103  CB  TYR A  12      30.684 -10.602  -4.468  1.00  0.00           C  
ATOM    104  CG  TYR A  12      29.260 -10.094  -4.416  1.00  0.00           C  
ATOM    105  CD1 TYR A  12      28.905  -9.123  -3.492  1.00  0.00           C  
ATOM    106  CD2 TYR A  12      28.311 -10.598  -5.293  1.00  0.00           C  
ATOM    107  CE1 TYR A  12      27.604  -8.657  -3.444  1.00  0.00           C  
ATOM    108  CE2 TYR A  12      27.011 -10.133  -5.245  1.00  0.00           C  
ATOM    109  CZ  TYR A  12      26.657  -9.167  -4.325  1.00  0.00           C  
ATOM    110  OH  TYR A  12      25.362  -8.705  -4.277  1.00  0.00           O  
ATOM    111  N   LYS A  13      33.819 -10.516  -4.750  1.00  0.00           N  
ATOM    112  CA  LYS A  13      35.094 -11.207  -4.632  1.00  0.00           C  
ATOM    113  C   LYS A  13      36.082 -10.448  -3.766  1.00  0.00           C  
ATOM    114  O   LYS A  13      36.793 -11.028  -2.953  1.00  0.00           O  
ATOM    115  CB  LYS A  13      35.695 -11.447  -6.018  1.00  0.00           C  
ATOM    116  CG  LYS A  13      37.030 -12.180  -6.006  1.00  0.00           C  
ATOM    117  CD  LYS A  13      36.862 -13.629  -5.575  1.00  0.00           C  
ATOM    118  CE  LYS A  13      38.202 -14.347  -5.510  1.00  0.00           C  
ATOM    119  NZ  LYS A  13      38.048 -15.778  -5.134  1.00  0.00           N1+
ATOM    120  N   LEU A  14      36.096  -9.133  -3.940  1.00  0.00           N  
ATOM    121  CA  LEU A  14      36.938  -8.263  -3.142  1.00  0.00           C  
ATOM    122  C   LEU A  14      36.484  -8.248  -1.682  1.00  0.00           C  
ATOM    123  O   LEU A  14      37.307  -8.202  -0.769  1.00  0.00           O  
ATOM    124  CB  LEU A  14      36.912  -6.839  -3.711  1.00  0.00           C  
ATOM    125  CG  LEU A  14      37.624  -6.648  -5.056  1.00  0.00           C  
ATOM    126  CD1 LEU A  14      37.352  -5.244  -5.580  1.00  0.00           C  
ATOM    127  CD2 LEU A  14      39.117  -6.887  -4.880  1.00  0.00           C  
ATOM    128  N   SER A  15      35.171  -8.299  -1.473  1.00  0.00           N  
ATOM    129  CA  SER A  15      34.574  -8.303  -0.138  1.00  0.00           C  
ATOM    130  C   SER A  15      35.132  -9.496   0.636  1.00  0.00           C  
ATOM    131  O   SER A  15      35.450  -9.413   1.827  1.00  0.00           O  
ATOM    132  CB  SER A  15      33.061  -8.384  -0.220  1.00  0.00           C  
ATOM    133  OG  SER A  15      32.489  -8.388   1.059  1.00  0.00           O  
ATOM    134  N   GLN A  16      35.202 -10.615  -0.074  1.00  0.00           N  
ATOM    135  CA  GLN A  16      35.703 -11.890   0.420  1.00  0.00           C  
ATOM    136  C   GLN A  16      37.182 -11.914   0.775  1.00  0.00           C  
ATOM    137  O   GLN A  16      37.683 -12.932   1.261  1.00  0.00           O  
ATOM    138  CB  GLN A  16      35.425 -12.981  -0.618  1.00  0.00           C  
ATOM    139  CG  GLN A  16      33.953 -13.316  -0.790  1.00  0.00           C  
ATOM    140  CD  GLN A  16      33.713 -14.312  -1.908  1.00  0.00           C  
ATOM    141  NE2 GLN A  16      32.614 -15.052  -1.816  1.00  0.00           N  
ATOM    142  OE1 GLN A  16      34.508 -14.416  -2.847  1.00  0.00           O  
ATOM    143  N   ARG A  17      37.885 -10.816   0.503  1.00  0.00           N  
ATOM    144  CA  ARG A  17      39.280 -10.693   0.898  1.00  0.00           C  
ATOM    145  C   ARG A  17      39.447  -9.364   1.624  1.00  0.00           C  
ATOM    146  O   ARG A  17      40.557  -8.830   1.745  1.00  0.00           O  
ATOM    147  CB  ARG A  17      40.208 -10.756  -0.305  1.00  0.00           C  
ATOM    148  CG  ARG A  17      40.241 -12.099  -1.019  1.00  0.00           C  
ATOM    149  CD  ARG A  17      40.862 -13.152  -0.176  1.00  0.00           C  
ATOM    150  NE  ARG A  17      40.938 -14.427  -0.870  1.00  0.00           N  
ATOM    151  CZ  ARG A  17      39.969 -15.363  -0.861  1.00  0.00           C  
ATOM    152  NH1 ARG A  17      38.858 -15.151  -0.192  1.00  0.00           N1+
ATOM    153  NH2 ARG A  17      40.135 -16.493  -1.526  1.00  0.00           N  
ATOM    154  N   GLY A  18      38.320  -8.876   2.153  1.00  0.00           N  
ATOM    155  CA  GLY A  18      38.310  -7.699   3.007  1.00  0.00           C  
ATOM    156  C   GLY A  18      38.511  -6.349   2.348  1.00  0.00           C  
ATOM    157  O   GLY A  18      38.980  -5.416   2.983  1.00  0.00           O  
ATOM    158  N   TYR A  19      38.140  -6.237   1.081  1.00  0.00           N  
ATOM    159  CA  TYR A  19      38.364  -5.018   0.309  1.00  0.00           C  
ATOM    160  C   TYR A  19      37.041  -4.415  -0.132  1.00  0.00           C  
ATOM    161  O   TYR A  19      36.167  -5.130  -0.635  1.00  0.00           O  
ATOM    162  CB  TYR A  19      39.252  -5.300  -0.905  1.00  0.00           C  
ATOM    163  CG  TYR A  19      40.624  -5.827  -0.550  1.00  0.00           C  
ATOM    164  CD1 TYR A  19      41.034  -7.067  -1.019  1.00  0.00           C  
ATOM    165  CD2 TYR A  19      41.473  -5.071   0.245  1.00  0.00           C  
ATOM    166  CE1 TYR A  19      42.288  -7.549  -0.694  1.00  0.00           C  
ATOM    167  CE2 TYR A  19      42.726  -5.553   0.570  1.00  0.00           C  
ATOM    168  CZ  TYR A  19      43.134  -6.786   0.104  1.00  0.00           C  
ATOM    169  OH  TYR A  19      44.382  -7.266   0.427  1.00  0.00           O  
ATOM    170  N   GLU A  20      36.867  -3.111   0.038  1.00  0.00           N  
ATOM    171  CA  GLU A  20      35.683  -2.504  -0.533  1.00  0.00           C  
ATOM    172  C   GLU A  20      36.054  -1.843  -1.850  1.00  0.00           C  
ATOM    173  O   GLU A  20      37.212  -1.499  -2.080  1.00  0.00           O  
ATOM    174  CB  GLU A  20      35.075  -1.480   0.428  1.00  0.00           C  
ATOM    175  CG  GLU A  20      34.554  -2.073   1.731  1.00  0.00           C  
ATOM    176  CD  GLU A  20      33.950  -1.041   2.643  1.00  0.00           C  
ATOM    177  OE1 GLU A  20      34.033   0.122   2.330  1.00  0.00           O  
ATOM    178  OE2 GLU A  20      33.402  -1.418   3.652  1.00  0.00           O1-
ATOM    179  N   TRP A  21      35.073  -1.671  -2.722  1.00  0.00           N  
ATOM    180  CA  TRP A  21      35.320  -1.089  -4.029  1.00  0.00           C  
ATOM    181  C   TRP A  21      33.991  -0.620  -4.580  1.00  0.00           C  
ATOM    182  O   TRP A  21      32.985  -1.311  -4.434  1.00  0.00           O  
ATOM    183  CB  TRP A  21      35.927  -2.162  -4.926  1.00  0.00           C  
ATOM    184  CG  TRP A  21      36.135  -1.772  -6.357  1.00  0.00           C  
ATOM    185  CD1 TRP A  21      37.108  -0.962  -6.859  1.00  0.00           C  
ATOM    186  CD2 TRP A  21      35.353  -2.199  -7.475  1.00  0.00           C  
ATOM    187  CE2 TRP A  21      35.915  -1.609  -8.627  1.00  0.00           C  
ATOM    188  CE3 TRP A  21      34.230  -3.025  -7.617  1.00  0.00           C  
ATOM    189  NE1 TRP A  21      36.985  -0.861  -8.220  1.00  0.00           N  
ATOM    190  CZ2 TRP A  21      35.393  -1.817  -9.903  1.00  0.00           C  
ATOM    191  CZ3 TRP A  21      33.709  -3.230  -8.888  1.00  0.00           C  
ATOM    192  CH2 TRP A  21      34.294  -2.630 -10.015  1.00  0.00           C  
ATOM    193  N   ASP A  22      33.977   0.556  -5.205  1.00  0.00           N  
ATOM    194  CA  ASP A  22      32.813   0.973  -5.987  1.00  0.00           C  
ATOM    195  C   ASP A  22      32.888   0.426  -7.407  1.00  0.00           C  
ATOM    196  O   ASP A  22      33.692   0.894  -8.211  1.00  0.00           O  
ATOM    197  CB  ASP A  22      32.708   2.500  -6.028  1.00  0.00           C  
ATOM    198  CG  ASP A  22      31.475   2.989  -6.774  1.00  0.00           C  
ATOM    199  OD1 ASP A  22      30.802   2.179  -7.367  1.00  0.00           O  
ATOM    200  OD2 ASP A  22      31.217   4.168  -6.747  1.00  0.00           O1-
ATOM    201  N   VAL A  23      19.639 -12.563  -6.929  1.00  0.00           N  
ATOM    202  CA  VAL A  23      18.868 -13.672  -7.473  1.00  0.00           C  
ATOM    203  C   VAL A  23      19.471 -14.094  -8.801  1.00  0.00           C  
ATOM    204  O   VAL A  23      19.682 -15.280  -9.061  1.00  0.00           O  
ATOM    205  CB  VAL A  23      17.394 -13.272  -7.671  1.00  0.00           C  
ATOM    206  CG1 VAL A  23      16.621 -14.399  -8.340  1.00  0.00           C  
ATOM    207  CG2 VAL A  23      16.771 -12.913  -6.331  1.00  0.00           C  
ATOM    208  N   VAL A  24      19.710 -13.098  -9.648  1.00  0.00           N  
ATOM    209  CA  VAL A  24      20.406 -13.262 -10.923  1.00  0.00           C  
ATOM    210  C   VAL A  24      21.867 -13.254 -10.450  1.00  0.00           C  
ATOM    211  O   VAL A  24      22.731 -13.969 -10.972  1.00  0.00           O  
ATOM    212  CB  VAL A  24      20.116 -12.124 -11.920  1.00  0.00           C  
ATOM    213  CG1 VAL A  24      20.790 -10.835 -11.469  1.00  0.00           C  
ATOM    214  CG2 VAL A  24      20.588 -12.520 -13.311  1.00  0.00           C  
ATOM    215  N   HIS A  25      22.091 -12.444  -9.416  1.00  0.00           N  
ATOM    216  CA  HIS A  25      23.398 -12.249  -8.805  1.00  0.00           C  
ATOM    217  C   HIS A  25      23.661 -13.341  -7.774  1.00  0.00           C  
ATOM    218  O   HIS A  25      24.785 -13.823  -7.664  1.00  0.00           O  
ATOM    219  CB  HIS A  25      23.495 -10.870  -8.146  1.00  0.00           C  
ATOM    220  CG  HIS A  25      23.582  -9.741  -9.126  1.00  0.00           C  
ATOM    221  CD2 HIS A  25      24.116  -9.676 -10.368  1.00  0.00           C  
ATOM    222  ND1 HIS A  25      23.077  -8.485  -8.860  1.00  0.00           N  
ATOM    223  CE1 HIS A  25      23.296  -7.697  -9.899  1.00  0.00           C  
ATOM    224  NE2 HIS A  25      23.924  -8.395 -10.826  1.00  0.00           N  
ATOM    225  N   LEU A  26      22.621 -13.731  -7.034  1.00  0.00           N  
ATOM    226  CA  LEU A  26      22.762 -14.679  -5.933  1.00  0.00           C  
ATOM    227  C   LEU A  26      23.188 -16.054  -6.455  1.00  0.00           C  
ATOM    228  O   LEU A  26      24.131 -16.669  -5.938  1.00  0.00           O  
ATOM    229  CB  LEU A  26      21.440 -14.799  -5.164  1.00  0.00           C  
ATOM    230  CG  LEU A  26      21.438 -15.794  -3.995  1.00  0.00           C  
ATOM    231  CD1 LEU A  26      22.481 -15.375  -2.969  1.00  0.00           C  
ATOM    232  CD2 LEU A  26      20.050 -15.846  -3.375  1.00  0.00           C  
ATOM    233  N   THR A  27      22.491 -16.540  -7.478  1.00  0.00           N  
ATOM    234  CA  THR A  27      22.767 -17.864  -8.000  1.00  0.00           C  
ATOM    235  C   THR A  27      24.169 -17.869  -8.594  1.00  0.00           C  
ATOM    236  O   THR A  27      24.862 -18.885  -8.587  1.00  0.00           O  
ATOM    237  CB  THR A  27      21.733 -18.286  -9.061  1.00  0.00           C  
ATOM    238  CG2 THR A  27      20.356 -18.437  -8.433  1.00  0.00           C  
ATOM    239  OG1 THR A  27      21.677 -17.297 -10.097  1.00  0.00           O  
ATOM    240  N   LEU A  28      24.580 -16.711  -9.103  1.00  0.00           N  
ATOM    241  CA  LEU A  28      25.928 -16.533  -9.605  1.00  0.00           C  
ATOM    242  C   LEU A  28      26.982 -16.421  -8.505  1.00  0.00           C  
ATOM    243  O   LEU A  28      28.091 -16.931  -8.657  1.00  0.00           O  
ATOM    244  CB  LEU A  28      25.980 -15.279 -10.487  1.00  0.00           C  
ATOM    245  CG  LEU A  28      27.327 -14.997 -11.164  1.00  0.00           C  
ATOM    246  CD1 LEU A  28      27.705 -16.175 -12.054  1.00  0.00           C  
ATOM    247  CD2 LEU A  28      27.229 -13.711 -11.972  1.00  0.00           C  
ATOM    248  N   ARG A  29      26.652 -15.757  -7.401  1.00  0.00           N  
ATOM    249  CA  ARG A  29      27.626 -15.597  -6.329  1.00  0.00           C  
ATOM    250  C   ARG A  29      27.908 -16.999  -5.821  1.00  0.00           C  
ATOM    251  O   ARG A  29      29.053 -17.386  -5.591  1.00  0.00           O  
ATOM    252  CB  ARG A  29      27.106 -14.712  -5.207  1.00  0.00           C  
ATOM    253  CG  ARG A  29      28.104 -14.445  -4.090  1.00  0.00           C  
ATOM    254  CD  ARG A  29      27.551 -13.515  -3.071  1.00  0.00           C  
ATOM    255  NE  ARG A  29      28.498 -13.260  -1.998  1.00  0.00           N  
ATOM    256  CZ  ARG A  29      28.257 -12.467  -0.937  1.00  0.00           C  
ATOM    257  NH1 ARG A  29      27.097 -11.857  -0.822  1.00  0.00           N1+
ATOM    258  NH2 ARG A  29      29.187 -12.299  -0.012  1.00  0.00           N  
ATOM    259  N   GLN A  30      26.817 -17.741  -5.641  1.00  0.00           N  
ATOM    260  CA  GLN A  30      26.833 -19.103  -5.120  1.00  0.00           C  
ATOM    261  C   GLN A  30      27.525 -20.082  -6.073  1.00  0.00           C  
ATOM    262  O   GLN A  30      28.306 -20.937  -5.653  1.00  0.00           O  
ATOM    263  CB  GLN A  30      25.404 -19.576  -4.839  1.00  0.00           C  
ATOM    264  CG  GLN A  30      24.714 -18.835  -3.707  1.00  0.00           C  
ATOM    265  CD  GLN A  30      25.325 -19.149  -2.353  1.00  0.00           C  
ATOM    266  NE2 GLN A  30      25.642 -18.108  -1.593  1.00  0.00           N  
ATOM    267  OE1 GLN A  30      25.508 -20.316  -1.996  1.00  0.00           O  
ATOM    268  N   ALA A  31      27.240 -19.954  -7.358  1.00  0.00           N  
ATOM    269  CA  ALA A  31      27.910 -20.761  -8.362  1.00  0.00           C  
ATOM    270  C   ALA A  31      29.420 -20.490  -8.398  1.00  0.00           C  
ATOM    271  O   ALA A  31      30.226 -21.411  -8.552  1.00  0.00           O  
ATOM    272  CB  ALA A  31      27.275 -20.484  -9.712  1.00  0.00           C  
ATOM    273  N   GLY A  32      29.798 -19.222  -8.263  1.00  0.00           N  
ATOM    274  CA  GLY A  32      31.208 -18.869  -8.221  1.00  0.00           C  
ATOM    275  C   GLY A  32      31.918 -19.378  -6.977  1.00  0.00           C  
ATOM    276  O   GLY A  32      33.093 -19.762  -7.030  1.00  0.00           O  
ATOM    277  N   ASP A  33      31.229 -19.368  -5.842  1.00  0.00           N  
ATOM    278  CA  ASP A  33      31.868 -19.830  -4.628  1.00  0.00           C  
ATOM    279  C   ASP A  33      32.052 -21.327  -4.774  1.00  0.00           C  
ATOM    280  O   ASP A  33      33.053 -21.890  -4.319  1.00  0.00           O  
ATOM    281  CB  ASP A  33      31.033 -19.503  -3.388  1.00  0.00           C  
ATOM    282  CG  ASP A  33      31.090 -18.029  -3.007  1.00  0.00           C  
ATOM    283  OD1 ASP A  33      31.933 -17.335  -3.524  1.00  0.00           O  
ATOM    284  OD2 ASP A  33      30.290 -17.613  -2.204  1.00  0.00           O1-
ATOM    285  N   ASP A  34      31.089 -21.965  -5.438  1.00  0.00           N  
ATOM    286  CA  ASP A  34      31.109 -23.415  -5.635  1.00  0.00           C  
ATOM    287  C   ASP A  34      32.334 -23.733  -6.507  1.00  0.00           C  
ATOM    288  O   ASP A  34      33.134 -24.619  -6.193  1.00  0.00           O  
ATOM    289  CB  ASP A  34      29.822 -23.911  -6.301  1.00  0.00           C  
ATOM    290  CG  ASP A  34      29.693 -25.428  -6.286  1.00  0.00           C  
ATOM    291  OD1 ASP A  34      29.599 -25.985  -5.219  1.00  0.00           O  
ATOM    292  OD2 ASP A  34      29.690 -26.014  -7.341  1.00  0.00           O1-
ATOM    293  N   PHE A  35      32.452 -22.994  -7.606  1.00  0.00           N  
ATOM    294  CA  PHE A  35      33.521 -23.160  -8.581  1.00  0.00           C  
ATOM    295  C   PHE A  35      34.840 -22.950  -7.821  1.00  0.00           C  
ATOM    296  O   PHE A  35      35.773 -23.768  -7.899  1.00  0.00           O  
ATOM    297  CB  PHE A  35      33.387 -22.163  -9.735  1.00  0.00           C  
ATOM    298  CG  PHE A  35      34.489 -22.263 -10.752  1.00  0.00           C  
ATOM    299  CD1 PHE A  35      34.386 -23.138 -11.823  1.00  0.00           C  
ATOM    300  CD2 PHE A  35      35.630 -21.484 -10.640  1.00  0.00           C  
ATOM    301  CE1 PHE A  35      35.398 -23.231 -12.759  1.00  0.00           C  
ATOM    302  CE2 PHE A  35      36.643 -21.575 -11.574  1.00  0.00           C  
ATOM    303  CZ  PHE A  35      36.526 -22.450 -12.635  1.00  0.00           C  
ATOM    304  N   SER A  36      34.896 -21.834  -7.094  1.00  0.00           N  
ATOM    305  CA  SER A  36      36.069 -21.432  -6.327  1.00  0.00           C  
ATOM    306  C   SER A  36      36.580 -22.614  -5.494  1.00  0.00           C  
ATOM    307  O   SER A  36      37.749 -22.982  -5.600  1.00  0.00           O  
ATOM    308  CB  SER A  36      35.734 -20.258  -5.426  1.00  0.00           C  
ATOM    309  OG  SER A  36      36.841 -19.890  -4.651  1.00  0.00           O  
ATOM    310  N   ARG A  37      35.688 -23.200  -4.686  1.00  0.00           N  
ATOM    311  CA  ARG A  37      35.991 -24.349  -3.819  1.00  0.00           C  
ATOM    312  C   ARG A  37      36.559 -25.535  -4.567  1.00  0.00           C  
ATOM    313  O   ARG A  37      37.544 -26.138  -4.144  1.00  0.00           O  
ATOM    314  CB  ARG A  37      34.739 -24.798  -3.081  1.00  0.00           C  
ATOM    315  CG  ARG A  37      34.960 -25.900  -2.057  1.00  0.00           C  
ATOM    316  CD  ARG A  37      33.675 -26.453  -1.557  1.00  0.00           C  
ATOM    317  NE  ARG A  37      33.009 -27.269  -2.560  1.00  0.00           N  
ATOM    318  CZ  ARG A  37      31.897 -26.905  -3.227  1.00  0.00           C  
ATOM    319  NH1 ARG A  37      31.338 -25.740  -2.988  1.00  0.00           N1+
ATOM    320  NH2 ARG A  37      31.367 -27.721  -4.122  1.00  0.00           N  
ATOM    321  N   ARG A  38      35.910 -25.892  -5.668  1.00  0.00           N  
ATOM    322  CA  ARG A  38      36.361 -27.012  -6.457  1.00  0.00           C  
ATOM    323  C   ARG A  38      37.757 -26.735  -7.023  1.00  0.00           C  
ATOM    324  O   ARG A  38      38.603 -27.633  -7.029  1.00  0.00           O  
ATOM    325  CB  ARG A  38      35.387 -27.291  -7.593  1.00  0.00           C  
ATOM    326  CG  ARG A  38      34.004 -27.741  -7.153  1.00  0.00           C  
ATOM    327  CD  ARG A  38      33.078 -27.878  -8.306  1.00  0.00           C  
ATOM    328  NE  ARG A  38      31.695 -28.009  -7.879  1.00  0.00           N  
ATOM    329  CZ  ARG A  38      31.123 -29.162  -7.480  1.00  0.00           C  
ATOM    330  NH1 ARG A  38      31.827 -30.271  -7.460  1.00  0.00           N1+
ATOM    331  NH2 ARG A  38      29.854 -29.177  -7.110  1.00  0.00           N  
ATOM    332  N   TYR A  39      38.015 -25.500  -7.462  1.00  0.00           N  
ATOM    333  CA  TYR A  39      39.363 -25.140  -7.917  1.00  0.00           C  
ATOM    334  C   TYR A  39      40.396 -25.237  -6.800  1.00  0.00           C  
ATOM    335  O   TYR A  39      41.481 -25.801  -7.006  1.00  0.00           O  
ATOM    336  CB  TYR A  39      39.366 -23.729  -8.505  1.00  0.00           C  
ATOM    337  CG  TYR A  39      40.708 -23.298  -9.053  1.00  0.00           C  
ATOM    338  CD1 TYR A  39      41.024 -23.535 -10.384  1.00  0.00           C  
ATOM    339  CD2 TYR A  39      41.625 -22.664  -8.226  1.00  0.00           C  
ATOM    340  CE1 TYR A  39      42.250 -23.141 -10.884  1.00  0.00           C  
ATOM    341  CE2 TYR A  39      42.851 -22.272  -8.727  1.00  0.00           C  
ATOM    342  CZ  TYR A  39      43.165 -22.508 -10.050  1.00  0.00           C  
ATOM    343  OH  TYR A  39      44.386 -22.116 -10.549  1.00  0.00           O  
ATOM    344  N   ARG A  40      40.066 -24.698  -5.626  1.00  0.00           N  
ATOM    345  CA  ARG A  40      40.985 -24.674  -4.490  1.00  0.00           C  
ATOM    346  C   ARG A  40      41.076 -25.993  -3.776  1.00  0.00           C  
ATOM    347  O   ARG A  40      41.928 -26.177  -2.914  1.00  0.00           O  
ATOM    348  CB  ARG A  40      40.560 -23.610  -3.487  1.00  0.00           C  
ATOM    349  CG  ARG A  40      40.725 -22.177  -3.965  1.00  0.00           C  
ATOM    350  CD  ARG A  40      40.306 -21.199  -2.929  1.00  0.00           C  
ATOM    351  NE  ARG A  40      41.166 -21.247  -1.758  1.00  0.00           N  
ATOM    352  CZ  ARG A  40      40.884 -20.662  -0.577  1.00  0.00           C  
ATOM    353  NH1 ARG A  40      39.765 -19.991  -0.426  1.00  0.00           N1+
ATOM    354  NH2 ARG A  40      41.734 -20.765   0.430  1.00  0.00           N  
ATOM    355  N   ARG A  41      40.188 -26.905  -4.126  1.00  0.00           N  
ATOM    356  CA  ARG A  41      40.308 -28.274  -3.682  1.00  0.00           C  
ATOM    357  C   ARG A  41      41.523 -28.897  -4.385  1.00  0.00           C  
ATOM    358  O   ARG A  41      42.392 -29.508  -3.742  1.00  0.00           O  
ATOM    359  CB  ARG A  41      39.048 -29.065  -3.997  1.00  0.00           C  
ATOM    360  CG  ARG A  41      39.104 -30.537  -3.616  1.00  0.00           C  
ATOM    361  CD  ARG A  41      37.897 -31.269  -4.075  1.00  0.00           C  
ATOM    362  NE  ARG A  41      37.951 -32.679  -3.724  1.00  0.00           N  
ATOM    363  CZ  ARG A  41      38.566 -33.626  -4.460  1.00  0.00           C  
ATOM    364  NH1 ARG A  41      39.170 -33.300  -5.581  1.00  0.00           N1+
ATOM    365  NH2 ARG A  41      38.559 -34.885  -4.055  1.00  0.00           N  
ATOM    366  N   ASP A  42      41.600 -28.717  -5.699  1.00  0.00           N  
ATOM    367  CA  ASP A  42      42.701 -29.286  -6.466  1.00  0.00           C  
ATOM    368  C   ASP A  42      43.945 -28.404  -6.573  1.00  0.00           C  
ATOM    369  O   ASP A  42      45.061 -28.906  -6.713  1.00  0.00           O  
ATOM    370  CB  ASP A  42      42.215 -29.625  -7.877  1.00  0.00           C  
ATOM    371  CG  ASP A  42      41.095 -30.658  -7.886  1.00  0.00           C  
ATOM    372  OD1 ASP A  42      40.917 -31.321  -6.891  1.00  0.00           O  
ATOM    373  OD2 ASP A  42      40.429 -30.774  -8.886  1.00  0.00           O1-
ATOM    374  N   PHE A  43      43.754 -27.090  -6.507  1.00  0.00           N  
ATOM    375  CA  PHE A  43      44.859 -26.178  -6.736  1.00  0.00           C  
ATOM    376  C   PHE A  43      45.011 -25.199  -5.600  1.00  0.00           C  
ATOM    377  O   PHE A  43      44.189 -25.150  -4.691  1.00  0.00           O  
ATOM    378  CB  PHE A  43      44.659 -25.414  -8.047  1.00  0.00           C  
ATOM    379  CG  PHE A  43      44.534 -26.300  -9.253  1.00  0.00           C  
ATOM    380  CD1 PHE A  43      43.287 -26.671  -9.732  1.00  0.00           C  
ATOM    381  CD2 PHE A  43      45.663 -26.765  -9.910  1.00  0.00           C  
ATOM    382  CE1 PHE A  43      43.170 -27.487 -10.841  1.00  0.00           C  
ATOM    383  CE2 PHE A  43      45.550 -27.580 -11.020  1.00  0.00           C  
ATOM    384  CZ  PHE A  43      44.301 -27.942 -11.486  1.00  0.00           C  
ATOM    385  N   ALA A  44      46.079 -24.422  -5.661  1.00  0.00           N  
ATOM    386  CA  ALA A  44      46.283 -23.320  -4.737  1.00  0.00           C  
ATOM    387  C   ALA A  44      45.558 -22.129  -5.316  1.00  0.00           C  
ATOM    388  O   ALA A  44      45.259 -22.120  -6.509  1.00  0.00           O  
ATOM    389  CB  ALA A  44      47.779 -23.009  -4.605  1.00  0.00           C  
ATOM    390  N   GLU A  45      45.260 -21.133  -4.485  1.00  0.00           N  
ATOM    391  CA  GLU A  45      44.524 -19.968  -4.966  1.00  0.00           C  
ATOM    392  C   GLU A  45      45.208 -19.459  -6.234  1.00  0.00           C  
ATOM    393  O   GLU A  45      46.427 -19.276  -6.271  1.00  0.00           O  
ATOM    394  CB  GLU A  45      44.473 -18.868  -3.902  1.00  0.00           C  
ATOM    395  CG  GLU A  45      43.575 -17.692  -4.257  1.00  0.00           C  
ATOM    396  CD  GLU A  45      43.657 -16.571  -3.257  1.00  0.00           C  
ATOM    397  OE1 GLU A  45      44.716 -16.014  -3.104  1.00  0.00           O  
ATOM    398  OE2 GLU A  45      42.658 -16.273  -2.646  1.00  0.00           O1-
ATOM    399  N   MET A  46      44.414 -19.205  -7.263  1.00  0.00           N  
ATOM    400  CA  MET A  46      44.958 -18.832  -8.549  1.00  0.00           C  
ATOM    401  C   MET A  46      45.678 -17.496  -8.607  1.00  0.00           C  
ATOM    402  O   MET A  46      46.313 -17.187  -9.606  1.00  0.00           O  
ATOM    403  CB  MET A  46      43.831 -18.846  -9.580  1.00  0.00           C  
ATOM    404  CG  MET A  46      44.265 -18.484 -10.993  1.00  0.00           C  
ATOM    405  SD  MET A  46      42.968 -18.768 -12.214  1.00  0.00           S  
ATOM    406  CE  MET A  46      41.724 -17.605 -11.660  1.00  0.00           C  
ATOM    407  N   SER A  47      45.598 -16.710  -7.536  1.00  0.00           N  
ATOM    408  CA  SER A  47      46.319 -15.431  -7.456  1.00  0.00           C  
ATOM    409  C   SER A  47      47.830 -15.695  -7.527  1.00  0.00           C  
ATOM    410  O   SER A  47      48.624 -14.830  -7.922  1.00  0.00           O  
ATOM    411  CB  SER A  47      45.971 -14.700  -6.174  1.00  0.00           C  
ATOM    412  OG  SER A  47      46.503 -15.362  -5.059  1.00  0.00           O  
ATOM    413  N   SER A  48      48.219 -16.905  -7.139  1.00  0.00           N  
ATOM    414  CA  SER A  48      49.613 -17.331  -7.178  1.00  0.00           C  
ATOM    415  C   SER A  48      50.062 -17.601  -8.611  1.00  0.00           C  
ATOM    416  O   SER A  48      51.260 -17.636  -8.897  1.00  0.00           O  
ATOM    417  CB  SER A  48      49.801 -18.575  -6.332  1.00  0.00           C  
ATOM    418  OG  SER A  48      49.141 -19.673  -6.899  1.00  0.00           O  
ATOM    419  N   GLN A  49      49.101 -17.793  -9.514  1.00  0.00           N  
ATOM    420  CA  GLN A  49      49.413 -18.129 -10.898  1.00  0.00           C  
ATOM    421  C   GLN A  49      49.377 -16.908 -11.783  1.00  0.00           C  
ATOM    422  O   GLN A  49      49.682 -16.975 -12.980  1.00  0.00           O  
ATOM    423  CB  GLN A  49      48.436 -19.181 -11.431  1.00  0.00           C  
ATOM    424  CG  GLN A  49      48.412 -20.470 -10.630  1.00  0.00           C  
ATOM    425  CD  GLN A  49      49.776 -21.130 -10.553  1.00  0.00           C  
ATOM    426  NE2 GLN A  49      50.338 -21.186  -9.351  1.00  0.00           N  
ATOM    427  OE1 GLN A  49      50.319 -21.584 -11.563  1.00  0.00           O  
ATOM    428  N   LEU A  50      48.992 -15.795 -11.176  1.00  0.00           N  
ATOM    429  CA  LEU A  50      48.898 -14.530 -11.873  1.00  0.00           C  
ATOM    430  C   LEU A  50      50.133 -13.710 -11.660  1.00  0.00           C  
ATOM    431  O   LEU A  50      50.605 -13.538 -10.538  1.00  0.00           O  
ATOM    432  CB  LEU A  50      47.671 -13.743 -11.396  1.00  0.00           C  
ATOM    433  CG  LEU A  50      46.314 -14.417 -11.638  1.00  0.00           C  
ATOM    434  CD1 LEU A  50      45.212 -13.586 -10.995  1.00  0.00           C  
ATOM    435  CD2 LEU A  50      46.083 -14.570 -13.134  1.00  0.00           C  
ATOM    436  N   HIS A  51      50.665 -13.224 -12.771  1.00  0.00           N  
ATOM    437  CA  HIS A  51      51.832 -12.361 -12.772  1.00  0.00           C  
ATOM    438  C   HIS A  51      51.219 -11.181 -13.493  1.00  0.00           C  
ATOM    439  O   HIS A  51      50.958 -11.257 -14.687  1.00  0.00           O  
ATOM    440  CB  HIS A  51      52.959 -12.985 -13.587  1.00  0.00           C  
ATOM    441  CG  HIS A  51      53.392 -14.315 -13.060  1.00  0.00           C  
ATOM    442  CD2 HIS A  51      54.358 -14.650 -12.169  1.00  0.00           C  
ATOM    443  ND1 HIS A  51      52.717 -15.481 -13.350  1.00  0.00           N  
ATOM    444  CE1 HIS A  51      53.245 -16.478 -12.661  1.00  0.00           C  
ATOM    445  NE2 HIS A  51      54.242 -16.001 -11.936  1.00  0.00           N  
ATOM    446  N   LEU A  52      50.928 -10.109 -12.773  1.00  0.00           N  
ATOM    447  CA  LEU A  52      50.258  -8.981 -13.401  1.00  0.00           C  
ATOM    448  C   LEU A  52      51.086  -7.730 -13.383  1.00  0.00           C  
ATOM    449  O   LEU A  52      51.795  -7.464 -12.408  1.00  0.00           O  
ATOM    450  CB  LEU A  52      48.922  -8.707 -12.701  1.00  0.00           C  
ATOM    451  CG  LEU A  52      47.941  -9.886 -12.653  1.00  0.00           C  
ATOM    452  CD1 LEU A  52      46.723  -9.500 -11.825  1.00  0.00           C  
ATOM    453  CD2 LEU A  52      47.540 -10.270 -14.068  1.00  0.00           C  
ATOM    454  N   THR A  53      51.017  -6.974 -14.469  1.00  0.00           N  
ATOM    455  CA  THR A  53      51.559  -5.630 -14.531  1.00  0.00           C  
ATOM    456  C   THR A  53      50.482  -4.881 -15.278  1.00  0.00           C  
ATOM    457  O   THR A  53      49.664  -5.494 -15.956  1.00  0.00           O  
ATOM    458  CB  THR A  53      52.917  -5.545 -15.250  1.00  0.00           C  
ATOM    459  CG2 THR A  53      53.893  -6.560 -14.672  1.00  0.00           C  
ATOM    460  OG1 THR A  53      52.738  -5.804 -16.649  1.00  0.00           O  
ATOM    461  N   PRO A  54      50.452  -3.552 -15.150  1.00  0.00           N  
ATOM    462  CA  PRO A  54      49.492  -2.689 -15.834  1.00  0.00           C  
ATOM    463  C   PRO A  54      49.335  -2.912 -17.339  1.00  0.00           C  
ATOM    464  O   PRO A  54      48.230  -2.785 -17.885  1.00  0.00           O  
ATOM    465  CB  PRO A  54      50.068  -1.298 -15.550  1.00  0.00           C  
ATOM    466  CG  PRO A  54      50.730  -1.441 -14.223  1.00  0.00           C  
ATOM    467  CD  PRO A  54      51.374  -2.801 -14.269  1.00  0.00           C  
ATOM    468  N   PHE A  55      50.442  -3.243 -17.997  1.00  0.00           N  
ATOM    469  CA  PHE A  55      50.432  -3.484 -19.432  1.00  0.00           C  
ATOM    470  C   PHE A  55      50.556  -4.934 -19.855  1.00  0.00           C  
ATOM    471  O   PHE A  55      50.817  -5.242 -21.015  1.00  0.00           O  
ATOM    472  CB  PHE A  55      51.567  -2.692 -20.083  1.00  0.00           C  
ATOM    473  CG  PHE A  55      51.456  -1.205 -19.891  1.00  0.00           C  
ATOM    474  CD1 PHE A  55      52.244  -0.552 -18.956  1.00  0.00           C  
ATOM    475  CD2 PHE A  55      50.563  -0.459 -20.645  1.00  0.00           C  
ATOM    476  CE1 PHE A  55      52.143   0.815 -18.778  1.00  0.00           C  
ATOM    477  CE2 PHE A  55      50.461   0.907 -20.470  1.00  0.00           C  
ATOM    478  CZ  PHE A  55      51.251   1.544 -19.535  1.00  0.00           C  
ATOM    479  N   THR A  56      50.340  -5.831 -18.917  1.00  0.00           N  
ATOM    480  CA  THR A  56      50.407  -7.224 -19.233  1.00  0.00           C  
ATOM    481  C   THR A  56      49.052  -7.889 -18.971  1.00  0.00           C  
ATOM    482  O   THR A  56      48.596  -8.729 -19.738  1.00  0.00           O  
ATOM    483  CB  THR A  56      51.515  -7.919 -18.419  1.00  0.00           C  
ATOM    484  CG2 THR A  56      51.605  -9.391 -18.788  1.00  0.00           C  
ATOM    485  OG1 THR A  56      52.774  -7.286 -18.683  1.00  0.00           O  
ATOM    486  N   ALA A  57      48.384  -7.463 -17.908  1.00  0.00           N  
ATOM    487  CA  ALA A  57      47.098  -8.029 -17.520  1.00  0.00           C  
ATOM    488  C   ALA A  57      46.007  -8.102 -18.589  1.00  0.00           C  
ATOM    489  O   ALA A  57      45.217  -9.044 -18.591  1.00  0.00           O  
ATOM    490  CB  ALA A  57      46.567  -7.308 -16.266  1.00  0.00           C  
ATOM    491  N   ARG A  58      45.942  -7.122 -19.487  1.00  0.00           N  
ATOM    492  CA  ARG A  58      44.936  -7.155 -20.554  1.00  0.00           C  
ATOM    493  C   ARG A  58      45.151  -8.379 -21.457  1.00  0.00           C  
ATOM    494  O   ARG A  58      44.215  -9.124 -21.742  1.00  0.00           O  
ATOM    495  CB  ARG A  58      44.996  -5.886 -21.392  1.00  0.00           C  
ATOM    496  CG  ARG A  58      43.938  -5.786 -22.479  1.00  0.00           C  
ATOM    497  CD  ARG A  58      44.093  -4.549 -23.285  1.00  0.00           C  
ATOM    498  NE  ARG A  58      45.355  -4.526 -24.007  1.00  0.00           N  
ATOM    499  CZ  ARG A  58      45.594  -5.197 -25.150  1.00  0.00           C  
ATOM    500  NH1 ARG A  58      44.651  -5.936 -25.689  1.00  0.00           N1+
ATOM    501  NH2 ARG A  58      46.779  -5.111 -25.730  1.00  0.00           N  
ATOM    502  N   GLY A  59      46.389  -8.587 -21.901  1.00  0.00           N  
ATOM    503  CA  GLY A  59      46.695  -9.736 -22.735  1.00  0.00           C  
ATOM    504  C   GLY A  59      46.506 -11.038 -21.982  1.00  0.00           C  
ATOM    505  O   GLY A  59      46.010 -12.010 -22.550  1.00  0.00           O  
ATOM    506  N   ARG A  60      46.913 -11.052 -20.710  1.00  0.00           N  
ATOM    507  CA  ARG A  60      46.796 -12.225 -19.844  1.00  0.00           C  
ATOM    508  C   ARG A  60      45.338 -12.593 -19.694  1.00  0.00           C  
ATOM    509  O   ARG A  60      44.960 -13.765 -19.739  1.00  0.00           O  
ATOM    510  CB  ARG A  60      47.400 -11.962 -18.472  1.00  0.00           C  
ATOM    511  CG  ARG A  60      47.652 -13.207 -17.635  1.00  0.00           C  
ATOM    512  CD  ARG A  60      48.332 -12.881 -16.357  1.00  0.00           C  
ATOM    513  NE  ARG A  60      48.866 -14.067 -15.708  1.00  0.00           N  
ATOM    514  CZ  ARG A  60      50.053 -14.632 -16.004  1.00  0.00           C  
ATOM    515  NH1 ARG A  60      50.816 -14.109 -16.938  1.00  0.00           N1+
ATOM    516  NH2 ARG A  60      50.450 -15.714 -15.356  1.00  0.00           N  
ATOM    517  N   PHE A  61      44.521 -11.578 -19.484  1.00  0.00           N  
ATOM    518  CA  PHE A  61      43.096 -11.775 -19.361  1.00  0.00           C  
ATOM    519  C   PHE A  61      42.552 -12.404 -20.656  1.00  0.00           C  
ATOM    520  O   PHE A  61      41.889 -13.443 -20.626  1.00  0.00           O  
ATOM    521  CB  PHE A  61      42.439 -10.423 -19.095  1.00  0.00           C  
ATOM    522  CG  PHE A  61      40.952 -10.478 -19.010  1.00  0.00           C  
ATOM    523  CD1 PHE A  61      40.179 -10.334 -20.152  1.00  0.00           C  
ATOM    524  CD2 PHE A  61      40.327 -10.690 -17.785  1.00  0.00           C  
ATOM    525  CE1 PHE A  61      38.806 -10.399 -20.085  1.00  0.00           C  
ATOM    526  CE2 PHE A  61      38.946 -10.760 -17.692  1.00  0.00           C  
ATOM    527  CZ  PHE A  61      38.176 -10.615 -18.851  1.00  0.00           C  
ATOM    528  N   ALA A  62      42.841 -11.758 -21.786  1.00  0.00           N  
ATOM    529  CA  ALA A  62      42.344 -12.191 -23.091  1.00  0.00           C  
ATOM    530  C   ALA A  62      42.784 -13.614 -23.419  1.00  0.00           C  
ATOM    531  O   ALA A  62      41.996 -14.431 -23.906  1.00  0.00           O  
ATOM    532  CB  ALA A  62      42.823 -11.232 -24.177  1.00  0.00           C  
ATOM    533  N   THR A  63      44.053 -13.906 -23.159  1.00  0.00           N  
ATOM    534  CA  THR A  63      44.602 -15.219 -23.444  1.00  0.00           C  
ATOM    535  C   THR A  63      43.779 -16.324 -22.779  1.00  0.00           C  
ATOM    536  O   THR A  63      43.284 -17.218 -23.442  1.00  0.00           O  
ATOM    537  CB  THR A  63      46.069 -15.312 -22.983  1.00  0.00           C  
ATOM    538  CG2 THR A  63      46.630 -16.696 -23.269  1.00  0.00           C  
ATOM    539  OG1 THR A  63      46.852 -14.329 -23.673  1.00  0.00           O  
ATOM    540  N   VAL A  64      43.642 -16.250 -21.464  1.00  0.00           N  
ATOM    541  CA  VAL A  64      42.933 -17.277 -20.715  1.00  0.00           C  
ATOM    542  C   VAL A  64      41.454 -17.393 -21.092  1.00  0.00           C  
ATOM    543  O   VAL A  64      40.949 -18.496 -21.320  1.00  0.00           O  
ATOM    544  CB  VAL A  64      43.043 -16.983 -19.207  1.00  0.00           C  
ATOM    545  CG1 VAL A  64      42.137 -17.913 -18.415  1.00  0.00           C  
ATOM    546  CG2 VAL A  64      44.490 -17.126 -18.757  1.00  0.00           C  
ATOM    547  N   VAL A  65      40.774 -16.252 -21.149  1.00  0.00           N  
ATOM    548  CA  VAL A  65      39.348 -16.194 -21.452  1.00  0.00           C  
ATOM    549  C   VAL A  65      39.006 -16.642 -22.862  1.00  0.00           C  
ATOM    550  O   VAL A  65      38.039 -17.356 -23.060  1.00  0.00           O  
ATOM    551  CB  VAL A  65      38.792 -14.772 -21.230  1.00  0.00           C  
ATOM    552  CG1 VAL A  65      37.376 -14.670 -21.747  1.00  0.00           C  
ATOM    553  CG2 VAL A  65      38.813 -14.446 -19.756  1.00  0.00           C  
ATOM    554  N   GLU A  66      39.798 -16.227 -23.843  1.00  0.00           N  
ATOM    555  CA  GLU A  66      39.527 -16.606 -25.212  1.00  0.00           C  
ATOM    556  C   GLU A  66      39.811 -18.108 -25.398  1.00  0.00           C  
ATOM    557  O   GLU A  66      39.155 -18.765 -26.202  1.00  0.00           O  
ATOM    558  CB  GLU A  66      40.377 -15.773 -26.175  1.00  0.00           C  
ATOM    559  CG  GLU A  66      39.988 -14.304 -26.247  1.00  0.00           C  
ATOM    560  CD  GLU A  66      40.871 -13.509 -27.168  1.00  0.00           C  
ATOM    561  OE1 GLU A  66      41.823 -14.058 -27.669  1.00  0.00           O  
ATOM    562  OE2 GLU A  66      40.593 -12.351 -27.372  1.00  0.00           O1-
ATOM    563  N   GLU A  67      40.799 -18.638 -24.677  1.00  0.00           N  
ATOM    564  CA  GLU A  67      41.109 -20.064 -24.729  1.00  0.00           C  
ATOM    565  C   GLU A  67      40.038 -20.847 -23.968  1.00  0.00           C  
ATOM    566  O   GLU A  67      39.703 -21.986 -24.314  1.00  0.00           O  
ATOM    567  CB  GLU A  67      42.493 -20.343 -24.139  1.00  0.00           C  
ATOM    568  CG  GLU A  67      43.652 -19.860 -24.999  1.00  0.00           C  
ATOM    569  CD  GLU A  67      43.744 -20.580 -26.316  1.00  0.00           C  
ATOM    570  OE1 GLU A  67      43.523 -21.767 -26.339  1.00  0.00           O  
ATOM    571  OE2 GLU A  67      44.034 -19.941 -27.301  1.00  0.00           O1-
ATOM    572  N   LEU A  68      39.509 -20.223 -22.927  1.00  0.00           N  
ATOM    573  CA  LEU A  68      38.449 -20.806 -22.146  1.00  0.00           C  
ATOM    574  C   LEU A  68      37.226 -21.073 -23.012  1.00  0.00           C  
ATOM    575  O   LEU A  68      36.642 -22.159 -22.960  1.00  0.00           O  
ATOM    576  CB  LEU A  68      38.077 -19.876 -20.983  1.00  0.00           C  
ATOM    577  CG  LEU A  68      36.881 -20.320 -20.132  1.00  0.00           C  
ATOM    578  CD1 LEU A  68      37.208 -21.640 -19.446  1.00  0.00           C  
ATOM    579  CD2 LEU A  68      36.555 -19.240 -19.112  1.00  0.00           C  
ATOM    580  N   PHE A  69      36.827 -20.059 -23.775  1.00  0.00           N  
ATOM    581  CA  PHE A  69      35.671 -20.136 -24.666  1.00  0.00           C  
ATOM    582  C   PHE A  69      36.077 -20.479 -26.125  1.00  0.00           C  
ATOM    583  O   PHE A  69      35.276 -20.346 -27.063  1.00  0.00           O  
ATOM    584  CB  PHE A  69      34.907 -18.811 -24.640  1.00  0.00           C  
ATOM    585  CG  PHE A  69      34.297 -18.490 -23.305  1.00  0.00           C  
ATOM    586  CD1 PHE A  69      34.826 -17.488 -22.506  1.00  0.00           C  
ATOM    587  CD2 PHE A  69      33.191 -19.190 -22.846  1.00  0.00           C  
ATOM    588  CE1 PHE A  69      34.265 -17.193 -21.279  1.00  0.00           C  
ATOM    589  CE2 PHE A  69      32.627 -18.897 -21.619  1.00  0.00           C  
ATOM    590  CZ  PHE A  69      33.166 -17.896 -20.835  1.00  0.00           C  
ATOM    591  N   ARG A  70      37.297 -20.967 -26.310  1.00  0.00           N  
ATOM    592  CA  ARG A  70      37.828 -21.113 -27.656  1.00  0.00           C  
ATOM    593  C   ARG A  70      36.965 -21.952 -28.583  1.00  0.00           C  
ATOM    594  O   ARG A  70      36.843 -21.658 -29.786  1.00  0.00           O  
ATOM    595  CB  ARG A  70      39.216 -21.731 -27.597  1.00  0.00           C  
ATOM    596  CG  ARG A  70      39.915 -21.866 -28.941  1.00  0.00           C  
ATOM    597  CD  ARG A  70      41.353 -22.203 -28.780  1.00  0.00           C  
ATOM    598  NE  ARG A  70      41.998 -22.449 -30.059  1.00  0.00           N  
ATOM    599  CZ  ARG A  70      43.313 -22.697 -30.218  1.00  0.00           C  
ATOM    600  NH1 ARG A  70      44.107 -22.728 -29.171  1.00  0.00           N1+
ATOM    601  NH2 ARG A  70      43.805 -22.909 -31.426  1.00  0.00           N  
ATOM    602  N   ASP A  71      36.347 -22.985 -28.030  1.00  0.00           N  
ATOM    603  CA  ASP A  71      35.518 -23.854 -28.848  1.00  0.00           C  
ATOM    604  C   ASP A  71      34.091 -24.045 -28.359  1.00  0.00           C  
ATOM    605  O   ASP A  71      33.456 -25.036 -28.702  1.00  0.00           O  
ATOM    606  CB  ASP A  71      36.184 -25.227 -28.964  1.00  0.00           C  
ATOM    607  CG  ASP A  71      36.258 -25.964 -27.633  1.00  0.00           C  
ATOM    608  OD1 ASP A  71      35.738 -25.458 -26.667  1.00  0.00           O  
ATOM    609  OD2 ASP A  71      36.834 -27.025 -27.596  1.00  0.00           O1-
ATOM    610  N   GLY A  72      33.587 -23.117 -27.558  1.00  0.00           N  
ATOM    611  CA  GLY A  72      32.223 -23.244 -27.087  1.00  0.00           C  
ATOM    612  C   GLY A  72      31.934 -22.424 -25.855  1.00  0.00           C  
ATOM    613  O   GLY A  72      32.840 -21.984 -25.176  1.00  0.00           O  
ATOM    614  N   VAL A  73      30.655 -22.201 -25.597  1.00  0.00           N  
ATOM    615  CA  VAL A  73      30.203 -21.468 -24.432  1.00  0.00           C  
ATOM    616  C   VAL A  73      29.129 -22.254 -23.690  1.00  0.00           C  
ATOM    617  O   VAL A  73      28.244 -22.855 -24.298  1.00  0.00           O  
ATOM    618  CB  VAL A  73      29.647 -20.093 -24.847  1.00  0.00           C  
ATOM    619  CG1 VAL A  73      29.173 -19.320 -23.627  1.00  0.00           C  
ATOM    620  CG2 VAL A  73      30.711 -19.310 -25.603  1.00  0.00           C  
ATOM    621  N   ASN A  74      29.244 -22.269 -22.371  1.00  0.00           N  
ATOM    622  CA  ASN A  74      28.293 -22.935 -21.491  1.00  0.00           C  
ATOM    623  C   ASN A  74      28.426 -22.155 -20.170  1.00  0.00           C  
ATOM    624  O   ASN A  74      29.332 -21.339 -19.992  1.00  0.00           O  
ATOM    625  CB  ASN A  74      28.583 -24.416 -21.331  1.00  0.00           C  
ATOM    626  CG  ASN A  74      29.908 -24.677 -20.671  1.00  0.00           C  
ATOM    627  ND2 ASN A  74      30.744 -25.444 -21.323  1.00  0.00           N  
ATOM    628  OD1 ASN A  74      30.174 -24.185 -19.569  1.00  0.00           O  
ATOM    629  N   TRP A  75      27.487 -22.357 -19.262  1.00  0.00           N  
ATOM    630  CA  TRP A  75      27.478 -21.586 -18.033  1.00  0.00           C  
ATOM    631  C   TRP A  75      28.652 -21.907 -17.143  1.00  0.00           C  
ATOM    632  O   TRP A  75      29.180 -21.026 -16.476  1.00  0.00           O  
ATOM    633  CB  TRP A  75      26.155 -21.776 -17.287  1.00  0.00           C  
ATOM    634  CG  TRP A  75      24.998 -21.150 -17.990  1.00  0.00           C  
ATOM    635  CD1 TRP A  75      23.978 -21.781 -18.625  1.00  0.00           C  
ATOM    636  CD2 TRP A  75      24.773 -19.759 -18.138  1.00  0.00           C  
ATOM    637  CE2 TRP A  75      23.568 -19.600 -18.852  1.00  0.00           C  
ATOM    638  CE3 TRP A  75      25.451 -18.620 -17.695  1.00  0.00           C  
ATOM    639  NE1 TRP A  75      23.105 -20.854 -19.155  1.00  0.00           N  
ATOM    640  CZ2 TRP A  75      23.055 -18.341 -19.178  1.00  0.00           C  
ATOM    641  CZ3 TRP A  75      24.940 -17.371 -18.013  1.00  0.00           C  
ATOM    642  CH2 TRP A  75      23.747 -17.243 -18.729  1.00  0.00           C  
ATOM    643  N   GLY A  76      29.075 -23.165 -17.142  1.00  0.00           N  
ATOM    644  CA  GLY A  76      30.204 -23.558 -16.316  1.00  0.00           C  
ATOM    645  C   GLY A  76      31.383 -22.663 -16.634  1.00  0.00           C  
ATOM    646  O   GLY A  76      32.033 -22.135 -15.729  1.00  0.00           O  
ATOM    647  N   ARG A  77      31.656 -22.495 -17.924  1.00  0.00           N  
ATOM    648  CA  ARG A  77      32.748 -21.641 -18.376  1.00  0.00           C  
ATOM    649  C   ARG A  77      32.494 -20.149 -18.057  1.00  0.00           C  
ATOM    650  O   ARG A  77      33.430 -19.416 -17.759  1.00  0.00           O  
ATOM    651  CB  ARG A  77      32.952 -21.811 -19.874  1.00  0.00           C  
ATOM    652  CG  ARG A  77      33.500 -23.166 -20.296  1.00  0.00           C  
ATOM    653  CD  ARG A  77      33.707 -23.241 -21.764  1.00  0.00           C  
ATOM    654  NE  ARG A  77      34.128 -24.568 -22.185  1.00  0.00           N  
ATOM    655  CZ  ARG A  77      34.507 -24.889 -23.438  1.00  0.00           C  
ATOM    656  NH1 ARG A  77      34.512 -23.972 -24.379  1.00  0.00           N1+
ATOM    657  NH2 ARG A  77      34.874 -26.127 -23.719  1.00  0.00           N  
ATOM    658  N   ILE A  78      31.239 -19.707 -18.107  1.00  0.00           N  
ATOM    659  CA  ILE A  78      30.896 -18.330 -17.735  1.00  0.00           C  
ATOM    660  C   ILE A  78      31.085 -18.050 -16.245  1.00  0.00           C  
ATOM    661  O   ILE A  78      31.446 -16.936 -15.847  1.00  0.00           O  
ATOM    662  CB  ILE A  78      29.439 -18.015 -18.122  1.00  0.00           C  
ATOM    663  CG1 ILE A  78      29.290 -17.963 -19.645  1.00  0.00           C  
ATOM    664  CG2 ILE A  78      28.994 -16.703 -17.496  1.00  0.00           C  
ATOM    665  CD1 ILE A  78      27.855 -17.921 -20.117  1.00  0.00           C  
ATOM    666  N   VAL A  79      30.841 -19.056 -15.418  1.00  0.00           N  
ATOM    667  CA  VAL A  79      31.045 -18.894 -13.989  1.00  0.00           C  
ATOM    668  C   VAL A  79      32.551 -18.715 -13.821  1.00  0.00           C  
ATOM    669  O   VAL A  79      33.008 -17.843 -13.079  1.00  0.00           O  
ATOM    670  CB  VAL A  79      30.543 -20.115 -13.196  1.00  0.00           C  
ATOM    671  CG1 VAL A  79      30.975 -20.020 -11.741  1.00  0.00           C  
ATOM    672  CG2 VAL A  79      29.029 -20.216 -13.303  1.00  0.00           C  
ATOM    673  N   ALA A  80      33.308 -19.551 -14.531  1.00  0.00           N  
ATOM    674  CA  ALA A  80      34.760 -19.541 -14.465  1.00  0.00           C  
ATOM    675  C   ALA A  80      35.227 -18.184 -14.958  1.00  0.00           C  
ATOM    676  O   ALA A  80      36.197 -17.622 -14.443  1.00  0.00           O  
ATOM    677  CB  ALA A  80      35.330 -20.639 -15.341  1.00  0.00           C  
ATOM    678  N   PHE A  81      34.527 -17.669 -15.966  1.00  0.00           N  
ATOM    679  CA  PHE A  81      34.860 -16.383 -16.578  1.00  0.00           C  
ATOM    680  C   PHE A  81      34.842 -15.361 -15.442  1.00  0.00           C  
ATOM    681  O   PHE A  81      35.806 -14.629 -15.247  1.00  0.00           O  
ATOM    682  CB  PHE A  81      33.866 -15.999 -17.676  1.00  0.00           C  
ATOM    683  CG  PHE A  81      33.993 -14.575 -18.138  1.00  0.00           C  
ATOM    684  CD1 PHE A  81      34.993 -14.207 -19.026  1.00  0.00           C  
ATOM    685  CD2 PHE A  81      33.115 -13.602 -17.686  1.00  0.00           C  
ATOM    686  CE1 PHE A  81      35.111 -12.897 -19.451  1.00  0.00           C  
ATOM    687  CE2 PHE A  81      33.229 -12.293 -18.111  1.00  0.00           C  
ATOM    688  CZ  PHE A  81      34.230 -11.941 -18.994  1.00  0.00           C  
ATOM    689  N   PHE A  82      33.739 -15.336 -14.692  1.00  0.00           N  
ATOM    690  CA  PHE A  82      33.567 -14.359 -13.636  1.00  0.00           C  
ATOM    691  C   PHE A  82      34.576 -14.504 -12.504  1.00  0.00           C  
ATOM    692  O   PHE A  82      35.104 -13.505 -12.005  1.00  0.00           O  
ATOM    693  CB  PHE A  82      32.151 -14.465 -13.066  1.00  0.00           C  
ATOM    694  CG  PHE A  82      31.114 -13.750 -13.884  1.00  0.00           C  
ATOM    695  CD1 PHE A  82      30.132 -14.460 -14.559  1.00  0.00           C  
ATOM    696  CD2 PHE A  82      31.118 -12.367 -13.983  1.00  0.00           C  
ATOM    697  CE1 PHE A  82      29.176 -13.804 -15.312  1.00  0.00           C  
ATOM    698  CE2 PHE A  82      30.164 -11.708 -14.734  1.00  0.00           C  
ATOM    699  CZ  PHE A  82      29.193 -12.429 -15.400  1.00  0.00           C  
ATOM    700  N   GLU A  83      34.846 -15.745 -12.104  1.00  0.00           N  
ATOM    701  CA  GLU A  83      35.779 -16.023 -11.017  1.00  0.00           C  
ATOM    702  C   GLU A  83      37.195 -15.622 -11.424  1.00  0.00           C  
ATOM    703  O   GLU A  83      37.932 -15.012 -10.644  1.00  0.00           O  
ATOM    704  CB  GLU A  83      35.741 -17.504 -10.637  1.00  0.00           C  
ATOM    705  CG  GLU A  83      36.675 -17.886  -9.498  1.00  0.00           C  
ATOM    706  CD  GLU A  83      36.382 -17.140  -8.226  1.00  0.00           C  
ATOM    707  OE1 GLU A  83      35.337 -16.541  -8.138  1.00  0.00           O  
ATOM    708  OE2 GLU A  83      37.204 -17.168  -7.341  1.00  0.00           O1-
ATOM    709  N   PHE A  84      37.563 -15.950 -12.660  1.00  0.00           N  
ATOM    710  CA  PHE A  84      38.877 -15.614 -13.176  1.00  0.00           C  
ATOM    711  C   PHE A  84      39.141 -14.102 -13.057  1.00  0.00           C  
ATOM    712  O   PHE A  84      40.166 -13.683 -12.526  1.00  0.00           O  
ATOM    713  CB  PHE A  84      39.002 -16.056 -14.635  1.00  0.00           C  
ATOM    714  CG  PHE A  84      40.237 -15.544 -15.321  1.00  0.00           C  
ATOM    715  CD1 PHE A  84      41.485 -16.064 -15.011  1.00  0.00           C  
ATOM    716  CD2 PHE A  84      40.153 -14.542 -16.275  1.00  0.00           C  
ATOM    717  CE1 PHE A  84      42.622 -15.593 -15.641  1.00  0.00           C  
ATOM    718  CE2 PHE A  84      41.287 -14.070 -16.907  1.00  0.00           C  
ATOM    719  CZ  PHE A  84      42.523 -14.597 -16.589  1.00  0.00           C  
ATOM    720  N   GLY A  85      38.197 -13.299 -13.538  1.00  0.00           N  
ATOM    721  CA  GLY A  85      38.333 -11.865 -13.429  1.00  0.00           C  
ATOM    722  C   GLY A  85      38.456 -11.405 -11.989  1.00  0.00           C  
ATOM    723  O   GLY A  85      39.269 -10.555 -11.643  1.00  0.00           O  
ATOM    724  N   GLY A  86      37.637 -11.986 -11.134  1.00  0.00           N  
ATOM    725  CA  GLY A  86      37.624 -11.588  -9.743  1.00  0.00           C  
ATOM    726  C   GLY A  86      38.976 -11.792  -9.095  1.00  0.00           C  
ATOM    727  O   GLY A  86      39.451 -10.958  -8.322  1.00  0.00           O  
ATOM    728  N   VAL A  87      39.597 -12.930  -9.377  1.00  0.00           N  
ATOM    729  CA  VAL A  87      40.871 -13.275  -8.764  1.00  0.00           C  
ATOM    730  C   VAL A  87      41.898 -12.245  -9.219  1.00  0.00           C  
ATOM    731  O   VAL A  87      42.733 -11.809  -8.425  1.00  0.00           O  
ATOM    732  CB  VAL A  87      41.321 -14.692  -9.170  1.00  0.00           C  
ATOM    733  CG1 VAL A  87      42.743 -14.954  -8.699  1.00  0.00           C  
ATOM    734  CG2 VAL A  87      40.362 -15.723  -8.596  1.00  0.00           C  
ATOM    735  N   MET A  88      41.847 -11.856 -10.494  1.00  0.00           N  
ATOM    736  CA  MET A  88      42.812 -10.879 -11.008  1.00  0.00           C  
ATOM    737  C   MET A  88      42.668  -9.558 -10.278  1.00  0.00           C  
ATOM    738  O   MET A  88      43.663  -8.881 -10.006  1.00  0.00           O  
ATOM    739  CB  MET A  88      42.629 -10.678 -12.512  1.00  0.00           C  
ATOM    740  CG  MET A  88      43.018 -11.881 -13.359  1.00  0.00           C  
ATOM    741  SD  MET A  88      42.740 -11.609 -15.120  1.00  0.00           S  
ATOM    742  CE  MET A  88      44.022 -10.413 -15.484  1.00  0.00           C  
ATOM    743  N   CYS A  89      41.433  -9.194  -9.958  1.00  0.00           N  
ATOM    744  CA  CYS A  89      41.187  -7.955  -9.236  1.00  0.00           C  
ATOM    745  C   CYS A  89      41.756  -8.045  -7.824  1.00  0.00           C  
ATOM    746  O   CYS A  89      42.328  -7.087  -7.334  1.00  0.00           O  
ATOM    747  CB  CYS A  89      39.689  -7.656  -9.167  1.00  0.00           C  
ATOM    748  SG  CYS A  89      38.964  -7.148 -10.745  1.00  0.00           S  
ATOM    749  N   VAL A  90      41.602  -9.189  -7.170  1.00  0.00           N  
ATOM    750  CA  VAL A  90      42.157  -9.344  -5.830  1.00  0.00           C  
ATOM    751  C   VAL A  90      43.672  -9.270  -5.905  1.00  0.00           C  
ATOM    752  O   VAL A  90      44.306  -8.641  -5.075  1.00  0.00           O  
ATOM    753  CB  VAL A  90      41.730 -10.689  -5.212  1.00  0.00           C  
ATOM    754  CG1 VAL A  90      42.497 -10.949  -3.924  1.00  0.00           C  
ATOM    755  CG2 VAL A  90      40.231 -10.689  -4.957  1.00  0.00           C  
ATOM    756  N   GLU A  91      44.249  -9.912  -6.908  1.00  0.00           N  
ATOM    757  CA  GLU A  91      45.698  -9.976  -7.041  1.00  0.00           C  
ATOM    758  C   GLU A  91      46.220  -8.551  -7.238  1.00  0.00           C  
ATOM    759  O   GLU A  91      47.202  -8.152  -6.605  1.00  0.00           O  
ATOM    760  CB  GLU A  91      46.106 -10.869  -8.214  1.00  0.00           C  
ATOM    761  CG  GLU A  91      47.607 -10.938  -8.460  1.00  0.00           C  
ATOM    762  CD  GLU A  91      48.365 -11.516  -7.297  1.00  0.00           C  
ATOM    763  OE1 GLU A  91      47.746 -11.836  -6.310  1.00  0.00           O  
ATOM    764  OE2 GLU A  91      49.563 -11.638  -7.397  1.00  0.00           O1-
ATOM    765  N   SER A  92      45.530  -7.799  -8.108  1.00  0.00           N  
ATOM    766  CA  SER A  92      45.849  -6.405  -8.428  1.00  0.00           C  
ATOM    767  C   SER A  92      45.990  -5.595  -7.162  1.00  0.00           C  
ATOM    768  O   SER A  92      46.960  -4.861  -6.966  1.00  0.00           O  
ATOM    769  CB  SER A  92      44.772  -5.798  -9.307  1.00  0.00           C  
ATOM    770  OG  SER A  92      44.722  -6.437 -10.553  1.00  0.00           O  
ATOM    771  N   VAL A  93      44.994  -5.731  -6.308  1.00  0.00           N  
ATOM    772  CA  VAL A  93      44.991  -5.034  -5.045  1.00  0.00           C  
ATOM    773  C   VAL A  93      46.164  -5.465  -4.165  1.00  0.00           C  
ATOM    774  O   VAL A  93      46.877  -4.634  -3.603  1.00  0.00           O  
ATOM    775  CB  VAL A  93      43.667  -5.295  -4.304  1.00  0.00           C  
ATOM    776  CG1 VAL A  93      43.740  -4.764  -2.880  1.00  0.00           C  
ATOM    777  CG2 VAL A  93      42.515  -4.653  -5.061  1.00  0.00           C  
ATOM    778  N   ASN A  94      46.354  -6.772  -4.061  1.00  0.00           N  
ATOM    779  CA  ASN A  94      47.376  -7.342  -3.203  1.00  0.00           C  
ATOM    780  C   ASN A  94      48.763  -7.014  -3.625  1.00  0.00           C  
ATOM    781  O   ASN A  94      49.689  -6.999  -2.817  1.00  0.00           O  
ATOM    782  CB  ASN A  94      47.216  -8.848  -3.120  1.00  0.00           C  
ATOM    783  CG  ASN A  94      46.048  -9.259  -2.266  1.00  0.00           C  
ATOM    784  ND2 ASN A  94      45.533 -10.437  -2.510  1.00  0.00           N  
ATOM    785  OD1 ASN A  94      45.612  -8.508  -1.387  1.00  0.00           O  
ATOM    786  N   ARG A  95      48.898  -6.754  -4.911  1.00  0.00           N  
ATOM    787  CA  ARG A  95      50.180  -6.409  -5.467  1.00  0.00           C  
ATOM    788  C   ARG A  95      50.345  -4.915  -5.669  1.00  0.00           C  
ATOM    789  O   ARG A  95      51.169  -4.478  -6.465  1.00  0.00           O  
ATOM    790  CB  ARG A  95      50.376  -7.118  -6.800  1.00  0.00           C  
ATOM    791  CG  ARG A  95      50.421  -8.636  -6.716  1.00  0.00           C  
ATOM    792  CD  ARG A  95      51.624  -9.110  -5.985  1.00  0.00           C  
ATOM    793  NE  ARG A  95      51.695 -10.561  -5.940  1.00  0.00           N  
ATOM    794  CZ  ARG A  95      52.629 -11.261  -5.268  1.00  0.00           C  
ATOM    795  NH1 ARG A  95      53.560 -10.631  -4.588  1.00  0.00           N1+
ATOM    796  NH2 ARG A  95      52.608 -12.582  -5.290  1.00  0.00           N  
ATOM    797  N   GLU A  96      49.520  -4.148  -4.962  1.00  0.00           N  
ATOM    798  CA  GLU A  96      49.619  -2.691  -4.949  1.00  0.00           C  
ATOM    799  C   GLU A  96      49.382  -2.078  -6.322  1.00  0.00           C  
ATOM    800  O   GLU A  96      50.206  -1.331  -6.853  1.00  0.00           O  
ATOM    801  CB  GLU A  96      50.993  -2.263  -4.430  1.00  0.00           C  
ATOM    802  CG  GLU A  96      51.299  -2.717  -3.010  1.00  0.00           C  
ATOM    803  CD  GLU A  96      52.611  -2.192  -2.497  1.00  0.00           C  
ATOM    804  OE1 GLU A  96      53.330  -1.594  -3.261  1.00  0.00           O  
ATOM    805  OE2 GLU A  96      52.896  -2.389  -1.339  1.00  0.00           O1-
ATOM    806  N   MET A  97      48.234  -2.437  -6.889  1.00  0.00           N  
ATOM    807  CA  MET A  97      47.845  -2.041  -8.231  1.00  0.00           C  
ATOM    808  C   MET A  97      46.328  -1.975  -8.312  1.00  0.00           C  
ATOM    809  O   MET A  97      45.748  -2.222  -9.362  1.00  0.00           O  
ATOM    810  CB  MET A  97      48.407  -3.013  -9.267  1.00  0.00           C  
ATOM    811  CG  MET A  97      49.922  -2.980  -9.405  1.00  0.00           C  
ATOM    812  SD  MET A  97      50.520  -4.014 -10.755  1.00  0.00           S  
ATOM    813  CE  MET A  97      50.220  -5.648 -10.089  1.00  0.00           C  
ATOM    814  N   SER A  98      45.700  -1.611  -7.200  1.00  0.00           N  
ATOM    815  CA  SER A  98      44.240  -1.568  -7.083  1.00  0.00           C  
ATOM    816  C   SER A  98      43.508  -0.885  -8.237  1.00  0.00           C  
ATOM    817  O   SER A  98      42.457  -1.360  -8.660  1.00  0.00           O  
ATOM    818  CB  SER A  98      43.871  -0.869  -5.790  1.00  0.00           C  
ATOM    819  OG  SER A  98      42.480  -0.773  -5.650  1.00  0.00           O  
ATOM    820  N   PRO A  99      44.043   0.243  -8.754  1.00  0.00           N  
ATOM    821  CA  PRO A  99      43.378   0.953  -9.857  1.00  0.00           C  
ATOM    822  C   PRO A  99      42.955   0.040 -11.007  1.00  0.00           C  
ATOM    823  O   PRO A  99      41.893   0.237 -11.600  1.00  0.00           O  
ATOM    824  CB  PRO A  99      44.418   1.978 -10.273  1.00  0.00           C  
ATOM    825  CG  PRO A  99      45.044   2.315  -8.936  1.00  0.00           C  
ATOM    826  CD  PRO A  99      45.226   0.964  -8.291  1.00  0.00           C  
ATOM    827  N   LEU A 100      43.782  -0.964 -11.286  1.00  0.00           N  
ATOM    828  CA  LEU A 100      43.566  -1.920 -12.374  1.00  0.00           C  
ATOM    829  C   LEU A 100      42.281  -2.739 -12.287  1.00  0.00           C  
ATOM    830  O   LEU A 100      41.815  -3.273 -13.291  1.00  0.00           O  
ATOM    831  CB  LEU A 100      44.758  -2.883 -12.435  1.00  0.00           C  
ATOM    832  CG  LEU A 100      46.085  -2.272 -12.904  1.00  0.00           C  
ATOM    833  CD1 LEU A 100      47.173  -3.337 -12.877  1.00  0.00           C  
ATOM    834  CD2 LEU A 100      45.914  -1.700 -14.303  1.00  0.00           C  
ATOM    835  N   VAL A 101      41.743  -2.867 -11.072  1.00  0.00           N  
ATOM    836  CA  VAL A 101      40.478  -3.557 -10.842  1.00  0.00           C  
ATOM    837  C   VAL A 101      39.421  -2.989 -11.784  1.00  0.00           C  
ATOM    838  O   VAL A 101      38.632  -3.736 -12.382  1.00  0.00           O  
ATOM    839  CB  VAL A 101      40.020  -3.389  -9.381  1.00  0.00           C  
ATOM    840  CG1 VAL A 101      38.593  -3.891  -9.209  1.00  0.00           C  
ATOM    841  CG2 VAL A 101      40.969  -4.134  -8.453  1.00  0.00           C  
ATOM    842  N   ASP A 102      39.446  -1.673 -11.952  1.00  0.00           N  
ATOM    843  CA  ASP A 102      38.514  -0.982 -12.826  1.00  0.00           C  
ATOM    844  C   ASP A 102      38.655  -1.420 -14.293  1.00  0.00           C  
ATOM    845  O   ASP A 102      37.659  -1.620 -14.997  1.00  0.00           O  
ATOM    846  CB  ASP A 102      38.721   0.530 -12.717  1.00  0.00           C  
ATOM    847  CG  ASP A 102      38.319   1.086 -11.356  1.00  0.00           C  
ATOM    848  OD1 ASP A 102      37.666   0.385 -10.620  1.00  0.00           O  
ATOM    849  OD2 ASP A 102      38.668   2.205 -11.068  1.00  0.00           O1-
ATOM    850  N   ASN A 103      39.891  -1.565 -14.752  1.00  0.00           N  
ATOM    851  CA  ASN A 103      40.152  -1.919 -16.128  1.00  0.00           C  
ATOM    852  C   ASN A 103      39.735  -3.363 -16.344  1.00  0.00           C  
ATOM    853  O   ASN A 103      39.175  -3.701 -17.380  1.00  0.00           O  
ATOM    854  CB  ASN A 103      41.612  -1.707 -16.482  1.00  0.00           C  
ATOM    855  CG  ASN A 103      41.973  -0.251 -16.596  1.00  0.00           C  
ATOM    856  ND2 ASN A 103      43.241   0.047 -16.483  1.00  0.00           N  
ATOM    857  OD1 ASN A 103      41.100   0.603 -16.786  1.00  0.00           O  
ATOM    858  N   ILE A 104      39.967  -4.209 -15.342  1.00  0.00           N  
ATOM    859  CA  ILE A 104      39.587  -5.619 -15.408  1.00  0.00           C  
ATOM    860  C   ILE A 104      38.095  -5.772 -15.527  1.00  0.00           C  
ATOM    861  O   ILE A 104      37.612  -6.566 -16.325  1.00  0.00           O  
ATOM    862  CB  ILE A 104      40.079  -6.389 -14.168  1.00  0.00           C  
ATOM    863  CG1 ILE A 104      41.608  -6.477 -14.167  1.00  0.00           C  
ATOM    864  CG2 ILE A 104      39.462  -7.778 -14.126  1.00  0.00           C  
ATOM    865  CD1 ILE A 104      42.190  -6.933 -12.849  1.00  0.00           C  
ATOM    866  N   ALA A 105      37.358  -5.014 -14.729  1.00  0.00           N  
ATOM    867  CA  ALA A 105      35.902  -5.052 -14.813  1.00  0.00           C  
ATOM    868  C   ALA A 105      35.470  -4.588 -16.190  1.00  0.00           C  
ATOM    869  O   ALA A 105      34.512  -5.110 -16.752  1.00  0.00           O  
ATOM    870  CB  ALA A 105      35.281  -4.175 -13.728  1.00  0.00           C  
ATOM    871  N   LEU A 106      36.177  -3.620 -16.751  1.00  0.00           N  
ATOM    872  CA  LEU A 106      35.817  -3.178 -18.081  1.00  0.00           C  
ATOM    873  C   LEU A 106      36.059  -4.320 -19.039  1.00  0.00           C  
ATOM    874  O   LEU A 106      35.216  -4.614 -19.871  1.00  0.00           O  
ATOM    875  CB  LEU A 106      36.637  -1.948 -18.494  1.00  0.00           C  
ATOM    876  CG  LEU A 106      36.346  -1.395 -19.894  1.00  0.00           C  
ATOM    877  CD1 LEU A 106      34.883  -0.981 -19.985  1.00  0.00           C  
ATOM    878  CD2 LEU A 106      37.266  -0.216 -20.175  1.00  0.00           C  
ATOM    879  N   TRP A 107      37.204  -4.976 -18.907  1.00  0.00           N  
ATOM    880  CA  TRP A 107      37.549  -6.062 -19.803  1.00  0.00           C  
ATOM    881  C   TRP A 107      36.498  -7.147 -19.751  1.00  0.00           C  
ATOM    882  O   TRP A 107      36.127  -7.714 -20.780  1.00  0.00           O  
ATOM    883  CB  TRP A 107      38.916  -6.641 -19.443  1.00  0.00           C  
ATOM    884  CG  TRP A 107      40.032  -5.627 -19.562  1.00  0.00           C  
ATOM    885  CD1 TRP A 107      40.036  -4.492 -20.322  1.00  0.00           C  
ATOM    886  CD2 TRP A 107      41.289  -5.651 -18.877  1.00  0.00           C  
ATOM    887  CE2 TRP A 107      41.996  -4.486 -19.265  1.00  0.00           C  
ATOM    888  CE3 TRP A 107      41.881  -6.539 -17.967  1.00  0.00           C  
ATOM    889  NE1 TRP A 107      41.208  -3.804 -20.147  1.00  0.00           N  
ATOM    890  CZ2 TRP A 107      43.276  -4.188 -18.778  1.00  0.00           C  
ATOM    891  CZ3 TRP A 107      43.149  -6.246 -17.481  1.00  0.00           C  
ATOM    892  CH2 TRP A 107      43.834  -5.073 -17.888  1.00  0.00           C  
ATOM    893  N   MET A 108      35.997  -7.421 -18.553  1.00  0.00           N  
ATOM    894  CA  MET A 108      34.985  -8.447 -18.380  1.00  0.00           C  
ATOM    895  C   MET A 108      33.705  -8.036 -19.076  1.00  0.00           C  
ATOM    896  O   MET A 108      33.106  -8.819 -19.823  1.00  0.00           O  
ATOM    897  CB  MET A 108      34.733  -8.709 -16.897  1.00  0.00           C  
ATOM    898  CG  MET A 108      35.894  -9.370 -16.168  1.00  0.00           C  
ATOM    899  SD  MET A 108      35.653  -9.425 -14.382  1.00  0.00           S  
ATOM    900  CE  MET A 108      34.322 -10.617 -14.257  1.00  0.00           C  
ATOM    901  N   THR A 109      33.286  -6.800 -18.818  1.00  0.00           N  
ATOM    902  CA  THR A 109      32.060  -6.268 -19.383  1.00  0.00           C  
ATOM    903  C   THR A 109      32.126  -6.330 -20.899  1.00  0.00           C  
ATOM    904  O   THR A 109      31.174  -6.759 -21.557  1.00  0.00           O  
ATOM    905  CB  THR A 109      31.808  -4.820 -18.925  1.00  0.00           C  
ATOM    906  CG2 THR A 109      30.511  -4.291 -19.518  1.00  0.00           C  
ATOM    907  OG1 THR A 109      31.727  -4.777 -17.495  1.00  0.00           O  
ATOM    908  N   GLU A 110      33.262  -5.912 -21.455  1.00  0.00           N  
ATOM    909  CA  GLU A 110      33.425  -5.914 -22.904  1.00  0.00           C  
ATOM    910  C   GLU A 110      33.287  -7.326 -23.422  1.00  0.00           C  
ATOM    911  O   GLU A 110      32.535  -7.574 -24.359  1.00  0.00           O  
ATOM    912  CB  GLU A 110      34.784  -5.337 -23.307  1.00  0.00           C  
ATOM    913  CG  GLU A 110      35.035  -5.308 -24.807  1.00  0.00           C  
ATOM    914  CD  GLU A 110      36.376  -4.728 -25.164  1.00  0.00           C  
ATOM    915  OE1 GLU A 110      37.080  -4.317 -24.275  1.00  0.00           O  
ATOM    916  OE2 GLU A 110      36.695  -4.697 -26.330  1.00  0.00           O1-
ATOM    917  N   TYR A 111      33.989  -8.264 -22.805  1.00  0.00           N  
ATOM    918  CA  TYR A 111      33.929  -9.619 -23.307  1.00  0.00           C  
ATOM    919  C   TYR A 111      32.520 -10.201 -23.275  1.00  0.00           C  
ATOM    920  O   TYR A 111      32.120 -10.915 -24.192  1.00  0.00           O  
ATOM    921  CB  TYR A 111      34.867 -10.527 -22.536  1.00  0.00           C  
ATOM    922  CG  TYR A 111      35.067 -11.834 -23.247  1.00  0.00           C  
ATOM    923  CD1 TYR A 111      34.279 -12.940 -22.944  1.00  0.00           C  
ATOM    924  CD2 TYR A 111      35.995 -11.947 -24.277  1.00  0.00           C  
ATOM    925  CE1 TYR A 111      34.413 -14.125 -23.652  1.00  0.00           C  
ATOM    926  CE2 TYR A 111      36.133 -13.125 -24.995  1.00  0.00           C  
ATOM    927  CZ  TYR A 111      35.341 -14.210 -24.680  1.00  0.00           C  
ATOM    928  OH  TYR A 111      35.470 -15.380 -25.392  1.00  0.00           O  
ATOM    929  N   LEU A 112      31.767  -9.902 -22.223  1.00  0.00           N  
ATOM    930  CA  LEU A 112      30.378 -10.313 -22.178  1.00  0.00           C  
ATOM    931  C   LEU A 112      29.581  -9.724 -23.307  1.00  0.00           C  
ATOM    932  O   LEU A 112      28.925 -10.449 -24.050  1.00  0.00           O  
ATOM    933  CB  LEU A 112      29.747  -9.900 -20.842  1.00  0.00           C  
ATOM    934  CG  LEU A 112      30.185 -10.717 -19.619  1.00  0.00           C  
ATOM    935  CD1 LEU A 112      29.777  -9.985 -18.347  1.00  0.00           C  
ATOM    936  CD2 LEU A 112      29.555 -12.100 -19.680  1.00  0.00           C  
ATOM    937  N   ASN A 113      29.633  -8.409 -23.443  1.00  0.00           N  
ATOM    938  CA  ASN A 113      28.812  -7.740 -24.445  1.00  0.00           C  
ATOM    939  C   ASN A 113      29.177  -8.100 -25.878  1.00  0.00           C  
ATOM    940  O   ASN A 113      28.328  -8.113 -26.760  1.00  0.00           O  
ATOM    941  CB  ASN A 113      28.891  -6.236 -24.252  1.00  0.00           C  
ATOM    942  CG  ASN A 113      28.149  -5.770 -23.031  1.00  0.00           C  
ATOM    943  ND2 ASN A 113      28.524  -4.625 -22.522  1.00  0.00           N  
ATOM    944  OD1 ASN A 113      27.234  -6.448 -22.549  1.00  0.00           O  
ATOM    945  N   ARG A 114      30.437  -8.411 -26.112  1.00  0.00           N  
ATOM    946  CA  ARG A 114      30.853  -8.775 -27.445  1.00  0.00           C  
ATOM    947  C   ARG A 114      30.728 -10.252 -27.737  1.00  0.00           C  
ATOM    948  O   ARG A 114      30.141 -10.628 -28.736  1.00  0.00           O  
ATOM    949  CB  ARG A 114      32.297  -8.351 -27.669  1.00  0.00           C  
ATOM    950  CG  ARG A 114      32.819  -8.581 -29.078  1.00  0.00           C  
ATOM    951  CD  ARG A 114      34.175  -8.003 -29.261  1.00  0.00           C  
ATOM    952  NE  ARG A 114      34.708  -8.282 -30.586  1.00  0.00           N  
ATOM    953  CZ  ARG A 114      35.933  -7.912 -31.011  1.00  0.00           C  
ATOM    954  NH1 ARG A 114      36.737  -7.252 -30.206  1.00  0.00           N1+
ATOM    955  NH2 ARG A 114      36.325  -8.213 -32.237  1.00  0.00           N  
ATOM    956  N   HIS A 115      31.252 -11.095 -26.857  1.00  0.00           N  
ATOM    957  CA  HIS A 115      31.298 -12.524 -27.138  1.00  0.00           C  
ATOM    958  C   HIS A 115      30.380 -13.520 -26.422  1.00  0.00           C  
ATOM    959  O   HIS A 115      30.276 -14.659 -26.868  1.00  0.00           O  
ATOM    960  CB  HIS A 115      32.739 -12.989 -26.907  1.00  0.00           C  
ATOM    961  CG  HIS A 115      33.724 -12.393 -27.863  1.00  0.00           C  
ATOM    962  CD2 HIS A 115      34.701 -11.473 -27.680  1.00  0.00           C  
ATOM    963  ND1 HIS A 115      33.771 -12.741 -29.197  1.00  0.00           N  
ATOM    964  CE1 HIS A 115      34.734 -12.059 -29.792  1.00  0.00           C  
ATOM    965  NE2 HIS A 115      35.313 -11.283 -28.894  1.00  0.00           N  
ATOM    966  N   LEU A 116      29.720 -13.137 -25.334  1.00  0.00           N  
ATOM    967  CA  LEU A 116      28.936 -14.123 -24.578  1.00  0.00           C  
ATOM    968  C   LEU A 116      27.456 -13.789 -24.481  1.00  0.00           C  
ATOM    969  O   LEU A 116      26.604 -14.682 -24.485  1.00  0.00           O  
ATOM    970  CB  LEU A 116      29.506 -14.260 -23.160  1.00  0.00           C  
ATOM    971  CG  LEU A 116      30.956 -14.753 -23.072  1.00  0.00           C  
ATOM    972  CD1 LEU A 116      31.407 -14.746 -21.617  1.00  0.00           C  
ATOM    973  CD2 LEU A 116      31.055 -16.150 -23.668  1.00  0.00           C  
ATOM    974  N   HIS A 117      27.156 -12.501 -24.400  1.00  0.00           N  
ATOM    975  CA  HIS A 117      25.782 -12.045 -24.296  1.00  0.00           C  
ATOM    976  C   HIS A 117      24.835 -12.581 -25.369  1.00  0.00           C  
ATOM    977  O   HIS A 117      23.688 -12.933 -25.084  1.00  0.00           O  
ATOM    978  CB  HIS A 117      25.751 -10.513 -24.330  1.00  0.00           C  
ATOM    979  CG  HIS A 117      24.388  -9.933 -24.116  1.00  0.00           C  
ATOM    980  CD2 HIS A 117      23.533  -9.326 -24.971  1.00  0.00           C  
ATOM    981  ND1 HIS A 117      23.759  -9.946 -22.889  1.00  0.00           N  
ATOM    982  CE1 HIS A 117      22.575  -9.369 -23.000  1.00  0.00           C  
ATOM    983  NE2 HIS A 117      22.415  -8.984 -24.253  1.00  0.00           N  
ATOM    984  N   THR A 118      25.299 -12.629 -26.610  1.00  0.00           N  
ATOM    985  CA  THR A 118      24.460 -13.159 -27.664  1.00  0.00           C  
ATOM    986  C   THR A 118      24.123 -14.621 -27.399  1.00  0.00           C  
ATOM    987  O   THR A 118      22.980 -15.049 -27.549  1.00  0.00           O  
ATOM    988  CB  THR A 118      25.139 -13.017 -29.038  1.00  0.00           C  
ATOM    989  CG2 THR A 118      24.279 -13.640 -30.126  1.00  0.00           C  
ATOM    990  OG1 THR A 118      25.345 -11.629 -29.332  1.00  0.00           O  
ATOM    991  N   TRP A 119      25.122 -15.389 -26.996  1.00  0.00           N  
ATOM    992  CA  TRP A 119      24.895 -16.784 -26.677  1.00  0.00           C  
ATOM    993  C   TRP A 119      23.894 -16.890 -25.540  1.00  0.00           C  
ATOM    994  O   TRP A 119      22.991 -17.726 -25.580  1.00  0.00           O  
ATOM    995  CB  TRP A 119      26.206 -17.472 -26.289  1.00  0.00           C  
ATOM    996  CG  TRP A 119      26.025 -18.886 -25.827  1.00  0.00           C  
ATOM    997  CD1 TRP A 119      26.058 -20.007 -26.602  1.00  0.00           C  
ATOM    998  CD2 TRP A 119      25.783 -19.341 -24.474  1.00  0.00           C  
ATOM    999  CE2 TRP A 119      25.683 -20.734 -24.523  1.00  0.00           C  
ATOM   1000  CE3 TRP A 119      25.645 -18.687 -23.243  1.00  0.00           C  
ATOM   1001  NE1 TRP A 119      25.852 -21.123 -25.829  1.00  0.00           N  
ATOM   1002  CZ2 TRP A 119      25.449 -21.494 -23.388  1.00  0.00           C  
ATOM   1003  CZ3 TRP A 119      25.411 -19.450 -22.104  1.00  0.00           C  
ATOM   1004  CH2 TRP A 119      25.317 -20.816 -22.176  1.00  0.00           C  
ATOM   1005  N   ILE A 120      24.051 -16.031 -24.537  1.00  0.00           N  
ATOM   1006  CA  ILE A 120      23.166 -16.038 -23.374  1.00  0.00           C  
ATOM   1007  C   ILE A 120      21.703 -15.832 -23.761  1.00  0.00           C  
ATOM   1008  O   ILE A 120      20.821 -16.556 -23.301  1.00  0.00           O  
ATOM   1009  CB  ILE A 120      23.585 -14.951 -22.367  1.00  0.00           C  
ATOM   1010  CG1 ILE A 120      24.924 -15.312 -21.719  1.00  0.00           C  
ATOM   1011  CG2 ILE A 120      22.510 -14.765 -21.308  1.00  0.00           C  
ATOM   1012  CD1 ILE A 120      25.546 -14.179 -20.932  1.00  0.00           C  
ATOM   1013  N   GLN A 121      21.448 -14.834 -24.607  1.00  0.00           N  
ATOM   1014  CA  GLN A 121      20.099 -14.553 -25.098  1.00  0.00           C  
ATOM   1015  C   GLN A 121      19.561 -15.765 -25.850  1.00  0.00           C  
ATOM   1016  O   GLN A 121      18.437 -16.210 -25.630  1.00  0.00           O  
ATOM   1017  CB  GLN A 121      20.094 -13.320 -26.006  1.00  0.00           C  
ATOM   1018  CG  GLN A 121      20.323 -12.007 -25.275  1.00  0.00           C  
ATOM   1019  CD  GLN A 121      20.342 -10.818 -26.215  1.00  0.00           C  
ATOM   1020  NE2 GLN A 121      19.550  -9.800 -25.898  1.00  0.00           N  
ATOM   1021  OE1 GLN A 121      21.064 -10.812 -27.217  1.00  0.00           O  
ATOM   1022  N   ASP A 122      20.385 -16.301 -26.742  1.00  0.00           N  
ATOM   1023  CA  ASP A 122      19.997 -17.450 -27.536  1.00  0.00           C  
ATOM   1024  C   ASP A 122      19.694 -18.668 -26.679  1.00  0.00           C  
ATOM   1025  O   ASP A 122      18.823 -19.473 -27.016  1.00  0.00           O  
ATOM   1026  CB  ASP A 122      21.107 -17.801 -28.514  1.00  0.00           C  
ATOM   1027  CG  ASP A 122      21.209 -16.815 -29.646  1.00  0.00           C  
ATOM   1028  OD1 ASP A 122      22.223 -16.857 -30.380  1.00  0.00           O  
ATOM   1029  OD2 ASP A 122      20.274 -15.998 -29.810  1.00  0.00           O1-
ATOM   1030  N   ASN A 123      20.410 -18.790 -25.566  1.00  0.00           N  
ATOM   1031  CA  ASN A 123      20.174 -19.871 -24.615  1.00  0.00           C  
ATOM   1032  C   ASN A 123      19.212 -19.609 -23.467  1.00  0.00           C  
ATOM   1033  O   ASN A 123      19.331 -20.222 -22.411  1.00  0.00           O  
ATOM   1034  CB  ASN A 123      21.507 -20.318 -24.045  1.00  0.00           C  
ATOM   1035  CG  ASN A 123      21.442 -21.689 -23.429  1.00  0.00           C  
ATOM   1036  ND2 ASN A 123      21.803 -21.784 -22.175  1.00  0.00           N  
ATOM   1037  OD1 ASN A 123      21.064 -22.662 -24.091  1.00  0.00           O  
ATOM   1038  N   GLY A 124      18.262 -18.704 -23.655  1.00  0.00           N  
ATOM   1039  CA  GLY A 124      17.268 -18.494 -22.621  1.00  0.00           C  
ATOM   1040  C   GLY A 124      17.426 -17.289 -21.730  1.00  0.00           C  
ATOM   1041  O   GLY A 124      16.601 -17.086 -20.846  1.00  0.00           O  
ATOM   1042  N   GLY A 125      18.469 -16.490 -21.936  1.00  0.00           N  
ATOM   1043  CA  GLY A 125      18.691 -15.329 -21.088  1.00  0.00           C  
ATOM   1044  C   GLY A 125      19.375 -15.661 -19.777  1.00  0.00           C  
ATOM   1045  O   GLY A 125      19.881 -16.762 -19.614  1.00  0.00           O  
ATOM   1046  N   TRP A 126      19.394 -14.718 -18.840  1.00  0.00           N  
ATOM   1047  CA  TRP A 126      19.959 -14.979 -17.517  1.00  0.00           C  
ATOM   1048  C   TRP A 126      19.052 -15.786 -16.594  1.00  0.00           C  
ATOM   1049  O   TRP A 126      19.532 -16.415 -15.648  1.00  0.00           O  
ATOM   1050  CB  TRP A 126      20.302 -13.653 -16.835  1.00  0.00           C  
ATOM   1051  CG  TRP A 126      21.552 -13.016 -17.360  1.00  0.00           C  
ATOM   1052  CD1 TRP A 126      21.632 -11.979 -18.241  1.00  0.00           C  
ATOM   1053  CD2 TRP A 126      22.919 -13.374 -17.038  1.00  0.00           C  
ATOM   1054  CE2 TRP A 126      23.747 -12.511 -17.759  1.00  0.00           C  
ATOM   1055  CE3 TRP A 126      23.495 -14.342 -16.206  1.00  0.00           C  
ATOM   1056  NE1 TRP A 126      22.947 -11.669 -18.488  1.00  0.00           N  
ATOM   1057  CZ2 TRP A 126      25.129 -12.584 -17.680  1.00  0.00           C  
ATOM   1058  CZ3 TRP A 126      24.881 -14.415 -16.125  1.00  0.00           C  
ATOM   1059  CH2 TRP A 126      25.676 -13.557 -16.844  1.00  0.00           C  
ATOM   1060  N   ASP A 127      17.745 -15.768 -16.849  1.00  0.00           N  
ATOM   1061  CA  ASP A 127      16.819 -16.541 -16.033  1.00  0.00           C  
ATOM   1062  C   ASP A 127      17.112 -18.022 -16.213  1.00  0.00           C  
ATOM   1063  O   ASP A 127      16.914 -18.815 -15.294  1.00  0.00           O  
ATOM   1064  CB  ASP A 127      15.368 -16.239 -16.411  1.00  0.00           C  
ATOM   1065  CG  ASP A 127      14.921 -14.848 -15.982  1.00  0.00           C  
ATOM   1066  OD1 ASP A 127      15.598 -14.249 -15.181  1.00  0.00           O  
ATOM   1067  OD2 ASP A 127      13.906 -14.398 -16.459  1.00  0.00           O1-
ATOM   1068  N   ALA A 128      17.579 -18.385 -17.400  1.00  0.00           N  
ATOM   1069  CA  ALA A 128      17.899 -19.776 -17.686  1.00  0.00           C  
ATOM   1070  C   ALA A 128      18.927 -20.216 -16.653  1.00  0.00           C  
ATOM   1071  O   ALA A 128      18.805 -21.286 -16.051  1.00  0.00           O  
ATOM   1072  CB  ALA A 128      18.476 -19.912 -19.087  1.00  0.00           C  
ATOM   1073  N   PHE A 129      19.933 -19.369 -16.449  1.00  0.00           N  
ATOM   1074  CA  PHE A 129      20.989 -19.615 -15.472  1.00  0.00           C  
ATOM   1075  C   PHE A 129      20.439 -19.726 -14.064  1.00  0.00           C  
ATOM   1076  O   PHE A 129      20.816 -20.616 -13.313  1.00  0.00           O  
ATOM   1077  CB  PHE A 129      22.033 -18.497 -15.521  1.00  0.00           C  
ATOM   1078  CG  PHE A 129      23.120 -18.637 -14.494  1.00  0.00           C  
ATOM   1079  CD1 PHE A 129      24.101 -19.608 -14.630  1.00  0.00           C  
ATOM   1080  CD2 PHE A 129      23.164 -17.799 -13.391  1.00  0.00           C  
ATOM   1081  CE1 PHE A 129      25.102 -19.738 -13.686  1.00  0.00           C  
ATOM   1082  CE2 PHE A 129      24.164 -17.926 -12.445  1.00  0.00           C  
ATOM   1083  CZ  PHE A 129      25.134 -18.896 -12.594  1.00  0.00           C  
ATOM   1084  N   VAL A 130      19.553 -18.809 -13.706  1.00  0.00           N  
ATOM   1085  CA  VAL A 130      18.979 -18.784 -12.368  1.00  0.00           C  
ATOM   1086  C   VAL A 130      18.240 -20.079 -12.066  1.00  0.00           C  
ATOM   1087  O   VAL A 130      18.372 -20.636 -10.981  1.00  0.00           O  
ATOM   1088  CB  VAL A 130      18.009 -17.596 -12.223  1.00  0.00           C  
ATOM   1089  CG1 VAL A 130      17.251 -17.687 -10.907  1.00  0.00           C  
ATOM   1090  CG2 VAL A 130      18.779 -16.287 -12.313  1.00  0.00           C  
ATOM   1091  N   GLU A 131      17.463 -20.549 -13.036  1.00  0.00           N  
ATOM   1092  CA  GLU A 131      16.711 -21.790 -12.892  1.00  0.00           C  
ATOM   1093  C   GLU A 131      17.582 -23.013 -13.096  1.00  0.00           C  
ATOM   1094  O   GLU A 131      17.251 -24.104 -12.635  1.00  0.00           O  
ATOM   1095  CB  GLU A 131      15.546 -21.820 -13.884  1.00  0.00           C  
ATOM   1096  CG  GLU A 131      14.477 -20.767 -13.632  1.00  0.00           C  
ATOM   1097  CD  GLU A 131      13.354 -20.821 -14.629  1.00  0.00           C  
ATOM   1098  OE1 GLU A 131      13.452 -21.578 -15.565  1.00  0.00           O  
ATOM   1099  OE2 GLU A 131      12.395 -20.105 -14.456  1.00  0.00           O1-
ATOM   1100  N   LEU A 132      18.685 -22.834 -13.809  1.00  0.00           N  
ATOM   1101  CA  LEU A 132      19.615 -23.931 -14.007  1.00  0.00           C  
ATOM   1102  C   LEU A 132      20.180 -24.208 -12.629  1.00  0.00           C  
ATOM   1103  O   LEU A 132      20.063 -25.316 -12.113  1.00  0.00           O  
ATOM   1104  CB  LEU A 132      20.725 -23.573 -15.004  1.00  0.00           C  
ATOM   1105  CG  LEU A 132      21.804 -24.642 -15.211  1.00  0.00           C  
ATOM   1106  CD1 LEU A 132      21.174 -25.890 -15.815  1.00  0.00           C  
ATOM   1107  CD2 LEU A 132      22.899 -24.092 -16.113  1.00  0.00           C  
ATOM   1108  N   TYR A 133      20.762 -23.178 -12.016  1.00  0.00           N  
ATOM   1109  CA  TYR A 133      21.375 -23.344 -10.704  1.00  0.00           C  
ATOM   1110  C   TYR A 133      20.412 -23.352  -9.534  1.00  0.00           C  
ATOM   1111  O   TYR A 133      20.748 -23.868  -8.479  1.00  0.00           O  
ATOM   1112  CB  TYR A 133      22.418 -22.245 -10.489  1.00  0.00           C  
ATOM   1113  CG  TYR A 133      23.371 -22.523  -9.348  1.00  0.00           C  
ATOM   1114  CD1 TYR A 133      24.419 -23.417  -9.521  1.00  0.00           C  
ATOM   1115  CD2 TYR A 133      23.199 -21.885  -8.129  1.00  0.00           C  
ATOM   1116  CE1 TYR A 133      25.289 -23.671  -8.479  1.00  0.00           C  
ATOM   1117  CE2 TYR A 133      24.070 -22.139  -7.087  1.00  0.00           C  
ATOM   1118  CZ  TYR A 133      25.111 -23.028  -7.259  1.00  0.00           C  
ATOM   1119  OH  TYR A 133      25.978 -23.281  -6.221  1.00  0.00           O  
ATOM   1120  N   GLY A 134      19.225 -22.779  -9.715  1.00  0.00           N  
ATOM   1121  CA  GLY A 134      18.248 -22.740  -8.643  1.00  0.00           C  
ATOM   1122  C   GLY A 134      18.386 -23.897  -7.659  1.00  0.00           C  
ATOM   1123  O   GLY A 134      18.761 -23.686  -6.494  1.00  0.00           O  
ATOM   1124  N   PRO A 135      18.105 -25.138  -8.100  1.00  0.00           N  
ATOM   1125  CA  PRO A 135      18.127 -26.355  -7.281  1.00  0.00           C  
ATOM   1126  C   PRO A 135      19.476 -26.898  -6.757  1.00  0.00           C  
ATOM   1127  O   PRO A 135      19.503 -27.892  -6.033  1.00  0.00           O  
ATOM   1128  CB  PRO A 135      17.389 -27.363  -8.164  1.00  0.00           C  
ATOM   1129  CG  PRO A 135      17.739 -26.931  -9.530  1.00  0.00           C  
ATOM   1130  CD  PRO A 135      17.594 -25.437  -9.435  1.00  0.00           C  
ATOM   1131  N   SER A 136      20.582 -26.249  -7.112  1.00  0.00           N  
ATOM   1132  CA  SER A 136      21.885 -26.569  -6.529  1.00  0.00           C  
ATOM   1133  C   SER A 136      22.272 -25.519  -5.502  1.00  0.00           C  
ATOM   1134  O   SER A 136      23.365 -25.564  -4.927  1.00  0.00           O  
ATOM   1135  CB  SER A 136      22.946 -26.653  -7.609  1.00  0.00           C  
ATOM   1136  OG  SER A 136      22.681 -27.709  -8.491  1.00  0.00           O  
ATOM   1137  N   MET A 137      21.377 -24.571  -5.275  1.00  0.00           N  
ATOM   1138  CA  MET A 137      21.679 -23.500  -4.346  1.00  0.00           C  
ATOM   1139  C   MET A 137      21.084 -23.813  -2.990  1.00  0.00           C  
ATOM   1140  O   MET A 137      21.647 -24.569  -2.248  1.00  0.00           O  
ATOM   1141  CB  MET A 137      21.153 -22.166  -4.872  1.00  0.00           C  
ATOM   1142  CG  MET A 137      21.476 -20.968  -3.990  1.00  0.00           C  
ATOM   1143  SD  MET A 137      20.972 -19.403  -4.731  1.00  0.00           S  
ATOM   1144  CE  MET A 137      19.191 -19.532  -4.617  1.00  0.00           C  
ATOM   1145  OXT MET A 137      20.049 -23.303  -2.658  1.00  0.00           O1-
ATOM   1146  N   ASP B 138      15.815 -42.990 -16.441  1.00  0.00           N  
ATOM   1147  CA  ASP B 138      15.939 -43.394 -15.007  1.00  0.00           C  
ATOM   1148  C   ASP B 138      17.278 -42.920 -14.402  1.00  0.00           C  
ATOM   1149  O   ASP B 138      18.189 -42.523 -15.150  1.00  0.00           O  
ATOM   1150  CB  ASP B 138      15.826 -44.913 -14.864  1.00  0.00           C  
ATOM   1151  CG  ASP B 138      17.020 -45.654 -15.448  1.00  0.00           C  
ATOM   1152  OD1 ASP B 138      18.056 -45.051 -15.592  1.00  0.00           O  
ATOM   1153  OD2 ASP B 138      16.886 -46.818 -15.743  1.00  0.00           O1-
ATOM   1154  N   PRO B 139      17.397 -42.938 -13.051  1.00  0.00           N  
ATOM   1155  CA  PRO B 139      18.643 -42.518 -12.381  1.00  0.00           C  
ATOM   1156  C   PRO B 139      19.954 -43.133 -12.892  1.00  0.00           C  
ATOM   1157  O   PRO B 139      20.978 -42.433 -12.924  1.00  0.00           O  
ATOM   1158  CB  PRO B 139      18.376 -42.950 -10.937  1.00  0.00           C  
ATOM   1159  CG  PRO B 139      16.899 -42.817 -10.783  1.00  0.00           C  
ATOM   1160  CD  PRO B 139      16.338 -43.311 -12.092  1.00  0.00           C  
ATOM   1161  N   LYS B 140      19.940 -44.416 -13.261  1.00  0.00           N  
ATOM   1162  CA  LYS B 140      21.159 -45.050 -13.780  1.00  0.00           C  
ATOM   1163  C   LYS B 140      21.639 -44.379 -15.078  1.00  0.00           C  
ATOM   1164  O   LYS B 140      22.834 -44.116 -15.233  1.00  0.00           O  
ATOM   1165  CB  LYS B 140      20.922 -46.541 -14.018  1.00  0.00           C  
ATOM   1166  CG  LYS B 140      22.149 -47.303 -14.504  1.00  0.00           C  
ATOM   1167  CD  LYS B 140      21.837 -48.778 -14.710  1.00  0.00           C  
ATOM   1168  CE  LYS B 140      23.089 -49.564 -15.072  1.00  0.00           C  
ATOM   1169  NZ  LYS B 140      23.672 -49.116 -16.365  1.00  0.00           N1+
ATOM   1170  N   LYS B 141      20.707 -44.104 -15.991  1.00  0.00           N  
ATOM   1171  CA  LYS B 141      21.015 -43.446 -17.272  1.00  0.00           C  
ATOM   1172  C   LYS B 141      21.489 -42.005 -17.084  1.00  0.00           C  
ATOM   1173  O   LYS B 141      22.327 -41.519 -17.860  1.00  0.00           O  
ATOM   1174  CB  LYS B 141      19.790 -43.472 -18.189  1.00  0.00           C  
ATOM   1175  CG  LYS B 141      19.442 -44.850 -18.733  1.00  0.00           C  
ATOM   1176  CD  LYS B 141      18.222 -44.792 -19.640  1.00  0.00           C  
ATOM   1177  CE  LYS B 141      17.883 -46.166 -20.201  1.00  0.00           C  
ATOM   1178  NZ  LYS B 141      16.681 -46.129 -21.077  1.00  0.00           N1+
ATOM   1179  N   VAL B 142      20.943 -41.325 -16.076  1.00  0.00           N  
ATOM   1180  CA  VAL B 142      21.384 -39.972 -15.733  1.00  0.00           C  
ATOM   1181  C   VAL B 142      22.847 -39.984 -15.306  1.00  0.00           C  
ATOM   1182  O   VAL B 142      23.639 -39.195 -15.799  1.00  0.00           O  
ATOM   1183  CB  VAL B 142      20.521 -39.392 -14.597  1.00  0.00           C  
ATOM   1184  CG1 VAL B 142      21.118 -38.087 -14.090  1.00  0.00           C  
ATOM   1185  CG2 VAL B 142      19.096 -39.181 -15.087  1.00  0.00           C  
ATOM   1186  N   LEU B 143      23.169 -40.902 -14.394  1.00  0.00           N  
ATOM   1187  CA  LEU B 143      24.498 -41.094 -13.874  1.00  0.00           C  
ATOM   1188  C   LEU B 143      25.458 -41.577 -14.967  1.00  0.00           C  
ATOM   1189  O   LEU B 143      26.555 -41.042 -15.119  1.00  0.00           O  
ATOM   1190  CB  LEU B 143      24.463 -42.103 -12.720  1.00  0.00           C  
ATOM   1191  CG  LEU B 143      25.810 -42.391 -12.045  1.00  0.00           C  
ATOM   1192  CD1 LEU B 143      26.361 -41.106 -11.445  1.00  0.00           C  
ATOM   1193  CD2 LEU B 143      25.627 -43.458 -10.976  1.00  0.00           C  
ATOM   1194  N   ASP B 144      25.044 -42.575 -15.739  1.00  0.00           N  
ATOM   1195  CA  ASP B 144      25.922 -43.077 -16.775  1.00  0.00           C  
ATOM   1196  C   ASP B 144      26.216 -42.082 -17.875  1.00  0.00           C  
ATOM   1197  O   ASP B 144      27.350 -42.011 -18.324  1.00  0.00           O  
ATOM   1198  CB  ASP B 144      25.317 -44.338 -17.397  1.00  0.00           C  
ATOM   1199  CG  ASP B 144      25.369 -45.542 -16.465  1.00  0.00           C  
ATOM   1200  OD1 ASP B 144      26.102 -45.494 -15.506  1.00  0.00           O  
ATOM   1201  OD2 ASP B 144      24.676 -46.496 -16.722  1.00  0.00           O1-
ATOM   1202  N   LYS B 145      25.212 -41.312 -18.293  1.00  0.00           N  
ATOM   1203  CA  LYS B 145      25.432 -40.250 -19.274  1.00  0.00           C  
ATOM   1204  C   LYS B 145      26.451 -39.220 -18.772  1.00  0.00           C  
ATOM   1205  O   LYS B 145      27.396 -38.862 -19.502  1.00  0.00           O  
ATOM   1206  CB  LYS B 145      24.110 -39.560 -19.612  1.00  0.00           C  
ATOM   1207  CG  LYS B 145      24.230 -38.440 -20.638  1.00  0.00           C  
ATOM   1208  CD  LYS B 145      22.869 -37.842 -20.965  1.00  0.00           C  
ATOM   1209  CE  LYS B 145      22.991 -36.698 -21.961  1.00  0.00           C  
ATOM   1210  NZ  LYS B 145      21.667 -36.111 -22.299  1.00  0.00           N1+
ATOM   1211  N   ALA B 146      26.253 -38.744 -17.538  1.00  0.00           N  
ATOM   1212  CA  ALA B 146      27.167 -37.795 -16.935  1.00  0.00           C  
ATOM   1213  C   ALA B 146      28.562 -38.415 -16.794  1.00  0.00           C  
ATOM   1214  O   ALA B 146      29.555 -37.722 -16.977  1.00  0.00           O  
ATOM   1215  CB  ALA B 146      26.655 -37.318 -15.589  1.00  0.00           C  
ATOM   1216  N   LYS B 147      28.620 -39.709 -16.483  1.00  0.00           N  
ATOM   1217  CA  LYS B 147      29.893 -40.436 -16.330  1.00  0.00           C  
ATOM   1218  C   LYS B 147      30.702 -40.386 -17.614  1.00  0.00           C  
ATOM   1219  O   LYS B 147      31.876 -40.003 -17.609  1.00  0.00           O  
ATOM   1220  CB  LYS B 147      29.646 -41.891 -15.929  1.00  0.00           C  
ATOM   1221  CG  LYS B 147      30.913 -42.695 -15.661  1.00  0.00           C  
ATOM   1222  CD  LYS B 147      30.584 -44.107 -15.202  1.00  0.00           C  
ATOM   1223  CE  LYS B 147      31.837 -44.851 -14.762  1.00  0.00           C  
ATOM   1224  NZ  LYS B 147      32.731 -45.164 -15.911  1.00  0.00           N1+
ATOM   1225  N   ASP B 148      30.052 -40.746 -18.718  1.00  0.00           N  
ATOM   1226  CA  ASP B 148      30.678 -40.743 -20.036  1.00  0.00           C  
ATOM   1227  C   ASP B 148      31.183 -39.370 -20.392  1.00  0.00           C  
ATOM   1228  O   ASP B 148      32.320 -39.225 -20.861  1.00  0.00           O  
ATOM   1229  CB  ASP B 148      29.698 -41.220 -21.108  1.00  0.00           C  
ATOM   1230  CG  ASP B 148      29.418 -42.714 -21.033  1.00  0.00           C  
ATOM   1231  OD1 ASP B 148      30.156 -43.404 -20.368  1.00  0.00           O  
ATOM   1232  OD2 ASP B 148      28.473 -43.154 -21.643  1.00  0.00           O1-
ATOM   1233  N   GLN B 149      30.338 -38.346 -20.150  1.00  0.00           N  
ATOM   1234  CA  GLN B 149      30.690 -36.967 -20.472  1.00  0.00           C  
ATOM   1235  C   GLN B 149      31.817 -36.476 -19.595  1.00  0.00           C  
ATOM   1236  O   GLN B 149      32.758 -35.897 -20.121  1.00  0.00           O  
ATOM   1237  CB  GLN B 149      29.433 -36.084 -20.305  1.00  0.00           C  
ATOM   1238  CG  GLN B 149      28.295 -36.295 -21.356  1.00  0.00           C  
ATOM   1239  CD  GLN B 149      26.963 -35.557 -21.174  1.00  0.00           C  
ATOM   1240  NE2 GLN B 149      26.031 -35.652 -22.088  1.00  0.00           N  
ATOM   1241  OE1 GLN B 149      26.741 -34.895 -20.171  1.00  0.00           O  
ATOM   1242  N   ALA B 150      31.757 -36.636 -18.275  1.00  0.00           N  
ATOM   1243  CA  ALA B 150      32.828 -36.119 -17.429  1.00  0.00           C  
ATOM   1244  C   ALA B 150      34.168 -36.772 -17.799  1.00  0.00           C  
ATOM   1245  O   ALA B 150      35.208 -36.095 -17.832  1.00  0.00           O  
ATOM   1246  CB  ALA B 150      32.517 -36.320 -15.951  1.00  0.00           C  
ATOM   1247  N   GLU B 151      34.148 -38.072 -18.092  1.00  0.00           N  
ATOM   1248  CA  GLU B 151      35.365 -38.754 -18.536  1.00  0.00           C  
ATOM   1249  C   GLU B 151      35.882 -38.217 -19.882  1.00  0.00           C  
ATOM   1250  O   GLU B 151      37.078 -38.091 -20.076  1.00  0.00           O  
ATOM   1251  CB  GLU B 151      35.108 -40.259 -18.644  1.00  0.00           C  
ATOM   1252  CG  GLU B 151      34.894 -40.958 -17.310  1.00  0.00           C  
ATOM   1253  CD  GLU B 151      34.539 -42.411 -17.462  1.00  0.00           C  
ATOM   1254  OE1 GLU B 151      34.471 -42.874 -18.576  1.00  0.00           O  
ATOM   1255  OE2 GLU B 151      34.338 -43.061 -16.463  1.00  0.00           O1-
ATOM   1256  N   ASN B 152      34.988 -37.907 -20.815  1.00  0.00           N  
ATOM   1257  CA  ASN B 152      35.425 -37.271 -22.072  1.00  0.00           C  
ATOM   1258  C   ASN B 152      36.056 -35.877 -21.872  1.00  0.00           C  
ATOM   1259  O   ASN B 152      36.978 -35.486 -22.588  1.00  0.00           O  
ATOM   1260  CB  ASN B 152      34.258 -37.179 -23.037  1.00  0.00           C  
ATOM   1261  CG  ASN B 152      33.885 -38.511 -23.621  1.00  0.00           C  
ATOM   1262  ND2 ASN B 152      32.685 -38.608 -24.135  1.00  0.00           N  
ATOM   1263  OD1 ASN B 152      34.684 -39.456 -23.607  1.00  0.00           O  
ATOM   1264  N   VAL B 153      35.559 -35.131 -20.893  1.00  0.00           N  
ATOM   1265  CA  VAL B 153      36.165 -33.854 -20.542  1.00  0.00           C  
ATOM   1266  C   VAL B 153      37.581 -34.065 -19.991  1.00  0.00           C  
ATOM   1267  O   VAL B 153      38.524 -33.422 -20.422  1.00  0.00           O  
ATOM   1268  CB  VAL B 153      35.305 -33.122 -19.494  1.00  0.00           C  
ATOM   1269  CG1 VAL B 153      36.019 -31.876 -18.994  1.00  0.00           C  
ATOM   1270  CG2 VAL B 153      33.952 -32.766 -20.093  1.00  0.00           C  
ATOM   1271  N   VAL B 154      37.738 -35.036 -19.111  1.00  0.00           N  
ATOM   1272  CA  VAL B 154      39.069 -35.440 -18.608  1.00  0.00           C  
ATOM   1273  C   VAL B 154      40.055 -35.954 -19.673  1.00  0.00           C  
ATOM   1274  O   VAL B 154      41.226 -35.582 -19.652  1.00  0.00           O  
ATOM   1275  CB  VAL B 154      38.892 -36.541 -17.545  1.00  0.00           C  
ATOM   1276  CG1 VAL B 154      40.240 -37.140 -17.171  1.00  0.00           C  
ATOM   1277  CG2 VAL B 154      38.196 -35.970 -16.319  1.00  0.00           C  
ATOM   1278  N   ARG B 155      39.609 -36.847 -20.556  1.00  0.00           N  
ATOM   1279  CA  ARG B 155      40.428 -37.251 -21.696  1.00  0.00           C  
ATOM   1280  C   ARG B 155      40.796 -36.096 -22.644  1.00  0.00           C  
ATOM   1281  O   ARG B 155      41.928 -36.044 -23.148  1.00  0.00           O  
ATOM   1282  CB  ARG B 155      39.702 -38.326 -22.490  1.00  0.00           C  
ATOM   1283  CG  ARG B 155      39.551 -39.659 -21.773  1.00  0.00           C  
ATOM   1284  CD  ARG B 155      38.958 -40.694 -22.658  1.00  0.00           C  
ATOM   1285  NE  ARG B 155      38.696 -41.934 -21.943  1.00  0.00           N  
ATOM   1286  CZ  ARG B 155      37.498 -42.290 -21.444  1.00  0.00           C  
ATOM   1287  NH1 ARG B 155      36.461 -41.494 -21.591  1.00  0.00           N1+
ATOM   1288  NH2 ARG B 155      37.362 -43.441 -20.808  1.00  0.00           N  
ATOM   1289  N   LYS B 156      39.847 -35.192 -22.920  1.00  0.00           N  
ATOM   1290  CA  LYS B 156      40.151 -33.962 -23.697  1.00  0.00           C  
ATOM   1291  C   LYS B 156      41.242 -33.126 -22.997  1.00  0.00           C  
ATOM   1292  O   LYS B 156      42.143 -32.592 -23.660  1.00  0.00           O  
ATOM   1293  CB  LYS B 156      38.889 -33.119 -23.895  1.00  0.00           C  
ATOM   1294  CG  LYS B 156      39.096 -31.864 -24.733  1.00  0.00           C  
ATOM   1295  CD  LYS B 156      37.783 -31.131 -24.963  1.00  0.00           C  
ATOM   1296  CE  LYS B 156      37.995 -29.849 -25.754  1.00  0.00           C  
ATOM   1297  NZ  LYS B 156      36.719 -29.123 -25.990  1.00  0.00           N1+
ATOM   1298  N   LEU B 157      41.159 -32.995 -21.668  1.00  0.00           N  
ATOM   1299  CA  LEU B 157      42.242 -32.319 -20.948  1.00  0.00           C  
ATOM   1300  C   LEU B 157      43.580 -33.034 -21.196  1.00  0.00           C  
ATOM   1301  O   LEU B 157      44.591 -32.402 -21.547  1.00  0.00           O  
ATOM   1302  CB  LEU B 157      41.941 -32.281 -19.444  1.00  0.00           C  
ATOM   1303  CG  LEU B 157      43.038 -31.675 -18.560  1.00  0.00           C  
ATOM   1304  CD1 LEU B 157      43.218 -30.204 -18.911  1.00  0.00           C  
ATOM   1305  CD2 LEU B 157      42.663 -31.846 -17.096  1.00  0.00           C  
ATOM   1306  N   LYS B 158      43.594 -34.348 -21.053  1.00  0.00           N  
ATOM   1307  CA  LYS B 158      44.844 -35.088 -21.304  1.00  0.00           C  
ATOM   1308  C   LYS B 158      45.445 -34.755 -22.683  1.00  0.00           C  
ATOM   1309  O   LYS B 158      46.661 -34.503 -22.809  1.00  0.00           O  
ATOM   1310  CB  LYS B 158      44.599 -36.593 -21.193  1.00  0.00           C  
ATOM   1311  CG  LYS B 158      45.846 -37.449 -21.376  1.00  0.00           C  
ATOM   1312  CD  LYS B 158      45.533 -38.927 -21.199  1.00  0.00           C  
ATOM   1313  CE  LYS B 158      46.768 -39.786 -21.423  1.00  0.00           C  
ATOM   1314  NZ  LYS B 158      46.476 -41.235 -21.259  1.00  0.00           N1+
ATOM   1315  N   GLN B 159      44.581 -34.760 -23.700  1.00  0.00           N  
ATOM   1316  CA  GLN B 159      44.959 -34.427 -25.070  1.00  0.00           C  
ATOM   1317  C   GLN B 159      45.471 -32.989 -25.236  1.00  0.00           C  
ATOM   1318  O   GLN B 159      46.456 -32.789 -25.929  1.00  0.00           O  
ATOM   1319  CB  GLN B 159      43.767 -34.657 -26.000  1.00  0.00           C  
ATOM   1320  CG  GLN B 159      43.396 -36.119 -26.190  1.00  0.00           C  
ATOM   1321  CD  GLN B 159      42.136 -36.294 -27.013  1.00  0.00           C  
ATOM   1322  NE2 GLN B 159      42.002 -37.451 -27.650  1.00  0.00           N  
ATOM   1323  OE1 GLN B 159      41.288 -35.400 -27.075  1.00  0.00           O  
ATOM   1324  N   GLU B 160      44.817 -31.984 -24.635  1.00  0.00           N  
ATOM   1325  CA  GLU B 160      45.325 -30.603 -24.726  1.00  0.00           C  
ATOM   1326  C   GLU B 160      46.663 -30.412 -24.016  1.00  0.00           C  
ATOM   1327  O   GLU B 160      47.571 -29.693 -24.522  1.00  0.00           O  
ATOM   1328  CB  GLU B 160      44.302 -29.627 -24.142  1.00  0.00           C  
ATOM   1329  CG  GLU B 160      44.734 -28.167 -24.176  1.00  0.00           C  
ATOM   1330  CD  GLU B 160      44.863 -27.629 -25.574  1.00  0.00           C  
ATOM   1331  OE1 GLU B 160      44.306 -28.216 -26.470  1.00  0.00           O  
ATOM   1332  OE2 GLU B 160      45.520 -26.629 -25.746  1.00  0.00           O1-
ATOM   1333  N   LEU B 161      46.798 -30.980 -22.815  1.00  0.00           N  
ATOM   1334  CA  LEU B 161      48.063 -30.876 -22.097  1.00  0.00           C  
ATOM   1335  C   LEU B 161      49.235 -31.600 -22.812  1.00  0.00           C  
ATOM   1336  O   LEU B 161      50.366 -31.105 -22.769  1.00  0.00           O  
ATOM   1337  CB  LEU B 161      47.889 -31.447 -20.686  1.00  0.00           C  
ATOM   1338  CG  LEU B 161      46.927 -30.678 -19.770  1.00  0.00           C  
ATOM   1339  CD1 LEU B 161      46.740 -31.448 -18.470  1.00  0.00           C  
ATOM   1340  CD2 LEU B 161      47.482 -29.287 -19.507  1.00  0.00           C  
ATOM   1341  N   GLU B 162      48.967 -32.752 -23.432  1.00  0.00           N  
ATOM   1342  CA  GLU B 162      49.989 -33.463 -24.251  1.00  0.00           C  
ATOM   1343  C   GLU B 162      50.478 -32.536 -25.378  1.00  0.00           C  
ATOM   1344  O   GLU B 162      51.688 -32.403 -25.628  1.00  0.00           O  
ATOM   1345  CB  GLU B 162      49.422 -34.754 -24.844  1.00  0.00           C  
ATOM   1346  CG  GLU B 162      50.406 -35.539 -25.702  1.00  0.00           C  
ATOM   1347  CD  GLU B 162      49.812 -36.798 -26.268  1.00  0.00           C  
ATOM   1348  OE1 GLU B 162      48.678 -37.088 -25.964  1.00  0.00           O  
ATOM   1349  OE2 GLU B 162      50.493 -37.473 -27.003  1.00  0.00           O1-
ATOM   1350  N   GLU B 163      49.535 -31.935 -26.105  1.00  0.00           N  
ATOM   1351  CA  GLU B 163      49.917 -30.991 -27.192  1.00  0.00           C  
ATOM   1352  C   GLU B 163      50.649 -29.722 -26.699  1.00  0.00           C  
ATOM   1353  O   GLU B 163      51.573 -29.210 -27.370  1.00  0.00           O  
ATOM   1354  CB  GLU B 163      48.670 -30.572 -27.975  1.00  0.00           C  
ATOM   1355  CG  GLU B 163      48.000 -31.702 -28.742  1.00  0.00           C  
ATOM   1356  CD  GLU B 163      48.885 -32.295 -29.803  1.00  0.00           C  
ATOM   1357  OE1 GLU B 163      49.336 -31.562 -30.652  1.00  0.00           O  
ATOM   1358  OE2 GLU B 163      49.111 -33.481 -29.767  1.00  0.00           O1-
ATOM   1359  N   LEU B 164      50.267 -29.208 -25.523  1.00  0.00           N  
ATOM   1360  CA  LEU B 164      51.022 -28.095 -24.921  1.00  0.00           C  
ATOM   1361  C   LEU B 164      52.472 -28.467 -24.594  1.00  0.00           C  
ATOM   1362  O   LEU B 164      53.368 -27.650 -24.775  1.00  0.00           O  
ATOM   1363  CB  LEU B 164      50.321 -27.623 -23.639  1.00  0.00           C  
ATOM   1364  CG  LEU B 164      49.018 -26.842 -23.843  1.00  0.00           C  
ATOM   1365  CD1 LEU B 164      48.317 -26.663 -22.503  1.00  0.00           C  
ATOM   1366  CD2 LEU B 164      49.325 -25.497 -24.482  1.00  0.00           C  
ATOM   1367  N   TYR B 165      52.676 -29.692 -24.114  1.00  0.00           N  
ATOM   1368  CA  TYR B 165      54.009 -30.239 -23.894  1.00  0.00           C  
ATOM   1369  C   TYR B 165      54.782 -30.375 -25.221  1.00  0.00           C  
ATOM   1370  O   TYR B 165      55.938 -30.047 -25.317  1.00  0.00           O  
ATOM   1371  CB  TYR B 165      53.913 -31.593 -23.186  1.00  0.00           C  
ATOM   1372  CG  TYR B 165      55.253 -32.249 -22.939  1.00  0.00           C  
ATOM   1373  CD1 TYR B 165      56.161 -31.665 -22.067  1.00  0.00           C  
ATOM   1374  CD2 TYR B 165      55.575 -33.434 -23.584  1.00  0.00           C  
ATOM   1375  CE1 TYR B 165      57.386 -32.264 -21.841  1.00  0.00           C  
ATOM   1376  CE2 TYR B 165      56.799 -34.033 -23.358  1.00  0.00           C  
ATOM   1377  CZ  TYR B 165      57.702 -33.453 -22.491  1.00  0.00           C  
ATOM   1378  OH  TYR B 165      58.921 -34.049 -22.266  1.00  0.00           O  
ATOM   1379  N   LYS B 166      54.129 -30.857 -26.246  1.00  0.00           N  
ATOM   1380  CA  LYS B 166      54.795 -30.914 -27.556  1.00  0.00           C  
ATOM   1381  C   LYS B 166      55.311 -29.545 -28.002  1.00  0.00           C  
ATOM   1382  O   LYS B 166      56.428 -29.428 -28.519  1.00  0.00           O  
ATOM   1383  CB  LYS B 166      53.843 -31.477 -28.613  1.00  0.00           C  
ATOM   1384  CG  LYS B 166      53.539 -32.961 -28.457  1.00  0.00           C  
ATOM   1385  CD  LYS B 166      52.552 -33.435 -29.514  1.00  0.00           C  
ATOM   1386  CE  LYS B 166      52.185 -34.898 -29.313  1.00  0.00           C  
ATOM   1387  NZ  LYS B 166      51.157 -35.353 -30.288  1.00  0.00           N1+
ATOM   1388  N   GLU B 167      54.515 -28.504 -27.756  1.00  0.00           N  
ATOM   1389  CA  GLU B 167      54.916 -27.135 -27.999  1.00  0.00           C  
ATOM   1390  C   GLU B 167      56.073 -26.696 -27.122  1.00  0.00           C  
ATOM   1391  O   GLU B 167      56.991 -26.041 -27.604  1.00  0.00           O  
ATOM   1392  CB  GLU B 167      53.726 -26.198 -27.782  1.00  0.00           C  
ATOM   1393  CG  GLU B 167      52.622 -26.333 -28.821  1.00  0.00           C  
ATOM   1394  CD  GLU B 167      51.435 -25.456 -28.531  1.00  0.00           C  
ATOM   1395  OE1 GLU B 167      51.424 -24.827 -27.500  1.00  0.00           O  
ATOM   1396  OE2 GLU B 167      50.539 -25.416 -29.340  1.00  0.00           O1-
ATOM   1397  N   ALA B 168      56.036 -27.063 -25.833  1.00  0.00           N  
ATOM   1398  CA  ALA B 168      57.134 -26.810 -24.897  1.00  0.00           C  
ATOM   1399  C   ALA B 168      58.456 -27.481 -25.289  1.00  0.00           C  
ATOM   1400  O   ALA B 168      59.545 -26.988 -24.925  1.00  0.00           O  
ATOM   1401  CB  ALA B 168      56.742 -27.250 -23.460  1.00  0.00           C  
ATOM   1402  N   ARG B 169      58.348 -28.627 -25.958  1.00  0.00           N  
ATOM   1403  CA  ARG B 169      59.506 -29.344 -26.500  1.00  0.00           C  
ATOM   1404  C   ARG B 169      59.969 -28.866 -27.903  1.00  0.00           C  
ATOM   1405  O   ARG B 169      60.895 -29.437 -28.470  1.00  0.00           O  
ATOM   1406  CB  ARG B 169      59.188 -30.830 -26.569  1.00  0.00           C  
ATOM   1407  CG  ARG B 169      58.997 -31.506 -25.222  1.00  0.00           C  
ATOM   1408  CD  ARG B 169      60.254 -31.523 -24.431  1.00  0.00           C  
ATOM   1409  NE  ARG B 169      61.338 -32.172 -25.152  1.00  0.00           N  
ATOM   1410  CZ  ARG B 169      61.577 -33.498 -25.141  1.00  0.00           C  
ATOM   1411  NH1 ARG B 169      60.802 -34.300 -24.446  1.00  0.00           N1+
ATOM   1412  NH2 ARG B 169      62.591 -33.992 -25.832  1.00  0.00           N  
ATOM   1413  N   LYS B 170      59.375 -27.809 -28.452  1.00  0.00           N  
ATOM   1414  CA  LYS B 170      59.834 -27.329 -29.781  1.00  0.00           C  
ATOM   1415  C   LYS B 170      61.107 -26.510 -29.644  1.00  0.00           C  
ATOM   1416  O   LYS B 170      61.384 -25.926 -28.580  1.00  0.00           O  
ATOM   1417  CB  LYS B 170      58.751 -26.495 -30.470  1.00  0.00           C  
ATOM   1418  CG  LYS B 170      57.520 -27.285 -30.888  1.00  0.00           C  
ATOM   1419  CD  LYS B 170      56.512 -26.401 -31.606  1.00  0.00           C  
ATOM   1420  CE  LYS B 170      55.293 -27.195 -32.050  1.00  0.00           C  
ATOM   1421  NZ  LYS B 170      54.310 -26.345 -32.775  1.00  0.00           N1+
ATOM   1422  N   LEU B 171      61.892 -26.457 -30.718  1.00  0.00           N  
ATOM   1423  CA  LEU B 171      63.130 -25.690 -30.692  1.00  0.00           C  
ATOM   1424  C   LEU B 171      62.891 -24.180 -30.708  1.00  0.00           C  
ATOM   1425  O   LEU B 171      61.918 -23.709 -31.288  1.00  0.00           O  
ATOM   1426  CB  LEU B 171      64.002 -26.082 -31.889  1.00  0.00           C  
ATOM   1427  CG  LEU B 171      64.493 -27.536 -31.908  1.00  0.00           C  
ATOM   1428  CD1 LEU B 171      65.245 -27.801 -33.205  1.00  0.00           C  
ATOM   1429  CD2 LEU B 171      65.381 -27.787 -30.699  1.00  0.00           C  
ATOM   1430  N   ASP B 172      63.783 -23.451 -30.038  1.00  0.00           N  
ATOM   1431  CA  ASP B 172      63.719 -21.987 -29.881  1.00  0.00           C  
ATOM   1432  C   ASP B 172      62.435 -21.488 -29.205  1.00  0.00           C  
ATOM   1433  O   ASP B 172      61.815 -20.518 -29.650  1.00  0.00           O  
ATOM   1434  CB  ASP B 172      63.854 -21.313 -31.249  1.00  0.00           C  
ATOM   1435  CG  ASP B 172      65.198 -21.583 -31.913  1.00  0.00           C  
ATOM   1436  OD1 ASP B 172      66.180 -21.651 -31.214  1.00  0.00           O  
ATOM   1437  OD2 ASP B 172      65.230 -21.716 -33.114  1.00  0.00           O1-
ATOM   1438  N   LEU B 173      62.030 -22.165 -28.135  1.00  0.00           N  
ATOM   1439  CA  LEU B 173      60.856 -21.750 -27.389  1.00  0.00           C  
ATOM   1440  C   LEU B 173      61.203 -20.404 -26.773  1.00  0.00           C  
ATOM   1441  O   LEU B 173      62.181 -20.280 -26.024  1.00  0.00           O  
ATOM   1442  CB  LEU B 173      60.487 -22.772 -26.308  1.00  0.00           C  
ATOM   1443  CG  LEU B 173      59.203 -22.475 -25.524  1.00  0.00           C  
ATOM   1444  CD1 LEU B 173      58.000 -22.603 -26.450  1.00  0.00           C  
ATOM   1445  CD2 LEU B 173      59.092 -23.434 -24.348  1.00  0.00           C  
ATOM   1446  N   THR B 174      60.443 -19.375 -27.119  1.00  0.00           N  
ATOM   1447  CA  THR B 174      60.732 -18.065 -26.575  1.00  0.00           C  
ATOM   1448  C   THR B 174      59.984 -17.956 -25.250  1.00  0.00           C  
ATOM   1449  O   THR B 174      59.143 -18.819 -24.927  1.00  0.00           O  
ATOM   1450  CB  THR B 174      60.316 -16.934 -27.534  1.00  0.00           C  
ATOM   1451  CG2 THR B 174      60.938 -17.142 -28.905  1.00  0.00           C  
ATOM   1452  OG1 THR B 174      58.888 -16.912 -27.659  1.00  0.00           O  
ATOM   1453  N   GLN B 175      60.312 -16.922 -24.475  1.00  0.00           N  
ATOM   1454  CA  GLN B 175      59.624 -16.684 -23.213  1.00  0.00           C  
ATOM   1455  C   GLN B 175      58.147 -16.395 -23.397  1.00  0.00           C  
ATOM   1456  O   GLN B 175      57.359 -16.870 -22.606  1.00  0.00           O  
ATOM   1457  CB  GLN B 175      60.281 -15.520 -22.465  1.00  0.00           C  
ATOM   1458  CG  GLN B 175      59.706 -15.264 -21.082  1.00  0.00           C  
ATOM   1459  CD  GLN B 175      59.941 -16.425 -20.134  1.00  0.00           C  
ATOM   1460  NE2 GLN B 175      58.882 -16.867 -19.467  1.00  0.00           N  
ATOM   1461  OE1 GLN B 175      61.065 -16.918 -20.001  1.00  0.00           O  
ATOM   1462  N   ASP B 176      57.771 -15.653 -24.449  1.00  0.00           N  
ATOM   1463  CA  ASP B 176      56.359 -15.416 -24.734  1.00  0.00           C  
ATOM   1464  C   ASP B 176      55.605 -16.680 -25.143  1.00  0.00           C  
ATOM   1465  O   ASP B 176      54.441 -16.863 -24.772  1.00  0.00           O  
ATOM   1466  CB  ASP B 176      56.221 -14.367 -25.841  1.00  0.00           C  
ATOM   1467  CG  ASP B 176      56.602 -12.966 -25.380  1.00  0.00           C  
ATOM   1468  OD1 ASP B 176      56.671 -12.752 -24.193  1.00  0.00           O  
ATOM   1469  OD2 ASP B 176      56.820 -12.125 -26.219  1.00  0.00           O1-
ATOM   1470  N   MET B 177      56.249 -17.529 -25.943  1.00  0.00           N  
ATOM   1471  CA  MET B 177      55.678 -18.804 -26.320  1.00  0.00           C  
ATOM   1472  C   MET B 177      55.455 -19.716 -25.109  1.00  0.00           C  
ATOM   1473  O   MET B 177      54.380 -20.300 -24.985  1.00  0.00           O  
ATOM   1474  CB  MET B 177      56.580 -19.487 -27.346  1.00  0.00           C  
ATOM   1475  CG  MET B 177      56.600 -18.816 -28.712  1.00  0.00           C  
ATOM   1476  SD  MET B 177      57.845 -19.520 -29.813  1.00  0.00           S  
ATOM   1477  CE  MET B 177      57.143 -21.136 -30.126  1.00  0.00           C  
ATOM   1478  N   ARG B 178      56.453 -19.815 -24.222  1.00  0.00           N  
ATOM   1479  CA  ARG B 178      56.329 -20.578 -22.961  1.00  0.00           C  
ATOM   1480  C   ARG B 178      55.230 -20.043 -22.027  1.00  0.00           C  
ATOM   1481  O   ARG B 178      54.493 -20.825 -21.401  1.00  0.00           O  
ATOM   1482  CB  ARG B 178      57.653 -20.567 -22.212  1.00  0.00           C  
ATOM   1483  CG  ARG B 178      57.677 -21.405 -20.943  1.00  0.00           C  
ATOM   1484  CD  ARG B 178      59.031 -21.439 -20.332  1.00  0.00           C  
ATOM   1485  NE  ARG B 178      59.054 -22.223 -19.108  1.00  0.00           N  
ATOM   1486  CZ  ARG B 178      60.141 -22.396 -18.331  1.00  0.00           C  
ATOM   1487  NH1 ARG B 178      61.283 -21.836 -18.663  1.00  0.00           N1+
ATOM   1488  NH2 ARG B 178      60.059 -23.129 -17.234  1.00  0.00           N  
ATOM   1489  N   GLU B 179      55.137 -18.712 -21.926  1.00  0.00           N  
ATOM   1490  CA  GLU B 179      54.094 -18.041 -21.131  1.00  0.00           C  
ATOM   1491  C   GLU B 179      52.682 -18.366 -21.659  1.00  0.00           C  
ATOM   1492  O   GLU B 179      51.768 -18.655 -20.881  1.00  0.00           O  
ATOM   1493  CB  GLU B 179      54.313 -16.527 -21.136  1.00  0.00           C  
ATOM   1494  CG  GLU B 179      53.353 -15.748 -20.248  1.00  0.00           C  
ATOM   1495  CD  GLU B 179      53.576 -16.002 -18.783  1.00  0.00           C  
ATOM   1496  OE1 GLU B 179      54.639 -16.457 -18.433  1.00  0.00           O  
ATOM   1497  OE2 GLU B 179      52.683 -15.739 -18.012  1.00  0.00           O1-
ATOM   1498  N   LYS B 180      52.513 -18.332 -22.988  1.00  0.00           N  
ATOM   1499  CA  LYS B 180      51.270 -18.716 -23.633  1.00  0.00           C  
ATOM   1500  C   LYS B 180      50.909 -20.169 -23.413  1.00  0.00           C  
ATOM   1501  O   LYS B 180      49.746 -20.522 -23.253  1.00  0.00           O  
ATOM   1502  CB  LYS B 180      51.349 -18.429 -25.133  1.00  0.00           C  
ATOM   1503  CG  LYS B 180      51.316 -16.950 -25.494  1.00  0.00           C  
ATOM   1504  CD  LYS B 180      51.453 -16.743 -26.995  1.00  0.00           C  
ATOM   1505  CE  LYS B 180      51.434 -15.265 -27.355  1.00  0.00           C  
ATOM   1506  NZ  LYS B 180      51.590 -15.047 -28.819  1.00  0.00           N1+
ATOM   1507  N   ILE B 181      51.906 -21.036 -23.444  1.00  0.00           N  
ATOM   1508  CA  ILE B 181      51.668 -22.430 -23.087  1.00  0.00           C  
ATOM   1509  C   ILE B 181      51.136 -22.582 -21.656  1.00  0.00           C  
ATOM   1510  O   ILE B 181      50.175 -23.322 -21.444  1.00  0.00           O  
ATOM   1511  CB  ILE B 181      52.960 -23.253 -23.242  1.00  0.00           C  
ATOM   1512  CG1 ILE B 181      53.334 -23.386 -24.720  1.00  0.00           C  
ATOM   1513  CG2 ILE B 181      52.798 -24.624 -22.604  1.00  0.00           C  
ATOM   1514  CD1 ILE B 181      54.732 -23.913 -24.951  1.00  0.00           C  
ATOM   1515  N   LYS B 182      51.738 -21.862 -20.677  1.00  0.00           N  
ATOM   1516  CA  LYS B 182      51.309 -21.869 -19.281  1.00  0.00           C  
ATOM   1517  C   LYS B 182      49.896 -21.354 -19.146  1.00  0.00           C  
ATOM   1518  O   LYS B 182      49.050 -21.944 -18.411  1.00  0.00           O  
ATOM   1519  CB  LYS B 182      52.294 -21.018 -18.433  1.00  0.00           C  
ATOM   1520  CG  LYS B 182      51.948 -20.997 -16.924  1.00  0.00           C  
ATOM   1521  CD  LYS B 182      52.937 -20.224 -16.047  1.00  0.00           C  
ATOM   1522  CE  LYS B 182      52.447 -20.244 -14.593  1.00  0.00           C  
ATOM   1523  NZ  LYS B 182      53.384 -19.481 -13.750  1.00  0.00           N1+
ATOM   1524  N   LEU B 183      49.623 -20.242 -19.801  1.00  0.00           N  
ATOM   1525  CA  LEU B 183      48.285 -19.666 -19.754  1.00  0.00           C  
ATOM   1526  C   LEU B 183      47.276 -20.587 -20.398  1.00  0.00           C  
ATOM   1527  O   LEU B 183      46.152 -20.741 -19.838  1.00  0.00           O  
ATOM   1528  CB  LEU B 183      48.262 -18.303 -20.459  1.00  0.00           C  
ATOM   1529  CG  LEU B 183      48.999 -17.168 -19.737  1.00  0.00           C  
ATOM   1530  CD1 LEU B 183      49.055 -15.943 -20.640  1.00  0.00           C  
ATOM   1531  CD2 LEU B 183      48.288 -16.851 -18.430  1.00  0.00           C  
ATOM   1532  N   ARG B 184      47.577 -21.297 -21.494  1.00  0.00           N  
ATOM   1533  CA  ARG B 184      46.654 -22.272 -22.076  1.00  0.00           C  
ATOM   1534  C   ARG B 184      46.492 -23.480 -21.175  1.00  0.00           C  
ATOM   1535  O   ARG B 184      45.431 -24.071 -21.158  1.00  0.00           O  
ATOM   1536  CB  ARG B 184      47.142 -22.730 -23.441  1.00  0.00           C  
ATOM   1537  CG  ARG B 184      46.985 -21.704 -24.554  1.00  0.00           C  
ATOM   1538  CD  ARG B 184      47.650 -22.148 -25.807  1.00  0.00           C  
ATOM   1539  NE  ARG B 184      47.097 -23.399 -26.300  1.00  0.00           N  
ATOM   1540  CZ  ARG B 184      47.615 -24.116 -27.316  1.00  0.00           C  
ATOM   1541  NH1 ARG B 184      48.696 -23.694 -27.934  1.00  0.00           N1+
ATOM   1542  NH2 ARG B 184      47.038 -25.244 -27.691  1.00  0.00           N  
ATOM   1543  N   ALA B 185      47.565 -23.878 -20.487  1.00  0.00           N  
ATOM   1544  CA  ALA B 185      47.484 -24.943 -19.511  1.00  0.00           C  
ATOM   1545  C   ALA B 185      46.521 -24.590 -18.356  1.00  0.00           C  
ATOM   1546  O   ALA B 185      45.715 -25.424 -17.922  1.00  0.00           O  
ATOM   1547  CB  ALA B 185      48.873 -25.258 -18.976  1.00  0.00           C  
ATOM   1548  N   GLU B 186      46.605 -23.353 -17.858  1.00  0.00           N  
ATOM   1549  CA  GLU B 186      45.665 -22.882 -16.796  1.00  0.00           C  
ATOM   1550  C   GLU B 186      44.215 -22.844 -17.281  1.00  0.00           C  
ATOM   1551  O   GLU B 186      43.270 -23.312 -16.615  1.00  0.00           O  
ATOM   1552  CB  GLU B 186      46.066 -21.489 -16.306  1.00  0.00           C  
ATOM   1553  CG  GLU B 186      45.202 -20.948 -15.176  1.00  0.00           C  
ATOM   1554  CD  GLU B 186      45.359 -21.722 -13.897  1.00  0.00           C  
ATOM   1555  OE1 GLU B 186      46.380 -22.344 -13.723  1.00  0.00           O  
ATOM   1556  OE2 GLU B 186      44.457 -21.691 -13.093  1.00  0.00           O1-
ATOM   1557  N   ALA B 187      44.055 -22.335 -18.502  1.00  0.00           N  
ATOM   1558  CA  ALA B 187      42.776 -22.254 -19.174  1.00  0.00           C  
ATOM   1559  C   ALA B 187      42.203 -23.647 -19.382  1.00  0.00           C  
ATOM   1560  O   ALA B 187      41.020 -23.853 -19.165  1.00  0.00           O  
ATOM   1561  CB  ALA B 187      42.929 -21.522 -20.526  1.00  0.00           C  
ATOM   1562  N   ALA B 188      43.051 -24.581 -19.798  1.00  0.00           N  
ATOM   1563  CA  ALA B 188      42.664 -25.962 -20.001  1.00  0.00           C  
ATOM   1564  C   ALA B 188      42.115 -26.585 -18.693  1.00  0.00           C  
ATOM   1565  O   ALA B 188      41.092 -27.292 -18.720  1.00  0.00           O  
ATOM   1566  CB  ALA B 188      43.879 -26.760 -20.495  1.00  0.00           C  
ATOM   1567  N   GLU B 189      42.763 -26.307 -17.521  1.00  0.00           N  
ATOM   1568  CA  GLU B 189      42.308 -26.771 -16.213  1.00  0.00           C  
ATOM   1569  C   GLU B 189      41.011 -26.105 -15.825  1.00  0.00           C  
ATOM   1570  O   GLU B 189      40.129 -26.711 -15.140  1.00  0.00           O  
ATOM   1571  CB  GLU B 189      43.367 -26.498 -15.143  1.00  0.00           C  
ATOM   1572  CG  GLU B 189      44.638 -27.323 -15.292  1.00  0.00           C  
ATOM   1573  CD  GLU B 189      44.384 -28.804 -15.242  1.00  0.00           C  
ATOM   1574  OE1 GLU B 189      43.484 -29.210 -14.546  1.00  0.00           O  
ATOM   1575  OE2 GLU B 189      45.090 -29.530 -15.900  1.00  0.00           O1-
ATOM   1576  N   LEU B 190      40.849 -24.828 -16.135  1.00  0.00           N  
ATOM   1577  CA  LEU B 190      39.584 -24.123 -15.918  1.00  0.00           C  
ATOM   1578  C   LEU B 190      38.480 -24.673 -16.763  1.00  0.00           C  
ATOM   1579  O   LEU B 190      37.325 -24.772 -16.289  1.00  0.00           O  
ATOM   1580  CB  LEU B 190      39.744 -22.627 -16.219  1.00  0.00           C  
ATOM   1581  CG  LEU B 190      40.647 -21.847 -15.254  1.00  0.00           C  
ATOM   1582  CD1 LEU B 190      40.825 -20.423 -15.764  1.00  0.00           C  
ATOM   1583  CD2 LEU B 190      40.032 -21.857 -13.863  1.00  0.00           C  
ATOM   1584  N   GLN B 191      38.794 -25.059 -18.014  1.00  0.00           N  
ATOM   1585  CA  GLN B 191      37.819 -25.735 -18.867  1.00  0.00           C  
ATOM   1586  C   GLN B 191      37.423 -27.071 -18.283  1.00  0.00           C  
ATOM   1587  O   GLN B 191      36.216 -27.412 -18.319  1.00  0.00           O  
ATOM   1588  CB  GLN B 191      38.379 -25.932 -20.279  1.00  0.00           C  
ATOM   1589  CG  GLN B 191      38.510 -24.648 -21.080  1.00  0.00           C  
ATOM   1590  CD  GLN B 191      39.128 -24.879 -22.446  1.00  0.00           C  
ATOM   1591  NE2 GLN B 191      38.518 -24.304 -23.476  1.00  0.00           N  
ATOM   1592  OE1 GLN B 191      40.144 -25.568 -22.575  1.00  0.00           O  
ATOM   1593  N   ALA B 192      38.383 -27.850 -17.798  1.00  0.00           N  
ATOM   1594  CA  ALA B 192      38.128 -29.148 -17.208  1.00  0.00           C  
ATOM   1595  C   ALA B 192      37.156 -29.046 -16.042  1.00  0.00           C  
ATOM   1596  O   ALA B 192      36.223 -29.811 -15.947  1.00  0.00           O  
ATOM   1597  CB  ALA B 192      39.455 -29.765 -16.754  1.00  0.00           C  
ATOM   1598  N   ILE B 193      37.400 -28.109 -15.140  1.00  0.00           N  
ATOM   1599  CA  ILE B 193      36.513 -27.859 -13.998  1.00  0.00           C  
ATOM   1600  C   ILE B 193      35.135 -27.320 -14.438  1.00  0.00           C  
ATOM   1601  O   ILE B 193      34.077 -27.839 -14.037  1.00  0.00           O  
ATOM   1602  CB  ILE B 193      37.163 -26.866 -13.019  1.00  0.00           C  
ATOM   1603  CG1 ILE B 193      38.405 -27.486 -12.374  1.00  0.00           C  
ATOM   1604  CG2 ILE B 193      36.165 -26.437 -11.955  1.00  0.00           C  
ATOM   1605  CD1 ILE B 193      39.261 -26.495 -11.618  1.00  0.00           C  
ATOM   1606  N   GLY B 194      35.172 -26.333 -15.317  1.00  0.00           N  
ATOM   1607  CA  GLY B 194      33.979 -25.687 -15.837  1.00  0.00           C  
ATOM   1608  C   GLY B 194      33.023 -26.605 -16.565  1.00  0.00           C  
ATOM   1609  O   GLY B 194      31.794 -26.594 -16.294  1.00  0.00           O  
ATOM   1610  N   ASP B 195      33.588 -27.412 -17.462  1.00  0.00           N  
ATOM   1611  CA  ASP B 195      32.818 -28.380 -18.225  1.00  0.00           C  
ATOM   1612  C   ASP B 195      32.314 -29.580 -17.398  1.00  0.00           C  
ATOM   1613  O   ASP B 195      31.221 -30.041 -17.628  1.00  0.00           O  
ATOM   1614  CB  ASP B 195      33.665 -28.890 -19.394  1.00  0.00           C  
ATOM   1615  CG  ASP B 195      33.884 -27.837 -20.471  1.00  0.00           C  
ATOM   1616  OD1 ASP B 195      33.241 -26.816 -20.416  1.00  0.00           O  
ATOM   1617  OD2 ASP B 195      34.693 -28.062 -21.339  1.00  0.00           O1-
ATOM   1618  N   ILE B 196      33.112 -30.092 -16.465  1.00  0.00           N  
ATOM   1619  CA  ILE B 196      32.578 -31.111 -15.552  1.00  0.00           C  
ATOM   1620  C   ILE B 196      31.447 -30.543 -14.695  1.00  0.00           C  
ATOM   1621  O   ILE B 196      30.378 -31.169 -14.556  1.00  0.00           O  
ATOM   1622  CB  ILE B 196      33.685 -31.668 -14.638  1.00  0.00           C  
ATOM   1623  CG1 ILE B 196      34.688 -32.488 -15.453  1.00  0.00           C  
ATOM   1624  CG2 ILE B 196      33.081 -32.512 -13.527  1.00  0.00           C  
ATOM   1625  CD1 ILE B 196      35.965 -32.803 -14.709  1.00  0.00           C  
ATOM   1626  N   PHE B 197      31.633 -29.358 -14.154  1.00  0.00           N  
ATOM   1627  CA  PHE B 197      30.571 -28.675 -13.420  1.00  0.00           C  
ATOM   1628  C   PHE B 197      29.330 -28.539 -14.269  1.00  0.00           C  
ATOM   1629  O   PHE B 197      28.226 -28.839 -13.759  1.00  0.00           O  
ATOM   1630  CB  PHE B 197      31.032 -27.290 -12.963  1.00  0.00           C  
ATOM   1631  CG  PHE B 197      29.947 -26.469 -12.327  1.00  0.00           C  
ATOM   1632  CD1 PHE B 197      29.549 -26.712 -11.021  1.00  0.00           C  
ATOM   1633  CD2 PHE B 197      29.321 -25.453 -13.033  1.00  0.00           C  
ATOM   1634  CE1 PHE B 197      28.549 -25.958 -10.434  1.00  0.00           C  
ATOM   1635  CE2 PHE B 197      28.324 -24.696 -12.449  1.00  0.00           C  
ATOM   1636  CZ  PHE B 197      27.938 -24.950 -11.148  1.00  0.00           C  
ATOM   1637  N   GLN B 198      29.403 -28.035 -15.490  1.00  0.00           N  
ATOM   1638  CA  GLN B 198      28.257 -27.901 -16.416  1.00  0.00           C  
ATOM   1639  C   GLN B 198      27.553 -29.236 -16.666  1.00  0.00           C  
ATOM   1640  O   GLN B 198      26.321 -29.311 -16.594  1.00  0.00           O  
ATOM   1641  CB  GLN B 198      28.715 -27.310 -17.752  1.00  0.00           C  
ATOM   1642  CG  GLN B 198      27.601 -27.137 -18.771  1.00  0.00           C  
ATOM   1643  CD  GLN B 198      26.614 -26.058 -18.371  1.00  0.00           C  
ATOM   1644  NE2 GLN B 198      25.330 -26.401 -18.373  1.00  0.00           N  
ATOM   1645  OE1 GLN B 198      26.999 -24.926 -18.063  1.00  0.00           O  
ATOM   1646  N   ALA B 199      28.337 -30.281 -16.953  1.00  0.00           N  
ATOM   1647  CA  ALA B 199      27.780 -31.608 -17.233  1.00  0.00           C  
ATOM   1648  C   ALA B 199      27.043 -32.203 -16.028  1.00  0.00           C  
ATOM   1649  O   ALA B 199      25.930 -32.721 -16.163  1.00  0.00           O  
ATOM   1650  CB  ALA B 199      28.865 -32.556 -17.722  1.00  0.00           C  
ATOM   1651  N   ILE B 200      27.650 -32.114 -14.852  1.00  0.00           N  
ATOM   1652  CA  ILE B 200      27.072 -32.680 -13.645  1.00  0.00           C  
ATOM   1653  C   ILE B 200      25.882 -31.796 -13.220  1.00  0.00           C  
ATOM   1654  O   ILE B 200      24.838 -32.311 -12.804  1.00  0.00           O  
ATOM   1655  CB  ILE B 200      28.111 -32.769 -12.512  1.00  0.00           C  
ATOM   1656  CG1 ILE B 200      29.256 -33.705 -12.909  1.00  0.00           C  
ATOM   1657  CG2 ILE B 200      27.455 -33.243 -11.224  1.00  0.00           C  
ATOM   1658  CD1 ILE B 200      28.817 -35.127 -13.176  1.00  0.00           C  
ATOM   1659  N   LEU B 201      26.020 -30.483 -13.361  1.00  0.00           N  
ATOM   1660  CA  LEU B 201      24.900 -29.585 -13.063  1.00  0.00           C  
ATOM   1661  C   LEU B 201      23.635 -29.905 -13.888  1.00  0.00           C  
ATOM   1662  O   LEU B 201      22.536 -29.993 -13.324  1.00  0.00           O  
ATOM   1663  CB  LEU B 201      25.324 -28.134 -13.321  1.00  0.00           C  
ATOM   1664  CG  LEU B 201      24.238 -27.073 -13.096  1.00  0.00           C  
ATOM   1665  CD1 LEU B 201      23.762 -27.132 -11.651  1.00  0.00           C  
ATOM   1666  CD2 LEU B 201      24.793 -25.697 -13.434  1.00  0.00           C  
ATOM   1667  N   GLN B 202      23.805 -30.112 -15.193  1.00  0.00           N  
ATOM   1668  CA  GLN B 202      22.713 -30.540 -16.071  1.00  0.00           C  
ATOM   1669  C   GLN B 202      22.167 -31.933 -15.688  1.00  0.00           C  
ATOM   1670  O   GLN B 202      20.955 -32.136 -15.674  1.00  0.00           O  
ATOM   1671  CB  GLN B 202      23.186 -30.548 -17.527  1.00  0.00           C  
ATOM   1672  CG  GLN B 202      22.109 -30.927 -18.529  1.00  0.00           C  
ATOM   1673  CD  GLN B 202      20.969 -29.926 -18.561  1.00  0.00           C  
ATOM   1674  NE2 GLN B 202      19.740 -30.428 -18.510  1.00  0.00           N  
ATOM   1675  OE1 GLN B 202      21.191 -28.715 -18.630  1.00  0.00           O  
ATOM   1676  N   ALA B 203      23.054 -32.867 -15.355  1.00  0.00           N  
ATOM   1677  CA  ALA B 203      22.630 -34.176 -14.849  1.00  0.00           C  
ATOM   1678  C   ALA B 203      21.800 -34.082 -13.547  1.00  0.00           C  
ATOM   1679  O   ALA B 203      20.843 -34.817 -13.371  1.00  0.00           O  
ATOM   1680  CB  ALA B 203      23.818 -35.110 -14.689  1.00  0.00           C  
ATOM   1681  N   LYS B 204      22.176 -33.188 -12.640  1.00  0.00           N  
ATOM   1682  CA  LYS B 204      21.364 -32.921 -11.444  1.00  0.00           C  
ATOM   1683  C   LYS B 204      19.991 -32.326 -11.774  1.00  0.00           C  
ATOM   1684  O   LYS B 204      19.021 -32.611 -11.070  1.00  0.00           O  
ATOM   1685  CB  LYS B 204      22.116 -31.982 -10.499  1.00  0.00           C  
ATOM   1686  CG  LYS B 204      23.327 -32.609  -9.823  1.00  0.00           C  
ATOM   1687  CD  LYS B 204      23.996 -31.631  -8.868  1.00  0.00           C  
ATOM   1688  CE  LYS B 204      25.180 -32.270  -8.158  1.00  0.00           C  
ATOM   1689  NZ  LYS B 204      25.858 -31.317  -7.238  1.00  0.00           N1+
ATOM   1690  N   MET B 205      19.914 -31.514 -12.834  1.00  0.00           N  
ATOM   1691  CA  MET B 205      18.621 -31.063 -13.380  1.00  0.00           C  
ATOM   1692  C   MET B 205      17.819 -32.223 -13.969  1.00  0.00           C  
ATOM   1693  O   MET B 205      16.596 -32.220 -13.898  1.00  0.00           O  
ATOM   1694  CB  MET B 205      18.844 -29.986 -14.441  1.00  0.00           C  
ATOM   1695  CG  MET B 205      19.403 -28.677 -13.901  1.00  0.00           C  
ATOM   1696  SD  MET B 205      18.346 -27.937 -12.641  1.00  0.00           S  
ATOM   1697  CE  MET B 205      16.933 -27.449 -13.627  1.00  0.00           C  
ATOM   1698  N   GLU B 206      18.495 -33.210 -14.552  1.00  0.00           N  
ATOM   1699  CA  GLU B 206      17.808 -34.405 -15.026  1.00  0.00           C  
ATOM   1700  C   GLU B 206      17.281 -35.237 -13.836  1.00  0.00           C  
ATOM   1701  O   GLU B 206      16.215 -35.840 -13.926  1.00  0.00           O  
ATOM   1702  CB  GLU B 206      18.746 -35.252 -15.887  1.00  0.00           C  
ATOM   1703  CG  GLU B 206      19.222 -34.565 -17.160  1.00  0.00           C  
ATOM   1704  CD  GLU B 206      18.091 -34.147 -18.057  1.00  0.00           C  
ATOM   1705  OE1 GLU B 206      17.189 -34.928 -18.248  1.00  0.00           O  
ATOM   1706  OE2 GLU B 206      18.128 -33.044 -18.552  1.00  0.00           O1-
ATOM   1707  N   ALA B 207      18.033 -35.250 -12.737  1.00  0.00           N  
ATOM   1708  CA  ALA B 207      17.581 -35.879 -11.494  1.00  0.00           C  
ATOM   1709  C   ALA B 207      16.312 -35.165 -10.998  1.00  0.00           C  
ATOM   1710  O   ALA B 207      15.330 -35.823 -10.618  1.00  0.00           O  
ATOM   1711  CB  ALA B 207      18.679 -35.854 -10.433  1.00  0.00           C  
ATOM   1712  N   LYS B 208      16.323 -33.828 -11.056  1.00  0.00           N  
ATOM   1713  CA  LYS B 208      15.153 -33.007 -10.690  1.00  0.00           C  
ATOM   1714  C   LYS B 208      13.945 -33.392 -11.537  1.00  0.00           C  
ATOM   1715  O   LYS B 208      12.846 -33.560 -11.001  1.00  0.00           O  
ATOM   1716  CB  LYS B 208      15.454 -31.517 -10.858  1.00  0.00           C  
ATOM   1717  CG  LYS B 208      14.306 -30.595 -10.469  1.00  0.00           C  
ATOM   1718  CD  LYS B 208      14.694 -29.132 -10.628  1.00  0.00           C  
ATOM   1719  CE  LYS B 208      13.583 -28.209 -10.150  1.00  0.00           C  
ATOM   1720  NZ  LYS B 208      12.370 -28.309 -11.007  1.00  0.00           N1+
ATOM   1721  N   LYS B 209      14.161 -33.523 -12.853  1.00  0.00           N  
ATOM   1722  CA  LYS B 209      13.110 -33.927 -13.790  1.00  0.00           C  
ATOM   1723  C   LYS B 209      12.469 -35.258 -13.410  1.00  0.00           C  
ATOM   1724  O   LYS B 209      11.242 -35.396 -13.499  1.00  0.00           O  
ATOM   1725  CB  LYS B 209      13.673 -34.014 -15.209  1.00  0.00           C  
ATOM   1726  CG  LYS B 209      13.975 -32.664 -15.849  1.00  0.00           C  
ATOM   1727  CD  LYS B 209      14.601 -32.834 -17.227  1.00  0.00           C  
ATOM   1728  CE  LYS B 209      14.973 -31.492 -17.835  1.00  0.00           C  
ATOM   1729  NZ  LYS B 209      15.659 -31.644 -19.147  1.00  0.00           N1+
ATOM   1730  N   LEU B 210      13.293 -36.228 -13.003  1.00  0.00           N  
ATOM   1731  CA  LEU B 210      12.788 -37.528 -12.516  1.00  0.00           C  
ATOM   1732  C   LEU B 210      11.874 -37.400 -11.292  1.00  0.00           C  
ATOM   1733  O   LEU B 210      10.830 -38.066 -11.204  1.00  0.00           O  
ATOM   1734  CB  LEU B 210      13.967 -38.447 -12.168  1.00  0.00           C  
ATOM   1735  CG  LEU B 210      14.803 -38.935 -13.359  1.00  0.00           C  
ATOM   1736  CD1 LEU B 210      16.050 -39.642 -12.847  1.00  0.00           C  
ATOM   1737  CD2 LEU B 210      13.964 -39.864 -14.224  1.00  0.00           C  
ATOM   1738  N   TYR B 211      12.261 -36.537 -10.364  1.00  0.00           N  
ATOM   1739  CA  TYR B 211      11.476 -36.289  -9.164  1.00  0.00           C  
ATOM   1740  C   TYR B 211      10.180 -35.622  -9.578  1.00  0.00           C  
ATOM   1741  O   TYR B 211       9.094 -36.059  -9.186  1.00  0.00           O  
ATOM   1742  CB  TYR B 211      12.245 -35.421  -8.164  1.00  0.00           C  
ATOM   1743  CG  TYR B 211      11.491 -35.159  -6.879  1.00  0.00           C  
ATOM   1744  CD1 TYR B 211      11.421 -36.143  -5.904  1.00  0.00           C  
ATOM   1745  CD2 TYR B 211      10.872 -33.934  -6.677  1.00  0.00           C  
ATOM   1746  CE1 TYR B 211      10.733 -35.903  -4.730  1.00  0.00           C  
ATOM   1747  CE2 TYR B 211      10.184 -33.695  -5.502  1.00  0.00           C  
ATOM   1748  CZ  TYR B 211      10.113 -34.673  -4.532  1.00  0.00           C  
ATOM   1749  OH  TYR B 211       9.429 -34.435  -3.363  1.00  0.00           O  
ATOM   1750  N   ASP B 212      10.311 -34.582 -10.398  1.00  0.00           N  
ATOM   1751  CA  ASP B 212       9.173 -33.796 -10.869  1.00  0.00           C  
ATOM   1752  C   ASP B 212       8.154 -34.631 -11.646  1.00  0.00           C  
ATOM   1753  O   ASP B 212       6.949 -34.376 -11.556  1.00  0.00           O  
ATOM   1754  CB  ASP B 212       9.661 -32.644 -11.749  1.00  0.00           C  
ATOM   1755  CG  ASP B 212      10.345 -31.539 -10.954  1.00  0.00           C  
ATOM   1756  OD1 ASP B 212      10.204 -31.523  -9.754  1.00  0.00           O  
ATOM   1757  OD2 ASP B 212      11.003 -30.723 -11.555  1.00  0.00           O1-
ATOM   1758  N   ALA B 213       8.632 -35.627 -12.397  1.00  0.00           N  
ATOM   1759  CA  ALA B 213       7.731 -36.504 -13.147  1.00  0.00           C  
ATOM   1760  C   ALA B 213       7.113 -37.617 -12.286  1.00  0.00           C  
ATOM   1761  O   ALA B 213       6.299 -38.391 -12.772  1.00  0.00           O  
ATOM   1762  CB  ALA B 213       8.426 -37.069 -14.379  1.00  0.00           C  
ATOM   1763  N   GLY B 214       7.490 -37.669 -11.008  1.00  0.00           N  
ATOM   1764  CA  GLY B 214       7.022 -38.690 -10.068  1.00  0.00           C  
ATOM   1765  C   GLY B 214       7.616 -40.077 -10.297  1.00  0.00           C  
ATOM   1766  O   GLY B 214       6.975 -41.085 -10.019  1.00  0.00           O  
ATOM   1767  N   LEU B 215       8.847 -40.119 -10.796  1.00  0.00           N  
ATOM   1768  CA  LEU B 215       9.506 -41.371 -11.161  1.00  0.00           C  
ATOM   1769  C   LEU B 215      10.440 -41.880 -10.085  1.00  0.00           C  
ATOM   1770  O   LEU B 215      10.741 -43.063 -10.013  1.00  0.00           O  
ATOM   1771  CB  LEU B 215      10.294 -41.188 -12.464  1.00  0.00           C  
ATOM   1772  CG  LEU B 215       9.466 -40.777 -13.689  1.00  0.00           C  
ATOM   1773  CD1 LEU B 215      10.394 -40.549 -14.874  1.00  0.00           C  
ATOM   1774  CD2 LEU B 215       8.443 -41.859 -13.996  1.00  0.00           C  
ATOM   1775  N   VAL B 216      10.899 -40.970  -9.244  1.00  0.00           N  
ATOM   1776  CA  VAL B 216      11.769 -41.311  -8.122  1.00  0.00           C  
ATOM   1777  C   VAL B 216      11.169 -40.575  -6.922  1.00  0.00           C  
ATOM   1778  O   VAL B 216      10.480 -39.564  -7.092  1.00  0.00           O  
ATOM   1779  CB  VAL B 216      13.225 -40.873  -8.369  1.00  0.00           C  
ATOM   1780  CG1 VAL B 216      13.779 -41.539  -9.619  1.00  0.00           C  
ATOM   1781  CG2 VAL B 216      13.295 -39.356  -8.488  1.00  0.00           C  
ATOM   1782  N   ASN B 217      11.372 -41.100  -5.722  1.00  0.00           N  
ATOM   1783  CA  ASN B 217      10.954 -40.377  -4.513  1.00  0.00           C  
ATOM   1784  C   ASN B 217      12.090 -39.479  -4.014  1.00  0.00           C  
ATOM   1785  O   ASN B 217      13.142 -39.368  -4.668  1.00  0.00           O  
ATOM   1786  CB  ASN B 217      10.512 -41.342  -3.429  1.00  0.00           C  
ATOM   1787  CG  ASN B 217      11.647 -42.176  -2.902  1.00  0.00           C  
ATOM   1788  ND2 ASN B 217      11.335 -43.360  -2.439  1.00  0.00           N  
ATOM   1789  OD1 ASN B 217      12.807 -41.747  -2.912  1.00  0.00           O  
ATOM   1790  N   SER B 218      11.869 -38.863  -2.852  1.00  0.00           N  
ATOM   1791  CA  SER B 218      12.807 -37.914  -2.254  1.00  0.00           C  
ATOM   1792  C   SER B 218      14.157 -38.514  -1.917  1.00  0.00           C  
ATOM   1793  O   SER B 218      15.188 -37.879  -2.147  1.00  0.00           O  
ATOM   1794  CB  SER B 218      12.200 -37.327  -0.995  1.00  0.00           C  
ATOM   1795  OG  SER B 218      11.077 -36.544  -1.297  1.00  0.00           O  
ATOM   1796  N   GLN B 219      14.152 -39.724  -1.362  1.00  0.00           N  
ATOM   1797  CA  GLN B 219      15.396 -40.385  -0.973  1.00  0.00           C  
ATOM   1798  C   GLN B 219      16.179 -40.773  -2.226  1.00  0.00           C  
ATOM   1799  O   GLN B 219      17.401 -40.630  -2.289  1.00  0.00           O  
ATOM   1800  CB  GLN B 219      15.114 -41.622  -0.115  1.00  0.00           C  
ATOM   1801  CG  GLN B 219      16.359 -42.296   0.434  1.00  0.00           C  
ATOM   1802  CD  GLN B 219      17.125 -41.404   1.393  1.00  0.00           C  
ATOM   1803  NE2 GLN B 219      18.426 -41.267   1.161  1.00  0.00           N  
ATOM   1804  OE1 GLN B 219      16.554 -40.842   2.332  1.00  0.00           O  
ATOM   1805  N   GLN B 220      15.456 -41.255  -3.232  1.00  0.00           N  
ATOM   1806  CA  GLN B 220      16.077 -41.630  -4.483  1.00  0.00           C  
ATOM   1807  C   GLN B 220      16.659 -40.394  -5.205  1.00  0.00           C  
ATOM   1808  O   GLN B 220      17.758 -40.472  -5.763  1.00  0.00           O  
ATOM   1809  CB  GLN B 220      15.059 -42.344  -5.381  1.00  0.00           C  
ATOM   1810  CG  GLN B 220      14.669 -43.729  -4.897  1.00  0.00           C  
ATOM   1811  CD  GLN B 220      13.568 -44.347  -5.738  1.00  0.00           C  
ATOM   1812  NE2 GLN B 220      13.785 -45.579  -6.182  1.00  0.00           N  
ATOM   1813  OE1 GLN B 220      12.534 -43.722  -5.987  1.00  0.00           O  
ATOM   1814  N   LEU B 221      15.958 -39.259  -5.153  1.00  0.00           N  
ATOM   1815  CA  LEU B 221      16.505 -38.015  -5.691  1.00  0.00           C  
ATOM   1816  C   LEU B 221      17.828 -37.641  -5.028  1.00  0.00           C  
ATOM   1817  O   LEU B 221      18.831 -37.401  -5.727  1.00  0.00           O  
ATOM   1818  CB  LEU B 221      15.497 -36.875  -5.503  1.00  0.00           C  
ATOM   1819  CG  LEU B 221      15.989 -35.479  -5.904  1.00  0.00           C  
ATOM   1820  CD1 LEU B 221      16.289 -35.454  -7.397  1.00  0.00           C  
ATOM   1821  CD2 LEU B 221      14.936 -34.445  -5.540  1.00  0.00           C  
ATOM   1822  N   ASP B 222      17.851 -37.620  -3.697  1.00  0.00           N  
ATOM   1823  CA  ASP B 222      19.068 -37.242  -2.957  1.00  0.00           C  
ATOM   1824  C   ASP B 222      20.243 -38.168  -3.231  1.00  0.00           C  
ATOM   1825  O   ASP B 222      21.403 -37.721  -3.322  1.00  0.00           O  
ATOM   1826  CB  ASP B 222      18.789 -37.224  -1.452  1.00  0.00           C  
ATOM   1827  CG  ASP B 222      17.930 -36.040  -1.025  1.00  0.00           C  
ATOM   1828  OD1 ASP B 222      17.788 -35.124  -1.798  1.00  0.00           O  
ATOM   1829  OD2 ASP B 222      17.426 -36.064   0.073  1.00  0.00           O1-
ATOM   1830  N   GLU B 223      19.926 -39.454  -3.355  1.00  0.00           N  
ATOM   1831  CA  GLU B 223      20.906 -40.496  -3.608  1.00  0.00           C  
ATOM   1832  C   GLU B 223      21.543 -40.305  -4.993  1.00  0.00           C  
ATOM   1833  O   GLU B 223      22.771 -40.367  -5.116  1.00  0.00           O  
ATOM   1834  CB  GLU B 223      20.253 -41.875  -3.506  1.00  0.00           C  
ATOM   1835  CG  GLU B 223      21.153 -43.029  -3.926  1.00  0.00           C  
ATOM   1836  CD  GLU B 223      22.440 -43.079  -3.151  1.00  0.00           C  
ATOM   1837  OE1 GLU B 223      22.510 -42.470  -2.110  1.00  0.00           O  
ATOM   1838  OE2 GLU B 223      23.356 -43.728  -3.601  1.00  0.00           O1-
ATOM   1839  N   LEU B 224      20.706 -40.084  -6.014  1.00  0.00           N  
ATOM   1840  CA  LEU B 224      21.164 -39.798  -7.368  1.00  0.00           C  
ATOM   1841  C   LEU B 224      22.038 -38.525  -7.453  1.00  0.00           C  
ATOM   1842  O   LEU B 224      23.093 -38.529  -8.113  1.00  0.00           O  
ATOM   1843  CB  LEU B 224      19.976 -39.713  -8.351  1.00  0.00           C  
ATOM   1844  CG  LEU B 224      20.306 -39.335  -9.803  1.00  0.00           C  
ATOM   1845  CD1 LEU B 224      21.324 -40.315 -10.392  1.00  0.00           C  
ATOM   1846  CD2 LEU B 224      19.044 -39.274 -10.659  1.00  0.00           C  
ATOM   1847  N   LYS B 225      21.593 -37.450  -6.802  1.00  0.00           N  
ATOM   1848  CA  LYS B 225      22.311 -36.180  -6.741  1.00  0.00           C  
ATOM   1849  C   LYS B 225      23.679 -36.361  -6.125  1.00  0.00           C  
ATOM   1850  O   LYS B 225      24.677 -35.783  -6.609  1.00  0.00           O  
ATOM   1851  CB  LYS B 225      21.472 -35.150  -5.938  1.00  0.00           C  
ATOM   1852  CG  LYS B 225      22.130 -33.750  -5.855  1.00  0.00           C  
ATOM   1853  CD  LYS B 225      21.294 -32.687  -5.136  1.00  0.00           C  
ATOM   1854  CE  LYS B 225      22.075 -31.367  -5.102  1.00  0.00           C  
ATOM   1855  NZ  LYS B 225      21.281 -30.345  -4.398  1.00  0.00           N1+
ATOM   1856  N   ARG B 226      23.708 -37.117  -5.031  1.00  0.00           N  
ATOM   1857  CA  ARG B 226      24.913 -37.552  -4.344  1.00  0.00           C  
ATOM   1858  C   ARG B 226      25.840 -38.387  -5.235  1.00  0.00           C  
ATOM   1859  O   ARG B 226      27.047 -38.167  -5.215  1.00  0.00           O  
ATOM   1860  CB  ARG B 226      24.540 -38.361  -3.110  1.00  0.00           C  
ATOM   1861  CG  ARG B 226      25.707 -38.715  -2.201  1.00  0.00           C  
ATOM   1862  CD  ARG B 226      25.367 -39.829  -1.279  1.00  0.00           C  
ATOM   1863  NE  ARG B 226      25.224 -41.092  -1.984  1.00  0.00           N  
ATOM   1864  CZ  ARG B 226      26.242 -41.780  -2.536  1.00  0.00           C  
ATOM   1865  NH1 ARG B 226      27.469 -41.315  -2.456  1.00  0.00           N1+
ATOM   1866  NH2 ARG B 226      26.008 -42.922  -3.157  1.00  0.00           N  
ATOM   1867  N   ARG B 227      25.306 -39.348  -5.993  1.00  0.00           N  
ATOM   1868  CA  ARG B 227      26.155 -40.135  -6.897  1.00  0.00           C  
ATOM   1869  C   ARG B 227      26.780 -39.236  -7.978  1.00  0.00           C  
ATOM   1870  O   ARG B 227      27.934 -39.454  -8.388  1.00  0.00           O  
ATOM   1871  CB  ARG B 227      25.350 -41.242  -7.562  1.00  0.00           C  
ATOM   1872  CG  ARG B 227      24.912 -42.361  -6.630  1.00  0.00           C  
ATOM   1873  CD  ARG B 227      24.093 -43.377  -7.340  1.00  0.00           C  
ATOM   1874  NE  ARG B 227      23.509 -44.341  -6.421  1.00  0.00           N  
ATOM   1875  CZ  ARG B 227      22.752 -45.391  -6.794  1.00  0.00           C  
ATOM   1876  NH1 ARG B 227      22.496 -45.598  -8.066  1.00  0.00           N1+
ATOM   1877  NH2 ARG B 227      22.266 -46.212  -5.879  1.00  0.00           N  
ATOM   1878  N   LEU B 228      26.010 -38.243  -8.430  1.00  0.00           N  
ATOM   1879  CA  LEU B 228      26.471 -37.276  -9.418  1.00  0.00           C  
ATOM   1880  C   LEU B 228      27.600 -36.390  -8.872  1.00  0.00           C  
ATOM   1881  O   LEU B 228      28.547 -36.089  -9.597  1.00  0.00           O  
ATOM   1882  CB  LEU B 228      25.305 -36.431  -9.954  1.00  0.00           C  
ATOM   1883  CG  LEU B 228      24.264 -37.179 -10.818  1.00  0.00           C  
ATOM   1884  CD1 LEU B 228      23.034 -36.290 -11.050  1.00  0.00           C  
ATOM   1885  CD2 LEU B 228      24.852 -37.693 -12.135  1.00  0.00           C  
ATOM   1886  N   GLU B 229      27.508 -36.019  -7.591  1.00  0.00           N  
ATOM   1887  CA  GLU B 229      28.553 -35.244  -6.932  1.00  0.00           C  
ATOM   1888  C   GLU B 229      29.780 -36.092  -6.668  1.00  0.00           C  
ATOM   1889  O   GLU B 229      30.912 -35.624  -6.832  1.00  0.00           O  
ATOM   1890  CB  GLU B 229      28.035 -34.658  -5.617  1.00  0.00           C  
ATOM   1891  CG  GLU B 229      29.034 -33.770  -4.889  1.00  0.00           C  
ATOM   1892  CD  GLU B 229      29.410 -32.544  -5.676  1.00  0.00           C  
ATOM   1893  OE1 GLU B 229      28.537 -31.941  -6.252  1.00  0.00           O  
ATOM   1894  OE2 GLU B 229      30.571 -32.213  -5.702  1.00  0.00           O1-
ATOM   1895  N   GLU B 230      29.556 -37.344  -6.274  1.00  0.00           N  
ATOM   1896  CA  GLU B 230      30.652 -38.281  -6.063  1.00  0.00           C  
ATOM   1897  C   GLU B 230      31.357 -38.495  -7.393  1.00  0.00           C  
ATOM   1898  O   GLU B 230      32.582 -38.503  -7.470  1.00  0.00           O  
ATOM   1899  CB  GLU B 230      30.144 -39.612  -5.504  1.00  0.00           C  
ATOM   1900  CG  GLU B 230      31.241 -40.618  -5.182  1.00  0.00           C  
ATOM   1901  CD  GLU B 230      30.725 -41.838  -4.473  1.00  0.00           C  
ATOM   1902  OE1 GLU B 230      29.554 -41.882  -4.180  1.00  0.00           O  
ATOM   1903  OE2 GLU B 230      31.503 -42.729  -4.222  1.00  0.00           O1-
ATOM   1904  N   LEU B 231      30.565 -38.648  -8.448  1.00  0.00           N  
ATOM   1905  CA  LEU B 231      31.088 -38.755  -9.795  1.00  0.00           C  
ATOM   1906  C   LEU B 231      31.943 -37.523 -10.121  1.00  0.00           C  
ATOM   1907  O   LEU B 231      33.074 -37.662 -10.556  1.00  0.00           O  
ATOM   1908  CB  LEU B 231      29.939 -38.892 -10.800  1.00  0.00           C  
ATOM   1909  CG  LEU B 231      30.346 -38.887 -12.280  1.00  0.00           C  
ATOM   1910  CD1 LEU B 231      31.232 -40.091 -12.566  1.00  0.00           C  
ATOM   1911  CD2 LEU B 231      29.098 -38.906 -13.149  1.00  0.00           C  
ATOM   1912  N   ALA B 232      31.422 -36.332  -9.839  1.00  0.00           N  
ATOM   1913  CA  ALA B 232      32.166 -35.084 -10.074  1.00  0.00           C  
ATOM   1914  C   ALA B 232      33.519 -35.090  -9.387  1.00  0.00           C  
ATOM   1915  O   ALA B 232      34.541 -34.691  -9.955  1.00  0.00           O  
ATOM   1916  CB  ALA B 232      31.354 -33.885  -9.606  1.00  0.00           C  
ATOM   1917  N   LYS B 233      33.517 -35.517  -8.132  1.00  0.00           N  
ATOM   1918  CA  LYS B 233      34.730 -35.566  -7.368  1.00  0.00           C  
ATOM   1919  C   LYS B 233      35.763 -36.513  -8.004  1.00  0.00           C  
ATOM   1920  O   LYS B 233      36.940 -36.171  -8.076  1.00  0.00           O  
ATOM   1921  CB  LYS B 233      34.418 -35.994  -5.932  1.00  0.00           C  
ATOM   1922  CG  LYS B 233      33.683 -34.944  -5.109  1.00  0.00           C  
ATOM   1923  CD  LYS B 233      33.366 -35.459  -3.713  1.00  0.00           C  
ATOM   1924  CE  LYS B 233      32.619 -34.418  -2.894  1.00  0.00           C  
ATOM   1925  NZ  LYS B 233      32.287 -34.915  -1.531  1.00  0.00           N1+
ATOM   1926  N   GLU B 234      35.318 -37.666  -8.503  1.00  0.00           N  
ATOM   1927  CA  GLU B 234      36.201 -38.601  -9.214  1.00  0.00           C  
ATOM   1928  C   GLU B 234      36.846 -37.924 -10.427  1.00  0.00           C  
ATOM   1929  O   GLU B 234      38.058 -38.019 -10.616  1.00  0.00           O  
ATOM   1930  CB  GLU B 234      35.423 -39.840  -9.660  1.00  0.00           C  
ATOM   1931  CG  GLU B 234      36.252 -40.861 -10.426  1.00  0.00           C  
ATOM   1932  CD  GLU B 234      35.459 -42.071 -10.836  1.00  0.00           C  
ATOM   1933  OE1 GLU B 234      34.306 -42.149 -10.484  1.00  0.00           O  
ATOM   1934  OE2 GLU B 234      36.007 -42.919 -11.500  1.00  0.00           O1-
ATOM   1935  N   ALA B 235      36.017 -37.269 -11.248  1.00  0.00           N  
ATOM   1936  CA  ALA B 235      36.477 -36.568 -12.439  1.00  0.00           C  
ATOM   1937  C   ALA B 235      37.447 -35.430 -12.095  1.00  0.00           C  
ATOM   1938  O   ALA B 235      38.442 -35.237 -12.778  1.00  0.00           O  
ATOM   1939  CB  ALA B 235      35.292 -36.092 -13.286  1.00  0.00           C  
ATOM   1940  N   GLU B 236      37.175 -34.718 -11.010  1.00  0.00           N  
ATOM   1941  CA  GLU B 236      38.047 -33.670 -10.510  1.00  0.00           C  
ATOM   1942  C   GLU B 236      39.415 -34.210 -10.078  1.00  0.00           C  
ATOM   1943  O   GLU B 236      40.459 -33.613 -10.373  1.00  0.00           O  
ATOM   1944  CB  GLU B 236      37.378 -32.955  -9.335  1.00  0.00           C  
ATOM   1945  CG  GLU B 236      36.196 -32.077  -9.723  1.00  0.00           C  
ATOM   1946  CD  GLU B 236      35.424 -31.574  -8.535  1.00  0.00           C  
ATOM   1947  OE1 GLU B 236      35.685 -32.026  -7.447  1.00  0.00           O  
ATOM   1948  OE2 GLU B 236      34.572 -30.737  -8.717  1.00  0.00           O1-
ATOM   1949  N   ASP B 237      39.413 -35.350  -9.400  1.00  0.00           N  
ATOM   1950  CA  ASP B 237      40.663 -35.998  -9.034  1.00  0.00           C  
ATOM   1951  C   ASP B 237      41.479 -36.384 -10.273  1.00  0.00           C  
ATOM   1952  O   ASP B 237      42.681 -36.189 -10.283  1.00  0.00           O  
ATOM   1953  CB  ASP B 237      40.386 -37.242  -8.186  1.00  0.00           C  
ATOM   1954  CG  ASP B 237      39.908 -36.905  -6.779  1.00  0.00           C  
ATOM   1955  OD1 ASP B 237      40.067 -35.779  -6.372  1.00  0.00           O  
ATOM   1956  OD2 ASP B 237      39.390 -37.778  -6.125  1.00  0.00           O1-
ATOM   1957  N   ARG B 238      40.831 -36.934 -11.299  1.00  0.00           N  
ATOM   1958  CA  ARG B 238      41.498 -37.283 -12.554  1.00  0.00           C  
ATOM   1959  C   ARG B 238      42.088 -36.080 -13.287  1.00  0.00           C  
ATOM   1960  O   ARG B 238      43.178 -36.173 -13.805  1.00  0.00           O  
ATOM   1961  CB  ARG B 238      40.520 -37.991 -13.481  1.00  0.00           C  
ATOM   1962  CG  ARG B 238      40.079 -39.369 -13.015  1.00  0.00           C  
ATOM   1963  CD  ARG B 238      39.094 -39.974 -13.947  1.00  0.00           C  
ATOM   1964  NE  ARG B 238      38.517 -41.196 -13.408  1.00  0.00           N  
ATOM   1965  CZ  ARG B 238      39.088 -42.414 -13.491  1.00  0.00           C  
ATOM   1966  NH1 ARG B 238      40.249 -42.555 -14.092  1.00  0.00           N1+
ATOM   1967  NH2 ARG B 238      38.483 -43.464 -12.967  1.00  0.00           N  
ATOM   1968  N   ALA B 239      41.346 -34.971 -13.373  1.00  0.00           N  
ATOM   1969  CA  ALA B 239      41.891 -33.744 -13.944  1.00  0.00           C  
ATOM   1970  C   ALA B 239      43.056 -33.166 -13.171  1.00  0.00           C  
ATOM   1971  O   ALA B 239      43.998 -32.651 -13.772  1.00  0.00           O  
ATOM   1972  CB  ALA B 239      40.803 -32.667 -14.143  1.00  0.00           C  
ATOM   1973  N   ALA B 240      42.994 -33.174 -11.840  1.00  0.00           N  
ATOM   1974  CA  ALA B 240      44.124 -32.684 -11.067  1.00  0.00           C  
ATOM   1975  C   ALA B 240      45.386 -33.563 -11.320  1.00  0.00           C  
ATOM   1976  O   ALA B 240      46.488 -33.043 -11.439  1.00  0.00           O  
ATOM   1977  CB  ALA B 240      43.769 -32.653  -9.588  1.00  0.00           C  
ATOM   1978  N   LYS B 241      45.208 -34.875 -11.409  1.00  0.00           N  
ATOM   1979  CA  LYS B 241      46.339 -35.740 -11.715  1.00  0.00           C  
ATOM   1980  C   LYS B 241      46.946 -35.420 -13.095  1.00  0.00           C  
ATOM   1981  O   LYS B 241      48.165 -35.439 -13.230  1.00  0.00           O  
ATOM   1982  CB  LYS B 241      45.910 -37.207 -11.653  1.00  0.00           C  
ATOM   1983  CG  LYS B 241      45.636 -37.723 -10.247  1.00  0.00           C  
ATOM   1984  CD  LYS B 241      45.159 -39.167 -10.272  1.00  0.00           C  
ATOM   1985  CE  LYS B 241      44.869 -39.680  -8.868  1.00  0.00           C  
ATOM   1986  NZ  LYS B 241      44.379 -41.085  -8.879  1.00  0.00           N1+
ATOM   1987  N   LEU B 242      46.091 -35.141 -14.092  1.00  0.00           N  
ATOM   1988  CA  LEU B 242      46.602 -34.755 -15.435  1.00  0.00           C  
ATOM   1989  C   LEU B 242      47.364 -33.457 -15.415  1.00  0.00           C  
ATOM   1990  O   LEU B 242      48.397 -33.364 -16.056  1.00  0.00           O  
ATOM   1991  CB  LEU B 242      45.444 -34.626 -16.433  1.00  0.00           C  
ATOM   1992  CG  LEU B 242      44.761 -35.941 -16.830  1.00  0.00           C  
ATOM   1993  CD1 LEU B 242      43.530 -35.638 -17.676  1.00  0.00           C  
ATOM   1994  CD2 LEU B 242      45.745 -36.816 -17.591  1.00  0.00           C  
ATOM   1995  N   GLY B 243      46.858 -32.465 -14.673  1.00  0.00           N  
ATOM   1996  CA  GLY B 243      47.569 -31.210 -14.510  1.00  0.00           C  
ATOM   1997  C   GLY B 243      48.946 -31.402 -13.879  1.00  0.00           C  
ATOM   1998  O   GLY B 243      49.935 -30.807 -14.345  1.00  0.00           O  
ATOM   1999  N   LYS B 244      49.016 -32.203 -12.810  1.00  0.00           N  
ATOM   2000  CA  LYS B 244      50.310 -32.541 -12.150  1.00  0.00           C  
ATOM   2001  C   LYS B 244      51.294 -33.297 -13.074  1.00  0.00           C  
ATOM   2002  O   LYS B 244      52.495 -33.014 -13.087  1.00  0.00           O  
ATOM   2003  CB  LYS B 244      50.056 -33.370 -10.891  1.00  0.00           C  
ATOM   2004  CG  LYS B 244      49.407 -32.599  -9.749  1.00  0.00           C  
ATOM   2005  CD  LYS B 244      49.151 -33.500  -8.551  1.00  0.00           C  
ATOM   2006  CE  LYS B 244      48.488 -32.735  -7.414  1.00  0.00           C  
ATOM   2007  NZ  LYS B 244      48.214 -33.608  -6.241  1.00  0.00           N1+
ATOM   2008  N   GLU B 245      50.787 -34.254 -13.840  1.00  0.00           N  
ATOM   2009  CA  GLU B 245      51.629 -34.914 -14.854  1.00  0.00           C  
ATOM   2010  C   GLU B 245      52.211 -33.912 -15.882  1.00  0.00           C  
ATOM   2011  O   GLU B 245      53.415 -33.918 -16.168  1.00  0.00           O  
ATOM   2012  CB  GLU B 245      50.821 -35.990 -15.583  1.00  0.00           C  
ATOM   2013  CG  GLU B 245      51.593 -36.729 -16.667  1.00  0.00           C  
ATOM   2014  CD  GLU B 245      50.781 -37.804 -17.335  1.00  0.00           C  
ATOM   2015  OE1 GLU B 245      49.666 -38.021 -16.923  1.00  0.00           O  
ATOM   2016  OE2 GLU B 245      51.275 -38.408 -18.257  1.00  0.00           O1-
ATOM   2017  N   PHE B 246      51.372 -33.010 -16.395  1.00  0.00           N  
ATOM   2018  CA  PHE B 246      51.829 -31.981 -17.351  1.00  0.00           C  
ATOM   2019  C   PHE B 246      52.965 -31.150 -16.763  1.00  0.00           C  
ATOM   2020  O   PHE B 246      54.010 -30.973 -17.384  1.00  0.00           O  
ATOM   2021  CB  PHE B 246      50.673 -31.059 -17.744  1.00  0.00           C  
ATOM   2022  CG  PHE B 246      51.099 -29.866 -18.550  1.00  0.00           C  
ATOM   2023  CD1 PHE B 246      51.435 -29.999 -19.890  1.00  0.00           C  
ATOM   2024  CD2 PHE B 246      51.165 -28.606 -17.972  1.00  0.00           C  
ATOM   2025  CE1 PHE B 246      51.827 -28.901 -20.632  1.00  0.00           C  
ATOM   2026  CE2 PHE B 246      51.556 -27.508 -18.713  1.00  0.00           C  
ATOM   2027  CZ  PHE B 246      51.888 -27.656 -20.045  1.00  0.00           C  
ATOM   2028  N   LEU B 247      52.738 -30.641 -15.555  1.00  0.00           N  
ATOM   2029  CA  LEU B 247      53.665 -29.779 -14.853  1.00  0.00           C  
ATOM   2030  C   LEU B 247      54.995 -30.487 -14.557  1.00  0.00           C  
ATOM   2031  O   LEU B 247      56.048 -29.885 -14.686  1.00  0.00           O  
ATOM   2032  CB  LEU B 247      53.030 -29.293 -13.544  1.00  0.00           C  
ATOM   2033  CG  LEU B 247      51.867 -28.305 -13.696  1.00  0.00           C  
ATOM   2034  CD1 LEU B 247      51.228 -28.060 -12.336  1.00  0.00           C  
ATOM   2035  CD2 LEU B 247      52.380 -27.006 -14.301  1.00  0.00           C  
ATOM   2036  N   GLN B 248      54.956 -31.778 -14.179  1.00  0.00           N  
ATOM   2037  CA  GLN B 248      56.185 -32.540 -13.978  1.00  0.00           C  
ATOM   2038  C   GLN B 248      56.921 -32.735 -15.282  1.00  0.00           C  
ATOM   2039  O   GLN B 248      58.166 -32.703 -15.295  1.00  0.00           O  
ATOM   2040  CB  GLN B 248      55.826 -33.899 -13.336  1.00  0.00           C  
ATOM   2041  CG  GLN B 248      55.329 -33.852 -11.854  1.00  0.00           C  
ATOM   2042  CD  GLN B 248      54.854 -35.148 -11.185  1.00  0.00           C  
ATOM   2043  NE2 GLN B 248      54.512 -35.146  -9.921  1.00  0.00           N  
ATOM   2044  OE1 GLN B 248      54.763 -36.189 -11.818  1.00  0.00           O  
ATOM   2045  N   LYS B 249      56.220 -32.967 -16.392  1.00  0.00           N  
ATOM   2046  CA  LYS B 249      56.873 -33.099 -17.681  1.00  0.00           C  
ATOM   2047  C   LYS B 249      57.457 -31.771 -18.153  1.00  0.00           C  
ATOM   2048  O   LYS B 249      58.538 -31.753 -18.733  1.00  0.00           O  
ATOM   2049  CB  LYS B 249      55.889 -33.641 -18.718  1.00  0.00           C  
ATOM   2050  CG  LYS B 249      55.505 -35.101 -18.519  1.00  0.00           C  
ATOM   2051  CD  LYS B 249      54.501 -35.556 -19.568  1.00  0.00           C  
ATOM   2052  CE  LYS B 249      54.149 -37.027 -19.397  1.00  0.00           C  
ATOM   2053  NZ  LYS B 249      53.103 -37.465 -20.360  1.00  0.00           N1+
ATOM   2054  N   LEU B 250      56.737 -30.679 -17.896  1.00  0.00           N  
ATOM   2055  CA  LEU B 250      57.130 -29.320 -18.248  1.00  0.00           C  
ATOM   2056  C   LEU B 250      58.355 -28.831 -17.473  1.00  0.00           C  
ATOM   2057  O   LEU B 250      59.297 -28.289 -18.053  1.00  0.00           O  
ATOM   2058  CB  LEU B 250      55.957 -28.364 -17.997  1.00  0.00           C  
ATOM   2059  CG  LEU B 250      56.230 -26.883 -18.297  1.00  0.00           C  
ATOM   2060  CD1 LEU B 250      56.584 -26.719 -19.769  1.00  0.00           C  
ATOM   2061  CD2 LEU B 250      55.005 -26.059 -17.934  1.00  0.00           C  
ATOM   2062  N   GLU B 251      58.301 -29.006 -16.154  1.00  0.00           N  
ATOM   2063  CA  GLU B 251      59.336 -28.579 -15.239  1.00  0.00           C  
ATOM   2064  C   GLU B 251      60.579 -29.454 -15.347  1.00  0.00           C  
ATOM   2065  O   GLU B 251      61.694 -28.940 -15.312  1.00  0.00           O  
ATOM   2066  CB  GLU B 251      58.809 -28.598 -13.802  1.00  0.00           C  
ATOM   2067  CG  GLU B 251      59.801 -28.103 -12.761  1.00  0.00           C  
ATOM   2068  CD  GLU B 251      60.165 -26.655 -12.942  1.00  0.00           C  
ATOM   2069  OE1 GLU B 251      59.414 -25.947 -13.568  1.00  0.00           O  
ATOM   2070  OE2 GLU B 251      61.197 -26.257 -12.453  1.00  0.00           O1-
ATOM   2071  N   TYR B 252      60.364 -30.762 -15.505  1.00  0.00           N  
ATOM   2072  CA  TYR B 252      61.423 -31.769 -15.512  1.00  0.00           C  
ATOM   2073  C   TYR B 252      61.479 -32.586 -16.808  1.00  0.00           C  
ATOM   2074  O   TYR B 252      62.409 -32.421 -17.611  1.00  0.00           O  
ATOM   2075  CB  TYR B 252      61.251 -32.707 -14.314  1.00  0.00           C  
ATOM   2076  CG  TYR B 252      61.290 -32.001 -12.977  1.00  0.00           C  
ATOM   2077  CD1 TYR B 252      60.149 -31.944 -12.191  1.00  0.00           C  
ATOM   2078  CD2 TYR B 252      62.466 -31.414 -12.537  1.00  0.00           C  
ATOM   2079  CE1 TYR B 252      60.185 -31.300 -10.968  1.00  0.00           C  
ATOM   2080  CE2 TYR B 252      62.501 -30.770 -11.315  1.00  0.00           C  
ATOM   2081  CZ  TYR B 252      61.367 -30.712 -10.532  1.00  0.00           C  
ATOM   2082  OH  TYR B 252      61.402 -30.071  -9.315  1.00  0.00           O  
ATOM   2083  N   GLY B 253      60.484 -33.452 -17.012  1.00  0.00           N  
ATOM   2084  CA  GLY B 253      60.480 -34.364 -18.165  1.00  0.00           C  
ATOM   2085  C   GLY B 253      59.984 -35.773 -17.879  1.00  0.00           C  
ATOM   2086  O   GLY B 253      58.806 -35.993 -17.821  1.00  0.00           O  
ATOM   2087  OXT GLY B 253      60.769 -36.664 -17.711  1.00  0.00           O1-
END
