# Supplementary material for: Computationally designed high specificity inhibitors delineate the roles of BCL2 family proteins in cancer
Source: eLife. 2016 Nov 2;5:e20352. doi: 10.7554/eLife.20352 (PMC5127641; doi:10.7554/eLife.20352)
Supplement: Supplementary file 2. — PDB models of all computationally designed proteins (CDPs). Please see Supplementary file 1A for descriptions and computational statistics. DOI: http://dx.doi.org/10.7554/eLife.20352.027 [file elife-20352-supp2.gz › CDP_models/2-CDP02.pdb]

ATOM      1  N   ASP A   1      23.148  -3.986 -17.507  1.00  0.00           N  
ATOM      2  CA  ASP A   1      22.791  -5.353 -17.011  1.00  0.00           C  
ATOM      3  C   ASP A   1      24.024  -6.248 -16.784  1.00  0.00           C  
ATOM      4  O   ASP A   1      24.269  -6.688 -15.666  1.00  0.00           O  
ATOM      5  CB  ASP A   1      21.847  -6.048 -17.994  1.00  0.00           C  
ATOM      6  CG  ASP A   1      20.458  -5.425 -18.024  1.00  0.00           C  
ATOM      7  OD1 ASP A   1      20.135  -4.696 -17.115  1.00  0.00           O  
ATOM      8  OD2 ASP A   1      19.733  -5.682 -18.955  1.00  0.00           O1-
ATOM      9  N   ASN A   2      24.773  -6.535 -17.848  1.00  0.00           N  
ATOM     10  CA  ASN A   2      25.870  -7.492 -17.790  1.00  0.00           C  
ATOM     11  C   ASN A   2      26.941  -6.824 -16.956  1.00  0.00           C  
ATOM     12  O   ASN A   2      27.647  -7.450 -16.158  1.00  0.00           O  
ATOM     13  CB  ASN A   2      26.378  -7.874 -19.167  1.00  0.00           C  
ATOM     14  CG  ASN A   2      25.429  -8.778 -19.904  1.00  0.00           C  
ATOM     15  ND2 ASN A   2      25.485  -8.745 -21.210  1.00  0.00           N  
ATOM     16  OD1 ASN A   2      24.644  -9.508 -19.287  1.00  0.00           O  
ATOM     17  N   ARG A   3      27.021  -5.521 -17.167  1.00  0.00           N  
ATOM     18  CA  ARG A   3      27.972  -4.661 -16.506  1.00  0.00           C  
ATOM     19  C   ARG A   3      27.683  -4.643 -15.010  1.00  0.00           C  
ATOM     20  O   ARG A   3      28.594  -4.558 -14.187  1.00  0.00           O  
ATOM     21  CB  ARG A   3      27.906  -3.248 -17.066  1.00  0.00           C  
ATOM     22  CG  ARG A   3      28.967  -2.298 -16.535  1.00  0.00           C  
ATOM     23  CD  ARG A   3      28.930  -0.987 -17.232  1.00  0.00           C  
ATOM     24  NE  ARG A   3      29.899  -0.053 -16.681  1.00  0.00           N  
ATOM     25  CZ  ARG A   3      30.056   1.219 -17.096  1.00  0.00           C  
ATOM     26  NH1 ARG A   3      29.302   1.693 -18.063  1.00  0.00           N1+
ATOM     27  NH2 ARG A   3      30.968   1.992 -16.529  1.00  0.00           N  
ATOM     28  N   GLU A   4      26.405  -4.725 -14.667  1.00  0.00           N  
ATOM     29  CA  GLU A   4      25.987  -4.710 -13.274  1.00  0.00           C  
ATOM     30  C   GLU A   4      26.468  -6.017 -12.655  1.00  0.00           C  
ATOM     31  O   GLU A   4      26.982  -6.041 -11.534  1.00  0.00           O  
ATOM     32  CB  GLU A   4      24.468  -4.568 -13.144  1.00  0.00           C  
ATOM     33  CG  GLU A   4      23.961  -4.548 -11.709  1.00  0.00           C  
ATOM     34  CD  GLU A   4      22.471  -4.366 -11.619  1.00  0.00           C  
ATOM     35  OE1 GLU A   4      21.978  -3.392 -12.134  1.00  0.00           O  
ATOM     36  OE2 GLU A   4      21.825  -5.205 -11.034  1.00  0.00           O1-
ATOM     37  N   ILE A   5      26.286  -7.100 -13.401  1.00  0.00           N  
ATOM     38  CA  ILE A   5      26.605  -8.439 -12.930  1.00  0.00           C  
ATOM     39  C   ILE A   5      28.124  -8.456 -12.655  1.00  0.00           C  
ATOM     40  O   ILE A   5      28.575  -8.922 -11.608  1.00  0.00           O  
ATOM     41  CB  ILE A   5      26.217  -9.517 -13.959  1.00  0.00           C  
ATOM     42  CG1 ILE A   5      24.694  -9.602 -14.096  1.00  0.00           C  
ATOM     43  CG2 ILE A   5      26.795 -10.866 -13.560  1.00  0.00           C  
ATOM     44  CD1 ILE A   5      24.232 -10.412 -15.285  1.00  0.00           C  
ATOM     45  N   VAL A   6      28.906  -7.913 -13.582  1.00  0.00           N  
ATOM     46  CA  VAL A   6      30.349  -7.789 -13.391  1.00  0.00           C  
ATOM     47  C   VAL A   6      30.670  -6.965 -12.130  1.00  0.00           C  
ATOM     48  O   VAL A   6      31.457  -7.392 -11.276  1.00  0.00           O  
ATOM     49  CB  VAL A   6      30.991  -7.122 -14.622  1.00  0.00           C  
ATOM     50  CG1 VAL A   6      32.439  -6.756 -14.334  1.00  0.00           C  
ATOM     51  CG2 VAL A   6      30.898  -8.053 -15.822  1.00  0.00           C  
ATOM     52  N   MET A   7      30.053  -5.789 -12.011  1.00  0.00           N  
ATOM     53  CA  MET A   7      30.243  -4.923 -10.844  1.00  0.00           C  
ATOM     54  C   MET A   7      30.015  -5.653  -9.533  1.00  0.00           C  
ATOM     55  O   MET A   7      30.815  -5.557  -8.600  1.00  0.00           O  
ATOM     56  CB  MET A   7      29.313  -3.716 -10.933  1.00  0.00           C  
ATOM     57  CG  MET A   7      29.392  -2.771  -9.743  1.00  0.00           C  
ATOM     58  SD  MET A   7      28.185  -1.434  -9.834  1.00  0.00           S  
ATOM     59  CE  MET A   7      26.658  -2.342  -9.602  1.00  0.00           C  
ATOM     60  N   LYS A   8      28.892  -6.363  -9.471  1.00  0.00           N  
ATOM     61  CA  LYS A   8      28.522  -7.127  -8.295  1.00  0.00           C  
ATOM     62  C   LYS A   8      29.385  -8.343  -8.045  1.00  0.00           C  
ATOM     63  O   LYS A   8      29.673  -8.662  -6.887  1.00  0.00           O  
ATOM     64  CB  LYS A   8      27.058  -7.560  -8.402  1.00  0.00           C  
ATOM     65  CG  LYS A   8      26.057  -6.414  -8.332  1.00  0.00           C  
ATOM     66  CD  LYS A   8      26.053  -5.767  -6.955  1.00  0.00           C  
ATOM     67  CE  LYS A   8      24.956  -4.720  -6.838  1.00  0.00           C  
ATOM     68  NZ  LYS A   8      24.957  -4.060  -5.505  1.00  0.00           N1+
ATOM     69  N   TYR A   9      29.806  -9.020  -9.113  1.00  0.00           N  
ATOM     70  CA  TYR A   9      30.603 -10.225  -8.930  1.00  0.00           C  
ATOM     71  C   TYR A   9      31.947  -9.823  -8.350  1.00  0.00           C  
ATOM     72  O   TYR A   9      32.464 -10.475  -7.440  1.00  0.00           O  
ATOM     73  CB  TYR A   9      30.831 -10.972 -10.244  1.00  0.00           C  
ATOM     74  CG  TYR A   9      31.346 -12.370 -10.000  1.00  0.00           C  
ATOM     75  CD1 TYR A   9      30.459 -13.441  -9.844  1.00  0.00           C  
ATOM     76  CD2 TYR A   9      32.709 -12.609  -9.826  1.00  0.00           C  
ATOM     77  CE1 TYR A   9      30.919 -14.718  -9.514  1.00  0.00           C  
ATOM     78  CE2 TYR A   9      33.183 -13.881  -9.495  1.00  0.00           C  
ATOM     79  CZ  TYR A   9      32.284 -14.929  -9.340  1.00  0.00           C  
ATOM     80  OH  TYR A   9      32.754 -16.180  -8.993  1.00  0.00           O  
ATOM     81  N   ILE A  10      32.513  -8.747  -8.896  1.00  0.00           N  
ATOM     82  CA  ILE A  10      33.825  -8.293  -8.484  1.00  0.00           C  
ATOM     83  C   ILE A  10      33.664  -7.744  -7.080  1.00  0.00           C  
ATOM     84  O   ILE A  10      34.513  -7.968  -6.218  1.00  0.00           O  
ATOM     85  CB  ILE A  10      34.393  -7.219  -9.429  1.00  0.00           C  
ATOM     86  CG1 ILE A  10      34.609  -7.800 -10.829  1.00  0.00           C  
ATOM     87  CG2 ILE A  10      35.692  -6.656  -8.875  1.00  0.00           C  
ATOM     88  CD1 ILE A  10      35.536  -8.993 -10.857  1.00  0.00           C  
ATOM     89  N   HIS A  11      32.570  -7.041  -6.831  1.00  0.00           N  
ATOM     90  CA  HIS A  11      32.373  -6.519  -5.498  1.00  0.00           C  
ATOM     91  C   HIS A  11      32.385  -7.677  -4.508  1.00  0.00           C  
ATOM     92  O   HIS A  11      33.092  -7.635  -3.499  1.00  0.00           O  
ATOM     93  CB  HIS A  11      31.055  -5.743  -5.397  1.00  0.00           C  
ATOM     94  CG  HIS A  11      30.768  -5.222  -4.023  1.00  0.00           C  
ATOM     95  CD2 HIS A  11      29.951  -5.683  -3.048  1.00  0.00           C  
ATOM     96  ND1 HIS A  11      31.361  -4.082  -3.520  1.00  0.00           N  
ATOM     97  CE1 HIS A  11      30.921  -3.865  -2.294  1.00  0.00           C  
ATOM     98  NE2 HIS A  11      30.065  -4.822  -1.984  1.00  0.00           N  
ATOM     99  N   TYR A  12      31.620  -8.718  -4.819  1.00  0.00           N  
ATOM    100  CA  TYR A  12      31.538  -9.899  -3.973  1.00  0.00           C  
ATOM    101  C   TYR A  12      32.880 -10.596  -3.766  1.00  0.00           C  
ATOM    102  O   TYR A  12      33.200 -10.994  -2.648  1.00  0.00           O  
ATOM    103  CB  TYR A  12      30.529 -10.887  -4.561  1.00  0.00           C  
ATOM    104  CG  TYR A  12      29.102 -10.386  -4.539  1.00  0.00           C  
ATOM    105  CD1 TYR A  12      28.720  -9.417  -3.623  1.00  0.00           C  
ATOM    106  CD2 TYR A  12      28.173 -10.896  -5.435  1.00  0.00           C  
ATOM    107  CE1 TYR A  12      27.416  -8.959  -3.602  1.00  0.00           C  
ATOM    108  CE2 TYR A  12      26.870 -10.438  -5.415  1.00  0.00           C  
ATOM    109  CZ  TYR A  12      26.491  -9.475  -4.503  1.00  0.00           C  
ATOM    110  OH  TYR A  12      25.193  -9.018  -4.483  1.00  0.00           O  
ATOM    111  N   LYS A  13      33.663 -10.756  -4.829  1.00  0.00           N  
ATOM    112  CA  LYS A  13      34.938 -11.448  -4.711  1.00  0.00           C  
ATOM    113  C   LYS A  13      35.916 -10.702  -3.824  1.00  0.00           C  
ATOM    114  O   LYS A  13      36.600 -11.293  -2.995  1.00  0.00           O  
ATOM    115  CB  LYS A  13      35.552 -11.663  -6.096  1.00  0.00           C  
ATOM    116  CG  LYS A  13      36.888 -12.394  -6.084  1.00  0.00           C  
ATOM    117  CD  LYS A  13      36.715 -13.853  -5.694  1.00  0.00           C  
ATOM    118  CE  LYS A  13      38.055 -14.572  -5.627  1.00  0.00           C  
ATOM    119  NZ  LYS A  13      37.896 -16.017  -5.307  1.00  0.00           N1+
ATOM    120  N   LEU A  14      35.954  -9.388  -3.997  1.00  0.00           N  
ATOM    121  CA  LEU A  14      36.798  -8.532  -3.187  1.00  0.00           C  
ATOM    122  C   LEU A  14      36.311  -8.490  -1.740  1.00  0.00           C  
ATOM    123  O   LEU A  14      37.113  -8.478  -0.807  1.00  0.00           O  
ATOM    124  CB  LEU A  14      36.823  -7.113  -3.771  1.00  0.00           C  
ATOM    125  CG  LEU A  14      37.573  -6.953  -5.099  1.00  0.00           C  
ATOM    126  CD1 LEU A  14      37.356  -5.546  -5.639  1.00  0.00           C  
ATOM    127  CD2 LEU A  14      39.054  -7.233  -4.882  1.00  0.00           C  
ATOM    128  N   SER A  15      34.992  -8.482  -1.560  1.00  0.00           N  
ATOM    129  CA  SER A  15      34.364  -8.472  -0.240  1.00  0.00           C  
ATOM    130  C   SER A  15      34.858  -9.692   0.537  1.00  0.00           C  
ATOM    131  O   SER A  15      35.170  -9.625   1.731  1.00  0.00           O  
ATOM    132  CB  SER A  15      32.853  -8.493  -0.357  1.00  0.00           C  
ATOM    133  OG  SER A  15      32.250  -8.489   0.908  1.00  0.00           O  
ATOM    134  N   GLN A  16      34.879 -10.813  -0.173  1.00  0.00           N  
ATOM    135  CA  GLN A  16      35.335 -12.106   0.316  1.00  0.00           C  
ATOM    136  C   GLN A  16      36.826 -12.205   0.596  1.00  0.00           C  
ATOM    137  O   GLN A  16      37.311 -13.271   0.990  1.00  0.00           O  
ATOM    138  CB  GLN A  16      34.945 -13.195  -0.688  1.00  0.00           C  
ATOM    139  CG  GLN A  16      33.453 -13.471  -0.758  1.00  0.00           C  
ATOM    140  CD  GLN A  16      33.093 -14.417  -1.888  1.00  0.00           C  
ATOM    141  NE2 GLN A  16      32.300 -15.436  -1.575  1.00  0.00           N  
ATOM    142  OE1 GLN A  16      33.521 -14.234  -3.031  1.00  0.00           O  
ATOM    143  N   ARG A  17      37.558 -11.117   0.359  1.00  0.00           N  
ATOM    144  CA  ARG A  17      38.965 -11.058   0.723  1.00  0.00           C  
ATOM    145  C   ARG A  17      39.203  -9.751   1.468  1.00  0.00           C  
ATOM    146  O   ARG A  17      40.335  -9.259   1.563  1.00  0.00           O  
ATOM    147  CB  ARG A  17      39.861 -11.134  -0.505  1.00  0.00           C  
ATOM    148  CG  ARG A  17      39.829 -12.465  -1.238  1.00  0.00           C  
ATOM    149  CD  ARG A  17      40.446 -13.550  -0.434  1.00  0.00           C  
ATOM    150  NE  ARG A  17      40.480 -14.811  -1.158  1.00  0.00           N  
ATOM    151  CZ  ARG A  17      39.493 -15.728  -1.144  1.00  0.00           C  
ATOM    152  NH1 ARG A  17      38.404 -15.511  -0.441  1.00  0.00           N1+
ATOM    153  NH2 ARG A  17      39.620 -16.845  -1.838  1.00  0.00           N  
ATOM    154  N   GLY A  18      38.113  -9.234   2.044  1.00  0.00           N  
ATOM    155  CA  GLY A  18      38.173  -8.077   2.922  1.00  0.00           C  
ATOM    156  C   GLY A  18      38.422  -6.724   2.285  1.00  0.00           C  
ATOM    157  O   GLY A  18      38.931  -5.822   2.936  1.00  0.00           O  
ATOM    158  N   TYR A  19      38.050  -6.573   1.023  1.00  0.00           N  
ATOM    159  CA  TYR A  19      38.312  -5.348   0.275  1.00  0.00           C  
ATOM    160  C   TYR A  19      37.008  -4.702  -0.164  1.00  0.00           C  
ATOM    161  O   TYR A  19      36.108  -5.389  -0.661  1.00  0.00           O  
ATOM    162  CB  TYR A  19      39.200  -5.632  -0.939  1.00  0.00           C  
ATOM    163  CG  TYR A  19      40.549  -6.220  -0.584  1.00  0.00           C  
ATOM    164  CD1 TYR A  19      40.920  -7.457  -1.089  1.00  0.00           C  
ATOM    165  CD2 TYR A  19      41.413  -5.522   0.247  1.00  0.00           C  
ATOM    166  CE1 TYR A  19      42.152  -7.994  -0.765  1.00  0.00           C  
ATOM    167  CE2 TYR A  19      42.643  -6.059   0.571  1.00  0.00           C  
ATOM    168  CZ  TYR A  19      43.013  -7.289   0.068  1.00  0.00           C  
ATOM    169  OH  TYR A  19      44.239  -7.824   0.390  1.00  0.00           O  
ATOM    170  N   GLU A  20      36.881  -3.392  -0.001  1.00  0.00           N  
ATOM    171  CA  GLU A  20      35.697  -2.753  -0.538  1.00  0.00           C  
ATOM    172  C   GLU A  20      36.050  -2.094  -1.861  1.00  0.00           C  
ATOM    173  O   GLU A  20      37.207  -1.766  -2.114  1.00  0.00           O  
ATOM    174  CB  GLU A  20      35.138  -1.720   0.443  1.00  0.00           C  
ATOM    175  CG  GLU A  20      34.638  -2.306   1.755  1.00  0.00           C  
ATOM    176  CD  GLU A  20      34.082  -1.265   2.687  1.00  0.00           C  
ATOM    177  OE1 GLU A  20      34.189  -0.102   2.378  1.00  0.00           O  
ATOM    178  OE2 GLU A  20      33.551  -1.633   3.708  1.00  0.00           O1-
ATOM    179  N   TRP A  21      35.055  -1.908  -2.714  1.00  0.00           N  
ATOM    180  CA  TRP A  21      35.282  -1.317  -4.020  1.00  0.00           C  
ATOM    181  C   TRP A  21      33.942  -0.855  -4.553  1.00  0.00           C  
ATOM    182  O   TRP A  21      32.954  -1.580  -4.448  1.00  0.00           O  
ATOM    183  CB  TRP A  21      35.886  -2.381  -4.931  1.00  0.00           C  
ATOM    184  CG  TRP A  21      36.031  -1.997  -6.371  1.00  0.00           C  
ATOM    185  CD1 TRP A  21      36.960  -1.160  -6.912  1.00  0.00           C  
ATOM    186  CD2 TRP A  21      35.227  -2.459  -7.458  1.00  0.00           C  
ATOM    187  CE2 TRP A  21      35.729  -1.862  -8.633  1.00  0.00           C  
ATOM    188  CE3 TRP A  21      34.128  -3.323  -7.555  1.00  0.00           C  
ATOM    189  NE1 TRP A  21      36.788  -1.076  -8.269  1.00  0.00           N  
ATOM    190  CZ2 TRP A  21      35.171  -2.099  -9.889  1.00  0.00           C  
ATOM    191  CZ3 TRP A  21      33.569  -3.556  -8.805  1.00  0.00           C  
ATOM    192  CH2 TRP A  21      34.094  -2.947  -9.956  1.00  0.00           C  
ATOM    193  N   ASP A  22      33.900   0.350  -5.116  1.00  0.00           N  
ATOM    194  CA  ASP A  22      32.715   0.789  -5.856  1.00  0.00           C  
ATOM    195  C   ASP A  22      32.740   0.259  -7.283  1.00  0.00           C  
ATOM    196  O   ASP A  22      33.522   0.729  -8.107  1.00  0.00           O  
ATOM    197  CB  ASP A  22      32.625   2.316  -5.874  1.00  0.00           C  
ATOM    198  CG  ASP A  22      31.370   2.826  -6.571  1.00  0.00           C  
ATOM    199  OD1 ASP A  22      30.674   2.031  -7.155  1.00  0.00           O  
ATOM    200  OD2 ASP A  22      31.122   4.007  -6.514  1.00  0.00           O1-
ATOM    201  N   VAL A  23      19.376 -12.600  -6.545  1.00  0.00           N  
ATOM    202  CA  VAL A  23      18.578 -13.696  -7.077  1.00  0.00           C  
ATOM    203  C   VAL A  23      19.173 -14.151  -8.398  1.00  0.00           C  
ATOM    204  O   VAL A  23      19.422 -15.338  -8.613  1.00  0.00           O  
ATOM    205  CB  VAL A  23      17.115 -13.259  -7.284  1.00  0.00           C  
ATOM    206  CG1 VAL A  23      16.316 -14.373  -7.943  1.00  0.00           C  
ATOM    207  CG2 VAL A  23      16.498 -12.866  -5.951  1.00  0.00           C  
ATOM    208  N   VAL A  24      19.361 -13.182  -9.288  1.00  0.00           N  
ATOM    209  CA  VAL A  24      19.991 -13.385 -10.593  1.00  0.00           C  
ATOM    210  C   VAL A  24      21.474 -13.289 -10.207  1.00  0.00           C  
ATOM    211  O   VAL A  24      22.345 -13.960 -10.774  1.00  0.00           O  
ATOM    212  CB  VAL A  24      19.592 -12.317 -11.629  1.00  0.00           C  
ATOM    213  CG1 VAL A  24      20.248 -10.984 -11.299  1.00  0.00           C  
ATOM    214  CG2 VAL A  24      19.981 -12.779 -13.025  1.00  0.00           C  
ATOM    215  N   HIS A  25      21.712 -12.453  -9.197  1.00  0.00           N  
ATOM    216  CA  HIS A  25      23.038 -12.187  -8.660  1.00  0.00           C  
ATOM    217  C   HIS A  25      23.415 -13.260  -7.644  1.00  0.00           C  
ATOM    218  O   HIS A  25      24.556 -13.717  -7.629  1.00  0.00           O  
ATOM    219  CB  HIS A  25      23.097 -10.802  -8.007  1.00  0.00           C  
ATOM    220  CG  HIS A  25      23.009  -9.672  -8.985  1.00  0.00           C  
ATOM    221  CD2 HIS A  25      22.146  -8.633  -9.070  1.00  0.00           C  
ATOM    222  ND1 HIS A  25      23.889  -9.528 -10.038  1.00  0.00           N  
ATOM    223  CE1 HIS A  25      23.569  -8.448 -10.728  1.00  0.00           C  
ATOM    224  NE2 HIS A  25      22.516  -7.887 -10.163  1.00  0.00           N  
ATOM    225  N   LEU A  26      22.454 -13.664  -6.811  1.00  0.00           N  
ATOM    226  CA  LEU A  26      22.692 -14.662  -5.773  1.00  0.00           C  
ATOM    227  C   LEU A  26      23.043 -16.016  -6.395  1.00  0.00           C  
ATOM    228  O   LEU A  26      23.994 -16.686  -5.971  1.00  0.00           O  
ATOM    229  CB  LEU A  26      21.453 -14.802  -4.879  1.00  0.00           C  
ATOM    230  CG  LEU A  26      21.560 -15.840  -3.754  1.00  0.00           C  
ATOM    231  CD1 LEU A  26      22.712 -15.471  -2.828  1.00  0.00           C  
ATOM    232  CD2 LEU A  26      20.245 -15.901  -2.992  1.00  0.00           C  
ATOM    233  N   THR A  27      22.271 -16.422  -7.400  1.00  0.00           N  
ATOM    234  CA  THR A  27      22.489 -17.711  -8.026  1.00  0.00           C  
ATOM    235  C   THR A  27      23.936 -17.787  -8.492  1.00  0.00           C  
ATOM    236  O   THR A  27      24.627 -18.780  -8.273  1.00  0.00           O  
ATOM    237  CB  THR A  27      21.530 -17.940  -9.209  1.00  0.00           C  
ATOM    238  CG2 THR A  27      21.810 -19.280  -9.872  1.00  0.00           C  
ATOM    239  OG1 THR A  27      20.175 -17.916  -8.741  1.00  0.00           O  
ATOM    240  N   LEU A  28      24.387 -16.713  -9.136  1.00  0.00           N  
ATOM    241  CA  LEU A  28      25.755 -16.625  -9.608  1.00  0.00           C  
ATOM    242  C   LEU A  28      26.785 -16.523  -8.485  1.00  0.00           C  
ATOM    243  O   LEU A  28      27.872 -17.087  -8.590  1.00  0.00           O  
ATOM    244  CB  LEU A  28      25.894 -15.413 -10.536  1.00  0.00           C  
ATOM    245  CG  LEU A  28      27.270 -15.229 -11.189  1.00  0.00           C  
ATOM    246  CD1 LEU A  28      27.611 -16.463 -12.014  1.00  0.00           C  
ATOM    247  CD2 LEU A  28      27.257 -13.979 -12.055  1.00  0.00           C  
ATOM    248  N   ARG A  29      26.458 -15.805  -7.412  1.00  0.00           N  
ATOM    249  CA  ARG A  29      27.402 -15.676  -6.310  1.00  0.00           C  
ATOM    250  C   ARG A  29      27.651 -17.090  -5.819  1.00  0.00           C  
ATOM    251  O   ARG A  29      28.786 -17.499  -5.573  1.00  0.00           O  
ATOM    252  CB  ARG A  29      26.857 -14.805  -5.187  1.00  0.00           C  
ATOM    253  CG  ARG A  29      27.824 -14.565  -4.038  1.00  0.00           C  
ATOM    254  CD  ARG A  29      27.257 -13.636  -3.028  1.00  0.00           C  
ATOM    255  NE  ARG A  29      28.182 -13.394  -1.932  1.00  0.00           N  
ATOM    256  CZ  ARG A  29      27.922 -12.606  -0.871  1.00  0.00           C  
ATOM    257  NH1 ARG A  29      26.764 -11.992  -0.776  1.00  0.00           N1+
ATOM    258  NH2 ARG A  29      28.831 -12.452   0.075  1.00  0.00           N  
ATOM    259  N   GLN A  30      26.546 -17.817  -5.669  1.00  0.00           N  
ATOM    260  CA  GLN A  30      26.532 -19.192  -5.183  1.00  0.00           C  
ATOM    261  C   GLN A  30      27.236 -20.157  -6.142  1.00  0.00           C  
ATOM    262  O   GLN A  30      27.980 -21.043  -5.724  1.00  0.00           O  
ATOM    263  CB  GLN A  30      25.089 -19.653  -4.951  1.00  0.00           C  
ATOM    264  CG  GLN A  30      24.388 -18.949  -3.803  1.00  0.00           C  
ATOM    265  CD  GLN A  30      24.986 -19.303  -2.455  1.00  0.00           C  
ATOM    266  NE2 GLN A  30      25.302 -18.285  -1.663  1.00  0.00           N  
ATOM    267  OE1 GLN A  30      25.162 -20.480  -2.128  1.00  0.00           O  
ATOM    268  N   ALA A  31      27.003 -19.979  -7.431  1.00  0.00           N  
ATOM    269  CA  ALA A  31      27.674 -20.784  -8.436  1.00  0.00           C  
ATOM    270  C   ALA A  31      29.192 -20.560  -8.427  1.00  0.00           C  
ATOM    271  O   ALA A  31      29.974 -21.506  -8.566  1.00  0.00           O  
ATOM    272  CB  ALA A  31      27.085 -20.459  -9.795  1.00  0.00           C  
ATOM    273  N   GLY A  32      29.606 -19.307  -8.270  1.00  0.00           N  
ATOM    274  CA  GLY A  32      31.024 -19.001  -8.168  1.00  0.00           C  
ATOM    275  C   GLY A  32      31.659 -19.518  -6.888  1.00  0.00           C  
ATOM    276  O   GLY A  32      32.834 -19.909  -6.876  1.00  0.00           O  
ATOM    277  N   ASP A  33      30.908 -19.510  -5.793  1.00  0.00           N  
ATOM    278  CA  ASP A  33      31.473 -19.981  -4.547  1.00  0.00           C  
ATOM    279  C   ASP A  33      31.668 -21.476  -4.694  1.00  0.00           C  
ATOM    280  O   ASP A  33      32.679 -22.031  -4.253  1.00  0.00           O  
ATOM    281  CB  ASP A  33      30.566 -19.664  -3.356  1.00  0.00           C  
ATOM    282  CG  ASP A  33      30.578 -18.188  -2.978  1.00  0.00           C  
ATOM    283  OD1 ASP A  33      31.476 -17.496  -3.395  1.00  0.00           O  
ATOM    284  OD2 ASP A  33      29.690 -17.768  -2.276  1.00  0.00           O1-
ATOM    285  N   ASP A  34      30.700 -22.123  -5.344  1.00  0.00           N  
ATOM    286  CA  ASP A  34      30.697 -23.579  -5.487  1.00  0.00           C  
ATOM    287  C   ASP A  34      31.831 -23.937  -6.460  1.00  0.00           C  
ATOM    288  O   ASP A  34      32.560 -24.914  -6.266  1.00  0.00           O  
ATOM    289  CB  ASP A  34      29.351 -24.092  -6.004  1.00  0.00           C  
ATOM    290  CG  ASP A  34      29.246 -25.610  -5.982  1.00  0.00           C  
ATOM    291  OD1 ASP A  34      29.617 -26.198  -4.993  1.00  0.00           O  
ATOM    292  OD2 ASP A  34      28.797 -26.168  -6.955  1.00  0.00           O1-
ATOM    293  N   PHE A  35      31.951 -23.128  -7.508  1.00  0.00           N  
ATOM    294  CA  PHE A  35      32.952 -23.298  -8.552  1.00  0.00           C  
ATOM    295  C   PHE A  35      34.322 -23.186  -7.864  1.00  0.00           C  
ATOM    296  O   PHE A  35      35.214 -24.033  -8.045  1.00  0.00           O  
ATOM    297  CB  PHE A  35      32.802 -22.247  -9.652  1.00  0.00           C  
ATOM    298  CG  PHE A  35      33.808 -22.380 -10.760  1.00  0.00           C  
ATOM    299  CD1 PHE A  35      33.570 -23.222 -11.836  1.00  0.00           C  
ATOM    300  CD2 PHE A  35      34.996 -21.665 -10.727  1.00  0.00           C  
ATOM    301  CE1 PHE A  35      34.496 -23.346 -12.854  1.00  0.00           C  
ATOM    302  CE2 PHE A  35      35.922 -21.785 -11.745  1.00  0.00           C  
ATOM    303  CZ  PHE A  35      35.671 -22.628 -12.809  1.00  0.00           C  
ATOM    304  N   SER A  36      34.467 -22.118  -7.079  1.00  0.00           N  
ATOM    305  CA  SER A  36      35.685 -21.830  -6.330  1.00  0.00           C  
ATOM    306  C   SER A  36      36.055 -23.033  -5.452  1.00  0.00           C  
ATOM    307  O   SER A  36      37.209 -23.462  -5.452  1.00  0.00           O  
ATOM    308  CB  SER A  36      35.498 -20.592  -5.474  1.00  0.00           C  
ATOM    309  OG  SER A  36      36.649 -20.323  -4.722  1.00  0.00           O  
ATOM    310  N   ARG A  37      35.065 -23.568  -4.729  1.00  0.00           N  
ATOM    311  CA  ARG A  37      35.203 -24.783  -3.913  1.00  0.00           C  
ATOM    312  C   ARG A  37      35.770 -25.961  -4.678  1.00  0.00           C  
ATOM    313  O   ARG A  37      36.670 -26.650  -4.200  1.00  0.00           O  
ATOM    314  CB  ARG A  37      33.855 -25.188  -3.335  1.00  0.00           C  
ATOM    315  CG  ARG A  37      33.882 -26.427  -2.455  1.00  0.00           C  
ATOM    316  CD  ARG A  37      32.523 -26.794  -1.980  1.00  0.00           C  
ATOM    317  NE  ARG A  37      31.659 -27.207  -3.075  1.00  0.00           N  
ATOM    318  CZ  ARG A  37      31.600 -28.458  -3.573  1.00  0.00           C  
ATOM    319  NH1 ARG A  37      32.358 -29.403  -3.064  1.00  0.00           N1+
ATOM    320  NH2 ARG A  37      30.781 -28.734  -4.571  1.00  0.00           N  
ATOM    321  N   ARG A  38      35.214 -26.209  -5.857  1.00  0.00           N  
ATOM    322  CA  ARG A  38      35.725 -27.260  -6.703  1.00  0.00           C  
ATOM    323  C   ARG A  38      37.172 -26.963  -7.102  1.00  0.00           C  
ATOM    324  O   ARG A  38      38.029 -27.844  -6.998  1.00  0.00           O  
ATOM    325  CB  ARG A  38      34.861 -27.408  -7.947  1.00  0.00           C  
ATOM    326  CG  ARG A  38      35.462 -28.276  -9.041  1.00  0.00           C  
ATOM    327  CD  ARG A  38      36.007 -29.547  -8.499  1.00  0.00           C  
ATOM    328  NE  ARG A  38      34.981 -30.340  -7.841  1.00  0.00           N  
ATOM    329  CZ  ARG A  38      35.226 -31.383  -7.025  1.00  0.00           C  
ATOM    330  NH1 ARG A  38      36.464 -31.747  -6.778  1.00  0.00           N1+
ATOM    331  NH2 ARG A  38      34.220 -32.042  -6.475  1.00  0.00           N  
ATOM    332  N   TYR A  39      37.459 -25.728  -7.524  1.00  0.00           N  
ATOM    333  CA  TYR A  39      38.812 -25.397  -7.987  1.00  0.00           C  
ATOM    334  C   TYR A  39      39.842 -25.475  -6.866  1.00  0.00           C  
ATOM    335  O   TYR A  39      40.960 -25.961  -7.084  1.00  0.00           O  
ATOM    336  CB  TYR A  39      38.832 -24.001  -8.614  1.00  0.00           C  
ATOM    337  CG  TYR A  39      40.106 -23.688  -9.367  1.00  0.00           C  
ATOM    338  CD1 TYR A  39      40.220 -24.026 -10.708  1.00  0.00           C  
ATOM    339  CD2 TYR A  39      41.159 -23.063  -8.717  1.00  0.00           C  
ATOM    340  CE1 TYR A  39      41.383 -23.740 -11.396  1.00  0.00           C  
ATOM    341  CE2 TYR A  39      42.323 -22.778  -9.405  1.00  0.00           C  
ATOM    342  CZ  TYR A  39      42.437 -23.114 -10.738  1.00  0.00           C  
ATOM    343  OH  TYR A  39      43.595 -22.829 -11.423  1.00  0.00           O  
ATOM    344  N   ARG A  40      39.471 -25.004  -5.674  1.00  0.00           N  
ATOM    345  CA  ARG A  40      40.363 -25.013  -4.517  1.00  0.00           C  
ATOM    346  C   ARG A  40      40.437 -26.354  -3.841  1.00  0.00           C  
ATOM    347  O   ARG A  40      41.347 -26.609  -3.060  1.00  0.00           O  
ATOM    348  CB  ARG A  40      39.915 -23.981  -3.493  1.00  0.00           C  
ATOM    349  CG  ARG A  40      40.078 -22.534  -3.932  1.00  0.00           C  
ATOM    350  CD  ARG A  40      39.612 -21.587  -2.886  1.00  0.00           C  
ATOM    351  NE  ARG A  40      40.439 -21.649  -1.692  1.00  0.00           N  
ATOM    352  CZ  ARG A  40      40.109 -21.103  -0.505  1.00  0.00           C  
ATOM    353  NH1 ARG A  40      38.970 -20.463  -0.368  1.00  0.00           N1+
ATOM    354  NH2 ARG A  40      40.933 -21.214   0.524  1.00  0.00           N  
ATOM    355  N   ARG A  41      39.469 -27.203  -4.129  1.00  0.00           N  
ATOM    356  CA  ARG A  41      39.529 -28.580  -3.694  1.00  0.00           C  
ATOM    357  C   ARG A  41      40.682 -29.266  -4.440  1.00  0.00           C  
ATOM    358  O   ARG A  41      41.436 -30.063  -3.860  1.00  0.00           O  
ATOM    359  CB  ARG A  41      38.216 -29.298  -3.966  1.00  0.00           C  
ATOM    360  CG  ARG A  41      38.269 -30.809  -3.810  1.00  0.00           C  
ATOM    361  CD  ARG A  41      38.559 -31.206  -2.408  1.00  0.00           C  
ATOM    362  NE  ARG A  41      38.499 -32.648  -2.228  1.00  0.00           N  
ATOM    363  CZ  ARG A  41      38.914 -33.301  -1.125  1.00  0.00           C  
ATOM    364  NH1 ARG A  41      39.417 -32.628  -0.114  1.00  0.00           N1+
ATOM    365  NH2 ARG A  41      38.816 -34.617  -1.059  1.00  0.00           N  
ATOM    366  N   ASP A  42      40.838 -28.933  -5.718  1.00  0.00           N  
ATOM    367  CA  ASP A  42      41.880 -29.555  -6.527  1.00  0.00           C  
ATOM    368  C   ASP A  42      43.176 -28.754  -6.640  1.00  0.00           C  
ATOM    369  O   ASP A  42      44.261 -29.328  -6.758  1.00  0.00           O  
ATOM    370  CB  ASP A  42      41.339 -29.818  -7.934  1.00  0.00           C  
ATOM    371  CG  ASP A  42      40.186 -30.813  -7.949  1.00  0.00           C  
ATOM    372  OD1 ASP A  42      40.427 -31.975  -7.720  1.00  0.00           O  
ATOM    373  OD2 ASP A  42      39.076 -30.402  -8.188  1.00  0.00           O1-
ATOM    374  N   PHE A  43      43.070 -27.429  -6.604  1.00  0.00           N  
ATOM    375  CA  PHE A  43      44.233 -26.595  -6.839  1.00  0.00           C  
ATOM    376  C   PHE A  43      44.408 -25.574  -5.744  1.00  0.00           C  
ATOM    377  O   PHE A  43      43.573 -25.446  -4.855  1.00  0.00           O  
ATOM    378  CB  PHE A  43      44.117 -25.883  -8.187  1.00  0.00           C  
ATOM    379  CG  PHE A  43      43.928 -26.814  -9.351  1.00  0.00           C  
ATOM    380  CD1 PHE A  43      42.667 -27.029  -9.888  1.00  0.00           C  
ATOM    381  CD2 PHE A  43      45.009 -27.477  -9.910  1.00  0.00           C  
ATOM    382  CE1 PHE A  43      42.492 -27.886 -10.958  1.00  0.00           C  
ATOM    383  CE2 PHE A  43      44.838 -28.333 -10.981  1.00  0.00           C  
ATOM    384  CZ  PHE A  43      43.577 -28.538 -11.504  1.00  0.00           C  
ATOM    385  N   ALA A  44      45.513 -24.850  -5.815  1.00  0.00           N  
ATOM    386  CA  ALA A  44      45.762 -23.735  -4.918  1.00  0.00           C  
ATOM    387  C   ALA A  44      44.997 -22.556  -5.469  1.00  0.00           C  
ATOM    388  O   ALA A  44      44.595 -22.581  -6.631  1.00  0.00           O  
ATOM    389  CB  ALA A  44      47.262 -23.414  -4.877  1.00  0.00           C  
ATOM    390  N   GLU A  45      44.781 -21.531  -4.647  1.00  0.00           N  
ATOM    391  CA  GLU A  45      44.053 -20.355  -5.111  1.00  0.00           C  
ATOM    392  C   GLU A  45      44.720 -19.853  -6.392  1.00  0.00           C  
ATOM    393  O   GLU A  45      45.937 -19.663  -6.443  1.00  0.00           O  
ATOM    394  CB  GLU A  45      44.036 -19.258  -4.045  1.00  0.00           C  
ATOM    395  CG  GLU A  45      43.155 -18.064  -4.385  1.00  0.00           C  
ATOM    396  CD  GLU A  45      43.281 -16.943  -3.391  1.00  0.00           C  
ATOM    397  OE1 GLU A  45      44.351 -16.396  -3.272  1.00  0.00           O  
ATOM    398  OE2 GLU A  45      42.305 -16.632  -2.749  1.00  0.00           O1-
ATOM    399  N   MET A  46      43.912 -19.615  -7.415  1.00  0.00           N  
ATOM    400  CA  MET A  46      44.442 -19.266  -8.714  1.00  0.00           C  
ATOM    401  C   MET A  46      45.181 -17.943  -8.800  1.00  0.00           C  
ATOM    402  O   MET A  46      45.799 -17.653  -9.816  1.00  0.00           O  
ATOM    403  CB  MET A  46      43.297 -19.273  -9.726  1.00  0.00           C  
ATOM    404  CG  MET A  46      43.714 -18.942 -11.151  1.00  0.00           C  
ATOM    405  SD  MET A  46      42.410 -19.271 -12.353  1.00  0.00           S  
ATOM    406  CE  MET A  46      41.121 -18.180 -11.759  1.00  0.00           C  
ATOM    407  N   SER A  47      45.137 -17.146  -7.735  1.00  0.00           N  
ATOM    408  CA  SER A  47      45.855 -15.863  -7.694  1.00  0.00           C  
ATOM    409  C   SER A  47      47.366 -16.124  -7.787  1.00  0.00           C  
ATOM    410  O   SER A  47      48.144 -15.283  -8.256  1.00  0.00           O  
ATOM    411  CB  SER A  47      45.528 -15.108  -6.421  1.00  0.00           C  
ATOM    412  OG  SER A  47      46.098 -15.734  -5.305  1.00  0.00           O  
ATOM    413  N   SER A  48      47.772 -17.306  -7.333  1.00  0.00           N  
ATOM    414  CA  SER A  48      49.169 -17.717  -7.360  1.00  0.00           C  
ATOM    415  C   SER A  48      49.628 -18.004  -8.788  1.00  0.00           C  
ATOM    416  O   SER A  48      50.827 -18.091  -9.055  1.00  0.00           O  
ATOM    417  CB  SER A  48      49.368 -18.947  -6.496  1.00  0.00           C  
ATOM    418  OG  SER A  48      48.723 -20.061  -7.052  1.00  0.00           O  
ATOM    419  N   GLN A  49      48.672 -18.153  -9.705  1.00  0.00           N  
ATOM    420  CA  GLN A  49      48.988 -18.517 -11.082  1.00  0.00           C  
ATOM    421  C   GLN A  49      49.045 -17.303 -11.973  1.00  0.00           C  
ATOM    422  O   GLN A  49      49.332 -17.401 -13.172  1.00  0.00           O  
ATOM    423  CB  GLN A  49      47.958 -19.509 -11.627  1.00  0.00           C  
ATOM    424  CG  GLN A  49      47.848 -20.796 -10.827  1.00  0.00           C  
ATOM    425  CD  GLN A  49      49.160 -21.555 -10.769  1.00  0.00           C  
ATOM    426  NE2 GLN A  49      49.740 -21.643  -9.577  1.00  0.00           N  
ATOM    427  OE1 GLN A  49      49.647 -22.058 -11.784  1.00  0.00           O  
ATOM    428  N   LEU A  50      48.760 -16.157 -11.371  1.00  0.00           N  
ATOM    429  CA  LEU A  50      48.730 -14.898 -12.082  1.00  0.00           C  
ATOM    430  C   LEU A  50      50.006 -14.140 -11.882  1.00  0.00           C  
ATOM    431  O   LEU A  50      50.534 -14.052 -10.776  1.00  0.00           O  
ATOM    432  CB  LEU A  50      47.546 -14.044 -11.612  1.00  0.00           C  
ATOM    433  CG  LEU A  50      46.156 -14.660 -11.821  1.00  0.00           C  
ATOM    434  CD1 LEU A  50      45.100 -13.750 -11.211  1.00  0.00           C  
ATOM    435  CD2 LEU A  50      45.911 -14.866 -13.308  1.00  0.00           C  
ATOM    436  N   HIS A  51      50.508 -13.612 -12.987  1.00  0.00           N  
ATOM    437  CA  HIS A  51      51.678 -12.753 -12.988  1.00  0.00           C  
ATOM    438  C   HIS A  51      51.057 -11.552 -13.664  1.00  0.00           C  
ATOM    439  O   HIS A  51      50.789 -11.587 -14.859  1.00  0.00           O  
ATOM    440  CB  HIS A  51      52.875 -13.319 -13.759  1.00  0.00           C  
ATOM    441  CG  HIS A  51      53.389 -14.613 -13.207  1.00  0.00           C  
ATOM    442  CD2 HIS A  51      53.172 -15.894 -13.587  1.00  0.00           C  
ATOM    443  ND1 HIS A  51      54.242 -14.673 -12.125  1.00  0.00           N  
ATOM    444  CE1 HIS A  51      54.527 -15.937 -11.862  1.00  0.00           C  
ATOM    445  NE2 HIS A  51      53.890 -16.696 -12.736  1.00  0.00           N  
ATOM    446  N   LEU A  52      50.767 -10.507 -12.907  1.00  0.00           N  
ATOM    447  CA  LEU A  52      50.099  -9.356 -13.492  1.00  0.00           C  
ATOM    448  C   LEU A  52      50.952  -8.122 -13.484  1.00  0.00           C  
ATOM    449  O   LEU A  52      51.692  -7.880 -12.528  1.00  0.00           O  
ATOM    450  CB  LEU A  52      48.793  -9.068 -12.742  1.00  0.00           C  
ATOM    451  CG  LEU A  52      47.801 -10.235 -12.658  1.00  0.00           C  
ATOM    452  CD1 LEU A  52      46.613  -9.832 -11.795  1.00  0.00           C  
ATOM    453  CD2 LEU A  52      47.353 -10.622 -14.059  1.00  0.00           C  
ATOM    454  N   THR A  53      50.865  -7.353 -14.561  1.00  0.00           N  
ATOM    455  CA  THR A  53      51.457  -6.030 -14.633  1.00  0.00           C  
ATOM    456  C   THR A  53      50.388  -5.237 -15.348  1.00  0.00           C  
ATOM    457  O   THR A  53      49.559  -5.813 -16.046  1.00  0.00           O  
ATOM    458  CB  THR A  53      52.798  -5.994 -15.391  1.00  0.00           C  
ATOM    459  CG2 THR A  53      53.761  -7.022 -14.817  1.00  0.00           C  
ATOM    460  OG1 THR A  53      52.574  -6.276 -16.779  1.00  0.00           O  
ATOM    461  N   PRO A  54      50.379  -3.913 -15.170  1.00  0.00           N  
ATOM    462  CA  PRO A  54      49.431  -3.010 -15.819  1.00  0.00           C  
ATOM    463  C   PRO A  54      49.283  -3.161 -17.334  1.00  0.00           C  
ATOM    464  O   PRO A  54      48.194  -2.951 -17.886  1.00  0.00           O  
ATOM    465  CB  PRO A  54      50.017  -1.640 -15.466  1.00  0.00           C  
ATOM    466  CG  PRO A  54      50.691  -1.857 -14.155  1.00  0.00           C  
ATOM    467  CD  PRO A  54      51.311  -3.224 -14.275  1.00  0.00           C  
ATOM    468  N   PHE A  55      50.379  -3.527 -17.992  1.00  0.00           N  
ATOM    469  CA  PHE A  55      50.376  -3.709 -19.436  1.00  0.00           C  
ATOM    470  C   PHE A  55      50.496  -5.139 -19.917  1.00  0.00           C  
ATOM    471  O   PHE A  55      50.731  -5.401 -21.094  1.00  0.00           O  
ATOM    472  CB  PHE A  55      51.516  -2.893 -20.049  1.00  0.00           C  
ATOM    473  CG  PHE A  55      51.418  -1.419 -19.782  1.00  0.00           C  
ATOM    474  CD1 PHE A  55      52.209  -0.822 -18.811  1.00  0.00           C  
ATOM    475  CD2 PHE A  55      50.537  -0.625 -20.500  1.00  0.00           C  
ATOM    476  CE1 PHE A  55      52.121   0.535 -18.565  1.00  0.00           C  
ATOM    477  CE2 PHE A  55      50.446   0.731 -20.257  1.00  0.00           C  
ATOM    478  CZ  PHE A  55      51.240   1.312 -19.287  1.00  0.00           C  
ATOM    479  N   THR A  56      50.306  -6.074 -19.010  1.00  0.00           N  
ATOM    480  CA  THR A  56      50.362  -7.453 -19.383  1.00  0.00           C  
ATOM    481  C   THR A  56      49.018  -8.129 -19.095  1.00  0.00           C  
ATOM    482  O   THR A  56      48.530  -8.937 -19.878  1.00  0.00           O  
ATOM    483  CB  THR A  56      51.499  -8.178 -18.640  1.00  0.00           C  
ATOM    484  CG2 THR A  56      51.546  -9.645 -19.034  1.00  0.00           C  
ATOM    485  OG1 THR A  56      52.753  -7.561 -18.962  1.00  0.00           O  
ATOM    486  N   ALA A  57      48.392  -7.749 -17.991  1.00  0.00           N  
ATOM    487  CA  ALA A  57      47.103  -8.304 -17.597  1.00  0.00           C  
ATOM    488  C   ALA A  57      45.992  -8.321 -18.647  1.00  0.00           C  
ATOM    489  O   ALA A  57      45.184  -9.248 -18.666  1.00  0.00           O  
ATOM    490  CB  ALA A  57      46.609  -7.615 -16.309  1.00  0.00           C  
ATOM    491  N   ARG A  58      45.928  -7.310 -19.509  1.00  0.00           N  
ATOM    492  CA  ARG A  58      44.920  -7.302 -20.577  1.00  0.00           C  
ATOM    493  C   ARG A  58      45.139  -8.487 -21.529  1.00  0.00           C  
ATOM    494  O   ARG A  58      44.198  -9.202 -21.869  1.00  0.00           O  
ATOM    495  CB  ARG A  58      44.974  -5.999 -21.360  1.00  0.00           C  
ATOM    496  CG  ARG A  58      43.906  -5.854 -22.433  1.00  0.00           C  
ATOM    497  CD  ARG A  58      44.045  -4.575 -23.176  1.00  0.00           C  
ATOM    498  NE  ARG A  58      45.302  -4.504 -23.904  1.00  0.00           N  
ATOM    499  CZ  ARG A  58      45.537  -5.110 -25.084  1.00  0.00           C  
ATOM    500  NH1 ARG A  58      44.595  -5.826 -25.655  1.00  0.00           N1+
ATOM    501  NH2 ARG A  58      46.716  -4.984 -25.667  1.00  0.00           N  
ATOM    502  N   GLY A  59      46.383  -8.694 -21.953  1.00  0.00           N  
ATOM    503  CA  GLY A  59      46.694  -9.817 -22.822  1.00  0.00           C  
ATOM    504  C   GLY A  59      46.474 -11.142 -22.120  1.00  0.00           C  
ATOM    505  O   GLY A  59      46.007 -12.096 -22.741  1.00  0.00           O  
ATOM    506  N   ARG A  60      46.824 -11.196 -20.833  1.00  0.00           N  
ATOM    507  CA  ARG A  60      46.672 -12.396 -20.011  1.00  0.00           C  
ATOM    508  C   ARG A  60      45.205 -12.729 -19.876  1.00  0.00           C  
ATOM    509  O   ARG A  60      44.799 -13.891 -19.918  1.00  0.00           O  
ATOM    510  CB  ARG A  60      47.280 -12.201 -18.628  1.00  0.00           C  
ATOM    511  CG  ARG A  60      47.410 -13.471 -17.803  1.00  0.00           C  
ATOM    512  CD  ARG A  60      48.115 -13.222 -16.519  1.00  0.00           C  
ATOM    513  NE  ARG A  60      48.558 -14.458 -15.895  1.00  0.00           N  
ATOM    514  CZ  ARG A  60      49.712 -15.091 -16.182  1.00  0.00           C  
ATOM    515  NH1 ARG A  60      50.527 -14.593 -17.086  1.00  0.00           N1+
ATOM    516  NH2 ARG A  60      50.024 -16.213 -15.558  1.00  0.00           N  
ATOM    517  N   PHE A  61      44.410 -11.693 -19.681  1.00  0.00           N  
ATOM    518  CA  PHE A  61      42.977 -11.854 -19.587  1.00  0.00           C  
ATOM    519  C   PHE A  61      42.450 -12.510 -20.874  1.00  0.00           C  
ATOM    520  O   PHE A  61      41.765 -13.535 -20.828  1.00  0.00           O  
ATOM    521  CB  PHE A  61      42.301 -10.501 -19.357  1.00  0.00           C  
ATOM    522  CG  PHE A  61      40.800 -10.575 -19.311  1.00  0.00           C  
ATOM    523  CD1 PHE A  61      40.141 -10.849 -18.122  1.00  0.00           C  
ATOM    524  CD2 PHE A  61      40.046 -10.370 -20.457  1.00  0.00           C  
ATOM    525  CE1 PHE A  61      38.762 -10.917 -18.079  1.00  0.00           C  
ATOM    526  CE2 PHE A  61      38.666 -10.437 -20.416  1.00  0.00           C  
ATOM    527  CZ  PHE A  61      38.025 -10.711 -19.225  1.00  0.00           C  
ATOM    528  N   ALA A  62      42.775 -11.904 -22.015  1.00  0.00           N  
ATOM    529  CA  ALA A  62      42.321 -12.383 -23.319  1.00  0.00           C  
ATOM    530  C   ALA A  62      42.801 -13.804 -23.598  1.00  0.00           C  
ATOM    531  O   ALA A  62      42.060 -14.636 -24.127  1.00  0.00           O  
ATOM    532  CB  ALA A  62      42.807 -11.442 -24.420  1.00  0.00           C  
ATOM    533  N   THR A  63      44.053 -14.074 -23.247  1.00  0.00           N  
ATOM    534  CA  THR A  63      44.641 -15.380 -23.487  1.00  0.00           C  
ATOM    535  C   THR A  63      43.826 -16.489 -22.819  1.00  0.00           C  
ATOM    536  O   THR A  63      43.364 -17.405 -23.477  1.00  0.00           O  
ATOM    537  CB  THR A  63      46.095 -15.427 -22.984  1.00  0.00           C  
ATOM    538  CG2 THR A  63      46.690 -16.810 -23.198  1.00  0.00           C  
ATOM    539  OG1 THR A  63      46.880 -14.458 -23.691  1.00  0.00           O  
ATOM    540  N   VAL A  64      43.658 -16.395 -21.509  1.00  0.00           N  
ATOM    541  CA  VAL A  64      42.954 -17.422 -20.758  1.00  0.00           C  
ATOM    542  C   VAL A  64      41.475 -17.545 -21.134  1.00  0.00           C  
ATOM    543  O   VAL A  64      40.961 -18.656 -21.301  1.00  0.00           O  
ATOM    544  CB  VAL A  64      43.063 -17.125 -19.251  1.00  0.00           C  
ATOM    545  CG1 VAL A  64      42.170 -18.064 -18.455  1.00  0.00           C  
ATOM    546  CG2 VAL A  64      44.512 -17.248 -18.803  1.00  0.00           C  
ATOM    547  N   VAL A  65      40.806 -16.403 -21.258  1.00  0.00           N  
ATOM    548  CA  VAL A  65      39.385 -16.349 -21.581  1.00  0.00           C  
ATOM    549  C   VAL A  65      39.052 -16.883 -22.962  1.00  0.00           C  
ATOM    550  O   VAL A  65      38.097 -17.622 -23.118  1.00  0.00           O  
ATOM    551  CB  VAL A  65      38.844 -14.908 -21.457  1.00  0.00           C  
ATOM    552  CG1 VAL A  65      37.436 -14.823 -21.999  1.00  0.00           C  
ATOM    553  CG2 VAL A  65      38.850 -14.489 -20.007  1.00  0.00           C  
ATOM    554  N   GLU A  66      39.840 -16.514 -23.963  1.00  0.00           N  
ATOM    555  CA  GLU A  66      39.591 -16.995 -25.305  1.00  0.00           C  
ATOM    556  C   GLU A  66      39.851 -18.511 -25.367  1.00  0.00           C  
ATOM    557  O   GLU A  66      39.162 -19.227 -26.088  1.00  0.00           O  
ATOM    558  CB  GLU A  66      40.477 -16.255 -26.311  1.00  0.00           C  
ATOM    559  CG  GLU A  66      40.084 -14.803 -26.544  1.00  0.00           C  
ATOM    560  CD  GLU A  66      40.898 -14.143 -27.622  1.00  0.00           C  
ATOM    561  OE1 GLU A  66      41.477 -14.843 -28.417  1.00  0.00           O  
ATOM    562  OE2 GLU A  66      40.941 -12.935 -27.650  1.00  0.00           O1-
ATOM    563  N   GLU A  67      40.856 -18.991 -24.633  1.00  0.00           N  
ATOM    564  CA  GLU A  67      41.172 -20.416 -24.600  1.00  0.00           C  
ATOM    565  C   GLU A  67      40.073 -21.164 -23.844  1.00  0.00           C  
ATOM    566  O   GLU A  67      39.744 -22.315 -24.157  1.00  0.00           O  
ATOM    567  CB  GLU A  67      42.531 -20.657 -23.940  1.00  0.00           C  
ATOM    568  CG  GLU A  67      43.725 -20.277 -24.803  1.00  0.00           C  
ATOM    569  CD  GLU A  67      43.858 -21.136 -26.030  1.00  0.00           C  
ATOM    570  OE1 GLU A  67      44.021 -22.323 -25.885  1.00  0.00           O  
ATOM    571  OE2 GLU A  67      43.795 -20.603 -27.112  1.00  0.00           O1-
ATOM    572  N   LEU A  68      39.512 -20.498 -22.847  1.00  0.00           N  
ATOM    573  CA  LEU A  68      38.406 -21.035 -22.096  1.00  0.00           C  
ATOM    574  C   LEU A  68      37.204 -21.269 -23.000  1.00  0.00           C  
ATOM    575  O   LEU A  68      36.574 -22.328 -22.950  1.00  0.00           O  
ATOM    576  CB  LEU A  68      38.030 -20.079 -20.956  1.00  0.00           C  
ATOM    577  CG  LEU A  68      36.809 -20.488 -20.122  1.00  0.00           C  
ATOM    578  CD1 LEU A  68      37.084 -21.818 -19.433  1.00  0.00           C  
ATOM    579  CD2 LEU A  68      36.502 -19.399 -19.105  1.00  0.00           C  
ATOM    580  N   PHE A  69      36.874 -20.253 -23.794  1.00  0.00           N  
ATOM    581  CA  PHE A  69      35.722 -20.284 -24.693  1.00  0.00           C  
ATOM    582  C   PHE A  69      36.122 -20.647 -26.148  1.00  0.00           C  
ATOM    583  O   PHE A  69      35.339 -20.468 -27.094  1.00  0.00           O  
ATOM    584  CB  PHE A  69      35.014 -18.928 -24.674  1.00  0.00           C  
ATOM    585  CG  PHE A  69      34.371 -18.600 -23.356  1.00  0.00           C  
ATOM    586  CD1 PHE A  69      34.901 -17.614 -22.537  1.00  0.00           C  
ATOM    587  CD2 PHE A  69      33.237 -19.275 -22.933  1.00  0.00           C  
ATOM    588  CE1 PHE A  69      34.310 -17.310 -21.325  1.00  0.00           C  
ATOM    589  CE2 PHE A  69      32.644 -18.973 -21.723  1.00  0.00           C  
ATOM    590  CZ  PHE A  69      33.182 -17.990 -20.918  1.00  0.00           C  
ATOM    591  N   ARG A  70      37.314 -21.202 -26.323  1.00  0.00           N  
ATOM    592  CA  ARG A  70      37.846 -21.382 -27.665  1.00  0.00           C  
ATOM    593  C   ARG A  70      36.950 -22.184 -28.592  1.00  0.00           C  
ATOM    594  O   ARG A  70      36.876 -21.913 -29.804  1.00  0.00           O  
ATOM    595  CB  ARG A  70      39.203 -22.066 -27.592  1.00  0.00           C  
ATOM    596  CG  ARG A  70      39.933 -22.183 -28.921  1.00  0.00           C  
ATOM    597  CD  ARG A  70      40.234 -20.850 -29.502  1.00  0.00           C  
ATOM    598  NE  ARG A  70      41.323 -20.187 -28.802  1.00  0.00           N  
ATOM    599  CZ  ARG A  70      41.535 -18.856 -28.804  1.00  0.00           C  
ATOM    600  NH1 ARG A  70      40.725 -18.062 -29.470  1.00  0.00           N1+
ATOM    601  NH2 ARG A  70      42.556 -18.350 -28.135  1.00  0.00           N  
ATOM    602  N   ASP A  71      36.252 -23.159 -28.030  1.00  0.00           N  
ATOM    603  CA  ASP A  71      35.389 -23.995 -28.850  1.00  0.00           C  
ATOM    604  C   ASP A  71      33.923 -24.013 -28.446  1.00  0.00           C  
ATOM    605  O   ASP A  71      33.205 -24.939 -28.801  1.00  0.00           O  
ATOM    606  CB  ASP A  71      35.917 -25.431 -28.838  1.00  0.00           C  
ATOM    607  CG  ASP A  71      35.855 -26.074 -27.460  1.00  0.00           C  
ATOM    608  OD1 ASP A  71      35.298 -25.475 -26.571  1.00  0.00           O  
ATOM    609  OD2 ASP A  71      36.367 -27.158 -27.308  1.00  0.00           O1-
ATOM    610  N   GLY A  72      33.480 -23.007 -27.705  1.00  0.00           N  
ATOM    611  CA  GLY A  72      32.091 -22.986 -27.289  1.00  0.00           C  
ATOM    612  C   GLY A  72      31.859 -22.224 -26.010  1.00  0.00           C  
ATOM    613  O   GLY A  72      32.794 -21.860 -25.325  1.00  0.00           O  
ATOM    614  N   VAL A  73      30.595 -21.962 -25.715  1.00  0.00           N  
ATOM    615  CA  VAL A  73      30.195 -21.283 -24.500  1.00  0.00           C  
ATOM    616  C   VAL A  73      29.132 -22.087 -23.763  1.00  0.00           C  
ATOM    617  O   VAL A  73      28.197 -22.614 -24.366  1.00  0.00           O  
ATOM    618  CB  VAL A  73      29.650 -19.879 -24.826  1.00  0.00           C  
ATOM    619  CG1 VAL A  73      29.227 -19.162 -23.552  1.00  0.00           C  
ATOM    620  CG2 VAL A  73      30.703 -19.075 -25.573  1.00  0.00           C  
ATOM    621  N   ASN A  74      29.311 -22.205 -22.455  1.00  0.00           N  
ATOM    622  CA  ASN A  74      28.386 -22.912 -21.579  1.00  0.00           C  
ATOM    623  C   ASN A  74      28.538 -22.177 -20.235  1.00  0.00           C  
ATOM    624  O   ASN A  74      29.428 -21.343 -20.055  1.00  0.00           O  
ATOM    625  CB  ASN A  74      28.694 -24.395 -21.478  1.00  0.00           C  
ATOM    626  CG  ASN A  74      30.029 -24.666 -20.841  1.00  0.00           C  
ATOM    627  ND2 ASN A  74      30.874 -25.379 -21.539  1.00  0.00           N  
ATOM    628  OD1 ASN A  74      30.295 -24.227 -19.716  1.00  0.00           O  
ATOM    629  N   TRP A  75      27.635 -22.439 -19.308  1.00  0.00           N  
ATOM    630  CA  TRP A  75      27.591 -21.656 -18.086  1.00  0.00           C  
ATOM    631  C   TRP A  75      28.740 -21.967 -17.162  1.00  0.00           C  
ATOM    632  O   TRP A  75      29.218 -21.090 -16.453  1.00  0.00           O  
ATOM    633  CB  TRP A  75      26.274 -21.900 -17.349  1.00  0.00           C  
ATOM    634  CG  TRP A  75      25.095 -21.237 -17.996  1.00  0.00           C  
ATOM    635  CD1 TRP A  75      24.091 -21.850 -18.683  1.00  0.00           C  
ATOM    636  CD2 TRP A  75      24.790 -19.822 -18.019  1.00  0.00           C  
ATOM    637  CE2 TRP A  75      23.599 -19.673 -18.732  1.00  0.00           C  
ATOM    638  CE3 TRP A  75      25.424 -18.687 -17.498  1.00  0.00           C  
ATOM    639  NE1 TRP A  75      23.187 -20.919 -19.131  1.00  0.00           N  
ATOM    640  CZ2 TRP A  75      23.020 -18.431 -18.944  1.00  0.00           C  
ATOM    641  CZ3 TRP A  75      24.845 -17.441 -17.710  1.00  0.00           C  
ATOM    642  CH2 TRP A  75      23.673 -17.318 -18.413  1.00  0.00           C  
ATOM    643  N   GLY A  76      29.202 -23.212 -17.179  1.00  0.00           N  
ATOM    644  CA  GLY A  76      30.346 -23.581 -16.364  1.00  0.00           C  
ATOM    645  C   GLY A  76      31.512 -22.679 -16.709  1.00  0.00           C  
ATOM    646  O   GLY A  76      32.197 -22.167 -15.821  1.00  0.00           O  
ATOM    647  N   ARG A  77      31.735 -22.486 -18.006  1.00  0.00           N  
ATOM    648  CA  ARG A  77      32.790 -21.602 -18.485  1.00  0.00           C  
ATOM    649  C   ARG A  77      32.502 -20.118 -18.161  1.00  0.00           C  
ATOM    650  O   ARG A  77      33.424 -19.359 -17.886  1.00  0.00           O  
ATOM    651  CB  ARG A  77      32.965 -21.769 -19.986  1.00  0.00           C  
ATOM    652  CG  ARG A  77      33.522 -23.115 -20.420  1.00  0.00           C  
ATOM    653  CD  ARG A  77      33.636 -23.212 -21.898  1.00  0.00           C  
ATOM    654  NE  ARG A  77      34.085 -24.528 -22.323  1.00  0.00           N  
ATOM    655  CZ  ARG A  77      34.401 -24.857 -23.591  1.00  0.00           C  
ATOM    656  NH1 ARG A  77      34.311 -23.957 -24.545  1.00  0.00           N1+
ATOM    657  NH2 ARG A  77      34.800 -26.084 -23.875  1.00  0.00           N  
ATOM    658  N   ILE A  78      31.233 -19.711 -18.179  1.00  0.00           N  
ATOM    659  CA  ILE A  78      30.859 -18.348 -17.790  1.00  0.00           C  
ATOM    660  C   ILE A  78      31.092 -18.066 -16.308  1.00  0.00           C  
ATOM    661  O   ILE A  78      31.466 -16.953 -15.921  1.00  0.00           O  
ATOM    662  CB  ILE A  78      29.381 -18.080 -18.125  1.00  0.00           C  
ATOM    663  CG1 ILE A  78      29.175 -18.036 -19.642  1.00  0.00           C  
ATOM    664  CG2 ILE A  78      28.917 -16.780 -17.485  1.00  0.00           C  
ATOM    665  CD1 ILE A  78      27.723 -18.049 -20.063  1.00  0.00           C  
ATOM    666  N   VAL A  79      30.869 -19.070 -15.472  1.00  0.00           N  
ATOM    667  CA  VAL A  79      31.116 -18.907 -14.050  1.00  0.00           C  
ATOM    668  C   VAL A  79      32.629 -18.746 -13.927  1.00  0.00           C  
ATOM    669  O   VAL A  79      33.118 -17.891 -13.186  1.00  0.00           O  
ATOM    670  CB  VAL A  79      30.624 -20.121 -13.239  1.00  0.00           C  
ATOM    671  CG1 VAL A  79      31.099 -20.026 -11.797  1.00  0.00           C  
ATOM    672  CG2 VAL A  79      29.107 -20.206 -13.304  1.00  0.00           C  
ATOM    673  N   ALA A  80      33.356 -19.576 -14.675  1.00  0.00           N  
ATOM    674  CA  ALA A  80      34.810 -19.568 -14.667  1.00  0.00           C  
ATOM    675  C   ALA A  80      35.259 -18.198 -15.137  1.00  0.00           C  
ATOM    676  O   ALA A  80      36.233 -17.641 -14.626  1.00  0.00           O  
ATOM    677  CB  ALA A  80      35.341 -20.641 -15.599  1.00  0.00           C  
ATOM    678  N   PHE A  81      34.537 -17.664 -16.122  1.00  0.00           N  
ATOM    679  CA  PHE A  81      34.861 -16.371 -16.721  1.00  0.00           C  
ATOM    680  C   PHE A  81      34.821 -15.357 -15.580  1.00  0.00           C  
ATOM    681  O   PHE A  81      35.782 -14.631 -15.357  1.00  0.00           O  
ATOM    682  CB  PHE A  81      33.874 -15.991 -17.826  1.00  0.00           C  
ATOM    683  CG  PHE A  81      34.025 -14.579 -18.315  1.00  0.00           C  
ATOM    684  CD1 PHE A  81      35.025 -14.245 -19.216  1.00  0.00           C  
ATOM    685  CD2 PHE A  81      33.169 -13.581 -17.876  1.00  0.00           C  
ATOM    686  CE1 PHE A  81      35.166 -12.947 -19.666  1.00  0.00           C  
ATOM    687  CE2 PHE A  81      33.306 -12.282 -18.324  1.00  0.00           C  
ATOM    688  CZ  PHE A  81      34.307 -11.965 -19.221  1.00  0.00           C  
ATOM    689  N   PHE A  82      33.703 -15.334 -14.853  1.00  0.00           N  
ATOM    690  CA  PHE A  82      33.522 -14.386 -13.773  1.00  0.00           C  
ATOM    691  C   PHE A  82      34.519 -14.565 -12.635  1.00  0.00           C  
ATOM    692  O   PHE A  82      35.019 -13.581 -12.080  1.00  0.00           O  
ATOM    693  CB  PHE A  82      32.100 -14.500 -13.221  1.00  0.00           C  
ATOM    694  CG  PHE A  82      31.074 -13.765 -14.034  1.00  0.00           C  
ATOM    695  CD1 PHE A  82      30.105 -14.458 -14.745  1.00  0.00           C  
ATOM    696  CD2 PHE A  82      31.073 -12.380 -14.090  1.00  0.00           C  
ATOM    697  CE1 PHE A  82      29.159 -13.782 -15.494  1.00  0.00           C  
ATOM    698  CE2 PHE A  82      30.129 -11.702 -14.836  1.00  0.00           C  
ATOM    699  CZ  PHE A  82      29.172 -12.405 -15.539  1.00  0.00           C  
ATOM    700  N   GLU A  83      34.811 -15.817 -12.293  1.00  0.00           N  
ATOM    701  CA  GLU A  83      35.726 -16.130 -11.199  1.00  0.00           C  
ATOM    702  C   GLU A  83      37.150 -15.730 -11.575  1.00  0.00           C  
ATOM    703  O   GLU A  83      37.870 -15.123 -10.778  1.00  0.00           O  
ATOM    704  CB  GLU A  83      35.670 -17.620 -10.856  1.00  0.00           C  
ATOM    705  CG  GLU A  83      36.593 -18.039  -9.720  1.00  0.00           C  
ATOM    706  CD  GLU A  83      36.286 -17.333  -8.428  1.00  0.00           C  
ATOM    707  OE1 GLU A  83      35.250 -16.718  -8.340  1.00  0.00           O  
ATOM    708  OE2 GLU A  83      37.088 -17.409  -7.528  1.00  0.00           O1-
ATOM    709  N   PHE A  84      37.542 -16.054 -12.803  1.00  0.00           N  
ATOM    710  CA  PHE A  84      38.866 -15.713 -13.294  1.00  0.00           C  
ATOM    711  C   PHE A  84      39.123 -14.200 -13.167  1.00  0.00           C  
ATOM    712  O   PHE A  84      40.142 -13.778 -12.624  1.00  0.00           O  
ATOM    713  CB  PHE A  84      39.020 -16.152 -14.751  1.00  0.00           C  
ATOM    714  CG  PHE A  84      40.271 -15.640 -15.408  1.00  0.00           C  
ATOM    715  CD1 PHE A  84      41.518 -16.098 -15.011  1.00  0.00           C  
ATOM    716  CD2 PHE A  84      40.202 -14.699 -16.425  1.00  0.00           C  
ATOM    717  CE1 PHE A  84      42.669 -15.628 -15.615  1.00  0.00           C  
ATOM    718  CE2 PHE A  84      41.350 -14.229 -17.032  1.00  0.00           C  
ATOM    719  CZ  PHE A  84      42.585 -14.693 -16.625  1.00  0.00           C  
ATOM    720  N   GLY A  85      38.179 -13.399 -13.651  1.00  0.00           N  
ATOM    721  CA  GLY A  85      38.303 -11.965 -13.527  1.00  0.00           C  
ATOM    722  C   GLY A  85      38.412 -11.519 -12.082  1.00  0.00           C  
ATOM    723  O   GLY A  85      39.229 -10.681 -11.717  1.00  0.00           O  
ATOM    724  N   GLY A  86      37.573 -12.096 -11.243  1.00  0.00           N  
ATOM    725  CA  GLY A  86      37.561 -11.727  -9.845  1.00  0.00           C  
ATOM    726  C   GLY A  86      38.902 -11.980  -9.193  1.00  0.00           C  
ATOM    727  O   GLY A  86      39.391 -11.178  -8.395  1.00  0.00           O  
ATOM    728  N   VAL A  87      39.497 -13.125  -9.499  1.00  0.00           N  
ATOM    729  CA  VAL A  87      40.771 -13.504  -8.905  1.00  0.00           C  
ATOM    730  C   VAL A  87      41.810 -12.482  -9.347  1.00  0.00           C  
ATOM    731  O   VAL A  87      42.667 -12.084  -8.554  1.00  0.00           O  
ATOM    732  CB  VAL A  87      41.193 -14.919  -9.344  1.00  0.00           C  
ATOM    733  CG1 VAL A  87      42.629 -15.200  -8.928  1.00  0.00           C  
ATOM    734  CG2 VAL A  87      40.247 -15.951  -8.748  1.00  0.00           C  
ATOM    735  N   MET A  88      41.747 -12.056 -10.611  1.00  0.00           N  
ATOM    736  CA  MET A  88      42.694 -11.049 -11.099  1.00  0.00           C  
ATOM    737  C   MET A  88      42.566  -9.769 -10.299  1.00  0.00           C  
ATOM    738  O   MET A  88      43.569  -9.120  -9.988  1.00  0.00           O  
ATOM    739  CB  MET A  88      42.469 -10.772 -12.585  1.00  0.00           C  
ATOM    740  CG  MET A  88      42.872 -11.915 -13.506  1.00  0.00           C  
ATOM    741  SD  MET A  88      42.518 -11.567 -15.240  1.00  0.00           S  
ATOM    742  CE  MET A  88      43.730 -10.295 -15.584  1.00  0.00           C  
ATOM    743  N   CYS A  89      41.334  -9.406  -9.960  1.00  0.00           N  
ATOM    744  CA  CYS A  89      41.100  -8.192  -9.195  1.00  0.00           C  
ATOM    745  C   CYS A  89      41.689  -8.329  -7.795  1.00  0.00           C  
ATOM    746  O   CYS A  89      42.296  -7.399  -7.294  1.00  0.00           O  
ATOM    747  CB  CYS A  89      39.604  -7.893  -9.094  1.00  0.00           C  
ATOM    748  SG  CYS A  89      38.852  -7.360 -10.650  1.00  0.00           S  
ATOM    749  N   VAL A  90      41.514  -9.481  -7.163  1.00  0.00           N  
ATOM    750  CA  VAL A  90      42.077  -9.679  -5.833  1.00  0.00           C  
ATOM    751  C   VAL A  90      43.592  -9.642  -5.920  1.00  0.00           C  
ATOM    752  O   VAL A  90      44.251  -9.065  -5.072  1.00  0.00           O  
ATOM    753  CB  VAL A  90      41.621 -11.025  -5.238  1.00  0.00           C  
ATOM    754  CG1 VAL A  90      42.388 -11.328  -3.959  1.00  0.00           C  
ATOM    755  CG2 VAL A  90      40.123 -10.993  -4.972  1.00  0.00           C  
ATOM    756  N   GLU A  91      44.141 -10.260  -6.954  1.00  0.00           N  
ATOM    757  CA  GLU A  91      45.587 -10.352  -7.108  1.00  0.00           C  
ATOM    758  C   GLU A  91      46.139  -8.934  -7.275  1.00  0.00           C  
ATOM    759  O   GLU A  91      47.143  -8.576  -6.652  1.00  0.00           O  
ATOM    760  CB  GLU A  91      45.961 -11.223  -8.309  1.00  0.00           C  
ATOM    761  CG  GLU A  91      47.456 -11.324  -8.572  1.00  0.00           C  
ATOM    762  CD  GLU A  91      48.206 -11.977  -7.445  1.00  0.00           C  
ATOM    763  OE1 GLU A  91      47.581 -12.357  -6.483  1.00  0.00           O  
ATOM    764  OE2 GLU A  91      49.404 -12.097  -7.545  1.00  0.00           O1-
ATOM    765  N   SER A  92      45.449  -8.141  -8.107  1.00  0.00           N  
ATOM    766  CA  SER A  92      45.800  -6.749  -8.403  1.00  0.00           C  
ATOM    767  C   SER A  92      45.953  -5.963  -7.124  1.00  0.00           C  
ATOM    768  O   SER A  92      46.931  -5.243  -6.916  1.00  0.00           O  
ATOM    769  CB  SER A  92      44.743  -6.104  -9.278  1.00  0.00           C  
ATOM    770  OG  SER A  92      44.683  -6.724 -10.533  1.00  0.00           O  
ATOM    771  N   VAL A  93      44.956  -6.104  -6.269  1.00  0.00           N  
ATOM    772  CA  VAL A  93      44.961  -5.425  -4.998  1.00  0.00           C  
ATOM    773  C   VAL A  93      46.126  -5.882  -4.121  1.00  0.00           C  
ATOM    774  O   VAL A  93      46.844  -5.069  -3.541  1.00  0.00           O  
ATOM    775  CB  VAL A  93      43.631  -5.677  -4.262  1.00  0.00           C  
ATOM    776  CG1 VAL A  93      43.699  -5.144  -2.839  1.00  0.00           C  
ATOM    777  CG2 VAL A  93      42.485  -5.031  -5.027  1.00  0.00           C  
ATOM    778  N   ASN A  94      46.303  -7.193  -4.041  1.00  0.00           N  
ATOM    779  CA  ASN A  94      47.319  -7.788  -3.192  1.00  0.00           C  
ATOM    780  C   ASN A  94      48.707  -7.467  -3.608  1.00  0.00           C  
ATOM    781  O   ASN A  94      49.633  -7.469  -2.798  1.00  0.00           O  
ATOM    782  CB  ASN A  94      47.145  -9.294  -3.136  1.00  0.00           C  
ATOM    783  CG  ASN A  94      45.970  -9.709  -2.294  1.00  0.00           C  
ATOM    784  ND2 ASN A  94      45.469 -10.894  -2.534  1.00  0.00           N  
ATOM    785  OD1 ASN A  94      45.517  -8.955  -1.425  1.00  0.00           O  
ATOM    786  N   ARG A  95      48.848  -7.192  -4.890  1.00  0.00           N  
ATOM    787  CA  ARG A  95      50.138  -6.882  -5.447  1.00  0.00           C  
ATOM    788  C   ARG A  95      50.341  -5.393  -5.656  1.00  0.00           C  
ATOM    789  O   ARG A  95      51.167  -4.981  -6.464  1.00  0.00           O  
ATOM    790  CB  ARG A  95      50.319  -7.601  -6.776  1.00  0.00           C  
ATOM    791  CG  ARG A  95      50.289  -9.119  -6.689  1.00  0.00           C  
ATOM    792  CD  ARG A  95      51.458  -9.650  -5.941  1.00  0.00           C  
ATOM    793  NE  ARG A  95      51.454 -11.104  -5.890  1.00  0.00           N  
ATOM    794  CZ  ARG A  95      52.346 -11.847  -5.207  1.00  0.00           C  
ATOM    795  NH1 ARG A  95      53.303 -11.260  -4.524  1.00  0.00           N1+
ATOM    796  NH2 ARG A  95      52.257 -13.165  -5.222  1.00  0.00           N  
ATOM    797  N   GLU A  96      49.547  -4.601  -4.940  1.00  0.00           N  
ATOM    798  CA  GLU A  96      49.684  -3.147  -4.936  1.00  0.00           C  
ATOM    799  C   GLU A  96      49.449  -2.535  -6.310  1.00  0.00           C  
ATOM    800  O   GLU A  96      50.282  -1.803  -6.846  1.00  0.00           O  
ATOM    801  CB  GLU A  96      51.073  -2.753  -4.432  1.00  0.00           C  
ATOM    802  CG  GLU A  96      51.380  -3.207  -3.012  1.00  0.00           C  
ATOM    803  CD  GLU A  96      52.709  -2.714  -2.514  1.00  0.00           C  
ATOM    804  OE1 GLU A  96      53.436  -2.140  -3.288  1.00  0.00           O  
ATOM    805  OE2 GLU A  96      52.998  -2.911  -1.357  1.00  0.00           O1-
ATOM    806  N   MET A  97      48.293  -2.877  -6.870  1.00  0.00           N  
ATOM    807  CA  MET A  97      47.901  -2.475  -8.210  1.00  0.00           C  
ATOM    808  C   MET A  97      46.385  -2.391  -8.282  1.00  0.00           C  
ATOM    809  O   MET A  97      45.797  -2.620  -9.331  1.00  0.00           O  
ATOM    810  CB  MET A  97      48.447  -3.451  -9.250  1.00  0.00           C  
ATOM    811  CG  MET A  97      49.962  -3.443  -9.388  1.00  0.00           C  
ATOM    812  SD  MET A  97      50.544  -4.492 -10.735  1.00  0.00           S  
ATOM    813  CE  MET A  97      50.185  -6.118 -10.076  1.00  0.00           C  
ATOM    814  N   SER A  98      45.766  -2.033  -7.163  1.00  0.00           N  
ATOM    815  CA  SER A  98      44.308  -1.987  -7.036  1.00  0.00           C  
ATOM    816  C   SER A  98      43.571  -1.269  -8.164  1.00  0.00           C  
ATOM    817  O   SER A  98      42.515  -1.727  -8.593  1.00  0.00           O  
ATOM    818  CB  SER A  98      43.951  -1.323  -5.720  1.00  0.00           C  
ATOM    819  OG  SER A  98      42.561  -1.229  -5.567  1.00  0.00           O  
ATOM    820  N   PRO A  99      44.106  -0.126  -8.650  1.00  0.00           N  
ATOM    821  CA  PRO A  99      43.433   0.621  -9.724  1.00  0.00           C  
ATOM    822  C   PRO A  99      42.990  -0.253 -10.896  1.00  0.00           C  
ATOM    823  O   PRO A  99      41.940  -0.009 -11.492  1.00  0.00           O  
ATOM    824  CB  PRO A  99      44.475   1.652 -10.120  1.00  0.00           C  
ATOM    825  CG  PRO A  99      45.125   1.937  -8.782  1.00  0.00           C  
ATOM    826  CD  PRO A  99      45.298   0.563  -8.185  1.00  0.00           C  
ATOM    827  N   LEU A 100      43.786  -1.279 -11.189  1.00  0.00           N  
ATOM    828  CA  LEU A 100      43.546  -2.205 -12.295  1.00  0.00           C  
ATOM    829  C   LEU A 100      42.244  -3.001 -12.218  1.00  0.00           C  
ATOM    830  O   LEU A 100      41.782  -3.537 -13.224  1.00  0.00           O  
ATOM    831  CB  LEU A 100      44.718  -3.192 -12.384  1.00  0.00           C  
ATOM    832  CG  LEU A 100      46.059  -2.593 -12.827  1.00  0.00           C  
ATOM    833  CD1 LEU A 100      47.125  -3.680 -12.826  1.00  0.00           C  
ATOM    834  CD2 LEU A 100      45.908  -1.977 -14.210  1.00  0.00           C  
ATOM    835  N   VAL A 101      41.688  -3.107 -11.011  1.00  0.00           N  
ATOM    836  CA  VAL A 101      40.403  -3.765 -10.792  1.00  0.00           C  
ATOM    837  C   VAL A 101      39.364  -3.154 -11.726  1.00  0.00           C  
ATOM    838  O   VAL A 101      38.529  -3.865 -12.306  1.00  0.00           O  
ATOM    839  CB  VAL A 101      39.949  -3.608  -9.328  1.00  0.00           C  
ATOM    840  CG1 VAL A 101      38.507  -4.067  -9.167  1.00  0.00           C  
ATOM    841  CG2 VAL A 101      40.872  -4.398  -8.413  1.00  0.00           C  
ATOM    842  N   ASP A 102      39.452  -1.842 -11.906  1.00  0.00           N  
ATOM    843  CA  ASP A 102      38.546  -1.113 -12.775  1.00  0.00           C  
ATOM    844  C   ASP A 102      38.683  -1.533 -14.249  1.00  0.00           C  
ATOM    845  O   ASP A 102      37.686  -1.708 -14.956  1.00  0.00           O  
ATOM    846  CB  ASP A 102      38.793   0.392 -12.643  1.00  0.00           C  
ATOM    847  CG  ASP A 102      38.394   0.939 -11.279  1.00  0.00           C  
ATOM    848  OD1 ASP A 102      37.722   0.244 -10.554  1.00  0.00           O  
ATOM    849  OD2 ASP A 102      38.766   2.048 -10.974  1.00  0.00           O1-
ATOM    850  N   ASN A 103      39.918  -1.691 -14.707  1.00  0.00           N  
ATOM    851  CA  ASN A 103      40.177  -2.041 -16.083  1.00  0.00           C  
ATOM    852  C   ASN A 103      39.728  -3.472 -16.313  1.00  0.00           C  
ATOM    853  O   ASN A 103      39.177  -3.791 -17.360  1.00  0.00           O  
ATOM    854  CB  ASN A 103      41.643  -1.859 -16.429  1.00  0.00           C  
ATOM    855  CG  ASN A 103      42.035  -0.412 -16.542  1.00  0.00           C  
ATOM    856  ND2 ASN A 103      43.309  -0.140 -16.418  1.00  0.00           N  
ATOM    857  OD1 ASN A 103      41.183   0.462 -16.742  1.00  0.00           O  
ATOM    858  N   ILE A 104      39.921  -4.327 -15.311  1.00  0.00           N  
ATOM    859  CA  ILE A 104      39.527  -5.732 -15.399  1.00  0.00           C  
ATOM    860  C   ILE A 104      38.035  -5.867 -15.548  1.00  0.00           C  
ATOM    861  O   ILE A 104      37.558  -6.642 -16.366  1.00  0.00           O  
ATOM    862  CB  ILE A 104      39.986  -6.520 -14.159  1.00  0.00           C  
ATOM    863  CG1 ILE A 104      41.514  -6.605 -14.116  1.00  0.00           C  
ATOM    864  CG2 ILE A 104      39.371  -7.910 -14.154  1.00  0.00           C  
ATOM    865  CD1 ILE A 104      42.062  -7.090 -12.794  1.00  0.00           C  
ATOM    866  N   ALA A 105      37.293  -5.114 -14.750  1.00  0.00           N  
ATOM    867  CA  ALA A 105      35.838  -5.128 -14.864  1.00  0.00           C  
ATOM    868  C   ALA A 105      35.443  -4.630 -16.240  1.00  0.00           C  
ATOM    869  O   ALA A 105      34.484  -5.121 -16.831  1.00  0.00           O  
ATOM    870  CB  ALA A 105      35.207  -4.265 -13.775  1.00  0.00           C  
ATOM    871  N   LEU A 106      36.180  -3.668 -16.770  1.00  0.00           N  
ATOM    872  CA  LEU A 106      35.839  -3.176 -18.087  1.00  0.00           C  
ATOM    873  C   LEU A 106      36.061  -4.294 -19.080  1.00  0.00           C  
ATOM    874  O   LEU A 106      35.209  -4.553 -19.915  1.00  0.00           O  
ATOM    875  CB  LEU A 106      36.689  -1.954 -18.457  1.00  0.00           C  
ATOM    876  CG  LEU A 106      36.418  -1.348 -19.840  1.00  0.00           C  
ATOM    877  CD1 LEU A 106      34.965  -0.897 -19.922  1.00  0.00           C  
ATOM    878  CD2 LEU A 106      37.367  -0.183 -20.080  1.00  0.00           C  
ATOM    879  N   TRP A 107      37.197  -4.967 -18.972  1.00  0.00           N  
ATOM    880  CA  TRP A 107      37.521  -6.035 -19.899  1.00  0.00           C  
ATOM    881  C   TRP A 107      36.457  -7.105 -19.870  1.00  0.00           C  
ATOM    882  O   TRP A 107      36.072  -7.640 -20.912  1.00  0.00           O  
ATOM    883  CB  TRP A 107      38.883  -6.642 -19.563  1.00  0.00           C  
ATOM    884  CG  TRP A 107      40.009  -5.634 -19.635  1.00  0.00           C  
ATOM    885  CD1 TRP A 107      40.031  -4.473 -20.354  1.00  0.00           C  
ATOM    886  CD2 TRP A 107      41.257  -5.691 -18.937  1.00  0.00           C  
ATOM    887  CE2 TRP A 107      41.978  -4.520 -19.276  1.00  0.00           C  
ATOM    888  CE3 TRP A 107      41.831  -6.614 -18.050  1.00  0.00           C  
ATOM    889  NE1 TRP A 107      41.205  -3.801 -20.142  1.00  0.00           N  
ATOM    890  CZ2 TRP A 107      43.253  -4.249 -18.764  1.00  0.00           C  
ATOM    891  CZ3 TRP A 107      43.094  -6.348 -17.540  1.00  0.00           C  
ATOM    892  CH2 TRP A 107      43.794  -5.168 -17.897  1.00  0.00           C  
ATOM    893  N   MET A 108      35.959  -7.405 -18.677  1.00  0.00           N  
ATOM    894  CA  MET A 108      34.954  -8.442 -18.523  1.00  0.00           C  
ATOM    895  C   MET A 108      33.664  -8.018 -19.193  1.00  0.00           C  
ATOM    896  O   MET A 108      33.047  -8.793 -19.934  1.00  0.00           O  
ATOM    897  CB  MET A 108      34.720  -8.747 -17.045  1.00  0.00           C  
ATOM    898  CG  MET A 108      35.885  -9.439 -16.352  1.00  0.00           C  
ATOM    899  SD  MET A 108      35.677  -9.527 -14.562  1.00  0.00           S  
ATOM    900  CE  MET A 108      34.328 -10.698 -14.436  1.00  0.00           C  
ATOM    901  N   THR A 109      33.258  -6.782 -18.919  1.00  0.00           N  
ATOM    902  CA  THR A 109      32.018  -6.244 -19.449  1.00  0.00           C  
ATOM    903  C   THR A 109      32.047  -6.289 -20.965  1.00  0.00           C  
ATOM    904  O   THR A 109      31.082  -6.717 -21.604  1.00  0.00           O  
ATOM    905  CB  THR A 109      31.778  -4.800 -18.967  1.00  0.00           C  
ATOM    906  CG2 THR A 109      30.481  -4.255 -19.545  1.00  0.00           C  
ATOM    907  OG1 THR A 109      31.708  -4.776 -17.536  1.00  0.00           O  
ATOM    908  N   GLU A 110      33.166  -5.857 -21.546  1.00  0.00           N  
ATOM    909  CA  GLU A 110      33.295  -5.851 -22.998  1.00  0.00           C  
ATOM    910  C   GLU A 110      33.189  -7.265 -23.517  1.00  0.00           C  
ATOM    911  O   GLU A 110      32.434  -7.529 -24.447  1.00  0.00           O  
ATOM    912  CB  GLU A 110      34.627  -5.231 -23.429  1.00  0.00           C  
ATOM    913  CG  GLU A 110      34.843  -5.189 -24.935  1.00  0.00           C  
ATOM    914  CD  GLU A 110      36.154  -4.564 -25.321  1.00  0.00           C  
ATOM    915  OE1 GLU A 110      36.863  -4.128 -24.446  1.00  0.00           O  
ATOM    916  OE2 GLU A 110      36.449  -4.524 -26.492  1.00  0.00           O1-
ATOM    917  N   TYR A 111      33.920  -8.186 -22.909  1.00  0.00           N  
ATOM    918  CA  TYR A 111      33.884  -9.542 -23.409  1.00  0.00           C  
ATOM    919  C   TYR A 111      32.490 -10.157 -23.353  1.00  0.00           C  
ATOM    920  O   TYR A 111      32.094 -10.887 -24.257  1.00  0.00           O  
ATOM    921  CB  TYR A 111      34.856 -10.426 -22.652  1.00  0.00           C  
ATOM    922  CG  TYR A 111      35.099 -11.716 -23.381  1.00  0.00           C  
ATOM    923  CD1 TYR A 111      34.358 -12.855 -23.085  1.00  0.00           C  
ATOM    924  CD2 TYR A 111      36.019 -11.781 -24.422  1.00  0.00           C  
ATOM    925  CE1 TYR A 111      34.530 -14.026 -23.808  1.00  0.00           C  
ATOM    926  CE2 TYR A 111      36.195 -12.942 -25.155  1.00  0.00           C  
ATOM    927  CZ  TYR A 111      35.449 -14.062 -24.847  1.00  0.00           C  
ATOM    928  OH  TYR A 111      35.617 -15.218 -25.574  1.00  0.00           O  
ATOM    929  N   LEU A 112      31.745  -9.867 -22.292  1.00  0.00           N  
ATOM    930  CA  LEU A 112      30.371 -10.324 -22.217  1.00  0.00           C  
ATOM    931  C   LEU A 112      29.534  -9.778 -23.340  1.00  0.00           C  
ATOM    932  O   LEU A 112      28.908 -10.535 -24.076  1.00  0.00           O  
ATOM    933  CB  LEU A 112      29.750  -9.918 -20.875  1.00  0.00           C  
ATOM    934  CG  LEU A 112      30.234 -10.707 -19.652  1.00  0.00           C  
ATOM    935  CD1 LEU A 112      29.837  -9.970 -18.381  1.00  0.00           C  
ATOM    936  CD2 LEU A 112      29.637 -12.106 -19.681  1.00  0.00           C  
ATOM    937  N   ASN A 113      29.517  -8.461 -23.475  1.00  0.00           N  
ATOM    938  CA  ASN A 113      28.650  -7.835 -24.463  1.00  0.00           C  
ATOM    939  C   ASN A 113      29.009  -8.178 -25.903  1.00  0.00           C  
ATOM    940  O   ASN A 113      28.148  -8.237 -26.770  1.00  0.00           O  
ATOM    941  CB  ASN A 113      28.657  -6.329 -24.274  1.00  0.00           C  
ATOM    942  CG  ASN A 113      27.922  -5.899 -23.035  1.00  0.00           C  
ATOM    943  ND2 ASN A 113      28.232  -4.725 -22.548  1.00  0.00           N  
ATOM    944  OD1 ASN A 113      27.071  -6.633 -22.518  1.00  0.00           O  
ATOM    945  N   ARG A 114      30.280  -8.422 -26.157  1.00  0.00           N  
ATOM    946  CA  ARG A 114      30.690  -8.779 -27.494  1.00  0.00           C  
ATOM    947  C   ARG A 114      30.639 -10.264 -27.767  1.00  0.00           C  
ATOM    948  O   ARG A 114      30.095 -10.678 -28.776  1.00  0.00           O  
ATOM    949  CB  ARG A 114      32.107  -8.282 -27.748  1.00  0.00           C  
ATOM    950  CG  ARG A 114      32.620  -8.513 -29.161  1.00  0.00           C  
ATOM    951  CD  ARG A 114      33.946  -7.877 -29.374  1.00  0.00           C  
ATOM    952  NE  ARG A 114      34.473  -8.153 -30.700  1.00  0.00           N  
ATOM    953  CZ  ARG A 114      35.673  -7.735 -31.149  1.00  0.00           C  
ATOM    954  NH1 ARG A 114      36.455  -7.024 -30.368  1.00  0.00           N1+
ATOM    955  NH2 ARG A 114      36.062  -8.040 -32.374  1.00  0.00           N  
ATOM    956  N   HIS A 115      31.176 -11.071 -26.865  1.00  0.00           N  
ATOM    957  CA  HIS A 115      31.312 -12.498 -27.134  1.00  0.00           C  
ATOM    958  C   HIS A 115      30.480 -13.545 -26.386  1.00  0.00           C  
ATOM    959  O   HIS A 115      30.445 -14.694 -26.815  1.00  0.00           O  
ATOM    960  CB  HIS A 115      32.785 -12.863 -26.931  1.00  0.00           C  
ATOM    961  CG  HIS A 115      33.708 -12.203 -27.909  1.00  0.00           C  
ATOM    962  CD2 HIS A 115      34.616 -11.212 -27.750  1.00  0.00           C  
ATOM    963  ND1 HIS A 115      33.759 -12.560 -29.240  1.00  0.00           N  
ATOM    964  CE1 HIS A 115      34.658 -11.814 -29.859  1.00  0.00           C  
ATOM    965  NE2 HIS A 115      35.192 -10.989 -28.977  1.00  0.00           N  
ATOM    966  N   LEU A 116      29.816 -13.192 -25.288  1.00  0.00           N  
ATOM    967  CA  LEU A 116      29.095 -14.216 -24.520  1.00  0.00           C  
ATOM    968  C   LEU A 116      27.597 -13.972 -24.425  1.00  0.00           C  
ATOM    969  O   LEU A 116      26.804 -14.916 -24.378  1.00  0.00           O  
ATOM    970  CB  LEU A 116      29.673 -14.301 -23.103  1.00  0.00           C  
ATOM    971  CG  LEU A 116      31.141 -14.738 -23.008  1.00  0.00           C  
ATOM    972  CD1 LEU A 116      31.587 -14.712 -21.552  1.00  0.00           C  
ATOM    973  CD2 LEU A 116      31.296 -16.130 -23.603  1.00  0.00           C  
ATOM    974  N   HIS A 117      27.217 -12.704 -24.401  1.00  0.00           N  
ATOM    975  CA  HIS A 117      25.818 -12.330 -24.296  1.00  0.00           C  
ATOM    976  C   HIS A 117      24.886 -13.010 -25.299  1.00  0.00           C  
ATOM    977  O   HIS A 117      23.783 -13.437 -24.951  1.00  0.00           O  
ATOM    978  CB  HIS A 117      25.685 -10.811 -24.447  1.00  0.00           C  
ATOM    979  CG  HIS A 117      24.284 -10.310 -24.279  1.00  0.00           C  
ATOM    980  CD2 HIS A 117      23.382  -9.860 -25.183  1.00  0.00           C  
ATOM    981  ND1 HIS A 117      23.665 -10.235 -23.049  1.00  0.00           N  
ATOM    982  CE1 HIS A 117      22.440  -9.759 -23.205  1.00  0.00           C  
ATOM    983  NE2 HIS A 117      22.246  -9.524 -24.489  1.00  0.00           N  
ATOM    984  N   THR A 118      25.313 -13.098 -26.549  1.00  0.00           N  
ATOM    985  CA  THR A 118      24.498 -13.779 -27.534  1.00  0.00           C  
ATOM    986  C   THR A 118      24.343 -15.252 -27.178  1.00  0.00           C  
ATOM    987  O   THR A 118      23.261 -15.826 -27.296  1.00  0.00           O  
ATOM    988  CB  THR A 118      25.101 -13.642 -28.945  1.00  0.00           C  
ATOM    989  CG2 THR A 118      24.270 -14.413 -29.958  1.00  0.00           C  
ATOM    990  OG1 THR A 118      25.140 -12.258 -29.318  1.00  0.00           O  
ATOM    991  N   TRP A 119      25.426 -15.864 -26.730  1.00  0.00           N  
ATOM    992  CA  TRP A 119      25.386 -17.270 -26.379  1.00  0.00           C  
ATOM    993  C   TRP A 119      24.444 -17.475 -25.206  1.00  0.00           C  
ATOM    994  O   TRP A 119      23.734 -18.479 -25.144  1.00  0.00           O  
ATOM    995  CB  TRP A 119      26.784 -17.782 -26.028  1.00  0.00           C  
ATOM    996  CG  TRP A 119      27.680 -17.942 -27.218  1.00  0.00           C  
ATOM    997  CD1 TRP A 119      28.420 -16.968 -27.818  1.00  0.00           C  
ATOM    998  CD2 TRP A 119      27.936 -19.157 -27.964  1.00  0.00           C  
ATOM    999  CE2 TRP A 119      28.833 -18.827 -28.984  1.00  0.00           C  
ATOM   1000  CE3 TRP A 119      27.484 -20.477 -27.848  1.00  0.00           C  
ATOM   1001  NE1 TRP A 119      29.116 -17.489 -28.882  1.00  0.00           N  
ATOM   1002  CZ2 TRP A 119      29.290 -19.771 -29.891  1.00  0.00           C  
ATOM   1003  CZ3 TRP A 119      27.943 -21.423 -28.758  1.00  0.00           C  
ATOM   1004  CH2 TRP A 119      28.824 -21.078 -29.752  1.00  0.00           C  
ATOM   1005  N   ILE A 120      24.433 -16.513 -24.287  1.00  0.00           N  
ATOM   1006  CA  ILE A 120      23.526 -16.557 -23.142  1.00  0.00           C  
ATOM   1007  C   ILE A 120      22.059 -16.546 -23.569  1.00  0.00           C  
ATOM   1008  O   ILE A 120      21.252 -17.328 -23.067  1.00  0.00           O  
ATOM   1009  CB  ILE A 120      23.789 -15.370 -22.198  1.00  0.00           C  
ATOM   1010  CG1 ILE A 120      25.136 -15.539 -21.489  1.00  0.00           C  
ATOM   1011  CG2 ILE A 120      22.663 -15.238 -21.183  1.00  0.00           C  
ATOM   1012  CD1 ILE A 120      25.598 -14.303 -20.754  1.00  0.00           C  
ATOM   1013  N   GLN A 121      21.716 -15.652 -24.496  1.00  0.00           N  
ATOM   1014  CA  GLN A 121      20.357 -15.561 -25.028  1.00  0.00           C  
ATOM   1015  C   GLN A 121      19.990 -16.863 -25.733  1.00  0.00           C  
ATOM   1016  O   GLN A 121      18.891 -17.391 -25.575  1.00  0.00           O  
ATOM   1017  CB  GLN A 121      20.224 -14.379 -25.992  1.00  0.00           C  
ATOM   1018  CG  GLN A 121      20.306 -13.017 -25.323  1.00  0.00           C  
ATOM   1019  CD  GLN A 121      20.252 -11.878 -26.323  1.00  0.00           C  
ATOM   1020  NE2 GLN A 121      19.371 -10.916 -26.076  1.00  0.00           N  
ATOM   1021  OE1 GLN A 121      20.996 -11.862 -27.308  1.00  0.00           O  
ATOM   1022  N   ASP A 122      20.932 -17.379 -26.513  1.00  0.00           N  
ATOM   1023  CA  ASP A 122      20.716 -18.610 -27.246  1.00  0.00           C  
ATOM   1024  C   ASP A 122      20.462 -19.792 -26.325  1.00  0.00           C  
ATOM   1025  O   ASP A 122      19.691 -20.696 -26.660  1.00  0.00           O  
ATOM   1026  CB  ASP A 122      21.927 -18.915 -28.114  1.00  0.00           C  
ATOM   1027  CG  ASP A 122      22.026 -17.999 -29.303  1.00  0.00           C  
ATOM   1028  OD1 ASP A 122      23.103 -17.972 -29.942  1.00  0.00           O  
ATOM   1029  OD2 ASP A 122      21.027 -17.309 -29.608  1.00  0.00           O1-
ATOM   1030  N   ASN A 123      21.105 -19.775 -25.163  1.00  0.00           N  
ATOM   1031  CA  ASN A 123      20.880 -20.796 -24.144  1.00  0.00           C  
ATOM   1032  C   ASN A 123      19.786 -20.546 -23.119  1.00  0.00           C  
ATOM   1033  O   ASN A 123      19.781 -21.164 -22.058  1.00  0.00           O  
ATOM   1034  CB  ASN A 123      22.185 -21.051 -23.414  1.00  0.00           C  
ATOM   1035  CG  ASN A 123      23.204 -21.743 -24.277  1.00  0.00           C  
ATOM   1036  ND2 ASN A 123      24.444 -21.345 -24.151  1.00  0.00           N  
ATOM   1037  OD1 ASN A 123      22.867 -22.639 -25.059  1.00  0.00           O  
ATOM   1038  N   GLY A 124      18.859 -19.644 -23.414  1.00  0.00           N  
ATOM   1039  CA  GLY A 124      17.754 -19.439 -22.500  1.00  0.00           C  
ATOM   1040  C   GLY A 124      17.813 -18.242 -21.585  1.00  0.00           C  
ATOM   1041  O   GLY A 124      16.865 -18.009 -20.843  1.00  0.00           O  
ATOM   1042  N   GLY A 125      18.906 -17.484 -21.617  1.00  0.00           N  
ATOM   1043  CA  GLY A 125      19.002 -16.292 -20.788  1.00  0.00           C  
ATOM   1044  C   GLY A 125      19.406 -16.584 -19.357  1.00  0.00           C  
ATOM   1045  O   GLY A 125      19.723 -17.719 -19.030  1.00  0.00           O  
ATOM   1046  N   TRP A 126      19.399 -15.568 -18.498  1.00  0.00           N  
ATOM   1047  CA  TRP A 126      19.760 -15.763 -17.095  1.00  0.00           C  
ATOM   1048  C   TRP A 126      18.683 -16.444 -16.256  1.00  0.00           C  
ATOM   1049  O   TRP A 126      18.979 -16.985 -15.189  1.00  0.00           O  
ATOM   1050  CB  TRP A 126      20.097 -14.412 -16.461  1.00  0.00           C  
ATOM   1051  CG  TRP A 126      21.430 -13.870 -16.882  1.00  0.00           C  
ATOM   1052  CD1 TRP A 126      21.665 -12.959 -17.867  1.00  0.00           C  
ATOM   1053  CD2 TRP A 126      22.725 -14.204 -16.326  1.00  0.00           C  
ATOM   1054  CE2 TRP A 126      23.674 -13.457 -17.027  1.00  0.00           C  
ATOM   1055  CE3 TRP A 126      23.147 -15.065 -15.305  1.00  0.00           C  
ATOM   1056  NE1 TRP A 126      23.011 -12.705 -17.964  1.00  0.00           N  
ATOM   1057  CZ2 TRP A 126      25.028 -13.542 -16.746  1.00  0.00           C  
ATOM   1058  CZ3 TRP A 126      24.506 -15.148 -15.021  1.00  0.00           C  
ATOM   1059  CH2 TRP A 126      25.421 -14.406 -15.723  1.00  0.00           C  
ATOM   1060  N   ASP A 127      17.435 -16.415 -16.721  1.00  0.00           N  
ATOM   1061  CA  ASP A 127      16.378 -17.160 -16.052  1.00  0.00           C  
ATOM   1062  C   ASP A 127      16.668 -18.648 -16.160  1.00  0.00           C  
ATOM   1063  O   ASP A 127      16.397 -19.409 -15.231  1.00  0.00           O  
ATOM   1064  CB  ASP A 127      15.010 -16.841 -16.659  1.00  0.00           C  
ATOM   1065  CG  ASP A 127      14.527 -15.436 -16.327  1.00  0.00           C  
ATOM   1066  OD1 ASP A 127      15.080 -14.833 -15.439  1.00  0.00           O  
ATOM   1067  OD2 ASP A 127      13.608 -14.980 -16.965  1.00  0.00           O1-
ATOM   1068  N   ALA A 128      17.216 -19.055 -17.299  1.00  0.00           N  
ATOM   1069  CA  ALA A 128      17.540 -20.458 -17.515  1.00  0.00           C  
ATOM   1070  C   ALA A 128      18.627 -20.821 -16.513  1.00  0.00           C  
ATOM   1071  O   ALA A 128      18.579 -21.880 -15.882  1.00  0.00           O  
ATOM   1072  CB  ALA A 128      18.045 -20.672 -18.933  1.00  0.00           C  
ATOM   1073  N   PHE A 129      19.597 -19.923 -16.370  1.00  0.00           N  
ATOM   1074  CA  PHE A 129      20.704 -20.095 -15.433  1.00  0.00           C  
ATOM   1075  C   PHE A 129      20.214 -20.315 -14.015  1.00  0.00           C  
ATOM   1076  O   PHE A 129      20.706 -21.186 -13.311  1.00  0.00           O  
ATOM   1077  CB  PHE A 129      21.627 -18.875 -15.467  1.00  0.00           C  
ATOM   1078  CG  PHE A 129      22.756 -18.942 -14.478  1.00  0.00           C  
ATOM   1079  CD1 PHE A 129      23.757 -19.893 -14.610  1.00  0.00           C  
ATOM   1080  CD2 PHE A 129      22.819 -18.055 -13.414  1.00  0.00           C  
ATOM   1081  CE1 PHE A 129      24.796 -19.956 -13.701  1.00  0.00           C  
ATOM   1082  CE2 PHE A 129      23.857 -18.114 -12.505  1.00  0.00           C  
ATOM   1083  CZ  PHE A 129      24.847 -19.066 -12.649  1.00  0.00           C  
ATOM   1084  N   VAL A 130      19.248 -19.512 -13.598  1.00  0.00           N  
ATOM   1085  CA  VAL A 130      18.667 -19.645 -12.269  1.00  0.00           C  
ATOM   1086  C   VAL A 130      18.058 -21.024 -12.075  1.00  0.00           C  
ATOM   1087  O   VAL A 130      18.246 -21.651 -11.036  1.00  0.00           O  
ATOM   1088  CB  VAL A 130      17.583 -18.572 -12.048  1.00  0.00           C  
ATOM   1089  CG1 VAL A 130      16.806 -18.857 -10.772  1.00  0.00           C  
ATOM   1090  CG2 VAL A 130      18.224 -17.194 -11.994  1.00  0.00           C  
ATOM   1091  N   GLU A 131      17.329 -21.490 -13.083  1.00  0.00           N  
ATOM   1092  CA  GLU A 131      16.677 -22.793 -13.029  1.00  0.00           C  
ATOM   1093  C   GLU A 131      17.657 -23.932 -13.231  1.00  0.00           C  
ATOM   1094  O   GLU A 131      17.416 -25.055 -12.794  1.00  0.00           O  
ATOM   1095  CB  GLU A 131      15.572 -22.876 -14.086  1.00  0.00           C  
ATOM   1096  CG  GLU A 131      14.403 -21.932 -13.847  1.00  0.00           C  
ATOM   1097  CD  GLU A 131      13.341 -22.037 -14.907  1.00  0.00           C  
ATOM   1098  OE1 GLU A 131      13.552 -22.739 -15.866  1.00  0.00           O  
ATOM   1099  OE2 GLU A 131      12.317 -21.412 -14.757  1.00  0.00           O1-
ATOM   1100  N   LEU A 132      18.754 -23.644 -13.918  1.00  0.00           N  
ATOM   1101  CA  LEU A 132      19.752 -24.669 -14.167  1.00  0.00           C  
ATOM   1102  C   LEU A 132      20.380 -24.927 -12.812  1.00  0.00           C  
ATOM   1103  O   LEU A 132      20.422 -26.063 -12.346  1.00  0.00           O  
ATOM   1104  CB  LEU A 132      20.801 -24.216 -15.191  1.00  0.00           C  
ATOM   1105  CG  LEU A 132      21.953 -25.196 -15.441  1.00  0.00           C  
ATOM   1106  CD1 LEU A 132      21.395 -26.512 -15.969  1.00  0.00           C  
ATOM   1107  CD2 LEU A 132      22.936 -24.584 -16.429  1.00  0.00           C  
ATOM   1108  N   TYR A 133      20.833 -23.857 -12.162  1.00  0.00           N  
ATOM   1109  CA  TYR A 133      21.515 -23.998 -10.882  1.00  0.00           C  
ATOM   1110  C   TYR A 133      20.608 -24.180  -9.681  1.00  0.00           C  
ATOM   1111  O   TYR A 133      21.065 -24.642  -8.645  1.00  0.00           O  
ATOM   1112  CB  TYR A 133      22.417 -22.784 -10.650  1.00  0.00           C  
ATOM   1113  CG  TYR A 133      23.423 -22.974  -9.538  1.00  0.00           C  
ATOM   1114  CD1 TYR A 133      24.570 -23.721  -9.760  1.00  0.00           C  
ATOM   1115  CD2 TYR A 133      23.200 -22.401  -8.294  1.00  0.00           C  
ATOM   1116  CE1 TYR A 133      25.490 -23.895  -8.743  1.00  0.00           C  
ATOM   1117  CE2 TYR A 133      24.119 -22.575  -7.278  1.00  0.00           C  
ATOM   1118  CZ  TYR A 133      25.259 -23.319  -7.499  1.00  0.00           C  
ATOM   1119  OH  TYR A 133      26.176 -23.492  -6.487  1.00  0.00           O  
ATOM   1120  N   GLY A 134      19.336 -23.818  -9.814  1.00  0.00           N  
ATOM   1121  CA  GLY A 134      18.380 -24.061  -8.751  1.00  0.00           C  
ATOM   1122  C   GLY A 134      18.732 -25.266  -7.886  1.00  0.00           C  
ATOM   1123  O   GLY A 134      19.035 -25.112  -6.692  1.00  0.00           O  
ATOM   1124  N   PRO A 135      18.715 -26.484  -8.461  1.00  0.00           N  
ATOM   1125  CA  PRO A 135      18.918 -27.757  -7.761  1.00  0.00           C  
ATOM   1126  C   PRO A 135      20.308 -28.092  -7.177  1.00  0.00           C  
ATOM   1127  O   PRO A 135      20.495 -29.165  -6.603  1.00  0.00           O  
ATOM   1128  CB  PRO A 135      18.451 -28.783  -8.796  1.00  0.00           C  
ATOM   1129  CG  PRO A 135      18.757 -28.125 -10.082  1.00  0.00           C  
ATOM   1130  CD  PRO A 135      18.296 -26.716  -9.834  1.00  0.00           C  
ATOM   1131  N   SER A 136      21.271 -27.182  -7.312  1.00  0.00           N  
ATOM   1132  CA  SER A 136      22.581 -27.347  -6.683  1.00  0.00           C  
ATOM   1133  C   SER A 136      22.618 -26.622  -5.350  1.00  0.00           C  
ATOM   1134  O   SER A 136      23.616 -26.676  -4.623  1.00  0.00           O  
ATOM   1135  CB  SER A 136      23.676 -26.820  -7.588  1.00  0.00           C  
ATOM   1136  OG  SER A 136      23.760 -27.574  -8.766  1.00  0.00           O  
ATOM   1137  N   MET A 137      21.529 -25.939  -5.029  1.00  0.00           N  
ATOM   1138  CA  MET A 137      21.448 -25.270  -3.746  1.00  0.00           C  
ATOM   1139  C   MET A 137      20.594 -26.082  -2.796  1.00  0.00           C  
ATOM   1140  O   MET A 137      21.063 -27.033  -2.232  1.00  0.00           O  
ATOM   1141  CB  MET A 137      20.882 -23.860  -3.909  1.00  0.00           C  
ATOM   1142  CG  MET A 137      21.777 -22.910  -4.693  1.00  0.00           C  
ATOM   1143  SD  MET A 137      21.057 -21.265  -4.870  1.00  0.00           S  
ATOM   1144  CE  MET A 137      19.881 -21.550  -6.188  1.00  0.00           C  
ATOM   1145  OXT MET A 137      19.450 -25.777  -2.606  1.00  0.00           O1-
ATOM   1146  N   ASP B 138      16.007 -42.339 -16.343  1.00  0.00           N  
ATOM   1147  CA  ASP B 138      16.148 -42.743 -14.912  1.00  0.00           C  
ATOM   1148  C   ASP B 138      17.489 -42.262 -14.319  1.00  0.00           C  
ATOM   1149  O   ASP B 138      18.394 -41.866 -15.076  1.00  0.00           O  
ATOM   1150  CB  ASP B 138      16.043 -44.263 -14.768  1.00  0.00           C  
ATOM   1151  CG  ASP B 138      17.231 -44.998 -15.374  1.00  0.00           C  
ATOM   1152  OD1 ASP B 138      18.263 -44.390 -15.533  1.00  0.00           O  
ATOM   1153  OD2 ASP B 138      17.097 -46.162 -15.670  1.00  0.00           O1-
ATOM   1154  N   PRO B 139      17.619 -42.274 -12.969  1.00  0.00           N  
ATOM   1155  CA  PRO B 139      18.870 -41.850 -12.311  1.00  0.00           C  
ATOM   1156  C   PRO B 139      20.176 -42.469 -12.828  1.00  0.00           C  
ATOM   1157  O   PRO B 139      21.204 -41.772 -12.865  1.00  0.00           O  
ATOM   1158  CB  PRO B 139      18.613 -42.274 -10.862  1.00  0.00           C  
ATOM   1159  CG  PRO B 139      17.137 -42.141 -10.699  1.00  0.00           C  
ATOM   1160  CD  PRO B 139      16.568 -42.645 -11.999  1.00  0.00           C  
ATOM   1161  N   LYS B 140      20.158 -43.753 -13.196  1.00  0.00           N  
ATOM   1162  CA  LYS B 140      21.371 -44.386 -13.728  1.00  0.00           C  
ATOM   1163  C   LYS B 140      21.844 -43.709 -15.024  1.00  0.00           C  
ATOM   1164  O   LYS B 140      23.037 -43.439 -15.183  1.00  0.00           O  
ATOM   1165  CB  LYS B 140      21.127 -45.876 -13.974  1.00  0.00           C  
ATOM   1166  CG  LYS B 140      22.344 -46.636 -14.488  1.00  0.00           C  
ATOM   1167  CD  LYS B 140      22.027 -48.110 -14.694  1.00  0.00           C  
ATOM   1168  CE  LYS B 140      23.273 -48.895 -15.078  1.00  0.00           C  
ATOM   1169  NZ  LYS B 140      23.847 -48.430 -16.370  1.00  0.00           N1+
ATOM   1170  N   LYS B 141      20.909 -43.436 -15.933  1.00  0.00           N  
ATOM   1171  CA  LYS B 141      21.207 -42.757 -17.206  1.00  0.00           C  
ATOM   1172  C   LYS B 141      21.675 -41.317 -17.000  1.00  0.00           C  
ATOM   1173  O   LYS B 141      22.514 -40.818 -17.766  1.00  0.00           O  
ATOM   1174  CB  LYS B 141      19.978 -42.775 -18.119  1.00  0.00           C  
ATOM   1175  CG  LYS B 141      19.630 -44.147 -18.679  1.00  0.00           C  
ATOM   1176  CD  LYS B 141      18.406 -44.082 -19.578  1.00  0.00           C  
ATOM   1177  CE  LYS B 141      18.069 -45.449 -20.155  1.00  0.00           C  
ATOM   1178  NZ  LYS B 141      16.863 -45.405 -21.024  1.00  0.00           N1+
ATOM   1179  N   VAL B 142      21.122 -40.650 -15.986  1.00  0.00           N  
ATOM   1180  CA  VAL B 142      21.562 -39.303 -15.623  1.00  0.00           C  
ATOM   1181  C   VAL B 142      23.027 -39.318 -15.202  1.00  0.00           C  
ATOM   1182  O   VAL B 142      23.812 -38.515 -15.681  1.00  0.00           O  
ATOM   1183  CB  VAL B 142      20.702 -38.745 -14.472  1.00  0.00           C  
ATOM   1184  CG1 VAL B 142      21.295 -37.445 -13.949  1.00  0.00           C  
ATOM   1185  CG2 VAL B 142      19.274 -38.536 -14.948  1.00  0.00           C  
ATOM   1186  N   LEU B 143      23.358 -40.256 -14.314  1.00  0.00           N  
ATOM   1187  CA  LEU B 143      24.690 -40.460 -13.810  1.00  0.00           C  
ATOM   1188  C   LEU B 143      25.644 -40.910 -14.923  1.00  0.00           C  
ATOM   1189  O   LEU B 143      26.734 -40.361 -15.076  1.00  0.00           O  
ATOM   1190  CB  LEU B 143      24.668 -41.500 -12.683  1.00  0.00           C  
ATOM   1191  CG  LEU B 143      26.021 -41.806 -12.032  1.00  0.00           C  
ATOM   1192  CD1 LEU B 143      26.569 -40.542 -11.383  1.00  0.00           C  
ATOM   1193  CD2 LEU B 143      25.853 -42.916 -11.006  1.00  0.00           C  
ATOM   1194  N   ASP B 144      25.229 -41.894 -15.711  1.00  0.00           N  
ATOM   1195  CA  ASP B 144      26.108 -42.381 -16.755  1.00  0.00           C  
ATOM   1196  C   ASP B 144      26.407 -41.370 -17.836  1.00  0.00           C  
ATOM   1197  O   ASP B 144      27.542 -41.292 -18.284  1.00  0.00           O  
ATOM   1198  CB  ASP B 144      25.503 -43.632 -17.398  1.00  0.00           C  
ATOM   1199  CG  ASP B 144      25.540 -44.847 -16.481  1.00  0.00           C  
ATOM   1200  OD1 ASP B 144      26.265 -44.816 -15.515  1.00  0.00           O  
ATOM   1201  OD2 ASP B 144      24.844 -45.795 -16.756  1.00  0.00           O1-
ATOM   1202  N   LYS B 145      25.405 -40.590 -18.244  1.00  0.00           N  
ATOM   1203  CA  LYS B 145      25.624 -39.527 -19.223  1.00  0.00           C  
ATOM   1204  C   LYS B 145      26.651 -38.502 -18.724  1.00  0.00           C  
ATOM   1205  O   LYS B 145      27.592 -38.146 -19.460  1.00  0.00           O  
ATOM   1206  CB  LYS B 145      24.303 -38.829 -19.553  1.00  0.00           C  
ATOM   1207  CG  LYS B 145      24.418 -37.725 -20.595  1.00  0.00           C  
ATOM   1208  CD  LYS B 145      23.056 -37.134 -20.927  1.00  0.00           C  
ATOM   1209  CE  LYS B 145      23.171 -36.017 -21.953  1.00  0.00           C  
ATOM   1210  NZ  LYS B 145      21.843 -35.444 -22.302  1.00  0.00           N1+
ATOM   1211  N   ALA B 146      26.463 -38.031 -17.487  1.00  0.00           N  
ATOM   1212  CA  ALA B 146      27.387 -37.090 -16.887  1.00  0.00           C  
ATOM   1213  C   ALA B 146      28.776 -37.721 -16.745  1.00  0.00           C  
ATOM   1214  O   ALA B 146      29.775 -37.039 -16.930  1.00  0.00           O  
ATOM   1215  CB  ALA B 146      26.880 -36.606 -15.541  1.00  0.00           C  
ATOM   1216  N   LYS B 147      28.822 -39.017 -16.435  1.00  0.00           N  
ATOM   1217  CA  LYS B 147      30.089 -39.756 -16.279  1.00  0.00           C  
ATOM   1218  C   LYS B 147      30.916 -39.687 -17.551  1.00  0.00           C  
ATOM   1219  O   LYS B 147      32.090 -39.307 -17.526  1.00  0.00           O  
ATOM   1220  CB  LYS B 147      29.828 -41.216 -15.907  1.00  0.00           C  
ATOM   1221  CG  LYS B 147      31.086 -42.032 -15.642  1.00  0.00           C  
ATOM   1222  CD  LYS B 147      30.744 -43.451 -15.215  1.00  0.00           C  
ATOM   1223  CE  LYS B 147      31.988 -44.218 -14.791  1.00  0.00           C  
ATOM   1224  NZ  LYS B 147      32.881 -44.511 -15.945  1.00  0.00           N1+
ATOM   1225  N   ASP B 148      30.278 -40.028 -18.669  1.00  0.00           N  
ATOM   1226  CA  ASP B 148      30.925 -40.015 -19.977  1.00  0.00           C  
ATOM   1227  C   ASP B 148      31.419 -38.637 -20.324  1.00  0.00           C  
ATOM   1228  O   ASP B 148      32.564 -38.476 -20.765  1.00  0.00           O  
ATOM   1229  CB  ASP B 148      29.966 -40.502 -21.065  1.00  0.00           C  
ATOM   1230  CG  ASP B 148      29.701 -41.999 -20.994  1.00  0.00           C  
ATOM   1231  OD1 ASP B 148      30.433 -42.682 -20.316  1.00  0.00           O  
ATOM   1232  OD2 ASP B 148      28.769 -42.449 -21.617  1.00  0.00           O1-
ATOM   1233  N   ARG B 149      30.551 -37.640 -20.114  1.00  0.00           N  
ATOM   1234  CA  ARG B 149      30.867 -36.262 -20.455  1.00  0.00           C  
ATOM   1235  C   ARG B 149      31.958 -35.673 -19.556  1.00  0.00           C  
ATOM   1236  O   ARG B 149      32.830 -34.993 -20.054  1.00  0.00           O  
ATOM   1237  CB  ARG B 149      29.617 -35.398 -20.356  1.00  0.00           C  
ATOM   1238  CG  ARG B 149      28.547 -35.701 -21.393  1.00  0.00           C  
ATOM   1239  CD  ARG B 149      27.294 -34.953 -21.122  1.00  0.00           C  
ATOM   1240  NE  ARG B 149      27.445 -33.530 -21.384  1.00  0.00           N  
ATOM   1241  CZ  ARG B 149      26.561 -32.585 -21.007  1.00  0.00           C  
ATOM   1242  NH1 ARG B 149      25.471 -32.927 -20.356  1.00  0.00           N1+
ATOM   1243  NH2 ARG B 149      26.790 -31.315 -21.292  1.00  0.00           N  
ATOM   1244  N   ALA B 150      31.928 -35.938 -18.250  1.00  0.00           N  
ATOM   1245  CA  ALA B 150      32.981 -35.411 -17.388  1.00  0.00           C  
ATOM   1246  C   ALA B 150      34.332 -36.056 -17.733  1.00  0.00           C  
ATOM   1247  O   ALA B 150      35.368 -35.374 -17.747  1.00  0.00           O  
ATOM   1248  CB  ALA B 150      32.645 -35.609 -15.915  1.00  0.00           C  
ATOM   1249  N   GLU B 151      34.324 -37.357 -18.023  1.00  0.00           N  
ATOM   1250  CA  GLU B 151      35.548 -38.027 -18.465  1.00  0.00           C  
ATOM   1251  C   GLU B 151      36.059 -37.492 -19.814  1.00  0.00           C  
ATOM   1252  O   GLU B 151      37.255 -37.413 -20.033  1.00  0.00           O  
ATOM   1253  CB  GLU B 151      35.308 -39.535 -18.566  1.00  0.00           C  
ATOM   1254  CG  GLU B 151      35.128 -40.234 -17.226  1.00  0.00           C  
ATOM   1255  CD  GLU B 151      34.794 -41.693 -17.368  1.00  0.00           C  
ATOM   1256  OE1 GLU B 151      35.025 -42.237 -18.421  1.00  0.00           O  
ATOM   1257  OE2 GLU B 151      34.305 -42.265 -16.422  1.00  0.00           O1-
ATOM   1258  N   ASN B 152      35.159 -37.130 -20.723  1.00  0.00           N  
ATOM   1259  CA  ASN B 152      35.594 -36.473 -21.969  1.00  0.00           C  
ATOM   1260  C   ASN B 152      36.274 -35.107 -21.744  1.00  0.00           C  
ATOM   1261  O   ASN B 152      37.241 -34.756 -22.420  1.00  0.00           O  
ATOM   1262  CB  ASN B 152      34.412 -36.317 -22.910  1.00  0.00           C  
ATOM   1263  CG  ASN B 152      33.985 -37.621 -23.521  1.00  0.00           C  
ATOM   1264  ND2 ASN B 152      32.775 -37.663 -24.018  1.00  0.00           N  
ATOM   1265  OD1 ASN B 152      34.751 -38.591 -23.545  1.00  0.00           O  
ATOM   1266  N   ALA B 153      35.766 -34.336 -20.787  1.00  0.00           N  
ATOM   1267  CA  ALA B 153      36.424 -33.100 -20.393  1.00  0.00           C  
ATOM   1268  C   ALA B 153      37.842 -33.386 -19.882  1.00  0.00           C  
ATOM   1269  O   ALA B 153      38.793 -32.728 -20.268  1.00  0.00           O  
ATOM   1270  CB  ALA B 153      35.606 -32.378 -19.332  1.00  0.00           C  
ATOM   1271  N   VAL B 154      37.990 -34.433 -19.089  1.00  0.00           N  
ATOM   1272  CA  VAL B 154      39.318 -34.922 -18.662  1.00  0.00           C  
ATOM   1273  C   VAL B 154      40.234 -35.432 -19.790  1.00  0.00           C  
ATOM   1274  O   VAL B 154      41.422 -35.121 -19.802  1.00  0.00           O  
ATOM   1275  CB  VAL B 154      39.132 -36.060 -17.642  1.00  0.00           C  
ATOM   1276  CG1 VAL B 154      40.466 -36.723 -17.335  1.00  0.00           C  
ATOM   1277  CG2 VAL B 154      38.493 -35.519 -16.373  1.00  0.00           C  
ATOM   1278  N   ARG B 155      39.708 -36.256 -20.696  1.00  0.00           N  
ATOM   1279  CA  ARG B 155      40.486 -36.703 -21.848  1.00  0.00           C  
ATOM   1280  C   ARG B 155      40.943 -35.563 -22.775  1.00  0.00           C  
ATOM   1281  O   ARG B 155      42.065 -35.605 -23.302  1.00  0.00           O  
ATOM   1282  CB  ARG B 155      39.671 -37.699 -22.658  1.00  0.00           C  
ATOM   1283  CG  ARG B 155      39.429 -39.035 -21.973  1.00  0.00           C  
ATOM   1284  CD  ARG B 155      38.718 -39.988 -22.863  1.00  0.00           C  
ATOM   1285  NE  ARG B 155      38.398 -41.231 -22.181  1.00  0.00           N  
ATOM   1286  CZ  ARG B 155      37.206 -41.510 -21.617  1.00  0.00           C  
ATOM   1287  NH1 ARG B 155      36.235 -40.624 -21.661  1.00  0.00           N1+
ATOM   1288  NH2 ARG B 155      37.014 -42.672 -21.018  1.00  0.00           N  
ATOM   1289  N   GLU B 156      40.078 -34.567 -23.009  1.00  0.00           N  
ATOM   1290  CA  GLU B 156      40.472 -33.368 -23.795  1.00  0.00           C  
ATOM   1291  C   GLU B 156      41.565 -32.566 -23.061  1.00  0.00           C  
ATOM   1292  O   GLU B 156      42.469 -32.007 -23.699  1.00  0.00           O  
ATOM   1293  CB  GLU B 156      39.259 -32.473 -24.058  1.00  0.00           C  
ATOM   1294  CG  GLU B 156      38.241 -33.060 -25.024  1.00  0.00           C  
ATOM   1295  CD  GLU B 156      37.017 -32.200 -25.178  1.00  0.00           C  
ATOM   1296  OE1 GLU B 156      36.888 -31.247 -24.449  1.00  0.00           O  
ATOM   1297  OE2 GLU B 156      36.210 -32.499 -26.026  1.00  0.00           O1-
ATOM   1298  N   LEU B 157      41.482 -32.490 -21.727  1.00  0.00           N  
ATOM   1299  CA  LEU B 157      42.600 -31.913 -20.973  1.00  0.00           C  
ATOM   1300  C   LEU B 157      43.894 -32.692 -21.253  1.00  0.00           C  
ATOM   1301  O   LEU B 157      44.940 -32.104 -21.578  1.00  0.00           O  
ATOM   1302  CB  LEU B 157      42.317 -31.875 -19.478  1.00  0.00           C  
ATOM   1303  CG  LEU B 157      43.446 -31.355 -18.576  1.00  0.00           C  
ATOM   1304  CD1 LEU B 157      43.711 -29.886 -18.939  1.00  0.00           C  
ATOM   1305  CD2 LEU B 157      43.092 -31.489 -17.109  1.00  0.00           C  
ATOM   1306  N   LYS B 158      43.834 -34.009 -21.164  1.00  0.00           N  
ATOM   1307  CA  LYS B 158      45.033 -34.808 -21.472  1.00  0.00           C  
ATOM   1308  C   LYS B 158      45.614 -34.471 -22.858  1.00  0.00           C  
ATOM   1309  O   LYS B 158      46.837 -34.282 -23.014  1.00  0.00           O  
ATOM   1310  CB  LYS B 158      44.708 -36.301 -21.393  1.00  0.00           C  
ATOM   1311  CG  LYS B 158      45.900 -37.218 -21.633  1.00  0.00           C  
ATOM   1312  CD  LYS B 158      45.511 -38.681 -21.484  1.00  0.00           C  
ATOM   1313  CE  LYS B 158      46.692 -39.600 -21.762  1.00  0.00           C  
ATOM   1314  NZ  LYS B 158      46.324 -41.035 -21.625  1.00  0.00           N1+
ATOM   1315  N   GLN B 159      44.723 -34.398 -23.849  1.00  0.00           N  
ATOM   1316  CA  GLN B 159      45.081 -34.048 -25.220  1.00  0.00           C  
ATOM   1317  C   GLN B 159      45.683 -32.643 -25.361  1.00  0.00           C  
ATOM   1318  O   GLN B 159      46.661 -32.489 -26.074  1.00  0.00           O  
ATOM   1319  CB  GLN B 159      43.847 -34.170 -26.118  1.00  0.00           C  
ATOM   1320  CG  GLN B 159      43.375 -35.597 -26.340  1.00  0.00           C  
ATOM   1321  CD  GLN B 159      42.074 -35.663 -27.114  1.00  0.00           C  
ATOM   1322  NE2 GLN B 159      41.837 -36.787 -27.779  1.00  0.00           N  
ATOM   1323  OE1 GLN B 159      41.287 -34.713 -27.115  1.00  0.00           O  
ATOM   1324  N   LYS B 160      45.111 -31.614 -24.715  1.00  0.00           N  
ATOM   1325  CA  LYS B 160      45.704 -30.267 -24.789  1.00  0.00           C  
ATOM   1326  C   LYS B 160      47.042 -30.164 -24.062  1.00  0.00           C  
ATOM   1327  O   LYS B 160      47.978 -29.451 -24.521  1.00  0.00           O  
ATOM   1328  CB  LYS B 160      44.733 -29.232 -24.218  1.00  0.00           C  
ATOM   1329  CG  LYS B 160      45.206 -27.789 -24.346  1.00  0.00           C  
ATOM   1330  CD  LYS B 160      45.296 -27.365 -25.804  1.00  0.00           C  
ATOM   1331  CE  LYS B 160      45.651 -25.890 -25.930  1.00  0.00           C  
ATOM   1332  NZ  LYS B 160      45.723 -25.455 -27.351  1.00  0.00           N1+
ATOM   1333  N   LEU B 161      47.147 -30.803 -22.893  1.00  0.00           N  
ATOM   1334  CA  LEU B 161      48.427 -30.838 -22.195  1.00  0.00           C  
ATOM   1335  C   LEU B 161      49.517 -31.643 -22.950  1.00  0.00           C  
ATOM   1336  O   LEU B 161      50.694 -31.274 -22.885  1.00  0.00           O  
ATOM   1337  CB  LEU B 161      48.221 -31.436 -20.798  1.00  0.00           C  
ATOM   1338  CG  LEU B 161      47.337 -30.618 -19.848  1.00  0.00           C  
ATOM   1339  CD1 LEU B 161      47.163 -31.376 -18.540  1.00  0.00           C  
ATOM   1340  CD2 LEU B 161      47.973 -29.257 -19.609  1.00  0.00           C  
ATOM   1341  N   GLU B 162      49.129 -32.725 -23.632  1.00  0.00           N  
ATOM   1342  CA  GLU B 162      50.055 -33.455 -24.544  1.00  0.00           C  
ATOM   1343  C   GLU B 162      50.565 -32.495 -25.633  1.00  0.00           C  
ATOM   1344  O   GLU B 162      51.771 -32.432 -25.925  1.00  0.00           O  
ATOM   1345  CB  GLU B 162      49.360 -34.657 -25.188  1.00  0.00           C  
ATOM   1346  CG  GLU B 162      50.235 -35.447 -26.153  1.00  0.00           C  
ATOM   1347  CD  GLU B 162      49.515 -36.609 -26.777  1.00  0.00           C  
ATOM   1348  OE1 GLU B 162      48.383 -36.843 -26.421  1.00  0.00           O  
ATOM   1349  OE2 GLU B 162      50.097 -37.265 -27.608  1.00  0.00           O1-
ATOM   1350  N   GLU B 163      49.641 -31.787 -26.283  1.00  0.00           N  
ATOM   1351  CA  GLU B 163      50.051 -30.712 -27.230  1.00  0.00           C  
ATOM   1352  C   GLU B 163      51.067 -29.706 -26.642  1.00  0.00           C  
ATOM   1353  O   GLU B 163      52.121 -29.423 -27.254  1.00  0.00           O  
ATOM   1354  CB  GLU B 163      48.815 -29.948 -27.710  1.00  0.00           C  
ATOM   1355  CG  GLU B 163      49.119 -28.789 -28.649  1.00  0.00           C  
ATOM   1356  CD  GLU B 163      47.891 -28.016 -29.040  1.00  0.00           C  
ATOM   1357  OE1 GLU B 163      47.001 -28.599 -29.611  1.00  0.00           O  
ATOM   1358  OE2 GLU B 163      47.841 -26.839 -28.768  1.00  0.00           O1-
ATOM   1359  N   LEU B 164      50.781 -29.166 -25.450  1.00  0.00           N  
ATOM   1360  CA  LEU B 164      51.725 -28.229 -24.816  1.00  0.00           C  
ATOM   1361  C   LEU B 164      53.075 -28.874 -24.489  1.00  0.00           C  
ATOM   1362  O   LEU B 164      54.107 -28.227 -24.621  1.00  0.00           O  
ATOM   1363  CB  LEU B 164      51.108 -27.664 -23.527  1.00  0.00           C  
ATOM   1364  CG  LEU B 164      49.873 -26.777 -23.712  1.00  0.00           C  
ATOM   1365  CD1 LEU B 164      49.269 -26.455 -22.353  1.00  0.00           C  
ATOM   1366  CD2 LEU B 164      50.264 -25.506 -24.451  1.00  0.00           C  
ATOM   1367  N   TYR B 165      53.042 -30.134 -24.063  1.00  0.00           N  
ATOM   1368  CA  TYR B 165      54.249 -30.899 -23.776  1.00  0.00           C  
ATOM   1369  C   TYR B 165      55.082 -31.126 -25.055  1.00  0.00           C  
ATOM   1370  O   TYR B 165      56.272 -30.936 -25.077  1.00  0.00           O  
ATOM   1371  CB  TYR B 165      53.885 -32.238 -23.129  1.00  0.00           C  
ATOM   1372  CG  TYR B 165      55.079 -33.115 -22.827  1.00  0.00           C  
ATOM   1373  CD1 TYR B 165      55.919 -32.803 -21.768  1.00  0.00           C  
ATOM   1374  CD2 TYR B 165      55.334 -34.232 -23.608  1.00  0.00           C  
ATOM   1375  CE1 TYR B 165      57.010 -33.604 -21.492  1.00  0.00           C  
ATOM   1376  CE2 TYR B 165      56.425 -35.034 -23.332  1.00  0.00           C  
ATOM   1377  CZ  TYR B 165      57.261 -34.723 -22.278  1.00  0.00           C  
ATOM   1378  OH  TYR B 165      58.347 -35.521 -22.003  1.00  0.00           O  
ATOM   1379  N   LYS B 166      54.442 -31.527 -26.123  1.00  0.00           N  
ATOM   1380  CA  LYS B 166      55.188 -31.710 -27.376  1.00  0.00           C  
ATOM   1381  C   LYS B 166      55.887 -30.428 -27.826  1.00  0.00           C  
ATOM   1382  O   LYS B 166      57.014 -30.466 -28.334  1.00  0.00           O  
ATOM   1383  CB  LYS B 166      54.253 -32.205 -28.482  1.00  0.00           C  
ATOM   1384  CG  LYS B 166      53.799 -33.649 -28.325  1.00  0.00           C  
ATOM   1385  CD  LYS B 166      52.841 -34.051 -29.435  1.00  0.00           C  
ATOM   1386  CE  LYS B 166      52.437 -35.514 -29.317  1.00  0.00           C  
ATOM   1387  NZ  LYS B 166      51.437 -35.901 -30.348  1.00  0.00           N1+
ATOM   1388  N   GLU B 167      55.239 -29.286 -27.593  1.00  0.00           N  
ATOM   1389  CA  GLU B 167      55.841 -27.986 -27.794  1.00  0.00           C  
ATOM   1390  C   GLU B 167      56.988 -27.714 -26.840  1.00  0.00           C  
ATOM   1391  O   GLU B 167      58.019 -27.196 -27.255  1.00  0.00           O  
ATOM   1392  CB  GLU B 167      54.781 -26.893 -27.644  1.00  0.00           C  
ATOM   1393  CG  GLU B 167      55.270 -25.491 -27.980  1.00  0.00           C  
ATOM   1394  CD  GLU B 167      55.586 -25.316 -29.439  1.00  0.00           C  
ATOM   1395  OE1 GLU B 167      55.045 -26.045 -30.236  1.00  0.00           O  
ATOM   1396  OE2 GLU B 167      56.370 -24.454 -29.758  1.00  0.00           O1-
ATOM   1397  N   ALA B 168      56.814 -28.070 -25.560  1.00  0.00           N  
ATOM   1398  CA  ALA B 168      57.874 -27.979 -24.553  1.00  0.00           C  
ATOM   1399  C   ALA B 168      59.125 -28.798 -24.890  1.00  0.00           C  
ATOM   1400  O   ALA B 168      60.249 -28.436 -24.477  1.00  0.00           O  
ATOM   1401  CB  ALA B 168      57.344 -28.405 -23.157  1.00  0.00           C  
ATOM   1402  N   ARG B 169      58.917 -29.925 -25.569  1.00  0.00           N  
ATOM   1403  CA  ARG B 169      60.004 -30.794 -26.027  1.00  0.00           C  
ATOM   1404  C   ARG B 169      60.669 -30.358 -27.360  1.00  0.00           C  
ATOM   1405  O   ARG B 169      61.566 -31.037 -27.848  1.00  0.00           O  
ATOM   1406  CB  ARG B 169      59.480 -32.213 -26.182  1.00  0.00           C  
ATOM   1407  CG  ARG B 169      59.052 -32.883 -24.885  1.00  0.00           C  
ATOM   1408  CD  ARG B 169      60.204 -33.098 -23.971  1.00  0.00           C  
ATOM   1409  NE  ARG B 169      61.253 -33.887 -24.598  1.00  0.00           N  
ATOM   1410  CZ  ARG B 169      61.300 -35.233 -24.598  1.00  0.00           C  
ATOM   1411  NH1 ARG B 169      60.353 -35.924 -24.003  1.00  0.00           N1+
ATOM   1412  NH2 ARG B 169      62.299 -35.858 -25.196  1.00  0.00           N  
ATOM   1413  N   LYS B 170      60.280 -29.220 -27.932  1.00  0.00           N  
ATOM   1414  CA  LYS B 170      60.961 -28.762 -29.170  1.00  0.00           C  
ATOM   1415  C   LYS B 170      62.262 -28.053 -28.832  1.00  0.00           C  
ATOM   1416  O   LYS B 170      62.454 -27.562 -27.704  1.00  0.00           O  
ATOM   1417  CB  LYS B 170      60.060 -27.832 -29.983  1.00  0.00           C  
ATOM   1418  CG  LYS B 170      58.823 -28.505 -30.564  1.00  0.00           C  
ATOM   1419  CD  LYS B 170      57.974 -27.516 -31.349  1.00  0.00           C  
ATOM   1420  CE  LYS B 170      56.748 -28.192 -31.947  1.00  0.00           C  
ATOM   1421  NZ  LYS B 170      55.836 -27.212 -32.597  1.00  0.00           N1+
ATOM   1422  N   LEU B 171      63.169 -27.989 -29.805  1.00  0.00           N  
ATOM   1423  CA  LEU B 171      64.462 -27.362 -29.573  1.00  0.00           C  
ATOM   1424  C   LEU B 171      64.366 -25.841 -29.431  1.00  0.00           C  
ATOM   1425  O   LEU B 171      63.490 -25.216 -30.018  1.00  0.00           O  
ATOM   1426  CB  LEU B 171      65.417 -27.709 -30.720  1.00  0.00           C  
ATOM   1427  CG  LEU B 171      65.774 -29.194 -30.863  1.00  0.00           C  
ATOM   1428  CD1 LEU B 171      66.629 -29.394 -32.107  1.00  0.00           C  
ATOM   1429  CD2 LEU B 171      66.507 -29.662 -29.616  1.00  0.00           C  
ATOM   1430  N   ASP B 172      65.264 -25.282 -28.622  1.00  0.00           N  
ATOM   1431  CA  ASP B 172      65.349 -23.840 -28.334  1.00  0.00           C  
ATOM   1432  C   ASP B 172      64.080 -23.257 -27.694  1.00  0.00           C  
ATOM   1433  O   ASP B 172      63.594 -22.195 -28.094  1.00  0.00           O  
ATOM   1434  CB  ASP B 172      65.653 -23.071 -29.622  1.00  0.00           C  
ATOM   1435  CG  ASP B 172      67.002 -23.439 -30.227  1.00  0.00           C  
ATOM   1436  OD1 ASP B 172      67.918 -23.687 -29.480  1.00  0.00           O  
ATOM   1437  OD2 ASP B 172      67.103 -23.468 -31.431  1.00  0.00           O1-
ATOM   1438  N   LEU B 173      63.538 -23.965 -26.709  1.00  0.00           N  
ATOM   1439  CA  LEU B 173      62.395 -23.462 -25.970  1.00  0.00           C  
ATOM   1440  C   LEU B 173      62.892 -22.251 -25.197  1.00  0.00           C  
ATOM   1441  O   LEU B 173      63.809 -22.353 -24.372  1.00  0.00           O  
ATOM   1442  CB  LEU B 173      61.826 -24.524 -25.021  1.00  0.00           C  
ATOM   1443  CG  LEU B 173      60.570 -24.115 -24.243  1.00  0.00           C  
ATOM   1444  CD1 LEU B 173      59.407 -23.937 -25.211  1.00  0.00           C  
ATOM   1445  CD2 LEU B 173      60.252 -25.174 -23.198  1.00  0.00           C  
ATOM   1446  N   THR B 174      62.335 -21.084 -25.493  1.00  0.00           N  
ATOM   1447  CA  THR B 174      62.776 -19.892 -24.799  1.00  0.00           C  
ATOM   1448  C   THR B 174      61.927 -19.765 -23.538  1.00  0.00           C  
ATOM   1449  O   THR B 174      60.919 -20.485 -23.381  1.00  0.00           O  
ATOM   1450  CB  THR B 174      62.648 -18.632 -25.675  1.00  0.00           C  
ATOM   1451  CG2 THR B 174      63.374 -18.826 -26.997  1.00  0.00           C  
ATOM   1452  OG1 THR B 174      61.264 -18.362 -25.929  1.00  0.00           O  
ATOM   1453  N   GLN B 175      62.346 -18.882 -22.634  1.00  0.00           N  
ATOM   1454  CA  GLN B 175      61.572 -18.615 -21.429  1.00  0.00           C  
ATOM   1455  C   GLN B 175      60.216 -18.010 -21.728  1.00  0.00           C  
ATOM   1456  O   GLN B 175      59.263 -18.359 -21.061  1.00  0.00           O  
ATOM   1457  CB  GLN B 175      62.352 -17.686 -20.495  1.00  0.00           C  
ATOM   1458  CG  GLN B 175      61.675 -17.435 -19.158  1.00  0.00           C  
ATOM   1459  CD  GLN B 175      61.555 -18.698 -18.325  1.00  0.00           C  
ATOM   1460  NE2 GLN B 175      60.351 -18.968 -17.833  1.00  0.00           N  
ATOM   1461  OE1 GLN B 175      62.532 -19.424 -18.127  1.00  0.00           O  
ATOM   1462  N   ASP B 176      60.118 -17.136 -22.741  1.00  0.00           N  
ATOM   1463  CA  ASP B 176      58.822 -16.608 -23.156  1.00  0.00           C  
ATOM   1464  C   ASP B 176      57.880 -17.679 -23.701  1.00  0.00           C  
ATOM   1465  O   ASP B 176      56.673 -17.641 -23.446  1.00  0.00           O  
ATOM   1466  CB  ASP B 176      59.019 -15.521 -24.215  1.00  0.00           C  
ATOM   1467  CG  ASP B 176      59.604 -14.236 -23.646  1.00  0.00           C  
ATOM   1468  OD1 ASP B 176      59.575 -14.074 -22.449  1.00  0.00           O  
ATOM   1469  OD2 ASP B 176      60.073 -13.430 -24.413  1.00  0.00           O1-
ATOM   1470  N   MET B 177      58.422 -18.607 -24.489  1.00  0.00           N  
ATOM   1471  CA  MET B 177      57.671 -19.758 -24.939  1.00  0.00           C  
ATOM   1472  C   MET B 177      57.225 -20.648 -23.773  1.00  0.00           C  
ATOM   1473  O   MET B 177      56.072 -21.073 -23.747  1.00  0.00           O  
ATOM   1474  CB  MET B 177      58.507 -20.561 -25.934  1.00  0.00           C  
ATOM   1475  CG  MET B 177      58.736 -19.865 -27.269  1.00  0.00           C  
ATOM   1476  SD  MET B 177      59.905 -20.747 -28.321  1.00  0.00           S  
ATOM   1477  CE  MET B 177      58.940 -22.190 -28.762  1.00  0.00           C  
ATOM   1478  N   ARG B 178      58.126 -20.903 -22.815  1.00  0.00           N  
ATOM   1479  CA  ARG B 178      57.780 -21.603 -21.559  1.00  0.00           C  
ATOM   1480  C   ARG B 178      56.665 -20.910 -20.757  1.00  0.00           C  
ATOM   1481  O   ARG B 178      55.749 -21.572 -20.241  1.00  0.00           O  
ATOM   1482  CB  ARG B 178      59.012 -21.727 -20.675  1.00  0.00           C  
ATOM   1483  CG  ARG B 178      58.775 -22.419 -19.342  1.00  0.00           C  
ATOM   1484  CD  ARG B 178      60.035 -22.571 -18.571  1.00  0.00           C  
ATOM   1485  NE  ARG B 178      59.796 -23.108 -17.241  1.00  0.00           N  
ATOM   1486  CZ  ARG B 178      60.753 -23.310 -16.313  1.00  0.00           C  
ATOM   1487  NH1 ARG B 178      62.004 -23.015 -16.586  1.00  0.00           N1+
ATOM   1488  NH2 ARG B 178      60.431 -23.805 -15.130  1.00  0.00           N  
ATOM   1489  N   ASN B 179      56.758 -19.578 -20.647  1.00  0.00           N  
ATOM   1490  CA  ASN B 179      55.728 -18.758 -19.985  1.00  0.00           C  
ATOM   1491  C   ASN B 179      54.357 -18.908 -20.673  1.00  0.00           C  
ATOM   1492  O   ASN B 179      53.325 -19.030 -20.005  1.00  0.00           O  
ATOM   1493  CB  ASN B 179      56.152 -17.301 -19.950  1.00  0.00           C  
ATOM   1494  CG  ASN B 179      57.288 -17.052 -18.999  1.00  0.00           C  
ATOM   1495  ND2 ASN B 179      57.914 -15.909 -19.123  1.00  0.00           N  
ATOM   1496  OD1 ASN B 179      57.599 -17.894 -18.149  1.00  0.00           O  
ATOM   1497  N   LYS B 180      54.352 -18.909 -22.013  1.00  0.00           N  
ATOM   1498  CA  LYS B 180      53.150 -19.146 -22.796  1.00  0.00           C  
ATOM   1499  C   LYS B 180      52.579 -20.534 -22.603  1.00  0.00           C  
ATOM   1500  O   LYS B 180      51.368 -20.728 -22.568  1.00  0.00           O  
ATOM   1501  CB  LYS B 180      53.438 -18.912 -24.279  1.00  0.00           C  
ATOM   1502  CG  LYS B 180      53.644 -17.451 -24.658  1.00  0.00           C  
ATOM   1503  CD  LYS B 180      53.985 -17.304 -26.132  1.00  0.00           C  
ATOM   1504  CE  LYS B 180      54.210 -15.847 -26.508  1.00  0.00           C  
ATOM   1505  NZ  LYS B 180      54.567 -15.691 -27.944  1.00  0.00           N1+
ATOM   1506  N   LEU B 181      53.449 -21.524 -22.515  1.00  0.00           N  
ATOM   1507  CA  LEU B 181      52.985 -22.876 -22.223  1.00  0.00           C  
ATOM   1508  C   LEU B 181      52.292 -22.970 -20.858  1.00  0.00           C  
ATOM   1509  O   LEU B 181      51.284 -23.666 -20.739  1.00  0.00           O  
ATOM   1510  CB  LEU B 181      54.169 -23.851 -22.267  1.00  0.00           C  
ATOM   1511  CG  LEU B 181      54.794 -24.075 -23.650  1.00  0.00           C  
ATOM   1512  CD1 LEU B 181      56.063 -24.904 -23.505  1.00  0.00           C  
ATOM   1513  CD2 LEU B 181      53.788 -24.768 -24.556  1.00  0.00           C  
ATOM   1514  N   ILE B 182      52.827 -22.263 -19.854  1.00  0.00           N  
ATOM   1515  CA  ILE B 182      52.203 -22.149 -18.521  1.00  0.00           C  
ATOM   1516  C   ILE B 182      50.845 -21.469 -18.568  1.00  0.00           C  
ATOM   1517  O   ILE B 182      49.832 -21.965 -18.010  1.00  0.00           O  
ATOM   1518  CB  ILE B 182      53.114 -21.372 -17.553  1.00  0.00           C  
ATOM   1519  CG1 ILE B 182      54.384 -22.172 -17.257  1.00  0.00           C  
ATOM   1520  CG2 ILE B 182      52.371 -21.051 -16.266  1.00  0.00           C  
ATOM   1521  CD1 ILE B 182      55.466 -21.369 -16.573  1.00  0.00           C  
ATOM   1522  N   MET B 183      50.805 -20.347 -19.274  1.00  0.00           N  
ATOM   1523  CA  MET B 183      49.547 -19.625 -19.433  1.00  0.00           C  
ATOM   1524  C   MET B 183      48.517 -20.482 -20.130  1.00  0.00           C  
ATOM   1525  O   MET B 183      47.350 -20.541 -19.644  1.00  0.00           O  
ATOM   1526  CB  MET B 183      49.770 -18.329 -20.209  1.00  0.00           C  
ATOM   1527  CG  MET B 183      50.564 -17.273 -19.455  1.00  0.00           C  
ATOM   1528  SD  MET B 183      51.068 -15.897 -20.507  1.00  0.00           S  
ATOM   1529  CE  MET B 183      49.477 -15.186 -20.920  1.00  0.00           C  
ATOM   1530  N   LYS B 184      48.834 -21.235 -21.191  1.00  0.00           N  
ATOM   1531  CA  LYS B 184      47.860 -22.096 -21.864  1.00  0.00           C  
ATOM   1532  C   LYS B 184      47.450 -23.257 -20.980  1.00  0.00           C  
ATOM   1533  O   LYS B 184      46.314 -23.680 -21.046  1.00  0.00           O  
ATOM   1534  CB  LYS B 184      48.424 -22.621 -23.184  1.00  0.00           C  
ATOM   1535  CG  LYS B 184      48.578 -21.562 -24.269  1.00  0.00           C  
ATOM   1536  CD  LYS B 184      49.207 -22.145 -25.526  1.00  0.00           C  
ATOM   1537  CE  LYS B 184      49.369 -21.086 -26.606  1.00  0.00           C  
ATOM   1538  NZ  LYS B 184      50.010 -21.635 -27.832  1.00  0.00           N1+
ATOM   1539  N   ALA B 185      48.396 -23.805 -20.213  1.00  0.00           N  
ATOM   1540  CA  ALA B 185      48.088 -24.869 -19.281  1.00  0.00           C  
ATOM   1541  C   ALA B 185      47.101 -24.405 -18.187  1.00  0.00           C  
ATOM   1542  O   ALA B 185      46.199 -25.151 -17.786  1.00  0.00           O  
ATOM   1543  CB  ALA B 185      49.374 -25.393 -18.658  1.00  0.00           C  
ATOM   1544  N   ILE B 186      47.275 -23.172 -17.701  1.00  0.00           N  
ATOM   1545  CA  ILE B 186      46.313 -22.583 -16.723  1.00  0.00           C  
ATOM   1546  C   ILE B 186      44.886 -22.524 -17.274  1.00  0.00           C  
ATOM   1547  O   ILE B 186      43.901 -22.953 -16.638  1.00  0.00           O  
ATOM   1548  CB  ILE B 186      46.743 -21.164 -16.310  1.00  0.00           C  
ATOM   1549  CG1 ILE B 186      48.033 -21.214 -15.489  1.00  0.00           C  
ATOM   1550  CG2 ILE B 186      45.635 -20.479 -15.524  1.00  0.00           C  
ATOM   1551  CD1 ILE B 186      48.706 -19.870 -15.325  1.00  0.00           C  
ATOM   1552  N   ALA B 187      44.793 -22.044 -18.512  1.00  0.00           N  
ATOM   1553  CA  ALA B 187      43.546 -21.937 -19.238  1.00  0.00           C  
ATOM   1554  C   ALA B 187      42.956 -23.320 -19.475  1.00  0.00           C  
ATOM   1555  O   ALA B 187      41.758 -23.500 -19.330  1.00  0.00           O  
ATOM   1556  CB  ALA B 187      43.771 -21.205 -20.580  1.00  0.00           C  
ATOM   1557  N   ALA B 188      43.808 -24.274 -19.836  1.00  0.00           N  
ATOM   1558  CA  ALA B 188      43.397 -25.638 -20.098  1.00  0.00           C  
ATOM   1559  C   ALA B 188      42.794 -26.292 -18.829  1.00  0.00           C  
ATOM   1560  O   ALA B 188      41.732 -26.935 -18.904  1.00  0.00           O  
ATOM   1561  CB  ALA B 188      44.610 -26.447 -20.581  1.00  0.00           C  
ATOM   1562  N   GLU B 189      43.438 -26.110 -17.637  1.00  0.00           N  
ATOM   1563  CA  GLU B 189      42.941 -26.614 -16.361  1.00  0.00           C  
ATOM   1564  C   GLU B 189      41.620 -25.976 -16.005  1.00  0.00           C  
ATOM   1565  O   GLU B 189      40.678 -26.645 -15.477  1.00  0.00           O  
ATOM   1566  CB  GLU B 189      43.954 -26.356 -15.244  1.00  0.00           C  
ATOM   1567  CG  GLU B 189      45.210 -27.212 -15.324  1.00  0.00           C  
ATOM   1568  CD  GLU B 189      46.260 -26.805 -14.328  1.00  0.00           C  
ATOM   1569  OE1 GLU B 189      46.286 -25.657 -13.956  1.00  0.00           O  
ATOM   1570  OE2 GLU B 189      47.037 -27.646 -13.938  1.00  0.00           O1-
ATOM   1571  N   LEU B 190      41.496 -24.669 -16.170  1.00  0.00           N  
ATOM   1572  CA  LEU B 190      40.224 -23.970 -15.963  1.00  0.00           C  
ATOM   1573  C   LEU B 190      39.149 -24.481 -16.869  1.00  0.00           C  
ATOM   1574  O   LEU B 190      38.010 -24.717 -16.407  1.00  0.00           O  
ATOM   1575  CB  LEU B 190      40.397 -22.463 -16.194  1.00  0.00           C  
ATOM   1576  CG  LEU B 190      39.171 -21.598 -15.877  1.00  0.00           C  
ATOM   1577  CD1 LEU B 190      38.847 -21.701 -14.392  1.00  0.00           C  
ATOM   1578  CD2 LEU B 190      39.449 -20.157 -16.277  1.00  0.00           C  
ATOM   1579  N   ARG B 191      39.471 -24.681 -18.160  1.00  0.00           N  
ATOM   1580  CA  ARG B 191      38.514 -25.255 -19.102  1.00  0.00           C  
ATOM   1581  C   ARG B 191      37.995 -26.584 -18.603  1.00  0.00           C  
ATOM   1582  O   ARG B 191      36.764 -26.817 -18.675  1.00  0.00           O  
ATOM   1583  CB  ARG B 191      39.150 -25.449 -20.471  1.00  0.00           C  
ATOM   1584  CG  ARG B 191      38.228 -26.034 -21.528  1.00  0.00           C  
ATOM   1585  CD  ARG B 191      38.940 -26.267 -22.810  1.00  0.00           C  
ATOM   1586  NE  ARG B 191      38.057 -26.810 -23.830  1.00  0.00           N  
ATOM   1587  CZ  ARG B 191      37.753 -28.116 -23.965  1.00  0.00           C  
ATOM   1588  NH1 ARG B 191      38.270 -28.999 -23.139  1.00  0.00           N1+
ATOM   1589  NH2 ARG B 191      36.938 -28.509 -24.927  1.00  0.00           N  
ATOM   1590  N   ALA B 192      38.875 -27.470 -18.153  1.00  0.00           N  
ATOM   1591  CA  ALA B 192      38.504 -28.784 -17.673  1.00  0.00           C  
ATOM   1592  C   ALA B 192      37.543 -28.692 -16.496  1.00  0.00           C  
ATOM   1593  O   ALA B 192      36.543 -29.373 -16.460  1.00  0.00           O  
ATOM   1594  CB  ALA B 192      39.768 -29.555 -17.279  1.00  0.00           C  
ATOM   1595  N   ILE B 193      37.870 -27.860 -15.520  1.00  0.00           N  
ATOM   1596  CA  ILE B 193      37.018 -27.644 -14.346  1.00  0.00           C  
ATOM   1597  C   ILE B 193      35.650 -27.036 -14.724  1.00  0.00           C  
ATOM   1598  O   ILE B 193      34.592 -27.464 -14.230  1.00  0.00           O  
ATOM   1599  CB  ILE B 193      37.724 -26.726 -13.330  1.00  0.00           C  
ATOM   1600  CG1 ILE B 193      38.959 -27.421 -12.752  1.00  0.00           C  
ATOM   1601  CG2 ILE B 193      36.764 -26.325 -12.220  1.00  0.00           C  
ATOM   1602  CD1 ILE B 193      38.645 -28.687 -11.987  1.00  0.00           C  
ATOM   1603  N   GLY B 194      35.689 -26.095 -15.652  1.00  0.00           N  
ATOM   1604  CA  GLY B 194      34.500 -25.449 -16.180  1.00  0.00           C  
ATOM   1605  C   GLY B 194      33.506 -26.380 -16.833  1.00  0.00           C  
ATOM   1606  O   GLY B 194      32.287 -26.336 -16.519  1.00  0.00           O  
ATOM   1607  N   ASP B 195      34.025 -27.236 -17.713  1.00  0.00           N  
ATOM   1608  CA  ASP B 195      33.209 -28.209 -18.419  1.00  0.00           C  
ATOM   1609  C   ASP B 195      32.704 -29.369 -17.537  1.00  0.00           C  
ATOM   1610  O   ASP B 195      31.594 -29.811 -17.718  1.00  0.00           O  
ATOM   1611  CB  ASP B 195      34.007 -28.777 -19.596  1.00  0.00           C  
ATOM   1612  CG  ASP B 195      34.206 -27.768 -20.719  1.00  0.00           C  
ATOM   1613  OD1 ASP B 195      33.583 -26.733 -20.679  1.00  0.00           O  
ATOM   1614  OD2 ASP B 195      34.980 -28.041 -21.606  1.00  0.00           O1-
ATOM   1615  N   ILE B 196      33.520 -29.871 -16.614  1.00  0.00           N  
ATOM   1616  CA  ILE B 196      32.994 -30.852 -15.656  1.00  0.00           C  
ATOM   1617  C   ILE B 196      31.906 -30.235 -14.777  1.00  0.00           C  
ATOM   1618  O   ILE B 196      30.839 -30.843 -14.565  1.00  0.00           O  
ATOM   1619  CB  ILE B 196      34.118 -31.412 -14.766  1.00  0.00           C  
ATOM   1620  CG1 ILE B 196      35.090 -32.252 -15.599  1.00  0.00           C  
ATOM   1621  CG2 ILE B 196      33.535 -32.237 -13.629  1.00  0.00           C  
ATOM   1622  CD1 ILE B 196      36.364 -32.614 -14.870  1.00  0.00           C  
ATOM   1623  N   PHE B 197      32.129 -29.030 -14.296  1.00  0.00           N  
ATOM   1624  CA  PHE B 197      31.111 -28.309 -13.535  1.00  0.00           C  
ATOM   1625  C   PHE B 197      29.822 -28.211 -14.315  1.00  0.00           C  
ATOM   1626  O   PHE B 197      28.749 -28.463 -13.723  1.00  0.00           O  
ATOM   1627  CB  PHE B 197      31.598 -26.906 -13.174  1.00  0.00           C  
ATOM   1628  CG  PHE B 197      30.586 -26.088 -12.422  1.00  0.00           C  
ATOM   1629  CD1 PHE B 197      30.430 -26.240 -11.051  1.00  0.00           C  
ATOM   1630  CD2 PHE B 197      29.788 -25.167 -13.082  1.00  0.00           C  
ATOM   1631  CE1 PHE B 197      29.499 -25.489 -10.359  1.00  0.00           C  
ATOM   1632  CE2 PHE B 197      28.858 -24.414 -12.393  1.00  0.00           C  
ATOM   1633  CZ  PHE B 197      28.713 -24.576 -11.029  1.00  0.00           C  
ATOM   1634  N   GLN B 198      29.827 -27.788 -15.569  1.00  0.00           N  
ATOM   1635  CA  GLN B 198      28.631 -27.712 -16.436  1.00  0.00           C  
ATOM   1636  C   GLN B 198      27.921 -29.061 -16.567  1.00  0.00           C  
ATOM   1637  O   GLN B 198      26.702 -29.141 -16.383  1.00  0.00           O  
ATOM   1638  CB  GLN B 198      29.012 -27.199 -17.828  1.00  0.00           C  
ATOM   1639  CG  GLN B 198      27.836 -27.048 -18.779  1.00  0.00           C  
ATOM   1640  CD  GLN B 198      26.899 -25.929 -18.369  1.00  0.00           C  
ATOM   1641  NE2 GLN B 198      25.627 -26.061 -18.726  1.00  0.00           N  
ATOM   1642  OE1 GLN B 198      27.315 -24.953 -17.737  1.00  0.00           O  
ATOM   1643  N   ALA B 199      28.687 -30.111 -16.883  1.00  0.00           N  
ATOM   1644  CA  ALA B 199      28.119 -31.448 -17.075  1.00  0.00           C  
ATOM   1645  C   ALA B 199      27.397 -31.967 -15.826  1.00  0.00           C  
ATOM   1646  O   ALA B 199      26.294 -32.514 -15.919  1.00  0.00           O  
ATOM   1647  CB  ALA B 199      29.190 -32.431 -17.525  1.00  0.00           C  
ATOM   1648  N   ILE B 200      28.007 -31.782 -14.665  1.00  0.00           N  
ATOM   1649  CA  ILE B 200      27.428 -32.242 -13.412  1.00  0.00           C  
ATOM   1650  C   ILE B 200      26.238 -31.325 -13.066  1.00  0.00           C  
ATOM   1651  O   ILE B 200      25.186 -31.805 -12.628  1.00  0.00           O  
ATOM   1652  CB  ILE B 200      28.467 -32.232 -12.276  1.00  0.00           C  
ATOM   1653  CG1 ILE B 200      29.613 -33.197 -12.591  1.00  0.00           C  
ATOM   1654  CG2 ILE B 200      27.810 -32.595 -10.952  1.00  0.00           C  
ATOM   1655  CD1 ILE B 200      29.173 -34.635 -12.754  1.00  0.00           C  
ATOM   1656  N   LEU B 201      26.384 -30.026 -13.295  1.00  0.00           N  
ATOM   1657  CA  LEU B 201      25.272 -29.102 -13.056  1.00  0.00           C  
ATOM   1658  C   LEU B 201      24.004 -29.464 -13.857  1.00  0.00           C  
ATOM   1659  O   LEU B 201      22.907 -29.521 -13.285  1.00  0.00           O  
ATOM   1660  CB  LEU B 201      25.707 -27.673 -13.408  1.00  0.00           C  
ATOM   1661  CG  LEU B 201      24.624 -26.594 -13.268  1.00  0.00           C  
ATOM   1662  CD1 LEU B 201      24.130 -26.556 -11.828  1.00  0.00           C  
ATOM   1663  CD2 LEU B 201      25.195 -25.247 -13.686  1.00  0.00           C  
ATOM   1664  N   GLU B 202      24.168 -29.740 -15.149  1.00  0.00           N  
ATOM   1665  CA  GLU B 202      23.066 -30.191 -16.005  1.00  0.00           C  
ATOM   1666  C   GLU B 202      22.440 -31.511 -15.504  1.00  0.00           C  
ATOM   1667  O   GLU B 202      21.219 -31.636 -15.467  1.00  0.00           O  
ATOM   1668  CB  GLU B 202      23.562 -30.364 -17.443  1.00  0.00           C  
ATOM   1669  CG  GLU B 202      23.861 -29.058 -18.167  1.00  0.00           C  
ATOM   1670  CD  GLU B 202      24.428 -29.270 -19.543  1.00  0.00           C  
ATOM   1671  OE1 GLU B 202      24.406 -30.383 -20.010  1.00  0.00           O  
ATOM   1672  OE2 GLU B 202      24.884 -28.316 -20.129  1.00  0.00           O1-
ATOM   1673  N   ALA B 203      23.272 -32.468 -15.102  1.00  0.00           N  
ATOM   1674  CA  ALA B 203      22.773 -33.721 -14.528  1.00  0.00           C  
ATOM   1675  C   ALA B 203      21.939 -33.509 -13.241  1.00  0.00           C  
ATOM   1676  O   ALA B 203      20.937 -34.172 -13.040  1.00  0.00           O  
ATOM   1677  CB  ALA B 203      23.905 -34.709 -14.305  1.00  0.00           C  
ATOM   1678  N   LYS B 204      22.364 -32.596 -12.377  1.00  0.00           N  
ATOM   1679  CA  LYS B 204      21.586 -32.255 -11.177  1.00  0.00           C  
ATOM   1680  C   LYS B 204      20.237 -31.606 -11.502  1.00  0.00           C  
ATOM   1681  O   LYS B 204      19.262 -31.842 -10.786  1.00  0.00           O  
ATOM   1682  CB  LYS B 204      22.397 -31.327 -10.272  1.00  0.00           C  
ATOM   1683  CG  LYS B 204      23.564 -32.001  -9.563  1.00  0.00           C  
ATOM   1684  CD  LYS B 204      24.340 -31.010  -8.709  1.00  0.00           C  
ATOM   1685  CE  LYS B 204      25.484 -31.689  -7.972  1.00  0.00           C  
ATOM   1686  NZ  LYS B 204      26.310 -30.716  -7.207  1.00  0.00           N1+
ATOM   1687  N   ALA B 205      20.185 -30.805 -12.570  1.00  0.00           N  
ATOM   1688  CA  ALA B 205      18.908 -30.300 -13.107  1.00  0.00           C  
ATOM   1689  C   ALA B 205      18.029 -31.431 -13.640  1.00  0.00           C  
ATOM   1690  O   ALA B 205      16.815 -31.385 -13.489  1.00  0.00           O  
ATOM   1691  CB  ALA B 205      19.163 -29.277 -14.206  1.00  0.00           C  
ATOM   1692  N   GLU B 206      18.631 -32.442 -14.261  1.00  0.00           N  
ATOM   1693  CA  GLU B 206      17.869 -33.603 -14.705  1.00  0.00           C  
ATOM   1694  C   GLU B 206      17.363 -34.416 -13.495  1.00  0.00           C  
ATOM   1695  O   GLU B 206      16.274 -34.983 -13.541  1.00  0.00           O  
ATOM   1696  CB  GLU B 206      18.726 -34.485 -15.614  1.00  0.00           C  
ATOM   1697  CG  GLU B 206      19.089 -33.848 -16.949  1.00  0.00           C  
ATOM   1698  CD  GLU B 206      17.886 -33.525 -17.789  1.00  0.00           C  
ATOM   1699  OE1 GLU B 206      17.014 -34.355 -17.889  1.00  0.00           O  
ATOM   1700  OE2 GLU B 206      17.838 -32.446 -18.334  1.00  0.00           O1-
ATOM   1701  N   ALA B 207      18.158 -34.458 -12.429  1.00  0.00           N  
ATOM   1702  CA  ALA B 207      17.748 -35.100 -11.178  1.00  0.00           C  
ATOM   1703  C   ALA B 207      16.500 -34.387 -10.630  1.00  0.00           C  
ATOM   1704  O   ALA B 207      15.535 -35.046 -10.213  1.00  0.00           O  
ATOM   1705  CB  ALA B 207      18.883 -35.091 -10.155  1.00  0.00           C  
ATOM   1706  N   LYS B 208      16.510 -33.050 -10.683  1.00  0.00           N  
ATOM   1707  CA  LYS B 208      15.350 -32.231 -10.282  1.00  0.00           C  
ATOM   1708  C   LYS B 208      14.119 -32.616 -11.091  1.00  0.00           C  
ATOM   1709  O   LYS B 208      13.041 -32.807 -10.522  1.00  0.00           O  
ATOM   1710  CB  LYS B 208      15.646 -30.740 -10.457  1.00  0.00           C  
ATOM   1711  CG  LYS B 208      14.507 -29.819 -10.041  1.00  0.00           C  
ATOM   1712  CD  LYS B 208      14.872 -28.358 -10.253  1.00  0.00           C  
ATOM   1713  CE  LYS B 208      13.784 -27.432  -9.725  1.00  0.00           C  
ATOM   1714  NZ  LYS B 208      12.526 -27.549 -10.510  1.00  0.00           N1+
ATOM   1715  N   LYS B 209      14.289 -32.722 -12.417  1.00  0.00           N  
ATOM   1716  CA  LYS B 209      13.208 -33.107 -13.326  1.00  0.00           C  
ATOM   1717  C   LYS B 209      12.576 -34.443 -12.948  1.00  0.00           C  
ATOM   1718  O   LYS B 209      11.347 -34.579 -13.003  1.00  0.00           O  
ATOM   1719  CB  LYS B 209      13.722 -33.170 -14.764  1.00  0.00           C  
ATOM   1720  CG  LYS B 209      14.055 -31.812 -15.371  1.00  0.00           C  
ATOM   1721  CD  LYS B 209      14.584 -31.957 -16.791  1.00  0.00           C  
ATOM   1722  CE  LYS B 209      15.014 -30.615 -17.362  1.00  0.00           C  
ATOM   1723  NZ  LYS B 209      15.590 -30.749 -18.728  1.00  0.00           N1+
ATOM   1724  N   LEU B 210      13.411 -35.421 -12.582  1.00  0.00           N  
ATOM   1725  CA  LEU B 210      12.919 -36.731 -12.108  1.00  0.00           C  
ATOM   1726  C   LEU B 210      12.053 -36.631 -10.848  1.00  0.00           C  
ATOM   1727  O   LEU B 210      11.018 -37.305 -10.731  1.00  0.00           O  
ATOM   1728  CB  LEU B 210      14.106 -37.662 -11.830  1.00  0.00           C  
ATOM   1729  CG  LEU B 210      14.894 -38.124 -13.063  1.00  0.00           C  
ATOM   1730  CD1 LEU B 210      16.158 -38.844 -12.618  1.00  0.00           C  
ATOM   1731  CD2 LEU B 210      14.018 -39.033 -13.913  1.00  0.00           C  
ATOM   1732  N   LEU B 211      12.472 -35.783  -9.919  1.00  0.00           N  
ATOM   1733  CA  LEU B 211      11.743 -35.576  -8.678  1.00  0.00           C  
ATOM   1734  C   LEU B 211      10.430 -34.895  -9.006  1.00  0.00           C  
ATOM   1735  O   LEU B 211       9.362 -35.345  -8.582  1.00  0.00           O  
ATOM   1736  CB  LEU B 211      12.557 -34.725  -7.695  1.00  0.00           C  
ATOM   1737  CG  LEU B 211      11.896 -34.462  -6.337  1.00  0.00           C  
ATOM   1738  CD1 LEU B 211      11.665 -35.785  -5.619  1.00  0.00           C  
ATOM   1739  CD2 LEU B 211      12.781 -33.540  -5.510  1.00  0.00           C  
ATOM   1740  N   ASP B 212      10.526 -33.825  -9.793  1.00  0.00           N  
ATOM   1741  CA  ASP B 212       9.370 -33.017 -10.176  1.00  0.00           C  
ATOM   1742  C   ASP B 212       8.313 -33.816 -10.939  1.00  0.00           C  
ATOM   1743  O   ASP B 212       7.113 -33.585 -10.755  1.00  0.00           O  
ATOM   1744  CB  ASP B 212       9.821 -31.829 -11.029  1.00  0.00           C  
ATOM   1745  CG  ASP B 212      10.541 -30.759 -10.219  1.00  0.00           C  
ATOM   1746  OD1 ASP B 212      10.453 -30.792  -9.015  1.00  0.00           O  
ATOM   1747  OD2 ASP B 212      11.175 -29.919 -10.814  1.00  0.00           O1-
ATOM   1748  N   ALA B 213       8.752 -34.754 -11.782  1.00  0.00           N  
ATOM   1749  CA  ALA B 213       7.813 -35.570 -12.556  1.00  0.00           C  
ATOM   1750  C   ALA B 213       7.229 -36.745 -11.755  1.00  0.00           C  
ATOM   1751  O   ALA B 213       6.379 -37.468 -12.256  1.00  0.00           O  
ATOM   1752  CB  ALA B 213       8.451 -36.041 -13.856  1.00  0.00           C  
ATOM   1753  N   GLY B 214       7.678 -36.906 -10.510  1.00  0.00           N  
ATOM   1754  CA  GLY B 214       7.254 -38.003  -9.635  1.00  0.00           C  
ATOM   1755  C   GLY B 214       7.809 -39.370 -10.023  1.00  0.00           C  
ATOM   1756  O   GLY B 214       7.175 -40.393  -9.785  1.00  0.00           O  
ATOM   1757  N   LEU B 215       8.999 -39.379 -10.615  1.00  0.00           N  
ATOM   1758  CA  LEU B 215       9.620 -40.604 -11.113  1.00  0.00           C  
ATOM   1759  C   LEU B 215      10.583 -41.220 -10.122  1.00  0.00           C  
ATOM   1760  O   LEU B 215      10.881 -42.404 -10.178  1.00  0.00           O  
ATOM   1761  CB  LEU B 215      10.363 -40.320 -12.424  1.00  0.00           C  
ATOM   1762  CG  LEU B 215       9.497 -39.804 -13.581  1.00  0.00           C  
ATOM   1763  CD1 LEU B 215      10.384 -39.484 -14.776  1.00  0.00           C  
ATOM   1764  CD2 LEU B 215       8.454 -40.853 -13.941  1.00  0.00           C  
ATOM   1765  N   VAL B 216      11.071 -40.400  -9.207  1.00  0.00           N  
ATOM   1766  CA  VAL B 216      11.943 -40.860  -8.130  1.00  0.00           C  
ATOM   1767  C   VAL B 216      11.363 -40.229  -6.862  1.00  0.00           C  
ATOM   1768  O   VAL B 216      10.682 -39.201  -6.933  1.00  0.00           O  
ATOM   1769  CB  VAL B 216      13.404 -40.427  -8.347  1.00  0.00           C  
ATOM   1770  CG1 VAL B 216      13.937 -40.982  -9.659  1.00  0.00           C  
ATOM   1771  CG2 VAL B 216      13.501 -38.907  -8.326  1.00  0.00           C  
ATOM   1772  N   ASN B 217      11.576 -40.861  -5.715  1.00  0.00           N  
ATOM   1773  CA  ASN B 217      11.178 -40.246  -4.442  1.00  0.00           C  
ATOM   1774  C   ASN B 217      12.307 -39.360  -3.907  1.00  0.00           C  
ATOM   1775  O   ASN B 217      13.352 -39.203  -4.561  1.00  0.00           O  
ATOM   1776  CB  ASN B 217      10.794 -41.304  -3.425  1.00  0.00           C  
ATOM   1777  CG  ASN B 217      11.964 -42.143  -2.995  1.00  0.00           C  
ATOM   1778  ND2 ASN B 217      11.700 -43.371  -2.626  1.00  0.00           N  
ATOM   1779  OD1 ASN B 217      13.111 -41.679  -2.996  1.00  0.00           O  
ATOM   1780  N   SER B 218      12.088 -38.805  -2.715  1.00  0.00           N  
ATOM   1781  CA  SER B 218      13.024 -37.886  -2.070  1.00  0.00           C  
ATOM   1782  C   SER B 218      14.387 -38.489  -1.799  1.00  0.00           C  
ATOM   1783  O   SER B 218      15.405 -37.823  -2.001  1.00  0.00           O  
ATOM   1784  CB  SER B 218      12.433 -37.395  -0.762  1.00  0.00           C  
ATOM   1785  OG  SER B 218      11.296 -36.609  -0.989  1.00  0.00           O  
ATOM   1786  N   GLN B 219      14.409 -39.735  -1.334  1.00  0.00           N  
ATOM   1787  CA  GLN B 219      15.667 -40.400  -1.002  1.00  0.00           C  
ATOM   1788  C   GLN B 219      16.445 -40.685  -2.286  1.00  0.00           C  
ATOM   1789  O   GLN B 219      17.663 -40.512  -2.350  1.00  0.00           O  
ATOM   1790  CB  GLN B 219      15.415 -41.698  -0.230  1.00  0.00           C  
ATOM   1791  CG  GLN B 219      16.677 -42.385   0.261  1.00  0.00           C  
ATOM   1792  CD  GLN B 219      17.441 -41.545   1.267  1.00  0.00           C  
ATOM   1793  NE2 GLN B 219      18.737 -41.374   1.032  1.00  0.00           N  
ATOM   1794  OE1 GLN B 219      16.871 -41.052   2.245  1.00  0.00           O  
ATOM   1795  N   GLN B 220      15.722 -41.112  -3.314  1.00  0.00           N  
ATOM   1796  CA  GLN B 220      16.339 -41.402  -4.591  1.00  0.00           C  
ATOM   1797  C   GLN B 220      16.904 -40.118  -5.238  1.00  0.00           C  
ATOM   1798  O   GLN B 220      18.009 -40.142  -5.788  1.00  0.00           O  
ATOM   1799  CB  GLN B 220      15.325 -42.070  -5.525  1.00  0.00           C  
ATOM   1800  CG  GLN B 220      14.942 -43.482  -5.117  1.00  0.00           C  
ATOM   1801  CD  GLN B 220      13.839 -44.056  -5.987  1.00  0.00           C  
ATOM   1802  NE2 GLN B 220      14.055 -45.266  -6.492  1.00  0.00           N  
ATOM   1803  OE1 GLN B 220      12.806 -43.419  -6.204  1.00  0.00           O  
ATOM   1804  N   PHE B 221      16.180 -39.001  -5.131  1.00  0.00           N  
ATOM   1805  CA  PHE B 221      16.712 -37.717  -5.581  1.00  0.00           C  
ATOM   1806  C   PHE B 221      18.011 -37.354  -4.865  1.00  0.00           C  
ATOM   1807  O   PHE B 221      19.017 -37.030  -5.523  1.00  0.00           O  
ATOM   1808  CB  PHE B 221      15.680 -36.609  -5.360  1.00  0.00           C  
ATOM   1809  CG  PHE B 221      16.217 -35.226  -5.592  1.00  0.00           C  
ATOM   1810  CD1 PHE B 221      16.394 -34.742  -6.879  1.00  0.00           C  
ATOM   1811  CD2 PHE B 221      16.546 -34.405  -4.523  1.00  0.00           C  
ATOM   1812  CE1 PHE B 221      16.888 -33.469  -7.093  1.00  0.00           C  
ATOM   1813  CE2 PHE B 221      17.038 -33.132  -4.734  1.00  0.00           C  
ATOM   1814  CZ  PHE B 221      17.210 -32.664  -6.021  1.00  0.00           C  
ATOM   1815  N   ASP B 222      18.008 -37.434  -3.536  1.00  0.00           N  
ATOM   1816  CA  ASP B 222      19.208 -37.108  -2.746  1.00  0.00           C  
ATOM   1817  C   ASP B 222      20.390 -38.014  -3.056  1.00  0.00           C  
ATOM   1818  O   ASP B 222      21.552 -37.565  -3.083  1.00  0.00           O  
ATOM   1819  CB  ASP B 222      18.896 -37.191  -1.250  1.00  0.00           C  
ATOM   1820  CG  ASP B 222      18.036 -36.032  -0.760  1.00  0.00           C  
ATOM   1821  OD1 ASP B 222      17.923 -35.061  -1.468  1.00  0.00           O  
ATOM   1822  OD2 ASP B 222      17.503 -36.131   0.319  1.00  0.00           O1-
ATOM   1823  N   GLU B 223      20.077 -39.287  -3.282  1.00  0.00           N  
ATOM   1824  CA  GLU B 223      21.061 -40.308  -3.590  1.00  0.00           C  
ATOM   1825  C   GLU B 223      21.719 -40.023  -4.950  1.00  0.00           C  
ATOM   1826  O   GLU B 223      22.948 -40.058  -5.055  1.00  0.00           O  
ATOM   1827  CB  GLU B 223      20.409 -41.692  -3.594  1.00  0.00           C  
ATOM   1828  CG  GLU B 223      21.314 -42.812  -4.087  1.00  0.00           C  
ATOM   1829  CD  GLU B 223      22.589 -42.925  -3.297  1.00  0.00           C  
ATOM   1830  OE1 GLU B 223      22.649 -42.378  -2.223  1.00  0.00           O  
ATOM   1831  OE2 GLU B 223      23.502 -43.561  -3.769  1.00  0.00           O1-
ATOM   1832  N   LEU B 224      20.896 -39.751  -5.970  1.00  0.00           N  
ATOM   1833  CA  LEU B 224      21.371 -39.352  -7.289  1.00  0.00           C  
ATOM   1834  C   LEU B 224      22.230 -38.065  -7.257  1.00  0.00           C  
ATOM   1835  O   LEU B 224      23.311 -38.017  -7.870  1.00  0.00           O  
ATOM   1836  CB  LEU B 224      20.199 -39.203  -8.283  1.00  0.00           C  
ATOM   1837  CG  LEU B 224      20.547 -38.707  -9.694  1.00  0.00           C  
ATOM   1838  CD1 LEU B 224      21.550 -39.651 -10.360  1.00  0.00           C  
ATOM   1839  CD2 LEU B 224      19.293 -38.548 -10.550  1.00  0.00           C  
ATOM   1840  N   LYS B 225      21.732 -37.042  -6.567  1.00  0.00           N  
ATOM   1841  CA  LYS B 225      22.456 -35.795  -6.336  1.00  0.00           C  
ATOM   1842  C   LYS B 225      23.861 -36.048  -5.796  1.00  0.00           C  
ATOM   1843  O   LYS B 225      24.853 -35.518  -6.326  1.00  0.00           O  
ATOM   1844  CB  LYS B 225      21.679 -34.899  -5.370  1.00  0.00           C  
ATOM   1845  CG  LYS B 225      22.332 -33.551  -5.099  1.00  0.00           C  
ATOM   1846  CD  LYS B 225      21.493 -32.711  -4.148  1.00  0.00           C  
ATOM   1847  CE  LYS B 225      22.175 -31.389  -3.826  1.00  0.00           C  
ATOM   1848  NZ  LYS B 225      21.376 -30.568  -2.876  1.00  0.00           N1+
ATOM   1849  N   ARG B 226      23.908 -36.860  -4.741  1.00  0.00           N  
ATOM   1850  CA  ARG B 226      25.125 -37.336  -4.107  1.00  0.00           C  
ATOM   1851  C   ARG B 226      26.032 -38.116  -5.068  1.00  0.00           C  
ATOM   1852  O   ARG B 226      27.240 -37.891  -5.067  1.00  0.00           O  
ATOM   1853  CB  ARG B 226      24.778 -38.219  -2.918  1.00  0.00           C  
ATOM   1854  CG  ARG B 226      25.967 -38.652  -2.074  1.00  0.00           C  
ATOM   1855  CD  ARG B 226      25.638 -39.823  -1.222  1.00  0.00           C  
ATOM   1856  NE  ARG B 226      25.443 -41.029  -2.011  1.00  0.00           N  
ATOM   1857  CZ  ARG B 226      26.429 -41.703  -2.636  1.00  0.00           C  
ATOM   1858  NH1 ARG B 226      27.669 -41.275  -2.555  1.00  0.00           N1+
ATOM   1859  NH2 ARG B 226      26.149 -42.792  -3.329  1.00  0.00           N  
ATOM   1860  N   ARG B 227      25.482 -39.035  -5.864  1.00  0.00           N  
ATOM   1861  CA  ARG B 227      26.314 -39.782  -6.817  1.00  0.00           C  
ATOM   1862  C   ARG B 227      26.955 -38.832  -7.844  1.00  0.00           C  
ATOM   1863  O   ARG B 227      28.105 -39.044  -8.267  1.00  0.00           O  
ATOM   1864  CB  ARG B 227      25.487 -40.831  -7.545  1.00  0.00           C  
ATOM   1865  CG  ARG B 227      25.039 -42.002  -6.684  1.00  0.00           C  
ATOM   1866  CD  ARG B 227      24.210 -42.963  -7.453  1.00  0.00           C  
ATOM   1867  NE  ARG B 227      23.632 -43.988  -6.597  1.00  0.00           N  
ATOM   1868  CZ  ARG B 227      22.887 -45.020  -7.036  1.00  0.00           C  
ATOM   1869  NH1 ARG B 227      22.638 -45.153  -8.321  1.00  0.00           N1+
ATOM   1870  NH2 ARG B 227      22.406 -45.901  -6.176  1.00  0.00           N  
ATOM   1871  N   LEU B 228      26.201 -37.802  -8.238  1.00  0.00           N  
ATOM   1872  CA  LEU B 228      26.674 -36.793  -9.176  1.00  0.00           C  
ATOM   1873  C   LEU B 228      27.809 -35.945  -8.587  1.00  0.00           C  
ATOM   1874  O   LEU B 228      28.750 -35.601  -9.298  1.00  0.00           O  
ATOM   1875  CB  LEU B 228      25.517 -35.912  -9.672  1.00  0.00           C  
ATOM   1876  CG  LEU B 228      24.472 -36.607 -10.575  1.00  0.00           C  
ATOM   1877  CD1 LEU B 228      23.256 -35.691 -10.776  1.00  0.00           C  
ATOM   1878  CD2 LEU B 228      25.061 -37.072 -11.909  1.00  0.00           C  
ATOM   1879  N   GLU B 229      27.730 -35.653  -7.284  1.00  0.00           N  
ATOM   1880  CA  GLU B 229      28.787 -34.934  -6.585  1.00  0.00           C  
ATOM   1881  C   GLU B 229      30.017 -35.802  -6.410  1.00  0.00           C  
ATOM   1882  O   GLU B 229      31.147 -35.325  -6.562  1.00  0.00           O  
ATOM   1883  CB  GLU B 229      28.294 -34.454  -5.218  1.00  0.00           C  
ATOM   1884  CG  GLU B 229      29.286 -33.578  -4.465  1.00  0.00           C  
ATOM   1885  CD  GLU B 229      29.512 -32.248  -5.128  1.00  0.00           C  
ATOM   1886  OE1 GLU B 229      28.657 -31.820  -5.866  1.00  0.00           O  
ATOM   1887  OE2 GLU B 229      30.541 -31.659  -4.896  1.00  0.00           O1-
ATOM   1888  N   GLU B 230      29.797 -37.080  -6.108  1.00  0.00           N  
ATOM   1889  CA  GLU B 230      30.895 -38.028  -5.978  1.00  0.00           C  
ATOM   1890  C   GLU B 230      31.570 -38.163  -7.333  1.00  0.00           C  
ATOM   1891  O   GLU B 230      32.792 -38.162  -7.440  1.00  0.00           O  
ATOM   1892  CB  GLU B 230      30.398 -39.390  -5.487  1.00  0.00           C  
ATOM   1893  CG  GLU B 230      31.497 -40.417  -5.261  1.00  0.00           C  
ATOM   1894  CD  GLU B 230      30.995 -41.680  -4.616  1.00  0.00           C  
ATOM   1895  OE1 GLU B 230      29.834 -41.735  -4.289  1.00  0.00           O  
ATOM   1896  OE2 GLU B 230      31.775 -42.588  -4.450  1.00  0.00           O1-
ATOM   1897  N   LEU B 231      30.755 -38.257  -8.377  1.00  0.00           N  
ATOM   1898  CA  LEU B 231      31.248 -38.317  -9.738  1.00  0.00           C  
ATOM   1899  C   LEU B 231      32.110 -37.082 -10.033  1.00  0.00           C  
ATOM   1900  O   LEU B 231      33.233 -37.215 -10.491  1.00  0.00           O  
ATOM   1901  CB  LEU B 231      30.077 -38.402 -10.723  1.00  0.00           C  
ATOM   1902  CG  LEU B 231      30.453 -38.341 -12.210  1.00  0.00           C  
ATOM   1903  CD1 LEU B 231      31.335 -39.531 -12.559  1.00  0.00           C  
ATOM   1904  CD2 LEU B 231      29.187 -38.331 -13.053  1.00  0.00           C  
ATOM   1905  N   GLU B 232      31.603 -35.896  -9.703  1.00  0.00           N  
ATOM   1906  CA  GLU B 232      32.367 -34.650  -9.876  1.00  0.00           C  
ATOM   1907  C   GLU B 232      33.731 -34.725  -9.217  1.00  0.00           C  
ATOM   1908  O   GLU B 232      34.750 -34.305  -9.778  1.00  0.00           O  
ATOM   1909  CB  GLU B 232      31.590 -33.463  -9.303  1.00  0.00           C  
ATOM   1910  CG  GLU B 232      32.264 -32.113  -9.507  1.00  0.00           C  
ATOM   1911  CD  GLU B 232      31.547 -30.990  -8.811  1.00  0.00           C  
ATOM   1912  OE1 GLU B 232      30.410 -30.745  -9.136  1.00  0.00           O  
ATOM   1913  OE2 GLU B 232      32.137 -30.378  -7.952  1.00  0.00           O1-
ATOM   1914  N   GLU B 233      33.746 -35.233  -7.994  1.00  0.00           N  
ATOM   1915  CA  GLU B 233      34.974 -35.376  -7.267  1.00  0.00           C  
ATOM   1916  C   GLU B 233      35.946 -36.331  -7.983  1.00  0.00           C  
ATOM   1917  O   GLU B 233      37.122 -36.008  -8.126  1.00  0.00           O  
ATOM   1918  CB  GLU B 233      34.680 -35.878  -5.852  1.00  0.00           C  
ATOM   1919  CG  GLU B 233      35.915 -36.063  -4.982  1.00  0.00           C  
ATOM   1920  CD  GLU B 233      36.546 -34.760  -4.578  1.00  0.00           C  
ATOM   1921  OE1 GLU B 233      35.995 -33.732  -4.890  1.00  0.00           O  
ATOM   1922  OE2 GLU B 233      37.581 -34.793  -3.954  1.00  0.00           O1-
ATOM   1923  N   GLU B 234      35.450 -37.468  -8.469  1.00  0.00           N  
ATOM   1924  CA  GLU B 234      36.283 -38.438  -9.192  1.00  0.00           C  
ATOM   1925  C   GLU B 234      36.898 -37.804 -10.443  1.00  0.00           C  
ATOM   1926  O   GLU B 234      38.112 -37.863 -10.633  1.00  0.00           O  
ATOM   1927  CB  GLU B 234      35.463 -39.668  -9.581  1.00  0.00           C  
ATOM   1928  CG  GLU B 234      36.237 -40.721 -10.359  1.00  0.00           C  
ATOM   1929  CD  GLU B 234      35.402 -41.921 -10.714  1.00  0.00           C  
ATOM   1930  OE1 GLU B 234      34.266 -41.970 -10.306  1.00  0.00           O  
ATOM   1931  OE2 GLU B 234      35.900 -42.787 -11.393  1.00  0.00           O1-
ATOM   1932  N   ALA B 235      36.042 -37.224 -11.292  1.00  0.00           N  
ATOM   1933  CA  ALA B 235      36.462 -36.626 -12.551  1.00  0.00           C  
ATOM   1934  C   ALA B 235      37.438 -35.461 -12.335  1.00  0.00           C  
ATOM   1935  O   ALA B 235      38.418 -35.333 -13.054  1.00  0.00           O  
ATOM   1936  CB  ALA B 235      35.250 -36.225 -13.399  1.00  0.00           C  
ATOM   1937  N   ALA B 236      37.188 -34.653 -11.315  1.00  0.00           N  
ATOM   1938  CA  ALA B 236      38.057 -33.549 -10.948  1.00  0.00           C  
ATOM   1939  C   ALA B 236      39.438 -34.023 -10.486  1.00  0.00           C  
ATOM   1940  O   ALA B 236      40.467 -33.420 -10.821  1.00  0.00           O  
ATOM   1941  CB  ALA B 236      37.396 -32.710  -9.863  1.00  0.00           C  
ATOM   1942  N   GLU B 237      39.466 -35.116  -9.734  1.00  0.00           N  
ATOM   1943  CA  GLU B 237      40.732 -35.708  -9.330  1.00  0.00           C  
ATOM   1944  C   GLU B 237      41.521 -36.222 -10.539  1.00  0.00           C  
ATOM   1945  O   GLU B 237      42.734 -36.111 -10.555  1.00  0.00           O  
ATOM   1946  CB  GLU B 237      40.488 -36.849  -8.340  1.00  0.00           C  
ATOM   1947  CG  GLU B 237      40.212 -36.394  -6.913  1.00  0.00           C  
ATOM   1948  CD  GLU B 237      41.425 -35.817  -6.239  1.00  0.00           C  
ATOM   1949  OE1 GLU B 237      42.367 -36.543  -6.030  1.00  0.00           O  
ATOM   1950  OE2 GLU B 237      41.409 -34.648  -5.931  1.00  0.00           O1-
ATOM   1951  N   ARG B 238      40.838 -36.788 -11.534  1.00  0.00           N  
ATOM   1952  CA  ARG B 238      41.465 -37.173 -12.800  1.00  0.00           C  
ATOM   1953  C   ARG B 238      42.057 -35.993 -13.571  1.00  0.00           C  
ATOM   1954  O   ARG B 238      43.124 -36.121 -14.127  1.00  0.00           O  
ATOM   1955  CB  ARG B 238      40.451 -37.878 -13.688  1.00  0.00           C  
ATOM   1956  CG  ARG B 238      39.994 -39.238 -13.182  1.00  0.00           C  
ATOM   1957  CD  ARG B 238      38.969 -39.840 -14.073  1.00  0.00           C  
ATOM   1958  NE  ARG B 238      38.374 -41.030 -13.489  1.00  0.00           N  
ATOM   1959  CZ  ARG B 238      38.912 -42.264 -13.551  1.00  0.00           C  
ATOM   1960  NH1 ARG B 238      40.054 -42.452 -14.175  1.00  0.00           N1+
ATOM   1961  NH2 ARG B 238      38.292 -43.285 -12.987  1.00  0.00           N  
ATOM   1962  N   ALA B 239      41.340 -34.867 -13.643  1.00  0.00           N  
ATOM   1963  CA  ALA B 239      41.911 -33.647 -14.205  1.00  0.00           C  
ATOM   1964  C   ALA B 239      43.061 -33.076 -13.406  1.00  0.00           C  
ATOM   1965  O   ALA B 239      44.027 -32.579 -13.985  1.00  0.00           O  
ATOM   1966  CB  ALA B 239      40.838 -32.562 -14.435  1.00  0.00           C  
ATOM   1967  N   ARG B 240      42.963 -33.072 -12.076  1.00  0.00           N  
ATOM   1968  CA  ARG B 240      44.089 -32.618 -11.277  1.00  0.00           C  
ATOM   1969  C   ARG B 240      45.338 -33.514 -11.528  1.00  0.00           C  
ATOM   1970  O   ARG B 240      46.438 -33.005 -11.711  1.00  0.00           O  
ATOM   1971  CB  ARG B 240      43.726 -32.635  -9.799  1.00  0.00           C  
ATOM   1972  CG  ARG B 240      44.826 -32.157  -8.864  1.00  0.00           C  
ATOM   1973  CD  ARG B 240      44.407 -32.232  -7.441  1.00  0.00           C  
ATOM   1974  NE  ARG B 240      44.252 -33.607  -6.993  1.00  0.00           N  
ATOM   1975  CZ  ARG B 240      45.272 -34.454  -6.755  1.00  0.00           C  
ATOM   1976  NH1 ARG B 240      46.513 -34.053  -6.926  1.00  0.00           N1+
ATOM   1977  NH2 ARG B 240      45.026 -35.687  -6.350  1.00  0.00           N  
ATOM   1978  N   LYS B 241      45.154 -34.828 -11.545  1.00  0.00           N  
ATOM   1979  CA  LYS B 241      46.274 -35.712 -11.842  1.00  0.00           C  
ATOM   1980  C   LYS B 241      46.967 -35.333 -13.164  1.00  0.00           C  
ATOM   1981  O   LYS B 241      48.192 -35.279 -13.203  1.00  0.00           O  
ATOM   1982  CB  LYS B 241      45.796 -37.164 -11.892  1.00  0.00           C  
ATOM   1983  CG  LYS B 241      46.905 -38.183 -12.124  1.00  0.00           C  
ATOM   1984  CD  LYS B 241      46.384 -39.606 -11.986  1.00  0.00           C  
ATOM   1985  CE  LYS B 241      47.513 -40.621 -12.091  1.00  0.00           C  
ATOM   1986  NZ  LYS B 241      48.047 -40.718 -13.477  1.00  0.00           N1+
ATOM   1987  N   LEU B 242      46.179 -35.085 -14.222  1.00  0.00           N  
ATOM   1988  CA  LEU B 242      46.770 -34.656 -15.517  1.00  0.00           C  
ATOM   1989  C   LEU B 242      47.509 -33.349 -15.414  1.00  0.00           C  
ATOM   1990  O   LEU B 242      48.613 -33.247 -15.920  1.00  0.00           O  
ATOM   1991  CB  LEU B 242      45.678 -34.515 -16.586  1.00  0.00           C  
ATOM   1992  CG  LEU B 242      45.019 -35.824 -17.039  1.00  0.00           C  
ATOM   1993  CD1 LEU B 242      43.799 -35.509 -17.894  1.00  0.00           C  
ATOM   1994  CD2 LEU B 242      46.028 -36.660 -17.811  1.00  0.00           C  
ATOM   1995  N   GLY B 243      46.903 -32.358 -14.748  1.00  0.00           N  
ATOM   1996  CA  GLY B 243      47.531 -31.057 -14.602  1.00  0.00           C  
ATOM   1997  C   GLY B 243      48.835 -31.128 -13.812  1.00  0.00           C  
ATOM   1998  O   GLY B 243      49.857 -30.561 -14.241  1.00  0.00           O  
ATOM   1999  N   ASP B 244      48.804 -31.791 -12.649  1.00  0.00           N  
ATOM   2000  CA  ASP B 244      50.012 -31.953 -11.792  1.00  0.00           C  
ATOM   2001  C   ASP B 244      51.167 -32.707 -12.491  1.00  0.00           C  
ATOM   2002  O   ASP B 244      52.336 -32.328 -12.369  1.00  0.00           O  
ATOM   2003  CB  ASP B 244      49.645 -32.690 -10.501  1.00  0.00           C  
ATOM   2004  CG  ASP B 244      48.823 -31.836  -9.545  1.00  0.00           C  
ATOM   2005  OD1 ASP B 244      48.772 -30.644  -9.737  1.00  0.00           O  
ATOM   2006  OD2 ASP B 244      48.254 -32.384  -8.631  1.00  0.00           O1-
ATOM   2007  N   GLU B 245      50.842 -33.770 -13.215  1.00  0.00           N  
ATOM   2008  CA  GLU B 245      51.876 -34.483 -13.988  1.00  0.00           C  
ATOM   2009  C   GLU B 245      52.514 -33.593 -15.084  1.00  0.00           C  
ATOM   2010  O   GLU B 245      53.741 -33.551 -15.238  1.00  0.00           O  
ATOM   2011  CB  GLU B 245      51.277 -35.738 -14.628  1.00  0.00           C  
ATOM   2012  CG  GLU B 245      50.935 -36.844 -13.639  1.00  0.00           C  
ATOM   2013  CD  GLU B 245      50.242 -38.012 -14.285  1.00  0.00           C  
ATOM   2014  OE1 GLU B 245      49.932 -37.926 -15.450  1.00  0.00           O  
ATOM   2015  OE2 GLU B 245      50.023 -38.994 -13.614  1.00  0.00           O1-
ATOM   2016  N   PHE B 246      51.688 -32.834 -15.808  1.00  0.00           N  
ATOM   2017  CA  PHE B 246      52.194 -31.904 -16.837  1.00  0.00           C  
ATOM   2018  C   PHE B 246      53.155 -30.884 -16.233  1.00  0.00           C  
ATOM   2019  O   PHE B 246      54.256 -30.674 -16.734  1.00  0.00           O  
ATOM   2020  CB  PHE B 246      51.035 -31.171 -17.518  1.00  0.00           C  
ATOM   2021  CG  PHE B 246      51.475 -30.083 -18.455  1.00  0.00           C  
ATOM   2022  CD1 PHE B 246      51.880 -30.382 -19.748  1.00  0.00           C  
ATOM   2023  CD2 PHE B 246      51.485 -28.756 -18.047  1.00  0.00           C  
ATOM   2024  CE1 PHE B 246      52.285 -29.381 -20.610  1.00  0.00           C  
ATOM   2025  CE2 PHE B 246      51.888 -27.755 -18.908  1.00  0.00           C  
ATOM   2026  CZ  PHE B 246      52.289 -28.067 -20.192  1.00  0.00           C  
ATOM   2027  N   ARG B 247      52.713 -30.253 -15.148  1.00  0.00           N  
ATOM   2028  CA  ARG B 247      53.473 -29.253 -14.430  1.00  0.00           C  
ATOM   2029  C   ARG B 247      54.839 -29.787 -13.975  1.00  0.00           C  
ATOM   2030  O   ARG B 247      55.835 -29.090 -14.087  1.00  0.00           O  
ATOM   2031  CB  ARG B 247      52.688 -28.769 -13.219  1.00  0.00           C  
ATOM   2032  CG  ARG B 247      51.510 -27.864 -13.541  1.00  0.00           C  
ATOM   2033  CD  ARG B 247      50.694 -27.574 -12.335  1.00  0.00           C  
ATOM   2034  NE  ARG B 247      49.591 -26.673 -12.629  1.00  0.00           N  
ATOM   2035  CZ  ARG B 247      49.651 -25.331 -12.524  1.00  0.00           C  
ATOM   2036  NH1 ARG B 247      50.764 -24.752 -12.131  1.00  0.00           N1+
ATOM   2037  NH2 ARG B 247      48.592 -24.597 -12.815  1.00  0.00           N  
ATOM   2038  N   GLN B 248      54.898 -31.036 -13.477  1.00  0.00           N  
ATOM   2039  CA  GLN B 248      56.177 -31.645 -13.124  1.00  0.00           C  
ATOM   2040  C   GLN B 248      57.007 -31.915 -14.357  1.00  0.00           C  
ATOM   2041  O   GLN B 248      58.244 -31.781 -14.305  1.00  0.00           O  
ATOM   2042  CB  GLN B 248      55.905 -32.950 -12.343  1.00  0.00           C  
ATOM   2043  CG  GLN B 248      55.317 -32.783 -10.903  1.00  0.00           C  
ATOM   2044  CD  GLN B 248      54.922 -34.034 -10.108  1.00  0.00           C  
ATOM   2045  NE2 GLN B 248      54.505 -33.920  -8.873  1.00  0.00           N  
ATOM   2046  OE1 GLN B 248      54.967 -35.144 -10.616  1.00  0.00           O  
ATOM   2047  N   LYS B 249      56.397 -32.320 -15.471  1.00  0.00           N  
ATOM   2048  CA  LYS B 249      57.145 -32.580 -16.686  1.00  0.00           C  
ATOM   2049  C   LYS B 249      57.723 -31.298 -17.275  1.00  0.00           C  
ATOM   2050  O   LYS B 249      58.856 -31.299 -17.746  1.00  0.00           O  
ATOM   2051  CB  LYS B 249      56.255 -33.280 -17.715  1.00  0.00           C  
ATOM   2052  CG  LYS B 249      55.904 -34.721 -17.366  1.00  0.00           C  
ATOM   2053  CD  LYS B 249      54.992 -35.336 -18.418  1.00  0.00           C  
ATOM   2054  CE  LYS B 249      54.624 -36.769 -18.062  1.00  0.00           C  
ATOM   2055  NZ  LYS B 249      53.701 -37.372 -19.061  1.00  0.00           N1+
ATOM   2056  N   LEU B 250      56.938 -30.221 -17.241  1.00  0.00           N  
ATOM   2057  CA  LEU B 250      57.314 -28.900 -17.731  1.00  0.00           C  
ATOM   2058  C   LEU B 250      58.386 -28.226 -16.873  1.00  0.00           C  
ATOM   2059  O   LEU B 250      59.365 -27.687 -17.390  1.00  0.00           O  
ATOM   2060  CB  LEU B 250      56.072 -28.000 -17.790  1.00  0.00           C  
ATOM   2061  CG  LEU B 250      56.316 -26.562 -18.266  1.00  0.00           C  
ATOM   2062  CD1 LEU B 250      56.895 -26.585 -19.675  1.00  0.00           C  
ATOM   2063  CD2 LEU B 250      55.008 -25.787 -18.226  1.00  0.00           C  
ATOM   2064  N   GLU B 251      58.160 -28.245 -15.560  1.00  0.00           N  
ATOM   2065  CA  GLU B 251      59.027 -27.626 -14.581  1.00  0.00           C  
ATOM   2066  C   GLU B 251      60.339 -28.386 -14.432  1.00  0.00           C  
ATOM   2067  O   GLU B 251      61.392 -27.769 -14.305  1.00  0.00           O  
ATOM   2068  CB  GLU B 251      58.316 -27.540 -13.229  1.00  0.00           C  
ATOM   2069  CG  GLU B 251      59.109 -26.822 -12.146  1.00  0.00           C  
ATOM   2070  CD  GLU B 251      59.384 -25.383 -12.481  1.00  0.00           C  
ATOM   2071  OE1 GLU B 251      58.687 -24.839 -13.305  1.00  0.00           O  
ATOM   2072  OE2 GLU B 251      60.292 -24.824 -11.913  1.00  0.00           O1-
ATOM   2073  N   TYR B 252      60.255 -29.718 -14.478  1.00  0.00           N  
ATOM   2074  CA  TYR B 252      61.385 -30.616 -14.261  1.00  0.00           C  
ATOM   2075  C   TYR B 252      61.653 -31.556 -15.441  1.00  0.00           C  
ATOM   2076  O   TYR B 252      62.670 -31.413 -16.137  1.00  0.00           O  
ATOM   2077  CB  TYR B 252      61.159 -31.434 -12.988  1.00  0.00           C  
ATOM   2078  CG  TYR B 252      60.959 -30.590 -11.748  1.00  0.00           C  
ATOM   2079  CD1 TYR B 252      59.722 -30.561 -11.122  1.00  0.00           C  
ATOM   2080  CD2 TYR B 252      62.013 -29.846 -11.239  1.00  0.00           C  
ATOM   2081  CE1 TYR B 252      59.540 -29.790  -9.989  1.00  0.00           C  
ATOM   2082  CE2 TYR B 252      61.830 -29.076 -10.106  1.00  0.00           C  
ATOM   2083  CZ  TYR B 252      60.600 -29.046  -9.483  1.00  0.00           C  
ATOM   2084  OH  TYR B 252      60.418 -28.279  -8.356  1.00  0.00           O  
ATOM   2085  N   GLY B 253      60.740 -32.504 -15.671  1.00  0.00           N  
ATOM   2086  CA  GLY B 253      60.923 -33.512 -16.725  1.00  0.00           C  
ATOM   2087  C   GLY B 253      60.473 -34.919 -16.363  1.00  0.00           C  
ATOM   2088  O   GLY B 253      59.310 -35.210 -16.417  1.00  0.00           O  
ATOM   2089  OXT GLY B 253      61.282 -35.739 -16.025  1.00  0.00           O1-
END
