# Supplementary material for: Computationally designed high specificity inhibitors delineate the roles of BCL2 family proteins in cancer
Source: eLife. 2016 Nov 2;5:e20352. doi: 10.7554/eLife.20352 (PMC5127641; doi:10.7554/eLife.20352)
Supplement: Supplementary file 2. — PDB models of all computationally designed proteins (CDPs). Please see Supplementary file 1A for descriptions and computational statistics. DOI: http://dx.doi.org/10.7554/eLife.20352.027 [file elife-20352-supp2.gz › CDP_models/2-CDP03.pdb]

ATOM      1  N   TYR A   1      17.113  -9.172 -19.486  1.00  0.00              
ATOM      2  CA  TYR A   1      18.291  -9.072 -18.568  1.00  0.00              
ATOM      3  C   TYR A   1      19.331  -8.209 -19.250  1.00  0.00              
ATOM      4  O   TYR A   1      19.164  -7.812 -20.404  1.00  0.00              
ATOM      5  CB  TYR A   1      18.874 -10.445 -18.225  1.00  0.00              
ATOM      6  CG  TYR A   1      17.976 -11.288 -17.348  1.00  0.00              
ATOM      7  CD1 TYR A   1      17.247 -12.330 -17.901  1.00  0.00              
ATOM      8  CD2 TYR A   1      17.882 -11.019 -15.991  1.00  0.00              
ATOM      9  CE1 TYR A   1      16.426 -13.101 -17.099  1.00  0.00              
ATOM     10  CE2 TYR A   1      17.062 -11.789 -15.189  1.00  0.00              
ATOM     11  CZ  TYR A   1      16.336 -12.826 -15.739  1.00  0.00              
ATOM     12  OH  TYR A   1      15.519 -13.593 -14.941  1.00  0.00              
ATOM     13 1H   TYR A   1      16.406  -9.738 -19.062  1.00  0.00              
ATOM     14 2H   TYR A   1      16.747  -8.258 -19.660  1.00  0.00              
ATOM     15 3H   TYR A   1      17.398  -9.587 -20.350  1.00  0.00              
ATOM     16  HA  TYR A   1      17.957  -8.645 -17.622  1.00  0.00              
ATOM     17 1HB  TYR A   1      19.068 -10.998 -19.145  1.00  0.00              
ATOM     18 2HB  TYR A   1      19.828 -10.317 -17.713  1.00  0.00              
ATOM     19  HD1 TYR A   1      17.321 -12.542 -18.968  1.00  0.00              
ATOM     20  HD2 TYR A   1      18.454 -10.200 -15.556  1.00  0.00              
ATOM     21  HE1 TYR A   1      15.853 -13.919 -17.534  1.00  0.00              
ATOM     22  HE2 TYR A   1      16.987 -11.578 -14.122  1.00  0.00              
ATOM     23  HH  TYR A   1      15.134 -14.300 -15.465  1.00  0.00              
ATOM     24  N   ASP A   2      20.412  -7.928 -18.540  1.00  0.00              
ATOM     25  CA  ASP A   2      21.449  -7.076 -19.083  1.00  0.00              
ATOM     26  C   ASP A   2      22.802  -7.680 -18.762  1.00  0.00              
ATOM     27  O   ASP A   2      23.191  -7.790 -17.589  1.00  0.00              
ATOM     28  CB  ASP A   2      21.351  -5.658 -18.515  1.00  0.00              
ATOM     29  CG  ASP A   2      22.352  -4.698 -19.143  1.00  0.00              
ATOM     30  OD1 ASP A   2      23.276  -5.160 -19.770  1.00  0.00              
ATOM     31  OD2 ASP A   2      22.183  -3.512 -18.990  1.00  0.00              
ATOM     32  H   ASP A   2      20.523  -8.306 -17.610  1.00  0.00              
ATOM     33  HA  ASP A   2      21.322  -7.024 -20.165  1.00  0.00              
ATOM     34 1HB  ASP A   2      20.345  -5.269 -18.678  1.00  0.00              
ATOM     35 2HB  ASP A   2      21.521  -5.685 -17.439  1.00  0.00              
ATOM     36  N   ASN A   3      23.500  -8.096 -19.813  1.00  0.00              
ATOM     37  CA  ASN A   3      24.781  -8.733 -19.656  1.00  0.00              
ATOM     38  C   ASN A   3      25.784  -7.812 -18.952  1.00  0.00              
ATOM     39  O   ASN A   3      26.596  -8.253 -18.107  1.00  0.00              
ATOM     40  CB  ASN A   3      25.310  -9.181 -21.006  1.00  0.00              
ATOM     41  CG  ASN A   3      24.556 -10.357 -21.561  1.00  0.00              
ATOM     42  OD1 ASN A   3      24.021 -11.179 -20.807  1.00  0.00              
ATOM     43  ND2 ASN A   3      24.502 -10.454 -22.865  1.00  0.00              
ATOM     44  H   ASN A   3      23.127  -7.964 -20.742  1.00  0.00              
ATOM     45  HA  ASN A   3      24.663  -9.588 -18.988  1.00  0.00              
ATOM     46 1HB  ASN A   3      25.244  -8.355 -21.715  1.00  0.00              
ATOM     47 2HB  ASN A   3      26.362  -9.450 -20.913  1.00  0.00              
ATOM     48 1HD2 ASN A   3      24.013 -11.217 -23.290  1.00  0.00              
ATOM     49 2HD2 ASN A   3      24.949  -9.766 -23.436  1.00  0.00              
ATOM     50  N   ARG A   4      25.659  -6.523 -19.228  1.00  0.00              
ATOM     51  CA  ARG A   4      26.561  -5.570 -18.645  1.00  0.00              
ATOM     52  C   ARG A   4      26.310  -5.507 -17.134  1.00  0.00              
ATOM     53  O   ARG A   4      27.269  -5.540 -16.367  1.00  0.00              
ATOM     54  CB  ARG A   4      26.373  -4.195 -19.270  1.00  0.00              
ATOM     55  CG  ARG A   4      27.358  -3.138 -18.798  1.00  0.00              
ATOM     56  CD  ARG A   4      27.154  -1.845 -19.500  1.00  0.00              
ATOM     57  NE  ARG A   4      28.054  -0.813 -19.010  1.00  0.00              
ATOM     58  CZ  ARG A   4      28.064   0.463 -19.443  1.00  0.00              
ATOM     59  NH1 ARG A   4      27.219   0.847 -20.373  1.00  0.00              
ATOM     60  NH2 ARG A   4      28.923   1.327 -18.932  1.00  0.00              
ATOM     61  H   ARG A   4      24.933  -6.197 -19.849  1.00  0.00              
ATOM     62  HA  ARG A   4      27.582  -5.920 -18.799  1.00  0.00              
ATOM     63 1HB  ARG A   4      26.466  -4.273 -20.353  1.00  0.00              
ATOM     64 2HB  ARG A   4      25.369  -3.831 -19.053  1.00  0.00              
ATOM     65 1HG  ARG A   4      27.229  -2.972 -17.729  1.00  0.00              
ATOM     66 2HG  ARG A   4      28.377  -3.476 -18.992  1.00  0.00              
ATOM     67 1HD  ARG A   4      27.336  -1.977 -20.566  1.00  0.00              
ATOM     68 2HD  ARG A   4      26.130  -1.505 -19.347  1.00  0.00              
ATOM     69  HE  ARG A   4      28.719  -1.072 -18.293  1.00  0.00              
ATOM     70 1HH1 ARG A   4      26.562   0.187 -20.763  1.00  0.00              
ATOM     71 2HH1 ARG A   4      27.226   1.804 -20.697  1.00  0.00              
ATOM     72 1HH2 ARG A   4      29.573   1.031 -18.216  1.00  0.00              
ATOM     73 2HH2 ARG A   4      28.931   2.283 -19.256  1.00  0.00              
ATOM     74  N   GLU A   5      25.031  -5.470 -16.726  1.00  0.00              
ATOM     75  CA  GLU A   5      24.644  -5.479 -15.298  1.00  0.00              
ATOM     76  C   GLU A   5      25.219  -6.685 -14.557  1.00  0.00              
ATOM     77  O   GLU A   5      25.746  -6.573 -13.446  1.00  0.00              
ATOM     78  CB  GLU A   5      23.120  -5.476 -15.158  1.00  0.00              
ATOM     79  CG  GLU A   5      22.621  -5.464 -13.720  1.00  0.00              
ATOM     80  CD  GLU A   5      21.121  -5.442 -13.622  1.00  0.00              
ATOM     81  OE1 GLU A   5      20.478  -5.364 -14.641  1.00  0.00              
ATOM     82  OE2 GLU A   5      20.616  -5.504 -12.525  1.00  0.00              
ATOM     83  H   GLU A   5      24.309  -5.434 -17.432  1.00  0.00              
ATOM     84  HA  GLU A   5      25.039  -4.578 -14.827  1.00  0.00              
ATOM     85 1HB  GLU A   5      22.710  -4.600 -15.662  1.00  0.00              
ATOM     86 2HB  GLU A   5      22.708  -6.358 -15.648  1.00  0.00              
ATOM     87 1HG  GLU A   5      22.994  -6.351 -13.210  1.00  0.00              
ATOM     88 2HG  GLU A   5      23.026  -4.589 -13.213  1.00  0.00              
ATOM     89  N   ILE A   6      25.068  -7.845 -15.182  1.00  0.00              
ATOM     90  CA  ILE A   6      25.564  -9.089 -14.643  1.00  0.00              
ATOM     91  C   ILE A   6      27.080  -9.051 -14.446  1.00  0.00              
ATOM     92  O   ILE A   6      27.571  -9.396 -13.361  1.00  0.00              
ATOM     93  CB  ILE A   6      25.190 -10.264 -15.566  1.00  0.00              
ATOM     94  CG1 ILE A   6      23.675 -10.484 -15.562  1.00  0.00              
ATOM     95  CG2 ILE A   6      25.916 -11.529 -15.138  1.00  0.00              
ATOM     96  CD1 ILE A   6      23.189 -11.403 -16.660  1.00  0.00              
ATOM     97  H   ILE A   6      24.585  -7.850 -16.069  1.00  0.00              
ATOM     98  HA  ILE A   6      25.165  -9.214 -13.637  1.00  0.00              
ATOM     99  HB  ILE A   6      25.471 -10.024 -16.591  1.00  0.00              
ATOM    100 1HG1 ILE A   6      23.371 -10.905 -14.605  1.00  0.00              
ATOM    101 2HG1 ILE A   6      23.167  -9.525 -15.673  1.00  0.00              
ATOM    102 1HG2 ILE A   6      25.640 -12.349 -15.800  1.00  0.00              
ATOM    103 2HG2 ILE A   6      26.992 -11.367 -15.191  1.00  0.00              
ATOM    104 3HG2 ILE A   6      25.637 -11.780 -14.114  1.00  0.00              
ATOM    105 1HD1 ILE A   6      22.106 -11.510 -16.592  1.00  0.00              
ATOM    106 2HD1 ILE A   6      23.452 -10.982 -17.631  1.00  0.00              
ATOM    107 3HD1 ILE A   6      23.657 -12.381 -16.549  1.00  0.00              
ATOM    108  N   VAL A   7      27.815  -8.551 -15.437  1.00  0.00              
ATOM    109  CA  VAL A   7      29.256  -8.429 -15.273  1.00  0.00              
ATOM    110  C   VAL A   7      29.619  -7.433 -14.167  1.00  0.00              
ATOM    111  O   VAL A   7      30.501  -7.705 -13.355  1.00  0.00              
ATOM    112  CB  VAL A   7      29.900  -7.980 -16.598  1.00  0.00              
ATOM    113  CG1 VAL A   7      31.365  -7.626 -16.385  1.00  0.00              
ATOM    114  CG2 VAL A   7      29.757  -9.077 -17.642  1.00  0.00              
ATOM    115  H   VAL A   7      27.392  -8.253 -16.304  1.00  0.00              
ATOM    116  HA  VAL A   7      29.650  -9.392 -14.946  1.00  0.00              
ATOM    117  HB  VAL A   7      29.399  -7.077 -16.947  1.00  0.00              
ATOM    118 1HG1 VAL A   7      31.804  -7.310 -17.331  1.00  0.00              
ATOM    119 2HG1 VAL A   7      31.442  -6.815 -15.661  1.00  0.00              
ATOM    120 3HG1 VAL A   7      31.899  -8.499 -16.011  1.00  0.00              
ATOM    121 1HG2 VAL A   7      30.214  -8.752 -18.576  1.00  0.00              
ATOM    122 2HG2 VAL A   7      30.253  -9.981 -17.289  1.00  0.00              
ATOM    123 3HG2 VAL A   7      28.699  -9.284 -17.808  1.00  0.00              
ATOM    124  N   MET A   8      28.929  -6.296 -14.111  1.00  0.00              
ATOM    125  CA  MET A   8      29.289  -5.274 -13.119  1.00  0.00              
ATOM    126  C   MET A   8      29.048  -5.765 -11.700  1.00  0.00              
ATOM    127  O   MET A   8      29.916  -5.582 -10.838  1.00  0.00              
ATOM    128  CB  MET A   8      28.503  -3.990 -13.372  1.00  0.00              
ATOM    129  CG  MET A   8      28.918  -3.233 -14.626  1.00  0.00              
ATOM    130  SD  MET A   8      28.141  -1.610 -14.749  1.00  0.00              
ATOM    131  CE  MET A   8      26.433  -2.072 -15.018  1.00  0.00              
ATOM    132  H   MET A   8      28.159  -6.121 -14.740  1.00  0.00              
ATOM    133  HA  MET A   8      30.361  -5.091 -13.185  1.00  0.00              
ATOM    134 1HB  MET A   8      27.443  -4.224 -13.459  1.00  0.00              
ATOM    135 2HB  MET A   8      28.621  -3.317 -12.522  1.00  0.00              
ATOM    136 1HG  MET A   8      29.999  -3.099 -14.629  1.00  0.00              
ATOM    137 2HG  MET A   8      28.645  -3.813 -15.508  1.00  0.00              
ATOM    138 1HE  MET A   8      25.823  -1.173 -15.114  1.00  0.00              
ATOM    139 2HE  MET A   8      26.355  -2.663 -15.931  1.00  0.00              
ATOM    140 3HE  MET A   8      26.078  -2.662 -14.173  1.00  0.00              
ATOM    141  N   LYS A   9      27.930  -6.466 -11.494  1.00  0.00              
ATOM    142  CA  LYS A   9      27.558  -7.024 -10.175  1.00  0.00              
ATOM    143  C   LYS A   9      28.515  -8.109  -9.754  1.00  0.00              
ATOM    144  O   LYS A   9      28.979  -8.146  -8.619  1.00  0.00              
ATOM    145  CB  LYS A   9      26.133  -7.577 -10.193  1.00  0.00              
ATOM    146  CG  LYS A   9      25.044  -6.512 -10.205  1.00  0.00              
ATOM    147  CD  LYS A   9      23.658  -7.139 -10.216  1.00  0.00              
ATOM    148  CE  LYS A   9      22.571  -6.083 -10.074  1.00  0.00              
ATOM    149  NZ  LYS A   9      21.208  -6.671 -10.176  1.00  0.00              
ATOM    150  H   LYS A   9      27.317  -6.617 -12.282  1.00  0.00              
ATOM    151  HA  LYS A   9      27.621  -6.227  -9.432  1.00  0.00              
ATOM    152 1HB  LYS A   9      25.997  -8.204 -11.074  1.00  0.00              
ATOM    153 2HB  LYS A   9      25.976  -8.206  -9.316  1.00  0.00              
ATOM    154 1HG  LYS A   9      25.142  -5.882  -9.320  1.00  0.00              
ATOM    155 2HG  LYS A   9      25.158  -5.886 -11.089  1.00  0.00              
ATOM    156 1HD  LYS A   9      23.510  -7.677 -11.153  1.00  0.00              
ATOM    157 2HD  LYS A   9      23.572  -7.847  -9.392  1.00  0.00              
ATOM    158 1HE  LYS A   9      22.669  -5.588  -9.109  1.00  0.00              
ATOM    159 2HE  LYS A   9      22.689  -5.333 -10.856  1.00  0.00              
ATOM    160 1HZ  LYS A   9      20.518  -5.940 -10.077  1.00  0.00              
ATOM    161 2HZ  LYS A   9      21.099  -7.117 -11.076  1.00  0.00              
ATOM    162 3HZ  LYS A   9      21.080  -7.354  -9.444  1.00  0.00              
ATOM    163  N   TYR A  10      28.861  -8.957 -10.700  1.00  0.00              
ATOM    164  CA  TYR A  10      29.783 -10.020 -10.446  1.00  0.00              
ATOM    165  C   TYR A  10      31.161  -9.496 -10.040  1.00  0.00              
ATOM    166  O   TYR A  10      31.733  -9.874  -9.011  1.00  0.00              
ATOM    167  CB  TYR A  10      29.890 -10.917 -11.682  1.00  0.00              
ATOM    168  CG  TYR A  10      30.961 -11.980 -11.574  1.00  0.00              
ATOM    169  CD1 TYR A  10      30.678 -13.191 -10.961  1.00  0.00              
ATOM    170  CD2 TYR A  10      32.227 -11.742 -12.089  1.00  0.00              
ATOM    171  CE1 TYR A  10      31.656 -14.161 -10.862  1.00  0.00              
ATOM    172  CE2 TYR A  10      33.205 -12.712 -11.990  1.00  0.00              
ATOM    173  CZ  TYR A  10      32.923 -13.918 -11.380  1.00  0.00              
ATOM    174  OH  TYR A  10      33.898 -14.884 -11.282  1.00  0.00              
ATOM    175  H   TYR A  10      28.468  -8.856 -11.625  1.00  0.00              
ATOM    176  HA  TYR A  10      29.399 -10.622  -9.622  1.00  0.00              
ATOM    177 1HB  TYR A  10      28.934 -11.414 -11.855  1.00  0.00              
ATOM    178 2HB  TYR A  10      30.104 -10.306 -12.558  1.00  0.00              
ATOM    179  HD1 TYR A  10      29.683 -13.377 -10.556  1.00  0.00              
ATOM    180  HD2 TYR A  10      32.450 -10.790 -12.570  1.00  0.00              
ATOM    181  HE1 TYR A  10      31.433 -15.113 -10.381  1.00  0.00              
ATOM    182  HE2 TYR A  10      34.201 -12.526 -12.394  1.00  0.00              
ATOM    183  HH  TYR A  10      33.545 -15.647 -10.817  1.00  0.00              
ATOM    184  N   ILE A  11      31.703  -8.599 -10.844  1.00  0.00              
ATOM    185  CA  ILE A  11      33.021  -8.083 -10.557  1.00  0.00              
ATOM    186  C   ILE A  11      32.999  -7.294  -9.273  1.00  0.00              
ATOM    187  O   ILE A  11      33.873  -7.471  -8.408  1.00  0.00              
ATOM    188  CB  ILE A  11      33.536  -7.195 -11.704  1.00  0.00              
ATOM    189  CG1 ILE A  11      33.804  -8.038 -12.953  1.00  0.00              
ATOM    190  CG2 ILE A  11      34.793  -6.452 -11.279  1.00  0.00              
ATOM    191  CD1 ILE A  11      34.067  -7.220 -14.197  1.00  0.00              
ATOM    192  H   ILE A  11      31.210  -8.264 -11.660  1.00  0.00              
ATOM    193  HA  ILE A  11      33.701  -8.924 -10.427  1.00  0.00              
ATOM    194  HB  ILE A  11      32.770  -6.468 -11.973  1.00  0.00              
ATOM    195 1HG1 ILE A  11      34.665  -8.682 -12.780  1.00  0.00              
ATOM    196 2HG1 ILE A  11      32.947  -8.684 -13.147  1.00  0.00              
ATOM    197 1HG2 ILE A  11      35.144  -5.830 -12.102  1.00  0.00              
ATOM    198 2HG2 ILE A  11      34.571  -5.824 -10.418  1.00  0.00              
ATOM    199 3HG2 ILE A  11      35.568  -7.172 -11.013  1.00  0.00              
ATOM    200 1HD1 ILE A  11      34.248  -7.888 -15.040  1.00  0.00              
ATOM    201 2HD1 ILE A  11      33.201  -6.593 -14.411  1.00  0.00              
ATOM    202 3HD1 ILE A  11      34.942  -6.591 -14.040  1.00  0.00              
ATOM    203  N   HIS A  12      31.983  -6.450  -9.108  1.00  0.00              
ATOM    204  CA  HIS A  12      31.936  -5.659  -7.881  1.00  0.00              
ATOM    205  C   HIS A  12      31.897  -6.555  -6.680  1.00  0.00              
ATOM    206  O   HIS A  12      32.646  -6.359  -5.724  1.00  0.00              
ATOM    207  CB  HIS A  12      30.718  -4.730  -7.864  1.00  0.00              
ATOM    208  CG  HIS A  12      30.676  -3.814  -6.680  1.00  0.00              
ATOM    209  ND1 HIS A  12      31.562  -2.769  -6.517  1.00  0.00              
ATOM    210  CD2 HIS A  12      29.858  -3.786  -5.602  1.00  0.00              
ATOM    211  CE1 HIS A  12      31.288  -2.137  -5.389  1.00  0.00              
ATOM    212  NE2 HIS A  12      30.259  -2.735  -4.816  1.00  0.00              
ATOM    213  H   HIS A  12      31.250  -6.337  -9.794  1.00  0.00              
ATOM    214  HA  HIS A  12      32.845  -5.064  -7.796  1.00  0.00              
ATOM    215 1HB  HIS A  12      30.712  -4.120  -8.768  1.00  0.00              
ATOM    216 2HB  HIS A  12      29.806  -5.326  -7.866  1.00  0.00              
ATOM    217  HD2 HIS A  12      29.034  -4.470  -5.397  1.00  0.00              
ATOM    218  HE1 HIS A  12      31.820  -1.270  -4.998  1.00  0.00              
ATOM    219  HE2 HIS A  12      29.832  -2.466  -3.940  1.00  0.00              
ATOM    220  N   TYR A  13      31.106  -7.617  -6.770  1.00  0.00              
ATOM    221  CA  TYR A  13      31.029  -8.563  -5.674  1.00  0.00              
ATOM    222  C   TYR A  13      32.392  -9.148  -5.322  1.00  0.00              
ATOM    223  O   TYR A  13      32.758  -9.159  -4.148  1.00  0.00              
ATOM    224  CB  TYR A  13      30.046  -9.685  -6.017  1.00  0.00              
ATOM    225  CG  TYR A  13      29.957 -10.763  -4.960  1.00  0.00              
ATOM    226  CD1 TYR A  13      29.170 -10.567  -3.834  1.00  0.00              
ATOM    227  CD2 TYR A  13      30.661 -11.947  -5.117  1.00  0.00              
ATOM    228  CE1 TYR A  13      29.089 -11.552  -2.869  1.00  0.00              
ATOM    229  CE2 TYR A  13      30.580 -12.932  -4.151  1.00  0.00              
ATOM    230  CZ  TYR A  13      29.797 -12.737  -3.031  1.00  0.00              
ATOM    231  OH  TYR A  13      29.716 -13.718  -2.070  1.00  0.00              
ATOM    232  H   TYR A  13      30.551  -7.778  -7.599  1.00  0.00              
ATOM    233  HA  TYR A  13      30.747  -8.023  -4.770  1.00  0.00              
ATOM    234 1HB  TYR A  13      29.049  -9.265  -6.160  1.00  0.00              
ATOM    235 2HB  TYR A  13      30.342 -10.153  -6.956  1.00  0.00              
ATOM    236  HD1 TYR A  13      28.617  -9.636  -3.712  1.00  0.00              
ATOM    237  HD2 TYR A  13      31.280 -12.101  -6.001  1.00  0.00              
ATOM    238  HE1 TYR A  13      28.471 -11.398  -1.985  1.00  0.00              
ATOM    239  HE2 TYR A  13      31.134 -13.863  -4.274  1.00  0.00              
ATOM    240  HH  TYR A  13      29.177 -13.405  -1.339  1.00  0.00              
ATOM    241  N   LYS A  14      33.147  -9.592  -6.334  1.00  0.00              
ATOM    242  CA  LYS A  14      34.414 -10.266  -6.088  1.00  0.00              
ATOM    243  C   LYS A  14      35.396  -9.258  -5.532  1.00  0.00              
ATOM    244  O   LYS A  14      36.157  -9.585  -4.627  1.00  0.00              
ATOM    245  CB  LYS A  14      34.961 -10.906  -7.365  1.00  0.00              
ATOM    246  CG  LYS A  14      34.174 -12.116  -7.850  1.00  0.00              
ATOM    247  CD  LYS A  14      34.297 -13.280  -6.878  1.00  0.00              
ATOM    248  CE  LYS A  14      33.609 -14.526  -7.415  1.00  0.00              
ATOM    249  NZ  LYS A  14      33.733 -15.678  -6.480  1.00  0.00              
ATOM    250  H   LYS A  14      32.837  -9.459  -7.286  1.00  0.00              
ATOM    251  HA  LYS A  14      34.250 -11.051  -5.349  1.00  0.00              
ATOM    252 1HB  LYS A  14      34.967 -10.168  -8.168  1.00  0.00              
ATOM    253 2HB  LYS A  14      35.992 -11.220  -7.202  1.00  0.00              
ATOM    254 1HG  LYS A  14      33.121 -11.849  -7.952  1.00  0.00              
ATOM    255 2HG  LYS A  14      34.548 -12.427  -8.825  1.00  0.00              
ATOM    256 1HD  LYS A  14      35.351 -13.502  -6.707  1.00  0.00              
ATOM    257 2HD  LYS A  14      33.842 -13.008  -5.925  1.00  0.00              
ATOM    258 1HE  LYS A  14      32.552 -14.317  -7.576  1.00  0.00              
ATOM    259 2HE  LYS A  14      34.052 -14.802  -8.372  1.00  0.00              
ATOM    260 1HZ  LYS A  14      33.265 -16.482  -6.873  1.00  0.00              
ATOM    261 2HZ  LYS A  14      34.710 -15.893  -6.338  1.00  0.00              
ATOM    262 3HZ  LYS A  14      33.309 -15.441  -5.595  1.00  0.00              
ATOM    263  N   LEU A  15      35.342  -8.016  -6.027  1.00  0.00              
ATOM    264  CA  LEU A  15      36.298  -7.007  -5.599  1.00  0.00              
ATOM    265  C   LEU A  15      35.964  -6.562  -4.174  1.00  0.00              
ATOM    266  O   LEU A  15      36.840  -6.206  -3.370  1.00  0.00              
ATOM    267  CB  LEU A  15      36.275  -5.805  -6.551  1.00  0.00              
ATOM    268  CG  LEU A  15      36.791  -6.071  -7.971  1.00  0.00              
ATOM    269  CD1 LEU A  15      36.647  -4.808  -8.809  1.00  0.00              
ATOM    270  CD2 LEU A  15      38.242  -6.523  -7.908  1.00  0.00              
ATOM    271  H   LEU A  15      34.635  -7.767  -6.705  1.00  0.00              
ATOM    272  HA  LEU A  15      37.290  -7.455  -5.586  1.00  0.00              
ATOM    273 1HB  LEU A  15      35.250  -5.446  -6.633  1.00  0.00              
ATOM    274 2HB  LEU A  15      36.883  -5.009  -6.121  1.00  0.00              
ATOM    275  HG  LEU A  15      36.188  -6.851  -8.437  1.00  0.00              
ATOM    276 1HD1 LEU A  15      37.013  -4.997  -9.818  1.00  0.00              
ATOM    277 2HD1 LEU A  15      35.597  -4.519  -8.854  1.00  0.00              
ATOM    278 3HD1 LEU A  15      37.227  -4.004  -8.358  1.00  0.00              
ATOM    279 1HD2 LEU A  15      38.609  -6.713  -8.917  1.00  0.00              
ATOM    280 2HD2 LEU A  15      38.846  -5.743  -7.443  1.00  0.00              
ATOM    281 3HD2 LEU A  15      38.313  -7.437  -7.318  1.00  0.00              
ATOM    282  N   SER A  16      34.678  -6.588  -3.885  1.00  0.00              
ATOM    283  CA  SER A  16      34.187  -6.272  -2.571  1.00  0.00              
ATOM    284  C   SER A  16      34.693  -7.328  -1.606  1.00  0.00              
ATOM    285  O   SER A  16      35.147  -6.995  -0.530  1.00  0.00              
ATOM    286  CB  SER A  16      32.672  -6.218  -2.562  1.00  0.00              
ATOM    287  OG  SER A  16      32.202  -5.166  -3.359  1.00  0.00              
ATOM    288  H   SER A  16      34.020  -6.838  -4.609  1.00  0.00              
ATOM    289  HA  SER A  16      34.554  -5.282  -2.294  1.00  0.00              
ATOM    290 1HB  SER A  16      32.272  -7.163  -2.930  1.00  0.00              
ATOM    291 2HB  SER A  16      32.319  -6.089  -1.540  1.00  0.00              
ATOM    292  HG  SER A  16      32.483  -5.366  -4.255  1.00  0.00              
ATOM    293  N   GLN A  17      34.671  -8.584  -2.034  1.00  0.00              
ATOM    294  CA  GLN A  17      35.188  -9.675  -1.230  1.00  0.00              
ATOM    295  C   GLN A  17      36.689  -9.492  -1.005  1.00  0.00              
ATOM    296  O   GLN A  17      37.189  -9.798   0.060  1.00  0.00              
ATOM    297  CB  GLN A  17      34.909 -11.022  -1.903  1.00  0.00              
ATOM    298  CG  GLN A  17      35.323 -12.228  -1.078  1.00  0.00              
ATOM    299  CD  GLN A  17      34.530 -12.349   0.209  1.00  0.00              
ATOM    300  OE1 GLN A  17      33.296 -12.320   0.199  1.00  0.00              
ATOM    301  NE2 GLN A  17      35.234 -12.485   1.327  1.00  0.00              
ATOM    302  H   GLN A  17      34.282  -8.785  -2.944  1.00  0.00              
ATOM    303  HA  GLN A  17      34.659  -9.684  -0.277  1.00  0.00              
ATOM    304 1HB  GLN A  17      33.843 -11.109  -2.115  1.00  0.00              
ATOM    305 2HB  GLN A  17      35.436 -11.069  -2.856  1.00  0.00              
ATOM    306 1HG  GLN A  17      35.160 -13.131  -1.666  1.00  0.00              
ATOM    307 2HG  GLN A  17      36.378 -12.135  -0.822  1.00  0.00              
ATOM    308 1HE2 GLN A  17      34.765 -12.570   2.207  1.00  0.00              
ATOM    309 2HE2 GLN A  17      36.233 -12.504   1.290  1.00  0.00              
ATOM    310  N   ARG A  18      37.392  -8.959  -2.002  1.00  0.00              
ATOM    311  CA  ARG A  18      38.832  -8.655  -1.916  1.00  0.00              
ATOM    312  C   ARG A  18      39.162  -7.309  -1.274  1.00  0.00              
ATOM    313  O   ARG A  18      40.323  -6.904  -1.268  1.00  0.00              
ATOM    314  CB  ARG A  18      39.449  -8.684  -3.307  1.00  0.00              
ATOM    315  CG  ARG A  18      39.347 -10.021  -4.023  1.00  0.00              
ATOM    316  CD  ARG A  18      40.164 -11.066  -3.355  1.00  0.00              
ATOM    317  NE  ARG A  18      41.585 -10.758  -3.404  1.00  0.00              
ATOM    318  CZ  ARG A  18      42.536 -11.423  -2.721  1.00  0.00              
ATOM    319  NH1 ARG A  18      42.204 -12.429  -1.942  1.00  0.00              
ATOM    320  NH2 ARG A  18      43.803 -11.065  -2.834  1.00  0.00              
ATOM    321  H   ARG A  18      36.897  -8.758  -2.859  1.00  0.00              
ATOM    322  HA  ARG A  18      39.306  -9.402  -1.279  1.00  0.00              
ATOM    323 1HB  ARG A  18      38.966  -7.936  -3.934  1.00  0.00              
ATOM    324 2HB  ARG A  18      40.505  -8.424  -3.241  1.00  0.00              
ATOM    325 1HG  ARG A  18      38.308 -10.352  -4.031  1.00  0.00              
ATOM    326 2HG  ARG A  18      39.702  -9.913  -5.049  1.00  0.00              
ATOM    327 1HD  ARG A  18      39.869 -11.145  -2.309  1.00  0.00              
ATOM    328 2HD  ARG A  18      40.006 -12.024  -3.850  1.00  0.00              
ATOM    329  HE  ARG A  18      41.879  -9.990  -3.993  1.00  0.00              
ATOM    330 1HH1 ARG A  18      41.236 -12.703  -1.856  1.00  0.00              
ATOM    331 2HH1 ARG A  18      42.917 -12.927  -1.430  1.00  0.00              
ATOM    332 1HH2 ARG A  18      44.059 -10.292  -3.433  1.00  0.00              
ATOM    333 2HH2 ARG A  18      44.516 -11.563  -2.322  1.00  0.00              
ATOM    334  N   GLY A  19      38.174  -6.603  -0.724  1.00  0.00              
ATOM    335  CA  GLY A  19      38.474  -5.389   0.047  1.00  0.00              
ATOM    336  C   GLY A  19      38.797  -4.163  -0.795  1.00  0.00              
ATOM    337  O   GLY A  19      39.548  -3.263  -0.373  1.00  0.00              
ATOM    338  H   GLY A  19      37.212  -6.893  -0.830  1.00  0.00              
ATOM    339 1HA  GLY A  19      37.624  -5.143   0.684  1.00  0.00              
ATOM    340 2HA  GLY A  19      39.324  -5.576   0.703  1.00  0.00              
ATOM    341  N   TYR A  20      38.242  -4.139  -2.003  1.00  0.00              
ATOM    342  CA  TYR A  20      38.520  -3.071  -2.944  1.00  0.00              
ATOM    343  C   TYR A  20      37.265  -2.290  -3.296  1.00  0.00              
ATOM    344  O   TYR A  20      36.218  -2.850  -3.610  1.00  0.00              
ATOM    345  CB  TYR A  20      39.163  -3.636  -4.213  1.00  0.00              
ATOM    346  CG  TYR A  20      39.530  -2.581  -5.233  1.00  0.00              
ATOM    347  CD1 TYR A  20      40.635  -1.769  -5.023  1.00  0.00              
ATOM    348  CD2 TYR A  20      38.763  -2.426  -6.378  1.00  0.00              
ATOM    349  CE1 TYR A  20      40.971  -0.805  -5.955  1.00  0.00              
ATOM    350  CE2 TYR A  20      39.099  -1.463  -7.309  1.00  0.00              
ATOM    351  CZ  TYR A  20      40.198  -0.655  -7.100  1.00  0.00              
ATOM    352  OH  TYR A  20      40.532   0.305  -8.028  1.00  0.00              
ATOM    353  H   TYR A  20      37.612  -4.882  -2.273  1.00  0.00              
ATOM    354  HA  TYR A  20      39.179  -2.348  -2.463  1.00  0.00              
ATOM    355 1HB  TYR A  20      40.068  -4.185  -3.949  1.00  0.00              
ATOM    356 2HB  TYR A  20      38.479  -4.341  -4.685  1.00  0.00              
ATOM    357  HD1 TYR A  20      41.238  -1.891  -4.123  1.00  0.00              
ATOM    358  HD2 TYR A  20      37.894  -3.064  -6.542  1.00  0.00              
ATOM    359  HE1 TYR A  20      41.839  -0.167  -5.790  1.00  0.00              
ATOM    360  HE2 TYR A  20      38.495  -1.340  -8.209  1.00  0.00              
ATOM    361  HH  TYR A  20      39.868   0.323  -8.722  1.00  0.00              
ATOM    362  N   GLU A  21      37.401  -0.982  -3.210  1.00  0.00              
ATOM    363  CA  GLU A  21      36.319  -0.071  -3.476  1.00  0.00              
ATOM    364  C   GLU A  21      36.360   0.224  -4.933  1.00  0.00              
ATOM    365  O   GLU A  21      37.284   0.883  -5.397  1.00  0.00              
ATOM    366  CB  GLU A  21      36.442   1.216  -2.658  1.00  0.00              
ATOM    367  CG  GLU A  21      35.300   2.202  -2.862  1.00  0.00              
ATOM    368  CD  GLU A  21      35.453   3.452  -2.041  1.00  0.00              
ATOM    369  OE1 GLU A  21      36.410   3.547  -1.311  1.00  0.00              
ATOM    370  OE2 GLU A  21      34.611   4.313  -2.144  1.00  0.00              
ATOM    371  H   GLU A  21      38.303  -0.611  -2.947  1.00  0.00              
ATOM    372  HA  GLU A  21      35.388  -0.536  -3.150  1.00  0.00              
ATOM    373 1HB  GLU A  21      36.485   0.970  -1.597  1.00  0.00              
ATOM    374 2HB  GLU A  21      37.372   1.723  -2.915  1.00  0.00              
ATOM    375 1HG  GLU A  21      35.255   2.477  -3.916  1.00  0.00              
ATOM    376 2HG  GLU A  21      34.362   1.714  -2.602  1.00  0.00              
ATOM    377  N   TRP A  22      35.365  -0.279  -5.648  1.00  0.00              
ATOM    378  CA  TRP A  22      35.262  -0.100  -7.085  1.00  0.00              
ATOM    379  C   TRP A  22      33.986   0.561  -7.502  1.00  0.00              
ATOM    380  O   TRP A  22      32.896   0.210  -7.023  1.00  0.00              
ATOM    381  CB  TRP A  22      35.374  -1.450  -7.796  1.00  0.00              
ATOM    382  CG  TRP A  22      35.293  -1.349  -9.289  1.00  0.00              
ATOM    383  CD1 TRP A  22      36.092  -0.601 -10.100  1.00  0.00              
ATOM    384  CD2 TRP A  22      34.354  -2.023 -10.163  1.00  0.00              
ATOM    385  NE1 TRP A  22      35.718  -0.760 -11.411  1.00  0.00              
ATOM    386  CE2 TRP A  22      34.657  -1.628 -11.468  1.00  0.00              
ATOM    387  CE3 TRP A  22      33.299  -2.916  -9.944  1.00  0.00              
ATOM    388  CZ2 TRP A  22      33.941  -2.093 -12.560  1.00  0.00              
ATOM    389  CZ3 TRP A  22      32.581  -3.384 -11.039  1.00  0.00              
ATOM    390  CH2 TRP A  22      32.895  -2.983 -12.313  1.00  0.00              
ATOM    391  H   TRP A  22      34.652  -0.808  -5.166  1.00  0.00              
ATOM    392  HA  TRP A  22      36.100   0.512  -7.418  1.00  0.00              
ATOM    393 1HB  TRP A  22      36.322  -1.921  -7.535  1.00  0.00              
ATOM    394 2HB  TRP A  22      34.576  -2.109  -7.453  1.00  0.00              
ATOM    395  HD1 TRP A  22      36.909   0.032  -9.757  1.00  0.00              
ATOM    396  HE1 TRP A  22      36.152  -0.312 -12.206  1.00  0.00              
ATOM    397  HE3 TRP A  22      33.047  -3.240  -8.934  1.00  0.00              
ATOM    398  HZ2 TRP A  22      34.175  -1.786 -13.580  1.00  0.00              
ATOM    399  HZ3 TRP A  22      31.760  -4.079 -10.860  1.00  0.00              
ATOM    400  HH2 TRP A  22      32.312  -3.369 -13.149  1.00  0.00              
ATOM    401  N   ASP A  23      34.112   1.469  -8.462  1.00  0.00              
ATOM    402  CA  ASP A  23      32.967   2.099  -9.112  1.00  0.00              
ATOM    403  C   ASP A  23      32.174   1.182 -10.058  1.00  0.00              
ATOM    404  O   ASP A  23      32.607   0.879 -11.170  1.00  0.00              
ATOM    405  CB  ASP A  23      33.441   3.328  -9.892  1.00  0.00              
ATOM    406  CG  ASP A  23      32.293   4.141 -10.472  1.00  0.00              
ATOM    407  OD1 ASP A  23      31.168   3.716 -10.351  1.00  0.00              
ATOM    408  OD2 ASP A  23      32.551   5.180 -11.032  1.00  0.00              
ATOM    409  H   ASP A  23      35.045   1.730  -8.747  1.00  0.00              
ATOM    410  HA  ASP A  23      32.226   2.341  -8.349  1.00  0.00              
ATOM    411 1HB  ASP A  23      34.028   3.971  -9.235  1.00  0.00              
ATOM    412 2HB  ASP A  23      34.093   3.012 -10.707  1.00  0.00              
ATOM    413  N   VAL A  24      19.402 -13.106  -8.520  1.00  0.00              
ATOM    414  CA  VAL A  24      18.587 -14.157  -9.096  1.00  0.00              
ATOM    415  C   VAL A  24      19.419 -14.884 -10.159  1.00  0.00              
ATOM    416  O   VAL A  24      19.766 -16.055 -10.010  1.00  0.00              
ATOM    417  CB  VAL A  24      17.307 -13.576  -9.725  1.00  0.00              
ATOM    418  CG1 VAL A  24      16.515 -14.668 -10.428  1.00  0.00              
ATOM    419  CG2 VAL A  24      16.463 -12.902  -8.653  1.00  0.00              
ATOM    420  H   VAL A  24      19.365 -12.945  -7.524  1.00  0.00              
ATOM    421  HA  VAL A  24      18.310 -14.854  -8.304  1.00  0.00              
ATOM    422  HB  VAL A  24      17.585 -12.843 -10.483  1.00  0.00              
ATOM    423 1HG1 VAL A  24      15.613 -14.239 -10.866  1.00  0.00              
ATOM    424 2HG1 VAL A  24      17.125 -15.111 -11.214  1.00  0.00              
ATOM    425 3HG1 VAL A  24      16.236 -15.436  -9.707  1.00  0.00              
ATOM    426 1HG2 VAL A  24      15.560 -12.493  -9.105  1.00  0.00              
ATOM    427 2HG2 VAL A  24      16.190 -13.634  -7.893  1.00  0.00              
ATOM    428 3HG2 VAL A  24      17.036 -12.097  -8.192  1.00  0.00              
ATOM    429  N   VAL A  25      19.793 -14.159 -11.199  1.00  0.00              
ATOM    430  CA  VAL A  25      20.854 -14.598 -12.100  1.00  0.00              
ATOM    431  C   VAL A  25      22.249 -14.485 -11.489  1.00  0.00              
ATOM    432  O   VAL A  25      23.038 -15.437 -11.538  1.00  0.00              
ATOM    433  CB  VAL A  25      20.810 -13.769 -13.397  1.00  0.00              
ATOM    434  CG1 VAL A  25      22.014 -14.083 -14.271  1.00  0.00              
ATOM    435  CG2 VAL A  25      19.514 -14.046 -14.144  1.00  0.00              
ATOM    436  H   VAL A  25      19.332 -13.278 -11.374  1.00  0.00              
ATOM    437  HA  VAL A  25      20.741 -15.669 -12.272  1.00  0.00              
ATOM    438  HB  VAL A  25      20.864 -12.710 -13.143  1.00  0.00              
ATOM    439 1HG1 VAL A  25      21.967 -13.488 -15.184  1.00  0.00              
ATOM    440 2HG1 VAL A  25      22.929 -13.843 -13.730  1.00  0.00              
ATOM    441 3HG1 VAL A  25      22.011 -15.142 -14.529  1.00  0.00              
ATOM    442 1HG2 VAL A  25      19.489 -13.456 -15.060  1.00  0.00              
ATOM    443 2HG2 VAL A  25      19.457 -15.106 -14.393  1.00  0.00              
ATOM    444 3HG2 VAL A  25      18.666 -13.775 -13.515  1.00  0.00              
ATOM    445  N   HIS A  26      22.529 -13.312 -10.912  1.00  0.00              
ATOM    446  CA  HIS A  26      23.747 -13.025 -10.160  1.00  0.00              
ATOM    447  C   HIS A  26      23.990 -13.987  -8.991  1.00  0.00              
ATOM    448  O   HIS A  26      25.114 -14.497  -8.808  1.00  0.00              
ATOM    449  CB  HIS A  26      23.705 -11.589  -9.629  1.00  0.00              
ATOM    450  CG  HIS A  26      24.826 -11.261  -8.692  1.00  0.00              
ATOM    451  ND1 HIS A  26      26.138 -11.167  -9.107  1.00  0.00              
ATOM    452  CD2 HIS A  26      24.831 -11.005  -7.363  1.00  0.00              
ATOM    453  CE1 HIS A  26      26.903 -10.867  -8.071  1.00  0.00              
ATOM    454  NE2 HIS A  26      26.134 -10.764  -7.002  1.00  0.00              
ATOM    455  H   HIS A  26      21.833 -12.588 -11.017  1.00  0.00              
ATOM    456  HA  HIS A  26      24.614 -13.162 -10.805  1.00  0.00              
ATOM    457 1HB  HIS A  26      23.744 -10.890 -10.466  1.00  0.00              
ATOM    458 2HB  HIS A  26      22.764 -11.422  -9.106  1.00  0.00              
ATOM    459  HD2 HIS A  26      23.964 -10.993  -6.702  1.00  0.00              
ATOM    460  HE1 HIS A  26      27.983 -10.728  -8.095  1.00  0.00              
ATOM    461  HE2 HIS A  26      26.448 -10.543  -6.068  1.00  0.00              
ATOM    462  N   LEU A  27      22.936 -14.267  -8.215  1.00  0.00              
ATOM    463  CA  LEU A  27      23.013 -15.218  -7.078  1.00  0.00              
ATOM    464  C   LEU A  27      23.377 -16.629  -7.544  1.00  0.00              
ATOM    465  O   LEU A  27      24.211 -17.315  -6.940  1.00  0.00              
ATOM    466  CB  LEU A  27      21.676 -15.261  -6.327  1.00  0.00              
ATOM    467  CG  LEU A  27      21.289 -13.976  -5.583  1.00  0.00              
ATOM    468  CD1 LEU A  27      19.889 -14.126  -5.004  1.00  0.00              
ATOM    469  CD2 LEU A  27      22.307 -13.698  -4.487  1.00  0.00              
ATOM    470  H   LEU A  27      22.058 -13.811  -8.416  1.00  0.00              
ATOM    471  HA  LEU A  27      23.835 -14.915  -6.430  1.00  0.00              
ATOM    472 1HB  LEU A  27      20.884 -15.481  -7.041  1.00  0.00              
ATOM    473 2HB  LEU A  27      21.713 -16.069  -5.597  1.00  0.00              
ATOM    474  HG  LEU A  27      21.273 -13.141  -6.283  1.00  0.00              
ATOM    475 1HD1 LEU A  27      19.614 -13.213  -4.475  1.00  0.00              
ATOM    476 2HD1 LEU A  27      19.179 -14.304  -5.812  1.00  0.00              
ATOM    477 3HD1 LEU A  27      19.870 -14.966  -4.311  1.00  0.00              
ATOM    478 1HD2 LEU A  27      22.033 -12.785  -3.958  1.00  0.00              
ATOM    479 2HD2 LEU A  27      22.323 -14.533  -3.785  1.00  0.00              
ATOM    480 3HD2 LEU A  27      23.296 -13.578  -4.930  1.00  0.00              
ATOM    481  N   ALA A  28      22.753 -17.046  -8.628  1.00  0.00              
ATOM    482  CA  ALA A  28      23.043 -18.307  -9.277  1.00  0.00              
ATOM    483  C   ALA A  28      24.458 -18.346  -9.814  1.00  0.00              
ATOM    484  O   ALA A  28      25.182 -19.336  -9.636  1.00  0.00              
ATOM    485  CB  ALA A  28      22.038 -18.548 -10.411  1.00  0.00              
ATOM    486  H   ALA A  28      22.038 -16.446  -9.014  1.00  0.00              
ATOM    487  HA  ALA A  28      22.944 -19.100  -8.537  1.00  0.00              
ATOM    488 1HB  ALA A  28      22.260 -19.498 -10.898  1.00  0.00              
ATOM    489 2HB  ALA A  28      21.028 -18.576 -10.003  1.00  0.00              
ATOM    490 3HB  ALA A  28      22.112 -17.742 -11.140  1.00  0.00              
ATOM    491  N   LEU A  29      24.861 -17.238 -10.430  1.00  0.00              
ATOM    492  CA  LEU A  29      26.172 -17.112 -11.049  1.00  0.00              
ATOM    493  C   LEU A  29      27.277 -17.213 -10.043  1.00  0.00              
ATOM    494  O   LEU A  29      28.211 -17.989 -10.214  1.00  0.00              
ATOM    495  CB  LEU A  29      26.286 -15.774 -11.790  1.00  0.00              
ATOM    496  CG  LEU A  29      27.637 -15.498 -12.462  1.00  0.00              
ATOM    497  CD1 LEU A  29      27.914 -16.571 -13.506  1.00  0.00              
ATOM    498  CD2 LEU A  29      27.618 -14.114 -13.092  1.00  0.00              
ATOM    499  H   LEU A  29      24.224 -16.455 -10.464  1.00  0.00              
ATOM    500  HA  LEU A  29      26.285 -17.908 -11.784  1.00  0.00              
ATOM    501 1HB  LEU A  29      25.519 -15.738 -12.562  1.00  0.00              
ATOM    502 2HB  LEU A  29      26.097 -14.967 -11.082  1.00  0.00              
ATOM    503  HG  LEU A  29      28.431 -15.546 -11.716  1.00  0.00              
ATOM    504 1HD1 LEU A  29      28.875 -16.375 -13.983  1.00  0.00              
ATOM    505 2HD1 LEU A  29      27.942 -17.549 -13.025  1.00  0.00              
ATOM    506 3HD1 LEU A  29      27.126 -16.558 -14.258  1.00  0.00              
ATOM    507 1HD2 LEU A  29      28.579 -13.917 -13.569  1.00  0.00              
ATOM    508 2HD2 LEU A  29      26.826 -14.065 -13.839  1.00  0.00              
ATOM    509 3HD2 LEU A  29      27.436 -13.365 -12.321  1.00  0.00              
ATOM    510  N   ARG A  30      27.177 -16.469  -8.951  1.00  0.00              
ATOM    511  CA  ARG A  30      28.274 -16.523  -8.010  1.00  0.00              
ATOM    512  C   ARG A  30      28.345 -17.825  -7.227  1.00  0.00              
ATOM    513  O   ARG A  30      29.410 -18.243  -6.807  1.00  0.00              
ATOM    514  CB  ARG A  30      28.167 -15.365  -7.030  1.00  0.00              
ATOM    515  CG  ARG A  30      27.041 -15.487  -6.015  1.00  0.00              
ATOM    516  CD  ARG A  30      26.979 -14.305  -5.118  1.00  0.00              
ATOM    517  NE  ARG A  30      25.944 -14.446  -4.106  1.00  0.00              
ATOM    518  CZ  ARG A  30      26.120 -15.044  -2.911  1.00  0.00              
ATOM    519  NH1 ARG A  30      27.291 -15.550  -2.595  1.00  0.00              
ATOM    520  NH2 ARG A  30      25.114 -15.121  -2.057  1.00  0.00              
ATOM    521  H   ARG A  30      26.385 -15.877  -8.750  1.00  0.00              
ATOM    522  HA  ARG A  30      29.208 -16.577  -8.570  1.00  0.00              
ATOM    523 1HB  ARG A  30      29.100 -15.269  -6.476  1.00  0.00              
ATOM    524 2HB  ARG A  30      28.016 -14.436  -7.579  1.00  0.00              
ATOM    525 1HG  ARG A  30      26.088 -15.572  -6.538  1.00  0.00              
ATOM    526 2HG  ARG A  30      27.198 -16.375  -5.402  1.00  0.00              
ATOM    527 1HD  ARG A  30      27.936 -14.181  -4.613  1.00  0.00              
ATOM    528 2HD  ARG A  30      26.761 -13.414  -5.706  1.00  0.00              
ATOM    529  HE  ARG A  30      25.029 -14.069  -4.313  1.00  0.00              
ATOM    530 1HH1 ARG A  30      28.060 -15.490  -3.248  1.00  0.00              
ATOM    531 2HH1 ARG A  30      27.422 -15.998  -1.700  1.00  0.00              
ATOM    532 1HH2 ARG A  30      24.213 -14.732  -2.300  1.00  0.00              
ATOM    533 2HH2 ARG A  30      25.245 -15.569  -1.162  1.00  0.00              
ATOM    534  N   GLN A  31      27.224 -18.497  -7.078  1.00  0.00              
ATOM    535  CA  GLN A  31      27.226 -19.827  -6.492  1.00  0.00              
ATOM    536  C   GLN A  31      27.897 -20.839  -7.422  1.00  0.00              
ATOM    537  O   GLN A  31      28.701 -21.697  -7.010  1.00  0.00              
ATOM    538  CB  GLN A  31      25.795 -20.271  -6.175  1.00  0.00              
ATOM    539  CG  GLN A  31      25.703 -21.603  -5.451  1.00  0.00              
ATOM    540  CD  GLN A  31      26.305 -21.548  -4.060  1.00  0.00              
ATOM    541  OE1 GLN A  31      25.997 -20.652  -3.270  1.00  0.00              
ATOM    542  NE2 GLN A  31      27.168 -22.509  -3.752  1.00  0.00              
ATOM    543  H   GLN A  31      26.348 -18.090  -7.371  1.00  0.00              
ATOM    544  HA  GLN A  31      27.770 -19.789  -5.549  1.00  0.00              
ATOM    545 1HB  GLN A  31      25.309 -19.517  -5.556  1.00  0.00              
ATOM    546 2HB  GLN A  31      25.226 -20.351  -7.101  1.00  0.00              
ATOM    547 1HG  GLN A  31      24.653 -21.883  -5.358  1.00  0.00              
ATOM    548 2HG  GLN A  31      26.240 -22.356  -6.027  1.00  0.00              
ATOM    549 1HE2 GLN A  31      27.598 -22.525  -2.848  1.00  0.00              
ATOM    550 2HE2 GLN A  31      27.390 -23.217  -4.422  1.00  0.00              
ATOM    551  N   ALA A  32      27.585 -20.739  -8.698  1.00  0.00              
ATOM    552  CA  ALA A  32      28.245 -21.626  -9.670  1.00  0.00              
ATOM    553  C   ALA A  32      29.734 -21.315  -9.672  1.00  0.00              
ATOM    554  O   ALA A  32      30.578 -22.235  -9.712  1.00  0.00              
ATOM    555  CB  ALA A  32      27.658 -21.431 -11.064  1.00  0.00              
ATOM    556  H   ALA A  32      26.904 -20.070  -9.027  1.00  0.00              
ATOM    557  HA  ALA A  32      28.073 -22.656  -9.359  1.00  0.00              
ATOM    558 1HB  ALA A  32      28.161 -22.096 -11.766  1.00  0.00              
ATOM    559 2HB  ALA A  32      26.593 -21.660 -11.046  1.00  0.00              
ATOM    560 3HB  ALA A  32      27.801 -20.398 -11.377  1.00  0.00              
ATOM    561  N   GLY A  33      30.058 -20.030  -9.614  1.00  0.00              
ATOM    562  CA  GLY A  33      31.449 -19.603  -9.643  1.00  0.00              
ATOM    563  C   GLY A  33      32.293 -20.119  -8.490  1.00  0.00              
ATOM    564  O   GLY A  33      33.412 -20.627  -8.723  1.00  0.00              
ATOM    565  H   GLY A  33      29.331 -19.333  -9.549  1.00  0.00              
ATOM    566 1HA  GLY A  33      31.913 -19.935 -10.572  1.00  0.00              
ATOM    567 2HA  GLY A  33      31.496 -18.515  -9.632  1.00  0.00              
ATOM    568  N   ASP A  34      31.763 -20.067  -7.263  1.00  0.00              
ATOM    569  CA  ASP A  34      32.517 -20.539  -6.107  1.00  0.00              
ATOM    570  C   ASP A  34      32.705 -22.049  -6.173  1.00  0.00              
ATOM    571  O   ASP A  34      33.757 -22.573  -5.801  1.00  0.00              
ATOM    572  CB  ASP A  34      31.806 -20.160  -4.805  1.00  0.00              
ATOM    573  CG  ASP A  34      31.866 -18.667  -4.510  1.00  0.00              
ATOM    574  OD1 ASP A  34      32.635 -17.986  -5.146  1.00  0.00              
ATOM    575  OD2 ASP A  34      31.143 -18.222  -3.651  1.00  0.00              
ATOM    576  H   ASP A  34      30.833 -19.699  -7.127  1.00  0.00              
ATOM    577  HA  ASP A  34      33.464 -20.000  -6.068  1.00  0.00              
ATOM    578 1HB  ASP A  34      30.760 -20.463  -4.860  1.00  0.00              
ATOM    579 2HB  ASP A  34      32.259 -20.699  -3.972  1.00  0.00              
ATOM    580  N   ASP A  35      31.634 -22.772  -6.488  1.00  0.00              
ATOM    581  CA  ASP A  35      31.723 -24.207  -6.485  1.00  0.00              
ATOM    582  C   ASP A  35      32.600 -24.617  -7.675  1.00  0.00              
ATOM    583  O   ASP A  35      33.414 -25.507  -7.555  1.00  0.00              
ATOM    584  CB  ASP A  35      30.336 -24.846  -6.578  1.00  0.00              
ATOM    585  CG  ASP A  35      29.511 -24.660  -5.312  1.00  0.00              
ATOM    586  OD1 ASP A  35      30.094 -24.497  -4.266  1.00  0.00              
ATOM    587  OD2 ASP A  35      28.307 -24.683  -5.402  1.00  0.00              
ATOM    588  H   ASP A  35      30.756 -22.334  -6.730  1.00  0.00              
ATOM    589  HA  ASP A  35      32.181 -24.523  -5.547  1.00  0.00              
ATOM    590 1HB  ASP A  35      29.790 -24.411  -7.416  1.00  0.00              
ATOM    591 2HB  ASP A  35      30.439 -25.914  -6.773  1.00  0.00              
ATOM    592  N   PHE A  36      32.489 -23.920  -8.808  1.00  0.00              
ATOM    593  CA  PHE A  36      33.278 -24.319  -9.980  1.00  0.00              
ATOM    594  C   PHE A  36      34.754 -23.997  -9.767  1.00  0.00              
ATOM    595  O   PHE A  36      35.657 -24.800 -10.057  1.00  0.00              
ATOM    596  CB  PHE A  36      32.773 -23.612 -11.239  1.00  0.00              
ATOM    597  CG  PHE A  36      33.472 -24.044 -12.498  1.00  0.00              
ATOM    598  CD1 PHE A  36      33.437 -25.368 -12.908  1.00  0.00              
ATOM    599  CD2 PHE A  36      34.165 -23.127 -13.273  1.00  0.00              
ATOM    600  CE1 PHE A  36      34.079 -25.766 -14.065  1.00  0.00              
ATOM    601  CE2 PHE A  36      34.807 -23.521 -14.430  1.00  0.00              
ATOM    602  CZ  PHE A  36      34.764 -24.843 -14.827  1.00  0.00              
ATOM    603  H   PHE A  36      31.873 -23.123  -8.877  1.00  0.00              
ATOM    604  HA  PHE A  36      33.166 -25.394 -10.123  1.00  0.00              
ATOM    605 1HB  PHE A  36      31.708 -23.802 -11.360  1.00  0.00              
ATOM    606 2HB  PHE A  36      32.904 -22.536 -11.130  1.00  0.00              
ATOM    607  HD1 PHE A  36      32.894 -26.098 -12.307  1.00  0.00              
ATOM    608  HD2 PHE A  36      34.200 -22.083 -12.959  1.00  0.00              
ATOM    609  HE1 PHE A  36      34.043 -26.810 -14.376  1.00  0.00              
ATOM    610  HE2 PHE A  36      35.349 -22.791 -15.031  1.00  0.00              
ATOM    611  HZ  PHE A  36      35.271 -25.156 -15.738  1.00  0.00              
ATOM    612  N   SER A  37      35.019 -22.818  -9.238  1.00  0.00              
ATOM    613  CA  SER A  37      36.418 -22.496  -9.061  1.00  0.00              
ATOM    614  C   SER A  37      37.070 -23.390  -8.016  1.00  0.00              
ATOM    615  O   SER A  37      38.249 -23.661  -8.145  1.00  0.00              
ATOM    616  CB  SER A  37      36.565 -21.041  -8.662  1.00  0.00              
ATOM    617  OG  SER A  37      36.039 -20.816  -7.383  1.00  0.00              
ATOM    618  H   SER A  37      34.320 -22.145  -8.956  1.00  0.00              
ATOM    619  HA  SER A  37      36.941 -22.704  -9.996  1.00  0.00              
ATOM    620 1HB  SER A  37      37.618 -20.764  -8.679  1.00  0.00              
ATOM    621 2HB  SER A  37      36.049 -20.411  -9.386  1.00  0.00              
ATOM    622  HG  SER A  37      35.169 -20.433  -7.518  1.00  0.00              
ATOM    623  N   ARG A  38      36.302 -23.908  -7.043  1.00  0.00              
ATOM    624  CA  ARG A  38      36.818 -24.936  -6.100  1.00  0.00              
ATOM    625  C   ARG A  38      37.201 -26.225  -6.816  1.00  0.00              
ATOM    626  O   ARG A  38      38.259 -26.788  -6.551  1.00  0.00              
ATOM    627  CB  ARG A  38      35.782 -25.260  -5.033  1.00  0.00              
ATOM    628  CG  ARG A  38      36.275 -26.170  -3.919  1.00  0.00              
ATOM    629  CD  ARG A  38      35.221 -26.409  -2.899  1.00  0.00              
ATOM    630  NE  ARG A  38      34.679 -25.165  -2.377  1.00  0.00              
ATOM    631  CZ  ARG A  38      33.431 -24.715  -2.616  1.00  0.00              
ATOM    632  NH1 ARG A  38      32.612 -25.417  -3.367  1.00  0.00              
ATOM    633  NH2 ARG A  38      33.032 -23.568  -2.094  1.00  0.00              
ATOM    634  H   ARG A  38      35.348 -23.589  -6.950  1.00  0.00              
ATOM    635  HA  ARG A  38      37.725 -24.553  -5.632  1.00  0.00              
ATOM    636 1HB  ARG A  38      35.432 -24.337  -4.574  1.00  0.00              
ATOM    637 2HB  ARG A  38      34.921 -25.743  -5.496  1.00  0.00              
ATOM    638 1HG  ARG A  38      36.571 -27.132  -4.338  1.00  0.00              
ATOM    639 2HG  ARG A  38      37.132 -25.710  -3.425  1.00  0.00              
ATOM    640 1HD  ARG A  38      34.405 -26.976  -3.345  1.00  0.00              
ATOM    641 2HD  ARG A  38      35.642 -26.973  -2.067  1.00  0.00              
ATOM    642  HE  ARG A  38      35.280 -24.597  -1.795  1.00  0.00              
ATOM    643 1HH1 ARG A  38      32.917 -26.293  -3.765  1.00  0.00              
ATOM    644 2HH1 ARG A  38      31.677 -25.079  -3.545  1.00  0.00              
ATOM    645 1HH2 ARG A  38      33.662 -23.029  -1.516  1.00  0.00              
ATOM    646 2HH2 ARG A  38      32.098 -23.231  -2.272  1.00  0.00              
ATOM    647  N   ARG A  39      36.371 -26.689  -7.750  1.00  0.00              
ATOM    648  CA  ARG A  39      36.704 -27.923  -8.462  1.00  0.00              
ATOM    649  C   ARG A  39      38.033 -27.843  -9.310  1.00  0.00              
ATOM    650  O   ARG A  39      38.768 -28.805  -9.407  1.00  0.00              
ATOM    651  CB  ARG A  39      35.545 -28.296  -9.374  1.00  0.00              
ATOM    652  CG  ARG A  39      34.258 -28.663  -8.655  1.00  0.00              
ATOM    653  CD  ARG A  39      33.186 -29.048  -9.608  1.00  0.00              
ATOM    654  NE  ARG A  39      31.929 -29.325  -8.930  1.00  0.00              
ATOM    655  CZ  ARG A  39      31.627 -30.489  -8.325  1.00  0.00              
ATOM    656  NH1 ARG A  39      32.498 -31.474  -8.322  1.00  0.00              
ATOM    657  NH2 ARG A  39      30.455 -30.642  -7.734  1.00  0.00              
ATOM    658  H   ARG A  39      35.514 -26.206  -7.978  1.00  0.00              
ATOM    659  HA  ARG A  39      36.902 -28.703  -7.727  1.00  0.00              
ATOM    660 1HB  ARG A  39      35.324 -27.463 -10.040  1.00  0.00              
ATOM    661 2HB  ARG A  39      35.829 -29.145  -9.996  1.00  0.00              
ATOM    662 1HG  ARG A  39      34.441 -29.505  -7.987  1.00  0.00              
ATOM    663 2HG  ARG A  39      33.909 -27.809  -8.073  1.00  0.00              
ATOM    664 1HD  ARG A  39      33.019 -28.236 -10.315  1.00  0.00              
ATOM    665 2HD  ARG A  39      33.486 -29.945 -10.150  1.00  0.00              
ATOM    666  HE  ARG A  39      31.234 -28.591  -8.910  1.00  0.00              
ATOM    667 1HH1 ARG A  39      33.394 -31.357  -8.774  1.00  0.00              
ATOM    668 2HH1 ARG A  39      32.271 -32.348  -7.869  1.00  0.00              
ATOM    669 1HH2 ARG A  39      29.786 -29.885  -7.736  1.00  0.00              
ATOM    670 2HH2 ARG A  39      30.228 -31.515  -7.281  1.00  0.00              
ATOM    671  N   TYR A  40      38.338 -26.719  -9.940  1.00  0.00              
ATOM    672  CA  TYR A  40      39.646 -26.610 -10.563  1.00  0.00              
ATOM    673  C   TYR A  40      40.508 -25.579  -9.875  1.00  0.00              
ATOM    674  O   TYR A  40      41.207 -24.820 -10.547  1.00  0.00              
ATOM    675  CB  TYR A  40      39.504 -26.267 -12.048  1.00  0.00              
ATOM    676  CG  TYR A  40      39.166 -24.816 -12.310  1.00  0.00              
ATOM    677  CD1 TYR A  40      40.168 -23.923 -12.661  1.00  0.00              
ATOM    678  CD2 TYR A  40      37.854 -24.379 -12.200  1.00  0.00              
ATOM    679  CE1 TYR A  40      39.859 -22.598 -12.900  1.00  0.00              
ATOM    680  CE2 TYR A  40      37.546 -23.054 -12.440  1.00  0.00              
ATOM    681  CZ  TYR A  40      38.542 -22.166 -12.788  1.00  0.00              
ATOM    682  OH  TYR A  40      38.235 -20.846 -13.027  1.00  0.00              
ATOM    683  H   TYR A  40      37.697 -25.940 -10.002  1.00  0.00              
ATOM    684  HA  TYR A  40      40.142 -27.578 -10.496  1.00  0.00              
ATOM    685 1HB  TYR A  40      40.436 -26.499 -12.565  1.00  0.00              
ATOM    686 2HB  TYR A  40      38.722 -26.884 -12.490  1.00  0.00              
ATOM    687  HD1 TYR A  40      41.199 -24.267 -12.747  1.00  0.00              
ATOM    688  HD2 TYR A  40      37.067 -25.081 -11.924  1.00  0.00              
ATOM    689  HE1 TYR A  40      40.646 -21.897 -13.175  1.00  0.00              
ATOM    690  HE2 TYR A  40      36.515 -22.710 -12.353  1.00  0.00              
ATOM    691  HH  TYR A  40      37.700 -20.782 -13.822  1.00  0.00              
ATOM    692  N   ARG A  41      40.480 -25.573  -8.549  1.00  0.00              
ATOM    693  CA  ARG A  41      41.251 -24.598  -7.766  1.00  0.00              
ATOM    694  C   ARG A  41      42.719 -24.600  -8.050  1.00  0.00              
ATOM    695  O   ARG A  41      43.316 -23.551  -8.132  1.00  0.00              
ATOM    696  CB  ARG A  41      41.062 -24.849  -6.277  1.00  0.00              
ATOM    697  CG  ARG A  41      41.786 -23.870  -5.366  1.00  0.00              
ATOM    698  CD  ARG A  41      41.620 -24.227  -3.934  1.00  0.00              
ATOM    699  NE  ARG A  41      42.214 -25.517  -3.624  1.00  0.00              
ATOM    700  CZ  ARG A  41      43.529 -25.723  -3.413  1.00  0.00              
ATOM    701  NH1 ARG A  41      44.371 -24.716  -3.483  1.00  0.00              
ATOM    702  NH2 ARG A  41      43.971 -26.937  -3.137  1.00  0.00              
ATOM    703  H   ARG A  41      39.914 -26.255  -8.066  1.00  0.00              
ATOM    704  HA  ARG A  41      40.896 -23.597  -8.012  1.00  0.00              
ATOM    705 1HB  ARG A  41      40.002 -24.805  -6.032  1.00  0.00              
ATOM    706 2HB  ARG A  41      41.413 -25.851  -6.030  1.00  0.00              
ATOM    707 1HG  ARG A  41      42.851 -23.875  -5.599  1.00  0.00              
ATOM    708 2HG  ARG A  41      41.386 -22.867  -5.519  1.00  0.00              
ATOM    709 1HD  ARG A  41      42.101 -23.472  -3.313  1.00  0.00              
ATOM    710 2HD  ARG A  41      40.558 -24.273  -3.692  1.00  0.00              
ATOM    711  HE  ARG A  41      41.597 -26.316  -3.561  1.00  0.00              
ATOM    712 1HH1 ARG A  41      44.033 -23.788  -3.695  1.00  0.00              
ATOM    713 2HH1 ARG A  41      45.356 -24.870  -3.326  1.00  0.00              
ATOM    714 1HH2 ARG A  41      43.324 -27.711  -3.083  1.00  0.00              
ATOM    715 2HH2 ARG A  41      44.956 -27.091  -2.979  1.00  0.00              
ATOM    716  N   GLY A  42      43.327 -25.782  -8.115  1.00  0.00              
ATOM    717  CA  GLY A  42      44.761 -25.902  -8.443  1.00  0.00              
ATOM    718  C   GLY A  42      45.125 -25.242  -9.784  1.00  0.00              
ATOM    719  O   GLY A  42      46.074 -24.434  -9.840  1.00  0.00              
ATOM    720  H   GLY A  42      42.792 -26.620  -7.934  1.00  0.00              
ATOM    721 1HA  GLY A  42      45.355 -25.444  -7.653  1.00  0.00              
ATOM    722 2HA  GLY A  42      45.038 -26.955  -8.484  1.00  0.00              
ATOM    723  N   ASP A  43      44.351 -25.548 -10.839  1.00  0.00              
ATOM    724  CA  ASP A  43      44.459 -24.897 -12.168  1.00  0.00              
ATOM    725  C   ASP A  43      44.037 -23.428 -12.123  1.00  0.00              
ATOM    726  O   ASP A  43      44.449 -22.632 -12.987  1.00  0.00              
ATOM    727  CB  ASP A  43      43.604 -25.636 -13.200  1.00  0.00              
ATOM    728  CG  ASP A  43      44.247 -26.927 -13.687  1.00  0.00              
ATOM    729  OD1 ASP A  43      45.437 -27.068 -13.540  1.00  0.00              
ATOM    730  OD2 ASP A  43      43.540 -27.761 -14.202  1.00  0.00              
ATOM    731  H   ASP A  43      43.658 -26.269 -10.699  1.00  0.00              
ATOM    732  HA  ASP A  43      45.498 -24.949 -12.495  1.00  0.00              
ATOM    733 1HB  ASP A  43      42.632 -25.872 -12.765  1.00  0.00              
ATOM    734 2HB  ASP A  43      43.429 -24.987 -14.059  1.00  0.00              
ATOM    735  N   PHE A  44      43.205 -23.063 -11.154  1.00  0.00              
ATOM    736  CA  PHE A  44      42.827 -21.657 -11.013  1.00  0.00              
ATOM    737  C   PHE A  44      44.024 -20.843 -10.521  1.00  0.00              
ATOM    738  O   PHE A  44      44.290 -19.736 -11.020  1.00  0.00              
ATOM    739  CB  PHE A  44      41.594 -21.473 -10.078  1.00  0.00              
ATOM    740  CG  PHE A  44      40.859 -20.152 -10.272  1.00  0.00              
ATOM    741  CD1 PHE A  44      40.912 -19.481 -11.480  1.00  0.00              
ATOM    742  CD2 PHE A  44      40.105 -19.596  -9.250  1.00  0.00              
ATOM    743  CE1 PHE A  44      40.251 -18.281 -11.671  1.00  0.00              
ATOM    744  CE2 PHE A  44      39.444 -18.400  -9.424  1.00  0.00              
ATOM    745  CZ  PHE A  44      39.509 -17.758 -10.630  1.00  0.00              
ATOM    746  H   PHE A  44      42.826 -23.741 -10.508  1.00  0.00              
ATOM    747  HA  PHE A  44      42.561 -21.270 -11.998  1.00  0.00              
ATOM    748 1HB  PHE A  44      40.885 -22.283 -10.248  1.00  0.00              
ATOM    749 2HB  PHE A  44      41.915 -21.532  -9.038  1.00  0.00              
ATOM    750  HD1 PHE A  44      41.488 -19.909 -12.301  1.00  0.00              
ATOM    751  HD2 PHE A  44      40.056 -20.111  -8.290  1.00  0.00              
ATOM    752  HE1 PHE A  44      40.321 -17.767 -12.630  1.00  0.00              
ATOM    753  HE2 PHE A  44      38.871 -17.965  -8.606  1.00  0.00              
ATOM    754  HZ  PHE A  44      38.967 -16.823 -10.762  1.00  0.00              
ATOM    755  N   ALA A  45      44.754 -21.405  -9.560  1.00  0.00              
ATOM    756  CA  ALA A  45      46.007 -20.792  -9.066  1.00  0.00              
ATOM    757  C   ALA A  45      47.086 -20.828 -10.166  1.00  0.00              
ATOM    758  O   ALA A  45      47.812 -19.852 -10.381  1.00  0.00              
ATOM    759  CB  ALA A  45      46.481 -21.492  -7.788  1.00  0.00              
ATOM    760  H   ALA A  45      44.441 -22.276  -9.157  1.00  0.00              
ATOM    761  HA  ALA A  45      45.806 -19.745  -8.839  1.00  0.00              
ATOM    762 1HB  ALA A  45      47.404 -21.027  -7.440  1.00  0.00              
ATOM    763 2HB  ALA A  45      45.716 -21.400  -7.017  1.00  0.00              
ATOM    764 3HB  ALA A  45      46.662 -22.545  -7.996  1.00  0.00              
ATOM    765  N   GLU A  46      47.138 -21.936 -10.892  1.00  0.00              
ATOM    766  CA  GLU A  46      48.061 -22.062 -12.003  1.00  0.00              
ATOM    767  C   GLU A  46      47.762 -20.937 -13.002  1.00  0.00              
ATOM    768  O   GLU A  46      48.646 -20.194 -13.371  1.00  0.00              
ATOM    769  CB  GLU A  46      47.932 -23.433 -12.671  1.00  0.00              
ATOM    770  CG  GLU A  46      48.859 -23.644 -13.860  1.00  0.00              
ATOM    771  CD  GLU A  46      50.309 -23.701 -13.467  1.00  0.00              
ATOM    772  OE1 GLU A  46      50.585 -23.800 -12.296  1.00  0.00              
ATOM    773  OE2 GLU A  46      51.143 -23.644 -14.340  1.00  0.00              
ATOM    774  H   GLU A  46      46.526 -22.708 -10.670  1.00  0.00              
ATOM    775  HA  GLU A  46      49.079 -21.985 -11.619  1.00  0.00              
ATOM    776 1HB  GLU A  46      48.141 -24.215 -11.940  1.00  0.00              
ATOM    777 2HB  GLU A  46      46.908 -23.575 -13.017  1.00  0.00              
ATOM    778 1HG  GLU A  46      48.592 -24.577 -14.355  1.00  0.00              
ATOM    779 2HG  GLU A  46      48.711 -22.832 -14.571  1.00  0.00              
ATOM    780  N   MET A  47      46.496 -20.807 -13.401  1.00  0.00              
ATOM    781  CA  MET A  47      46.082 -19.729 -14.285  1.00  0.00              
ATOM    782  C   MET A  47      46.528 -18.368 -13.719  1.00  0.00              
ATOM    783  O   MET A  47      47.157 -17.572 -14.419  1.00  0.00              
ATOM    784  CB  MET A  47      44.569 -19.765 -14.487  1.00  0.00              
ATOM    785  CG  MET A  47      44.044 -18.756 -15.498  1.00  0.00              
ATOM    786  SD  MET A  47      42.249 -18.813 -15.670  1.00  0.00              
ATOM    787  CE  MET A  47      42.032 -20.426 -16.415  1.00  0.00              
ATOM    788  H   MET A  47      45.807 -21.472 -13.081  1.00  0.00              
ATOM    789  HA  MET A  47      46.597 -19.847 -15.238  1.00  0.00              
ATOM    790 1HB  MET A  47      44.271 -20.758 -14.821  1.00  0.00              
ATOM    791 2HB  MET A  47      44.070 -19.576 -13.535  1.00  0.00              
ATOM    792 1HG  MET A  47      44.329 -17.750 -15.189  1.00  0.00              
ATOM    793 2HG  MET A  47      44.489 -18.952 -16.473  1.00  0.00              
ATOM    794 1HE  MET A  47      40.971 -20.609 -16.584  1.00  0.00              
ATOM    795 2HE  MET A  47      42.563 -20.461 -17.368  1.00  0.00              
ATOM    796 3HE  MET A  47      42.431 -21.192 -15.749  1.00  0.00              
ATOM    797  N   SER A  48      46.298 -18.116 -12.437  1.00  0.00              
ATOM    798  CA  SER A  48      46.738 -16.826 -11.915  1.00  0.00              
ATOM    799  C   SER A  48      48.226 -16.588 -12.031  1.00  0.00              
ATOM    800  O   SER A  48      48.638 -15.451 -12.276  1.00  0.00              
ATOM    801  CB  SER A  48      46.333 -16.704 -10.459  1.00  0.00              
ATOM    802  OG  SER A  48      44.939 -16.674 -10.327  1.00  0.00              
ATOM    803  H   SER A  48      45.839 -18.767 -11.817  1.00  0.00              
ATOM    804  HA  SER A  48      46.286 -16.036 -12.517  1.00  0.00              
ATOM    805 1HB  SER A  48      46.736 -17.547  -9.898  1.00  0.00              
ATOM    806 2HB  SER A  48      46.761 -15.796 -10.037  1.00  0.00              
ATOM    807  HG  SER A  48      44.644 -17.582 -10.425  1.00  0.00              
ATOM    808  N   SER A  49      49.032 -17.627 -11.793  1.00  0.00              
ATOM    809  CA  SER A  49      50.487 -17.455 -11.853  1.00  0.00              
ATOM    810  C   SER A  49      50.972 -17.394 -13.306  1.00  0.00              
ATOM    811  O   SER A  49      52.042 -16.838 -13.596  1.00  0.00              
ATOM    812  CB  SER A  49      51.179 -18.591 -11.125  1.00  0.00              
ATOM    813  OG  SER A  49      51.024 -19.799 -11.817  1.00  0.00              
ATOM    814  H   SER A  49      48.653 -18.536 -11.570  1.00  0.00              
ATOM    815  HA  SER A  49      50.749 -16.537 -11.326  1.00  0.00              
ATOM    816 1HB  SER A  49      52.239 -18.362 -11.018  1.00  0.00              
ATOM    817 2HB  SER A  49      50.763 -18.687 -10.123  1.00  0.00              
ATOM    818  HG  SER A  49      50.121 -19.805 -12.141  1.00  0.00              
ATOM    819  N   GLN A  50      50.192 -17.973 -14.218  1.00  0.00              
ATOM    820  CA  GLN A  50      50.519 -17.928 -15.644  1.00  0.00              
ATOM    821  C   GLN A  50      49.806 -16.805 -16.408  1.00  0.00              
ATOM    822  O   GLN A  50      50.081 -16.591 -17.573  1.00  0.00              
ATOM    823  CB  GLN A  50      50.184 -19.275 -16.291  1.00  0.00              
ATOM    824  CG  GLN A  50      50.965 -20.449 -15.725  1.00  0.00              
ATOM    825  CD  GLN A  50      52.461 -20.299 -15.927  1.00  0.00              
ATOM    826  OE1 GLN A  50      52.931 -20.068 -17.045  1.00  0.00              
ATOM    827  NE2 GLN A  50      53.219 -20.431 -14.845  1.00  0.00              
ATOM    828  H   GLN A  50      49.356 -18.454 -13.920  1.00  0.00              
ATOM    829  HA  GLN A  50      51.577 -17.690 -15.749  1.00  0.00              
ATOM    830 1HB  GLN A  50      49.122 -19.485 -16.165  1.00  0.00              
ATOM    831 2HB  GLN A  50      50.382 -19.223 -17.361  1.00  0.00              
ATOM    832 1HG  GLN A  50      50.769 -20.520 -14.655  1.00  0.00              
ATOM    833 2HG  GLN A  50      50.642 -21.362 -16.226  1.00  0.00              
ATOM    834 1HE2 GLN A  50      54.213 -20.343 -14.916  1.00  0.00              
ATOM    835 2HE2 GLN A  50      52.796 -20.619 -13.958  1.00  0.00              
ATOM    836  N   LEU A  51      48.913 -16.087 -15.742  1.00  0.00              
ATOM    837  CA  LEU A  51      48.228 -14.960 -16.345  1.00  0.00              
ATOM    838  C   LEU A  51      49.194 -13.833 -16.689  1.00  0.00              
ATOM    839  O   LEU A  51      49.159 -13.295 -17.793  1.00  0.00              
ATOM    840  CB  LEU A  51      47.141 -14.440 -15.396  1.00  0.00              
ATOM    841  CG  LEU A  51      46.308 -13.263 -15.920  1.00  0.00              
ATOM    842  CD1 LEU A  51      45.563 -13.689 -17.178  1.00  0.00              
ATOM    843  CD2 LEU A  51      45.339 -12.806 -14.840  1.00  0.00              
ATOM    844  H   LEU A  51      48.705 -16.335 -14.786  1.00  0.00              
ATOM    845  HA  LEU A  51      47.752 -15.297 -17.265  1.00  0.00              
ATOM    846 1HB  LEU A  51      46.457 -15.256 -15.170  1.00  0.00              
ATOM    847 2HB  LEU A  51      47.614 -14.122 -14.467  1.00  0.00              
ATOM    848  HG  LEU A  51      46.970 -12.439 -16.188  1.00  0.00              
ATOM    849 1HD1 LEU A  51      44.971 -12.853 -17.551  1.00  0.00              
ATOM    850 2HD1 LEU A  51      46.281 -13.993 -17.941  1.00  0.00              
ATOM    851 3HD1 LEU A  51      44.904 -14.525 -16.945  1.00  0.00              
ATOM    852 1HD2 LEU A  51      44.748 -11.969 -15.212  1.00  0.00              
ATOM    853 2HD2 LEU A  51      44.676 -13.629 -14.573  1.00  0.00              
ATOM    854 3HD2 LEU A  51      45.899 -12.490 -13.959  1.00  0.00              
ATOM    855  N   HIS A  52      50.032 -13.469 -15.733  1.00  0.00              
ATOM    856  CA  HIS A  52      50.991 -12.369 -15.875  1.00  0.00              
ATOM    857  C   HIS A  52      50.339 -11.147 -16.415  1.00  0.00              
ATOM    858  O   HIS A  52      50.711 -10.627 -17.457  1.00  0.00              
ATOM    859  CB  HIS A  52      52.153 -12.760 -16.794  1.00  0.00              
ATOM    860  CG  HIS A  52      52.917 -13.958 -16.321  1.00  0.00              
ATOM    861  ND1 HIS A  52      53.681 -13.947 -15.173  1.00  0.00              
ATOM    862  CD2 HIS A  52      53.035 -15.203 -16.840  1.00  0.00              
ATOM    863  CE1 HIS A  52      54.236 -15.135 -15.006  1.00  0.00              
ATOM    864  NE2 HIS A  52      53.860 -15.914 -16.004  1.00  0.00              
ATOM    865  H   HIS A  52      50.000 -13.984 -14.865  1.00  0.00              
ATOM    866  HA  HIS A  52      51.355 -12.074 -14.892  1.00  0.00              
ATOM    867 1HB  HIS A  52      51.772 -12.971 -17.794  1.00  0.00              
ATOM    868 2HB  HIS A  52      52.847 -11.925 -16.878  1.00  0.00              
ATOM    869  HD2 HIS A  52      52.564 -15.571 -17.751  1.00  0.00              
ATOM    870  HE1 HIS A  52      54.892 -15.423 -14.185  1.00  0.00              
ATOM    871  HE2 HIS A  52      54.132 -16.878 -16.136  1.00  0.00              
ATOM    872  N   LEU A  53      49.299 -10.730 -15.715  1.00  0.00              
ATOM    873  CA  LEU A  53      48.463  -9.673 -16.161  1.00  0.00              
ATOM    874  C   LEU A  53      49.219  -8.329 -16.122  1.00  0.00              
ATOM    875  O   LEU A  53      49.646  -7.898 -15.073  1.00  0.00              
ATOM    876  CB  LEU A  53      47.204  -9.612 -15.287  1.00  0.00              
ATOM    877  CG  LEU A  53      46.110  -8.647 -15.763  1.00  0.00              
ATOM    878  CD1 LEU A  53      45.539  -9.139 -17.086  1.00  0.00              
ATOM    879  CD2 LEU A  53      45.024  -8.548 -14.702  1.00  0.00              
ATOM    880  H   LEU A  53      49.095 -11.181 -14.835  1.00  0.00              
ATOM    881  HA  LEU A  53      48.164  -9.878 -17.188  1.00  0.00              
ATOM    882 1HB  LEU A  53      46.768 -10.609 -15.237  1.00  0.00              
ATOM    883 2HB  LEU A  53      47.494  -9.314 -14.280  1.00  0.00              
ATOM    884  HG  LEU A  53      46.544  -7.661 -15.933  1.00  0.00              
ATOM    885 1HD1 LEU A  53      44.762  -8.453 -17.424  1.00  0.00              
ATOM    886 2HD1 LEU A  53      46.333  -9.182 -17.832  1.00  0.00              
ATOM    887 3HD1 LEU A  53      45.113 -10.132 -16.951  1.00  0.00              
ATOM    888 1HD2 LEU A  53      44.247  -7.861 -15.040  1.00  0.00              
ATOM    889 2HD2 LEU A  53      44.590  -9.533 -14.533  1.00  0.00              
ATOM    890 3HD2 LEU A  53      45.457  -8.177 -13.772  1.00  0.00              
ATOM    891  N   THR A  54      49.370  -7.675 -17.267  1.00  0.00              
ATOM    892  CA  THR A  54      49.868  -6.280 -17.307  1.00  0.00              
ATOM    893  C   THR A  54      48.994  -5.491 -18.268  1.00  0.00              
ATOM    894  O   THR A  54      48.214  -6.083 -19.036  1.00  0.00              
ATOM    895  CB  THR A  54      51.342  -6.198 -17.748  1.00  0.00              
ATOM    896  OG1 THR A  54      51.439  -6.473 -19.152  1.00  0.00              
ATOM    897  CG2 THR A  54      52.185  -7.203 -16.978  1.00  0.00              
ATOM    898  H   THR A  54      49.138  -8.140 -18.133  1.00  0.00              
ATOM    899  HA  THR A  54      49.916  -5.900 -16.286  1.00  0.00              
ATOM    900  HB  THR A  54      51.722  -5.194 -17.561  1.00  0.00              
ATOM    901  HG1 THR A  54      52.003  -7.238 -19.289  1.00  0.00              
ATOM    902 1HG2 THR A  54      53.223  -7.130 -17.303  1.00  0.00              
ATOM    903 2HG2 THR A  54      52.122  -6.989 -15.912  1.00  0.00              
ATOM    904 3HG2 THR A  54      51.816  -8.209 -17.169  1.00  0.00              
ATOM    905  N   PRO A  55      49.154  -4.159 -18.286  1.00  0.00              
ATOM    906  CA  PRO A  55      48.351  -3.388 -19.239  1.00  0.00              
ATOM    907  C   PRO A  55      48.541  -3.873 -20.667  1.00  0.00              
ATOM    908  O   PRO A  55      47.670  -3.663 -21.517  1.00  0.00              
ATOM    909  CB  PRO A  55      48.881  -1.962 -19.059  1.00  0.00              
ATOM    910  CG  PRO A  55      49.350  -1.922 -17.645  1.00  0.00              
ATOM    911  CD  PRO A  55      49.961  -3.278 -17.415  1.00  0.00              
ATOM    912  HA  PRO A  55      47.291  -3.449 -18.952  1.00  0.00              
ATOM    913 1HB  PRO A  55      49.687  -1.766 -19.782  1.00  0.00              
ATOM    914 2HB  PRO A  55      48.082  -1.235 -19.264  1.00  0.00              
ATOM    915 1HG  PRO A  55      50.072  -1.103 -17.507  1.00  0.00              
ATOM    916 2HG  PRO A  55      48.506  -1.718 -16.970  1.00  0.00              
ATOM    917 1HD  PRO A  55      51.019  -3.261 -17.719  1.00  0.00              
ATOM    918 2HD  PRO A  55      49.867  -3.548 -16.353  1.00  0.00              
ATOM    919  N   PHE A  56      49.682  -4.504 -20.934  1.00  0.00              
ATOM    920  CA  PHE A  56      49.983  -4.992 -22.289  1.00  0.00              
ATOM    921  C   PHE A  56      49.535  -6.400 -22.585  1.00  0.00              
ATOM    922  O   PHE A  56      49.417  -6.733 -23.739  1.00  0.00              
ATOM    923  CB  PHE A  56      51.488  -4.909 -22.545  1.00  0.00              
ATOM    924  CG  PHE A  56      52.021  -3.505 -22.575  1.00  0.00              
ATOM    925  CD1 PHE A  56      52.615  -2.950 -21.451  1.00  0.00              
ATOM    926  CD2 PHE A  56      51.929  -2.736 -23.725  1.00  0.00              
ATOM    927  CE1 PHE A  56      53.106  -1.658 -21.477  1.00  0.00              
ATOM    928  CE2 PHE A  56      52.420  -1.445 -23.754  1.00  0.00              
ATOM    929  CZ  PHE A  56      53.008  -0.905 -22.628  1.00  0.00              
ATOM    930  H   PHE A  56      50.356  -4.653 -20.197  1.00  0.00              
ATOM    931  HA  PHE A  56      49.478  -4.347 -23.010  1.00  0.00              
ATOM    932 1HB  PHE A  56      52.020  -5.458 -21.770  1.00  0.00              
ATOM    933 2HB  PHE A  56      51.722  -5.381 -23.499  1.00  0.00              
ATOM    934  HD1 PHE A  56      52.693  -3.545 -20.541  1.00  0.00              
ATOM    935  HD2 PHE A  56      51.464  -3.162 -24.614  1.00  0.00              
ATOM    936  HE1 PHE A  56      53.570  -1.234 -20.586  1.00  0.00              
ATOM    937  HE2 PHE A  56      52.342  -0.852 -24.665  1.00  0.00              
ATOM    938  HZ  PHE A  56      53.394   0.113 -22.649  1.00  0.00              
ATOM    939  N   THR A  57      49.294  -7.215 -21.555  1.00  0.00              
ATOM    940  CA  THR A  57      48.956  -8.639 -21.751  1.00  0.00              
ATOM    941  C   THR A  57      47.490  -8.905 -21.471  1.00  0.00              
ATOM    942  O   THR A  57      46.939  -9.927 -21.906  1.00  0.00              
ATOM    943  CB  THR A  57      49.815  -9.550 -20.855  1.00  0.00              
ATOM    944  OG1 THR A  57      49.547  -9.260 -19.477  1.00  0.00              
ATOM    945  CG2 THR A  57      51.294  -9.333 -21.137  1.00  0.00              
ATOM    946  H   THR A  57      49.346  -6.847 -20.616  1.00  0.00              
ATOM    947  HA  THR A  57      49.178  -8.908 -22.784  1.00  0.00              
ATOM    948  HB  THR A  57      49.563 -10.593 -21.048  1.00  0.00              
ATOM    949  HG1 THR A  57      50.096  -9.817 -18.921  1.00  0.00              
ATOM    950 1HG2 THR A  57      51.886  -9.986 -20.495  1.00  0.00              
ATOM    951 2HG2 THR A  57      51.503  -9.565 -22.181  1.00  0.00              
ATOM    952 3HG2 THR A  57      51.554  -8.295 -20.936  1.00  0.00              
ATOM    953  N   ALA A  58      46.844  -7.939 -20.837  1.00  0.00              
ATOM    954  CA  ALA A  58      45.453  -8.060 -20.472  1.00  0.00              
ATOM    955  C   ALA A  58      44.541  -8.437 -21.641  1.00  0.00              
ATOM    956  O   ALA A  58      43.814  -9.419 -21.540  1.00  0.00              
ATOM    957  CB  ALA A  58      44.959  -6.794 -19.790  1.00  0.00              
ATOM    958  H   ALA A  58      47.342  -7.092 -20.604  1.00  0.00              
ATOM    959  HA  ALA A  58      45.357  -8.891 -19.774  1.00  0.00              
ATOM    960 1HB  ALA A  58      43.908  -6.911 -19.525  1.00  0.00              
ATOM    961 2HB  ALA A  58      45.543  -6.615 -18.888  1.00  0.00              
ATOM    962 3HB  ALA A  58      45.070  -5.949 -20.468  1.00  0.00              
ATOM    963  N   ARG A  59      44.608  -7.714 -22.741  1.00  0.00              
ATOM    964  CA  ARG A  59      43.728  -7.981 -23.903  1.00  0.00              
ATOM    965  C   ARG A  59      44.064  -9.294 -24.576  1.00  0.00              
ATOM    966  O   ARG A  59      43.145 -10.022 -25.015  1.00  0.00              
ATOM    967  CB  ARG A  59      43.834  -6.865 -24.933  1.00  0.00              
ATOM    968  CG  ARG A  59      42.992  -7.067 -26.183  1.00  0.00              
ATOM    969  CD  ARG A  59      41.543  -7.137 -25.864  1.00  0.00              
ATOM    970  NE  ARG A  59      40.733  -7.315 -27.058  1.00  0.00              
ATOM    971  CZ  ARG A  59      39.417  -7.603 -27.054  1.00  0.00              
ATOM    972  NH1 ARG A  59      38.778  -7.742 -25.913  1.00  0.00              
ATOM    973  NH2 ARG A  59      38.768  -7.746 -28.196  1.00  0.00              
ATOM    974  H   ARG A  59      45.276  -6.958 -22.794  1.00  0.00              
ATOM    975  HA  ARG A  59      42.695  -8.007 -23.556  1.00  0.00              
ATOM    976 1HB  ARG A  59      43.531  -5.923 -24.479  1.00  0.00              
ATOM    977 2HB  ARG A  59      44.872  -6.758 -25.247  1.00  0.00              
ATOM    978 1HG  ARG A  59      43.153  -6.234 -26.867  1.00  0.00              
ATOM    979 2HG  ARG A  59      43.282  -7.998 -26.670  1.00  0.00              
ATOM    980 1HD  ARG A  59      41.358  -7.979 -25.198  1.00  0.00              
ATOM    981 2HD  ARG A  59      41.233  -6.214 -25.376  1.00  0.00              
ATOM    982  HE  ARG A  59      41.190  -7.216 -27.955  1.00  0.00              
ATOM    983 1HH1 ARG A  59      39.274  -7.633 -25.040  1.00  0.00              
ATOM    984 2HH1 ARG A  59      37.792  -7.958 -25.910  1.00  0.00              
ATOM    985 1HH2 ARG A  59      39.259  -7.639 -29.073  1.00  0.00              
ATOM    986 2HH2 ARG A  59      37.782  -7.962 -28.193  1.00  0.00              
ATOM    987  N   GLY A  60      45.382  -9.557 -24.689  1.00  0.00              
ATOM    988  CA  GLY A  60      45.931 -10.775 -25.297  1.00  0.00              
ATOM    989  C   GLY A  60      45.539 -12.005 -24.474  1.00  0.00              
ATOM    990  O   GLY A  60      45.234 -13.064 -25.036  1.00  0.00              
ATOM    991  H   GLY A  60      46.016  -8.860 -24.326  1.00  0.00              
ATOM    992 1HA  GLY A  60      45.559 -10.872 -26.317  1.00  0.00              
ATOM    993 2HA  GLY A  60      47.016 -10.694 -25.356  1.00  0.00              
ATOM    994  N   ARG A  61      45.502 -11.882 -23.145  1.00  0.00              
ATOM    995  CA  ARG A  61      45.172 -13.067 -22.325  1.00  0.00              
ATOM    996  C   ARG A  61      43.680 -13.327 -22.466  1.00  0.00              
ATOM    997  O   ARG A  61      43.220 -14.457 -22.517  1.00  0.00              
ATOM    998  CB  ARG A  61      45.525 -12.858 -20.860  1.00  0.00              
ATOM    999  CG  ARG A  61      47.008 -12.956 -20.539  1.00  0.00              
ATOM   1000  CD  ARG A  61      47.547 -14.308 -20.836  1.00  0.00              
ATOM   1001  NE  ARG A  61      48.876 -14.497 -20.278  1.00  0.00              
ATOM   1002  CZ  ARG A  61      49.730 -15.471 -20.650  1.00  0.00              
ATOM   1003  NH1 ARG A  61      49.381 -16.333 -21.579  1.00  0.00              
ATOM   1004  NH2 ARG A  61      50.920 -15.558 -20.081  1.00  0.00              
ATOM   1005  H   ARG A  61      45.692 -11.004 -22.685  1.00  0.00              
ATOM   1006  HA  ARG A  61      45.817 -13.891 -22.632  1.00  0.00              
ATOM   1007 1HB  ARG A  61      45.183 -11.875 -20.540  1.00  0.00              
ATOM   1008 2HB  ARG A  61      45.007 -13.599 -20.251  1.00  0.00              
ATOM   1009 1HG  ARG A  61      47.559 -12.229 -21.137  1.00  0.00              
ATOM   1010 2HG  ARG A  61      47.167 -12.749 -19.480  1.00  0.00              
ATOM   1011 1HD  ARG A  61      46.887 -15.064 -20.409  1.00  0.00              
ATOM   1012 2HD  ARG A  61      47.607 -14.447 -21.915  1.00  0.00              
ATOM   1013  HE  ARG A  61      49.181 -13.853 -19.561  1.00  0.00              
ATOM   1014 1HH1 ARG A  61      48.471 -16.266 -22.014  1.00  0.00              
ATOM   1015 2HH1 ARG A  61      50.021 -17.062 -21.858  1.00  0.00              
ATOM   1016 1HH2 ARG A  61      51.189 -14.895 -19.367  1.00  0.00              
ATOM   1017 2HH2 ARG A  61      51.560 -16.287 -20.360  1.00  0.00              
ATOM   1018  N   PHE A  62      42.932 -12.240 -22.481  1.00  0.00              
ATOM   1019  CA  PHE A  62      41.522 -12.321 -22.575  1.00  0.00              
ATOM   1020  C   PHE A  62      41.154 -13.063 -23.870  1.00  0.00              
ATOM   1021  O   PHE A  62      40.478 -14.087 -23.865  1.00  0.00              
ATOM   1022  CB  PHE A  62      40.907 -10.921 -22.550  1.00  0.00              
ATOM   1023  CG  PHE A  62      39.407 -10.916 -22.637  1.00  0.00              
ATOM   1024  CD1 PHE A  62      38.632 -11.041 -21.494  1.00  0.00              
ATOM   1025  CD2 PHE A  62      38.769 -10.787 -23.861  1.00  0.00              
ATOM   1026  CE1 PHE A  62      37.252 -11.036 -21.572  1.00  0.00              
ATOM   1027  CE2 PHE A  62      37.390 -10.782 -23.943  1.00  0.00              
ATOM   1028  CZ  PHE A  62      36.631 -10.907 -22.797  1.00  0.00              
ATOM   1029  H   PHE A  62      43.370 -11.332 -22.425  1.00  0.00              
ATOM   1030  HA  PHE A  62      41.149 -12.871 -21.710  1.00  0.00              
ATOM   1031 1HB  PHE A  62      41.196 -10.413 -21.630  1.00  0.00              
ATOM   1032 2HB  PHE A  62      41.298 -10.337 -23.382  1.00  0.00              
ATOM   1033  HD1 PHE A  62      39.123 -11.142 -20.525  1.00  0.00              
ATOM   1034  HD2 PHE A  62      39.369 -10.689 -24.766  1.00  0.00              
ATOM   1035  HE1 PHE A  62      36.655 -11.135 -20.666  1.00  0.00              
ATOM   1036  HE2 PHE A  62      36.901 -10.679 -24.911  1.00  0.00              
ATOM   1037  HZ  PHE A  62      35.544 -10.904 -22.860  1.00  0.00              
ATOM   1038  N   ALA A  63      41.646 -12.538 -24.979  1.00  0.00              
ATOM   1039  CA  ALA A  63      41.358 -13.076 -26.292  1.00  0.00              
ATOM   1040  C   ALA A  63      41.845 -14.510 -26.426  1.00  0.00              
ATOM   1041  O   ALA A  63      41.165 -15.327 -27.028  1.00  0.00              
ATOM   1042  CB  ALA A  63      42.015 -12.222 -27.356  1.00  0.00              
ATOM   1043  H   ALA A  63      42.246 -11.730 -24.899  1.00  0.00              
ATOM   1044  HA  ALA A  63      40.278 -13.056 -26.437  1.00  0.00              
ATOM   1045 1HB  ALA A  63      41.794 -12.634 -28.341  1.00  0.00              
ATOM   1046 2HB  ALA A  63      41.632 -11.204 -27.293  1.00  0.00              
ATOM   1047 3HB  ALA A  63      43.093 -12.214 -27.201  1.00  0.00              
ATOM   1048  N   THR A  64      43.032 -14.829 -25.910  1.00  0.00              
ATOM   1049  CA  THR A  64      43.554 -16.150 -26.128  1.00  0.00              
ATOM   1050  C   THR A  64      42.696 -17.125 -25.318  1.00  0.00              
ATOM   1051  O   THR A  64      42.225 -18.161 -25.824  1.00  0.00              
ATOM   1052  CB  THR A  64      45.035 -16.253 -25.721  1.00  0.00              
ATOM   1053  OG1 THR A  64      45.812 -15.335 -26.501  1.00  0.00              
ATOM   1054  CG2 THR A  64      45.553 -17.666 -25.942  1.00  0.00              
ATOM   1055  H   THR A  64      43.574 -14.168 -25.371  1.00  0.00              
ATOM   1056  HA  THR A  64      43.450 -16.393 -27.185  1.00  0.00              
ATOM   1057  HB  THR A  64      45.142 -15.994 -24.667  1.00  0.00              
ATOM   1058  HG1 THR A  64      45.720 -14.450 -26.139  1.00  0.00              
ATOM   1059 1HG2 THR A  64      46.601 -17.719 -25.649  1.00  0.00              
ATOM   1060 2HG2 THR A  64      44.971 -18.365 -25.341  1.00  0.00              
ATOM   1061 3HG2 THR A  64      45.458 -17.927 -26.996  1.00  0.00              
ATOM   1062  N   VAL A  65      42.405 -16.776 -24.077  1.00  0.00              
ATOM   1063  CA  VAL A  65      41.740 -17.766 -23.230  1.00  0.00              
ATOM   1064  C   VAL A  65      40.303 -17.973 -23.635  1.00  0.00              
ATOM   1065  O   VAL A  65      39.848 -19.099 -23.827  1.00  0.00              
ATOM   1066  CB  VAL A  65      41.858 -17.407 -21.746  1.00  0.00              
ATOM   1067  CG1 VAL A  65      41.009 -18.360 -20.913  1.00  0.00              
ATOM   1068  CG2 VAL A  65      43.328 -17.528 -21.360  1.00  0.00              
ATOM   1069  H   VAL A  65      42.620 -15.867 -23.695  1.00  0.00              
ATOM   1070  HA  VAL A  65      42.222 -18.732 -23.384  1.00  0.00              
ATOM   1071  HB  VAL A  65      41.504 -16.387 -21.599  1.00  0.00              
ATOM   1072 1HG1 VAL A  65      41.097 -18.098 -19.858  1.00  0.00              
ATOM   1073 2HG1 VAL A  65      39.966 -18.280 -21.219  1.00  0.00              
ATOM   1074 3HG1 VAL A  65      41.355 -19.382 -21.062  1.00  0.00              
ATOM   1075 1HG2 VAL A  65      43.449 -17.278 -20.306  1.00  0.00              
ATOM   1076 2HG2 VAL A  65      43.667 -18.549 -21.533  1.00  0.00              
ATOM   1077 3HG2 VAL A  65      43.921 -16.841 -21.966  1.00  0.00              
ATOM   1078  N   VAL A  66      39.618 -16.864 -23.853  1.00  0.00              
ATOM   1079  CA  VAL A  66      38.206 -16.885 -24.152  1.00  0.00              
ATOM   1080  C   VAL A  66      37.953 -17.560 -25.501  1.00  0.00              
ATOM   1081  O   VAL A  66      37.039 -18.366 -25.670  1.00  0.00              
ATOM   1082  CB  VAL A  66      37.645 -15.451 -24.172  1.00  0.00              
ATOM   1083  CG1 VAL A  66      36.215 -15.445 -24.691  1.00  0.00              
ATOM   1084  CG2 VAL A  66      37.715 -14.848 -22.777  1.00  0.00              
ATOM   1085  H   VAL A  66      40.098 -15.977 -23.808  1.00  0.00              
ATOM   1086  HA  VAL A  66      37.698 -17.466 -23.381  1.00  0.00              
ATOM   1087  HB  VAL A  66      38.239 -14.848 -24.859  1.00  0.00              
ATOM   1088 1HG1 VAL A  66      35.835 -14.423 -24.699  1.00  0.00              
ATOM   1089 2HG1 VAL A  66      36.195 -15.847 -25.704  1.00  0.00              
ATOM   1090 3HG1 VAL A  66      35.590 -16.059 -24.043  1.00  0.00              
ATOM   1091 1HG2 VAL A  66      37.318 -13.834 -22.798  1.00  0.00              
ATOM   1092 2HG2 VAL A  66      37.126 -15.455 -22.089  1.00  0.00              
ATOM   1093 3HG2 VAL A  66      38.752 -14.825 -22.442  1.00  0.00              
ATOM   1094  N   GLU A  67      38.778 -17.226 -26.462  1.00  0.00              
ATOM   1095  CA  GLU A  67      38.729 -17.871 -27.771  1.00  0.00              
ATOM   1096  C   GLU A  67      38.893 -19.397 -27.675  1.00  0.00              
ATOM   1097  O   GLU A  67      38.135 -20.132 -28.315  1.00  0.00              
ATOM   1098  CB  GLU A  67      39.814 -17.289 -28.679  1.00  0.00              
ATOM   1099  CG  GLU A  67      39.833 -17.868 -30.087  1.00  0.00              
ATOM   1100  CD  GLU A  67      40.914 -17.278 -30.948  1.00  0.00              
ATOM   1101  OE1 GLU A  67      41.276 -16.148 -30.723  1.00  0.00              
ATOM   1102  OE2 GLU A  67      41.380 -17.958 -31.832  1.00  0.00              
ATOM   1103  H   GLU A  67      39.464 -16.505 -26.295  1.00  0.00              
ATOM   1104  HA  GLU A  67      37.751 -17.679 -28.215  1.00  0.00              
ATOM   1105 1HB  GLU A  67      39.679 -16.211 -28.763  1.00  0.00              
ATOM   1106 2HB  GLU A  67      40.793 -17.462 -28.233  1.00  0.00              
ATOM   1107 1HG  GLU A  67      39.982 -18.946 -30.023  1.00  0.00              
ATOM   1108 2HG  GLU A  67      38.865 -17.690 -30.554  1.00  0.00              
ATOM   1109  N   GLU A  68      39.878 -19.904 -26.909  1.00  0.00              
ATOM   1110  CA  GLU A  68      39.946 -21.366 -26.749  1.00  0.00              
ATOM   1111  C   GLU A  68      38.701 -21.878 -25.982  1.00  0.00              
ATOM   1112  O   GLU A  68      38.104 -22.892 -26.316  1.00  0.00              
ATOM   1113  CB  GLU A  68      41.225 -21.766 -26.010  1.00  0.00              
ATOM   1114  CG  GLU A  68      42.505 -21.551 -26.807  1.00  0.00              
ATOM   1115  CD  GLU A  68      42.643 -22.505 -27.960  1.00  0.00              
ATOM   1116  OE1 GLU A  68      42.678 -23.689 -27.726  1.00  0.00              
ATOM   1117  OE2 GLU A  68      42.714 -22.050 -29.077  1.00  0.00              
ATOM   1118  H   GLU A  68      40.563 -19.325 -26.444  1.00  0.00              
ATOM   1119  HA  GLU A  68      39.923 -21.824 -27.738  1.00  0.00              
ATOM   1120 1HB  GLU A  68      41.307 -21.193 -25.086  1.00  0.00              
ATOM   1121 2HB  GLU A  68      41.174 -22.820 -25.738  1.00  0.00              
ATOM   1122 1HG  GLU A  68      42.514 -20.531 -27.191  1.00  0.00              
ATOM   1123 2HG  GLU A  68      43.359 -21.667 -26.141  1.00  0.00              
ATOM   1124  N   LEU A  69      38.310 -21.168 -24.936  1.00  0.00              
ATOM   1125  CA  LEU A  69      37.172 -21.602 -24.140  1.00  0.00              
ATOM   1126  C   LEU A  69      35.846 -21.878 -24.914  1.00  0.00              
ATOM   1127  O   LEU A  69      35.084 -22.749 -24.537  1.00  0.00              
ATOM   1128  CB  LEU A  69      36.911 -20.540 -23.065  1.00  0.00              
ATOM   1129  CG  LEU A  69      35.759 -20.841 -22.098  1.00  0.00              
ATOM   1130  CD1 LEU A  69      36.045 -22.140 -21.357  1.00  0.00              
ATOM   1131  CD2 LEU A  69      35.595 -19.682 -21.126  1.00  0.00              
ATOM   1132  H   LEU A  69      38.796 -20.321 -24.679  1.00  0.00              
ATOM   1133  HA  LEU A  69      37.411 -22.565 -23.690  1.00  0.00              
ATOM   1134 1HB  LEU A  69      37.816 -20.415 -22.473  1.00  0.00              
ATOM   1135 2HB  LEU A  69      36.690 -19.593 -23.558  1.00  0.00              
ATOM   1136  HG  LEU A  69      34.836 -20.975 -22.662  1.00  0.00              
ATOM   1137 1HD1 LEU A  69      35.226 -22.355 -20.669  1.00  0.00              
ATOM   1138 2HD1 LEU A  69      36.138 -22.956 -22.074  1.00  0.00              
ATOM   1139 3HD1 LEU A  69      36.973 -22.042 -20.795  1.00  0.00              
ATOM   1140 1HD2 LEU A  69      34.776 -19.896 -20.439  1.00  0.00              
ATOM   1141 2HD2 LEU A  69      36.517 -19.548 -20.561  1.00  0.00              
ATOM   1142 3HD2 LEU A  69      35.374 -18.770 -21.681  1.00  0.00              
ATOM   1143  N   PHE A  70      35.548 -21.134 -25.975  1.00  0.00              
ATOM   1144  CA  PHE A  70      34.270 -21.361 -26.725  1.00  0.00              
ATOM   1145  C   PHE A  70      34.542 -21.808 -28.159  1.00  0.00              
ATOM   1146  O   PHE A  70      33.690 -21.730 -29.050  1.00  0.00              
ATOM   1147  CB  PHE A  70      33.398 -20.087 -26.727  1.00  0.00              
ATOM   1148  CG  PHE A  70      32.997 -19.596 -25.329  1.00  0.00              
ATOM   1149  CD1 PHE A  70      31.986 -20.232 -24.603  1.00  0.00              
ATOM   1150  CD2 PHE A  70      33.604 -18.495 -24.766  1.00  0.00              
ATOM   1151  CE1 PHE A  70      31.615 -19.798 -23.337  1.00  0.00              
ATOM   1152  CE2 PHE A  70      33.253 -18.061 -23.493  1.00  0.00              
ATOM   1153  CZ  PHE A  70      32.253 -18.723 -22.771  1.00  0.00              
ATOM   1154  H   PHE A  70      36.179 -20.409 -26.287  1.00  0.00              
ATOM   1155  HA  PHE A  70      33.715 -22.158 -26.229  1.00  0.00              
ATOM   1156 1HB  PHE A  70      33.933 -19.280 -27.226  1.00  0.00              
ATOM   1157 2HB  PHE A  70      32.485 -20.272 -27.293  1.00  0.00              
ATOM   1158  HD1 PHE A  70      31.476 -21.091 -25.040  1.00  0.00              
ATOM   1159  HD2 PHE A  70      34.383 -17.975 -25.324  1.00  0.00              
ATOM   1160  HE1 PHE A  70      30.820 -20.311 -22.798  1.00  0.00              
ATOM   1161  HE2 PHE A  70      33.759 -17.200 -23.056  1.00  0.00              
ATOM   1162  HZ  PHE A  70      31.980 -18.391 -21.771  1.00  0.00              
ATOM   1163  N   ARG A  71      35.766 -22.257 -28.395  1.00  0.00              
ATOM   1164  CA  ARG A  71      36.151 -22.649 -29.721  1.00  0.00              
ATOM   1165  C   ARG A  71      35.276 -23.782 -30.225  1.00  0.00              
ATOM   1166  O   ARG A  71      34.843 -23.735 -31.360  1.00  0.00              
ATOM   1167  CB  ARG A  71      37.611 -23.078 -29.746  1.00  0.00              
ATOM   1168  CG  ARG A  71      38.144 -23.454 -31.119  1.00  0.00              
ATOM   1169  CD  ARG A  71      39.578 -23.837 -31.066  1.00  0.00              
ATOM   1170  NE  ARG A  71      40.427 -22.710 -30.713  1.00  0.00              
ATOM   1171  CZ  ARG A  71      40.713 -21.681 -31.534  1.00  0.00              
ATOM   1172  NH1 ARG A  71      40.211 -21.650 -32.749  1.00  0.00              
ATOM   1173  NH2 ARG A  71      41.497 -20.702 -31.118  1.00  0.00              
ATOM   1174  H   ARG A  71      36.440 -22.328 -27.646  1.00  0.00              
ATOM   1175  HA  ARG A  71      36.029 -21.793 -30.385  1.00  0.00              
ATOM   1176 1HB  ARG A  71      38.233 -22.272 -29.360  1.00  0.00              
ATOM   1177 2HB  ARG A  71      37.748 -23.939 -29.092  1.00  0.00              
ATOM   1178 1HG  ARG A  71      37.578 -24.300 -31.510  1.00  0.00              
ATOM   1179 2HG  ARG A  71      38.040 -22.605 -31.795  1.00  0.00              
ATOM   1180 1HD  ARG A  71      39.719 -24.617 -30.319  1.00  0.00              
ATOM   1181 2HD  ARG A  71      39.892 -24.208 -32.041  1.00  0.00              
ATOM   1182  HE  ARG A  71      40.831 -22.699 -29.786  1.00  0.00              
ATOM   1183 1HH1 ARG A  71      39.611 -22.399 -33.067  1.00  0.00              
ATOM   1184 2HH1 ARG A  71      40.425 -20.879 -33.364  1.00  0.00              
ATOM   1185 1HH2 ARG A  71      41.883 -20.726 -30.184  1.00  0.00              
ATOM   1186 2HH2 ARG A  71      41.711 -19.931 -31.733  1.00  0.00              
ATOM   1187  N   ASP A  72      35.028 -24.786 -29.383  1.00  0.00              
ATOM   1188  CA  ASP A  72      34.198 -25.931 -29.766  1.00  0.00              
ATOM   1189  C   ASP A  72      32.730 -25.839 -29.361  1.00  0.00              
ATOM   1190  O   ASP A  72      32.064 -26.861 -29.227  1.00  0.00              
ATOM   1191  CB  ASP A  72      34.790 -27.209 -29.167  1.00  0.00              
ATOM   1192  CG  ASP A  72      34.857 -27.176 -27.646  1.00  0.00              
ATOM   1193  OD1 ASP A  72      34.576 -26.145 -27.081  1.00  0.00              
ATOM   1194  OD2 ASP A  72      35.189 -28.180 -27.064  1.00  0.00              
ATOM   1195  H   ASP A  72      35.424 -24.754 -28.455  1.00  0.00              
ATOM   1196  HA  ASP A  72      34.210 -26.019 -30.852  1.00  0.00              
ATOM   1197 1HB  ASP A  72      34.189 -28.066 -29.471  1.00  0.00              
ATOM   1198 2HB  ASP A  72      35.797 -27.361 -29.557  1.00  0.00              
ATOM   1199  N   GLY A  73      32.235 -24.641 -29.085  1.00  0.00              
ATOM   1200  CA  GLY A  73      30.846 -24.529 -28.710  1.00  0.00              
ATOM   1201  C   GLY A  73      30.666 -23.781 -27.416  1.00  0.00              
ATOM   1202  O   GLY A  73      31.636 -23.421 -26.745  1.00  0.00              
ATOM   1203  H   GLY A  73      32.801 -23.806 -29.130  1.00  0.00              
ATOM   1204 1HA  GLY A  73      30.296 -24.017 -29.500  1.00  0.00              
ATOM   1205 2HA  GLY A  73      30.415 -25.524 -28.612  1.00  0.00              
ATOM   1206  N   VAL A  74      29.408 -23.586 -27.050  1.00  0.00              
ATOM   1207  CA  VAL A  74      29.054 -22.828 -25.902  1.00  0.00              
ATOM   1208  C   VAL A  74      28.103 -23.676 -25.068  1.00  0.00              
ATOM   1209  O   VAL A  74      27.157 -24.288 -25.594  1.00  0.00              
ATOM   1210  CB  VAL A  74      28.390 -21.499 -26.307  1.00  0.00              
ATOM   1211  CG1 VAL A  74      27.995 -20.702 -25.073  1.00  0.00              
ATOM   1212  CG2 VAL A  74      29.334 -20.696 -27.188  1.00  0.00              
ATOM   1213  H   VAL A  74      28.676 -23.995 -27.613  1.00  0.00              
ATOM   1214  HA  VAL A  74      29.969 -22.549 -25.376  1.00  0.00              
ATOM   1215  HB  VAL A  74      27.474 -21.714 -26.857  1.00  0.00              
ATOM   1216 1HG1 VAL A  74      27.527 -19.766 -25.378  1.00  0.00              
ATOM   1217 2HG1 VAL A  74      27.291 -21.282 -24.475  1.00  0.00              
ATOM   1218 3HG1 VAL A  74      28.884 -20.486 -24.480  1.00  0.00              
ATOM   1219 1HG2 VAL A  74      28.858 -19.758 -27.472  1.00  0.00              
ATOM   1220 2HG2 VAL A  74      30.253 -20.485 -26.640  1.00  0.00              
ATOM   1221 3HG2 VAL A  74      29.570 -21.268 -28.086  1.00  0.00              
ATOM   1222  N   ASN A  75      28.333 -23.682 -23.756  1.00  0.00              
ATOM   1223  CA  ASN A  75      27.394 -24.259 -22.808  1.00  0.00              
ATOM   1224  C   ASN A  75      27.540 -23.486 -21.508  1.00  0.00              
ATOM   1225  O   ASN A  75      28.395 -22.624 -21.404  1.00  0.00              
ATOM   1226  CB  ASN A  75      27.637 -25.744 -22.608  1.00  0.00              
ATOM   1227  CG  ASN A  75      28.973 -26.031 -21.981  1.00  0.00              
ATOM   1228  OD1 ASN A  75      29.337 -25.430 -20.963  1.00  0.00              
ATOM   1229  ND2 ASN A  75      29.711 -26.939 -22.567  1.00  0.00              
ATOM   1230  H   ASN A  75      29.190 -23.272 -23.412  1.00  0.00              
ATOM   1231  HA  ASN A  75      26.384 -24.135 -23.203  1.00  0.00              
ATOM   1232 1HB  ASN A  75      26.853 -26.158 -21.973  1.00  0.00              
ATOM   1233 2HB  ASN A  75      27.583 -26.254 -23.570  1.00  0.00              
ATOM   1234 1HD2 ASN A  75      30.609 -27.171 -22.194  1.00  0.00              
ATOM   1235 2HD2 ASN A  75      29.376 -27.400 -23.389  1.00  0.00              
ATOM   1236  N   TRP A  76      26.717 -23.773 -20.518  1.00  0.00              
ATOM   1237  CA  TRP A  76      26.741 -22.968 -19.320  1.00  0.00              
ATOM   1238  C   TRP A  76      27.987 -23.204 -18.507  1.00  0.00              
ATOM   1239  O   TRP A  76      28.426 -22.320 -17.759  1.00  0.00              
ATOM   1240  CB  TRP A  76      25.506 -23.239 -18.459  1.00  0.00              
ATOM   1241  CG  TRP A  76      24.247 -22.600 -19.003  1.00  0.00              
ATOM   1242  CD1 TRP A  76      23.091 -23.251 -19.461  1.00  0.00              
ATOM   1243  CD2 TRP A  76      23.959 -21.155 -19.163  1.00  0.00              
ATOM   1244  NE1 TRP A  76      22.149 -22.346 -19.867  1.00  0.00              
ATOM   1245  CE2 TRP A  76      22.601 -21.070 -19.725  1.00  0.00              
ATOM   1246  CE3 TRP A  76      24.644 -19.974 -18.863  1.00  0.00              
ATOM   1247  CZ2 TRP A  76      21.989 -19.853 -19.990  1.00  0.00              
ATOM   1248  CZ3 TRP A  76      24.030 -18.758 -19.173  1.00  0.00              
ATOM   1249  CH2 TRP A  76      22.726 -18.701 -19.711  1.00  0.00              
ATOM   1250  H   TRP A  76      26.069 -24.546 -20.578  1.00  0.00              
ATOM   1251  HA  TRP A  76      26.737 -21.917 -19.609  1.00  0.00              
ATOM   1252 1HB  TRP A  76      25.343 -24.314 -18.385  1.00  0.00              
ATOM   1253 2HB  TRP A  76      25.676 -22.864 -17.450  1.00  0.00              
ATOM   1254  HD1 TRP A  76      22.956 -24.331 -19.492  1.00  0.00              
ATOM   1255  HE1 TRP A  76      21.233 -22.571 -20.228  1.00  0.00              
ATOM   1256  HE3 TRP A  76      25.629 -19.997 -18.399  1.00  0.00              
ATOM   1257  HZ2 TRP A  76      20.979 -19.788 -20.395  1.00  0.00              
ATOM   1258  HZ3 TRP A  76      24.596 -17.846 -18.984  1.00  0.00              
ATOM   1259  HH2 TRP A  76      22.288 -17.723 -19.913  1.00  0.00              
ATOM   1260  N   GLY A  77      28.551 -24.408 -18.597  1.00  0.00              
ATOM   1261  CA  GLY A  77      29.771 -24.681 -17.862  1.00  0.00              
ATOM   1262  C   GLY A  77      30.858 -23.760 -18.360  1.00  0.00              
ATOM   1263  O   GLY A  77      31.608 -23.155 -17.580  1.00  0.00              
ATOM   1264  H   GLY A  77      28.147 -25.138 -19.167  1.00  0.00              
ATOM   1265 1HA  GLY A  77      29.594 -24.534 -16.797  1.00  0.00              
ATOM   1266 2HA  GLY A  77      30.052 -25.724 -18.000  1.00  0.00              
ATOM   1267  N   ARG A  78      30.944 -23.626 -19.672  1.00  0.00              
ATOM   1268  CA  ARG A  78      31.921 -22.676 -20.255  1.00  0.00              
ATOM   1269  C   ARG A  78      31.662 -21.212 -19.915  1.00  0.00              
ATOM   1270  O   ARG A  78      32.592 -20.461 -19.710  1.00  0.00              
ATOM   1271  CB  ARG A  78      31.941 -22.815 -21.770  1.00  0.00              
ATOM   1272  CG  ARG A  78      32.129 -24.235 -22.280  1.00  0.00              
ATOM   1273  CD  ARG A  78      33.498 -24.741 -22.004  1.00  0.00              
ATOM   1274  NE  ARG A  78      33.693 -26.086 -22.521  1.00  0.00              
ATOM   1275  CZ  ARG A  78      34.182 -26.372 -23.743  1.00  0.00              
ATOM   1276  NH1 ARG A  78      34.521 -25.400 -24.560  1.00  0.00              
ATOM   1277  NH2 ARG A  78      34.322 -27.631 -24.121  1.00  0.00              
ATOM   1278  H   ARG A  78      30.351 -24.163 -20.289  1.00  0.00              
ATOM   1279  HA  ARG A  78      32.892 -22.849 -19.789  1.00  0.00              
ATOM   1280 1HB  ARG A  78      31.007 -22.437 -22.182  1.00  0.00              
ATOM   1281 2HB  ARG A  78      32.748 -22.207 -22.180  1.00  0.00              
ATOM   1282 1HG  ARG A  78      31.414 -24.895 -21.789  1.00  0.00              
ATOM   1283 2HG  ARG A  78      31.965 -24.259 -23.358  1.00  0.00              
ATOM   1284 1HD  ARG A  78      34.230 -24.085 -22.475  1.00  0.00              
ATOM   1285 2HD  ARG A  78      33.668 -24.761 -20.929  1.00  0.00              
ATOM   1286  HE  ARG A  78      33.443 -26.861 -21.921  1.00  0.00              
ATOM   1287 1HH1 ARG A  78      34.414 -24.437 -24.272  1.00  0.00              
ATOM   1288 2HH1 ARG A  78      34.888 -25.614 -25.476  1.00  0.00              
ATOM   1289 1HH2 ARG A  78      34.062 -28.379 -23.493  1.00  0.00              
ATOM   1290 2HH2 ARG A  78      34.689 -27.846 -25.036  1.00  0.00              
ATOM   1291  N   ILE A  79      30.413 -20.784 -19.868  1.00  0.00              
ATOM   1292  CA  ILE A  79      30.168 -19.408 -19.473  1.00  0.00              
ATOM   1293  C   ILE A  79      30.565 -19.134 -17.997  1.00  0.00              
ATOM   1294  O   ILE A  79      31.116 -18.065 -17.691  1.00  0.00              
ATOM   1295  CB  ILE A  79      28.685 -19.054 -19.686  1.00  0.00              
ATOM   1296  CG1 ILE A  79      28.354 -19.016 -21.180  1.00  0.00              
ATOM   1297  CG2 ILE A  79      28.356 -17.722 -19.030  1.00  0.00              
ATOM   1298  CD1 ILE A  79      26.873 -18.949 -21.476  1.00  0.00              
ATOM   1299  H   ILE A  79      29.628 -21.377 -20.097  1.00  0.00              
ATOM   1300  HA  ILE A  79      30.821 -18.759 -20.055  1.00  0.00              
ATOM   1301  HB  ILE A  79      28.059 -19.829 -19.244  1.00  0.00              
ATOM   1302 1HG1 ILE A  79      28.833 -18.150 -21.636  1.00  0.00              
ATOM   1303 2HG1 ILE A  79      28.758 -19.905 -21.665  1.00  0.00              
ATOM   1304 1HG2 ILE A  79      27.304 -17.487 -19.191  1.00  0.00              
ATOM   1305 2HG2 ILE A  79      28.555 -17.784 -17.961  1.00  0.00              
ATOM   1306 3HG2 ILE A  79      28.974 -16.938 -19.469  1.00  0.00              
ATOM   1307 1HD1 ILE A  79      26.719 -18.925 -22.555  1.00  0.00              
ATOM   1308 2HD1 ILE A  79      26.378 -19.826 -21.058  1.00  0.00              
ATOM   1309 3HD1 ILE A  79      26.454 -18.048 -21.031  1.00  0.00              
ATOM   1310  N   VAL A  80      30.321 -20.095 -17.105  1.00  0.00              
ATOM   1311  CA  VAL A  80      30.805 -19.974 -15.721  1.00  0.00              
ATOM   1312  C   VAL A  80      32.339 -19.918 -15.754  1.00  0.00              
ATOM   1313  O   VAL A  80      32.920 -19.128 -15.045  1.00  0.00              
ATOM   1314  CB  VAL A  80      30.338 -21.164 -14.862  1.00  0.00              
ATOM   1315  CG1 VAL A  80      31.015 -21.136 -13.500  1.00  0.00              
ATOM   1316  CG2 VAL A  80      28.825 -21.132 -14.712  1.00  0.00              
ATOM   1317  H   VAL A  80      29.800 -20.918 -17.374  1.00  0.00              
ATOM   1318  HA  VAL A  80      30.381 -19.070 -15.284  1.00  0.00              
ATOM   1319  HB  VAL A  80      30.636 -22.092 -15.350  1.00  0.00              
ATOM   1320 1HG1 VAL A  80      30.674 -21.984 -12.906  1.00  0.00              
ATOM   1321 2HG1 VAL A  80      32.096 -21.196 -13.629  1.00  0.00              
ATOM   1322 3HG1 VAL A  80      30.761 -20.209 -12.986  1.00  0.00              
ATOM   1323 1HG2 VAL A  80      28.501 -21.977 -14.105  1.00  0.00              
ATOM   1324 2HG2 VAL A  80      28.526 -20.201 -14.230  1.00  0.00              
ATOM   1325 3HG2 VAL A  80      28.360 -21.195 -15.697  1.00  0.00              
ATOM   1326  N   ALA A  81      33.005 -20.735 -16.582  1.00  0.00              
ATOM   1327  CA  ALA A  81      34.474 -20.598 -16.686  1.00  0.00              
ATOM   1328  C   ALA A  81      34.927 -19.179 -17.116  1.00  0.00              
ATOM   1329  O   ALA A  81      35.899 -18.595 -16.558  1.00  0.00              
ATOM   1330  CB  ALA A  81      35.081 -21.664 -17.611  1.00  0.00              
ATOM   1331  H   ALA A  81      32.536 -21.438 -17.135  1.00  0.00              
ATOM   1332  HA  ALA A  81      34.897 -20.729 -15.690  1.00  0.00              
ATOM   1333 1HB  ALA A  81      36.162 -21.530 -17.661  1.00  0.00              
ATOM   1334 2HB  ALA A  81      34.857 -22.657 -17.220  1.00  0.00              
ATOM   1335 3HB  ALA A  81      34.657 -21.564 -18.609  1.00  0.00              
ATOM   1336  N   PHE A  82      34.188 -18.631 -18.076  1.00  0.00              
ATOM   1337  CA  PHE A  82      34.363 -17.263 -18.565  1.00  0.00              
ATOM   1338  C   PHE A  82      34.277 -16.205 -17.423  1.00  0.00              
ATOM   1339  O   PHE A  82      35.185 -15.379 -17.241  1.00  0.00              
ATOM   1340  CB  PHE A  82      33.369 -17.046 -19.749  1.00  0.00              
ATOM   1341  CG  PHE A  82      33.292 -15.624 -20.291  1.00  0.00              
ATOM   1342  CD1 PHE A  82      34.212 -15.168 -21.236  1.00  0.00              
ATOM   1343  CD2 PHE A  82      32.244 -14.797 -19.942  1.00  0.00              
ATOM   1344  CE1 PHE A  82      34.119 -13.900 -21.751  1.00  0.00              
ATOM   1345  CE2 PHE A  82      32.147 -13.506 -20.443  1.00  0.00              
ATOM   1346  CZ  PHE A  82      33.079 -13.054 -21.349  1.00  0.00              
ATOM   1347  H   PHE A  82      33.466 -19.210 -18.481  1.00  0.00              
ATOM   1348  HA  PHE A  82      35.389 -17.149 -18.917  1.00  0.00              
ATOM   1349 1HB  PHE A  82      33.646 -17.694 -20.580  1.00  0.00              
ATOM   1350 2HB  PHE A  82      32.364 -17.327 -19.436  1.00  0.00              
ATOM   1351  HD1 PHE A  82      35.011 -15.834 -21.565  1.00  0.00              
ATOM   1352  HD2 PHE A  82      31.508 -15.159 -19.223  1.00  0.00              
ATOM   1353  HE1 PHE A  82      34.855 -13.551 -22.474  1.00  0.00              
ATOM   1354  HE2 PHE A  82      31.338 -12.850 -20.122  1.00  0.00              
ATOM   1355  HZ  PHE A  82      33.011 -12.044 -21.751  1.00  0.00              
ATOM   1356  N   PHE A  83      33.239 -16.266 -16.616  1.00  0.00              
ATOM   1357  CA  PHE A  83      33.143 -15.334 -15.495  1.00  0.00              
ATOM   1358  C   PHE A  83      34.271 -15.470 -14.489  1.00  0.00              
ATOM   1359  O   PHE A  83      34.759 -14.461 -13.950  1.00  0.00              
ATOM   1360  CB  PHE A  83      31.773 -15.417 -14.802  1.00  0.00              
ATOM   1361  CG  PHE A  83      30.723 -14.608 -15.500  1.00  0.00              
ATOM   1362  CD1 PHE A  83      29.919 -15.189 -16.471  1.00  0.00              
ATOM   1363  CD2 PHE A  83      30.628 -13.243 -15.280  1.00  0.00              
ATOM   1364  CE1 PHE A  83      28.989 -14.443 -17.180  1.00  0.00              
ATOM   1365  CE2 PHE A  83      29.719 -12.483 -15.989  1.00  0.00              
ATOM   1366  CZ  PHE A  83      28.901 -13.083 -16.948  1.00  0.00              
ATOM   1367  H   PHE A  83      32.505 -16.946 -16.754  1.00  0.00              
ATOM   1368  HA  PHE A  83      33.267 -14.320 -15.877  1.00  0.00              
ATOM   1369 1HB  PHE A  83      31.448 -16.456 -14.763  1.00  0.00              
ATOM   1370 2HB  PHE A  83      31.864 -15.064 -13.775  1.00  0.00              
ATOM   1371  HD1 PHE A  83      30.023 -16.254 -16.680  1.00  0.00              
ATOM   1372  HD2 PHE A  83      31.267 -12.772 -14.532  1.00  0.00              
ATOM   1373  HE1 PHE A  83      28.340 -14.931 -17.907  1.00  0.00              
ATOM   1374  HE2 PHE A  83      29.641 -11.412 -15.801  1.00  0.00              
ATOM   1375  HZ  PHE A  83      28.195 -12.477 -17.513  1.00  0.00              
ATOM   1376  N   GLU A  84      34.673 -16.701 -14.196  1.00  0.00              
ATOM   1377  CA  GLU A  84      35.743 -16.903 -13.205  1.00  0.00              
ATOM   1378  C   GLU A  84      37.043 -16.378 -13.737  1.00  0.00              
ATOM   1379  O   GLU A  84      37.796 -15.752 -13.010  1.00  0.00              
ATOM   1380  CB  GLU A  84      35.866 -18.362 -12.811  1.00  0.00              
ATOM   1381  CG  GLU A  84      34.649 -18.775 -11.999  1.00  0.00              
ATOM   1382  CD  GLU A  84      34.605 -17.941 -10.734  1.00  0.00              
ATOM   1383  OE1 GLU A  84      35.649 -17.900 -10.053  1.00  0.00              
ATOM   1384  OE2 GLU A  84      33.573 -17.281 -10.446  1.00  0.00              
ATOM   1385  H   GLU A  84      34.258 -17.507 -14.642  1.00  0.00              
ATOM   1386  HA  GLU A  84      35.498 -16.329 -12.311  1.00  0.00              
ATOM   1387 1HB  GLU A  84      35.949 -18.975 -13.709  1.00  0.00              
ATOM   1388 2HB  GLU A  84      36.777 -18.507 -12.231  1.00  0.00              
ATOM   1389 1HG  GLU A  84      33.754 -18.620 -12.600  1.00  0.00              
ATOM   1390 2HG  GLU A  84      34.721 -19.838 -11.771  1.00  0.00              
ATOM   1391  N   PHE A  85      37.256 -16.581 -15.039  1.00  0.00              
ATOM   1392  CA  PHE A  85      38.406 -16.053 -15.697  1.00  0.00              
ATOM   1393  C   PHE A  85      38.415 -14.518 -15.646  1.00  0.00              
ATOM   1394  O   PHE A  85      39.410 -13.931 -15.255  1.00  0.00              
ATOM   1395  CB  PHE A  85      38.441 -16.538 -17.148  1.00  0.00              
ATOM   1396  CG  PHE A  85      39.504 -15.880 -17.981  1.00  0.00              
ATOM   1397  CD1 PHE A  85      40.847 -16.052 -17.679  1.00  0.00              
ATOM   1398  CD2 PHE A  85      39.164 -15.088 -19.067  1.00  0.00              
ATOM   1399  CE1 PHE A  85      41.826 -15.447 -18.445  1.00  0.00              
ATOM   1400  CE2 PHE A  85      40.140 -14.484 -19.835  1.00  0.00              
ATOM   1401  CZ  PHE A  85      41.473 -14.663 -19.523  1.00  0.00              
ATOM   1402  H   PHE A  85      36.589 -17.120 -15.571  1.00  0.00              
ATOM   1403  HA  PHE A  85      39.295 -16.379 -15.156  1.00  0.00              
ATOM   1404 1HB  PHE A  85      38.611 -17.614 -17.168  1.00  0.00              
ATOM   1405 2HB  PHE A  85      37.477 -16.350 -17.617  1.00  0.00              
ATOM   1406  HD1 PHE A  85      41.126 -16.672 -16.827  1.00  0.00              
ATOM   1407  HD2 PHE A  85      38.111 -14.946 -19.314  1.00  0.00              
ATOM   1408  HE1 PHE A  85      42.877 -15.590 -18.197  1.00  0.00              
ATOM   1409  HE2 PHE A  85      39.859 -13.864 -20.687  1.00  0.00              
ATOM   1410  HZ  PHE A  85      42.243 -14.186 -20.126  1.00  0.00              
ATOM   1411  N   GLY A  86      37.309 -13.874 -15.990  1.00  0.00              
ATOM   1412  CA  GLY A  86      37.261 -12.408 -15.937  1.00  0.00              
ATOM   1413  C   GLY A  86      37.413 -11.878 -14.489  1.00  0.00              
ATOM   1414  O   GLY A  86      38.088 -10.888 -14.251  1.00  0.00              
ATOM   1415  H   GLY A  86      36.491 -14.383 -16.291  1.00  0.00              
ATOM   1416 1HA  GLY A  86      38.055 -11.994 -16.559  1.00  0.00              
ATOM   1417 2HA  GLY A  86      36.315 -12.060 -16.351  1.00  0.00              
ATOM   1418  N   GLY A  87      36.811 -12.556 -13.516  1.00  0.00              
ATOM   1419  CA  GLY A  87      36.803 -12.092 -12.131  1.00  0.00              
ATOM   1420  C   GLY A  87      38.225 -12.025 -11.657  1.00  0.00              
ATOM   1421  O   GLY A  87      38.636 -10.996 -11.164  1.00  0.00              
ATOM   1422  H   GLY A  87      36.346 -13.422 -13.748  1.00  0.00              
ATOM   1423 1HA  GLY A  87      36.320 -11.116 -12.077  1.00  0.00              
ATOM   1424 2HA  GLY A  87      36.213 -12.776 -11.522  1.00  0.00              
ATOM   1425  N   VAL A  88      39.005 -13.095 -11.851  1.00  0.00              
ATOM   1426  CA  VAL A  88      40.363 -13.100 -11.364  1.00  0.00              
ATOM   1427  C   VAL A  88      41.293 -12.117 -12.129  1.00  0.00              
ATOM   1428  O   VAL A  88      42.270 -11.606 -11.559  1.00  0.00              
ATOM   1429  CB  VAL A  88      40.928 -14.530 -11.468  1.00  0.00              
ATOM   1430  CG1 VAL A  88      41.160 -14.906 -12.924  1.00  0.00              
ATOM   1431  CG2 VAL A  88      42.220 -14.635 -10.671  1.00  0.00              
ATOM   1432  H   VAL A  88      38.653 -13.907 -12.337  1.00  0.00              
ATOM   1433  HA  VAL A  88      40.372 -12.683 -10.356  1.00  0.00              
ATOM   1434  HB  VAL A  88      40.196 -15.230 -11.067  1.00  0.00              
ATOM   1435 1HG1 VAL A  88      41.559 -15.919 -12.978  1.00  0.00              
ATOM   1436 2HG1 VAL A  88      40.216 -14.859 -13.466  1.00  0.00              
ATOM   1437 3HG1 VAL A  88      41.871 -14.212 -13.370  1.00  0.00              
ATOM   1438 1HG2 VAL A  88      42.614 -15.648 -10.749  1.00  0.00              
ATOM   1439 2HG2 VAL A  88      42.951 -13.930 -11.069  1.00  0.00              
ATOM   1440 3HG2 VAL A  88      42.023 -14.401  -9.625  1.00  0.00              
ATOM   1441  N   MET A  89      40.981 -11.795 -13.381  1.00  0.00              
ATOM   1442  CA  MET A  89      41.739 -10.746 -14.056  1.00  0.00              
ATOM   1443  C   MET A  89      41.520  -9.382 -13.358  1.00  0.00              
ATOM   1444  O   MET A  89      42.464  -8.629 -13.157  1.00  0.00              
ATOM   1445  CB  MET A  89      41.339 -10.675 -15.528  1.00  0.00              
ATOM   1446  CG  MET A  89      41.787 -11.868 -16.360  1.00  0.00              
ATOM   1447  SD  MET A  89      41.220 -11.775 -18.070  1.00  0.00              
ATOM   1448  CE  MET A  89      42.221 -10.425 -18.686  1.00  0.00              
ATOM   1449  H   MET A  89      40.233 -12.258 -13.877  1.00  0.00              
ATOM   1450  HA  MET A  89      42.801 -10.966 -13.952  1.00  0.00              
ATOM   1451 1HB  MET A  89      40.256 -10.600 -15.607  1.00  0.00              
ATOM   1452 2HB  MET A  89      41.763  -9.776 -15.977  1.00  0.00              
ATOM   1453 1HG  MET A  89      42.875 -11.924 -16.361  1.00  0.00              
ATOM   1454 2HG  MET A  89      41.399 -12.786 -15.918  1.00  0.00              
ATOM   1455 1HE  MET A  89      41.985 -10.246 -19.735  1.00  0.00              
ATOM   1456 2HE  MET A  89      42.013  -9.524 -18.107  1.00  0.00              
ATOM   1457 3HE  MET A  89      43.277 -10.682 -18.591  1.00  0.00              
ATOM   1458  N   CYS A  90      40.284  -9.092 -12.966  1.00  0.00              
ATOM   1459  CA  CYS A  90      39.977  -7.866 -12.240  1.00  0.00              
ATOM   1460  C   CYS A  90      40.605  -7.860 -10.858  1.00  0.00              
ATOM   1461  O   CYS A  90      41.175  -6.839 -10.433  1.00  0.00              
ATOM   1462  CB  CYS A  90      38.465  -7.689 -12.103  1.00  0.00              
ATOM   1463  SG  CYS A  90      37.625  -7.284 -13.652  1.00  0.00              
ATOM   1464  H   CYS A  90      39.538  -9.739 -13.177  1.00  0.00              
ATOM   1465  HA  CYS A  90      40.407  -7.025 -12.785  1.00  0.00              
ATOM   1466 1HB  CYS A  90      38.025  -8.606 -11.710  1.00  0.00              
ATOM   1467 2HB  CYS A  90      38.256  -6.894 -11.388  1.00  0.00              
ATOM   1468  HG  CYS A  90      37.545  -8.534 -14.097  1.00  0.00              
ATOM   1469  N   VAL A  91      40.554  -8.997 -10.171  1.00  0.00              
ATOM   1470  CA  VAL A  91      41.185  -9.058  -8.856  1.00  0.00              
ATOM   1471  C   VAL A  91      42.682  -8.870  -8.972  1.00  0.00              
ATOM   1472  O   VAL A  91      43.260  -8.149  -8.186  1.00  0.00              
ATOM   1473  CB  VAL A  91      40.893 -10.410  -8.177  1.00  0.00              
ATOM   1474  CG1 VAL A  91      41.725 -10.562  -6.913  1.00  0.00              
ATOM   1475  CG2 VAL A  91      39.409 -10.521  -7.862  1.00  0.00              
ATOM   1476  H   VAL A  91      40.091  -9.818 -10.533  1.00  0.00              
ATOM   1477  HA  VAL A  91      40.802  -8.237  -8.249  1.00  0.00              
ATOM   1478  HB  VAL A  91      41.183 -11.215  -8.852  1.00  0.00              
ATOM   1479 1HG1 VAL A  91      41.507 -11.522  -6.446  1.00  0.00              
ATOM   1480 2HG1 VAL A  91      42.784 -10.515  -7.167  1.00  0.00              
ATOM   1481 3HG1 VAL A  91      41.482  -9.758  -6.218  1.00  0.00              
ATOM   1482 1HG2 VAL A  91      39.209 -11.479  -7.383  1.00  0.00              
ATOM   1483 2HG2 VAL A  91      39.117  -9.712  -7.192  1.00  0.00              
ATOM   1484 3HG2 VAL A  91      38.835 -10.451  -8.786  1.00  0.00              
ATOM   1485  N   GLU A  92      43.303  -9.486  -9.979  1.00  0.00              
ATOM   1486  CA  GLU A  92      44.737  -9.365 -10.162  1.00  0.00              
ATOM   1487  C   GLU A  92      45.138  -7.948 -10.589  1.00  0.00              
ATOM   1488  O   GLU A  92      46.261  -7.455 -10.298  1.00  0.00              
ATOM   1489  CB  GLU A  92      45.219 -10.380 -11.201  1.00  0.00              
ATOM   1490  CG  GLU A  92      46.732 -10.472 -11.336  1.00  0.00              
ATOM   1491  CD  GLU A  92      47.406 -10.915 -10.067  1.00  0.00              
ATOM   1492  OE1 GLU A  92      46.718 -11.329  -9.165  1.00  0.00              
ATOM   1493  OE2 GLU A  92      48.610 -10.839 -10.000  1.00  0.00              
ATOM   1494  H   GLU A  92      42.770 -10.047 -10.628  1.00  0.00              
ATOM   1495  HA  GLU A  92      45.226  -9.565  -9.208  1.00  0.00              
ATOM   1496 1HB  GLU A  92      44.845 -11.370 -10.943  1.00  0.00              
ATOM   1497 2HB  GLU A  92      44.811 -10.121 -12.179  1.00  0.00              
ATOM   1498 1HG  GLU A  92      46.973 -11.180 -12.128  1.00  0.00              
ATOM   1499 2HG  GLU A  92      47.120  -9.497 -11.627  1.00  0.00              
ATOM   1500  N   SER A  93      44.247  -7.307 -11.336  1.00  0.00              
ATOM   1501  CA  SER A  93      44.507  -5.947 -11.747  1.00  0.00              
ATOM   1502  C   SER A  93      44.703  -5.136 -10.476  1.00  0.00              
ATOM   1503  O   SER A  93      45.610  -4.343 -10.365  1.00  0.00              
ATOM   1504  CB  SER A  93      43.363  -5.394 -12.575  1.00  0.00              
ATOM   1505  OG  SER A  93      43.236  -6.091 -13.784  1.00  0.00              
ATOM   1506  H   SER A  93      43.388  -7.753 -11.625  1.00  0.00              
ATOM   1507  HA  SER A  93      45.393  -5.940 -12.383  1.00  0.00              
ATOM   1508 1HB  SER A  93      42.435  -5.470 -12.009  1.00  0.00              
ATOM   1509 2HB  SER A  93      43.537  -4.338 -12.777  1.00  0.00              
ATOM   1510  HG  SER A  93      43.052  -7.002 -13.546  1.00  0.00              
ATOM   1511  N   VAL A  94      43.840  -5.366  -9.503  1.00  0.00              
ATOM   1512  CA  VAL A  94      43.948  -4.680  -8.257  1.00  0.00              
ATOM   1513  C   VAL A  94      45.230  -5.066  -7.524  1.00  0.00              
ATOM   1514  O   VAL A  94      45.935  -4.204  -7.004  1.00  0.00              
ATOM   1515  CB  VAL A  94      42.725  -5.002  -7.377  1.00  0.00              
ATOM   1516  CG1 VAL A  94      42.919  -4.450  -5.973  1.00  0.00              
ATOM   1517  CG2 VAL A  94      41.466  -4.430  -8.012  1.00  0.00              
ATOM   1518  H   VAL A  94      43.092  -6.032  -9.634  1.00  0.00              
ATOM   1519  HA  VAL A  94      44.046  -3.613  -8.457  1.00  0.00              
ATOM   1520  HB  VAL A  94      42.628  -6.084  -7.287  1.00  0.00              
ATOM   1521 1HG1 VAL A  94      42.046  -4.687  -5.365  1.00  0.00              
ATOM   1522 2HG1 VAL A  94      43.805  -4.900  -5.525  1.00  0.00              
ATOM   1523 3HG1 VAL A  94      43.045  -3.368  -6.021  1.00  0.00              
ATOM   1524 1HG2 VAL A  94      40.606  -4.662  -7.385  1.00  0.00              
ATOM   1525 2HG2 VAL A  94      41.566  -3.349  -8.107  1.00  0.00              
ATOM   1526 3HG2 VAL A  94      41.325  -4.870  -8.999  1.00  0.00              
ATOM   1527  N   ASN A  95      45.561  -6.353  -7.559  1.00  0.00              
ATOM   1528  CA  ASN A  95      46.766  -6.838  -6.930  1.00  0.00              
ATOM   1529  C   ASN A  95      48.023  -6.171  -7.485  1.00  0.00              
ATOM   1530  O   ASN A  95      48.986  -5.917  -6.757  1.00  0.00              
ATOM   1531  CB  ASN A  95      46.855  -8.346  -7.075  1.00  0.00              
ATOM   1532  CG  ASN A  95      45.865  -9.070  -6.205  1.00  0.00              
ATOM   1533  OD1 ASN A  95      45.354  -8.511  -5.228  1.00  0.00              
ATOM   1534  ND2 ASN A  95      45.585 -10.303  -6.541  1.00  0.00              
ATOM   1535  H   ASN A  95      44.958  -7.008  -8.037  1.00  0.00              
ATOM   1536  HA  ASN A  95      46.732  -6.579  -5.871  1.00  0.00              
ATOM   1537 1HB  ASN A  95      46.677  -8.623  -8.115  1.00  0.00              
ATOM   1538 2HB  ASN A  95      47.860  -8.678  -6.815  1.00  0.00              
ATOM   1539 1HD2 ASN A  95      44.933 -10.833  -5.998  1.00  0.00              
ATOM   1540 2HD2 ASN A  95      46.022 -10.715  -7.339  1.00  0.00              
ATOM   1541  N   ARG A  96      48.012  -5.873  -8.767  1.00  0.00              
ATOM   1542  CA  ARG A  96      49.201  -5.339  -9.399  1.00  0.00              
ATOM   1543  C   ARG A  96      49.097  -3.829  -9.521  1.00  0.00              
ATOM   1544  O   ARG A  96      49.901  -3.208 -10.212  1.00  0.00              
ATOM   1545  CB  ARG A  96      49.401  -5.951 -10.778  1.00  0.00              
ATOM   1546  CG  ARG A  96      49.564  -7.463 -10.789  1.00  0.00              
ATOM   1547  CD  ARG A  96      50.856  -7.880 -10.187  1.00  0.00              
ATOM   1548  NE  ARG A  96      50.948  -9.324 -10.048  1.00  0.00              
ATOM   1549  CZ  ARG A  96      52.032  -9.981  -9.589  1.00  0.00              
ATOM   1550  NH1 ARG A  96      53.104  -9.310  -9.231  1.00  0.00              
ATOM   1551  NH2 ARG A  96      52.017 -11.300  -9.500  1.00  0.00              
ATOM   1552  H   ARG A  96      47.180  -6.012  -9.322  1.00  0.00              
ATOM   1553  HA  ARG A  96      50.059  -5.561  -8.765  1.00  0.00              
ATOM   1554 1HB  ARG A  96      48.549  -5.707 -11.411  1.00  0.00              
ATOM   1555 2HB  ARG A  96      50.288  -5.520 -11.242  1.00  0.00              
ATOM   1556 1HG  ARG A  96      48.756  -7.920 -10.218  1.00  0.00              
ATOM   1557 2HG  ARG A  96      49.532  -7.825 -11.817  1.00  0.00              
ATOM   1558 1HD  ARG A  96      51.677  -7.545 -10.820  1.00  0.00              
ATOM   1559 2HD  ARG A  96      50.957  -7.435  -9.197  1.00  0.00              
ATOM   1560  HE  ARG A  96      50.143  -9.875 -10.314  1.00  0.00              
ATOM   1561 1HH1 ARG A  96      53.116  -8.303  -9.299  1.00  0.00              
ATOM   1562 2HH1 ARG A  96      53.916  -9.803  -8.887  1.00  0.00              
ATOM   1563 1HH2 ARG A  96      51.192 -11.815  -9.776  1.00  0.00              
ATOM   1564 2HH2 ARG A  96      52.828 -11.792  -9.157  1.00  0.00              
ATOM   1565  N   GLU A  97      48.105  -3.240  -8.850  1.00  0.00              
ATOM   1566  CA  GLU A  97      47.917  -1.789  -8.890  1.00  0.00              
ATOM   1567  C   GLU A  97      47.701  -1.292 -10.296  1.00  0.00              
ATOM   1568  O   GLU A  97      48.348  -0.332 -10.744  1.00  0.00              
ATOM   1569  CB  GLU A  97      49.124  -1.073  -8.279  1.00  0.00              
ATOM   1570  CG  GLU A  97      49.385  -1.414  -6.818  1.00  0.00              
ATOM   1571  CD  GLU A  97      50.516  -0.621  -6.225  1.00  0.00              
ATOM   1572  OE1 GLU A  97      51.169   0.084  -6.956  1.00  0.00              
ATOM   1573  OE2 GLU A  97      50.727  -0.721  -5.039  1.00  0.00              
ATOM   1574  H   GLU A  97      47.470  -3.804  -8.304  1.00  0.00              
ATOM   1575  HA  GLU A  97      47.037  -1.538  -8.298  1.00  0.00              
ATOM   1576 1HB  GLU A  97      50.021  -1.323  -8.846  1.00  0.00              
ATOM   1577 2HB  GLU A  97      48.982   0.006  -8.350  1.00  0.00              
ATOM   1578 1HG  GLU A  97      48.480  -1.220  -6.244  1.00  0.00              
ATOM   1579 2HG  GLU A  97      49.611  -2.477  -6.740  1.00  0.00              
ATOM   1580  N   MET A  98      46.821  -1.980 -11.007  1.00  0.00              
ATOM   1581  CA  MET A  98      46.467  -1.586 -12.354  1.00  0.00              
ATOM   1582  C   MET A  98      44.958  -1.438 -12.452  1.00  0.00              
ATOM   1583  O   MET A  98      44.324  -2.058 -13.317  1.00  0.00              
ATOM   1584  CB  MET A  98      46.985  -2.605 -13.367  1.00  0.00              
ATOM   1585  CG  MET A  98      48.501  -2.723 -13.423  1.00  0.00              
ATOM   1586  SD  MET A  98      49.297  -1.205 -13.984  1.00  0.00              
ATOM   1587  CE  MET A  98      51.020  -1.604 -13.706  1.00  0.00              
ATOM   1588  H   MET A  98      46.386  -2.797 -10.604  1.00  0.00              
ATOM   1589  HA  MET A  98      46.955  -0.637 -12.576  1.00  0.00              
ATOM   1590 1HB  MET A  98      46.581  -3.589 -13.132  1.00  0.00              
ATOM   1591 2HB  MET A  98      46.634  -2.337 -14.365  1.00  0.00              
ATOM   1592 1HG  MET A  98      48.883  -2.967 -12.432  1.00  0.00              
ATOM   1593 2HG  MET A  98      48.779  -3.529 -14.102  1.00  0.00              
ATOM   1594 1HE  MET A  98      51.642  -0.760 -14.007  1.00  0.00              
ATOM   1595 2HE  MET A  98      51.179  -1.815 -12.648  1.00  0.00              
ATOM   1596 3HE  MET A  98      51.291  -2.481 -14.295  1.00  0.00              
ATOM   1597  N   SER A  99      44.391  -0.584 -11.607  1.00  0.00              
ATOM   1598  CA  SER A  99      42.918  -0.400 -11.517  1.00  0.00              
ATOM   1599  C   SER A  99      42.183  -0.069 -12.831  1.00  0.00              
ATOM   1600  O   SER A  99      41.096  -0.573 -13.036  1.00  0.00              
ATOM   1601  CB  SER A  99      42.623   0.700 -10.516  1.00  0.00              
ATOM   1602  OG  SER A  99      42.991   0.312  -9.221  1.00  0.00              
ATOM   1603  H   SER A  99      44.992  -0.042 -11.003  1.00  0.00              
ATOM   1604  HA  SER A  99      42.463  -1.361 -11.272  1.00  0.00              
ATOM   1605 1HB  SER A  99      43.166   1.602 -10.797  1.00  0.00              
ATOM   1606 2HB  SER A  99      41.560   0.937 -10.539  1.00  0.00              
ATOM   1607  HG  SER A  99      42.252   0.545  -8.655  1.00  0.00              
ATOM   1608  N   PRO A 100      42.782   0.746 -13.726  1.00  0.00              
ATOM   1609  CA  PRO A 100      42.093   1.048 -15.011  1.00  0.00              
ATOM   1610  C   PRO A 100      41.722  -0.201 -15.786  1.00  0.00              
ATOM   1611  O   PRO A 100      40.770  -0.177 -16.536  1.00  0.00              
ATOM   1612  CB  PRO A 100      43.132   1.876 -15.775  1.00  0.00              
ATOM   1613  CG  PRO A 100      43.925   2.544 -14.706  1.00  0.00              
ATOM   1614  CD  PRO A 100      44.060   1.499 -13.630  1.00  0.00              
ATOM   1615  HA  PRO A 100      41.204   1.663 -14.809  1.00  0.00              
ATOM   1616 1HB  PRO A 100      43.742   1.218 -16.412  1.00  0.00              
ATOM   1617 2HB  PRO A 100      42.626   2.590 -16.442  1.00  0.00              
ATOM   1618 1HG  PRO A 100      44.898   2.871 -15.103  1.00  0.00              
ATOM   1619 2HG  PRO A 100      43.405   3.448 -14.356  1.00  0.00              
ATOM   1620 1HD  PRO A 100      44.925   0.857 -13.849  1.00  0.00              
ATOM   1621 2HD  PRO A 100      44.179   1.991 -12.654  1.00  0.00              
ATOM   1622  N   LEU A 101      42.472  -1.283 -15.601  1.00  0.00              
ATOM   1623  CA  LEU A 101      42.203  -2.550 -16.304  1.00  0.00              
ATOM   1624  C   LEU A 101      40.914  -3.203 -15.849  1.00  0.00              
ATOM   1625  O   LEU A 101      40.276  -3.907 -16.635  1.00  0.00              
ATOM   1626  CB  LEU A 101      43.363  -3.530 -16.089  1.00  0.00              
ATOM   1627  CG  LEU A 101      44.690  -3.148 -16.758  1.00  0.00              
ATOM   1628  CD1 LEU A 101      45.749  -4.189 -16.418  1.00  0.00              
ATOM   1629  CD2 LEU A 101      44.488  -3.045 -18.263  1.00  0.00              
ATOM   1630  H   LEU A 101      43.250  -1.233 -14.959  1.00  0.00              
ATOM   1631  HA  LEU A 101      42.137  -2.346 -17.372  1.00  0.00              
ATOM   1632 1HB  LEU A 101      43.547  -3.623 -15.020  1.00  0.00              
ATOM   1633 2HB  LEU A 101      43.068  -4.507 -16.472  1.00  0.00              
ATOM   1634  HG  LEU A 101      45.030  -2.188 -16.371  1.00  0.00              
ATOM   1635 1HD1 LEU A 101      46.691  -3.917 -16.894  1.00  0.00              
ATOM   1636 2HD1 LEU A 101      45.886  -4.228 -15.338  1.00  0.00              
ATOM   1637 3HD1 LEU A 101      45.428  -5.165 -16.780  1.00  0.00              
ATOM   1638 1HD2 LEU A 101      45.431  -2.772 -18.738  1.00  0.00              
ATOM   1639 2HD2 LEU A 101      44.150  -4.005 -18.652  1.00  0.00              
ATOM   1640 3HD2 LEU A 101      43.740  -2.282 -18.478  1.00  0.00              
ATOM   1641  N   VAL A 102      40.507  -2.963 -14.598  1.00  0.00              
ATOM   1642  CA  VAL A 102      39.248  -3.551 -14.132  1.00  0.00              
ATOM   1643  C   VAL A 102      38.047  -3.063 -14.991  1.00  0.00              
ATOM   1644  O   VAL A 102      37.174  -3.845 -15.378  1.00  0.00              
ATOM   1645  CB  VAL A 102      39.013  -3.186 -12.655  1.00  0.00              
ATOM   1646  CG1 VAL A 102      37.618  -3.607 -12.218  1.00  0.00              
ATOM   1647  CG2 VAL A 102      40.072  -3.843 -11.784  1.00  0.00              
ATOM   1648  H   VAL A 102      41.045  -2.387 -13.965  1.00  0.00              
ATOM   1649  HA  VAL A 102      39.298  -4.631 -14.272  1.00  0.00              
ATOM   1650  HB  VAL A 102      39.071  -2.103 -12.544  1.00  0.00              
ATOM   1651 1HG1 VAL A 102      37.468  -3.341 -11.171  1.00  0.00              
ATOM   1652 2HG1 VAL A 102      36.875  -3.097 -12.831  1.00  0.00              
ATOM   1653 3HG1 VAL A 102      37.509  -4.685 -12.336  1.00  0.00              
ATOM   1654 1HG2 VAL A 102      39.900  -3.580 -10.740  1.00  0.00              
ATOM   1655 2HG2 VAL A 102      40.018  -4.925 -11.899  1.00  0.00              
ATOM   1656 3HG2 VAL A 102      41.060  -3.495 -12.087  1.00  0.00              
ATOM   1657  N   ASP A 103      38.007  -1.776 -15.308  1.00  0.00              
ATOM   1658  CA  ASP A 103      36.934  -1.275 -16.171  1.00  0.00              
ATOM   1659  C   ASP A 103      37.049  -1.790 -17.578  1.00  0.00              
ATOM   1660  O   ASP A 103      36.045  -2.135 -18.154  1.00  0.00              
ATOM   1661  CB  ASP A 103      36.934   0.255 -16.198  1.00  0.00              
ATOM   1662  CG  ASP A 103      36.524   0.871 -14.867  1.00  0.00              
ATOM   1663  OD1 ASP A 103      36.054   0.149 -14.020  1.00  0.00              
ATOM   1664  OD2 ASP A 103      36.685   2.057 -14.710  1.00  0.00              
ATOM   1665  H   ASP A 103      38.704  -1.130 -14.965  1.00  0.00              
ATOM   1666  HA  ASP A 103      35.988  -1.691 -15.822  1.00  0.00              
ATOM   1667 1HB  ASP A 103      37.930   0.615 -16.457  1.00  0.00              
ATOM   1668 2HB  ASP A 103      36.248   0.605 -16.970  1.00  0.00              
ATOM   1669  N   ASN A 104      38.264  -1.881 -18.116  1.00  0.00              
ATOM   1670  CA  ASN A 104      38.449  -2.422 -19.470  1.00  0.00              
ATOM   1671  C   ASN A 104      38.030  -3.875 -19.569  1.00  0.00              
ATOM   1672  O   ASN A 104      37.418  -4.320 -20.557  1.00  0.00              
ATOM   1673  CB  ASN A 104      39.891  -2.264 -19.916  1.00  0.00              
ATOM   1674  CG  ASN A 104      40.242  -0.840 -20.245  1.00  0.00              
ATOM   1675  OD1 ASN A 104      39.359  -0.016 -20.511  1.00  0.00              
ATOM   1676  ND2 ASN A 104      41.514  -0.534 -20.233  1.00  0.00              
ATOM   1677  H   ASN A 104      39.073  -1.576 -17.594  1.00  0.00              
ATOM   1678  HA  ASN A 104      37.839  -1.839 -20.162  1.00  0.00              
ATOM   1679 1HB  ASN A 104      40.556  -2.618 -19.128  1.00  0.00              
ATOM   1680 2HB  ASN A 104      40.069  -2.883 -20.796  1.00  0.00              
ATOM   1681 1HD2 ASN A 104      41.806   0.399 -20.444  1.00  0.00              
ATOM   1682 2HD2 ASN A 104      42.194  -1.233 -20.013  1.00  0.00              
ATOM   1683  N   ILE A 105      38.370  -4.625 -18.538  1.00  0.00              
ATOM   1684  CA  ILE A 105      38.037  -6.028 -18.510  1.00  0.00              
ATOM   1685  C   ILE A 105      36.535  -6.202 -18.433  1.00  0.00              
ATOM   1686  O   ILE A 105      35.960  -7.010 -19.168  1.00  0.00              
ATOM   1687  CB  ILE A 105      38.708  -6.734 -17.317  1.00  0.00              
ATOM   1688  CG1 ILE A 105      40.225  -6.784 -17.511  1.00  0.00              
ATOM   1689  CG2 ILE A 105      38.144  -8.135 -17.142  1.00  0.00              
ATOM   1690  CD1 ILE A 105      40.992  -7.116 -16.251  1.00  0.00              
ATOM   1691  H   ILE A 105      38.868  -4.222 -17.758  1.00  0.00              
ATOM   1692  HA  ILE A 105      38.365  -6.481 -19.444  1.00  0.00              
ATOM   1693  HB  ILE A 105      38.525  -6.163 -16.407  1.00  0.00              
ATOM   1694 1HG1 ILE A 105      40.471  -7.529 -18.266  1.00  0.00              
ATOM   1695 2HG1 ILE A 105      40.577  -5.819 -17.879  1.00  0.00              
ATOM   1696 1HG2 ILE A 105      38.629  -8.620 -16.296  1.00  0.00              
ATOM   1697 2HG2 ILE A 105      37.071  -8.076 -16.960  1.00  0.00              
ATOM   1698 3HG2 ILE A 105      38.326  -8.716 -18.046  1.00  0.00              
ATOM   1699 1HD1 ILE A 105      42.060  -7.132 -16.468  1.00  0.00              
ATOM   1700 2HD1 ILE A 105      40.787  -6.360 -15.491  1.00  0.00              
ATOM   1701 3HD1 ILE A 105      40.682  -8.093 -15.884  1.00  0.00              
ATOM   1702  N   ALA A 106      35.913  -5.416 -17.568  1.00  0.00              
ATOM   1703  CA  ALA A 106      34.481  -5.448 -17.404  1.00  0.00              
ATOM   1704  C   ALA A 106      33.798  -5.174 -18.752  1.00  0.00              
ATOM   1705  O   ALA A 106      32.815  -5.845 -19.115  1.00  0.00              
ATOM   1706  CB  ALA A 106      34.065  -4.390 -16.359  1.00  0.00              
ATOM   1707  H   ALA A 106      36.458  -4.776 -17.008  1.00  0.00              
ATOM   1708  HA  ALA A 106      34.203  -6.439 -17.047  1.00  0.00              
ATOM   1709 1HB  ALA A 106      32.983  -4.411 -16.232  1.00  0.00              
ATOM   1710 2HB  ALA A 106      34.547  -4.611 -15.407  1.00  0.00              
ATOM   1711 3HB  ALA A 106      34.371  -3.403 -16.700  1.00  0.00              
ATOM   1712  N   LEU A 107      34.327  -4.200 -19.503  1.00  0.00              
ATOM   1713  CA  LEU A 107      33.840  -3.923 -20.851  1.00  0.00              
ATOM   1714  C   LEU A 107      34.082  -5.119 -21.780  1.00  0.00              
ATOM   1715  O   LEU A 107      33.187  -5.495 -22.547  1.00  0.00              
ATOM   1716  CB  LEU A 107      34.506  -2.677 -21.448  1.00  0.00              
ATOM   1717  CG  LEU A 107      34.056  -2.334 -22.885  1.00  0.00              
ATOM   1718  CD1 LEU A 107      32.542  -2.070 -22.938  1.00  0.00              
ATOM   1719  CD2 LEU A 107      34.864  -1.190 -23.550  1.00  0.00              
ATOM   1720  H   LEU A 107      35.081  -3.642 -19.129  1.00  0.00              
ATOM   1721  HA  LEU A 107      32.767  -3.742 -20.800  1.00  0.00              
ATOM   1722 1HB  LEU A 107      34.285  -1.825 -20.808  1.00  0.00              
ATOM   1723 2HB  LEU A 107      35.585  -2.830 -21.456  1.00  0.00              
ATOM   1724  HG  LEU A 107      34.165  -3.213 -23.521  1.00  0.00              
ATOM   1725 1HD1 LEU A 107      32.250  -1.830 -23.961  1.00  0.00              
ATOM   1726 2HD1 LEU A 107      32.006  -2.959 -22.608  1.00  0.00              
ATOM   1727 3HD1 LEU A 107      32.296  -1.233 -22.286  1.00  0.00              
ATOM   1728 1HD2 LEU A 107      34.485  -1.013 -24.556  1.00  0.00              
ATOM   1729 2HD2 LEU A 107      34.762  -0.281 -22.958  1.00  0.00              
ATOM   1730 3HD2 LEU A 107      35.916  -1.472 -23.603  1.00  0.00              
ATOM   1731  N   TRP A 108      35.286  -5.713 -21.739  1.00  0.00              
ATOM   1732  CA  TRP A 108      35.560  -6.841 -22.625  1.00  0.00              
ATOM   1733  C   TRP A 108      34.601  -7.996 -22.362  1.00  0.00              
ATOM   1734  O   TRP A 108      34.178  -8.683 -23.293  1.00  0.00              
ATOM   1735  CB  TRP A 108      37.002  -7.321 -22.448  1.00  0.00              
ATOM   1736  CG  TRP A 108      38.025  -6.288 -22.813  1.00  0.00              
ATOM   1737  CD1 TRP A 108      37.857  -5.241 -23.668  1.00  0.00              
ATOM   1738  CD2 TRP A 108      39.388  -6.199 -22.332  1.00  0.00              
ATOM   1739  NE1 TRP A 108      39.016  -4.509 -23.753  1.00  0.00              
ATOM   1740  CE2 TRP A 108      39.963  -5.080 -22.941  1.00  0.00              
ATOM   1741  CE3 TRP A 108      40.154  -6.966 -21.446  1.00  0.00              
ATOM   1742  CZ2 TRP A 108      41.275  -4.705 -22.697  1.00  0.00              
ATOM   1743  CZ3 TRP A 108      41.469  -6.589 -21.200  1.00  0.00              
ATOM   1744  CH2 TRP A 108      42.014  -5.487 -21.810  1.00  0.00              
ATOM   1745  H   TRP A 108      36.007  -5.398 -21.107  1.00  0.00              
ATOM   1746  HA  TRP A 108      35.394  -6.521 -23.654  1.00  0.00              
ATOM   1747 1HB  TRP A 108      37.163  -7.611 -21.410  1.00  0.00              
ATOM   1748 2HB  TRP A 108      37.170  -8.203 -23.065  1.00  0.00              
ATOM   1749  HD1 TRP A 108      36.938  -5.017 -24.205  1.00  0.00              
ATOM   1750  HE1 TRP A 108      39.151  -3.685 -24.322  1.00  0.00              
ATOM   1751  HE3 TRP A 108      39.726  -7.841 -20.957  1.00  0.00              
ATOM   1752  HZ2 TRP A 108      41.726  -3.833 -23.172  1.00  0.00              
ATOM   1753  HZ3 TRP A 108      42.059  -7.192 -20.509  1.00  0.00              
ATOM   1754  HH2 TRP A 108      43.049  -5.219 -21.594  1.00  0.00              
ATOM   1755  N   MET A 109      34.271  -8.235 -21.088  1.00  0.00              
ATOM   1756  CA  MET A 109      33.391  -9.336 -20.736  1.00  0.00              
ATOM   1757  C   MET A 109      32.046  -9.016 -21.313  1.00  0.00              
ATOM   1758  O   MET A 109      31.431  -9.875 -21.950  1.00  0.00              
ATOM   1759  CB  MET A 109      33.312  -9.536 -19.224  1.00  0.00              
ATOM   1760  CG  MET A 109      34.591 -10.065 -18.591  1.00  0.00              
ATOM   1761  SD  MET A 109      34.515 -10.092 -16.789  1.00  0.00              
ATOM   1762  CE  MET A 109      33.334 -11.410 -16.520  1.00  0.00              
ATOM   1763  H   MET A 109      34.636  -7.644 -20.355  1.00  0.00              
ATOM   1764  HA  MET A 109      33.796 -10.253 -21.163  1.00  0.00              
ATOM   1765 1HB  MET A 109      33.068  -8.589 -18.744  1.00  0.00              
ATOM   1766 2HB  MET A 109      32.509 -10.237 -18.991  1.00  0.00              
ATOM   1767 1HG  MET A 109      34.780 -11.078 -18.944  1.00  0.00              
ATOM   1768 2HG  MET A 109      35.431  -9.438 -18.891  1.00  0.00              
ATOM   1769 1HE  MET A 109      33.181 -11.549 -15.449  1.00  0.00              
ATOM   1770 2HE  MET A 109      32.386 -11.152 -16.993  1.00  0.00              
ATOM   1771 3HE  MET A 109      33.716 -12.335 -16.954  1.00  0.00              
ATOM   1772  N   THR A 110      31.605  -7.774 -21.112  1.00  0.00              
ATOM   1773  CA  THR A 110      30.300  -7.318 -21.624  1.00  0.00              
ATOM   1774  C   THR A 110      30.230  -7.402 -23.162  1.00  0.00              
ATOM   1775  O   THR A 110      29.226  -7.854 -23.719  1.00  0.00              
ATOM   1776  CB  THR A 110      30.007  -5.875 -21.173  1.00  0.00              
ATOM   1777  OG1 THR A 110      29.964  -5.818 -19.741  1.00  0.00              
ATOM   1778  CG2 THR A 110      28.675  -5.401 -21.736  1.00  0.00              
ATOM   1779  H   THR A 110      32.184  -7.129 -20.594  1.00  0.00              
ATOM   1780  HA  THR A 110      29.531  -8.007 -21.274  1.00  0.00              
ATOM   1781  HB  THR A 110      30.799  -5.215 -21.526  1.00  0.00              
ATOM   1782  HG1 THR A 110      30.859  -5.807 -19.395  1.00  0.00              
ATOM   1783 1HG2 THR A 110      28.485  -4.379 -21.407  1.00  0.00              
ATOM   1784 2HG2 THR A 110      28.709  -5.432 -22.824  1.00  0.00              
ATOM   1785 3HG2 THR A 110      27.878  -6.051 -21.379  1.00  0.00              
ATOM   1786  N   GLU A 111      31.299  -7.017 -23.840  1.00  0.00              
ATOM   1787  CA  GLU A 111      31.300  -7.039 -25.308  1.00  0.00              
ATOM   1788  C   GLU A 111      31.228  -8.456 -25.791  1.00  0.00              
ATOM   1789  O   GLU A 111      30.462  -8.761 -26.705  1.00  0.00              
ATOM   1790  CB  GLU A 111      32.551  -6.363 -25.875  1.00  0.00              
ATOM   1791  CG  GLU A 111      32.576  -4.850 -25.711  1.00  0.00              
ATOM   1792  CD  GLU A 111      31.594  -4.148 -26.608  1.00  0.00              
ATOM   1793  OE1 GLU A 111      31.645  -4.362 -27.795  1.00  0.00              
ATOM   1794  OE2 GLU A 111      30.793  -3.397 -26.104  1.00  0.00              
ATOM   1795  H   GLU A 111      32.126  -6.703 -23.352  1.00  0.00              
ATOM   1796  HA  GLU A 111      30.463  -6.438 -25.664  1.00  0.00              
ATOM   1797 1HB  GLU A 111      33.436  -6.768 -25.385  1.00  0.00              
ATOM   1798 2HB  GLU A 111      32.634  -6.586 -26.939  1.00  0.00              
ATOM   1799 1HG  GLU A 111      32.345  -4.603 -24.675  1.00  0.00              
ATOM   1800 2HG  GLU A 111      33.581  -4.489 -25.927  1.00  0.00              
ATOM   1801  N   TYR A 112      32.041  -9.327 -25.211  1.00  0.00              
ATOM   1802  CA  TYR A 112      32.024 -10.698 -25.667  1.00  0.00              
ATOM   1803  C   TYR A 112      30.620 -11.335 -25.444  1.00  0.00              
ATOM   1804  O   TYR A 112      30.084 -12.031 -26.316  1.00  0.00              
ATOM   1805  CB  TYR A 112      33.160 -11.522 -25.011  1.00  0.00              
ATOM   1806  CG  TYR A 112      33.325 -12.888 -25.661  1.00  0.00              
ATOM   1807  CD1 TYR A 112      32.616 -13.992 -25.200  1.00  0.00              
ATOM   1808  CD2 TYR A 112      34.178 -13.054 -26.770  1.00  0.00              
ATOM   1809  CE1 TYR A 112      32.755 -15.230 -25.823  1.00  0.00              
ATOM   1810  CE2 TYR A 112      34.314 -14.282 -27.411  1.00  0.00              
ATOM   1811  CZ  TYR A 112      33.590 -15.368 -26.941  1.00  0.00              
ATOM   1812  OH  TYR A 112      33.722 -16.590 -27.574  1.00  0.00              
ATOM   1813  H   TYR A 112      32.668  -9.064 -24.464  1.00  0.00              
ATOM   1814  HA  TYR A 112      32.177 -10.706 -26.746  1.00  0.00              
ATOM   1815 1HB  TYR A 112      34.099 -10.973 -25.089  1.00  0.00              
ATOM   1816 2HB  TYR A 112      32.946 -11.656 -23.951  1.00  0.00              
ATOM   1817  HD1 TYR A 112      31.946 -13.891 -24.345  1.00  0.00              
ATOM   1818  HD2 TYR A 112      34.754 -12.208 -27.147  1.00  0.00              
ATOM   1819  HE1 TYR A 112      32.195 -16.091 -25.456  1.00  0.00              
ATOM   1820  HE2 TYR A 112      34.982 -14.379 -28.268  1.00  0.00              
ATOM   1821  HH  TYR A 112      34.344 -16.507 -28.301  1.00  0.00              
ATOM   1822  N   LEU A 113      30.021 -11.075 -24.290  1.00  0.00              
ATOM   1823  CA  LEU A 113      28.676 -11.574 -24.030  1.00  0.00              
ATOM   1824  C   LEU A 113      27.636 -11.103 -25.049  1.00  0.00              
ATOM   1825  O   LEU A 113      26.838 -11.920 -25.535  1.00  0.00              
ATOM   1826  CB  LEU A 113      28.237 -11.143 -22.625  1.00  0.00              
ATOM   1827  CG  LEU A 113      28.869 -11.921 -21.463  1.00  0.00              
ATOM   1828  CD1 LEU A 113      28.676 -11.145 -20.167  1.00  0.00              
ATOM   1829  CD2 LEU A 113      28.236 -13.302 -21.372  1.00  0.00              
ATOM   1830  H   LEU A 113      30.490 -10.530 -23.580  1.00  0.00              
ATOM   1831  HA  LEU A 113      28.697 -12.662 -24.072  1.00  0.00              
ATOM   1832 1HB  LEU A 113      28.483 -10.091 -22.491  1.00  0.00              
ATOM   1833 2HB  LEU A 113      27.156 -11.255 -22.549  1.00  0.00              
ATOM   1834  HG  LEU A 113      29.941 -12.024 -21.634  1.00  0.00              
ATOM   1835 1HD1 LEU A 113      29.125 -11.697 -19.342  1.00  0.00              
ATOM   1836 2HD1 LEU A 113      29.155 -10.169 -20.253  1.00  0.00              
ATOM   1837 3HD1 LEU A 113      27.612 -11.012 -19.978  1.00  0.00              
ATOM   1838 1HD2 LEU A 113      28.686 -13.855 -20.547  1.00  0.00              
ATOM   1839 2HD2 LEU A 113      27.164 -13.200 -21.200  1.00  0.00              
ATOM   1840 3HD2 LEU A 113      28.404 -13.841 -22.305  1.00  0.00              
ATOM   1841  N   ASN A 114      27.593  -9.791 -25.310  1.00  0.00              
ATOM   1842  CA  ASN A 114      26.546  -9.212 -26.194  1.00  0.00              
ATOM   1843  C   ASN A 114      26.745  -9.689 -27.585  1.00  0.00              
ATOM   1844  O   ASN A 114      25.777  -9.966 -28.276  1.00  0.00              
ATOM   1845  CB  ASN A 114      26.548  -7.695 -26.162  1.00  0.00              
ATOM   1846  CG  ASN A 114      26.002  -7.144 -24.874  1.00  0.00              
ATOM   1847  OD1 ASN A 114      25.313  -7.847 -24.126  1.00  0.00              
ATOM   1848  ND2 ASN A 114      26.295  -5.898 -24.601  1.00  0.00              
ATOM   1849  H   ASN A 114      28.283  -9.178 -24.900  1.00  0.00              
ATOM   1850  HA  ASN A 114      25.569  -9.532 -25.829  1.00  0.00              
ATOM   1851 1HB  ASN A 114      27.567  -7.329 -26.297  1.00  0.00              
ATOM   1852 2HB  ASN A 114      25.951  -7.312 -26.989  1.00  0.00              
ATOM   1853 1HD2 ASN A 114      25.959  -5.478 -23.757  1.00  0.00              
ATOM   1854 2HD2 ASN A 114      26.856  -5.366 -25.235  1.00  0.00              
ATOM   1855  N   ARG A 115      28.015  -9.811 -27.966  1.00  0.00              
ATOM   1856  CA  ARG A 115      28.398 -10.112 -29.330  1.00  0.00              
ATOM   1857  C   ARG A 115      28.310 -11.594 -29.647  1.00  0.00              
ATOM   1858  O   ARG A 115      27.781 -11.933 -30.700  1.00  0.00              
ATOM   1859  CB  ARG A 115      29.817  -9.630 -29.594  1.00  0.00              
ATOM   1860  CG  ARG A 115      29.977  -8.120 -29.666  1.00  0.00              
ATOM   1861  CD  ARG A 115      31.402  -7.724 -29.806  1.00  0.00              
ATOM   1862  NE  ARG A 115      31.571  -6.281 -29.761  1.00  0.00              
ATOM   1863  CZ  ARG A 115      31.490  -5.468 -30.833  1.00  0.00              
ATOM   1864  NH1 ARG A 115      31.243  -5.970 -32.022  1.00  0.00              
ATOM   1865  NH2 ARG A 115      31.660  -4.165 -30.688  1.00  0.00              
ATOM   1866  H   ARG A 115      28.735  -9.688 -27.268  1.00  0.00              
ATOM   1867  HA  ARG A 115      27.691  -9.626 -30.003  1.00  0.00              
ATOM   1868 1HB  ARG A 115      30.477  -9.994 -28.807  1.00  0.00              
ATOM   1869 2HB  ARG A 115      30.173 -10.045 -30.537  1.00  0.00              
ATOM   1870 1HG  ARG A 115      29.428  -7.737 -30.526  1.00  0.00              
ATOM   1871 2HG  ARG A 115      29.584  -7.668 -28.754  1.00  0.00              
ATOM   1872 1HD  ARG A 115      31.982  -8.161 -28.993  1.00  0.00              
ATOM   1873 2HD  ARG A 115      31.787  -8.083 -30.760  1.00  0.00              
ATOM   1874  HE  ARG A 115      31.762  -5.857 -28.863  1.00  0.00              
ATOM   1875 1HH1 ARG A 115      31.114  -6.966 -32.133  1.00  0.00              
ATOM   1876 2HH1 ARG A 115      31.183  -5.361 -32.825  1.00  0.00              
ATOM   1877 1HH2 ARG A 115      31.850  -3.779 -29.773  1.00  0.00              
ATOM   1878 2HH2 ARG A 115      31.599  -3.556 -31.490  1.00  0.00              
ATOM   1879  N   HIS A 116      28.824 -12.468 -28.781  1.00  0.00              
ATOM   1880  CA  HIS A 116      29.087 -13.864 -29.178  1.00  0.00              
ATOM   1881  C   HIS A 116      28.309 -14.856 -28.377  1.00  0.00              
ATOM   1882  O   HIS A 116      28.217 -16.010 -28.781  1.00  0.00              
ATOM   1883  CB  HIS A 116      30.577 -14.197 -29.049  1.00  0.00              
ATOM   1884  CG  HIS A 116      31.460 -13.343 -29.904  1.00  0.00              
ATOM   1885  ND1 HIS A 116      31.558 -13.509 -31.270  1.00  0.00              
ATOM   1886  CD2 HIS A 116      32.285 -12.318 -29.589  1.00  0.00              
ATOM   1887  CE1 HIS A 116      32.406 -12.620 -31.758  1.00  0.00              
ATOM   1888  NE2 HIS A 116      32.861 -11.886 -30.759  1.00  0.00              
ATOM   1889  H   HIS A 116      29.038 -12.176 -27.838  1.00  0.00              
ATOM   1890  HA  HIS A 116      28.804 -14.006 -30.220  1.00  0.00              
ATOM   1891 1HB  HIS A 116      30.888 -14.078 -28.011  1.00  0.00              
ATOM   1892 2HB  HIS A 116      30.741 -15.239 -29.323  1.00  0.00              
ATOM   1893  HD1 HIS A 116      31.018 -14.137 -31.830  1.00  0.00              
ATOM   1894  HD2 HIS A 116      32.537 -11.833 -28.645  1.00  0.00              
ATOM   1895  HE1 HIS A 116      32.622 -12.586 -32.826  1.00  0.00              
ATOM   1896  N   LEU A 117      27.789 -14.453 -27.216  1.00  0.00              
ATOM   1897  CA  LEU A 117      27.131 -15.397 -26.349  1.00  0.00              
ATOM   1898  C   LEU A 117      25.663 -15.062 -26.163  1.00  0.00              
ATOM   1899  O   LEU A 117      24.868 -15.906 -25.700  1.00  0.00              
ATOM   1900  CB  LEU A 117      27.832 -15.429 -24.985  1.00  0.00              
ATOM   1901  CG  LEU A 117      29.299 -15.876 -25.002  1.00  0.00              
ATOM   1902  CD1 LEU A 117      29.880 -15.767 -23.599  1.00  0.00              
ATOM   1903  CD2 LEU A 117      29.389 -17.303 -25.521  1.00  0.00              
ATOM   1904  H   LEU A 117      27.850 -13.485 -26.933  1.00  0.00              
ATOM   1905  HA  LEU A 117      27.211 -16.388 -26.794  1.00  0.00              
ATOM   1906 1HB  LEU A 117      27.795 -14.430 -24.552  1.00  0.00              
ATOM   1907 2HB  LEU A 117      27.286 -16.107 -24.330  1.00  0.00              
ATOM   1908  HG  LEU A 117      29.874 -15.216 -25.653  1.00  0.00              
ATOM   1909 1HD1 LEU A 117      30.922 -16.085 -23.610  1.00  0.00              
ATOM   1910 2HD1 LEU A 117      29.820 -14.733 -23.260  1.00  0.00              
ATOM   1911 3HD1 LEU A 117      29.314 -16.405 -22.920  1.00  0.00              
ATOM   1912 1HD2 LEU A 117      30.432 -17.621 -25.534  1.00  0.00              
ATOM   1913 2HD2 LEU A 117      28.816 -17.964 -24.871  1.00  0.00              
ATOM   1914 3HD2 LEU A 117      28.983 -17.349 -26.532  1.00  0.00              
ATOM   1915  N   HIS A 118      25.312 -13.828 -26.508  1.00  0.00              
ATOM   1916  CA  HIS A 118      23.972 -13.297 -26.304  1.00  0.00              
ATOM   1917  C   HIS A 118      22.946 -14.158 -27.012  1.00  0.00              
ATOM   1918  O   HIS A 118      21.948 -14.614 -26.423  1.00  0.00              
ATOM   1919  CB  HIS A 118      23.871 -11.853 -26.806  1.00  0.00              
ATOM   1920  CG  HIS A 118      22.532 -11.226 -26.571  1.00  0.00              
ATOM   1921  ND1 HIS A 118      22.076 -10.896 -25.312  1.00  0.00              
ATOM   1922  CD2 HIS A 118      21.550 -10.870 -27.433  1.00  0.00              
ATOM   1923  CE1 HIS A 118      20.870 -10.363 -25.410  1.00  0.00              
ATOM   1924  NE2 HIS A 118      20.529 -10.336 -26.685  1.00  0.00              
ATOM   1925  H   HIS A 118      26.015 -13.239 -26.931  1.00  0.00              
ATOM   1926  HA  HIS A 118      23.739 -13.297 -25.240  1.00  0.00              
ATOM   1927 1HB  HIS A 118      24.626 -11.241 -26.310  1.00  0.00              
ATOM   1928 2HB  HIS A 118      24.078 -11.824 -27.876  1.00  0.00              
ATOM   1929  HD1 HIS A 118      22.594 -10.963 -24.459  1.00  0.00              
ATOM   1930  HD2 HIS A 118      21.456 -10.936 -28.517  1.00  0.00              
ATOM   1931  HE1 HIS A 118      20.335 -10.033 -24.520  1.00  0.00              
ATOM   1932  N   THR A 119      23.228 -14.424 -28.273  1.00  0.00              
ATOM   1933  CA  THR A 119      22.413 -15.236 -29.143  1.00  0.00              
ATOM   1934  C   THR A 119      22.183 -16.652 -28.625  1.00  0.00              
ATOM   1935  O   THR A 119      21.056 -17.121 -28.540  1.00  0.00              
ATOM   1936  CB  THR A 119      23.043 -15.304 -30.547  1.00  0.00              
ATOM   1937  OG1 THR A 119      23.093 -13.989 -31.115  1.00  0.00              
ATOM   1938  CG2 THR A 119      22.229 -16.214 -31.453  1.00  0.00              
ATOM   1939  H   THR A 119      24.081 -14.020 -28.634  1.00  0.00              
ATOM   1940  HA  THR A 119      21.409 -14.812 -29.171  1.00  0.00              
ATOM   1941  HB  THR A 119      24.059 -15.690 -30.471  1.00  0.00              
ATOM   1942  HG1 THR A 119      23.742 -13.971 -31.823  1.00  0.00              
ATOM   1943 1HG2 THR A 119      22.690 -16.250 -32.441  1.00  0.00              
ATOM   1944 2HG2 THR A 119      22.200 -17.217 -31.029  1.00  0.00              
ATOM   1945 3HG2 THR A 119      21.215 -15.827 -31.541  1.00  0.00              
ATOM   1946  N   TRP A 120      23.257 -17.309 -28.206  1.00  0.00              
ATOM   1947  CA  TRP A 120      23.170 -18.633 -27.662  1.00  0.00              
ATOM   1948  C   TRP A 120      22.305 -18.668 -26.408  1.00  0.00              
ATOM   1949  O   TRP A 120      21.439 -19.543 -26.233  1.00  0.00              
ATOM   1950  CB  TRP A 120      24.584 -19.162 -27.407  1.00  0.00              
ATOM   1951  CG  TRP A 120      24.551 -20.549 -26.857  1.00  0.00              
ATOM   1952  CD1 TRP A 120      24.544 -21.757 -27.574  1.00  0.00              
ATOM   1953  CD2 TRP A 120      24.456 -20.940 -25.432  1.00  0.00              
ATOM   1954  NE1 TRP A 120      24.478 -22.837 -26.701  1.00  0.00              
ATOM   1955  CE2 TRP A 120      24.392 -22.420 -25.413  1.00  0.00              
ATOM   1956  CE3 TRP A 120      24.349 -20.248 -24.237  1.00  0.00              
ATOM   1957  CZ2 TRP A 120      24.259 -23.138 -24.226  1.00  0.00              
ATOM   1958  CZ3 TRP A 120      24.215 -20.978 -23.037  1.00  0.00              
ATOM   1959  CH2 TRP A 120      24.150 -22.390 -23.034  1.00  0.00              
ATOM   1960  H   TRP A 120      24.161 -16.863 -28.271  1.00  0.00              
ATOM   1961  HA  TRP A 120      22.671 -19.273 -28.389  1.00  0.00              
ATOM   1962 1HB  TRP A 120      25.149 -19.153 -28.339  1.00  0.00              
ATOM   1963 2HB  TRP A 120      25.098 -18.504 -26.706  1.00  0.00              
ATOM   1964  HD1 TRP A 120      24.584 -21.838 -28.659  1.00  0.00              
ATOM   1965  HE1 TRP A 120      24.491 -23.811 -26.968  1.00  0.00              
ATOM   1966  HE3 TRP A 120      24.369 -19.158 -24.225  1.00  0.00              
ATOM   1967  HZ2 TRP A 120      24.240 -24.228 -24.208  1.00  0.00              
ATOM   1968  HZ3 TRP A 120      24.163 -20.416 -22.104  1.00  0.00              
ATOM   1969  HH2 TRP A 120      24.011 -22.910 -22.086  1.00  0.00              
ATOM   1970  N   ILE A 121      22.518 -17.696 -25.531  1.00  0.00              
ATOM   1971  CA  ILE A 121      21.766 -17.619 -24.292  1.00  0.00              
ATOM   1972  C   ILE A 121      20.271 -17.444 -24.545  1.00  0.00              
ATOM   1973  O   ILE A 121      19.457 -18.107 -23.915  1.00  0.00              
ATOM   1974  CB  ILE A 121      22.278 -16.458 -23.420  1.00  0.00              
ATOM   1975  CG1 ILE A 121      23.684 -16.763 -22.897  1.00  0.00              
ATOM   1976  CG2 ILE A 121      21.322 -16.199 -22.265  1.00  0.00              
ATOM   1977  CD1 ILE A 121      24.375 -15.573 -22.271  1.00  0.00              
ATOM   1978  H   ILE A 121      23.217 -16.994 -25.727  1.00  0.00              
ATOM   1979  HA  ILE A 121      21.876 -18.563 -23.761  1.00  0.00              
ATOM   1980  HB  ILE A 121      22.356 -15.555 -24.024  1.00  0.00              
ATOM   1981 1HG1 ILE A 121      23.632 -17.557 -22.153  1.00  0.00              
ATOM   1982 2HG1 ILE A 121      24.306 -17.125 -23.716  1.00  0.00              
ATOM   1983 1HG2 ILE A 121      21.700 -15.376 -21.658  1.00  0.00              
ATOM   1984 2HG2 ILE A 121      20.340 -15.939 -22.657  1.00  0.00              
ATOM   1985 3HG2 ILE A 121      21.242 -17.095 -21.651  1.00  0.00              
ATOM   1986 1HD1 ILE A 121      25.366 -15.868 -21.925  1.00  0.00              
ATOM   1987 2HD1 ILE A 121      24.470 -14.777 -23.010  1.00  0.00              
ATOM   1988 3HD1 ILE A 121      23.788 -15.215 -21.426  1.00  0.00              
ATOM   1989  N   GLN A 122      19.899 -16.524 -25.413  1.00  0.00              
ATOM   1990  CA  GLN A 122      18.470 -16.366 -25.735  1.00  0.00              
ATOM   1991  C   GLN A 122      17.888 -17.613 -26.418  1.00  0.00              
ATOM   1992  O   GLN A 122      16.788 -18.047 -26.086  1.00  0.00              
ATOM   1993  CB  GLN A 122      18.261 -15.142 -26.631  1.00  0.00              
ATOM   1994  CG  GLN A 122      18.467 -13.812 -25.927  1.00  0.00              
ATOM   1995  CD  GLN A 122      18.214 -12.628 -26.841  1.00  0.00              
ATOM   1996  OE1 GLN A 122      18.435 -12.703 -28.053  1.00  0.00              
ATOM   1997  NE2 GLN A 122      17.747 -11.526 -26.264  1.00  0.00              
ATOM   1998  H   GLN A 122      20.574 -15.923 -25.864  1.00  0.00              
ATOM   1999  HA  GLN A 122      17.913 -16.277 -24.802  1.00  0.00              
ATOM   2000 1HB  GLN A 122      18.950 -15.187 -27.474  1.00  0.00              
ATOM   2001 2HB  GLN A 122      17.248 -15.156 -27.035  1.00  0.00              
ATOM   2002 1HG  GLN A 122      17.778 -13.748 -25.085  1.00  0.00              
ATOM   2003 2HG  GLN A 122      19.496 -13.756 -25.573  1.00  0.00              
ATOM   2004 1HE2 GLN A 122      17.560 -10.713 -26.816  1.00  0.00              
ATOM   2005 2HE2 GLN A 122      17.582 -11.509 -25.278  1.00  0.00              
ATOM   2006  N   ASP A 123      18.629 -18.242 -27.317  1.00  0.00              
ATOM   2007  CA  ASP A 123      18.084 -19.449 -27.961  1.00  0.00              
ATOM   2008  C   ASP A 123      17.866 -20.598 -26.991  1.00  0.00              
ATOM   2009  O   ASP A 123      17.019 -21.449 -27.232  1.00  0.00              
ATOM   2010  CB  ASP A 123      19.014 -19.917 -29.084  1.00  0.00              
ATOM   2011  CG  ASP A 123      18.968 -19.011 -30.307  1.00  0.00              
ATOM   2012  OD1 ASP A 123      18.068 -18.210 -30.396  1.00  0.00              
ATOM   2013  OD2 ASP A 123      19.833 -19.130 -31.141  1.00  0.00              
ATOM   2014  H   ASP A 123      19.552 -17.922 -27.574  1.00  0.00              
ATOM   2015  HA  ASP A 123      17.095 -19.214 -28.356  1.00  0.00              
ATOM   2016 1HB  ASP A 123      20.039 -19.953 -28.715  1.00  0.00              
ATOM   2017 2HB  ASP A 123      18.739 -20.927 -29.387  1.00  0.00              
ATOM   2018  N   ASN A 124      18.615 -20.607 -25.885  1.00  0.00              
ATOM   2019  CA  ASN A 124      18.426 -21.634 -24.836  1.00  0.00              
ATOM   2020  C   ASN A 124      17.484 -21.272 -23.673  1.00  0.00              
ATOM   2021  O   ASN A 124      17.487 -21.940 -22.641  1.00  0.00              
ATOM   2022  CB  ASN A 124      19.782 -22.177 -24.322  1.00  0.00              
ATOM   2023  CG  ASN A 124      20.497 -23.025 -25.352  1.00  0.00              
ATOM   2024  OD1 ASN A 124      20.368 -24.270 -25.364  1.00  0.00              
ATOM   2025  ND2 ASN A 124      21.235 -22.360 -26.260  1.00  0.00              
ATOM   2026  H   ASN A 124      19.326 -19.901 -25.760  1.00  0.00              
ATOM   2027  HA  ASN A 124      17.867 -22.468 -25.264  1.00  0.00              
ATOM   2028 1HB  ASN A 124      20.427 -21.341 -24.045  1.00  0.00              
ATOM   2029 2HB  ASN A 124      19.618 -22.775 -23.426  1.00  0.00              
ATOM   2030 1HD2 ASN A 124      21.732 -22.865 -26.967  1.00  0.00              
ATOM   2031 2HD2 ASN A 124      21.287 -21.363 -26.228  1.00  0.00              
ATOM   2032  N   GLY A 125      16.710 -20.204 -23.835  1.00  0.00              
ATOM   2033  CA  GLY A 125      15.695 -19.815 -22.859  1.00  0.00              
ATOM   2034  C   GLY A 125      16.113 -18.622 -22.013  1.00  0.00              
ATOM   2035  O   GLY A 125      15.469 -18.304 -21.000  1.00  0.00              
ATOM   2036  H   GLY A 125      16.832 -19.644 -24.666  1.00  0.00              
ATOM   2037 1HA  GLY A 125      14.767 -19.572 -23.376  1.00  0.00              
ATOM   2038 2HA  GLY A 125      15.484 -20.657 -22.200  1.00  0.00              
ATOM   2039  N   GLY A 126      17.196 -17.960 -22.421  1.00  0.00              
ATOM   2040  CA  GLY A 126      17.703 -16.787 -21.696  1.00  0.00              
ATOM   2041  C   GLY A 126      18.467 -17.111 -20.421  1.00  0.00              
ATOM   2042  O   GLY A 126      18.796 -18.259 -20.141  1.00  0.00              
ATOM   2043  H   GLY A 126      17.681 -18.273 -23.250  1.00  0.00              
ATOM   2044 1HA  GLY A 126      18.364 -16.214 -22.347  1.00  0.00              
ATOM   2045 2HA  GLY A 126      16.871 -16.136 -21.431  1.00  0.00              
ATOM   2046  N   TRP A 127      18.753 -16.095 -19.635  1.00  0.00              
ATOM   2047  CA  TRP A 127      19.419 -16.298 -18.355  1.00  0.00              
ATOM   2048  C   TRP A 127      18.624 -17.147 -17.356  1.00  0.00              
ATOM   2049  O   TRP A 127      19.208 -17.800 -16.439  1.00  0.00              
ATOM   2050  CB  TRP A 127      19.839 -14.939 -17.804  1.00  0.00              
ATOM   2051  CG  TRP A 127      21.129 -14.438 -18.379  1.00  0.00              
ATOM   2052  CD1 TRP A 127      21.314 -13.460 -19.377  1.00  0.00              
ATOM   2053  CD2 TRP A 127      22.502 -14.887 -18.024  1.00  0.00              
ATOM   2054  NE1 TRP A 127      22.657 -13.268 -19.645  1.00  0.00              
ATOM   2055  CE2 TRP A 127      23.427 -14.088 -18.854  1.00  0.00              
ATOM   2056  CE3 TRP A 127      23.034 -15.818 -17.110  1.00  0.00              
ATOM   2057  CZ2 TRP A 127      24.815 -14.293 -18.820  1.00  0.00              
ATOM   2058  CZ3 TRP A 127      24.431 -15.987 -17.069  1.00  0.00              
ATOM   2059  CH2 TRP A 127      25.297 -15.255 -17.921  1.00  0.00              
ATOM   2060  H   TRP A 127      18.509 -15.157 -19.920  1.00  0.00              
ATOM   2061  HA  TRP A 127      20.303 -16.914 -18.519  1.00  0.00              
ATOM   2062 1HB  TRP A 127      19.061 -14.205 -18.013  1.00  0.00              
ATOM   2063 2HB  TRP A 127      19.947 -15.003 -16.722  1.00  0.00              
ATOM   2064  HD1 TRP A 127      20.511 -12.922 -19.877  1.00  0.00              
ATOM   2065  HE1 TRP A 127      23.035 -12.622 -20.322  1.00  0.00              
ATOM   2066  HE3 TRP A 127      22.384 -16.391 -16.449  1.00  0.00              
ATOM   2067  HZ2 TRP A 127      25.499 -13.733 -19.458  1.00  0.00              
ATOM   2068  HZ3 TRP A 127      24.830 -16.708 -16.354  1.00  0.00              
ATOM   2069  HH2 TRP A 127      26.369 -15.451 -17.872  1.00  0.00              
ATOM   2070  N   ASP A 128      17.295 -17.201 -17.552  1.00  0.00              
ATOM   2071  CA  ASP A 128      16.410 -18.067 -16.770  1.00  0.00              
ATOM   2072  C   ASP A 128      16.786 -19.524 -16.863  1.00  0.00              
ATOM   2073  O   ASP A 128      16.509 -20.281 -15.941  1.00  0.00              
ATOM   2074  CB  ASP A 128      14.958 -17.898 -17.226  1.00  0.00              
ATOM   2075  CG  ASP A 128      14.378 -16.538 -16.865  1.00  0.00              
ATOM   2076  OD1 ASP A 128      14.946 -15.874 -16.030  1.00  0.00              
ATOM   2077  OD2 ASP A 128      13.373 -16.175 -17.428  1.00  0.00              
ATOM   2078  H   ASP A 128      16.898 -16.615 -18.273  1.00  0.00              
ATOM   2079  HA  ASP A 128      16.479 -17.776 -15.722  1.00  0.00              
ATOM   2080 1HB  ASP A 128      14.899 -18.027 -18.307  1.00  0.00              
ATOM   2081 2HB  ASP A 128      14.341 -18.673 -16.770  1.00  0.00              
ATOM   2082  N   ALA A 129      17.398 -19.937 -17.969  1.00  0.00              
ATOM   2083  CA  ALA A 129      17.787 -21.346 -18.106  1.00  0.00              
ATOM   2084  C   ALA A 129      18.914 -21.602 -17.155  1.00  0.00              
ATOM   2085  O   ALA A 129      19.055 -22.699 -16.584  1.00  0.00              
ATOM   2086  CB  ALA A 129      18.218 -21.665 -19.533  1.00  0.00              
ATOM   2087  H   ALA A 129      17.603 -19.295 -18.721  1.00  0.00              
ATOM   2088  HA  ALA A 129      16.921 -21.961 -17.861  1.00  0.00              
ATOM   2089 1HB  ALA A 129      18.499 -22.716 -19.602  1.00  0.00              
ATOM   2090 2HB  ALA A 129      17.392 -21.465 -20.216  1.00  0.00              
ATOM   2091 3HB  ALA A 129      19.070 -21.043 -19.803  1.00  0.00              
ATOM   2092  N   PHE A 130      19.706 -20.569 -16.933  1.00  0.00              
ATOM   2093  CA  PHE A 130      20.756 -20.748 -15.994  1.00  0.00              
ATOM   2094  C   PHE A 130      20.209 -20.786 -14.609  1.00  0.00              
ATOM   2095  O   PHE A 130      20.702 -21.541 -13.787  1.00  0.00              
ATOM   2096  CB  PHE A 130      21.810 -19.661 -16.087  1.00  0.00              
ATOM   2097  CG  PHE A 130      23.015 -19.944 -15.270  1.00  0.00              
ATOM   2098  CD1 PHE A 130      23.896 -20.947 -15.631  1.00  0.00              
ATOM   2099  CD2 PHE A 130      23.265 -19.243 -14.119  1.00  0.00              
ATOM   2100  CE1 PHE A 130      25.043 -21.210 -14.867  1.00  0.00              
ATOM   2101  CE2 PHE A 130      24.415 -19.485 -13.354  1.00  0.00              
ATOM   2102  CZ  PHE A 130      25.313 -20.464 -13.738  1.00  0.00              
ATOM   2103  H   PHE A 130      19.602 -19.675 -17.391  1.00  0.00              
ATOM   2104  HA  PHE A 130      21.246 -21.701 -16.200  1.00  0.00              
ATOM   2105 1HB  PHE A 130      22.116 -19.540 -17.126  1.00  0.00              
ATOM   2106 2HB  PHE A 130      21.384 -18.714 -15.760  1.00  0.00              
ATOM   2107  HD1 PHE A 130      23.692 -21.538 -16.524  1.00  0.00              
ATOM   2108  HD2 PHE A 130      22.560 -18.470 -13.812  1.00  0.00              
ATOM   2109  HE1 PHE A 130      25.724 -22.007 -15.166  1.00  0.00              
ATOM   2110  HE2 PHE A 130      24.600 -18.900 -12.454  1.00  0.00              
ATOM   2111  HZ  PHE A 130      26.220 -20.650 -13.164  1.00  0.00              
ATOM   2112  N   VAL A 131      19.291 -19.869 -14.321  1.00  0.00              
ATOM   2113  CA  VAL A 131      18.601 -19.849 -13.037  1.00  0.00              
ATOM   2114  C   VAL A 131      17.916 -21.194 -12.756  1.00  0.00              
ATOM   2115  O   VAL A 131      17.880 -21.598 -11.623  1.00  0.00              
ATOM   2116  CB  VAL A 131      17.552 -18.722 -13.016  1.00  0.00              
ATOM   2117  CG1 VAL A 131      16.689 -18.821 -11.767  1.00  0.00              
ATOM   2118  CG2 VAL A 131      18.244 -17.369 -13.088  1.00  0.00              
ATOM   2119  H   VAL A 131      19.065 -19.168 -15.012  1.00  0.00              
ATOM   2120  HA  VAL A 131      19.347 -19.765 -12.245  1.00  0.00              
ATOM   2121  HB  VAL A 131      16.890 -18.838 -13.874  1.00  0.00              
ATOM   2122 1HG1 VAL A 131      15.953 -18.016 -11.768  1.00  0.00              
ATOM   2123 2HG1 VAL A 131      16.176 -19.782 -11.754  1.00  0.00              
ATOM   2124 3HG1 VAL A 131      17.319 -18.733 -10.882  1.00  0.00              
ATOM   2125 1HG2 VAL A 131      17.497 -16.577 -13.073  1.00  0.00              
ATOM   2126 2HG2 VAL A 131      18.911 -17.256 -12.233  1.00  0.00              
ATOM   2127 3HG2 VAL A 131      18.823 -17.305 -14.010  1.00  0.00              
ATOM   2128  N   GLU A 132      17.452 -21.927 -13.764  1.00  0.00              
ATOM   2129  CA  GLU A 132      16.891 -23.281 -13.496  1.00  0.00              
ATOM   2130  C   GLU A 132      17.960 -24.409 -13.344  1.00  0.00              
ATOM   2131  O   GLU A 132      17.618 -25.596 -13.373  1.00  0.00              
ATOM   2132  CB  GLU A 132      15.921 -23.660 -14.618  1.00  0.00              
ATOM   2133  CG  GLU A 132      14.668 -22.798 -14.684  1.00  0.00              
ATOM   2134  CD  GLU A 132      13.762 -22.993 -13.500  1.00  0.00              
ATOM   2135  OE1 GLU A 132      13.625 -24.109 -13.058  1.00  0.00              
ATOM   2136  OE2 GLU A 132      13.205 -22.026 -13.038  1.00  0.00              
ATOM   2137  H   GLU A 132      17.472 -21.583 -14.713  1.00  0.00              
ATOM   2138  HA  GLU A 132      16.419 -23.272 -12.513  1.00  0.00              
ATOM   2139 1HB  GLU A 132      16.430 -23.584 -15.580  1.00  0.00              
ATOM   2140 2HB  GLU A 132      15.608 -24.696 -14.495  1.00  0.00              
ATOM   2141 1HG  GLU A 132      14.963 -21.750 -14.732  1.00  0.00              
ATOM   2142 2HG  GLU A 132      14.124 -23.036 -15.596  1.00  0.00              
ATOM   2143  N   LEU A 133      19.237 -24.014 -13.197  1.00  0.00              
ATOM   2144  CA  LEU A 133      20.374 -24.869 -12.834  1.00  0.00              
ATOM   2145  C   LEU A 133      20.781 -24.598 -11.361  1.00  0.00              
ATOM   2146  O   LEU A 133      20.944 -25.566 -10.562  1.00  0.00              
ATOM   2147  CB  LEU A 133      21.559 -24.608 -13.773  1.00  0.00              
ATOM   2148  CG  LEU A 133      21.305 -24.889 -15.259  1.00  0.00              
ATOM   2149  CD1 LEU A 133      22.537 -24.505 -16.067  1.00  0.00              
ATOM   2150  CD2 LEU A 133      20.964 -26.360 -15.447  1.00  0.00              
ATOM   2151  H   LEU A 133      19.394 -23.030 -13.359  1.00  0.00              
ATOM   2152  HA  LEU A 133      20.089 -25.908 -12.992  1.00  0.00              
ATOM   2153 1HB  LEU A 133      21.853 -23.564 -13.678  1.00  0.00              
ATOM   2154 2HB  LEU A 133      22.396 -25.230 -13.456  1.00  0.00              
ATOM   2155  HG  LEU A 133      20.473 -24.276 -15.608  1.00  0.00              
ATOM   2156 1HD1 LEU A 133      22.357 -24.704 -17.123  1.00  0.00              
ATOM   2157 2HD1 LEU A 133      22.746 -23.444 -15.929  1.00  0.00              
ATOM   2158 3HD1 LEU A 133      23.391 -25.091 -15.728  1.00  0.00              
ATOM   2159 1HD2 LEU A 133      20.783 -26.559 -16.504  1.00  0.00              
ATOM   2160 2HD2 LEU A 133      21.796 -26.973 -15.100  1.00  0.00              
ATOM   2161 3HD2 LEU A 133      20.070 -26.602 -14.874  1.00  0.00              
ATOM   2162  N   TYR A 134      20.971 -23.303 -11.015  1.00  0.00              
ATOM   2163  CA  TYR A 134      21.164 -22.857  -9.585  1.00  0.00              
ATOM   2164  C   TYR A 134      20.006 -22.010  -8.908  1.00  0.00              
ATOM   2165  O   TYR A 134      19.775 -20.856  -9.268  1.00  0.00              
ATOM   2166  CB  TYR A 134      22.467 -22.059  -9.502  1.00  0.00              
ATOM   2167  CG  TYR A 134      23.705 -22.922  -9.391  1.00  0.00              
ATOM   2168  CD1 TYR A 134      24.364 -23.339 -10.537  1.00  0.00              
ATOM   2169  CD2 TYR A 134      24.179 -23.296  -8.142  1.00  0.00              
ATOM   2170  CE1 TYR A 134      25.495 -24.127 -10.436  1.00  0.00              
ATOM   2171  CE2 TYR A 134      25.309 -24.084  -8.041  1.00  0.00              
ATOM   2172  CZ  TYR A 134      25.966 -24.499  -9.182  1.00  0.00              
ATOM   2173  OH  TYR A 134      27.091 -25.284  -9.081  1.00  0.00              
ATOM   2174  H   TYR A 134      20.982 -22.613 -11.752  1.00  0.00              
ATOM   2175  HA  TYR A 134      21.195 -23.740  -8.948  1.00  0.00              
ATOM   2176 1HB  TYR A 134      22.568 -21.432 -10.388  1.00  0.00              
ATOM   2177 2HB  TYR A 134      22.434 -21.399  -8.636  1.00  0.00              
ATOM   2178  HD1 TYR A 134      23.991 -23.045 -11.518  1.00  0.00              
ATOM   2179  HD2 TYR A 134      23.660 -22.969  -7.241  1.00  0.00              
ATOM   2180  HE1 TYR A 134      26.013 -24.455 -11.337  1.00  0.00              
ATOM   2181  HE2 TYR A 134      25.682 -24.379  -7.060  1.00  0.00              
ATOM   2182  HH  TYR A 134      27.286 -25.445  -8.154  1.00  0.00              
ATOM   2183  N   GLY A 135      19.290 -22.581  -7.934  1.00  0.00              
ATOM   2184  CA  GLY A 135      18.176 -21.890  -7.293  1.00  0.00              
ATOM   2185  C   GLY A 135      18.615 -21.299  -5.963  1.00  0.00              
ATOM   2186  O   GLY A 135      19.061 -20.145  -5.875  1.00  0.00              
ATOM   2187  OXT GLY A 135      18.534 -21.954  -4.960  1.00  0.00              
ATOM   2188  H   GLY A 135      19.527 -23.516  -7.635  1.00  0.00              
ATOM   2189 1HA  GLY A 135      17.810 -21.101  -7.951  1.00  0.00              
ATOM   2190 2HA  GLY A 135      17.354 -22.588  -7.140  1.00  0.00              
ATOM   2191  N   ASP B 136      13.383 -41.369 -16.079  1.00  0.00              
ATOM   2192  CA  ASP B 136      13.510 -41.753 -14.643  1.00  0.00              
ATOM   2193  C   ASP B 136      14.922 -41.450 -14.099  1.00  0.00              
ATOM   2194  O   ASP B 136      15.853 -41.214 -14.891  1.00  0.00              
ATOM   2195  CB  ASP B 136      13.199 -43.240 -14.452  1.00  0.00              
ATOM   2196  CG  ASP B 136      14.242 -44.149 -15.087  1.00  0.00              
ATOM   2197  OD1 ASP B 136      15.339 -43.695 -15.313  1.00  0.00              
ATOM   2198  OD2 ASP B 136      13.932 -45.289 -15.339  1.00  0.00              
ATOM   2199 1H   ASP B 136      12.459 -41.577 -16.401  1.00  0.00              
ATOM   2200 2H   ASP B 136      13.557 -40.389 -16.180  1.00  0.00              
ATOM   2201 3H   ASP B 136      14.048 -41.882 -16.622  1.00  0.00              
ATOM   2202  HA  ASP B 136      12.815 -41.147 -14.060  1.00  0.00              
ATOM   2203 1HB  ASP B 136      13.141 -43.465 -13.387  1.00  0.00              
ATOM   2204 2HB  ASP B 136      12.226 -43.467 -14.888  1.00  0.00              
ATOM   2205  N   PRO B 137      15.087 -41.431 -12.752  1.00  0.00              
ATOM   2206  CA  PRO B 137      16.406 -41.182 -12.140  1.00  0.00              
ATOM   2207  C   PRO B 137      17.589 -42.008 -12.665  1.00  0.00              
ATOM   2208  O   PRO B 137      18.707 -41.471 -12.761  1.00  0.00              
ATOM   2209  CB  PRO B 137      16.130 -41.517 -10.671  1.00  0.00              
ATOM   2210  CG  PRO B 137      14.695 -41.161 -10.478  1.00  0.00              
ATOM   2211  CD  PRO B 137      14.023 -41.615 -11.746  1.00  0.00              
ATOM   2212  HA  PRO B 137      16.684 -40.129 -12.296  1.00  0.00              
ATOM   2213 1HB  PRO B 137      16.334 -42.582 -10.483  1.00  0.00              
ATOM   2214 2HB  PRO B 137      16.804 -40.941 -10.020  1.00  0.00              
ATOM   2215 1HG  PRO B 137      14.296 -41.662  -9.584  1.00  0.00              
ATOM   2216 2HG  PRO B 137      14.592 -40.079 -10.308  1.00  0.00              
ATOM   2217 1HD  PRO B 137      13.728 -42.670 -11.648  1.00  0.00              
ATOM   2218 2HD  PRO B 137      13.145 -40.983 -11.943  1.00  0.00              
ATOM   2219  N   LYS B 138      17.370 -43.288 -12.978  1.00  0.00              
ATOM   2220  CA  LYS B 138      18.462 -44.119 -13.501  1.00  0.00              
ATOM   2221  C   LYS B 138      19.003 -43.570 -14.833  1.00  0.00              
ATOM   2222  O   LYS B 138      20.219 -43.481 -15.017  1.00  0.00              
ATOM   2223  CB  LYS B 138      17.992 -45.563 -13.681  1.00  0.00              
ATOM   2224  CG  LYS B 138      19.063 -46.513 -14.200  1.00  0.00              
ATOM   2225  CD  LYS B 138      18.535 -47.936 -14.305  1.00  0.00              
ATOM   2226  CE  LYS B 138      19.635 -48.907 -14.711  1.00  0.00              
ATOM   2227  NZ  LYS B 138      20.205 -48.575 -16.045  1.00  0.00              
ATOM   2228  H   LYS B 138      16.454 -43.697 -12.859  1.00  0.00              
ATOM   2229  HA  LYS B 138      19.299 -44.070 -12.803  1.00  0.00              
ATOM   2230 1HB  LYS B 138      17.635 -45.951 -12.727  1.00  0.00              
ATOM   2231 2HB  LYS B 138      17.155 -45.589 -14.379  1.00  0.00              
ATOM   2232 1HG  LYS B 138      19.394 -46.184 -15.186  1.00  0.00              
ATOM   2233 2HG  LYS B 138      19.918 -46.500 -13.526  1.00  0.00              
ATOM   2234 1HD  LYS B 138      18.127 -48.245 -13.341  1.00  0.00              
ATOM   2235 2HD  LYS B 138      17.738 -47.975 -15.046  1.00  0.00              
ATOM   2236 1HE  LYS B 138      20.434 -48.881 -13.971  1.00  0.00              
ATOM   2237 2HE  LYS B 138      19.232 -49.919 -14.744  1.00  0.00              
ATOM   2238 1HZ  LYS B 138      20.928 -49.241 -16.277  1.00  0.00              
ATOM   2239 2HZ  LYS B 138      19.475 -48.614 -16.743  1.00  0.00              
ATOM   2240 3HZ  LYS B 138      20.598 -47.645 -16.022  1.00  0.00              
ATOM   2241  N   LYS B 139      18.098 -43.208 -15.743  1.00  0.00              
ATOM   2242  CA  LYS B 139      18.467 -42.646 -17.052  1.00  0.00              
ATOM   2243  C   LYS B 139      19.173 -41.298 -16.930  1.00  0.00              
ATOM   2244  O   LYS B 139      20.072 -40.988 -17.727  1.00  0.00              
ATOM   2245  CB  LYS B 139      17.227 -42.499 -17.936  1.00  0.00              
ATOM   2246  CG  LYS B 139      16.641 -43.818 -18.422  1.00  0.00              
ATOM   2247  CD  LYS B 139      15.413 -43.590 -19.291  1.00  0.00              
ATOM   2248  CE  LYS B 139      14.838 -44.906 -19.794  1.00  0.00              
ATOM   2249  NZ  LYS B 139      13.630 -44.698 -20.638  1.00  0.00              
ATOM   2250  H   LYS B 139      17.121 -43.328 -15.517  1.00  0.00              
ATOM   2251  HA  LYS B 139      19.168 -43.327 -17.536  1.00  0.00              
ATOM   2252 1HB  LYS B 139      16.449 -41.970 -17.385  1.00  0.00              
ATOM   2253 2HB  LYS B 139      17.474 -41.899 -18.812  1.00  0.00              
ATOM   2254 1HG  LYS B 139      17.391 -44.358 -19.001  1.00  0.00              
ATOM   2255 2HG  LYS B 139      16.360 -44.429 -17.565  1.00  0.00              
ATOM   2256 1HD  LYS B 139      14.650 -43.066 -18.714  1.00  0.00              
ATOM   2257 2HD  LYS B 139      15.684 -42.972 -20.148  1.00  0.00              
ATOM   2258 1HE  LYS B 139      15.590 -45.431 -20.380  1.00  0.00              
ATOM   2259 2HE  LYS B 139      14.568 -45.533 -18.944  1.00  0.00              
ATOM   2260 1HZ  LYS B 139      13.280 -45.593 -20.950  1.00  0.00              
ATOM   2261 2HZ  LYS B 139      12.918 -44.228 -20.098  1.00  0.00              
ATOM   2262 3HZ  LYS B 139      13.872 -44.134 -21.440  1.00  0.00              
ATOM   2263  N   VAL B 140      18.759 -40.496 -15.946  1.00  0.00              
ATOM   2264  CA  VAL B 140      19.424 -39.224 -15.661  1.00  0.00              
ATOM   2265  C   VAL B 140      20.881 -39.458 -15.287  1.00  0.00              
ATOM   2266  O   VAL B 140      21.768 -38.811 -15.825  1.00  0.00              
ATOM   2267  CB  VAL B 140      18.711 -38.486 -14.512  1.00  0.00              
ATOM   2268  CG1 VAL B 140      19.524 -37.279 -14.069  1.00  0.00              
ATOM   2269  CG2 VAL B 140      17.317 -38.066 -14.952  1.00  0.00              
ATOM   2270  H   VAL B 140      17.967 -40.775 -15.385  1.00  0.00              
ATOM   2271  HA  VAL B 140      19.400 -38.611 -16.563  1.00  0.00              
ATOM   2272  HB  VAL B 140      18.636 -39.155 -13.654  1.00  0.00              
ATOM   2273 1HG1 VAL B 140      19.006 -36.769 -13.256  1.00  0.00              
ATOM   2274 2HG1 VAL B 140      20.504 -37.606 -13.724  1.00  0.00              
ATOM   2275 3HG1 VAL B 140      19.643 -36.593 -14.908  1.00  0.00              
ATOM   2276 1HG2 VAL B 140      16.819 -37.546 -14.134  1.00  0.00              
ATOM   2277 2HG2 VAL B 140      17.392 -37.402 -15.813  1.00  0.00              
ATOM   2278 3HG2 VAL B 140      16.740 -38.950 -15.225  1.00  0.00              
ATOM   2279  N   LEU B 141      21.092 -40.402 -14.368  1.00  0.00              
ATOM   2280  CA  LEU B 141      22.395 -40.800 -13.901  1.00  0.00              
ATOM   2281  C   LEU B 141      23.216 -41.443 -15.025  1.00  0.00              
ATOM   2282  O   LEU B 141      24.384 -41.110 -15.219  1.00  0.00              
ATOM   2283  CB  LEU B 141      22.249 -41.779 -12.729  1.00  0.00              
ATOM   2284  CG  LEU B 141      23.562 -42.277 -12.112  1.00  0.00              
ATOM   2285  CD1 LEU B 141      24.356 -41.092 -11.578  1.00  0.00              
ATOM   2286  CD2 LEU B 141      23.256 -43.273 -11.003  1.00  0.00              
ATOM   2287  H   LEU B 141      20.273 -40.855 -13.988  1.00  0.00              
ATOM   2288  HA  LEU B 141      22.927 -39.913 -13.561  1.00  0.00              
ATOM   2289 1HB  LEU B 141      21.676 -41.293 -11.941  1.00  0.00              
ATOM   2290 2HB  LEU B 141      21.692 -42.650 -13.071  1.00  0.00              
ATOM   2291  HG  LEU B 141      24.164 -42.763 -12.880  1.00  0.00              
ATOM   2292 1HD1 LEU B 141      25.289 -41.447 -11.140  1.00  0.00              
ATOM   2293 2HD1 LEU B 141      24.577 -40.406 -12.396  1.00  0.00              
ATOM   2294 3HD1 LEU B 141      23.771 -40.576 -10.818  1.00  0.00              
ATOM   2295 1HD2 LEU B 141      24.189 -43.629 -10.565  1.00  0.00              
ATOM   2296 2HD2 LEU B 141      22.655 -42.788 -10.234  1.00  0.00              
ATOM   2297 3HD2 LEU B 141      22.704 -44.118 -11.415  1.00  0.00              
ATOM   2298  N   ASP B 142      22.605 -42.349 -15.777  1.00  0.00              
ATOM   2299  CA  ASP B 142      23.352 -43.022 -16.822  1.00  0.00              
ATOM   2300  C   ASP B 142      23.791 -42.114 -17.950  1.00  0.00              
ATOM   2301  O   ASP B 142      24.916 -42.238 -18.411  1.00  0.00              
ATOM   2302  CB  ASP B 142      22.514 -44.165 -17.401  1.00  0.00              
ATOM   2303  CG  ASP B 142      22.378 -45.342 -16.445  1.00  0.00              
ATOM   2304  OD1 ASP B 142      23.132 -45.408 -15.503  1.00  0.00              
ATOM   2305  OD2 ASP B 142      21.522 -46.165 -16.666  1.00  0.00              
ATOM   2306  H   ASP B 142      21.632 -42.581 -15.641  1.00  0.00              
ATOM   2307  HA  ASP B 142      24.322 -43.313 -16.420  1.00  0.00              
ATOM   2308 1HB  ASP B 142      21.517 -43.798 -17.646  1.00  0.00              
ATOM   2309 2HB  ASP B 142      22.970 -44.517 -18.326  1.00  0.00              
ATOM   2310  N   LYS B 143      22.921 -41.200 -18.379  1.00  0.00              
ATOM   2311  CA  LYS B 143      23.283 -40.241 -19.420  1.00  0.00              
ATOM   2312  C   LYS B 143      24.398 -39.297 -18.953  1.00  0.00              
ATOM   2313  O   LYS B 143      25.331 -38.994 -19.724  1.00  0.00              
ATOM   2314  CB  LYS B 143      22.055 -39.435 -19.847  1.00  0.00              
ATOM   2315  CG  LYS B 143      21.029 -40.229 -20.645  1.00  0.00              
ATOM   2316  CD  LYS B 143      19.828 -39.369 -21.011  1.00  0.00              
ATOM   2317  CE  LYS B 143      18.799 -40.161 -21.803  1.00  0.00              
ATOM   2318  NZ  LYS B 143      17.620 -39.332 -22.170  1.00  0.00              
ATOM   2319  H   LYS B 143      21.994 -41.167 -17.981  1.00  0.00              
ATOM   2320  HA  LYS B 143      23.666 -40.791 -20.280  1.00  0.00              
ATOM   2321 1HB  LYS B 143      21.556 -39.036 -18.964  1.00  0.00              
ATOM   2322 2HB  LYS B 143      22.371 -38.588 -20.457  1.00  0.00              
ATOM   2323 1HG  LYS B 143      21.489 -40.603 -21.560  1.00  0.00              
ATOM   2324 2HG  LYS B 143      20.689 -41.080 -20.056  1.00  0.00              
ATOM   2325 1HD  LYS B 143      19.361 -38.990 -20.101  1.00  0.00              
ATOM   2326 2HD  LYS B 143      20.158 -38.520 -21.609  1.00  0.00              
ATOM   2327 1HE  LYS B 143      19.257 -40.543 -22.714  1.00  0.00              
ATOM   2328 2HE  LYS B 143      18.460 -41.011 -21.211  1.00  0.00              
ATOM   2329 1HZ  LYS B 143      16.962 -39.893 -22.693  1.00  0.00              
ATOM   2330 2HZ  LYS B 143      17.175 -38.987 -21.330  1.00  0.00              
ATOM   2331 3HZ  LYS B 143      17.920 -38.551 -22.736  1.00  0.00              
ATOM   2332  N   ALA B 144      24.295 -38.830 -17.705  1.00  0.00              
ATOM   2333  CA  ALA B 144      25.323 -37.994 -17.120  1.00  0.00              
ATOM   2334  C   ALA B 144      26.648 -38.761 -17.031  1.00  0.00              
ATOM   2335  O   ALA B 144      27.701 -38.187 -17.274  1.00  0.00              
ATOM   2336  CB  ALA B 144      24.908 -37.486 -15.752  1.00  0.00              
ATOM   2337  H   ALA B 144      23.480 -39.065 -17.156  1.00  0.00              
ATOM   2338  HA  ALA B 144      25.475 -37.136 -17.775  1.00  0.00              
ATOM   2339 1HB  ALA B 144      25.701 -36.862 -15.340  1.00  0.00              
ATOM   2340 2HB  ALA B 144      23.994 -36.898 -15.844  1.00  0.00              
ATOM   2341 3HB  ALA B 144      24.730 -38.331 -15.089  1.00  0.00              
ATOM   2342  N   LYS B 145      26.579 -40.050 -16.696  1.00  0.00              
ATOM   2343  CA  LYS B 145      27.771 -40.912 -16.584  1.00  0.00              
ATOM   2344  C   LYS B 145      28.492 -41.008 -17.917  1.00  0.00              
ATOM   2345  O   LYS B 145      29.710 -40.821 -17.994  1.00  0.00              
ATOM   2346  CB  LYS B 145      27.392 -42.310 -16.095  1.00  0.00              
ATOM   2347  CG  LYS B 145      28.573 -43.254 -15.912  1.00  0.00              
ATOM   2348  CD  LYS B 145      28.124 -44.602 -15.368  1.00  0.00              
ATOM   2349  CE  LYS B 145      29.296 -45.561 -15.225  1.00  0.00              
ATOM   2350  NZ  LYS B 145      28.872 -46.884 -14.692  1.00  0.00              
ATOM   2351  H   LYS B 145      25.668 -40.445 -16.513  1.00  0.00              
ATOM   2352  HA  LYS B 145      28.446 -40.475 -15.846  1.00  0.00              
ATOM   2353 1HB  LYS B 145      26.873 -42.234 -15.140  1.00  0.00              
ATOM   2354 2HB  LYS B 145      26.704 -42.770 -16.805  1.00  0.00              
ATOM   2355 1HG  LYS B 145      29.070 -43.406 -16.870  1.00  0.00              
ATOM   2356 2HG  LYS B 145      29.288 -42.812 -15.218  1.00  0.00              
ATOM   2357 1HD  LYS B 145      27.658 -44.464 -14.391  1.00  0.00              
ATOM   2358 2HD  LYS B 145      27.389 -45.040 -16.043  1.00  0.00              
ATOM   2359 1HE  LYS B 145      29.766 -45.708 -16.197  1.00  0.00              
ATOM   2360 2HE  LYS B 145      30.037 -45.133 -14.550  1.00  0.00              
ATOM   2361 1HZ  LYS B 145      29.677 -47.490 -14.612  1.00  0.00              
ATOM   2362 2HZ  LYS B 145      28.452 -46.762 -13.781  1.00  0.00              
ATOM   2363 3HZ  LYS B 145      28.199 -47.300 -15.320  1.00  0.00              
ATOM   2364  N   ASP B 146      27.722 -41.272 -18.971  1.00  0.00              
ATOM   2365  CA  ASP B 146      28.254 -41.377 -20.325  1.00  0.00              
ATOM   2366  C   ASP B 146      28.954 -40.109 -20.732  1.00  0.00              
ATOM   2367  O   ASP B 146      30.072 -40.155 -21.262  1.00  0.00              
ATOM   2368  CB  ASP B 146      27.139 -41.687 -21.326  1.00  0.00              
ATOM   2369  CG  ASP B 146      26.628 -43.118 -21.220  1.00  0.00              
ATOM   2370  OD1 ASP B 146      27.286 -43.918 -20.598  1.00  0.00              
ATOM   2371  OD2 ASP B 146      25.586 -43.397 -21.762  1.00  0.00              
ATOM   2372  H   ASP B 146      26.733 -41.403 -18.819  1.00  0.00              
ATOM   2373  HA  ASP B 146      28.979 -42.192 -20.350  1.00  0.00              
ATOM   2374 1HB  ASP B 146      26.303 -41.006 -21.162  1.00  0.00              
ATOM   2375 2HB  ASP B 146      27.503 -41.521 -22.340  1.00  0.00              
ATOM   2376  N   GLN B 147      28.293 -38.975 -20.474  1.00  0.00              
ATOM   2377  CA  GLN B 147      28.851 -37.670 -20.802  1.00  0.00              
ATOM   2378  C   GLN B 147      30.089 -37.336 -19.969  1.00  0.00              
ATOM   2379  O   GLN B 147      31.072 -36.890 -20.522  1.00  0.00              
ATOM   2380  CB  GLN B 147      27.790 -36.583 -20.610  1.00  0.00              
ATOM   2381  CG  GLN B 147      26.653 -36.638 -21.616  1.00  0.00              
ATOM   2382  CD  GLN B 147      25.563 -35.627 -21.315  1.00  0.00              
ATOM   2383  OE1 GLN B 147      25.407 -35.184 -20.173  1.00  0.00              
ATOM   2384  NE2 GLN B 147      24.802 -35.255 -22.338  1.00  0.00              
ATOM   2385  H   GLN B 147      27.383 -39.026 -20.039  1.00  0.00              
ATOM   2386  HA  GLN B 147      29.204 -37.694 -21.833  1.00  0.00              
ATOM   2387 1HB  GLN B 147      27.360 -36.667 -19.612  1.00  0.00              
ATOM   2388 2HB  GLN B 147      28.257 -35.601 -20.683  1.00  0.00              
ATOM   2389 1HG  GLN B 147      27.050 -36.426 -22.609  1.00  0.00              
ATOM   2390 2HG  GLN B 147      26.211 -37.634 -21.596  1.00  0.00              
ATOM   2391 1HE2 GLN B 147      24.067 -34.591 -22.199  1.00  0.00              
ATOM   2392 2HE2 GLN B 147      24.963 -35.639 -23.247  1.00  0.00              
ATOM   2393  N   ALA B 148      30.062 -37.560 -18.656  1.00  0.00              
ATOM   2394  CA  ALA B 148      31.227 -37.221 -17.844  1.00  0.00              
ATOM   2395  C   ALA B 148      32.431 -38.088 -18.243  1.00  0.00              
ATOM   2396  O   ALA B 148      33.552 -37.579 -18.387  1.00  0.00              
ATOM   2397  CB  ALA B 148      30.929 -37.357 -16.357  1.00  0.00              
ATOM   2398  H   ALA B 148      29.250 -37.961 -18.208  1.00  0.00              
ATOM   2399  HA  ALA B 148      31.491 -36.183 -18.048  1.00  0.00              
ATOM   2400 1HB  ALA B 148      31.818 -37.097 -15.782  1.00  0.00              
ATOM   2401 2HB  ALA B 148      30.113 -36.687 -16.087  1.00  0.00              
ATOM   2402 3HB  ALA B 148      30.642 -38.384 -16.136  1.00  0.00              
ATOM   2403  N   GLU B 149      32.203 -39.388 -18.436  1.00  0.00              
ATOM   2404  CA  GLU B 149      33.271 -40.268 -18.912  1.00  0.00              
ATOM   2405  C   GLU B 149      33.845 -39.816 -20.266  1.00  0.00              
ATOM   2406  O   GLU B 149      35.051 -39.817 -20.454  1.00  0.00              
ATOM   2407  CB  GLU B 149      32.752 -41.704 -19.025  1.00  0.00              
ATOM   2408  CG  GLU B 149      33.791 -42.712 -19.496  1.00  0.00              
ATOM   2409  CD  GLU B 149      33.249 -44.112 -19.584  1.00  0.00              
ATOM   2410  OE1 GLU B 149      32.340 -44.424 -18.853  1.00  0.00              
ATOM   2411  OE2 GLU B 149      33.744 -44.869 -20.385  1.00  0.00              
ATOM   2412  H   GLU B 149      31.289 -39.777 -18.255  1.00  0.00              
ATOM   2413  HA  GLU B 149      34.114 -40.193 -18.223  1.00  0.00              
ATOM   2414 1HB  GLU B 149      32.381 -42.034 -18.055  1.00  0.00              
ATOM   2415 2HB  GLU B 149      31.916 -41.734 -19.724  1.00  0.00              
ATOM   2416 1HG  GLU B 149      34.154 -42.413 -20.478  1.00  0.00              
ATOM   2417 2HG  GLU B 149      34.634 -42.697 -18.807  1.00  0.00              
ATOM   2418  N   ASN B 150      32.993 -39.439 -21.211  1.00  0.00              
ATOM   2419  CA  ASN B 150      33.498 -38.942 -22.505  1.00  0.00              
ATOM   2420  C   ASN B 150      34.402 -37.698 -22.378  1.00  0.00              
ATOM   2421  O   ASN B 150      35.403 -37.561 -23.081  1.00  0.00              
ATOM   2422  CB  ASN B 150      32.335 -38.646 -23.434  1.00  0.00              
ATOM   2423  CG  ASN B 150      31.693 -39.895 -23.972  1.00  0.00              
ATOM   2424  OD1 ASN B 150      32.303 -40.970 -23.972  1.00  0.00              
ATOM   2425  ND2 ASN B 150      30.474 -39.773 -24.430  1.00  0.00              
ATOM   2426  H   ASN B 150      31.995 -39.487 -21.058  1.00  0.00              
ATOM   2427  HA  ASN B 150      34.146 -39.704 -22.940  1.00  0.00              
ATOM   2428 1HB  ASN B 150      31.581 -38.065 -22.900  1.00  0.00              
ATOM   2429 2HB  ASN B 150      32.682 -38.040 -24.271  1.00  0.00              
ATOM   2430 1HD2 ASN B 150      29.997 -40.571 -24.801  1.00  0.00              
ATOM   2431 2HD2 ASN B 150      30.018 -38.884 -24.411  1.00  0.00              
ATOM   2432  N   ARG B 151      34.047 -36.790 -21.475  1.00  0.00              
ATOM   2433  CA  ARG B 151      34.840 -35.587 -21.271  1.00  0.00              
ATOM   2434  C   ARG B 151      36.186 -35.934 -20.625  1.00  0.00              
ATOM   2435  O   ARG B 151      37.213 -35.375 -20.974  1.00  0.00              
ATOM   2436  CB  ARG B 151      34.091 -34.594 -20.394  1.00  0.00              
ATOM   2437  CG  ARG B 151      32.812 -34.042 -21.001  1.00  0.00              
ATOM   2438  CD  ARG B 151      33.041 -33.498 -22.365  1.00  0.00              
ATOM   2439  NE  ARG B 151      31.842 -32.886 -22.913  1.00  0.00              
ATOM   2440  CZ  ARG B 151      31.683 -32.536 -24.205  1.00  0.00              
ATOM   2441  NH1 ARG B 151      32.655 -32.744 -25.066  1.00  0.00              
ATOM   2442  NH2 ARG B 151      30.552 -31.984 -24.606  1.00  0.00              
ATOM   2443  H   ARG B 151      33.216 -36.932 -20.919  1.00  0.00              
ATOM   2444  HA  ARG B 151      35.107 -35.178 -22.246  1.00  0.00              
ATOM   2445 1HB  ARG B 151      33.829 -35.069 -19.449  1.00  0.00              
ATOM   2446 2HB  ARG B 151      34.740 -33.748 -20.166  1.00  0.00              
ATOM   2447 1HG  ARG B 151      32.069 -34.837 -21.070  1.00  0.00              
ATOM   2448 2HG  ARG B 151      32.427 -33.239 -20.372  1.00  0.00              
ATOM   2449 1HD  ARG B 151      33.824 -32.741 -22.327  1.00  0.00              
ATOM   2450 2HD  ARG B 151      33.347 -34.304 -23.031  1.00  0.00              
ATOM   2451  HE  ARG B 151      31.072 -32.711 -22.281  1.00  0.00              
ATOM   2452 1HH1 ARG B 151      33.520 -33.166 -24.759  1.00  0.00              
ATOM   2453 2HH1 ARG B 151      32.536 -32.482 -26.033  1.00  0.00              
ATOM   2454 1HH2 ARG B 151      29.804 -31.825 -23.944  1.00  0.00              
ATOM   2455 2HH2 ARG B 151      30.433 -31.722 -25.573  1.00  0.00              
ATOM   2456  N   VAL B 152      36.189 -36.926 -19.753  1.00  0.00              
ATOM   2457  CA  VAL B 152      37.441 -37.530 -19.247  1.00  0.00              
ATOM   2458  C   VAL B 152      38.332 -38.203 -20.307  1.00  0.00              
ATOM   2459  O   VAL B 152      39.548 -38.022 -20.290  1.00  0.00              
ATOM   2460  CB  VAL B 152      37.133 -38.515 -18.098  1.00  0.00              
ATOM   2461  CG1 VAL B 152      38.355 -39.322 -17.698  1.00  0.00              
ATOM   2462  CG2 VAL B 152      36.548 -37.757 -16.919  1.00  0.00              
ATOM   2463  H   VAL B 152      35.303 -37.281 -19.424  1.00  0.00              
ATOM   2464  HA  VAL B 152      38.079 -36.733 -18.864  1.00  0.00              
ATOM   2465  HB  VAL B 152      36.416 -39.257 -18.449  1.00  0.00              
ATOM   2466 1HG1 VAL B 152      38.092 -40.002 -16.887  1.00  0.00              
ATOM   2467 2HG1 VAL B 152      38.706 -39.898 -18.554  1.00  0.00              
ATOM   2468 3HG1 VAL B 152      39.143 -38.648 -17.364  1.00  0.00              
ATOM   2469 1HG2 VAL B 152      36.331 -38.454 -16.110  1.00  0.00              
ATOM   2470 2HG2 VAL B 152      37.265 -37.012 -16.574  1.00  0.00              
ATOM   2471 3HG2 VAL B 152      35.627 -37.261 -17.226  1.00  0.00              
ATOM   2472  N   ARG B 153      37.751 -39.023 -21.182  1.00  0.00              
ATOM   2473  CA  ARG B 153      38.502 -39.584 -22.300  1.00  0.00              
ATOM   2474  C   ARG B 153      39.019 -38.532 -23.299  1.00  0.00              
ATOM   2475  O   ARG B 153      40.136 -38.671 -23.819  1.00  0.00              
ATOM   2476  CB  ARG B 153      37.632 -40.586 -23.045  1.00  0.00              
ATOM   2477  CG  ARG B 153      37.301 -41.849 -22.266  1.00  0.00              
ATOM   2478  CD  ARG B 153      36.411 -42.753 -23.039  1.00  0.00              
ATOM   2479  NE  ARG B 153      35.991 -43.902 -22.253  1.00  0.00              
ATOM   2480  CZ  ARG B 153      36.704 -45.037 -22.116  1.00  0.00              
ATOM   2481  NH1 ARG B 153      37.867 -45.159 -22.717  1.00  0.00              
ATOM   2482  NH2 ARG B 153      36.234 -46.028 -21.378  1.00  0.00              
ATOM   2483  H   ARG B 153      36.776 -39.263 -21.074  1.00  0.00              
ATOM   2484  HA  ARG B 153      39.396 -40.069 -21.907  1.00  0.00              
ATOM   2485 1HB  ARG B 153      36.691 -40.114 -23.324  1.00  0.00              
ATOM   2486 2HB  ARG B 153      38.132 -40.888 -23.965  1.00  0.00              
ATOM   2487 1HG  ARG B 153      38.220 -42.387 -22.036  1.00  0.00              
ATOM   2488 2HG  ARG B 153      36.795 -41.582 -21.337  1.00  0.00              
ATOM   2489 1HD  ARG B 153      35.520 -42.208 -23.349  1.00  0.00              
ATOM   2490 2HD  ARG B 153      36.939 -43.117 -23.919  1.00  0.00              
ATOM   2491  HE  ARG B 153      35.101 -43.846 -21.776  1.00  0.00              
ATOM   2492 1HH1 ARG B 153      38.226 -44.402 -23.281  1.00  0.00              
ATOM   2493 2HH1 ARG B 153      38.401 -46.010 -22.614  1.00  0.00              
ATOM   2494 1HH2 ARG B 153      35.340 -45.934 -20.916  1.00  0.00              
ATOM   2495 2HH2 ARG B 153      36.768 -46.878 -21.275  1.00  0.00              
ATOM   2496  N   GLU B 154      38.212 -37.508 -23.596  1.00  0.00              
ATOM   2497  CA  GLU B 154      38.654 -36.406 -24.493  1.00  0.00              
ATOM   2498  C   GLU B 154      39.859 -35.658 -23.886  1.00  0.00              
ATOM   2499  O   GLU B 154      40.796 -35.289 -24.610  1.00  0.00              
ATOM   2500  CB  GLU B 154      37.509 -35.424 -24.748  1.00  0.00              
ATOM   2501  CG  GLU B 154      36.403 -35.966 -25.642  1.00  0.00              
ATOM   2502  CD  GLU B 154      35.206 -35.059 -25.708  1.00  0.00              
ATOM   2503  OE1 GLU B 154      35.117 -34.165 -24.900  1.00  0.00              
ATOM   2504  OE2 GLU B 154      34.380 -35.260 -26.567  1.00  0.00              
ATOM   2505  H   GLU B 154      37.281 -37.480 -23.205  1.00  0.00              
ATOM   2506  HA  GLU B 154      38.993 -36.841 -25.434  1.00  0.00              
ATOM   2507 1HB  GLU B 154      37.059 -35.135 -23.798  1.00  0.00              
ATOM   2508 2HB  GLU B 154      37.902 -34.520 -25.213  1.00  0.00              
ATOM   2509 1HG  GLU B 154      36.798 -36.101 -26.649  1.00  0.00              
ATOM   2510 2HG  GLU B 154      36.094 -36.942 -25.269  1.00  0.00              
ATOM   2511  N   LEU B 155      39.837 -35.415 -22.572  1.00  0.00              
ATOM   2512  CA  LEU B 155      41.003 -34.792 -21.938  1.00  0.00              
ATOM   2513  C   LEU B 155      42.238 -35.697 -22.081  1.00  0.00              
ATOM   2514  O   LEU B 155      43.319 -35.248 -22.502  1.00  0.00              
ATOM   2515  CB  LEU B 155      40.751 -34.471 -20.472  1.00  0.00              
ATOM   2516  CG  LEU B 155      41.914 -33.837 -19.696  1.00  0.00              
ATOM   2517  CD1 LEU B 155      42.274 -32.506 -20.374  1.00  0.00              
ATOM   2518  CD2 LEU B 155      41.555 -33.614 -18.240  1.00  0.00              
ATOM   2519  H   LEU B 155      39.035 -35.651 -22.005  1.00  0.00              
ATOM   2520  HA  LEU B 155      41.219 -33.857 -22.453  1.00  0.00              
ATOM   2521 1HB  LEU B 155      39.908 -33.785 -20.406  1.00  0.00              
ATOM   2522 2HB  LEU B 155      40.484 -35.393 -19.955  1.00  0.00              
ATOM   2523  HG  LEU B 155      42.783 -34.494 -19.741  1.00  0.00              
ATOM   2524 1HD1 LEU B 155      43.100 -32.037 -19.839  1.00  0.00              
ATOM   2525 2HD1 LEU B 155      42.571 -32.692 -21.406  1.00  0.00              
ATOM   2526 3HD1 LEU B 155      41.409 -31.845 -20.358  1.00  0.00              
ATOM   2527 1HD2 LEU B 155      42.402 -33.164 -17.721  1.00  0.00              
ATOM   2528 2HD2 LEU B 155      40.694 -32.949 -18.175  1.00  0.00              
ATOM   2529 3HD2 LEU B 155      41.311 -34.570 -17.776  1.00  0.00              
ATOM   2530  N   LYS B 156      42.087 -36.973 -21.770  1.00  0.00              
ATOM   2531  CA  LYS B 156      43.218 -37.899 -21.954  1.00  0.00              
ATOM   2532  C   LYS B 156      43.818 -37.810 -23.371  1.00  0.00              
ATOM   2533  O   LYS B 156      45.047 -37.692 -23.544  1.00  0.00              
ATOM   2534  CB  LYS B 156      42.778 -39.334 -21.664  1.00  0.00              
ATOM   2535  CG  LYS B 156      43.889 -40.369 -21.780  1.00  0.00              
ATOM   2536  CD  LYS B 156      43.367 -41.773 -21.515  1.00  0.00              
ATOM   2537  CE  LYS B 156      44.474 -42.809 -21.640  1.00  0.00              
ATOM   2538  NZ  LYS B 156      43.975 -44.190 -21.396  1.00  0.00              
ATOM   2539  H   LYS B 156      41.214 -37.329 -21.409  1.00  0.00              
ATOM   2540  HA  LYS B 156      44.008 -37.624 -21.254  1.00  0.00              
ATOM   2541 1HB  LYS B 156      42.370 -39.393 -20.654  1.00  0.00              
ATOM   2542 2HB  LYS B 156      41.983 -39.618 -22.355  1.00  0.00              
ATOM   2543 1HG  LYS B 156      44.317 -40.333 -22.783  1.00  0.00              
ATOM   2544 2HG  LYS B 156      44.675 -40.141 -21.061  1.00  0.00              
ATOM   2545 1HD  LYS B 156      42.947 -41.822 -20.510  1.00  0.00              
ATOM   2546 2HD  LYS B 156      42.579 -42.010 -22.231  1.00  0.00              
ATOM   2547 1HE  LYS B 156      44.905 -42.763 -22.639  1.00  0.00              
ATOM   2548 2HE  LYS B 156      45.261 -42.589 -20.919  1.00  0.00              
ATOM   2549 1HZ  LYS B 156      44.738 -44.845 -21.488  1.00  0.00              
ATOM   2550 2HZ  LYS B 156      43.590 -44.250 -20.464  1.00  0.00              
ATOM   2551 3HZ  LYS B 156      43.258 -44.413 -22.071  1.00  0.00              
ATOM   2552  N   GLN B 157      42.932 -37.868 -24.369  1.00  0.00              
ATOM   2553  CA  GLN B 157      43.310 -37.783 -25.775  1.00  0.00              
ATOM   2554  C   GLN B 157      43.927 -36.433 -26.168  1.00  0.00              
ATOM   2555  O   GLN B 157      44.905 -36.420 -26.899  1.00  0.00              
ATOM   2556  CB  GLN B 157      42.087 -38.061 -26.652  1.00  0.00              
ATOM   2557  CG  GLN B 157      41.606 -39.501 -26.612  1.00  0.00              
ATOM   2558  CD  GLN B 157      40.318 -39.704 -27.386  1.00  0.00              
ATOM   2559  OE1 GLN B 157      39.533 -38.769 -27.569  1.00  0.00              
ATOM   2560  NE2 GLN B 157      40.092 -40.929 -27.848  1.00  0.00              
ATOM   2561  H   GLN B 157      41.958 -37.977 -24.127  1.00  0.00              
ATOM   2562  HA  GLN B 157      44.081 -38.527 -25.971  1.00  0.00              
ATOM   2563 1HB  GLN B 157      41.261 -37.422 -26.339  1.00  0.00              
ATOM   2564 2HB  GLN B 157      42.318 -37.812 -27.688  1.00  0.00              
ATOM   2565 1HG  GLN B 157      42.372 -40.141 -27.049  1.00  0.00              
ATOM   2566 2HG  GLN B 157      41.430 -39.786 -25.574  1.00  0.00              
ATOM   2567 1HE2 GLN B 157      39.258 -41.123 -28.366  1.00  0.00              
ATOM   2568 2HE2 GLN B 157      40.755 -41.658 -27.677  1.00  0.00              
ATOM   2569  N   LYS B 158      43.370 -35.299 -25.717  1.00  0.00              
ATOM   2570  CA  LYS B 158      43.968 -33.992 -26.047  1.00  0.00              
ATOM   2571  C   LYS B 158      45.329 -33.778 -25.388  1.00  0.00              
ATOM   2572  O   LYS B 158      46.254 -33.169 -25.994  1.00  0.00              
ATOM   2573  CB  LYS B 158      43.022 -32.861 -25.643  1.00  0.00              
ATOM   2574  CG  LYS B 158      43.496 -31.470 -26.046  1.00  0.00              
ATOM   2575  CD  LYS B 158      43.550 -31.322 -27.559  1.00  0.00              
ATOM   2576  CE  LYS B 158      43.947 -29.910 -27.964  1.00  0.00              
ATOM   2577  NZ  LYS B 158      43.995 -29.747 -29.442  1.00  0.00              
ATOM   2578  H   LYS B 158      42.536 -35.329 -25.147  1.00  0.00              
ATOM   2579  HA  LYS B 158      44.099 -33.935 -27.128  1.00  0.00              
ATOM   2580 1HB  LYS B 158      42.044 -33.025 -26.096  1.00  0.00              
ATOM   2581 2HB  LYS B 158      42.887 -32.868 -24.561  1.00  0.00              
ATOM   2582 1HG  LYS B 158      42.815 -30.722 -25.640  1.00  0.00              
ATOM   2583 2HG  LYS B 158      44.489 -31.292 -25.636  1.00  0.00              
ATOM   2584 1HD  LYS B 158      44.276 -32.026 -27.968  1.00  0.00              
ATOM   2585 2HD  LYS B 158      42.571 -31.549 -27.982  1.00  0.00              
ATOM   2586 1HE  LYS B 158      43.229 -29.199 -27.556  1.00  0.00              
ATOM   2587 2HE  LYS B 158      44.929 -29.676 -27.553  1.00  0.00              
ATOM   2588 1HZ  LYS B 158      44.262 -28.799 -29.668  1.00  0.00              
ATOM   2589 2HZ  LYS B 158      44.672 -30.389 -29.830  1.00  0.00              
ATOM   2590 3HZ  LYS B 158      43.085 -29.942 -29.833  1.00  0.00              
ATOM   2591  N   LEU B 159      45.463 -34.198 -24.127  1.00  0.00              
ATOM   2592  CA  LEU B 159      46.767 -34.137 -23.476  1.00  0.00              
ATOM   2593  C   LEU B 159      47.816 -35.087 -24.111  1.00  0.00              
ATOM   2594  O   LEU B 159      49.004 -34.750 -24.130  1.00  0.00              
ATOM   2595  CB  LEU B 159      46.603 -34.472 -21.989  1.00  0.00              
ATOM   2596  CG  LEU B 159      45.787 -33.468 -21.166  1.00  0.00              
ATOM   2597  CD1 LEU B 159      45.639 -33.979 -19.740  1.00  0.00              
ATOM   2598  CD2 LEU B 159      46.475 -32.111 -21.192  1.00  0.00              
ATOM   2599  H   LEU B 159      44.673 -34.559 -23.613  1.00  0.00              
ATOM   2600  HA  LEU B 159      47.196 -33.151 -23.653  1.00  0.00              
ATOM   2601 1HB  LEU B 159      46.118 -35.443 -21.903  1.00  0.00              
ATOM   2602 2HB  LEU B 159      47.593 -34.543 -21.537  1.00  0.00              
ATOM   2603  HG  LEU B 159      44.787 -33.375 -21.593  1.00  0.00              
ATOM   2604 1HD1 LEU B 159      45.058 -33.265 -19.155  1.00  0.00              
ATOM   2605 2HD1 LEU B 159      45.126 -34.941 -19.750  1.00  0.00              
ATOM   2606 3HD1 LEU B 159      46.624 -34.098 -19.292  1.00  0.00              
ATOM   2607 1HD2 LEU B 159      45.894 -31.397 -20.608  1.00  0.00              
ATOM   2608 2HD2 LEU B 159      47.474 -32.202 -20.764  1.00  0.00              
ATOM   2609 3HD2 LEU B 159      46.552 -31.761 -22.222  1.00  0.00              
ATOM   2610  N   GLU B 160      47.382 -36.253 -24.599  1.00  0.00              
ATOM   2611  CA  GLU B 160      48.262 -37.148 -25.402  1.00  0.00              
ATOM   2612  C   GLU B 160      48.762 -36.393 -26.646  1.00  0.00              
ATOM   2613  O   GLU B 160      49.957 -36.422 -26.986  1.00  0.00              
ATOM   2614  CB  GLU B 160      47.521 -38.419 -25.823  1.00  0.00              
ATOM   2615  CG  GLU B 160      48.347 -39.378 -26.669  1.00  0.00              
ATOM   2616  CD  GLU B 160      47.578 -40.600 -27.088  1.00  0.00              
ATOM   2617  OE1 GLU B 160      46.462 -40.754 -26.652  1.00  0.00              
ATOM   2618  OE2 GLU B 160      48.107 -41.380 -27.844  1.00  0.00              
ATOM   2619  H   GLU B 160      46.430 -36.535 -24.416  1.00  0.00              
ATOM   2620  HA  GLU B 160      49.096 -37.468 -24.775  1.00  0.00              
ATOM   2621 1HB  GLU B 160      47.189 -38.958 -24.935  1.00  0.00              
ATOM   2622 2HB  GLU B 160      46.632 -38.150 -26.394  1.00  0.00              
ATOM   2623 1HG  GLU B 160      48.690 -38.855 -27.561  1.00  0.00              
ATOM   2624 2HG  GLU B 160      49.224 -39.684 -26.100  1.00  0.00              
ATOM   2625  N   GLU B 161      47.838 -35.758 -27.368  1.00  0.00              
ATOM   2626  CA  GLU B 161      48.244 -34.891 -28.509  1.00  0.00              
ATOM   2627  C   GLU B 161      49.285 -33.808 -28.141  1.00  0.00              
ATOM   2628  O   GLU B 161      50.335 -33.671 -28.809  1.00  0.00              
ATOM   2629  CB  GLU B 161      47.010 -34.212 -29.106  1.00  0.00              
ATOM   2630  CG  GLU B 161      47.306 -33.285 -30.276  1.00  0.00              
ATOM   2631  CD  GLU B 161      46.083 -32.572 -30.782  1.00  0.00              
ATOM   2632  OE1 GLU B 161      45.029 -32.775 -30.228  1.00  0.00              
ATOM   2633  OE2 GLU B 161      46.203 -31.824 -31.724  1.00  0.00              
ATOM   2634  H   GLU B 161      46.857 -35.857 -27.150  1.00  0.00              
ATOM   2635  HA  GLU B 161      48.750 -35.510 -29.251  1.00  0.00              
ATOM   2636 1HB  GLU B 161      46.307 -34.971 -29.450  1.00  0.00              
ATOM   2637 2HB  GLU B 161      46.508 -33.627 -28.335  1.00  0.00              
ATOM   2638 1HG  GLU B 161      48.040 -32.544 -29.962  1.00  0.00              
ATOM   2639 2HG  GLU B 161      47.742 -33.868 -31.086  1.00  0.00              
ATOM   2640  N   LEU B 162      49.027 -33.041 -27.074  1.00  0.00              
ATOM   2641  CA  LEU B 162      49.994 -32.013 -26.648  1.00  0.00              
ATOM   2642  C   LEU B 162      51.344 -32.605 -26.227  1.00  0.00              
ATOM   2643  O   LEU B 162      52.380 -31.994 -26.470  1.00  0.00              
ATOM   2644  CB  LEU B 162      49.413 -31.202 -25.483  1.00  0.00              
ATOM   2645  CG  LEU B 162      48.184 -30.346 -25.815  1.00  0.00              
ATOM   2646  CD1 LEU B 162      47.593 -29.784 -24.530  1.00  0.00              
ATOM   2647  CD2 LEU B 162      48.587 -29.228 -26.765  1.00  0.00              
ATOM   2648  H   LEU B 162      48.170 -33.158 -26.551  1.00  0.00              
ATOM   2649  HA  LEU B 162      50.216 -31.373 -27.501  1.00  0.00              
ATOM   2650 1HB  LEU B 162      49.131 -31.890 -24.687  1.00  0.00              
ATOM   2651 2HB  LEU B 162      50.187 -30.537 -25.102  1.00  0.00              
ATOM   2652  HG  LEU B 162      47.424 -30.968 -26.288  1.00  0.00              
ATOM   2653 1HD1 LEU B 162      46.720 -29.176 -24.766  1.00  0.00              
ATOM   2654 2HD1 LEU B 162      47.295 -30.606 -23.877  1.00  0.00              
ATOM   2655 3HD1 LEU B 162      48.337 -29.170 -24.025  1.00  0.00              
ATOM   2656 1HD2 LEU B 162      47.714 -28.619 -27.003  1.00  0.00              
ATOM   2657 2HD2 LEU B 162      49.346 -28.604 -26.293  1.00  0.00              
ATOM   2658 3HD2 LEU B 162      48.990 -29.657 -27.683  1.00  0.00              
ATOM   2659  N   TYR B 163      51.308 -33.776 -25.599  1.00  0.00              
ATOM   2660  CA  TYR B 163      52.511 -34.532 -25.273  1.00  0.00              
ATOM   2661  C   TYR B 163      53.283 -34.929 -26.547  1.00  0.00              
ATOM   2662  O   TYR B 163      54.465 -34.726 -26.662  1.00  0.00              
ATOM   2663  CB  TYR B 163      52.147 -35.774 -24.455  1.00  0.00              
ATOM   2664  CG  TYR B 163      53.322 -36.685 -24.175  1.00  0.00              
ATOM   2665  CD1 TYR B 163      54.265 -36.328 -23.223  1.00  0.00              
ATOM   2666  CD2 TYR B 163      53.455 -37.878 -24.870  1.00  0.00              
ATOM   2667  CE1 TYR B 163      55.338 -37.160 -22.967  1.00  0.00              
ATOM   2668  CE2 TYR B 163      54.528 -38.710 -24.614  1.00  0.00              
ATOM   2669  CZ  TYR B 163      55.466 -38.355 -23.667  1.00  0.00              
ATOM   2670  OH  TYR B 163      56.535 -39.183 -23.412  1.00  0.00              
ATOM   2671  H   TYR B 163      50.406 -34.150 -25.341  1.00  0.00              
ATOM   2672  HA  TYR B 163      53.162 -33.902 -24.667  1.00  0.00              
ATOM   2673 1HB  TYR B 163      51.718 -35.468 -23.500  1.00  0.00              
ATOM   2674 2HB  TYR B 163      51.389 -36.350 -24.985  1.00  0.00              
ATOM   2675  HD1 TYR B 163      54.161 -35.390 -22.677  1.00  0.00              
ATOM   2676  HD2 TYR B 163      52.714 -38.158 -25.619  1.00  0.00              
ATOM   2677  HE1 TYR B 163      56.079 -36.879 -22.219  1.00  0.00              
ATOM   2678  HE2 TYR B 163      54.633 -39.647 -25.161  1.00  0.00              
ATOM   2679  HH  TYR B 163      57.157 -38.734 -22.836  1.00  0.00              
ATOM   2680  N   LYS B 164      52.600 -35.491 -27.510  1.00  0.00              
ATOM   2681  CA  LYS B 164      53.290 -35.871 -28.752  1.00  0.00              
ATOM   2682  C   LYS B 164      53.967 -34.677 -29.424  1.00  0.00              
ATOM   2683  O   LYS B 164      55.069 -34.799 -29.974  1.00  0.00              
ATOM   2684  CB  LYS B 164      52.310 -36.525 -29.726  1.00  0.00              
ATOM   2685  CG  LYS B 164      51.854 -37.920 -29.319  1.00  0.00              
ATOM   2686  CD  LYS B 164      50.841 -38.481 -30.306  1.00  0.00              
ATOM   2687  CE  LYS B 164      50.403 -39.884 -29.914  1.00  0.00              
ATOM   2688  NZ  LYS B 164      49.351 -40.413 -30.823  1.00  0.00              
ATOM   2689  H   LYS B 164      51.610 -35.671 -27.423  1.00  0.00              
ATOM   2690  HA  LYS B 164      54.122 -36.529 -28.498  1.00  0.00              
ATOM   2691 1HB  LYS B 164      51.422 -35.899 -29.825  1.00  0.00              
ATOM   2692 2HB  LYS B 164      52.770 -36.598 -30.712  1.00  0.00              
ATOM   2693 1HG  LYS B 164      52.716 -38.587 -29.278  1.00  0.00              
ATOM   2694 2HG  LYS B 164      51.401 -37.880 -28.329  1.00  0.00              
ATOM   2695 1HD  LYS B 164      49.965 -37.831 -30.337  1.00  0.00              
ATOM   2696 2HD  LYS B 164      51.282 -38.513 -31.302  1.00  0.00              
ATOM   2697 1HE  LYS B 164      51.261 -40.554 -29.943  1.00  0.00              
ATOM   2698 2HE  LYS B 164      50.013 -39.873 -28.896  1.00  0.00              
ATOM   2699 1HZ  LYS B 164      49.088 -41.344 -30.530  1.00  0.00              
ATOM   2700 2HZ  LYS B 164      48.541 -39.809 -30.790  1.00  0.00              
ATOM   2701 3HZ  LYS B 164      49.707 -40.447 -31.768  1.00  0.00              
ATOM   2702  N   GLU B 165      53.328 -33.507 -29.337  1.00  0.00              
ATOM   2703  CA  GLU B 165      53.909 -32.262 -29.793  1.00  0.00              
ATOM   2704  C   GLU B 165      55.112 -31.839 -28.976  1.00  0.00              
ATOM   2705  O   GLU B 165      56.094 -31.361 -29.534  1.00  0.00              
ATOM   2706  CB  GLU B 165      52.855 -31.154 -29.760  1.00  0.00              
ATOM   2707  CG  GLU B 165      51.711 -31.345 -30.745  1.00  0.00              
ATOM   2708  CD  GLU B 165      52.164 -31.325 -32.179  1.00  0.00              
ATOM   2709  OE1 GLU B 165      52.959 -30.482 -32.519  1.00  0.00              
ATOM   2710  OE2 GLU B 165      51.713 -32.153 -32.935  1.00  0.00              
ATOM   2711  H   GLU B 165      52.402 -33.500 -28.935  1.00  0.00              
ATOM   2712  HA  GLU B 165      54.259 -32.398 -30.817  1.00  0.00              
ATOM   2713 1HB  GLU B 165      52.427 -31.088 -28.759  1.00  0.00              
ATOM   2714 2HB  GLU B 165      53.328 -30.196 -29.978  1.00  0.00              
ATOM   2715 1HG  GLU B 165      51.226 -32.299 -30.543  1.00  0.00              
ATOM   2716 2HG  GLU B 165      50.976 -30.556 -30.590  1.00  0.00              
ATOM   2717  N   ALA B 166      55.044 -32.019 -27.649  1.00  0.00              
ATOM   2718  CA  ALA B 166      56.170 -31.760 -26.746  1.00  0.00              
ATOM   2719  C   ALA B 166      57.382 -32.666 -26.986  1.00  0.00              
ATOM   2720  O   ALA B 166      58.523 -32.306 -26.624  1.00  0.00              
ATOM   2721  CB  ALA B 166      55.724 -31.882 -25.262  1.00  0.00              
ATOM   2722  H   ALA B 166      54.170 -32.348 -27.264  1.00  0.00              
ATOM   2723  HA  ALA B 166      56.519 -30.743 -26.923  1.00  0.00              
ATOM   2724 1HB  ALA B 166      56.575 -31.686 -24.610  1.00  0.00              
ATOM   2725 2HB  ALA B 166      54.936 -31.157 -25.058  1.00  0.00              
ATOM   2726 3HB  ALA B 166      55.349 -32.887 -25.077  1.00  0.00              
ATOM   2727  N   ARG B 167      57.120 -33.855 -27.523  1.00  0.00              
ATOM   2728  CA  ARG B 167      58.168 -34.807 -27.907  1.00  0.00              
ATOM   2729  C   ARG B 167      58.768 -34.577 -29.319  1.00  0.00              
ATOM   2730  O   ARG B 167      59.611 -35.354 -29.758  1.00  0.00              
ATOM   2731  CB  ARG B 167      57.613 -36.221 -27.835  1.00  0.00              
ATOM   2732  CG  ARG B 167      57.149 -36.657 -26.455  1.00  0.00              
ATOM   2733  CD  ARG B 167      58.265 -36.654 -25.474  1.00  0.00              
ATOM   2734  NE  ARG B 167      59.278 -37.643 -25.802  1.00  0.00              
ATOM   2735  CZ  ARG B 167      60.524 -37.661 -25.288  1.00  0.00              
ATOM   2736  NH1 ARG B 167      60.893 -36.739 -24.427  1.00  0.00              
ATOM   2737  NH2 ARG B 167      61.375 -38.605 -25.651  1.00  0.00              
ATOM   2738  H   ARG B 167      56.152 -34.104 -27.669  1.00  0.00              
ATOM   2739  HA  ARG B 167      59.017 -34.676 -27.235  1.00  0.00              
ATOM   2740 1HB  ARG B 167      56.765 -36.314 -28.512  1.00  0.00              
ATOM   2741 2HB  ARG B 167      58.374 -36.928 -28.166  1.00  0.00              
ATOM   2742 1HG  ARG B 167      56.377 -35.975 -26.098  1.00  0.00              
ATOM   2743 2HG  ARG B 167      56.744 -37.668 -26.509  1.00  0.00              
ATOM   2744 1HD  ARG B 167      58.737 -35.672 -25.464  1.00  0.00              
ATOM   2745 2HD  ARG B 167      57.877 -36.879 -24.481  1.00  0.00              
ATOM   2746  HE  ARG B 167      59.031 -38.368 -26.462  1.00  0.00              
ATOM   2747 1HH1 ARG B 167      60.243 -36.017 -24.150  1.00  0.00              
ATOM   2748 2HH1 ARG B 167      61.827 -36.753 -24.042  1.00  0.00              
ATOM   2749 1HH2 ARG B 167      61.090 -39.314 -26.314  1.00  0.00              
ATOM   2750 2HH2 ARG B 167      62.307 -38.619 -25.267  1.00  0.00              
ATOM   2751  N   LYS B 168      58.387 -33.511 -30.018  1.00  0.00              
ATOM   2752  CA  LYS B 168      59.015 -33.245 -31.336  1.00  0.00              
ATOM   2753  C   LYS B 168      60.393 -32.629 -31.159  1.00  0.00              
ATOM   2754  O   LYS B 168      60.667 -31.946 -30.155  1.00  0.00              
ATOM   2755  CB  LYS B 168      58.141 -32.323 -32.187  1.00  0.00              
ATOM   2756  CG  LYS B 168      56.841 -32.955 -32.668  1.00  0.00              
ATOM   2757  CD  LYS B 168      56.041 -31.988 -33.528  1.00  0.00              
ATOM   2758  CE  LYS B 168      54.812 -32.661 -34.121  1.00  0.00              
ATOM   2759  NZ  LYS B 168      53.968 -31.703 -34.886  1.00  0.00              
ATOM   2760  H   LYS B 168      57.681 -32.877 -29.673  1.00  0.00              
ATOM   2761  HA  LYS B 168      59.176 -34.198 -31.842  1.00  0.00              
ATOM   2762 1HB  LYS B 168      57.886 -31.431 -31.613  1.00  0.00              
ATOM   2763 2HB  LYS B 168      58.700 -31.999 -33.065  1.00  0.00              
ATOM   2764 1HG  LYS B 168      57.066 -33.848 -33.253  1.00  0.00              
ATOM   2765 2HG  LYS B 168      56.239 -33.248 -31.808  1.00  0.00              
ATOM   2766 1HD  LYS B 168      55.723 -31.139 -32.921  1.00  0.00              
ATOM   2767 2HD  LYS B 168      56.668 -31.618 -34.339  1.00  0.00              
ATOM   2768 1HE  LYS B 168      55.123 -33.464 -34.788  1.00  0.00              
ATOM   2769 2HE  LYS B 168      54.213 -33.095 -33.321  1.00  0.00              
ATOM   2770 1HZ  LYS B 168      53.165 -32.187 -35.262  1.00  0.00              
ATOM   2771 2HZ  LYS B 168      53.657 -30.963 -34.272  1.00  0.00              
ATOM   2772 3HZ  LYS B 168      54.507 -31.308 -35.643  1.00  0.00              
ATOM   2773  N   LEU B 169      61.272 -32.863 -32.130  1.00  0.00              
ATOM   2774  CA  LEU B 169      62.619 -32.317 -32.055  1.00  0.00              
ATOM   2775  C   LEU B 169      62.659 -30.802 -32.260  1.00  0.00              
ATOM   2776  O   LEU B 169      61.827 -30.249 -32.973  1.00  0.00              
ATOM   2777  CB  LEU B 169      63.510 -32.997 -33.102  1.00  0.00              
ATOM   2778  CG  LEU B 169      63.737 -34.501 -32.906  1.00  0.00              
ATOM   2779  CD1 LEU B 169      64.536 -35.052 -34.079  1.00  0.00              
ATOM   2780  CD2 LEU B 169      64.464 -34.738 -31.590  1.00  0.00              
ATOM   2781  H   LEU B 169      61.012 -33.424 -32.929  1.00  0.00              
ATOM   2782  HA  LEU B 169      62.994 -32.458 -31.042  1.00  0.00              
ATOM   2783 1HB  LEU B 169      63.061 -32.855 -34.084  1.00  0.00              
ATOM   2784 2HB  LEU B 169      64.485 -32.511 -33.098  1.00  0.00              
ATOM   2785  HG  LEU B 169      62.776 -35.015 -32.887  1.00  0.00              
ATOM   2786 1HD1 LEU B 169      64.698 -36.121 -33.940  1.00  0.00              
ATOM   2787 2HD1 LEU B 169      63.984 -34.887 -35.005  1.00  0.00              
ATOM   2788 3HD1 LEU B 169      65.498 -34.544 -34.134  1.00  0.00              
ATOM   2789 1HD2 LEU B 169      64.624 -35.807 -31.451  1.00  0.00              
ATOM   2790 2HD2 LEU B 169      65.426 -34.226 -31.609  1.00  0.00              
ATOM   2791 3HD2 LEU B 169      63.862 -34.351 -30.768  1.00  0.00              
ATOM   2792  N   ASP B 170      63.619 -30.158 -31.599  1.00  0.00              
ATOM   2793  CA  ASP B 170      63.800 -28.694 -31.603  1.00  0.00              
ATOM   2794  C   ASP B 170      62.591 -27.916 -31.063  1.00  0.00              
ATOM   2795  O   ASP B 170      62.184 -26.897 -31.627  1.00  0.00              
ATOM   2796  CB  ASP B 170      64.107 -28.214 -33.023  1.00  0.00              
ATOM   2797  CG  ASP B 170      65.411 -28.778 -33.571  1.00  0.00              
ATOM   2798  OD1 ASP B 170      66.331 -28.944 -32.806  1.00  0.00              
ATOM   2799  OD2 ASP B 170      65.474 -29.037 -34.749  1.00  0.00              
ATOM   2800  H   ASP B 170      64.257 -30.731 -31.064  1.00  0.00              
ATOM   2801  HA  ASP B 170      64.605 -28.443 -30.912  1.00  0.00              
ATOM   2802 1HB  ASP B 170      63.294 -28.505 -33.689  1.00  0.00              
ATOM   2803 2HB  ASP B 170      64.166 -27.125 -33.034  1.00  0.00              
ATOM   2804  N   LEU B 171      62.009 -28.410 -29.976  1.00  0.00              
ATOM   2805  CA  LEU B 171      60.903 -27.719 -29.340  1.00  0.00              
ATOM   2806  C   LEU B 171      61.483 -26.440 -28.757  1.00  0.00              
ATOM   2807  O   LEU B 171      62.470 -26.470 -28.010  1.00  0.00              
ATOM   2808  CB  LEU B 171      60.255 -28.577 -28.247  1.00  0.00              
ATOM   2809  CG  LEU B 171      59.028 -27.965 -27.560  1.00  0.00              
ATOM   2810  CD1 LEU B 171      57.881 -27.871 -28.557  1.00  0.00              
ATOM   2811  CD2 LEU B 171      58.641 -28.815 -26.359  1.00  0.00              
ATOM   2812  H   LEU B 171      62.337 -29.280 -29.581  1.00  0.00              
ATOM   2813  HA  LEU B 171      60.149 -27.505 -30.096  1.00  0.00              
ATOM   2814 1HB  LEU B 171      59.950 -29.526 -28.686  1.00  0.00              
ATOM   2815 2HB  LEU B 171      61.000 -28.780 -27.477  1.00  0.00              
ATOM   2816  HG  LEU B 171      59.264 -26.953 -27.227  1.00  0.00              
ATOM   2817 1HD1 LEU B 171      57.009 -27.435 -28.069  1.00  0.00              
ATOM   2818 2HD1 LEU B 171      58.179 -27.241 -29.396  1.00  0.00              
ATOM   2819 3HD1 LEU B 171      57.633 -28.867 -28.921  1.00  0.00              
ATOM   2820 1HD2 LEU B 171      57.769 -28.379 -25.871  1.00  0.00              
ATOM   2821 2HD2 LEU B 171      58.403 -29.826 -26.691  1.00  0.00              
ATOM   2822 3HD2 LEU B 171      59.472 -28.850 -25.655  1.00  0.00              
ATOM   2823  N   THR B 172      60.916 -25.301 -29.132  1.00  0.00              
ATOM   2824  CA  THR B 172      61.435 -24.049 -28.623  1.00  0.00              
ATOM   2825  C   THR B 172      60.727 -23.775 -27.298  1.00  0.00              
ATOM   2826  O   THR B 172      59.726 -24.441 -26.968  1.00  0.00              
ATOM   2827  CB  THR B 172      61.217 -22.889 -29.611  1.00  0.00              
ATOM   2828  OG1 THR B 172      59.814 -22.622 -29.738  1.00  0.00              
ATOM   2829  CG2 THR B 172      61.789 -23.237 -30.977  1.00  0.00              
ATOM   2830  H   THR B 172      60.129 -25.287 -29.765  1.00  0.00              
ATOM   2831  HA  THR B 172      62.499 -24.173 -28.421  1.00  0.00              
ATOM   2832  HB  THR B 172      61.711 -21.993 -29.234  1.00  0.00              
ATOM   2833  HG1 THR B 172      59.652 -22.148 -30.557  1.00  0.00              
ATOM   2834 1HG2 THR B 172      61.626 -22.405 -31.662  1.00  0.00              
ATOM   2835 2HG2 THR B 172      62.858 -23.429 -30.886  1.00  0.00              
ATOM   2836 3HG2 THR B 172      61.292 -24.126 -31.363  1.00  0.00              
ATOM   2837  N   GLN B 173      61.265 -22.827 -26.533  1.00  0.00              
ATOM   2838  CA  GLN B 173      60.651 -22.447 -25.266  1.00  0.00              
ATOM   2839  C   GLN B 173      59.269 -21.851 -25.442  1.00  0.00              
ATOM   2840  O   GLN B 173      58.413 -22.115 -24.623  1.00  0.00              
ATOM   2841  CB  GLN B 173      61.545 -21.452 -24.522  1.00  0.00              
ATOM   2842  CG  GLN B 173      61.055 -21.096 -23.129  1.00  0.00              
ATOM   2843  CD  GLN B 173      61.060 -22.288 -22.191  1.00  0.00              
ATOM   2844  OE1 GLN B 173      62.062 -23.000 -22.075  1.00  0.00              
ATOM   2845  NE2 GLN B 173      59.940 -22.513 -21.514  1.00  0.00              
ATOM   2846  H   GLN B 173      62.110 -22.360 -26.830  1.00  0.00              
ATOM   2847  HA  GLN B 173      60.477 -23.351 -24.682  1.00  0.00              
ATOM   2848 1HB  GLN B 173      62.550 -21.864 -24.430  1.00  0.00              
ATOM   2849 2HB  GLN B 173      61.620 -20.530 -25.098  1.00  0.00              
ATOM   2850 1HG  GLN B 173      61.706 -20.328 -22.711  1.00  0.00              
ATOM   2851 2HG  GLN B 173      60.034 -20.721 -23.199  1.00  0.00              
ATOM   2852 1HE2 GLN B 173      59.884 -23.285 -20.880  1.00  0.00              
ATOM   2853 2HE2 GLN B 173      59.151 -21.911 -21.638  1.00  0.00              
ATOM   2854  N   GLU B 174      59.041 -21.083 -26.518  1.00  0.00              
ATOM   2855  CA  GLU B 174      57.716 -20.527 -26.775  1.00  0.00              
ATOM   2856  C   GLU B 174      56.688 -21.578 -27.184  1.00  0.00              
ATOM   2857  O   GLU B 174      55.507 -21.468 -26.837  1.00  0.00              
ATOM   2858  CB  GLU B 174      57.808 -19.457 -27.865  1.00  0.00              
ATOM   2859  CG  GLU B 174      58.572 -18.205 -27.455  1.00  0.00              
ATOM   2860  CD  GLU B 174      57.956 -17.504 -26.276  1.00  0.00              
ATOM   2861  OE1 GLU B 174      56.752 -17.435 -26.213  1.00  0.00              
ATOM   2862  OE2 GLU B 174      58.690 -17.037 -25.438  1.00  0.00              
ATOM   2863  H   GLU B 174      59.792 -20.884 -27.163  1.00  0.00              
ATOM   2864  HA  GLU B 174      57.328 -20.113 -25.844  1.00  0.00              
ATOM   2865 1HB  GLU B 174      58.298 -19.874 -28.745  1.00  0.00              
ATOM   2866 2HB  GLU B 174      56.804 -19.153 -28.162  1.00  0.00              
ATOM   2867 1HG  GLU B 174      59.595 -18.483 -27.204  1.00  0.00              
ATOM   2868 2HG  GLU B 174      58.607 -17.521 -28.301  1.00  0.00              
ATOM   2869  N   MET B 175      57.124 -22.571 -27.958  1.00  0.00              
ATOM   2870  CA  MET B 175      56.273 -23.684 -28.322  1.00  0.00              
ATOM   2871  C   MET B 175      55.881 -24.529 -27.107  1.00  0.00              
ATOM   2872  O   MET B 175      54.712 -24.884 -26.974  1.00  0.00              
ATOM   2873  CB  MET B 175      56.974 -24.547 -29.370  1.00  0.00              
ATOM   2874  CG  MET B 175      57.105 -23.893 -30.738  1.00  0.00              
ATOM   2875  SD  MET B 175      58.027 -24.910 -31.909  1.00  0.00              
ATOM   2876  CE  MET B 175      58.135 -23.800 -33.309  1.00  0.00              
ATOM   2877  H   MET B 175      58.074 -22.546 -28.301  1.00  0.00              
ATOM   2878  HA  MET B 175      55.353 -23.290 -28.752  1.00  0.00              
ATOM   2879 1HB  MET B 175      57.975 -24.799 -29.022  1.00  0.00              
ATOM   2880 2HB  MET B 175      56.426 -25.482 -29.497  1.00  0.00              
ATOM   2881 1HG  MET B 175      56.114 -23.707 -31.149  1.00  0.00              
ATOM   2882 2HG  MET B 175      57.617 -22.936 -30.636  1.00  0.00              
ATOM   2883 1HE  MET B 175      58.680 -24.287 -34.118  1.00  0.00              
ATOM   2884 2HE  MET B 175      57.130 -23.544 -33.649  1.00  0.00              
ATOM   2885 3HE  MET B 175      58.660 -22.891 -33.014  1.00  0.00              
ATOM   2886  N   ARG B 176      56.846 -24.827 -26.225  1.00  0.00              
ATOM   2887  CA  ARG B 176      56.579 -25.549 -24.963  1.00  0.00              
ATOM   2888  C   ARG B 176      55.625 -24.800 -24.019  1.00  0.00              
ATOM   2889  O   ARG B 176      54.751 -25.415 -23.381  1.00  0.00              
ATOM   2890  CB  ARG B 176      57.884 -25.814 -24.227  1.00  0.00              
ATOM   2891  CG  ARG B 176      57.764 -26.732 -23.020  1.00  0.00              
ATOM   2892  CD  ARG B 176      59.093 -27.064 -22.448  1.00  0.00              
ATOM   2893  NE  ARG B 176      58.988 -28.000 -21.340  1.00  0.00              
ATOM   2894  CZ  ARG B 176      60.031 -28.444 -20.612  1.00  0.00              
ATOM   2895  NH1 ARG B 176      61.248 -28.028 -20.885  1.00  0.00              
ATOM   2896  NH2 ARG B 176      59.831 -29.297 -19.622  1.00  0.00              
ATOM   2897  H   ARG B 176      57.791 -24.542 -26.439  1.00  0.00              
ATOM   2898  HA  ARG B 176      56.079 -26.488 -25.201  1.00  0.00              
ATOM   2899 1HB  ARG B 176      58.603 -26.262 -24.911  1.00  0.00              
ATOM   2900 2HB  ARG B 176      58.306 -24.870 -23.882  1.00  0.00              
ATOM   2901 1HG  ARG B 176      57.171 -26.241 -22.248  1.00  0.00              
ATOM   2902 2HG  ARG B 176      57.276 -27.661 -23.317  1.00  0.00              
ATOM   2903 1HD  ARG B 176      59.718 -27.516 -23.218  1.00  0.00              
ATOM   2904 2HD  ARG B 176      59.569 -26.155 -22.082  1.00  0.00              
ATOM   2905  HE  ARG B 176      58.067 -28.343 -21.100  1.00  0.00              
ATOM   2906 1HH1 ARG B 176      61.401 -27.376 -21.642  1.00  0.00              
ATOM   2907 2HH1 ARG B 176      62.029 -28.361 -20.339  1.00  0.00              
ATOM   2908 1HH2 ARG B 176      58.895 -29.616 -19.412  1.00  0.00              
ATOM   2909 2HH2 ARG B 176      60.612 -29.629 -19.077  1.00  0.00              
ATOM   2910  N   ARG B 177      55.808 -23.477 -23.921  1.00  0.00              
ATOM   2911  CA  ARG B 177      54.882 -22.595 -23.189  1.00  0.00              
ATOM   2912  C   ARG B 177      53.444 -22.701 -23.739  1.00  0.00              
ATOM   2913  O   ARG B 177      52.489 -22.882 -22.978  1.00  0.00              
ATOM   2914  CB  ARG B 177      55.347 -21.148 -23.273  1.00  0.00              
ATOM   2915  CG  ARG B 177      54.440 -20.143 -22.581  1.00  0.00              
ATOM   2916  CD  ARG B 177      54.935 -18.753 -22.744  1.00  0.00              
ATOM   2917  NE  ARG B 177      54.987 -18.356 -24.142  1.00  0.00              
ATOM   2918  CZ  ARG B 177      53.912 -18.020 -24.883  1.00  0.00              
ATOM   2919  NH1 ARG B 177      52.712 -18.038 -24.346  1.00  0.00              
ATOM   2920  NH2 ARG B 177      54.064 -17.673 -26.149  1.00  0.00              
ATOM   2921  H   ARG B 177      56.618 -23.076 -24.371  1.00  0.00              
ATOM   2922  HA  ARG B 177      54.841 -22.922 -22.150  1.00  0.00              
ATOM   2923 1HB  ARG B 177      56.337 -21.059 -22.829  1.00  0.00              
ATOM   2924 2HB  ARG B 177      55.430 -20.853 -24.319  1.00  0.00              
ATOM   2925 1HG  ARG B 177      53.438 -20.203 -23.008  1.00  0.00              
ATOM   2926 2HG  ARG B 177      54.393 -20.368 -21.515  1.00  0.00              
ATOM   2927 1HD  ARG B 177      54.271 -18.066 -22.220  1.00  0.00              
ATOM   2928 2HD  ARG B 177      55.939 -18.674 -22.330  1.00  0.00              
ATOM   2929  HE  ARG B 177      55.893 -18.330 -24.591  1.00  0.00              
ATOM   2930 1HH1 ARG B 177      52.596 -18.303 -23.378  1.00  0.00              
ATOM   2931 2HH1 ARG B 177      51.907 -17.786 -24.900  1.00  0.00              
ATOM   2932 1HH2 ARG B 177      54.987 -17.659 -26.562  1.00  0.00              
ATOM   2933 2HH2 ARG B 177      53.260 -17.422 -26.703  1.00  0.00              
ATOM   2934  N   GLU B 178      53.299 -22.599 -25.067  1.00  0.00              
ATOM   2935  CA  GLU B 178      52.019 -22.772 -25.735  1.00  0.00              
ATOM   2936  C   GLU B 178      51.360 -24.097 -25.419  1.00  0.00              
ATOM   2937  O   GLU B 178      50.166 -24.167 -25.150  1.00  0.00              
ATOM   2938  CB  GLU B 178      52.199 -22.645 -27.249  1.00  0.00              
ATOM   2939  CG  GLU B 178      50.911 -22.783 -28.049  1.00  0.00              
ATOM   2940  CD  GLU B 178      51.130 -22.681 -29.533  1.00  0.00              
ATOM   2941  OE1 GLU B 178      52.132 -22.136 -29.930  1.00  0.00              
ATOM   2942  OE2 GLU B 178      50.295 -23.149 -30.270  1.00  0.00              
ATOM   2943  H   GLU B 178      54.119 -22.392 -25.621  1.00  0.00              
ATOM   2944  HA  GLU B 178      51.361 -21.954 -25.440  1.00  0.00              
ATOM   2945 1HB  GLU B 178      52.636 -21.675 -27.484  1.00  0.00              
ATOM   2946 2HB  GLU B 178      52.893 -23.410 -27.599  1.00  0.00              
ATOM   2947 1HG  GLU B 178      50.459 -23.749 -27.826  1.00  0.00              
ATOM   2948 2HG  GLU B 178      50.216 -22.006 -27.735  1.00  0.00              
ATOM   2949  N   LEU B 179      52.125 -25.170 -25.490  1.00  0.00              
ATOM   2950  CA  LEU B 179      51.572 -26.483 -25.175  1.00  0.00              
ATOM   2951  C   LEU B 179      51.050 -26.562 -23.734  1.00  0.00              
ATOM   2952  O   LEU B 179      49.988 -27.144 -23.509  1.00  0.00              
ATOM   2953  CB  LEU B 179      52.639 -27.562 -25.397  1.00  0.00              
ATOM   2954  CG  LEU B 179      53.074 -27.779 -26.852  1.00  0.00              
ATOM   2955  CD1 LEU B 179      54.275 -28.714 -26.890  1.00  0.00              
ATOM   2956  CD2 LEU B 179      51.911 -28.351 -27.650  1.00  0.00              
ATOM   2957  H   LEU B 179      53.096 -25.097 -25.760  1.00  0.00              
ATOM   2958  HA  LEU B 179      50.701 -26.651 -25.808  1.00  0.00              
ATOM   2959 1HB  LEU B 179      53.526 -27.298 -24.823  1.00  0.00              
ATOM   2960 2HB  LEU B 179      52.257 -28.511 -25.020  1.00  0.00              
ATOM   2961  HG  LEU B 179      53.378 -26.827 -27.287  1.00  0.00              
ATOM   2962 1HD1 LEU B 179      54.584 -28.868 -27.924  1.00  0.00              
ATOM   2963 2HD1 LEU B 179      55.098 -28.272 -26.329  1.00  0.00              
ATOM   2964 3HD1 LEU B 179      54.005 -29.671 -26.446  1.00  0.00              
ATOM   2965 1HD2 LEU B 179      52.219 -28.504 -28.684  1.00  0.00              
ATOM   2966 2HD2 LEU B 179      51.606 -29.304 -27.217  1.00  0.00              
ATOM   2967 3HD2 LEU B 179      51.072 -27.654 -27.621  1.00  0.00              
ATOM   2968  N   LYS B 180      51.786 -25.968 -22.787  1.00  0.00              
ATOM   2969  CA  LYS B 180      51.370 -25.883 -21.374  1.00  0.00              
ATOM   2970  C   LYS B 180      50.084 -25.094 -21.190  1.00  0.00              
ATOM   2971  O   LYS B 180      49.139 -25.519 -20.477  1.00  0.00              
ATOM   2972  CB  LYS B 180      52.478 -25.254 -20.528  1.00  0.00              
ATOM   2973  CG  LYS B 180      52.161 -25.163 -19.042  1.00  0.00              
ATOM   2974  CD  LYS B 180      53.336 -24.599 -18.258  1.00  0.00              
ATOM   2975  CE  LYS B 180      53.006 -24.472 -16.778  1.00  0.00              
ATOM   2976  NZ  LYS B 180      54.139 -23.898 -16.002  1.00  0.00              
ATOM   2977  H   LYS B 180      52.668 -25.562 -23.066  1.00  0.00              
ATOM   2978  HA  LYS B 180      51.212 -26.894 -20.998  1.00  0.00              
ATOM   2979 1HB  LYS B 180      53.373 -25.860 -20.672  1.00  0.00              
ATOM   2980 2HB  LYS B 180      52.652 -24.252 -20.923  1.00  0.00              
ATOM   2981 1HG  LYS B 180      51.293 -24.516 -18.912  1.00  0.00              
ATOM   2982 2HG  LYS B 180      51.925 -26.162 -18.676  1.00  0.00              
ATOM   2983 1HD  LYS B 180      54.190 -25.267 -18.384  1.00  0.00              
ATOM   2984 2HD  LYS B 180      53.583 -23.617 -18.660  1.00  0.00              
ATOM   2985 1HE  LYS B 180      52.134 -23.828 -16.677  1.00  0.00              
ATOM   2986 2HE  LYS B 180      52.770 -25.464 -16.394  1.00  0.00              
ATOM   2987 1HZ  LYS B 180      53.880 -23.831 -15.028  1.00  0.00              
ATOM   2988 2HZ  LYS B 180      54.948 -24.496 -16.095  1.00  0.00              
ATOM   2989 3HZ  LYS B 180      54.357 -22.978 -16.357  1.00  0.00              
ATOM   2990  N   GLU B 181      50.042 -23.952 -21.853  1.00  0.00              
ATOM   2991  CA  GLU B 181      48.848 -23.107 -21.818  1.00  0.00              
ATOM   2992  C   GLU B 181      47.618 -23.773 -22.453  1.00  0.00              
ATOM   2993  O   GLU B 181      46.516 -23.653 -21.918  1.00  0.00              
ATOM   2994  CB  GLU B 181      49.133 -21.780 -22.525  1.00  0.00              
ATOM   2995  CG  GLU B 181      50.107 -20.872 -21.789  1.00  0.00              
ATOM   2996  CD  GLU B 181      50.406 -19.604 -22.540  1.00  0.00              
ATOM   2997  OE1 GLU B 181      49.933 -19.463 -23.642  1.00  0.00              
ATOM   2998  OE2 GLU B 181      51.110 -18.776 -22.011  1.00  0.00              
ATOM   2999  H   GLU B 181      50.840 -23.653 -22.394  1.00  0.00              
ATOM   3000  HA  GLU B 181      48.542 -22.984 -20.779  1.00  0.00              
ATOM   3001 1HB  GLU B 181      49.542 -21.977 -23.516  1.00  0.00              
ATOM   3002 2HB  GLU B 181      48.200 -21.232 -22.659  1.00  0.00              
ATOM   3003 1HG  GLU B 181      49.685 -20.614 -20.818  1.00  0.00              
ATOM   3004 2HG  GLU B 181      51.036 -21.415 -21.619  1.00  0.00              
ATOM   3005  N   ARG B 182      47.802 -24.505 -23.561  1.00  0.00              
ATOM   3006  CA  ARG B 182      46.693 -25.249 -24.160  1.00  0.00              
ATOM   3007  C   ARG B 182      46.224 -26.363 -23.245  1.00  0.00              
ATOM   3008  O   ARG B 182      45.048 -26.664 -23.230  1.00  0.00              
ATOM   3009  CB  ARG B 182      47.101 -25.841 -25.500  1.00  0.00              
ATOM   3010  CG  ARG B 182      47.287 -24.827 -26.618  1.00  0.00              
ATOM   3011  CD  ARG B 182      47.614 -25.486 -27.909  1.00  0.00              
ATOM   3012  NE  ARG B 182      47.890 -24.517 -28.957  1.00  0.00              
ATOM   3013  CZ  ARG B 182      46.947 -23.858 -29.658  1.00  0.00              
ATOM   3014  NH1 ARG B 182      45.674 -24.073 -29.410  1.00  0.00              
ATOM   3015  NH2 ARG B 182      47.302 -22.995 -30.593  1.00  0.00              
ATOM   3016  H   ARG B 182      48.713 -24.547 -23.994  1.00  0.00              
ATOM   3017  HA  ARG B 182      45.872 -24.556 -24.347  1.00  0.00              
ATOM   3018 1HB  ARG B 182      48.039 -26.383 -25.388  1.00  0.00              
ATOM   3019 2HB  ARG B 182      46.347 -26.558 -25.827  1.00  0.00              
ATOM   3020 1HG  ARG B 182      46.367 -24.256 -26.748  1.00  0.00              
ATOM   3021 2HG  ARG B 182      48.102 -24.149 -26.363  1.00  0.00              
ATOM   3022 1HD  ARG B 182      48.495 -26.114 -27.784  1.00  0.00              
ATOM   3023 2HD  ARG B 182      46.772 -26.101 -28.226  1.00  0.00              
ATOM   3024  HE  ARG B 182      48.859 -24.325 -29.176  1.00  0.00              
ATOM   3025 1HH1 ARG B 182      45.403 -24.733 -28.695  1.00  0.00              
ATOM   3026 2HH1 ARG B 182      44.967 -23.579 -29.935  1.00  0.00              
ATOM   3027 1HH2 ARG B 182      48.281 -22.829 -30.784  1.00  0.00              
ATOM   3028 2HH2 ARG B 182      46.595 -22.501 -31.118  1.00  0.00              
ATOM   3029  N   ALA B 183      47.157 -27.011 -22.543  1.00  0.00              
ATOM   3030  CA  ALA B 183      46.805 -28.028 -21.576  1.00  0.00              
ATOM   3031  C   ALA B 183      45.955 -27.451 -20.420  1.00  0.00              
ATOM   3032  O   ALA B 183      44.996 -28.083 -19.958  1.00  0.00              
ATOM   3033  CB  ALA B 183      48.068 -28.685 -21.039  1.00  0.00              
ATOM   3034  H   ALA B 183      48.131 -26.786 -22.688  1.00  0.00              
ATOM   3035  HA  ALA B 183      46.180 -28.773 -22.069  1.00  0.00              
ATOM   3036 1HB  ALA B 183      47.798 -29.464 -20.325  1.00  0.00              
ATOM   3037 2HB  ALA B 183      48.627 -29.127 -21.863  1.00  0.00              
ATOM   3038 3HB  ALA B 183      48.684 -27.937 -20.543  1.00  0.00              
ATOM   3039  N   LEU B 184      46.308 -26.250 -19.954  1.00  0.00              
ATOM   3040  CA  LEU B 184      45.476 -25.539 -18.937  1.00  0.00              
ATOM   3041  C   LEU B 184      44.036 -25.335 -19.405  1.00  0.00              
ATOM   3042  O   LEU B 184      43.050 -25.678 -18.722  1.00  0.00              
ATOM   3043  CB  LEU B 184      46.091 -24.173 -18.605  1.00  0.00              
ATOM   3044  CG  LEU B 184      45.297 -23.309 -17.616  1.00  0.00              
ATOM   3045  CD1 LEU B 184      45.185 -24.036 -16.283  1.00  0.00              
ATOM   3046  CD2 LEU B 184      45.988 -21.964 -17.450  1.00  0.00              
ATOM   3047  H   LEU B 184      47.151 -25.811 -20.294  1.00  0.00              
ATOM   3048  HA  LEU B 184      45.371 -26.184 -18.065  1.00  0.00              
ATOM   3049 1HB  LEU B 184      47.083 -24.332 -18.184  1.00  0.00              
ATOM   3050 2HB  LEU B 184      46.198 -23.606 -19.529  1.00  0.00              
ATOM   3051  HG  LEU B 184      44.288 -23.154 -17.998  1.00  0.00              
ATOM   3052 1HD1 LEU B 184      44.621 -23.422 -15.581  1.00  0.00              
ATOM   3053 2HD1 LEU B 184      44.670 -24.985 -16.428  1.00  0.00              
ATOM   3054 3HD1 LEU B 184      46.182 -24.220 -15.884  1.00  0.00              
ATOM   3055 1HD2 LEU B 184      45.424 -21.349 -16.748  1.00  0.00              
ATOM   3056 2HD2 LEU B 184      46.997 -22.118 -17.067  1.00  0.00              
ATOM   3057 3HD2 LEU B 184      46.039 -21.459 -18.415  1.00  0.00              
ATOM   3058  N   ALA B 185      43.922 -24.825 -20.630  1.00  0.00              
ATOM   3059  CA  ALA B 185      42.654 -24.585 -21.283  1.00  0.00              
ATOM   3060  C   ALA B 185      41.907 -25.895 -21.478  1.00  0.00              
ATOM   3061  O   ALA B 185      40.717 -25.959 -21.220  1.00  0.00              
ATOM   3062  CB  ALA B 185      42.876 -23.878 -22.641  1.00  0.00              
ATOM   3063  H   ALA B 185      44.777 -24.599 -21.118  1.00  0.00              
ATOM   3064  HA  ALA B 185      42.059 -23.936 -20.639  1.00  0.00              
ATOM   3065 1HB  ALA B 185      41.914 -23.702 -23.122  1.00  0.00              
ATOM   3066 2HB  ALA B 185      43.379 -22.925 -22.477  1.00  0.00              
ATOM   3067 3HB  ALA B 185      43.492 -24.507 -23.281  1.00  0.00              
ATOM   3068  N   ALA B 186      42.619 -26.921 -21.935  1.00  0.00              
ATOM   3069  CA  ALA B 186      42.041 -28.222 -22.205  1.00  0.00              
ATOM   3070  C   ALA B 186      41.430 -28.837 -20.921  1.00  0.00              
ATOM   3071  O   ALA B 186      40.287 -29.327 -20.948  1.00  0.00              
ATOM   3072  CB  ALA B 186      43.129 -29.148 -22.768  1.00  0.00              
ATOM   3073  H   ALA B 186      43.605 -26.777 -22.098  1.00  0.00              
ATOM   3074  HA  ALA B 186      41.252 -28.095 -22.946  1.00  0.00              
ATOM   3075 1HB  ALA B 186      42.701 -30.129 -22.973  1.00  0.00              
ATOM   3076 2HB  ALA B 186      43.525 -28.725 -23.691  1.00  0.00              
ATOM   3077 3HB  ALA B 186      43.933 -29.248 -22.040  1.00  0.00              
ATOM   3078  N   ARG B 187      42.190 -28.798 -19.808  1.00  0.00              
ATOM   3079  CA  ARG B 187      41.706 -29.328 -18.484  1.00  0.00              
ATOM   3080  C   ARG B 187      40.521 -28.520 -17.921  1.00  0.00              
ATOM   3081  O   ARG B 187      39.586 -29.070 -17.315  1.00  0.00              
ATOM   3082  CB  ARG B 187      42.830 -29.317 -17.459  1.00  0.00              
ATOM   3083  CG  ARG B 187      43.961 -30.294 -17.739  1.00  0.00              
ATOM   3084  CD  ARG B 187      44.814 -30.504 -16.541  1.00  0.00              
ATOM   3085  NE  ARG B 187      45.358 -29.254 -16.036  1.00  0.00              
ATOM   3086  CZ  ARG B 187      46.493 -28.679 -16.480  1.00  0.00              
ATOM   3087  NH1 ARG B 187      47.190 -29.252 -17.436  1.00  0.00              
ATOM   3088  NH2 ARG B 187      46.905 -27.539 -15.955  1.00  0.00              
ATOM   3089  H   ARG B 187      43.116 -28.400 -19.869  1.00  0.00              
ATOM   3090  HA  ARG B 187      41.375 -30.356 -18.624  1.00  0.00              
ATOM   3091 1HB  ARG B 187      43.263 -28.319 -17.403  1.00  0.00              
ATOM   3092 2HB  ARG B 187      42.426 -29.553 -16.474  1.00  0.00              
ATOM   3093 1HG  ARG B 187      43.545 -31.256 -18.037  1.00  0.00              
ATOM   3094 2HG  ARG B 187      44.588 -29.904 -18.542  1.00  0.00              
ATOM   3095 1HD  ARG B 187      44.222 -30.963 -15.749  1.00  0.00              
ATOM   3096 2HD  ARG B 187      45.646 -31.159 -16.797  1.00  0.00              
ATOM   3097  HE  ARG B 187      44.850 -28.783 -15.299  1.00  0.00              
ATOM   3098 1HH1 ARG B 187      46.875 -30.124 -17.837  1.00  0.00              
ATOM   3099 2HH1 ARG B 187      48.040 -28.821 -17.769  1.00  0.00              
ATOM   3100 1HH2 ARG B 187      46.369 -27.098 -15.220  1.00  0.00              
ATOM   3101 2HH2 ARG B 187      47.755 -27.108 -16.287  1.00  0.00              
ATOM   3102  N   LEU B 188      40.577 -27.208 -18.097  1.00  0.00              
ATOM   3103  CA  LEU B 188      39.449 -26.350 -17.728  1.00  0.00              
ATOM   3104  C   LEU B 188      38.196 -26.722 -18.459  1.00  0.00              
ATOM   3105  O   LEU B 188      37.113 -26.796 -17.838  1.00  0.00              
ATOM   3106  CB  LEU B 188      39.777 -24.879 -18.017  1.00  0.00              
ATOM   3107  CG  LEU B 188      38.653 -23.877 -17.723  1.00  0.00              
ATOM   3108  CD1 LEU B 188      38.284 -23.945 -16.247  1.00  0.00              
ATOM   3109  CD2 LEU B 188      39.107 -22.477 -18.109  1.00  0.00              
ATOM   3110  H   LEU B 188      41.407 -26.787 -18.491  1.00  0.00              
ATOM   3111  HA  LEU B 188      39.221 -26.511 -16.675  1.00  0.00              
ATOM   3112 1HB  LEU B 188      40.640 -24.593 -17.419  1.00  0.00              
ATOM   3113 2HB  LEU B 188      40.041 -24.782 -19.069  1.00  0.00              
ATOM   3114  HG  LEU B 188      37.767 -24.144 -18.301  1.00  0.00              
ATOM   3115 1HD1 LEU B 188      37.485 -23.233 -16.039  1.00  0.00              
ATOM   3116 2HD1 LEU B 188      37.944 -24.952 -16.003  1.00  0.00              
ATOM   3117 3HD1 LEU B 188      39.156 -23.699 -15.643  1.00  0.00              
ATOM   3118 1HD2 LEU B 188      38.308 -21.765 -17.901  1.00  0.00              
ATOM   3119 2HD2 LEU B 188      39.992 -22.209 -17.531  1.00  0.00              
ATOM   3120 3HD2 LEU B 188      39.347 -22.453 -19.172  1.00  0.00              
ATOM   3121  N   GLN B 189      38.315 -26.958 -19.769  1.00  0.00              
ATOM   3122  CA  GLN B 189      37.165 -27.367 -20.571  1.00  0.00              
ATOM   3123  C   GLN B 189      36.558 -28.693 -20.130  1.00  0.00              
ATOM   3124  O   GLN B 189      35.332 -28.815 -20.017  1.00  0.00              
ATOM   3125  CB  GLN B 189      37.564 -27.456 -22.046  1.00  0.00              
ATOM   3126  CG  GLN B 189      37.831 -26.111 -22.701  1.00  0.00              
ATOM   3127  CD  GLN B 189      38.414 -26.252 -24.094  1.00  0.00              
ATOM   3128  OE1 GLN B 189      39.091 -27.237 -24.403  1.00  0.00              
ATOM   3129  NE2 GLN B 189      38.155 -25.266 -24.945  1.00  0.00              
ATOM   3130  H   GLN B 189      39.215 -26.854 -20.216  1.00  0.00              
ATOM   3131  HA  GLN B 189      36.376 -26.624 -20.448  1.00  0.00              
ATOM   3132 1HB  GLN B 189      38.464 -28.062 -22.143  1.00  0.00              
ATOM   3133 2HB  GLN B 189      36.773 -27.952 -22.608  1.00  0.00              
ATOM   3134 1HG  GLN B 189      36.892 -25.563 -22.777  1.00  0.00              
ATOM   3135 2HG  GLN B 189      38.540 -25.555 -22.088  1.00  0.00              
ATOM   3136 1HE2 GLN B 189      38.513 -25.303 -25.879  1.00  0.00              
ATOM   3137 2HE2 GLN B 189      37.602 -24.485 -24.654  1.00  0.00              
ATOM   3138  N   ALA B 190      37.427 -29.676 -19.853  1.00  0.00              
ATOM   3139  CA  ALA B 190      37.008 -30.978 -19.383  1.00  0.00              
ATOM   3140  C   ALA B 190      36.248 -30.876 -18.068  1.00  0.00              
ATOM   3141  O   ALA B 190      35.205 -31.469 -17.909  1.00  0.00              
ATOM   3142  CB  ALA B 190      38.239 -31.879 -19.227  1.00  0.00              
ATOM   3143  H   ALA B 190      38.412 -29.491 -19.980  1.00  0.00              
ATOM   3144  HA  ALA B 190      36.337 -31.407 -20.128  1.00  0.00              
ATOM   3145 1HB  ALA B 190      37.928 -32.862 -18.873  1.00  0.00              
ATOM   3146 2HB  ALA B 190      38.739 -31.982 -20.190  1.00  0.00              
ATOM   3147 3HB  ALA B 190      38.925 -31.436 -18.508  1.00  0.00              
ATOM   3148  N   VAL B 191      36.797 -30.138 -17.117  1.00  0.00              
ATOM   3149  CA  VAL B 191      36.132 -29.881 -15.834  1.00  0.00              
ATOM   3150  C   VAL B 191      34.838 -29.060 -16.002  1.00  0.00              
ATOM   3151  O   VAL B 191      33.796 -29.357 -15.386  1.00  0.00              
ATOM   3152  CB  VAL B 191      37.090 -29.132 -14.889  1.00  0.00              
ATOM   3153  CG1 VAL B 191      36.357 -28.686 -13.632  1.00  0.00              
ATOM   3154  CG2 VAL B 191      38.272 -30.022 -14.536  1.00  0.00              
ATOM   3155  H   VAL B 191      37.708 -29.738 -17.287  1.00  0.00              
ATOM   3156  HA  VAL B 191      35.778 -30.830 -15.433  1.00  0.00              
ATOM   3157  HB  VAL B 191      37.449 -28.232 -15.388  1.00  0.00              
ATOM   3158 1HG1 VAL B 191      37.049 -28.157 -12.976  1.00  0.00              
ATOM   3159 2HG1 VAL B 191      35.538 -28.021 -13.905  1.00  0.00              
ATOM   3160 3HG1 VAL B 191      35.961 -29.558 -13.113  1.00  0.00              
ATOM   3161 1HG2 VAL B 191      38.945 -29.486 -13.868  1.00  0.00              
ATOM   3162 2HG2 VAL B 191      37.913 -30.925 -14.042  1.00  0.00              
ATOM   3163 3HG2 VAL B 191      38.806 -30.295 -15.447  1.00  0.00              
ATOM   3164  N   GLY B 192      34.898 -28.085 -16.893  1.00  0.00              
ATOM   3165  CA  GLY B 192      33.754 -27.269 -17.260  1.00  0.00              
ATOM   3166  C   GLY B 192      32.560 -28.038 -17.773  1.00  0.00              
ATOM   3167  O   GLY B 192      31.404 -27.792 -17.339  1.00  0.00              
ATOM   3168  H   GLY B 192      35.790 -27.910 -17.334  1.00  0.00              
ATOM   3169 1HA  GLY B 192      33.429 -26.689 -16.396  1.00  0.00              
ATOM   3170 2HA  GLY B 192      34.047 -26.558 -18.031  1.00  0.00              
ATOM   3171  N   ASP B 193      32.841 -28.983 -18.671  1.00  0.00              
ATOM   3172  CA  ASP B 193      31.813 -29.833 -19.247  1.00  0.00              
ATOM   3173  C   ASP B 193      31.307 -30.941 -18.302  1.00  0.00              
ATOM   3174  O   ASP B 193      30.145 -31.273 -18.346  1.00  0.00              
ATOM   3175  CB  ASP B 193      32.346 -30.468 -20.534  1.00  0.00              
ATOM   3176  CG  ASP B 193      32.631 -29.446 -21.626  1.00  0.00              
ATOM   3177  OD1 ASP B 193      32.187 -28.329 -21.498  1.00  0.00              
ATOM   3178  OD2 ASP B 193      33.290 -29.791 -22.577  1.00  0.00              
ATOM   3179  H   ASP B 193      33.801 -29.108 -18.958  1.00  0.00              
ATOM   3180  HA  ASP B 193      30.933 -29.222 -19.452  1.00  0.00              
ATOM   3181 1HB  ASP B 193      33.265 -31.013 -20.318  1.00  0.00              
ATOM   3182 2HB  ASP B 193      31.619 -31.188 -20.912  1.00  0.00              
ATOM   3183  N   ILE B 194      32.177 -31.523 -17.479  1.00  0.00              
ATOM   3184  CA  ILE B 194      31.671 -32.423 -16.434  1.00  0.00              
ATOM   3185  C   ILE B 194      30.806 -31.667 -15.427  1.00  0.00              
ATOM   3186  O   ILE B 194      29.715 -32.134 -15.049  1.00  0.00              
ATOM   3187  CB  ILE B 194      32.830 -33.116 -15.695  1.00  0.00              
ATOM   3188  CG1 ILE B 194      33.567 -34.073 -16.635  1.00  0.00              
ATOM   3189  CG2 ILE B 194      32.311 -33.860 -14.473  1.00  0.00              
ATOM   3190  CD1 ILE B 194      34.901 -34.544 -16.103  1.00  0.00              
ATOM   3191  H   ILE B 194      33.171 -31.365 -17.553  1.00  0.00              
ATOM   3192  HA  ILE B 194      30.955 -33.109 -16.885  1.00  0.00              
ATOM   3193  HB  ILE B 194      33.554 -32.369 -15.373  1.00  0.00              
ATOM   3194 1HG1 ILE B 194      32.946 -34.948 -16.825  1.00  0.00              
ATOM   3195 2HG1 ILE B 194      33.738 -33.581 -17.593  1.00  0.00              
ATOM   3196 1HG2 ILE B 194      33.143 -34.345 -13.963  1.00  0.00              
ATOM   3197 2HG2 ILE B 194      31.831 -33.156 -13.796  1.00  0.00              
ATOM   3198 3HG2 ILE B 194      31.589 -34.614 -14.786  1.00  0.00              
ATOM   3199 1HD1 ILE B 194      35.363 -35.218 -16.826  1.00  0.00              
ATOM   3200 2HD1 ILE B 194      35.553 -33.685 -15.940  1.00  0.00              
ATOM   3201 3HD1 ILE B 194      34.751 -35.071 -15.162  1.00  0.00              
ATOM   3202  N   PHE B 195      31.265 -30.494 -15.007  1.00  0.00              
ATOM   3203  CA  PHE B 195      30.429 -29.608 -14.195  1.00  0.00              
ATOM   3204  C   PHE B 195      29.065 -29.312 -14.816  1.00  0.00              
ATOM   3205  O   PHE B 195      28.056 -29.399 -14.130  1.00  0.00              
ATOM   3206  CB  PHE B 195      31.162 -28.288 -13.948  1.00  0.00              
ATOM   3207  CG  PHE B 195      30.319 -27.245 -13.271  1.00  0.00              
ATOM   3208  CD1 PHE B 195      30.104 -27.288 -11.901  1.00  0.00              
ATOM   3209  CD2 PHE B 195      29.739 -26.218 -14.001  1.00  0.00              
ATOM   3210  CE1 PHE B 195      29.329 -26.329 -11.277  1.00  0.00              
ATOM   3211  CE2 PHE B 195      28.965 -25.258 -13.380  1.00  0.00              
ATOM   3212  CZ  PHE B 195      28.760 -25.314 -12.016  1.00  0.00              
ATOM   3213  H   PHE B 195      32.203 -30.203 -15.246  1.00  0.00              
ATOM   3214  HA  PHE B 195      30.211 -30.107 -13.251  1.00  0.00              
ATOM   3215 1HB  PHE B 195      32.040 -28.470 -13.330  1.00  0.00              
ATOM   3216 2HB  PHE B 195      31.508 -27.881 -14.897  1.00  0.00              
ATOM   3217  HD1 PHE B 195      30.555 -28.091 -11.317  1.00  0.00              
ATOM   3218  HD2 PHE B 195      29.902 -26.174 -15.079  1.00  0.00              
ATOM   3219  HE1 PHE B 195      29.168 -26.376 -10.200  1.00  0.00              
ATOM   3220  HE2 PHE B 195      28.516 -24.456 -13.965  1.00  0.00              
ATOM   3221  HZ  PHE B 195      28.148 -24.558 -11.525  1.00  0.00              
ATOM   3222  N   TYR B 196      29.044 -28.911 -16.084  1.00  0.00              
ATOM   3223  CA  TYR B 196      27.796 -28.667 -16.840  1.00  0.00              
ATOM   3224  C   TYR B 196      26.914 -29.913 -16.924  1.00  0.00              
ATOM   3225  O   TYR B 196      25.717 -29.846 -16.628  1.00  0.00              
ATOM   3226  CB  TYR B 196      28.117 -28.163 -18.249  1.00  0.00              
ATOM   3227  CG  TYR B 196      26.903 -28.038 -19.143  1.00  0.00              
ATOM   3228  CD1 TYR B 196      25.984 -27.021 -18.926  1.00  0.00              
ATOM   3229  CD2 TYR B 196      26.708 -28.939 -20.179  1.00  0.00              
ATOM   3230  CE1 TYR B 196      24.875 -26.907 -19.743  1.00  0.00              
ATOM   3231  CE2 TYR B 196      25.600 -28.825 -20.995  1.00  0.00              
ATOM   3232  CZ  TYR B 196      24.686 -27.813 -20.780  1.00  0.00              
ATOM   3233  OH  TYR B 196      23.582 -27.699 -21.593  1.00  0.00              
ATOM   3234  H   TYR B 196      29.933 -28.769 -16.543  1.00  0.00              
ATOM   3235  HA  TYR B 196      27.235 -27.878 -16.336  1.00  0.00              
ATOM   3236 1HB  TYR B 196      28.596 -27.185 -18.186  1.00  0.00              
ATOM   3237 2HB  TYR B 196      28.822 -28.843 -18.726  1.00  0.00              
ATOM   3238  HD1 TYR B 196      26.137 -26.313 -18.112  1.00  0.00              
ATOM   3239  HD2 TYR B 196      27.430 -29.739 -20.348  1.00  0.00              
ATOM   3240  HE1 TYR B 196      24.154 -26.108 -19.573  1.00  0.00              
ATOM   3241  HE2 TYR B 196      25.447 -29.534 -21.809  1.00  0.00              
ATOM   3242  HH  TYR B 196      23.596 -28.400 -22.250  1.00  0.00              
ATOM   3243  N   ALA B 197      27.509 -31.043 -17.325  1.00  0.00              
ATOM   3244  CA  ALA B 197      26.764 -32.294 -17.480  1.00  0.00              
ATOM   3245  C   ALA B 197      26.068 -32.731 -16.185  1.00  0.00              
ATOM   3246  O   ALA B 197      24.896 -33.117 -16.198  1.00  0.00              
ATOM   3247  CB  ALA B 197      27.667 -33.400 -18.006  1.00  0.00              
ATOM   3248  H   ALA B 197      28.499 -31.032 -17.525  1.00  0.00              
ATOM   3249  HA  ALA B 197      25.963 -32.124 -18.200  1.00  0.00              
ATOM   3250 1HB  ALA B 197      27.092 -34.320 -18.113  1.00  0.00              
ATOM   3251 2HB  ALA B 197      28.071 -33.109 -18.975  1.00  0.00              
ATOM   3252 3HB  ALA B 197      28.486 -33.564 -17.306  1.00  0.00              
ATOM   3253  N   ILE B 198      26.780 -32.653 -15.069  1.00  0.00              
ATOM   3254  CA  ILE B 198      26.236 -33.050 -13.781  1.00  0.00              
ATOM   3255  C   ILE B 198      25.233 -31.968 -13.329  1.00  0.00              
ATOM   3256  O   ILE B 198      24.139 -32.290 -12.853  1.00  0.00              
ATOM   3257  CB  ILE B 198      27.348 -33.230 -12.731  1.00  0.00              
ATOM   3258  CG1 ILE B 198      28.298 -34.357 -13.148  1.00  0.00              
ATOM   3259  CG2 ILE B 198      26.748 -33.514 -11.363  1.00  0.00              
ATOM   3260  CD1 ILE B 198      27.625 -35.704 -13.282  1.00  0.00              
ATOM   3261  H   ILE B 198      27.728 -32.308 -15.118  1.00  0.00              
ATOM   3262  HA  ILE B 198      25.687 -33.983 -13.909  1.00  0.00              
ATOM   3263  HB  ILE B 198      27.945 -32.320 -12.674  1.00  0.00              
ATOM   3264 1HG1 ILE B 198      28.759 -34.109 -14.103  1.00  0.00              
ATOM   3265 2HG1 ILE B 198      29.098 -34.448 -12.413  1.00  0.00              
ATOM   3266 1HG2 ILE B 198      27.548 -33.639 -10.634  1.00  0.00              
ATOM   3267 2HG2 ILE B 198      26.112 -32.681 -11.065  1.00  0.00              
ATOM   3268 3HG2 ILE B 198      26.153 -34.426 -11.409  1.00  0.00              
ATOM   3269 1HD1 ILE B 198      28.362 -36.451 -13.579  1.00  0.00              
ATOM   3270 2HD1 ILE B 198      27.186 -35.988 -12.325  1.00  0.00              
ATOM   3271 3HD1 ILE B 198      26.843 -35.646 -14.038  1.00  0.00              
ATOM   3272  N   LEU B 199      25.583 -30.701 -13.511  1.00  0.00              
ATOM   3273  CA  LEU B 199      24.661 -29.618 -13.150  1.00  0.00              
ATOM   3274  C   LEU B 199      23.301 -29.721 -13.872  1.00  0.00              
ATOM   3275  O   LEU B 199      22.249 -29.643 -13.221  1.00  0.00              
ATOM   3276  CB  LEU B 199      25.307 -28.264 -13.469  1.00  0.00              
ATOM   3277  CG  LEU B 199      24.433 -27.031 -13.207  1.00  0.00              
ATOM   3278  CD1 LEU B 199      24.059 -26.978 -11.732  1.00  0.00              
ATOM   3279  CD2 LEU B 199      25.185 -25.777 -13.627  1.00  0.00              
ATOM   3280  H   LEU B 199      26.486 -30.469 -13.900  1.00  0.00              
ATOM   3281  HA  LEU B 199      24.384 -29.735 -12.102  1.00  0.00              
ATOM   3282 1HB  LEU B 199      26.212 -28.162 -12.872  1.00  0.00              
ATOM   3283 2HB  LEU B 199      25.589 -28.253 -14.522  1.00  0.00              
ATOM   3284  HG  LEU B 199      23.510 -27.111 -13.783  1.00  0.00              
ATOM   3285 1HD1 LEU B 199      23.437 -26.102 -11.546  1.00  0.00              
ATOM   3286 2HD1 LEU B 199      23.505 -27.878 -11.464  1.00  0.00              
ATOM   3287 3HD1 LEU B 199      24.964 -26.915 -11.130  1.00  0.00              
ATOM   3288 1HD2 LEU B 199      24.563 -24.901 -13.441  1.00  0.00              
ATOM   3289 2HD2 LEU B 199      26.107 -25.696 -13.051  1.00  0.00              
ATOM   3290 3HD2 LEU B 199      25.424 -25.834 -14.689  1.00  0.00              
ATOM   3291  N   GLN B 200      23.332 -29.926 -15.187  1.00  0.00              
ATOM   3292  CA  GLN B 200      22.122 -30.167 -15.977  1.00  0.00              
ATOM   3293  C   GLN B 200      21.371 -31.439 -15.521  1.00  0.00              
ATOM   3294  O   GLN B 200      20.148 -31.425 -15.411  1.00  0.00              
ATOM   3295  CB  GLN B 200      22.478 -30.275 -17.462  1.00  0.00              
ATOM   3296  CG  GLN B 200      21.279 -30.445 -18.379  1.00  0.00              
ATOM   3297  CD  GLN B 200      20.374 -29.228 -18.379  1.00  0.00              
ATOM   3298  OE1 GLN B 200      20.839 -28.091 -18.494  1.00  0.00              
ATOM   3299  NE2 GLN B 200      19.072 -29.460 -18.249  1.00  0.00              
ATOM   3300  H   GLN B 200      24.228 -29.912 -15.652  1.00  0.00              
ATOM   3301  HA  GLN B 200      21.431 -29.340 -15.813  1.00  0.00              
ATOM   3302 1HB  GLN B 200      23.016 -29.380 -17.773  1.00  0.00              
ATOM   3303 2HB  GLN B 200      23.142 -31.126 -17.615  1.00  0.00              
ATOM   3304 1HG  GLN B 200      21.634 -30.607 -19.397  1.00  0.00              
ATOM   3305 2HG  GLN B 200      20.698 -31.304 -18.045  1.00  0.00              
ATOM   3306 1HE2 GLN B 200      18.426 -28.696 -18.241  1.00  0.00              
ATOM   3307 2HE2 GLN B 200      18.738 -30.398 -18.158  1.00  0.00              
ATOM   3308  N   ALA B 201      22.105 -32.512 -15.236  1.00  0.00              
ATOM   3309  CA  ALA B 201      21.498 -33.724 -14.678  1.00  0.00              
ATOM   3310  C   ALA B 201      20.749 -33.469 -13.346  1.00  0.00              
ATOM   3311  O   ALA B 201      19.686 -34.024 -13.122  1.00  0.00              
ATOM   3312  CB  ALA B 201      22.525 -34.835 -14.539  1.00  0.00              
ATOM   3313  H   ALA B 201      23.101 -32.494 -15.405  1.00  0.00              
ATOM   3314  HA  ALA B 201      20.717 -34.057 -15.362  1.00  0.00              
ATOM   3315 1HB  ALA B 201      22.047 -35.722 -14.123  1.00  0.00              
ATOM   3316 2HB  ALA B 201      22.940 -35.072 -15.519  1.00  0.00              
ATOM   3317 3HB  ALA B 201      23.324 -34.510 -13.875  1.00  0.00              
ATOM   3318  N   LYS B 202      21.312 -32.644 -12.472  1.00  0.00              
ATOM   3319  CA  LYS B 202      20.613 -32.234 -11.246  1.00  0.00              
ATOM   3320  C   LYS B 202      19.354 -31.404 -11.523  1.00  0.00              
ATOM   3321  O   LYS B 202      18.365 -31.542 -10.804  1.00  0.00              
ATOM   3322  CB  LYS B 202      21.561 -31.444 -10.343  1.00  0.00              
ATOM   3323  CG  LYS B 202      22.652 -32.282  -9.689  1.00  0.00              
ATOM   3324  CD  LYS B 202      23.567 -31.424  -8.828  1.00  0.00              
ATOM   3325  CE  LYS B 202      24.649 -32.262  -8.163  1.00  0.00              
ATOM   3326  NZ  LYS B 202      25.585 -31.428  -7.361  1.00  0.00              
ATOM   3327  H   LYS B 202      22.241 -32.289 -12.651  1.00  0.00              
ATOM   3328  HA  LYS B 202      20.278 -33.131 -10.723  1.00  0.00              
ATOM   3329 1HB  LYS B 202      22.046 -30.658 -10.922  1.00  0.00              
ATOM   3330 2HB  LYS B 202      20.990 -30.961  -9.550  1.00  0.00              
ATOM   3331 1HG  LYS B 202      22.195 -33.051  -9.065  1.00  0.00              
ATOM   3332 2HG  LYS B 202      23.246 -32.771 -10.460  1.00  0.00              
ATOM   3333 1HD  LYS B 202      24.039 -30.661  -9.447  1.00  0.00              
ATOM   3334 2HD  LYS B 202      22.979 -30.928  -8.055  1.00  0.00              
ATOM   3335 1HE  LYS B 202      24.186 -33.000  -7.508  1.00  0.00              
ATOM   3336 2HE  LYS B 202      25.218 -32.793  -8.925  1.00  0.00              
ATOM   3337 1HZ  LYS B 202      26.285 -32.020  -6.938  1.00  0.00              
ATOM   3338 2HZ  LYS B 202      26.034 -30.752  -7.963  1.00  0.00              
ATOM   3339 3HZ  LYS B 202      25.071 -30.946  -6.637  1.00  0.00              
ATOM   3340  N   SER B 203      19.395 -30.556 -12.556  1.00  0.00              
ATOM   3341  CA  SER B 203      18.190 -29.873 -13.055  1.00  0.00              
ATOM   3342  C   SER B 203      17.167 -30.861 -13.616  1.00  0.00              
ATOM   3343  O   SER B 203      15.969 -30.636 -13.496  1.00  0.00              
ATOM   3344  CB  SER B 203      18.569 -28.857 -14.115  1.00  0.00              
ATOM   3345  OG  SER B 203      17.449 -28.187 -14.625  1.00  0.00              
ATOM   3346  H   SER B 203      20.283 -30.381 -13.006  1.00  0.00              
ATOM   3347  HA  SER B 203      17.696 -29.386 -12.215  1.00  0.00              
ATOM   3348 1HB  SER B 203      19.247 -28.129 -13.673  1.00  0.00              
ATOM   3349 2HB  SER B 203      19.074 -29.374 -14.930  1.00  0.00              
ATOM   3350  HG  SER B 203      17.188 -27.492 -14.016  1.00  0.00              
ATOM   3351  N   GLU B 204      17.631 -31.947 -14.229  1.00  0.00              
ATOM   3352  CA  GLU B 204      16.720 -32.994 -14.678  1.00  0.00              
ATOM   3353  C   GLU B 204      16.075 -33.708 -13.473  1.00  0.00              
ATOM   3354  O   GLU B 204      14.918 -34.114 -13.539  1.00  0.00              
ATOM   3355  CB  GLU B 204      17.462 -34.004 -15.556  1.00  0.00              
ATOM   3356  CG  GLU B 204      17.993 -33.430 -16.862  1.00  0.00              
ATOM   3357  CD  GLU B 204      16.909 -32.858 -17.733  1.00  0.00              
ATOM   3358  OE1 GLU B 204      15.901 -33.503 -17.896  1.00  0.00              
ATOM   3359  OE2 GLU B 204      17.089 -31.774 -18.237  1.00  0.00              
ATOM   3360  H   GLU B 204      18.622 -32.056 -14.389  1.00  0.00              
ATOM   3361  HA  GLU B 204      15.908 -32.529 -15.239  1.00  0.00              
ATOM   3362 1HB  GLU B 204      18.307 -34.414 -15.003  1.00  0.00              
ATOM   3363 2HB  GLU B 204      16.797 -34.832 -15.800  1.00  0.00              
ATOM   3364 1HG  GLU B 204      18.714 -32.645 -16.636  1.00  0.00              
ATOM   3365 2HG  GLU B 204      18.513 -34.217 -17.407  1.00  0.00              
ATOM   3366  N   ALA B 205      16.831 -33.847 -12.386  1.00  0.00              
ATOM   3367  CA  ALA B 205      16.300 -34.386 -11.131  1.00  0.00              
ATOM   3368  C   ALA B 205      15.166 -33.473 -10.631  1.00  0.00              
ATOM   3369  O   ALA B 205      14.099 -33.964 -10.229  1.00  0.00              
ATOM   3370  CB  ALA B 205      17.400 -34.528 -10.082  1.00  0.00              
ATOM   3371  H   ALA B 205      17.802 -33.572 -12.431  1.00  0.00              
ATOM   3372  HA  ALA B 205      15.886 -35.374 -11.335  1.00  0.00              
ATOM   3373 1HB  ALA B 205      16.975 -34.930  -9.162  1.00  0.00              
ATOM   3374 2HB  ALA B 205      18.170 -35.204 -10.452  1.00  0.00              
ATOM   3375 3HB  ALA B 205      17.839 -33.552  -9.882  1.00  0.00              
ATOM   3376  N   ASP B 206      15.387 -32.156 -10.707  1.00  0.00              
ATOM   3377  CA  ASP B 206      14.376 -31.157 -10.314  1.00  0.00              
ATOM   3378  C   ASP B 206      13.115 -31.315 -11.156  1.00  0.00              
ATOM   3379  O   ASP B 206      12.005 -31.237 -10.622  1.00  0.00              
ATOM   3380  CB  ASP B 206      14.922 -29.735 -10.468  1.00  0.00              
ATOM   3381  CG  ASP B 206      15.910 -29.358  -9.372  1.00  0.00              
ATOM   3382  OD1 ASP B 206      15.921 -30.015  -8.357  1.00  0.00              
ATOM   3383  OD2 ASP B 206      16.644 -28.418  -9.559  1.00  0.00              
ATOM   3384  H   ASP B 206      16.284 -31.840 -11.048  1.00  0.00              
ATOM   3385  HA  ASP B 206      14.125 -31.313  -9.265  1.00  0.00              
ATOM   3386 1HB  ASP B 206      15.419 -29.638 -11.433  1.00  0.00              
ATOM   3387 2HB  ASP B 206      14.096 -29.024 -10.452  1.00  0.00              
ATOM   3388  N   LYS B 207      13.299 -31.531 -12.466  1.00  0.00              
ATOM   3389  CA  LYS B 207      12.189 -31.776 -13.390  1.00  0.00              
ATOM   3390  C   LYS B 207      11.357 -32.992 -12.996  1.00  0.00              
ATOM   3391  O   LYS B 207      10.125 -32.954 -13.101  1.00  0.00              
ATOM   3392  CB  LYS B 207      12.718 -31.952 -14.814  1.00  0.00              
ATOM   3393  CG  LYS B 207      13.234 -30.671 -15.457  1.00  0.00              
ATOM   3394  CD  LYS B 207      13.780 -30.934 -16.853  1.00  0.00              
ATOM   3395  CE  LYS B 207      14.361 -29.670 -17.468  1.00  0.00              
ATOM   3396  NZ  LYS B 207      14.959 -29.926 -18.806  1.00  0.00              
ATOM   3397  H   LYS B 207      14.244 -31.522 -12.823  1.00  0.00              
ATOM   3398  HA  LYS B 207      11.520 -30.915 -13.364  1.00  0.00              
ATOM   3399 1HB  LYS B 207      13.532 -32.677 -14.813  1.00  0.00              
ATOM   3400 2HB  LYS B 207      11.926 -32.350 -15.450  1.00  0.00              
ATOM   3401 1HG  LYS B 207      12.423 -29.946 -15.524  1.00  0.00              
ATOM   3402 2HG  LYS B 207      14.026 -30.248 -14.840  1.00  0.00              
ATOM   3403 1HD  LYS B 207      14.559 -31.696 -16.801  1.00  0.00              
ATOM   3404 2HD  LYS B 207      12.979 -31.303 -17.493  1.00  0.00              
ATOM   3405 1HE  LYS B 207      13.577 -28.922 -17.571  1.00  0.00              
ATOM   3406 2HE  LYS B 207      15.133 -29.268 -16.811  1.00  0.00              
ATOM   3407 1HZ  LYS B 207      15.333 -29.065 -19.179  1.00  0.00              
ATOM   3408 2HZ  LYS B 207      15.701 -30.606 -18.720  1.00  0.00              
ATOM   3409 3HZ  LYS B 207      14.248 -30.282 -19.430  1.00  0.00              
ATOM   3410  N   LEU B 208      12.028 -34.062 -12.558  1.00  0.00              
ATOM   3411  CA  LEU B 208      11.335 -35.257 -12.031  1.00  0.00              
ATOM   3412  C   LEU B 208      10.464 -34.957 -10.806  1.00  0.00              
ATOM   3413  O   LEU B 208       9.350 -35.487 -10.671  1.00  0.00              
ATOM   3414  CB  LEU B 208      12.363 -36.334 -11.662  1.00  0.00              
ATOM   3415  CG  LEU B 208      13.115 -36.966 -12.840  1.00  0.00              
ATOM   3416  CD1 LEU B 208      14.244 -37.841 -12.312  1.00  0.00              
ATOM   3417  CD2 LEU B 208      12.145 -37.778 -13.686  1.00  0.00              
ATOM   3418  H   LEU B 208      13.037 -34.052 -12.589  1.00  0.00              
ATOM   3419  HA  LEU B 208      10.633 -35.611 -12.785  1.00  0.00              
ATOM   3420 1HB  LEU B 208      13.102 -35.895 -10.995  1.00  0.00              
ATOM   3421 2HB  LEU B 208      11.851 -37.134 -11.128  1.00  0.00              
ATOM   3422  HG  LEU B 208      13.560 -36.181 -13.452  1.00  0.00              
ATOM   3423 1HD1 LEU B 208      14.779 -38.290 -13.149  1.00  0.00              
ATOM   3424 2HD1 LEU B 208      14.933 -37.231 -11.727  1.00  0.00              
ATOM   3425 3HD1 LEU B 208      13.830 -38.628 -11.682  1.00  0.00              
ATOM   3426 1HD2 LEU B 208      12.680 -38.227 -14.524  1.00  0.00              
ATOM   3427 2HD2 LEU B 208      11.701 -38.564 -13.076  1.00  0.00              
ATOM   3428 3HD2 LEU B 208      11.359 -37.125 -14.065  1.00  0.00              
ATOM   3429  N   LYS B 209      10.965 -34.097  -9.931  1.00  0.00              
ATOM   3430  CA  LYS B 209      10.234 -33.692  -8.738  1.00  0.00              
ATOM   3431  C   LYS B 209       9.045 -32.860  -9.174  1.00  0.00              
ATOM   3432  O   LYS B 209       7.918 -33.086  -8.724  1.00  0.00              
ATOM   3433  CB  LYS B 209      11.126 -32.904  -7.777  1.00  0.00              
ATOM   3434  CG  LYS B 209      10.441 -32.490  -6.481  1.00  0.00              
ATOM   3435  CD  LYS B 209      10.066 -33.703  -5.642  1.00  0.00              
ATOM   3436  CE  LYS B 209       9.661 -33.298  -4.233  1.00  0.00              
ATOM   3437  NZ  LYS B 209       8.479 -32.394  -4.231  1.00  0.00              
ATOM   3438  H   LYS B 209      11.884 -33.713 -10.100  1.00  0.00              
ATOM   3439  HA  LYS B 209       9.901 -34.589  -8.216  1.00  0.00              
ATOM   3440 1HB  LYS B 209      11.999 -33.503  -7.517  1.00  0.00              
ATOM   3441 2HB  LYS B 209      11.483 -32.000  -8.270  1.00  0.00              
ATOM   3442 1HG  LYS B 209      11.111 -31.852  -5.903  1.00  0.00              
ATOM   3443 2HG  LYS B 209       9.539 -31.925  -6.711  1.00  0.00              
ATOM   3444 1HD  LYS B 209       9.234 -34.228  -6.114  1.00  0.00              
ATOM   3445 2HD  LYS B 209      10.916 -34.382  -5.585  1.00  0.00              
ATOM   3446 1HE  LYS B 209       9.423 -34.188  -3.653  1.00  0.00              
ATOM   3447 2HE  LYS B 209      10.493 -32.787  -3.748  1.00  0.00              
ATOM   3448 1HZ  LYS B 209       8.243 -32.149  -3.279  1.00  0.00              
ATOM   3449 2HZ  LYS B 209       8.694 -31.555  -4.751  1.00  0.00              
ATOM   3450 3HZ  LYS B 209       7.695 -32.864  -4.661  1.00  0.00              
ATOM   3451  N   LYS B 210       9.310 -31.919 -10.078  1.00  0.00              
ATOM   3452  CA  LYS B 210       8.286 -31.023 -10.610  1.00  0.00              
ATOM   3453  C   LYS B 210       7.139 -31.768 -11.295  1.00  0.00              
ATOM   3454  O   LYS B 210       5.986 -31.337 -11.212  1.00  0.00              
ATOM   3455  CB  LYS B 210       8.917 -30.034 -11.592  1.00  0.00              
ATOM   3456  CG  LYS B 210       9.781 -28.964 -10.938  1.00  0.00              
ATOM   3457  CD  LYS B 210      10.406 -28.046 -11.978  1.00  0.00              
ATOM   3458  CE  LYS B 210      11.271 -26.978 -11.326  1.00  0.00              
ATOM   3459  NZ  LYS B 210      11.883 -26.067 -12.332  1.00  0.00              
ATOM   3460  H   LYS B 210      10.261 -31.828 -10.404  1.00  0.00              
ATOM   3461  HA  LYS B 210       7.825 -30.491  -9.778  1.00  0.00              
ATOM   3462 1HB  LYS B 210       9.539 -30.576 -12.305  1.00  0.00              
ATOM   3463 2HB  LYS B 210       8.132 -29.531 -12.157  1.00  0.00              
ATOM   3464 1HG  LYS B 210       9.170 -28.367 -10.259  1.00  0.00              
ATOM   3465 2HG  LYS B 210      10.574 -29.439 -10.361  1.00  0.00              
ATOM   3466 1HD  LYS B 210      11.021 -28.635 -12.660  1.00  0.00              
ATOM   3467 2HD  LYS B 210       9.619 -27.561 -12.555  1.00  0.00              
ATOM   3468 1HE  LYS B 210      10.664 -26.387 -10.641  1.00  0.00              
ATOM   3469 2HE  LYS B 210      12.067 -27.453 -10.754  1.00  0.00              
ATOM   3470 1HZ  LYS B 210      12.447 -25.375 -11.860  1.00  0.00              
ATOM   3471 2HZ  LYS B 210      12.463 -26.602 -12.962  1.00  0.00              
ATOM   3472 3HZ  LYS B 210      11.153 -25.605 -12.856  1.00  0.00              
ATOM   3473  N   ALA B 211       7.451 -32.888 -11.956  1.00  0.00              
ATOM   3474  CA  ALA B 211       6.416 -33.688 -12.611  1.00  0.00              
ATOM   3475  C   ALA B 211       5.725 -34.682 -11.660  1.00  0.00              
ATOM   3476  O   ALA B 211       4.812 -35.387 -12.065  1.00  0.00              
ATOM   3477  CB  ALA B 211       6.970 -34.388 -13.844  1.00  0.00              
ATOM   3478  H   ALA B 211       8.413 -33.191 -12.009  1.00  0.00              
ATOM   3479  HA  ALA B 211       5.615 -33.016 -12.921  1.00  0.00              
ATOM   3480 1HB  ALA B 211       6.182 -34.976 -14.313  1.00  0.00              
ATOM   3481 2HB  ALA B 211       7.337 -33.644 -14.551  1.00  0.00              
ATOM   3482 3HB  ALA B 211       7.788 -35.045 -13.552  1.00  0.00              
ATOM   3483  N   GLY B 212       6.161 -34.707 -10.398  1.00  0.00              
ATOM   3484  CA  GLY B 212       5.634 -35.621  -9.382  1.00  0.00              
ATOM   3485  C   GLY B 212       6.020 -37.083  -9.588  1.00  0.00              
ATOM   3486  O   GLY B 212       5.253 -37.984  -9.268  1.00  0.00              
ATOM   3487  H   GLY B 212       6.892 -34.057 -10.144  1.00  0.00              
ATOM   3488 1HA  GLY B 212       5.987 -35.314  -8.398  1.00  0.00              
ATOM   3489 2HA  GLY B 212       4.546 -35.559  -9.367  1.00  0.00              
ATOM   3490  N   LEU B 213       7.217 -37.309 -10.119  1.00  0.00              
ATOM   3491  CA  LEU B 213       7.676 -38.650 -10.482  1.00  0.00              
ATOM   3492  C   LEU B 213       8.594 -39.257  -9.444  1.00  0.00              
ATOM   3493  O   LEU B 213       8.776 -40.466  -9.391  1.00  0.00              
ATOM   3494  CB  LEU B 213       8.405 -38.607 -11.831  1.00  0.00              
ATOM   3495  CG  LEU B 213       7.573 -38.112 -13.021  1.00  0.00              
ATOM   3496  CD1 LEU B 213       8.451 -38.049 -14.264  1.00  0.00              
ATOM   3497  CD2 LEU B 213       6.388 -39.041 -13.235  1.00  0.00              
ATOM   3498  H   LEU B 213       7.828 -36.520 -10.276  1.00  0.00              
ATOM   3499  HA  LEU B 213       6.809 -39.306 -10.549  1.00  0.00              
ATOM   3500 1HB  LEU B 213       9.271 -37.955 -11.738  1.00  0.00              
ATOM   3501 2HB  LEU B 213       8.757 -39.612 -12.068  1.00  0.00              
ATOM   3502  HG  LEU B 213       7.211 -37.104 -12.817  1.00  0.00              
ATOM   3503 1HD1 LEU B 213       7.860 -37.697 -15.109  1.00  0.00              
ATOM   3504 2HD1 LEU B 213       9.279 -37.362 -14.090  1.00  0.00              
ATOM   3505 3HD1 LEU B 213       8.842 -39.042 -14.483  1.00  0.00              
ATOM   3506 1HD2 LEU B 213       5.796 -38.689 -14.080  1.00  0.00              
ATOM   3507 2HD2 LEU B 213       6.749 -40.050 -13.440  1.00  0.00              
ATOM   3508 3HD2 LEU B 213       5.768 -39.053 -12.338  1.00  0.00              
ATOM   3509  N   VAL B 214       9.172 -38.405  -8.616  1.00  0.00              
ATOM   3510  CA  VAL B 214      10.053 -38.842  -7.537  1.00  0.00              
ATOM   3511  C   VAL B 214       9.586 -38.056  -6.310  1.00  0.00              
ATOM   3512  O   VAL B 214       8.975 -36.992  -6.447  1.00  0.00              
ATOM   3513  CB  VAL B 214      11.533 -38.552  -7.848  1.00  0.00              
ATOM   3514  CG1 VAL B 214      11.963 -39.277  -9.115  1.00  0.00              
ATOM   3515  CG2 VAL B 214      11.750 -37.053  -7.984  1.00  0.00              
ATOM   3516  H   VAL B 214       8.995 -37.418  -8.738  1.00  0.00              
ATOM   3517  HA  VAL B 214       9.927 -39.917  -7.402  1.00  0.00              
ATOM   3518  HB  VAL B 214      12.148 -38.936  -7.034  1.00  0.00              
ATOM   3519 1HG1 VAL B 214      13.012 -39.061  -9.319  1.00  0.00              
ATOM   3520 2HG1 VAL B 214      11.833 -40.350  -8.982  1.00  0.00              
ATOM   3521 3HG1 VAL B 214      11.354 -38.937  -9.952  1.00  0.00              
ATOM   3522 1HG2 VAL B 214      12.799 -36.855  -8.203  1.00  0.00              
ATOM   3523 2HG2 VAL B 214      11.131 -36.668  -8.795  1.00  0.00              
ATOM   3524 3HG2 VAL B 214      11.475 -36.559  -7.052  1.00  0.00              
ATOM   3525  N   ASN B 215       9.814 -38.593  -5.118  1.00  0.00              
ATOM   3526  CA  ASN B 215       9.573 -37.818  -3.894  1.00  0.00              
ATOM   3527  C   ASN B 215      10.846 -37.078  -3.477  1.00  0.00              
ATOM   3528  O   ASN B 215      11.860 -37.105  -4.197  1.00  0.00              
ATOM   3529  CB  ASN B 215       9.080 -38.715  -2.773  1.00  0.00              
ATOM   3530  CG  ASN B 215      10.127 -39.688  -2.309  1.00  0.00              
ATOM   3531  OD1 ASN B 215      11.325 -39.488  -2.541  1.00  0.00              
ATOM   3532  ND2 ASN B 215       9.700 -40.739  -1.656  1.00  0.00              
ATOM   3533  H   ASN B 215      10.154 -39.540  -5.042  1.00  0.00              
ATOM   3534  HA  ASN B 215       8.816 -37.061  -4.106  1.00  0.00              
ATOM   3535 1HB  ASN B 215       8.769 -38.102  -1.926  1.00  0.00              
ATOM   3536 2HB  ASN B 215       8.207 -39.273  -3.111  1.00  0.00              
ATOM   3537 1HD2 ASN B 215      10.352 -41.421  -1.323  1.00  0.00              
ATOM   3538 2HD2 ASN B 215       8.721 -40.861  -1.491  1.00  0.00              
ATOM   3539  N   SER B 216      10.785 -36.437  -2.309  1.00  0.00              
ATOM   3540  CA  SER B 216      11.887 -35.646  -1.764  1.00  0.00              
ATOM   3541  C   SER B 216      13.142 -36.449  -1.490  1.00  0.00              
ATOM   3542  O   SER B 216      14.248 -35.967  -1.744  1.00  0.00              
ATOM   3543  CB  SER B 216      11.441 -34.973  -0.480  1.00  0.00              
ATOM   3544  OG  SER B 216      10.442 -34.022  -0.732  1.00  0.00              
ATOM   3545  H   SER B 216       9.926 -36.512  -1.784  1.00  0.00              
ATOM   3546  HA  SER B 216      12.172 -34.895  -2.502  1.00  0.00              
ATOM   3547 1HB  SER B 216      11.065 -35.725   0.213  1.00  0.00              
ATOM   3548 2HB  SER B 216      12.295 -34.490  -0.007  1.00  0.00              
ATOM   3549  HG  SER B 216      10.437 -33.436   0.029  1.00  0.00              
ATOM   3550  N   GLN B 217      12.975 -37.659  -0.963  1.00  0.00              
ATOM   3551  CA  GLN B 217      14.116 -38.516  -0.652  1.00  0.00              
ATOM   3552  C   GLN B 217      14.791 -38.956  -1.952  1.00  0.00              
ATOM   3553  O   GLN B 217      16.016 -38.940  -2.075  1.00  0.00              
ATOM   3554  CB  GLN B 217      13.679 -39.736   0.162  1.00  0.00              
ATOM   3555  CG  GLN B 217      13.228 -39.412   1.576  1.00  0.00              
ATOM   3556  CD  GLN B 217      12.700 -40.630   2.309  1.00  0.00              
ATOM   3557  OE1 GLN B 217      12.231 -41.589   1.691  1.00  0.00              
ATOM   3558  NE2 GLN B 217      12.773 -40.600   3.635  1.00  0.00              
ATOM   3559  H   GLN B 217      12.042 -37.995  -0.773  1.00  0.00              
ATOM   3560  HA  GLN B 217      14.820 -37.948  -0.045  1.00  0.00              
ATOM   3561 1HB  GLN B 217      12.855 -40.237  -0.347  1.00  0.00              
ATOM   3562 2HB  GLN B 217      14.504 -40.446   0.227  1.00  0.00              
ATOM   3563 1HG  GLN B 217      14.076 -39.017   2.135  1.00  0.00              
ATOM   3564 2HG  GLN B 217      12.432 -38.668   1.531  1.00  0.00              
ATOM   3565 1HE2 GLN B 217      12.440 -41.375   4.173  1.00  0.00              
ATOM   3566 2HE2 GLN B 217      13.161 -39.802   4.097  1.00  0.00              
ATOM   3567  N   GLN B 218      13.971 -39.336  -2.925  1.00  0.00              
ATOM   3568  CA  GLN B 218      14.485 -39.757  -4.211  1.00  0.00              
ATOM   3569  C   GLN B 218      15.155 -38.580  -4.953  1.00  0.00              
ATOM   3570  O   GLN B 218      16.198 -38.768  -5.585  1.00  0.00              
ATOM   3571  CB  GLN B 218      13.356 -40.350  -5.059  1.00  0.00              
ATOM   3572  CG  GLN B 218      12.828 -41.681  -4.550  1.00  0.00              
ATOM   3573  CD  GLN B 218      11.611 -42.154  -5.322  1.00  0.00              
ATOM   3574  OE1 GLN B 218      10.656 -41.399  -5.526  1.00  0.00              
ATOM   3575  NE2 GLN B 218      11.637 -43.409  -5.756  1.00  0.00              
ATOM   3576  H   GLN B 218      12.973 -39.332  -2.770  1.00  0.00              
ATOM   3577  HA  GLN B 218      15.275 -40.489  -4.045  1.00  0.00              
ATOM   3578 1HB  GLN B 218      12.522 -39.650  -5.097  1.00  0.00              
ATOM   3579 2HB  GLN B 218      13.707 -40.496  -6.081  1.00  0.00              
ATOM   3580 1HG  GLN B 218      13.611 -42.433  -4.651  1.00  0.00              
ATOM   3581 2HG  GLN B 218      12.548 -41.572  -3.503  1.00  0.00              
ATOM   3582 1HE2 GLN B 218      10.862 -43.777  -6.271  1.00  0.00              
ATOM   3583 2HE2 GLN B 218      12.432 -43.987  -5.568  1.00  0.00              
ATOM   3584  N   LEU B 219      14.592 -37.374  -4.834  1.00  0.00              
ATOM   3585  CA  LEU B 219      15.228 -36.191  -5.412  1.00  0.00              
ATOM   3586  C   LEU B 219      16.655 -36.000  -4.896  1.00  0.00              
ATOM   3587  O   LEU B 219      17.597 -35.883  -5.700  1.00  0.00              
ATOM   3588  CB  LEU B 219      14.396 -34.942  -5.096  1.00  0.00              
ATOM   3589  CG  LEU B 219      14.969 -33.614  -5.608  1.00  0.00              
ATOM   3590  CD1 LEU B 219      15.033 -33.641  -7.129  1.00  0.00              
ATOM   3591  CD2 LEU B 219      14.103 -32.464  -5.118  1.00  0.00              
ATOM   3592  H   LEU B 219      13.717 -37.271  -4.341  1.00  0.00              
ATOM   3593  HA  LEU B 219      15.342 -36.349  -6.484  1.00  0.00              
ATOM   3594 1HB  LEU B 219      13.406 -35.065  -5.531  1.00  0.00              
ATOM   3595 2HB  LEU B 219      14.288 -34.861  -4.015  1.00  0.00              
ATOM   3596  HG  LEU B 219      15.986 -33.488  -5.234  1.00  0.00              
ATOM   3597 1HD1 LEU B 219      15.441 -32.698  -7.493  1.00  0.00              
ATOM   3598 2HD1 LEU B 219      15.675 -34.461  -7.452  1.00  0.00              
ATOM   3599 3HD1 LEU B 219      14.031 -33.783  -7.533  1.00  0.00              
ATOM   3600 1HD2 LEU B 219      14.510 -31.520  -5.481  1.00  0.00              
ATOM   3601 2HD2 LEU B 219      13.086 -32.589  -5.492  1.00  0.00              
ATOM   3602 3HD2 LEU B 219      14.089 -32.458  -4.028  1.00  0.00              
ATOM   3603  N   ASP B 220      16.821 -36.002  -3.575  1.00  0.00              
ATOM   3604  CA  ASP B 220      18.154 -35.829  -2.972  1.00  0.00              
ATOM   3605  C   ASP B 220      19.095 -36.991  -3.263  1.00  0.00              
ATOM   3606  O   ASP B 220      20.303 -36.795  -3.487  1.00  0.00              
ATOM   3607  CB  ASP B 220      18.030 -35.655  -1.456  1.00  0.00              
ATOM   3608  CG  ASP B 220      17.436 -34.310  -1.061  1.00  0.00              
ATOM   3609  OD1 ASP B 220      17.384 -33.437  -1.895  1.00  0.00              
ATOM   3610  OD2 ASP B 220      17.038 -34.168   0.071  1.00  0.00              
ATOM   3611  H   ASP B 220      16.020 -36.124  -2.972  1.00  0.00              
ATOM   3612  HA  ASP B 220      18.628 -34.957  -3.424  1.00  0.00              
ATOM   3613 1HB  ASP B 220      17.402 -36.447  -1.049  1.00  0.00              
ATOM   3614 2HB  ASP B 220      19.015 -35.749  -0.998  1.00  0.00              
ATOM   3615  N   GLU B 221      18.521 -38.192  -3.247  1.00  0.00              
ATOM   3616  CA  GLU B 221      19.243 -39.420  -3.525  1.00  0.00              
ATOM   3617  C   GLU B 221      19.900 -39.354  -4.910  1.00  0.00              
ATOM   3618  O   GLU B 221      21.096 -39.636  -5.038  1.00  0.00              
ATOM   3619  CB  GLU B 221      18.299 -40.622  -3.442  1.00  0.00              
ATOM   3620  CG  GLU B 221      18.966 -41.965  -3.706  1.00  0.00              
ATOM   3621  CD  GLU B 221      18.011 -43.121  -3.612  1.00  0.00              
ATOM   3622  OE1 GLU B 221      16.882 -42.906  -3.239  1.00  0.00              
ATOM   3623  OE2 GLU B 221      18.410 -44.221  -3.914  1.00  0.00              
ATOM   3624  H   GLU B 221      17.536 -38.238  -3.030  1.00  0.00              
ATOM   3625  HA  GLU B 221      20.036 -39.531  -2.784  1.00  0.00              
ATOM   3626 1HB  GLU B 221      17.848 -40.662  -2.450  1.00  0.00              
ATOM   3627 2HB  GLU B 221      17.492 -40.502  -4.165  1.00  0.00              
ATOM   3628 1HG  GLU B 221      19.405 -41.951  -4.703  1.00  0.00              
ATOM   3629 2HG  GLU B 221      19.772 -42.106  -2.987  1.00  0.00              
ATOM   3630  N   LEU B 222      19.114 -38.989  -5.931  1.00  0.00              
ATOM   3631  CA  LEU B 222      19.599 -38.856  -7.299  1.00  0.00              
ATOM   3632  C   LEU B 222      20.729 -37.807  -7.441  1.00  0.00              
ATOM   3633  O   LEU B 222      21.755 -38.073  -8.092  1.00  0.00              
ATOM   3634  CB  LEU B 222      18.443 -38.549  -8.274  1.00  0.00              
ATOM   3635  CG  LEU B 222      18.820 -38.300  -9.742  1.00  0.00              
ATOM   3636  CD1 LEU B 222      19.596 -39.494 -10.303  1.00  0.00              
ATOM   3637  CD2 LEU B 222      17.586 -38.002 -10.590  1.00  0.00              
ATOM   3638  H   LEU B 222      18.142 -38.798  -5.733  1.00  0.00              
ATOM   3639  HA  LEU B 222      20.057 -39.799  -7.597  1.00  0.00              
ATOM   3640 1HB  LEU B 222      17.746 -39.385  -8.260  1.00  0.00              
ATOM   3641 2HB  LEU B 222      17.919 -37.660  -7.923  1.00  0.00              
ATOM   3642  HG  LEU B 222      19.497 -37.448  -9.805  1.00  0.00              
ATOM   3643 1HD1 LEU B 222      19.856 -39.302 -11.344  1.00  0.00              
ATOM   3644 2HD1 LEU B 222      20.507 -39.640  -9.723  1.00  0.00              
ATOM   3645 3HD1 LEU B 222      18.979 -40.390 -10.242  1.00  0.00              
ATOM   3646 1HD2 LEU B 222      17.887 -37.830 -11.623  1.00  0.00              
ATOM   3647 2HD2 LEU B 222      16.902 -38.850 -10.547  1.00  0.00              
ATOM   3648 3HD2 LEU B 222      17.086 -37.113 -10.204  1.00  0.00              
ATOM   3649  N   LYS B 223      20.517 -36.631  -6.853  1.00  0.00              
ATOM   3650  CA  LYS B 223      21.478 -35.533  -6.878  1.00  0.00              
ATOM   3651  C   LYS B 223      22.801 -35.922  -6.223  1.00  0.00              
ATOM   3652  O   LYS B 223      23.884 -35.548  -6.705  1.00  0.00              
ATOM   3653  CB  LYS B 223      20.894 -34.300  -6.186  1.00  0.00              
ATOM   3654  CG  LYS B 223      19.812 -33.585  -6.984  1.00  0.00              
ATOM   3655  CD  LYS B 223      19.316 -32.345  -6.254  1.00  0.00              
ATOM   3656  CE  LYS B 223      18.302 -31.579  -7.090  1.00  0.00              
ATOM   3657  NZ  LYS B 223      17.790 -30.376  -6.379  1.00  0.00              
ATOM   3658  H   LYS B 223      19.640 -36.507  -6.366  1.00  0.00              
ATOM   3659  HA  LYS B 223      21.690 -35.283  -7.919  1.00  0.00              
ATOM   3660 1HB  LYS B 223      20.465 -34.591  -5.227  1.00  0.00              
ATOM   3661 2HB  LYS B 223      21.691 -33.584  -5.986  1.00  0.00              
ATOM   3662 1HG  LYS B 223      20.211 -33.289  -7.955  1.00  0.00              
ATOM   3663 2HG  LYS B 223      18.973 -34.261  -7.147  1.00  0.00              
ATOM   3664 1HD  LYS B 223      18.851 -32.639  -5.313  1.00  0.00              
ATOM   3665 2HD  LYS B 223      20.159 -31.691  -6.034  1.00  0.00              
ATOM   3666 1HE  LYS B 223      18.764 -31.264  -8.025  1.00  0.00              
ATOM   3667 2HE  LYS B 223      17.460 -32.229  -7.328  1.00  0.00              
ATOM   3668 1HZ  LYS B 223      17.121 -29.897  -6.965  1.00  0.00              
ATOM   3669 2HZ  LYS B 223      17.341 -30.658  -5.519  1.00  0.00              
ATOM   3670 3HZ  LYS B 223      18.559 -29.755  -6.170  1.00  0.00              
ATOM   3671  N   ARG B 224      22.674 -36.668  -5.127  1.00  0.00              
ATOM   3672  CA  ARG B 224      23.775 -37.286  -4.408  1.00  0.00              
ATOM   3673  C   ARG B 224      24.521 -38.334  -5.242  1.00  0.00              
ATOM   3674  O   ARG B 224      25.747 -38.375  -5.196  1.00  0.00              
ATOM   3675  CB  ARG B 224      23.259 -37.937  -3.134  1.00  0.00              
ATOM   3676  CG  ARG B 224      24.319 -38.639  -2.299  1.00  0.00              
ATOM   3677  CD  ARG B 224      25.288 -37.675  -1.719  1.00  0.00              
ATOM   3678  NE  ARG B 224      26.312 -38.343  -0.932  1.00  0.00              
ATOM   3679  CZ  ARG B 224      27.473 -38.813  -1.428  1.00  0.00              
ATOM   3680  NH1 ARG B 224      27.742 -38.681  -2.708  1.00  0.00              
ATOM   3681  NH2 ARG B 224      28.341 -39.407  -0.628  1.00  0.00              
ATOM   3682  H   ARG B 224      21.731 -36.800  -4.791  1.00  0.00              
ATOM   3683  HA  ARG B 224      24.497 -36.511  -4.148  1.00  0.00              
ATOM   3684 1HB  ARG B 224      22.790 -37.183  -2.504  1.00  0.00              
ATOM   3685 2HB  ARG B 224      22.495 -38.674  -3.385  1.00  0.00              
ATOM   3686 1HG  ARG B 224      23.840 -39.179  -1.482  1.00  0.00              
ATOM   3687 2HG  ARG B 224      24.868 -39.343  -2.926  1.00  0.00              
ATOM   3688 1HD  ARG B 224      25.779 -37.126  -2.521  1.00  0.00              
ATOM   3689 2HD  ARG B 224      24.761 -36.976  -1.070  1.00  0.00              
ATOM   3690  HE  ARG B 224      26.140 -38.464   0.058  1.00  0.00              
ATOM   3691 1HH1 ARG B 224      27.079 -38.227  -3.319  1.00  0.00              
ATOM   3692 2HH1 ARG B 224      28.612 -39.033  -3.080  1.00  0.00              
ATOM   3693 1HH2 ARG B 224      28.134 -39.509   0.356  1.00  0.00              
ATOM   3694 2HH2 ARG B 224      29.211 -39.759  -0.999  1.00  0.00              
ATOM   3695  N   ARG B 225      23.811 -39.187  -5.985  1.00  0.00              
ATOM   3696  CA  ARG B 225      24.489 -40.110  -6.904  1.00  0.00              
ATOM   3697  C   ARG B 225      25.217 -39.339  -8.018  1.00  0.00              
ATOM   3698  O   ARG B 225      26.309 -39.741  -8.454  1.00  0.00              
ATOM   3699  CB  ARG B 225      23.492 -41.077  -7.525  1.00  0.00              
ATOM   3700  CG  ARG B 225      22.873 -42.069  -6.553  1.00  0.00              
ATOM   3701  CD  ARG B 225      21.864 -42.934  -7.218  1.00  0.00              
ATOM   3702  NE  ARG B 225      21.109 -43.723  -6.259  1.00  0.00              
ATOM   3703  CZ  ARG B 225      21.520 -44.898  -5.743  1.00  0.00              
ATOM   3704  NH1 ARG B 225      22.678 -45.406  -6.104  1.00  0.00              
ATOM   3705  NH2 ARG B 225      20.758 -45.541  -4.875  1.00  0.00              
ATOM   3706  H   ARG B 225      22.803 -39.207  -5.922  1.00  0.00              
ATOM   3707  HA  ARG B 225      25.234 -40.674  -6.341  1.00  0.00              
ATOM   3708 1HB  ARG B 225      22.680 -40.516  -7.985  1.00  0.00              
ATOM   3709 2HB  ARG B 225      23.982 -41.650  -8.313  1.00  0.00              
ATOM   3710 1HG  ARG B 225      23.653 -42.709  -6.139  1.00  0.00              
ATOM   3711 2HG  ARG B 225      22.380 -41.528  -5.745  1.00  0.00              
ATOM   3712 1HD  ARG B 225      21.164 -42.312  -7.775  1.00  0.00              
ATOM   3713 2HD  ARG B 225      22.366 -43.617  -7.902  1.00  0.00              
ATOM   3714  HE  ARG B 225      20.213 -43.365  -5.958  1.00  0.00              
ATOM   3715 1HH1 ARG B 225      23.260 -44.914  -6.768  1.00  0.00              
ATOM   3716 2HH1 ARG B 225      22.985 -46.286  -5.718  1.00  0.00              
ATOM   3717 1HH2 ARG B 225      19.868 -45.151  -4.598  1.00  0.00              
ATOM   3718 2HH2 ARG B 225      21.066 -46.421  -4.489  1.00  0.00              
ATOM   3719  N   LEU B 226      24.598 -38.244  -8.470  1.00  0.00              
ATOM   3720  CA  LEU B 226      25.189 -37.361  -9.467  1.00  0.00              
ATOM   3721  C   LEU B 226      26.441 -36.651  -8.935  1.00  0.00              
ATOM   3722  O   LEU B 226      27.403 -36.464  -9.680  1.00  0.00              
ATOM   3723  CB  LEU B 226      24.156 -36.352  -9.995  1.00  0.00              
ATOM   3724  CG  LEU B 226      23.017 -36.935 -10.862  1.00  0.00              
ATOM   3725  CD1 LEU B 226      21.907 -35.890 -11.047  1.00  0.00              
ATOM   3726  CD2 LEU B 226      23.518 -37.480 -12.202  1.00  0.00              
ATOM   3727  H   LEU B 226      23.683 -38.028  -8.101  1.00  0.00              
ATOM   3728  HA  LEU B 226      25.535 -37.967 -10.304  1.00  0.00              
ATOM   3729 1HB  LEU B 226      23.696 -35.849  -9.146  1.00  0.00              
ATOM   3730 2HB  LEU B 226      24.675 -35.605 -10.596  1.00  0.00              
ATOM   3731  HG  LEU B 226      22.536 -37.754 -10.327  1.00  0.00              
ATOM   3732 1HD1 LEU B 226      21.109 -36.312 -11.659  1.00  0.00              
ATOM   3733 2HD1 LEU B 226      21.506 -35.609 -10.073  1.00  0.00              
ATOM   3734 3HD1 LEU B 226      22.316 -35.009 -11.540  1.00  0.00              
ATOM   3735 1HD2 LEU B 226      22.677 -37.878 -12.770  1.00  0.00              
ATOM   3736 2HD2 LEU B 226      23.990 -36.676 -12.768  1.00  0.00              
ATOM   3737 3HD2 LEU B 226      24.244 -38.273 -12.024  1.00  0.00              
ATOM   3738  N   GLU B 227      26.438 -36.304  -7.643  1.00  0.00              
ATOM   3739  CA  GLU B 227      27.593 -35.692  -7.002  1.00  0.00              
ATOM   3740  C   GLU B 227      28.720 -36.693  -6.834  1.00  0.00              
ATOM   3741  O   GLU B 227      29.891 -36.353  -7.026  1.00  0.00              
ATOM   3742  CB  GLU B 227      27.206 -35.115  -5.638  1.00  0.00              
ATOM   3743  CG  GLU B 227      28.311 -34.320  -4.955  1.00  0.00              
ATOM   3744  CD  GLU B 227      28.746 -33.121  -5.752  1.00  0.00              
ATOM   3745  OE1 GLU B 227      27.898 -32.397  -6.212  1.00  0.00              
ATOM   3746  OE2 GLU B 227      29.930 -32.931  -5.899  1.00  0.00              
ATOM   3747  H   GLU B 227      25.604 -36.473  -7.098  1.00  0.00              
ATOM   3748  HA  GLU B 227      27.957 -34.886  -7.640  1.00  0.00              
ATOM   3749 1HB  GLU B 227      26.343 -34.458  -5.753  1.00  0.00              
ATOM   3750 2HB  GLU B 227      26.914 -35.924  -4.970  1.00  0.00              
ATOM   3751 1HG  GLU B 227      27.954 -33.985  -3.982  1.00  0.00              
ATOM   3752 2HG  GLU B 227      29.166 -34.974  -4.793  1.00  0.00              
ATOM   3753  N   GLU B 228      28.362 -37.929  -6.490  1.00  0.00              
ATOM   3754  CA  GLU B 228      29.348 -38.991  -6.351  1.00  0.00              
ATOM   3755  C   GLU B 228      29.943 -39.271  -7.720  1.00  0.00              
ATOM   3756  O   GLU B 228      31.147 -39.461  -7.865  1.00  0.00              
ATOM   3757  CB  GLU B 228      28.718 -40.259  -5.769  1.00  0.00              
ATOM   3758  CG  GLU B 228      29.720 -41.341  -5.390  1.00  0.00              
ATOM   3759  CD  GLU B 228      30.617 -40.935  -4.254  1.00  0.00              
ATOM   3760  OE1 GLU B 228      30.223 -40.096  -3.481  1.00  0.00              
ATOM   3761  OE2 GLU B 228      31.699 -41.466  -4.159  1.00  0.00              
ATOM   3762  H   GLU B 228      27.388 -38.137  -6.322  1.00  0.00              
ATOM   3763  HA  GLU B 228      30.140 -38.643  -5.688  1.00  0.00              
ATOM   3764 1HB  GLU B 228      28.146 -40.005  -4.877  1.00  0.00              
ATOM   3765 2HB  GLU B 228      28.023 -40.685  -6.493  1.00  0.00              
ATOM   3766 1HG  GLU B 228      29.176 -42.241  -5.104  1.00  0.00              
ATOM   3767 2HG  GLU B 228      30.329 -41.579  -6.261  1.00  0.00              
ATOM   3768  N   LEU B 229      29.086 -39.274  -8.734  1.00  0.00              
ATOM   3769  CA  LEU B 229      29.517 -39.410 -10.108  1.00  0.00              
ATOM   3770  C   LEU B 229      30.482 -38.272 -10.468  1.00  0.00              
ATOM   3771  O   LEU B 229      31.557 -38.524 -10.989  1.00  0.00              
ATOM   3772  CB  LEU B 229      28.306 -39.399 -11.049  1.00  0.00              
ATOM   3773  CG  LEU B 229      28.628 -39.409 -12.549  1.00  0.00              
ATOM   3774  CD1 LEU B 229      29.402 -40.674 -12.894  1.00  0.00              
ATOM   3775  CD2 LEU B 229      27.335 -39.323 -13.346  1.00  0.00              
ATOM   3776  H   LEU B 229      28.100 -39.177  -8.535  1.00  0.00              
ATOM   3777  HA  LEU B 229      30.061 -40.348 -10.209  1.00  0.00              
ATOM   3778 1HB  LEU B 229      27.694 -40.274 -10.836  1.00  0.00              
ATOM   3779 2HB  LEU B 229      27.713 -38.508 -10.843  1.00  0.00              
ATOM   3780  HG  LEU B 229      29.261 -38.555 -12.791  1.00  0.00              
ATOM   3781 1HD1 LEU B 229      29.631 -40.681 -13.960  1.00  0.00              
ATOM   3782 2HD1 LEU B 229      30.330 -40.700 -12.324  1.00  0.00              
ATOM   3783 3HD1 LEU B 229      28.799 -41.548 -12.647  1.00  0.00              
ATOM   3784 1HD2 LEU B 229      27.564 -39.330 -14.412  1.00  0.00              
ATOM   3785 2HD2 LEU B 229      26.702 -40.178 -13.106  1.00  0.00              
ATOM   3786 3HD2 LEU B 229      26.812 -38.402 -13.093  1.00  0.00              
ATOM   3787  N   ALA B 230      30.124 -37.038 -10.119  1.00  0.00              
ATOM   3788  CA  ALA B 230      30.986 -35.876 -10.378  1.00  0.00              
ATOM   3789  C   ALA B 230      32.359 -36.037  -9.745  1.00  0.00              
ATOM   3790  O   ALA B 230      33.388 -35.663 -10.321  1.00  0.00              
ATOM   3791  CB  ALA B 230      30.327 -34.602  -9.869  1.00  0.00              
ATOM   3792  H   ALA B 230      29.233 -36.898  -9.663  1.00  0.00              
ATOM   3793  HA  ALA B 230      31.137 -35.790 -11.454  1.00  0.00              
ATOM   3794 1HB  ALA B 230      30.979 -33.751 -10.068  1.00  0.00              
ATOM   3795 2HB  ALA B 230      29.375 -34.456 -10.380  1.00  0.00              
ATOM   3796 3HB  ALA B 230      30.155 -34.685  -8.797  1.00  0.00              
ATOM   3797  N   GLU B 231      32.368 -36.569  -8.535  1.00  0.00              
ATOM   3798  CA  GLU B 231      33.600 -36.791  -7.832  1.00  0.00              
ATOM   3799  C   GLU B 231      34.477 -37.836  -8.547  1.00  0.00              
ATOM   3800  O   GLU B 231      35.671 -37.613  -8.720  1.00  0.00              
ATOM   3801  CB  GLU B 231      33.305 -37.234  -6.398  1.00  0.00              
ATOM   3802  CG  GLU B 231      34.543 -37.472  -5.546  1.00  0.00              
ATOM   3803  CD  GLU B 231      35.323 -36.214  -5.283  1.00  0.00              
ATOM   3804  OE1 GLU B 231      34.750 -35.154  -5.367  1.00  0.00              
ATOM   3805  OE2 GLU B 231      36.493 -36.313  -4.997  1.00  0.00              
ATOM   3806  H   GLU B 231      31.497 -36.826  -8.092  1.00  0.00              
ATOM   3807  HA  GLU B 231      34.176 -35.864  -7.844  1.00  0.00              
ATOM   3808 1HB  GLU B 231      32.697 -36.477  -5.901  1.00  0.00              
ATOM   3809 2HB  GLU B 231      32.727 -38.158  -6.414  1.00  0.00              
ATOM   3810 1HG  GLU B 231      34.238 -37.902  -4.592  1.00  0.00              
ATOM   3811 2HG  GLU B 231      35.185 -38.193  -6.050  1.00  0.00              
ATOM   3812  N   GLU B 232      33.880 -38.939  -8.998  1.00  0.00              
ATOM   3813  CA  GLU B 232      34.607 -39.966  -9.755  1.00  0.00              
ATOM   3814  C   GLU B 232      35.249 -39.363 -11.009  1.00  0.00              
ATOM   3815  O   GLU B 232      36.445 -39.543 -11.237  1.00  0.00              
ATOM   3816  CB  GLU B 232      33.669 -41.109 -10.149  1.00  0.00              
ATOM   3817  CG  GLU B 232      34.329 -42.211 -10.966  1.00  0.00              
ATOM   3818  CD  GLU B 232      33.373 -43.306 -11.350  1.00  0.00              
ATOM   3819  OE1 GLU B 232      32.252 -43.275 -10.903  1.00  0.00              
ATOM   3820  OE2 GLU B 232      33.765 -44.176 -12.092  1.00  0.00              
ATOM   3821  H   GLU B 232      32.896 -39.069  -8.811  1.00  0.00              
ATOM   3822  HA  GLU B 232      35.384 -40.384  -9.114  1.00  0.00              
ATOM   3823 1HB  GLU B 232      33.251 -41.563  -9.250  1.00  0.00              
ATOM   3824 2HB  GLU B 232      32.837 -40.713 -10.732  1.00  0.00              
ATOM   3825 1HG  GLU B 232      34.748 -41.775 -11.872  1.00  0.00              
ATOM   3826 2HG  GLU B 232      35.148 -42.636 -10.387  1.00  0.00              
ATOM   3827  N   ALA B 233      34.436 -38.676 -11.816  1.00  0.00              
ATOM   3828  CA  ALA B 233      34.891 -38.055 -13.052  1.00  0.00              
ATOM   3829  C   ALA B 233      35.950 -36.974 -12.793  1.00  0.00              
ATOM   3830  O   ALA B 233      36.928 -36.877 -13.521  1.00  0.00              
ATOM   3831  CB  ALA B 233      33.708 -37.531 -13.872  1.00  0.00              
ATOM   3832  H   ALA B 233      33.466 -38.589 -11.550  1.00  0.00              
ATOM   3833  HA  ALA B 233      35.412 -38.811 -13.639  1.00  0.00              
ATOM   3834 1HB  ALA B 233      34.076 -37.072 -14.790  1.00  0.00              
ATOM   3835 2HB  ALA B 233      33.043 -38.358 -14.122  1.00  0.00              
ATOM   3836 3HB  ALA B 233      33.162 -36.790 -13.290  1.00  0.00              
ATOM   3837  N   GLN B 234      35.773 -36.204 -11.729  1.00  0.00              
ATOM   3838  CA  GLN B 234      36.732 -35.198 -11.309  1.00  0.00              
ATOM   3839  C   GLN B 234      38.092 -35.804 -10.950  1.00  0.00              
ATOM   3840  O   GLN B 234      39.146 -35.304 -11.367  1.00  0.00              
ATOM   3841  CB  GLN B 234      36.182 -34.420 -10.110  1.00  0.00              
ATOM   3842  CG  GLN B 234      37.092 -33.307  -9.620  1.00  0.00              
ATOM   3843  CD  GLN B 234      36.493 -32.541  -8.456  1.00  0.00              
ATOM   3844  OE1 GLN B 234      35.421 -32.887  -7.953  1.00  0.00              
ATOM   3845  NE2 GLN B 234      37.182 -31.491  -8.023  1.00  0.00              
ATOM   3846  H   GLN B 234      34.927 -36.332 -11.191  1.00  0.00              
ATOM   3847  HA  GLN B 234      36.934 -34.539 -12.155  1.00  0.00              
ATOM   3848 1HB  GLN B 234      35.222 -34.005 -10.418  1.00  0.00              
ATOM   3849 2HB  GLN B 234      36.024 -35.145  -9.311  1.00  0.00              
ATOM   3850 1HG  GLN B 234      38.151 -33.459  -9.412  1.00  0.00              
ATOM   3851 2HG  GLN B 234      36.983 -32.703 -10.522  1.00  0.00              
ATOM   3852 1HE2 GLN B 234      36.837 -30.947  -7.257  1.00  0.00              
ATOM   3853 2HE2 GLN B 234      38.047 -31.245  -8.460  1.00  0.00              
ATOM   3854  N   ARG B 235      38.071 -36.897 -10.196  1.00  0.00              
ATOM   3855  CA  ARG B 235      39.308 -37.561  -9.818  1.00  0.00              
ATOM   3856  C   ARG B 235      40.039 -38.126 -11.040  1.00  0.00              
ATOM   3857  O   ARG B 235      41.252 -38.033 -11.109  1.00  0.00              
ATOM   3858  CB  ARG B 235      39.023 -38.685  -8.832  1.00  0.00              
ATOM   3859  CG  ARG B 235      38.585 -38.228  -7.450  1.00  0.00              
ATOM   3860  CD  ARG B 235      38.300 -39.379  -6.556  1.00  0.00              
ATOM   3861  NE  ARG B 235      37.776 -38.950  -5.269  1.00  0.00              
ATOM   3862  CZ  ARG B 235      37.557 -39.768  -4.221  1.00  0.00              
ATOM   3863  NH1 ARG B 235      37.822 -41.051  -4.322  1.00  0.00              
ATOM   3864  NH2 ARG B 235      37.077 -39.279  -3.091  1.00  0.00              
ATOM   3865  H   ARG B 235      37.191 -37.278  -9.878  1.00  0.00              
ATOM   3866  HA  ARG B 235      39.983 -36.818  -9.393  1.00  0.00              
ATOM   3867 1HB  ARG B 235      38.240 -39.328  -9.231  1.00  0.00              
ATOM   3868 2HB  ARG B 235      39.918 -39.296  -8.709  1.00  0.00              
ATOM   3869 1HG  ARG B 235      39.375 -37.629  -6.997  1.00  0.00              
ATOM   3870 2HG  ARG B 235      37.678 -37.628  -7.536  1.00  0.00              
ATOM   3871 1HD  ARG B 235      37.563 -40.031  -7.024  1.00  0.00              
ATOM   3872 2HD  ARG B 235      39.219 -39.939  -6.380  1.00  0.00              
ATOM   3873  HE  ARG B 235      37.560 -37.969  -5.153  1.00  0.00              
ATOM   3874 1HH1 ARG B 235      38.189 -41.425  -5.186  1.00  0.00              
ATOM   3875 2HH1 ARG B 235      37.658 -41.664  -3.536  1.00  0.00              
ATOM   3876 1HH2 ARG B 235      36.873 -38.292  -3.013  1.00  0.00              
ATOM   3877 2HH2 ARG B 235      36.913 -39.891  -2.306  1.00  0.00              
ATOM   3878  N   LYS B 236      39.308 -38.716 -11.985  1.00  0.00              
ATOM   3879  CA  LYS B 236      39.893 -39.239 -13.221  1.00  0.00              
ATOM   3880  C   LYS B 236      40.530 -38.164 -14.098  1.00  0.00              
ATOM   3881  O   LYS B 236      41.620 -38.358 -14.586  1.00  0.00              
ATOM   3882  CB  LYS B 236      38.828 -39.987 -14.025  1.00  0.00              
ATOM   3883  CG  LYS B 236      38.398 -41.315 -13.416  1.00  0.00              
ATOM   3884  CD  LYS B 236      37.290 -41.965 -14.232  1.00  0.00              
ATOM   3885  CE  LYS B 236      36.861 -43.292 -13.626  1.00  0.00              
ATOM   3886  NZ  LYS B 236      35.716 -43.895 -14.361  1.00  0.00              
ATOM   3887  H   LYS B 236      38.313 -38.801 -11.837  1.00  0.00              
ATOM   3888  HA  LYS B 236      40.670 -39.958 -12.959  1.00  0.00              
ATOM   3889 1HB  LYS B 236      37.941 -39.361 -14.124  1.00  0.00              
ATOM   3890 2HB  LYS B 236      39.202 -40.186 -15.029  1.00  0.00              
ATOM   3891 1HG  LYS B 236      39.253 -41.991 -13.376  1.00  0.00              
ATOM   3892 2HG  LYS B 236      38.040 -41.150 -12.400  1.00  0.00              
ATOM   3893 1HD  LYS B 236      36.428 -41.297 -14.272  1.00  0.00              
ATOM   3894 2HD  LYS B 236      37.642 -42.137 -15.249  1.00  0.00              
ATOM   3895 1HE  LYS B 236      37.697 -43.989 -13.646  1.00  0.00              
ATOM   3896 2HE  LYS B 236      36.569 -43.141 -12.587  1.00  0.00              
ATOM   3897 1HZ  LYS B 236      35.462 -44.772 -13.929  1.00  0.00              
ATOM   3898 2HZ  LYS B 236      34.927 -43.265 -14.332  1.00  0.00              
ATOM   3899 3HZ  LYS B 236      35.981 -44.059 -15.322  1.00  0.00              
ATOM   3900  N   ALA B 237      39.826 -37.052 -14.337  1.00  0.00              
ATOM   3901  CA  ALA B 237      40.425 -35.918 -15.036  1.00  0.00              
ATOM   3902  C   ALA B 237      41.571 -35.270 -14.291  1.00  0.00              
ATOM   3903  O   ALA B 237      42.542 -34.839 -14.915  1.00  0.00              
ATOM   3904  CB  ALA B 237      39.374 -34.854 -15.417  1.00  0.00              
ATOM   3905  H   ALA B 237      38.865 -36.990 -14.032  1.00  0.00              
ATOM   3906  HA  ALA B 237      40.881 -36.288 -15.954  1.00  0.00              
ATOM   3907 1HB  ALA B 237      39.863 -34.028 -15.934  1.00  0.00              
ATOM   3908 2HB  ALA B 237      38.625 -35.300 -16.071  1.00  0.00              
ATOM   3909 3HB  ALA B 237      38.891 -34.481 -14.515  1.00  0.00              
ATOM   3910  N   ARG B 238      41.463 -35.122 -12.971  1.00  0.00              
ATOM   3911  CA  ARG B 238      42.599 -34.629 -12.210  1.00  0.00              
ATOM   3912  C   ARG B 238      43.848 -35.532 -12.440  1.00  0.00              
ATOM   3913  O   ARG B 238      44.923 -35.032 -12.748  1.00  0.00              
ATOM   3914  CB  ARG B 238      42.257 -34.579 -10.729  1.00  0.00              
ATOM   3915  CG  ARG B 238      43.372 -34.063  -9.832  1.00  0.00              
ATOM   3916  CD  ARG B 238      43.211 -34.531  -8.432  1.00  0.00              
ATOM   3917  NE  ARG B 238      43.411 -35.966  -8.313  1.00  0.00              
ATOM   3918  CZ  ARG B 238      43.091 -36.696  -7.226  1.00  0.00              
ATOM   3919  NH1 ARG B 238      42.559 -36.112  -6.176  1.00  0.00              
ATOM   3920  NH2 ARG B 238      43.314 -37.999  -7.217  1.00  0.00              
ATOM   3921  H   ARG B 238      40.606 -35.346 -12.485  1.00  0.00              
ATOM   3922  HA  ARG B 238      42.844 -33.627 -12.564  1.00  0.00              
ATOM   3923 1HB  ARG B 238      41.389 -33.939 -10.577  1.00  0.00              
ATOM   3924 2HB  ARG B 238      41.991 -35.578 -10.383  1.00  0.00              
ATOM   3925 1HG  ARG B 238      44.333 -34.419 -10.204  1.00  0.00              
ATOM   3926 2HG  ARG B 238      43.364 -32.973  -9.833  1.00  0.00              
ATOM   3927 1HD  ARG B 238      43.940 -34.031  -7.795  1.00  0.00              
ATOM   3928 2HD  ARG B 238      42.205 -34.297  -8.083  1.00  0.00              
ATOM   3929  HE  ARG B 238      43.819 -36.451  -9.101  1.00  0.00              
ATOM   3930 1HH1 ARG B 238      42.389 -35.117  -6.183  1.00  0.00              
ATOM   3931 2HH1 ARG B 238      42.319 -36.659  -5.362  1.00  0.00              
ATOM   3932 1HH2 ARG B 238      43.723 -38.448  -8.025  1.00  0.00              
ATOM   3933 2HH2 ARG B 238      43.074 -38.546  -6.403  1.00  0.00              
ATOM   3934  N   ASP B 239      43.689 -36.841 -12.298  1.00  0.00              
ATOM   3935  CA  ASP B 239      44.835 -37.730 -12.446  1.00  0.00              
ATOM   3936  C   ASP B 239      45.435 -37.656 -13.863  1.00  0.00              
ATOM   3937  O   ASP B 239      46.651 -37.751 -14.003  1.00  0.00              
ATOM   3938  CB  ASP B 239      44.462 -39.149 -12.066  1.00  0.00              
ATOM   3939  CG  ASP B 239      44.216 -39.296 -10.547  1.00  0.00              
ATOM   3940  OD1 ASP B 239      44.519 -38.352  -9.776  1.00  0.00              
ATOM   3941  OD2 ASP B 239      43.721 -40.346 -10.123  1.00  0.00              
ATOM   3942  H   ASP B 239      42.784 -37.236 -12.088  1.00  0.00              
ATOM   3943  HA  ASP B 239      45.627 -37.388 -11.779  1.00  0.00              
ATOM   3944 1HB  ASP B 239      43.561 -39.445 -12.604  1.00  0.00              
ATOM   3945 2HB  ASP B 239      45.260 -39.829 -12.366  1.00  0.00              
ATOM   3946  N   TYR B 240      44.579 -37.497 -14.885  1.00  0.00              
ATOM   3947  CA  TYR B 240      45.087 -37.335 -16.273  1.00  0.00              
ATOM   3948  C   TYR B 240      45.875 -36.067 -16.459  1.00  0.00              
ATOM   3949  O   TYR B 240      46.879 -36.086 -17.152  1.00  0.00              
ATOM   3950  CB  TYR B 240      43.995 -37.471 -17.343  1.00  0.00              
ATOM   3951  CG  TYR B 240      43.526 -38.893 -17.510  1.00  0.00              
ATOM   3952  CD1 TYR B 240      44.434 -39.958 -17.425  1.00  0.00              
ATOM   3953  CD2 TYR B 240      42.182 -39.188 -17.760  1.00  0.00              
ATOM   3954  CE1 TYR B 240      44.018 -41.271 -17.574  1.00  0.00              
ATOM   3955  CE2 TYR B 240      41.755 -40.504 -17.912  1.00  0.00              
ATOM   3956  CZ  TYR B 240      42.679 -41.537 -17.819  1.00  0.00              
ATOM   3957  OH  TYR B 240      42.278 -42.846 -17.969  1.00  0.00              
ATOM   3958  H   TYR B 240      43.582 -37.486 -14.722  1.00  0.00              
ATOM   3959  HA  TYR B 240      45.825 -38.115 -16.465  1.00  0.00              
ATOM   3960 1HB  TYR B 240      43.141 -36.847 -17.073  1.00  0.00              
ATOM   3961 2HB  TYR B 240      44.374 -37.110 -18.299  1.00  0.00              
ATOM   3962  HD1 TYR B 240      45.490 -39.760 -17.238  1.00  0.00              
ATOM   3963  HD2 TYR B 240      41.452 -38.381 -17.837  1.00  0.00              
ATOM   3964  HE1 TYR B 240      44.741 -42.083 -17.503  1.00  0.00              
ATOM   3965  HE2 TYR B 240      40.703 -40.717 -18.105  1.00  0.00              
ATOM   3966  HH  TYR B 240      41.328 -42.875 -18.106  1.00  0.00              
ATOM   3967  N   GLY B 241      45.426 -34.972 -15.833  1.00  0.00              
ATOM   3968  CA  GLY B 241      46.198 -33.743 -15.818  1.00  0.00              
ATOM   3969  C   GLY B 241      47.537 -33.908 -15.104  1.00  0.00              
ATOM   3970  O   GLY B 241      48.567 -33.399 -15.583  1.00  0.00              
ATOM   3971  H   GLY B 241      44.534 -34.998 -15.360  1.00  0.00              
ATOM   3972 1HA  GLY B 241      46.378 -33.413 -16.842  1.00  0.00              
ATOM   3973 2HA  GLY B 241      45.625 -32.959 -15.325  1.00  0.00              
ATOM   3974  N   ILE B 242      47.528 -34.588 -13.951  1.00  0.00              
ATOM   3975  CA  ILE B 242      48.773 -34.860 -13.177  1.00  0.00              
ATOM   3976  C   ILE B 242      49.810 -35.704 -13.955  1.00  0.00              
ATOM   3977  O   ILE B 242      50.998 -35.372 -13.991  1.00  0.00              
ATOM   3978  CB  ILE B 242      48.438 -35.580 -11.858  1.00  0.00              
ATOM   3979  CG1 ILE B 242      47.664 -34.647 -10.922  1.00  0.00              
ATOM   3980  CG2 ILE B 242      49.709 -36.078 -11.187  1.00  0.00              
ATOM   3981  CD1 ILE B 242      47.037 -35.351  -9.740  1.00  0.00              
ATOM   3982  H   ILE B 242      46.645 -34.928 -13.598  1.00  0.00              
ATOM   3983  HA  ILE B 242      49.260 -33.909 -12.961  1.00  0.00              
ATOM   3984  HB  ILE B 242      47.789 -36.431 -12.062  1.00  0.00              
ATOM   3985 1HG1 ILE B 242      48.333 -33.874 -10.544  1.00  0.00              
ATOM   3986 2HG1 ILE B 242      46.872 -34.148 -11.480  1.00  0.00              
ATOM   3987 1HG2 ILE B 242      49.455 -36.583 -10.255  1.00  0.00              
ATOM   3988 2HG2 ILE B 242      50.221 -36.774 -11.849  1.00  0.00              
ATOM   3989 3HG2 ILE B 242      50.363 -35.232 -10.973  1.00  0.00              
ATOM   3990 1HD1 ILE B 242      46.506 -34.625  -9.124  1.00  0.00              
ATOM   3991 2HD1 ILE B 242      46.336 -36.106 -10.097  1.00  0.00              
ATOM   3992 3HD1 ILE B 242      47.815 -35.829  -9.147  1.00  0.00              
ATOM   3993  N   GLU B 243      49.363 -36.790 -14.574  1.00  0.00              
ATOM   3994  CA  GLU B 243      50.267 -37.579 -15.432  1.00  0.00              
ATOM   3995  C   GLU B 243      50.905 -36.726 -16.557  1.00  0.00              
ATOM   3996  O   GLU B 243      52.130 -36.729 -16.742  1.00  0.00              
ATOM   3997  CB  GLU B 243      49.507 -38.757 -16.045  1.00  0.00              
ATOM   3998  CG  GLU B 243      50.345 -39.635 -16.964  1.00  0.00              
ATOM   3999  CD  GLU B 243      49.571 -40.792 -17.533  1.00  0.00              
ATOM   4000  OE1 GLU B 243      48.439 -40.969 -17.153  1.00  0.00              
ATOM   4001  OE2 GLU B 243      50.114 -41.500 -18.348  1.00  0.00              
ATOM   4002  H   GLU B 243      48.404 -37.087 -14.465  1.00  0.00              
ATOM   4003  HA  GLU B 243      51.116 -37.905 -14.831  1.00  0.00              
ATOM   4004 1HB  GLU B 243      49.110 -39.388 -15.250  1.00  0.00              
ATOM   4005 2HB  GLU B 243      48.660 -38.384 -16.620  1.00  0.00              
ATOM   4006 1HG  GLU B 243      50.722 -39.027 -17.786  1.00  0.00              
ATOM   4007 2HG  GLU B 243      51.200 -40.014 -16.407  1.00  0.00              
ATOM   4008  N   PHE B 244      50.090 -35.951 -17.271  1.00  0.00              
ATOM   4009  CA  PHE B 244      50.597 -35.062 -18.336  1.00  0.00              
ATOM   4010  C   PHE B 244      51.633 -34.085 -17.788  1.00  0.00              
ATOM   4011  O   PHE B 244      52.725 -33.943 -18.334  1.00  0.00              
ATOM   4012  CB  PHE B 244      49.449 -34.258 -18.970  1.00  0.00              
ATOM   4013  CG  PHE B 244      49.917 -33.231 -19.971  1.00  0.00              
ATOM   4014  CD1 PHE B 244      50.229 -33.600 -21.289  1.00  0.00              
ATOM   4015  CD2 PHE B 244      50.028 -31.889 -19.602  1.00  0.00              
ATOM   4016  CE1 PHE B 244      50.664 -32.642 -22.211  1.00  0.00              
ATOM   4017  CE2 PHE B 244      50.452 -30.928 -20.516  1.00  0.00              
ATOM   4018  CZ  PHE B 244      50.772 -31.301 -21.820  1.00  0.00              
ATOM   4019  H   PHE B 244      49.098 -35.971 -17.078  1.00  0.00              
ATOM   4020  HA  PHE B 244      51.057 -35.678 -19.110  1.00  0.00              
ATOM   4021 1HB  PHE B 244      48.763 -34.939 -19.473  1.00  0.00              
ATOM   4022 2HB  PHE B 244      48.889 -33.746 -18.189  1.00  0.00              
ATOM   4023  HD1 PHE B 244      50.128 -34.644 -21.588  1.00  0.00              
ATOM   4024  HD2 PHE B 244      49.778 -31.598 -18.581  1.00  0.00              
ATOM   4025  HE1 PHE B 244      50.917 -32.940 -23.228  1.00  0.00              
ATOM   4026  HE2 PHE B 244      50.534 -29.885 -20.212  1.00  0.00              
ATOM   4027  HZ  PHE B 244      51.108 -30.550 -22.534  1.00  0.00              
ATOM   4028  N   ALA B 245      51.268 -33.411 -16.702  1.00  0.00              
ATOM   4029  CA  ALA B 245      52.090 -32.408 -16.057  1.00  0.00              
ATOM   4030  C   ALA B 245      53.478 -32.952 -15.693  1.00  0.00              
ATOM   4031  O   ALA B 245      54.473 -32.279 -15.908  1.00  0.00              
ATOM   4032  CB  ALA B 245      51.383 -31.880 -14.818  1.00  0.00              
ATOM   4033  H   ALA B 245      50.359 -33.625 -16.316  1.00  0.00              
ATOM   4034  HA  ALA B 245      52.238 -31.583 -16.753  1.00  0.00              
ATOM   4035 1HB  ALA B 245      51.999 -31.114 -14.346  1.00  0.00              
ATOM   4036 2HB  ALA B 245      50.423 -31.449 -15.102  1.00  0.00              
ATOM   4037 3HB  ALA B 245      51.219 -32.697 -14.116  1.00  0.00              
ATOM   4038  N   LEU B 246      53.541 -34.171 -15.156  1.00  0.00              
ATOM   4039  CA  LEU B 246      54.836 -34.824 -14.926  1.00  0.00              
ATOM   4040  C   LEU B 246      55.590 -35.091 -16.239  1.00  0.00              
ATOM   4041  O   LEU B 246      56.778 -34.791 -16.335  1.00  0.00              
ATOM   4042  CB  LEU B 246      54.630 -36.145 -14.175  1.00  0.00              
ATOM   4043  CG  LEU B 246      55.907 -36.927 -13.842  1.00  0.00              
ATOM   4044  CD1 LEU B 246      56.790 -36.092 -12.925  1.00  0.00              
ATOM   4045  CD2 LEU B 246      55.536 -38.250 -13.187  1.00  0.00              
ATOM   4046  H   LEU B 246      52.693 -34.658 -14.903  1.00  0.00              
ATOM   4047  HA  LEU B 246      55.468 -34.146 -14.352  1.00  0.00              
ATOM   4048 1HB  LEU B 246      54.116 -35.935 -13.238  1.00  0.00              
ATOM   4049 2HB  LEU B 246      53.993 -36.792 -14.778  1.00  0.00              
ATOM   4050  HG  LEU B 246      56.465 -37.120 -14.758  1.00  0.00              
ATOM   4051 1HD1 LEU B 246      57.698 -36.648 -12.688  1.00  0.00              
ATOM   4052 2HD1 LEU B 246      57.056 -35.161 -13.426  1.00  0.00              
ATOM   4053 3HD1 LEU B 246      56.251 -35.869 -12.005  1.00  0.00              
ATOM   4054 1HD2 LEU B 246      56.443 -38.806 -12.951  1.00  0.00              
ATOM   4055 2HD2 LEU B 246      54.979 -38.058 -12.270  1.00  0.00              
ATOM   4056 3HD2 LEU B 246      54.919 -38.834 -13.870  1.00  0.00              
ATOM   4057  N   LYS B 247      54.903 -35.631 -17.247  1.00  0.00              
ATOM   4058  CA  LYS B 247      55.546 -35.905 -18.516  1.00  0.00              
ATOM   4059  C   LYS B 247      55.968 -34.619 -19.220  1.00  0.00              
ATOM   4060  O   LYS B 247      56.933 -34.628 -19.981  1.00  0.00              
ATOM   4061  CB  LYS B 247      54.615 -36.718 -19.416  1.00  0.00              
ATOM   4062  CG  LYS B 247      54.390 -38.153 -18.957  1.00  0.00              
ATOM   4063  CD  LYS B 247      53.394 -38.871 -19.855  1.00  0.00              
ATOM   4064  CE  LYS B 247      53.190 -40.313 -19.414  1.00  0.00              
ATOM   4065  NZ  LYS B 247      52.145 -40.999 -20.220  1.00  0.00              
ATOM   4066  H   LYS B 247      53.925 -35.853 -17.133  1.00  0.00              
ATOM   4067  HA  LYS B 247      56.487 -36.421 -18.323  1.00  0.00              
ATOM   4068 1HB  LYS B 247      53.642 -36.228 -19.471  1.00  0.00              
ATOM   4069 2HB  LYS B 247      55.022 -36.751 -20.427  1.00  0.00              
ATOM   4070 1HG  LYS B 247      55.337 -38.693 -18.973  1.00  0.00              
ATOM   4071 2HG  LYS B 247      54.010 -38.152 -17.935  1.00  0.00              
ATOM   4072 1HD  LYS B 247      52.436 -38.352 -19.825  1.00  0.00              
ATOM   4073 2HD  LYS B 247      53.760 -38.864 -20.882  1.00  0.00              
ATOM   4074 1HE  LYS B 247      54.127 -40.860 -19.515  1.00  0.00              
ATOM   4075 2HE  LYS B 247      52.894 -40.335 -18.365  1.00  0.00              
ATOM   4076 1HZ  LYS B 247      52.040 -41.951 -19.897  1.00  0.00              
ATOM   4077 2HZ  LYS B 247      51.266 -40.511 -20.119  1.00  0.00              
ATOM   4078 3HZ  LYS B 247      52.417 -41.003 -21.193  1.00  0.00              
ATOM   4079  N   LEU B 248      55.245 -33.531 -18.957  1.00  0.00              
ATOM   4080  CA  LEU B 248      55.553 -32.189 -19.435  1.00  0.00              
ATOM   4081  C   LEU B 248      56.839 -31.620 -18.838  1.00  0.00              
ATOM   4082  O   LEU B 248      57.654 -31.018 -19.540  1.00  0.00              
ATOM   4083  CB  LEU B 248      54.385 -31.248 -19.115  1.00  0.00              
ATOM   4084  CG  LEU B 248      54.567 -29.789 -19.554  1.00  0.00              
ATOM   4085  CD1 LEU B 248      54.723 -29.730 -21.067  1.00  0.00              
ATOM   4086  CD2 LEU B 248      53.372 -28.968 -19.095  1.00  0.00              
ATOM   4087  H   LEU B 248      54.427 -33.673 -18.381  1.00  0.00              
ATOM   4088  HA  LEU B 248      55.662 -32.225 -20.519  1.00  0.00              
ATOM   4089 1HB  LEU B 248      53.488 -31.630 -19.600  1.00  0.00              
ATOM   4090 2HB  LEU B 248      54.221 -31.252 -18.038  1.00  0.00              
ATOM   4091  HG  LEU B 248      55.477 -29.386 -19.109  1.00  0.00              
ATOM   4092 1HD1 LEU B 248      54.853 -28.693 -21.379  1.00  0.00              
ATOM   4093 2HD1 LEU B 248      55.597 -30.309 -21.366  1.00  0.00              
ATOM   4094 3HD1 LEU B 248      53.833 -30.142 -21.541  1.00  0.00              
ATOM   4095 1HD2 LEU B 248      53.501 -27.931 -19.406  1.00  0.00              
ATOM   4096 2HD2 LEU B 248      52.461 -29.370 -19.540  1.00  0.00              
ATOM   4097 3HD2 LEU B 248      53.294 -29.014 -18.008  1.00  0.00              
ATOM   4098  N   GLU B 249      56.985 -31.795 -17.525  1.00  0.00              
ATOM   4099  CA  GLU B 249      58.143 -31.365 -16.775  1.00  0.00              
ATOM   4100  C   GLU B 249      59.401 -32.111 -17.207  1.00  0.00              
ATOM   4101  O   GLU B 249      60.460 -31.502 -17.330  1.00  0.00              
ATOM   4102  CB  GLU B 249      57.903 -31.568 -15.277  1.00  0.00              
ATOM   4103  CG  GLU B 249      59.045 -31.098 -14.388  1.00  0.00              
ATOM   4104  CD  GLU B 249      59.265 -29.613 -14.454  1.00  0.00              
ATOM   4105  OE1 GLU B 249      58.358 -28.914 -14.838  1.00  0.00              
ATOM   4106  OE2 GLU B 249      60.341 -29.176 -14.120  1.00  0.00              
ATOM   4107  H   GLU B 249      56.229 -32.259 -17.040  1.00  0.00              
ATOM   4108  HA  GLU B 249      58.301 -30.303 -16.962  1.00  0.00              
ATOM   4109 1HB  GLU B 249      57.003 -31.032 -14.977  1.00  0.00              
ATOM   4110 2HB  GLU B 249      57.736 -32.627 -15.076  1.00  0.00              
ATOM   4111 1HG  GLU B 249      58.828 -31.376 -13.357  1.00  0.00              
ATOM   4112 2HG  GLU B 249      59.959 -31.610 -14.688  1.00  0.00              
ATOM   4113  N   TYR B 250      59.254 -33.414 -17.458  1.00  0.00              
ATOM   4114  CA  TYR B 250      60.356 -34.306 -17.811  1.00  0.00              
ATOM   4115  C   TYR B 250      60.171 -34.991 -19.171  1.00  0.00              
ATOM   4116  O   TYR B 250      60.847 -34.632 -20.148  1.00  0.00              
ATOM   4117  CB  TYR B 250      60.537 -35.363 -16.719  1.00  0.00              
ATOM   4118  CG  TYR B 250      60.892 -34.787 -15.366  1.00  0.00              
ATOM   4119  CD1 TYR B 250      59.953 -34.785 -14.345  1.00  0.00              
ATOM   4120  CD2 TYR B 250      62.156 -34.261 -15.146  1.00  0.00              
ATOM   4121  CE1 TYR B 250      60.277 -34.259 -13.109  1.00  0.00              
ATOM   4122  CE2 TYR B 250      62.480 -33.735 -13.910  1.00  0.00              
ATOM   4123  CZ  TYR B 250      61.546 -33.733 -12.895  1.00  0.00              
ATOM   4124  OH  TYR B 250      61.869 -33.209 -11.664  1.00  0.00              
ATOM   4125  H   TYR B 250      58.318 -33.789 -17.394  1.00  0.00              
ATOM   4126  HA  TYR B 250      61.264 -33.711 -17.915  1.00  0.00              
ATOM   4127 1HB  TYR B 250      59.617 -35.939 -16.613  1.00  0.00              
ATOM   4128 2HB  TYR B 250      61.325 -36.056 -17.011  1.00  0.00              
ATOM   4129  HD1 TYR B 250      58.959 -35.198 -14.518  1.00  0.00              
ATOM   4130  HD2 TYR B 250      62.894 -34.262 -15.949  1.00  0.00              
ATOM   4131  HE1 TYR B 250      59.539 -34.257 -12.308  1.00  0.00              
ATOM   4132  HE2 TYR B 250      63.474 -33.321 -13.738  1.00  0.00              
ATOM   4133  HH  TYR B 250      62.771 -32.881 -11.684  1.00  0.00              
ATOM   4134  N   GLY B 251      59.259 -35.962 -19.234  1.00  0.00              
ATOM   4135  CA  GLY B 251      59.025 -36.724 -20.468  1.00  0.00              
ATOM   4136  C   GLY B 251      58.322 -38.059 -20.285  1.00  0.00              
ATOM   4137  O   GLY B 251      58.300 -38.625 -19.194  1.00  0.00              
ATOM   4138  OXT GLY B 251      57.775 -38.581 -21.216  1.00  0.00              
ATOM   4139  H   GLY B 251      58.714 -36.179 -18.411  1.00  0.00              
ATOM   4140 1HA  GLY B 251      58.425 -36.128 -21.155  1.00  0.00              
ATOM   4141 2HA  GLY B 251      59.977 -36.919 -20.960  1.00  0.00              
TER                                                                             

complete: res ss phi psi omega frag rama seq
   1 L     0.000    0.000    0.000 ----      0.00 Y
   2 L     0.000    0.000    0.000 ----      0.00 D
   3 H     0.000    0.000    0.000 ----      0.00 N
   4 H     0.000    0.000    0.000 ----      0.00 R
   5 H     0.000    0.000    0.000 ----      0.00 E
   6 H     0.000    0.000    0.000 ----      0.00 I
   7 H     0.000    0.000    0.000 ----      0.00 V
   8 H     0.000    0.000    0.000 ----      0.00 M
   9 H     0.000    0.000    0.000 ----      0.00 K
  10 H     0.000    0.000    0.000 ----      0.00 Y
  11 H     0.000    0.000    0.000 ----      0.00 I
  12 H     0.000    0.000    0.000 ----      0.00 H
  13 H     0.000    0.000    0.000 ----      0.00 Y
  14 H     0.000    0.000    0.000 ----      0.00 K
  15 H     0.000    0.000    0.000 ----      0.00 L
  16 H     0.000    0.000    0.000 ----      0.00 S
  17 H     0.000    0.000    0.000 ----      0.00 Q
  18 L     0.000    0.000    0.000 ----      0.00 R
  19 L     0.000    0.000    0.000 ----      0.00 G
  20 L     0.000    0.000    0.000 ----      0.00 Y
  21 L     0.000    0.000    0.000 ----      0.00 E
  22 L     0.000    0.000    0.000 ----      0.00 W
  23 L     0.000    0.000    0.000 ----      0.00 D
  24 L     0.000    0.000    0.000 ----      0.00 V
  25 H     0.000    0.000    0.000 ----      0.00 V
  26 H     0.000    0.000    0.000 ----      0.00 H
  27 H     0.000    0.000    0.000 ----      0.00 L
  28 H     0.000    0.000    0.000 ----      0.00 A
  29 H     0.000    0.000    0.000 ----      0.00 L
  30 H     0.000    0.000    0.000 ----      0.00 R
  31 H     0.000    0.000    0.000 ----      0.00 Q
  32 H     0.000    0.000    0.000 ----      0.00 A
  33 H     0.000    0.000    0.000 ----      0.00 G
  34 H     0.000    0.000    0.000 ----      0.00 D
  35 H     0.000    0.000    0.000 ----      0.00 D
  36 H     0.000    0.000    0.000 ----      0.00 F
  37 H     0.000    0.000    0.000 ----      0.00 S
  38 H     0.000    0.000    0.000 ----      0.00 R
  39 H     0.000    0.000    0.000 ----      0.00 R
  40 L     0.000    0.000    0.000 ----      0.00 Y
  41 H     0.000    0.000    0.000 ----      0.00 R
  42 H     0.000    0.000    0.000 ----      0.00 G
  43 H     0.000    0.000    0.000 ----      0.00 D
  44 H     0.000    0.000    0.000 ----      0.00 F
  45 H     0.000    0.000    0.000 ----      0.00 A
  46 H     0.000    0.000    0.000 ----      0.00 E
  47 H     0.000    0.000    0.000 ----      0.00 M
  48 H     0.000    0.000    0.000 ----      0.00 S
  49 H     0.000    0.000    0.000 ----      0.00 S
  50 H     0.000    0.000    0.000 ----      0.00 Q
  51 H     0.000    0.000    0.000 ----      0.00 L
  52 L     0.000    0.000    0.000 ----      0.00 H
  53 L     0.000    0.000    0.000 ----      0.00 L
  54 L     0.000    0.000    0.000 ----      0.00 T
  55 L     0.000    0.000    0.000 ----      0.00 P
  56 L     0.000    0.000    0.000 ----      0.00 F
  57 L     0.000    0.000    0.000 ----      0.00 T
  58 H     0.000    0.000    0.000 ----      0.00 A
  59 H     0.000    0.000    0.000 ----      0.00 R
  60 H     0.000    0.000    0.000 ----      0.00 G
  61 H     0.000    0.000    0.000 ----      0.00 R
  62 H     0.000    0.000    0.000 ----      0.00 F
  63 H     0.000    0.000    0.000 ----      0.00 A
  64 H     0.000    0.000    0.000 ----      0.00 T
  65 H     0.000    0.000    0.000 ----      0.00 V
  66 H     0.000    0.000    0.000 ----      0.00 V
  67 H     0.000    0.000    0.000 ----      0.00 E
  68 H     0.000    0.000    0.000 ----      0.00 E
  69 H     0.000    0.000    0.000 ----      0.00 L
  70 L     0.000    0.000    0.000 ----      0.00 F
  71 L     0.000    0.000    0.000 ----      0.00 R
  72 L     0.000    0.000    0.000 ----      0.00 D
  73 L     0.000    0.000    0.000 ----      0.00 G
  74 L     0.000    0.000    0.000 ----      0.00 V
  75 L     0.000    0.000    0.000 ----      0.00 N
  76 H     0.000    0.000    0.000 ----      0.00 W
  77 H     0.000    0.000    0.000 ----      0.00 G
  78 H     0.000    0.000    0.000 ----      0.00 R
  79 H     0.000    0.000    0.000 ----      0.00 I
  80 H     0.000    0.000    0.000 ----      0.00 V
  81 H     0.000    0.000    0.000 ----      0.00 A
  82 H     0.000    0.000    0.000 ----      0.00 F
  83 H     0.000    0.000    0.000 ----      0.00 F
  84 H     0.000    0.000    0.000 ----      0.00 E
  85 H     0.000    0.000    0.000 ----      0.00 F
  86 H     0.000    0.000    0.000 ----      0.00 G
  87 H     0.000    0.000    0.000 ----      0.00 G
  88 H     0.000    0.000    0.000 ----      0.00 V
  89 H     0.000    0.000    0.000 ----      0.00 M
  90 H     0.000    0.000    0.000 ----      0.00 C
  91 H     0.000    0.000    0.000 ----      0.00 V
  92 H     0.000    0.000    0.000 ----      0.00 E
  93 H     0.000    0.000    0.000 ----      0.00 S
  94 H     0.000    0.000    0.000 ----      0.00 V
  95 H     0.000    0.000    0.000 ----      0.00 N
  96 L     0.000    0.000    0.000 ----      0.00 R
  97 L     0.000    0.000    0.000 ----      0.00 E
  98 L     0.000    0.000    0.000 ----      0.00 M
  99 H     0.000    0.000    0.000 ----      0.00 S
 100 H     0.000    0.000    0.000 ----      0.00 P
 101 H     0.000    0.000    0.000 ----      0.00 L
 102 H     0.000    0.000    0.000 ----      0.00 V
 103 H     0.000    0.000    0.000 ----      0.00 D
 104 H     0.000    0.000    0.000 ----      0.00 N
 105 H     0.000    0.000    0.000 ----      0.00 I
 106 H     0.000    0.000    0.000 ----      0.00 A
 107 H     0.000    0.000    0.000 ----      0.00 L
 108 H     0.000    0.000    0.000 ----      0.00 W
 109 H     0.000    0.000    0.000 ----      0.00 M
 110 H     0.000    0.000    0.000 ----      0.00 T
 111 H     0.000    0.000    0.000 ----      0.00 E
 112 H     0.000    0.000    0.000 ----      0.00 Y
 113 H     0.000    0.000    0.000 ----      0.00 L
 114 H     0.000    0.000    0.000 ----      0.00 N
 115 H     0.000    0.000    0.000 ----      0.00 R
 116 H     0.000    0.000    0.000 ----      0.00 H
 117 H     0.000    0.000    0.000 ----      0.00 L
 118 H     0.000    0.000    0.000 ----      0.00 H
 119 H     0.000    0.000    0.000 ----      0.00 T
 120 H     0.000    0.000    0.000 ----      0.00 W
 121 H     0.000    0.000    0.000 ----      0.00 I
 122 H     0.000    0.000    0.000 ----      0.00 Q
 123 H     0.000    0.000    0.000 ----      0.00 D
 124 L     0.000    0.000    0.000 ----      0.00 N
 125 L     0.000    0.000    0.000 ----      0.00 G
 126 L     0.000    0.000    0.000 ----      0.00 G
 127 H     0.000    0.000    0.000 ----      0.00 W
 128 H     0.000    0.000    0.000 ----      0.00 D
 129 H     0.000    0.000    0.000 ----      0.00 A
 130 H     0.000    0.000    0.000 ----      0.00 F
 131 H     0.000    0.000    0.000 ----      0.00 V
 132 L     0.000    0.000    0.000 ----      0.00 E
 133 L     0.000    0.000    0.000 ----      0.00 L
 134 L     0.000    0.000    0.000 ----      0.00 Y
 135 L     0.000    0.000    0.000 ----      0.00 G
 136 L     0.000    0.000    0.000 ----      0.00 D
 137 H     0.000    0.000    0.000 ----      0.00 P
 138 H     0.000    0.000    0.000 ----      0.00 K
 139 H     0.000    0.000    0.000 ----      0.00 K
 140 H     0.000    0.000    0.000 ----      0.00 V
 141 H     0.000    0.000    0.000 ----      0.00 L
 142 H     0.000    0.000    0.000 ----      0.00 D
 143 H     0.000    0.000    0.000 ----      0.00 K
 144 H     0.000    0.000    0.000 ----      0.00 A
 145 H     0.000    0.000    0.000 ----      0.00 K
 146 H     0.000    0.000    0.000 ----      0.00 D
 147 H     0.000    0.000    0.000 ----      0.00 Q
 148 H     0.000    0.000    0.000 ----      0.00 A
 149 H     0.000    0.000    0.000 ----      0.00 E
 150 H     0.000    0.000    0.000 ----      0.00 N
 151 H     0.000    0.000    0.000 ----      0.00 R
 152 H     0.000    0.000    0.000 ----      0.00 V
 153 H     0.000    0.000    0.000 ----      0.00 R
 154 H     0.000    0.000    0.000 ----      0.00 E
 155 H     0.000    0.000    0.000 ----      0.00 L
 156 H     0.000    0.000    0.000 ----      0.00 K
 157 H     0.000    0.000    0.000 ----      0.00 Q
 158 H     0.000    0.000    0.000 ----      0.00 K
 159 H     0.000    0.000    0.000 ----      0.00 L
 160 H     0.000    0.000    0.000 ----      0.00 E
 161 H     0.000    0.000    0.000 ----      0.00 E
 162 H     0.000    0.000    0.000 ----      0.00 L
 163 H     0.000    0.000    0.000 ----      0.00 Y
 164 H     0.000    0.000    0.000 ----      0.00 K
 165 H     0.000    0.000    0.000 ----      0.00 E
 166 H     0.000    0.000    0.000 ----      0.00 A
 167 L     0.000    0.000    0.000 ----      0.00 R
 168 L     0.000    0.000    0.000 ----      0.00 K
 169 L     0.000    0.000    0.000 ----      0.00 L
 170 L     0.000    0.000    0.000 ----      0.00 D
 171 L     0.000    0.000    0.000 ----      0.00 L
 172 L     0.000    0.000    0.000 ----      0.00 T
 173 H     0.000    0.000    0.000 ----      0.00 Q
 174 H     0.000    0.000    0.000 ----      0.00 E
 175 H     0.000    0.000    0.000 ----      0.00 M
 176 H     0.000    0.000    0.000 ----      0.00 R
 177 H     0.000    0.000    0.000 ----      0.00 R
 178 H     0.000    0.000    0.000 ----      0.00 E
 179 H     0.000    0.000    0.000 ----      0.00 L
 180 H     0.000    0.000    0.000 ----      0.00 K
 181 H     0.000    0.000    0.000 ----      0.00 E
 182 H     0.000    0.000    0.000 ----      0.00 R
 183 H     0.000    0.000    0.000 ----      0.00 A
 184 H     0.000    0.000    0.000 ----      0.00 L
 185 H     0.000    0.000    0.000 ----      0.00 A
 186 H     0.000    0.000    0.000 ----      0.00 A
 187 H     0.000    0.000    0.000 ----      0.00 R
 188 H     0.000    0.000    0.000 ----      0.00 L
 189 H     0.000    0.000    0.000 ----      0.00 Q
 190 H     0.000    0.000    0.000 ----      0.00 A
 191 H     0.000    0.000    0.000 ----      0.00 V
 192 H     0.000    0.000    0.000 ----      0.00 G
 193 H     0.000    0.000    0.000 ----      0.00 D
 194 H     0.000    0.000    0.000 ----      0.00 I
 195 H     0.000    0.000    0.000 ----      0.00 F
 196 H     0.000    0.000    0.000 ----      0.00 Y
 197 H     0.000    0.000    0.000 ----      0.00 A
 198 H     0.000    0.000    0.000 ----      0.00 I
 199 H     0.000    0.000    0.000 ----      0.00 L
 200 H     0.000    0.000    0.000 ----      0.00 Q
 201 H     0.000    0.000    0.000 ----      0.00 A
 202 H     0.000    0.000    0.000 ----      0.00 K
 203 H     0.000    0.000    0.000 ----      0.00 S
 204 H     0.000    0.000    0.000 ----      0.00 E
 205 H     0.000    0.000    0.000 ----      0.00 A
 206 H     0.000    0.000    0.000 ----      0.00 D
 207 H     0.000    0.000    0.000 ----      0.00 K
 208 H     0.000    0.000    0.000 ----      0.00 L
 209 H     0.000    0.000    0.000 ----      0.00 K
 210 H     0.000    0.000    0.000 ----      0.00 K
 211 L     0.000    0.000    0.000 ----      0.00 A
 212 L     0.000    0.000    0.000 ----      0.00 G
 213 L     0.000    0.000    0.000 ----      0.00 L
 214 L     0.000    0.000    0.000 ----      0.00 V
 215 L     0.000    0.000    0.000 ----      0.00 N
 216 H     0.000    0.000    0.000 ----      0.00 S
 217 H     0.000    0.000    0.000 ----      0.00 Q
 218 H     0.000    0.000    0.000 ----      0.00 Q
 219 H     0.000    0.000    0.000 ----      0.00 L
 220 H     0.000    0.000    0.000 ----      0.00 D
 221 H     0.000    0.000    0.000 ----      0.00 E
 222 H     0.000    0.000    0.000 ----      0.00 L
 223 H     0.000    0.000    0.000 ----      0.00 K
 224 H     0.000    0.000    0.000 ----      0.00 R
 225 H     0.000    0.000    0.000 ----      0.00 R
 226 H     0.000    0.000    0.000 ----      0.00 L
 227 H     0.000    0.000    0.000 ----      0.00 E
 228 H     0.000    0.000    0.000 ----      0.00 E
 229 H     0.000    0.000    0.000 ----      0.00 L
 230 H     0.000    0.000    0.000 ----      0.00 A
 231 H     0.000    0.000    0.000 ----      0.00 E
 232 H     0.000    0.000    0.000 ----      0.00 E
 233 H     0.000    0.000    0.000 ----      0.00 A
 234 H     0.000    0.000    0.000 ----      0.00 Q
 235 H     0.000    0.000    0.000 ----      0.00 R
 236 H     0.000    0.000    0.000 ----      0.00 K
 237 H     0.000    0.000    0.000 ----      0.00 A
 238 H     0.000    0.000    0.000 ----      0.00 R
 239 H     0.000    0.000    0.000 ----      0.00 D
 240 H     0.000    0.000    0.000 ----      0.00 Y
 241 H     0.000    0.000    0.000 ----      0.00 G
 242 H     0.000    0.000    0.000 ----      0.00 I
 243 H     0.000    0.000    0.000 ----      0.00 E
 244 H     0.000    0.000    0.000 ----      0.00 F
 245 H     0.000    0.000    0.000 ----      0.00 A
 246 H     0.000    0.000    0.000 ----      0.00 L
 247 H     0.000    0.000    0.000 ----      0.00 K
 248 H     0.000    0.000    0.000 ----      0.00 L
 249 H     0.000    0.000    0.000 ----      0.00 E
 250 L     0.000    0.000    0.000 ----      0.00 Y
 251 L     0.000    0.000    0.000 ----      0.00 G
