# Supplementary material for: Computationally designed high specificity inhibitors delineate the roles of BCL2 family proteins in cancer
Source: eLife. 2016 Nov 2;5:e20352. doi: 10.7554/eLife.20352 (PMC5127641; doi:10.7554/eLife.20352)
Supplement: Supplementary file 2. — PDB models of all computationally designed proteins (CDPs). Please see Supplementary file 1A for descriptions and computational statistics. DOI: http://dx.doi.org/10.7554/eLife.20352.027 [file elife-20352-supp2.gz › CDP_models/2-CDP04.pdb]

ATOM      1  N   TYR A   1      18.467  -9.974 -20.580  1.00  0.00              
ATOM      2  CA  TYR A   1      18.985  -9.297 -19.393  1.00  0.00              
ATOM      3  C   TYR A   1      20.132  -8.353 -19.743  1.00  0.00              
ATOM      4  O   TYR A   1      20.796  -8.520 -20.767  1.00  0.00              
ATOM      5  CB  TYR A   1      19.425 -10.318 -18.339  1.00  0.00              
ATOM      6  CG  TYR A   1      18.265 -11.073 -17.736  1.00  0.00              
ATOM      7  CD1 TYR A   1      17.551 -10.542 -16.668  1.00  0.00              
ATOM      8  CD2 TYR A   1      17.867 -12.299 -18.247  1.00  0.00              
ATOM      9  CE1 TYR A   1      16.476 -11.219 -16.116  1.00  0.00              
ATOM     10  CE2 TYR A   1      16.794 -12.988 -17.702  1.00  0.00              
ATOM     11  CZ  TYR A   1      16.101 -12.442 -16.636  1.00  0.00              
ATOM     12  OH  TYR A   1      15.026 -13.116 -16.088  1.00  0.00              
ATOM     13 1H   TYR A   1      17.719 -10.583 -20.317  1.00  0.00              
ATOM     14 2H   TYR A   1      18.130  -9.294 -21.231  1.00  0.00              
ATOM     15 3H   TYR A   1      19.198 -10.508 -21.005  1.00  0.00              
ATOM     16  HA  TYR A   1      18.190  -8.682 -18.971  1.00  0.00              
ATOM     17 1HB  TYR A   1      20.112 -11.035 -18.791  1.00  0.00              
ATOM     18 2HB  TYR A   1      19.963  -9.808 -17.541  1.00  0.00              
ATOM     19  HD1 TYR A   1      17.834  -9.576 -16.250  1.00  0.00              
ATOM     20  HD2 TYR A   1      18.399 -12.737 -19.091  1.00  0.00              
ATOM     21  HE1 TYR A   1      15.930 -10.784 -15.279  1.00  0.00              
ATOM     22  HE2 TYR A   1      16.502 -13.955 -18.112  1.00  0.00              
ATOM     23  HH  TYR A   1      14.909 -13.953 -16.543  1.00  0.00              
ATOM     24  N   ASP A   2      20.354  -7.352 -18.898  1.00  0.00              
ATOM     25  CA  ASP A   2      21.392  -6.357 -19.162  1.00  0.00              
ATOM     26  C   ASP A   2      22.765  -6.868 -18.707  1.00  0.00              
ATOM     27  O   ASP A   2      23.062  -6.926 -17.509  1.00  0.00              
ATOM     28  CB  ASP A   2      21.065  -5.040 -18.455  1.00  0.00              
ATOM     29  CG  ASP A   2      22.078  -3.942 -18.750  1.00  0.00              
ATOM     30  OD1 ASP A   2      23.243  -4.245 -18.844  1.00  0.00              
ATOM     31  OD2 ASP A   2      21.676  -2.810 -18.879  1.00  0.00              
ATOM     32  H   ASP A   2      19.799  -7.272 -18.059  1.00  0.00              
ATOM     33  HA  ASP A   2      21.441  -6.186 -20.238  1.00  0.00              
ATOM     34 1HB  ASP A   2      20.078  -4.696 -18.763  1.00  0.00              
ATOM     35 2HB  ASP A   2      21.033  -5.204 -17.377  1.00  0.00              
ATOM     36  N   ASN A   3      23.593  -7.239 -19.675  1.00  0.00              
ATOM     37  CA  ASN A   3      24.901  -7.808 -19.387  1.00  0.00              
ATOM     38  C   ASN A   3      25.816  -6.870 -18.627  1.00  0.00              
ATOM     39  O   ASN A   3      26.576  -7.312 -17.771  1.00  0.00              
ATOM     40  CB  ASN A   3      25.573  -8.283 -20.671  1.00  0.00              
ATOM     41  CG  ASN A   3      24.942  -9.543 -21.209  1.00  0.00              
ATOM     42  OD1 ASN A   3      24.380 -10.337 -20.452  1.00  0.00              
ATOM     43  ND2 ASN A   3      25.021  -9.736 -22.520  1.00  0.00              
ATOM     44  H   ASN A   3      23.308  -7.124 -20.637  1.00  0.00              
ATOM     45  HA  ASN A   3      24.768  -8.666 -18.726  1.00  0.00              
ATOM     46 1HB  ASN A   3      25.508  -7.500 -21.427  1.00  0.00              
ATOM     47 2HB  ASN A   3      26.631  -8.467 -20.481  1.00  0.00              
ATOM     48 1HD2 ASN A   3      24.619 -10.555 -22.931  1.00  0.00              
ATOM     49 2HD2 ASN A   3      25.482  -9.063 -23.098  1.00  0.00              
ATOM     50  N   ARG A   4      25.741  -5.580 -18.936  1.00  0.00              
ATOM     51  CA  ARG A   4      26.561  -4.596 -18.237  1.00  0.00              
ATOM     52  C   ARG A   4      26.272  -4.641 -16.749  1.00  0.00              
ATOM     53  O   ARG A   4      27.187  -4.692 -15.929  1.00  0.00              
ATOM     54  CB  ARG A   4      26.298  -3.193 -18.765  1.00  0.00              
ATOM     55  CG  ARG A   4      27.186  -2.110 -18.173  1.00  0.00              
ATOM     56  CD  ARG A   4      26.637  -0.753 -18.421  1.00  0.00              
ATOM     57  NE  ARG A   4      25.429  -0.507 -17.650  1.00  0.00              
ATOM     58  CZ  ARG A   4      24.533   0.462 -17.921  1.00  0.00              
ATOM     59  NH1 ARG A   4      24.723   1.266 -18.943  1.00  0.00              
ATOM     60  NH2 ARG A   4      23.463   0.604 -17.158  1.00  0.00              
ATOM     61  H   ARG A   4      25.112  -5.269 -19.662  1.00  0.00              
ATOM     62  HA  ARG A   4      27.610  -4.842 -18.399  1.00  0.00              
ATOM     63 1HB  ARG A   4      26.436  -3.179 -19.845  1.00  0.00              
ATOM     64 2HB  ARG A   4      25.263  -2.917 -18.564  1.00  0.00              
ATOM     65 1HG  ARG A   4      27.268  -2.255 -17.095  1.00  0.00              
ATOM     66 2HG  ARG A   4      28.178  -2.167 -18.623  1.00  0.00              
ATOM     67 1HD  ARG A   4      27.378  -0.004 -18.141  1.00  0.00              
ATOM     68 2HD  ARG A   4      26.395  -0.646 -19.478  1.00  0.00              
ATOM     69  HE  ARG A   4      25.248  -1.106 -16.855  1.00  0.00              
ATOM     70 1HH1 ARG A   4      25.540   1.157 -19.527  1.00  0.00              
ATOM     71 2HH1 ARG A   4      24.051   1.992 -19.146  1.00  0.00              
ATOM     72 1HH2 ARG A   4      23.317  -0.014 -16.371  1.00  0.00              
ATOM     73 2HH2 ARG A   4      22.792   1.330 -17.360  1.00  0.00              
ATOM     74  N   GLU A   5      24.986  -4.630 -16.416  1.00  0.00              
ATOM     75  CA  GLU A   5      24.542  -4.659 -15.033  1.00  0.00              
ATOM     76  C   GLU A   5      24.892  -5.981 -14.360  1.00  0.00              
ATOM     77  O   GLU A   5      25.191  -6.004 -13.172  1.00  0.00              
ATOM     78  CB  GLU A   5      23.032  -4.420 -14.959  1.00  0.00              
ATOM     79  CG  GLU A   5      22.601  -3.005 -15.316  1.00  0.00              
ATOM     80  CD  GLU A   5      23.110  -1.976 -14.345  1.00  0.00              
ATOM     81  OE1 GLU A   5      23.131  -2.255 -13.170  1.00  0.00              
ATOM     82  OE2 GLU A   5      23.478  -0.910 -14.778  1.00  0.00              
ATOM     83  H   GLU A   5      24.297  -4.600 -17.153  1.00  0.00              
ATOM     84  HA  GLU A   5      25.058  -3.868 -14.487  1.00  0.00              
ATOM     85 1HB  GLU A   5      22.522  -5.106 -15.636  1.00  0.00              
ATOM     86 2HB  GLU A   5      22.679  -4.633 -13.950  1.00  0.00              
ATOM     87 1HG  GLU A   5      22.972  -2.763 -16.311  1.00  0.00              
ATOM     88 2HG  GLU A   5      21.513  -2.964 -15.344  1.00  0.00              
ATOM     89  N   ILE A   6      24.845  -7.083 -15.107  1.00  0.00              
ATOM     90  CA  ILE A   6      25.247  -8.365 -14.537  1.00  0.00              
ATOM     91  C   ILE A   6      26.718  -8.304 -14.115  1.00  0.00              
ATOM     92  O   ILE A   6      27.072  -8.710 -13.015  1.00  0.00              
ATOM     93  CB  ILE A   6      25.036  -9.513 -15.541  1.00  0.00              
ATOM     94  CG1 ILE A   6      23.542  -9.740 -15.786  1.00  0.00              
ATOM     95  CG2 ILE A   6      25.696 -10.788 -15.038  1.00  0.00              
ATOM     96  CD1 ILE A   6      23.246 -10.649 -16.957  1.00  0.00              
ATOM     97  H   ILE A   6      24.534  -7.047 -16.067  1.00  0.00              
ATOM     98  HA  ILE A   6      24.636  -8.559 -13.656  1.00  0.00              
ATOM     99  HB  ILE A   6      25.475  -9.242 -16.500  1.00  0.00              
ATOM    100 1HG1 ILE A   6      23.089 -10.173 -14.895  1.00  0.00              
ATOM    101 2HG1 ILE A   6      23.053  -8.782 -15.967  1.00  0.00              
ATOM    102 1HG2 ILE A   6      25.536 -11.589 -15.759  1.00  0.00              
ATOM    103 2HG2 ILE A   6      26.764 -10.620 -14.913  1.00  0.00              
ATOM    104 3HG2 ILE A   6      25.259 -11.070 -14.080  1.00  0.00              
ATOM    105 1HD1 ILE A   6      22.167 -10.761 -17.068  1.00  0.00              
ATOM    106 2HD1 ILE A   6      23.661 -10.215 -17.868  1.00  0.00              
ATOM    107 3HD1 ILE A   6      23.696 -11.625 -16.782  1.00  0.00              
ATOM    108  N   VAL A   7      27.556  -7.784 -15.004  1.00  0.00              
ATOM    109  CA  VAL A   7      28.980  -7.627 -14.741  1.00  0.00              
ATOM    110  C   VAL A   7      29.257  -6.681 -13.571  1.00  0.00              
ATOM    111  O   VAL A   7      30.032  -7.011 -12.674  1.00  0.00              
ATOM    112  CB  VAL A   7      29.689  -7.094 -16.001  1.00  0.00              
ATOM    113  CG1 VAL A   7      31.117  -6.683 -15.675  1.00  0.00              
ATOM    114  CG2 VAL A   7      29.669  -8.152 -17.093  1.00  0.00              
ATOM    115  H   VAL A   7      27.185  -7.488 -15.896  1.00  0.00              
ATOM    116  HA  VAL A   7      29.388  -8.596 -14.450  1.00  0.00              
ATOM    117  HB  VAL A   7      29.169  -6.201 -16.349  1.00  0.00              
ATOM    118 1HG1 VAL A   7      31.603  -6.308 -16.576  1.00  0.00              
ATOM    119 2HG1 VAL A   7      31.106  -5.899 -14.917  1.00  0.00              
ATOM    120 3HG1 VAL A   7      31.667  -7.545 -15.299  1.00  0.00              
ATOM    121 1HG2 VAL A   7      30.171  -7.769 -17.981  1.00  0.00              
ATOM    122 2HG2 VAL A   7      30.184  -9.047 -16.743  1.00  0.00              
ATOM    123 3HG2 VAL A   7      28.636  -8.401 -17.339  1.00  0.00              
ATOM    124  N   MET A   8      28.629  -5.508 -13.580  1.00  0.00              
ATOM    125  CA  MET A   8      28.883  -4.504 -12.549  1.00  0.00              
ATOM    126  C   MET A   8      28.456  -4.999 -11.183  1.00  0.00              
ATOM    127  O   MET A   8      29.171  -4.802 -10.199  1.00  0.00              
ATOM    128  CB  MET A   8      28.161  -3.201 -12.887  1.00  0.00              
ATOM    129  CG  MET A   8      28.736  -2.455 -14.083  1.00  0.00              
ATOM    130  SD  MET A   8      27.779  -0.988 -14.513  1.00  0.00              
ATOM    131  CE  MET A   8      28.166   0.085 -13.132  1.00  0.00              
ATOM    132  H   MET A   8      27.964  -5.304 -14.312  1.00  0.00              
ATOM    133  HA  MET A   8      29.954  -4.307 -12.514  1.00  0.00              
ATOM    134 1HB  MET A   8      27.113  -3.409 -13.095  1.00  0.00              
ATOM    135 2HB  MET A   8      28.198  -2.531 -12.027  1.00  0.00              
ATOM    136 1HG  MET A   8      29.758  -2.149 -13.864  1.00  0.00              
ATOM    137 2HG  MET A   8      28.757  -3.118 -14.948  1.00  0.00              
ATOM    138 1HE  MET A   8      27.647   1.036 -13.253  1.00  0.00              
ATOM    139 2HE  MET A   8      27.847  -0.389 -12.203  1.00  0.00              
ATOM    140 3HE  MET A   8      29.242   0.260 -13.099  1.00  0.00              
ATOM    141  N   LYS A   9      27.295  -5.643 -11.111  1.00  0.00              
ATOM    142  CA  LYS A   9      26.841  -6.176  -9.830  1.00  0.00              
ATOM    143  C   LYS A   9      27.697  -7.351  -9.391  1.00  0.00              
ATOM    144  O   LYS A   9      27.873  -7.565  -8.194  1.00  0.00              
ATOM    145  CB  LYS A   9      25.373  -6.600  -9.912  1.00  0.00              
ATOM    146  CG  LYS A   9      24.397  -5.450 -10.120  1.00  0.00              
ATOM    147  CD  LYS A   9      24.394  -4.505  -8.928  1.00  0.00              
ATOM    148  CE  LYS A   9      23.386  -3.381  -9.114  1.00  0.00              
ATOM    149  NZ  LYS A   9      23.396  -2.429  -7.970  1.00  0.00              
ATOM    150  H   LYS A   9      26.717  -5.772 -11.930  1.00  0.00              
ATOM    151  HA  LYS A   9      26.945  -5.397  -9.074  1.00  0.00              
ATOM    152 1HB  LYS A   9      25.243  -7.302 -10.736  1.00  0.00              
ATOM    153 2HB  LYS A   9      25.091  -7.116  -8.995  1.00  0.00              
ATOM    154 1HG  LYS A   9      24.677  -4.892 -11.015  1.00  0.00              
ATOM    155 2HG  LYS A   9      23.392  -5.846 -10.262  1.00  0.00              
ATOM    156 1HD  LYS A   9      24.143  -5.061  -8.024  1.00  0.00              
ATOM    157 2HD  LYS A   9      25.387  -4.073  -8.804  1.00  0.00              
ATOM    158 1HE  LYS A   9      23.615  -2.834 -10.027  1.00  0.00              
ATOM    159 2HE  LYS A   9      22.385  -3.802  -9.210  1.00  0.00              
ATOM    160 1HZ  LYS A   9      22.715  -1.700  -8.131  1.00  0.00              
ATOM    161 2HZ  LYS A   9      23.166  -2.922  -7.119  1.00  0.00              
ATOM    162 3HZ  LYS A   9      24.314  -2.017  -7.882  1.00  0.00              
ATOM    163  N   TYR A  10      28.212  -8.125 -10.348  1.00  0.00              
ATOM    164  CA  TYR A  10      29.057  -9.269  -9.996  1.00  0.00              
ATOM    165  C   TYR A  10      30.383  -8.774  -9.417  1.00  0.00              
ATOM    166  O   TYR A  10      30.875  -9.290  -8.417  1.00  0.00              
ATOM    167  CB  TYR A  10      29.330 -10.192 -11.197  1.00  0.00              
ATOM    168  CG  TYR A  10      29.867 -11.552 -10.769  1.00  0.00              
ATOM    169  CD1 TYR A  10      28.996 -12.582 -10.448  1.00  0.00              
ATOM    170  CD2 TYR A  10      31.237 -11.799 -10.662  1.00  0.00              
ATOM    171  CE1 TYR A  10      29.456 -13.821 -10.041  1.00  0.00              
ATOM    172  CE2 TYR A  10      31.716 -13.055 -10.249  1.00  0.00              
ATOM    173  CZ  TYR A  10      30.804 -14.058  -9.941  1.00  0.00              
ATOM    174  OH  TYR A  10      31.206 -15.308  -9.533  1.00  0.00              
ATOM    175  H   TYR A  10      28.027  -7.931 -11.322  1.00  0.00              
ATOM    176  HA  TYR A  10      28.542  -9.858  -9.237  1.00  0.00              
ATOM    177 1HB  TYR A  10      28.409 -10.336 -11.763  1.00  0.00              
ATOM    178 2HB  TYR A  10      30.052  -9.719 -11.862  1.00  0.00              
ATOM    179  HD1 TYR A  10      27.919 -12.425 -10.513  1.00  0.00              
ATOM    180  HD2 TYR A  10      31.953 -11.012 -10.900  1.00  0.00              
ATOM    181  HE1 TYR A  10      28.747 -14.612  -9.796  1.00  0.00              
ATOM    182  HE2 TYR A  10      32.789 -13.231 -10.173  1.00  0.00              
ATOM    183  HH  TYR A  10      32.145 -15.291  -9.334  1.00  0.00              
ATOM    184  N   ILE A  11      30.955  -7.776 -10.072  1.00  0.00              
ATOM    185  CA  ILE A  11      32.191  -7.163  -9.612  1.00  0.00              
ATOM    186  C   ILE A  11      32.023  -6.506  -8.242  1.00  0.00              
ATOM    187  O   ILE A  11      32.858  -6.687  -7.360  1.00  0.00              
ATOM    188  CB  ILE A  11      32.687  -6.117 -10.627  1.00  0.00              
ATOM    189  CG1 ILE A  11      33.160  -6.803 -11.912  1.00  0.00              
ATOM    190  CG2 ILE A  11      33.804  -5.280 -10.025  1.00  0.00              
ATOM    191  CD1 ILE A  11      33.415  -5.848 -13.055  1.00  0.00              
ATOM    192  H   ILE A  11      30.519  -7.431 -10.915  1.00  0.00              
ATOM    193  HA  ILE A  11      32.939  -7.945  -9.488  1.00  0.00              
ATOM    194  HB  ILE A  11      31.863  -5.461 -10.905  1.00  0.00              
ATOM    195 1HG1 ILE A  11      34.080  -7.352 -11.714  1.00  0.00              
ATOM    196 2HG1 ILE A  11      32.412  -7.527 -12.235  1.00  0.00              
ATOM    197 1HG2 ILE A  11      34.144  -4.546 -10.756  1.00  0.00              
ATOM    198 2HG2 ILE A  11      33.435  -4.765  -9.139  1.00  0.00              
ATOM    199 3HG2 ILE A  11      34.636  -5.927  -9.748  1.00  0.00              
ATOM    200 1HD1 ILE A  11      33.747  -6.407 -13.930  1.00  0.00              
ATOM    201 2HD1 ILE A  11      32.496  -5.312 -13.294  1.00  0.00              
ATOM    202 3HD1 ILE A  11      34.187  -5.135 -12.768  1.00  0.00              
ATOM    203  N   HIS A  12      30.935  -5.767  -8.053  1.00  0.00              
ATOM    204  CA  HIS A  12      30.669  -5.188  -6.739  1.00  0.00              
ATOM    205  C   HIS A  12      30.658  -6.265  -5.659  1.00  0.00              
ATOM    206  O   HIS A  12      31.243  -6.097  -4.588  1.00  0.00              
ATOM    207  CB  HIS A  12      29.333  -4.438  -6.737  1.00  0.00              
ATOM    208  CG  HIS A  12      29.023  -3.765  -5.436  1.00  0.00              
ATOM    209  ND1 HIS A  12      29.700  -2.646  -4.998  1.00  0.00              
ATOM    210  CD2 HIS A  12      28.111  -4.053  -4.478  1.00  0.00              
ATOM    211  CE1 HIS A  12      29.215  -2.274  -3.825  1.00  0.00              
ATOM    212  NE2 HIS A  12      28.251  -3.111  -3.488  1.00  0.00              
ATOM    213  H   HIS A  12      30.284  -5.598  -8.806  1.00  0.00              
ATOM    214  HA  HIS A  12      31.457  -4.478  -6.488  1.00  0.00              
ATOM    215 1HB  HIS A  12      29.340  -3.679  -7.520  1.00  0.00              
ATOM    216 2HB  HIS A  12      28.525  -5.134  -6.962  1.00  0.00              
ATOM    217  HD2 HIS A  12      27.398  -4.878  -4.489  1.00  0.00              
ATOM    218  HE1 HIS A  12      29.553  -1.421  -3.237  1.00  0.00              
ATOM    219  HE2 HIS A  12      27.702  -3.070  -2.641  1.00  0.00              
ATOM    220  N   TYR A  13      29.982  -7.374  -5.947  1.00  0.00              
ATOM    221  CA  TYR A  13      29.945  -8.520  -5.045  1.00  0.00              
ATOM    222  C   TYR A  13      31.340  -9.083  -4.766  1.00  0.00              
ATOM    223  O   TYR A  13      31.711  -9.294  -3.611  1.00  0.00              
ATOM    224  CB  TYR A  13      29.035  -9.610  -5.628  1.00  0.00              
ATOM    225  CG  TYR A  13      28.940 -10.861  -4.792  1.00  0.00              
ATOM    226  CD1 TYR A  13      28.200 -10.880  -3.613  1.00  0.00              
ATOM    227  CD2 TYR A  13      29.564 -12.037  -5.201  1.00  0.00              
ATOM    228  CE1 TYR A  13      28.098 -12.033  -2.853  1.00  0.00              
ATOM    229  CE2 TYR A  13      29.466 -13.197  -4.456  1.00  0.00              
ATOM    230  CZ  TYR A  13      28.730 -13.189  -3.287  1.00  0.00              
ATOM    231  OH  TYR A  13      28.632 -14.340  -2.549  1.00  0.00              
ATOM    232  H   TYR A  13      29.479  -7.420  -6.821  1.00  0.00              
ATOM    233  HA  TYR A  13      29.539  -8.193  -4.087  1.00  0.00              
ATOM    234 1HB  TYR A  13      28.025  -9.215  -5.750  1.00  0.00              
ATOM    235 2HB  TYR A  13      29.396  -9.896  -6.615  1.00  0.00              
ATOM    236  HD1 TYR A  13      27.690  -9.978  -3.274  1.00  0.00              
ATOM    237  HD2 TYR A  13      30.144 -12.054  -6.124  1.00  0.00              
ATOM    238  HE1 TYR A  13      27.514 -12.030  -1.933  1.00  0.00              
ATOM    239  HE2 TYR A  13      29.967 -14.105  -4.793  1.00  0.00              
ATOM    240  HH  TYR A  13      29.107 -15.045  -2.995  1.00  0.00              
ATOM    241  N   LYS A  14      32.123  -9.330  -5.814  1.00  0.00              
ATOM    242  CA  LYS A  14      33.451  -9.924  -5.601  1.00  0.00              
ATOM    243  C   LYS A  14      34.383  -9.027  -4.775  1.00  0.00              
ATOM    244  O   LYS A  14      35.154  -9.508  -3.942  1.00  0.00              
ATOM    245  CB  LYS A  14      34.103 -10.243  -6.947  1.00  0.00              
ATOM    246  CG  LYS A  14      33.386 -11.316  -7.755  1.00  0.00              
ATOM    247  CD  LYS A  14      33.227 -12.599  -6.954  1.00  0.00              
ATOM    248  CE  LYS A  14      34.572 -13.263  -6.698  1.00  0.00              
ATOM    249  NZ  LYS A  14      34.423 -14.583  -6.028  1.00  0.00              
ATOM    250  H   LYS A  14      31.824  -9.117  -6.755  1.00  0.00              
ATOM    251  HA  LYS A  14      33.331 -10.840  -5.022  1.00  0.00              
ATOM    252 1HB  LYS A  14      34.146  -9.339  -7.554  1.00  0.00              
ATOM    253 2HB  LYS A  14      35.129 -10.577  -6.784  1.00  0.00              
ATOM    254 1HG  LYS A  14      32.398 -10.954  -8.045  1.00  0.00              
ATOM    255 2HG  LYS A  14      33.954 -11.531  -8.660  1.00  0.00              
ATOM    256 1HD  LYS A  14      32.755 -12.374  -5.996  1.00  0.00              
ATOM    257 2HD  LYS A  14      32.589 -13.293  -7.500  1.00  0.00              
ATOM    258 1HE  LYS A  14      35.093 -13.406  -7.644  1.00  0.00              
ATOM    259 2HE  LYS A  14      35.183 -12.617  -6.067  1.00  0.00              
ATOM    260 1HZ  LYS A  14      35.335 -14.990  -5.877  1.00  0.00              
ATOM    261 2HZ  LYS A  14      33.958 -14.460  -5.140  1.00  0.00              
ATOM    262 3HZ  LYS A  14      33.875 -15.198  -6.613  1.00  0.00              
ATOM    263  N   LEU A  15      34.324  -7.721  -5.022  1.00  0.00              
ATOM    264  CA  LEU A  15      35.116  -6.769  -4.256  1.00  0.00              
ATOM    265  C   LEU A  15      34.562  -6.632  -2.836  1.00  0.00              
ATOM    266  O   LEU A  15      35.316  -6.479  -1.873  1.00  0.00              
ATOM    267  CB  LEU A  15      35.152  -5.407  -4.965  1.00  0.00              
ATOM    268  CG  LEU A  15      35.946  -5.337  -6.286  1.00  0.00              
ATOM    269  CD1 LEU A  15      35.751  -3.986  -6.987  1.00  0.00              
ATOM    270  CD2 LEU A  15      37.446  -5.610  -6.064  1.00  0.00              
ATOM    271  H   LEU A  15      33.718  -7.381  -5.754  1.00  0.00              
ATOM    272  HA  LEU A  15      36.134  -7.149  -4.180  1.00  0.00              
ATOM    273 1HB  LEU A  15      34.130  -5.104  -5.187  1.00  0.00              
ATOM    274 2HB  LEU A  15      35.588  -4.673  -4.287  1.00  0.00              
ATOM    275  HG  LEU A  15      35.561  -6.082  -6.982  1.00  0.00              
ATOM    276 1HD1 LEU A  15      36.324  -3.971  -7.914  1.00  0.00              
ATOM    277 2HD1 LEU A  15      34.694  -3.843  -7.213  1.00  0.00              
ATOM    278 3HD1 LEU A  15      36.095  -3.184  -6.335  1.00  0.00              
ATOM    279 1HD2 LEU A  15      37.972  -5.552  -7.018  1.00  0.00              
ATOM    280 2HD2 LEU A  15      37.854  -4.866  -5.379  1.00  0.00              
ATOM    281 3HD2 LEU A  15      37.576  -6.605  -5.638  1.00  0.00              
ATOM    282  N   SER A  16      33.239  -6.700  -2.707  1.00  0.00              
ATOM    283  CA  SER A  16      32.612  -6.727  -1.390  1.00  0.00              
ATOM    284  C   SER A  16      33.074  -7.916  -0.547  1.00  0.00              
ATOM    285  O   SER A  16      33.250  -7.792   0.668  1.00  0.00              
ATOM    286  CB  SER A  16      31.104  -6.766  -1.543  1.00  0.00              
ATOM    287  OG  SER A  16      30.625  -5.574  -2.102  1.00  0.00              
ATOM    288  H   SER A  16      32.656  -6.734  -3.531  1.00  0.00              
ATOM    289  HA  SER A  16      32.909  -5.828  -0.847  1.00  0.00              
ATOM    290 1HB  SER A  16      30.825  -7.607  -2.178  1.00  0.00              
ATOM    291 2HB  SER A  16      30.644  -6.925  -0.569  1.00  0.00              
ATOM    292  HG  SER A  16      30.795  -5.637  -3.045  1.00  0.00              
ATOM    293  N   GLN A  17      33.268  -9.068  -1.187  1.00  0.00              
ATOM    294  CA  GLN A  17      33.789 -10.239  -0.485  1.00  0.00              
ATOM    295  C   GLN A  17      35.176  -9.977   0.075  1.00  0.00              
ATOM    296  O   GLN A  17      35.607 -10.652   1.004  1.00  0.00              
ATOM    297  CB  GLN A  17      33.866 -11.463  -1.407  1.00  0.00              
ATOM    298  CG  GLN A  17      32.531 -12.046  -1.819  1.00  0.00              
ATOM    299  CD  GLN A  17      32.693 -13.277  -2.696  1.00  0.00              
ATOM    300  OE1 GLN A  17      33.476 -13.271  -3.649  1.00  0.00              
ATOM    301  NE2 GLN A  17      31.953 -14.337  -2.380  1.00  0.00              
ATOM    302  H   GLN A  17      33.054  -9.139  -2.172  1.00  0.00              
ATOM    303  HA  GLN A  17      33.116 -10.477   0.338  1.00  0.00              
ATOM    304 1HB  GLN A  17      34.402 -11.199  -2.319  1.00  0.00              
ATOM    305 2HB  GLN A  17      34.430 -12.255  -0.914  1.00  0.00              
ATOM    306 1HG  GLN A  17      31.978 -12.331  -0.924  1.00  0.00              
ATOM    307 2HG  GLN A  17      31.974 -11.294  -2.378  1.00  0.00              
ATOM    308 1HE2 GLN A  17      32.019 -15.175  -2.923  1.00  0.00              
ATOM    309 2HE2 GLN A  17      31.329 -14.297  -1.599  1.00  0.00              
ATOM    310  N   ARG A  18      35.888  -9.016  -0.509  1.00  0.00              
ATOM    311  CA  ARG A  18      37.230  -8.671  -0.039  1.00  0.00              
ATOM    312  C   ARG A  18      37.247  -7.433   0.848  1.00  0.00              
ATOM    313  O   ARG A  18      38.310  -6.933   1.184  1.00  0.00              
ATOM    314  CB  ARG A  18      38.157  -8.439  -1.223  1.00  0.00              
ATOM    315  CG  ARG A  18      38.299  -9.624  -2.165  1.00  0.00              
ATOM    316  CD  ARG A  18      38.994 -10.764  -1.514  1.00  0.00              
ATOM    317  NE  ARG A  18      40.376 -10.445  -1.193  1.00  0.00              
ATOM    318  CZ  ARG A  18      41.181 -11.211  -0.431  1.00  0.00              
ATOM    319  NH1 ARG A  18      40.728 -12.335   0.078  1.00  0.00              
ATOM    320  NH2 ARG A  18      42.425 -10.833  -0.196  1.00  0.00              
ATOM    321  H   ARG A  18      35.497  -8.514  -1.293  1.00  0.00              
ATOM    322  HA  ARG A  18      37.612  -9.501   0.555  1.00  0.00              
ATOM    323 1HB  ARG A  18      37.797  -7.594  -1.807  1.00  0.00              
ATOM    324 2HB  ARG A  18      39.153  -8.185  -0.860  1.00  0.00              
ATOM    325 1HG  ARG A  18      37.311  -9.959  -2.480  1.00  0.00              
ATOM    326 2HG  ARG A  18      38.877  -9.325  -3.041  1.00  0.00              
ATOM    327 1HD  ARG A  18      38.480 -11.023  -0.589  1.00  0.00              
ATOM    328 2HD  ARG A  18      38.990 -11.623  -2.184  1.00  0.00              
ATOM    329  HE  ARG A  18      40.759  -9.587  -1.567  1.00  0.00              
ATOM    330 1HH1 ARG A  18      39.777 -12.625  -0.101  1.00  0.00              
ATOM    331 2HH1 ARG A  18      41.331 -12.910   0.649  1.00  0.00              
ATOM    332 1HH2 ARG A  18      42.773  -9.968  -0.588  1.00  0.00              
ATOM    333 2HH2 ARG A  18      43.028 -11.407   0.374  1.00  0.00              
ATOM    334  N   GLY A  19      36.071  -6.934   1.209  1.00  0.00              
ATOM    335  CA  GLY A  19      35.980  -5.792   2.099  1.00  0.00              
ATOM    336  C   GLY A  19      36.066  -4.444   1.410  1.00  0.00              
ATOM    337  O   GLY A  19      36.434  -3.444   2.035  1.00  0.00              
ATOM    338  H   GLY A  19      35.222  -7.355   0.859  1.00  0.00              
ATOM    339 1HA  GLY A  19      35.036  -5.830   2.644  1.00  0.00              
ATOM    340 2HA  GLY A  19      36.779  -5.842   2.837  1.00  0.00              
ATOM    341  N   TYR A  20      35.721  -4.405   0.127  1.00  0.00              
ATOM    342  CA  TYR A  20      35.796  -3.162  -0.641  1.00  0.00              
ATOM    343  C   TYR A  20      34.414  -2.763  -1.126  1.00  0.00              
ATOM    344  O   TYR A  20      33.625  -3.613  -1.548  1.00  0.00              
ATOM    345  CB  TYR A  20      36.756  -3.308  -1.824  1.00  0.00              
ATOM    346  CG  TYR A  20      38.173  -3.649  -1.422  1.00  0.00              
ATOM    347  CD1 TYR A  20      38.695  -4.901  -1.714  1.00  0.00              
ATOM    348  CD2 TYR A  20      38.951  -2.711  -0.760  1.00  0.00              
ATOM    349  CE1 TYR A  20      39.990  -5.212  -1.347  1.00  0.00              
ATOM    350  CE2 TYR A  20      40.246  -3.022  -0.393  1.00  0.00              
ATOM    351  CZ  TYR A  20      40.765  -4.267  -0.684  1.00  0.00              
ATOM    352  OH  TYR A  20      42.055  -4.578  -0.318  1.00  0.00              
ATOM    353  H   TYR A  20      35.400  -5.246  -0.330  1.00  0.00              
ATOM    354  HA  TYR A  20      36.198  -2.381   0.005  1.00  0.00              
ATOM    355 1HB  TYR A  20      36.394  -4.090  -2.492  1.00  0.00              
ATOM    356 2HB  TYR A  20      36.778  -2.378  -2.391  1.00  0.00              
ATOM    357  HD1 TYR A  20      38.083  -5.638  -2.234  1.00  0.00              
ATOM    358  HD2 TYR A  20      38.541  -1.728  -0.529  1.00  0.00              
ATOM    359  HE1 TYR A  20      40.400  -6.195  -1.577  1.00  0.00              
ATOM    360  HE2 TYR A  20      40.857  -2.285   0.128  1.00  0.00              
ATOM    361  HH  TYR A  20      42.450  -3.825   0.128  1.00  0.00              
ATOM    362  N   GLU A  21      34.121  -1.471  -1.085  1.00  0.00              
ATOM    363  CA  GLU A  21      32.883  -0.968  -1.676  1.00  0.00              
ATOM    364  C   GLU A  21      33.192  -0.301  -3.009  1.00  0.00              
ATOM    365  O   GLU A  21      33.909   0.702  -3.067  1.00  0.00              
ATOM    366  CB  GLU A  21      32.191   0.022  -0.737  1.00  0.00              
ATOM    367  CG  GLU A  21      30.873   0.571  -1.264  1.00  0.00              
ATOM    368  CD  GLU A  21      30.215   1.528  -0.309  1.00  0.00              
ATOM    369  OE1 GLU A  21      30.753   1.746   0.750  1.00  0.00              
ATOM    370  OE2 GLU A  21      29.172   2.042  -0.639  1.00  0.00              
ATOM    371  H   GLU A  21      34.755  -0.820  -0.643  1.00  0.00              
ATOM    372  HA  GLU A  21      32.219  -1.813  -1.860  1.00  0.00              
ATOM    373 1HB  GLU A  21      31.993  -0.462   0.220  1.00  0.00              
ATOM    374 2HB  GLU A  21      32.853   0.866  -0.546  1.00  0.00              
ATOM    375 1HG  GLU A  21      31.056   1.086  -2.207  1.00  0.00              
ATOM    376 2HG  GLU A  21      30.197  -0.260  -1.461  1.00  0.00              
ATOM    377  N   TRP A  22      32.649  -0.859  -4.084  1.00  0.00              
ATOM    378  CA  TRP A  22      33.018  -0.421  -5.419  1.00  0.00              
ATOM    379  C   TRP A  22      32.143   0.693  -5.996  1.00  0.00              
ATOM    380  O   TRP A  22      30.923   0.680  -5.853  1.00  0.00              
ATOM    381  CB  TRP A  22      32.983  -1.620  -6.368  1.00  0.00              
ATOM    382  CG  TRP A  22      33.416  -1.291  -7.764  1.00  0.00              
ATOM    383  CD1 TRP A  22      34.577  -0.682  -8.135  1.00  0.00              
ATOM    384  CD2 TRP A  22      32.691  -1.553  -8.991  1.00  0.00              
ATOM    385  NE1 TRP A  22      34.625  -0.546  -9.501  1.00  0.00              
ATOM    386  CE2 TRP A  22      33.480  -1.075 -10.040  1.00  0.00              
ATOM    387  CE3 TRP A  22      31.456  -2.147  -9.277  1.00  0.00              
ATOM    388  CZ2 TRP A  22      33.076  -1.169 -11.363  1.00  0.00              
ATOM    389  CZ3 TRP A  22      31.051  -2.242 -10.603  1.00  0.00              
ATOM    390  CH2 TRP A  22      31.842  -1.766 -11.619  1.00  0.00              
ATOM    391  H   TRP A  22      31.971  -1.600  -3.980  1.00  0.00              
ATOM    392  HA  TRP A  22      34.021   0.003  -5.379  1.00  0.00              
ATOM    393 1HB  TRP A  22      33.632  -2.407  -5.984  1.00  0.00              
ATOM    394 2HB  TRP A  22      31.971  -2.022  -6.409  1.00  0.00              
ATOM    395  HD1 TRP A  22      35.354  -0.351  -7.448  1.00  0.00              
ATOM    396  HE1 TRP A  22      35.380  -0.125 -10.024  1.00  0.00              
ATOM    397  HE3 TRP A  22      30.826  -2.529  -8.474  1.00  0.00              
ATOM    398  HZ2 TRP A  22      33.690  -0.796 -12.184  1.00  0.00              
ATOM    399  HZ3 TRP A  22      30.088  -2.704 -10.817  1.00  0.00              
ATOM    400  HH2 TRP A  22      31.494  -1.856 -12.648  1.00  0.00              
ATOM    401  N   ASP A  23      32.781   1.651  -6.663  1.00  0.00              
ATOM    402  CA  ASP A  23      32.066   2.593  -7.523  1.00  0.00              
ATOM    403  C   ASP A  23      32.660   2.655  -8.925  1.00  0.00              
ATOM    404  O   ASP A  23      31.953   2.423  -9.910  1.00  0.00              
ATOM    405  CB  ASP A  23      32.076   3.992  -6.903  1.00  0.00              
ATOM    406  CG  ASP A  23      31.286   5.007  -7.718  1.00  0.00              
ATOM    407  OD1 ASP A  23      30.861   4.671  -8.798  1.00  0.00              
ATOM    408  OD2 ASP A  23      31.114   6.108  -7.252  1.00  0.00              
ATOM    409  H   ASP A  23      33.784   1.730  -6.573  1.00  0.00              
ATOM    410  HA  ASP A  23      31.040   2.244  -7.641  1.00  0.00              
ATOM    411 1HB  ASP A  23      31.656   3.948  -5.898  1.00  0.00              
ATOM    412 2HB  ASP A  23      33.105   4.342  -6.813  1.00  0.00              
ATOM    413  N   SER A  24      14.952 -11.026 -11.895  1.00  0.00              
ATOM    414  CA  SER A  24      16.224 -10.390 -12.235  1.00  0.00              
ATOM    415  C   SER A  24      17.254 -10.573 -11.129  1.00  0.00              
ATOM    416  O   SER A  24      18.453 -10.653 -11.398  1.00  0.00              
ATOM    417  CB  SER A  24      16.014  -8.911 -12.497  1.00  0.00              
ATOM    418  OG  SER A  24      15.617  -8.246 -11.329  1.00  0.00              
ATOM    419  H   SER A  24      14.550 -11.695 -12.536  1.00  0.00              
ATOM    420  HA  SER A  24      16.620 -10.865 -13.134  1.00  0.00              
ATOM    421 1HB  SER A  24      16.938  -8.473 -12.872  1.00  0.00              
ATOM    422 2HB  SER A  24      15.255  -8.782 -13.267  1.00  0.00              
ATOM    423  HG  SER A  24      16.291  -7.583 -11.160  1.00  0.00              
ATOM    424  N   GLU A  25      16.791 -10.632  -9.884  1.00  0.00              
ATOM    425  CA  GLU A  25      17.702 -10.795  -8.757  1.00  0.00              
ATOM    426  C   GLU A  25      18.231 -12.230  -8.668  1.00  0.00              
ATOM    427  O   GLU A  25      19.424 -12.461  -8.444  1.00  0.00              
ATOM    428  CB  GLU A  25      17.001 -10.416  -7.451  1.00  0.00              
ATOM    429  CG  GLU A  25      17.898 -10.450  -6.222  1.00  0.00              
ATOM    430  CD  GLU A  25      17.198  -9.993  -4.973  1.00  0.00              
ATOM    431  OE1 GLU A  25      16.046  -9.638  -5.056  1.00  0.00              
ATOM    432  OE2 GLU A  25      17.815  -9.999  -3.934  1.00  0.00              
ATOM    433  H   GLU A  25      15.799 -10.564  -9.708  1.00  0.00              
ATOM    434  HA  GLU A  25      18.559 -10.137  -8.907  1.00  0.00              
ATOM    435 1HB  GLU A  25      16.590  -9.410  -7.537  1.00  0.00              
ATOM    436 2HB  GLU A  25      16.167 -11.096  -7.275  1.00  0.00              
ATOM    437 1HG  GLU A  25      18.254 -11.469  -6.073  1.00  0.00              
ATOM    438 2HG  GLU A  25      18.765  -9.815  -6.401  1.00  0.00              
ATOM    439  N   VAL A  26      17.336 -13.196  -8.844  1.00  0.00              
ATOM    440  CA  VAL A  26      17.724 -14.594  -8.799  1.00  0.00              
ATOM    441  C   VAL A  26      18.748 -14.914  -9.898  1.00  0.00              
ATOM    442  O   VAL A  26      19.551 -15.828  -9.752  1.00  0.00              
ATOM    443  CB  VAL A  26      16.484 -15.493  -8.966  1.00  0.00              
ATOM    444  CG1 VAL A  26      15.962 -15.420 -10.393  1.00  0.00              
ATOM    445  CG2 VAL A  26      16.829 -16.926  -8.590  1.00  0.00              
ATOM    446  H   VAL A  26      16.369 -12.959  -9.012  1.00  0.00              
ATOM    447  HA  VAL A  26      18.235 -14.781  -7.854  1.00  0.00              
ATOM    448  HB  VAL A  26      15.690 -15.127  -8.314  1.00  0.00              
ATOM    449 1HG1 VAL A  26      15.085 -16.061 -10.493  1.00  0.00              
ATOM    450 2HG1 VAL A  26      15.687 -14.392 -10.628  1.00  0.00              
ATOM    451 3HG1 VAL A  26      16.737 -15.756 -11.082  1.00  0.00              
ATOM    452 1HG2 VAL A  26      15.948 -17.556  -8.710  1.00  0.00              
ATOM    453 2HG2 VAL A  26      17.626 -17.290  -9.238  1.00  0.00              
ATOM    454 3HG2 VAL A  26      17.160 -16.961  -7.552  1.00  0.00              
ATOM    455  N   VAL A  27      18.730 -14.153 -10.986  1.00  0.00              
ATOM    456  CA  VAL A  27      19.772 -14.282 -12.002  1.00  0.00              
ATOM    457  C   VAL A  27      21.148 -13.885 -11.448  1.00  0.00              
ATOM    458  O   VAL A  27      22.131 -14.599 -11.640  1.00  0.00              
ATOM    459  CB  VAL A  27      19.452 -13.452 -13.254  1.00  0.00              
ATOM    460  CG1 VAL A  27      20.649 -13.421 -14.210  1.00  0.00              
ATOM    461  CG2 VAL A  27      18.219 -14.012 -13.951  1.00  0.00              
ATOM    462  H   VAL A  27      17.993 -13.475 -11.121  1.00  0.00              
ATOM    463  HA  VAL A  27      19.837 -15.330 -12.299  1.00  0.00              
ATOM    464  HB  VAL A  27      19.264 -12.420 -12.956  1.00  0.00              
ATOM    465 1HG1 VAL A  27      20.397 -12.827 -15.089  1.00  0.00              
ATOM    466 2HG1 VAL A  27      21.507 -12.977 -13.706  1.00  0.00              
ATOM    467 3HG1 VAL A  27      20.894 -14.437 -14.519  1.00  0.00              
ATOM    468 1HG2 VAL A  27      18.000 -13.416 -14.837  1.00  0.00              
ATOM    469 2HG2 VAL A  27      18.404 -15.045 -14.245  1.00  0.00              
ATOM    470 3HG2 VAL A  27      17.368 -13.976 -13.271  1.00  0.00              
ATOM    471  N   HIS A  28      21.214 -12.757 -10.745  1.00  0.00              
ATOM    472  CA  HIS A  28      22.474 -12.318 -10.144  1.00  0.00              
ATOM    473  C   HIS A  28      22.889 -13.243  -9.009  1.00  0.00              
ATOM    474  O   HIS A  28      24.069 -13.590  -8.872  1.00  0.00              
ATOM    475  CB  HIS A  28      22.358 -10.883  -9.621  1.00  0.00              
ATOM    476  CG  HIS A  28      22.236  -9.856 -10.704  1.00  0.00              
ATOM    477  ND1 HIS A  28      21.755  -8.585 -10.473  1.00  0.00              
ATOM    478  CD2 HIS A  28      22.531  -9.913 -12.024  1.00  0.00              
ATOM    479  CE1 HIS A  28      21.761  -7.903 -11.605  1.00  0.00              
ATOM    480  NE2 HIS A  28      22.227  -8.687 -12.561  1.00  0.00              
ATOM    481  H   HIS A  28      20.387 -12.192 -10.620  1.00  0.00              
ATOM    482  HA  HIS A  28      23.263 -12.341 -10.895  1.00  0.00              
ATOM    483 1HB  HIS A  28      21.484 -10.801  -8.973  1.00  0.00              
ATOM    484 2HB  HIS A  28      23.234 -10.642  -9.020  1.00  0.00              
ATOM    485  HD1 HIS A  28      21.517  -8.195  -9.583  1.00  0.00              
ATOM    486  HD2 HIS A  28      22.932 -10.703 -12.660  1.00  0.00              
ATOM    487  HE1 HIS A  28      21.417  -6.869 -11.633  1.00  0.00              
ATOM    488  N   LEU A  29      21.922 -13.632  -8.183  1.00  0.00              
ATOM    489  CA  LEU A  29      22.229 -14.433  -7.008  1.00  0.00              
ATOM    490  C   LEU A  29      22.695 -15.825  -7.402  1.00  0.00              
ATOM    491  O   LEU A  29      23.613 -16.363  -6.794  1.00  0.00              
ATOM    492  CB  LEU A  29      20.997 -14.538  -6.100  1.00  0.00              
ATOM    493  CG  LEU A  29      20.578 -13.241  -5.396  1.00  0.00              
ATOM    494  CD1 LEU A  29      19.298 -13.481  -4.607  1.00  0.00              
ATOM    495  CD2 LEU A  29      21.702 -12.773  -4.484  1.00  0.00              
ATOM    496  H   LEU A  29      20.963 -13.372  -8.365  1.00  0.00              
ATOM    497  HA  LEU A  29      23.040 -13.952  -6.463  1.00  0.00              
ATOM    498 1HB  LEU A  29      20.153 -14.877  -6.698  1.00  0.00              
ATOM    499 2HB  LEU A  29      21.194 -15.284  -5.331  1.00  0.00              
ATOM    500  HG  LEU A  29      20.371 -12.472  -6.141  1.00  0.00              
ATOM    501 1HD1 LEU A  29      19.000 -12.560  -4.107  1.00  0.00              
ATOM    502 2HD1 LEU A  29      18.506 -13.797  -5.287  1.00  0.00              
ATOM    503 3HD1 LEU A  29      19.470 -14.259  -3.863  1.00  0.00              
ATOM    504 1HD2 LEU A  29      21.405 -11.850  -3.984  1.00  0.00              
ATOM    505 2HD2 LEU A  29      21.909 -13.540  -3.737  1.00  0.00              
ATOM    506 3HD2 LEU A  29      22.600 -12.591  -5.076  1.00  0.00              
ATOM    507  N   THR A  30      22.053 -16.404  -8.412  1.00  0.00              
ATOM    508  CA  THR A  30      22.426 -17.737  -8.877  1.00  0.00              
ATOM    509  C   THR A  30      23.833 -17.697  -9.456  1.00  0.00              
ATOM    510  O   THR A  30      24.644 -18.583  -9.204  1.00  0.00              
ATOM    511  CB  THR A  30      21.437 -18.268  -9.931  1.00  0.00              
ATOM    512  OG1 THR A  30      20.123 -18.343  -9.362  1.00  0.00              
ATOM    513  CG2 THR A  30      21.858 -19.648 -10.410  1.00  0.00              
ATOM    514  H   THR A  30      21.295 -15.918  -8.869  1.00  0.00              
ATOM    515  HA  THR A  30      22.408 -18.417  -8.026  1.00  0.00              
ATOM    516  HB  THR A  30      21.411 -17.586 -10.781  1.00  0.00              
ATOM    517  HG1 THR A  30      19.725 -17.470  -9.360  1.00  0.00              
ATOM    518 1HG2 THR A  30      21.148 -20.007 -11.155  1.00  0.00              
ATOM    519 2HG2 THR A  30      22.852 -19.592 -10.854  1.00  0.00              
ATOM    520 3HG2 THR A  30      21.877 -20.336  -9.566  1.00  0.00              
ATOM    521  N   LEU A  31      24.129 -16.657 -10.228  1.00  0.00              
ATOM    522  CA  LEU A  31      25.463 -16.512 -10.805  1.00  0.00              
ATOM    523  C   LEU A  31      26.515 -16.386  -9.702  1.00  0.00              
ATOM    524  O   LEU A  31      27.560 -17.039  -9.758  1.00  0.00              
ATOM    525  CB  LEU A  31      25.517 -15.282 -11.722  1.00  0.00              
ATOM    526  CG  LEU A  31      26.869 -15.014 -12.395  1.00  0.00              
ATOM    527  CD1 LEU A  31      27.247 -16.203 -13.267  1.00  0.00              
ATOM    528  CD2 LEU A  31      26.780 -13.738 -13.219  1.00  0.00              
ATOM    529  H   LEU A  31      23.430 -15.955 -10.423  1.00  0.00              
ATOM    530  HA  LEU A  31      25.700 -17.418 -11.361  1.00  0.00              
ATOM    531 1HB  LEU A  31      24.773 -15.402 -12.508  1.00  0.00              
ATOM    532 2HB  LEU A  31      25.257 -14.401 -11.136  1.00  0.00              
ATOM    533  HG  LEU A  31      27.639 -14.900 -11.633  1.00  0.00              
ATOM    534 1HD1 LEU A  31      28.208 -16.012 -13.746  1.00  0.00              
ATOM    535 2HD1 LEU A  31      27.322 -17.098 -12.649  1.00  0.00              
ATOM    536 3HD1 LEU A  31      26.485 -16.352 -14.031  1.00  0.00              
ATOM    537 1HD2 LEU A  31      27.741 -13.546 -13.698  1.00  0.00              
ATOM    538 2HD2 LEU A  31      26.011 -13.850 -13.983  1.00  0.00              
ATOM    539 3HD2 LEU A  31      26.526 -12.901 -12.569  1.00  0.00              
ATOM    540  N   ARG A  32      26.222 -15.559  -8.699  1.00  0.00              
ATOM    541  CA  ARG A  32      27.099 -15.358  -7.539  1.00  0.00              
ATOM    542  C   ARG A  32      27.379 -16.650  -6.796  1.00  0.00              
ATOM    543  O   ARG A  32      28.503 -16.911  -6.358  1.00  0.00              
ATOM    544  CB  ARG A  32      26.483 -14.359  -6.571  1.00  0.00              
ATOM    545  CG  ARG A  32      26.513 -12.912  -7.039  1.00  0.00              
ATOM    546  CD  ARG A  32      25.730 -12.027  -6.140  1.00  0.00              
ATOM    547  NE  ARG A  32      25.802 -10.635  -6.552  1.00  0.00              
ATOM    548  CZ  ARG A  32      25.083  -9.637  -6.003  1.00  0.00              
ATOM    549  NH1 ARG A  32      24.244  -9.892  -5.023  1.00  0.00              
ATOM    550  NH2 ARG A  32      25.220  -8.400  -6.449  1.00  0.00              
ATOM    551  H   ARG A  32      25.351 -15.051  -8.751  1.00  0.00              
ATOM    552  HA  ARG A  32      28.001 -14.843  -7.873  1.00  0.00              
ATOM    553 1HB  ARG A  32      25.443 -14.624  -6.388  1.00  0.00              
ATOM    554 2HB  ARG A  32      27.006 -14.407  -5.616  1.00  0.00              
ATOM    555 1HG  ARG A  32      27.544 -12.557  -7.057  1.00  0.00              
ATOM    556 2HG  ARG A  32      26.089 -12.845  -8.042  1.00  0.00              
ATOM    557 1HD  ARG A  32      24.684 -12.332  -6.150  1.00  0.00              
ATOM    558 2HD  ARG A  32      26.120 -12.103  -5.125  1.00  0.00              
ATOM    559  HE  ARG A  32      26.437 -10.399  -7.303  1.00  0.00              
ATOM    560 1HH1 ARG A  32      24.139 -10.837  -4.682  1.00  0.00              
ATOM    561 2HH1 ARG A  32      23.705  -9.144  -4.612  1.00  0.00              
ATOM    562 1HH2 ARG A  32      25.865  -8.204  -7.202  1.00  0.00              
ATOM    563 2HH2 ARG A  32      24.681  -7.653  -6.038  1.00  0.00              
ATOM    564  N   GLN A  33      26.314 -17.415  -6.569  1.00  0.00              
ATOM    565  CA  GLN A  33      26.468 -18.686  -5.877  1.00  0.00              
ATOM    566  C   GLN A  33      27.261 -19.670  -6.727  1.00  0.00              
ATOM    567  O   GLN A  33      28.107 -20.389  -6.201  1.00  0.00              
ATOM    568  CB  GLN A  33      25.100 -19.276  -5.526  1.00  0.00              
ATOM    569  CG  GLN A  33      25.165 -20.541  -4.687  1.00  0.00              
ATOM    570  CD  GLN A  33      25.755 -20.293  -3.311  1.00  0.00              
ATOM    571  OE1 GLN A  33      25.327 -19.387  -2.591  1.00  0.00              
ATOM    572  NE2 GLN A  33      26.743 -21.099  -2.938  1.00  0.00              
ATOM    573  H   GLN A  33      25.394 -17.128  -6.871  1.00  0.00              
ATOM    574  HA  GLN A  33      27.055 -18.519  -4.975  1.00  0.00              
ATOM    575 1HB  GLN A  33      24.515 -18.538  -4.977  1.00  0.00              
ATOM    576 2HB  GLN A  33      24.557 -19.508  -6.442  1.00  0.00              
ATOM    577 1HG  GLN A  33      24.156 -20.933  -4.560  1.00  0.00              
ATOM    578 2HG  GLN A  33      25.788 -21.273  -5.199  1.00  0.00              
ATOM    579 1HE2 GLN A  33      27.171 -20.983  -2.041  1.00  0.00              
ATOM    580 2HE2 GLN A  33      27.059 -21.821  -3.553  1.00  0.00              
ATOM    581  N   ALA A  34      27.014 -19.685  -8.033  1.00  0.00              
ATOM    582  CA  ALA A  34      27.743 -20.589  -8.912  1.00  0.00              
ATOM    583  C   ALA A  34      29.234 -20.255  -8.882  1.00  0.00              
ATOM    584  O   ALA A  34      30.072 -21.148  -8.882  1.00  0.00              
ATOM    585  CB  ALA A  34      27.199 -20.526 -10.343  1.00  0.00              
ATOM    586  H   ALA A  34      26.318 -19.069  -8.429  1.00  0.00              
ATOM    587  HA  ALA A  34      27.614 -21.604  -8.537  1.00  0.00              
ATOM    588 1HB  ALA A  34      27.762 -21.211 -10.977  1.00  0.00              
ATOM    589 2HB  ALA A  34      26.147 -20.811 -10.345  1.00  0.00              
ATOM    590 3HB  ALA A  34      27.300 -19.512 -10.726  1.00  0.00              
ATOM    591  N   GLY A  35      29.560 -18.967  -8.860  1.00  0.00              
ATOM    592  CA  GLY A  35      30.949 -18.544  -8.781  1.00  0.00              
ATOM    593  C   GLY A  35      31.600 -18.946  -7.468  1.00  0.00              
ATOM    594  O   GLY A  35      32.733 -19.420  -7.446  1.00  0.00              
ATOM    595  H   GLY A  35      28.834 -18.266  -8.899  1.00  0.00              
ATOM    596 1HA  GLY A  35      31.511 -18.981  -9.607  1.00  0.00              
ATOM    597 2HA  GLY A  35      31.006 -17.462  -8.891  1.00  0.00              
ATOM    598  N   ASP A  36      30.883 -18.751  -6.365  1.00  0.00              
ATOM    599  CA  ASP A  36      31.381 -19.163  -5.053  1.00  0.00              
ATOM    600  C   ASP A  36      31.588 -20.680  -5.028  1.00  0.00              
ATOM    601  O   ASP A  36      32.584 -21.169  -4.505  1.00  0.00              
ATOM    602  CB  ASP A  36      30.411 -18.747  -3.946  1.00  0.00              
ATOM    603  CG  ASP A  36      30.450 -17.253  -3.654  1.00  0.00              
ATOM    604  OD1 ASP A  36      31.431 -16.629  -3.982  1.00  0.00              
ATOM    605  OD2 ASP A  36      29.498 -16.750  -3.106  1.00  0.00              
ATOM    606  H   ASP A  36      29.976 -18.311  -6.430  1.00  0.00              
ATOM    607  HA  ASP A  36      32.333 -18.663  -4.872  1.00  0.00              
ATOM    608 1HB  ASP A  36      29.394 -19.020  -4.231  1.00  0.00              
ATOM    609 2HB  ASP A  36      30.650 -19.288  -3.030  1.00  0.00              
ATOM    610  N   ASP A  37      30.643 -21.417  -5.605  1.00  0.00              
ATOM    611  CA  ASP A  37      30.760 -22.873  -5.700  1.00  0.00              
ATOM    612  C   ASP A  37      31.954 -23.284  -6.558  1.00  0.00              
ATOM    613  O   ASP A  37      32.679 -24.225  -6.220  1.00  0.00              
ATOM    614  CB  ASP A  37      29.479 -23.477  -6.281  1.00  0.00              
ATOM    615  CG  ASP A  37      28.306 -23.420  -5.312  1.00  0.00              
ATOM    616  OD1 ASP A  37      28.536 -23.243  -4.140  1.00  0.00              
ATOM    617  OD2 ASP A  37      27.190 -23.556  -5.754  1.00  0.00              
ATOM    618  H   ASP A  37      29.826 -20.963  -5.987  1.00  0.00              
ATOM    619  HA  ASP A  37      30.934 -23.272  -4.700  1.00  0.00              
ATOM    620 1HB  ASP A  37      29.206 -22.943  -7.192  1.00  0.00              
ATOM    621 2HB  ASP A  37      29.658 -24.518  -6.552  1.00  0.00              
ATOM    622  N   PHE A  38      32.151 -22.578  -7.668  1.00  0.00              
ATOM    623  CA  PHE A  38      33.276 -22.855  -8.564  1.00  0.00              
ATOM    624  C   PHE A  38      34.632 -22.667  -7.886  1.00  0.00              
ATOM    625  O   PHE A  38      35.495 -23.542  -7.955  1.00  0.00              
ATOM    626  CB  PHE A  38      33.198 -21.952  -9.797  1.00  0.00              
ATOM    627  CG  PHE A  38      34.303 -22.183 -10.788  1.00  0.00              
ATOM    628  CD1 PHE A  38      34.169 -23.134 -11.789  1.00  0.00              
ATOM    629  CD2 PHE A  38      35.479 -21.452 -10.721  1.00  0.00              
ATOM    630  CE1 PHE A  38      35.185 -23.348 -12.701  1.00  0.00              
ATOM    631  CE2 PHE A  38      36.496 -21.663 -11.632  1.00  0.00              
ATOM    632  CZ  PHE A  38      36.348 -22.612 -12.623  1.00  0.00              
ATOM    633  H   PHE A  38      31.510 -21.832  -7.899  1.00  0.00              
ATOM    634  HA  PHE A  38      33.214 -23.896  -8.885  1.00  0.00              
ATOM    635 1HB  PHE A  38      32.248 -22.110 -10.304  1.00  0.00              
ATOM    636 2HB  PHE A  38      33.234 -20.909  -9.486  1.00  0.00              
ATOM    637  HD1 PHE A  38      33.248 -23.715 -11.851  1.00  0.00              
ATOM    638  HD2 PHE A  38      35.596 -20.702  -9.938  1.00  0.00              
ATOM    639  HE1 PHE A  38      35.066 -24.098 -13.482  1.00  0.00              
ATOM    640  HE2 PHE A  38      37.415 -21.080 -11.569  1.00  0.00              
ATOM    641  HZ  PHE A  38      37.150 -22.781 -13.341  1.00  0.00              
ATOM    642  N   SER A  39      34.823 -21.519  -7.239  1.00  0.00              
ATOM    643  CA  SER A  39      36.109 -21.210  -6.614  1.00  0.00              
ATOM    644  C   SER A  39      36.317 -22.054  -5.368  1.00  0.00              
ATOM    645  O   SER A  39      37.440 -22.354  -4.990  1.00  0.00              
ATOM    646  CB  SER A  39      36.183 -19.738  -6.257  1.00  0.00              
ATOM    647  OG  SER A  39      35.277 -19.423  -5.236  1.00  0.00              
ATOM    648  H   SER A  39      34.071 -20.848  -7.175  1.00  0.00              
ATOM    649  HA  SER A  39      36.903 -21.447  -7.323  1.00  0.00              
ATOM    650 1HB  SER A  39      37.195 -19.492  -5.938  1.00  0.00              
ATOM    651 2HB  SER A  39      35.963 -19.139  -7.140  1.00  0.00              
ATOM    652  HG  SER A  39      34.406 -19.635  -5.580  1.00  0.00              
ATOM    653  N   ARG A  40      35.216 -22.428  -4.737  1.00  0.00              
ATOM    654  CA  ARG A  40      35.241 -23.291  -3.571  1.00  0.00              
ATOM    655  C   ARG A  40      35.697 -24.694  -3.965  1.00  0.00              
ATOM    656  O   ARG A  40      36.558 -25.288  -3.307  1.00  0.00              
ATOM    657  CB  ARG A  40      33.866 -23.359  -2.922  1.00  0.00              
ATOM    658  CG  ARG A  40      33.772 -24.281  -1.717  1.00  0.00              
ATOM    659  CD  ARG A  40      32.501 -24.087  -0.974  1.00  0.00              
ATOM    660  NE  ARG A  40      31.339 -24.301  -1.822  1.00  0.00              
ATOM    661  CZ  ARG A  40      30.842 -25.511  -2.148  1.00  0.00              
ATOM    662  NH1 ARG A  40      31.415 -26.602  -1.691  1.00  0.00              
ATOM    663  NH2 ARG A  40      29.779 -25.600  -2.928  1.00  0.00              
ATOM    664  H   ARG A  40      34.327 -22.097  -5.085  1.00  0.00              
ATOM    665  HA  ARG A  40      35.940 -22.873  -2.846  1.00  0.00              
ATOM    666 1HB  ARG A  40      33.566 -22.363  -2.599  1.00  0.00              
ATOM    667 2HB  ARG A  40      33.134 -23.699  -3.655  1.00  0.00              
ATOM    668 1HG  ARG A  40      33.822 -25.319  -2.048  1.00  0.00              
ATOM    669 2HG  ARG A  40      34.601 -24.077  -1.037  1.00  0.00              
ATOM    670 1HD  ARG A  40      32.452 -24.793  -0.145  1.00  0.00              
ATOM    671 2HD  ARG A  40      32.457 -23.070  -0.587  1.00  0.00              
ATOM    672  HE  ARG A  40      30.872 -23.485  -2.194  1.00  0.00              
ATOM    673 1HH1 ARG A  40      32.228 -26.534  -1.094  1.00  0.00              
ATOM    674 2HH1 ARG A  40      31.043 -27.508  -1.935  1.00  0.00              
ATOM    675 1HH2 ARG A  40      29.339 -24.761  -3.280  1.00  0.00              
ATOM    676 2HH2 ARG A  40      29.407 -26.505  -3.172  1.00  0.00              
ATOM    677  N   ARG A  41      35.130 -25.216  -5.049  1.00  0.00              
ATOM    678  CA  ARG A  41      35.549 -26.512  -5.580  1.00  0.00              
ATOM    679  C   ARG A  41      36.979 -26.460  -6.101  1.00  0.00              
ATOM    680  O   ARG A  41      37.846 -27.191  -5.625  1.00  0.00              
ATOM    681  CB  ARG A  41      34.622 -26.957  -6.701  1.00  0.00              
ATOM    682  CG  ARG A  41      34.817 -28.394  -7.160  1.00  0.00              
ATOM    683  CD  ARG A  41      33.890 -28.748  -8.265  1.00  0.00              
ATOM    684  NE  ARG A  41      32.502 -28.495  -7.912  1.00  0.00              
ATOM    685  CZ  ARG A  41      31.747 -29.308  -7.148  1.00  0.00              
ATOM    686  NH1 ARG A  41      32.258 -30.419  -6.667  1.00  0.00              
ATOM    687  NH2 ARG A  41      30.492 -28.988  -6.883  1.00  0.00              
ATOM    688  H   ARG A  41      34.393 -24.708  -5.517  1.00  0.00              
ATOM    689  HA  ARG A  41      35.520 -27.243  -4.771  1.00  0.00              
ATOM    690 1HB  ARG A  41      33.586 -26.851  -6.380  1.00  0.00              
ATOM    691 2HB  ARG A  41      34.763 -26.312  -7.568  1.00  0.00              
ATOM    692 1HG  ARG A  41      35.839 -28.527  -7.514  1.00  0.00              
ATOM    693 2HG  ARG A  41      34.630 -29.071  -6.326  1.00  0.00              
ATOM    694 1HD  ARG A  41      34.131 -28.154  -9.146  1.00  0.00              
ATOM    695 2HD  ARG A  41      33.994 -29.806  -8.502  1.00  0.00              
ATOM    696  HE  ARG A  41      32.074 -27.649  -8.264  1.00  0.00              
ATOM    697 1HH1 ARG A  41      33.217 -30.664  -6.869  1.00  0.00              
ATOM    698 2HH1 ARG A  41      31.691 -31.029  -6.094  1.00  0.00              
ATOM    699 1HH2 ARG A  41      30.099 -28.133  -7.253  1.00  0.00              
ATOM    700 2HH2 ARG A  41      29.926 -29.597  -6.311  1.00  0.00              
ATOM    701  N   TYR A  42      37.224 -25.596  -7.081  1.00  0.00              
ATOM    702  CA  TYR A  42      38.539 -25.506  -7.706  1.00  0.00              
ATOM    703  C   TYR A  42      39.376 -24.443  -6.986  1.00  0.00              
ATOM    704  O   TYR A  42      39.743 -23.406  -7.552  1.00  0.00              
ATOM    705  CB  TYR A  42      38.411 -25.183  -9.196  1.00  0.00              
ATOM    706  CG  TYR A  42      37.564 -26.172  -9.966  1.00  0.00              
ATOM    707  CD1 TYR A  42      36.269 -25.836 -10.333  1.00  0.00              
ATOM    708  CD2 TYR A  42      38.081 -27.413 -10.304  1.00  0.00              
ATOM    709  CE1 TYR A  42      35.494 -26.740 -11.036  1.00  0.00              
ATOM    710  CE2 TYR A  42      37.307 -28.316 -11.006  1.00  0.00              
ATOM    711  CZ  TYR A  42      36.019 -27.983 -11.372  1.00  0.00              
ATOM    712  OH  TYR A  42      35.248 -28.882 -12.071  1.00  0.00              
ATOM    713  H   TYR A  42      36.485 -24.987  -7.401  1.00  0.00              
ATOM    714  HA  TYR A  42      39.059 -26.452  -7.554  1.00  0.00              
ATOM    715 1HB  TYR A  42      37.973 -24.191  -9.318  1.00  0.00              
ATOM    716 2HB  TYR A  42      39.402 -25.160  -9.649  1.00  0.00              
ATOM    717  HD1 TYR A  42      35.862 -24.860 -10.068  1.00  0.00              
ATOM    718  HD2 TYR A  42      39.098 -27.677 -10.014  1.00  0.00              
ATOM    719  HE1 TYR A  42      34.477 -26.476 -11.324  1.00  0.00              
ATOM    720  HE2 TYR A  42      37.713 -29.292 -11.271  1.00  0.00              
ATOM    721  HH  TYR A  42      34.389 -28.493 -12.253  1.00  0.00              
ATOM    722  N   ARG A  43      39.675 -24.741  -5.724  1.00  0.00              
ATOM    723  CA  ARG A  43      40.329 -23.804  -4.815  1.00  0.00              
ATOM    724  C   ARG A  43      41.714 -23.369  -5.284  1.00  0.00              
ATOM    725  O   ARG A  43      42.001 -22.170  -5.367  1.00  0.00              
ATOM    726  CB  ARG A  43      40.453 -24.425  -3.431  1.00  0.00              
ATOM    727  CG  ARG A  43      41.115 -23.537  -2.389  1.00  0.00              
ATOM    728  CD  ARG A  43      41.109 -24.170  -1.045  1.00  0.00              
ATOM    729  NE  ARG A  43      41.779 -23.343  -0.054  1.00  0.00              
ATOM    730  CZ  ARG A  43      41.945 -23.683   1.239  1.00  0.00              
ATOM    731  NH1 ARG A  43      41.486 -24.833   1.681  1.00  0.00              
ATOM    732  NH2 ARG A  43      42.570 -22.860   2.064  1.00  0.00              
ATOM    733  H   ARG A  43      39.432 -25.662  -5.390  1.00  0.00              
ATOM    734  HA  ARG A  43      39.731 -22.894  -4.766  1.00  0.00              
ATOM    735 1HB  ARG A  43      39.463 -24.686  -3.060  1.00  0.00              
ATOM    736 2HB  ARG A  43      41.032 -25.346  -3.496  1.00  0.00              
ATOM    737 1HG  ARG A  43      42.150 -23.349  -2.675  1.00  0.00              
ATOM    738 2HG  ARG A  43      40.578 -22.589  -2.324  1.00  0.00              
ATOM    739 1HD  ARG A  43      40.081 -24.325  -0.721  1.00  0.00              
ATOM    740 2HD  ARG A  43      41.623 -25.129  -1.093  1.00  0.00              
ATOM    741  HE  ARG A  43      42.146 -22.451  -0.356  1.00  0.00              
ATOM    742 1HH1 ARG A  43      41.009 -25.462   1.051  1.00  0.00              
ATOM    743 2HH1 ARG A  43      41.611 -25.087   2.650  1.00  0.00              
ATOM    744 1HH2 ARG A  43      42.923 -21.976   1.724  1.00  0.00              
ATOM    745 2HH2 ARG A  43      42.695 -23.115   3.032  1.00  0.00              
ATOM    746  N   ARG A  44      42.572 -24.336  -5.587  1.00  0.00              
ATOM    747  CA  ARG A  44      43.938 -24.022  -5.985  1.00  0.00              
ATOM    748  C   ARG A  44      43.988 -23.426  -7.396  1.00  0.00              
ATOM    749  O   ARG A  44      44.772 -22.515  -7.655  1.00  0.00              
ATOM    750  CB  ARG A  44      44.805 -25.272  -5.931  1.00  0.00              
ATOM    751  CG  ARG A  44      45.070 -25.806  -4.533  1.00  0.00              
ATOM    752  CD  ARG A  44      46.000 -26.964  -4.555  1.00  0.00              
ATOM    753  NE  ARG A  44      46.064 -27.634  -3.266  1.00  0.00              
ATOM    754  CZ  ARG A  44      46.879 -27.272  -2.256  1.00  0.00              
ATOM    755  NH1 ARG A  44      47.691 -26.248  -2.400  1.00  0.00              
ATOM    756  NH2 ARG A  44      46.862 -27.946  -1.119  1.00  0.00              
ATOM    757  H   ARG A  44      42.282 -25.302  -5.544  1.00  0.00              
ATOM    758  HA  ARG A  44      44.326 -23.255  -5.314  1.00  0.00              
ATOM    759 1HB  ARG A  44      44.331 -26.068  -6.504  1.00  0.00              
ATOM    760 2HB  ARG A  44      45.770 -25.065  -6.394  1.00  0.00              
ATOM    761 1HG  ARG A  44      45.516 -25.021  -3.922  1.00  0.00              
ATOM    762 2HG  ARG A  44      44.131 -26.129  -4.082  1.00  0.00              
ATOM    763 1HD  ARG A  44      45.663 -27.687  -5.298  1.00  0.00              
ATOM    764 2HD  ARG A  44      47.002 -26.622  -4.811  1.00  0.00              
ATOM    765  HE  ARG A  44      45.454 -28.426  -3.117  1.00  0.00              
ATOM    766 1HH1 ARG A  44      47.704 -25.733  -3.269  1.00  0.00              
ATOM    767 2HH1 ARG A  44      48.301 -25.977  -1.643  1.00  0.00              
ATOM    768 1HH2 ARG A  44      46.237 -28.734  -1.008  1.00  0.00              
ATOM    769 2HH2 ARG A  44      47.472 -27.676  -0.363  1.00  0.00              
ATOM    770  N   ASP A  45      43.163 -23.937  -8.308  1.00  0.00              
ATOM    771  CA  ASP A  45      43.102 -23.372  -9.652  1.00  0.00              
ATOM    772  C   ASP A  45      42.695 -21.897  -9.590  1.00  0.00              
ATOM    773  O   ASP A  45      43.226 -21.072 -10.329  1.00  0.00              
ATOM    774  CB  ASP A  45      42.114 -24.152 -10.522  1.00  0.00              
ATOM    775  CG  ASP A  45      42.639 -25.523 -10.931  1.00  0.00              
ATOM    776  OD1 ASP A  45      43.809 -25.767 -10.751  1.00  0.00              
ATOM    777  OD2 ASP A  45      41.865 -26.311 -11.420  1.00  0.00              
ATOM    778  H   ASP A  45      42.570 -24.721  -8.077  1.00  0.00              
ATOM    779  HA  ASP A  45      44.100 -23.413 -10.090  1.00  0.00              
ATOM    780 1HB  ASP A  45      41.178 -24.286  -9.980  1.00  0.00              
ATOM    781 2HB  ASP A  45      41.892 -23.581 -11.423  1.00  0.00              
ATOM    782  N   PHE A  46      41.759 -21.573  -8.703  1.00  0.00              
ATOM    783  CA  PHE A  46      41.396 -20.183  -8.439  1.00  0.00              
ATOM    784  C   PHE A  46      42.596 -19.386  -7.919  1.00  0.00              
ATOM    785  O   PHE A  46      42.917 -18.318  -8.446  1.00  0.00              
ATOM    786  CB  PHE A  46      40.253 -20.115  -7.425  1.00  0.00              
ATOM    787  CG  PHE A  46      39.838 -18.715  -7.073  1.00  0.00              
ATOM    788  CD1 PHE A  46      38.966 -18.009  -7.889  1.00  0.00              
ATOM    789  CD2 PHE A  46      40.318 -18.101  -5.926  1.00  0.00              
ATOM    790  CE1 PHE A  46      38.584 -16.720  -7.566  1.00  0.00              
ATOM    791  CE2 PHE A  46      39.937 -16.814  -5.600  1.00  0.00              
ATOM    792  CZ  PHE A  46      39.069 -16.123  -6.421  1.00  0.00              
ATOM    793  H   PHE A  46      41.286 -22.309  -8.198  1.00  0.00              
ATOM    794  HA  PHE A  46      41.077 -19.725  -9.376  1.00  0.00              
ATOM    795 1HB  PHE A  46      39.383 -20.638  -7.823  1.00  0.00              
ATOM    796 2HB  PHE A  46      40.548 -20.623  -6.509  1.00  0.00              
ATOM    797  HD1 PHE A  46      38.582 -18.481  -8.793  1.00  0.00              
ATOM    798  HD2 PHE A  46      41.004 -18.647  -5.278  1.00  0.00              
ATOM    799  HE1 PHE A  46      37.899 -16.176  -8.216  1.00  0.00              
ATOM    800  HE2 PHE A  46      40.321 -16.344  -4.695  1.00  0.00              
ATOM    801  HZ  PHE A  46      38.769 -15.108  -6.166  1.00  0.00              
ATOM    802  N   ALA A  47      43.258 -19.919  -6.895  1.00  0.00              
ATOM    803  CA  ALA A  47      44.375 -19.233  -6.250  1.00  0.00              
ATOM    804  C   ALA A  47      45.501 -18.966  -7.227  1.00  0.00              
ATOM    805  O   ALA A  47      46.166 -17.939  -7.149  1.00  0.00              
ATOM    806  CB  ALA A  47      44.898 -20.048  -5.066  1.00  0.00              
ATOM    807  H   ALA A  47      42.977 -20.828  -6.555  1.00  0.00              
ATOM    808  HA  ALA A  47      44.015 -18.272  -5.882  1.00  0.00              
ATOM    809 1HB  ALA A  47      45.729 -19.520  -4.599  1.00  0.00              
ATOM    810 2HB  ALA A  47      44.099 -20.184  -4.336  1.00  0.00              
ATOM    811 3HB  ALA A  47      45.238 -21.022  -5.416  1.00  0.00              
ATOM    812  N   GLU A  48      45.708 -19.893  -8.152  1.00  0.00              
ATOM    813  CA  GLU A  48      46.784 -19.767  -9.120  1.00  0.00              
ATOM    814  C   GLU A  48      46.527 -18.740 -10.223  1.00  0.00              
ATOM    815  O   GLU A  48      47.445 -18.371 -10.959  1.00  0.00              
ATOM    816  CB  GLU A  48      47.054 -21.132  -9.757  1.00  0.00              
ATOM    817  CG  GLU A  48      47.628 -22.169  -8.801  1.00  0.00              
ATOM    818  CD  GLU A  48      49.047 -21.873  -8.402  1.00  0.00              
ATOM    819  OE1 GLU A  48      49.784 -21.379  -9.221  1.00  0.00              
ATOM    820  OE2 GLU A  48      49.395 -22.143  -7.276  1.00  0.00              
ATOM    821  H   GLU A  48      45.106 -20.704  -8.188  1.00  0.00              
ATOM    822  HA  GLU A  48      47.675 -19.411  -8.602  1.00  0.00              
ATOM    823 1HB  GLU A  48      46.126 -21.533 -10.166  1.00  0.00              
ATOM    824 2HB  GLU A  48      47.753 -21.016 -10.584  1.00  0.00              
ATOM    825 1HG  GLU A  48      47.010 -22.203  -7.904  1.00  0.00              
ATOM    826 2HG  GLU A  48      47.586 -23.148  -9.276  1.00  0.00              
ATOM    827  N   MET A  49      45.287 -18.278 -10.341  1.00  0.00              
ATOM    828  CA  MET A  49      44.942 -17.343 -11.405  1.00  0.00              
ATOM    829  C   MET A  49      45.665 -16.010 -11.230  1.00  0.00              
ATOM    830  O   MET A  49      46.269 -15.505 -12.177  1.00  0.00              
ATOM    831  CB  MET A  49      43.430 -17.129 -11.446  1.00  0.00              
ATOM    832  CG  MET A  49      42.955 -16.198 -12.553  1.00  0.00              
ATOM    833  SD  MET A  49      43.283 -16.854 -14.201  1.00  0.00              
ATOM    834  CE  MET A  49      41.977 -18.070 -14.347  1.00  0.00              
ATOM    835  H   MET A  49      44.571 -18.571  -9.691  1.00  0.00              
ATOM    836  HA  MET A  49      45.288 -17.755 -12.353  1.00  0.00              
ATOM    837 1HB  MET A  49      42.930 -18.087 -11.578  1.00  0.00              
ATOM    838 2HB  MET A  49      43.096 -16.714 -10.494  1.00  0.00              
ATOM    839 1HG  MET A  49      41.883 -16.033 -12.454  1.00  0.00              
ATOM    840 2HG  MET A  49      43.458 -15.236 -12.459  1.00  0.00              
ATOM    841 1HE  MET A  49      42.046 -18.564 -15.316  1.00  0.00              
ATOM    842 2HE  MET A  49      42.079 -18.811 -13.553  1.00  0.00              
ATOM    843 3HE  MET A  49      41.009 -17.576 -14.259  1.00  0.00              
ATOM    844  N   SER A  50      45.621 -15.440 -10.029  1.00  0.00              
ATOM    845  CA  SER A  50      46.224 -14.117  -9.828  1.00  0.00              
ATOM    846  C   SER A  50      47.744 -14.120 -10.046  1.00  0.00              
ATOM    847  O   SER A  50      48.322 -13.111 -10.460  1.00  0.00              
ATOM    848  CB  SER A  50      45.914 -13.623  -8.428  1.00  0.00              
ATOM    849  OG  SER A  50      46.565 -14.403  -7.464  1.00  0.00              
ATOM    850  H   SER A  50      45.178 -15.902  -9.248  1.00  0.00              
ATOM    851  HA  SER A  50      45.840 -13.442 -10.594  1.00  0.00              
ATOM    852 1HB  SER A  50      46.228 -12.584  -8.332  1.00  0.00              
ATOM    853 2HB  SER A  50      44.838 -13.656  -8.261  1.00  0.00              
ATOM    854  HG  SER A  50      46.600 -13.866  -6.669  1.00  0.00              
ATOM    855  N   SER A  51      48.380 -15.261  -9.791  1.00  0.00              
ATOM    856  CA  SER A  51      49.823 -15.409 -10.000  1.00  0.00              
ATOM    857  C   SER A  51      50.240 -15.354 -11.470  1.00  0.00              
ATOM    858  O   SER A  51      51.411 -15.166 -11.775  1.00  0.00              
ATOM    859  CB  SER A  51      50.288 -16.721  -9.398  1.00  0.00              
ATOM    860  OG  SER A  51      49.847 -17.808 -10.164  1.00  0.00              
ATOM    861  H   SER A  51      47.850 -16.047  -9.444  1.00  0.00              
ATOM    862  HA  SER A  51      50.331 -14.579  -9.506  1.00  0.00              
ATOM    863 1HB  SER A  51      51.376 -16.730  -9.342  1.00  0.00              
ATOM    864 2HB  SER A  51      49.907 -16.810  -8.382  1.00  0.00              
ATOM    865  HG  SER A  51      48.937 -17.614 -10.400  1.00  0.00              
ATOM    866  N   GLN A  52      49.295 -15.511 -12.385  1.00  0.00              
ATOM    867  CA  GLN A  52      49.629 -15.513 -13.807  1.00  0.00              
ATOM    868  C   GLN A  52      49.255 -14.201 -14.491  1.00  0.00              
ATOM    869  O   GLN A  52      49.430 -14.062 -15.697  1.00  0.00              
ATOM    870  CB  GLN A  52      48.931 -16.680 -14.512  1.00  0.00              
ATOM    871  CG  GLN A  52      49.279 -18.046 -13.947  1.00  0.00              
ATOM    872  CD  GLN A  52      50.761 -18.354 -14.047  1.00  0.00              
ATOM    873  OE1 GLN A  52      51.334 -18.367 -15.140  1.00  0.00              
ATOM    874  NE2 GLN A  52      51.392 -18.604 -12.905  1.00  0.00              
ATOM    875  H   GLN A  52      48.331 -15.631 -12.106  1.00  0.00              
ATOM    876  HA  GLN A  52      50.706 -15.648 -13.909  1.00  0.00              
ATOM    877 1HB  GLN A  52      47.851 -16.553 -14.443  1.00  0.00              
ATOM    878 2HB  GLN A  52      49.195 -16.676 -15.569  1.00  0.00              
ATOM    879 1HG  GLN A  52      48.994 -18.076 -12.895  1.00  0.00              
ATOM    880 2HG  GLN A  52      48.733 -18.808 -14.503  1.00  0.00              
ATOM    881 1HE2 GLN A  52      52.370 -18.813 -12.909  1.00  0.00              
ATOM    882 2HE2 GLN A  52      50.889 -18.583 -12.041  1.00  0.00              
ATOM    883  N   LEU A  53      48.717 -13.254 -13.729  1.00  0.00              
ATOM    884  CA  LEU A  53      48.214 -12.009 -14.308  1.00  0.00              
ATOM    885  C   LEU A  53      49.317 -10.965 -14.550  1.00  0.00              
ATOM    886  O   LEU A  53      49.461 -10.445 -15.658  1.00  0.00              
ATOM    887  CB  LEU A  53      47.142 -11.413 -13.387  1.00  0.00              
ATOM    888  CG  LEU A  53      45.833 -12.206 -13.289  1.00  0.00              
ATOM    889  CD1 LEU A  53      44.887 -11.508 -12.322  1.00  0.00              
ATOM    890  CD2 LEU A  53      45.209 -12.329 -14.672  1.00  0.00              
ATOM    891  H   LEU A  53      48.653 -13.393 -12.731  1.00  0.00              
ATOM    892  HA  LEU A  53      47.781 -12.232 -15.282  1.00  0.00              
ATOM    893 1HB  LEU A  53      47.555 -11.329 -12.383  1.00  0.00              
ATOM    894 2HB  LEU A  53      46.898 -10.411 -13.742  1.00  0.00              
ATOM    895  HG  LEU A  53      46.039 -13.201 -12.894  1.00  0.00              
ATOM    896 1HD1 LEU A  53      43.956 -12.072 -12.252  1.00  0.00              
ATOM    897 2HD1 LEU A  53      45.350 -11.451 -11.337  1.00  0.00              
ATOM    898 3HD1 LEU A  53      44.675 -10.502 -12.683  1.00  0.00              
ATOM    899 1HD2 LEU A  53      44.279 -12.894 -14.602  1.00  0.00              
ATOM    900 2HD2 LEU A  53      45.002 -11.334 -15.067  1.00  0.00              
ATOM    901 3HD2 LEU A  53      45.899 -12.847 -15.337  1.00  0.00              
ATOM    902  N   HIS A  54      50.068 -10.655 -13.499  1.00  0.00              
ATOM    903  CA  HIS A  54      51.126  -9.643 -13.554  1.00  0.00              
ATOM    904  C   HIS A  54      50.642  -8.331 -14.184  1.00  0.00              
ATOM    905  O   HIS A  54      51.233  -7.835 -15.143  1.00  0.00              
ATOM    906  CB  HIS A  54      52.330 -10.174 -14.338  1.00  0.00              
ATOM    907  CG  HIS A  54      52.843 -11.488 -13.837  1.00  0.00              
ATOM    908  ND1 HIS A  54      53.448 -11.629 -12.605  1.00  0.00              
ATOM    909  CD2 HIS A  54      52.842 -12.719 -14.399  1.00  0.00              
ATOM    910  CE1 HIS A  54      53.797 -12.892 -12.432  1.00  0.00              
ATOM    911  NE2 HIS A  54      53.440 -13.573 -13.506  1.00  0.00              
ATOM    912  H   HIS A  54      49.896 -11.140 -12.630  1.00  0.00              
ATOM    913  HA  HIS A  54      51.424  -9.374 -12.541  1.00  0.00              
ATOM    914 1HB  HIS A  54      52.058 -10.292 -15.387  1.00  0.00              
ATOM    915 2HB  HIS A  54      53.143  -9.449 -14.290  1.00  0.00              
ATOM    916  HD2 HIS A  54      52.441 -12.983 -15.378  1.00  0.00              
ATOM    917  HE1 HIS A  54      54.294 -13.302 -11.553  1.00  0.00              
ATOM    918  HE2 HIS A  54      53.582 -14.562 -13.652  1.00  0.00              
ATOM    919  N   LEU A  55      49.570  -7.762 -13.643  1.00  0.00              
ATOM    920  CA  LEU A  55      48.861  -6.687 -14.348  1.00  0.00              
ATOM    921  C   LEU A  55      49.613  -5.359 -14.310  1.00  0.00              
ATOM    922  O   LEU A  55      50.229  -5.011 -13.309  1.00  0.00              
ATOM    923  CB  LEU A  55      47.466  -6.495 -13.739  1.00  0.00              
ATOM    924  CG  LEU A  55      46.555  -7.729 -13.760  1.00  0.00              
ATOM    925  CD1 LEU A  55      45.229  -7.393 -13.092  1.00  0.00              
ATOM    926  CD2 LEU A  55      46.344  -8.180 -15.198  1.00  0.00              
ATOM    927  H   LEU A  55      49.232  -8.064 -12.740  1.00  0.00              
ATOM    928  HA  LEU A  55      48.761  -6.968 -15.396  1.00  0.00              
ATOM    929 1HB  LEU A  55      47.579  -6.185 -12.702  1.00  0.00              
ATOM    930 2HB  LEU A  55      46.957  -5.698 -14.282  1.00  0.00              
ATOM    931  HG  LEU A  55      47.021  -8.535 -13.192  1.00  0.00              
ATOM    932 1HD1 LEU A  55      44.582  -8.271 -13.107  1.00  0.00              
ATOM    933 2HD1 LEU A  55      45.407  -7.093 -12.060  1.00  0.00              
ATOM    934 3HD1 LEU A  55      44.746  -6.578 -13.630  1.00  0.00              
ATOM    935 1HD2 LEU A  55      45.698  -9.058 -15.213  1.00  0.00              
ATOM    936 2HD2 LEU A  55      45.878  -7.376 -15.767  1.00  0.00              
ATOM    937 3HD2 LEU A  55      47.306  -8.431 -15.646  1.00  0.00              
ATOM    938  N   THR A  56      49.551  -4.633 -15.419  1.00  0.00              
ATOM    939  CA  THR A  56      50.043  -3.269 -15.476  1.00  0.00              
ATOM    940  C   THR A  56      48.942  -2.473 -16.147  1.00  0.00              
ATOM    941  O   THR A  56      48.037  -3.055 -16.756  1.00  0.00              
ATOM    942  CB  THR A  56      51.367  -3.145 -16.252  1.00  0.00              
ATOM    943  OG1 THR A  56      51.137  -3.414 -17.641  1.00  0.00              
ATOM    944  CG2 THR A  56      52.395  -4.127 -15.713  1.00  0.00              
ATOM    945  H   THR A  56      49.149  -5.046 -16.248  1.00  0.00              
ATOM    946  HA  THR A  56      50.251  -2.933 -14.460  1.00  0.00              
ATOM    947  HB  THR A  56      51.754  -2.131 -16.152  1.00  0.00              
ATOM    948  HG1 THR A  56      51.961  -3.321 -18.126  1.00  0.00              
ATOM    949 1HG2 THR A  56      53.325  -4.025 -16.273  1.00  0.00              
ATOM    950 2HG2 THR A  56      52.581  -3.917 -14.659  1.00  0.00              
ATOM    951 3HG2 THR A  56      52.018  -5.143 -15.819  1.00  0.00              
ATOM    952  N   PRO A  57      48.993  -1.140 -16.032  1.00  0.00              
ATOM    953  CA  PRO A  57      47.933  -0.368 -16.687  1.00  0.00              
ATOM    954  C   PRO A  57      47.816  -0.685 -18.185  1.00  0.00              
ATOM    955  O   PRO A  57      46.721  -0.646 -18.733  1.00  0.00              
ATOM    956  CB  PRO A  57      48.379   1.079 -16.454  1.00  0.00              
ATOM    957  CG  PRO A  57      49.178   1.017 -15.198  1.00  0.00              
ATOM    958  CD  PRO A  57      49.933  -0.282 -15.297  1.00  0.00              
ATOM    959  HA  PRO A  57      46.974  -0.578 -16.191  1.00  0.00              
ATOM    960 1HB  PRO A  57      48.964   1.435 -17.315  1.00  0.00              
ATOM    961 2HB  PRO A  57      47.500   1.735 -16.369  1.00  0.00              
ATOM    962 1HG  PRO A  57      49.844   1.890 -15.128  1.00  0.00              
ATOM    963 2HG  PRO A  57      48.513   1.054 -14.322  1.00  0.00              
ATOM    964 1HD  PRO A  57      50.867  -0.122 -15.856  1.00  0.00              
ATOM    965 2HD  PRO A  57      50.145  -0.662 -14.287  1.00  0.00              
ATOM    966  N   PHE A  58      48.928  -1.029 -18.824  1.00  0.00              
ATOM    967  CA  PHE A  58      48.936  -1.245 -20.267  1.00  0.00              
ATOM    968  C   PHE A  58      48.774  -2.707 -20.692  1.00  0.00              
ATOM    969  O   PHE A  58      48.298  -2.968 -21.793  1.00  0.00              
ATOM    970  CB  PHE A  58      50.238  -0.699 -20.855  1.00  0.00              
ATOM    971  CG  PHE A  58      50.398   0.787 -20.698  1.00  0.00              
ATOM    972  CD1 PHE A  58      51.150   1.312 -19.658  1.00  0.00              
ATOM    973  CD2 PHE A  58      49.795   1.662 -21.589  1.00  0.00              
ATOM    974  CE1 PHE A  58      51.298   2.678 -19.512  1.00  0.00              
ATOM    975  CE2 PHE A  58      49.942   3.028 -21.446  1.00  0.00              
ATOM    976  CZ  PHE A  58      50.694   3.536 -20.406  1.00  0.00              
ATOM    977  H   PHE A  58      49.786  -1.145 -18.304  1.00  0.00              
ATOM    978  HA  PHE A  58      48.070  -0.740 -20.697  1.00  0.00              
ATOM    979 1HB  PHE A  58      51.086  -1.184 -20.375  1.00  0.00              
ATOM    980 2HB  PHE A  58      50.285  -0.935 -21.918  1.00  0.00              
ATOM    981  HD1 PHE A  58      51.629   0.633 -18.951  1.00  0.00              
ATOM    982  HD2 PHE A  58      49.201   1.261 -22.410  1.00  0.00              
ATOM    983  HE1 PHE A  58      51.892   3.077 -18.690  1.00  0.00              
ATOM    984  HE2 PHE A  58      49.464   3.706 -22.154  1.00  0.00              
ATOM    985  HZ  PHE A  58      50.809   4.613 -20.291  1.00  0.00              
ATOM    986  N   THR A  59      49.168  -3.660 -19.840  1.00  0.00              
ATOM    987  CA  THR A  59      49.050  -5.075 -20.218  1.00  0.00              
ATOM    988  C   THR A  59      47.809  -5.797 -19.669  1.00  0.00              
ATOM    989  O   THR A  59      47.468  -6.880 -20.130  1.00  0.00              
ATOM    990  CB  THR A  59      50.306  -5.844 -19.769  1.00  0.00              
ATOM    991  OG1 THR A  59      50.400  -5.819 -18.339  1.00  0.00              
ATOM    992  CG2 THR A  59      51.557  -5.219 -20.367  1.00  0.00              
ATOM    993  H   THR A  59      49.549  -3.422 -18.935  1.00  0.00              
ATOM    994  HA  THR A  59      48.931  -5.135 -21.300  1.00  0.00              
ATOM    995  HB  THR A  59      50.234  -6.882 -20.097  1.00  0.00              
ATOM    996  HG1 THR A  59      50.730  -4.962 -18.056  1.00  0.00              
ATOM    997 1HG2 THR A  59      52.435  -5.776 -20.040  1.00  0.00              
ATOM    998 2HG2 THR A  59      51.494  -5.247 -21.455  1.00  0.00              
ATOM    999 3HG2 THR A  59      51.640  -4.184 -20.036  1.00  0.00              
ATOM   1000  N   ALA A  60      47.135  -5.207 -18.689  1.00  0.00              
ATOM   1001  CA  ALA A  60      45.944  -5.853 -18.127  1.00  0.00              
ATOM   1002  C   ALA A  60      44.893  -6.213 -19.176  1.00  0.00              
ATOM   1003  O   ALA A  60      44.229  -7.236 -19.063  1.00  0.00              
ATOM   1004  CB  ALA A  60      45.329  -5.007 -17.033  1.00  0.00              
ATOM   1005  H   ALA A  60      47.429  -4.314 -18.321  1.00  0.00              
ATOM   1006  HA  ALA A  60      46.248  -6.808 -17.697  1.00  0.00              
ATOM   1007 1HB  ALA A  60      44.448  -5.510 -16.635  1.00  0.00              
ATOM   1008 2HB  ALA A  60      46.056  -4.860 -16.234  1.00  0.00              
ATOM   1009 3HB  ALA A  60      45.040  -4.039 -17.441  1.00  0.00              
ATOM   1010  N   ARG A  61      44.742  -5.372 -20.190  1.00  0.00              
ATOM   1011  CA  ARG A  61      43.779  -5.653 -21.247  1.00  0.00              
ATOM   1012  C   ARG A  61      44.118  -6.955 -21.972  1.00  0.00              
ATOM   1013  O   ARG A  61      43.242  -7.785 -22.232  1.00  0.00              
ATOM   1014  CB  ARG A  61      43.740  -4.509 -22.249  1.00  0.00              
ATOM   1015  CG  ARG A  61      42.710  -4.664 -23.356  1.00  0.00              
ATOM   1016  CD  ARG A  61      42.710  -3.496 -24.274  1.00  0.00              
ATOM   1017  NE  ARG A  61      43.980  -3.350 -24.966  1.00  0.00              
ATOM   1018  CZ  ARG A  61      44.347  -4.063 -26.049  1.00  0.00              
ATOM   1019  NH1 ARG A  61      43.533  -4.965 -26.550  1.00  0.00              
ATOM   1020  NH2 ARG A  61      45.527  -3.856 -26.608  1.00  0.00              
ATOM   1021  H   ARG A  61      45.294  -4.528 -20.239  1.00  0.00              
ATOM   1022  HA  ARG A  61      42.794  -5.774 -20.794  1.00  0.00              
ATOM   1023 1HB  ARG A  61      43.527  -3.576 -21.729  1.00  0.00              
ATOM   1024 2HB  ARG A  61      44.718  -4.405 -22.721  1.00  0.00              
ATOM   1025 1HG  ARG A  61      42.933  -5.558 -23.939  1.00  0.00              
ATOM   1026 2HG  ARG A  61      41.715  -4.755 -22.918  1.00  0.00              
ATOM   1027 1HD  ARG A  61      41.927  -3.620 -25.021  1.00  0.00              
ATOM   1028 2HD  ARG A  61      42.526  -2.585 -23.704  1.00  0.00              
ATOM   1029  HE  ARG A  61      44.634  -2.665 -24.610  1.00  0.00              
ATOM   1030 1HH1 ARG A  61      42.631  -5.123 -26.123  1.00  0.00              
ATOM   1031 2HH1 ARG A  61      43.808  -5.499 -27.361  1.00  0.00              
ATOM   1032 1HH2 ARG A  61      46.154  -3.162 -26.223  1.00  0.00              
ATOM   1033 2HH2 ARG A  61      45.802  -4.390 -27.418  1.00  0.00              
ATOM   1034  N   GLY A  62      45.395  -7.120 -22.296  1.00  0.00              
ATOM   1035  CA  GLY A  62      45.872  -8.312 -22.966  1.00  0.00              
ATOM   1036  C   GLY A  62      45.829  -9.539 -22.073  1.00  0.00              
ATOM   1037  O   GLY A  62      45.565 -10.644 -22.547  1.00  0.00              
ATOM   1038  H   GLY A  62      46.052  -6.389 -22.065  1.00  0.00              
ATOM   1039 1HA  GLY A  62      45.267  -8.498 -23.854  1.00  0.00              
ATOM   1040 2HA  GLY A  62      46.896  -8.155 -23.303  1.00  0.00              
ATOM   1041  N   ARG A  63      46.087  -9.355 -20.781  1.00  0.00              
ATOM   1042  CA  ARG A  63      46.038 -10.476 -19.849  1.00  0.00              
ATOM   1043  C   ARG A  63      44.599 -10.971 -19.753  1.00  0.00              
ATOM   1044  O   ARG A  63      44.340 -12.168 -19.688  1.00  0.00              
ATOM   1045  CB  ARG A  63      46.542 -10.072 -18.472  1.00  0.00              
ATOM   1046  CG  ARG A  63      48.022  -9.732 -18.407  1.00  0.00              
ATOM   1047  CD  ARG A  63      48.871 -10.940 -18.572  1.00  0.00              
ATOM   1048  NE  ARG A  63      50.281 -10.643 -18.382  1.00  0.00              
ATOM   1049  CZ  ARG A  63      51.282 -11.524 -18.577  1.00  0.00              
ATOM   1050  NH1 ARG A  63      51.012 -12.750 -18.966  1.00  0.00              
ATOM   1051  NH2 ARG A  63      52.535 -11.155 -18.377  1.00  0.00              
ATOM   1052  H   ARG A  63      46.319  -8.435 -20.432  1.00  0.00              
ATOM   1053  HA  ARG A  63      46.680 -11.271 -20.231  1.00  0.00              
ATOM   1054 1HB  ARG A  63      45.988  -9.201 -18.123  1.00  0.00              
ATOM   1055 2HB  ARG A  63      46.357 -10.881 -17.765  1.00  0.00              
ATOM   1056 1HG  ARG A  63      48.269  -9.028 -19.201  1.00  0.00              
ATOM   1057 2HG  ARG A  63      48.250  -9.283 -17.439  1.00  0.00              
ATOM   1058 1HD  ARG A  63      48.579 -11.692 -17.839  1.00  0.00              
ATOM   1059 2HD  ARG A  63      48.739 -11.342 -19.576  1.00  0.00              
ATOM   1060  HE  ARG A  63      50.528  -9.709 -18.083  1.00  0.00              
ATOM   1061 1HH1 ARG A  63      50.054 -13.032 -19.119  1.00  0.00              
ATOM   1062 2HH1 ARG A  63      51.762 -13.410 -19.112  1.00  0.00              
ATOM   1063 1HH2 ARG A  63      52.743 -10.212 -18.078  1.00  0.00              
ATOM   1064 2HH2 ARG A  63      53.285 -11.814 -18.523  1.00  0.00              
ATOM   1065  N   PHE A  64      43.664 -10.033 -19.741  1.00  0.00              
ATOM   1066  CA  PHE A  64      42.249 -10.376 -19.752  1.00  0.00              
ATOM   1067  C   PHE A  64      41.886 -11.195 -20.994  1.00  0.00              
ATOM   1068  O   PHE A  64      41.329 -12.288 -20.882  1.00  0.00              
ATOM   1069  CB  PHE A  64      41.409  -9.102 -19.678  1.00  0.00              
ATOM   1070  CG  PHE A  64      39.927  -9.345 -19.626  1.00  0.00              
ATOM   1071  CD1 PHE A  64      39.258  -9.382 -18.411  1.00  0.00              
ATOM   1072  CD2 PHE A  64      39.199  -9.509 -20.793  1.00  0.00              
ATOM   1073  CE1 PHE A  64      37.888  -9.593 -18.363  1.00  0.00              
ATOM   1074  CE2 PHE A  64      37.832  -9.719 -20.752  1.00  0.00              
ATOM   1075  CZ  PHE A  64      37.173  -9.755 -19.531  1.00  0.00              
ATOM   1076  H   PHE A  64      43.934  -9.060 -19.725  1.00  0.00              
ATOM   1077  HA  PHE A  64      42.036 -10.993 -18.878  1.00  0.00              
ATOM   1078 1HB  PHE A  64      41.688  -8.533 -18.792  1.00  0.00              
ATOM   1079 2HB  PHE A  64      41.618  -8.478 -20.546  1.00  0.00              
ATOM   1080  HD1 PHE A  64      39.822  -9.244 -17.488  1.00  0.00              
ATOM   1081  HD2 PHE A  64      39.717  -9.480 -21.752  1.00  0.00              
ATOM   1082  HE1 PHE A  64      37.376  -9.629 -17.401  1.00  0.00              
ATOM   1083  HE2 PHE A  64      37.273  -9.856 -21.677  1.00  0.00              
ATOM   1084  HZ  PHE A  64      36.097  -9.914 -19.495  1.00  0.00              
ATOM   1085  N   ALA A  65      42.206 -10.671 -22.176  1.00  0.00              
ATOM   1086  CA  ALA A  65      41.858 -11.354 -23.424  1.00  0.00              
ATOM   1087  C   ALA A  65      42.532 -12.714 -23.527  1.00  0.00              
ATOM   1088  O   ALA A  65      41.939 -13.661 -24.025  1.00  0.00              
ATOM   1089  CB  ALA A  65      42.215 -10.488 -24.651  1.00  0.00              
ATOM   1090  H   ALA A  65      42.697  -9.789 -22.219  1.00  0.00              
ATOM   1091  HA  ALA A  65      40.782 -11.529 -23.424  1.00  0.00              
ATOM   1092 1HB  ALA A  65      41.945 -11.021 -25.562  1.00  0.00              
ATOM   1093 2HB  ALA A  65      41.666  -9.547 -24.604  1.00  0.00              
ATOM   1094 3HB  ALA A  65      43.284 -10.284 -24.653  1.00  0.00              
ATOM   1095  N   THR A  66      43.770 -12.800 -23.057  1.00  0.00              
ATOM   1096  CA  THR A  66      44.544 -14.038 -23.129  1.00  0.00              
ATOM   1097  C   THR A  66      43.903 -15.191 -22.359  1.00  0.00              
ATOM   1098  O   THR A  66      43.721 -16.291 -22.887  1.00  0.00              
ATOM   1099  CB  THR A  66      45.974 -13.813 -22.604  1.00  0.00              
ATOM   1100  OG1 THR A  66      46.647 -12.860 -23.437  1.00  0.00              
ATOM   1101  CG2 THR A  66      46.753 -15.119 -22.602  1.00  0.00              
ATOM   1102  H   THR A  66      44.189 -11.982 -22.638  1.00  0.00              
ATOM   1103  HA  THR A  66      44.611 -14.344 -24.173  1.00  0.00              
ATOM   1104  HB  THR A  66      45.931 -13.420 -21.588  1.00  0.00              
ATOM   1105  HG1 THR A  66      46.367 -11.973 -23.198  1.00  0.00              
ATOM   1106 1HG2 THR A  66      47.761 -14.941 -22.228  1.00  0.00              
ATOM   1107 2HG2 THR A  66      46.250 -15.842 -21.960  1.00  0.00              
ATOM   1108 3HG2 THR A  66      46.808 -15.511 -23.617  1.00  0.00              
ATOM   1109  N   VAL A  67      43.572 -14.946 -21.101  1.00  0.00              
ATOM   1110  CA  VAL A  67      43.025 -16.005 -20.264  1.00  0.00              
ATOM   1111  C   VAL A  67      41.632 -16.388 -20.755  1.00  0.00              
ATOM   1112  O   VAL A  67      41.304 -17.578 -20.862  1.00  0.00              
ATOM   1113  CB  VAL A  67      42.981 -15.601 -18.777  1.00  0.00              
ATOM   1114  CG1 VAL A  67      42.253 -16.671 -17.957  1.00  0.00              
ATOM   1115  CG2 VAL A  67      44.402 -15.391 -18.247  1.00  0.00              
ATOM   1116  H   VAL A  67      43.695 -14.023 -20.710  1.00  0.00              
ATOM   1117  HA  VAL A  67      43.665 -16.883 -20.354  1.00  0.00              
ATOM   1118  HB  VAL A  67      42.416 -14.674 -18.679  1.00  0.00              
ATOM   1119 1HG1 VAL A  67      42.229 -16.373 -16.908  1.00  0.00              
ATOM   1120 2HG1 VAL A  67      41.233 -16.781 -18.326  1.00  0.00              
ATOM   1121 3HG1 VAL A  67      42.778 -17.622 -18.051  1.00  0.00              
ATOM   1122 1HG2 VAL A  67      44.360 -15.106 -17.196  1.00  0.00              
ATOM   1123 2HG2 VAL A  67      44.969 -16.317 -18.349  1.00  0.00              
ATOM   1124 3HG2 VAL A  67      44.891 -14.602 -18.818  1.00  0.00              
ATOM   1125  N   VAL A  68      40.827 -15.375 -21.079  1.00  0.00              
ATOM   1126  CA  VAL A  68      39.472 -15.604 -21.566  1.00  0.00              
ATOM   1127  C   VAL A  68      39.438 -16.327 -22.918  1.00  0.00              
ATOM   1128  O   VAL A  68      38.620 -17.221 -23.120  1.00  0.00              
ATOM   1129  CB  VAL A  68      38.734 -14.258 -21.696  1.00  0.00              
ATOM   1130  CG1 VAL A  68      37.398 -14.450 -22.398  1.00  0.00              
ATOM   1131  CG2 VAL A  68      38.536 -13.642 -20.319  1.00  0.00              
ATOM   1132  H   VAL A  68      41.162 -14.427 -20.985  1.00  0.00              
ATOM   1133  HA  VAL A  68      38.973 -16.297 -20.889  1.00  0.00              
ATOM   1134  HB  VAL A  68      39.328 -13.586 -22.314  1.00  0.00              
ATOM   1135 1HG1 VAL A  68      36.889 -13.489 -22.481  1.00  0.00              
ATOM   1136 2HG1 VAL A  68      37.566 -14.858 -23.394  1.00  0.00              
ATOM   1137 3HG1 VAL A  68      36.779 -15.138 -21.822  1.00  0.00              
ATOM   1138 1HG2 VAL A  68      38.014 -12.690 -20.419  1.00  0.00              
ATOM   1139 2HG2 VAL A  68      37.946 -14.317 -19.699  1.00  0.00              
ATOM   1140 3HG2 VAL A  68      39.507 -13.475 -19.852  1.00  0.00              
ATOM   1141  N   GLU A  69      40.321 -15.951 -23.838  1.00  0.00              
ATOM   1142  CA  GLU A  69      40.410 -16.657 -25.116  1.00  0.00              
ATOM   1143  C   GLU A  69      40.682 -18.134 -24.877  1.00  0.00              
ATOM   1144  O   GLU A  69      40.057 -19.003 -25.494  1.00  0.00              
ATOM   1145  CB  GLU A  69      41.510 -16.056 -25.994  1.00  0.00              
ATOM   1146  CG  GLU A  69      41.653 -16.713 -27.359  1.00  0.00              
ATOM   1147  CD  GLU A  69      42.700 -16.058 -28.217  1.00  0.00              
ATOM   1148  OE1 GLU A  69      43.281 -15.095 -27.779  1.00  0.00              
ATOM   1149  OE2 GLU A  69      42.919 -16.522 -29.311  1.00  0.00              
ATOM   1150  H   GLU A  69      40.941 -15.174 -23.661  1.00  0.00              
ATOM   1151  HA  GLU A  69      39.454 -16.559 -25.632  1.00  0.00              
ATOM   1152 1HB  GLU A  69      41.311 -14.996 -26.153  1.00  0.00              
ATOM   1153 2HB  GLU A  69      42.469 -16.136 -25.482  1.00  0.00              
ATOM   1154 1HG  GLU A  69      41.918 -17.761 -27.220  1.00  0.00              
ATOM   1155 2HG  GLU A  69      40.693 -16.674 -27.872  1.00  0.00              
ATOM   1156  N   GLU A  70      41.618 -18.421 -23.981  1.00  0.00              
ATOM   1157  CA  GLU A  70      41.930 -19.803 -23.662  1.00  0.00              
ATOM   1158  C   GLU A  70      40.768 -20.466 -22.934  1.00  0.00              
ATOM   1159  O   GLU A  70      40.460 -21.626 -23.169  1.00  0.00              
ATOM   1160  CB  GLU A  70      43.197 -19.880 -22.808  1.00  0.00              
ATOM   1161  CG  GLU A  70      44.479 -19.532 -23.551  1.00  0.00              
ATOM   1162  CD  GLU A  70      44.751 -20.449 -24.710  1.00  0.00              
ATOM   1163  OE1 GLU A  70      44.198 -21.522 -24.736  1.00  0.00              
ATOM   1164  OE2 GLU A  70      45.512 -20.076 -25.571  1.00  0.00              
ATOM   1165  H   GLU A  70      42.122 -17.681 -23.512  1.00  0.00              
ATOM   1166  HA  GLU A  70      42.085 -20.346 -24.595  1.00  0.00              
ATOM   1167 1HB  GLU A  70      43.107 -19.201 -21.960  1.00  0.00              
ATOM   1168 2HB  GLU A  70      43.306 -20.889 -22.408  1.00  0.00              
ATOM   1169 1HG  GLU A  70      44.406 -18.509 -23.921  1.00  0.00              
ATOM   1170 2HG  GLU A  70      45.314 -19.578 -22.854  1.00  0.00              
ATOM   1171  N   LEU A  71      40.117 -19.716 -22.056  1.00  0.00              
ATOM   1172  CA  LEU A  71      38.984 -20.235 -21.302  1.00  0.00              
ATOM   1173  C   LEU A  71      37.915 -20.807 -22.222  1.00  0.00              
ATOM   1174  O   LEU A  71      37.349 -21.861 -21.939  1.00  0.00              
ATOM   1175  CB  LEU A  71      38.377 -19.127 -20.433  1.00  0.00              
ATOM   1176  CG  LEU A  71      37.120 -19.515 -19.643  1.00  0.00              
ATOM   1177  CD1 LEU A  71      37.440 -20.682 -18.719  1.00  0.00              
ATOM   1178  CD2 LEU A  71      36.625 -18.312 -18.854  1.00  0.00              
ATOM   1179  H   LEU A  71      40.413 -18.762 -21.904  1.00  0.00              
ATOM   1180  HA  LEU A  71      39.338 -21.036 -20.654  1.00  0.00              
ATOM   1181 1HB  LEU A  71      39.128 -18.797 -19.717  1.00  0.00              
ATOM   1182 2HB  LEU A  71      38.119 -18.284 -21.073  1.00  0.00              
ATOM   1183  HG  LEU A  71      36.342 -19.841 -20.334  1.00  0.00              
ATOM   1184 1HD1 LEU A  71      36.547 -20.958 -18.158  1.00  0.00              
ATOM   1185 2HD1 LEU A  71      37.773 -21.534 -19.311  1.00  0.00              
ATOM   1186 3HD1 LEU A  71      38.228 -20.391 -18.025  1.00  0.00              
ATOM   1187 1HD2 LEU A  71      35.731 -18.588 -18.294  1.00  0.00              
ATOM   1188 2HD2 LEU A  71      37.401 -17.986 -18.162  1.00  0.00              
ATOM   1189 3HD2 LEU A  71      36.386 -17.500 -19.541  1.00  0.00              
ATOM   1190  N   PHE A  72      37.646 -20.108 -23.322  1.00  0.00              
ATOM   1191  CA  PHE A  72      36.622 -20.522 -24.270  1.00  0.00              
ATOM   1192  C   PHE A  72      37.189 -21.086 -25.576  1.00  0.00              
ATOM   1193  O   PHE A  72      36.493 -21.146 -26.585  1.00  0.00              
ATOM   1194  CB  PHE A  72      35.687 -19.352 -24.586  1.00  0.00              
ATOM   1195  CG  PHE A  72      34.881 -18.882 -23.407  1.00  0.00              
ATOM   1196  CD1 PHE A  72      35.203 -17.700 -22.755  1.00  0.00              
ATOM   1197  CD2 PHE A  72      33.801 -19.628 -22.950  1.00  0.00              
ATOM   1198  CE1 PHE A  72      34.457 -17.261 -21.661  1.00  0.00              
ATOM   1199  CE2 PHE A  72      33.050 -19.195 -21.859  1.00  0.00              
ATOM   1200  CZ  PHE A  72      33.381 -18.011 -21.213  1.00  0.00              
ATOM   1201  H   PHE A  72      38.171 -19.264 -23.502  1.00  0.00              
ATOM   1202  HA  PHE A  72      36.038 -21.326 -23.820  1.00  0.00              
ATOM   1203 1HB  PHE A  72      36.270 -18.509 -24.955  1.00  0.00              
ATOM   1204 2HB  PHE A  72      34.995 -19.642 -25.376  1.00  0.00              
ATOM   1205  HD1 PHE A  72      36.051 -17.111 -23.107  1.00  0.00              
ATOM   1206  HD2 PHE A  72      33.540 -20.558 -23.456  1.00  0.00              
ATOM   1207  HE1 PHE A  72      34.721 -16.329 -21.161  1.00  0.00              
ATOM   1208  HE2 PHE A  72      32.204 -19.787 -21.512  1.00  0.00              
ATOM   1209  HZ  PHE A  72      32.798 -17.673 -20.357  1.00  0.00              
ATOM   1210  N   ARG A  73      38.442 -21.513 -25.552  1.00  0.00              
ATOM   1211  CA  ARG A  73      39.061 -22.098 -26.736  1.00  0.00              
ATOM   1212  C   ARG A  73      38.270 -23.283 -27.307  1.00  0.00              
ATOM   1213  O   ARG A  73      38.068 -23.373 -28.513  1.00  0.00              
ATOM   1214  CB  ARG A  73      40.474 -22.557 -26.410  1.00  0.00              
ATOM   1215  CG  ARG A  73      41.169 -23.327 -27.521  1.00  0.00              
ATOM   1216  CD  ARG A  73      42.516 -23.795 -27.106  1.00  0.00              
ATOM   1217  NE  ARG A  73      43.493 -22.717 -27.118  1.00  0.00              
ATOM   1218  CZ  ARG A  73      44.133 -22.277 -28.219  1.00  0.00              
ATOM   1219  NH1 ARG A  73      43.890 -22.832 -29.386  1.00  0.00              
ATOM   1220  NH2 ARG A  73      45.005 -21.289 -28.126  1.00  0.00              
ATOM   1221  H   ARG A  73      38.982 -21.435 -24.702  1.00  0.00              
ATOM   1222  HA  ARG A  73      39.075 -21.346 -27.526  1.00  0.00              
ATOM   1223 1HB  ARG A  73      41.091 -21.691 -26.172  1.00  0.00              
ATOM   1224 2HB  ARG A  73      40.454 -23.196 -25.528  1.00  0.00              
ATOM   1225 1HG  ARG A  73      40.571 -24.198 -27.789  1.00  0.00              
ATOM   1226 2HG  ARG A  73      41.284 -22.683 -28.394  1.00  0.00              
ATOM   1227 1HD  ARG A  73      42.466 -24.197 -26.094  1.00  0.00              
ATOM   1228 2HD  ARG A  73      42.858 -24.572 -27.788  1.00  0.00              
ATOM   1229  HE  ARG A  73      43.706 -22.266 -26.238  1.00  0.00              
ATOM   1230 1HH1 ARG A  73      43.223 -23.587 -29.457  1.00  0.00              
ATOM   1231 2HH1 ARG A  73      44.370 -22.502 -30.211  1.00  0.00              
ATOM   1232 1HH2 ARG A  73      45.192 -20.863 -27.228  1.00  0.00              
ATOM   1233 2HH2 ARG A  73      45.485 -20.960 -28.950  1.00  0.00              
ATOM   1234  N   ASP A  74      37.817 -24.182 -26.437  1.00  0.00              
ATOM   1235  CA  ASP A  74      37.162 -25.413 -26.882  1.00  0.00              
ATOM   1236  C   ASP A  74      35.641 -25.304 -26.900  1.00  0.00              
ATOM   1237  O   ASP A  74      34.945 -26.312 -26.949  1.00  0.00              
ATOM   1238  CB  ASP A  74      37.571 -26.582 -25.982  1.00  0.00              
ATOM   1239  CG  ASP A  74      39.049 -26.931 -26.101  1.00  0.00              
ATOM   1240  OD1 ASP A  74      39.617 -26.682 -27.138  1.00  0.00              
ATOM   1241  OD2 ASP A  74      39.595 -27.445 -25.154  1.00  0.00              
ATOM   1242  H   ASP A  74      37.928 -24.013 -25.447  1.00  0.00              
ATOM   1243  HA  ASP A  74      37.475 -25.622 -27.905  1.00  0.00              
ATOM   1244 1HB  ASP A  74      37.354 -26.335 -24.943  1.00  0.00              
ATOM   1245 2HB  ASP A  74      36.983 -27.463 -26.239  1.00  0.00              
ATOM   1246  N   GLY A  75      35.127 -24.082 -26.841  1.00  0.00              
ATOM   1247  CA  GLY A  75      33.692 -23.887 -26.874  1.00  0.00              
ATOM   1248  C   GLY A  75      33.165 -23.183 -25.641  1.00  0.00              
ATOM   1249  O   GLY A  75      33.903 -22.907 -24.695  1.00  0.00              
ATOM   1250  H   GLY A  75      35.731 -23.275 -26.773  1.00  0.00              
ATOM   1251 1HA  GLY A  75      33.424 -23.303 -27.755  1.00  0.00              
ATOM   1252 2HA  GLY A  75      33.196 -24.853 -26.967  1.00  0.00              
ATOM   1253  N   VAL A  76      31.867 -22.905 -25.656  1.00  0.00              
ATOM   1254  CA  VAL A  76      31.214 -22.192 -24.575  1.00  0.00              
ATOM   1255  C   VAL A  76      30.229 -23.083 -23.846  1.00  0.00              
ATOM   1256  O   VAL A  76      29.455 -23.795 -24.470  1.00  0.00              
ATOM   1257  CB  VAL A  76      30.476 -20.955 -25.119  1.00  0.00              
ATOM   1258  CG1 VAL A  76      29.762 -20.222 -23.993  1.00  0.00              
ATOM   1259  CG2 VAL A  76      31.460 -20.033 -25.824  1.00  0.00              
ATOM   1260  H   VAL A  76      31.320 -23.203 -26.451  1.00  0.00              
ATOM   1261  HA  VAL A  76      31.979 -21.837 -23.883  1.00  0.00              
ATOM   1262  HB  VAL A  76      29.712 -21.280 -25.826  1.00  0.00              
ATOM   1263 1HG1 VAL A  76      29.245 -19.350 -24.396  1.00  0.00              
ATOM   1264 2HG1 VAL A  76      29.037 -20.889 -23.527  1.00  0.00              
ATOM   1265 3HG1 VAL A  76      30.491 -19.899 -23.250  1.00  0.00              
ATOM   1266 1HG2 VAL A  76      30.931 -19.161 -26.207  1.00  0.00              
ATOM   1267 2HG2 VAL A  76      32.227 -19.712 -25.118  1.00  0.00              
ATOM   1268 3HG2 VAL A  76      31.928 -20.565 -26.652  1.00  0.00              
ATOM   1269  N   ASN A  77      30.272 -23.046 -22.519  1.00  0.00              
ATOM   1270  CA  ASN A  77      29.277 -23.708 -21.690  1.00  0.00              
ATOM   1271  C   ASN A  77      29.107 -22.920 -20.398  1.00  0.00              
ATOM   1272  O   ASN A  77      29.847 -21.961 -20.163  1.00  0.00              
ATOM   1273  CB  ASN A  77      29.667 -25.147 -21.407  1.00  0.00              
ATOM   1274  CG  ASN A  77      30.946 -25.256 -20.624  1.00  0.00              
ATOM   1275  OD1 ASN A  77      31.247 -24.402 -19.782  1.00  0.00              
ATOM   1276  ND2 ASN A  77      31.703 -26.291 -20.883  1.00  0.00              
ATOM   1277  H   ASN A  77      31.024 -22.538 -22.075  1.00  0.00              
ATOM   1278  HA  ASN A  77      28.320 -23.686 -22.213  1.00  0.00              
ATOM   1279 1HB  ASN A  77      28.869 -25.638 -20.849  1.00  0.00              
ATOM   1280 2HB  ASN A  77      29.785 -25.684 -22.349  1.00  0.00              
ATOM   1281 1HD2 ASN A  77      32.566 -26.415 -20.392  1.00  0.00              
ATOM   1282 2HD2 ASN A  77      31.420 -26.957 -21.573  1.00  0.00              
ATOM   1283  N   TRP A  78      28.132 -23.292 -19.573  1.00  0.00              
ATOM   1284  CA  TRP A  78      27.825 -22.489 -18.390  1.00  0.00              
ATOM   1285  C   TRP A  78      28.974 -22.518 -17.369  1.00  0.00              
ATOM   1286  O   TRP A  78      29.250 -21.519 -16.715  1.00  0.00              
ATOM   1287  CB  TRP A  78      26.509 -22.925 -17.734  1.00  0.00              
ATOM   1288  CG  TRP A  78      25.266 -22.438 -18.437  1.00  0.00              
ATOM   1289  CD1 TRP A  78      24.297 -23.213 -19.021  1.00  0.00              
ATOM   1290  CD2 TRP A  78      24.854 -21.074 -18.629  1.00  0.00              
ATOM   1291  NE1 TRP A  78      23.313 -22.412 -19.558  1.00  0.00              
ATOM   1292  CE2 TRP A  78      23.632 -21.098 -19.334  1.00  0.00              
ATOM   1293  CE3 TRP A  78      25.403 -19.834 -18.272  1.00  0.00              
ATOM   1294  CZ2 TRP A  78      22.947 -19.930 -19.690  1.00  0.00              
ATOM   1295  CZ3 TRP A  78      24.720 -18.675 -18.630  1.00  0.00              
ATOM   1296  CH2 TRP A  78      23.503 -18.734 -19.325  1.00  0.00              
ATOM   1297  H   TRP A  78      27.595 -24.129 -19.752  1.00  0.00              
ATOM   1298  HA  TRP A  78      27.722 -21.448 -18.697  1.00  0.00              
ATOM   1299 1HB  TRP A  78      26.464 -24.014 -17.695  1.00  0.00              
ATOM   1300 2HB  TRP A  78      26.475 -22.560 -16.708  1.00  0.00              
ATOM   1301  HD1 TRP A  78      24.305 -24.301 -19.055  1.00  0.00              
ATOM   1302  HE1 TRP A  78      22.488 -22.738 -20.040  1.00  0.00              
ATOM   1303  HE3 TRP A  78      26.342 -19.778 -17.723  1.00  0.00              
ATOM   1304  HZ2 TRP A  78      22.003 -19.955 -20.236  1.00  0.00              
ATOM   1305  HZ3 TRP A  78      25.158 -17.716 -18.356  1.00  0.00              
ATOM   1306  HH2 TRP A  78      22.992 -17.806 -19.580  1.00  0.00              
ATOM   1307  N   GLY A  79      29.641 -23.662 -17.238  1.00  0.00              
ATOM   1308  CA  GLY A  79      30.793 -23.774 -16.352  1.00  0.00              
ATOM   1309  C   GLY A  79      31.923 -22.808 -16.692  1.00  0.00              
ATOM   1310  O   GLY A  79      32.517 -22.188 -15.813  1.00  0.00              
ATOM   1311  H   GLY A  79      29.344 -24.473 -17.763  1.00  0.00              
ATOM   1312 1HA  GLY A  79      30.481 -23.589 -15.324  1.00  0.00              
ATOM   1313 2HA  GLY A  79      31.186 -24.789 -16.391  1.00  0.00              
ATOM   1314  N   ARG A  80      32.224 -22.680 -17.979  1.00  0.00              
ATOM   1315  CA  ARG A  80      33.221 -21.719 -18.428  1.00  0.00              
ATOM   1316  C   ARG A  80      32.752 -20.272 -18.273  1.00  0.00              
ATOM   1317  O   ARG A  80      33.549 -19.385 -18.001  1.00  0.00              
ATOM   1318  CB  ARG A  80      33.575 -21.976 -19.886  1.00  0.00              
ATOM   1319  CG  ARG A  80      34.297 -23.289 -20.146  1.00  0.00              
ATOM   1320  CD  ARG A  80      34.460 -23.547 -21.600  1.00  0.00              
ATOM   1321  NE  ARG A  80      34.896 -24.908 -21.864  1.00  0.00              
ATOM   1322  CZ  ARG A  80      36.182 -25.308 -21.889  1.00  0.00              
ATOM   1323  NH1 ARG A  80      37.145 -24.441 -21.664  1.00  0.00              
ATOM   1324  NH2 ARG A  80      36.477 -26.572 -22.138  1.00  0.00              
ATOM   1325  H   ARG A  80      31.755 -23.257 -18.662  1.00  0.00              
ATOM   1326  HA  ARG A  80      34.100 -21.809 -17.789  1.00  0.00              
ATOM   1327 1HB  ARG A  80      32.667 -21.975 -20.486  1.00  0.00              
ATOM   1328 2HB  ARG A  80      34.211 -21.171 -20.253  1.00  0.00              
ATOM   1329 1HG  ARG A  80      35.288 -23.256 -19.691  1.00  0.00              
ATOM   1330 2HG  ARG A  80      33.726 -24.111 -19.714  1.00  0.00              
ATOM   1331 1HD  ARG A  80      33.507 -23.390 -22.106  1.00  0.00              
ATOM   1332 2HD  ARG A  80      35.204 -22.865 -22.010  1.00  0.00              
ATOM   1333  HE  ARG A  80      34.184 -25.604 -22.041  1.00  0.00              
ATOM   1334 1HH1 ARG A  80      36.920 -23.475 -21.473  1.00  0.00              
ATOM   1335 2HH1 ARG A  80      38.109 -24.741 -21.682  1.00  0.00              
ATOM   1336 1HH2 ARG A  80      35.737 -27.239 -22.311  1.00  0.00              
ATOM   1337 2HH2 ARG A  80      37.440 -26.872 -22.157  1.00  0.00              
ATOM   1338  N   ILE A  81      31.459 -20.037 -18.443  1.00  0.00              
ATOM   1339  CA  ILE A  81      30.914 -18.712 -18.206  1.00  0.00              
ATOM   1340  C   ILE A  81      31.031 -18.334 -16.722  1.00  0.00              
ATOM   1341  O   ILE A  81      31.391 -17.200 -16.402  1.00  0.00              
ATOM   1342  CB  ILE A  81      29.441 -18.640 -18.650  1.00  0.00              
ATOM   1343  CG1 ILE A  81      29.338 -18.733 -20.175  1.00  0.00              
ATOM   1344  CG2 ILE A  81      28.797 -17.357 -18.148  1.00  0.00              
ATOM   1345  CD1 ILE A  81      27.929 -18.946 -20.680  1.00  0.00              
ATOM   1346  H   ILE A  81      30.840 -20.778 -18.740  1.00  0.00              
ATOM   1347  HA  ILE A  81      31.523 -17.986 -18.743  1.00  0.00              
ATOM   1348  HB  ILE A  81      28.897 -19.492 -18.245  1.00  0.00              
ATOM   1349 1HG1 ILE A  81      29.727 -17.819 -20.622  1.00  0.00              
ATOM   1350 2HG1 ILE A  81      29.955 -19.559 -20.531  1.00  0.00              
ATOM   1351 1HG2 ILE A  81      27.757 -17.322 -18.471  1.00  0.00              
ATOM   1352 2HG2 ILE A  81      28.839 -17.331 -17.060  1.00  0.00              
ATOM   1353 3HG2 ILE A  81      29.332 -16.498 -18.553  1.00  0.00              
ATOM   1354 1HD1 ILE A  81      27.938 -19.002 -21.768  1.00  0.00              
ATOM   1355 2HD1 ILE A  81      27.532 -19.875 -20.271  1.00  0.00              
ATOM   1356 3HD1 ILE A  81      27.301 -18.113 -20.365  1.00  0.00              
ATOM   1357  N   VAL A  82      30.759 -19.282 -15.821  1.00  0.00              
ATOM   1358  CA  VAL A  82      30.984 -19.041 -14.395  1.00  0.00              
ATOM   1359  C   VAL A  82      32.468 -18.729 -14.140  1.00  0.00              
ATOM   1360  O   VAL A  82      32.795 -17.792 -13.413  1.00  0.00              
ATOM   1361  CB  VAL A  82      30.561 -20.269 -13.567  1.00  0.00              
ATOM   1362  CG1 VAL A  82      31.029 -20.126 -12.126  1.00  0.00              
ATOM   1363  CG2 VAL A  82      29.051 -20.440 -13.630  1.00  0.00              
ATOM   1364  H   VAL A  82      30.393 -20.176 -16.117  1.00  0.00              
ATOM   1365  HA  VAL A  82      30.428 -18.150 -14.103  1.00  0.00              
ATOM   1366  HB  VAL A  82      31.046 -21.156 -13.976  1.00  0.00              
ATOM   1367 1HG1 VAL A  82      30.721 -21.003 -11.555  1.00  0.00              
ATOM   1368 2HG1 VAL A  82      32.115 -20.041 -12.103  1.00  0.00              
ATOM   1369 3HG1 VAL A  82      30.584 -19.233 -11.686  1.00  0.00              
ATOM   1370 1HG2 VAL A  82      28.759 -21.311 -13.043  1.00  0.00              
ATOM   1371 2HG2 VAL A  82      28.567 -19.551 -13.227  1.00  0.00              
ATOM   1372 3HG2 VAL A  82      28.744 -20.582 -14.666  1.00  0.00              
ATOM   1373  N   ALA A  83      33.358 -19.501 -14.755  1.00  0.00              
ATOM   1374  CA  ALA A  83      34.796 -19.255 -14.645  1.00  0.00              
ATOM   1375  C   ALA A  83      35.170 -17.874 -15.199  1.00  0.00              
ATOM   1376  O   ALA A  83      36.061 -17.204 -14.680  1.00  0.00              
ATOM   1377  CB  ALA A  83      35.569 -20.339 -15.370  1.00  0.00              
ATOM   1378  H   ALA A  83      33.033 -20.277 -15.313  1.00  0.00              
ATOM   1379  HA  ALA A  83      35.063 -19.275 -13.589  1.00  0.00              
ATOM   1380 1HB  ALA A  83      36.638 -20.144 -15.281  1.00  0.00              
ATOM   1381 2HB  ALA A  83      35.339 -21.308 -14.928  1.00  0.00              
ATOM   1382 3HB  ALA A  83      35.289 -20.344 -16.422  1.00  0.00              
ATOM   1383  N   PHE A  84      34.482 -17.469 -16.263  1.00  0.00              
ATOM   1384  CA  PHE A  84      34.659 -16.149 -16.875  1.00  0.00              
ATOM   1385  C   PHE A  84      34.359 -15.047 -15.853  1.00  0.00              
ATOM   1386  O   PHE A  84      35.160 -14.136 -15.665  1.00  0.00              
ATOM   1387  CB  PHE A  84      33.749 -15.992 -18.094  1.00  0.00              
ATOM   1388  CG  PHE A  84      33.755 -14.609 -18.681  1.00  0.00              
ATOM   1389  CD1 PHE A  84      34.819 -14.175 -19.458  1.00  0.00              
ATOM   1390  CD2 PHE A  84      32.699 -13.739 -18.457  1.00  0.00              
ATOM   1391  CE1 PHE A  84      34.826 -12.902 -19.999  1.00  0.00              
ATOM   1392  CE2 PHE A  84      32.702 -12.468 -18.996  1.00  0.00              
ATOM   1393  CZ  PHE A  84      33.768 -12.049 -19.768  1.00  0.00              
ATOM   1394  H   PHE A  84      33.810 -18.109 -16.660  1.00  0.00              
ATOM   1395  HA  PHE A  84      35.707 -16.036 -17.157  1.00  0.00              
ATOM   1396 1HB  PHE A  84      34.056 -16.692 -18.870  1.00  0.00              
ATOM   1397 2HB  PHE A  84      32.725 -16.239 -17.818  1.00  0.00              
ATOM   1398  HD1 PHE A  84      35.655 -14.850 -19.642  1.00  0.00              
ATOM   1399  HD2 PHE A  84      31.857 -14.070 -17.847  1.00  0.00              
ATOM   1400  HE1 PHE A  84      35.668 -12.574 -20.607  1.00  0.00              
ATOM   1401  HE2 PHE A  84      31.865 -11.794 -18.813  1.00  0.00              
ATOM   1402  HZ  PHE A  84      33.773 -11.046 -20.193  1.00  0.00              
ATOM   1403  N   PHE A  85      33.218 -15.149 -15.178  1.00  0.00              
ATOM   1404  CA  PHE A  85      32.853 -14.152 -14.172  1.00  0.00              
ATOM   1405  C   PHE A  85      33.799 -14.176 -12.970  1.00  0.00              
ATOM   1406  O   PHE A  85      34.149 -13.127 -12.428  1.00  0.00              
ATOM   1407  CB  PHE A  85      31.391 -14.332 -13.737  1.00  0.00              
ATOM   1408  CG  PHE A  85      30.406 -13.711 -14.688  1.00  0.00              
ATOM   1409  CD1 PHE A  85      29.755 -14.480 -15.644  1.00  0.00              
ATOM   1410  CD2 PHE A  85      30.151 -12.349 -14.645  1.00  0.00              
ATOM   1411  CE1 PHE A  85      28.856 -13.900 -16.526  1.00  0.00              
ATOM   1412  CE2 PHE A  85      29.256 -11.764 -15.530  1.00  0.00              
ATOM   1413  CZ  PHE A  85      28.610 -12.535 -16.468  1.00  0.00              
ATOM   1414  H   PHE A  85      32.592 -15.921 -15.356  1.00  0.00              
ATOM   1415  HA  PHE A  85      32.965 -13.160 -14.612  1.00  0.00              
ATOM   1416 1HB  PHE A  85      31.165 -15.395 -13.652  1.00  0.00              
ATOM   1417 2HB  PHE A  85      31.248 -13.888 -12.753  1.00  0.00              
ATOM   1418  HD1 PHE A  85      29.959 -15.550 -15.695  1.00  0.00              
ATOM   1419  HD2 PHE A  85      30.662 -11.735 -13.902  1.00  0.00              
ATOM   1420  HE1 PHE A  85      28.342 -14.516 -17.264  1.00  0.00              
ATOM   1421  HE2 PHE A  85      29.066 -10.692 -15.482  1.00  0.00              
ATOM   1422  HZ  PHE A  85      27.910 -12.076 -17.164  1.00  0.00              
ATOM   1423  N   GLU A  86      34.229 -15.370 -12.569  1.00  0.00              
ATOM   1424  CA  GLU A  86      35.193 -15.505 -11.479  1.00  0.00              
ATOM   1425  C   GLU A  86      36.544 -14.934 -11.870  1.00  0.00              
ATOM   1426  O   GLU A  86      37.204 -14.286 -11.059  1.00  0.00              
ATOM   1427  CB  GLU A  86      35.320 -16.969 -11.037  1.00  0.00              
ATOM   1428  CG  GLU A  86      34.196 -17.395 -10.120  1.00  0.00              
ATOM   1429  CD  GLU A  86      34.315 -16.733  -8.770  1.00  0.00              
ATOM   1430  OE1 GLU A  86      33.390 -16.000  -8.365  1.00  0.00              
ATOM   1431  OE2 GLU A  86      35.350 -16.929  -8.121  1.00  0.00              
ATOM   1432  H   GLU A  86      33.883 -16.202 -13.026  1.00  0.00              
ATOM   1433  HA  GLU A  86      34.840 -14.918 -10.631  1.00  0.00              
ATOM   1434 1HB  GLU A  86      35.324 -17.615 -11.914  1.00  0.00              
ATOM   1435 2HB  GLU A  86      36.270 -17.112 -10.521  1.00  0.00              
ATOM   1436 1HG  GLU A  86      33.245 -17.127 -10.579  1.00  0.00              
ATOM   1437 2HG  GLU A  86      34.223 -18.479 -10.010  1.00  0.00              
ATOM   1438  N   PHE A  87      36.949 -15.146 -13.119  1.00  0.00              
ATOM   1439  CA  PHE A  87      38.168 -14.514 -13.617  1.00  0.00              
ATOM   1440  C   PHE A  87      38.105 -12.980 -13.532  1.00  0.00              
ATOM   1441  O   PHE A  87      39.039 -12.341 -13.058  1.00  0.00              
ATOM   1442  CB  PHE A  87      38.422 -14.937 -15.065  1.00  0.00              
ATOM   1443  CG  PHE A  87      39.569 -14.218 -15.715  1.00  0.00              
ATOM   1444  CD1 PHE A  87      40.874 -14.452 -15.305  1.00  0.00              
ATOM   1445  CD2 PHE A  87      39.348 -13.306 -16.735  1.00  0.00              
ATOM   1446  CE1 PHE A  87      41.931 -13.790 -15.902  1.00  0.00              
ATOM   1447  CE2 PHE A  87      40.402 -12.644 -17.334  1.00  0.00              
ATOM   1448  CZ  PHE A  87      41.695 -12.887 -16.916  1.00  0.00              
ATOM   1449  H   PHE A  87      36.418 -15.745 -13.735  1.00  0.00              
ATOM   1450  HA  PHE A  87      39.000 -14.816 -12.980  1.00  0.00              
ATOM   1451 1HB  PHE A  87      38.626 -16.007 -15.101  1.00  0.00              
ATOM   1452 2HB  PHE A  87      37.527 -14.756 -15.659  1.00  0.00              
ATOM   1453  HD1 PHE A  87      41.060 -15.167 -14.504  1.00  0.00              
ATOM   1454  HD2 PHE A  87      38.326 -13.114 -17.065  1.00  0.00              
ATOM   1455  HE1 PHE A  87      42.951 -13.983 -15.570  1.00  0.00              
ATOM   1456  HE2 PHE A  87      40.214 -11.930 -18.136  1.00  0.00              
ATOM   1457  HZ  PHE A  87      42.527 -12.365 -17.386  1.00  0.00              
ATOM   1458  N   GLY A  88      37.000 -12.402 -13.988  1.00  0.00              
ATOM   1459  CA  GLY A  88      36.815 -10.966 -13.893  1.00  0.00              
ATOM   1460  C   GLY A  88      36.905 -10.517 -12.450  1.00  0.00              
ATOM   1461  O   GLY A  88      37.478  -9.459 -12.150  1.00  0.00              
ATOM   1462  H   GLY A  88      36.273 -12.964 -14.409  1.00  0.00              
ATOM   1463 1HA  GLY A  88      37.575 -10.461 -14.491  1.00  0.00              
ATOM   1464 2HA  GLY A  88      35.846 -10.695 -14.310  1.00  0.00              
ATOM   1465  N   GLY A  89      36.347 -11.323 -11.547  1.00  0.00              
ATOM   1466  CA  GLY A  89      36.444 -11.060 -10.125  1.00  0.00              
ATOM   1467  C   GLY A  89      37.896 -10.977  -9.670  1.00  0.00              
ATOM   1468  O   GLY A  89      38.278 -10.054  -8.955  1.00  0.00              
ATOM   1469  H   GLY A  89      35.842 -12.139 -11.863  1.00  0.00              
ATOM   1470 1HA  GLY A  89      35.936 -10.124  -9.893  1.00  0.00              
ATOM   1471 2HA  GLY A  89      35.934 -11.848  -9.574  1.00  0.00              
ATOM   1472  N   VAL A  90      38.697 -11.960 -10.072  1.00  0.00              
ATOM   1473  CA  VAL A  90      40.117 -11.991  -9.745  1.00  0.00              
ATOM   1474  C   VAL A  90      40.847 -10.781 -10.343  1.00  0.00              
ATOM   1475  O   VAL A  90      41.676 -10.163  -9.687  1.00  0.00              
ATOM   1476  CB  VAL A  90      40.756 -13.289 -10.273  1.00  0.00              
ATOM   1477  CG1 VAL A  90      42.270 -13.236 -10.127  1.00  0.00              
ATOM   1478  CG2 VAL A  90      40.185 -14.487  -9.528  1.00  0.00              
ATOM   1479  H   VAL A  90      38.302 -12.709 -10.622  1.00  0.00              
ATOM   1480  HA  VAL A  90      40.224 -11.940  -8.661  1.00  0.00              
ATOM   1481  HB  VAL A  90      40.538 -13.384 -11.337  1.00  0.00              
ATOM   1482 1HG1 VAL A  90      42.705 -14.161 -10.505  1.00  0.00              
ATOM   1483 2HG1 VAL A  90      42.660 -12.393 -10.697  1.00  0.00              
ATOM   1484 3HG1 VAL A  90      42.530 -13.116  -9.076  1.00  0.00              
ATOM   1485 1HG2 VAL A  90      40.640 -15.401  -9.907  1.00  0.00              
ATOM   1486 2HG2 VAL A  90      40.398 -14.389  -8.464  1.00  0.00              
ATOM   1487 3HG2 VAL A  90      39.106 -14.529  -9.681  1.00  0.00              
ATOM   1488  N   MET A  91      40.533 -10.443 -11.590  1.00  0.00              
ATOM   1489  CA  MET A  91      41.128  -9.271 -12.240  1.00  0.00              
ATOM   1490  C   MET A  91      40.844  -8.001 -11.447  1.00  0.00              
ATOM   1491  O   MET A  91      41.722  -7.158 -11.270  1.00  0.00              
ATOM   1492  CB  MET A  91      40.553  -9.094 -13.647  1.00  0.00              
ATOM   1493  CG  MET A  91      41.022 -10.108 -14.650  1.00  0.00              
ATOM   1494  SD  MET A  91      42.744  -9.884 -15.132  1.00  0.00              
ATOM   1495  CE  MET A  91      42.741  -8.294 -15.956  1.00  0.00              
ATOM   1496  H   MET A  91      39.870 -11.006 -12.103  1.00  0.00              
ATOM   1497  HA  MET A  91      42.204  -9.429 -12.319  1.00  0.00              
ATOM   1498 1HB  MET A  91      39.467  -9.148 -13.605  1.00  0.00              
ATOM   1499 2HB  MET A  91      40.818  -8.106 -14.026  1.00  0.00              
ATOM   1500 1HG  MET A  91      40.912 -11.109 -14.234  1.00  0.00              
ATOM   1501 2HG  MET A  91      40.407 -10.044 -15.547  1.00  0.00              
ATOM   1502 1HE  MET A  91      43.750  -8.057 -16.293  1.00  0.00              
ATOM   1503 2HE  MET A  91      42.069  -8.330 -16.815  1.00  0.00              
ATOM   1504 3HE  MET A  91      42.400  -7.525 -15.262  1.00  0.00              
ATOM   1505  N   CYS A  92      39.605  -7.854 -10.989  1.00  0.00              
ATOM   1506  CA  CYS A  92      39.233  -6.645 -10.262  1.00  0.00              
ATOM   1507  C   CYS A  92      39.931  -6.592  -8.910  1.00  0.00              
ATOM   1508  O   CYS A  92      40.495  -5.558  -8.531  1.00  0.00              
ATOM   1509  CB  CYS A  92      37.719  -6.582 -10.053  1.00  0.00              
ATOM   1510  SG  CYS A  92      36.773  -6.342 -11.576  1.00  0.00              
ATOM   1511  H   CYS A  92      38.910  -8.572 -11.137  1.00  0.00              
ATOM   1512  HA  CYS A  92      39.567  -5.780 -10.834  1.00  0.00              
ATOM   1513 1HB  CYS A  92      37.378  -7.506  -9.585  1.00  0.00              
ATOM   1514 2HB  CYS A  92      37.479  -5.764  -9.375  1.00  0.00              
ATOM   1515  HG  CYS A  92      37.609  -5.465 -12.122  1.00  0.00              
ATOM   1516  N   VAL A  93      39.894  -7.707  -8.186  1.00  0.00              
ATOM   1517  CA  VAL A  93      40.527  -7.781  -6.868  1.00  0.00              
ATOM   1518  C   VAL A  93      42.039  -7.588  -6.972  1.00  0.00              
ATOM   1519  O   VAL A  93      42.653  -6.913  -6.143  1.00  0.00              
ATOM   1520  CB  VAL A  93      40.231  -9.141  -6.207  1.00  0.00              
ATOM   1521  CG1 VAL A  93      41.069  -9.315  -4.949  1.00  0.00              
ATOM   1522  CG2 VAL A  93      38.748  -9.249  -5.886  1.00  0.00              
ATOM   1523  H   VAL A  93      39.420  -8.521  -8.550  1.00  0.00              
ATOM   1524  HA  VAL A  93      40.123  -6.984  -6.244  1.00  0.00              
ATOM   1525  HB  VAL A  93      40.514  -9.938  -6.894  1.00  0.00              
ATOM   1526 1HG1 VAL A  93      40.847 -10.281  -4.495  1.00  0.00              
ATOM   1527 2HG1 VAL A  93      42.127  -9.270  -5.207  1.00  0.00              
ATOM   1528 3HG1 VAL A  93      40.833  -8.520  -4.242  1.00  0.00              
ATOM   1529 1HG2 VAL A  93      38.546 -10.212  -5.420  1.00  0.00              
ATOM   1530 2HG2 VAL A  93      38.464  -8.448  -5.203  1.00  0.00              
ATOM   1531 3HG2 VAL A  93      38.170  -9.163  -6.807  1.00  0.00              
ATOM   1532  N   GLU A  94      42.654  -8.176  -7.990  1.00  0.00              
ATOM   1533  CA  GLU A  94      44.097  -8.006  -8.157  1.00  0.00              
ATOM   1534  C   GLU A  94      44.421  -6.544  -8.500  1.00  0.00              
ATOM   1535  O   GLU A  94      45.383  -5.980  -7.998  1.00  0.00              
ATOM   1536  CB  GLU A  94      44.626  -8.936  -9.251  1.00  0.00              
ATOM   1537  CG  GLU A  94      46.134  -8.883  -9.447  1.00  0.00              
ATOM   1538  CD  GLU A  94      46.897  -9.380  -8.251  1.00  0.00              
ATOM   1539  OE1 GLU A  94      46.312 -10.048  -7.432  1.00  0.00              
ATOM   1540  OE2 GLU A  94      48.067  -9.090  -8.155  1.00  0.00              
ATOM   1541  H   GLU A  94      42.146  -8.742  -8.655  1.00  0.00              
ATOM   1542  HA  GLU A  94      44.584  -8.233  -7.208  1.00  0.00              
ATOM   1543 1HB  GLU A  94      44.355  -9.966  -9.016  1.00  0.00              
ATOM   1544 2HB  GLU A  94      44.156  -8.683 -10.202  1.00  0.00              
ATOM   1545 1HG  GLU A  94      46.400  -9.491 -10.311  1.00  0.00              
ATOM   1546 2HG  GLU A  94      46.427  -7.855  -9.657  1.00  0.00              
ATOM   1547  N   SER A  95      43.602  -5.924  -9.341  1.00  0.00              
ATOM   1548  CA  SER A  95      43.809  -4.518  -9.664  1.00  0.00              
ATOM   1549  C   SER A  95      43.748  -3.642  -8.412  1.00  0.00              
ATOM   1550  O   SER A  95      44.543  -2.728  -8.250  1.00  0.00              
ATOM   1551  CB  SER A  95      42.768  -4.058 -10.666  1.00  0.00              
ATOM   1552  OG  SER A  95      42.914  -4.731 -11.887  1.00  0.00              
ATOM   1553  H   SER A  95      42.829  -6.417  -9.764  1.00  0.00              
ATOM   1554  HA  SER A  95      44.800  -4.407 -10.105  1.00  0.00              
ATOM   1555 1HB  SER A  95      41.771  -4.241 -10.265  1.00  0.00              
ATOM   1556 2HB  SER A  95      42.865  -2.985 -10.825  1.00  0.00              
ATOM   1557  HG  SER A  95      42.517  -5.596 -11.761  1.00  0.00              
ATOM   1558  N   VAL A  96      42.796  -3.926  -7.529  1.00  0.00              
ATOM   1559  CA  VAL A  96      42.711  -3.204  -6.271  1.00  0.00              
ATOM   1560  C   VAL A  96      43.955  -3.488  -5.424  1.00  0.00              
ATOM   1561  O   VAL A  96      44.560  -2.570  -4.872  1.00  0.00              
ATOM   1562  CB  VAL A  96      41.398  -3.531  -5.506  1.00  0.00              
ATOM   1563  CG1 VAL A  96      41.432  -2.924  -4.121  1.00  0.00              
ATOM   1564  CG2 VAL A  96      40.187  -2.999  -6.273  1.00  0.00              
ATOM   1565  H   VAL A  96      42.121  -4.651  -7.727  1.00  0.00              
ATOM   1566  HA  VAL A  96      42.719  -2.134  -6.485  1.00  0.00              
ATOM   1567  HB  VAL A  96      41.310  -4.613  -5.400  1.00  0.00              
ATOM   1568 1HG1 VAL A  96      40.507  -3.162  -3.597  1.00  0.00              
ATOM   1569 2HG1 VAL A  96      42.278  -3.331  -3.567  1.00  0.00              
ATOM   1570 3HG1 VAL A  96      41.536  -1.842  -4.201  1.00  0.00              
ATOM   1571 1HG2 VAL A  96      39.276  -3.237  -5.725  1.00  0.00              
ATOM   1572 2HG2 VAL A  96      40.273  -1.918  -6.383  1.00  0.00              
ATOM   1573 3HG2 VAL A  96      40.149  -3.463  -7.259  1.00  0.00              
ATOM   1574  N   ASN A  97      44.346  -4.758  -5.356  1.00  0.00              
ATOM   1575  CA  ASN A  97      45.543  -5.160  -4.629  1.00  0.00              
ATOM   1576  C   ASN A  97      46.792  -4.440  -5.127  1.00  0.00              
ATOM   1577  O   ASN A  97      47.683  -4.129  -4.349  1.00  0.00              
ATOM   1578  CB  ASN A  97      45.729  -6.664  -4.717  1.00  0.00              
ATOM   1579  CG  ASN A  97      46.875  -7.154  -3.876  1.00  0.00              
ATOM   1580  OD1 ASN A  97      46.922  -6.908  -2.666  1.00  0.00              
ATOM   1581  ND2 ASN A  97      47.800  -7.844  -4.495  1.00  0.00              
ATOM   1582  H   ASN A  97      43.794  -5.463  -5.823  1.00  0.00              
ATOM   1583  HA  ASN A  97      45.419  -4.887  -3.580  1.00  0.00              
ATOM   1584 1HB  ASN A  97      44.816  -7.164  -4.393  1.00  0.00              
ATOM   1585 2HB  ASN A  97      45.907  -6.948  -5.754  1.00  0.00              
ATOM   1586 1HD2 ASN A  97      48.586  -8.195  -3.985  1.00  0.00              
ATOM   1587 2HD2 ASN A  97      47.721  -8.019  -5.475  1.00  0.00              
ATOM   1588  N   ARG A  98      46.855  -4.185  -6.429  1.00  0.00              
ATOM   1589  CA  ARG A  98      48.007  -3.504  -7.022  1.00  0.00              
ATOM   1590  C   ARG A  98      47.842  -1.979  -7.079  1.00  0.00              
ATOM   1591  O   ARG A  98      48.609  -1.303  -7.754  1.00  0.00              
ATOM   1592  CB  ARG A  98      48.253  -4.027  -8.429  1.00  0.00              
ATOM   1593  CG  ARG A  98      48.549  -5.516  -8.515  1.00  0.00              
ATOM   1594  CD  ARG A  98      49.895  -5.840  -7.977  1.00  0.00              
ATOM   1595  NE  ARG A  98      50.141  -7.273  -7.958  1.00  0.00              
ATOM   1596  CZ  ARG A  98      51.295  -7.846  -7.564  1.00  0.00              
ATOM   1597  NH1 ARG A  98      52.296  -7.097  -7.159  1.00  0.00              
ATOM   1598  NH2 ARG A  98      51.420  -9.162  -7.584  1.00  0.00              
ATOM   1599  H   ARG A  98      46.091  -4.468  -7.025  1.00  0.00              
ATOM   1600  HA  ARG A  98      48.883  -3.705  -6.405  1.00  0.00              
ATOM   1601 1HB  ARG A  98      47.379  -3.829  -9.048  1.00  0.00              
ATOM   1602 2HB  ARG A  98      49.095  -3.497  -8.873  1.00  0.00              
ATOM   1603 1HG  ARG A  98      47.807  -6.069  -7.938  1.00  0.00              
ATOM   1604 2HG  ARG A  98      48.510  -5.836  -9.557  1.00  0.00              
ATOM   1605 1HD  ARG A  98      50.657  -5.371  -8.598  1.00  0.00              
ATOM   1606 2HD  ARG A  98      49.978  -5.467  -6.956  1.00  0.00              
ATOM   1607  HE  ARG A  98      49.394  -7.883  -8.263  1.00  0.00              
ATOM   1608 1HH1 ARG A  98      52.200  -6.091  -7.143  1.00  0.00              
ATOM   1609 2HH1 ARG A  98      53.161  -7.526  -6.863  1.00  0.00              
ATOM   1610 1HH2 ARG A  98      50.650  -9.738  -7.895  1.00  0.00              
ATOM   1611 2HH2 ARG A  98      52.284  -9.591  -7.288  1.00  0.00              
ATOM   1612  N   GLU A  99      46.843  -1.444  -6.387  1.00  0.00              
ATOM   1613  CA  GLU A  99      46.654   0.004  -6.315  1.00  0.00              
ATOM   1614  C   GLU A  99      46.405   0.591  -7.709  1.00  0.00              
ATOM   1615  O   GLU A  99      46.887   1.674  -8.047  1.00  0.00              
ATOM   1616  CB  GLU A  99      47.875   0.670  -5.676  1.00  0.00              
ATOM   1617  CG  GLU A  99      48.166   0.215  -4.253  1.00  0.00              
ATOM   1618  CD  GLU A  99      49.316   0.954  -3.627  1.00  0.00              
ATOM   1619  OE1 GLU A  99      49.955   1.713  -4.315  1.00  0.00              
ATOM   1620  OE2 GLU A  99      49.556   0.759  -2.459  1.00  0.00              
ATOM   1621  H   GLU A  99      46.198  -2.049  -5.899  1.00  0.00              
ATOM   1622  HA  GLU A  99      45.753   0.206  -5.735  1.00  0.00              
ATOM   1623 1HB  GLU A  99      48.759   0.466  -6.280  1.00  0.00              
ATOM   1624 2HB  GLU A  99      47.732   1.751  -5.659  1.00  0.00              
ATOM   1625 1HG  GLU A  99      47.276   0.369  -3.644  1.00  0.00              
ATOM   1626 2HG  GLU A  99      48.387  -0.851  -4.262  1.00  0.00              
ATOM   1627  N   MET A 100      45.627  -0.133  -8.506  1.00  0.00              
ATOM   1628  CA  MET A 100      45.244   0.321  -9.836  1.00  0.00              
ATOM   1629  C   MET A 100      43.718   0.290  -9.986  1.00  0.00              
ATOM   1630  O   MET A 100      43.178  -0.403 -10.846  1.00  0.00              
ATOM   1631  CB  MET A 100      45.913  -0.541 -10.905  1.00  0.00              
ATOM   1632  CG  MET A 100      47.431  -0.434 -10.941  1.00  0.00              
ATOM   1633  SD  MET A 100      48.154  -1.280 -12.360  1.00  0.00              
ATOM   1634  CE  MET A 100      47.844  -2.990 -11.929  1.00  0.00              
ATOM   1635  H   MET A 100      45.293  -1.027  -8.176  1.00  0.00              
ATOM   1636  HA  MET A 100      45.573   1.353  -9.957  1.00  0.00              
ATOM   1637 1HB  MET A 100      45.656  -1.586 -10.742  1.00  0.00              
ATOM   1638 2HB  MET A 100      45.535  -0.259 -11.889  1.00  0.00              
ATOM   1639 1HG  MET A 100      47.721   0.615 -10.980  1.00  0.00              
ATOM   1640 2HG  MET A 100      47.848  -0.868 -10.032  1.00  0.00              
ATOM   1641 1HE  MET A 100      48.235  -3.640 -12.712  1.00  0.00              
ATOM   1642 2HE  MET A 100      48.338  -3.222 -10.984  1.00  0.00              
ATOM   1643 3HE  MET A 100      46.771  -3.151 -11.826  1.00  0.00              
ATOM   1644  N   SER A 101      43.038   1.056  -9.134  1.00  0.00              
ATOM   1645  CA  SER A 101      41.585   1.134  -9.150  1.00  0.00              
ATOM   1646  C   SER A 101      40.977   1.536 -10.495  1.00  0.00              
ATOM   1647  O   SER A 101      39.945   0.997 -10.889  1.00  0.00              
ATOM   1648  CB  SER A 101      41.132   2.117  -8.088  1.00  0.00              
ATOM   1649  OG  SER A 101      41.431   1.642  -6.804  1.00  0.00              
ATOM   1650  H   SER A 101      43.553   1.599  -8.456  1.00  0.00              
ATOM   1651  HA  SER A 101      41.182   0.135  -8.972  1.00  0.00              
ATOM   1652 1HB  SER A 101      41.624   3.076  -8.248  1.00  0.00              
ATOM   1653 2HB  SER A 101      40.059   2.280  -8.178  1.00  0.00              
ATOM   1654  HG  SER A 101      41.115   2.312  -6.194  1.00  0.00              
ATOM   1655  N   PRO A 102      41.603   2.486 -11.202  1.00  0.00              
ATOM   1656  CA  PRO A 102      41.006   2.852 -12.494  1.00  0.00              
ATOM   1657  C   PRO A 102      40.833   1.658 -13.437  1.00  0.00              
ATOM   1658  O   PRO A 102      39.946   1.699 -14.285  1.00  0.00              
ATOM   1659  CB  PRO A 102      42.017   3.859 -13.053  1.00  0.00              
ATOM   1660  CG  PRO A 102      42.642   4.462 -11.842  1.00  0.00              
ATOM   1661  CD  PRO A 102      42.785   3.310 -10.882  1.00  0.00              
ATOM   1662  HA  PRO A 102      40.021   3.311 -12.320  1.00  0.00              
ATOM   1663 1HB  PRO A 102      42.745   3.343 -13.697  1.00  0.00              
ATOM   1664 2HB  PRO A 102      41.501   4.600 -13.682  1.00  0.00              
ATOM   1665 1HG  PRO A 102      43.607   4.920 -12.101  1.00  0.00              
ATOM   1666 2HG  PRO A 102      42.004   5.266 -11.446  1.00  0.00              
ATOM   1667 1HD  PRO A 102      43.727   2.779 -11.084  1.00  0.00              
ATOM   1668 2HD  PRO A 102      42.767   3.689  -9.850  1.00  0.00              
ATOM   1669  N   LEU A 103      41.631   0.602 -13.283  1.00  0.00              
ATOM   1670  CA  LEU A 103      41.501  -0.547 -14.191  1.00  0.00              
ATOM   1671  C   LEU A 103      40.220  -1.345 -13.952  1.00  0.00              
ATOM   1672  O   LEU A 103      39.731  -2.031 -14.852  1.00  0.00              
ATOM   1673  CB  LEU A 103      42.711  -1.476 -14.035  1.00  0.00              
ATOM   1674  CG  LEU A 103      44.053  -0.907 -14.514  1.00  0.00              
ATOM   1675  CD1 LEU A 103      45.159  -1.918 -14.245  1.00  0.00              
ATOM   1676  CD2 LEU A 103      43.963  -0.575 -15.996  1.00  0.00              
ATOM   1677  H   LEU A 103      42.326   0.574 -12.551  1.00  0.00              
ATOM   1678  HA  LEU A 103      41.446  -0.175 -15.213  1.00  0.00              
ATOM   1679 1HB  LEU A 103      42.818  -1.733 -12.982  1.00  0.00              
ATOM   1680 2HB  LEU A 103      42.521  -2.392 -14.594  1.00  0.00              
ATOM   1681  HG  LEU A 103      44.286  -0.002 -13.952  1.00  0.00              
ATOM   1682 1HD1 LEU A 103      46.112  -1.514 -14.586  1.00  0.00              
ATOM   1683 2HD1 LEU A 103      45.213  -2.123 -13.176  1.00  0.00              
ATOM   1684 3HD1 LEU A 103      44.945  -2.842 -14.782  1.00  0.00              
ATOM   1685 1HD2 LEU A 103      44.917  -0.169 -16.336  1.00  0.00              
ATOM   1686 2HD2 LEU A 103      43.732  -1.480 -16.558  1.00  0.00              
ATOM   1687 3HD2 LEU A 103      43.177   0.163 -16.157  1.00  0.00              
ATOM   1688  N   VAL A 104      39.675  -1.264 -12.744  1.00  0.00              
ATOM   1689  CA  VAL A 104      38.480  -2.047 -12.425  1.00  0.00              
ATOM   1690  C   VAL A 104      37.270  -1.679 -13.289  1.00  0.00              
ATOM   1691  O   VAL A 104      36.534  -2.559 -13.740  1.00  0.00              
ATOM   1692  CB  VAL A 104      38.120  -1.969 -10.928  1.00  0.00              
ATOM   1693  CG1 VAL A 104      36.783  -2.661 -10.659  1.00  0.00              
ATOM   1694  CG2 VAL A 104      39.229  -2.591 -10.091  1.00  0.00              
ATOM   1695  H   VAL A 104      40.075  -0.667 -12.035  1.00  0.00              
ATOM   1696  HA  VAL A 104      38.675  -3.092 -12.669  1.00  0.00              
ATOM   1697  HB  VAL A 104      37.997  -0.923 -10.647  1.00  0.00              
ATOM   1698 1HG1 VAL A 104      36.546  -2.595  -9.597  1.00  0.00              
ATOM   1699 2HG1 VAL A 104      35.998  -2.172 -11.236  1.00  0.00              
ATOM   1700 3HG1 VAL A 104      36.851  -3.709 -10.950  1.00  0.00              
ATOM   1701 1HG2 VAL A 104      38.966  -2.530  -9.035  1.00  0.00              
ATOM   1702 2HG2 VAL A 104      39.356  -3.636 -10.374  1.00  0.00              
ATOM   1703 3HG2 VAL A 104      40.161  -2.052 -10.264  1.00  0.00              
ATOM   1704  N   ASP A 105      37.064  -0.387 -13.532  1.00  0.00              
ATOM   1705  CA  ASP A 105      36.000   0.043 -14.436  1.00  0.00              
ATOM   1706  C   ASP A 105      36.233  -0.471 -15.853  1.00  0.00              
ATOM   1707  O   ASP A 105      35.285  -0.814 -16.558  1.00  0.00              
ATOM   1708  CB  ASP A 105      35.896   1.570 -14.452  1.00  0.00              
ATOM   1709  CG  ASP A 105      35.339   2.140 -13.155  1.00  0.00              
ATOM   1710  OD1 ASP A 105      34.810   1.384 -12.375  1.00  0.00              
ATOM   1711  OD2 ASP A 105      35.448   3.326 -12.956  1.00  0.00              
ATOM   1712  H   ASP A 105      37.646   0.310 -13.090  1.00  0.00              
ATOM   1713  HA  ASP A 105      35.055  -0.364 -14.076  1.00  0.00              
ATOM   1714 1HB  ASP A 105      36.883   2.000 -14.626  1.00  0.00              
ATOM   1715 2HB  ASP A 105      35.253   1.882 -15.275  1.00  0.00              
ATOM   1716  N   ASN A 106      37.494  -0.491 -16.273  1.00  0.00              
ATOM   1717  CA  ASN A 106      37.847  -0.960 -17.603  1.00  0.00              
ATOM   1718  C   ASN A 106      37.586  -2.445 -17.727  1.00  0.00              
ATOM   1719  O   ASN A 106      37.191  -2.936 -18.790  1.00  0.00              
ATOM   1720  CB  ASN A 106      39.296  -0.641 -17.922  1.00  0.00              
ATOM   1721  CG  ASN A 106      39.521   0.822 -18.186  1.00  0.00              
ATOM   1722  OD1 ASN A 106      38.584   1.558 -18.516  1.00  0.00              
ATOM   1723  ND2 ASN A 106      40.747   1.259 -18.046  1.00  0.00              
ATOM   1724  H   ASN A 106      38.226  -0.173 -15.653  1.00  0.00              
ATOM   1725  HA  ASN A 106      37.240  -0.422 -18.332  1.00  0.00              
ATOM   1726 1HB  ASN A 106      39.929  -0.949 -17.089  1.00  0.00              
ATOM   1727 2HB  ASN A 106      39.609  -1.208 -18.798  1.00  0.00              
ATOM   1728 1HD2 ASN A 106      40.956   2.224 -18.208  1.00  0.00              
ATOM   1729 2HD2 ASN A 106      41.475   0.629 -17.777  1.00  0.00              
ATOM   1730  N   ILE A 107      37.828  -3.159 -16.632  1.00  0.00              
ATOM   1731  CA  ILE A 107      37.561  -4.586 -16.577  1.00  0.00              
ATOM   1732  C   ILE A 107      36.064  -4.826 -16.728  1.00  0.00              
ATOM   1733  O   ILE A 107      35.644  -5.739 -17.437  1.00  0.00              
ATOM   1734  CB  ILE A 107      38.064  -5.200 -15.258  1.00  0.00              
ATOM   1735  CG1 ILE A 107      39.594  -5.177 -15.207  1.00  0.00              
ATOM   1736  CG2 ILE A 107      37.544  -6.621 -15.100  1.00  0.00              
ATOM   1737  CD1 ILE A 107      40.162  -5.422 -13.828  1.00  0.00              
ATOM   1738  H   ILE A 107      38.206  -2.697 -15.817  1.00  0.00              
ATOM   1739  HA  ILE A 107      38.090  -5.068 -17.398  1.00  0.00              
ATOM   1740  HB  ILE A 107      37.712  -4.599 -14.420  1.00  0.00              
ATOM   1741 1HG1 ILE A 107      39.991  -5.936 -15.880  1.00  0.00              
ATOM   1742 2HG1 ILE A 107      39.955  -4.210 -15.557  1.00  0.00              
ATOM   1743 1HG2 ILE A 107      37.909  -7.040 -14.163  1.00  0.00              
ATOM   1744 2HG2 ILE A 107      36.455  -6.611 -15.093  1.00  0.00              
ATOM   1745 3HG2 ILE A 107      37.896  -7.231 -15.932  1.00  0.00              
ATOM   1746 1HD1 ILE A 107      41.251  -5.390 -13.872  1.00  0.00              
ATOM   1747 2HD1 ILE A 107      39.805  -4.651 -13.144  1.00  0.00              
ATOM   1748 3HD1 ILE A 107      39.843  -6.400 -13.471  1.00  0.00              
ATOM   1749  N   ALA A 108      35.253  -4.003 -16.067  1.00  0.00              
ATOM   1750  CA  ALA A 108      33.809  -4.129 -16.202  1.00  0.00              
ATOM   1751  C   ALA A 108      33.413  -3.974 -17.671  1.00  0.00              
ATOM   1752  O   ALA A 108      32.565  -4.710 -18.188  1.00  0.00              
ATOM   1753  CB  ALA A 108      33.086  -3.102 -15.337  1.00  0.00              
ATOM   1754  H   ALA A 108      35.630  -3.284 -15.466  1.00  0.00              
ATOM   1755  HA  ALA A 108      33.523  -5.126 -15.868  1.00  0.00              
ATOM   1756 1HB  ALA A 108      32.009  -3.218 -15.457  1.00  0.00              
ATOM   1757 2HB  ALA A 108      33.353  -3.254 -14.291  1.00  0.00              
ATOM   1758 3HB  ALA A 108      33.378  -2.098 -15.643  1.00  0.00              
ATOM   1759  N   LEU A 109      34.039  -3.015 -18.343  1.00  0.00              
ATOM   1760  CA  LEU A 109      33.831  -2.824 -19.770  1.00  0.00              
ATOM   1761  C   LEU A 109      34.303  -4.039 -20.568  1.00  0.00              
ATOM   1762  O   LEU A 109      33.592  -4.526 -21.450  1.00  0.00              
ATOM   1763  CB  LEU A 109      34.573  -1.569 -20.247  1.00  0.00              
ATOM   1764  CG  LEU A 109      34.459  -1.257 -21.745  1.00  0.00              
ATOM   1765  CD1 LEU A 109      32.996  -1.041 -22.109  1.00  0.00              
ATOM   1766  CD2 LEU A 109      35.292  -0.027 -22.073  1.00  0.00              
ATOM   1767  H   LEU A 109      34.675  -2.403 -17.852  1.00  0.00              
ATOM   1768  HA  LEU A 109      32.763  -2.707 -19.952  1.00  0.00              
ATOM   1769 1HB  LEU A 109      34.190  -0.710 -19.700  1.00  0.00              
ATOM   1770 2HB  LEU A 109      35.632  -1.681 -20.012  1.00  0.00              
ATOM   1771  HG  LEU A 109      34.824  -2.107 -22.323  1.00  0.00              
ATOM   1772 1HD1 LEU A 109      32.915  -0.819 -23.173  1.00  0.00              
ATOM   1773 2HD1 LEU A 109      32.427  -1.943 -21.882  1.00  0.00              
ATOM   1774 3HD1 LEU A 109      32.598  -0.206 -21.533  1.00  0.00              
ATOM   1775 1HD2 LEU A 109      35.211   0.194 -23.137  1.00  0.00              
ATOM   1776 2HD2 LEU A 109      34.927   0.824 -21.497  1.00  0.00              
ATOM   1777 3HD2 LEU A 109      36.335  -0.216 -21.819  1.00  0.00              
ATOM   1778  N   TRP A 110      35.493  -4.542 -20.260  1.00  0.00              
ATOM   1779  CA  TRP A 110      36.005  -5.708 -20.981  1.00  0.00              
ATOM   1780  C   TRP A 110      35.074  -6.919 -20.847  1.00  0.00              
ATOM   1781  O   TRP A 110      34.843  -7.640 -21.817  1.00  0.00              
ATOM   1782  CB  TRP A 110      37.428  -6.077 -20.539  1.00  0.00              
ATOM   1783  CG  TRP A 110      38.410  -4.964 -20.702  1.00  0.00              
ATOM   1784  CD1 TRP A 110      38.347  -3.939 -21.609  1.00  0.00              
ATOM   1785  CD2 TRP A 110      39.617  -4.762 -19.948  1.00  0.00              
ATOM   1786  NE1 TRP A 110      39.435  -3.109 -21.455  1.00  0.00              
ATOM   1787  CE2 TRP A 110      40.226  -3.589 -20.441  1.00  0.00              
ATOM   1788  CE3 TRP A 110      40.233  -5.453 -18.893  1.00  0.00              
ATOM   1789  CZ2 TRP A 110      41.426  -3.090 -19.923  1.00  0.00              
ATOM   1790  CZ3 TRP A 110      41.430  -4.955 -18.373  1.00  0.00              
ATOM   1791  CH2 TRP A 110      42.010  -3.784 -18.890  1.00  0.00              
ATOM   1792  H   TRP A 110      36.056  -4.130 -19.529  1.00  0.00              
ATOM   1793  HA  TRP A 110      36.034  -5.472 -22.044  1.00  0.00              
ATOM   1794 1HB  TRP A 110      37.419  -6.376 -19.491  1.00  0.00              
ATOM   1795 2HB  TRP A 110      37.779  -6.931 -21.119  1.00  0.00              
ATOM   1796  HD1 TRP A 110      37.554  -3.803 -22.342  1.00  0.00              
ATOM   1797  HE1 TRP A 110      39.623  -2.279 -21.999  1.00  0.00              
ATOM   1798  HE3 TRP A 110      39.784  -6.360 -18.487  1.00  0.00              
ATOM   1799  HZ2 TRP A 110      41.893  -2.184 -20.311  1.00  0.00              
ATOM   1800  HZ3 TRP A 110      41.904  -5.498 -17.554  1.00  0.00              
ATOM   1801  HH2 TRP A 110      42.945  -3.421 -18.462  1.00  0.00              
ATOM   1802  N   MET A 111      34.529  -7.142 -19.658  1.00  0.00              
ATOM   1803  CA  MET A 111      33.632  -8.283 -19.469  1.00  0.00              
ATOM   1804  C   MET A 111      32.326  -8.056 -20.230  1.00  0.00              
ATOM   1805  O   MET A 111      31.800  -8.961 -20.887  1.00  0.00              
ATOM   1806  CB  MET A 111      33.327  -8.498 -17.988  1.00  0.00              
ATOM   1807  CG  MET A 111      34.524  -8.967 -17.153  1.00  0.00              
ATOM   1808  SD  MET A 111      34.133  -9.008 -15.395  1.00  0.00              
ATOM   1809  CE  MET A 111      32.985 -10.393 -15.322  1.00  0.00              
ATOM   1810  H   MET A 111      34.723  -6.535 -18.875  1.00  0.00              
ATOM   1811  HA  MET A 111      34.125  -9.177 -19.853  1.00  0.00              
ATOM   1812 1HB  MET A 111      32.962  -7.569 -17.554  1.00  0.00              
ATOM   1813 2HB  MET A 111      32.536  -9.242 -17.884  1.00  0.00              
ATOM   1814 1HG  MET A 111      34.822  -9.965 -17.473  1.00  0.00              
ATOM   1815 2HG  MET A 111      35.365  -8.293 -17.312  1.00  0.00              
ATOM   1816 1HE  MET A 111      32.656 -10.540 -14.293  1.00  0.00              
ATOM   1817 2HE  MET A 111      32.121 -10.184 -15.954  1.00  0.00              
ATOM   1818 3HE  MET A 111      33.482 -11.297 -15.676  1.00  0.00              
ATOM   1819  N   THR A 112      31.799  -6.842 -20.132  1.00  0.00              
ATOM   1820  CA  THR A 112      30.537  -6.519 -20.779  1.00  0.00              
ATOM   1821  C   THR A 112      30.647  -6.695 -22.289  1.00  0.00              
ATOM   1822  O   THR A 112      29.752  -7.238 -22.929  1.00  0.00              
ATOM   1823  CB  THR A 112      30.095  -5.081 -20.451  1.00  0.00              
ATOM   1824  OG1 THR A 112      29.934  -4.940 -19.033  1.00  0.00              
ATOM   1825  CG2 THR A 112      28.780  -4.757 -21.142  1.00  0.00              
ATOM   1826  H   THR A 112      32.277  -6.128 -19.602  1.00  0.00              
ATOM   1827  HA  THR A 112      29.776  -7.210 -20.416  1.00  0.00              
ATOM   1828  HB  THR A 112      30.858  -4.380 -20.788  1.00  0.00              
ATOM   1829  HG1 THR A 112      30.795  -4.826 -18.624  1.00  0.00              
ATOM   1830 1HG2 THR A 112      28.483  -3.737 -20.899  1.00  0.00              
ATOM   1831 2HG2 THR A 112      28.902  -4.852 -22.221  1.00  0.00              
ATOM   1832 3HG2 THR A 112      28.010  -5.449 -20.802  1.00  0.00              
ATOM   1833  N   GLU A 113      31.761  -6.247 -22.851  1.00  0.00              
ATOM   1834  CA  GLU A 113      31.959  -6.347 -24.287  1.00  0.00              
ATOM   1835  C   GLU A 113      32.112  -7.810 -24.710  1.00  0.00              
ATOM   1836  O   GLU A 113      31.530  -8.239 -25.699  1.00  0.00              
ATOM   1837  CB  GLU A 113      33.190  -5.543 -24.713  1.00  0.00              
ATOM   1838  CG  GLU A 113      33.417  -5.489 -26.217  1.00  0.00              
ATOM   1839  CD  GLU A 113      32.348  -4.720 -26.942  1.00  0.00              
ATOM   1840  OE1 GLU A 113      31.660  -3.956 -26.309  1.00  0.00              
ATOM   1841  OE2 GLU A 113      32.220  -4.897 -28.131  1.00  0.00              
ATOM   1842  H   GLU A 113      32.484  -5.831 -22.283  1.00  0.00              
ATOM   1843  HA  GLU A 113      31.062  -5.979 -24.787  1.00  0.00              
ATOM   1844 1HB  GLU A 113      33.099  -4.519 -24.351  1.00  0.00              
ATOM   1845 2HB  GLU A 113      34.081  -5.973 -24.255  1.00  0.00              
ATOM   1846 1HG  GLU A 113      34.381  -5.021 -26.412  1.00  0.00              
ATOM   1847 2HG  GLU A 113      33.452  -6.506 -26.605  1.00  0.00              
ATOM   1848  N   TYR A 114      32.867  -8.589 -23.948  1.00  0.00              
ATOM   1849  CA  TYR A 114      33.031  -9.992 -24.319  1.00  0.00              
ATOM   1850  C   TYR A 114      31.689 -10.736 -24.291  1.00  0.00              
ATOM   1851  O   TYR A 114      31.401 -11.525 -25.174  1.00  0.00              
ATOM   1852  CB  TYR A 114      34.076 -10.697 -23.446  1.00  0.00              
ATOM   1853  CG  TYR A 114      34.445 -12.058 -23.981  1.00  0.00              
ATOM   1854  CD1 TYR A 114      35.437 -12.202 -24.941  1.00  0.00              
ATOM   1855  CD2 TYR A 114      33.795 -13.204 -23.535  1.00  0.00              
ATOM   1856  CE1 TYR A 114      35.777 -13.451 -25.442  1.00  0.00              
ATOM   1857  CE2 TYR A 114      34.125 -14.456 -24.033  1.00  0.00              
ATOM   1858  CZ  TYR A 114      35.114 -14.571 -24.987  1.00  0.00              
ATOM   1859  OH  TYR A 114      35.443 -15.811 -25.487  1.00  0.00              
ATOM   1860  H   TYR A 114      33.330  -8.241 -23.121  1.00  0.00              
ATOM   1861  HA  TYR A 114      33.372 -10.039 -25.353  1.00  0.00              
ATOM   1862 1HB  TYR A 114      34.976 -10.083 -23.388  1.00  0.00              
ATOM   1863 2HB  TYR A 114      33.690 -10.807 -22.433  1.00  0.00              
ATOM   1864  HD1 TYR A 114      35.964 -11.324 -25.316  1.00  0.00              
ATOM   1865  HD2 TYR A 114      33.011 -13.127 -22.782  1.00  0.00              
ATOM   1866  HE1 TYR A 114      36.559 -13.541 -26.196  1.00  0.00              
ATOM   1867  HE2 TYR A 114      33.602 -15.342 -23.671  1.00  0.00              
ATOM   1868  HH  TYR A 114      34.876 -16.476 -25.090  1.00  0.00              
ATOM   1869  N   LEU A 115      30.868 -10.462 -23.280  1.00  0.00              
ATOM   1870  CA  LEU A 115      29.529 -11.039 -23.193  1.00  0.00              
ATOM   1871  C   LEU A 115      28.695 -10.704 -24.432  1.00  0.00              
ATOM   1872  O   LEU A 115      28.164 -11.593 -25.106  1.00  0.00              
ATOM   1873  CB  LEU A 115      28.817 -10.528 -21.934  1.00  0.00              
ATOM   1874  CG  LEU A 115      29.309 -11.115 -20.606  1.00  0.00              
ATOM   1875  CD1 LEU A 115      28.763 -10.288 -19.450  1.00  0.00              
ATOM   1876  CD2 LEU A 115      28.866 -12.567 -20.497  1.00  0.00              
ATOM   1877  H   LEU A 115      31.183  -9.837 -22.552  1.00  0.00              
ATOM   1878  HA  LEU A 115      29.624 -12.120 -23.094  1.00  0.00              
ATOM   1879 1HB  LEU A 115      28.936  -9.447 -21.883  1.00  0.00              
ATOM   1880 2HB  LEU A 115      27.754 -10.751 -22.022  1.00  0.00              
ATOM   1881  HG  LEU A 115      30.398 -11.064 -20.566  1.00  0.00              
ATOM   1882 1HD1 LEU A 115      29.113 -10.706 -18.506  1.00  0.00              
ATOM   1883 2HD1 LEU A 115      29.111  -9.259 -19.542  1.00  0.00              
ATOM   1884 3HD1 LEU A 115      27.674 -10.307 -19.473  1.00  0.00              
ATOM   1885 1HD2 LEU A 115      29.217 -12.985 -19.553  1.00  0.00              
ATOM   1886 2HD2 LEU A 115      27.778 -12.619 -20.535  1.00  0.00              
ATOM   1887 3HD2 LEU A 115      29.286 -13.138 -21.325  1.00  0.00              
ATOM   1888  N   ASN A 116      28.564  -9.408 -24.700  1.00  0.00              
ATOM   1889  CA  ASN A 116      27.724  -8.915 -25.790  1.00  0.00              
ATOM   1890  C   ASN A 116      28.165  -9.410 -27.154  1.00  0.00              
ATOM   1891  O   ASN A 116      27.342  -9.612 -28.039  1.00  0.00              
ATOM   1892  CB  ASN A 116      27.711  -7.387 -25.801  1.00  0.00              
ATOM   1893  CG  ASN A 116      26.908  -6.814 -24.671  1.00  0.00              
ATOM   1894  OD1 ASN A 116      26.103  -7.510 -24.061  1.00  0.00              
ATOM   1895  ND2 ASN A 116      27.118  -5.536 -24.384  1.00  0.00              
ATOM   1896  H   ASN A 116      29.065  -8.744 -24.126  1.00  0.00              
ATOM   1897  HA  ASN A 116      26.705  -9.272 -25.630  1.00  0.00              
ATOM   1898 1HB  ASN A 116      28.734  -7.014 -25.733  1.00  0.00              
ATOM   1899 2HB  ASN A 116      27.296  -7.034 -26.745  1.00  0.00              
ATOM   1900 1HD2 ASN A 116      26.611  -5.101 -23.639  1.00  0.00              
ATOM   1901 2HD2 ASN A 116      27.784  -5.008 -24.910  1.00  0.00              
ATOM   1902  N   ARG A 117      29.468  -9.601 -27.325  1.00  0.00              
ATOM   1903  CA  ARG A 117      30.008 -10.007 -28.618  1.00  0.00              
ATOM   1904  C   ARG A 117      30.167 -11.513 -28.787  1.00  0.00              
ATOM   1905  O   ARG A 117      30.008 -12.037 -29.888  1.00  0.00              
ATOM   1906  CB  ARG A 117      31.362  -9.349 -28.838  1.00  0.00              
ATOM   1907  CG  ARG A 117      31.333  -7.830 -28.897  1.00  0.00              
ATOM   1908  CD  ARG A 117      30.566  -7.340 -30.070  1.00  0.00              
ATOM   1909  NE  ARG A 117      30.562  -5.888 -30.148  1.00  0.00              
ATOM   1910  CZ  ARG A 117      29.869  -5.172 -31.054  1.00  0.00              
ATOM   1911  NH1 ARG A 117      29.129  -5.787 -31.951  1.00  0.00              
ATOM   1912  NH2 ARG A 117      29.932  -3.852 -31.042  1.00  0.00              
ATOM   1913  H   ARG A 117      30.099  -9.464 -26.549  1.00  0.00              
ATOM   1914  HA  ARG A 117      29.303  -9.711 -29.396  1.00  0.00              
ATOM   1915 1HB  ARG A 117      32.040  -9.635 -28.036  1.00  0.00              
ATOM   1916 2HB  ARG A 117      31.793  -9.707 -29.774  1.00  0.00              
ATOM   1917 1HG  ARG A 117      30.864  -7.440 -27.993  1.00  0.00              
ATOM   1918 2HG  ARG A 117      32.353  -7.449 -28.970  1.00  0.00              
ATOM   1919 1HD  ARG A 117      31.012  -7.729 -30.985  1.00  0.00              
ATOM   1920 2HD  ARG A 117      29.533  -7.680 -29.997  1.00  0.00              
ATOM   1921  HE  ARG A 117      31.120  -5.380 -29.474  1.00  0.00              
ATOM   1922 1HH1 ARG A 117      29.081  -6.796 -31.960  1.00  0.00              
ATOM   1923 2HH1 ARG A 117      28.610  -5.250 -32.630  1.00  0.00              
ATOM   1924 1HH2 ARG A 117      30.500  -3.380 -30.352  1.00  0.00              
ATOM   1925 2HH2 ARG A 117      29.412  -3.316 -31.721  1.00  0.00              
ATOM   1926  N   HIS A 118      30.477 -12.213 -27.703  1.00  0.00              
ATOM   1927  CA  HIS A 118      30.880 -13.602 -27.836  1.00  0.00              
ATOM   1928  C   HIS A 118      30.074 -14.617 -27.043  1.00  0.00              
ATOM   1929  O   HIS A 118      29.991 -15.771 -27.450  1.00  0.00              
ATOM   1930  CB  HIS A 118      32.353 -13.738 -27.439  1.00  0.00              
ATOM   1931  CG  HIS A 118      33.284 -12.944 -28.302  1.00  0.00              
ATOM   1932  ND1 HIS A 118      33.601 -13.315 -29.592  1.00  0.00              
ATOM   1933  CD2 HIS A 118      33.967 -11.800 -28.060  1.00  0.00              
ATOM   1934  CE1 HIS A 118      34.439 -12.432 -30.106  1.00  0.00              
ATOM   1935  NE2 HIS A 118      34.677 -11.504 -29.197  1.00  0.00              
ATOM   1936  H   HIS A 118      30.438 -11.797 -26.783  1.00  0.00              
ATOM   1937  HA  HIS A 118      30.689 -13.941 -28.853  1.00  0.00              
ATOM   1938 1HB  HIS A 118      32.484 -13.413 -26.406  1.00  0.00              
ATOM   1939 2HB  HIS A 118      32.649 -14.785 -27.492  1.00  0.00              
ATOM   1940  HD1 HIS A 118      33.204 -14.078 -30.102  1.00  0.00              
ATOM   1941  HD2 HIS A 118      34.033 -11.147 -27.189  1.00  0.00              
ATOM   1942  HE1 HIS A 118      34.810 -12.547 -31.125  1.00  0.00              
ATOM   1943  N   LEU A 119      29.485 -14.212 -25.923  1.00  0.00              
ATOM   1944  CA  LEU A 119      28.753 -15.176 -25.102  1.00  0.00              
ATOM   1945  C   LEU A 119      27.242 -14.960 -25.132  1.00  0.00              
ATOM   1946  O   LEU A 119      26.475 -15.862 -24.794  1.00  0.00              
ATOM   1947  CB  LEU A 119      29.245 -15.100 -23.652  1.00  0.00              
ATOM   1948  CG  LEU A 119      30.729 -15.426 -23.435  1.00  0.00              
ATOM   1949  CD1 LEU A 119      31.080 -15.241 -21.965  1.00  0.00              
ATOM   1950  CD2 LEU A 119      31.007 -16.852 -23.888  1.00  0.00              
ATOM   1951  H   LEU A 119      29.534 -13.248 -25.624  1.00  0.00              
ATOM   1952  HA  LEU A 119      28.921 -16.173 -25.507  1.00  0.00              
ATOM   1953 1HB  LEU A 119      29.069 -14.093 -23.277  1.00  0.00              
ATOM   1954 2HB  LEU A 119      28.662 -15.797 -23.050  1.00  0.00              
ATOM   1955  HG  LEU A 119      31.341 -14.735 -24.014  1.00  0.00              
ATOM   1956 1HD1 LEU A 119      32.134 -15.472 -21.811  1.00  0.00              
ATOM   1957 2HD1 LEU A 119      30.890 -14.208 -21.673  1.00  0.00              
ATOM   1958 3HD1 LEU A 119      30.470 -15.909 -21.358  1.00  0.00              
ATOM   1959 1HD2 LEU A 119      32.061 -17.083 -23.735  1.00  0.00              
ATOM   1960 2HD2 LEU A 119      30.396 -17.544 -23.309  1.00  0.00              
ATOM   1961 3HD2 LEU A 119      30.764 -16.951 -24.946  1.00  0.00              
ATOM   1962  N   HIS A 120      26.824 -13.765 -25.533  1.00  0.00              
ATOM   1963  CA  HIS A 120      25.408 -13.419 -25.578  1.00  0.00              
ATOM   1964  C   HIS A 120      24.595 -14.377 -26.441  1.00  0.00              
ATOM   1965  O   HIS A 120      23.547 -14.882 -26.028  1.00  0.00              
ATOM   1966  CB  HIS A 120      25.227 -11.989 -26.099  1.00  0.00              
ATOM   1967  CG  HIS A 120      23.795 -11.573 -26.230  1.00  0.00              
ATOM   1968  ND1 HIS A 120      23.004 -11.278 -25.140  1.00  0.00              
ATOM   1969  CD2 HIS A 120      23.011 -11.404 -27.321  1.00  0.00              
ATOM   1970  CE1 HIS A 120      21.794 -10.944 -25.556  1.00  0.00              
ATOM   1971  NE2 HIS A 120      21.773 -11.013 -26.874  1.00  0.00              
ATOM   1972  H   HIS A 120      27.508 -13.078 -25.816  1.00  0.00              
ATOM   1973  HA  HIS A 120      24.990 -13.465 -24.573  1.00  0.00              
ATOM   1974 1HB  HIS A 120      25.725 -11.291 -25.426  1.00  0.00              
ATOM   1975 2HB  HIS A 120      25.700 -11.896 -27.076  1.00  0.00              
ATOM   1976  HD1 HIS A 120      23.303 -11.235 -24.186  1.00  0.00              
ATOM   1977  HD2 HIS A 120      23.195 -11.520 -28.389  1.00  0.00              
ATOM   1978  HE1 HIS A 120      21.017 -10.672 -24.841  1.00  0.00              
ATOM   1979  N   THR A 121      25.087 -14.624 -27.647  1.00  0.00              
ATOM   1980  CA  THR A 121      24.389 -15.496 -28.573  1.00  0.00              
ATOM   1981  C   THR A 121      24.276 -16.916 -28.037  1.00  0.00              
ATOM   1982  O   THR A 121      23.202 -17.521 -28.102  1.00  0.00              
ATOM   1983  CB  THR A 121      25.093 -15.517 -29.942  1.00  0.00              
ATOM   1984  OG1 THR A 121      25.080 -14.201 -30.510  1.00  0.00              
ATOM   1985  CG2 THR A 121      24.391 -16.480 -30.888  1.00  0.00              
ATOM   1986  H   THR A 121      25.960 -14.202 -27.931  1.00  0.00              
ATOM   1987  HA  THR A 121      23.366 -15.136 -28.683  1.00  0.00              
ATOM   1988  HB  THR A 121      26.128 -15.833 -29.814  1.00  0.00              
ATOM   1989  HG1 THR A 121      25.222 -14.260 -31.458  1.00  0.00              
ATOM   1990 1HG2 THR A 121      24.903 -16.482 -31.851  1.00  0.00              
ATOM   1991 2HG2 THR A 121      24.410 -17.484 -30.465  1.00  0.00              
ATOM   1992 3HG2 THR A 121      23.358 -16.164 -31.028  1.00  0.00              
ATOM   1993  N   TRP A 122      25.369 -17.447 -27.496  1.00  0.00              
ATOM   1994  CA  TRP A 122      25.327 -18.795 -26.958  1.00  0.00              
ATOM   1995  C   TRP A 122      24.310 -18.856 -25.824  1.00  0.00              
ATOM   1996  O   TRP A 122      23.518 -19.788 -25.728  1.00  0.00              
ATOM   1997  CB  TRP A 122      26.702 -19.259 -26.479  1.00  0.00              
ATOM   1998  CG  TRP A 122      26.659 -20.669 -25.983  1.00  0.00              
ATOM   1999  CD1 TRP A 122      26.909 -21.800 -26.702  1.00  0.00              
ATOM   2000  CD2 TRP A 122      26.316 -21.100 -24.662  1.00  0.00              
ATOM   2001  NE1 TRP A 122      26.750 -22.912 -25.909  1.00  0.00              
ATOM   2002  CE2 TRP A 122      26.386 -22.509 -24.652  1.00  0.00              
ATOM   2003  CE3 TRP A 122      25.960 -20.432 -23.486  1.00  0.00              
ATOM   2004  CZ2 TRP A 122      26.111 -23.263 -23.511  1.00  0.00              
ATOM   2005  CZ3 TRP A 122      25.683 -21.181 -22.358  1.00  0.00              
ATOM   2006  CH2 TRP A 122      25.761 -22.583 -22.377  1.00  0.00              
ATOM   2007  H   TRP A 122      26.234 -16.926 -27.452  1.00  0.00              
ATOM   2008  HA  TRP A 122      24.999 -19.471 -27.747  1.00  0.00              
ATOM   2009 1HB  TRP A 122      27.417 -19.185 -27.298  1.00  0.00              
ATOM   2010 2HB  TRP A 122      27.050 -18.604 -25.681  1.00  0.00              
ATOM   2011  HD1 TRP A 122      27.193 -21.820 -27.753  1.00  0.00              
ATOM   2012  HE1 TRP A 122      26.880 -23.869 -26.205  1.00  0.00              
ATOM   2013  HE3 TRP A 122      25.904 -19.344 -23.459  1.00  0.00              
ATOM   2014  HZ2 TRP A 122      26.170 -24.352 -23.508  1.00  0.00              
ATOM   2015  HZ3 TRP A 122      25.401 -20.651 -21.448  1.00  0.00              
ATOM   2016  HH2 TRP A 122      25.536 -23.140 -21.467  1.00  0.00              
ATOM   2017  N   ILE A 123      24.322 -17.842 -24.970  1.00  0.00              
ATOM   2018  CA  ILE A 123      23.380 -17.798 -23.864  1.00  0.00              
ATOM   2019  C   ILE A 123      21.933 -17.791 -24.361  1.00  0.00              
ATOM   2020  O   ILE A 123      21.110 -18.597 -23.909  1.00  0.00              
ATOM   2021  CB  ILE A 123      23.656 -16.598 -22.931  1.00  0.00              
ATOM   2022  CG1 ILE A 123      24.964 -16.821 -22.151  1.00  0.00              
ATOM   2023  CG2 ILE A 123      22.491 -16.390 -21.982  1.00  0.00              
ATOM   2024  CD1 ILE A 123      25.485 -15.577 -21.423  1.00  0.00              
ATOM   2025  H   ILE A 123      24.985 -17.089 -25.082  1.00  0.00              
ATOM   2026  HA  ILE A 123      23.489 -18.712 -23.281  1.00  0.00              
ATOM   2027  HB  ILE A 123      23.792 -15.697 -23.528  1.00  0.00              
ATOM   2028 1HG1 ILE A 123      24.817 -17.607 -21.412  1.00  0.00              
ATOM   2029 2HG1 ILE A 123      25.743 -17.160 -22.836  1.00  0.00              
ATOM   2030 1HG2 ILE A 123      22.699 -15.542 -21.331  1.00  0.00              
ATOM   2031 2HG2 ILE A 123      21.586 -16.194 -22.555  1.00  0.00              
ATOM   2032 3HG2 ILE A 123      22.350 -17.286 -21.377  1.00  0.00              
ATOM   2033 1HD1 ILE A 123      26.410 -15.821 -20.900  1.00  0.00              
ATOM   2034 2HD1 ILE A 123      25.677 -14.784 -22.148  1.00  0.00              
ATOM   2035 3HD1 ILE A 123      24.741 -15.238 -20.704  1.00  0.00              
ATOM   2036  N   GLN A 124      21.626 -16.897 -25.299  1.00  0.00              
ATOM   2037  CA  GLN A 124      20.249 -16.761 -25.787  1.00  0.00              
ATOM   2038  C   GLN A 124      19.744 -18.023 -26.493  1.00  0.00              
ATOM   2039  O   GLN A 124      18.564 -18.353 -26.402  1.00  0.00              
ATOM   2040  CB  GLN A 124      20.145 -15.565 -26.737  1.00  0.00              
ATOM   2041  CG  GLN A 124      20.315 -14.215 -26.060  1.00  0.00              
ATOM   2042  CD  GLN A 124      19.229 -13.939 -25.038  1.00  0.00              
ATOM   2043  OE1 GLN A 124      18.038 -14.091 -25.321  1.00  0.00              
ATOM   2044  NE2 GLN A 124      19.635 -13.531 -23.841  1.00  0.00              
ATOM   2045  H   GLN A 124      22.346 -16.302 -25.683  1.00  0.00              
ATOM   2046  HA  GLN A 124      19.591 -16.620 -24.929  1.00  0.00              
ATOM   2047 1HB  GLN A 124      20.905 -15.650 -27.514  1.00  0.00              
ATOM   2048 2HB  GLN A 124      19.172 -15.574 -27.228  1.00  0.00              
ATOM   2049 1HG  GLN A 124      21.278 -14.195 -25.550  1.00  0.00              
ATOM   2050 2HG  GLN A 124      20.279 -13.433 -26.818  1.00  0.00              
ATOM   2051 1HE2 GLN A 124      18.963 -13.333 -23.126  1.00  0.00              
ATOM   2052 2HE2 GLN A 124      20.611 -13.421 -23.654  1.00  0.00              
ATOM   2053  N   ASP A 125      20.647 -18.721 -27.182  1.00  0.00              
ATOM   2054  CA  ASP A 125      20.316 -19.958 -27.881  1.00  0.00              
ATOM   2055  C   ASP A 125      20.107 -21.133 -26.931  1.00  0.00              
ATOM   2056  O   ASP A 125      19.620 -22.178 -27.348  1.00  0.00              
ATOM   2057  CB  ASP A 125      21.420 -20.305 -28.883  1.00  0.00              
ATOM   2058  CG  ASP A 125      21.442 -19.373 -30.087  1.00  0.00              
ATOM   2059  OD1 ASP A 125      20.474 -18.682 -30.297  1.00  0.00              
ATOM   2060  OD2 ASP A 125      22.427 -19.362 -30.786  1.00  0.00              
ATOM   2061  H   ASP A 125      21.595 -18.374 -27.217  1.00  0.00              
ATOM   2062  HA  ASP A 125      19.404 -19.797 -28.455  1.00  0.00              
ATOM   2063 1HB  ASP A 125      22.390 -20.258 -28.388  1.00  0.00              
ATOM   2064 2HB  ASP A 125      21.282 -21.328 -29.236  1.00  0.00              
ATOM   2065  N   ASN A 126      20.512 -20.980 -25.671  1.00  0.00              
ATOM   2066  CA  ASN A 126      20.387 -22.065 -24.699  1.00  0.00              
ATOM   2067  C   ASN A 126      19.428 -21.758 -23.548  1.00  0.00              
ATOM   2068  O   ASN A 126      19.591 -22.259 -22.434  1.00  0.00              
ATOM   2069  CB  ASN A 126      21.762 -22.489 -24.171  1.00  0.00              
ATOM   2070  CG  ASN A 126      22.566 -23.270 -25.198  1.00  0.00              
ATOM   2071  OD1 ASN A 126      22.469 -24.498 -25.274  1.00  0.00              
ATOM   2072  ND2 ASN A 126      23.348 -22.564 -26.009  1.00  0.00              
ATOM   2073  H   ASN A 126      20.912 -20.101 -25.377  1.00  0.00              
ATOM   2074  HA  ASN A 126      19.929 -22.923 -25.194  1.00  0.00              
ATOM   2075 1HB  ASN A 126      22.329 -21.603 -23.879  1.00  0.00              
ATOM   2076 2HB  ASN A 126      21.636 -23.104 -23.280  1.00  0.00              
ATOM   2077 1HD2 ASN A 126      23.898 -23.028 -26.704  1.00  0.00              
ATOM   2078 2HD2 ASN A 126      23.386 -21.568 -25.924  1.00  0.00              
ATOM   2079  N   GLY A 127      18.421 -20.937 -23.829  1.00  0.00              
ATOM   2080  CA  GLY A 127      17.393 -20.641 -22.851  1.00  0.00              
ATOM   2081  C   GLY A 127      17.623 -19.396 -22.015  1.00  0.00              
ATOM   2082  O   GLY A 127      16.818 -19.087 -21.138  1.00  0.00              
ATOM   2083  H   GLY A 127      18.370 -20.510 -24.742  1.00  0.00              
ATOM   2084 1HA  GLY A 127      16.434 -20.521 -23.356  1.00  0.00              
ATOM   2085 2HA  GLY A 127      17.292 -21.480 -22.164  1.00  0.00              
ATOM   2086  N   GLY A 128      18.719 -18.689 -22.272  1.00  0.00              
ATOM   2087  CA  GLY A 128      18.985 -17.422 -21.613  1.00  0.00              
ATOM   2088  C   GLY A 128      19.418 -17.608 -20.170  1.00  0.00              
ATOM   2089  O   GLY A 128      19.687 -18.734 -19.734  1.00  0.00              
ATOM   2090  H   GLY A 128      19.386 -19.044 -22.944  1.00  0.00              
ATOM   2091 1HA  GLY A 128      19.765 -16.886 -22.155  1.00  0.00              
ATOM   2092 2HA  GLY A 128      18.090 -16.802 -21.641  1.00  0.00              
ATOM   2093  N   TRP A 129      19.479 -16.512 -19.419  1.00  0.00              
ATOM   2094  CA  TRP A 129      19.770 -16.594 -17.989  1.00  0.00              
ATOM   2095  C   TRP A 129      18.655 -17.279 -17.208  1.00  0.00              
ATOM   2096  O   TRP A 129      18.887 -17.809 -16.117  1.00  0.00              
ATOM   2097  CB  TRP A 129      20.077 -15.209 -17.411  1.00  0.00              
ATOM   2098  CG  TRP A 129      21.420 -14.707 -17.841  1.00  0.00              
ATOM   2099  CD1 TRP A 129      21.680 -13.812 -18.829  1.00  0.00              
ATOM   2100  CD2 TRP A 129      22.692 -15.107 -17.315  1.00  0.00              
ATOM   2101  NE1 TRP A 129      23.031 -13.620 -18.949  1.00  0.00              
ATOM   2102  CE2 TRP A 129      23.675 -14.402 -18.026  1.00  0.00              
ATOM   2103  CE3 TRP A 129      23.089 -15.990 -16.306  1.00  0.00              
ATOM   2104  CZ2 TRP A 129      25.040 -14.545 -17.760  1.00  0.00              
ATOM   2105  CZ3 TRP A 129      24.445 -16.132 -16.040  1.00  0.00              
ATOM   2106  CH2 TRP A 129      25.402 -15.415 -16.768  1.00  0.00              
ATOM   2107  H   TRP A 129      19.322 -15.607 -19.838  1.00  0.00              
ATOM   2108  HA  TRP A 129      20.647 -17.227 -17.851  1.00  0.00              
ATOM   2109 1HB  TRP A 129      19.311 -14.503 -17.733  1.00  0.00              
ATOM   2110 2HB  TRP A 129      20.044 -15.254 -16.323  1.00  0.00              
ATOM   2111  HD1 TRP A 129      20.923 -13.319 -19.437  1.00  0.00              
ATOM   2112  HE1 TRP A 129      23.481 -13.004 -19.610  1.00  0.00              
ATOM   2113  HE3 TRP A 129      22.349 -16.554 -15.739  1.00  0.00              
ATOM   2114  HZ2 TRP A 129      25.799 -13.989 -18.311  1.00  0.00              
ATOM   2115  HZ3 TRP A 129      24.746 -16.818 -15.247  1.00  0.00              
ATOM   2116  HH2 TRP A 129      26.459 -15.556 -16.539  1.00  0.00              
ATOM   2117  N   ASP A 130      17.446 -17.288 -17.764  1.00  0.00              
ATOM   2118  CA  ASP A 130      16.335 -17.989 -17.120  1.00  0.00              
ATOM   2119  C   ASP A 130      16.613 -19.489 -17.000  1.00  0.00              
ATOM   2120  O   ASP A 130      16.387 -20.094 -15.955  1.00  0.00              
ATOM   2121  CB  ASP A 130      15.039 -17.767 -17.903  1.00  0.00              
ATOM   2122  CG  ASP A 130      14.497 -16.351 -17.762  1.00  0.00              
ATOM   2123  OD1 ASP A 130      14.946 -15.648 -16.887  1.00  0.00              
ATOM   2124  OD2 ASP A 130      13.640 -15.985 -18.530  1.00  0.00              
ATOM   2125  H   ASP A 130      17.284 -16.807 -18.637  1.00  0.00              
ATOM   2126  HA  ASP A 130      16.217 -17.597 -16.110  1.00  0.00              
ATOM   2127 1HB  ASP A 130      15.212 -17.970 -18.960  1.00  0.00              
ATOM   2128 2HB  ASP A 130      14.279 -18.467 -17.555  1.00  0.00              
ATOM   2129  N   ALA A 131      17.103 -20.086 -18.075  1.00  0.00              
ATOM   2130  CA  ALA A 131      17.481 -21.488 -18.043  1.00  0.00              
ATOM   2131  C   ALA A 131      18.638 -21.713 -17.060  1.00  0.00              
ATOM   2132  O   ALA A 131      18.680 -22.728 -16.359  1.00  0.00              
ATOM   2133  CB  ALA A 131      17.852 -21.966 -19.443  1.00  0.00              
ATOM   2134  H   ALA A 131      17.217 -19.565 -18.933  1.00  0.00              
ATOM   2135  HA  ALA A 131      16.625 -22.062 -17.688  1.00  0.00              
ATOM   2136 1HB  ALA A 131      18.134 -23.018 -19.406  1.00  0.00              
ATOM   2137 2HB  ALA A 131      16.997 -21.843 -20.108  1.00  0.00              
ATOM   2138 3HB  ALA A 131      18.690 -21.380 -19.818  1.00  0.00              
ATOM   2139  N   PHE A 132      19.576 -20.768 -17.004  1.00  0.00              
ATOM   2140  CA  PHE A 132      20.696 -20.869 -16.057  1.00  0.00              
ATOM   2141  C   PHE A 132      20.152 -20.993 -14.642  1.00  0.00              
ATOM   2142  O   PHE A 132      20.568 -21.850 -13.862  1.00  0.00              
ATOM   2143  CB  PHE A 132      21.601 -19.634 -16.157  1.00  0.00              
ATOM   2144  CG  PHE A 132      22.751 -19.622 -15.164  1.00  0.00              
ATOM   2145  CD1 PHE A 132      23.829 -20.484 -15.314  1.00  0.00              
ATOM   2146  CD2 PHE A 132      22.758 -18.735 -14.100  1.00  0.00              
ATOM   2147  CE1 PHE A 132      24.897 -20.461 -14.408  1.00  0.00              
ATOM   2148  CE2 PHE A 132      23.821 -18.706 -13.192  1.00  0.00              
ATOM   2149  CZ  PHE A 132      24.890 -19.579 -13.355  1.00  0.00              
ATOM   2150  H   PHE A 132      19.522 -19.969 -17.618  1.00  0.00              
ATOM   2151  HA  PHE A 132      21.285 -21.752 -16.310  1.00  0.00              
ATOM   2152 1HB  PHE A 132      22.023 -19.573 -17.159  1.00  0.00              
ATOM   2153 2HB  PHE A 132      21.008 -18.735 -15.995  1.00  0.00              
ATOM   2154  HD1 PHE A 132      23.839 -21.185 -16.149  1.00  0.00              
ATOM   2155  HD2 PHE A 132      21.917 -18.052 -13.977  1.00  0.00              
ATOM   2156  HE1 PHE A 132      25.737 -21.144 -14.540  1.00  0.00              
ATOM   2157  HE2 PHE A 132      23.813 -18.004 -12.358  1.00  0.00              
ATOM   2158  HZ  PHE A 132      25.718 -19.564 -12.648  1.00  0.00              
ATOM   2159  N   VAL A 133      19.209 -20.122 -14.319  1.00  0.00              
ATOM   2160  CA  VAL A 133      18.561 -20.146 -13.015  1.00  0.00              
ATOM   2161  C   VAL A 133      17.786 -21.443 -12.801  1.00  0.00              
ATOM   2162  O   VAL A 133      17.827 -22.026 -11.724  1.00  0.00              
ATOM   2163  CB  VAL A 133      17.633 -18.926 -12.844  1.00  0.00              
ATOM   2164  CG1 VAL A 133      16.784 -19.064 -11.593  1.00  0.00              
ATOM   2165  CG2 VAL A 133      18.468 -17.635 -12.826  1.00  0.00              
ATOM   2166  H   VAL A 133      18.931 -19.424 -14.994  1.00  0.00              
ATOM   2167  HA  VAL A 133      19.332 -20.105 -12.245  1.00  0.00              
ATOM   2168  HB  VAL A 133      16.931 -18.896 -13.678  1.00  0.00              
ATOM   2169 1HG1 VAL A 133      16.137 -18.192 -11.494  1.00  0.00              
ATOM   2170 2HG1 VAL A 133      16.171 -19.963 -11.665  1.00  0.00              
ATOM   2171 3HG1 VAL A 133      17.432 -19.135 -10.719  1.00  0.00              
ATOM   2172 1HG2 VAL A 133      17.808 -16.776 -12.705  1.00  0.00              
ATOM   2173 2HG2 VAL A 133      19.174 -17.670 -11.995  1.00  0.00              
ATOM   2174 3HG2 VAL A 133      19.016 -17.542 -13.764  1.00  0.00              
ATOM   2175  N   GLU A 134      17.090 -21.906 -13.831  1.00  0.00              
ATOM   2176  CA  GLU A 134      16.312 -23.133 -13.697  1.00  0.00              
ATOM   2177  C   GLU A 134      17.220 -24.330 -13.394  1.00  0.00              
ATOM   2178  O   GLU A 134      16.876 -25.186 -12.581  1.00  0.00              
ATOM   2179  CB  GLU A 134      15.508 -23.395 -14.973  1.00  0.00              
ATOM   2180  CG  GLU A 134      14.653 -24.653 -14.930  1.00  0.00              
ATOM   2181  CD  GLU A 134      13.560 -24.583 -13.900  1.00  0.00              
ATOM   2182  OE1 GLU A 134      13.206 -23.496 -13.510  1.00  0.00              
ATOM   2183  OE2 GLU A 134      13.079 -25.618 -13.502  1.00  0.00              
ATOM   2184  H   GLU A 134      17.090 -21.417 -14.715  1.00  0.00              
ATOM   2185  HA  GLU A 134      15.633 -23.022 -12.851  1.00  0.00              
ATOM   2186 1HB  GLU A 134      14.849 -22.549 -15.168  1.00  0.00              
ATOM   2187 2HB  GLU A 134      16.189 -23.481 -15.820  1.00  0.00              
ATOM   2188 1HG  GLU A 134      14.203 -24.807 -15.910  1.00  0.00              
ATOM   2189 2HG  GLU A 134      15.293 -25.508 -14.716  1.00  0.00              
ATOM   2190  N   LEU A 135      18.379 -24.382 -14.046  1.00  0.00              
ATOM   2191  CA  LEU A 135      19.294 -25.512 -13.882  1.00  0.00              
ATOM   2192  C   LEU A 135      20.190 -25.370 -12.660  1.00  0.00              
ATOM   2193  O   LEU A 135      20.452 -26.347 -11.968  1.00  0.00              
ATOM   2194  CB  LEU A 135      20.168 -25.662 -15.133  1.00  0.00              
ATOM   2195  CG  LEU A 135      19.586 -26.539 -16.249  1.00  0.00              
ATOM   2196  CD1 LEU A 135      18.217 -26.007 -16.652  1.00  0.00              
ATOM   2197  CD2 LEU A 135      20.538 -26.551 -17.435  1.00  0.00              
ATOM   2198  H   LEU A 135      18.635 -23.627 -14.667  1.00  0.00              
ATOM   2199  HA  LEU A 135      18.704 -26.419 -13.757  1.00  0.00              
ATOM   2200 1HB  LEU A 135      20.350 -24.673 -15.550  1.00  0.00              
ATOM   2201 2HB  LEU A 135      21.125 -26.092 -14.839  1.00  0.00              
ATOM   2202  HG  LEU A 135      19.452 -27.557 -15.881  1.00  0.00              
ATOM   2203 1HD1 LEU A 135      17.803 -26.630 -17.445  1.00  0.00              
ATOM   2204 2HD1 LEU A 135      17.550 -26.028 -15.790  1.00  0.00              
ATOM   2205 3HD1 LEU A 135      18.316 -24.983 -17.010  1.00  0.00              
ATOM   2206 1HD2 LEU A 135      20.125 -27.175 -18.228  1.00  0.00              
ATOM   2207 2HD2 LEU A 135      20.671 -25.534 -17.805  1.00  0.00              
ATOM   2208 3HD2 LEU A 135      21.503 -26.952 -17.123  1.00  0.00              
ATOM   2209  N   TYR A 136      20.666 -24.150 -12.403  1.00  0.00              
ATOM   2210  CA  TYR A 136      21.669 -23.934 -11.360  1.00  0.00              
ATOM   2211  C   TYR A 136      21.178 -23.194 -10.125  1.00  0.00              
ATOM   2212  O   TYR A 136      21.924 -23.031  -9.163  1.00  0.00              
ATOM   2213  CB  TYR A 136      22.863 -23.183 -11.952  1.00  0.00              
ATOM   2214  CG  TYR A 136      23.577 -23.940 -13.050  1.00  0.00              
ATOM   2215  CD1 TYR A 136      23.233 -23.726 -14.377  1.00  0.00              
ATOM   2216  CD2 TYR A 136      24.575 -24.849 -12.730  1.00  0.00              
ATOM   2217  CE1 TYR A 136      23.885 -24.417 -15.379  1.00  0.00              
ATOM   2218  CE2 TYR A 136      25.226 -25.540 -13.733  1.00  0.00              
ATOM   2219  CZ  TYR A 136      24.885 -25.327 -15.053  1.00  0.00              
ATOM   2220  OH  TYR A 136      25.534 -26.016 -16.051  1.00  0.00              
ATOM   2221  H   TYR A 136      20.333 -23.360 -12.936  1.00  0.00              
ATOM   2222  HA  TYR A 136      21.960 -24.903 -10.954  1.00  0.00              
ATOM   2223 1HB  TYR A 136      22.527 -22.229 -12.360  1.00  0.00              
ATOM   2224 2HB  TYR A 136      23.584 -22.967 -11.164  1.00  0.00              
ATOM   2225  HD1 TYR A 136      22.449 -23.012 -14.628  1.00  0.00              
ATOM   2226  HD2 TYR A 136      24.844 -25.018 -11.687  1.00  0.00              
ATOM   2227  HE1 TYR A 136      23.615 -24.249 -16.422  1.00  0.00              
ATOM   2228  HE2 TYR A 136      26.010 -26.255 -13.481  1.00  0.00              
ATOM   2229  HH  TYR A 136      26.224 -26.561 -15.666  1.00  0.00              
ATOM   2230  N   GLY A 137      19.931 -22.753 -10.150  1.00  0.00              
ATOM   2231  CA  GLY A 137      19.374 -22.039  -9.017  1.00  0.00              
ATOM   2232  C   GLY A 137      18.844 -23.027  -7.999  1.00  0.00              
ATOM   2233  O   GLY A 137      18.969 -24.240  -8.181  1.00  0.00              
ATOM   2234  H   GLY A 137      19.354 -22.911 -10.963  1.00  0.00              
ATOM   2235 1HA  GLY A 137      20.143 -21.408  -8.571  1.00  0.00              
ATOM   2236 2HA  GLY A 137      18.576 -21.380  -9.359  1.00  0.00              
ATOM   2237  N   PRO A 138      18.274 -22.515  -6.902  1.00  0.00              
ATOM   2238  CA  PRO A 138      17.819 -23.365  -5.802  1.00  0.00              
ATOM   2239  C   PRO A 138      16.399 -23.865  -6.048  1.00  0.00              
ATOM   2240  O   PRO A 138      15.754 -23.394  -6.988  1.00  0.00              
ATOM   2241  OXT PRO A 138      15.927 -24.704  -5.332  1.00  0.00              
ATOM   2242  CB  PRO A 138      17.886 -22.430  -4.591  1.00  0.00              
ATOM   2243  CG  PRO A 138      17.513 -21.094  -5.138  1.00  0.00              
ATOM   2244  CD  PRO A 138      18.141 -21.062  -6.506  1.00  0.00              
ATOM   2245  HA  PRO A 138      18.537 -24.186  -5.659  1.00  0.00              
ATOM   2246 1HB  PRO A 138      17.197 -22.778  -3.808  1.00  0.00              
ATOM   2247 2HB  PRO A 138      18.898 -22.446  -4.158  1.00  0.00              
ATOM   2248 1HG  PRO A 138      16.419 -20.990  -5.171  1.00  0.00              
ATOM   2249 2HG  PRO A 138      17.889 -20.296  -4.481  1.00  0.00              
ATOM   2250 1HD  PRO A 138      17.477 -20.527  -7.202  1.00  0.00              
ATOM   2251 2HD  PRO A 138      19.122 -20.569  -6.449  1.00  0.00              
ATOM   2252  N   ASP B 139      18.325 -45.185 -17.278  1.00  0.00              
ATOM   2253  CA  ASP B 139      18.164 -45.226 -15.795  1.00  0.00              
ATOM   2254  C   ASP B 139      19.291 -44.447 -15.082  1.00  0.00              
ATOM   2255  O   ASP B 139      20.322 -44.139 -15.708  1.00  0.00              
ATOM   2256  CB  ASP B 139      18.149 -46.672 -15.293  1.00  0.00              
ATOM   2257  CG  ASP B 139      19.492 -47.371 -15.460  1.00  0.00              
ATOM   2258  OD1 ASP B 139      20.483 -46.690 -15.576  1.00  0.00              
ATOM   2259  OD2 ASP B 139      19.513 -48.578 -15.469  1.00  0.00              
ATOM   2260 1H   ASP B 139      17.582 -45.697 -17.709  1.00  0.00              
ATOM   2261 2H   ASP B 139      18.299 -44.235 -17.590  1.00  0.00              
ATOM   2262 3H   ASP B 139      19.201 -45.595 -17.530  1.00  0.00              
ATOM   2263  HA  ASP B 139      17.229 -44.729 -15.534  1.00  0.00              
ATOM   2264 1HB  ASP B 139      17.876 -46.688 -14.238  1.00  0.00              
ATOM   2265 2HB  ASP B 139      17.392 -47.238 -15.836  1.00  0.00              
ATOM   2266  N   PRO B 140      19.094 -44.105 -13.784  1.00  0.00              
ATOM   2267  CA  PRO B 140      20.129 -43.393 -13.009  1.00  0.00              
ATOM   2268  C   PRO B 140      21.554 -43.963 -13.054  1.00  0.00              
ATOM   2269  O   PRO B 140      22.519 -43.179 -13.054  1.00  0.00              
ATOM   2270  CB  PRO B 140      19.562 -43.481 -11.589  1.00  0.00              
ATOM   2271  CG  PRO B 140      18.085 -43.489 -11.784  1.00  0.00              
ATOM   2272  CD  PRO B 140      17.872 -44.355 -12.998  1.00  0.00              
ATOM   2273  HA  PRO B 140      20.209 -42.359 -13.378  1.00  0.00              
ATOM   2274 1HB  PRO B 140      19.932 -44.391 -11.092  1.00  0.00              
ATOM   2275 2HB  PRO B 140      19.909 -42.625 -10.991  1.00  0.00              
ATOM   2276 1HG  PRO B 140      17.585 -43.886 -10.888  1.00  0.00              
ATOM   2277 2HG  PRO B 140      17.715 -42.463 -11.926  1.00  0.00              
ATOM   2278 1HD  PRO B 140      17.790 -45.407 -12.688  1.00  0.00              
ATOM   2279 2HD  PRO B 140      16.961 -44.033 -13.524  1.00  0.00              
ATOM   2280  N   LYS B 141      21.697 -45.291 -13.070  1.00  0.00              
ATOM   2281  CA  LYS B 141      23.038 -45.889 -13.121  1.00  0.00              
ATOM   2282  C   LYS B 141      23.786 -45.495 -14.406  1.00  0.00              
ATOM   2283  O   LYS B 141      24.956 -45.112 -14.347  1.00  0.00              
ATOM   2284  CB  LYS B 141      22.944 -47.412 -13.014  1.00  0.00              
ATOM   2285  CG  LYS B 141      24.288 -48.128 -13.036  1.00  0.00              
ATOM   2286  CD  LYS B 141      24.115 -49.633 -12.893  1.00  0.00              
ATOM   2287  CE  LYS B 141      25.459 -50.339 -12.793  1.00  0.00              
ATOM   2288  NZ  LYS B 141      26.291 -50.127 -14.008  1.00  0.00              
ATOM   2289  H   LYS B 141      20.889 -45.896 -13.047  1.00  0.00              
ATOM   2290  HA  LYS B 141      23.630 -45.482 -12.300  1.00  0.00              
ATOM   2291 1HB  LYS B 141      22.436 -47.682 -12.088  1.00  0.00              
ATOM   2292 2HB  LYS B 141      22.346 -47.799 -13.840  1.00  0.00              
ATOM   2293 1HG  LYS B 141      24.797 -47.918 -13.977  1.00  0.00              
ATOM   2294 2HG  LYS B 141      24.908 -47.763 -12.218  1.00  0.00              
ATOM   2295 1HD  LYS B 141      23.533 -49.849 -11.996  1.00  0.00              
ATOM   2296 2HD  LYS B 141      23.575 -50.021 -13.757  1.00  0.00              
ATOM   2297 1HE  LYS B 141      26.002 -49.965 -11.926  1.00  0.00              
ATOM   2298 2HE  LYS B 141      25.299 -51.409 -12.660  1.00  0.00              
ATOM   2299 1HZ  LYS B 141      27.172 -50.610 -13.903  1.00  0.00              
ATOM   2300 2HZ  LYS B 141      25.804 -50.487 -14.817  1.00  0.00              
ATOM   2301 3HZ  LYS B 141      26.462 -49.139 -14.132  1.00  0.00              
ATOM   2302  N   LYS B 142      23.105 -45.590 -15.548  1.00  0.00              
ATOM   2303  CA  LYS B 142      23.679 -45.215 -16.850  1.00  0.00              
ATOM   2304  C   LYS B 142      23.998 -43.724 -16.938  1.00  0.00              
ATOM   2305  O   LYS B 142      24.986 -43.333 -17.580  1.00  0.00              
ATOM   2306  CB  LYS B 142      22.727 -45.604 -17.982  1.00  0.00              
ATOM   2307  CG  LYS B 142      22.610 -47.104 -18.218  1.00  0.00              
ATOM   2308  CD  LYS B 142      21.647 -47.411 -19.356  1.00  0.00              
ATOM   2309  CE  LYS B 142      21.541 -48.908 -19.603  1.00  0.00              
ATOM   2310  NZ  LYS B 142      20.591 -49.224 -20.704  1.00  0.00              
ATOM   2311  H   LYS B 142      22.156 -45.936 -15.510  1.00  0.00              
ATOM   2312  HA  LYS B 142      24.621 -45.749 -16.980  1.00  0.00              
ATOM   2313 1HB  LYS B 142      21.729 -45.220 -17.767  1.00  0.00              
ATOM   2314 2HB  LYS B 142      23.061 -45.144 -18.913  1.00  0.00              
ATOM   2315 1HG  LYS B 142      23.591 -47.511 -18.464  1.00  0.00              
ATOM   2316 2HG  LYS B 142      22.252 -47.588 -17.310  1.00  0.00              
ATOM   2317 1HD  LYS B 142      20.658 -47.020 -19.111  1.00  0.00              
ATOM   2318 2HD  LYS B 142      21.995 -46.925 -20.267  1.00  0.00              
ATOM   2319 1HE  LYS B 142      22.522 -49.304 -19.862  1.00  0.00              
ATOM   2320 2HE  LYS B 142      21.202 -49.404 -18.694  1.00  0.00              
ATOM   2321 1HZ  LYS B 142      20.549 -50.225 -20.837  1.00  0.00              
ATOM   2322 2HZ  LYS B 142      19.672 -48.878 -20.467  1.00  0.00              
ATOM   2323 3HZ  LYS B 142      20.906 -48.785 -21.558  1.00  0.00              
ATOM   2324  N   VAL B 143      23.162 -42.897 -16.309  1.00  0.00              
ATOM   2325  CA  VAL B 143      23.412 -41.457 -16.238  1.00  0.00              
ATOM   2326  C   VAL B 143      24.727 -41.180 -15.522  1.00  0.00              
ATOM   2327  O   VAL B 143      25.553 -40.429 -16.019  1.00  0.00              
ATOM   2328  CB  VAL B 143      22.264 -40.743 -15.499  1.00  0.00              
ATOM   2329  CG1 VAL B 143      22.631 -39.293 -15.221  1.00  0.00              
ATOM   2330  CG2 VAL B 143      20.987 -40.829 -16.320  1.00  0.00              
ATOM   2331  H   VAL B 143      22.334 -43.275 -15.869  1.00  0.00              
ATOM   2332  HA  VAL B 143      23.492 -41.070 -17.255  1.00  0.00              
ATOM   2333  HB  VAL B 143      22.110 -41.227 -14.534  1.00  0.00              
ATOM   2334 1HG1 VAL B 143      21.809 -38.804 -14.697  1.00  0.00              
ATOM   2335 2HG1 VAL B 143      23.527 -39.257 -14.601  1.00  0.00              
ATOM   2336 3HG1 VAL B 143      22.818 -38.778 -16.163  1.00  0.00              
ATOM   2337 1HG2 VAL B 143      20.180 -40.323 -15.791  1.00  0.00              
ATOM   2338 2HG2 VAL B 143      21.143 -40.350 -17.287  1.00  0.00              
ATOM   2339 3HG2 VAL B 143      20.721 -41.875 -16.472  1.00  0.00              
ATOM   2340  N   LEU B 144      24.890 -41.816 -14.361  1.00  0.00              
ATOM   2341  CA  LEU B 144      26.077 -41.727 -13.550  1.00  0.00              
ATOM   2342  C   LEU B 144      27.288 -42.336 -14.266  1.00  0.00              
ATOM   2343  O   LEU B 144      28.358 -41.732 -14.315  1.00  0.00              
ATOM   2344  CB  LEU B 144      25.845 -42.437 -12.210  1.00  0.00              
ATOM   2345  CG  LEU B 144      27.038 -42.444 -11.245  1.00  0.00              
ATOM   2346  CD1 LEU B 144      27.427 -41.011 -10.909  1.00  0.00              
ATOM   2347  CD2 LEU B 144      26.671 -43.220  -9.989  1.00  0.00              
ATOM   2348  H   LEU B 144      24.122 -42.391 -14.047  1.00  0.00              
ATOM   2349  HA  LEU B 144      26.291 -40.675 -13.363  1.00  0.00              
ATOM   2350 1HB  LEU B 144      25.011 -41.957 -11.702  1.00  0.00              
ATOM   2351 2HB  LEU B 144      25.575 -43.474 -12.409  1.00  0.00              
ATOM   2352  HG  LEU B 144      27.894 -42.917 -11.727  1.00  0.00              
ATOM   2353 1HD1 LEU B 144      28.275 -41.015 -10.223  1.00  0.00              
ATOM   2354 2HD1 LEU B 144      27.704 -40.485 -11.823  1.00  0.00              
ATOM   2355 3HD1 LEU B 144      26.584 -40.506 -10.440  1.00  0.00              
ATOM   2356 1HD2 LEU B 144      27.519 -43.225  -9.304  1.00  0.00              
ATOM   2357 2HD2 LEU B 144      25.816 -42.746  -9.506  1.00  0.00              
ATOM   2358 3HD2 LEU B 144      26.414 -44.245 -10.257  1.00  0.00              
ATOM   2359  N   ASP B 145      27.117 -43.520 -14.840  1.00  0.00              
ATOM   2360  CA  ASP B 145      28.248 -44.167 -15.476  1.00  0.00              
ATOM   2361  C   ASP B 145      28.775 -43.437 -16.691  1.00  0.00              
ATOM   2362  O   ASP B 145      29.983 -43.341 -16.851  1.00  0.00              
ATOM   2363  CB  ASP B 145      27.865 -45.593 -15.880  1.00  0.00              
ATOM   2364  CG  ASP B 145      27.731 -46.531 -14.688  1.00  0.00              
ATOM   2365  OD1 ASP B 145      28.197 -46.185 -13.629  1.00  0.00              
ATOM   2366  OD2 ASP B 145      27.164 -47.586 -14.848  1.00  0.00              
ATOM   2367  H   ASP B 145      26.219 -43.982 -14.844  1.00  0.00              
ATOM   2368  HA  ASP B 145      29.110 -44.087 -14.813  1.00  0.00              
ATOM   2369 1HB  ASP B 145      26.918 -45.577 -16.419  1.00  0.00              
ATOM   2370 2HB  ASP B 145      28.620 -45.995 -16.557  1.00  0.00              
ATOM   2371  N   LYS B 146      27.883 -42.912 -17.530  1.00  0.00              
ATOM   2372  CA  LYS B 146      28.303 -42.140 -18.696  1.00  0.00              
ATOM   2373  C   LYS B 146      29.014 -40.844 -18.288  1.00  0.00              
ATOM   2374  O   LYS B 146      30.023 -40.456 -18.912  1.00  0.00              
ATOM   2375  CB  LYS B 146      27.098 -41.822 -19.583  1.00  0.00              
ATOM   2376  CG  LYS B 146      26.532 -43.023 -20.329  1.00  0.00              
ATOM   2377  CD  LYS B 146      25.323 -42.634 -21.166  1.00  0.00              
ATOM   2378  CE  LYS B 146      24.755 -43.834 -21.911  1.00  0.00              
ATOM   2379  NZ  LYS B 146      23.569 -43.468 -22.733  1.00  0.00              
ATOM   2380  H   LYS B 146      26.897 -43.048 -17.359  1.00  0.00              
ATOM   2381  HA  LYS B 146      29.018 -42.734 -19.265  1.00  0.00              
ATOM   2382 1HB  LYS B 146      26.298 -41.400 -18.974  1.00  0.00              
ATOM   2383 2HB  LYS B 146      27.378 -41.071 -20.322  1.00  0.00              
ATOM   2384 1HG  LYS B 146      27.298 -43.440 -20.984  1.00  0.00              
ATOM   2385 2HG  LYS B 146      26.235 -43.789 -19.613  1.00  0.00              
ATOM   2386 1HD  LYS B 146      24.549 -42.219 -20.519  1.00  0.00              
ATOM   2387 2HD  LYS B 146      25.612 -41.873 -21.891  1.00  0.00              
ATOM   2388 1HE  LYS B 146      25.519 -44.251 -22.564  1.00  0.00              
ATOM   2389 2HE  LYS B 146      24.461 -44.601 -21.194  1.00  0.00              
ATOM   2390 1HZ  LYS B 146      23.223 -44.289 -23.209  1.00  0.00              
ATOM   2391 2HZ  LYS B 146      22.845 -43.096 -22.134  1.00  0.00              
ATOM   2392 3HZ  LYS B 146      23.833 -42.771 -23.414  1.00  0.00              
ATOM   2393  N   ALA B 147      28.486 -40.178 -17.257  1.00  0.00              
ATOM   2394  CA  ALA B 147      29.110 -38.983 -16.726  1.00  0.00              
ATOM   2395  C   ALA B 147      30.501 -39.309 -16.171  1.00  0.00              
ATOM   2396  O   ALA B 147      31.433 -38.541 -16.373  1.00  0.00              
ATOM   2397  CB  ALA B 147      28.247 -38.340 -15.657  1.00  0.00              
ATOM   2398  H   ALA B 147      27.632 -40.514 -16.838  1.00  0.00              
ATOM   2399  HA  ALA B 147      29.232 -38.273 -17.544  1.00  0.00              
ATOM   2400 1HB  ALA B 147      28.743 -37.446 -15.278  1.00  0.00              
ATOM   2401 2HB  ALA B 147      27.282 -38.067 -16.083  1.00  0.00              
ATOM   2402 3HB  ALA B 147      28.095 -39.044 -14.840  1.00  0.00              
ATOM   2403  N   LYS B 148      30.630 -40.448 -15.490  1.00  0.00              
ATOM   2404  CA  LYS B 148      31.914 -40.898 -14.919  1.00  0.00              
ATOM   2405  C   LYS B 148      32.953 -41.082 -16.010  1.00  0.00              
ATOM   2406  O   LYS B 148      34.090 -40.617 -15.889  1.00  0.00              
ATOM   2407  CB  LYS B 148      31.739 -42.203 -14.141  1.00  0.00              
ATOM   2408  CG  LYS B 148      33.009 -42.711 -13.471  1.00  0.00              
ATOM   2409  CD  LYS B 148      32.745 -43.979 -12.674  1.00  0.00              
ATOM   2410  CE  LYS B 148      34.021 -44.513 -12.041  1.00  0.00              
ATOM   2411  NZ  LYS B 148      33.777 -45.753 -11.256  1.00  0.00              
ATOM   2412  H   LYS B 148      29.808 -41.022 -15.365  1.00  0.00              
ATOM   2413  HA  LYS B 148      32.265 -40.140 -14.218  1.00  0.00              
ATOM   2414 1HB  LYS B 148      30.984 -42.067 -13.366  1.00  0.00              
ATOM   2415 2HB  LYS B 148      31.381 -42.983 -14.813  1.00  0.00              
ATOM   2416 1HG  LYS B 148      33.763 -42.921 -14.232  1.00  0.00              
ATOM   2417 2HG  LYS B 148      33.399 -41.945 -12.802  1.00  0.00              
ATOM   2418 1HD  LYS B 148      32.019 -43.769 -11.886  1.00  0.00              
ATOM   2419 2HD  LYS B 148      32.330 -44.743 -13.331  1.00  0.00              
ATOM   2420 1HE  LYS B 148      34.750 -44.729 -12.821  1.00  0.00              
ATOM   2421 2HE  LYS B 148      34.443 -43.757 -11.379  1.00  0.00              
ATOM   2422 1HZ  LYS B 148      34.646 -46.074 -10.853  1.00  0.00              
ATOM   2423 2HZ  LYS B 148      33.115 -45.560 -10.517  1.00  0.00              
ATOM   2424 3HZ  LYS B 148      33.403 -46.468 -11.863  1.00  0.00              
ATOM   2425  N   ASP B 149      32.542 -41.741 -17.092  1.00  0.00              
ATOM   2426  CA  ASP B 149      33.400 -41.960 -18.252  1.00  0.00              
ATOM   2427  C   ASP B 149      33.870 -40.653 -18.832  1.00  0.00              
ATOM   2428  O   ASP B 149      35.061 -40.496 -19.131  1.00  0.00              
ATOM   2429  CB  ASP B 149      32.666 -42.761 -19.329  1.00  0.00              
ATOM   2430  CG  ASP B 149      32.482 -44.226 -18.956  1.00  0.00              
ATOM   2431  OD1 ASP B 149      33.135 -44.673 -18.043  1.00  0.00              
ATOM   2432  OD2 ASP B 149      31.690 -44.884 -19.588  1.00  0.00              
ATOM   2433  H   ASP B 149      31.598 -42.100 -17.104  1.00  0.00              
ATOM   2434  HA  ASP B 149      34.275 -42.527 -17.932  1.00  0.00              
ATOM   2435 1HB  ASP B 149      31.684 -42.320 -19.506  1.00  0.00              
ATOM   2436 2HB  ASP B 149      33.222 -42.706 -20.266  1.00  0.00              
ATOM   2437  N   GLN B 150      32.929 -39.714 -18.980  1.00  0.00              
ATOM   2438  CA  GLN B 150      33.246 -38.383 -19.480  1.00  0.00              
ATOM   2439  C   GLN B 150      34.173 -37.611 -18.540  1.00  0.00              
ATOM   2440  O   GLN B 150      35.127 -37.021 -19.003  1.00  0.00              
ATOM   2441  CB  GLN B 150      31.957 -37.587 -19.704  1.00  0.00              
ATOM   2442  CG  GLN B 150      31.106 -38.092 -20.857  1.00  0.00              
ATOM   2443  CD  GLN B 150      29.760 -37.397 -20.931  1.00  0.00              
ATOM   2444  OE1 GLN B 150      29.253 -36.888 -19.927  1.00  0.00              
ATOM   2445  NE2 GLN B 150      29.172 -37.372 -22.121  1.00  0.00              
ATOM   2446  H   GLN B 150      31.973 -39.935 -18.740  1.00  0.00              
ATOM   2447  HA  GLN B 150      33.808 -38.486 -20.408  1.00  0.00              
ATOM   2448 1HB  GLN B 150      31.349 -37.617 -18.800  1.00  0.00              
ATOM   2449 2HB  GLN B 150      32.203 -36.544 -19.899  1.00  0.00              
ATOM   2450 1HG  GLN B 150      31.636 -37.910 -21.792  1.00  0.00              
ATOM   2451 2HG  GLN B 150      30.933 -39.160 -20.727  1.00  0.00              
ATOM   2452 1HE2 GLN B 150      28.282 -36.928 -22.231  1.00  0.00              
ATOM   2453 2HE2 GLN B 150      29.619 -37.797 -22.909  1.00  0.00              
ATOM   2454  N   ALA B 151      33.918 -37.619 -17.232  1.00  0.00              
ATOM   2455  CA  ALA B 151      34.798 -36.892 -16.323  1.00  0.00              
ATOM   2456  C   ALA B 151      36.201 -37.516 -16.320  1.00  0.00              
ATOM   2457  O   ALA B 151      37.210 -36.798 -16.390  1.00  0.00              
ATOM   2458  CB  ALA B 151      34.224 -36.840 -14.914  1.00  0.00              
ATOM   2459  H   ALA B 151      33.125 -38.119 -16.855  1.00  0.00              
ATOM   2460  HA  ALA B 151      34.897 -35.870 -16.692  1.00  0.00              
ATOM   2461 1HB  ALA B 151      34.905 -36.291 -14.263  1.00  0.00              
ATOM   2462 2HB  ALA B 151      33.257 -36.337 -14.933  1.00  0.00              
ATOM   2463 3HB  ALA B 151      34.098 -37.853 -14.535  1.00  0.00              
ATOM   2464  N   GLU B 152      36.272 -38.847 -16.255  1.00  0.00              
ATOM   2465  CA  GLU B 152      37.568 -39.526 -16.291  1.00  0.00              
ATOM   2466  C   GLU B 152      38.368 -39.196 -17.564  1.00  0.00              
ATOM   2467  O   GLU B 152      39.559 -38.941 -17.492  1.00  0.00              
ATOM   2468  CB  GLU B 152      37.366 -41.039 -16.187  1.00  0.00              
ATOM   2469  CG  GLU B 152      38.656 -41.847 -16.186  1.00  0.00              
ATOM   2470  CD  GLU B 152      38.421 -43.326 -16.052  1.00  0.00              
ATOM   2471  OE1 GLU B 152      37.432 -43.700 -15.469  1.00  0.00              
ATOM   2472  OE2 GLU B 152      39.231 -44.082 -16.534  1.00  0.00              
ATOM   2473  H   GLU B 152      35.429 -39.398 -16.180  1.00  0.00              
ATOM   2474  HA  GLU B 152      38.184 -39.140 -15.478  1.00  0.00              
ATOM   2475 1HB  GLU B 152      36.825 -41.272 -15.270  1.00  0.00              
ATOM   2476 2HB  GLU B 152      36.757 -41.384 -17.023  1.00  0.00              
ATOM   2477 1HG  GLU B 152      39.192 -41.659 -17.116  1.00  0.00              
ATOM   2478 2HG  GLU B 152      39.284 -41.508 -15.362  1.00  0.00              
ATOM   2479  N   ASN B 153      37.726 -39.207 -18.726  1.00  0.00              
ATOM   2480  CA  ASN B 153      38.440 -38.852 -19.967  1.00  0.00              
ATOM   2481  C   ASN B 153      39.029 -37.426 -19.954  1.00  0.00              
ATOM   2482  O   ASN B 153      40.145 -37.191 -20.419  1.00  0.00              
ATOM   2483  CB  ASN B 153      37.517 -39.022 -21.160  1.00  0.00              
ATOM   2484  CG  ASN B 153      37.282 -40.466 -21.507  1.00  0.00              
ATOM   2485  OD1 ASN B 153      38.059 -41.345 -21.117  1.00  0.00              
ATOM   2486  ND2 ASN B 153      36.225 -40.727 -22.233  1.00  0.00              
ATOM   2487  H   ASN B 153      36.748 -39.457 -18.776  1.00  0.00              
ATOM   2488  HA  ASN B 153      39.309 -39.504 -20.065  1.00  0.00              
ATOM   2489 1HB  ASN B 153      36.557 -38.550 -20.947  1.00  0.00              
ATOM   2490 2HB  ASN B 153      37.945 -38.517 -22.026  1.00  0.00              
ATOM   2491 1HD2 ASN B 153      36.018 -41.670 -22.495  1.00  0.00              
ATOM   2492 2HD2 ASN B 153      35.624 -39.984 -22.526  1.00  0.00              
ATOM   2493  N   ARG B 154      38.277 -36.473 -19.416  1.00  0.00              
ATOM   2494  CA  ARG B 154      38.750 -35.099 -19.338  1.00  0.00              
ATOM   2495  C   ARG B 154      39.894 -34.982 -18.324  1.00  0.00              
ATOM   2496  O   ARG B 154      40.880 -34.305 -18.564  1.00  0.00              
ATOM   2497  CB  ARG B 154      37.617 -34.163 -18.942  1.00  0.00              
ATOM   2498  CG  ARG B 154      36.511 -34.026 -19.976  1.00  0.00              
ATOM   2499  CD  ARG B 154      37.042 -33.599 -21.296  1.00  0.00              
ATOM   2500  NE  ARG B 154      35.976 -33.332 -22.249  1.00  0.00              
ATOM   2501  CZ  ARG B 154      36.161 -33.147 -23.570  1.00  0.00              
ATOM   2502  NH1 ARG B 154      37.371 -33.202 -24.079  1.00  0.00              
ATOM   2503  NH2 ARG B 154      35.124 -32.910 -24.355  1.00  0.00              
ATOM   2504  H   ARG B 154      37.361 -36.699 -19.054  1.00  0.00              
ATOM   2505  HA  ARG B 154      39.208 -34.836 -20.292  1.00  0.00              
ATOM   2506 1HB  ARG B 154      37.162 -34.514 -18.017  1.00  0.00              
ATOM   2507 2HB  ARG B 154      38.017 -33.167 -18.753  1.00  0.00              
ATOM   2508 1HG  ARG B 154      36.010 -34.986 -20.103  1.00  0.00              
ATOM   2509 2HG  ARG B 154      35.788 -33.282 -19.640  1.00  0.00              
ATOM   2510 1HD  ARG B 154      37.626 -32.687 -21.175  1.00  0.00              
ATOM   2511 2HD  ARG B 154      37.676 -34.384 -21.704  1.00  0.00              
ATOM   2512  HE  ARG B 154      35.030 -33.283 -21.895  1.00  0.00              
ATOM   2513 1HH1 ARG B 154      38.164 -33.383 -23.479  1.00  0.00              
ATOM   2514 2HH1 ARG B 154      37.510 -33.063 -25.070  1.00  0.00              
ATOM   2515 1HH2 ARG B 154      34.193 -32.868 -23.964  1.00  0.00              
ATOM   2516 2HH2 ARG B 154      35.262 -32.771 -25.345  1.00  0.00              
ATOM   2517  N   VAL B 155      39.800 -35.722 -17.234  1.00  0.00              
ATOM   2518  CA  VAL B 155      40.918 -35.862 -16.275  1.00  0.00              
ATOM   2519  C   VAL B 155      42.195 -36.518 -16.832  1.00  0.00              
ATOM   2520  O   VAL B 155      43.298 -36.076 -16.516  1.00  0.00              
ATOM   2521  CB  VAL B 155      40.443 -36.601 -15.004  1.00  0.00              
ATOM   2522  CG1 VAL B 155      41.602 -36.979 -14.099  1.00  0.00              
ATOM   2523  CG2 VAL B 155      39.413 -35.755 -14.277  1.00  0.00              
ATOM   2524  H   VAL B 155      38.933 -36.207 -17.053  1.00  0.00              
ATOM   2525  HA  VAL B 155      41.259 -34.865 -15.994  1.00  0.00              
ATOM   2526  HB  VAL B 155      39.998 -37.553 -15.293  1.00  0.00              
ATOM   2527 1HG1 VAL B 155      41.222 -37.496 -13.218  1.00  0.00              
ATOM   2528 2HG1 VAL B 155      42.285 -37.635 -14.638  1.00  0.00              
ATOM   2529 3HG1 VAL B 155      42.130 -36.077 -13.790  1.00  0.00              
ATOM   2530 1HG2 VAL B 155      39.079 -36.278 -13.381  1.00  0.00              
ATOM   2531 2HG2 VAL B 155      39.859 -34.801 -13.995  1.00  0.00              
ATOM   2532 3HG2 VAL B 155      38.560 -35.577 -14.932  1.00  0.00              
ATOM   2533  N   ARG B 156      42.059 -37.598 -17.598  1.00  0.00              
ATOM   2534  CA  ARG B 156      43.200 -38.165 -18.308  1.00  0.00              
ATOM   2535  C   ARG B 156      43.819 -37.222 -19.356  1.00  0.00              
ATOM   2536  O   ARG B 156      45.049 -37.200 -19.518  1.00  0.00              
ATOM   2537  CB  ARG B 156      42.782 -39.458 -18.994  1.00  0.00              
ATOM   2538  CG  ARG B 156      42.476 -40.612 -18.052  1.00  0.00              
ATOM   2539  CD  ARG B 156      42.058 -41.829 -18.794  1.00  0.00              
ATOM   2540  NE  ARG B 156      41.675 -42.906 -17.895  1.00  0.00              
ATOM   2541  CZ  ARG B 156      42.536 -43.776 -17.333  1.00  0.00              
ATOM   2542  NH1 ARG B 156      43.823 -43.683 -17.585  1.00  0.00              
ATOM   2543  NH2 ARG B 156      42.088 -44.723 -16.527  1.00  0.00              
ATOM   2544  H   ARG B 156      41.153 -38.036 -17.693  1.00  0.00              
ATOM   2545  HA  ARG B 156      43.997 -38.354 -17.587  1.00  0.00              
ATOM   2546 1HB  ARG B 156      41.892 -39.279 -19.596  1.00  0.00              
ATOM   2547 2HB  ARG B 156      43.574 -39.784 -19.669  1.00  0.00              
ATOM   2548 1HG  ARG B 156      43.366 -40.853 -17.471  1.00  0.00              
ATOM   2549 2HG  ARG B 156      41.668 -40.326 -17.377  1.00  0.00              
ATOM   2550 1HD  ARG B 156      41.203 -41.593 -19.427  1.00  0.00              
ATOM   2551 2HD  ARG B 156      42.882 -42.179 -19.413  1.00  0.00              
ATOM   2552  HE  ARG B 156      40.693 -43.010 -17.677  1.00  0.00              
ATOM   2553 1HH1 ARG B 156      44.166 -42.959 -18.201  1.00  0.00              
ATOM   2554 2HH1 ARG B 156      44.469 -44.335 -17.164  1.00  0.00              
ATOM   2555 1HH2 ARG B 156      41.099 -44.795 -16.333  1.00  0.00              
ATOM   2556 2HH2 ARG B 156      42.734 -45.374 -16.106  1.00  0.00              
ATOM   2557  N   GLU B 157      42.986 -36.473 -20.087  1.00  0.00              
ATOM   2558  CA  GLU B 157      43.495 -35.443 -21.032  1.00  0.00              
ATOM   2559  C   GLU B 157      44.314 -34.371 -20.284  1.00  0.00              
ATOM   2560  O   GLU B 157      45.355 -33.917 -20.782  1.00  0.00              
ATOM   2561  CB  GLU B 157      42.339 -34.781 -21.784  1.00  0.00              
ATOM   2562  CG  GLU B 157      41.670 -35.673 -22.821  1.00  0.00              
ATOM   2563  CD  GLU B 157      40.419 -35.067 -23.394  1.00  0.00              
ATOM   2564  OE1 GLU B 157      39.971 -34.073 -22.874  1.00  0.00              
ATOM   2565  OE2 GLU B 157      39.911 -35.599 -24.353  1.00  0.00              
ATOM   2566  H   GLU B 157      41.989 -36.608 -19.997  1.00  0.00              
ATOM   2567  HA  GLU B 157      44.174 -35.926 -21.736  1.00  0.00              
ATOM   2568 1HB  GLU B 157      41.575 -34.465 -21.073  1.00  0.00              
ATOM   2569 2HB  GLU B 157      42.700 -33.888 -22.294  1.00  0.00              
ATOM   2570 1HG  GLU B 157      42.374 -35.860 -23.632  1.00  0.00              
ATOM   2571 2HG  GLU B 157      41.427 -36.629 -22.360  1.00  0.00              
ATOM   2572  N   LEU B 158      43.848 -33.950 -19.105  1.00  0.00              
ATOM   2573  CA  LEU B 158      44.651 -33.019 -18.306  1.00  0.00              
ATOM   2574  C   LEU B 158      46.005 -33.653 -17.945  1.00  0.00              
ATOM   2575  O   LEU B 158      47.072 -33.047 -18.143  1.00  0.00              
ATOM   2576  CB  LEU B 158      43.924 -32.573 -17.047  1.00  0.00              
ATOM   2577  CG  LEU B 158      44.690 -31.631 -16.107  1.00  0.00              
ATOM   2578  CD1 LEU B 158      45.006 -30.339 -16.874  1.00  0.00              
ATOM   2579  CD2 LEU B 158      43.891 -31.327 -14.854  1.00  0.00              
ATOM   2580  H   LEU B 158      42.954 -34.258 -18.750  1.00  0.00              
ATOM   2581  HA  LEU B 158      44.853 -32.133 -18.908  1.00  0.00              
ATOM   2582 1HB  LEU B 158      43.007 -32.062 -17.337  1.00  0.00              
ATOM   2583 2HB  LEU B 158      43.655 -33.457 -16.469  1.00  0.00              
ATOM   2584  HG  LEU B 158      45.630 -32.097 -15.811  1.00  0.00              
ATOM   2585 1HD1 LEU B 158      45.551 -29.654 -16.224  1.00  0.00              
ATOM   2586 2HD1 LEU B 158      45.616 -30.574 -17.746  1.00  0.00              
ATOM   2587 3HD1 LEU B 158      44.076 -29.871 -17.196  1.00  0.00              
ATOM   2588 1HD2 LEU B 158      44.464 -30.658 -14.211  1.00  0.00              
ATOM   2589 2HD2 LEU B 158      42.951 -30.848 -15.129  1.00  0.00              
ATOM   2590 3HD2 LEU B 158      43.684 -32.254 -14.320  1.00  0.00              
ATOM   2591  N   LYS B 159      45.981 -34.878 -17.449  1.00  0.00              
ATOM   2592  CA  LYS B 159      47.251 -35.551 -17.128  1.00  0.00              
ATOM   2593  C   LYS B 159      48.237 -35.525 -18.312  1.00  0.00              
ATOM   2594  O   LYS B 159      49.415 -35.144 -18.161  1.00  0.00              
ATOM   2595  CB  LYS B 159      46.989 -36.996 -16.700  1.00  0.00              
ATOM   2596  CG  LYS B 159      48.239 -37.772 -16.305  1.00  0.00              
ATOM   2597  CD  LYS B 159      47.902 -39.207 -15.928  1.00  0.00              
ATOM   2598  CE  LYS B 159      49.153 -39.989 -15.554  1.00  0.00              
ATOM   2599  NZ  LYS B 159      48.840 -41.398 -15.191  1.00  0.00              
ATOM   2600  H   LYS B 159      45.111 -35.364 -17.284  1.00  0.00              
ATOM   2601  HA  LYS B 159      47.726 -35.019 -16.303  1.00  0.00              
ATOM   2602 1HB  LYS B 159      46.307 -37.005 -15.849  1.00  0.00              
ATOM   2603 2HB  LYS B 159      46.504 -37.535 -17.514  1.00  0.00              
ATOM   2604 1HG  LYS B 159      48.941 -37.779 -17.140  1.00  0.00              
ATOM   2605 2HG  LYS B 159      48.716 -37.284 -15.456  1.00  0.00              
ATOM   2606 1HD  LYS B 159      47.215 -39.209 -15.081  1.00  0.00              
ATOM   2607 2HD  LYS B 159      47.416 -39.699 -16.770  1.00  0.00              
ATOM   2608 1HE  LYS B 159      49.847 -39.989 -16.393  1.00  0.00              
ATOM   2609 2HE  LYS B 159      49.642 -39.509 -14.707  1.00  0.00              
ATOM   2610 1HZ  LYS B 159      49.693 -41.881 -14.950  1.00  0.00              
ATOM   2611 2HZ  LYS B 159      48.211 -41.411 -14.400  1.00  0.00              
ATOM   2612 3HZ  LYS B 159      48.403 -41.859 -15.976  1.00  0.00              
ATOM   2613  N   GLN B 160      47.737 -35.936 -19.479  1.00  0.00              
ATOM   2614  CA  GLN B 160      48.521 -35.988 -20.708  1.00  0.00              
ATOM   2615  C   GLN B 160      49.008 -34.613 -21.190  1.00  0.00              
ATOM   2616  O   GLN B 160      50.154 -34.500 -21.595  1.00  0.00              
ATOM   2617  CB  GLN B 160      47.699 -36.655 -21.813  1.00  0.00              
ATOM   2618  CG  GLN B 160      47.458 -38.140 -21.601  1.00  0.00              
ATOM   2619  CD  GLN B 160      46.544 -38.735 -22.654  1.00  0.00              
ATOM   2620  OE1 GLN B 160      45.730 -38.031 -23.259  1.00  0.00              
ATOM   2621  NE2 GLN B 160      46.672 -40.037 -22.881  1.00  0.00              
ATOM   2622  H   GLN B 160      46.768 -36.221 -19.501  1.00  0.00              
ATOM   2623  HA  GLN B 160      49.423 -36.569 -20.518  1.00  0.00              
ATOM   2624 1HB  GLN B 160      46.728 -36.165 -21.891  1.00  0.00              
ATOM   2625 2HB  GLN B 160      48.206 -36.530 -22.770  1.00  0.00              
ATOM   2626 1HG  GLN B 160      48.414 -38.662 -21.643  1.00  0.00              
ATOM   2627 2HG  GLN B 160      46.996 -38.286 -20.624  1.00  0.00              
ATOM   2628 1HE2 GLN B 160      46.096 -40.486 -23.565  1.00  0.00              
ATOM   2629 2HE2 GLN B 160      47.345 -40.571 -22.368  1.00  0.00              
ATOM   2630  N   LYS B 161      48.160 -33.573 -21.172  1.00  0.00              
ATOM   2631  CA  LYS B 161      48.623 -32.230 -21.566  1.00  0.00              
ATOM   2632  C   LYS B 161      49.666 -31.656 -20.610  1.00  0.00              
ATOM   2633  O   LYS B 161      50.619 -30.949 -21.039  1.00  0.00              
ATOM   2634  CB  LYS B 161      47.436 -31.269 -21.662  1.00  0.00              
ATOM   2635  CG  LYS B 161      46.497 -31.545 -22.829  1.00  0.00              
ATOM   2636  CD  LYS B 161      45.315 -30.587 -22.825  1.00  0.00              
ATOM   2637  CE  LYS B 161      44.363 -30.877 -23.976  1.00  0.00              
ATOM   2638  NZ  LYS B 161      43.184 -29.968 -23.966  1.00  0.00              
ATOM   2639  H   LYS B 161      47.199 -33.699 -20.888  1.00  0.00              
ATOM   2640  HA  LYS B 161      49.069 -32.295 -22.559  1.00  0.00              
ATOM   2641 1HB  LYS B 161      46.852 -31.320 -20.743  1.00  0.00              
ATOM   2642 2HB  LYS B 161      47.802 -30.247 -21.762  1.00  0.00              
ATOM   2643 1HG  LYS B 161      47.040 -31.434 -23.768  1.00  0.00              
ATOM   2644 2HG  LYS B 161      46.125 -32.567 -22.763  1.00  0.00              
ATOM   2645 1HD  LYS B 161      44.773 -30.680 -21.883  1.00  0.00              
ATOM   2646 2HD  LYS B 161      45.677 -29.562 -22.915  1.00  0.00              
ATOM   2647 1HE  LYS B 161      44.889 -30.759 -24.922  1.00  0.00              
ATOM   2648 2HE  LYS B 161      44.011 -31.906 -23.907  1.00  0.00              
ATOM   2649 1HZ  LYS B 161      42.578 -30.192 -24.742  1.00  0.00              
ATOM   2650 2HZ  LYS B 161      42.677 -30.082 -23.099  1.00  0.00              
ATOM   2651 3HZ  LYS B 161      43.496 -29.011 -24.048  1.00  0.00              
ATOM   2652  N   LEU B 162      49.479 -31.876 -19.306  1.00  0.00              
ATOM   2653  CA  LEU B 162      50.500 -31.473 -18.347  1.00  0.00              
ATOM   2654  C   LEU B 162      51.814 -32.288 -18.469  1.00  0.00              
ATOM   2655  O   LEU B 162      52.892 -31.737 -18.225  1.00  0.00              
ATOM   2656  CB  LEU B 162      49.939 -31.612 -16.926  1.00  0.00              
ATOM   2657  CG  LEU B 162      48.784 -30.667 -16.572  1.00  0.00              
ATOM   2658  CD1 LEU B 162      48.257 -31.006 -15.184  1.00  0.00              
ATOM   2659  CD2 LEU B 162      49.269 -29.226 -16.635  1.00  0.00              
ATOM   2660  H   LEU B 162      48.636 -32.320 -18.971  1.00  0.00              
ATOM   2661  HA  LEU B 162      50.821 -30.460 -18.588  1.00  0.00              
ATOM   2662 1HB  LEU B 162      49.585 -32.632 -16.790  1.00  0.00              
ATOM   2663 2HB  LEU B 162      50.745 -31.431 -16.215  1.00  0.00              
ATOM   2664  HG  LEU B 162      47.968 -30.807 -17.282  1.00  0.00              
ATOM   2665 1HD1 LEU B 162      47.436 -30.335 -14.932  1.00  0.00              
ATOM   2666 2HD1 LEU B 162      47.899 -32.036 -15.173  1.00  0.00              
ATOM   2667 3HD1 LEU B 162      49.056 -30.891 -14.453  1.00  0.00              
ATOM   2668 1HD2 LEU B 162      48.447 -28.554 -16.384  1.00  0.00              
ATOM   2669 2HD2 LEU B 162      50.083 -29.084 -15.924  1.00  0.00              
ATOM   2670 3HD2 LEU B 162      49.623 -29.005 -17.642  1.00  0.00              
ATOM   2671  N   GLU B 163      51.716 -33.574 -18.818  1.00  0.00              
ATOM   2672  CA  GLU B 163      52.917 -34.402 -19.124  1.00  0.00              
ATOM   2673  C   GLU B 163      53.704 -33.756 -20.277  1.00  0.00              
ATOM   2674  O   GLU B 163      54.939 -33.619 -20.222  1.00  0.00              
ATOM   2675  CB  GLU B 163      52.522 -35.833 -19.495  1.00  0.00              
ATOM   2676  CG  GLU B 163      53.694 -36.737 -19.851  1.00  0.00              
ATOM   2677  CD  GLU B 163      53.265 -38.124 -20.242  1.00  0.00              
ATOM   2678  OE1 GLU B 163      52.092 -38.404 -20.174  1.00  0.00              
ATOM   2679  OE2 GLU B 163      54.112 -38.904 -20.609  1.00  0.00              
ATOM   2680  H   GLU B 163      50.800 -33.996 -18.877  1.00  0.00              
ATOM   2681  HA  GLU B 163      53.527 -34.472 -18.222  1.00  0.00              
ATOM   2682 1HB  GLU B 163      51.987 -36.291 -18.662  1.00  0.00              
ATOM   2683 2HB  GLU B 163      51.843 -35.813 -20.348  1.00  0.00              
ATOM   2684 1HG  GLU B 163      54.243 -36.292 -20.680  1.00  0.00              
ATOM   2685 2HG  GLU B 163      54.366 -36.796 -18.996  1.00  0.00              
ATOM   2686  N   GLU B 164      53.003 -33.408 -21.355  1.00  0.00              
ATOM   2687  CA  GLU B 164      53.656 -32.659 -22.465  1.00  0.00              
ATOM   2688  C   GLU B 164      54.348 -31.349 -22.022  1.00  0.00              
ATOM   2689  O   GLU B 164      55.517 -31.084 -22.382  1.00  0.00              
ATOM   2690  CB  GLU B 164      52.624 -32.335 -23.547  1.00  0.00              
ATOM   2691  CG  GLU B 164      53.184 -31.585 -24.746  1.00  0.00              
ATOM   2692  CD  GLU B 164      52.151 -31.319 -25.805  1.00  0.00              
ATOM   2693  OE1 GLU B 164      51.029 -31.730 -25.630  1.00  0.00              
ATOM   2694  OE2 GLU B 164      52.484 -30.703 -26.791  1.00  0.00              
ATOM   2695  H   GLU B 164      52.025 -33.647 -21.432  1.00  0.00              
ATOM   2696  HA  GLU B 164      54.467 -33.270 -22.864  1.00  0.00              
ATOM   2697 1HB  GLU B 164      52.175 -33.260 -23.910  1.00  0.00              
ATOM   2698 2HB  GLU B 164      51.824 -31.731 -23.118  1.00  0.00              
ATOM   2699 1HG  GLU B 164      53.594 -30.633 -24.408  1.00  0.00              
ATOM   2700 2HG  GLU B 164      53.998 -32.166 -25.177  1.00  0.00              
ATOM   2701  N   LEU B 165      53.655 -30.524 -21.226  1.00  0.00              
ATOM   2702  CA  LEU B 165      54.284 -29.299 -20.700  1.00  0.00              
ATOM   2703  C   LEU B 165      55.493 -29.588 -19.804  1.00  0.00              
ATOM   2704  O   LEU B 165      56.465 -28.840 -19.829  1.00  0.00              
ATOM   2705  CB  LEU B 165      53.254 -28.482 -19.910  1.00  0.00              
ATOM   2706  CG  LEU B 165      52.092 -27.905 -20.728  1.00  0.00              
ATOM   2707  CD1 LEU B 165      51.064 -27.291 -19.789  1.00  0.00              
ATOM   2708  CD2 LEU B 165      52.626 -26.870 -21.707  1.00  0.00              
ATOM   2709  H   LEU B 165      52.698 -30.731 -20.978  1.00  0.00              
ATOM   2710  HA  LEU B 165      54.680 -28.726 -21.538  1.00  0.00              
ATOM   2711 1HB  LEU B 165      52.829 -29.117 -19.134  1.00  0.00              
ATOM   2712 2HB  LEU B 165      53.766 -27.649 -19.429  1.00  0.00              
ATOM   2713  HG  LEU B 165      51.602 -28.708 -21.280  1.00  0.00              
ATOM   2714 1HD1 LEU B 165      50.238 -26.881 -20.370  1.00  0.00              
ATOM   2715 2HD1 LEU B 165      50.685 -28.058 -19.113  1.00  0.00              
ATOM   2716 3HD1 LEU B 165      51.530 -26.494 -19.210  1.00  0.00              
ATOM   2717 1HD2 LEU B 165      51.800 -26.460 -22.290  1.00  0.00              
ATOM   2718 2HD2 LEU B 165      53.115 -26.066 -21.156  1.00  0.00              
ATOM   2719 3HD2 LEU B 165      53.345 -27.340 -22.378  1.00  0.00              
ATOM   2720  N   TYR B 166      55.410 -30.663 -19.025  1.00  0.00              
ATOM   2721  CA  TYR B 166      56.536 -31.159 -18.244  1.00  0.00              
ATOM   2722  C   TYR B 166      57.726 -31.531 -19.152  1.00  0.00              
ATOM   2723  O   TYR B 166      58.841 -31.130 -18.935  1.00  0.00              
ATOM   2724  CB  TYR B 166      56.106 -32.362 -17.402  1.00  0.00              
ATOM   2725  CG  TYR B 166      57.254 -33.073 -16.721  1.00  0.00              
ATOM   2726  CD1 TYR B 166      57.880 -32.491 -15.628  1.00  0.00              
ATOM   2727  CD2 TYR B 166      57.681 -34.307 -17.188  1.00  0.00              
ATOM   2728  CE1 TYR B 166      58.929 -33.140 -15.006  1.00  0.00              
ATOM   2729  CE2 TYR B 166      58.729 -34.956 -16.566  1.00  0.00              
ATOM   2730  CZ  TYR B 166      59.352 -34.377 -15.479  1.00  0.00              
ATOM   2731  OH  TYR B 166      60.397 -35.023 -14.859  1.00  0.00              
ATOM   2732  H   TYR B 166      54.527 -31.150 -18.979  1.00  0.00              
ATOM   2733  HA  TYR B 166      56.864 -30.368 -17.568  1.00  0.00              
ATOM   2734 1HB  TYR B 166      55.403 -32.037 -16.634  1.00  0.00              
ATOM   2735 2HB  TYR B 166      55.588 -33.082 -18.035  1.00  0.00              
ATOM   2736  HD1 TYR B 166      57.544 -31.521 -15.261  1.00  0.00              
ATOM   2737  HD2 TYR B 166      57.190 -34.764 -18.047  1.00  0.00              
ATOM   2738  HE1 TYR B 166      59.420 -32.682 -14.148  1.00  0.00              
ATOM   2739  HE2 TYR B 166      59.066 -35.926 -16.934  1.00  0.00              
ATOM   2740  HH  TYR B 166      60.689 -34.506 -14.105  1.00  0.00              
ATOM   2741  N   LYS B 167      57.474 -32.297 -20.182  1.00  0.00              
ATOM   2742  CA  LYS B 167      58.574 -32.666 -21.086  1.00  0.00              
ATOM   2743  C   LYS B 167      59.264 -31.442 -21.686  1.00  0.00              
ATOM   2744  O   LYS B 167      60.491 -31.421 -21.849  1.00  0.00              
ATOM   2745  CB  LYS B 167      58.060 -33.570 -22.207  1.00  0.00              
ATOM   2746  CG  LYS B 167      57.669 -34.972 -21.757  1.00  0.00              
ATOM   2747  CD  LYS B 167      57.108 -35.787 -22.912  1.00  0.00              
ATOM   2748  CE  LYS B 167      56.715 -37.187 -22.462  1.00  0.00              
ATOM   2749  NZ  LYS B 167      56.102 -37.974 -23.567  1.00  0.00              
ATOM   2750  H   LYS B 167      56.545 -32.642 -20.372  1.00  0.00              
ATOM   2751  HA  LYS B 167      59.360 -33.142 -20.498  1.00  0.00              
ATOM   2752 1HB  LYS B 167      57.187 -33.113 -22.672  1.00  0.00              
ATOM   2753 2HB  LYS B 167      58.827 -33.668 -22.976  1.00  0.00              
ATOM   2754 1HG  LYS B 167      58.545 -35.482 -21.354  1.00  0.00              
ATOM   2755 2HG  LYS B 167      56.917 -34.905 -20.971  1.00  0.00              
ATOM   2756 1HD  LYS B 167      56.229 -35.285 -23.319  1.00  0.00              
ATOM   2757 2HD  LYS B 167      57.857 -35.866 -23.699  1.00  0.00              
ATOM   2758 1HE  LYS B 167      57.597 -37.714 -22.103  1.00  0.00              
ATOM   2759 2HE  LYS B 167      56.000 -37.119 -21.642  1.00  0.00              
ATOM   2760 1HZ  LYS B 167      55.856 -38.894 -23.229  1.00  0.00              
ATOM   2761 2HZ  LYS B 167      55.271 -37.503 -23.896  1.00  0.00              
ATOM   2762 3HZ  LYS B 167      56.763 -38.061 -24.326  1.00  0.00              
ATOM   2763  N   GLU B 168      58.479 -30.399 -21.969  1.00  0.00              
ATOM   2764  CA  GLU B 168      59.002 -29.120 -22.401  1.00  0.00              
ATOM   2765  C   GLU B 168      59.768 -28.399 -21.311  1.00  0.00              
ATOM   2766  O   GLU B 168      60.801 -27.797 -21.585  1.00  0.00              
ATOM   2767  CB  GLU B 168      57.859 -28.231 -22.895  1.00  0.00              
ATOM   2768  CG  GLU B 168      57.175 -28.731 -24.160  1.00  0.00              
ATOM   2769  CD  GLU B 168      58.094 -28.758 -25.350  1.00  0.00              
ATOM   2770  OE1 GLU B 168      58.853 -27.833 -25.512  1.00  0.00              
ATOM   2771  OE2 GLU B 168      58.035 -29.705 -26.098  1.00  0.00              
ATOM   2772  H   GLU B 168      57.481 -30.516 -21.876  1.00  0.00              
ATOM   2773  HA  GLU B 168      59.705 -29.291 -23.217  1.00  0.00              
ATOM   2774 1HB  GLU B 168      57.101 -28.145 -22.116  1.00  0.00              
ATOM   2775 2HB  GLU B 168      58.238 -27.228 -23.094  1.00  0.00              
ATOM   2776 1HG  GLU B 168      56.799 -29.738 -23.983  1.00  0.00              
ATOM   2777 2HG  GLU B 168      56.324 -28.088 -24.378  1.00  0.00              
ATOM   2778  N   ALA B 169      59.268 -28.460 -20.069  1.00  0.00              
ATOM   2779  CA  ALA B 169      59.943 -27.882 -18.903  1.00  0.00              
ATOM   2780  C   ALA B 169      61.302 -28.520 -18.591  1.00  0.00              
ATOM   2781  O   ALA B 169      62.171 -27.880 -17.960  1.00  0.00              
ATOM   2782  CB  ALA B 169      59.037 -27.966 -17.644  1.00  0.00              
ATOM   2783  H   ALA B 169      58.382 -28.929 -19.942  1.00  0.00              
ATOM   2784  HA  ALA B 169      60.150 -26.833 -19.116  1.00  0.00              
ATOM   2785 1HB  ALA B 169      59.558 -27.532 -16.791  1.00  0.00              
ATOM   2786 2HB  ALA B 169      58.113 -27.416 -17.823  1.00  0.00              
ATOM   2787 3HB  ALA B 169      58.803 -29.009 -17.433  1.00  0.00              
ATOM   2788  N   ARG B 170      61.448 -29.788 -18.968  1.00  0.00              
ATOM   2789  CA  ARG B 170      62.708 -30.524 -18.822  1.00  0.00              
ATOM   2790  C   ARG B 170      63.722 -30.311 -19.977  1.00  0.00              
ATOM   2791  O   ARG B 170      64.782 -30.929 -19.980  1.00  0.00              
ATOM   2792  CB  ARG B 170      62.410 -32.011 -18.701  1.00  0.00              
ATOM   2793  CG  ARG B 170      61.578 -32.400 -17.489  1.00  0.00              
ATOM   2794  CD  ARG B 170      62.257 -32.039 -16.219  1.00  0.00              
ATOM   2795  NE  ARG B 170      63.487 -32.791 -16.028  1.00  0.00              
ATOM   2796  CZ  ARG B 170      64.414 -32.516 -15.090  1.00  0.00              
ATOM   2797  NH1 ARG B 170      64.237 -31.506 -14.267  1.00  0.00              
ATOM   2798  NH2 ARG B 170      65.501 -33.262 -14.997  1.00  0.00              
ATOM   2799  H   ARG B 170      60.648 -30.255 -19.371  1.00  0.00              
ATOM   2800  HA  ARG B 170      63.229 -30.148 -17.941  1.00  0.00              
ATOM   2801 1HB  ARG B 170      61.876 -32.348 -19.589  1.00  0.00              
ATOM   2802 2HB  ARG B 170      63.346 -32.567 -18.651  1.00  0.00              
ATOM   2803 1HG  ARG B 170      60.619 -31.883 -17.525  1.00  0.00              
ATOM   2804 2HG  ARG B 170      61.410 -33.478 -17.494  1.00  0.00              
ATOM   2805 1HD  ARG B 170      62.505 -30.978 -16.228  1.00  0.00              
ATOM   2806 2HD  ARG B 170      61.595 -32.250 -15.380  1.00  0.00              
ATOM   2807  HE  ARG B 170      63.658 -33.576 -16.642  1.00  0.00              
ATOM   2808 1HH1 ARG B 170      63.406 -30.936 -14.338  1.00  0.00              
ATOM   2809 2HH1 ARG B 170      64.932 -31.300 -13.564  1.00  0.00              
ATOM   2810 1HH2 ARG B 170      65.637 -34.039 -15.629  1.00  0.00              
ATOM   2811 2HH2 ARG B 170      66.196 -33.056 -14.294  1.00  0.00              
ATOM   2812  N   LYS B 171      63.441 -29.424 -20.928  1.00  0.00              
ATOM   2813  CA  LYS B 171      64.445 -29.154 -21.988  1.00  0.00              
ATOM   2814  C   LYS B 171      65.545 -28.244 -21.465  1.00  0.00              
ATOM   2815  O   LYS B 171      65.325 -27.436 -20.543  1.00  0.00              
ATOM   2816  CB  LYS B 171      63.791 -28.522 -23.218  1.00  0.00              
ATOM   2817  CG  LYS B 171      62.871 -29.457 -23.991  1.00  0.00              
ATOM   2818  CD  LYS B 171      62.280 -28.766 -25.211  1.00  0.00              
ATOM   2819  CE  LYS B 171      61.462 -29.733 -26.054  1.00  0.00              
ATOM   2820  NZ  LYS B 171      60.801 -29.051 -27.200  1.00  0.00              
ATOM   2821  H   LYS B 171      62.561 -28.929 -20.947  1.00  0.00              
ATOM   2822  HA  LYS B 171      64.933 -30.093 -22.250  1.00  0.00              
ATOM   2823 1HB  LYS B 171      63.207 -27.653 -22.913  1.00  0.00              
ATOM   2824 2HB  LYS B 171      64.565 -28.172 -23.902  1.00  0.00              
ATOM   2825 1HG  LYS B 171      63.433 -30.333 -24.317  1.00  0.00              
ATOM   2826 2HG  LYS B 171      62.060 -29.787 -23.343  1.00  0.00              
ATOM   2827 1HD  LYS B 171      61.637 -27.945 -24.888  1.00  0.00              
ATOM   2828 2HD  LYS B 171      63.083 -28.356 -25.822  1.00  0.00              
ATOM   2829 1HE  LYS B 171      62.112 -30.517 -26.440  1.00  0.00              
ATOM   2830 2HE  LYS B 171      60.696 -30.199 -25.434  1.00  0.00              
ATOM   2831 1HZ  LYS B 171      60.270 -29.725 -27.732  1.00  0.00              
ATOM   2832 2HZ  LYS B 171      60.181 -28.333 -26.852  1.00  0.00              
ATOM   2833 3HZ  LYS B 171      61.502 -28.632 -27.793  1.00  0.00              
ATOM   2834  N   LEU B 172      66.735 -28.367 -22.044  1.00  0.00              
ATOM   2835  CA  LEU B 172      67.862 -27.562 -21.596  1.00  0.00              
ATOM   2836  C   LEU B 172      67.723 -26.085 -21.967  1.00  0.00              
ATOM   2837  O   LEU B 172      67.111 -25.752 -22.976  1.00  0.00              
ATOM   2838  CB  LEU B 172      69.162 -28.118 -22.193  1.00  0.00              
ATOM   2839  CG  LEU B 172      69.547 -29.533 -21.745  1.00  0.00              
ATOM   2840  CD1 LEU B 172      70.786 -29.987 -22.505  1.00  0.00              
ATOM   2841  CD2 LEU B 172      69.793 -29.542 -20.244  1.00  0.00              
ATOM   2842  H   LEU B 172      66.868 -29.021 -22.803  1.00  0.00              
ATOM   2843  HA  LEU B 172      67.876 -27.563 -20.506  1.00  0.00              
ATOM   2844 1HB  LEU B 172      69.069 -28.127 -23.277  1.00  0.00              
ATOM   2845 2HB  LEU B 172      69.981 -27.451 -21.924  1.00  0.00              
ATOM   2846  HG  LEU B 172      68.738 -30.224 -21.984  1.00  0.00              
ATOM   2847 1HD1 LEU B 172      71.060 -30.993 -22.187  1.00  0.00              
ATOM   2848 2HD1 LEU B 172      70.576 -29.990 -23.575  1.00  0.00              
ATOM   2849 3HD1 LEU B 172      71.610 -29.305 -22.298  1.00  0.00              
ATOM   2850 1HD2 LEU B 172      70.067 -30.549 -19.925  1.00  0.00              
ATOM   2851 2HD2 LEU B 172      70.603 -28.853 -20.004  1.00  0.00              
ATOM   2852 3HD2 LEU B 172      68.886 -29.231 -19.725  1.00  0.00              
ATOM   2853  N   ASP B 173      68.277 -25.224 -21.113  1.00  0.00              
ATOM   2854  CA  ASP B 173      68.209 -23.757 -21.244  1.00  0.00              
ATOM   2855  C   ASP B 173      66.779 -23.197 -21.235  1.00  0.00              
ATOM   2856  O   ASP B 173      66.427 -22.331 -22.041  1.00  0.00              
ATOM   2857  CB  ASP B 173      68.907 -23.318 -22.533  1.00  0.00              
ATOM   2858  CG  ASP B 173      70.394 -23.650 -22.544  1.00  0.00              
ATOM   2859  OD1 ASP B 173      71.009 -23.567 -21.508  1.00  0.00              
ATOM   2860  OD2 ASP B 173      70.899 -23.984 -23.589  1.00  0.00              
ATOM   2861  H   ASP B 173      68.773 -25.626 -20.331  1.00  0.00              
ATOM   2862  HA  ASP B 173      68.672 -23.310 -20.364  1.00  0.00              
ATOM   2863 1HB  ASP B 173      68.435 -23.804 -23.387  1.00  0.00              
ATOM   2864 2HB  ASP B 173      68.789 -22.242 -22.662  1.00  0.00              
ATOM   2865  N   LEU B 174      65.950 -23.708 -20.330  1.00  0.00              
ATOM   2866  CA  LEU B 174      64.594 -23.213 -20.196  1.00  0.00              
ATOM   2867  C   LEU B 174      64.712 -21.783 -19.694  1.00  0.00              
ATOM   2868  O   LEU B 174      65.331 -21.522 -18.654  1.00  0.00              
ATOM   2869  CB  LEU B 174      63.775 -24.071 -19.224  1.00  0.00              
ATOM   2870  CG  LEU B 174      62.298 -23.681 -19.074  1.00  0.00              
ATOM   2871  CD1 LEU B 174      61.563 -23.968 -20.377  1.00  0.00              
ATOM   2872  CD2 LEU B 174      61.683 -24.455 -17.918  1.00  0.00              
ATOM   2873  H   LEU B 174      66.265 -24.452 -19.724  1.00  0.00              
ATOM   2874  HA  LEU B 174      64.113 -23.254 -21.173  1.00  0.00              
ATOM   2875 1HB  LEU B 174      63.812 -25.106 -19.558  1.00  0.00              
ATOM   2876 2HB  LEU B 174      64.234 -24.013 -18.237  1.00  0.00              
ATOM   2877  HG  LEU B 174      62.222 -22.612 -18.877  1.00  0.00              
ATOM   2878 1HD1 LEU B 174      60.514 -23.691 -20.271  1.00  0.00              
ATOM   2879 2HD1 LEU B 174      62.011 -23.386 -21.183  1.00  0.00              
ATOM   2880 3HD1 LEU B 174      61.636 -25.029 -20.610  1.00  0.00              
ATOM   2881 1HD2 LEU B 174      60.634 -24.178 -17.811  1.00  0.00              
ATOM   2882 2HD2 LEU B 174      61.758 -25.525 -18.115  1.00  0.00              
ATOM   2883 3HD2 LEU B 174      62.217 -24.218 -16.997  1.00  0.00              
ATOM   2884  N   THR B 175      64.173 -20.837 -20.451  1.00  0.00              
ATOM   2885  CA  THR B 175      64.275 -19.453 -20.038  1.00  0.00              
ATOM   2886  C   THR B 175      63.056 -19.153 -19.169  1.00  0.00              
ATOM   2887  O   THR B 175      62.115 -19.968 -19.099  1.00  0.00              
ATOM   2888  CB  THR B 175      64.342 -18.493 -21.240  1.00  0.00              
ATOM   2889  OG1 THR B 175      63.093 -18.516 -21.942  1.00  0.00              
ATOM   2890  CG2 THR B 175      65.459 -18.902 -22.187  1.00  0.00              
ATOM   2891  H   THR B 175      63.692 -21.059 -21.311  1.00  0.00              
ATOM   2892  HA  THR B 175      65.168 -19.342 -19.421  1.00  0.00              
ATOM   2893  HB  THR B 175      64.526 -17.479 -20.886  1.00  0.00              
ATOM   2894  HG1 THR B 175      63.141 -17.927 -22.700  1.00  0.00              
ATOM   2895 1HG2 THR B 175      65.492 -18.212 -23.031  1.00  0.00              
ATOM   2896 2HG2 THR B 175      66.412 -18.875 -21.659  1.00  0.00              
ATOM   2897 3HG2 THR B 175      65.276 -19.912 -22.552  1.00  0.00              
ATOM   2898  N   GLN B 176      63.090 -18.009 -18.489  1.00  0.00              
ATOM   2899  CA  GLN B 176      61.955 -17.585 -17.677  1.00  0.00              
ATOM   2900  C   GLN B 176      60.704 -17.353 -18.499  1.00  0.00              
ATOM   2901  O   GLN B 176      59.639 -17.738 -18.059  1.00  0.00              
ATOM   2902  CB  GLN B 176      62.303 -16.308 -16.907  1.00  0.00              
ATOM   2903  CG  GLN B 176      61.218 -15.842 -15.951  1.00  0.00              
ATOM   2904  CD  GLN B 176      60.977 -16.828 -14.824  1.00  0.00              
ATOM   2905  OE1 GLN B 176      61.918 -17.294 -14.176  1.00  0.00              
ATOM   2906  NE2 GLN B 176      59.711 -17.152 -14.583  1.00  0.00              
ATOM   2907  H   GLN B 176      63.911 -17.422 -18.532  1.00  0.00              
ATOM   2908  HA  GLN B 176      61.685 -18.401 -17.007  1.00  0.00              
ATOM   2909 1HB  GLN B 176      63.214 -16.468 -16.329  1.00  0.00              
ATOM   2910 2HB  GLN B 176      62.500 -15.501 -17.611  1.00  0.00              
ATOM   2911 1HG  GLN B 176      61.518 -14.890 -15.514  1.00  0.00              
ATOM   2912 2HG  GLN B 176      60.287 -15.722 -16.506  1.00  0.00              
ATOM   2913 1HE2 GLN B 176      59.491 -17.798 -13.851  1.00  0.00              
ATOM   2914 2HE2 GLN B 176      58.979 -16.750 -15.132  1.00  0.00              
ATOM   2915  N   GLU B 177      60.830 -16.763 -19.696  1.00  0.00              
ATOM   2916  CA  GLU B 177      59.674 -16.578 -20.567  1.00  0.00              
ATOM   2917  C   GLU B 177      59.088 -17.890 -21.082  1.00  0.00              
ATOM   2918  O   GLU B 177      57.869 -18.016 -21.236  1.00  0.00              
ATOM   2919  CB  GLU B 177      60.058 -15.694 -21.755  1.00  0.00              
ATOM   2920  CG  GLU B 177      60.333 -14.241 -21.395  1.00  0.00              
ATOM   2921  CD  GLU B 177      60.770 -13.418 -22.574  1.00  0.00              
ATOM   2922  OE1 GLU B 177      60.990 -13.982 -23.619  1.00  0.00              
ATOM   2923  OE2 GLU B 177      60.884 -12.223 -22.430  1.00  0.00              
ATOM   2924  H   GLU B 177      61.735 -16.440 -20.005  1.00  0.00              
ATOM   2925  HA  GLU B 177      58.869 -16.131 -19.983  1.00  0.00              
ATOM   2926 1HB  GLU B 177      60.951 -16.095 -22.234  1.00  0.00              
ATOM   2927 2HB  GLU B 177      59.256 -15.708 -22.494  1.00  0.00              
ATOM   2928 1HG  GLU B 177      59.427 -13.803 -20.976  1.00  0.00              
ATOM   2929 2HG  GLU B 177      61.107 -14.208 -20.628  1.00  0.00              
ATOM   2930  N   MET B 178      59.958 -18.851 -21.391  1.00  0.00              
ATOM   2931  CA  MET B 178      59.523 -20.167 -21.812  1.00  0.00              
ATOM   2932  C   MET B 178      58.737 -20.891 -20.714  1.00  0.00              
ATOM   2933  O   MET B 178      57.686 -21.458 -21.003  1.00  0.00              
ATOM   2934  CB  MET B 178      60.732 -20.996 -22.240  1.00  0.00              
ATOM   2935  CG  MET B 178      61.375 -20.545 -23.543  1.00  0.00              
ATOM   2936  SD  MET B 178      62.857 -21.490 -23.950  1.00  0.00              
ATOM   2937  CE  MET B 178      63.423 -20.619 -25.409  1.00  0.00              
ATOM   2938  H   MET B 178      60.947 -18.657 -21.331  1.00  0.00              
ATOM   2939  HA  MET B 178      58.856 -20.054 -22.666  1.00  0.00              
ATOM   2940 1HB  MET B 178      61.492 -20.959 -21.461  1.00  0.00              
ATOM   2941 2HB  MET B 178      60.434 -22.039 -22.357  1.00  0.00              
ATOM   2942 1HG  MET B 178      60.661 -20.656 -24.359  1.00  0.00              
ATOM   2943 2HG  MET B 178      61.647 -19.493 -23.469  1.00  0.00              
ATOM   2944 1HE  MET B 178      64.335 -21.086 -25.781  1.00  0.00              
ATOM   2945 2HE  MET B 178      62.652 -20.662 -26.180  1.00  0.00              
ATOM   2946 3HE  MET B 178      63.626 -19.578 -25.156  1.00  0.00              
ATOM   2947  N   ARG B 179      59.236 -20.851 -19.471  1.00  0.00              
ATOM   2948  CA  ARG B 179      58.512 -21.396 -18.302  1.00  0.00              
ATOM   2949  C   ARG B 179      57.153 -20.722 -18.056  1.00  0.00              
ATOM   2950  O   ARG B 179      56.154 -21.399 -17.754  1.00  0.00              
ATOM   2951  CB  ARG B 179      59.361 -21.253 -17.048  1.00  0.00              
ATOM   2952  CG  ARG B 179      58.745 -21.840 -15.788  1.00  0.00              
ATOM   2953  CD  ARG B 179      59.681 -21.774 -14.637  1.00  0.00              
ATOM   2954  NE  ARG B 179      59.086 -22.309 -13.423  1.00  0.00              
ATOM   2955  CZ  ARG B 179      59.696 -22.342 -12.222  1.00  0.00              
ATOM   2956  NH1 ARG B 179      60.915 -21.868 -12.091  1.00  0.00              
ATOM   2957  NH2 ARG B 179      59.069 -22.851 -11.176  1.00  0.00              
ATOM   2958  H   ARG B 179      60.144 -20.430 -19.334  1.00  0.00              
ATOM   2959  HA  ARG B 179      58.288 -22.446 -18.493  1.00  0.00              
ATOM   2960 1HB  ARG B 179      60.323 -21.741 -17.203  1.00  0.00              
ATOM   2961 2HB  ARG B 179      59.556 -20.198 -16.859  1.00  0.00              
ATOM   2962 1HG  ARG B 179      57.844 -21.283 -15.530  1.00  0.00              
ATOM   2963 2HG  ARG B 179      58.488 -22.886 -15.962  1.00  0.00              
ATOM   2964 1HD  ARG B 179      60.576 -22.354 -14.862  1.00  0.00              
ATOM   2965 2HD  ARG B 179      59.958 -20.737 -14.452  1.00  0.00              
ATOM   2966  HE  ARG B 179      58.149 -22.683 -13.484  1.00  0.00              
ATOM   2967 1HH1 ARG B 179      61.395 -21.479 -12.891  1.00  0.00              
ATOM   2968 2HH1 ARG B 179      61.373 -21.893 -11.191  1.00  0.00              
ATOM   2969 1HH2 ARG B 179      58.132 -23.215 -11.276  1.00  0.00              
ATOM   2970 2HH2 ARG B 179      59.526 -22.875 -10.276  1.00  0.00              
ATOM   2971  N   GLU B 180      57.125 -19.388 -18.168  1.00  0.00              
ATOM   2972  CA  GLU B 180      55.886 -18.601 -18.040  1.00  0.00              
ATOM   2973  C   GLU B 180      54.828 -19.036 -19.075  1.00  0.00              
ATOM   2974  O   GLU B 180      53.651 -19.199 -18.744  1.00  0.00              
ATOM   2975  CB  GLU B 180      56.186 -17.109 -18.201  1.00  0.00              
ATOM   2976  CG  GLU B 180      56.929 -16.486 -17.028  1.00  0.00              
ATOM   2977  CD  GLU B 180      57.315 -15.054 -17.273  1.00  0.00              
ATOM   2978  OE1 GLU B 180      57.104 -14.580 -18.363  1.00  0.00              
ATOM   2979  OE2 GLU B 180      57.822 -14.433 -16.368  1.00  0.00              
ATOM   2980  H   GLU B 180      57.996 -18.909 -18.349  1.00  0.00              
ATOM   2981  HA  GLU B 180      55.454 -18.792 -17.057  1.00  0.00              
ATOM   2982 1HB  GLU B 180      56.787 -16.954 -19.098  1.00  0.00              
ATOM   2983 2HB  GLU B 180      55.253 -16.562 -18.334  1.00  0.00              
ATOM   2984 1HG  GLU B 180      56.295 -16.533 -16.143  1.00  0.00              
ATOM   2985 2HG  GLU B 180      57.827 -17.070 -16.829  1.00  0.00              
ATOM   2986  N   LYS B 181      55.259 -19.234 -20.329  1.00  0.00              
ATOM   2987  CA  LYS B 181      54.420 -19.807 -21.368  1.00  0.00              
ATOM   2988  C   LYS B 181      53.878 -21.174 -21.007  1.00  0.00              
ATOM   2989  O   LYS B 181      52.707 -21.469 -21.210  1.00  0.00              
ATOM   2990  CB  LYS B 181      55.199 -19.897 -22.681  1.00  0.00              
ATOM   2991  CG  LYS B 181      54.404 -20.469 -23.847  1.00  0.00              
ATOM   2992  CD  LYS B 181      55.224 -20.469 -25.128  1.00  0.00              
ATOM   2993  CE  LYS B 181      54.444 -21.076 -26.286  1.00  0.00              
ATOM   2994  NZ  LYS B 181      55.230 -21.070 -27.550  1.00  0.00              
ATOM   2995  H   LYS B 181      56.208 -18.970 -20.552  1.00  0.00              
ATOM   2996  HA  LYS B 181      53.593 -19.123 -21.562  1.00  0.00              
ATOM   2997 1HB  LYS B 181      55.544 -18.903 -22.968  1.00  0.00              
ATOM   2998 2HB  LYS B 181      56.081 -20.521 -22.539  1.00  0.00              
ATOM   2999 1HG  LYS B 181      54.106 -21.493 -23.616  1.00  0.00              
ATOM   3000 2HG  LYS B 181      53.505 -19.874 -24.001  1.00  0.00              
ATOM   3001 1HD  LYS B 181      55.500 -19.446 -25.384  1.00  0.00              
ATOM   3002 2HD  LYS B 181      56.137 -21.046 -24.976  1.00  0.00              
ATOM   3003 1HE  LYS B 181      54.175 -22.103 -26.044  1.00  0.00              
ATOM   3004 2HE  LYS B 181      53.526 -20.510 -26.441  1.00  0.00              
ATOM   3005 1HZ  LYS B 181      54.679 -21.479 -28.291  1.00  0.00              
ATOM   3006 2HZ  LYS B 181      55.469 -20.119 -27.794  1.00  0.00              
ATOM   3007 3HZ  LYS B 181      56.075 -21.608 -27.424  1.00  0.00              
ATOM   3008  N   LEU B 182      54.741 -22.037 -20.504  1.00  0.00              
ATOM   3009  CA  LEU B 182      54.286 -23.354 -20.071  1.00  0.00              
ATOM   3010  C   LEU B 182      53.265 -23.267 -18.928  1.00  0.00              
ATOM   3011  O   LEU B 182      52.302 -24.036 -18.921  1.00  0.00              
ATOM   3012  CB  LEU B 182      55.487 -24.197 -19.626  1.00  0.00              
ATOM   3013  CG  LEU B 182      56.480 -24.577 -20.732  1.00  0.00              
ATOM   3014  CD1 LEU B 182      57.707 -25.230 -20.111  1.00  0.00              
ATOM   3015  CD2 LEU B 182      55.804 -25.513 -21.722  1.00  0.00              
ATOM   3016  H   LEU B 182      55.718 -21.800 -20.413  1.00  0.00              
ATOM   3017  HA  LEU B 182      53.755 -23.825 -20.897  1.00  0.00              
ATOM   3018 1HB  LEU B 182      56.035 -23.646 -18.864  1.00  0.00              
ATOM   3019 2HB  LEU B 182      55.118 -25.121 -19.181  1.00  0.00              
ATOM   3020  HG  LEU B 182      56.809 -23.676 -21.251  1.00  0.00              
ATOM   3021 1HD1 LEU B 182      58.413 -25.499 -20.897  1.00  0.00              
ATOM   3022 2HD1 LEU B 182      58.182 -24.531 -19.422  1.00  0.00              
ATOM   3023 3HD1 LEU B 182      57.408 -26.127 -19.570  1.00  0.00              
ATOM   3024 1HD2 LEU B 182      56.510 -25.782 -22.509  1.00  0.00              
ATOM   3025 2HD2 LEU B 182      55.476 -26.415 -21.205  1.00  0.00              
ATOM   3026 3HD2 LEU B 182      54.941 -25.014 -22.164  1.00  0.00              
ATOM   3027  N   GLN B 183      53.474 -22.331 -17.995  1.00  0.00              
ATOM   3028  CA  GLN B 183      52.550 -22.090 -16.870  1.00  0.00              
ATOM   3029  C   GLN B 183      51.185 -21.605 -17.329  1.00  0.00              
ATOM   3030  O   GLN B 183      50.118 -22.051 -16.832  1.00  0.00              
ATOM   3031  CB  GLN B 183      53.146 -21.069 -15.897  1.00  0.00              
ATOM   3032  CG  GLN B 183      54.327 -21.590 -15.095  1.00  0.00              
ATOM   3033  CD  GLN B 183      54.994 -20.503 -14.274  1.00  0.00              
ATOM   3034  OE1 GLN B 183      54.923 -19.318 -14.613  1.00  0.00              
ATOM   3035  NE2 GLN B 183      55.649 -20.900 -13.189  1.00  0.00              
ATOM   3036  H   GLN B 183      54.309 -21.769 -18.075  1.00  0.00              
ATOM   3037  HA  GLN B 183      52.419 -23.024 -16.322  1.00  0.00              
ATOM   3038 1HB  GLN B 183      53.477 -20.190 -16.449  1.00  0.00              
ATOM   3039 2HB  GLN B 183      52.379 -20.745 -15.194  1.00  0.00              
ATOM   3040 1HG  GLN B 183      53.977 -22.366 -14.414  1.00  0.00              
ATOM   3041 2HG  GLN B 183      55.066 -22.002 -15.782  1.00  0.00              
ATOM   3042 1HE2 GLN B 183      56.109 -20.227 -12.608  1.00  0.00              
ATOM   3043 2HE2 GLN B 183      55.682 -21.871 -12.951  1.00  0.00              
ATOM   3044  N   GLU B 184      51.219 -20.705 -18.296  1.00  0.00              
ATOM   3045  CA  GLU B 184      49.984 -20.208 -18.902  1.00  0.00              
ATOM   3046  C   GLU B 184      49.226 -21.282 -19.695  1.00  0.00              
ATOM   3047  O   GLU B 184      47.996 -21.318 -19.651  1.00  0.00              
ATOM   3048  CB  GLU B 184      50.295 -19.018 -19.812  1.00  0.00              
ATOM   3049  CG  GLU B 184      50.713 -17.754 -19.074  1.00  0.00              
ATOM   3050  CD  GLU B 184      51.109 -16.667 -20.033  1.00  0.00              
ATOM   3051  OE1 GLU B 184      51.123 -16.918 -21.214  1.00  0.00              
ATOM   3052  OE2 GLU B 184      51.290 -15.554 -19.597  1.00  0.00              
ATOM   3053  H   GLU B 184      52.106 -20.352 -18.625  1.00  0.00              
ATOM   3054  HA  GLU B 184      49.283 -19.961 -18.106  1.00  0.00              
ATOM   3055 1HB  GLU B 184      51.098 -19.329 -20.480  1.00  0.00              
ATOM   3056 2HB  GLU B 184      49.395 -18.817 -20.394  1.00  0.00              
ATOM   3057 1HG  GLU B 184      49.949 -17.376 -18.394  1.00  0.00              
ATOM   3058 2HG  GLU B 184      51.584 -18.068 -18.501  1.00  0.00              
ATOM   3059  N   GLN B 185      49.945 -22.180 -20.384  1.00  0.00              
ATOM   3060  CA  GLN B 185      49.294 -23.310 -21.049  1.00  0.00              
ATOM   3061  C   GLN B 185      48.709 -24.278 -20.039  1.00  0.00              
ATOM   3062  O   GLN B 185      47.671 -24.851 -20.299  1.00  0.00              
ATOM   3063  CB  GLN B 185      50.283 -24.045 -21.958  1.00  0.00              
ATOM   3064  CG  GLN B 185      50.686 -23.267 -23.198  1.00  0.00              
ATOM   3065  CD  GLN B 185      51.765 -23.971 -23.998  1.00  0.00              
ATOM   3066  OE1 GLN B 185      52.828 -24.310 -23.470  1.00  0.00              
ATOM   3067  NE2 GLN B 185      51.500 -24.194 -25.280  1.00  0.00              
ATOM   3068  H   GLN B 185      50.948 -22.083 -20.448  1.00  0.00              
ATOM   3069  HA  GLN B 185      48.503 -22.924 -21.692  1.00  0.00              
ATOM   3070 1HB  GLN B 185      51.189 -24.277 -21.397  1.00  0.00              
ATOM   3071 2HB  GLN B 185      49.847 -24.991 -22.280  1.00  0.00              
ATOM   3072 1HG  GLN B 185      49.812 -23.144 -23.837  1.00  0.00              
ATOM   3073 2HG  GLN B 185      51.066 -22.291 -22.895  1.00  0.00              
ATOM   3074 1HE2 GLN B 185      52.174 -24.655 -25.859  1.00  0.00              
ATOM   3075 2HE2 GLN B 185      50.626 -23.902 -25.669  1.00  0.00              
ATOM   3076  N   ALA B 186      49.413 -24.500 -18.927  1.00  0.00              
ATOM   3077  CA  ALA B 186      48.877 -25.289 -17.838  1.00  0.00              
ATOM   3078  C   ALA B 186      47.607 -24.646 -17.237  1.00  0.00              
ATOM   3079  O   ALA B 186      46.637 -25.342 -16.905  1.00  0.00              
ATOM   3080  CB  ALA B 186      49.942 -25.478 -16.768  1.00  0.00              
ATOM   3081  H   ALA B 186      50.341 -24.111 -18.842  1.00  0.00              
ATOM   3082  HA  ALA B 186      48.570 -26.258 -18.232  1.00  0.00              
ATOM   3083 1HB  ALA B 186      49.541 -26.088 -15.959  1.00  0.00              
ATOM   3084 2HB  ALA B 186      50.810 -25.976 -17.202  1.00  0.00              
ATOM   3085 3HB  ALA B 186      50.240 -24.507 -16.376  1.00  0.00              
ATOM   3086  N   LEU B 187      47.611 -23.318 -17.096  1.00  0.00              
ATOM   3087  CA  LEU B 187      46.395 -22.583 -16.637  1.00  0.00              
ATOM   3088  C   LEU B 187      45.186 -22.845 -17.534  1.00  0.00              
ATOM   3089  O   LEU B 187      44.076 -23.195 -17.085  1.00  0.00              
ATOM   3090  CB  LEU B 187      46.667 -21.074 -16.595  1.00  0.00              
ATOM   3091  CG  LEU B 187      45.482 -20.196 -16.173  1.00  0.00              
ATOM   3092  CD1 LEU B 187      45.064 -20.554 -14.753  1.00  0.00              
ATOM   3093  CD2 LEU B 187      45.875 -18.729 -16.273  1.00  0.00              
ATOM   3094  H   LEU B 187      48.452 -22.797 -17.303  1.00  0.00              
ATOM   3095  HA  LEU B 187      46.088 -22.989 -15.673  1.00  0.00              
ATOM   3096 1HB  LEU B 187      47.482 -20.887 -15.898  1.00  0.00              
ATOM   3097 2HB  LEU B 187      46.983 -20.750 -17.586  1.00  0.00              
ATOM   3098  HG  LEU B 187      44.633 -20.390 -16.829  1.00  0.00              
ATOM   3099 1HD1 LEU B 187      44.222 -19.930 -14.453  1.00  0.00              
ATOM   3100 2HD1 LEU B 187      44.770 -21.603 -14.714  1.00  0.00              
ATOM   3101 3HD1 LEU B 187      45.900 -20.386 -14.074  1.00  0.00              
ATOM   3102 1HD2 LEU B 187      45.032 -18.105 -15.974  1.00  0.00              
ATOM   3103 2HD2 LEU B 187      46.723 -18.534 -15.616  1.00  0.00              
ATOM   3104 3HD2 LEU B 187      46.152 -18.496 -17.302  1.00  0.00              
ATOM   3105  N   ALA B 188      45.434 -22.736 -18.838  1.00  0.00              
ATOM   3106  CA  ALA B 188      44.447 -22.989 -19.865  1.00  0.00              
ATOM   3107  C   ALA B 188      43.931 -24.415 -19.758  1.00  0.00              
ATOM   3108  O   ALA B 188      42.733 -24.634 -19.822  1.00  0.00              
ATOM   3109  CB  ALA B 188      45.055 -22.734 -21.265  1.00  0.00              
ATOM   3110  H   ALA B 188      46.368 -22.462 -19.110  1.00  0.00              
ATOM   3111  HA  ALA B 188      43.614 -22.303 -19.710  1.00  0.00              
ATOM   3112 1HB  ALA B 188      44.302 -22.927 -22.029  1.00  0.00              
ATOM   3113 2HB  ALA B 188      45.385 -21.697 -21.335  1.00  0.00              
ATOM   3114 3HB  ALA B 188      45.905 -23.396 -21.418  1.00  0.00              
ATOM   3115  N   ALA B 189      44.846 -25.366 -19.599  1.00  0.00              
ATOM   3116  CA  ALA B 189      44.508 -26.767 -19.446  1.00  0.00              
ATOM   3117  C   ALA B 189      43.637 -26.996 -18.186  1.00  0.00              
ATOM   3118  O   ALA B 189      42.654 -27.756 -18.237  1.00  0.00              
ATOM   3119  CB  ALA B 189      45.801 -27.589 -19.351  1.00  0.00              
ATOM   3120  H   ALA B 189      45.818 -25.091 -19.584  1.00  0.00              
ATOM   3121  HA  ALA B 189      43.944 -27.077 -20.326  1.00  0.00              
ATOM   3122 1HB  ALA B 189      45.553 -28.645 -19.236  1.00  0.00              
ATOM   3123 2HB  ALA B 189      46.388 -27.451 -20.259  1.00  0.00              
ATOM   3124 3HB  ALA B 189      46.380 -27.257 -18.491  1.00  0.00              
ATOM   3125  N   TRP B 190      43.999 -26.331 -17.069  1.00  0.00              
ATOM   3126  CA  TRP B 190      43.190 -26.389 -15.801  1.00  0.00              
ATOM   3127  C   TRP B 190      41.780 -25.791 -15.970  1.00  0.00              
ATOM   3128  O   TRP B 190      40.789 -26.287 -15.408  1.00  0.00              
ATOM   3129  CB  TRP B 190      43.915 -25.657 -14.670  1.00  0.00              
ATOM   3130  CG  TRP B 190      45.144 -26.367 -14.189  1.00  0.00              
ATOM   3131  CD1 TRP B 190      45.333 -27.715 -14.120  1.00  0.00              
ATOM   3132  CD2 TRP B 190      46.355 -25.767 -13.712  1.00  0.00              
ATOM   3133  NE1 TRP B 190      46.584 -27.993 -13.629  1.00  0.00              
ATOM   3134  CE2 TRP B 190      47.232 -26.811 -13.372  1.00  0.00              
ATOM   3135  CE3 TRP B 190      46.781 -24.444 -13.541  1.00  0.00              
ATOM   3136  CZ2 TRP B 190      48.504 -26.580 -12.871  1.00  0.00              
ATOM   3137  CZ3 TRP B 190      48.056 -24.212 -13.039  1.00  0.00              
ATOM   3138  CH2 TRP B 190      48.893 -25.250 -12.715  1.00  0.00              
ATOM   3139  H   TRP B 190      44.843 -25.777 -17.090  1.00  0.00              
ATOM   3140  HA  TRP B 190      43.078 -27.433 -15.509  1.00  0.00              
ATOM   3141 1HB  TRP B 190      44.235 -24.670 -15.003  1.00  0.00              
ATOM   3142 2HB  TRP B 190      43.257 -25.553 -13.807  1.00  0.00              
ATOM   3143  HD1 TRP B 190      44.508 -28.345 -14.448  1.00  0.00              
ATOM   3144  HE1 TRP B 190      46.966 -28.916 -13.480  1.00  0.00              
ATOM   3145  HE3 TRP B 190      46.158 -23.584 -13.785  1.00  0.00              
ATOM   3146  HZ2 TRP B 190      49.136 -27.434 -12.625  1.00  0.00              
ATOM   3147  HZ3 TRP B 190      48.375 -23.178 -12.910  1.00  0.00              
ATOM   3148  HH2 TRP B 190      49.886 -25.025 -12.324  1.00  0.00              
ATOM   3149  N   LEU B 191      41.696 -24.704 -16.725  1.00  0.00              
ATOM   3150  CA  LEU B 191      40.398 -24.103 -17.038  1.00  0.00              
ATOM   3151  C   LEU B 191      39.553 -25.001 -17.888  1.00  0.00              
ATOM   3152  O   LEU B 191      38.326 -25.095 -17.661  1.00  0.00              
ATOM   3153  CB  LEU B 191      40.588 -22.764 -17.762  1.00  0.00              
ATOM   3154  CG  LEU B 191      41.173 -21.627 -16.915  1.00  0.00              
ATOM   3155  CD1 LEU B 191      41.500 -20.441 -17.812  1.00  0.00              
ATOM   3156  CD2 LEU B 191      40.178 -21.236 -15.833  1.00  0.00              
ATOM   3157  H   LEU B 191      42.536 -24.280 -17.092  1.00  0.00              
ATOM   3158  HA  LEU B 191      39.840 -23.982 -16.111  1.00  0.00              
ATOM   3159 1HB  LEU B 191      41.252 -22.920 -18.611  1.00  0.00              
ATOM   3160 2HB  LEU B 191      39.621 -22.432 -18.140  1.00  0.00              
ATOM   3161  HG  LEU B 191      42.102 -21.960 -16.451  1.00  0.00              
ATOM   3162 1HD1 LEU B 191      41.916 -19.633 -17.210  1.00  0.00              
ATOM   3163 2HD1 LEU B 191      42.229 -20.744 -18.565  1.00  0.00              
ATOM   3164 3HD1 LEU B 191      40.592 -20.096 -18.304  1.00  0.00              
ATOM   3165 1HD2 LEU B 191      40.594 -20.428 -15.230  1.00  0.00              
ATOM   3166 2HD2 LEU B 191      39.250 -20.902 -16.296  1.00  0.00              
ATOM   3167 3HD2 LEU B 191      39.976 -22.097 -15.196  1.00  0.00              
ATOM   3168  N   ASN B 192      40.177 -25.663 -18.865  1.00  0.00              
ATOM   3169  CA  ASN B 192      39.458 -26.604 -19.720  1.00  0.00              
ATOM   3170  C   ASN B 192      38.920 -27.816 -18.969  1.00  0.00              
ATOM   3171  O   ASN B 192      37.778 -28.238 -19.196  1.00  0.00              
ATOM   3172  CB  ASN B 192      40.352 -27.055 -20.860  1.00  0.00              
ATOM   3173  CG  ASN B 192      40.583 -25.972 -21.877  1.00  0.00              
ATOM   3174  OD1 ASN B 192      39.779 -25.042 -22.004  1.00  0.00              
ATOM   3175  ND2 ASN B 192      41.666 -26.074 -22.604  1.00  0.00              
ATOM   3176  H   ASN B 192      41.164 -25.513 -19.019  1.00  0.00              
ATOM   3177  HA  ASN B 192      38.586 -26.099 -20.133  1.00  0.00              
ATOM   3178 1HB  ASN B 192      41.316 -27.376 -20.463  1.00  0.00              
ATOM   3179 2HB  ASN B 192      39.902 -27.914 -21.358  1.00  0.00              
ATOM   3180 1HD2 ASN B 192      41.871 -25.382 -23.296  1.00  0.00              
ATOM   3181 2HD2 ASN B 192      42.289 -26.844 -22.467  1.00  0.00              
ATOM   3182  N   ALA B 193      39.737 -28.352 -18.052  1.00  0.00              
ATOM   3183  CA  ALA B 193      39.343 -29.461 -17.210  1.00  0.00              
ATOM   3184  C   ALA B 193      38.166 -29.090 -16.317  1.00  0.00              
ATOM   3185  O   ALA B 193      37.248 -29.861 -16.153  1.00  0.00              
ATOM   3186  CB  ALA B 193      40.543 -29.905 -16.365  1.00  0.00              
ATOM   3187  H   ALA B 193      40.662 -27.961 -17.950  1.00  0.00              
ATOM   3188  HA  ALA B 193      39.030 -30.282 -17.855  1.00  0.00              
ATOM   3189 1HB  ALA B 193      40.251 -30.741 -15.729  1.00  0.00              
ATOM   3190 2HB  ALA B 193      41.355 -30.216 -17.022  1.00  0.00              
ATOM   3191 3HB  ALA B 193      40.877 -29.076 -15.743  1.00  0.00              
ATOM   3192  N   ALA B 194      38.218 -27.910 -15.720  1.00  0.00              
ATOM   3193  CA  ALA B 194      37.136 -27.410 -14.864  1.00  0.00              
ATOM   3194  C   ALA B 194      35.824 -27.199 -15.647  1.00  0.00              
ATOM   3195  O   ALA B 194      34.740 -27.652 -15.231  1.00  0.00              
ATOM   3196  CB  ALA B 194      37.563 -26.113 -14.194  1.00  0.00              
ATOM   3197  H   ALA B 194      39.037 -27.337 -15.863  1.00  0.00              
ATOM   3198  HA  ALA B 194      36.877 -28.186 -14.145  1.00  0.00              
ATOM   3199 1HB  ALA B 194      36.759 -25.754 -13.550  1.00  0.00              
ATOM   3200 2HB  ALA B 194      38.456 -26.290 -13.594  1.00  0.00              
ATOM   3201 3HB  ALA B 194      37.780 -25.364 -14.954  1.00  0.00              
ATOM   3202  N   GLY B 195      35.953 -26.583 -16.810  1.00  0.00              
ATOM   3203  CA  GLY B 195      34.830 -26.287 -17.683  1.00  0.00              
ATOM   3204  C   GLY B 195      34.097 -27.498 -18.211  1.00  0.00              
ATOM   3205  O   GLY B 195      32.846 -27.586 -18.108  1.00  0.00              
ATOM   3206  H   GLY B 195      36.882 -26.310 -17.094  1.00  0.00              
ATOM   3207 1HA  GLY B 195      34.107 -25.669 -17.150  1.00  0.00              
ATOM   3208 2HA  GLY B 195      35.177 -25.710 -18.539  1.00  0.00              
ATOM   3209  N   ASP B 196      34.875 -28.437 -18.751  1.00  0.00              
ATOM   3210  CA  ASP B 196      34.339 -29.691 -19.253  1.00  0.00              
ATOM   3211  C   ASP B 196      33.840 -30.650 -18.153  1.00  0.00              
ATOM   3212  O   ASP B 196      32.873 -31.344 -18.366  1.00  0.00              
ATOM   3213  CB  ASP B 196      35.406 -30.396 -20.094  1.00  0.00              
ATOM   3214  CG  ASP B 196      35.685 -29.687 -21.413  1.00  0.00              
ATOM   3215  OD1 ASP B 196      34.927 -28.816 -21.768  1.00  0.00              
ATOM   3216  OD2 ASP B 196      36.653 -30.024 -22.051  1.00  0.00              
ATOM   3217  H   ASP B 196      35.869 -28.268 -18.810  1.00  0.00              
ATOM   3218  HA  ASP B 196      33.454 -29.474 -19.852  1.00  0.00              
ATOM   3219 1HB  ASP B 196      36.335 -30.456 -19.527  1.00  0.00              
ATOM   3220 2HB  ASP B 196      35.086 -31.416 -20.307  1.00  0.00              
ATOM   3221  N   ILE B 197      34.509 -30.707 -17.004  1.00  0.00              
ATOM   3222  CA  ILE B 197      33.941 -31.475 -15.889  1.00  0.00              
ATOM   3223  C   ILE B 197      32.557 -30.952 -15.508  1.00  0.00              
ATOM   3224  O   ILE B 197      31.603 -31.736 -15.345  1.00  0.00              
ATOM   3225  CB  ILE B 197      34.852 -31.434 -14.649  1.00  0.00              
ATOM   3226  CG1 ILE B 197      36.102 -32.288 -14.876  1.00  0.00              
ATOM   3227  CG2 ILE B 197      34.096 -31.907 -13.417  1.00  0.00              
ATOM   3228  CD1 ILE B 197      37.173 -32.094 -13.827  1.00  0.00              
ATOM   3229  H   ILE B 197      35.395 -30.238 -16.878  1.00  0.00              
ATOM   3230  HA  ILE B 197      33.718 -32.482 -16.241  1.00  0.00              
ATOM   3231  HB  ILE B 197      35.195 -30.411 -14.494  1.00  0.00              
ATOM   3232 1HG1 ILE B 197      35.785 -33.331 -14.883  1.00  0.00              
ATOM   3233 2HG1 ILE B 197      36.501 -32.024 -15.856  1.00  0.00              
ATOM   3234 1HG2 ILE B 197      34.755 -31.872 -12.550  1.00  0.00              
ATOM   3235 2HG2 ILE B 197      33.237 -31.260 -13.246  1.00  0.00              
ATOM   3236 3HG2 ILE B 197      33.754 -32.931 -13.571  1.00  0.00              
ATOM   3237 1HD1 ILE B 197      38.027 -32.732 -14.056  1.00  0.00              
ATOM   3238 2HD1 ILE B 197      37.492 -31.051 -13.820  1.00  0.00              
ATOM   3239 3HD1 ILE B 197      36.777 -32.358 -12.848  1.00  0.00              
ATOM   3240  N   ILE B 198      32.428 -29.635 -15.388  1.00  0.00              
ATOM   3241  CA  ILE B 198      31.122 -29.031 -15.124  1.00  0.00              
ATOM   3242  C   ILE B 198      30.071 -29.350 -16.185  1.00  0.00              
ATOM   3243  O   ILE B 198      28.924 -29.606 -15.844  1.00  0.00              
ATOM   3244  CB  ILE B 198      31.241 -27.501 -15.002  1.00  0.00              
ATOM   3245  CG1 ILE B 198      32.027 -27.126 -13.742  1.00  0.00              
ATOM   3246  CG2 ILE B 198      29.862 -26.860 -14.983  1.00  0.00              
ATOM   3247  CD1 ILE B 198      32.422 -25.668 -13.681  1.00  0.00              
ATOM   3248  H   ILE B 198      33.237 -29.037 -15.479  1.00  0.00              
ATOM   3249  HA  ILE B 198      30.728 -29.449 -14.197  1.00  0.00              
ATOM   3250  HB  ILE B 198      31.808 -27.120 -15.850  1.00  0.00              
ATOM   3251 1HG1 ILE B 198      31.401 -27.369 -12.885  1.00  0.00              
ATOM   3252 2HG1 ILE B 198      32.924 -27.746 -13.724  1.00  0.00              
ATOM   3253 1HG2 ILE B 198      29.965 -25.778 -14.895  1.00  0.00              
ATOM   3254 2HG2 ILE B 198      29.337 -27.100 -15.906  1.00  0.00              
ATOM   3255 3HG2 ILE B 198      29.295 -27.240 -14.133  1.00  0.00              
ATOM   3256 1HD1 ILE B 198      32.976 -25.479 -12.761  1.00  0.00              
ATOM   3257 2HD1 ILE B 198      33.050 -25.424 -14.538  1.00  0.00              
ATOM   3258 3HD1 ILE B 198      31.528 -25.047 -13.698  1.00  0.00              
ATOM   3259  N   GLU B 199      30.446 -29.279 -17.459  1.00  0.00              
ATOM   3260  CA  GLU B 199      29.560 -29.630 -18.590  1.00  0.00              
ATOM   3261  C   GLU B 199      29.051 -31.069 -18.505  1.00  0.00              
ATOM   3262  O   GLU B 199      27.847 -31.311 -18.648  1.00  0.00              
ATOM   3263  CB  GLU B 199      30.290 -29.429 -19.920  1.00  0.00              
ATOM   3264  CG  GLU B 199      29.459 -29.764 -21.150  1.00  0.00              
ATOM   3265  CD  GLU B 199      30.192 -29.510 -22.438  1.00  0.00              
ATOM   3266  OE1 GLU B 199      31.001 -28.613 -22.472  1.00  0.00              
ATOM   3267  OE2 GLU B 199      29.944 -30.213 -23.389  1.00  0.00              
ATOM   3268  H   GLU B 199      31.388 -28.967 -17.651  1.00  0.00              
ATOM   3269  HA  GLU B 199      28.701 -28.958 -18.578  1.00  0.00              
ATOM   3270 1HB  GLU B 199      30.611 -28.390 -20.005  1.00  0.00              
ATOM   3271 2HB  GLU B 199      31.185 -30.050 -19.941  1.00  0.00              
ATOM   3272 1HG  GLU B 199      29.175 -30.815 -21.109  1.00  0.00              
ATOM   3273 2HG  GLU B 199      28.547 -29.169 -21.133  1.00  0.00              
ATOM   3274  N   ALA B 200      29.967 -32.017 -18.270  1.00  0.00              
ATOM   3275  CA  ALA B 200      29.603 -33.431 -18.161  1.00  0.00              
ATOM   3276  C   ALA B 200      28.618 -33.701 -17.018  1.00  0.00              
ATOM   3277  O   ALA B 200      27.655 -34.455 -17.180  1.00  0.00              
ATOM   3278  CB  ALA B 200      30.845 -34.299 -18.019  1.00  0.00              
ATOM   3279  H   ALA B 200      30.935 -31.748 -18.165  1.00  0.00              
ATOM   3280  HA  ALA B 200      29.079 -33.717 -19.074  1.00  0.00              
ATOM   3281 1HB  ALA B 200      30.551 -35.346 -17.940  1.00  0.00              
ATOM   3282 2HB  ALA B 200      31.483 -34.167 -18.893  1.00  0.00              
ATOM   3283 3HB  ALA B 200      31.392 -34.008 -17.124  1.00  0.00              
ATOM   3284  N   ILE B 201      28.848 -33.076 -15.872  1.00  0.00              
ATOM   3285  CA  ILE B 201      27.993 -33.260 -14.710  1.00  0.00              
ATOM   3286  C   ILE B 201      26.658 -32.534 -14.977  1.00  0.00              
ATOM   3287  O   ILE B 201      25.584 -33.076 -14.693  1.00  0.00              
ATOM   3288  CB  ILE B 201      28.657 -32.720 -13.431  1.00  0.00              
ATOM   3289  CG1 ILE B 201      29.948 -33.488 -13.135  1.00  0.00              
ATOM   3290  CG2 ILE B 201      27.698 -32.811 -12.254  1.00  0.00              
ATOM   3291  CD1 ILE B 201      29.740 -34.969 -12.914  1.00  0.00              
ATOM   3292  H   ILE B 201      29.640 -32.454 -15.805  1.00  0.00              
ATOM   3293  HA  ILE B 201      27.780 -34.323 -14.603  1.00  0.00              
ATOM   3294  HB  ILE B 201      28.938 -31.678 -13.579  1.00  0.00              
ATOM   3295 1HG1 ILE B 201      30.645 -33.361 -13.962  1.00  0.00              
ATOM   3296 2HG1 ILE B 201      30.421 -33.075 -12.244  1.00  0.00              
ATOM   3297 1HG2 ILE B 201      28.184 -32.426 -11.358  1.00  0.00              
ATOM   3298 2HG2 ILE B 201      26.807 -32.221 -12.465  1.00  0.00              
ATOM   3299 3HG2 ILE B 201      27.415 -33.852 -12.095  1.00  0.00              
ATOM   3300 1HD1 ILE B 201      30.700 -35.445 -12.709  1.00  0.00              
ATOM   3301 2HD1 ILE B 201      29.072 -35.120 -12.066  1.00  0.00              
ATOM   3302 3HD1 ILE B 201      29.300 -35.411 -13.807  1.00  0.00              
ATOM   3303  N   SER B 202      26.720 -31.339 -15.551  1.00  0.00              
ATOM   3304  CA  SER B 202      25.489 -30.620 -15.901  1.00  0.00              
ATOM   3305  C   SER B 202      24.577 -31.421 -16.854  1.00  0.00              
ATOM   3306  O   SER B 202      23.365 -31.516 -16.613  1.00  0.00              
ATOM   3307  CB  SER B 202      25.843 -29.289 -16.536  1.00  0.00              
ATOM   3308  OG  SER B 202      24.689 -28.571 -16.874  1.00  0.00              
ATOM   3309  H   SER B 202      27.613 -30.912 -15.752  1.00  0.00              
ATOM   3310  HA  SER B 202      24.875 -30.528 -15.005  1.00  0.00              
ATOM   3311 1HB  SER B 202      26.449 -28.705 -15.844  1.00  0.00              
ATOM   3312 2HB  SER B 202      26.443 -29.461 -17.430  1.00  0.00              
ATOM   3313  HG  SER B 202      24.865 -27.659 -16.633  1.00  0.00              
ATOM   3314  N   ARG B 203      25.162 -32.009 -17.896  1.00  0.00              
ATOM   3315  CA  ARG B 203      24.449 -32.929 -18.786  1.00  0.00              
ATOM   3316  C   ARG B 203      23.767 -34.079 -18.011  1.00  0.00              
ATOM   3317  O   ARG B 203      22.579 -34.325 -18.198  1.00  0.00              
ATOM   3318  CB  ARG B 203      25.356 -33.461 -19.886  1.00  0.00              
ATOM   3319  CG  ARG B 203      25.768 -32.433 -20.928  1.00  0.00              
ATOM   3320  CD  ARG B 203      26.659 -32.962 -21.992  1.00  0.00              
ATOM   3321  NE  ARG B 203      27.149 -31.958 -22.922  1.00  0.00              
ATOM   3322  CZ  ARG B 203      26.440 -31.460 -23.954  1.00  0.00              
ATOM   3323  NH1 ARG B 203      25.227 -31.894 -24.214  1.00  0.00              
ATOM   3324  NH2 ARG B 203      27.007 -30.538 -24.713  1.00  0.00              
ATOM   3325  H   ARG B 203      26.136 -31.808 -18.073  1.00  0.00              
ATOM   3326  HA  ARG B 203      23.645 -32.381 -19.276  1.00  0.00              
ATOM   3327 1HB  ARG B 203      26.246 -33.857 -19.400  1.00  0.00              
ATOM   3328 2HB  ARG B 203      24.818 -34.272 -20.377  1.00  0.00              
ATOM   3329 1HG  ARG B 203      24.869 -32.043 -21.406  1.00  0.00              
ATOM   3330 2HG  ARG B 203      26.293 -31.620 -20.423  1.00  0.00              
ATOM   3331 1HD  ARG B 203      27.527 -33.428 -21.527  1.00  0.00              
ATOM   3332 2HD  ARG B 203      26.114 -33.707 -22.571  1.00  0.00              
ATOM   3333  HE  ARG B 203      28.046 -31.492 -22.954  1.00  0.00              
ATOM   3334 1HH1 ARG B 203      24.815 -32.612 -23.635  1.00  0.00              
ATOM   3335 2HH1 ARG B 203      24.712 -31.508 -24.992  1.00  0.00              
ATOM   3336 1HH2 ARG B 203      27.947 -30.229 -24.510  1.00  0.00              
ATOM   3337 2HH2 ARG B 203      26.498 -30.149 -25.493  1.00  0.00              
ATOM   3338  N   ALA B 204      24.510 -34.750 -17.134  1.00  0.00              
ATOM   3339  CA  ALA B 204      23.937 -35.819 -16.311  1.00  0.00              
ATOM   3340  C   ALA B 204      22.817 -35.321 -15.364  1.00  0.00              
ATOM   3341  O   ALA B 204      21.830 -36.008 -15.162  1.00  0.00              
ATOM   3342  CB  ALA B 204      25.022 -36.565 -15.553  1.00  0.00              
ATOM   3343  H   ALA B 204      25.488 -34.520 -17.032  1.00  0.00              
ATOM   3344  HA  ALA B 204      23.431 -36.522 -16.974  1.00  0.00              
ATOM   3345 1HB  ALA B 204      24.568 -37.353 -14.951  1.00  0.00              
ATOM   3346 2HB  ALA B 204      25.722 -37.008 -16.261  1.00  0.00              
ATOM   3347 3HB  ALA B 204      25.553 -35.872 -14.902  1.00  0.00              
ATOM   3348  N   LEU B 205      22.985 -34.139 -14.782  1.00  0.00              
ATOM   3349  CA  LEU B 205      21.924 -33.529 -13.970  1.00  0.00              
ATOM   3350  C   LEU B 205      20.659 -33.211 -14.777  1.00  0.00              
ATOM   3351  O   LEU B 205      19.553 -33.368 -14.261  1.00  0.00              
ATOM   3352  CB  LEU B 205      22.445 -32.241 -13.319  1.00  0.00              
ATOM   3353  CG  LEU B 205      23.540 -32.427 -12.261  1.00  0.00              
ATOM   3354  CD1 LEU B 205      24.090 -31.066 -11.854  1.00  0.00              
ATOM   3355  CD2 LEU B 205      22.967 -33.166 -11.061  1.00  0.00              
ATOM   3356  H   LEU B 205      23.860 -33.648 -14.898  1.00  0.00              
ATOM   3357  HA  LEU B 205      21.623 -34.241 -13.201  1.00  0.00              
ATOM   3358 1HB  LEU B 205      22.845 -31.595 -14.099  1.00  0.00              
ATOM   3359 2HB  LEU B 205      21.609 -31.728 -12.844  1.00  0.00              
ATOM   3360  HG  LEU B 205      24.362 -33.005 -12.685  1.00  0.00              
ATOM   3361 1HD1 LEU B 205      24.868 -31.198 -11.103  1.00  0.00              
ATOM   3362 2HD1 LEU B 205      24.511 -30.568 -12.728  1.00  0.00              
ATOM   3363 3HD1 LEU B 205      23.286 -30.458 -11.441  1.00  0.00              
ATOM   3364 1HD2 LEU B 205      23.746 -33.299 -10.309  1.00  0.00              
ATOM   3365 2HD2 LEU B 205      22.147 -32.588 -10.636  1.00  0.00              
ATOM   3366 3HD2 LEU B 205      22.598 -34.142 -11.377  1.00  0.00              
ATOM   3367  N   GLN B 206      20.827 -32.772 -16.029  1.00  0.00              
ATOM   3368  CA  GLN B 206      19.696 -32.604 -16.957  1.00  0.00              
ATOM   3369  C   GLN B 206      19.044 -33.943 -17.308  1.00  0.00              
ATOM   3370  O   GLN B 206      17.829 -34.016 -17.439  1.00  0.00              
ATOM   3371  CB  GLN B 206      20.156 -31.903 -18.238  1.00  0.00              
ATOM   3372  CG  GLN B 206      20.552 -30.449 -18.044  1.00  0.00              
ATOM   3373  CD  GLN B 206      21.166 -29.846 -19.293  1.00  0.00              
ATOM   3374  OE1 GLN B 206      20.557 -29.850 -20.366  1.00  0.00              
ATOM   3375  NE2 GLN B 206      22.379 -29.322 -19.160  1.00  0.00              
ATOM   3376  H   GLN B 206      21.760 -32.550 -16.345  1.00  0.00              
ATOM   3377  HA  GLN B 206      18.921 -32.025 -16.456  1.00  0.00              
ATOM   3378 1HB  GLN B 206      21.012 -32.433 -18.655  1.00  0.00              
ATOM   3379 2HB  GLN B 206      19.356 -31.938 -18.978  1.00  0.00              
ATOM   3380 1HG  GLN B 206      19.663 -29.873 -17.787  1.00  0.00              
ATOM   3381 2HG  GLN B 206      21.283 -30.387 -17.239  1.00  0.00              
ATOM   3382 1HE2 GLN B 206      22.836 -28.909 -19.950  1.00  0.00              
ATOM   3383 2HE2 GLN B 206      22.838 -29.340 -18.272  1.00  0.00              
ATOM   3384  N   GLU B 207      19.844 -34.995 -17.465  1.00  0.00              
ATOM   3385  CA  GLU B 207      19.289 -36.319 -17.718  1.00  0.00              
ATOM   3386  C   GLU B 207      18.521 -36.832 -16.483  1.00  0.00              
ATOM   3387  O   GLU B 207      17.511 -37.517 -16.621  1.00  0.00              
ATOM   3388  CB  GLU B 207      20.403 -37.299 -18.093  1.00  0.00              
ATOM   3389  CG  GLU B 207      21.096 -36.988 -19.411  1.00  0.00              
ATOM   3390  CD  GLU B 207      20.151 -36.972 -20.580  1.00  0.00              
ATOM   3391  OE1 GLU B 207      19.448 -37.936 -20.764  1.00  0.00              
ATOM   3392  OE2 GLU B 207      20.133 -35.995 -21.291  1.00  0.00              
ATOM   3393  H   GLU B 207      20.847 -34.884 -17.409  1.00  0.00              
ATOM   3394  HA  GLU B 207      18.564 -36.241 -18.528  1.00  0.00              
ATOM   3395 1HB  GLU B 207      21.161 -37.306 -17.310  1.00  0.00              
ATOM   3396 2HB  GLU B 207      19.993 -38.307 -18.161  1.00  0.00              
ATOM   3397 1HG  GLU B 207      21.578 -36.013 -19.335  1.00  0.00              
ATOM   3398 2HG  GLU B 207      21.872 -37.733 -19.587  1.00  0.00              
ATOM   3399  N   ALA B 208      19.008 -36.491 -15.292  1.00  0.00              
ATOM   3400  CA  ALA B 208      18.328 -36.843 -14.042  1.00  0.00              
ATOM   3401  C   ALA B 208      16.927 -36.207 -14.034  1.00  0.00              
ATOM   3402  O   ALA B 208      15.933 -36.887 -13.732  1.00  0.00              
ATOM   3403  CB  ALA B 208      19.143 -36.403 -12.828  1.00  0.00              
ATOM   3404  H   ALA B 208      19.874 -35.973 -15.252  1.00  0.00              
ATOM   3405  HA  ALA B 208      18.218 -37.927 -14.010  1.00  0.00              
ATOM   3406 1HB  ALA B 208      18.614 -36.678 -11.916  1.00  0.00              
ATOM   3407 2HB  ALA B 208      20.116 -36.895 -12.845  1.00  0.00              
ATOM   3408 3HB  ALA B 208      19.282 -35.324 -12.856  1.00  0.00              
ATOM   3409  N   ASP B 209      16.854 -34.926 -14.414  1.00  0.00              
ATOM   3410  CA  ASP B 209      15.576 -34.198 -14.508  1.00  0.00              
ATOM   3411  C   ASP B 209      14.643 -34.883 -15.499  1.00  0.00              
ATOM   3412  O   ASP B 209      13.448 -35.027 -15.222  1.00  0.00              
ATOM   3413  CB  ASP B 209      15.803 -32.745 -14.935  1.00  0.00              
ATOM   3414  CG  ASP B 209      16.404 -31.889 -13.829  1.00  0.00              
ATOM   3415  OD1 ASP B 209      16.369 -32.307 -12.695  1.00  0.00              
ATOM   3416  OD2 ASP B 209      16.893 -30.826 -14.127  1.00  0.00              
ATOM   3417  H   ASP B 209      17.712 -34.445 -14.644  1.00  0.00              
ATOM   3418  HA  ASP B 209      15.107 -34.193 -13.523  1.00  0.00              
ATOM   3419 1HB  ASP B 209      16.470 -32.720 -15.797  1.00  0.00              
ATOM   3420 2HB  ASP B 209      14.855 -32.303 -15.242  1.00  0.00              
ATOM   3421  N   LYS B 210      15.196 -35.295 -16.648  1.00  0.00              
ATOM   3422  CA  LYS B 210      14.441 -36.018 -17.674  1.00  0.00              
ATOM   3423  C   LYS B 210      13.817 -37.305 -17.145  1.00  0.00              
ATOM   3424  O   LYS B 210      12.671 -37.620 -17.490  1.00  0.00              
ATOM   3425  CB  LYS B 210      15.345 -36.336 -18.867  1.00  0.00              
ATOM   3426  CG  LYS B 210      15.729 -35.125 -19.706  1.00  0.00              
ATOM   3427  CD  LYS B 210      16.648 -35.517 -20.854  1.00  0.00              
ATOM   3428  CE  LYS B 210      17.122 -34.295 -21.626  1.00  0.00              
ATOM   3429  NZ  LYS B 210      18.070 -34.658 -22.714  1.00  0.00              
ATOM   3430  H   LYS B 210      16.174 -35.096 -16.805  1.00  0.00              
ATOM   3431  HA  LYS B 210      13.620 -35.384 -18.011  1.00  0.00              
ATOM   3432 1HB  LYS B 210      16.264 -36.803 -18.513  1.00  0.00              
ATOM   3433 2HB  LYS B 210      14.845 -37.052 -19.521  1.00  0.00              
ATOM   3434 1HG  LYS B 210      14.828 -34.664 -20.114  1.00  0.00              
ATOM   3435 2HG  LYS B 210      16.237 -34.394 -19.078  1.00  0.00              
ATOM   3436 1HD  LYS B 210      17.516 -36.048 -20.460  1.00  0.00              
ATOM   3437 2HD  LYS B 210      16.116 -36.181 -21.535  1.00  0.00              
ATOM   3438 1HE  LYS B 210      16.265 -33.785 -22.062  1.00  0.00              
ATOM   3439 2HE  LYS B 210      17.619 -33.604 -20.944  1.00  0.00              
ATOM   3440 1HZ  LYS B 210      18.361 -33.821 -23.201  1.00  0.00              
ATOM   3441 2HZ  LYS B 210      18.879 -35.115 -22.318  1.00  0.00              
ATOM   3442 3HZ  LYS B 210      17.614 -35.283 -23.364  1.00  0.00              
ATOM   3443  N   LEU B 211      14.569 -38.044 -16.323  1.00  0.00              
ATOM   3444  CA  LEU B 211      14.050 -39.269 -15.678  1.00  0.00              
ATOM   3445  C   LEU B 211      12.827 -39.012 -14.791  1.00  0.00              
ATOM   3446  O   LEU B 211      11.867 -39.798 -14.786  1.00  0.00              
ATOM   3447  CB  LEU B 211      15.153 -39.919 -14.834  1.00  0.00              
ATOM   3448  CG  LEU B 211      16.314 -40.542 -15.620  1.00  0.00              
ATOM   3449  CD1 LEU B 211      17.429 -40.930 -14.659  1.00  0.00              
ATOM   3450  CD2 LEU B 211      15.812 -41.752 -16.393  1.00  0.00              
ATOM   3451  H   LEU B 211      15.519 -37.755 -16.138  1.00  0.00              
ATOM   3452  HA  LEU B 211      13.688 -39.941 -16.455  1.00  0.00              
ATOM   3453 1HB  LEU B 211      15.571 -39.165 -14.168  1.00  0.00              
ATOM   3454 2HB  LEU B 211      14.707 -40.705 -14.224  1.00  0.00              
ATOM   3455  HG  LEU B 211      16.716 -39.807 -16.318  1.00  0.00              
ATOM   3456 1HD1 LEU B 211      18.254 -41.372 -15.218  1.00  0.00              
ATOM   3457 2HD1 LEU B 211      17.783 -40.042 -14.134  1.00  0.00              
ATOM   3458 3HD1 LEU B 211      17.052 -41.653 -13.937  1.00  0.00              
ATOM   3459 1HD2 LEU B 211      16.637 -42.195 -16.953  1.00  0.00              
ATOM   3460 2HD2 LEU B 211      15.411 -42.488 -15.696  1.00  0.00              
ATOM   3461 3HD2 LEU B 211      15.028 -41.443 -17.085  1.00  0.00              
ATOM   3462  N   LYS B 212      12.859 -37.907 -14.061  1.00  0.00              
ATOM   3463  CA  LYS B 212      11.759 -37.525 -13.186  1.00  0.00              
ATOM   3464  C   LYS B 212      10.578 -37.138 -14.055  1.00  0.00              
ATOM   3465  O   LYS B 212       9.456 -37.601 -13.835  1.00  0.00              
ATOM   3466  CB  LYS B 212      12.153 -36.372 -12.262  1.00  0.00              
ATOM   3467  CG  LYS B 212      11.074 -35.966 -11.268  1.00  0.00              
ATOM   3468  CD  LYS B 212      10.773 -37.090 -10.287  1.00  0.00              
ATOM   3469  CE  LYS B 212       9.916 -36.601  -9.129  1.00  0.00              
ATOM   3470  NZ  LYS B 212       8.596 -36.091  -9.591  1.00  0.00              
ATOM   3471  H   LYS B 212      13.674 -37.313 -14.114  1.00  0.00              
ATOM   3472  HA  LYS B 212      11.505 -38.378 -12.557  1.00  0.00              
ATOM   3473 1HB  LYS B 212      13.043 -36.648 -11.695  1.00  0.00              
ATOM   3474 2HB  LYS B 212      12.405 -35.496 -12.859  1.00  0.00              
ATOM   3475 1HG  LYS B 212      11.403 -35.088 -10.711  1.00  0.00              
ATOM   3476 2HG  LYS B 212      10.161 -35.711 -11.806  1.00  0.00              
ATOM   3477 1HD  LYS B 212      10.247 -37.893 -10.805  1.00  0.00              
ATOM   3478 2HD  LYS B 212      11.708 -37.487  -9.892  1.00  0.00              
ATOM   3479 1HE  LYS B 212       9.750 -37.419  -8.429  1.00  0.00              
ATOM   3480 2HE  LYS B 212      10.436 -35.801  -8.603  1.00  0.00              
ATOM   3481 1HZ  LYS B 212       8.059 -35.777  -8.795  1.00  0.00              
ATOM   3482 2HZ  LYS B 212       8.737 -35.318 -10.227  1.00  0.00              
ATOM   3483 3HZ  LYS B 212       8.096 -36.829 -10.064  1.00  0.00              
ATOM   3484  N   LYS B 213      10.859 -36.311 -15.060  1.00  0.00              
ATOM   3485  CA  LYS B 213       9.841 -35.817 -15.985  1.00  0.00              
ATOM   3486  C   LYS B 213       9.121 -36.938 -16.734  1.00  0.00              
ATOM   3487  O   LYS B 213       7.922 -36.828 -17.008  1.00  0.00              
ATOM   3488  CB  LYS B 213      10.473 -34.850 -16.987  1.00  0.00              
ATOM   3489  CG  LYS B 213      10.873 -33.504 -16.396  1.00  0.00              
ATOM   3490  CD  LYS B 213      11.534 -32.617 -17.440  1.00  0.00              
ATOM   3491  CE  LYS B 213      11.943 -31.276 -16.849  1.00  0.00              
ATOM   3492  NZ  LYS B 213      12.592 -30.397 -17.860  1.00  0.00              
ATOM   3493  H   LYS B 213      11.818 -36.018 -15.181  1.00  0.00              
ATOM   3494  HA  LYS B 213       9.065 -35.313 -15.408  1.00  0.00              
ATOM   3495 1HB  LYS B 213      11.365 -35.304 -17.419  1.00  0.00              
ATOM   3496 2HB  LYS B 213       9.774 -34.662 -17.802  1.00  0.00              
ATOM   3497 1HG  LYS B 213       9.988 -32.999 -16.009  1.00  0.00              
ATOM   3498 2HG  LYS B 213      11.569 -33.661 -15.573  1.00  0.00              
ATOM   3499 1HD  LYS B 213      12.419 -33.116 -17.835  1.00  0.00              
ATOM   3500 2HD  LYS B 213      10.839 -32.443 -18.262  1.00  0.00              
ATOM   3501 1HE  LYS B 213      11.064 -30.768 -16.455  1.00  0.00              
ATOM   3502 2HE  LYS B 213      12.640 -31.438 -16.027  1.00  0.00              
ATOM   3503 1HZ  LYS B 213      12.848 -29.520 -17.429  1.00  0.00              
ATOM   3504 2HZ  LYS B 213      13.420 -30.850 -18.219  1.00  0.00              
ATOM   3505 3HZ  LYS B 213      11.948 -30.223 -18.618  1.00  0.00              
ATOM   3506  N   ALA B 214       9.844 -38.018 -17.052  1.00  0.00              
ATOM   3507  CA  ALA B 214       9.235 -39.151 -17.749  1.00  0.00              
ATOM   3508  C   ALA B 214       8.545 -40.148 -16.800  1.00  0.00              
ATOM   3509  O   ALA B 214       7.947 -41.114 -17.252  1.00  0.00              
ATOM   3510  CB  ALA B 214      10.250 -39.845 -18.645  1.00  0.00              
ATOM   3511  H   ALA B 214      10.824 -38.057 -16.811  1.00  0.00              
ATOM   3512  HA  ALA B 214       8.424 -38.771 -18.370  1.00  0.00              
ATOM   3513 1HB  ALA B 214       9.774 -40.685 -19.153  1.00  0.00              
ATOM   3514 2HB  ALA B 214      10.625 -39.139 -19.386  1.00  0.00              
ATOM   3515 3HB  ALA B 214      11.079 -40.210 -18.041  1.00  0.00              
ATOM   3516  N   GLY B 215       8.623 -39.884 -15.493  1.00  0.00              
ATOM   3517  CA  GLY B 215       8.050 -40.752 -14.462  1.00  0.00              
ATOM   3518  C   GLY B 215       8.774 -42.083 -14.284  1.00  0.00              
ATOM   3519  O   GLY B 215       8.155 -43.097 -13.981  1.00  0.00              
ATOM   3520  H   GLY B 215       9.103 -39.040 -15.215  1.00  0.00              
ATOM   3521 1HA  GLY B 215       8.059 -40.232 -13.503  1.00  0.00              
ATOM   3522 2HA  GLY B 215       7.009 -40.964 -14.702  1.00  0.00              
ATOM   3523  N   LEU B 216      10.090 -42.070 -14.471  1.00  0.00              
ATOM   3524  CA  LEU B 216      10.901 -43.287 -14.443  1.00  0.00              
ATOM   3525  C   LEU B 216      11.598 -43.498 -13.118  1.00  0.00              
ATOM   3526  O   LEU B 216      12.017 -44.601 -12.792  1.00  0.00              
ATOM   3527  CB  LEU B 216      11.950 -43.243 -15.561  1.00  0.00              
ATOM   3528  CG  LEU B 216      11.399 -43.137 -16.988  1.00  0.00              
ATOM   3529  CD1 LEU B 216      12.554 -43.020 -17.972  1.00  0.00              
ATOM   3530  CD2 LEU B 216      10.541 -44.355 -17.293  1.00  0.00              
ATOM   3531  H   LEU B 216      10.541 -41.182 -14.637  1.00  0.00              
ATOM   3532  HA  LEU B 216      10.243 -44.144 -14.585  1.00  0.00              
ATOM   3533 1HB  LEU B 216      12.601 -42.387 -15.392  1.00  0.00              
ATOM   3534 2HB  LEU B 216      12.555 -44.149 -15.506  1.00  0.00              
ATOM   3535  HG  LEU B 216      10.792 -42.235 -17.077  1.00  0.00              
ATOM   3536 1HD1 LEU B 216      12.162 -42.944 -18.987  1.00  0.00              
ATOM   3537 2HD1 LEU B 216      13.140 -42.130 -17.743  1.00  0.00              
ATOM   3538 3HD1 LEU B 216      13.189 -43.902 -17.894  1.00  0.00              
ATOM   3539 1HD2 LEU B 216      10.148 -44.279 -18.308  1.00  0.00              
ATOM   3540 2HD2 LEU B 216      11.146 -45.258 -17.206  1.00  0.00              
ATOM   3541 3HD2 LEU B 216       9.713 -44.404 -16.586  1.00  0.00              
ATOM   3542  N   VAL B 217      11.721 -42.427 -12.354  1.00  0.00              
ATOM   3543  CA  VAL B 217      12.351 -42.476 -11.038  1.00  0.00              
ATOM   3544  C   VAL B 217      11.408 -41.690 -10.124  1.00  0.00              
ATOM   3545  O   VAL B 217      10.618 -40.870 -10.601  1.00  0.00              
ATOM   3546  CB  VAL B 217      13.758 -41.850 -11.049  1.00  0.00              
ATOM   3547  CG1 VAL B 217      14.662 -42.588 -12.025  1.00  0.00              
ATOM   3548  CG2 VAL B 217      13.666 -40.375 -11.409  1.00  0.00              
ATOM   3549  H   VAL B 217      11.364 -41.546 -12.696  1.00  0.00              
ATOM   3550  HA  VAL B 217      12.434 -43.520 -10.733  1.00  0.00              
ATOM   3551  HB  VAL B 217      14.200 -41.956 -10.058  1.00  0.00              
ATOM   3552 1HG1 VAL B 217      15.652 -42.133 -12.019  1.00  0.00              
ATOM   3553 2HG1 VAL B 217      14.742 -43.633 -11.727  1.00  0.00              
ATOM   3554 3HG1 VAL B 217      14.241 -42.527 -13.028  1.00  0.00              
ATOM   3555 1HG2 VAL B 217      14.664 -39.939 -11.414  1.00  0.00              
ATOM   3556 2HG2 VAL B 217      13.218 -40.269 -12.397  1.00  0.00              
ATOM   3557 3HG2 VAL B 217      13.048 -39.859 -10.674  1.00  0.00              
ATOM   3558  N   ASN B 218      11.439 -41.971  -8.828  1.00  0.00              
ATOM   3559  CA  ASN B 218      10.743 -41.111  -7.862  1.00  0.00              
ATOM   3560  C   ASN B 218      11.677 -40.001  -7.372  1.00  0.00              
ATOM   3561  O   ASN B 218      12.828 -39.893  -7.829  1.00  0.00              
ATOM   3562  CB  ASN B 218      10.214 -41.924  -6.695  1.00  0.00              
ATOM   3563  CG  ASN B 218      11.313 -42.515  -5.856  1.00  0.00              
ATOM   3564  OD1 ASN B 218      12.460 -42.055  -5.901  1.00  0.00              
ATOM   3565  ND2 ASN B 218      10.986 -43.525  -5.093  1.00  0.00              
ATOM   3566  H   ASN B 218      11.943 -42.780  -8.492  1.00  0.00              
ATOM   3567  HA  ASN B 218       9.908 -40.626  -8.369  1.00  0.00              
ATOM   3568 1HB  ASN B 218       9.591 -41.290  -6.063  1.00  0.00              
ATOM   3569 2HB  ASN B 218       9.585 -42.731  -7.070  1.00  0.00              
ATOM   3570 1HD2 ASN B 218      11.676 -43.959  -4.513  1.00  0.00              
ATOM   3571 2HD2 ASN B 218      10.045 -43.865  -5.089  1.00  0.00              
ATOM   3572  N   SER B 219      11.176 -39.198  -6.433  1.00  0.00              
ATOM   3573  CA  SER B 219      11.894 -38.049  -5.885  1.00  0.00              
ATOM   3574  C   SER B 219      13.123 -38.422  -5.080  1.00  0.00              
ATOM   3575  O   SER B 219      14.094 -37.662  -5.054  1.00  0.00              
ATOM   3576  CB  SER B 219      10.959 -37.235  -5.012  1.00  0.00              
ATOM   3577  OG  SER B 219      10.585 -37.955  -3.870  1.00  0.00              
ATOM   3578  H   SER B 219      10.249 -39.408  -6.090  1.00  0.00              
ATOM   3579  HA  SER B 219      12.259 -37.441  -6.715  1.00  0.00              
ATOM   3580 1HB  SER B 219      11.452 -36.309  -4.716  1.00  0.00              
ATOM   3581 2HB  SER B 219      10.072 -36.965  -5.582  1.00  0.00              
ATOM   3582  HG  SER B 219      11.140 -37.630  -3.157  1.00  0.00              
ATOM   3583  N   GLN B 220      13.077 -39.573  -4.416  1.00  0.00              
ATOM   3584  CA  GLN B 220      14.215 -40.042  -3.629  1.00  0.00              
ATOM   3585  C   GLN B 220      15.334 -40.488  -4.569  1.00  0.00              
ATOM   3586  O   GLN B 220      16.508 -40.180  -4.360  1.00  0.00              
ATOM   3587  CB  GLN B 220      13.804 -41.190  -2.704  1.00  0.00              
ATOM   3588  CG  GLN B 220      14.904 -41.658  -1.766  1.00  0.00              
ATOM   3589  CD  GLN B 220      15.312 -40.587  -0.773  1.00  0.00              
ATOM   3590  OE1 GLN B 220      14.466 -39.982  -0.108  1.00  0.00              
ATOM   3591  NE2 GLN B 220      16.614 -40.346  -0.665  1.00  0.00              
ATOM   3592  H   GLN B 220      12.240 -40.137  -4.455  1.00  0.00              
ATOM   3593  HA  GLN B 220      14.564 -39.221  -3.003  1.00  0.00              
ATOM   3594 1HB  GLN B 220      12.953 -40.882  -2.096  1.00  0.00              
ATOM   3595 2HB  GLN B 220      13.486 -42.044  -3.302  1.00  0.00              
ATOM   3596 1HG  GLN B 220      14.548 -42.524  -1.208  1.00  0.00              
ATOM   3597 2HG  GLN B 220      15.780 -41.928  -2.356  1.00  0.00              
ATOM   3598 1HE2 GLN B 220      16.943 -39.649  -0.026  1.00  0.00              
ATOM   3599 2HE2 GLN B 220      17.266 -40.859  -1.223  1.00  0.00              
ATOM   3600  N   GLN B 221      14.951 -41.209  -5.617  1.00  0.00              
ATOM   3601  CA  GLN B 221      15.908 -41.646  -6.613  1.00  0.00              
ATOM   3602  C   GLN B 221      16.493 -40.442  -7.383  1.00  0.00              
ATOM   3603  O   GLN B 221      17.699 -40.410  -7.647  1.00  0.00              
ATOM   3604  CB  GLN B 221      15.247 -42.631  -7.580  1.00  0.00              
ATOM   3605  CG  GLN B 221      14.899 -43.974  -6.960  1.00  0.00              
ATOM   3606  CD  GLN B 221      14.095 -44.853  -7.899  1.00  0.00              
ATOM   3607  OE1 GLN B 221      13.085 -44.423  -8.462  1.00  0.00              
ATOM   3608  NE2 GLN B 221      14.539 -46.093  -8.073  1.00  0.00              
ATOM   3609  H   GLN B 221      13.979 -41.459  -5.726  1.00  0.00              
ATOM   3610  HA  GLN B 221      16.753 -42.107  -6.101  1.00  0.00              
ATOM   3611 1HB  GLN B 221      14.330 -42.194  -7.975  1.00  0.00              
ATOM   3612 2HB  GLN B 221      15.912 -42.813  -8.425  1.00  0.00              
ATOM   3613 1HG  GLN B 221      15.822 -44.496  -6.708  1.00  0.00              
ATOM   3614 2HG  GLN B 221      14.308 -43.804  -6.060  1.00  0.00              
ATOM   3615 1HE2 GLN B 221      14.050 -46.720  -8.680  1.00  0.00              
ATOM   3616 2HE2 GLN B 221      15.363 -46.401  -7.596  1.00  0.00              
ATOM   3617  N   LEU B 222      15.661 -39.445  -7.696  1.00  0.00              
ATOM   3618  CA  LEU B 222      16.159 -38.227  -8.333  1.00  0.00              
ATOM   3619  C   LEU B 222      17.246 -37.548  -7.499  1.00  0.00              
ATOM   3620  O   LEU B 222      18.342 -37.265  -8.015  1.00  0.00              
ATOM   3621  CB  LEU B 222      15.002 -37.246  -8.565  1.00  0.00              
ATOM   3622  CG  LEU B 222      15.381 -35.914  -9.223  1.00  0.00              
ATOM   3623  CD1 LEU B 222      15.899 -36.172 -10.632  1.00  0.00              
ATOM   3624  CD2 LEU B 222      14.169 -34.995  -9.246  1.00  0.00              
ATOM   3625  H   LEU B 222      14.675 -39.526  -7.492  1.00  0.00              
ATOM   3626  HA  LEU B 222      16.657 -38.502  -9.262  1.00  0.00              
ATOM   3627 1HB  LEU B 222      14.259 -37.729  -9.198  1.00  0.00              
ATOM   3628 2HB  LEU B 222      14.540 -37.021  -7.604  1.00  0.00              
ATOM   3629  HG  LEU B 222      16.183 -35.442  -8.655  1.00  0.00              
ATOM   3630 1HD1 LEU B 222      16.169 -35.225 -11.100  1.00  0.00              
ATOM   3631 2HD1 LEU B 222      16.777 -36.816 -10.584  1.00  0.00              
ATOM   3632 3HD1 LEU B 222      15.123 -36.660 -11.221  1.00  0.00              
ATOM   3633 1HD2 LEU B 222      14.439 -34.048  -9.714  1.00  0.00              
ATOM   3634 2HD2 LEU B 222      13.367 -35.465  -9.816  1.00  0.00              
ATOM   3635 3HD2 LEU B 222      13.831 -34.813  -8.226  1.00  0.00              
ATOM   3636  N   ASP B 223      16.964 -37.320  -6.217  1.00  0.00              
ATOM   3637  CA  ASP B 223      17.934 -36.659  -5.328  1.00  0.00              
ATOM   3638  C   ASP B 223      19.211 -37.467  -5.133  1.00  0.00              
ATOM   3639  O   ASP B 223      20.319 -36.906  -5.067  1.00  0.00              
ATOM   3640  CB  ASP B 223      17.301 -36.390  -3.960  1.00  0.00              
ATOM   3641  CG  ASP B 223      16.264 -35.275  -3.997  1.00  0.00              
ATOM   3642  OD1 ASP B 223      16.237 -34.547  -4.961  1.00  0.00              
ATOM   3643  OD2 ASP B 223      15.509 -35.163  -3.061  1.00  0.00              
ATOM   3644  H   ASP B 223      16.069 -37.603  -5.845  1.00  0.00              
ATOM   3645  HA  ASP B 223      18.254 -35.728  -5.795  1.00  0.00              
ATOM   3646 1HB  ASP B 223      16.823 -37.299  -3.596  1.00  0.00              
ATOM   3647 2HB  ASP B 223      18.079 -36.120  -3.246  1.00  0.00              
ATOM   3648  N   GLU B 224      19.030 -38.782  -5.037  1.00  0.00              
ATOM   3649  CA  GLU B 224      20.118 -39.720  -4.829  1.00  0.00              
ATOM   3650  C   GLU B 224      21.065 -39.720  -6.036  1.00  0.00              
ATOM   3651  O   GLU B 224      22.287 -39.702  -5.860  1.00  0.00              
ATOM   3652  CB  GLU B 224      19.569 -41.128  -4.586  1.00  0.00              
ATOM   3653  CG  GLU B 224      20.635 -42.208  -4.472  1.00  0.00              
ATOM   3654  CD  GLU B 224      21.620 -41.943  -3.368  1.00  0.00              
ATOM   3655  OE1 GLU B 224      21.323 -41.146  -2.511  1.00  0.00              
ATOM   3656  OE2 GLU B 224      22.672 -42.539  -3.382  1.00  0.00              
ATOM   3657  H   GLU B 224      18.086 -39.133  -5.114  1.00  0.00              
ATOM   3658  HA  GLU B 224      20.689 -39.400  -3.957  1.00  0.00              
ATOM   3659 1HB  GLU B 224      18.984 -41.136  -3.666  1.00  0.00              
ATOM   3660 2HB  GLU B 224      18.900 -41.403  -5.402  1.00  0.00              
ATOM   3661 1HG  GLU B 224      20.149 -43.166  -4.287  1.00  0.00              
ATOM   3662 2HG  GLU B 224      21.168 -42.279  -5.419  1.00  0.00              
ATOM   3663  N   LEU B 225      20.494 -39.744  -7.248  1.00  0.00              
ATOM   3664  CA  LEU B 225      21.256 -39.664  -8.488  1.00  0.00              
ATOM   3665  C   LEU B 225      22.097 -38.369  -8.598  1.00  0.00              
ATOM   3666  O   LEU B 225      23.301 -38.427  -8.905  1.00  0.00              
ATOM   3667  CB  LEU B 225      20.339 -39.826  -9.718  1.00  0.00              
ATOM   3668  CG  LEU B 225      20.988 -39.635 -11.098  1.00  0.00              
ATOM   3669  CD1 LEU B 225      22.154 -40.609 -11.278  1.00  0.00              
ATOM   3670  CD2 LEU B 225      19.964 -39.792 -12.219  1.00  0.00              
ATOM   3671  H   LEU B 225      19.488 -39.821  -7.293  1.00  0.00              
ATOM   3672  HA  LEU B 225      21.987 -40.472  -8.497  1.00  0.00              
ATOM   3673 1HB  LEU B 225      19.911 -40.827  -9.702  1.00  0.00              
ATOM   3674 2HB  LEU B 225      19.526 -39.104  -9.644  1.00  0.00              
ATOM   3675  HG  LEU B 225      21.420 -38.636 -11.161  1.00  0.00              
ATOM   3676 1HD1 LEU B 225      22.603 -40.461 -12.260  1.00  0.00              
ATOM   3677 2HD1 LEU B 225      22.902 -40.427 -10.507  1.00  0.00              
ATOM   3678 3HD1 LEU B 225      21.789 -41.632 -11.197  1.00  0.00              
ATOM   3679 1HD2 LEU B 225      20.455 -39.650 -13.182  1.00  0.00              
ATOM   3680 2HD2 LEU B 225      19.529 -40.791 -12.177  1.00  0.00              
ATOM   3681 3HD2 LEU B 225      19.177 -39.048 -12.099  1.00  0.00              
ATOM   3682  N   LYS B 226      21.452 -37.227  -8.369  1.00  0.00              
ATOM   3683  CA  LYS B 226      22.089 -35.916  -8.428  1.00  0.00              
ATOM   3684  C   LYS B 226      23.217 -35.786  -7.407  1.00  0.00              
ATOM   3685  O   LYS B 226      24.279 -35.211  -7.701  1.00  0.00              
ATOM   3686  CB  LYS B 226      21.054 -34.812  -8.207  1.00  0.00              
ATOM   3687  CG  LYS B 226      20.102 -34.599  -9.376  1.00  0.00              
ATOM   3688  CD  LYS B 226      19.161 -33.431  -9.117  1.00  0.00              
ATOM   3689  CE  LYS B 226      18.309 -33.124 -10.339  1.00  0.00              
ATOM   3690  NZ  LYS B 226      17.387 -31.981 -10.102  1.00  0.00              
ATOM   3691  H   LYS B 226      20.469 -37.287  -8.143  1.00  0.00              
ATOM   3692  HA  LYS B 226      22.529 -35.790  -9.418  1.00  0.00              
ATOM   3693 1HB  LYS B 226      20.456 -35.045  -7.326  1.00  0.00              
ATOM   3694 2HB  LYS B 226      21.564 -33.868  -8.015  1.00  0.00              
ATOM   3695 1HG  LYS B 226      20.676 -34.398 -10.281  1.00  0.00              
ATOM   3696 2HG  LYS B 226      19.512 -35.501  -9.533  1.00  0.00              
ATOM   3697 1HD  LYS B 226      18.506 -33.670  -8.278  1.00  0.00              
ATOM   3698 2HD  LYS B 226      19.743 -32.546  -8.860  1.00  0.00              
ATOM   3699 1HE  LYS B 226      18.956 -32.884 -11.182  1.00  0.00              
ATOM   3700 2HE  LYS B 226      17.719 -34.002 -10.601  1.00  0.00              
ATOM   3701 1HZ  LYS B 226      16.841 -31.809 -10.934  1.00  0.00              
ATOM   3702 2HZ  LYS B 226      16.769 -32.200  -9.333  1.00  0.00              
ATOM   3703 3HZ  LYS B 226      17.924 -31.155  -9.877  1.00  0.00              
ATOM   3704  N   ARG B 227      22.950 -36.330  -6.221  1.00  0.00              
ATOM   3705  CA  ARG B 227      23.904 -36.465  -5.133  1.00  0.00              
ATOM   3706  C   ARG B 227      25.125 -37.312  -5.511  1.00  0.00              
ATOM   3707  O   ARG B 227      26.245 -36.929  -5.185  1.00  0.00              
ATOM   3708  CB  ARG B 227      23.222 -37.084  -3.922  1.00  0.00              
ATOM   3709  CG  ARG B 227      24.048 -37.069  -2.645  1.00  0.00              
ATOM   3710  CD  ARG B 227      23.443 -37.921  -1.590  1.00  0.00              
ATOM   3711  NE  ARG B 227      23.619 -39.337  -1.870  1.00  0.00              
ATOM   3712  CZ  ARG B 227      24.775 -40.011  -1.710  1.00  0.00              
ATOM   3713  NH1 ARG B 227      25.845 -39.386  -1.271  1.00  0.00              
ATOM   3714  NH2 ARG B 227      24.832 -41.301  -1.993  1.00  0.00              
ATOM   3715  H   ARG B 227      22.007 -36.666  -6.092  1.00  0.00              
ATOM   3716  HA  ARG B 227      24.272 -35.473  -4.870  1.00  0.00              
ATOM   3717 1HB  ARG B 227      22.291 -36.556  -3.719  1.00  0.00              
ATOM   3718 2HB  ARG B 227      22.968 -38.122  -4.138  1.00  0.00              
ATOM   3719 1HG  ARG B 227      25.050 -37.442  -2.856  1.00  0.00              
ATOM   3720 2HG  ARG B 227      24.113 -36.048  -2.266  1.00  0.00              
ATOM   3721 1HD  ARG B 227      23.914 -37.703  -0.632  1.00  0.00              
ATOM   3722 2HD  ARG B 227      22.375 -37.717  -1.524  1.00  0.00              
ATOM   3723  HE  ARG B 227      22.818 -39.852  -2.209  1.00  0.00              
ATOM   3724 1HH1 ARG B 227      25.801 -38.400  -1.055  1.00  0.00              
ATOM   3725 2HH1 ARG B 227      26.711 -39.891  -1.151  1.00  0.00              
ATOM   3726 1HH2 ARG B 227      24.009 -41.782  -2.330  1.00  0.00              
ATOM   3727 2HH2 ARG B 227      25.698 -41.806  -1.873  1.00  0.00              
ATOM   3728  N   ARG B 228      24.932 -38.457  -6.170  1.00  0.00              
ATOM   3729  CA  ARG B 228      26.080 -39.247  -6.635  1.00  0.00              
ATOM   3730  C   ARG B 228      26.872 -38.482  -7.709  1.00  0.00              
ATOM   3731  O   ARG B 228      28.109 -38.591  -7.779  1.00  0.00              
ATOM   3732  CB  ARG B 228      25.620 -40.583  -7.199  1.00  0.00              
ATOM   3733  CG  ARG B 228      25.042 -41.545  -6.173  1.00  0.00              
ATOM   3734  CD  ARG B 228      24.563 -42.800  -6.806  1.00  0.00              
ATOM   3735  NE  ARG B 228      23.821 -43.630  -5.871  1.00  0.00              
ATOM   3736  CZ  ARG B 228      23.334 -44.854  -6.154  1.00  0.00              
ATOM   3737  NH1 ARG B 228      23.518 -45.375  -7.347  1.00  0.00              
ATOM   3738  NH2 ARG B 228      22.671 -45.531  -5.233  1.00  0.00              
ATOM   3739  H   ARG B 228      23.997 -38.792  -6.356  1.00  0.00              
ATOM   3740  HA  ARG B 228      26.744 -39.424  -5.788  1.00  0.00              
ATOM   3741 1HB  ARG B 228      24.858 -40.414  -7.958  1.00  0.00              
ATOM   3742 2HB  ARG B 228      26.459 -41.082  -7.683  1.00  0.00              
ATOM   3743 1HG  ARG B 228      25.808 -41.800  -5.441  1.00  0.00              
ATOM   3744 2HG  ARG B 228      24.199 -41.073  -5.666  1.00  0.00              
ATOM   3745 1HD  ARG B 228      23.907 -42.559  -7.642  1.00  0.00              
ATOM   3746 2HD  ARG B 228      25.416 -43.373  -7.168  1.00  0.00              
ATOM   3747  HE  ARG B 228      23.659 -43.263  -4.943  1.00  0.00              
ATOM   3748 1HH1 ARG B 228      24.025 -44.858  -8.051  1.00  0.00              
ATOM   3749 2HH1 ARG B 228      23.154 -46.292  -7.559  1.00  0.00              
ATOM   3750 1HH2 ARG B 228      22.529 -45.131  -4.316  1.00  0.00              
ATOM   3751 2HH2 ARG B 228      22.306 -46.448  -5.445  1.00  0.00              
ATOM   3752  N   LEU B 229      26.149 -37.726  -8.539  1.00  0.00              
ATOM   3753  CA  LEU B 229      26.753 -36.864  -9.547  1.00  0.00              
ATOM   3754  C   LEU B 229      27.579 -35.734  -8.916  1.00  0.00              
ATOM   3755  O   LEU B 229      28.609 -35.347  -9.467  1.00  0.00              
ATOM   3756  CB  LEU B 229      25.691 -36.309 -10.511  1.00  0.00              
ATOM   3757  CG  LEU B 229      25.040 -37.333 -11.467  1.00  0.00              
ATOM   3758  CD1 LEU B 229      23.829 -36.702 -12.170  1.00  0.00              
ATOM   3759  CD2 LEU B 229      26.039 -37.920 -12.468  1.00  0.00              
ATOM   3760  H   LEU B 229      25.142 -37.758  -8.459  1.00  0.00              
ATOM   3761  HA  LEU B 229      27.465 -37.453 -10.124  1.00  0.00              
ATOM   3762 1HB  LEU B 229      24.893 -35.855  -9.925  1.00  0.00              
ATOM   3763 2HB  LEU B 229      26.149 -35.533 -11.124  1.00  0.00              
ATOM   3764  HG  LEU B 229      24.622 -38.157 -10.889  1.00  0.00              
ATOM   3765 1HD1 LEU B 229      23.378 -37.432 -12.842  1.00  0.00              
ATOM   3766 2HD1 LEU B 229      23.096 -36.394 -11.425  1.00  0.00              
ATOM   3767 3HD1 LEU B 229      24.153 -35.834 -12.743  1.00  0.00              
ATOM   3768 1HD2 LEU B 229      25.529 -38.634 -13.116  1.00  0.00              
ATOM   3769 2HD2 LEU B 229      26.461 -37.118 -13.075  1.00  0.00              
ATOM   3770 3HD2 LEU B 229      26.839 -38.427 -11.929  1.00  0.00              
ATOM   3771  N   GLU B 230      27.147 -35.248  -7.747  1.00  0.00              
ATOM   3772  CA  GLU B 230      27.910 -34.269  -6.985  1.00  0.00              
ATOM   3773  C   GLU B 230      29.184 -34.879  -6.432  1.00  0.00              
ATOM   3774  O   GLU B 230      30.241 -34.241  -6.453  1.00  0.00              
ATOM   3775  CB  GLU B 230      27.066 -33.706  -5.839  1.00  0.00              
ATOM   3776  CG  GLU B 230      27.786 -32.686  -4.970  1.00  0.00              
ATOM   3777  CD  GLU B 230      28.193 -31.454  -5.730  1.00  0.00              
ATOM   3778  OE1 GLU B 230      27.602 -31.184  -6.747  1.00  0.00              
ATOM   3779  OE2 GLU B 230      29.097 -30.781  -5.292  1.00  0.00              
ATOM   3780  H   GLU B 230      26.262 -35.573  -7.385  1.00  0.00              
ATOM   3781  HA  GLU B 230      28.193 -33.455  -7.653  1.00  0.00              
ATOM   3782 1HB  GLU B 230      26.173 -33.229  -6.245  1.00  0.00              
ATOM   3783 2HB  GLU B 230      26.737 -34.522  -5.195  1.00  0.00              
ATOM   3784 1HG  GLU B 230      27.130 -32.393  -4.151  1.00  0.00              
ATOM   3785 2HG  GLU B 230      28.672 -33.151  -4.541  1.00  0.00              
ATOM   3786  N   GLU B 231      29.084 -36.117  -5.953  1.00  0.00              
ATOM   3787  CA  GLU B 231      30.251 -36.834  -5.459  1.00  0.00              
ATOM   3788  C   GLU B 231      31.218 -37.025  -6.615  1.00  0.00              
ATOM   3789  O   GLU B 231      32.425 -36.852  -6.472  1.00  0.00              
ATOM   3790  CB  GLU B 231      29.858 -38.185  -4.858  1.00  0.00              
ATOM   3791  CG  GLU B 231      29.077 -38.090  -3.555  1.00  0.00              
ATOM   3792  CD  GLU B 231      28.631 -39.431  -3.041  1.00  0.00              
ATOM   3793  OE1 GLU B 231      28.432 -40.315  -3.839  1.00  0.00              
ATOM   3794  OE2 GLU B 231      28.490 -39.571  -1.849  1.00  0.00              
ATOM   3795  H   GLU B 231      28.182 -36.571  -5.932  1.00  0.00              
ATOM   3796  HA  GLU B 231      30.733 -36.224  -4.694  1.00  0.00              
ATOM   3797 1HB  GLU B 231      29.249 -38.739  -5.573  1.00  0.00              
ATOM   3798 2HB  GLU B 231      30.756 -38.774  -4.668  1.00  0.00              
ATOM   3799 1HG  GLU B 231      29.705 -37.616  -2.801  1.00  0.00              
ATOM   3800 2HG  GLU B 231      28.204 -37.458  -3.712  1.00  0.00              
ATOM   3801  N   LEU B 232      30.671 -37.365  -7.776  1.00  0.00              
ATOM   3802  CA  LEU B 232      31.462 -37.568  -8.971  1.00  0.00              
ATOM   3803  C   LEU B 232      32.179 -36.266  -9.350  1.00  0.00              
ATOM   3804  O   LEU B 232      33.377 -36.275  -9.585  1.00  0.00              
ATOM   3805  CB  LEU B 232      30.569 -38.041 -10.124  1.00  0.00              
ATOM   3806  CG  LEU B 232      31.276 -38.254 -11.469  1.00  0.00              
ATOM   3807  CD1 LEU B 232      32.363 -39.309 -11.310  1.00  0.00              
ATOM   3808  CD2 LEU B 232      30.257 -38.672 -12.518  1.00  0.00              
ATOM   3809  H   LEU B 232      29.669 -37.485  -7.822  1.00  0.00              
ATOM   3810  HA  LEU B 232      32.225 -38.316  -8.757  1.00  0.00              
ATOM   3811 1HB  LEU B 232      30.105 -38.985  -9.841  1.00  0.00              
ATOM   3812 2HB  LEU B 232      29.780 -37.305 -10.278  1.00  0.00              
ATOM   3813  HG  LEU B 232      31.756 -37.325 -11.779  1.00  0.00              
ATOM   3814 1HD1 LEU B 232      32.865 -39.460 -12.265  1.00  0.00              
ATOM   3815 2HD1 LEU B 232      33.088 -38.975 -10.568  1.00  0.00              
ATOM   3816 3HD1 LEU B 232      31.914 -40.246 -10.984  1.00  0.00              
ATOM   3817 1HD2 LEU B 232      30.760 -38.823 -13.474  1.00  0.00              
ATOM   3818 2HD2 LEU B 232      29.778 -39.602 -12.210  1.00  0.00              
ATOM   3819 3HD2 LEU B 232      29.502 -37.893 -12.624  1.00  0.00              
ATOM   3820  N   ALA B 233      31.457 -35.147  -9.332  1.00  0.00              
ATOM   3821  CA  ALA B 233      32.052 -33.835  -9.622  1.00  0.00              
ATOM   3822  C   ALA B 233      33.221 -33.526  -8.702  1.00  0.00              
ATOM   3823  O   ALA B 233      34.248 -32.974  -9.117  1.00  0.00              
ATOM   3824  CB  ALA B 233      31.001 -32.739  -9.511  1.00  0.00              
ATOM   3825  H   ALA B 233      30.473 -35.203  -9.113  1.00  0.00              
ATOM   3826  HA  ALA B 233      32.441 -33.849 -10.641  1.00  0.00              
ATOM   3827 1HB  ALA B 233      31.458 -31.774  -9.728  1.00  0.00              
ATOM   3828 2HB  ALA B 233      30.200 -32.930 -10.224  1.00  0.00              
ATOM   3829 3HB  ALA B 233      30.593 -32.729  -8.501  1.00  0.00              
ATOM   3830  N   GLU B 234      33.049 -33.857  -7.433  1.00  0.00              
ATOM   3831  CA  GLU B 234      34.083 -33.633  -6.462  1.00  0.00              
ATOM   3832  C   GLU B 234      35.305 -34.535  -6.721  1.00  0.00              
ATOM   3833  O   GLU B 234      36.434 -34.058  -6.669  1.00  0.00              
ATOM   3834  CB  GLU B 234      33.531 -33.875  -5.056  1.00  0.00              
ATOM   3835  CG  GLU B 234      34.542 -33.662  -3.938  1.00  0.00              
ATOM   3836  CD  GLU B 234      35.026 -32.242  -3.849  1.00  0.00              
ATOM   3837  OE1 GLU B 234      34.361 -31.374  -4.362  1.00  0.00              
ATOM   3838  OE2 GLU B 234      36.063 -32.024  -3.268  1.00  0.00              
ATOM   3839  H   GLU B 234      32.178 -34.274  -7.137  1.00  0.00              
ATOM   3840  HA  GLU B 234      34.442 -32.610  -6.570  1.00  0.00              
ATOM   3841 1HB  GLU B 234      32.688 -33.206  -4.876  1.00  0.00              
ATOM   3842 2HB  GLU B 234      33.159 -34.897  -4.981  1.00  0.00              
ATOM   3843 1HG  GLU B 234      34.083 -33.938  -2.989  1.00  0.00              
ATOM   3844 2HG  GLU B 234      35.394 -34.321  -4.103  1.00  0.00              
ATOM   3845  N   GLU B 235      35.076 -35.807  -7.044  1.00  0.00              
ATOM   3846  CA  GLU B 235      36.166 -36.739  -7.364  1.00  0.00              
ATOM   3847  C   GLU B 235      37.023 -36.198  -8.512  1.00  0.00              
ATOM   3848  O   GLU B 235      38.247 -36.148  -8.398  1.00  0.00              
ATOM   3849  CB  GLU B 235      35.606 -38.114  -7.735  1.00  0.00              
ATOM   3850  CG  GLU B 235      36.663 -39.140  -8.120  1.00  0.00              
ATOM   3851  CD  GLU B 235      36.075 -40.471  -8.497  1.00  0.00              
ATOM   3852  OE1 GLU B 235      34.882 -40.624  -8.391  1.00  0.00              
ATOM   3853  OE2 GLU B 235      36.821 -41.337  -8.891  1.00  0.00              
ATOM   3854  H   GLU B 235      34.122 -36.139  -7.069  1.00  0.00              
ATOM   3855  HA  GLU B 235      36.785 -36.865  -6.475  1.00  0.00              
ATOM   3856 1HB  GLU B 235      35.041 -38.516  -6.894  1.00  0.00              
ATOM   3857 2HB  GLU B 235      34.917 -38.012  -8.573  1.00  0.00              
ATOM   3858 1HG  GLU B 235      37.236 -38.757  -8.963  1.00  0.00              
ATOM   3859 2HG  GLU B 235      37.346 -39.273  -7.282  1.00  0.00              
ATOM   3860  N   ALA B 236      36.366 -35.824  -9.613  1.00  0.00              
ATOM   3861  CA  ALA B 236      37.039 -35.303 -10.795  1.00  0.00              
ATOM   3862  C   ALA B 236      37.820 -34.017 -10.489  1.00  0.00              
ATOM   3863  O   ALA B 236      38.946 -33.854 -10.936  1.00  0.00              
ATOM   3864  CB  ALA B 236      36.054 -35.127 -11.956  1.00  0.00              
ATOM   3865  H   ALA B 236      35.360 -35.909  -9.618  1.00  0.00              
ATOM   3866  HA  ALA B 236      37.803 -36.020 -11.094  1.00  0.00              
ATOM   3867 1HB  ALA B 236      36.583 -34.737 -12.826  1.00  0.00              
ATOM   3868 2HB  ALA B 236      35.609 -36.091 -12.204  1.00  0.00              
ATOM   3869 3HB  ALA B 236      35.270 -34.430 -11.665  1.00  0.00              
ATOM   3870  N   ALA B 237      37.236 -33.138  -9.687  1.00  0.00              
ATOM   3871  CA  ALA B 237      37.874 -31.905  -9.262  1.00  0.00              
ATOM   3872  C   ALA B 237      39.123 -32.160  -8.411  1.00  0.00              
ATOM   3873  O   ALA B 237      40.158 -31.501  -8.579  1.00  0.00              
ATOM   3874  CB  ALA B 237      36.879 -31.046  -8.496  1.00  0.00              
ATOM   3875  H   ALA B 237      36.302 -33.345  -9.363  1.00  0.00              
ATOM   3876  HA  ALA B 237      38.242 -31.383 -10.147  1.00  0.00              
ATOM   3877 1HB  ALA B 237      37.359 -30.115  -8.194  1.00  0.00              
ATOM   3878 2HB  ALA B 237      36.024 -30.822  -9.135  1.00  0.00              
ATOM   3879 3HB  ALA B 237      36.541 -31.583  -7.612  1.00  0.00              
ATOM   3880  N   ARG B 238      39.036 -33.134  -7.512  1.00  0.00              
ATOM   3881  CA  ARG B 238      40.179 -33.485  -6.686  1.00  0.00              
ATOM   3882  C   ARG B 238      41.310 -34.093  -7.521  1.00  0.00              
ATOM   3883  O   ARG B 238      42.467 -33.816  -7.257  1.00  0.00              
ATOM   3884  CB  ARG B 238      39.764 -34.467  -5.600  1.00  0.00              
ATOM   3885  CG  ARG B 238      38.878 -33.882  -4.513  1.00  0.00              
ATOM   3886  CD  ARG B 238      38.514 -34.900  -3.494  1.00  0.00              
ATOM   3887  NE  ARG B 238      37.592 -34.369  -2.502  1.00  0.00              
ATOM   3888  CZ  ARG B 238      37.141 -35.054  -1.433  1.00  0.00              
ATOM   3889  NH1 ARG B 238      37.535 -36.292  -1.232  1.00  0.00              
ATOM   3890  NH2 ARG B 238      36.303 -34.481  -0.587  1.00  0.00              
ATOM   3891  H   ARG B 238      38.170 -33.641  -7.395  1.00  0.00              
ATOM   3892  HA  ARG B 238      40.592 -32.570  -6.260  1.00  0.00              
ATOM   3893 1HB  ARG B 238      39.227 -35.301  -6.051  1.00  0.00              
ATOM   3894 2HB  ARG B 238      40.653 -34.874  -5.118  1.00  0.00              
ATOM   3895 1HG  ARG B 238      39.405 -33.069  -4.012  1.00  0.00              
ATOM   3896 2HG  ARG B 238      37.959 -33.499  -4.958  1.00  0.00              
ATOM   3897 1HD  ARG B 238      38.037 -35.749  -3.982  1.00  0.00              
ATOM   3898 2HD  ARG B 238      39.413 -35.236  -2.978  1.00  0.00              
ATOM   3899  HE  ARG B 238      37.267 -33.419  -2.623  1.00  0.00              
ATOM   3900 1HH1 ARG B 238      38.176 -36.730  -1.879  1.00  0.00              
ATOM   3901 2HH1 ARG B 238      37.197 -36.805  -0.431  1.00  0.00              
ATOM   3902 1HH2 ARG B 238      36.000 -33.529  -0.742  1.00  0.00              
ATOM   3903 2HH2 ARG B 238      35.965 -34.994   0.214  1.00  0.00              
ATOM   3904  N   LYS B 239      40.978 -34.923  -8.509  1.00  0.00              
ATOM   3905  CA  LYS B 239      41.962 -35.462  -9.450  1.00  0.00              
ATOM   3906  C   LYS B 239      42.665 -34.389 -10.278  1.00  0.00              
ATOM   3907  O   LYS B 239      43.854 -34.479 -10.486  1.00  0.00              
ATOM   3908  CB  LYS B 239      41.290 -36.469 -10.385  1.00  0.00              
ATOM   3909  CG  LYS B 239      40.898 -37.781  -9.719  1.00  0.00              
ATOM   3910  CD  LYS B 239      40.173 -38.699 -10.692  1.00  0.00              
ATOM   3911  CE  LYS B 239      39.800 -40.020 -10.034  1.00  0.00              
ATOM   3912  NZ  LYS B 239      39.007 -40.890 -10.944  1.00  0.00              
ATOM   3913  H   LYS B 239      40.007 -35.186  -8.608  1.00  0.00              
ATOM   3914  HA  LYS B 239      42.724 -35.999  -8.884  1.00  0.00              
ATOM   3915 1HB  LYS B 239      40.388 -36.026 -10.809  1.00  0.00              
ATOM   3916 2HB  LYS B 239      41.961 -36.700 -11.212  1.00  0.00              
ATOM   3917 1HG  LYS B 239      41.794 -38.286  -9.355  1.00  0.00              
ATOM   3918 2HG  LYS B 239      40.247 -37.578  -8.870  1.00  0.00              
ATOM   3919 1HD  LYS B 239      39.265 -38.210 -11.046  1.00  0.00              
ATOM   3920 2HD  LYS B 239      40.814 -38.900 -11.550  1.00  0.00              
ATOM   3921 1HE  LYS B 239      40.706 -40.550  -9.744  1.00  0.00              
ATOM   3922 2HE  LYS B 239      39.215 -39.827  -9.135  1.00  0.00              
ATOM   3923 1HZ  LYS B 239      38.780 -41.754 -10.472  1.00  0.00              
ATOM   3924 2HZ  LYS B 239      38.154 -40.415 -11.205  1.00  0.00              
ATOM   3925 3HZ  LYS B 239      39.546 -41.092 -11.773  1.00  0.00              
ATOM   3926  N   ALA B 240      41.920 -33.404 -10.790  1.00  0.00              
ATOM   3927  CA  ALA B 240      42.540 -32.235 -11.409  1.00  0.00              
ATOM   3928  C   ALA B 240      43.379 -31.407 -10.461  1.00  0.00              
ATOM   3929  O   ALA B 240      44.411 -30.870 -10.864  1.00  0.00              
ATOM   3930  CB  ALA B 240      41.504 -31.339 -12.119  1.00  0.00              
ATOM   3931  H   ALA B 240      40.912 -33.463 -10.751  1.00  0.00              
ATOM   3932  HA  ALA B 240      43.253 -32.586 -12.155  1.00  0.00              
ATOM   3933 1HB  ALA B 240      42.009 -30.482 -12.565  1.00  0.00              
ATOM   3934 2HB  ALA B 240      41.002 -31.911 -12.899  1.00  0.00              
ATOM   3935 3HB  ALA B 240      40.769 -30.990 -11.395  1.00  0.00              
ATOM   3936  N   GLU B 241      42.932 -31.224  -9.218  1.00  0.00              
ATOM   3937  CA  GLU B 241      43.776 -30.551  -8.246  1.00  0.00              
ATOM   3938  C   GLU B 241      45.126 -31.309  -8.070  1.00  0.00              
ATOM   3939  O   GLU B 241      46.187 -30.700  -8.119  1.00  0.00              
ATOM   3940  CB  GLU B 241      43.044 -30.440  -6.906  1.00  0.00              
ATOM   3941  CG  GLU B 241      43.848 -29.765  -5.804  1.00  0.00              
ATOM   3942  CD  GLU B 241      43.119 -29.721  -4.491  1.00  0.00              
ATOM   3943  OE1 GLU B 241      41.995 -30.159  -4.442  1.00  0.00              
ATOM   3944  OE2 GLU B 241      43.686 -29.248  -3.534  1.00  0.00              
ATOM   3945  H   GLU B 241      42.017 -31.545  -8.936  1.00  0.00              
ATOM   3946  HA  GLU B 241      44.002 -29.551  -8.617  1.00  0.00              
ATOM   3947 1HB  GLU B 241      42.122 -29.875  -7.041  1.00  0.00              
ATOM   3948 2HB  GLU B 241      42.769 -31.436  -6.558  1.00  0.00              
ATOM   3949 1HG  GLU B 241      44.784 -30.307  -5.668  1.00  0.00              
ATOM   3950 2HG  GLU B 241      44.090 -28.750  -6.115  1.00  0.00              
ATOM   3951  N   LYS B 242      45.069 -32.620  -7.879  1.00  0.00              
ATOM   3952  CA  LYS B 242      46.299 -33.379  -7.693  1.00  0.00              
ATOM   3953  C   LYS B 242      47.218 -33.287  -8.926  1.00  0.00              
ATOM   3954  O   LYS B 242      48.433 -33.223  -8.762  1.00  0.00              
ATOM   3955  CB  LYS B 242      45.973 -34.842  -7.385  1.00  0.00              
ATOM   3956  CG  LYS B 242      45.366 -35.074  -6.008  1.00  0.00              
ATOM   3957  CD  LYS B 242      45.033 -36.543  -5.791  1.00  0.00              
ATOM   3958  CE  LYS B 242      44.418 -36.775  -4.419  1.00  0.00              
ATOM   3959  NZ  LYS B 242      44.066 -38.205  -4.202  1.00  0.00              
ATOM   3960  H   LYS B 242      44.183 -33.106  -7.860  1.00  0.00              
ATOM   3961  HA  LYS B 242      46.864 -32.928  -6.877  1.00  0.00              
ATOM   3962 1HB  LYS B 242      45.273 -35.223  -8.128  1.00  0.00              
ATOM   3963 2HB  LYS B 242      46.882 -35.440  -7.455  1.00  0.00              
ATOM   3964 1HG  LYS B 242      46.072 -34.753  -5.240  1.00  0.00              
ATOM   3965 2HG  LYS B 242      44.456 -34.485  -5.908  1.00  0.00              
ATOM   3966 1HD  LYS B 242      44.329 -36.873  -6.557  1.00  0.00              
ATOM   3967 2HD  LYS B 242      45.941 -37.138  -5.877  1.00  0.00              
ATOM   3968 1HE  LYS B 242      45.122 -36.466  -3.648  1.00  0.00              
ATOM   3969 2HE  LYS B 242      43.515 -36.173  -4.318  1.00  0.00              
ATOM   3970 1HZ  LYS B 242      43.662 -38.317  -3.283  1.00  0.00              
ATOM   3971 2HZ  LYS B 242      43.398 -38.498  -4.901  1.00  0.00              
ATOM   3972 3HZ  LYS B 242      44.899 -38.771  -4.274  1.00  0.00              
ATOM   3973  N   TYR B 243      46.629 -33.290 -10.133  1.00  0.00              
ATOM   3974  CA  TYR B 243      47.446 -33.149 -11.368  1.00  0.00              
ATOM   3975  C   TYR B 243      48.058 -31.781 -11.506  1.00  0.00              
ATOM   3976  O   TYR B 243      49.183 -31.676 -11.966  1.00  0.00              
ATOM   3977  CB  TYR B 243      46.695 -33.552 -12.645  1.00  0.00              
ATOM   3978  CG  TYR B 243      46.488 -35.041 -12.745  1.00  0.00              
ATOM   3979  CD1 TYR B 243      47.469 -35.930 -12.285  1.00  0.00              
ATOM   3980  CD2 TYR B 243      45.320 -35.573 -13.302  1.00  0.00              
ATOM   3981  CE1 TYR B 243      47.291 -37.301 -12.368  1.00  0.00              
ATOM   3982  CE2 TYR B 243      45.135 -36.950 -13.392  1.00  0.00              
ATOM   3983  CZ  TYR B 243      46.124 -37.805 -12.923  1.00  0.00              
ATOM   3984  OH  TYR B 243      45.961 -39.170 -13.004  1.00  0.00              
ATOM   3985  H   TYR B 243      45.627 -33.389 -10.214  1.00  0.00              
ATOM   3986  HA  TYR B 243      48.315 -33.802 -11.285  1.00  0.00              
ATOM   3987 1HB  TYR B 243      45.723 -33.058 -12.667  1.00  0.00              
ATOM   3988 2HB  TYR B 243      47.254 -33.214 -13.517  1.00  0.00              
ATOM   3989  HD1 TYR B 243      48.392 -35.546 -11.851  1.00  0.00              
ATOM   3990  HD2 TYR B 243      44.542 -34.908 -13.675  1.00  0.00              
ATOM   3991  HE1 TYR B 243      48.067 -37.974 -12.003  1.00  0.00              
ATOM   3992  HE2 TYR B 243      44.219 -37.349 -13.828  1.00  0.00              
ATOM   3993  HH  TYR B 243      45.108 -39.367 -13.398  1.00  0.00              
ATOM   3994  N   GLY B 244      47.322 -30.739 -11.098  1.00  0.00              
ATOM   3995  CA  GLY B 244      47.883 -29.402 -11.029  1.00  0.00              
ATOM   3996  C   GLY B 244      49.059 -29.317 -10.059  1.00  0.00              
ATOM   3997  O   GLY B 244      50.078 -28.671 -10.369  1.00  0.00              
ATOM   3998  H   GLY B 244      46.358 -30.883 -10.832  1.00  0.00              
ATOM   3999 1HA  GLY B 244      48.215 -29.095 -12.021  1.00  0.00              
ATOM   4000 2HA  GLY B 244      47.111 -28.699 -10.717  1.00  0.00              
ATOM   4001  N   GLU B 245      48.918 -29.936  -8.882  1.00  0.00              
ATOM   4002  CA  GLU B 245      50.033 -30.036  -7.896  1.00  0.00              
ATOM   4003  C   GLU B 245      51.264 -30.802  -8.435  1.00  0.00              
ATOM   4004  O   GLU B 245      52.403 -30.346  -8.300  1.00  0.00              
ATOM   4005  CB  GLU B 245      49.539 -30.708  -6.613  1.00  0.00              
ATOM   4006  CG  GLU B 245      48.590 -29.857  -5.782  1.00  0.00              
ATOM   4007  CD  GLU B 245      48.044 -30.629  -4.614  1.00  0.00              
ATOM   4008  OE1 GLU B 245      48.335 -31.797  -4.509  1.00  0.00              
ATOM   4009  OE2 GLU B 245      47.428 -30.028  -3.765  1.00  0.00              
ATOM   4010  H   GLU B 245      48.024 -30.349  -8.657  1.00  0.00              
ATOM   4011  HA  GLU B 245      50.382 -29.029  -7.666  1.00  0.00              
ATOM   4012 1HB  GLU B 245      49.036 -31.629  -6.910  1.00  0.00              
ATOM   4013 2HB  GLU B 245      50.421 -30.951  -6.020  1.00  0.00              
ATOM   4014 1HG  GLU B 245      49.038 -28.930  -5.426  1.00  0.00              
ATOM   4015 2HG  GLU B 245      47.781 -29.626  -6.474  1.00  0.00              
ATOM   4016  N   GLU B 246      51.037 -31.962  -9.040  1.00  0.00              
ATOM   4017  CA  GLU B 246      52.150 -32.707  -9.655  1.00  0.00              
ATOM   4018  C   GLU B 246      52.929 -31.857 -10.690  1.00  0.00              
ATOM   4019  O   GLU B 246      54.163 -31.771 -10.646  1.00  0.00              
ATOM   4020  CB  GLU B 246      51.621 -33.978 -10.324  1.00  0.00              
ATOM   4021  CG  GLU B 246      52.688 -34.815 -11.015  1.00  0.00              
ATOM   4022  CD  GLU B 246      52.135 -36.066 -11.640  1.00  0.00              
ATOM   4023  OE1 GLU B 246      50.965 -36.319 -11.483  1.00  0.00              
ATOM   4024  OE2 GLU B 246      52.885 -36.770 -12.275  1.00  0.00              
ATOM   4025  H   GLU B 246      50.103 -32.344  -9.087  1.00  0.00              
ATOM   4026  HA  GLU B 246      52.888 -32.926  -8.882  1.00  0.00              
ATOM   4027 1HB  GLU B 246      51.134 -34.606  -9.578  1.00  0.00              
ATOM   4028 2HB  GLU B 246      50.871 -33.712 -11.068  1.00  0.00              
ATOM   4029 1HG  GLU B 246      53.161 -34.214 -11.791  1.00  0.00              
ATOM   4030 2HG  GLU B 246      53.451 -35.085 -10.287  1.00  0.00              
ATOM   4031  N   PHE B 247      52.210 -31.181 -11.586  1.00  0.00              
ATOM   4032  CA  PHE B 247      52.848 -30.323 -12.605  1.00  0.00              
ATOM   4033  C   PHE B 247      53.705 -29.241 -11.954  1.00  0.00              
ATOM   4034  O   PHE B 247      54.888 -29.101 -12.254  1.00  0.00              
ATOM   4035  CB  PHE B 247      51.788 -29.644 -13.490  1.00  0.00              
ATOM   4036  CG  PHE B 247      52.363 -28.624 -14.441  1.00  0.00              
ATOM   4037  CD1 PHE B 247      53.053 -29.025 -15.596  1.00  0.00              
ATOM   4038  CD2 PHE B 247      52.198 -27.260 -14.193  1.00  0.00              
ATOM   4039  CE1 PHE B 247      53.585 -28.073 -16.472  1.00  0.00              
ATOM   4040  CE2 PHE B 247      52.717 -26.307 -15.064  1.00  0.00              
ATOM   4041  CZ  PHE B 247      53.412 -26.709 -16.204  1.00  0.00              
ATOM   4042  H   PHE B 247      51.203 -31.256 -11.567  1.00  0.00              
ATOM   4043  HA  PHE B 247      53.478 -30.948 -13.239  1.00  0.00              
ATOM   4044 1HB  PHE B 247      51.264 -30.400 -14.074  1.00  0.00              
ATOM   4045 2HB  PHE B 247      51.051 -29.149 -12.859  1.00  0.00              
ATOM   4046  HD1 PHE B 247      53.169 -30.089 -15.804  1.00  0.00              
ATOM   4047  HD2 PHE B 247      51.655 -26.946 -13.301  1.00  0.00              
ATOM   4048  HE1 PHE B 247      54.130 -28.393 -17.359  1.00  0.00              
ATOM   4049  HE2 PHE B 247      52.581 -25.245 -14.856  1.00  0.00              
ATOM   4050  HZ  PHE B 247      53.821 -25.963 -16.883  1.00  0.00              
ATOM   4051  N   LYS B 248      53.083 -28.477 -11.061  1.00  0.00              
ATOM   4052  CA  LYS B 248      53.712 -27.377 -10.359  1.00  0.00              
ATOM   4053  C   LYS B 248      54.965 -27.827  -9.594  1.00  0.00              
ATOM   4054  O   LYS B 248      56.000 -27.189  -9.692  1.00  0.00              
ATOM   4055  CB  LYS B 248      52.711 -26.729  -9.402  1.00  0.00              
ATOM   4056  CG  LYS B 248      53.258 -25.531  -8.637  1.00  0.00              
ATOM   4057  CD  LYS B 248      52.189 -24.902  -7.756  1.00  0.00              
ATOM   4058  CE  LYS B 248      52.743 -23.727  -6.965  1.00  0.00              
ATOM   4059  NZ  LYS B 248      51.710 -23.108  -6.090  1.00  0.00              
ATOM   4060  H   LYS B 248      52.114 -28.691 -10.873  1.00  0.00              
ATOM   4061  HA  LYS B 248      54.028 -26.635 -11.092  1.00  0.00              
ATOM   4062 1HB  LYS B 248      51.835 -26.397  -9.960  1.00  0.00              
ATOM   4063 2HB  LYS B 248      52.374 -27.466  -8.673  1.00  0.00              
ATOM   4064 1HG  LYS B 248      54.092 -25.850  -8.010  1.00  0.00              
ATOM   4065 2HG  LYS B 248      53.622 -24.784  -9.342  1.00  0.00              
ATOM   4066 1HD  LYS B 248      51.363 -24.554  -8.378  1.00  0.00              
ATOM   4067 2HD  LYS B 248      51.806 -25.648  -7.059  1.00  0.00              
ATOM   4068 1HE  LYS B 248      53.572 -24.064  -6.345  1.00  0.00              
ATOM   4069 2HE  LYS B 248      53.118 -22.969  -7.653  1.00  0.00              
ATOM   4070 1HZ  LYS B 248      52.116 -22.334  -5.584  1.00  0.00              
ATOM   4071 2HZ  LYS B 248      50.943 -22.774  -6.658  1.00  0.00              
ATOM   4072 3HZ  LYS B 248      51.368 -23.796  -5.435  1.00  0.00              
ATOM   4073  N   LYS B 249      54.870 -28.928  -8.850  1.00  0.00              
ATOM   4074  CA  LYS B 249      56.037 -29.446  -8.124  1.00  0.00              
ATOM   4075  C   LYS B 249      57.154 -29.903  -9.077  1.00  0.00              
ATOM   4076  O   LYS B 249      58.305 -29.511  -8.903  1.00  0.00              
ATOM   4077  CB  LYS B 249      55.622 -30.603  -7.214  1.00  0.00              
ATOM   4078  CG  LYS B 249      54.771 -30.190  -6.020  1.00  0.00              
ATOM   4079  CD  LYS B 249      54.395 -31.393  -5.167  1.00  0.00              
ATOM   4080  CE  LYS B 249      53.516 -30.986  -3.993  1.00  0.00              
ATOM   4081  NZ  LYS B 249      53.117 -32.156  -3.165  1.00  0.00              
ATOM   4082  H   LYS B 249      53.989 -29.418  -8.778  1.00  0.00              
ATOM   4083  HA  LYS B 249      56.463 -28.637  -7.531  1.00  0.00              
ATOM   4084 1HB  LYS B 249      55.065 -31.310  -7.830  1.00  0.00              
ATOM   4085 2HB  LYS B 249      56.538 -31.076  -6.859  1.00  0.00              
ATOM   4086 1HG  LYS B 249      55.340 -29.481  -5.418  1.00  0.00              
ATOM   4087 2HG  LYS B 249      53.867 -29.709  -6.389  1.00  0.00              
ATOM   4088 1HD  LYS B 249      53.859 -32.108  -5.792  1.00  0.00              
ATOM   4089 2HD  LYS B 249      55.309 -31.853  -4.792  1.00  0.00              
ATOM   4090 1HE  LYS B 249      54.072 -30.279  -3.379  1.00  0.00              
ATOM   4091 2HE  LYS B 249      52.624 -30.500  -4.387  1.00  0.00              
ATOM   4092 1HZ  LYS B 249      52.536 -31.844  -2.399  1.00  0.00              
ATOM   4093 2HZ  LYS B 249      52.600 -32.812  -3.734  1.00  0.00              
ATOM   4094 3HZ  LYS B 249      53.944 -32.607  -2.799  1.00  0.00              
ATOM   4095  N   LYS B 250      56.814 -30.709 -10.084  1.00  0.00              
ATOM   4096  CA  LYS B 250      57.820 -31.212 -10.999  1.00  0.00              
ATOM   4097  C   LYS B 250      58.399 -30.097 -11.864  1.00  0.00              
ATOM   4098  O   LYS B 250      59.532 -30.208 -12.325  1.00  0.00              
ATOM   4099  CB  LYS B 250      57.229 -32.312 -11.881  1.00  0.00              
ATOM   4100  CG  LYS B 250      56.994 -33.635 -11.165  1.00  0.00              
ATOM   4101  CD  LYS B 250      56.408 -34.677 -12.106  1.00  0.00              
ATOM   4102  CE  LYS B 250      56.281 -36.032 -11.424  1.00  0.00              
ATOM   4103  NZ  LYS B 250      55.637 -37.041 -12.307  1.00  0.00              
ATOM   4104  H   LYS B 250      55.850 -30.975 -10.219  1.00  0.00              
ATOM   4105  HA  LYS B 250      58.672 -31.564 -10.416  1.00  0.00              
ATOM   4106 1HB  LYS B 250      56.274 -31.978 -12.289  1.00  0.00              
ATOM   4107 2HB  LYS B 250      57.895 -32.501 -12.723  1.00  0.00              
ATOM   4108 1HG  LYS B 250      57.939 -34.007 -10.768  1.00  0.00              
ATOM   4109 2HG  LYS B 250      56.307 -33.482 -10.333  1.00  0.00              
ATOM   4110 1HD  LYS B 250      55.421 -34.353 -12.439  1.00  0.00              
ATOM   4111 2HD  LYS B 250      57.051 -34.780 -12.980  1.00  0.00              
ATOM   4112 1HE  LYS B 250      57.270 -36.391 -11.143  1.00  0.00              
ATOM   4113 2HE  LYS B 250      55.685 -35.928 -10.517  1.00  0.00              
ATOM   4114 1HZ  LYS B 250      55.571 -37.923 -11.819  1.00  0.00              
ATOM   4115 2HZ  LYS B 250      54.710 -36.726 -12.559  1.00  0.00              
ATOM   4116 3HZ  LYS B 250      56.191 -37.160 -13.143  1.00  0.00              
ATOM   4117  N   LEU B 251      57.617 -29.037 -12.070  1.00  0.00              
ATOM   4118  CA  LEU B 251      58.032 -27.816 -12.749  1.00  0.00              
ATOM   4119  C   LEU B 251      59.137 -27.063 -12.009  1.00  0.00              
ATOM   4120  O   LEU B 251      60.112 -26.611 -12.612  1.00  0.00              
ATOM   4121  CB  LEU B 251      56.822 -26.891 -12.930  1.00  0.00              
ATOM   4122  CG  LEU B 251      57.112 -25.536 -13.588  1.00  0.00              
ATOM   4123  CD1 LEU B 251      57.640 -25.759 -14.999  1.00  0.00              
ATOM   4124  CD2 LEU B 251      55.843 -24.697 -13.605  1.00  0.00              
ATOM   4125  H   LEU B 251      56.672 -29.109 -11.722  1.00  0.00              
ATOM   4126  HA  LEU B 251      58.398 -28.079 -13.741  1.00  0.00              
ATOM   4127 1HB  LEU B 251      56.081 -27.404 -13.542  1.00  0.00              
ATOM   4128 2HB  LEU B 251      56.383 -26.697 -11.952  1.00  0.00              
ATOM   4129  HG  LEU B 251      57.884 -25.015 -13.022  1.00  0.00              
ATOM   4130 1HD1 LEU B 251      57.846 -24.796 -15.466  1.00  0.00              
ATOM   4131 2HD1 LEU B 251      58.558 -26.345 -14.956  1.00  0.00              
ATOM   4132 3HD1 LEU B 251      56.894 -26.294 -15.586  1.00  0.00              
ATOM   4133 1HD2 LEU B 251      56.049 -23.734 -14.072  1.00  0.00              
ATOM   4134 2HD2 LEU B 251      55.071 -25.217 -14.172  1.00  0.00              
ATOM   4135 3HD2 LEU B 251      55.498 -24.539 -12.583  1.00  0.00              
ATOM   4136  N   GLU B 252      58.945 -26.912 -10.699  1.00  0.00              
ATOM   4137  CA  GLU B 252      59.880 -26.255  -9.815  1.00  0.00              
ATOM   4138  C   GLU B 252      61.178 -27.047  -9.681  1.00  0.00              
ATOM   4139  O   GLU B 252      62.254 -26.455  -9.654  1.00  0.00              
ATOM   4140  CB  GLU B 252      59.246 -26.053  -8.436  1.00  0.00              
ATOM   4141  CG  GLU B 252      60.135 -25.329  -7.436  1.00  0.00              
ATOM   4142  CD  GLU B 252      60.464 -23.923  -7.855  1.00  0.00              
ATOM   4143  OE1 GLU B 252      59.749 -23.382  -8.663  1.00  0.00              
ATOM   4144  OE2 GLU B 252      61.433 -23.390  -7.368  1.00  0.00              
ATOM   4145  H   GLU B 252      58.087 -27.285 -10.318  1.00  0.00              
ATOM   4146  HA  GLU B 252      60.124 -25.278 -10.233  1.00  0.00              
ATOM   4147 1HB  GLU B 252      58.324 -25.481  -8.540  1.00  0.00              
ATOM   4148 2HB  GLU B 252      58.984 -27.022  -8.011  1.00  0.00              
ATOM   4149 1HG  GLU B 252      59.629 -25.299  -6.471  1.00  0.00              
ATOM   4150 2HG  GLU B 252      61.059 -25.892  -7.312  1.00  0.00              
ATOM   4151  N   TYR B 253      61.052 -28.374  -9.629  1.00  0.00              
ATOM   4152  CA  TYR B 253      62.168 -29.291  -9.406  1.00  0.00              
ATOM   4153  C   TYR B 253      62.382 -30.279 -10.559  1.00  0.00              
ATOM   4154  O   TYR B 253      63.340 -30.137 -11.334  1.00  0.00              
ATOM   4155  CB  TYR B 253      61.954 -30.058  -8.099  1.00  0.00              
ATOM   4156  CG  TYR B 253      61.899 -29.172  -6.874  1.00  0.00              
ATOM   4157  CD1 TYR B 253      60.693 -28.965  -6.221  1.00  0.00              
ATOM   4158  CD2 TYR B 253      63.055 -28.567  -6.403  1.00  0.00              
ATOM   4159  CE1 TYR B 253      60.643 -28.156  -5.102  1.00  0.00              
ATOM   4160  CE2 TYR B 253      63.005 -27.758  -5.285  1.00  0.00              
ATOM   4161  CZ  TYR B 253      61.805 -27.552  -4.635  1.00  0.00              
ATOM   4162  OH  TYR B 253      61.755 -26.746  -3.521  1.00  0.00              
ATOM   4163  H   TYR B 253      60.123 -28.751  -9.752  1.00  0.00              
ATOM   4164  HA  TYR B 253      63.089 -28.710  -9.356  1.00  0.00              
ATOM   4165 1HB  TYR B 253      61.021 -30.620  -8.154  1.00  0.00              
ATOM   4166 2HB  TYR B 253      62.762 -30.777  -7.963  1.00  0.00              
ATOM   4167  HD1 TYR B 253      59.784 -29.441  -6.591  1.00  0.00              
ATOM   4168  HD2 TYR B 253      64.003 -28.729  -6.917  1.00  0.00              
ATOM   4169  HE1 TYR B 253      59.695 -27.993  -4.590  1.00  0.00              
ATOM   4170  HE2 TYR B 253      63.913 -27.282  -4.915  1.00  0.00              
ATOM   4171  HH  TYR B 253      62.632 -26.402  -3.336  1.00  0.00              
ATOM   4172  N   GLY B 254      61.493 -31.267 -10.674  1.00  0.00              
ATOM   4173  CA  GLY B 254      61.622 -32.306 -11.705  1.00  0.00              
ATOM   4174  C   GLY B 254      60.830 -33.578 -11.450  1.00  0.00              
ATOM   4175  O   GLY B 254      60.437 -33.869 -10.322  1.00  0.00              
ATOM   4176  OXT GLY B 254      60.578 -34.320 -12.358  1.00  0.00              
ATOM   4177  H   GLY B 254      60.711 -31.301 -10.037  1.00  0.00              
ATOM   4178 1HA  GLY B 254      61.299 -31.906 -12.667  1.00  0.00              
ATOM   4179 2HA  GLY B 254      62.669 -32.587 -11.809  1.00  0.00              
TER                                                                             

complete: res ss phi psi omega frag rama seq
   1 L     0.000    0.000    0.000 ----      0.00 Y
   2 L     0.000    0.000    0.000 ----      0.00 D
   3 H     0.000    0.000    0.000 ----      0.00 N
   4 H     0.000    0.000    0.000 ----      0.00 R
   5 H     0.000    0.000    0.000 ----      0.00 E
   6 H     0.000    0.000    0.000 ----      0.00 I
   7 H     0.000    0.000    0.000 ----      0.00 V
   8 H     0.000    0.000    0.000 ----      0.00 M
   9 H     0.000    0.000    0.000 ----      0.00 K
  10 H     0.000    0.000    0.000 ----      0.00 Y
  11 H     0.000    0.000    0.000 ----      0.00 I
  12 H     0.000    0.000    0.000 ----      0.00 H
  13 H     0.000    0.000    0.000 ----      0.00 Y
  14 H     0.000    0.000    0.000 ----      0.00 K
  15 H     0.000    0.000    0.000 ----      0.00 L
  16 H     0.000    0.000    0.000 ----      0.00 S
  17 H     0.000    0.000    0.000 ----      0.00 Q
  18 H     0.000    0.000    0.000 ----      0.00 R
  19 L     0.000    0.000    0.000 ----      0.00 G
  20 L     0.000    0.000    0.000 ----      0.00 Y
  21 L     0.000    0.000    0.000 ----      0.00 E
  22 L     0.000    0.000    0.000 ----      0.00 W
  23 L     0.000    0.000    0.000 ----      0.00 D
  24 L     0.000    0.000    0.000 ----      0.00 S
  25 H     0.000    0.000    0.000 ----      0.00 E
  26 H     0.000    0.000    0.000 ----      0.00 V
  27 H     0.000    0.000    0.000 ----      0.00 V
  28 H     0.000    0.000    0.000 ----      0.00 H
  29 H     0.000    0.000    0.000 ----      0.00 L
  30 H     0.000    0.000    0.000 ----      0.00 T
  31 H     0.000    0.000    0.000 ----      0.00 L
  32 H     0.000    0.000    0.000 ----      0.00 R
  33 H     0.000    0.000    0.000 ----      0.00 Q
  34 H     0.000    0.000    0.000 ----      0.00 A
  35 H     0.000    0.000    0.000 ----      0.00 G
  36 H     0.000    0.000    0.000 ----      0.00 D
  37 H     0.000    0.000    0.000 ----      0.00 D
  38 H     0.000    0.000    0.000 ----      0.00 F
  39 H     0.000    0.000    0.000 ----      0.00 S
  40 H     0.000    0.000    0.000 ----      0.00 R
  41 H     0.000    0.000    0.000 ----      0.00 R
  42 L     0.000    0.000    0.000 ----      0.00 Y
  43 H     0.000    0.000    0.000 ----      0.00 R
  44 H     0.000    0.000    0.000 ----      0.00 R
  45 H     0.000    0.000    0.000 ----      0.00 D
  46 H     0.000    0.000    0.000 ----      0.00 F
  47 H     0.000    0.000    0.000 ----      0.00 A
  48 H     0.000    0.000    0.000 ----      0.00 E
  49 H     0.000    0.000    0.000 ----      0.00 M
  50 H     0.000    0.000    0.000 ----      0.00 S
  51 H     0.000    0.000    0.000 ----      0.00 S
  52 H     0.000    0.000    0.000 ----      0.00 Q
  53 L     0.000    0.000    0.000 ----      0.00 L
  54 L     0.000    0.000    0.000 ----      0.00 H
  55 L     0.000    0.000    0.000 ----      0.00 L
  56 L     0.000    0.000    0.000 ----      0.00 T
  57 L     0.000    0.000    0.000 ----      0.00 P
  58 L     0.000    0.000    0.000 ----      0.00 F
  59 L     0.000    0.000    0.000 ----      0.00 T
  60 H     0.000    0.000    0.000 ----      0.00 A
  61 H     0.000    0.000    0.000 ----      0.00 R
  62 H     0.000    0.000    0.000 ----      0.00 G
  63 H     0.000    0.000    0.000 ----      0.00 R
  64 H     0.000    0.000    0.000 ----      0.00 F
  65 H     0.000    0.000    0.000 ----      0.00 A
  66 H     0.000    0.000    0.000 ----      0.00 T
  67 H     0.000    0.000    0.000 ----      0.00 V
  68 H     0.000    0.000    0.000 ----      0.00 V
  69 H     0.000    0.000    0.000 ----      0.00 E
  70 H     0.000    0.000    0.000 ----      0.00 E
  71 H     0.000    0.000    0.000 ----      0.00 L
  72 L     0.000    0.000    0.000 ----      0.00 F
  73 L     0.000    0.000    0.000 ----      0.00 R
  74 L     0.000    0.000    0.000 ----      0.00 D
  75 L     0.000    0.000    0.000 ----      0.00 G
  76 L     0.000    0.000    0.000 ----      0.00 V
  77 L     0.000    0.000    0.000 ----      0.00 N
  78 H     0.000    0.000    0.000 ----      0.00 W
  79 H     0.000    0.000    0.000 ----      0.00 G
  80 H     0.000    0.000    0.000 ----      0.00 R
  81 H     0.000    0.000    0.000 ----      0.00 I
  82 H     0.000    0.000    0.000 ----      0.00 V
  83 H     0.000    0.000    0.000 ----      0.00 A
  84 H     0.000    0.000    0.000 ----      0.00 F
  85 H     0.000    0.000    0.000 ----      0.00 F
  86 H     0.000    0.000    0.000 ----      0.00 E
  87 H     0.000    0.000    0.000 ----      0.00 F
  88 H     0.000    0.000    0.000 ----      0.00 G
  89 H     0.000    0.000    0.000 ----      0.00 G
  90 H     0.000    0.000    0.000 ----      0.00 V
  91 H     0.000    0.000    0.000 ----      0.00 M
  92 H     0.000    0.000    0.000 ----      0.00 C
  93 H     0.000    0.000    0.000 ----      0.00 V
  94 H     0.000    0.000    0.000 ----      0.00 E
  95 H     0.000    0.000    0.000 ----      0.00 S
  96 H     0.000    0.000    0.000 ----      0.00 V
  97 H     0.000    0.000    0.000 ----      0.00 N
  98 L     0.000    0.000    0.000 ----      0.00 R
  99 L     0.000    0.000    0.000 ----      0.00 E
 100 L     0.000    0.000    0.000 ----      0.00 M
 101 H     0.000    0.000    0.000 ----      0.00 S
 102 H     0.000    0.000    0.000 ----      0.00 P
 103 H     0.000    0.000    0.000 ----      0.00 L
 104 H     0.000    0.000    0.000 ----      0.00 V
 105 H     0.000    0.000    0.000 ----      0.00 D
 106 H     0.000    0.000    0.000 ----      0.00 N
 107 H     0.000    0.000    0.000 ----      0.00 I
 108 H     0.000    0.000    0.000 ----      0.00 A
 109 H     0.000    0.000    0.000 ----      0.00 L
 110 H     0.000    0.000    0.000 ----      0.00 W
 111 H     0.000    0.000    0.000 ----      0.00 M
 112 H     0.000    0.000    0.000 ----      0.00 T
 113 H     0.000    0.000    0.000 ----      0.00 E
 114 H     0.000    0.000    0.000 ----      0.00 Y
 115 H     0.000    0.000    0.000 ----      0.00 L
 116 H     0.000    0.000    0.000 ----      0.00 N
 117 H     0.000    0.000    0.000 ----      0.00 R
 118 H     0.000    0.000    0.000 ----      0.00 H
 119 H     0.000    0.000    0.000 ----      0.00 L
 120 H     0.000    0.000    0.000 ----      0.00 H
 121 H     0.000    0.000    0.000 ----      0.00 T
 122 H     0.000    0.000    0.000 ----      0.00 W
 123 H     0.000    0.000    0.000 ----      0.00 I
 124 H     0.000    0.000    0.000 ----      0.00 Q
 125 H     0.000    0.000    0.000 ----      0.00 D
 126 H     0.000    0.000    0.000 ----      0.00 N
 127 L     0.000    0.000    0.000 ----      0.00 G
 128 H     0.000    0.000    0.000 ----      0.00 G
 129 H     0.000    0.000    0.000 ----      0.00 W
 130 H     0.000    0.000    0.000 ----      0.00 D
 131 H     0.000    0.000    0.000 ----      0.00 A
 132 H     0.000    0.000    0.000 ----      0.00 F
 133 H     0.000    0.000    0.000 ----      0.00 V
 134 H     0.000    0.000    0.000 ----      0.00 E
 135 H     0.000    0.000    0.000 ----      0.00 L
 136 H     0.000    0.000    0.000 ----      0.00 Y
 137 L     0.000    0.000    0.000 ----      0.00 G
 138 L     0.000    0.000    0.000 ----      0.00 P
 139 L     0.000    0.000    0.000 ----      0.00 D
 140 H     0.000    0.000    0.000 ----      0.00 P
 141 H     0.000    0.000    0.000 ----      0.00 K
 142 H     0.000    0.000    0.000 ----      0.00 K
 143 H     0.000    0.000    0.000 ----      0.00 V
 144 H     0.000    0.000    0.000 ----      0.00 L
 145 H     0.000    0.000    0.000 ----      0.00 D
 146 H     0.000    0.000    0.000 ----      0.00 K
 147 H     0.000    0.000    0.000 ----      0.00 A
 148 H     0.000    0.000    0.000 ----      0.00 K
 149 H     0.000    0.000    0.000 ----      0.00 D
 150 H     0.000    0.000    0.000 ----      0.00 Q
 151 H     0.000    0.000    0.000 ----      0.00 A
 152 H     0.000    0.000    0.000 ----      0.00 E
 153 H     0.000    0.000    0.000 ----      0.00 N
 154 H     0.000    0.000    0.000 ----      0.00 R
 155 H     0.000    0.000    0.000 ----      0.00 V
 156 H     0.000    0.000    0.000 ----      0.00 R
 157 H     0.000    0.000    0.000 ----      0.00 E
 158 H     0.000    0.000    0.000 ----      0.00 L
 159 H     0.000    0.000    0.000 ----      0.00 K
 160 H     0.000    0.000    0.000 ----      0.00 Q
 161 H     0.000    0.000    0.000 ----      0.00 K
 162 H     0.000    0.000    0.000 ----      0.00 L
 163 H     0.000    0.000    0.000 ----      0.00 E
 164 H     0.000    0.000    0.000 ----      0.00 E
 165 H     0.000    0.000    0.000 ----      0.00 L
 166 H     0.000    0.000    0.000 ----      0.00 Y
 167 H     0.000    0.000    0.000 ----      0.00 K
 168 H     0.000    0.000    0.000 ----      0.00 E
 169 H     0.000    0.000    0.000 ----      0.00 A
 170 L     0.000    0.000    0.000 ----      0.00 R
 171 L     0.000    0.000    0.000 ----      0.00 K
 172 L     0.000    0.000    0.000 ----      0.00 L
 173 L     0.000    0.000    0.000 ----      0.00 D
 174 L     0.000    0.000    0.000 ----      0.00 L
 175 L     0.000    0.000    0.000 ----      0.00 T
 176 H     0.000    0.000    0.000 ----      0.00 Q
 177 H     0.000    0.000    0.000 ----      0.00 E
 178 H     0.000    0.000    0.000 ----      0.00 M
 179 H     0.000    0.000    0.000 ----      0.00 R
 180 H     0.000    0.000    0.000 ----      0.00 E
 181 H     0.000    0.000    0.000 ----      0.00 K
 182 H     0.000    0.000    0.000 ----      0.00 L
 183 H     0.000    0.000    0.000 ----      0.00 Q
 184 H     0.000    0.000    0.000 ----      0.00 E
 185 H     0.000    0.000    0.000 ----      0.00 Q
 186 H     0.000    0.000    0.000 ----      0.00 A
 187 H     0.000    0.000    0.000 ----      0.00 L
 188 H     0.000    0.000    0.000 ----      0.00 A
 189 H     0.000    0.000    0.000 ----      0.00 A
 190 H     0.000    0.000    0.000 ----      0.00 W
 191 H     0.000    0.000    0.000 ----      0.00 L
 192 H     0.000    0.000    0.000 ----      0.00 N
 193 H     0.000    0.000    0.000 ----      0.00 A
 194 H     0.000    0.000    0.000 ----      0.00 A
 195 H     0.000    0.000    0.000 ----      0.00 G
 196 H     0.000    0.000    0.000 ----      0.00 D
 197 H     0.000    0.000    0.000 ----      0.00 I
 198 H     0.000    0.000    0.000 ----      0.00 I
 199 H     0.000    0.000    0.000 ----      0.00 E
 200 H     0.000    0.000    0.000 ----      0.00 A
 201 H     0.000    0.000    0.000 ----      0.00 I
 202 H     0.000    0.000    0.000 ----      0.00 S
 203 H     0.000    0.000    0.000 ----      0.00 R
 204 H     0.000    0.000    0.000 ----      0.00 A
 205 H     0.000    0.000    0.000 ----      0.00 L
 206 H     0.000    0.000    0.000 ----      0.00 Q
 207 H     0.000    0.000    0.000 ----      0.00 E
 208 H     0.000    0.000    0.000 ----      0.00 A
 209 H     0.000    0.000    0.000 ----      0.00 D
 210 H     0.000    0.000    0.000 ----      0.00 K
 211 H     0.000    0.000    0.000 ----      0.00 L
 212 H     0.000    0.000    0.000 ----      0.00 K
 213 H     0.000    0.000    0.000 ----      0.00 K
 214 L     0.000    0.000    0.000 ----      0.00 A
 215 L     0.000    0.000    0.000 ----      0.00 G
 216 L     0.000    0.000    0.000 ----      0.00 L
 217 L     0.000    0.000    0.000 ----      0.00 V
 218 L     0.000    0.000    0.000 ----      0.00 N
 219 H     0.000    0.000    0.000 ----      0.00 S
 220 H     0.000    0.000    0.000 ----      0.00 Q
 221 H     0.000    0.000    0.000 ----      0.00 Q
 222 H     0.000    0.000    0.000 ----      0.00 L
 223 H     0.000    0.000    0.000 ----      0.00 D
 224 H     0.000    0.000    0.000 ----      0.00 E
 225 H     0.000    0.000    0.000 ----      0.00 L
 226 H     0.000    0.000    0.000 ----      0.00 K
 227 H     0.000    0.000    0.000 ----      0.00 R
 228 H     0.000    0.000    0.000 ----      0.00 R
 229 H     0.000    0.000    0.000 ----      0.00 L
 230 H     0.000    0.000    0.000 ----      0.00 E
 231 H     0.000    0.000    0.000 ----      0.00 E
 232 H     0.000    0.000    0.000 ----      0.00 L
 233 H     0.000    0.000    0.000 ----      0.00 A
 234 H     0.000    0.000    0.000 ----      0.00 E
 235 H     0.000    0.000    0.000 ----      0.00 E
 236 H     0.000    0.000    0.000 ----      0.00 A
 237 H     0.000    0.000    0.000 ----      0.00 A
 238 H     0.000    0.000    0.000 ----      0.00 R
 239 H     0.000    0.000    0.000 ----      0.00 K
 240 H     0.000    0.000    0.000 ----      0.00 A
 241 H     0.000    0.000    0.000 ----      0.00 E
 242 H     0.000    0.000    0.000 ----      0.00 K
 243 H     0.000    0.000    0.000 ----      0.00 Y
 244 H     0.000    0.000    0.000 ----      0.00 G
 245 H     0.000    0.000    0.000 ----      0.00 E
 246 H     0.000    0.000    0.000 ----      0.00 E
 247 H     0.000    0.000    0.000 ----      0.00 F
 248 H     0.000    0.000    0.000 ----      0.00 K
 249 H     0.000    0.000    0.000 ----      0.00 K
 250 H     0.000    0.000    0.000 ----      0.00 K
 251 H     0.000    0.000    0.000 ----      0.00 L
 252 H     0.000    0.000    0.000 ----      0.00 E
 253 L     0.000    0.000    0.000 ----      0.00 Y
 254 L     0.000    0.000    0.000 ----      0.00 G
