# Supplementary material for: Computationally designed high specificity inhibitors delineate the roles of BCL2 family proteins in cancer
Source: eLife. 2016 Nov 2;5:e20352. doi: 10.7554/eLife.20352 (PMC5127641; doi:10.7554/eLife.20352)
Supplement: Supplementary file 2. — PDB models of all computationally designed proteins (CDPs). Please see Supplementary file 1A for descriptions and computational statistics. DOI: http://dx.doi.org/10.7554/eLife.20352.027 [file elife-20352-supp2.gz › CDP_models/2-CDP05.pdb]

ATOM      1  N   TYR A   1      18.467  -9.974 -20.580  1.00  0.00              
ATOM      2  CA  TYR A   1      18.985  -9.297 -19.393  1.00  0.00              
ATOM      3  C   TYR A   1      20.132  -8.353 -19.743  1.00  0.00              
ATOM      4  O   TYR A   1      20.780  -8.505 -20.779  1.00  0.00              
ATOM      5  CB  TYR A   1      19.425 -10.318 -18.339  1.00  0.00              
ATOM      6  CG  TYR A   1      18.268 -11.092 -17.755  1.00  0.00              
ATOM      7  CD1 TYR A   1      17.513 -10.563 -16.715  1.00  0.00              
ATOM      8  CD2 TYR A   1      17.912 -12.335 -18.258  1.00  0.00              
ATOM      9  CE1 TYR A   1      16.440 -11.258 -16.181  1.00  0.00              
ATOM     10  CE2 TYR A   1      16.842 -13.041 -17.731  1.00  0.00              
ATOM     11  CZ  TYR A   1      16.108 -12.496 -16.692  1.00  0.00              
ATOM     12  OH  TYR A   1      15.035 -13.189 -16.162  1.00  0.00              
ATOM     13 1H   TYR A   1      17.719 -10.583 -20.317  1.00  0.00              
ATOM     14 2H   TYR A   1      18.130  -9.294 -21.231  1.00  0.00              
ATOM     15 3H   TYR A   1      19.198 -10.508 -21.005  1.00  0.00              
ATOM     16  HA  TYR A   1      18.190  -8.682 -18.971  1.00  0.00              
ATOM     17 1HB  TYR A   1      20.128 -11.023 -18.786  1.00  0.00              
ATOM     18 2HB  TYR A   1      19.946  -9.805 -17.531  1.00  0.00              
ATOM     19  HD1 TYR A   1      17.761  -9.584 -16.304  1.00  0.00              
ATOM     20  HD2 TYR A   1      18.478 -12.772 -19.081  1.00  0.00              
ATOM     21  HE1 TYR A   1      15.861 -10.824 -15.366  1.00  0.00              
ATOM     22  HE2 TYR A   1      16.584 -14.021 -18.134  1.00  0.00              
ATOM     23  HH  TYR A   1      14.947 -14.033 -16.612  1.00  0.00              
ATOM     24  N   ASP A   2      20.372  -7.368 -18.884  1.00  0.00              
ATOM     25  CA  ASP A   2      21.426  -6.388 -19.135  1.00  0.00              
ATOM     26  C   ASP A   2      22.794  -6.938 -18.711  1.00  0.00              
ATOM     27  O   ASP A   2      23.092  -7.068 -17.519  1.00  0.00              
ATOM     28  CB  ASP A   2      21.135  -5.084 -18.388  1.00  0.00              
ATOM     29  CG  ASP A   2      22.149  -3.989 -18.690  1.00  0.00              
ATOM     30  OD1 ASP A   2      23.310  -4.299 -18.812  1.00  0.00              
ATOM     31  OD2 ASP A   2      21.752  -2.853 -18.796  1.00  0.00              
ATOM     32  H   ASP A   2      19.819  -7.292 -18.042  1.00  0.00              
ATOM     33  HA  ASP A   2      21.465  -6.188 -20.206  1.00  0.00              
ATOM     34 1HB  ASP A   2      20.142  -4.724 -18.658  1.00  0.00              
ATOM     35 2HB  ASP A   2      21.134  -5.272 -17.314  1.00  0.00              
ATOM     36  N   ASN A   3      23.619  -7.260 -19.701  1.00  0.00              
ATOM     37  CA  ASN A   3      24.928  -7.841 -19.447  1.00  0.00              
ATOM     38  C   ASN A   3      25.858  -6.928 -18.675  1.00  0.00              
ATOM     39  O   ASN A   3      26.627  -7.394 -17.843  1.00  0.00              
ATOM     40  CB  ASN A   3      25.580  -8.283 -20.753  1.00  0.00              
ATOM     41  CG  ASN A   3      24.940  -9.531 -21.312  1.00  0.00              
ATOM     42  OD1 ASN A   3      24.401 -10.349 -20.565  1.00  0.00              
ATOM     43  ND2 ASN A   3      24.986  -9.684 -22.630  1.00  0.00              
ATOM     44  H   ASN A   3      23.329  -7.097 -20.655  1.00  0.00              
ATOM     45  HA  ASN A   3      24.801  -8.716 -18.808  1.00  0.00              
ATOM     46 1HB  ASN A   3      25.502  -7.482 -21.489  1.00  0.00              
ATOM     47 2HB  ASN A   3      26.640  -8.471 -20.585  1.00  0.00              
ATOM     48 1HD2 ASN A   3      24.577 -10.493 -23.054  1.00  0.00              
ATOM     49 2HD2 ASN A   3      25.429  -8.992 -23.199  1.00  0.00              
ATOM     50  N   ARG A   4      25.785  -5.629 -18.949  1.00  0.00              
ATOM     51  CA  ARG A   4      26.616  -4.667 -18.234  1.00  0.00              
ATOM     52  C   ARG A   4      26.299  -4.707 -16.752  1.00  0.00              
ATOM     53  O   ARG A   4      27.200  -4.735 -15.914  1.00  0.00              
ATOM     54  CB  ARG A   4      26.398  -3.257 -18.764  1.00  0.00              
ATOM     55  CG  ARG A   4      27.263  -2.189 -18.114  1.00  0.00              
ATOM     56  CD  ARG A   4      27.052  -0.857 -18.737  1.00  0.00              
ATOM     57  NE  ARG A   4      27.840   0.177 -18.086  1.00  0.00              
ATOM     58  CZ  ARG A   4      27.826   1.480 -18.429  1.00  0.00              
ATOM     59  NH1 ARG A   4      27.062   1.891 -19.417  1.00  0.00              
ATOM     60  NH2 ARG A   4      28.580   2.344 -17.774  1.00  0.00              
ATOM     61  H   ARG A   4      25.149  -5.297 -19.660  1.00  0.00              
ATOM     62  HA  ARG A   4      27.662  -4.940 -18.378  1.00  0.00              
ATOM     63 1HB  ARG A   4      26.597  -3.236 -19.834  1.00  0.00              
ATOM     64 2HB  ARG A   4      25.356  -2.971 -18.618  1.00  0.00              
ATOM     65 1HG  ARG A   4      27.016  -2.115 -17.054  1.00  0.00              
ATOM     66 2HG  ARG A   4      28.315  -2.456 -18.223  1.00  0.00              
ATOM     67 1HD  ARG A   4      27.342  -0.897 -19.786  1.00  0.00              
ATOM     68 2HD  ARG A   4      26.000  -0.583 -18.661  1.00  0.00              
ATOM     69  HE  ARG A   4      28.440  -0.101 -17.321  1.00  0.00              
ATOM     70 1HH1 ARG A   4      26.485   1.230 -19.918  1.00  0.00              
ATOM     71 2HH1 ARG A   4      27.051   2.867 -19.675  1.00  0.00              
ATOM     72 1HH2 ARG A   4      29.168   2.028 -17.014  1.00  0.00              
ATOM     73 2HH2 ARG A   4      28.570   3.320 -18.031  1.00  0.00              
ATOM     74  N   GLU A   5      25.008  -4.718 -16.443  1.00  0.00              
ATOM     75  CA  GLU A   5      24.537  -4.843 -15.075  1.00  0.00              
ATOM     76  C   GLU A   5      25.017  -6.141 -14.434  1.00  0.00              
ATOM     77  O   GLU A   5      25.453  -6.135 -13.289  1.00  0.00              
ATOM     78  CB  GLU A   5      23.009  -4.776 -15.034  1.00  0.00              
ATOM     79  CG  GLU A   5      22.413  -4.869 -13.636  1.00  0.00              
ATOM     80  CD  GLU A   5      20.911  -4.803 -13.636  1.00  0.00              
ATOM     81  OE1 GLU A   5      20.377  -3.851 -14.154  1.00  0.00              
ATOM     82  OE2 GLU A   5      20.297  -5.705 -13.116  1.00  0.00              
ATOM     83  H   GLU A   5      24.333  -4.635 -17.190  1.00  0.00              
ATOM     84  HA  GLU A   5      24.949  -4.019 -14.490  1.00  0.00              
ATOM     85 1HB  GLU A   5      22.674  -3.839 -15.479  1.00  0.00              
ATOM     86 2HB  GLU A   5      22.593  -5.589 -15.629  1.00  0.00              
ATOM     87 1HG  GLU A   5      22.724  -5.809 -13.181  1.00  0.00              
ATOM     88 2HG  GLU A   5      22.808  -4.055 -13.030  1.00  0.00              
ATOM     89  N   ILE A   6      24.928  -7.254 -15.160  1.00  0.00              
ATOM     90  CA  ILE A   6      25.348  -8.530 -14.587  1.00  0.00              
ATOM     91  C   ILE A   6      26.815  -8.446 -14.159  1.00  0.00              
ATOM     92  O   ILE A   6      27.174  -8.862 -13.064  1.00  0.00              
ATOM     93  CB  ILE A   6      25.159  -9.681 -15.592  1.00  0.00              
ATOM     94  CG1 ILE A   6      23.670  -9.937 -15.838  1.00  0.00              
ATOM     95  CG2 ILE A   6      25.843 -10.943 -15.090  1.00  0.00              
ATOM     96  CD1 ILE A   6      23.392 -10.845 -17.013  1.00  0.00              
ATOM     97  H   ILE A   6      24.573  -7.232 -16.105  1.00  0.00              
ATOM     98  HA  ILE A   6      24.736  -8.733 -13.710  1.00  0.00              
ATOM     99  HB  ILE A   6      25.593  -9.402 -16.552  1.00  0.00              
ATOM    100 1HG1 ILE A   6      23.226 -10.383 -14.949  1.00  0.00              
ATOM    101 2HG1 ILE A   6      23.162  -8.988 -16.014  1.00  0.00              
ATOM    102 1HG2 ILE A   6      25.699 -11.747 -15.812  1.00  0.00              
ATOM    103 2HG2 ILE A   6      26.908 -10.755 -14.965  1.00  0.00              
ATOM    104 3HG2 ILE A   6      25.412 -11.234 -14.132  1.00  0.00              
ATOM    105 1HD1 ILE A   6      22.315 -10.978 -17.124  1.00  0.00              
ATOM    106 2HD1 ILE A   6      23.797 -10.399 -17.922  1.00  0.00              
ATOM    107 3HD1 ILE A   6      23.860 -11.814 -16.843  1.00  0.00              
ATOM    108  N   VAL A   7      27.646  -7.895 -15.037  1.00  0.00              
ATOM    109  CA  VAL A   7      29.069  -7.726 -14.772  1.00  0.00              
ATOM    110  C   VAL A   7      29.335  -6.780 -13.599  1.00  0.00              
ATOM    111  O   VAL A   7      30.112  -7.106 -12.701  1.00  0.00              
ATOM    112  CB  VAL A   7      29.774  -7.184 -16.029  1.00  0.00              
ATOM    113  CG1 VAL A   7      31.203  -6.774 -15.703  1.00  0.00              
ATOM    114  CG2 VAL A   7      29.752  -8.235 -17.128  1.00  0.00              
ATOM    115  H   VAL A   7      27.270  -7.582 -15.921  1.00  0.00              
ATOM    116  HA  VAL A   7      29.484  -8.692 -14.482  1.00  0.00              
ATOM    117  HB  VAL A   7      29.253  -6.290 -16.370  1.00  0.00              
ATOM    118 1HG1 VAL A   7      31.686  -6.393 -16.603  1.00  0.00              
ATOM    119 2HG1 VAL A   7      31.193  -5.996 -14.941  1.00  0.00              
ATOM    120 3HG1 VAL A   7      31.754  -7.639 -15.334  1.00  0.00              
ATOM    121 1HG2 VAL A   7      30.252  -7.845 -18.014  1.00  0.00              
ATOM    122 2HG2 VAL A   7      30.269  -9.132 -16.785  1.00  0.00              
ATOM    123 3HG2 VAL A   7      28.720  -8.483 -17.374  1.00  0.00              
ATOM    124  N   MET A   8      28.698  -5.612 -13.607  1.00  0.00              
ATOM    125  CA  MET A   8      28.910  -4.626 -12.550  1.00  0.00              
ATOM    126  C   MET A   8      28.448  -5.150 -11.207  1.00  0.00              
ATOM    127  O   MET A   8      29.130  -4.964 -10.198  1.00  0.00              
ATOM    128  CB  MET A   8      28.187  -3.323 -12.885  1.00  0.00              
ATOM    129  CG  MET A   8      28.787  -2.552 -14.053  1.00  0.00              
ATOM    130  SD  MET A   8      27.829  -1.085 -14.483  1.00  0.00              
ATOM    131  CE  MET A   8      28.161  -0.037 -13.071  1.00  0.00              
ATOM    132  H   MET A   8      28.055  -5.400 -14.356  1.00  0.00              
ATOM    133  HA  MET A   8      29.978  -4.419 -12.479  1.00  0.00              
ATOM    134 1HB  MET A   8      27.147  -3.537 -13.126  1.00  0.00              
ATOM    135 2HB  MET A   8      28.194  -2.668 -12.013  1.00  0.00              
ATOM    136 1HG  MET A   8      29.800  -2.240 -13.800  1.00  0.00              
ATOM    137 2HG  MET A   8      28.838  -3.199 -14.928  1.00  0.00              
ATOM    138 1HE  MET A   8      27.636   0.911 -13.189  1.00  0.00              
ATOM    139 2HE  MET A   8      27.818  -0.532 -12.161  1.00  0.00              
ATOM    140 3HE  MET A   8      29.234   0.148 -12.999  1.00  0.00              
ATOM    141  N   LYS A   9      27.292  -5.807 -11.183  1.00  0.00              
ATOM    142  CA  LYS A   9      26.814  -6.386  -9.930  1.00  0.00              
ATOM    143  C   LYS A   9      27.707  -7.529  -9.479  1.00  0.00              
ATOM    144  O   LYS A   9      27.883  -7.728  -8.280  1.00  0.00              
ATOM    145  CB  LYS A   9      25.372  -6.874 -10.078  1.00  0.00              
ATOM    146  CG  LYS A   9      24.352  -5.766 -10.302  1.00  0.00              
ATOM    147  CD  LYS A   9      24.240  -4.864  -9.082  1.00  0.00              
ATOM    148  CE  LYS A   9      23.177  -3.794  -9.280  1.00  0.00              
ATOM    149  NZ  LYS A   9      23.080  -2.882  -8.108  1.00  0.00              
ATOM    150  H   LYS A   9      26.735  -5.915 -12.019  1.00  0.00              
ATOM    151  HA  LYS A   9      26.853  -5.617  -9.157  1.00  0.00              
ATOM    152 1HB  LYS A   9      25.306  -7.565 -10.919  1.00  0.00              
ATOM    153 2HB  LYS A   9      25.080  -7.422  -9.182  1.00  0.00              
ATOM    154 1HG  LYS A   9      24.650  -5.165 -11.161  1.00  0.00              
ATOM    155 2HG  LYS A   9      23.377  -6.206 -10.509  1.00  0.00              
ATOM    156 1HD  LYS A   9      23.982  -5.463  -8.208  1.00  0.00              
ATOM    157 2HD  LYS A   9      25.199  -4.379  -8.898  1.00  0.00              
ATOM    158 1HE  LYS A   9      23.414  -3.205 -10.164  1.00  0.00              
ATOM    159 2HE  LYS A   9      22.208  -4.268  -9.436  1.00  0.00              
ATOM    160 1HZ  LYS A   9      22.365  -2.189  -8.278  1.00  0.00              
ATOM    161 2HZ  LYS A   9      22.841  -3.416  -7.284  1.00  0.00              
ATOM    162 3HZ  LYS A   9      23.967  -2.421  -7.965  1.00  0.00              
ATOM    163  N   TYR A  10      28.253  -8.291 -10.428  1.00  0.00              
ATOM    164  CA  TYR A  10      29.101  -9.428 -10.063  1.00  0.00              
ATOM    165  C   TYR A  10      30.412  -8.923  -9.462  1.00  0.00              
ATOM    166  O   TYR A  10      30.874  -9.412  -8.435  1.00  0.00              
ATOM    167  CB  TYR A  10      29.402 -10.347 -11.260  1.00  0.00              
ATOM    168  CG  TYR A  10      29.946 -11.702 -10.825  1.00  0.00              
ATOM    169  CD1 TYR A  10      29.081 -12.735 -10.499  1.00  0.00              
ATOM    170  CD2 TYR A  10      31.318 -11.941 -10.716  1.00  0.00              
ATOM    171  CE1 TYR A  10      29.547 -13.970 -10.086  1.00  0.00              
ATOM    172  CE2 TYR A  10      31.803 -13.192 -10.296  1.00  0.00              
ATOM    173  CZ  TYR A  10      30.896 -14.198  -9.983  1.00  0.00              
ATOM    174  OH  TYR A  10      31.305 -15.444  -9.568  1.00  0.00              
ATOM    175  H   TYR A  10      28.089  -8.093 -11.405  1.00  0.00              
ATOM    176  HA  TYR A  10      28.578 -10.022  -9.313  1.00  0.00              
ATOM    177 1HB  TYR A  10      28.491 -10.500 -11.841  1.00  0.00              
ATOM    178 2HB  TYR A  10      30.129  -9.866 -11.914  1.00  0.00              
ATOM    179  HD1 TYR A  10      28.003 -12.585 -10.565  1.00  0.00              
ATOM    180  HD2 TYR A  10      32.029 -11.151 -10.958  1.00  0.00              
ATOM    181  HE1 TYR A  10      28.843 -14.763  -9.836  1.00  0.00              
ATOM    182  HE2 TYR A  10      32.877 -13.362 -10.218  1.00  0.00              
ATOM    183  HH  TYR A  10      32.250 -15.430  -9.400  1.00  0.00              
ATOM    184  N   ILE A  11      31.008  -7.946 -10.128  1.00  0.00              
ATOM    185  CA  ILE A  11      32.245  -7.339  -9.662  1.00  0.00              
ATOM    186  C   ILE A  11      32.072  -6.678  -8.295  1.00  0.00              
ATOM    187  O   ILE A  11      32.902  -6.862  -7.407  1.00  0.00              
ATOM    188  CB  ILE A  11      32.753  -6.298 -10.676  1.00  0.00              
ATOM    189  CG1 ILE A  11      33.225  -6.988 -11.959  1.00  0.00              
ATOM    190  CG2 ILE A  11      33.874  -5.469 -10.070  1.00  0.00              
ATOM    191  CD1 ILE A  11      33.498  -6.035 -13.100  1.00  0.00              
ATOM    192  H   ILE A  11      30.590  -7.613 -10.985  1.00  0.00              
ATOM    193  HA  ILE A  11      32.987  -8.126  -9.532  1.00  0.00              
ATOM    194  HB  ILE A  11      31.935  -5.635 -10.958  1.00  0.00              
ATOM    195 1HG1 ILE A  11      34.137  -7.548 -11.756  1.00  0.00              
ATOM    196 2HG1 ILE A  11      32.469  -7.703 -12.287  1.00  0.00              
ATOM    197 1HG2 ILE A  11      34.222  -4.738 -10.800  1.00  0.00              
ATOM    198 2HG2 ILE A  11      33.506  -4.951  -9.186  1.00  0.00              
ATOM    199 3HG2 ILE A  11      34.700  -6.123  -9.790  1.00  0.00              
ATOM    200 1HD1 ILE A  11      33.828  -6.598 -13.973  1.00  0.00              
ATOM    201 2HD1 ILE A  11      32.587  -5.488 -13.343  1.00  0.00              
ATOM    202 3HD1 ILE A  11      34.277  -5.332 -12.807  1.00  0.00              
ATOM    203  N   HIS A  12      30.987  -5.934  -8.112  1.00  0.00              
ATOM    204  CA  HIS A  12      30.727  -5.334  -6.807  1.00  0.00              
ATOM    205  C   HIS A  12      30.719  -6.394  -5.709  1.00  0.00              
ATOM    206  O   HIS A  12      31.309  -6.210  -4.644  1.00  0.00              
ATOM    207  CB  HIS A  12      29.392  -4.582  -6.810  1.00  0.00              
ATOM    208  CG  HIS A  12      29.096  -3.876  -5.524  1.00  0.00              
ATOM    209  ND1 HIS A  12      29.782  -2.751  -5.118  1.00  0.00              
ATOM    210  CD2 HIS A  12      28.188  -4.135  -4.553  1.00  0.00              
ATOM    211  CE1 HIS A  12      29.309  -2.348  -3.952  1.00  0.00              
ATOM    212  NE2 HIS A  12      28.342  -3.170  -3.588  1.00  0.00              
ATOM    213  H   HIS A  12      30.333  -5.775  -8.866  1.00  0.00              
ATOM    214  HA  HIS A  12      31.517  -4.621  -6.570  1.00  0.00              
ATOM    215 1HB  HIS A  12      29.392  -3.844  -7.613  1.00  0.00              
ATOM    216 2HB  HIS A  12      28.581  -5.283  -7.010  1.00  0.00              
ATOM    217  HD2 HIS A  12      27.470  -4.955  -4.540  1.00  0.00              
ATOM    218  HE1 HIS A  12      29.657  -1.483  -3.387  1.00  0.00              
ATOM    219  HE2 HIS A  12      27.799  -3.105  -2.738  1.00  0.00              
ATOM    220  N   TYR A  13      30.041  -7.507  -5.977  1.00  0.00              
ATOM    221  CA  TYR A  13      30.011  -8.640  -5.059  1.00  0.00              
ATOM    222  C   TYR A  13      31.406  -9.209  -4.794  1.00  0.00              
ATOM    223  O   TYR A  13      31.791  -9.417  -3.643  1.00  0.00              
ATOM    224  CB  TYR A  13      29.084  -9.731  -5.612  1.00  0.00              
ATOM    225  CG  TYR A  13      28.991 -10.968  -4.756  1.00  0.00              
ATOM    226  CD1 TYR A  13      28.291 -10.955  -3.552  1.00  0.00              
ATOM    227  CD2 TYR A  13      29.574 -12.163  -5.169  1.00  0.00              
ATOM    228  CE1 TYR A  13      28.190 -12.095  -2.773  1.00  0.00              
ATOM    229  CE2 TYR A  13      29.476 -13.311  -4.404  1.00  0.00              
ATOM    230  CZ  TYR A  13      28.781 -13.270  -3.211  1.00  0.00              
ATOM    231  OH  TYR A  13      28.684 -14.408  -2.454  1.00  0.00              
ATOM    232  H   TYR A  13      29.532  -7.565  -6.847  1.00  0.00              
ATOM    233  HA  TYR A  13      29.623  -8.297  -4.099  1.00  0.00              
ATOM    234 1HB  TYR A  13      28.076  -9.329  -5.727  1.00  0.00              
ATOM    235 2HB  TYR A  13      29.429 -10.036  -6.600  1.00  0.00              
ATOM    236  HD1 TYR A  13      27.812 -10.037  -3.210  1.00  0.00              
ATOM    237  HD2 TYR A  13      30.122 -12.206  -6.110  1.00  0.00              
ATOM    238  HE1 TYR A  13      27.638 -12.065  -1.834  1.00  0.00              
ATOM    239  HE2 TYR A  13      29.946 -14.234  -4.744  1.00  0.00              
ATOM    240  HH  TYR A  13      29.130 -15.129  -2.903  1.00  0.00              
ATOM    241  N   LYS A  14      32.175  -9.465  -5.851  1.00  0.00              
ATOM    242  CA  LYS A  14      33.498 -10.075  -5.652  1.00  0.00              
ATOM    243  C   LYS A  14      34.451  -9.186  -4.842  1.00  0.00              
ATOM    244  O   LYS A  14      35.212  -9.671  -4.002  1.00  0.00              
ATOM    245  CB  LYS A  14      34.130 -10.407  -7.005  1.00  0.00              
ATOM    246  CG  LYS A  14      33.393 -11.479  -7.798  1.00  0.00              
ATOM    247  CD  LYS A  14      33.218 -12.749  -6.980  1.00  0.00              
ATOM    248  CE  LYS A  14      34.555 -13.424  -6.712  1.00  0.00              
ATOM    249  NZ  LYS A  14      34.390 -14.734  -6.025  1.00  0.00              
ATOM    250  H   LYS A  14      31.868  -9.249  -6.789  1.00  0.00              
ATOM    251  HA  LYS A  14      33.374 -10.987  -5.068  1.00  0.00              
ATOM    252 1HB  LYS A  14      34.171  -9.507  -7.618  1.00  0.00              
ATOM    253 2HB  LYS A  14      35.154 -10.748  -6.855  1.00  0.00              
ATOM    254 1HG  LYS A  14      32.410 -11.105  -8.088  1.00  0.00              
ATOM    255 2HG  LYS A  14      33.954 -11.713  -8.702  1.00  0.00              
ATOM    256 1HD  LYS A  14      32.745 -12.507  -6.027  1.00  0.00              
ATOM    257 2HD  LYS A  14      32.574 -13.444  -7.519  1.00  0.00              
ATOM    258 1HE  LYS A  14      35.077 -13.585  -7.654  1.00  0.00              
ATOM    259 2HE  LYS A  14      35.171 -12.776  -6.088  1.00  0.00              
ATOM    260 1HZ  LYS A  14      35.298 -15.148  -5.865  1.00  0.00              
ATOM    261 2HZ  LYS A  14      33.924 -14.594  -5.139  1.00  0.00              
ATOM    262 3HZ  LYS A  14      33.837 -15.350  -6.603  1.00  0.00              
ATOM    263  N   LEU A  15      34.422  -7.884  -5.109  1.00  0.00              
ATOM    264  CA  LEU A  15      35.247  -6.939  -4.369  1.00  0.00              
ATOM    265  C   LEU A  15      34.734  -6.791  -2.935  1.00  0.00              
ATOM    266  O   LEU A  15      35.517  -6.678  -1.990  1.00  0.00              
ATOM    267  CB  LEU A  15      35.281  -5.580  -5.084  1.00  0.00              
ATOM    268  CG  LEU A  15      36.059  -5.518  -6.414  1.00  0.00              
ATOM    269  CD1 LEU A  15      35.846  -4.176  -7.127  1.00  0.00              
ATOM    270  CD2 LEU A  15      37.563  -5.779  -6.207  1.00  0.00              
ATOM    271  H   LEU A  15      33.816  -7.540  -5.840  1.00  0.00              
ATOM    272  HA  LEU A  15      36.262  -7.332  -4.320  1.00  0.00              
ATOM    273 1HB  LEU A  15      34.258  -5.273  -5.294  1.00  0.00              
ATOM    274 2HB  LEU A  15      35.729  -4.846  -4.414  1.00  0.00              
ATOM    275  HG  LEU A  15      35.671  -6.274  -7.098  1.00  0.00              
ATOM    276 1HD1 LEU A  15      36.409  -4.167  -8.061  1.00  0.00              
ATOM    277 2HD1 LEU A  15      34.786  -4.042  -7.342  1.00  0.00              
ATOM    278 3HD1 LEU A  15      36.193  -3.365  -6.487  1.00  0.00              
ATOM    279 1HD2 LEU A  15      38.077  -5.728  -7.168  1.00  0.00              
ATOM    280 2HD2 LEU A  15      37.974  -5.026  -5.535  1.00  0.00              
ATOM    281 3HD2 LEU A  15      37.705  -6.769  -5.773  1.00  0.00              
ATOM    282  N   SER A  16      33.414  -6.804  -2.774  1.00  0.00              
ATOM    283  CA  SER A  16      32.818  -6.803  -1.442  1.00  0.00              
ATOM    284  C   SER A  16      33.268  -7.997  -0.599  1.00  0.00              
ATOM    285  O   SER A  16      33.494  -7.863   0.607  1.00  0.00              
ATOM    286  CB  SER A  16      31.306  -6.803  -1.558  1.00  0.00              
ATOM    287  OG  SER A  16      30.843  -5.592  -2.089  1.00  0.00              
ATOM    288  H   SER A  16      32.809  -6.815  -3.583  1.00  0.00              
ATOM    289  HA  SER A  16      33.151  -5.908  -0.914  1.00  0.00              
ATOM    290 1HB  SER A  16      30.991  -7.628  -2.197  1.00  0.00              
ATOM    291 2HB  SER A  16      30.866  -6.965  -0.575  1.00  0.00              
ATOM    292  HG  SER A  16      30.984  -5.648  -3.037  1.00  0.00              
ATOM    293  N   GLN A  17      33.398  -9.163  -1.229  1.00  0.00              
ATOM    294  CA  GLN A  17      33.913 -10.340  -0.532  1.00  0.00              
ATOM    295  C   GLN A  17      35.314 -10.098   0.001  1.00  0.00              
ATOM    296  O   GLN A  17      35.746 -10.770   0.933  1.00  0.00              
ATOM    297  CB  GLN A  17      33.954 -11.568  -1.451  1.00  0.00              
ATOM    298  CG  GLN A  17      32.603 -12.152  -1.811  1.00  0.00              
ATOM    299  CD  GLN A  17      32.731 -13.378  -2.699  1.00  0.00              
ATOM    300  OE1 GLN A  17      33.445 -13.356  -3.703  1.00  0.00              
ATOM    301  NE2 GLN A  17      32.037 -14.454  -2.333  1.00  0.00              
ATOM    302  H   GLN A  17      33.138  -9.241  -2.202  1.00  0.00              
ATOM    303  HA  GLN A  17      33.251 -10.565   0.303  1.00  0.00              
ATOM    304 1HB  GLN A  17      34.455 -11.308  -2.384  1.00  0.00              
ATOM    305 2HB  GLN A  17      34.535 -12.359  -0.977  1.00  0.00              
ATOM    306 1HG  GLN A  17      32.088 -12.440  -0.894  1.00  0.00              
ATOM    307 2HG  GLN A  17      32.023 -11.398  -2.343  1.00  0.00              
ATOM    308 1HE2 GLN A  17      32.084 -15.290  -2.881  1.00  0.00              
ATOM    309 2HE2 GLN A  17      31.468 -14.427  -1.511  1.00  0.00              
ATOM    310  N   ARG A  18      36.035  -9.160  -0.607  1.00  0.00              
ATOM    311  CA  ARG A  18      37.385  -8.826  -0.155  1.00  0.00              
ATOM    312  C   ARG A  18      37.432  -7.561   0.691  1.00  0.00              
ATOM    313  O   ARG A  18      38.508  -7.072   1.006  1.00  0.00              
ATOM    314  CB  ARG A  18      38.311  -8.653  -1.350  1.00  0.00              
ATOM    315  CG  ARG A  18      38.435  -9.876  -2.246  1.00  0.00              
ATOM    316  CD  ARG A  18      39.105 -11.002  -1.547  1.00  0.00              
ATOM    317  NE  ARG A  18      40.490 -10.695  -1.226  1.00  0.00              
ATOM    318  CZ  ARG A  18      41.275 -11.445  -0.429  1.00  0.00              
ATOM    319  NH1 ARG A  18      40.799 -12.542   0.119  1.00  0.00              
ATOM    320  NH2 ARG A  18      42.524 -11.079  -0.198  1.00  0.00              
ATOM    321  H   ARG A  18      35.644  -8.666  -1.396  1.00  0.00              
ATOM    322  HA  ARG A  18      37.755  -9.644   0.465  1.00  0.00              
ATOM    323 1HB  ARG A  18      37.958  -7.828  -1.967  1.00  0.00              
ATOM    324 2HB  ARG A  18      39.312  -8.397  -1.001  1.00  0.00              
ATOM    325 1HG  ARG A  18      37.442 -10.205  -2.552  1.00  0.00              
ATOM    326 2HG  ARG A  18      39.022  -9.622  -3.129  1.00  0.00              
ATOM    327 1HD  ARG A  18      38.580 -11.218  -0.617  1.00  0.00              
ATOM    328 2HD  ARG A  18      39.091 -11.885  -2.185  1.00  0.00              
ATOM    329  HE  ARG A  18      40.891  -9.859  -1.629  1.00  0.00              
ATOM    330 1HH1 ARG A  18      39.845 -12.821  -0.058  1.00  0.00              
ATOM    331 2HH1 ARG A  18      41.388 -13.104   0.716  1.00  0.00              
ATOM    332 1HH2 ARG A  18      42.890 -10.237  -0.620  1.00  0.00              
ATOM    333 2HH2 ARG A  18      43.112 -11.642   0.399  1.00  0.00              
ATOM    334  N   GLY A  19      36.270  -7.025   1.039  1.00  0.00              
ATOM    335  CA  GLY A  19      36.205  -5.870   1.915  1.00  0.00              
ATOM    336  C   GLY A  19      36.292  -4.533   1.207  1.00  0.00              
ATOM    337  O   GLY A  19      36.690  -3.530   1.810  1.00  0.00              
ATOM    338  H   GLY A  19      35.411  -7.426   0.689  1.00  0.00              
ATOM    339 1HA  GLY A  19      35.271  -5.892   2.477  1.00  0.00              
ATOM    340 2HA  GLY A  19      37.017  -5.918   2.640  1.00  0.00              
ATOM    341  N   TYR A  20      35.914  -4.504  -0.067  1.00  0.00              
ATOM    342  CA  TYR A  20      35.973  -3.270  -0.848  1.00  0.00              
ATOM    343  C   TYR A  20      34.576  -2.851  -1.270  1.00  0.00              
ATOM    344  O   TYR A  20      33.757  -3.689  -1.658  1.00  0.00              
ATOM    345  CB  TYR A  20      36.872  -3.441  -2.075  1.00  0.00              
ATOM    346  CG  TYR A  20      38.303  -3.795  -1.737  1.00  0.00              
ATOM    347  CD1 TYR A  20      38.808  -5.041  -2.079  1.00  0.00              
ATOM    348  CD2 TYR A  20      39.111  -2.874  -1.087  1.00  0.00              
ATOM    349  CE1 TYR A  20      40.115  -5.365  -1.771  1.00  0.00              
ATOM    350  CE2 TYR A  20      40.418  -3.198  -0.779  1.00  0.00              
ATOM    351  CZ  TYR A  20      40.920  -4.438  -1.119  1.00  0.00              
ATOM    352  OH  TYR A  20      42.222  -4.760  -0.812  1.00  0.00              
ATOM    353  H   TYR A  20      35.579  -5.350  -0.508  1.00  0.00              
ATOM    354  HA  TYR A  20      36.418  -2.490  -0.230  1.00  0.00              
ATOM    355 1HB  TYR A  20      36.468  -4.226  -2.715  1.00  0.00              
ATOM    356 2HB  TYR A  20      36.877  -2.517  -2.653  1.00  0.00              
ATOM    357  HD1 TYR A  20      38.173  -5.765  -2.590  1.00  0.00              
ATOM    358  HD2 TYR A  20      38.714  -1.896  -0.817  1.00  0.00              
ATOM    359  HE1 TYR A  20      40.512  -6.344  -2.039  1.00  0.00              
ATOM    360  HE2 TYR A  20      41.052  -2.474  -0.266  1.00  0.00              
ATOM    361  HH  TYR A  20      42.638  -4.018  -0.365  1.00  0.00              
ATOM    362  N   GLU A  21      34.303  -1.555  -1.215  1.00  0.00              
ATOM    363  CA  GLU A  21      33.051  -1.033  -1.760  1.00  0.00              
ATOM    364  C   GLU A  21      33.320  -0.374  -3.105  1.00  0.00              
ATOM    365  O   GLU A  21      34.023   0.636  -3.189  1.00  0.00              
ATOM    366  CB  GLU A  21      32.412  -0.030  -0.797  1.00  0.00              
ATOM    367  CG  GLU A  21      31.083   0.539  -1.274  1.00  0.00              
ATOM    368  CD  GLU A  21      30.476   1.507  -0.297  1.00  0.00              
ATOM    369  OE1 GLU A  21      31.058   1.718   0.740  1.00  0.00              
ATOM    370  OE2 GLU A  21      29.430   2.037  -0.587  1.00  0.00              
ATOM    371  H   GLU A  21      34.960  -0.915  -0.793  1.00  0.00              
ATOM    372  HA  GLU A  21      32.367  -1.868  -1.915  1.00  0.00              
ATOM    373 1HB  GLU A  21      32.244  -0.507   0.168  1.00  0.00              
ATOM    374 2HB  GLU A  21      33.094   0.805  -0.635  1.00  0.00              
ATOM    375 1HG  GLU A  21      31.238   1.050  -2.224  1.00  0.00              
ATOM    376 2HG  GLU A  21      30.388  -0.282  -1.444  1.00  0.00              
ATOM    377  N   TRP A  22      32.759  -0.949  -4.162  1.00  0.00              
ATOM    378  CA  TRP A  22      33.118  -0.545  -5.510  1.00  0.00              
ATOM    379  C   TRP A  22      32.250   0.565  -6.103  1.00  0.00              
ATOM    380  O   TRP A  22      31.033   0.574  -5.939  1.00  0.00              
ATOM    381  CB  TRP A  22      33.062  -1.765  -6.431  1.00  0.00              
ATOM    382  CG  TRP A  22      33.523  -1.481  -7.829  1.00  0.00              
ATOM    383  CD1 TRP A  22      34.694  -0.891  -8.196  1.00  0.00              
ATOM    384  CD2 TRP A  22      32.819  -1.777  -9.059  1.00  0.00              
ATOM    385  NE1 TRP A  22      34.768  -0.797  -9.564  1.00  0.00              
ATOM    386  CE2 TRP A  22      33.630  -1.337 -10.108  1.00  0.00              
ATOM    387  CE3 TRP A  22      31.585  -2.372  -9.350  1.00  0.00              
ATOM    388  CZ2 TRP A  22      33.250  -1.468 -11.435  1.00  0.00              
ATOM    389  CZ3 TRP A  22      31.205  -2.506 -10.680  1.00  0.00              
ATOM    390  CH2 TRP A  22      32.016  -2.066 -11.695  1.00  0.00              
ATOM    391  H   TRP A  22      32.071  -1.678  -4.034  1.00  0.00              
ATOM    392  HA  TRP A  22      34.127  -0.131  -5.489  1.00  0.00              
ATOM    393 1HB  TRP A  22      33.683  -2.561  -6.020  1.00  0.00              
ATOM    394 2HB  TRP A  22      32.039  -2.139  -6.477  1.00  0.00              
ATOM    395  HD1 TRP A  22      35.460  -0.543  -7.505  1.00  0.00              
ATOM    396  HE1 TRP A  22      35.535  -0.397 -10.086  1.00  0.00              
ATOM    397  HE3 TRP A  22      30.938  -2.726  -8.548  1.00  0.00              
ATOM    398  HZ2 TRP A  22      33.880  -1.125 -12.255  1.00  0.00              
ATOM    399  HZ3 TRP A  22      30.242  -2.970 -10.898  1.00  0.00              
ATOM    400  HH2 TRP A  22      31.687  -2.186 -12.727  1.00  0.00              
ATOM    401  N   ASP A  23      32.890   1.493  -6.809  1.00  0.00              
ATOM    402  CA  ASP A  23      32.171   2.436  -7.666  1.00  0.00              
ATOM    403  C   ASP A  23      32.749   2.488  -9.075  1.00  0.00              
ATOM    404  O   ASP A  23      32.027   2.262 -10.050  1.00  0.00              
ATOM    405  CB  ASP A  23      32.198   3.838  -7.053  1.00  0.00              
ATOM    406  CG  ASP A  23      31.401   4.854  -7.861  1.00  0.00              
ATOM    407  OD1 ASP A  23      30.958   4.515  -8.932  1.00  0.00              
ATOM    408  OD2 ASP A  23      31.244   5.958  -7.399  1.00  0.00              
ATOM    409  H   ASP A  23      33.896   1.549  -6.752  1.00  0.00              
ATOM    410  HA  ASP A  23      31.141   2.093  -7.769  1.00  0.00              
ATOM    411 1HB  ASP A  23      31.792   3.801  -6.042  1.00  0.00              
ATOM    412 2HB  ASP A  23      33.230   4.183  -6.979  1.00  0.00              
ATOM    413  N   SER A  24      14.828 -10.966 -11.802  1.00  0.00              
ATOM    414  CA  SER A  24      16.098 -10.337 -12.164  1.00  0.00              
ATOM    415  C   SER A  24      17.143 -10.516 -11.071  1.00  0.00              
ATOM    416  O   SER A  24      18.337 -10.602 -11.357  1.00  0.00              
ATOM    417  CB  SER A  24      15.890  -8.859 -12.434  1.00  0.00              
ATOM    418  OG  SER A  24      15.526  -8.181 -11.263  1.00  0.00              
ATOM    419  H   SER A  24      14.403 -11.621 -12.442  1.00  0.00              
ATOM    420  HA  SER A  24      16.479 -10.820 -13.065  1.00  0.00              
ATOM    421 1HB  SER A  24      16.807  -8.430 -12.836  1.00  0.00              
ATOM    422 2HB  SER A  24      15.112  -8.733 -13.187  1.00  0.00              
ATOM    423  HG  SER A  24      16.208  -7.521 -11.116  1.00  0.00              
ATOM    424  N   GLU A  25      16.698 -10.565  -9.820  1.00  0.00              
ATOM    425  CA  GLU A  25      17.620 -10.760  -8.708  1.00  0.00              
ATOM    426  C   GLU A  25      18.171 -12.189  -8.681  1.00  0.00              
ATOM    427  O   GLU A  25      19.372 -12.410  -8.490  1.00  0.00              
ATOM    428  CB  GLU A  25      16.924 -10.444  -7.382  1.00  0.00              
ATOM    429  CG  GLU A  25      17.828 -10.530  -6.161  1.00  0.00              
ATOM    430  CD  GLU A  25      17.130 -10.140  -4.888  1.00  0.00              
ATOM    431  OE1 GLU A  25      15.976  -9.790  -4.948  1.00  0.00              
ATOM    432  OE2 GLU A  25      17.753 -10.190  -3.853  1.00  0.00              
ATOM    433  H   GLU A  25      15.711 -10.467  -9.629  1.00  0.00              
ATOM    434  HA  GLU A  25      18.466 -10.083  -8.837  1.00  0.00              
ATOM    435 1HB  GLU A  25      16.508  -9.437  -7.420  1.00  0.00              
ATOM    436 2HB  GLU A  25      16.094 -11.136  -7.233  1.00  0.00              
ATOM    437 1HG  GLU A  25      18.192 -11.553  -6.063  1.00  0.00              
ATOM    438 2HG  GLU A  25      18.689  -9.880  -6.312  1.00  0.00              
ATOM    439  N   VAL A  26      17.287 -13.161  -8.872  1.00  0.00              
ATOM    440  CA  VAL A  26      17.682 -14.557  -8.815  1.00  0.00              
ATOM    441  C   VAL A  26      18.703 -14.881  -9.916  1.00  0.00              
ATOM    442  O   VAL A  26      19.511 -15.790  -9.767  1.00  0.00              
ATOM    443  CB  VAL A  26      16.447 -15.464  -8.968  1.00  0.00              
ATOM    444  CG1 VAL A  26      15.926 -15.418 -10.397  1.00  0.00              
ATOM    445  CG2 VAL A  26      16.798 -16.889  -8.568  1.00  0.00              
ATOM    446  H   VAL A  26      16.321 -12.931  -9.061  1.00  0.00              
ATOM    447  HA  VAL A  26      18.199 -14.732  -7.871  1.00  0.00              
ATOM    448  HB  VAL A  26      15.651 -15.090  -8.324  1.00  0.00              
ATOM    449 1HG1 VAL A  26      15.053 -16.065 -10.487  1.00  0.00              
ATOM    450 2HG1 VAL A  26      15.647 -14.396 -10.650  1.00  0.00              
ATOM    451 3HG1 VAL A  26      16.704 -15.763 -11.079  1.00  0.00              
ATOM    452 1HG2 VAL A  26      15.920 -17.524  -8.678  1.00  0.00              
ATOM    453 2HG2 VAL A  26      17.598 -17.260  -9.208  1.00  0.00              
ATOM    454 3HG2 VAL A  26      17.129 -16.903  -7.529  1.00  0.00              
ATOM    455  N   VAL A  27      18.678 -14.128 -11.010  1.00  0.00              
ATOM    456  CA  VAL A  27      19.723 -14.253 -12.023  1.00  0.00              
ATOM    457  C   VAL A  27      21.089 -13.815 -11.476  1.00  0.00              
ATOM    458  O   VAL A  27      22.093 -14.495 -11.679  1.00  0.00              
ATOM    459  CB  VAL A  27      19.386 -13.452 -13.290  1.00  0.00              
ATOM    460  CG1 VAL A  27      20.580 -13.417 -14.249  1.00  0.00              
ATOM    461  CG2 VAL A  27      18.162 -14.047 -13.974  1.00  0.00              
ATOM    462  H   VAL A  27      17.933 -13.461 -11.152  1.00  0.00              
ATOM    463  HA  VAL A  27      19.812 -15.303 -12.302  1.00  0.00              
ATOM    464  HB  VAL A  27      19.179 -12.419 -13.011  1.00  0.00              
ATOM    465 1HG1 VAL A  27      20.317 -12.844 -15.138  1.00  0.00              
ATOM    466 2HG1 VAL A  27      21.431 -12.948 -13.755  1.00  0.00              
ATOM    467 3HG1 VAL A  27      20.843 -14.434 -14.539  1.00  0.00              
ATOM    468 1HG2 VAL A  27      17.930 -13.473 -14.870  1.00  0.00              
ATOM    469 2HG2 VAL A  27      18.366 -15.082 -14.249  1.00  0.00              
ATOM    470 3HG2 VAL A  27      17.312 -14.014 -13.292  1.00  0.00              
ATOM    471  N   HIS A  28      21.125 -12.690 -10.766  1.00  0.00              
ATOM    472  CA  HIS A  28      22.372 -12.218 -10.165  1.00  0.00              
ATOM    473  C   HIS A  28      22.836 -13.156  -9.061  1.00  0.00              
ATOM    474  O   HIS A  28      24.020 -13.507  -8.983  1.00  0.00              
ATOM    475  CB  HIS A  28      22.205 -10.803  -9.601  1.00  0.00              
ATOM    476  CG  HIS A  28      21.975  -9.761 -10.650  1.00  0.00              
ATOM    477  ND1 HIS A  28      22.718  -9.696 -11.810  1.00  0.00              
ATOM    478  CD2 HIS A  28      21.086  -8.742 -10.715  1.00  0.00              
ATOM    479  CE1 HIS A  28      22.295  -8.681 -12.544  1.00  0.00              
ATOM    480  NE2 HIS A  28      21.306  -8.087 -11.902  1.00  0.00              
ATOM    481  H   HIS A  28      20.281 -12.150 -10.636  1.00  0.00              
ATOM    482  HA  HIS A  28      23.153 -12.188 -10.924  1.00  0.00              
ATOM    483 1HB  HIS A  28      21.361 -10.784  -8.910  1.00  0.00              
ATOM    484 2HB  HIS A  28      23.096 -10.529  -9.037  1.00  0.00              
ATOM    485  HD2 HIS A  28      20.336  -8.488  -9.966  1.00  0.00              
ATOM    486  HE1 HIS A  28      22.694  -8.386 -13.514  1.00  0.00              
ATOM    487  HE2 HIS A  28      20.792  -7.280 -12.226  1.00  0.00              
ATOM    488  N   LEU A  29      21.907 -13.552  -8.196  1.00  0.00              
ATOM    489  CA  LEU A  29      22.269 -14.345  -7.031  1.00  0.00              
ATOM    490  C   LEU A  29      22.710 -15.741  -7.435  1.00  0.00              
ATOM    491  O   LEU A  29      23.636 -16.290  -6.848  1.00  0.00              
ATOM    492  CB  LEU A  29      21.084 -14.436  -6.062  1.00  0.00              
ATOM    493  CG  LEU A  29      20.720 -13.136  -5.332  1.00  0.00              
ATOM    494  CD1 LEU A  29      19.477 -13.362  -4.482  1.00  0.00              
ATOM    495  CD2 LEU A  29      21.894 -12.688  -4.476  1.00  0.00              
ATOM    496  H   LEU A  29      20.939 -13.305  -8.341  1.00  0.00              
ATOM    497  HA  LEU A  29      23.108 -13.861  -6.531  1.00  0.00              
ATOM    498 1HB  LEU A  29      20.206 -14.761  -6.617  1.00  0.00              
ATOM    499 2HB  LEU A  29      21.310 -15.188  -5.306  1.00  0.00              
ATOM    500  HG  LEU A  29      20.487 -12.362  -6.063  1.00  0.00              
ATOM    501 1HD1 LEU A  29      19.218 -12.439  -3.964  1.00  0.00              
ATOM    502 2HD1 LEU A  29      18.647 -13.663  -5.123  1.00  0.00              
ATOM    503 3HD1 LEU A  29      19.674 -14.145  -3.751  1.00  0.00              
ATOM    504 1HD2 LEU A  29      21.636 -11.764  -3.958  1.00  0.00              
ATOM    505 2HD2 LEU A  29      22.127 -13.462  -3.743  1.00  0.00              
ATOM    506 3HD2 LEU A  29      22.764 -12.517  -5.111  1.00  0.00              
ATOM    507  N   THR A  30      22.038 -16.314  -8.428  1.00  0.00              
ATOM    508  CA  THR A  30      22.380 -17.654  -8.896  1.00  0.00              
ATOM    509  C   THR A  30      23.785 -17.645  -9.481  1.00  0.00              
ATOM    510  O   THR A  30      24.575 -18.552  -9.238  1.00  0.00              
ATOM    511  CB  THR A  30      21.375 -18.162  -9.947  1.00  0.00              
ATOM    512  OG1 THR A  30      20.065 -18.224  -9.368  1.00  0.00              
ATOM    513  CG2 THR A  30      21.774 -19.544 -10.440  1.00  0.00              
ATOM    514  H   THR A  30      21.278 -15.817  -8.871  1.00  0.00              
ATOM    515  HA  THR A  30      22.350 -18.335  -8.045  1.00  0.00              
ATOM    516  HB  THR A  30      21.352 -17.473 -10.791  1.00  0.00              
ATOM    517  HG1 THR A  30      19.679 -17.345  -9.357  1.00  0.00              
ATOM    518 1HG2 THR A  30      21.053 -19.887 -11.182  1.00  0.00              
ATOM    519 2HG2 THR A  30      22.765 -19.498 -10.891  1.00  0.00              
ATOM    520 3HG2 THR A  30      21.789 -20.240  -9.602  1.00  0.00              
ATOM    521  N   LEU A  31      24.104 -16.606 -10.246  1.00  0.00              
ATOM    522  CA  LEU A  31      25.439 -16.489 -10.828  1.00  0.00              
ATOM    523  C   LEU A  31      26.496 -16.370  -9.729  1.00  0.00              
ATOM    524  O   LEU A  31      27.521 -17.054  -9.772  1.00  0.00              
ATOM    525  CB  LEU A  31      25.511 -15.271 -11.757  1.00  0.00              
ATOM    526  CG  LEU A  31      26.868 -15.026 -12.428  1.00  0.00              
ATOM    527  CD1 LEU A  31      27.237 -16.229 -13.285  1.00  0.00              
ATOM    528  CD2 LEU A  31      26.798 -13.758 -13.267  1.00  0.00              
ATOM    529  H   LEU A  31      23.421 -15.885 -10.432  1.00  0.00              
ATOM    530  HA  LEU A  31      25.659 -17.406 -11.375  1.00  0.00              
ATOM    531 1HB  LEU A  31      24.769 -15.391 -12.545  1.00  0.00              
ATOM    532 2HB  LEU A  31      25.259 -14.380 -11.182  1.00  0.00              
ATOM    533  HG  LEU A  31      27.637 -14.913 -11.664  1.00  0.00              
ATOM    534 1HD1 LEU A  31      28.202 -16.055 -13.762  1.00  0.00              
ATOM    535 2HD1 LEU A  31      27.299 -17.118 -12.657  1.00  0.00              
ATOM    536 3HD1 LEU A  31      26.476 -16.377 -14.051  1.00  0.00              
ATOM    537 1HD2 LEU A  31      27.763 -13.583 -13.744  1.00  0.00              
ATOM    538 2HD2 LEU A  31      26.031 -13.870 -14.033  1.00  0.00              
ATOM    539 3HD2 LEU A  31      26.551 -12.911 -12.627  1.00  0.00              
ATOM    540  N   ARG A  32      26.228 -15.513  -8.744  1.00  0.00              
ATOM    541  CA  ARG A  32      27.110 -15.316  -7.587  1.00  0.00              
ATOM    542  C   ARG A  32      27.381 -16.609  -6.840  1.00  0.00              
ATOM    543  O   ARG A  32      28.509 -16.890  -6.428  1.00  0.00              
ATOM    544  CB  ARG A  32      26.505 -14.309  -6.621  1.00  0.00              
ATOM    545  CG  ARG A  32      26.518 -12.868  -7.108  1.00  0.00              
ATOM    546  CD  ARG A  32      25.759 -11.974  -6.197  1.00  0.00              
ATOM    547  NE  ARG A  32      25.801 -10.589  -6.637  1.00  0.00              
ATOM    548  CZ  ARG A  32      25.087  -9.588  -6.084  1.00  0.00              
ATOM    549  NH1 ARG A  32      24.283  -9.835  -5.074  1.00  0.00              
ATOM    550  NH2 ARG A  32      25.196  -8.359  -6.558  1.00  0.00              
ATOM    551  H   ARG A  32      25.374 -14.979  -8.808  1.00  0.00              
ATOM    552  HA  ARG A  32      28.016 -14.810  -7.925  1.00  0.00              
ATOM    553 1HB  ARG A  32      25.471 -14.578  -6.415  1.00  0.00              
ATOM    554 2HB  ARG A  32      27.046 -14.342  -5.675  1.00  0.00              
ATOM    555 1HG  ARG A  32      27.546 -12.511  -7.161  1.00  0.00              
ATOM    556 2HG  ARG A  32      26.063 -12.815  -8.098  1.00  0.00              
ATOM    557 1HD  ARG A  32      24.716 -12.289  -6.163  1.00  0.00              
ATOM    558 2HD  ARG A  32      26.186 -12.027  -5.196  1.00  0.00              
ATOM    559  HE  ARG A  32      26.408 -10.360  -7.413  1.00  0.00              
ATOM    560 1HH1 ARG A  32      24.200 -10.774  -4.712  1.00  0.00              
ATOM    561 2HH1 ARG A  32      23.749  -9.085  -4.660  1.00  0.00              
ATOM    562 1HH2 ARG A  32      25.814  -8.170  -7.335  1.00  0.00              
ATOM    563 2HH2 ARG A  32      24.662  -7.610  -6.144  1.00  0.00              
ATOM    564  N   GLN A  33      26.306 -17.349  -6.582  1.00  0.00              
ATOM    565  CA  GLN A  33      26.448 -18.612  -5.875  1.00  0.00              
ATOM    566  C   GLN A  33      27.217 -19.620  -6.721  1.00  0.00              
ATOM    567  O   GLN A  33      28.049 -20.352  -6.192  1.00  0.00              
ATOM    568  CB  GLN A  33      25.076 -19.177  -5.500  1.00  0.00              
ATOM    569  CG  GLN A  33      25.131 -20.426  -4.637  1.00  0.00              
ATOM    570  CD  GLN A  33      25.732 -20.159  -3.270  1.00  0.00              
ATOM    571  OE1 GLN A  33      25.312 -19.241  -2.560  1.00  0.00              
ATOM    572  NE2 GLN A  33      26.720 -20.962  -2.892  1.00  0.00              
ATOM    573  H   GLN A  33      25.385 -17.047  -6.870  1.00  0.00              
ATOM    574  HA  GLN A  33      27.049 -18.442  -4.981  1.00  0.00              
ATOM    575 1HB  GLN A  33      24.506 -18.421  -4.960  1.00  0.00              
ATOM    576 2HB  GLN A  33      24.522 -19.419  -6.407  1.00  0.00              
ATOM    577 1HG  GLN A  33      24.118 -20.804  -4.497  1.00  0.00              
ATOM    578 2HG  GLN A  33      25.744 -21.175  -5.139  1.00  0.00              
ATOM    579 1HE2 GLN A  33      27.156 -20.834  -2.000  1.00  0.00              
ATOM    580 2HE2 GLN A  33      27.030 -21.694  -3.498  1.00  0.00              
ATOM    581  N   ALA A  34      26.963 -19.639  -8.025  1.00  0.00              
ATOM    582  CA  ALA A  34      27.658 -20.576  -8.898  1.00  0.00              
ATOM    583  C   ALA A  34      29.160 -20.293  -8.875  1.00  0.00              
ATOM    584  O   ALA A  34      29.967 -21.213  -8.888  1.00  0.00              
ATOM    585  CB  ALA A  34      27.113 -20.506 -10.328  1.00  0.00              
ATOM    586  H   ALA A  34      26.285 -19.005  -8.424  1.00  0.00              
ATOM    587  HA  ALA A  34      27.495 -21.582  -8.513  1.00  0.00              
ATOM    588 1HB  ALA A  34      27.650 -21.215 -10.957  1.00  0.00              
ATOM    589 2HB  ALA A  34      26.051 -20.755 -10.325  1.00  0.00              
ATOM    590 3HB  ALA A  34      27.247 -19.499 -10.720  1.00  0.00              
ATOM    591  N   GLY A  35      29.530 -19.017  -8.844  1.00  0.00              
ATOM    592  CA  GLY A  35      30.933 -18.641  -8.774  1.00  0.00              
ATOM    593  C   GLY A  35      31.572 -19.046  -7.456  1.00  0.00              
ATOM    594  O   GLY A  35      32.685 -19.566  -7.429  1.00  0.00              
ATOM    595  H   GLY A  35      28.827 -18.291  -8.871  1.00  0.00              
ATOM    596 1HA  GLY A  35      31.477 -19.111  -9.594  1.00  0.00              
ATOM    597 2HA  GLY A  35      31.028 -17.564  -8.901  1.00  0.00              
ATOM    598  N   ASP A  36      30.867 -18.804  -6.354  1.00  0.00              
ATOM    599  CA  ASP A  36      31.359 -19.202  -5.036  1.00  0.00              
ATOM    600  C   ASP A  36      31.551 -20.720  -4.990  1.00  0.00              
ATOM    601  O   ASP A  36      32.535 -21.212  -4.448  1.00  0.00              
ATOM    602  CB  ASP A  36      30.390 -18.761  -3.936  1.00  0.00              
ATOM    603  CG  ASP A  36      30.454 -17.266  -3.656  1.00  0.00              
ATOM    604  OD1 ASP A  36      31.447 -16.661  -3.983  1.00  0.00              
ATOM    605  OD2 ASP A  36      29.508 -16.742  -3.117  1.00  0.00              
ATOM    606  H   ASP A  36      29.975 -18.336  -6.425  1.00  0.00              
ATOM    607  HA  ASP A  36      32.315 -18.708  -4.860  1.00  0.00              
ATOM    608 1HB  ASP A  36      29.371 -19.019  -4.225  1.00  0.00              
ATOM    609 2HB  ASP A  36      30.616 -19.299  -3.015  1.00  0.00              
ATOM    610  N   ASP A  37      30.606 -21.455  -5.569  1.00  0.00              
ATOM    611  CA  ASP A  37      30.713 -22.913  -5.648  1.00  0.00              
ATOM    612  C   ASP A  37      31.925 -23.343  -6.470  1.00  0.00              
ATOM    613  O   ASP A  37      32.665 -24.251  -6.076  1.00  0.00              
ATOM    614  CB  ASP A  37      29.442 -23.511  -6.258  1.00  0.00              
ATOM    615  CG  ASP A  37      28.223 -23.354  -5.359  1.00  0.00              
ATOM    616  OD1 ASP A  37      28.398 -23.068  -4.198  1.00  0.00              
ATOM    617  OD2 ASP A  37      27.129 -23.523  -5.841  1.00  0.00              
ATOM    618  H   ASP A  37      29.797 -20.999  -5.964  1.00  0.00              
ATOM    619  HA  ASP A  37      30.856 -23.305  -4.641  1.00  0.00              
ATOM    620 1HB  ASP A  37      29.235 -23.028  -7.213  1.00  0.00              
ATOM    621 2HB  ASP A  37      29.597 -24.572  -6.454  1.00  0.00              
ATOM    622  N   PHE A  38      32.122 -22.690  -7.612  1.00  0.00              
ATOM    623  CA  PHE A  38      33.278 -22.971  -8.467  1.00  0.00              
ATOM    624  C   PHE A  38      34.610 -22.753  -7.751  1.00  0.00              
ATOM    625  O   PHE A  38      35.505 -23.594  -7.823  1.00  0.00              
ATOM    626  CB  PHE A  38      33.228 -22.094  -9.720  1.00  0.00              
ATOM    627  CG  PHE A  38      34.378 -22.316 -10.661  1.00  0.00              
ATOM    628  CD1 PHE A  38      34.209 -23.053 -11.823  1.00  0.00              
ATOM    629  CD2 PHE A  38      35.631 -21.789 -10.385  1.00  0.00              
ATOM    630  CE1 PHE A  38      35.267 -23.258 -12.689  1.00  0.00              
ATOM    631  CE2 PHE A  38      36.689 -21.991 -11.250  1.00  0.00              
ATOM    632  CZ  PHE A  38      36.506 -22.727 -12.403  1.00  0.00              
ATOM    633  H   PHE A  38      31.460 -21.982  -7.896  1.00  0.00              
ATOM    634  HA  PHE A  38      33.238 -24.019  -8.769  1.00  0.00              
ATOM    635 1HB  PHE A  38      32.303 -22.286 -10.262  1.00  0.00              
ATOM    636 2HB  PHE A  38      33.225 -21.044  -9.428  1.00  0.00              
ATOM    637  HD1 PHE A  38      33.229 -23.472 -12.050  1.00  0.00              
ATOM    638  HD2 PHE A  38      35.775 -21.207  -9.474  1.00  0.00              
ATOM    639  HE1 PHE A  38      35.120 -23.840 -13.599  1.00  0.00              
ATOM    640  HE2 PHE A  38      37.668 -21.571 -11.022  1.00  0.00              
ATOM    641  HZ  PHE A  38      37.340 -22.889 -13.085  1.00  0.00              
ATOM    642  N   SER A  39      34.743 -21.618  -7.069  1.00  0.00              
ATOM    643  CA  SER A  39      36.028 -21.236  -6.484  1.00  0.00              
ATOM    644  C   SER A  39      36.300 -22.032  -5.219  1.00  0.00              
ATOM    645  O   SER A  39      37.443 -22.296  -4.874  1.00  0.00              
ATOM    646  CB  SER A  39      36.047 -19.752  -6.171  1.00  0.00              
ATOM    647  OG  SER A  39      35.152 -19.446  -5.137  1.00  0.00              
ATOM    648  H   SER A  39      33.947 -21.007  -6.950  1.00  0.00              
ATOM    649  HA  SER A  39      36.816 -21.459  -7.204  1.00  0.00              
ATOM    650 1HB  SER A  39      37.054 -19.454  -5.884  1.00  0.00              
ATOM    651 2HB  SER A  39      35.781 -19.189  -7.065  1.00  0.00              
ATOM    652  HG  SER A  39      34.284 -19.710  -5.451  1.00  0.00              
ATOM    653  N   ARG A  40      35.231 -22.408  -4.535  1.00  0.00              
ATOM    654  CA  ARG A  40      35.322 -23.159  -3.298  1.00  0.00              
ATOM    655  C   ARG A  40      35.853 -24.565  -3.574  1.00  0.00              
ATOM    656  O   ARG A  40      36.766 -25.042  -2.891  1.00  0.00              
ATOM    657  CB  ARG A  40      33.962 -23.247  -2.620  1.00  0.00              
ATOM    658  CG  ARG A  40      33.974 -23.892  -1.243  1.00  0.00              
ATOM    659  CD  ARG A  40      32.654 -23.777  -0.571  1.00  0.00              
ATOM    660  NE  ARG A  40      31.645 -24.602  -1.215  1.00  0.00              
ATOM    661  CZ  ARG A  40      30.635 -24.127  -1.969  1.00  0.00              
ATOM    662  NH1 ARG A  40      30.514 -22.833  -2.166  1.00  0.00              
ATOM    663  NH2 ARG A  40      29.766 -24.962  -2.512  1.00  0.00              
ATOM    664  H   ARG A  40      34.320 -22.159  -4.894  1.00  0.00              
ATOM    665  HA  ARG A  40      36.006 -22.639  -2.626  1.00  0.00              
ATOM    666 1HB  ARG A  40      33.545 -22.247  -2.512  1.00  0.00              
ATOM    667 2HB  ARG A  40      33.279 -23.820  -3.247  1.00  0.00              
ATOM    668 1HG  ARG A  40      34.219 -24.950  -1.339  1.00  0.00              
ATOM    669 2HG  ARG A  40      34.721 -23.401  -0.618  1.00  0.00              
ATOM    670 1HD  ARG A  40      32.745 -24.097   0.466  1.00  0.00              
ATOM    671 2HD  ARG A  40      32.319 -22.741  -0.604  1.00  0.00              
ATOM    672  HE  ARG A  40      31.705 -25.604  -1.087  1.00  0.00              
ATOM    673 1HH1 ARG A  40      31.178 -22.195  -1.750  1.00  0.00              
ATOM    674 2HH1 ARG A  40      29.757 -22.476  -2.731  1.00  0.00              
ATOM    675 1HH2 ARG A  40      29.859 -25.957  -2.362  1.00  0.00              
ATOM    676 2HH2 ARG A  40      29.010 -24.605  -3.078  1.00  0.00              
ATOM    677  N   ARG A  41      35.292 -25.220  -4.587  1.00  0.00              
ATOM    678  CA  ARG A  41      35.773 -26.535  -5.004  1.00  0.00              
ATOM    679  C   ARG A  41      37.156 -26.444  -5.636  1.00  0.00              
ATOM    680  O   ARG A  41      38.088 -27.117  -5.202  1.00  0.00              
ATOM    681  CB  ARG A  41      34.808 -27.168  -5.996  1.00  0.00              
ATOM    682  CG  ARG A  41      35.248 -28.515  -6.547  1.00  0.00              
ATOM    683  CD  ARG A  41      35.360 -29.537  -5.475  1.00  0.00              
ATOM    684  NE  ARG A  41      35.698 -30.847  -6.008  1.00  0.00              
ATOM    685  CZ  ARG A  41      36.105 -31.894  -5.263  1.00  0.00              
ATOM    686  NH1 ARG A  41      36.219 -31.768  -3.959  1.00  0.00              
ATOM    687  NH2 ARG A  41      36.389 -33.047  -5.843  1.00  0.00              
ATOM    688  H   ARG A  41      34.516 -24.800  -5.079  1.00  0.00              
ATOM    689  HA  ARG A  41      35.856 -27.169  -4.121  1.00  0.00              
ATOM    690 1HB  ARG A  41      33.837 -27.307  -5.521  1.00  0.00              
ATOM    691 2HB  ARG A  41      34.665 -26.497  -6.843  1.00  0.00              
ATOM    692 1HG  ARG A  41      34.520 -28.865  -7.279  1.00  0.00              
ATOM    693 2HG  ARG A  41      36.223 -28.411  -7.025  1.00  0.00              
ATOM    694 1HD  ARG A  41      36.140 -29.244  -4.773  1.00  0.00              
ATOM    695 2HD  ARG A  41      34.410 -29.618  -4.949  1.00  0.00              
ATOM    696  HE  ARG A  41      35.622 -30.982  -7.006  1.00  0.00              
ATOM    697 1HH1 ARG A  41      36.002 -30.887  -3.515  1.00  0.00              
ATOM    698 2HH1 ARG A  41      36.524 -32.553  -3.402  1.00  0.00              
ATOM    699 1HH2 ARG A  41      36.301 -33.144  -6.846  1.00  0.00              
ATOM    700 2HH2 ARG A  41      36.694 -33.831  -5.286  1.00  0.00              
ATOM    701  N   TYR A  42      37.286 -25.610  -6.664  1.00  0.00              
ATOM    702  CA  TYR A  42      38.538 -25.506  -7.405  1.00  0.00              
ATOM    703  C   TYR A  42      39.421 -24.426  -6.769  1.00  0.00              
ATOM    704  O   TYR A  42      39.721 -23.388  -7.371  1.00  0.00              
ATOM    705  CB  TYR A  42      38.272 -25.194  -8.879  1.00  0.00              
ATOM    706  CG  TYR A  42      39.319 -25.750  -9.819  1.00  0.00              
ATOM    707  CD1 TYR A  42      40.010 -26.904  -9.483  1.00  0.00              
ATOM    708  CD2 TYR A  42      39.588 -25.105 -11.017  1.00  0.00              
ATOM    709  CE1 TYR A  42      40.966 -27.413 -10.341  1.00  0.00              
ATOM    710  CE2 TYR A  42      40.544 -25.612 -11.875  1.00  0.00              
ATOM    711  CZ  TYR A  42      41.231 -26.762 -11.541  1.00  0.00              
ATOM    712  OH  TYR A  42      42.183 -27.268 -12.396  1.00  0.00              
ATOM    713  H   TYR A  42      36.502 -25.036  -6.939  1.00  0.00              
ATOM    714  HA  TYR A  42      39.084 -26.443  -7.295  1.00  0.00              
ATOM    715 1HB  TYR A  42      37.303 -25.602  -9.169  1.00  0.00              
ATOM    716 2HB  TYR A  42      38.228 -24.114  -9.020  1.00  0.00              
ATOM    717  HD1 TYR A  42      39.798 -27.411  -8.541  1.00  0.00              
ATOM    718  HD2 TYR A  42      39.047 -24.197 -11.281  1.00  0.00              
ATOM    719  HE1 TYR A  42      41.508 -28.320 -10.077  1.00  0.00              
ATOM    720  HE2 TYR A  42      40.756 -25.105 -12.817  1.00  0.00              
ATOM    721  HH  TYR A  42      42.566 -28.061 -12.013  1.00  0.00              
ATOM    722  N   ARG A  43      39.834 -24.710  -5.536  1.00  0.00              
ATOM    723  CA  ARG A  43      40.519 -23.746  -4.680  1.00  0.00              
ATOM    724  C   ARG A  43      41.894 -23.339  -5.203  1.00  0.00              
ATOM    725  O   ARG A  43      42.198 -22.146  -5.306  1.00  0.00              
ATOM    726  CB  ARG A  43      40.678 -24.317  -3.279  1.00  0.00              
ATOM    727  CG  ARG A  43      41.366 -23.393  -2.286  1.00  0.00              
ATOM    728  CD  ARG A  43      41.389 -23.975  -0.920  1.00  0.00              
ATOM    729  NE  ARG A  43      42.085 -23.115   0.024  1.00  0.00              
ATOM    730  CZ  ARG A  43      42.280 -23.407   1.325  1.00  0.00              
ATOM    731  NH1 ARG A  43      41.827 -24.537   1.820  1.00  0.00              
ATOM    732  NH2 ARG A  43      42.927 -22.557   2.103  1.00  0.00              
ATOM    733  H   ARG A  43      39.659 -25.642  -5.187  1.00  0.00              
ATOM    734  HA  ARG A  43      39.928 -22.831  -4.648  1.00  0.00              
ATOM    735 1HB  ARG A  43      39.698 -24.564  -2.874  1.00  0.00              
ATOM    736 2HB  ARG A  43      41.255 -25.240  -3.325  1.00  0.00              
ATOM    737 1HG  ARG A  43      42.395 -23.221  -2.603  1.00  0.00              
ATOM    738 2HG  ARG A  43      40.834 -22.442  -2.245  1.00  0.00              
ATOM    739 1HD  ARG A  43      40.368 -24.113  -0.566  1.00  0.00              
ATOM    740 2HD  ARG A  43      41.899 -24.938  -0.943  1.00  0.00              
ATOM    741  HE  ARG A  43      42.448 -22.236  -0.320  1.00  0.00              
ATOM    742 1HH1 ARG A  43      41.333 -25.187   1.225  1.00  0.00              
ATOM    743 2HH1 ARG A  43      41.973 -24.756   2.795  1.00  0.00              
ATOM    744 1HH2 ARG A  43      43.275 -21.687   1.722  1.00  0.00              
ATOM    745 2HH2 ARG A  43      43.073 -22.775   3.077  1.00  0.00              
ATOM    746  N   ARG A  44      42.723 -24.322  -5.531  1.00  0.00              
ATOM    747  CA  ARG A  44      44.102 -24.041  -5.903  1.00  0.00              
ATOM    748  C   ARG A  44      44.176 -23.140  -7.142  1.00  0.00              
ATOM    749  O   ARG A  44      44.869 -22.124  -7.128  1.00  0.00              
ATOM    750  CB  ARG A  44      44.853 -25.336  -6.173  1.00  0.00              
ATOM    751  CG  ARG A  44      46.297 -25.158  -6.617  1.00  0.00              
ATOM    752  CD  ARG A  44      46.977 -26.466  -6.810  1.00  0.00              
ATOM    753  NE  ARG A  44      48.353 -26.301  -7.250  1.00  0.00              
ATOM    754  CZ  ARG A  44      49.195 -27.317  -7.524  1.00  0.00              
ATOM    755  NH1 ARG A  44      48.788 -28.561  -7.399  1.00  0.00              
ATOM    756  NH2 ARG A  44      50.431 -27.063  -7.918  1.00  0.00              
ATOM    757  H   ARG A  44      42.401 -25.280  -5.523  1.00  0.00              
ATOM    758  HA  ARG A  44      44.573 -23.485  -5.092  1.00  0.00              
ATOM    759 1HB  ARG A  44      44.858 -25.948  -5.272  1.00  0.00              
ATOM    760 2HB  ARG A  44      44.337 -25.901  -6.950  1.00  0.00              
ATOM    761 1HG  ARG A  44      46.323 -24.616  -7.562  1.00  0.00              
ATOM    762 2HG  ARG A  44      46.844 -24.596  -5.860  1.00  0.00              
ATOM    763 1HD  ARG A  44      46.983 -27.014  -5.869  1.00  0.00              
ATOM    764 2HD  ARG A  44      46.444 -27.043  -7.565  1.00  0.00              
ATOM    765  HE  ARG A  44      48.703 -25.359  -7.358  1.00  0.00              
ATOM    766 1HH1 ARG A  44      47.843 -28.755  -7.097  1.00  0.00              
ATOM    767 2HH1 ARG A  44      49.418 -29.322  -7.604  1.00  0.00              
ATOM    768 1HH2 ARG A  44      50.744 -26.107  -8.014  1.00  0.00              
ATOM    769 2HH2 ARG A  44      51.061 -27.823  -8.123  1.00  0.00              
ATOM    770  N   ASP A  45      43.473 -23.509  -8.211  1.00  0.00              
ATOM    771  CA  ASP A  45      43.559 -22.748  -9.453  1.00  0.00              
ATOM    772  C   ASP A  45      43.051 -21.320  -9.238  1.00  0.00              
ATOM    773  O   ASP A  45      43.635 -20.367  -9.746  1.00  0.00              
ATOM    774  CB  ASP A  45      42.753 -23.430 -10.561  1.00  0.00              
ATOM    775  CG  ASP A  45      42.899 -22.738 -11.910  1.00  0.00              
ATOM    776  OD1 ASP A  45      43.996 -22.685 -12.412  1.00  0.00              
ATOM    777  OD2 ASP A  45      41.911 -22.272 -12.425  1.00  0.00              
ATOM    778  H   ASP A  45      42.872 -24.320  -8.171  1.00  0.00              
ATOM    779  HA  ASP A  45      44.608 -22.676  -9.742  1.00  0.00              
ATOM    780 1HB  ASP A  45      43.078 -24.466 -10.663  1.00  0.00              
ATOM    781 2HB  ASP A  45      41.698 -23.443 -10.289  1.00  0.00              
ATOM    782  N   PHE A  46      41.967 -21.180  -8.478  1.00  0.00              
ATOM    783  CA  PHE A  46      41.432 -19.866  -8.136  1.00  0.00              
ATOM    784  C   PHE A  46      42.478 -19.009  -7.417  1.00  0.00              
ATOM    785  O   PHE A  46      42.774 -17.890  -7.842  1.00  0.00              
ATOM    786  CB  PHE A  46      40.189 -20.011  -7.255  1.00  0.00              
ATOM    787  CG  PHE A  46      39.636 -18.702  -6.767  1.00  0.00              
ATOM    788  CD1 PHE A  46      38.863 -17.906  -7.599  1.00  0.00              
ATOM    789  CD2 PHE A  46      39.889 -18.264  -5.476  1.00  0.00              
ATOM    790  CE1 PHE A  46      38.354 -16.702  -7.151  1.00  0.00              
ATOM    791  CE2 PHE A  46      39.380 -17.061  -5.025  1.00  0.00              
ATOM    792  CZ  PHE A  46      38.612 -16.279  -5.864  1.00  0.00              
ATOM    793  H   PHE A  46      41.504 -22.006  -8.129  1.00  0.00              
ATOM    794  HA  PHE A  46      41.162 -19.351  -9.059  1.00  0.00              
ATOM    795 1HB  PHE A  46      39.406 -20.524  -7.812  1.00  0.00              
ATOM    796 2HB  PHE A  46      40.428 -20.624  -6.387  1.00  0.00              
ATOM    797  HD1 PHE A  46      38.658 -18.241  -8.616  1.00  0.00              
ATOM    798  HD2 PHE A  46      40.496 -18.881  -4.813  1.00  0.00              
ATOM    799  HE1 PHE A  46      37.748 -16.086  -7.815  1.00  0.00              
ATOM    800  HE2 PHE A  46      39.585 -16.729  -4.008  1.00  0.00              
ATOM    801  HZ  PHE A  46      38.212 -15.330  -5.511  1.00  0.00              
ATOM    802  N   ALA A  47      43.040 -19.549  -6.338  1.00  0.00              
ATOM    803  CA  ALA A  47      44.020 -18.829  -5.530  1.00  0.00              
ATOM    804  C   ALA A  47      45.245 -18.460  -6.341  1.00  0.00              
ATOM    805  O   ALA A  47      45.796 -17.376  -6.184  1.00  0.00              
ATOM    806  CB  ALA A  47      44.434 -19.660  -4.314  1.00  0.00              
ATOM    807  H   ALA A  47      42.778 -20.488  -6.073  1.00  0.00              
ATOM    808  HA  ALA A  47      43.559 -17.905  -5.181  1.00  0.00              
ATOM    809 1HB  ALA A  47      45.165 -19.106  -3.726  1.00  0.00              
ATOM    810 2HB  ALA A  47      43.557 -19.870  -3.701  1.00  0.00              
ATOM    811 3HB  ALA A  47      44.875 -20.598  -4.649  1.00  0.00              
ATOM    812  N   GLU A  48      45.665 -19.366  -7.214  1.00  0.00              
ATOM    813  CA  GLU A  48      46.848 -19.139  -8.026  1.00  0.00              
ATOM    814  C   GLU A  48      46.606 -18.298  -9.279  1.00  0.00              
ATOM    815  O   GLU A  48      47.554 -17.913  -9.967  1.00  0.00              
ATOM    816  CB  GLU A  48      47.447 -20.487  -8.434  1.00  0.00              
ATOM    817  CG  GLU A  48      47.976 -21.317  -7.272  1.00  0.00              
ATOM    818  CD  GLU A  48      48.523 -22.649  -7.706  1.00  0.00              
ATOM    819  OE1 GLU A  48      48.445 -22.950  -8.873  1.00  0.00              
ATOM    820  OE2 GLU A  48      49.020 -23.365  -6.869  1.00  0.00              
ATOM    821  H   GLU A  48      45.154 -20.230  -7.320  1.00  0.00              
ATOM    822  HA  GLU A  48      47.569 -18.571  -7.437  1.00  0.00              
ATOM    823 1HB  GLU A  48      46.692 -21.079  -8.952  1.00  0.00              
ATOM    824 2HB  GLU A  48      48.270 -20.325  -9.130  1.00  0.00              
ATOM    825 1HG  GLU A  48      48.765 -20.759  -6.770  1.00  0.00              
ATOM    826 2HG  GLU A  48      47.170 -21.477  -6.557  1.00  0.00              
ATOM    827  N   MET A  49      45.343 -18.012  -9.579  1.00  0.00              
ATOM    828  CA  MET A  49      45.019 -17.261 -10.786  1.00  0.00              
ATOM    829  C   MET A  49      45.655 -15.873 -10.764  1.00  0.00              
ATOM    830  O   MET A  49      46.274 -15.460 -11.745  1.00  0.00              
ATOM    831  CB  MET A  49      43.504 -17.152 -10.946  1.00  0.00              
ATOM    832  CG  MET A  49      43.053 -16.508 -12.250  1.00  0.00              
ATOM    833  SD  MET A  49      43.417 -17.529 -13.692  1.00  0.00              
ATOM    834  CE  MET A  49      44.855 -16.687 -14.347  1.00  0.00              
ATOM    835  H   MET A  49      44.595 -18.313  -8.971  1.00  0.00              
ATOM    836  HA  MET A  49      45.450 -17.780 -11.642  1.00  0.00              
ATOM    837 1HB  MET A  49      43.060 -18.145 -10.893  1.00  0.00              
ATOM    838 2HB  MET A  49      43.093 -16.565 -10.124  1.00  0.00              
ATOM    839 1HG  MET A  49      41.979 -16.331 -12.215  1.00  0.00              
ATOM    840 2HG  MET A  49      43.553 -15.547 -12.373  1.00  0.00              
ATOM    841 1HE  MET A  49      45.200 -17.201 -15.245  1.00  0.00              
ATOM    842 2HE  MET A  49      44.593 -15.658 -14.596  1.00  0.00              
ATOM    843 3HE  MET A  49      45.650 -16.689 -13.601  1.00  0.00              
ATOM    844  N   SER A  50      45.518 -15.152  -9.654  1.00  0.00              
ATOM    845  CA  SER A  50      46.027 -13.776  -9.612  1.00  0.00              
ATOM    846  C   SER A  50      47.551 -13.702  -9.783  1.00  0.00              
ATOM    847  O   SER A  50      48.075 -12.739 -10.348  1.00  0.00              
ATOM    848  CB  SER A  50      45.632 -13.127  -8.300  1.00  0.00              
ATOM    849  OG  SER A  50      46.279 -13.743  -7.220  1.00  0.00              
ATOM    850  H   SER A  50      45.069 -15.536  -8.835  1.00  0.00              
ATOM    851  HA  SER A  50      45.630 -13.234 -10.471  1.00  0.00              
ATOM    852 1HB  SER A  50      45.890 -12.068  -8.326  1.00  0.00              
ATOM    853 2HB  SER A  50      44.553 -13.197  -8.169  1.00  0.00              
ATOM    854  HG  SER A  50      46.250 -13.110  -6.498  1.00  0.00              
ATOM    855  N   SER A  51      48.253 -14.733  -9.317  1.00  0.00              
ATOM    856  CA  SER A  51      49.715 -14.778  -9.401  1.00  0.00              
ATOM    857  C   SER A  51      50.242 -14.992 -10.821  1.00  0.00              
ATOM    858  O   SER A  51      51.422 -14.793 -11.080  1.00  0.00              
ATOM    859  CB  SER A  51      50.239 -15.882  -8.503  1.00  0.00              
ATOM    860  OG  SER A  51      49.949 -17.144  -9.038  1.00  0.00              
ATOM    861  H   SER A  51      47.760 -15.506  -8.892  1.00  0.00              
ATOM    862  HA  SER A  51      50.111 -13.817  -9.070  1.00  0.00              
ATOM    863 1HB  SER A  51      51.317 -15.773  -8.384  1.00  0.00              
ATOM    864 2HB  SER A  51      49.790 -15.790  -7.515  1.00  0.00              
ATOM    865  HG  SER A  51      49.058 -17.084  -9.390  1.00  0.00              
ATOM    866  N   GLN A  52      49.380 -15.392 -11.745  1.00  0.00              
ATOM    867  CA  GLN A  52      49.814 -15.611 -13.122  1.00  0.00              
ATOM    868  C   GLN A  52      49.419 -14.460 -14.042  1.00  0.00              
ATOM    869  O   GLN A  52      49.655 -14.522 -15.244  1.00  0.00              
ATOM    870  CB  GLN A  52      49.233 -16.923 -13.656  1.00  0.00              
ATOM    871  CG  GLN A  52      49.633 -18.152 -12.859  1.00  0.00              
ATOM    872  CD  GLN A  52      51.136 -18.353 -12.821  1.00  0.00              
ATOM    873  OE1 GLN A  52      51.897 -17.561 -13.383  1.00  0.00              
ATOM    874  NE2 GLN A  52      51.573 -19.416 -12.156  1.00  0.00              
ATOM    875  H   GLN A  52      48.412 -15.550 -11.503  1.00  0.00              
ATOM    876  HA  GLN A  52      50.901 -15.690 -13.134  1.00  0.00              
ATOM    877 1HB  GLN A  52      48.144 -16.864 -13.660  1.00  0.00              
ATOM    878 2HB  GLN A  52      49.555 -17.071 -14.687  1.00  0.00              
ATOM    879 1HG  GLN A  52      49.277 -18.040 -11.835  1.00  0.00              
ATOM    880 2HG  GLN A  52      49.182 -19.032 -13.317  1.00  0.00              
ATOM    881 1HE2 GLN A  52      52.555 -19.601 -12.096  1.00  0.00              
ATOM    882 2HE2 GLN A  52      50.922 -20.033 -11.714  1.00  0.00              
ATOM    883  N   LEU A  53      48.794 -13.427 -13.485  1.00  0.00              
ATOM    884  CA  LEU A  53      48.298 -12.315 -14.293  1.00  0.00              
ATOM    885  C   LEU A  53      49.386 -11.285 -14.640  1.00  0.00              
ATOM    886  O   LEU A  53      49.492 -10.841 -15.785  1.00  0.00              
ATOM    887  CB  LEU A  53      47.152 -11.614 -13.552  1.00  0.00              
ATOM    888  CG  LEU A  53      45.887 -12.454 -13.337  1.00  0.00              
ATOM    889  CD1 LEU A  53      44.870 -11.647 -12.542  1.00  0.00              
ATOM    890  CD2 LEU A  53      45.319 -12.872 -14.686  1.00  0.00              
ATOM    891  H   LEU A  53      48.659 -13.407 -12.484  1.00  0.00              
ATOM    892  HA  LEU A  53      47.935 -12.711 -15.241  1.00  0.00              
ATOM    893 1HB  LEU A  53      47.512 -11.302 -12.573  1.00  0.00              
ATOM    894 2HB  LEU A  53      46.868 -10.724 -14.113  1.00  0.00              
ATOM    895  HG  LEU A  53      46.134 -13.343 -12.757  1.00  0.00              
ATOM    896 1HD1 LEU A  53      43.971 -12.244 -12.389  1.00  0.00              
ATOM    897 2HD1 LEU A  53      45.295 -11.379 -11.574  1.00  0.00              
ATOM    898 3HD1 LEU A  53      44.615 -10.741 -13.091  1.00  0.00              
ATOM    899 1HD2 LEU A  53      44.420 -13.469 -14.533  1.00  0.00              
ATOM    900 2HD2 LEU A  53      45.070 -11.983 -15.266  1.00  0.00              
ATOM    901 3HD2 LEU A  53      46.060 -13.462 -15.225  1.00  0.00              
ATOM    902  N   HIS A  54      50.166 -10.900 -13.636  1.00  0.00              
ATOM    903  CA  HIS A  54      51.193  -9.866 -13.784  1.00  0.00              
ATOM    904  C   HIS A  54      50.639  -8.583 -14.416  1.00  0.00              
ATOM    905  O   HIS A  54      51.180  -8.077 -15.398  1.00  0.00              
ATOM    906  CB  HIS A  54      52.358 -10.390 -14.630  1.00  0.00              
ATOM    907  CG  HIS A  54      52.954 -11.662 -14.111  1.00  0.00              
ATOM    908  ND1 HIS A  54      52.488 -12.906 -14.479  1.00  0.00              
ATOM    909  CD2 HIS A  54      53.977 -11.882 -13.252  1.00  0.00              
ATOM    910  CE1 HIS A  54      53.200 -13.838 -13.869  1.00  0.00              
ATOM    911  NE2 HIS A  54      54.109 -13.242 -13.119  1.00  0.00              
ATOM    912  H   HIS A  54      50.040 -11.343 -12.737  1.00  0.00              
ATOM    913  HA  HIS A  54      51.549  -9.563 -12.800  1.00  0.00              
ATOM    914 1HB  HIS A  54      52.017 -10.565 -15.651  1.00  0.00              
ATOM    915 2HB  HIS A  54      53.145  -9.637 -14.673  1.00  0.00              
ATOM    916  HD2 HIS A  54      54.583 -11.121 -12.758  1.00  0.00              
ATOM    917  HE1 HIS A  54      53.061 -14.914 -13.968  1.00  0.00              
ATOM    918  HE2 HIS A  54      54.794 -13.706 -12.539  1.00  0.00              
ATOM    919  N   LEU A  55      49.561  -8.050 -13.849  1.00  0.00              
ATOM    920  CA  LEU A  55      48.822  -6.973 -14.521  1.00  0.00              
ATOM    921  C   LEU A  55      49.583  -5.651 -14.529  1.00  0.00              
ATOM    922  O   LEU A  55      50.224  -5.284 -13.551  1.00  0.00              
ATOM    923  CB  LEU A  55      47.463  -6.770 -13.839  1.00  0.00              
ATOM    924  CG  LEU A  55      46.527  -7.985 -13.843  1.00  0.00              
ATOM    925  CD1 LEU A  55      45.234  -7.634 -13.121  1.00  0.00              
ATOM    926  CD2 LEU A  55      46.254  -8.411 -15.278  1.00  0.00              
ATOM    927  H   LEU A  55      49.241  -8.380 -12.950  1.00  0.00              
ATOM    928  HA  LEU A  55      48.664  -7.259 -15.560  1.00  0.00              
ATOM    929 1HB  LEU A  55      47.634  -6.487 -12.801  1.00  0.00              
ATOM    930 2HB  LEU A  55      46.944  -5.950 -14.336  1.00  0.00              
ATOM    931  HG  LEU A  55      46.997  -8.808 -13.304  1.00  0.00              
ATOM    932 1HD1 LEU A  55      44.569  -8.498 -13.124  1.00  0.00              
ATOM    933 2HD1 LEU A  55      45.457  -7.352 -12.092  1.00  0.00              
ATOM    934 3HD1 LEU A  55      44.748  -6.802 -13.629  1.00  0.00              
ATOM    935 1HD2 LEU A  55      45.590  -9.276 -15.281  1.00  0.00              
ATOM    936 2HD2 LEU A  55      45.783  -7.589 -15.818  1.00  0.00              
ATOM    937 3HD2 LEU A  55      47.194  -8.673 -15.765  1.00  0.00              
ATOM    938  N   THR A  56      49.501  -4.949 -15.653  1.00  0.00              
ATOM    939  CA  THR A  56      49.977  -3.581 -15.745  1.00  0.00              
ATOM    940  C   THR A  56      48.870  -2.817 -16.441  1.00  0.00              
ATOM    941  O   THR A  56      47.972  -3.425 -17.034  1.00  0.00              
ATOM    942  CB  THR A  56      51.303  -3.463 -16.519  1.00  0.00              
ATOM    943  OG1 THR A  56      51.085  -3.790 -17.898  1.00  0.00              
ATOM    944  CG2 THR A  56      52.346  -4.404 -15.937  1.00  0.00              
ATOM    945  H   THR A  56      49.093  -5.384 -16.468  1.00  0.00              
ATOM    946  HA  THR A  56      50.177  -3.216 -14.737  1.00  0.00              
ATOM    947  HB  THR A  56      51.670  -2.438 -16.457  1.00  0.00              
ATOM    948  HG1 THR A  56      50.788  -4.700 -17.967  1.00  0.00              
ATOM    949 1HG2 THR A  56      53.277  -4.306 -16.496  1.00  0.00              
ATOM    950 2HG2 THR A  56      52.523  -4.150 -14.892  1.00  0.00              
ATOM    951 3HG2 THR A  56      51.989  -5.430 -16.005  1.00  0.00              
ATOM    952  N   PRO A  57      48.908  -1.480 -16.366  1.00  0.00              
ATOM    953  CA  PRO A  57      47.861  -0.737 -17.074  1.00  0.00              
ATOM    954  C   PRO A  57      47.772  -1.121 -18.558  1.00  0.00              
ATOM    955  O   PRO A  57      46.685  -1.115 -19.125  1.00  0.00              
ATOM    956  CB  PRO A  57      48.306   0.718 -16.899  1.00  0.00              
ATOM    957  CG  PRO A  57      49.078   0.713 -15.623  1.00  0.00              
ATOM    958  CD  PRO A  57      49.835  -0.588 -15.649  1.00  0.00              
ATOM    959  HA  PRO A  57      46.893  -0.923 -16.587  1.00  0.00              
ATOM    960 1HB  PRO A  57      48.911   1.034 -17.762  1.00  0.00              
ATOM    961 2HB  PRO A  57      47.427   1.379 -16.863  1.00  0.00              
ATOM    962 1HG  PRO A  57      49.742   1.589 -15.578  1.00  0.00              
ATOM    963 2HG  PRO A  57      48.393   0.788 -14.765  1.00  0.00              
ATOM    964 1HD  PRO A  57      50.782  -0.451 -16.192  1.00  0.00              
ATOM    965 2HD  PRO A  57      50.023  -0.923 -14.618  1.00  0.00              
ATOM    966  N   PHE A  58      48.897  -1.485 -19.163  1.00  0.00              
ATOM    967  CA  PHE A  58      48.929  -1.770 -20.594  1.00  0.00              
ATOM    968  C   PHE A  58      48.791  -3.252 -20.950  1.00  0.00              
ATOM    969  O   PHE A  58      48.330  -3.571 -22.043  1.00  0.00              
ATOM    970  CB  PHE A  58      50.234  -1.236 -21.188  1.00  0.00              
ATOM    971  CG  PHE A  58      50.368   0.259 -21.111  1.00  0.00              
ATOM    972  CD1 PHE A  58      51.090   0.853 -20.087  1.00  0.00              
ATOM    973  CD2 PHE A  58      49.772   1.073 -22.063  1.00  0.00              
ATOM    974  CE1 PHE A  58      51.214   2.227 -20.015  1.00  0.00              
ATOM    975  CE2 PHE A  58      49.896   2.447 -21.994  1.00  0.00              
ATOM    976  CZ  PHE A  58      50.617   3.025 -20.968  1.00  0.00              
ATOM    977  H   PHE A  58      49.748  -1.568 -18.625  1.00  0.00              
ATOM    978  HA  PHE A  58      48.064  -1.297 -21.060  1.00  0.00              
ATOM    979 1HB  PHE A  58      51.080  -1.680 -20.666  1.00  0.00              
ATOM    980 2HB  PHE A  58      50.304  -1.530 -22.235  1.00  0.00              
ATOM    981  HD1 PHE A  58      51.563   0.222 -19.333  1.00  0.00              
ATOM    982  HD2 PHE A  58      49.202   0.617 -22.872  1.00  0.00              
ATOM    983  HE1 PHE A  58      51.784   2.681 -19.204  1.00  0.00              
ATOM    984  HE2 PHE A  58      49.423   3.076 -22.748  1.00  0.00              
ATOM    985  HZ  PHE A  58      50.714   4.108 -20.912  1.00  0.00              
ATOM    986  N   THR A  59      49.188  -4.158 -20.050  1.00  0.00              
ATOM    987  CA  THR A  59      49.072  -5.591 -20.353  1.00  0.00              
ATOM    988  C   THR A  59      47.837  -6.287 -19.757  1.00  0.00              
ATOM    989  O   THR A  59      47.504  -7.399 -20.148  1.00  0.00              
ATOM    990  CB  THR A  59      50.333  -6.333 -19.874  1.00  0.00              
ATOM    991  OG1 THR A  59      50.446  -6.219 -18.449  1.00  0.00              
ATOM    992  CG2 THR A  59      51.576  -5.747 -20.526  1.00  0.00              
ATOM    993  H   THR A  59      49.570  -3.873 -19.160  1.00  0.00              
ATOM    994  HA  THR A  59      48.944  -5.708 -21.429  1.00  0.00              
ATOM    995  HB  THR A  59      50.256  -7.388 -20.135  1.00  0.00              
ATOM    996  HG1 THR A  59      50.742  -7.056 -18.084  1.00  0.00              
ATOM    997 1HG2 THR A  59      52.458  -6.283 -20.176  1.00  0.00              
ATOM    998 2HG2 THR A  59      51.499  -5.842 -21.609  1.00  0.00              
ATOM    999 3HG2 THR A  59      51.664  -4.694 -20.260  1.00  0.00              
ATOM   1000  N   ALA A  60      47.159  -5.642 -18.815  1.00  0.00              
ATOM   1001  CA  ALA A  60      45.953  -6.244 -18.239  1.00  0.00              
ATOM   1002  C   ALA A  60      44.899  -6.616 -19.281  1.00  0.00              
ATOM   1003  O   ALA A  60      44.233  -7.635 -19.153  1.00  0.00              
ATOM   1004  CB  ALA A  60      45.351  -5.349 -17.176  1.00  0.00              
ATOM   1005  H   ALA A  60      47.462  -4.736 -18.486  1.00  0.00              
ATOM   1006  HA  ALA A  60      46.234  -7.190 -17.776  1.00  0.00              
ATOM   1007 1HB  ALA A  60      44.458  -5.821 -16.766  1.00  0.00              
ATOM   1008 2HB  ALA A  60      46.077  -5.192 -16.378  1.00  0.00              
ATOM   1009 3HB  ALA A  60      45.084  -4.390 -17.617  1.00  0.00              
ATOM   1010  N   ARG A  61      44.748  -5.789 -20.306  1.00  0.00              
ATOM   1011  CA  ARG A  61      43.767  -6.070 -21.346  1.00  0.00              
ATOM   1012  C   ARG A  61      44.121  -7.347 -22.108  1.00  0.00              
ATOM   1013  O   ARG A  61      43.249  -8.167 -22.415  1.00  0.00              
ATOM   1014  CB  ARG A  61      43.676  -4.906 -22.321  1.00  0.00              
ATOM   1015  CG  ARG A  61      42.580  -5.033 -23.368  1.00  0.00              
ATOM   1016  CD  ARG A  61      42.455  -3.798 -24.184  1.00  0.00              
ATOM   1017  NE  ARG A  61      41.414  -3.918 -25.192  1.00  0.00              
ATOM   1018  CZ  ARG A  61      41.107  -2.964 -26.093  1.00  0.00              
ATOM   1019  NH1 ARG A  61      41.769  -1.828 -26.098  1.00  0.00              
ATOM   1020  NH2 ARG A  61      40.141  -3.170 -26.971  1.00  0.00              
ATOM   1021  H   ARG A  61      45.313  -4.954 -20.376  1.00  0.00              
ATOM   1022  HA  ARG A  61      42.797  -6.226 -20.873  1.00  0.00              
ATOM   1023 1HB  ARG A  61      43.500  -3.983 -21.770  1.00  0.00              
ATOM   1024 2HB  ARG A  61      44.624  -4.797 -22.848  1.00  0.00              
ATOM   1025 1HG  ARG A  61      42.809  -5.864 -24.035  1.00  0.00              
ATOM   1026 2HG  ARG A  61      41.625  -5.216 -22.874  1.00  0.00              
ATOM   1027 1HD  ARG A  61      42.207  -2.958 -23.537  1.00  0.00              
ATOM   1028 2HD  ARG A  61      43.398  -3.600 -24.691  1.00  0.00              
ATOM   1029  HE  ARG A  61      40.883  -4.779 -25.220  1.00  0.00              
ATOM   1030 1HH1 ARG A  61      42.507  -1.671 -25.427  1.00  0.00              
ATOM   1031 2HH1 ARG A  61      41.539  -1.113 -26.773  1.00  0.00              
ATOM   1032 1HH2 ARG A  61      39.632  -4.044 -26.967  1.00  0.00              
ATOM   1033 2HH2 ARG A  61      39.912  -2.455 -27.645  1.00  0.00              
ATOM   1034  N   GLY A  62      45.404  -7.503 -22.410  1.00  0.00              
ATOM   1035  CA  GLY A  62      45.889  -8.653 -23.144  1.00  0.00              
ATOM   1036  C   GLY A  62      45.837  -9.931 -22.326  1.00  0.00              
ATOM   1037  O   GLY A  62      45.580 -11.006 -22.869  1.00  0.00              
ATOM   1038  H   GLY A  62      46.061  -6.795 -22.115  1.00  0.00              
ATOM   1039 1HA  GLY A  62      45.293  -8.786 -24.048  1.00  0.00              
ATOM   1040 2HA  GLY A  62      46.916  -8.477 -23.460  1.00  0.00              
ATOM   1041  N   ARG A  63      46.077  -9.823 -21.022  1.00  0.00              
ATOM   1042  CA  ARG A  63      46.003 -10.996 -20.157  1.00  0.00              
ATOM   1043  C   ARG A  63      44.558 -11.478 -20.107  1.00  0.00              
ATOM   1044  O   ARG A  63      44.282 -12.672 -20.152  1.00  0.00              
ATOM   1045  CB  ARG A  63      46.493 -10.677 -18.752  1.00  0.00              
ATOM   1046  CG  ARG A  63      46.729 -11.890 -17.867  1.00  0.00              
ATOM   1047  CD  ARG A  63      47.881 -12.700 -18.340  1.00  0.00              
ATOM   1048  NE  ARG A  63      49.145 -12.007 -18.149  1.00  0.00              
ATOM   1049  CZ  ARG A  63      50.266 -12.253 -18.854  1.00  0.00              
ATOM   1050  NH1 ARG A  63      50.264 -13.174 -19.791  1.00  0.00              
ATOM   1051  NH2 ARG A  63      51.368 -11.567 -18.604  1.00  0.00              
ATOM   1052  H   ARG A  63      46.312  -8.928 -20.618  1.00  0.00              
ATOM   1053  HA  ARG A  63      46.641 -11.775 -20.575  1.00  0.00              
ATOM   1054 1HB  ARG A  63      47.429 -10.124 -18.811  1.00  0.00              
ATOM   1055 2HB  ARG A  63      45.767 -10.038 -18.250  1.00  0.00              
ATOM   1056 1HG  ARG A  63      46.935 -11.562 -16.848  1.00  0.00              
ATOM   1057 2HG  ARG A  63      45.840 -12.523 -17.872  1.00  0.00              
ATOM   1058 1HD  ARG A  63      47.919 -13.637 -17.785  1.00  0.00              
ATOM   1059 2HD  ARG A  63      47.765 -12.911 -19.402  1.00  0.00              
ATOM   1060  HE  ARG A  63      49.186 -11.290 -17.436  1.00  0.00              
ATOM   1061 1HH1 ARG A  63      49.422 -13.699 -19.983  1.00  0.00              
ATOM   1062 2HH1 ARG A  63      51.105 -13.359 -20.320  1.00  0.00              
ATOM   1063 1HH2 ARG A  63      51.369 -10.858 -17.883  1.00  0.00              
ATOM   1064 2HH2 ARG A  63      52.208 -11.751 -19.132  1.00  0.00              
ATOM   1065  N   PHE A  64      43.635 -10.532 -20.012  1.00  0.00              
ATOM   1066  CA  PHE A  64      42.215 -10.857 -20.025  1.00  0.00              
ATOM   1067  C   PHE A  64      41.830 -11.607 -21.303  1.00  0.00              
ATOM   1068  O   PHE A  64      41.225 -12.679 -21.241  1.00  0.00              
ATOM   1069  CB  PHE A  64      41.393  -9.578 -19.878  1.00  0.00              
ATOM   1070  CG  PHE A  64      39.907  -9.802 -19.860  1.00  0.00              
ATOM   1071  CD1 PHE A  64      39.228  -9.953 -18.659  1.00  0.00              
ATOM   1072  CD2 PHE A  64      39.185  -9.834 -21.042  1.00  0.00              
ATOM   1073  CE1 PHE A  64      37.855 -10.145 -18.641  1.00  0.00              
ATOM   1074  CE2 PHE A  64      37.815 -10.025 -21.031  1.00  0.00              
ATOM   1075  CZ  PHE A  64      37.147 -10.177 -19.824  1.00  0.00              
ATOM   1076  H   PHE A  64      43.918  -9.566 -19.929  1.00  0.00              
ATOM   1077  HA  PHE A  64      42.003 -11.515 -19.181  1.00  0.00              
ATOM   1078 1HB  PHE A  64      41.668  -9.073 -18.953  1.00  0.00              
ATOM   1079 2HB  PHE A  64      41.622  -8.902 -20.700  1.00  0.00              
ATOM   1080  HD1 PHE A  64      39.787  -9.919 -17.723  1.00  0.00              
ATOM   1081  HD2 PHE A  64      39.711  -9.716 -21.990  1.00  0.00              
ATOM   1082  HE1 PHE A  64      37.335 -10.272 -17.691  1.00  0.00              
ATOM   1083  HE2 PHE A  64      37.261 -10.058 -21.968  1.00  0.00              
ATOM   1084  HZ  PHE A  64      36.067 -10.321 -19.810  1.00  0.00              
ATOM   1085  N   ALA A  65      42.184 -11.050 -22.460  1.00  0.00              
ATOM   1086  CA  ALA A  65      41.837 -11.676 -23.737  1.00  0.00              
ATOM   1087  C   ALA A  65      42.481 -13.048 -23.883  1.00  0.00              
ATOM   1088  O   ALA A  65      41.864 -13.967 -24.403  1.00  0.00              
ATOM   1089  CB  ALA A  65      42.232 -10.773 -24.925  1.00  0.00              
ATOM   1090  H   ALA A  65      42.700 -10.182 -22.462  1.00  0.00              
ATOM   1091  HA  ALA A  65      40.758 -11.826 -23.758  1.00  0.00              
ATOM   1092 1HB  ALA A  65      41.962 -11.264 -25.860  1.00  0.00              
ATOM   1093 2HB  ALA A  65      41.705  -9.822 -24.849  1.00  0.00              
ATOM   1094 3HB  ALA A  65      43.306 -10.595 -24.905  1.00  0.00              
ATOM   1095  N   THR A  66      43.720 -13.173 -23.426  1.00  0.00              
ATOM   1096  CA  THR A  66      44.458 -14.432 -23.517  1.00  0.00              
ATOM   1097  C   THR A  66      43.810 -15.564 -22.722  1.00  0.00              
ATOM   1098  O   THR A  66      43.619 -16.674 -23.227  1.00  0.00              
ATOM   1099  CB  THR A  66      45.909 -14.244 -23.038  1.00  0.00              
ATOM   1100  OG1 THR A  66      46.578 -13.304 -23.890  1.00  0.00              
ATOM   1101  CG2 THR A  66      46.656 -15.569 -23.067  1.00  0.00              
ATOM   1102  H   THR A  66      44.166 -12.372 -23.002  1.00  0.00              
ATOM   1103  HA  THR A  66      44.483 -14.743 -24.562  1.00  0.00              
ATOM   1104  HB  THR A  66      45.909 -13.855 -22.020  1.00  0.00              
ATOM   1105  HG1 THR A  66      46.323 -12.412 -23.643  1.00  0.00              
ATOM   1106 1HG2 THR A  66      47.680 -15.417 -22.725  1.00  0.00              
ATOM   1107 2HG2 THR A  66      46.156 -16.282 -22.411  1.00  0.00              
ATOM   1108 3HG2 THR A  66      46.668 -15.958 -24.084  1.00  0.00              
ATOM   1109  N   VAL A  67      43.485 -15.292 -21.469  1.00  0.00              
ATOM   1110  CA  VAL A  67      42.899 -16.321 -20.619  1.00  0.00              
ATOM   1111  C   VAL A  67      41.498 -16.667 -21.116  1.00  0.00              
ATOM   1112  O   VAL A  67      41.140 -17.848 -21.223  1.00  0.00              
ATOM   1113  CB  VAL A  67      42.828 -15.842 -19.157  1.00  0.00              
ATOM   1114  CG1 VAL A  67      42.012 -16.814 -18.317  1.00  0.00              
ATOM   1115  CG2 VAL A  67      44.232 -15.689 -18.594  1.00  0.00              
ATOM   1116  H   VAL A  67      43.639 -14.369 -21.088  1.00  0.00              
ATOM   1117  HA  VAL A  67      43.512 -17.220 -20.691  1.00  0.00              
ATOM   1118  HB  VAL A  67      42.315 -14.881 -19.124  1.00  0.00              
ATOM   1119 1HG1 VAL A  67      41.973 -16.460 -17.287  1.00  0.00              
ATOM   1120 2HG1 VAL A  67      41.001 -16.880 -18.717  1.00  0.00              
ATOM   1121 3HG1 VAL A  67      42.480 -17.798 -18.344  1.00  0.00              
ATOM   1122 1HG2 VAL A  67      44.175 -15.350 -17.560  1.00  0.00              
ATOM   1123 2HG2 VAL A  67      44.747 -16.650 -18.633  1.00  0.00              
ATOM   1124 3HG2 VAL A  67      44.784 -14.958 -19.185  1.00  0.00              
ATOM   1125  N   VAL A  68      40.722 -15.634 -21.444  1.00  0.00              
ATOM   1126  CA  VAL A  68      39.350 -15.826 -21.900  1.00  0.00              
ATOM   1127  C   VAL A  68      39.266 -16.540 -23.255  1.00  0.00              
ATOM   1128  O   VAL A  68      38.402 -17.392 -23.451  1.00  0.00              
ATOM   1129  CB  VAL A  68      38.549 -14.498 -21.915  1.00  0.00              
ATOM   1130  CG1 VAL A  68      37.200 -14.710 -22.546  1.00  0.00              
ATOM   1131  CG2 VAL A  68      38.382 -13.961 -20.489  1.00  0.00              
ATOM   1132  H   VAL A  68      41.091 -14.696 -21.376  1.00  0.00              
ATOM   1133  HA  VAL A  68      38.850 -16.511 -21.214  1.00  0.00              
ATOM   1134  HB  VAL A  68      39.088 -13.765 -22.515  1.00  0.00              
ATOM   1135 1HG1 VAL A  68      36.648 -13.769 -22.550  1.00  0.00              
ATOM   1136 2HG1 VAL A  68      37.329 -15.059 -23.570  1.00  0.00              
ATOM   1137 3HG1 VAL A  68      36.644 -15.453 -21.975  1.00  0.00              
ATOM   1138 1HG2 VAL A  68      37.819 -13.028 -20.515  1.00  0.00              
ATOM   1139 2HG2 VAL A  68      37.846 -14.692 -19.884  1.00  0.00              
ATOM   1140 3HG2 VAL A  68      39.364 -13.778 -20.051  1.00  0.00              
ATOM   1141  N   GLU A  69      40.156 -16.204 -24.182  1.00  0.00              
ATOM   1142  CA  GLU A  69      40.187 -16.898 -25.470  1.00  0.00              
ATOM   1143  C   GLU A  69      40.417 -18.386 -25.253  1.00  0.00              
ATOM   1144  O   GLU A  69      39.728 -19.228 -25.837  1.00  0.00              
ATOM   1145  CB  GLU A  69      41.281 -16.323 -26.372  1.00  0.00              
ATOM   1146  CG  GLU A  69      41.377 -16.982 -27.741  1.00  0.00              
ATOM   1147  CD  GLU A  69      42.437 -16.367 -28.613  1.00  0.00              
ATOM   1148  OE1 GLU A  69      43.067 -15.432 -28.179  1.00  0.00              
ATOM   1149  OE2 GLU A  69      42.616 -16.832 -29.713  1.00  0.00              
ATOM   1150  H   GLU A  69      40.822 -15.465 -24.006  1.00  0.00              
ATOM   1151  HA  GLU A  69      39.221 -16.765 -25.958  1.00  0.00              
ATOM   1152 1HB  GLU A  69      41.105 -15.258 -26.525  1.00  0.00              
ATOM   1153 2HB  GLU A  69      42.249 -16.427 -25.882  1.00  0.00              
ATOM   1154 1HG  GLU A  69      41.601 -18.040 -27.609  1.00  0.00              
ATOM   1155 2HG  GLU A  69      40.412 -16.902 -28.239  1.00  0.00              
ATOM   1156  N   GLU A  70      41.392 -18.712 -24.414  1.00  0.00              
ATOM   1157  CA  GLU A  70      41.660 -20.106 -24.106  1.00  0.00              
ATOM   1158  C   GLU A  70      40.470 -20.742 -23.399  1.00  0.00              
ATOM   1159  O   GLU A  70      40.086 -21.863 -23.701  1.00  0.00              
ATOM   1160  CB  GLU A  70      42.913 -20.230 -23.237  1.00  0.00              
ATOM   1161  CG  GLU A  70      44.222 -20.030 -23.988  1.00  0.00              
ATOM   1162  CD  GLU A  70      44.513 -21.140 -24.959  1.00  0.00              
ATOM   1163  OE1 GLU A  70      43.738 -22.063 -25.028  1.00  0.00              
ATOM   1164  OE2 GLU A  70      45.513 -21.064 -25.634  1.00  0.00              
ATOM   1165  H   GLU A  70      41.957 -17.995 -23.982  1.00  0.00              
ATOM   1166  HA  GLU A  70      41.811 -20.644 -25.042  1.00  0.00              
ATOM   1167 1HB  GLU A  70      42.873 -19.494 -22.433  1.00  0.00              
ATOM   1168 2HB  GLU A  70      42.939 -21.217 -22.775  1.00  0.00              
ATOM   1169 1HG  GLU A  70      44.175 -19.088 -24.534  1.00  0.00              
ATOM   1170 2HG  GLU A  70      45.035 -19.961 -23.267  1.00  0.00              
ATOM   1171  N   LEU A  71      39.880 -20.011 -22.463  1.00  0.00              
ATOM   1172  CA  LEU A  71      38.740 -20.515 -21.710  1.00  0.00              
ATOM   1173  C   LEU A  71      37.629 -20.997 -22.631  1.00  0.00              
ATOM   1174  O   LEU A  71      37.115 -22.100 -22.461  1.00  0.00              
ATOM   1175  CB  LEU A  71      38.199 -19.422 -20.779  1.00  0.00              
ATOM   1176  CG  LEU A  71      36.944 -19.792 -19.978  1.00  0.00              
ATOM   1177  CD1 LEU A  71      37.244 -20.990 -19.088  1.00  0.00              
ATOM   1178  CD2 LEU A  71      36.499 -18.595 -19.151  1.00  0.00              
ATOM   1179  H   LEU A  71      40.229 -19.084 -22.266  1.00  0.00              
ATOM   1180  HA  LEU A  71      39.070 -21.358 -21.105  1.00  0.00              
ATOM   1181 1HB  LEU A  71      38.979 -19.154 -20.068  1.00  0.00              
ATOM   1182 2HB  LEU A  71      37.963 -18.542 -21.377  1.00  0.00              
ATOM   1183  HG  LEU A  71      36.146 -20.077 -20.663  1.00  0.00              
ATOM   1184 1HD1 LEU A  71      36.352 -21.253 -18.519  1.00  0.00              
ATOM   1185 2HD1 LEU A  71      37.541 -21.837 -19.707  1.00  0.00              
ATOM   1186 3HD1 LEU A  71      38.052 -20.741 -18.401  1.00  0.00              
ATOM   1187 1HD2 LEU A  71      35.606 -18.857 -18.582  1.00  0.00              
ATOM   1188 2HD2 LEU A  71      37.296 -18.310 -18.464  1.00  0.00              
ATOM   1189 3HD2 LEU A  71      36.274 -17.758 -19.813  1.00  0.00              
ATOM   1190  N   PHE A  72      37.268 -20.167 -23.606  1.00  0.00              
ATOM   1191  CA  PHE A  72      36.215 -20.501 -24.555  1.00  0.00              
ATOM   1192  C   PHE A  72      36.743 -20.978 -25.911  1.00  0.00              
ATOM   1193  O   PHE A  72      36.033 -20.926 -26.911  1.00  0.00              
ATOM   1194  CB  PHE A  72      35.289 -19.300 -24.764  1.00  0.00              
ATOM   1195  CG  PHE A  72      34.542 -18.885 -23.527  1.00  0.00              
ATOM   1196  CD1 PHE A  72      34.897 -17.732 -22.839  1.00  0.00              
ATOM   1197  CD2 PHE A  72      33.486 -19.652 -23.051  1.00  0.00              
ATOM   1198  CE1 PHE A  72      34.206 -17.344 -21.691  1.00  0.00              
ATOM   1199  CE2 PHE A  72      32.791 -19.270 -21.906  1.00  0.00              
ATOM   1200  CZ  PHE A  72      33.153 -18.115 -21.225  1.00  0.00              
ATOM   1201  H   PHE A  72      37.740 -19.278 -23.688  1.00  0.00              
ATOM   1202  HA  PHE A  72      35.631 -21.327 -24.148  1.00  0.00              
ATOM   1203 1HB  PHE A  72      35.872 -18.447 -25.111  1.00  0.00              
ATOM   1204 2HB  PHE A  72      34.560 -19.534 -25.538  1.00  0.00              
ATOM   1205  HD1 PHE A  72      35.726 -17.127 -23.206  1.00  0.00              
ATOM   1206  HD2 PHE A  72      33.201 -20.560 -23.585  1.00  0.00              
ATOM   1207  HE1 PHE A  72      34.495 -16.435 -21.164  1.00  0.00              
ATOM   1208  HE2 PHE A  72      31.962 -19.878 -21.545  1.00  0.00              
ATOM   1209  HZ  PHE A  72      32.613 -17.817 -20.327  1.00  0.00              
ATOM   1210  N   ARG A  73      37.976 -21.457 -25.941  1.00  0.00              
ATOM   1211  CA  ARG A  73      38.589 -21.882 -27.195  1.00  0.00              
ATOM   1212  C   ARG A  73      37.734 -22.894 -27.970  1.00  0.00              
ATOM   1213  O   ARG A  73      37.568 -22.772 -29.179  1.00  0.00              
ATOM   1214  CB  ARG A  73      39.956 -22.492 -26.923  1.00  0.00              
ATOM   1215  CG  ARG A  73      40.709 -22.950 -28.162  1.00  0.00              
ATOM   1216  CD  ARG A  73      41.962 -23.665 -27.810  1.00  0.00              
ATOM   1217  NE  ARG A  73      42.727 -24.034 -28.990  1.00  0.00              
ATOM   1218  CZ  ARG A  73      42.520 -25.149 -29.718  1.00  0.00              
ATOM   1219  NH1 ARG A  73      41.571 -25.992 -29.374  1.00  0.00              
ATOM   1220  NH2 ARG A  73      43.270 -25.396 -30.778  1.00  0.00              
ATOM   1221  H   ARG A  73      38.507 -21.531 -25.084  1.00  0.00              
ATOM   1222  HA  ARG A  73      38.679 -21.014 -27.848  1.00  0.00              
ATOM   1223 1HB  ARG A  73      40.582 -21.766 -26.406  1.00  0.00              
ATOM   1224 2HB  ARG A  73      39.845 -23.356 -26.267  1.00  0.00              
ATOM   1225 1HG  ARG A  73      40.080 -23.625 -28.742  1.00  0.00              
ATOM   1226 2HG  ARG A  73      40.969 -22.083 -28.771  1.00  0.00              
ATOM   1227 1HD  ARG A  73      42.585 -23.024 -27.187  1.00  0.00              
ATOM   1228 2HD  ARG A  73      41.720 -24.576 -27.263  1.00  0.00              
ATOM   1229  HE  ARG A  73      43.466 -23.410 -29.286  1.00  0.00              
ATOM   1230 1HH1 ARG A  73      40.997 -25.804 -28.565  1.00  0.00              
ATOM   1231 2HH1 ARG A  73      41.416 -26.827 -29.920  1.00  0.00              
ATOM   1232 1HH2 ARG A  73      44.000 -24.747 -31.042  1.00  0.00              
ATOM   1233 2HH2 ARG A  73      43.115 -26.230 -31.323  1.00  0.00              
ATOM   1234  N   ASP A  74      37.189 -23.886 -27.269  1.00  0.00              
ATOM   1235  CA  ASP A  74      36.474 -24.982 -27.926  1.00  0.00              
ATOM   1236  C   ASP A  74      34.959 -24.825 -27.866  1.00  0.00              
ATOM   1237  O   ASP A  74      34.224 -25.783 -28.079  1.00  0.00              
ATOM   1238  CB  ASP A  74      36.867 -26.320 -27.293  1.00  0.00              
ATOM   1239  CG  ASP A  74      38.352 -26.625 -27.427  1.00  0.00              
ATOM   1240  OD1 ASP A  74      38.944 -26.192 -28.387  1.00  0.00              
ATOM   1241  OD2 ASP A  74      38.881 -27.288 -26.567  1.00  0.00              
ATOM   1242  H   ASP A  74      37.269 -23.884 -26.263  1.00  0.00              
ATOM   1243  HA  ASP A  74      36.748 -24.991 -28.982  1.00  0.00              
ATOM   1244 1HB  ASP A  74      36.605 -26.312 -26.235  1.00  0.00              
ATOM   1245 2HB  ASP A  74      36.301 -27.125 -27.764  1.00  0.00              
ATOM   1246  N   GLY A  75      34.493 -23.620 -27.558  1.00  0.00              
ATOM   1247  CA  GLY A  75      33.067 -23.383 -27.483  1.00  0.00              
ATOM   1248  C   GLY A  75      32.630 -22.841 -26.138  1.00  0.00              
ATOM   1249  O   GLY A  75      33.431 -22.699 -25.213  1.00  0.00              
ATOM   1250  H   GLY A  75      35.129 -22.858 -27.374  1.00  0.00              
ATOM   1251 1HA  GLY A  75      32.774 -22.676 -28.259  1.00  0.00              
ATOM   1252 2HA  GLY A  75      32.533 -24.313 -27.677  1.00  0.00              
ATOM   1253  N   VAL A  76      31.340 -22.550 -26.034  1.00  0.00              
ATOM   1254  CA  VAL A  76      30.777 -21.935 -24.846  1.00  0.00              
ATOM   1255  C   VAL A  76      29.855 -22.891 -24.118  1.00  0.00              
ATOM   1256  O   VAL A  76      29.110 -23.633 -24.743  1.00  0.00              
ATOM   1257  CB  VAL A  76      29.996 -20.661 -25.222  1.00  0.00              
ATOM   1258  CG1 VAL A  76      29.387 -20.024 -23.982  1.00  0.00              
ATOM   1259  CG2 VAL A  76      30.917 -19.682 -25.934  1.00  0.00              
ATOM   1260  H   VAL A  76      30.732 -22.765 -26.811  1.00  0.00              
ATOM   1261  HA  VAL A  76      31.595 -21.635 -24.190  1.00  0.00              
ATOM   1262  HB  VAL A  76      29.172 -20.932 -25.882  1.00  0.00              
ATOM   1263 1HG1 VAL A  76      28.839 -19.126 -24.266  1.00  0.00              
ATOM   1264 2HG1 VAL A  76      28.705 -20.730 -23.508  1.00  0.00              
ATOM   1265 3HG1 VAL A  76      30.180 -19.759 -23.282  1.00  0.00              
ATOM   1266 1HG2 VAL A  76      30.358 -18.784 -26.198  1.00  0.00              
ATOM   1267 2HG2 VAL A  76      31.744 -19.415 -25.276  1.00  0.00              
ATOM   1268 3HG2 VAL A  76      31.308 -20.144 -26.841  1.00  0.00              
ATOM   1269  N   ASN A  77      29.917 -22.875 -22.791  1.00  0.00              
ATOM   1270  CA  ASN A  77      28.990 -23.625 -21.959  1.00  0.00              
ATOM   1271  C   ASN A  77      28.854 -22.925 -20.615  1.00  0.00              
ATOM   1272  O   ASN A  77      29.608 -21.990 -20.332  1.00  0.00              
ATOM   1273  CB  ASN A  77      29.447 -25.062 -21.786  1.00  0.00              
ATOM   1274  CG  ASN A  77      30.779 -25.166 -21.096  1.00  0.00              
ATOM   1275  OD1 ASN A  77      31.002 -24.542 -20.052  1.00  0.00              
ATOM   1276  ND2 ASN A  77      31.670 -25.942 -21.660  1.00  0.00              
ATOM   1277  H   ASN A  77      30.636 -22.320 -22.350  1.00  0.00              
ATOM   1278  HA  ASN A  77      28.008 -23.610 -22.434  1.00  0.00              
ATOM   1279 1HB  ASN A  77      28.706 -25.612 -21.204  1.00  0.00              
ATOM   1280 2HB  ASN A  77      29.519 -25.542 -22.762  1.00  0.00              
ATOM   1281 1HD2 ASN A  77      32.574 -26.049 -21.245  1.00  0.00              
ATOM   1282 2HD2 ASN A  77      31.447 -26.427 -22.504  1.00  0.00              
ATOM   1283  N   TRP A  78      27.893 -23.344 -19.795  1.00  0.00              
ATOM   1284  CA  TRP A  78      27.613 -22.613 -18.560  1.00  0.00              
ATOM   1285  C   TRP A  78      28.791 -22.687 -17.574  1.00  0.00              
ATOM   1286  O   TRP A  78      29.090 -21.716 -16.889  1.00  0.00              
ATOM   1287  CB  TRP A  78      26.320 -23.102 -17.893  1.00  0.00              
ATOM   1288  CG  TRP A  78      25.053 -22.669 -18.588  1.00  0.00              
ATOM   1289  CD1 TRP A  78      24.090 -23.485 -19.123  1.00  0.00              
ATOM   1290  CD2 TRP A  78      24.608 -21.321 -18.822  1.00  0.00              
ATOM   1291  NE1 TRP A  78      23.079 -22.727 -19.669  1.00  0.00              
ATOM   1292  CE2 TRP A  78      23.372 -21.398 -19.501  1.00  0.00              
ATOM   1293  CE3 TRP A  78      25.135 -20.058 -18.523  1.00  0.00              
ATOM   1294  CZ2 TRP A  78      22.655 -20.260 -19.886  1.00  0.00              
ATOM   1295  CZ3 TRP A  78      24.420 -18.928 -18.911  1.00  0.00              
ATOM   1296  CH2 TRP A  78      23.192 -19.039 -19.578  1.00  0.00              
ATOM   1297  H   TRP A  78      27.350 -24.166 -20.014  1.00  0.00              
ATOM   1298  HA  TRP A  78      27.489 -21.558 -18.803  1.00  0.00              
ATOM   1299 1HB  TRP A  78      26.321 -24.191 -17.852  1.00  0.00              
ATOM   1300 2HB  TRP A  78      26.279 -22.736 -16.867  1.00  0.00              
ATOM   1301  HD1 TRP A  78      24.122 -24.573 -19.117  1.00  0.00              
ATOM   1302  HE1 TRP A  78      22.251 -23.088 -20.122  1.00  0.00              
ATOM   1303  HE3 TRP A  78      26.084 -19.961 -17.996  1.00  0.00              
ATOM   1304  HZ2 TRP A  78      21.701 -20.326 -20.411  1.00  0.00              
ATOM   1305  HZ3 TRP A  78      24.843 -17.950 -18.682  1.00  0.00              
ATOM   1306  HH2 TRP A  78      22.655 -18.132 -19.857  1.00  0.00              
ATOM   1307  N   GLY A  79      29.456 -23.838 -17.510  1.00  0.00              
ATOM   1308  CA  GLY A  79      30.610 -24.000 -16.633  1.00  0.00              
ATOM   1309  C   GLY A  79      31.738 -23.015 -16.917  1.00  0.00              
ATOM   1310  O   GLY A  79      32.332 -22.447 -16.004  1.00  0.00              
ATOM   1311  H   GLY A  79      29.158 -24.616 -18.080  1.00  0.00              
ATOM   1312 1HA  GLY A  79      30.298 -23.877 -15.596  1.00  0.00              
ATOM   1313 2HA  GLY A  79      31.003 -25.011 -16.732  1.00  0.00              
ATOM   1314  N   ARG A  80      32.039 -22.812 -18.195  1.00  0.00              
ATOM   1315  CA  ARG A  80      33.059 -21.851 -18.586  1.00  0.00              
ATOM   1316  C   ARG A  80      32.617 -20.404 -18.365  1.00  0.00              
ATOM   1317  O   ARG A  80      33.428 -19.546 -18.050  1.00  0.00              
ATOM   1318  CB  ARG A  80      33.424 -22.043 -20.050  1.00  0.00              
ATOM   1319  CG  ARG A  80      34.083 -23.374 -20.376  1.00  0.00              
ATOM   1320  CD  ARG A  80      34.381 -23.500 -21.825  1.00  0.00              
ATOM   1321  NE  ARG A  80      35.073 -24.742 -22.131  1.00  0.00              
ATOM   1322  CZ  ARG A  80      35.490 -25.103 -23.361  1.00  0.00              
ATOM   1323  NH1 ARG A  80      35.279 -24.307 -24.386  1.00  0.00              
ATOM   1324  NH2 ARG A  80      36.111 -26.256 -23.536  1.00  0.00              
ATOM   1325  H   ARG A  80      31.553 -23.332 -18.911  1.00  0.00              
ATOM   1326  HA  ARG A  80      33.929 -21.989 -17.943  1.00  0.00              
ATOM   1327 1HB  ARG A  80      32.527 -21.962 -20.663  1.00  0.00              
ATOM   1328 2HB  ARG A  80      34.107 -21.253 -20.362  1.00  0.00              
ATOM   1329 1HG  ARG A  80      35.020 -23.461 -19.824  1.00  0.00              
ATOM   1330 2HG  ARG A  80      33.418 -24.190 -20.090  1.00  0.00              
ATOM   1331 1HD  ARG A  80      33.450 -23.480 -22.391  1.00  0.00              
ATOM   1332 2HD  ARG A  80      35.015 -22.671 -22.140  1.00  0.00              
ATOM   1333  HE  ARG A  80      35.253 -25.380 -21.368  1.00  0.00              
ATOM   1334 1HH1 ARG A  80      34.804 -23.426 -24.252  1.00  0.00              
ATOM   1335 2HH1 ARG A  80      35.592 -24.578 -25.307  1.00  0.00              
ATOM   1336 1HH2 ARG A  80      36.273 -26.868 -22.747  1.00  0.00              
ATOM   1337 2HH2 ARG A  80      36.424 -26.526 -24.456  1.00  0.00              
ATOM   1338  N   ILE A  81      31.329 -20.138 -18.527  1.00  0.00              
ATOM   1339  CA  ILE A  81      30.809 -18.813 -18.237  1.00  0.00              
ATOM   1340  C   ILE A  81      30.969 -18.481 -16.746  1.00  0.00              
ATOM   1341  O   ILE A  81      31.356 -17.363 -16.402  1.00  0.00              
ATOM   1342  CB  ILE A  81      29.327 -18.707 -18.641  1.00  0.00              
ATOM   1343  CG1 ILE A  81      29.185 -18.750 -20.165  1.00  0.00              
ATOM   1344  CG2 ILE A  81      28.712 -17.433 -18.082  1.00  0.00              
ATOM   1345  CD1 ILE A  81      27.762 -18.934 -20.640  1.00  0.00              
ATOM   1346  H   ILE A  81      30.696 -20.854 -18.854  1.00  0.00              
ATOM   1347  HA  ILE A  81      31.415 -18.080 -18.768  1.00  0.00              
ATOM   1348  HB  ILE A  81      28.781 -19.565 -18.250  1.00  0.00              
ATOM   1349 1HG1 ILE A  81      29.570 -17.825 -20.592  1.00  0.00              
ATOM   1350 2HG1 ILE A  81      29.785 -19.568 -20.564  1.00  0.00              
ATOM   1351 1HG2 ILE A  81      27.665 -17.374 -18.377  1.00  0.00              
ATOM   1352 2HG2 ILE A  81      28.782 -17.443 -16.995  1.00  0.00              
ATOM   1353 3HG2 ILE A  81      29.249 -16.568 -18.472  1.00  0.00              
ATOM   1354 1HD1 ILE A  81      27.742 -18.955 -21.730  1.00  0.00              
ATOM   1355 2HD1 ILE A  81      27.367 -19.874 -20.252  1.00  0.00              
ATOM   1356 3HD1 ILE A  81      27.149 -18.108 -20.283  1.00  0.00              
ATOM   1357  N   VAL A  82      30.701 -19.450 -15.867  1.00  0.00              
ATOM   1358  CA  VAL A  82      30.936 -19.244 -14.437  1.00  0.00              
ATOM   1359  C   VAL A  82      32.424 -18.954 -14.182  1.00  0.00              
ATOM   1360  O   VAL A  82      32.766 -18.035 -13.438  1.00  0.00              
ATOM   1361  CB  VAL A  82      30.504 -20.485 -13.634  1.00  0.00              
ATOM   1362  CG1 VAL A  82      30.961 -20.371 -12.188  1.00  0.00              
ATOM   1363  CG2 VAL A  82      28.994 -20.651 -13.711  1.00  0.00              
ATOM   1364  H   VAL A  82      30.333 -20.336 -16.182  1.00  0.00              
ATOM   1365  HA  VAL A  82      30.391 -18.354 -14.121  1.00  0.00              
ATOM   1366  HB  VAL A  82      30.988 -21.366 -14.056  1.00  0.00              
ATOM   1367 1HG1 VAL A  82      30.647 -21.257 -11.636  1.00  0.00              
ATOM   1368 2HG1 VAL A  82      32.048 -20.290 -12.156  1.00  0.00              
ATOM   1369 3HG1 VAL A  82      30.517 -19.485 -11.735  1.00  0.00              
ATOM   1370 1HG2 VAL A  82      28.695 -21.530 -13.142  1.00  0.00              
ATOM   1371 2HG2 VAL A  82      28.509 -19.767 -13.294  1.00  0.00              
ATOM   1372 3HG2 VAL A  82      28.693 -20.772 -14.752  1.00  0.00              
ATOM   1373  N   ALA A  83      33.303 -19.724 -14.817  1.00  0.00              
ATOM   1374  CA  ALA A  83      34.744 -19.505 -14.699  1.00  0.00              
ATOM   1375  C   ALA A  83      35.142 -18.118 -15.219  1.00  0.00              
ATOM   1376  O   ALA A  83      36.026 -17.464 -14.668  1.00  0.00              
ATOM   1377  CB  ALA A  83      35.501 -20.584 -15.448  1.00  0.00              
ATOM   1378  H   ALA A  83      32.966 -20.480 -15.395  1.00  0.00              
ATOM   1379  HA  ALA A  83      35.009 -19.554 -13.643  1.00  0.00              
ATOM   1380 1HB  ALA A  83      36.573 -20.409 -15.352  1.00  0.00              
ATOM   1381 2HB  ALA A  83      35.254 -21.559 -15.029  1.00  0.00              
ATOM   1382 3HB  ALA A  83      35.222 -20.560 -16.500  1.00  0.00              
ATOM   1383  N   PHE A  84      34.483 -17.689 -16.292  1.00  0.00              
ATOM   1384  CA  PHE A  84      34.692 -16.364 -16.883  1.00  0.00              
ATOM   1385  C   PHE A  84      34.428 -15.272 -15.840  1.00  0.00              
ATOM   1386  O   PHE A  84      35.273 -14.412 -15.609  1.00  0.00              
ATOM   1387  CB  PHE A  84      33.812 -16.222 -18.136  1.00  0.00              
ATOM   1388  CG  PHE A  84      33.743 -14.830 -18.723  1.00  0.00              
ATOM   1389  CD1 PHE A  84      34.743 -14.361 -19.561  1.00  0.00              
ATOM   1390  CD2 PHE A  84      32.635 -14.027 -18.505  1.00  0.00              
ATOM   1391  CE1 PHE A  84      34.662 -13.096 -20.131  1.00  0.00              
ATOM   1392  CE2 PHE A  84      32.548 -12.753 -19.076  1.00  0.00              
ATOM   1393  CZ  PHE A  84      33.560 -12.292 -19.885  1.00  0.00              
ATOM   1394  H   PHE A  84      33.810 -18.314 -16.712  1.00  0.00              
ATOM   1395  HA  PHE A  84      35.741 -16.274 -17.169  1.00  0.00              
ATOM   1396 1HB  PHE A  84      34.181 -16.887 -18.917  1.00  0.00              
ATOM   1397 2HB  PHE A  84      32.793 -16.528 -17.902  1.00  0.00              
ATOM   1398  HD1 PHE A  84      35.602 -14.998 -19.773  1.00  0.00              
ATOM   1399  HD2 PHE A  84      31.833 -14.392 -17.864  1.00  0.00              
ATOM   1400  HE1 PHE A  84      35.465 -12.735 -20.773  1.00  0.00              
ATOM   1401  HE2 PHE A  84      31.679 -12.125 -18.880  1.00  0.00              
ATOM   1402  HZ  PHE A  84      33.497 -11.299 -20.329  1.00  0.00              
ATOM   1403  N   PHE A  85      33.266 -15.325 -15.196  1.00  0.00              
ATOM   1404  CA  PHE A  85      32.914 -14.311 -14.204  1.00  0.00              
ATOM   1405  C   PHE A  85      33.852 -14.340 -12.994  1.00  0.00              
ATOM   1406  O   PHE A  85      34.218 -13.293 -12.461  1.00  0.00              
ATOM   1407  CB  PHE A  85      31.446 -14.458 -13.777  1.00  0.00              
ATOM   1408  CG  PHE A  85      30.480 -13.821 -14.737  1.00  0.00              
ATOM   1409  CD1 PHE A  85      29.784 -14.589 -15.662  1.00  0.00              
ATOM   1410  CD2 PHE A  85      30.289 -12.448 -14.736  1.00  0.00              
ATOM   1411  CE1 PHE A  85      28.902 -13.995 -16.553  1.00  0.00              
ATOM   1412  CE2 PHE A  85      29.412 -11.850 -15.630  1.00  0.00              
ATOM   1413  CZ  PHE A  85      28.721 -12.619 -16.537  1.00  0.00              
ATOM   1414  H   PHE A  85      32.615 -16.073 -15.388  1.00  0.00              
ATOM   1415  HA  PHE A  85      33.048 -13.326 -14.653  1.00  0.00              
ATOM   1416 1HB  PHE A  85      31.197 -15.514 -13.687  1.00  0.00              
ATOM   1417 2HB  PHE A  85      31.306 -14.005 -12.796  1.00  0.00              
ATOM   1418  HD1 PHE A  85      29.937 -15.668 -15.680  1.00  0.00              
ATOM   1419  HD2 PHE A  85      30.836 -11.835 -14.018  1.00  0.00              
ATOM   1420  HE1 PHE A  85      28.352 -14.609 -17.266  1.00  0.00              
ATOM   1421  HE2 PHE A  85      29.272 -10.770 -15.614  1.00  0.00              
ATOM   1422  HZ  PHE A  85      28.034 -12.151 -17.240  1.00  0.00              
ATOM   1423  N   GLU A  86      34.256 -15.538 -12.579  1.00  0.00              
ATOM   1424  CA  GLU A  86      35.221 -15.680 -11.491  1.00  0.00              
ATOM   1425  C   GLU A  86      36.579 -15.132 -11.890  1.00  0.00              
ATOM   1426  O   GLU A  86      37.237 -14.459 -11.097  1.00  0.00              
ATOM   1427  CB  GLU A  86      35.327 -17.142 -11.038  1.00  0.00              
ATOM   1428  CG  GLU A  86      34.201 -17.544 -10.113  1.00  0.00              
ATOM   1429  CD  GLU A  86      34.328 -16.862  -8.773  1.00  0.00              
ATOM   1430  OE1 GLU A  86      33.398 -16.136  -8.365  1.00  0.00              
ATOM   1431  OE2 GLU A  86      35.374 -17.036  -8.135  1.00  0.00              
ATOM   1432  H   GLU A  86      33.890 -16.369 -13.023  1.00  0.00              
ATOM   1433  HA  GLU A  86      34.879 -15.081 -10.646  1.00  0.00              
ATOM   1434 1HB  GLU A  86      35.317 -17.795 -11.910  1.00  0.00              
ATOM   1435 2HB  GLU A  86      36.277 -17.296 -10.525  1.00  0.00              
ATOM   1436 1HG  GLU A  86      33.251 -17.274 -10.575  1.00  0.00              
ATOM   1437 2HG  GLU A  86      34.217 -18.625  -9.986  1.00  0.00              
ATOM   1438  N   PHE A  87      36.994 -15.392 -13.126  1.00  0.00              
ATOM   1439  CA  PHE A  87      38.226 -14.793 -13.633  1.00  0.00              
ATOM   1440  C   PHE A  87      38.187 -13.257 -13.591  1.00  0.00              
ATOM   1441  O   PHE A  87      39.117 -12.620 -13.107  1.00  0.00              
ATOM   1442  CB  PHE A  87      38.483 -15.261 -15.067  1.00  0.00              
ATOM   1443  CG  PHE A  87      39.647 -14.578 -15.727  1.00  0.00              
ATOM   1444  CD1 PHE A  87      40.944 -14.813 -15.295  1.00  0.00              
ATOM   1445  CD2 PHE A  87      39.448 -13.700 -16.781  1.00  0.00              
ATOM   1446  CE1 PHE A  87      42.015 -14.186 -15.901  1.00  0.00              
ATOM   1447  CE2 PHE A  87      40.517 -13.072 -17.390  1.00  0.00              
ATOM   1448  CZ  PHE A  87      41.802 -13.315 -16.949  1.00  0.00              
ATOM   1449  H   PHE A  87      36.461 -16.005 -13.727  1.00  0.00              
ATOM   1450  HA  PHE A  87      39.048 -15.090 -12.981  1.00  0.00              
ATOM   1451 1HB  PHE A  87      38.671 -16.334 -15.071  1.00  0.00              
ATOM   1452 2HB  PHE A  87      37.596 -15.082 -15.672  1.00  0.00              
ATOM   1453  HD1 PHE A  87      41.112 -15.502 -14.467  1.00  0.00              
ATOM   1454  HD2 PHE A  87      38.432 -13.507 -17.129  1.00  0.00              
ATOM   1455  HE1 PHE A  87      43.029 -14.379 -15.551  1.00  0.00              
ATOM   1456  HE2 PHE A  87      40.346 -12.384 -18.218  1.00  0.00              
ATOM   1457  HZ  PHE A  87      42.646 -12.820 -17.427  1.00  0.00              
ATOM   1458  N   GLY A  88      37.105 -12.673 -14.095  1.00  0.00              
ATOM   1459  CA  GLY A  88      36.948 -11.232 -14.055  1.00  0.00              
ATOM   1460  C   GLY A  88      37.003 -10.734 -12.626  1.00  0.00              
ATOM   1461  O   GLY A  88      37.579  -9.673 -12.346  1.00  0.00              
ATOM   1462  H   GLY A  88      36.378 -13.236 -14.513  1.00  0.00              
ATOM   1463 1HA  GLY A  88      37.736 -10.763 -14.645  1.00  0.00              
ATOM   1464 2HA  GLY A  88      35.998 -10.957 -14.511  1.00  0.00              
ATOM   1465  N   GLY A  89      36.409 -11.503 -11.712  1.00  0.00              
ATOM   1466  CA  GLY A  89      36.471 -11.193 -10.298  1.00  0.00              
ATOM   1467  C   GLY A  89      37.910 -11.117  -9.804  1.00  0.00              
ATOM   1468  O   GLY A  89      38.286 -10.176  -9.109  1.00  0.00              
ATOM   1469  H   GLY A  89      35.903 -12.323 -12.015  1.00  0.00              
ATOM   1470 1HA  GLY A  89      35.971 -10.242 -10.112  1.00  0.00              
ATOM   1471 2HA  GLY A  89      35.932 -11.954  -9.735  1.00  0.00              
ATOM   1472  N   VAL A  90      38.706 -12.124 -10.150  1.00  0.00              
ATOM   1473  CA  VAL A  90      40.120 -12.158  -9.794  1.00  0.00              
ATOM   1474  C   VAL A  90      40.876 -10.982 -10.425  1.00  0.00              
ATOM   1475  O   VAL A  90      41.703 -10.352  -9.779  1.00  0.00              
ATOM   1476  CB  VAL A  90      40.752 -13.485 -10.255  1.00  0.00              
ATOM   1477  CG1 VAL A  90      42.265 -13.435 -10.103  1.00  0.00              
ATOM   1478  CG2 VAL A  90      40.167 -14.642  -9.460  1.00  0.00              
ATOM   1479  H   VAL A  90      38.313 -12.889 -10.679  1.00  0.00              
ATOM   1480  HA  VAL A  90      40.206 -12.065  -8.710  1.00  0.00              
ATOM   1481  HB  VAL A  90      40.541 -13.628 -11.315  1.00  0.00              
ATOM   1482 1HG1 VAL A  90      42.696 -14.380 -10.434  1.00  0.00              
ATOM   1483 2HG1 VAL A  90      42.665 -12.622 -10.709  1.00  0.00              
ATOM   1484 3HG1 VAL A  90      42.520 -13.268  -9.056  1.00  0.00              
ATOM   1485 1HG2 VAL A  90      40.619 -15.576  -9.792  1.00  0.00              
ATOM   1486 2HG2 VAL A  90      40.374 -14.495  -8.399  1.00  0.00              
ATOM   1487 3HG2 VAL A  90      39.089 -14.683  -9.617  1.00  0.00              
ATOM   1488  N   MET A  91      40.588 -10.688 -11.689  1.00  0.00              
ATOM   1489  CA  MET A  91      41.205  -9.546 -12.371  1.00  0.00              
ATOM   1490  C   MET A  91      40.943  -8.249 -11.614  1.00  0.00              
ATOM   1491  O   MET A  91      41.840  -7.424 -11.448  1.00  0.00              
ATOM   1492  CB  MET A  91      40.633  -9.397 -13.783  1.00  0.00              
ATOM   1493  CG  MET A  91      41.081 -10.450 -14.756  1.00  0.00              
ATOM   1494  SD  MET A  91      42.794 -10.248 -15.278  1.00  0.00              
ATOM   1495  CE  MET A  91      42.787  -8.670 -16.125  1.00  0.00              
ATOM   1496  H   MET A  91      39.929 -11.265 -12.193  1.00  0.00              
ATOM   1497  HA  MET A  91      42.277  -9.726 -12.445  1.00  0.00              
ATOM   1498 1HB  MET A  91      39.546  -9.428 -13.740  1.00  0.00              
ATOM   1499 2HB  MET A  91      40.918  -8.426 -14.190  1.00  0.00              
ATOM   1500 1HG  MET A  91      40.977 -11.434 -14.301  1.00  0.00              
ATOM   1501 2HG  MET A  91      40.449 -10.417 -15.643  1.00  0.00              
ATOM   1502 1HE  MET A  91      43.790  -8.446 -16.487  1.00  0.00              
ATOM   1503 2HE  MET A  91      42.096  -8.712 -16.968  1.00  0.00              
ATOM   1504 3HE  MET A  91      42.468  -7.888 -15.435  1.00  0.00              
ATOM   1505  N   CYS A  92      39.703  -8.060 -11.174  1.00  0.00              
ATOM   1506  CA  CYS A  92      39.358  -6.832 -10.465  1.00  0.00              
ATOM   1507  C   CYS A  92      40.049  -6.779  -9.110  1.00  0.00              
ATOM   1508  O   CYS A  92      40.611  -5.746  -8.728  1.00  0.00              
ATOM   1509  CB  CYS A  92      37.846  -6.727 -10.268  1.00  0.00              
ATOM   1510  SG  CYS A  92      36.915  -6.499 -11.802  1.00  0.00              
ATOM   1511  H   CYS A  92      38.990  -8.759 -11.323  1.00  0.00              
ATOM   1512  HA  CYS A  92      39.719  -5.984 -11.047  1.00  0.00              
ATOM   1513 1HB  CYS A  92      37.479  -7.631  -9.781  1.00  0.00              
ATOM   1514 2HB  CYS A  92      37.622  -5.887  -9.610  1.00  0.00              
ATOM   1515  HG  CYS A  92      37.775  -5.654 -12.362  1.00  0.00              
ATOM   1516  N   VAL A  93      40.007  -7.894  -8.386  1.00  0.00              
ATOM   1517  CA  VAL A  93      40.640  -7.971  -7.067  1.00  0.00              
ATOM   1518  C   VAL A  93      42.150  -7.766  -7.169  1.00  0.00              
ATOM   1519  O   VAL A  93      42.753  -7.062  -6.356  1.00  0.00              
ATOM   1520  CB  VAL A  93      40.352  -9.335  -6.413  1.00  0.00              
ATOM   1521  CG1 VAL A  93      41.205  -9.519  -5.167  1.00  0.00              
ATOM   1522  CG2 VAL A  93      38.873  -9.446  -6.076  1.00  0.00              
ATOM   1523  H   VAL A  93      39.531  -8.706  -8.750  1.00  0.00              
ATOM   1524  HA  VAL A  93      40.229  -7.179  -6.440  1.00  0.00              
ATOM   1525  HB  VAL A  93      40.627 -10.127  -7.110  1.00  0.00              
ATOM   1526 1HG1 VAL A  93      40.989 -10.489  -4.718  1.00  0.00              
ATOM   1527 2HG1 VAL A  93      42.260  -9.472  -5.438  1.00  0.00              
ATOM   1528 3HG1 VAL A  93      40.978  -8.730  -4.451  1.00  0.00              
ATOM   1529 1HG2 VAL A  93      38.677 -10.414  -5.615  1.00  0.00              
ATOM   1530 2HG2 VAL A  93      38.597  -8.651  -5.383  1.00  0.00              
ATOM   1531 3HG2 VAL A  93      38.284  -9.353  -6.988  1.00  0.00              
ATOM   1532  N   GLU A  94      42.777  -8.379  -8.165  1.00  0.00              
ATOM   1533  CA  GLU A  94      44.222  -8.214  -8.318  1.00  0.00              
ATOM   1534  C   GLU A  94      44.551  -6.765  -8.707  1.00  0.00              
ATOM   1535  O   GLU A  94      45.522  -6.192  -8.232  1.00  0.00              
ATOM   1536  CB  GLU A  94      44.765  -9.181  -9.373  1.00  0.00              
ATOM   1537  CG  GLU A  94      46.250  -9.023  -9.665  1.00  0.00              
ATOM   1538  CD  GLU A  94      47.108  -9.195  -8.443  1.00  0.00              
ATOM   1539  OE1 GLU A  94      46.565  -9.374  -7.379  1.00  0.00              
ATOM   1540  OE2 GLU A  94      48.309  -9.148  -8.573  1.00  0.00              
ATOM   1541  H   GLU A  94      42.275  -8.959  -8.823  1.00  0.00              
ATOM   1542  HA  GLU A  94      44.696  -8.408  -7.356  1.00  0.00              
ATOM   1543 1HB  GLU A  94      44.595 -10.207  -9.047  1.00  0.00              
ATOM   1544 2HB  GLU A  94      44.223  -9.040 -10.308  1.00  0.00              
ATOM   1545 1HG  GLU A  94      46.544  -9.763 -10.409  1.00  0.00              
ATOM   1546 2HG  GLU A  94      46.423  -8.034 -10.088  1.00  0.00              
ATOM   1547  N   SER A  95      43.725  -6.163  -9.556  1.00  0.00              
ATOM   1548  CA  SER A  95      43.915  -4.759  -9.894  1.00  0.00              
ATOM   1549  C   SER A  95      43.876  -3.874  -8.647  1.00  0.00              
ATOM   1550  O   SER A  95      44.693  -2.978  -8.490  1.00  0.00              
ATOM   1551  CB  SER A  95      42.849  -4.313 -10.876  1.00  0.00              
ATOM   1552  OG  SER A  95      42.980  -4.985 -12.098  1.00  0.00              
ATOM   1553  H   SER A  95      42.959  -6.671  -9.975  1.00  0.00              
ATOM   1554  HA  SER A  95      44.896  -4.644 -10.357  1.00  0.00              
ATOM   1555 1HB  SER A  95      41.863  -4.508 -10.455  1.00  0.00              
ATOM   1556 2HB  SER A  95      42.929  -3.239 -11.038  1.00  0.00              
ATOM   1557  HG  SER A  95      42.595  -5.855 -11.965  1.00  0.00              
ATOM   1558  N   VAL A  96      42.917  -4.129  -7.762  1.00  0.00              
ATOM   1559  CA  VAL A  96      42.833  -3.378  -6.522  1.00  0.00              
ATOM   1560  C   VAL A  96      44.044  -3.695  -5.640  1.00  0.00              
ATOM   1561  O   VAL A  96      44.657  -2.793  -5.070  1.00  0.00              
ATOM   1562  CB  VAL A  96      41.490  -3.636  -5.782  1.00  0.00              
ATOM   1563  CG1 VAL A  96      41.515  -2.996  -4.412  1.00  0.00              
ATOM   1564  CG2 VAL A  96      40.320  -3.077  -6.591  1.00  0.00              
ATOM   1565  H   VAL A  96      42.236  -4.852  -7.947  1.00  0.00              
ATOM   1566  HA  VAL A  96      42.890  -2.315  -6.757  1.00  0.00              
ATOM   1567  HB  VAL A  96      41.358  -4.710  -5.652  1.00  0.00              
ATOM   1568 1HG1 VAL A  96      40.568  -3.185  -3.905  1.00  0.00              
ATOM   1569 2HG1 VAL A  96      42.330  -3.421  -3.826  1.00  0.00              
ATOM   1570 3HG1 VAL A  96      41.662  -1.921  -4.515  1.00  0.00              
ATOM   1571 1HG2 VAL A  96      39.388  -3.266  -6.060  1.00  0.00              
ATOM   1572 2HG2 VAL A  96      40.451  -2.003  -6.725  1.00  0.00              
ATOM   1573 3HG2 VAL A  96      40.287  -3.563  -7.566  1.00  0.00              
ATOM   1574  N   ASN A  97      44.400  -4.975  -5.561  1.00  0.00              
ATOM   1575  CA  ASN A  97      45.558  -5.410  -4.792  1.00  0.00              
ATOM   1576  C   ASN A  97      46.835  -4.687  -5.209  1.00  0.00              
ATOM   1577  O   ASN A  97      47.684  -4.394  -4.379  1.00  0.00              
ATOM   1578  CB  ASN A  97      45.736  -6.912  -4.916  1.00  0.00              
ATOM   1579  CG  ASN A  97      46.920  -7.420  -4.141  1.00  0.00              
ATOM   1580  OD1 ASN A  97      47.134  -7.033  -2.986  1.00  0.00              
ATOM   1581  ND2 ASN A  97      47.694  -8.279  -4.753  1.00  0.00              
ATOM   1582  H   ASN A  97      43.848  -5.664  -6.051  1.00  0.00              
ATOM   1583  HA  ASN A  97      45.387  -5.166  -3.742  1.00  0.00              
ATOM   1584 1HB  ASN A  97      44.838  -7.416  -4.556  1.00  0.00              
ATOM   1585 2HB  ASN A  97      45.862  -7.178  -5.965  1.00  0.00              
ATOM   1586 1HD2 ASN A  97      48.497  -8.651  -4.286  1.00  0.00              
ATOM   1587 2HD2 ASN A  97      47.483  -8.564  -5.688  1.00  0.00              
ATOM   1588  N   ARG A  98      46.969  -4.411  -6.501  1.00  0.00              
ATOM   1589  CA  ARG A  98      48.149  -3.716  -7.018  1.00  0.00              
ATOM   1590  C   ARG A  98      47.965  -2.196  -7.105  1.00  0.00              
ATOM   1591  O   ARG A  98      48.727  -1.522  -7.787  1.00  0.00              
ATOM   1592  CB  ARG A  98      48.504  -4.251  -8.397  1.00  0.00              
ATOM   1593  CG  ARG A  98      48.806  -5.740  -8.448  1.00  0.00              
ATOM   1594  CD  ARG A  98      50.079  -6.067  -7.755  1.00  0.00              
ATOM   1595  NE  ARG A  98      50.330  -7.499  -7.727  1.00  0.00              
ATOM   1596  CZ  ARG A  98      51.416  -8.074  -7.176  1.00  0.00              
ATOM   1597  NH1 ARG A  98      52.340  -7.329  -6.612  1.00  0.00              
ATOM   1598  NH2 ARG A  98      51.552  -9.389  -7.202  1.00  0.00              
ATOM   1599  H   ARG A  98      46.240  -4.686  -7.144  1.00  0.00              
ATOM   1600  HA  ARG A  98      48.982  -3.896  -6.337  1.00  0.00              
ATOM   1601 1HB  ARG A  98      47.682  -4.058  -9.085  1.00  0.00              
ATOM   1602 2HB  ARG A  98      49.380  -3.724  -8.778  1.00  0.00              
ATOM   1603 1HG  ARG A  98      48.001  -6.292  -7.963  1.00  0.00              
ATOM   1604 2HG  ARG A  98      48.890  -6.060  -9.487  1.00  0.00              
ATOM   1605 1HD  ARG A  98      50.909  -5.585  -8.273  1.00  0.00              
ATOM   1606 2HD  ARG A  98      50.036  -5.708  -6.728  1.00  0.00              
ATOM   1607  HE  ARG A  98      49.641  -8.105  -8.152  1.00  0.00              
ATOM   1608 1HH1 ARG A  98      52.237  -6.324  -6.592  1.00  0.00              
ATOM   1609 2HH1 ARG A  98      53.154  -7.761  -6.199  1.00  0.00              
ATOM   1610 1HH2 ARG A  98      50.841  -9.962  -7.635  1.00  0.00              
ATOM   1611 2HH2 ARG A  98      52.365  -9.820  -6.789  1.00  0.00              
ATOM   1612  N   GLU A  99      46.953  -1.661  -6.431  1.00  0.00              
ATOM   1613  CA  GLU A  99      46.757  -0.214  -6.369  1.00  0.00              
ATOM   1614  C   GLU A  99      46.516   0.363  -7.768  1.00  0.00              
ATOM   1615  O   GLU A  99      46.974   1.459  -8.101  1.00  0.00              
ATOM   1616  CB  GLU A  99      47.969   0.462  -5.724  1.00  0.00              
ATOM   1617  CG  GLU A  99      48.252   0.015  -4.297  1.00  0.00              
ATOM   1618  CD  GLU A  99      49.393   0.762  -3.666  1.00  0.00              
ATOM   1619  OE1 GLU A  99      50.033   1.522  -4.353  1.00  0.00              
ATOM   1620  OE2 GLU A  99      49.626   0.573  -2.495  1.00  0.00              
ATOM   1621  H   GLU A  99      46.303  -2.267  -5.951  1.00  0.00              
ATOM   1622  HA  GLU A  99      45.850  -0.012  -5.798  1.00  0.00              
ATOM   1623 1HB  GLU A  99      48.858   0.259  -6.321  1.00  0.00              
ATOM   1624 2HB  GLU A  99      47.820   1.541  -5.714  1.00  0.00              
ATOM   1625 1HG  GLU A  99      47.356   0.168  -3.695  1.00  0.00              
ATOM   1626 2HG  GLU A  99      48.477  -1.050  -4.299  1.00  0.00              
ATOM   1627  N   MET A 100      45.773  -0.382  -8.578  1.00  0.00              
ATOM   1628  CA  MET A 100      45.384   0.067  -9.908  1.00  0.00              
ATOM   1629  C   MET A 100      43.858   0.028 -10.054  1.00  0.00              
ATOM   1630  O   MET A 100      43.321  -0.624 -10.947  1.00  0.00              
ATOM   1631  CB  MET A 100      46.055  -0.794 -10.977  1.00  0.00              
ATOM   1632  CG  MET A 100      47.572  -0.671 -11.023  1.00  0.00              
ATOM   1633  SD  MET A 100      48.294  -1.516 -12.444  1.00  0.00              
ATOM   1634  CE  MET A 100      48.005  -3.227 -12.004  1.00  0.00              
ATOM   1635  H   MET A 100      45.469  -1.291  -8.257  1.00  0.00              
ATOM   1636  HA  MET A 100      45.708   1.100 -10.032  1.00  0.00              
ATOM   1637 1HB  MET A 100      45.810  -1.841 -10.807  1.00  0.00              
ATOM   1638 2HB  MET A 100      45.667  -0.522 -11.959  1.00  0.00              
ATOM   1639 1HG  MET A 100      47.850   0.381 -11.069  1.00  0.00              
ATOM   1640 2HG  MET A 100      47.999  -1.097 -10.116  1.00  0.00              
ATOM   1641 1HE  MET A 100      48.397  -3.876 -12.787  1.00  0.00              
ATOM   1642 2HE  MET A 100      48.507  -3.450 -11.061  1.00  0.00              
ATOM   1643 3HE  MET A 100      46.934  -3.398 -11.893  1.00  0.00              
ATOM   1644  N   SER A 101      43.174   0.741  -9.161  1.00  0.00              
ATOM   1645  CA  SER A 101      41.719   0.775  -9.145  1.00  0.00              
ATOM   1646  C   SER A 101      41.070   1.184 -10.468  1.00  0.00              
ATOM   1647  O   SER A 101      40.061   0.604 -10.863  1.00  0.00              
ATOM   1648  CB  SER A 101      41.260   1.724  -8.055  1.00  0.00              
ATOM   1649  OG  SER A 101      41.603   1.235  -6.787  1.00  0.00              
ATOM   1650  H   SER A 101      43.686   1.275  -8.473  1.00  0.00              
ATOM   1651  HA  SER A 101      41.351  -0.238  -8.977  1.00  0.00              
ATOM   1652 1HB  SER A 101      41.717   2.701  -8.207  1.00  0.00              
ATOM   1653 2HB  SER A 101      40.180   1.855  -8.117  1.00  0.00              
ATOM   1654  HG  SER A 101      41.280   1.884  -6.157  1.00  0.00              
ATOM   1655  N   PRO A 102      41.636   2.184 -11.157  1.00  0.00              
ATOM   1656  CA  PRO A 102      40.981   2.580 -12.411  1.00  0.00              
ATOM   1657  C   PRO A 102      40.842   1.424 -13.407  1.00  0.00              
ATOM   1658  O   PRO A 102      39.953   1.477 -14.252  1.00  0.00              
ATOM   1659  CB  PRO A 102      41.919   3.666 -12.948  1.00  0.00              
ATOM   1660  CG  PRO A 102      42.551   4.239 -11.726  1.00  0.00              
ATOM   1661  CD  PRO A 102      42.780   3.051 -10.830  1.00  0.00              
ATOM   1662  HA  PRO A 102      39.979   2.974 -12.187  1.00  0.00              
ATOM   1663 1HB  PRO A 102      42.650   3.223 -13.639  1.00  0.00              
ATOM   1664 2HB  PRO A 102      41.345   4.409 -13.520  1.00  0.00              
ATOM   1665 1HG  PRO A 102      43.485   4.757 -11.989  1.00  0.00              
ATOM   1666 2HG  PRO A 102      41.889   4.990 -11.272  1.00  0.00              
ATOM   1667 1HD  PRO A 102      43.742   2.580 -11.083  1.00  0.00              
ATOM   1668 2HD  PRO A 102      42.772   3.376  -9.779  1.00  0.00              
ATOM   1669  N   LEU A 103      41.672   0.387 -13.301  1.00  0.00              
ATOM   1670  CA  LEU A 103      41.572  -0.725 -14.257  1.00  0.00              
ATOM   1671  C   LEU A 103      40.309  -1.560 -14.059  1.00  0.00              
ATOM   1672  O   LEU A 103      39.849  -2.234 -14.984  1.00  0.00              
ATOM   1673  CB  LEU A 103      42.803  -1.632 -14.134  1.00  0.00              
ATOM   1674  CG  LEU A 103      44.131  -1.018 -14.594  1.00  0.00              
ATOM   1675  CD1 LEU A 103      45.257  -2.018 -14.372  1.00  0.00              
ATOM   1676  CD2 LEU A 103      44.029  -0.625 -16.060  1.00  0.00              
ATOM   1677  H   LEU A 103      42.372   0.349 -12.574  1.00  0.00              
ATOM   1678  HA  LEU A 103      41.513  -0.311 -15.264  1.00  0.00              
ATOM   1679 1HB  LEU A 103      42.916  -1.924 -13.091  1.00  0.00              
ATOM   1680 2HB  LEU A 103      42.632  -2.532 -14.725  1.00  0.00              
ATOM   1681  HG  LEU A 103      44.349  -0.133 -13.995  1.00  0.00              
ATOM   1682 1HD1 LEU A 103      46.201  -1.581 -14.699  1.00  0.00              
ATOM   1683 2HD1 LEU A 103      45.321  -2.266 -13.313  1.00  0.00              
ATOM   1684 3HD1 LEU A 103      45.059  -2.922 -14.946  1.00  0.00              
ATOM   1685 1HD2 LEU A 103      44.973  -0.187 -16.386  1.00  0.00              
ATOM   1686 2HD2 LEU A 103      43.812  -1.509 -16.659  1.00  0.00              
ATOM   1687 3HD2 LEU A 103      43.228   0.104 -16.186  1.00  0.00              
ATOM   1688  N   VAL A 104      39.746  -1.528 -12.857  1.00  0.00              
ATOM   1689  CA  VAL A 104      38.536  -2.308 -12.592  1.00  0.00              
ATOM   1690  C   VAL A 104      37.358  -1.917 -13.489  1.00  0.00              
ATOM   1691  O   VAL A 104      36.626  -2.783 -13.970  1.00  0.00              
ATOM   1692  CB  VAL A 104      38.127  -2.254 -11.106  1.00  0.00              
ATOM   1693  CG1 VAL A 104      36.767  -2.922 -10.898  1.00  0.00              
ATOM   1694  CG2 VAL A 104      39.193  -2.918 -10.246  1.00  0.00              
ATOM   1695  H   VAL A 104      40.143  -0.968 -12.115  1.00  0.00              
ATOM   1696  HA  VAL A 104      38.733  -3.350 -12.848  1.00  0.00              
ATOM   1697  HB  VAL A 104      38.017  -1.212 -10.807  1.00  0.00              
ATOM   1698 1HG1 VAL A 104      36.496  -2.873  -9.843  1.00  0.00              
ATOM   1699 2HG1 VAL A 104      36.013  -2.404 -11.490  1.00  0.00              
ATOM   1700 3HG1 VAL A 104      36.822  -3.965 -11.210  1.00  0.00              
ATOM   1701 1HG2 VAL A 104      38.895  -2.874  -9.199  1.00  0.00              
ATOM   1702 2HG2 VAL A 104      39.308  -3.959 -10.548  1.00  0.00              
ATOM   1703 3HG2 VAL A 104      40.142  -2.396 -10.376  1.00  0.00              
ATOM   1704  N   ASP A 105      37.175  -0.620 -13.725  1.00  0.00              
ATOM   1705  CA  ASP A 105      36.121  -0.167 -14.629  1.00  0.00              
ATOM   1706  C   ASP A 105      36.347  -0.679 -16.049  1.00  0.00              
ATOM   1707  O   ASP A 105      35.396  -1.018 -16.750  1.00  0.00              
ATOM   1708  CB  ASP A 105      36.045   1.362 -14.638  1.00  0.00              
ATOM   1709  CG  ASP A 105      35.507   1.936 -13.335  1.00  0.00              
ATOM   1710  OD1 ASP A 105      34.963   1.187 -12.558  1.00  0.00              
ATOM   1711  OD2 ASP A 105      35.644   3.118 -13.129  1.00  0.00              
ATOM   1712  H   ASP A 105      37.769   0.064 -13.279  1.00  0.00              
ATOM   1713  HA  ASP A 105      35.168  -0.559 -14.273  1.00  0.00              
ATOM   1714 1HB  ASP A 105      37.038   1.774 -14.817  1.00  0.00              
ATOM   1715 2HB  ASP A 105      35.402   1.689 -15.456  1.00  0.00              
ATOM   1716  N   ASN A 106      37.607  -0.700 -16.473  1.00  0.00              
ATOM   1717  CA  ASN A 106      37.955  -1.172 -17.803  1.00  0.00              
ATOM   1718  C   ASN A 106      37.705  -2.660 -17.919  1.00  0.00              
ATOM   1719  O   ASN A 106      37.302  -3.159 -18.976  1.00  0.00              
ATOM   1720  CB  ASN A 106      39.399  -0.843 -18.134  1.00  0.00              
ATOM   1721  CG  ASN A 106      39.611   0.622 -18.400  1.00  0.00              
ATOM   1722  OD1 ASN A 106      38.664   1.352 -18.714  1.00  0.00              
ATOM   1723  ND2 ASN A 106      40.836   1.066 -18.280  1.00  0.00              
ATOM   1724  H   ASN A 106      38.341  -0.380 -15.857  1.00  0.00              
ATOM   1725  HA  ASN A 106      37.337  -0.642 -18.531  1.00  0.00              
ATOM   1726 1HB  ASN A 106      40.041  -1.147 -17.306  1.00  0.00              
ATOM   1727 2HB  ASN A 106      39.709  -1.408 -19.013  1.00  0.00              
ATOM   1728 1HD2 ASN A 106      41.037   2.032 -18.445  1.00  0.00              
ATOM   1729 2HD2 ASN A 106      41.572   0.439 -18.024  1.00  0.00              
ATOM   1730  N   ILE A 107      37.964  -3.367 -16.824  1.00  0.00              
ATOM   1731  CA  ILE A 107      37.697  -4.794 -16.755  1.00  0.00              
ATOM   1732  C   ILE A 107      36.199  -5.033 -16.895  1.00  0.00              
ATOM   1733  O   ILE A 107      35.775  -5.957 -17.588  1.00  0.00              
ATOM   1734  CB  ILE A 107      38.207  -5.397 -15.434  1.00  0.00              
ATOM   1735  CG1 ILE A 107      39.737  -5.386 -15.397  1.00  0.00              
ATOM   1736  CG2 ILE A 107      37.677  -6.811 -15.255  1.00  0.00              
ATOM   1737  CD1 ILE A 107      40.317  -5.670 -14.030  1.00  0.00              
ATOM   1738  H   ILE A 107      38.357  -2.901 -16.018  1.00  0.00              
ATOM   1739  HA  ILE A 107      38.221  -5.283 -17.575  1.00  0.00              
ATOM   1740  HB  ILE A 107      37.867  -4.784 -14.599  1.00  0.00              
ATOM   1741 1HG1 ILE A 107      40.123  -6.131 -16.093  1.00  0.00              
ATOM   1742 2HG1 ILE A 107      40.102  -4.413 -15.726  1.00  0.00              
ATOM   1743 1HG2 ILE A 107      38.047  -7.223 -14.316  1.00  0.00              
ATOM   1744 2HG2 ILE A 107      36.588  -6.792 -15.238  1.00  0.00              
ATOM   1745 3HG2 ILE A 107      38.016  -7.434 -16.083  1.00  0.00              
ATOM   1746 1HD1 ILE A 107      41.406  -5.645 -14.084  1.00  0.00              
ATOM   1747 2HD1 ILE A 107      39.972  -4.915 -13.324  1.00  0.00              
ATOM   1748 3HD1 ILE A 107      39.994  -6.655 -13.696  1.00  0.00              
ATOM   1749  N   ALA A 108      35.392  -4.199 -16.244  1.00  0.00              
ATOM   1750  CA  ALA A 108      33.947  -4.327 -16.367  1.00  0.00              
ATOM   1751  C   ALA A 108      33.539  -4.177 -17.833  1.00  0.00              
ATOM   1752  O   ALA A 108      32.685  -4.914 -18.340  1.00  0.00              
ATOM   1753  CB  ALA A 108      33.229  -3.299 -15.499  1.00  0.00              
ATOM   1754  H   ALA A 108      35.772  -3.469 -15.659  1.00  0.00              
ATOM   1755  HA  ALA A 108      33.666  -5.325 -16.028  1.00  0.00              
ATOM   1756 1HB  ALA A 108      32.152  -3.418 -15.610  1.00  0.00              
ATOM   1757 2HB  ALA A 108      33.505  -3.448 -14.455  1.00  0.00              
ATOM   1758 3HB  ALA A 108      33.518  -2.296 -15.810  1.00  0.00              
ATOM   1759  N   LEU A 109      34.162  -3.223 -18.514  1.00  0.00              
ATOM   1760  CA  LEU A 109      33.938  -3.033 -19.940  1.00  0.00              
ATOM   1761  C   LEU A 109      34.391  -4.252 -20.741  1.00  0.00              
ATOM   1762  O   LEU A 109      33.671  -4.728 -21.621  1.00  0.00              
ATOM   1763  CB  LEU A 109      34.682  -1.784 -20.428  1.00  0.00              
ATOM   1764  CG  LEU A 109      34.545  -1.469 -21.923  1.00  0.00              
ATOM   1765  CD1 LEU A 109      33.078  -1.244 -22.263  1.00  0.00              
ATOM   1766  CD2 LEU A 109      35.380  -0.243 -22.263  1.00  0.00              
ATOM   1767  H   LEU A 109      34.808  -2.614 -18.032  1.00  0.00              
ATOM   1768  HA  LEU A 109      32.868  -2.909 -20.108  1.00  0.00              
ATOM   1769 1HB  LEU A 109      34.315  -0.922 -19.873  1.00  0.00              
ATOM   1770 2HB  LEU A 109      35.743  -1.905 -20.211  1.00  0.00              
ATOM   1771  HG  LEU A 109      34.896  -2.320 -22.508  1.00  0.00              
ATOM   1772 1HD1 LEU A 109      32.981  -1.021 -23.325  1.00  0.00              
ATOM   1773 2HD1 LEU A 109      32.508  -2.143 -22.028  1.00  0.00              
ATOM   1774 3HD1 LEU A 109      32.694  -0.408 -21.680  1.00  0.00              
ATOM   1775 1HD2 LEU A 109      35.283  -0.020 -23.326  1.00  0.00              
ATOM   1776 2HD2 LEU A 109      35.029   0.609 -21.680  1.00  0.00              
ATOM   1777 3HD2 LEU A 109      36.426  -0.439 -22.027  1.00  0.00              
ATOM   1778  N   TRP A 110      35.576  -4.771 -20.438  1.00  0.00              
ATOM   1779  CA  TRP A 110      36.065  -5.950 -21.154  1.00  0.00              
ATOM   1780  C   TRP A 110      35.127  -7.151 -20.988  1.00  0.00              
ATOM   1781  O   TRP A 110      34.876  -7.885 -21.943  1.00  0.00              
ATOM   1782  CB  TRP A 110      37.493  -6.326 -20.734  1.00  0.00              
ATOM   1783  CG  TRP A 110      38.473  -5.210 -20.891  1.00  0.00              
ATOM   1784  CD1 TRP A 110      38.408  -4.179 -21.791  1.00  0.00              
ATOM   1785  CD2 TRP A 110      39.681  -5.011 -20.137  1.00  0.00              
ATOM   1786  NE1 TRP A 110      39.495  -3.348 -21.633  1.00  0.00              
ATOM   1787  CE2 TRP A 110      40.288  -3.834 -20.624  1.00  0.00              
ATOM   1788  CE3 TRP A 110      40.299  -5.708 -19.087  1.00  0.00              
ATOM   1789  CZ2 TRP A 110      41.488  -3.337 -20.104  1.00  0.00              
ATOM   1790  CZ3 TRP A 110      41.496  -5.212 -18.565  1.00  0.00              
ATOM   1791  CH2 TRP A 110      42.074  -4.037 -19.076  1.00  0.00              
ATOM   1792  H   TRP A 110      36.151  -4.361 -19.715  1.00  0.00              
ATOM   1793  HA  TRP A 110      36.077  -5.727 -22.221  1.00  0.00              
ATOM   1794 1HB  TRP A 110      37.495  -6.640 -19.690  1.00  0.00              
ATOM   1795 2HB  TRP A 110      37.837  -7.170 -21.331  1.00  0.00              
ATOM   1796  HD1 TRP A 110      37.613  -4.040 -22.522  1.00  0.00              
ATOM   1797  HE1 TRP A 110      39.682  -2.515 -22.172  1.00  0.00              
ATOM   1798  HE3 TRP A 110      39.852  -6.618 -18.687  1.00  0.00              
ATOM   1799  HZ2 TRP A 110      41.953  -2.428 -20.486  1.00  0.00              
ATOM   1800  HZ3 TRP A 110      41.972  -5.759 -17.751  1.00  0.00              
ATOM   1801  HH2 TRP A 110      43.009  -3.676 -18.647  1.00  0.00              
ATOM   1802  N   MET A 111      34.596  -7.351 -19.788  1.00  0.00              
ATOM   1803  CA  MET A 111      33.677  -8.468 -19.574  1.00  0.00              
ATOM   1804  C   MET A 111      32.362  -8.216 -20.314  1.00  0.00              
ATOM   1805  O   MET A 111      31.804  -9.114 -20.952  1.00  0.00              
ATOM   1806  CB  MET A 111      33.393  -8.664 -18.086  1.00  0.00              
ATOM   1807  CG  MET A 111      34.594  -9.150 -17.267  1.00  0.00              
ATOM   1808  SD  MET A 111      34.232  -9.172 -15.503  1.00  0.00              
ATOM   1809  CE  MET A 111      33.060 -10.535 -15.402  1.00  0.00              
ATOM   1810  H   MET A 111      34.817  -6.741 -19.014  1.00  0.00              
ATOM   1811  HA  MET A 111      34.140  -9.376 -19.959  1.00  0.00              
ATOM   1812 1HB  MET A 111      33.053  -7.724 -17.654  1.00  0.00              
ATOM   1813 2HB  MET A 111      32.589  -9.391 -17.962  1.00  0.00              
ATOM   1814 1HG  MET A 111      34.869 -10.155 -17.585  1.00  0.00              
ATOM   1815 2HG  MET A 111      35.445  -8.492 -17.445  1.00  0.00              
ATOM   1816 1HE  MET A 111      32.745 -10.669 -14.367  1.00  0.00              
ATOM   1817 2HE  MET A 111      32.189 -10.314 -16.021  1.00  0.00              
ATOM   1818 3HE  MET A 111      33.534 -11.450 -15.758  1.00  0.00              
ATOM   1819  N   THR A 112      31.867  -6.989 -20.218  1.00  0.00              
ATOM   1820  CA  THR A 112      30.609  -6.638 -20.857  1.00  0.00              
ATOM   1821  C   THR A 112      30.710  -6.803 -22.368  1.00  0.00              
ATOM   1822  O   THR A 112      29.818  -7.356 -23.005  1.00  0.00              
ATOM   1823  CB  THR A 112      30.195  -5.194 -20.516  1.00  0.00              
ATOM   1824  OG1 THR A 112      30.019  -5.067 -19.099  1.00  0.00              
ATOM   1825  CG2 THR A 112      28.896  -4.831 -21.219  1.00  0.00              
ATOM   1826  H   THR A 112      32.366  -6.285 -19.694  1.00  0.00              
ATOM   1827  HA  THR A 112      29.836  -7.316 -20.496  1.00  0.00              
ATOM   1828  HB  THR A 112      30.978  -4.506 -20.834  1.00  0.00              
ATOM   1829  HG1 THR A 112      30.877  -4.974 -18.677  1.00  0.00              
ATOM   1830 1HG2 THR A 112      28.619  -3.808 -20.966  1.00  0.00              
ATOM   1831 2HG2 THR A 112      29.030  -4.916 -22.297  1.00  0.00              
ATOM   1832 3HG2 THR A 112      28.107  -5.510 -20.897  1.00  0.00              
ATOM   1833  N   GLU A 113      31.813  -6.336 -22.937  1.00  0.00              
ATOM   1834  CA  GLU A 113      32.023  -6.467 -24.369  1.00  0.00              
ATOM   1835  C   GLU A 113      32.083  -7.943 -24.771  1.00  0.00              
ATOM   1836  O   GLU A 113      31.421  -8.362 -25.713  1.00  0.00              
ATOM   1837  CB  GLU A 113      33.310  -5.753 -24.786  1.00  0.00              
ATOM   1838  CG  GLU A 113      33.633  -5.856 -26.270  1.00  0.00              
ATOM   1839  CD  GLU A 113      34.870  -5.093 -26.654  1.00  0.00              
ATOM   1840  OE1 GLU A 113      35.429  -4.440 -25.806  1.00  0.00              
ATOM   1841  OE2 GLU A 113      35.257  -5.164 -27.797  1.00  0.00              
ATOM   1842  H   GLU A 113      32.520  -5.882 -22.376  1.00  0.00              
ATOM   1843  HA  GLU A 113      31.159  -6.048 -24.885  1.00  0.00              
ATOM   1844 1HB  GLU A 113      33.237  -4.695 -24.533  1.00  0.00              
ATOM   1845 2HB  GLU A 113      34.152  -6.166 -24.231  1.00  0.00              
ATOM   1846 1HG  GLU A 113      33.772  -6.905 -26.529  1.00  0.00              
ATOM   1847 2HG  GLU A 113      32.786  -5.478 -26.843  1.00  0.00              
ATOM   1848  N   TYR A 114      32.850  -8.743 -24.044  1.00  0.00              
ATOM   1849  CA  TYR A 114      32.968 -10.147 -24.426  1.00  0.00              
ATOM   1850  C   TYR A 114      31.607 -10.853 -24.377  1.00  0.00              
ATOM   1851  O   TYR A 114      31.289 -11.645 -25.247  1.00  0.00              
ATOM   1852  CB  TYR A 114      34.009 -10.887 -23.578  1.00  0.00              
ATOM   1853  CG  TYR A 114      34.357 -12.239 -24.150  1.00  0.00              
ATOM   1854  CD1 TYR A 114      35.333 -12.369 -25.128  1.00  0.00              
ATOM   1855  CD2 TYR A 114      33.704 -13.388 -23.720  1.00  0.00              
ATOM   1856  CE1 TYR A 114      35.655 -13.609 -25.662  1.00  0.00              
ATOM   1857  CE2 TYR A 114      34.015 -14.632 -24.251  1.00  0.00              
ATOM   1858  CZ  TYR A 114      34.988 -14.733 -25.223  1.00  0.00              
ATOM   1859  OH  TYR A 114      35.299 -15.964 -25.756  1.00  0.00              
ATOM   1860  H   TYR A 114      33.354  -8.409 -23.234  1.00  0.00              
ATOM   1861  HA  TYR A 114      33.288 -10.196 -25.467  1.00  0.00              
ATOM   1862 1HB  TYR A 114      34.917 -10.286 -23.510  1.00  0.00              
ATOM   1863 2HB  TYR A 114      33.627 -11.018 -22.566  1.00  0.00              
ATOM   1864  HD1 TYR A 114      35.863 -11.487 -25.491  1.00  0.00              
ATOM   1865  HD2 TYR A 114      32.932 -13.322 -22.953  1.00  0.00              
ATOM   1866  HE1 TYR A 114      36.424 -13.689 -26.430  1.00  0.00              
ATOM   1867  HE2 TYR A 114      33.490 -15.521 -23.901  1.00  0.00              
ATOM   1868  HH  TYR A 114      34.737 -16.634 -25.360  1.00  0.00              
ATOM   1869  N   LEU A 115      30.802 -10.543 -23.364  1.00  0.00              
ATOM   1870  CA  LEU A 115      29.443 -11.069 -23.266  1.00  0.00              
ATOM   1871  C   LEU A 115      28.612 -10.701 -24.497  1.00  0.00              
ATOM   1872  O   LEU A 115      28.041 -11.569 -25.168  1.00  0.00              
ATOM   1873  CB  LEU A 115      28.761 -10.533 -22.001  1.00  0.00              
ATOM   1874  CG  LEU A 115      29.227 -11.156 -20.679  1.00  0.00              
ATOM   1875  CD1 LEU A 115      28.742 -10.301 -19.516  1.00  0.00              
ATOM   1876  CD2 LEU A 115      28.696 -12.577 -20.571  1.00  0.00              
ATOM   1877  H   LEU A 115      31.144  -9.926 -22.641  1.00  0.00              
ATOM   1878  HA  LEU A 115      29.498 -12.153 -23.169  1.00  0.00              
ATOM   1879 1HB  LEU A 115      28.934  -9.460 -21.941  1.00  0.00              
ATOM   1880 2HB  LEU A 115      27.687 -10.703 -22.087  1.00  0.00              
ATOM   1881  HG  LEU A 115      30.317 -11.172 -20.649  1.00  0.00              
ATOM   1882 1HD1 LEU A 115      29.074 -10.743 -18.576  1.00  0.00              
ATOM   1883 2HD1 LEU A 115      29.153  -9.295 -19.607  1.00  0.00              
ATOM   1884 3HD1 LEU A 115      27.654 -10.252 -19.529  1.00  0.00              
ATOM   1885 1HD2 LEU A 115      29.028 -13.020 -19.632  1.00  0.00              
ATOM   1886 2HD2 LEU A 115      27.606 -12.561 -20.600  1.00  0.00              
ATOM   1887 3HD2 LEU A 115      29.072 -13.170 -21.405  1.00  0.00              
ATOM   1888  N   ASN A 116      28.529  -9.401 -24.764  1.00  0.00              
ATOM   1889  CA  ASN A 116      27.700  -8.875 -25.847  1.00  0.00              
ATOM   1890  C   ASN A 116      28.106  -9.394 -27.214  1.00  0.00              
ATOM   1891  O   ASN A 116      27.259  -9.629 -28.068  1.00  0.00              
ATOM   1892  CB  ASN A 116      27.755  -7.349 -25.865  1.00  0.00              
ATOM   1893  CG  ASN A 116      26.994  -6.737 -24.725  1.00  0.00              
ATOM   1894  OD1 ASN A 116      26.150  -7.387 -24.117  1.00  0.00              
ATOM   1895  ND2 ASN A 116      27.284  -5.477 -24.428  1.00  0.00              
ATOM   1896  H   ASN A 116      29.059  -8.758 -24.194  1.00  0.00              
ATOM   1897  HA  ASN A 116      26.669  -9.187 -25.677  1.00  0.00              
ATOM   1898 1HB  ASN A 116      28.794  -7.021 -25.813  1.00  0.00              
ATOM   1899 2HB  ASN A 116      27.341  -6.981 -26.804  1.00  0.00              
ATOM   1900 1HD2 ASN A 116      26.808  -5.018 -23.678  1.00  0.00              
ATOM   1901 2HD2 ASN A 116      27.978  -4.986 -24.954  1.00  0.00              
ATOM   1902  N   ARG A 117      29.405  -9.567 -27.423  1.00  0.00              
ATOM   1903  CA  ARG A 117      29.912  -9.975 -28.729  1.00  0.00              
ATOM   1904  C   ARG A 117      30.061 -11.481 -28.902  1.00  0.00              
ATOM   1905  O   ARG A 117      29.880 -12.003 -30.001  1.00  0.00              
ATOM   1906  CB  ARG A 117      31.264  -9.323 -28.981  1.00  0.00              
ATOM   1907  CG  ARG A 117      31.222  -7.814 -29.166  1.00  0.00              
ATOM   1908  CD  ARG A 117      32.581  -7.247 -29.360  1.00  0.00              
ATOM   1909  NE  ARG A 117      33.192  -7.713 -30.595  1.00  0.00              
ATOM   1910  CZ  ARG A 117      34.473  -7.489 -30.946  1.00  0.00              
ATOM   1911  NH1 ARG A 117      35.264  -6.806 -30.148  1.00  0.00              
ATOM   1912  NH2 ARG A 117      34.935  -7.956 -32.093  1.00  0.00              
ATOM   1913  H   ARG A 117      30.058  -9.415 -26.667  1.00  0.00              
ATOM   1914  HA  ARG A 117      29.191  -9.674 -29.489  1.00  0.00              
ATOM   1915 1HB  ARG A 117      31.931  -9.534 -28.147  1.00  0.00              
ATOM   1916 2HB  ARG A 117      31.713  -9.753 -29.877  1.00  0.00              
ATOM   1917 1HG  ARG A 117      30.621  -7.572 -30.042  1.00  0.00              
ATOM   1918 2HG  ARG A 117      30.780  -7.352 -28.283  1.00  0.00              
ATOM   1919 1HD  ARG A 117      32.519  -6.160 -29.400  1.00  0.00              
ATOM   1920 2HD  ARG A 117      33.221  -7.544 -28.530  1.00  0.00              
ATOM   1921  HE  ARG A 117      32.615  -8.242 -31.234  1.00  0.00              
ATOM   1922 1HH1 ARG A 117      34.911  -6.449 -29.272  1.00  0.00              
ATOM   1923 2HH1 ARG A 117      36.224  -6.639 -30.412  1.00  0.00              
ATOM   1924 1HH2 ARG A 117      34.327  -8.482 -32.707  1.00  0.00              
ATOM   1925 2HH2 ARG A 117      35.895  -7.789 -32.356  1.00  0.00              
ATOM   1926  N   HIS A 118      30.385 -12.184 -27.825  1.00  0.00              
ATOM   1927  CA  HIS A 118      30.792 -13.571 -27.967  1.00  0.00              
ATOM   1928  C   HIS A 118      30.003 -14.592 -27.165  1.00  0.00              
ATOM   1929  O   HIS A 118      29.970 -15.759 -27.540  1.00  0.00              
ATOM   1930  CB  HIS A 118      32.272 -13.702 -27.595  1.00  0.00              
ATOM   1931  CG  HIS A 118      33.182 -12.870 -28.445  1.00  0.00              
ATOM   1932  ND1 HIS A 118      33.485 -13.196 -29.750  1.00  0.00              
ATOM   1933  CD2 HIS A 118      33.855 -11.726 -28.176  1.00  0.00              
ATOM   1934  CE1 HIS A 118      34.306 -12.287 -30.248  1.00  0.00              
ATOM   1935  NE2 HIS A 118      34.545 -11.386 -29.313  1.00  0.00              
ATOM   1936  H   HIS A 118      30.355 -11.772 -26.903  1.00  0.00              
ATOM   1937  HA  HIS A 118      30.586 -13.908 -28.983  1.00  0.00              
ATOM   1938 1HB  HIS A 118      32.413 -13.408 -26.554  1.00  0.00              
ATOM   1939 2HB  HIS A 118      32.579 -14.743 -27.685  1.00  0.00              
ATOM   1940  HD1 HIS A 118      33.090 -13.947 -30.279  1.00  0.00              
ATOM   1941  HD2 HIS A 118      33.926 -11.100 -27.286  1.00  0.00              
ATOM   1942  HE1 HIS A 118      34.664 -12.365 -31.274  1.00  0.00              
ATOM   1943  N   LEU A 119      29.375 -14.177 -26.070  1.00  0.00              
ATOM   1944  CA  LEU A 119      28.635 -15.138 -25.253  1.00  0.00              
ATOM   1945  C   LEU A 119      27.126 -14.917 -25.288  1.00  0.00              
ATOM   1946  O   LEU A 119      26.353 -15.822 -24.973  1.00  0.00              
ATOM   1947  CB  LEU A 119      29.122 -15.065 -23.800  1.00  0.00              
ATOM   1948  CG  LEU A 119      30.613 -15.354 -23.583  1.00  0.00              
ATOM   1949  CD1 LEU A 119      30.956 -15.176 -22.110  1.00  0.00              
ATOM   1950  CD2 LEU A 119      30.930 -16.767 -24.051  1.00  0.00              
ATOM   1951  H   LEU A 119      29.398 -13.207 -25.788  1.00  0.00              
ATOM   1952  HA  LEU A 119      28.802 -16.136 -25.657  1.00  0.00              
ATOM   1953 1HB  LEU A 119      28.919 -14.067 -23.415  1.00  0.00              
ATOM   1954 2HB  LEU A 119      28.555 -15.783 -23.207  1.00  0.00              
ATOM   1955  HG  LEU A 119      31.209 -14.641 -24.153  1.00  0.00              
ATOM   1956 1HD1 LEU A 119      32.015 -15.381 -21.956  1.00  0.00              
ATOM   1957 2HD1 LEU A 119      30.737 -14.152 -21.807  1.00  0.00              
ATOM   1958 3HD1 LEU A 119      30.362 -15.867 -21.512  1.00  0.00              
ATOM   1959 1HD2 LEU A 119      31.990 -16.972 -23.897  1.00  0.00              
ATOM   1960 2HD2 LEU A 119      30.336 -17.481 -23.481  1.00  0.00              
ATOM   1961 3HD2 LEU A 119      30.692 -16.861 -25.111  1.00  0.00              
ATOM   1962  N   HIS A 120      26.714 -13.714 -25.671  1.00  0.00              
ATOM   1963  CA  HIS A 120      25.300 -13.357 -25.705  1.00  0.00              
ATOM   1964  C   HIS A 120      24.478 -14.298 -26.578  1.00  0.00              
ATOM   1965  O   HIS A 120      23.419 -14.788 -26.174  1.00  0.00              
ATOM   1966  CB  HIS A 120      25.127 -11.920 -26.207  1.00  0.00              
ATOM   1967  CG  HIS A 120      23.698 -11.485 -26.307  1.00  0.00              
ATOM   1968  ND1 HIS A 120      22.928 -11.202 -25.199  1.00  0.00              
ATOM   1969  CD2 HIS A 120      22.899 -11.286 -27.382  1.00  0.00              
ATOM   1970  CE1 HIS A 120      21.716 -10.847 -25.588  1.00  0.00              
ATOM   1971  NE2 HIS A 120      21.673 -10.890 -26.907  1.00  0.00              
ATOM   1972  H   HIS A 120      27.402 -13.026 -25.945  1.00  0.00              
ATOM   1973  HA  HIS A 120      24.886 -13.413 -24.699  1.00  0.00              
ATOM   1974 1HB  HIS A 120      25.646 -11.235 -25.536  1.00  0.00              
ATOM   1975 2HB  HIS A 120      25.583 -11.821 -27.192  1.00  0.00              
ATOM   1976  HD1 HIS A 120      23.243 -11.181 -24.250  1.00  0.00              
ATOM   1977  HD2 HIS A 120      23.064 -11.383 -28.455  1.00  0.00              
ATOM   1978  HE1 HIS A 120      20.953 -10.581 -24.857  1.00  0.00              
ATOM   1979  N   THR A 121      24.974 -14.549 -27.781  1.00  0.00              
ATOM   1980  CA  THR A 121      24.261 -15.394 -28.721  1.00  0.00              
ATOM   1981  C   THR A 121      24.109 -16.816 -28.200  1.00  0.00              
ATOM   1982  O   THR A 121      23.019 -17.391 -28.273  1.00  0.00              
ATOM   1983  CB  THR A 121      24.973 -15.418 -30.086  1.00  0.00              
ATOM   1984  OG1 THR A 121      24.998 -14.096 -30.639  1.00  0.00              
ATOM   1985  CG2 THR A 121      24.253 -16.352 -31.047  1.00  0.00              
ATOM   1986  H   THR A 121      25.860 -14.149 -28.054  1.00  0.00              
ATOM   1987  HA  THR A 121      23.247 -15.008 -28.833  1.00  0.00              
ATOM   1988  HB  THR A 121      25.999 -15.762 -29.955  1.00  0.00              
ATOM   1989  HG1 THR A 121      25.145 -14.148 -31.586  1.00  0.00              
ATOM   1990 1HG2 THR A 121      24.770 -16.357 -32.006  1.00  0.00              
ATOM   1991 2HG2 THR A 121      24.242 -17.361 -30.635  1.00  0.00              
ATOM   1992 3HG2 THR A 121      23.229 -16.008 -31.189  1.00  0.00              
ATOM   1993  N   TRP A 122      25.187 -17.382 -27.665  1.00  0.00              
ATOM   1994  CA  TRP A 122      25.106 -18.731 -27.134  1.00  0.00              
ATOM   1995  C   TRP A 122      24.096 -18.766 -25.993  1.00  0.00              
ATOM   1996  O   TRP A 122      23.274 -19.672 -25.896  1.00  0.00              
ATOM   1997  CB  TRP A 122      26.469 -19.241 -26.667  1.00  0.00              
ATOM   1998  CG  TRP A 122      26.379 -20.642 -26.151  1.00  0.00              
ATOM   1999  CD1 TRP A 122      26.557 -21.791 -26.863  1.00  0.00              
ATOM   2000  CD2 TRP A 122      26.057 -21.041 -24.815  1.00  0.00              
ATOM   2001  NE1 TRP A 122      26.374 -22.885 -26.050  1.00  0.00              
ATOM   2002  CE2 TRP A 122      26.066 -22.452 -24.788  1.00  0.00              
ATOM   2003  CE3 TRP A 122      25.767 -20.344 -23.638  1.00  0.00              
ATOM   2004  CZ2 TRP A 122      25.793 -23.179 -23.629  1.00  0.00              
ATOM   2005  CZ3 TRP A 122      25.492 -21.066 -22.492  1.00  0.00              
ATOM   2006  CH2 TRP A 122      25.508 -22.471 -22.494  1.00  0.00              
ATOM   2007  H   TRP A 122      26.067 -16.888 -27.620  1.00  0.00              
ATOM   2008  HA  TRP A 122      24.751 -19.392 -27.924  1.00  0.00              
ATOM   2009 1HB  TRP A 122      27.175 -19.205 -27.497  1.00  0.00              
ATOM   2010 2HB  TRP A 122      26.852 -18.589 -25.883  1.00  0.00              
ATOM   2011  HD1 TRP A 122      26.808 -21.836 -27.921  1.00  0.00              
ATOM   2012  HE1 TRP A 122      26.452 -23.851 -26.337  1.00  0.00              
ATOM   2013  HE3 TRP A 122      25.760 -19.254 -23.623  1.00  0.00              
ATOM   2014  HZ2 TRP A 122      25.804 -24.269 -23.613  1.00  0.00              
ATOM   2015  HZ3 TRP A 122      25.262 -20.513 -21.581  1.00  0.00              
ATOM   2016  HH2 TRP A 122      25.286 -23.006 -21.571  1.00  0.00              
ATOM   2017  N   ILE A 123      24.146 -17.758 -25.133  1.00  0.00              
ATOM   2018  CA  ILE A 123      23.234 -17.706 -24.002  1.00  0.00              
ATOM   2019  C   ILE A 123      21.776 -17.673 -24.463  1.00  0.00              
ATOM   2020  O   ILE A 123      20.954 -18.475 -24.002  1.00  0.00              
ATOM   2021  CB  ILE A 123      23.552 -16.515 -23.070  1.00  0.00              
ATOM   2022  CG1 ILE A 123      24.878 -16.762 -22.328  1.00  0.00              
ATOM   2023  CG2 ILE A 123      22.417 -16.296 -22.089  1.00  0.00              
ATOM   2024  CD1 ILE A 123      25.439 -15.529 -21.610  1.00  0.00              
ATOM   2025  H   ILE A 123      24.820 -17.015 -25.256  1.00  0.00              
ATOM   2026  HA  ILE A 123      23.344 -18.624 -23.427  1.00  0.00              
ATOM   2027  HB  ILE A 123      23.686 -15.612 -23.666  1.00  0.00              
ATOM   2028 1HG1 ILE A 123      24.739 -17.549 -21.587  1.00  0.00              
ATOM   2029 2HG1 ILE A 123      25.632 -17.110 -23.035  1.00  0.00              
ATOM   2030 1HG2 ILE A 123      22.655 -15.455 -21.439  1.00  0.00              
ATOM   2031 2HG2 ILE A 123      21.500 -16.083 -22.637  1.00  0.00              
ATOM   2032 3HG2 ILE A 123      22.280 -17.194 -21.486  1.00  0.00              
ATOM   2033 1HD1 ILE A 123      26.374 -15.790 -21.114  1.00  0.00              
ATOM   2034 2HD1 ILE A 123      25.623 -14.737 -22.337  1.00  0.00              
ATOM   2035 3HD1 ILE A 123      24.720 -15.182 -20.869  1.00  0.00              
ATOM   2036  N   GLN A 124      21.456 -16.761 -25.378  1.00  0.00              
ATOM   2037  CA  GLN A 124      20.070 -16.603 -25.832  1.00  0.00              
ATOM   2038  C   GLN A 124      19.543 -17.841 -26.565  1.00  0.00              
ATOM   2039  O   GLN A 124      18.364 -18.168 -26.458  1.00  0.00              
ATOM   2040  CB  GLN A 124      19.952 -15.378 -26.744  1.00  0.00              
ATOM   2041  CG  GLN A 124      20.135 -14.050 -26.029  1.00  0.00              
ATOM   2042  CD  GLN A 124      19.067 -13.804 -24.981  1.00  0.00              
ATOM   2043  OE1 GLN A 124      17.870 -13.943 -25.250  1.00  0.00              
ATOM   2044  NE2 GLN A 124      19.493 -13.438 -23.778  1.00  0.00              
ATOM   2045  H   GLN A 124      22.172 -16.166 -25.769  1.00  0.00              
ATOM   2046  HA  GLN A 124      19.430 -16.485 -24.957  1.00  0.00              
ATOM   2047 1HB  GLN A 124      20.699 -15.441 -27.535  1.00  0.00              
ATOM   2048 2HB  GLN A 124      18.971 -15.372 -27.219  1.00  0.00              
ATOM   2049 1HG  GLN A 124      21.107 -14.047 -25.535  1.00  0.00              
ATOM   2050 2HG  GLN A 124      20.087 -13.245 -26.762  1.00  0.00              
ATOM   2051 1HE2 GLN A 124      18.833 -13.262 -23.045  1.00  0.00              
ATOM   2052 2HE2 GLN A 124      20.472 -13.337 -23.603  1.00  0.00              
ATOM   2053  N   ASP A 125      20.427 -18.522 -27.294  1.00  0.00              
ATOM   2054  CA  ASP A 125      20.074 -19.732 -28.027  1.00  0.00              
ATOM   2055  C   ASP A 125      19.870 -20.936 -27.112  1.00  0.00              
ATOM   2056  O   ASP A 125      19.362 -21.961 -27.553  1.00  0.00              
ATOM   2057  CB  ASP A 125      21.157 -20.056 -29.059  1.00  0.00              
ATOM   2058  CG  ASP A 125      21.165 -19.088 -30.234  1.00  0.00              
ATOM   2059  OD1 ASP A 125      20.197 -18.386 -30.407  1.00  0.00              
ATOM   2060  OD2 ASP A 125      22.140 -19.059 -30.947  1.00  0.00              
ATOM   2061  H   ASP A 125      21.377 -18.180 -27.336  1.00  0.00              
ATOM   2062  HA  ASP A 125      19.153 -19.545 -28.580  1.00  0.00              
ATOM   2063 1HB  ASP A 125      22.136 -20.031 -28.579  1.00  0.00              
ATOM   2064 2HB  ASP A 125      21.005 -21.066 -29.441  1.00  0.00              
ATOM   2065  N   ASN A 126      20.303 -20.829 -25.856  1.00  0.00              
ATOM   2066  CA  ASN A 126      20.187 -21.945 -24.919  1.00  0.00              
ATOM   2067  C   ASN A 126      19.267 -21.661 -23.730  1.00  0.00              
ATOM   2068  O   ASN A 126      19.457 -22.199 -22.637  1.00  0.00              
ATOM   2069  CB  ASN A 126      21.569 -22.410 -24.446  1.00  0.00              
ATOM   2070  CG  ASN A 126      22.332 -23.160 -25.527  1.00  0.00              
ATOM   2071  OD1 ASN A 126      22.245 -24.387 -25.626  1.00  0.00              
ATOM   2072  ND2 ASN A 126      23.068 -22.427 -26.357  1.00  0.00              
ATOM   2073  H   ASN A 126      20.719 -19.964 -25.542  1.00  0.00              
ATOM   2074  HA  ASN A 126      19.699 -22.777 -25.429  1.00  0.00              
ATOM   2075 1HB  ASN A 126      22.157 -21.546 -24.134  1.00  0.00              
ATOM   2076 2HB  ASN A 126      21.457 -23.060 -23.578  1.00  0.00              
ATOM   2077 1HD2 ASN A 126      23.591 -22.869 -27.086  1.00  0.00              
ATOM   2078 2HD2 ASN A 126      23.100 -21.433 -26.251  1.00  0.00              
ATOM   2079  N   GLY A 127      18.264 -20.819 -23.954  1.00  0.00              
ATOM   2080  CA  GLY A 127      17.272 -20.537 -22.936  1.00  0.00              
ATOM   2081  C   GLY A 127      17.539 -19.313 -22.081  1.00  0.00              
ATOM   2082  O   GLY A 127      16.773 -19.023 -21.164  1.00  0.00              
ATOM   2083  H   GLY A 127      18.189 -20.365 -24.853  1.00  0.00              
ATOM   2084 1HA  GLY A 127      16.298 -20.400 -23.405  1.00  0.00              
ATOM   2085 2HA  GLY A 127      17.188 -21.391 -22.264  1.00  0.00              
ATOM   2086  N   GLY A 128      18.627 -18.603 -22.366  1.00  0.00              
ATOM   2087  CA  GLY A 128      18.928 -17.357 -21.682  1.00  0.00              
ATOM   2088  C   GLY A 128      19.385 -17.586 -20.253  1.00  0.00              
ATOM   2089  O   GLY A 128      19.602 -18.730 -19.837  1.00  0.00              
ATOM   2090  H   GLY A 128      19.260 -18.939 -23.077  1.00  0.00              
ATOM   2091 1HA  GLY A 128      19.706 -16.822 -22.226  1.00  0.00              
ATOM   2092 2HA  GLY A 128      18.044 -16.721 -21.678  1.00  0.00              
ATOM   2093  N   TRP A 129      19.526 -16.505 -19.491  1.00  0.00              
ATOM   2094  CA  TRP A 129      19.840 -16.622 -18.069  1.00  0.00              
ATOM   2095  C   TRP A 129      18.727 -17.304 -17.282  1.00  0.00              
ATOM   2096  O   TRP A 129      18.965 -17.844 -16.197  1.00  0.00              
ATOM   2097  CB  TRP A 129      20.181 -15.254 -17.467  1.00  0.00              
ATOM   2098  CG  TRP A 129      21.520 -14.760 -17.921  1.00  0.00              
ATOM   2099  CD1 TRP A 129      21.765 -13.835 -18.884  1.00  0.00              
ATOM   2100  CD2 TRP A 129      22.799 -15.201 -17.449  1.00  0.00              
ATOM   2101  NE1 TRP A 129      23.115 -13.663 -19.038  1.00  0.00              
ATOM   2102  CE2 TRP A 129      23.773 -14.489 -18.165  1.00  0.00              
ATOM   2103  CE3 TRP A 129      23.211 -16.127 -16.485  1.00  0.00              
ATOM   2104  CZ2 TRP A 129      25.142 -14.665 -17.946  1.00  0.00              
ATOM   2105  CZ3 TRP A 129      24.571 -16.302 -16.266  1.00  0.00              
ATOM   2106  CH2 TRP A 129      25.518 -15.577 -16.998  1.00  0.00              
ATOM   2107  H   TRP A 129      19.414 -15.586 -19.896  1.00  0.00              
ATOM   2108  HA  TRP A 129      20.708 -17.272 -17.959  1.00  0.00              
ATOM   2109 1HB  TRP A 129      19.417 -14.531 -17.753  1.00  0.00              
ATOM   2110 2HB  TRP A 129      20.176 -15.324 -16.379  1.00  0.00              
ATOM   2111  HD1 TRP A 129      21.000 -13.308 -19.450  1.00  0.00              
ATOM   2112  HE1 TRP A 129      23.557 -13.031 -19.691  1.00  0.00              
ATOM   2113  HE3 TRP A 129      22.478 -16.698 -15.915  1.00  0.00              
ATOM   2114  HZ2 TRP A 129      25.894 -14.103 -18.501  1.00  0.00              
ATOM   2115  HZ3 TRP A 129      24.883 -17.021 -15.508  1.00  0.00              
ATOM   2116  HH2 TRP A 129      26.579 -15.744 -16.807  1.00  0.00              
ATOM   2117  N   ASP A 130      17.513 -17.298 -17.826  1.00  0.00              
ATOM   2118  CA  ASP A 130      16.408 -18.015 -17.189  1.00  0.00              
ATOM   2119  C   ASP A 130      16.693 -19.514 -17.091  1.00  0.00              
ATOM   2120  O   ASP A 130      16.439 -20.143 -16.067  1.00  0.00              
ATOM   2121  CB  ASP A 130      15.108 -17.788 -17.964  1.00  0.00              
ATOM   2122  CG  ASP A 130      14.543 -16.386 -17.777  1.00  0.00              
ATOM   2123  OD1 ASP A 130      14.992 -15.700 -16.890  1.00  0.00              
ATOM   2124  OD2 ASP A 130      13.669 -16.015 -18.524  1.00  0.00              
ATOM   2125  H   ASP A 130      17.343 -16.797 -18.686  1.00  0.00              
ATOM   2126  HA  ASP A 130      16.291 -17.637 -16.173  1.00  0.00              
ATOM   2127 1HB  ASP A 130      15.284 -17.954 -19.027  1.00  0.00              
ATOM   2128 2HB  ASP A 130      14.359 -18.511 -17.640  1.00  0.00              
ATOM   2129  N   ALA A 131      17.221 -20.085 -18.163  1.00  0.00              
ATOM   2130  CA  ALA A 131      17.608 -21.486 -18.148  1.00  0.00              
ATOM   2131  C   ALA A 131      18.766 -21.716 -17.167  1.00  0.00              
ATOM   2132  O   ALA A 131      18.822 -22.746 -16.490  1.00  0.00              
ATOM   2133  CB  ALA A 131      17.983 -21.943 -19.554  1.00  0.00              
ATOM   2134  H   ALA A 131      17.359 -19.545 -19.005  1.00  0.00              
ATOM   2135  HA  ALA A 131      16.755 -22.069 -17.801  1.00  0.00              
ATOM   2136 1HB  ALA A 131      18.271 -22.994 -19.530  1.00  0.00              
ATOM   2137 2HB  ALA A 131      17.128 -21.816 -20.218  1.00  0.00              
ATOM   2138 3HB  ALA A 131      18.817 -21.347 -19.920  1.00  0.00              
ATOM   2139  N   PHE A 132      19.689 -20.758 -17.085  1.00  0.00              
ATOM   2140  CA  PHE A 132      20.794 -20.852 -16.120  1.00  0.00              
ATOM   2141  C   PHE A 132      20.226 -20.979 -14.714  1.00  0.00              
ATOM   2142  O   PHE A 132      20.640 -21.827 -13.925  1.00  0.00              
ATOM   2143  CB  PHE A 132      21.692 -19.612 -16.205  1.00  0.00              
ATOM   2144  CG  PHE A 132      22.839 -19.604 -15.208  1.00  0.00              
ATOM   2145  CD1 PHE A 132      23.950 -20.415 -15.396  1.00  0.00              
ATOM   2146  CD2 PHE A 132      22.810 -18.769 -14.103  1.00  0.00              
ATOM   2147  CE1 PHE A 132      25.015 -20.395 -14.487  1.00  0.00              
ATOM   2148  CE2 PHE A 132      23.870 -18.743 -13.191  1.00  0.00              
ATOM   2149  CZ  PHE A 132      24.972 -19.565 -13.392  1.00  0.00              
ATOM   2150  H   PHE A 132      19.634 -19.954 -17.693  1.00  0.00              
ATOM   2151  HA  PHE A 132      21.392 -21.732 -16.362  1.00  0.00              
ATOM   2152 1HB  PHE A 132      22.116 -19.538 -17.206  1.00  0.00              
ATOM   2153 2HB  PHE A 132      21.094 -18.717 -16.036  1.00  0.00              
ATOM   2154  HD1 PHE A 132      23.988 -21.073 -16.264  1.00  0.00              
ATOM   2155  HD2 PHE A 132      21.943 -18.126 -13.950  1.00  0.00              
ATOM   2156  HE1 PHE A 132      25.880 -21.037 -14.648  1.00  0.00              
ATOM   2157  HE2 PHE A 132      23.834 -18.083 -12.324  1.00  0.00              
ATOM   2158  HZ  PHE A 132      25.798 -19.553 -12.683  1.00  0.00              
ATOM   2159  N   VAL A 133      19.266 -20.119 -14.410  1.00  0.00              
ATOM   2160  CA  VAL A 133      18.598 -20.145 -13.117  1.00  0.00              
ATOM   2161  C   VAL A 133      17.825 -21.445 -12.915  1.00  0.00              
ATOM   2162  O   VAL A 133      17.819 -22.008 -11.827  1.00  0.00              
ATOM   2163  CB  VAL A 133      17.663 -18.929 -12.961  1.00  0.00              
ATOM   2164  CG1 VAL A 133      16.804 -19.064 -11.715  1.00  0.00              
ATOM   2165  CG2 VAL A 133      18.492 -17.633 -12.943  1.00  0.00              
ATOM   2166  H   VAL A 133      18.990 -19.428 -15.093  1.00  0.00              
ATOM   2167  HA  VAL A 133      19.357 -20.101 -12.335  1.00  0.00              
ATOM   2168  HB  VAL A 133      16.968 -18.907 -13.800  1.00  0.00              
ATOM   2169 1HG1 VAL A 133      16.152 -18.194 -11.627  1.00  0.00              
ATOM   2170 2HG1 VAL A 133      16.197 -19.965 -11.788  1.00  0.00              
ATOM   2171 3HG1 VAL A 133      17.445 -19.126 -10.836  1.00  0.00              
ATOM   2172 1HG2 VAL A 133      17.827 -16.777 -12.833  1.00  0.00              
ATOM   2173 2HG2 VAL A 133      19.191 -17.660 -12.106  1.00  0.00              
ATOM   2174 3HG2 VAL A 133      19.047 -17.543 -13.877  1.00  0.00              
ATOM   2175  N   GLU A 134      17.182 -21.933 -13.968  1.00  0.00              
ATOM   2176  CA  GLU A 134      16.474 -23.205 -13.869  1.00  0.00              
ATOM   2177  C   GLU A 134      17.439 -24.346 -13.528  1.00  0.00              
ATOM   2178  O   GLU A 134      17.100 -25.241 -12.756  1.00  0.00              
ATOM   2179  CB  GLU A 134      15.744 -23.511 -15.179  1.00  0.00              
ATOM   2180  CG  GLU A 134      14.958 -24.814 -15.171  1.00  0.00              
ATOM   2181  CD  GLU A 134      13.824 -24.807 -14.185  1.00  0.00              
ATOM   2182  OE1 GLU A 134      13.395 -23.743 -13.809  1.00  0.00              
ATOM   2183  OE2 GLU A 134      13.385 -25.868 -13.808  1.00  0.00              
ATOM   2184  H   GLU A 134      17.174 -21.433 -14.845  1.00  0.00              
ATOM   2185  HA  GLU A 134      15.754 -23.138 -13.053  1.00  0.00              
ATOM   2186 1HB  GLU A 134      15.049 -22.702 -15.405  1.00  0.00              
ATOM   2187 2HB  GLU A 134      16.466 -23.560 -15.995  1.00  0.00              
ATOM   2188 1HG  GLU A 134      14.556 -24.990 -16.169  1.00  0.00              
ATOM   2189 2HG  GLU A 134      15.635 -25.633 -14.933  1.00  0.00              
ATOM   2190  N   LEU A 135      18.639 -24.306 -14.100  1.00  0.00              
ATOM   2191  CA  LEU A 135      19.635 -25.350 -13.854  1.00  0.00              
ATOM   2192  C   LEU A 135      20.303 -25.216 -12.494  1.00  0.00              
ATOM   2193  O   LEU A 135      20.477 -26.203 -11.789  1.00  0.00              
ATOM   2194  CB  LEU A 135      20.708 -25.318 -14.950  1.00  0.00              
ATOM   2195  CG  LEU A 135      20.243 -25.743 -16.349  1.00  0.00              
ATOM   2196  CD1 LEU A 135      21.345 -25.457 -17.359  1.00  0.00              
ATOM   2197  CD2 LEU A 135      19.882 -27.221 -16.337  1.00  0.00              
ATOM   2198  H   LEU A 135      18.871 -23.541 -14.718  1.00  0.00              
ATOM   2199  HA  LEU A 135      19.135 -26.318 -13.884  1.00  0.00              
ATOM   2200 1HB  LEU A 135      21.097 -24.304 -15.024  1.00  0.00              
ATOM   2201 2HB  LEU A 135      21.524 -25.978 -14.657  1.00  0.00              
ATOM   2202  HG  LEU A 135      19.368 -25.158 -16.635  1.00  0.00              
ATOM   2203 1HD1 LEU A 135      21.015 -25.759 -18.353  1.00  0.00              
ATOM   2204 2HD1 LEU A 135      21.570 -24.390 -17.361  1.00  0.00              
ATOM   2205 3HD1 LEU A 135      22.240 -26.017 -17.089  1.00  0.00              
ATOM   2206 1HD2 LEU A 135      19.551 -27.523 -17.331  1.00  0.00              
ATOM   2207 2HD2 LEU A 135      20.756 -27.807 -16.052  1.00  0.00              
ATOM   2208 3HD2 LEU A 135      19.080 -27.394 -15.619  1.00  0.00              
ATOM   2209  N   TYR A 136      20.688 -23.990 -12.133  1.00  0.00              
ATOM   2210  CA  TYR A 136      21.534 -23.778 -10.958  1.00  0.00              
ATOM   2211  C   TYR A 136      20.915 -22.939  -9.850  1.00  0.00              
ATOM   2212  O   TYR A 136      21.532 -22.738  -8.807  1.00  0.00              
ATOM   2213  CB  TYR A 136      22.854 -23.139 -11.392  1.00  0.00              
ATOM   2214  CG  TYR A 136      23.629 -23.961 -12.398  1.00  0.00              
ATOM   2215  CD1 TYR A 136      23.670 -23.571 -13.729  1.00  0.00              
ATOM   2216  CD2 TYR A 136      24.299 -25.105 -11.990  1.00  0.00              
ATOM   2217  CE1 TYR A 136      24.377 -24.323 -14.647  1.00  0.00              
ATOM   2218  CE2 TYR A 136      25.007 -25.856 -12.908  1.00  0.00              
ATOM   2219  CZ  TYR A 136      25.047 -25.468 -14.232  1.00  0.00              
ATOM   2220  OH  TYR A 136      25.752 -26.216 -15.147  1.00  0.00              
ATOM   2221  H   TYR A 136      20.394 -23.192 -12.678  1.00  0.00              
ATOM   2222  HA  TYR A 136      21.690 -24.739 -10.467  1.00  0.00              
ATOM   2223 1HB  TYR A 136      22.658 -22.160 -11.832  1.00  0.00              
ATOM   2224 2HB  TYR A 136      23.488 -22.984 -10.519  1.00  0.00              
ATOM   2225  HD1 TYR A 136      23.143 -22.672 -14.050  1.00  0.00              
ATOM   2226  HD2 TYR A 136      24.266 -25.412 -10.944  1.00  0.00              
ATOM   2227  HE1 TYR A 136      24.409 -24.016 -15.692  1.00  0.00              
ATOM   2228  HE2 TYR A 136      25.533 -26.755 -12.587  1.00  0.00              
ATOM   2229  HH  TYR A 136      26.104 -26.999 -14.715  1.00  0.00              
ATOM   2230  N   GLY A 137      19.703 -22.457 -10.072  1.00  0.00              
ATOM   2231  CA  GLY A 137      19.048 -21.617  -9.090  1.00  0.00              
ATOM   2232  C   GLY A 137      18.379 -22.481  -8.040  1.00  0.00              
ATOM   2233  O   GLY A 137      18.474 -23.709  -8.089  1.00  0.00              
ATOM   2234  H   GLY A 137      19.222 -22.673 -10.934  1.00  0.00              
ATOM   2235 1HA  GLY A 137      19.782 -20.957  -8.628  1.00  0.00              
ATOM   2236 2HA  GLY A 137      18.313 -20.983  -9.585  1.00  0.00              
ATOM   2237  N   PRO A 138      17.722 -21.844  -7.064  1.00  0.00              
ATOM   2238  CA  PRO A 138      17.089 -22.568  -5.963  1.00  0.00              
ATOM   2239  C   PRO A 138      15.641 -22.914  -6.296  1.00  0.00              
ATOM   2240  O   PRO A 138      15.128 -22.428  -7.307  1.00  0.00              
ATOM   2241  OXT PRO A 138      15.019 -23.648  -5.578  1.00  0.00              
ATOM   2242  CB  PRO A 138      17.179 -21.576  -4.798  1.00  0.00              
ATOM   2243  CG  PRO A 138      16.960 -20.246  -5.434  1.00  0.00              
ATOM   2244  CD  PRO A 138      17.587 -20.374  -6.796  1.00  0.00              
ATOM   2245  HA  PRO A 138      17.690 -23.457  -5.721  1.00  0.00              
ATOM   2246 1HB  PRO A 138      16.420 -21.817  -4.039  1.00  0.00              
ATOM   2247 2HB  PRO A 138      18.160 -21.659  -4.309  1.00  0.00              
ATOM   2248 1HG  PRO A 138      15.885 -20.020  -5.482  1.00  0.00              
ATOM   2249 2HG  PRO A 138      17.424 -19.454  -4.827  1.00  0.00              
ATOM   2250 1HD  PRO A 138      16.928 -19.916  -7.549  1.00  0.00              
ATOM   2251 2HD  PRO A 138      18.572 -19.884  -6.795  1.00  0.00              
ATOM   2252  N   ASP B 139      17.845 -45.084 -18.958  1.00  0.00              
ATOM   2253  CA  ASP B 139      17.950 -45.542 -17.542  1.00  0.00              
ATOM   2254  C   ASP B 139      19.183 -44.933 -16.840  1.00  0.00              
ATOM   2255  O   ASP B 139      20.091 -44.419 -17.520  1.00  0.00              
ATOM   2256  CB  ASP B 139      18.027 -47.069 -17.472  1.00  0.00              
ATOM   2257  CG  ASP B 139      19.335 -47.622 -18.023  1.00  0.00              
ATOM   2258  OD1 ASP B 139      20.289 -46.883 -18.088  1.00  0.00              
ATOM   2259  OD2 ASP B 139      19.367 -48.777 -18.373  1.00  0.00              
ATOM   2260 1H   ASP B 139      17.038 -45.495 -19.383  1.00  0.00              
ATOM   2261 2H   ASP B 139      17.762 -44.088 -18.982  1.00  0.00              
ATOM   2262 3H   ASP B 139      18.664 -45.362 -19.460  1.00  0.00              
ATOM   2263  HA  ASP B 139      17.075 -45.185 -16.997  1.00  0.00              
ATOM   2264 1HB  ASP B 139      17.921 -47.392 -16.436  1.00  0.00              
ATOM   2265 2HB  ASP B 139      17.201 -47.501 -18.037  1.00  0.00              
ATOM   2266  N   PRO B 140      19.215 -44.965 -15.484  1.00  0.00              
ATOM   2267  CA  PRO B 140      20.364 -44.433 -14.727  1.00  0.00              
ATOM   2268  C   PRO B 140      21.764 -44.884 -15.171  1.00  0.00              
ATOM   2269  O   PRO B 140      22.711 -44.082 -15.088  1.00  0.00              
ATOM   2270  CB  PRO B 140      20.062 -44.942 -13.315  1.00  0.00              
ATOM   2271  CG  PRO B 140      18.573 -44.973 -13.248  1.00  0.00              
ATOM   2272  CD  PRO B 140      18.148 -45.478 -14.601  1.00  0.00              
ATOM   2273  HA  PRO B 140      20.367 -43.335 -14.798  1.00  0.00              
ATOM   2274 1HB  PRO B 140      20.516 -45.932 -13.166  1.00  0.00              
ATOM   2275 2HB  PRO B 140      20.508 -44.268 -12.568  1.00  0.00              
ATOM   2276 1HG  PRO B 140      18.243 -45.629 -12.429  1.00  0.00              
ATOM   2277 2HG  PRO B 140      18.181 -43.969 -13.029  1.00  0.00              
ATOM   2278 1HD  PRO B 140      18.119 -46.578 -14.590  1.00  0.00              
ATOM   2279 2HD  PRO B 140      17.160 -45.066 -14.854  1.00  0.00              
ATOM   2280  N   LYS B 141      21.909 -46.136 -15.610  1.00  0.00              
ATOM   2281  CA  LYS B 141      23.227 -46.621 -16.041  1.00  0.00              
ATOM   2282  C   LYS B 141      23.737 -45.855 -17.274  1.00  0.00              
ATOM   2283  O   LYS B 141      24.900 -45.447 -17.310  1.00  0.00              
ATOM   2284  CB  LYS B 141      23.169 -48.119 -16.342  1.00  0.00              
ATOM   2285  CG  LYS B 141      24.500 -48.727 -16.767  1.00  0.00              
ATOM   2286  CD  LYS B 141      24.374 -50.225 -17.001  1.00  0.00              
ATOM   2287  CE  LYS B 141      25.725 -50.854 -17.306  1.00  0.00              
ATOM   2288  NZ  LYS B 141      26.338 -50.286 -18.537  1.00  0.00              
ATOM   2289  H   LYS B 141      21.117 -46.762 -15.651  1.00  0.00              
ATOM   2290  HA  LYS B 141      23.947 -46.414 -15.249  1.00  0.00              
ATOM   2291 1HB  LYS B 141      22.825 -48.655 -15.457  1.00  0.00              
ATOM   2292 2HB  LYS B 141      22.448 -48.304 -17.137  1.00  0.00              
ATOM   2293 1HG  LYS B 141      24.839 -48.251 -17.688  1.00  0.00              
ATOM   2294 2HG  LYS B 141      25.245 -48.550 -15.992  1.00  0.00              
ATOM   2295 1HD  LYS B 141      23.954 -50.698 -16.112  1.00  0.00              
ATOM   2296 2HD  LYS B 141      23.701 -50.407 -17.839  1.00  0.00              
ATOM   2297 1HE  LYS B 141      26.401 -50.688 -16.468  1.00  0.00              
ATOM   2298 2HE  LYS B 141      25.604 -51.929 -17.438  1.00  0.00              
ATOM   2299 1HZ  LYS B 141      27.231 -50.729 -18.705  1.00  0.00              
ATOM   2300 2HZ  LYS B 141      25.728 -50.451 -19.325  1.00  0.00              
ATOM   2301 3HZ  LYS B 141      26.473 -49.292 -18.419  1.00  0.00              
ATOM   2302  N   LYS B 142      22.865 -45.666 -18.264  1.00  0.00              
ATOM   2303  CA  LYS B 142      23.196 -44.908 -19.482  1.00  0.00              
ATOM   2304  C   LYS B 142      23.490 -43.439 -19.193  1.00  0.00              
ATOM   2305  O   LYS B 142      24.327 -42.823 -19.873  1.00  0.00              
ATOM   2306  CB  LYS B 142      22.058 -45.014 -20.499  1.00  0.00              
ATOM   2307  CG  LYS B 142      21.908 -46.389 -21.135  1.00  0.00              
ATOM   2308  CD  LYS B 142      20.766 -46.412 -22.140  1.00  0.00              
ATOM   2309  CE  LYS B 142      20.627 -47.781 -22.790  1.00  0.00              
ATOM   2310  NZ  LYS B 142      19.506 -47.821 -23.769  1.00  0.00              
ATOM   2311  H   LYS B 142      21.941 -46.062 -18.167  1.00  0.00              
ATOM   2312  HA  LYS B 142      24.101 -45.333 -19.919  1.00  0.00              
ATOM   2313 1HB  LYS B 142      21.113 -44.764 -20.015  1.00  0.00              
ATOM   2314 2HB  LYS B 142      22.217 -44.291 -21.299  1.00  0.00              
ATOM   2315 1HG  LYS B 142      22.834 -46.658 -21.644  1.00  0.00              
ATOM   2316 2HG  LYS B 142      21.712 -47.129 -20.359  1.00  0.00              
ATOM   2317 1HD  LYS B 142      19.832 -46.161 -21.636  1.00  0.00              
ATOM   2318 2HD  LYS B 142      20.950 -45.669 -22.916  1.00  0.00              
ATOM   2319 1HE  LYS B 142      21.552 -48.035 -23.305  1.00  0.00              
ATOM   2320 2HE  LYS B 142      20.447 -48.532 -22.021  1.00  0.00              
ATOM   2321 1HZ  LYS B 142      19.447 -48.743 -24.176  1.00  0.00              
ATOM   2322 2HZ  LYS B 142      18.639 -47.605 -23.298  1.00  0.00              
ATOM   2323 3HZ  LYS B 142      19.671 -47.141 -24.498  1.00  0.00              
ATOM   2324  N   VAL B 143      22.799 -42.877 -18.200  1.00  0.00              
ATOM   2325  CA  VAL B 143      23.051 -41.501 -17.770  1.00  0.00              
ATOM   2326  C   VAL B 143      24.471 -41.362 -17.236  1.00  0.00              
ATOM   2327  O   VAL B 143      25.192 -40.458 -17.629  1.00  0.00              
ATOM   2328  CB  VAL B 143      22.049 -41.082 -16.678  1.00  0.00              
ATOM   2329  CG1 VAL B 143      22.439 -39.736 -16.085  1.00  0.00              
ATOM   2330  CG2 VAL B 143      20.644 -41.028 -17.258  1.00  0.00              
ATOM   2331  H   VAL B 143      22.083 -43.415 -17.733  1.00  0.00              
ATOM   2332  HA  VAL B 143      22.949 -40.844 -18.635  1.00  0.00              
ATOM   2333  HB  VAL B 143      22.081 -41.811 -15.869  1.00  0.00              
ATOM   2334 1HG1 VAL B 143      21.720 -39.456 -15.315  1.00  0.00              
ATOM   2335 2HG1 VAL B 143      23.433 -39.808 -15.644  1.00  0.00              
ATOM   2336 3HG1 VAL B 143      22.442 -38.980 -16.870  1.00  0.00              
ATOM   2337 1HG2 VAL B 143      19.940 -40.732 -16.481  1.00  0.00              
ATOM   2338 2HG2 VAL B 143      20.613 -40.303 -18.071  1.00  0.00              
ATOM   2339 3HG2 VAL B 143      20.370 -42.012 -17.639  1.00  0.00              
ATOM   2340  N   LEU B 144      24.840 -42.287 -16.349  1.00  0.00              
ATOM   2341  CA  LEU B 144      26.152 -42.364 -15.758  1.00  0.00              
ATOM   2342  C   LEU B 144      27.218 -42.689 -16.811  1.00  0.00              
ATOM   2343  O   LEU B 144      28.276 -42.064 -16.847  1.00  0.00              
ATOM   2344  CB  LEU B 144      26.162 -43.426 -14.652  1.00  0.00              
ATOM   2345  CG  LEU B 144      27.490 -43.592 -13.901  1.00  0.00              
ATOM   2346  CD1 LEU B 144      27.868 -42.274 -13.240  1.00  0.00              
ATOM   2347  CD2 LEU B 144      27.355 -44.703 -12.870  1.00  0.00              
ATOM   2348  H   LEU B 144      24.142 -42.969 -16.087  1.00  0.00              
ATOM   2349  HA  LEU B 144      26.393 -41.394 -15.324  1.00  0.00              
ATOM   2350 1HB  LEU B 144      25.397 -43.173 -13.920  1.00  0.00              
ATOM   2351 2HB  LEU B 144      25.908 -44.390 -15.093  1.00  0.00              
ATOM   2352  HG  LEU B 144      28.279 -43.849 -14.609  1.00  0.00              
ATOM   2353 1HD1 LEU B 144      28.811 -42.392 -12.707  1.00  0.00              
ATOM   2354 2HD1 LEU B 144      27.977 -41.503 -14.002  1.00  0.00              
ATOM   2355 3HD1 LEU B 144      27.088 -41.983 -12.537  1.00  0.00              
ATOM   2356 1HD2 LEU B 144      28.298 -44.821 -12.337  1.00  0.00              
ATOM   2357 2HD2 LEU B 144      26.567 -44.447 -12.161  1.00  0.00              
ATOM   2358 3HD2 LEU B 144      27.101 -45.637 -13.372  1.00  0.00              
ATOM   2359  N   ASP B 145      26.935 -43.651 -17.679  1.00  0.00              
ATOM   2360  CA  ASP B 145      27.935 -44.041 -18.653  1.00  0.00              
ATOM   2361  C   ASP B 145      28.214 -42.992 -19.707  1.00  0.00              
ATOM   2362  O   ASP B 145      29.368 -42.783 -20.049  1.00  0.00              
ATOM   2363  CB  ASP B 145      27.505 -45.338 -19.344  1.00  0.00              
ATOM   2364  CG  ASP B 145      27.605 -46.555 -18.434  1.00  0.00              
ATOM   2365  OD1 ASP B 145      28.256 -46.463 -17.421  1.00  0.00              
ATOM   2366  OD2 ASP B 145      27.029 -47.565 -18.761  1.00  0.00              
ATOM   2367  H   ASP B 145      26.040 -44.118 -17.679  1.00  0.00              
ATOM   2368  HA  ASP B 145      28.905 -44.078 -18.157  1.00  0.00              
ATOM   2369 1HB  ASP B 145      26.474 -45.243 -19.687  1.00  0.00              
ATOM   2370 2HB  ASP B 145      28.128 -45.507 -20.222  1.00  0.00              
ATOM   2371  N   LYS B 146      27.172 -42.328 -20.206  1.00  0.00              
ATOM   2372  CA  LYS B 146      27.356 -41.231 -21.152  1.00  0.00              
ATOM   2373  C   LYS B 146      28.102 -40.053 -20.512  1.00  0.00              
ATOM   2374  O   LYS B 146      28.957 -39.421 -21.164  1.00  0.00              
ATOM   2375  CB  LYS B 146      26.003 -40.766 -21.693  1.00  0.00              
ATOM   2376  CG  LYS B 146      25.342 -41.741 -22.658  1.00  0.00              
ATOM   2377  CD  LYS B 146      23.990 -41.225 -23.126  1.00  0.00              
ATOM   2378  CE  LYS B 146      23.322 -42.205 -24.080  1.00  0.00              
ATOM   2379  NZ  LYS B 146      21.993 -41.718 -24.537  1.00  0.00              
ATOM   2380  H   LYS B 146      26.236 -42.585 -19.927  1.00  0.00              
ATOM   2381  HA  LYS B 146      27.968 -41.588 -21.981  1.00  0.00              
ATOM   2382 1HB  LYS B 146      25.317 -40.599 -20.863  1.00  0.00              
ATOM   2383 2HB  LYS B 146      26.126 -39.814 -22.212  1.00  0.00              
ATOM   2384 1HG  LYS B 146      25.986 -41.888 -23.526  1.00  0.00              
ATOM   2385 2HG  LYS B 146      25.204 -42.703 -22.164  1.00  0.00              
ATOM   2386 1HD  LYS B 146      23.340 -41.071 -22.263  1.00  0.00              
ATOM   2387 2HD  LYS B 146      24.121 -40.270 -23.634  1.00  0.00              
ATOM   2388 1HE  LYS B 146      23.959 -42.356 -24.950  1.00  0.00              
ATOM   2389 2HE  LYS B 146      23.191 -43.165 -23.582  1.00  0.00              
ATOM   2390 1HZ  LYS B 146      21.584 -42.394 -25.166  1.00  0.00              
ATOM   2391 2HZ  LYS B 146      21.386 -41.592 -23.739  1.00  0.00              
ATOM   2392 3HZ  LYS B 146      22.103 -40.836 -25.018  1.00  0.00              
ATOM   2393  N   ALA B 147      27.772 -39.759 -19.251  1.00  0.00              
ATOM   2394  CA  ALA B 147      28.479 -38.742 -18.500  1.00  0.00              
ATOM   2395  C   ALA B 147      29.958 -39.116 -18.355  1.00  0.00              
ATOM   2396  O   ALA B 147      30.821 -38.259 -18.497  1.00  0.00              
ATOM   2397  CB  ALA B 147      27.847 -38.525 -17.138  1.00  0.00              
ATOM   2398  H   ALA B 147      27.012 -40.257 -18.810  1.00  0.00              
ATOM   2399  HA  ALA B 147      28.422 -37.808 -19.059  1.00  0.00              
ATOM   2400 1HB  ALA B 147      28.401 -37.755 -16.599  1.00  0.00              
ATOM   2401 2HB  ALA B 147      26.812 -38.207 -17.263  1.00  0.00              
ATOM   2402 3HB  ALA B 147      27.875 -39.455 -16.572  1.00  0.00              
ATOM   2403  N   LYS B 148      30.236 -40.393 -18.086  1.00  0.00              
ATOM   2404  CA  LYS B 148      31.615 -40.900 -17.952  1.00  0.00              
ATOM   2405  C   LYS B 148      32.401 -40.664 -19.229  1.00  0.00              
ATOM   2406  O   LYS B 148      33.530 -40.166 -19.196  1.00  0.00              
ATOM   2407  CB  LYS B 148      31.618 -42.390 -17.606  1.00  0.00              
ATOM   2408  CG  LYS B 148      33.005 -42.983 -17.394  1.00  0.00              
ATOM   2409  CD  LYS B 148      32.924 -44.451 -17.003  1.00  0.00              
ATOM   2410  CE  LYS B 148      34.310 -45.055 -16.830  1.00  0.00              
ATOM   2411  NZ  LYS B 148      34.246 -46.492 -16.446  1.00  0.00              
ATOM   2412  H   LYS B 148      29.463 -41.032 -17.970  1.00  0.00              
ATOM   2413  HA  LYS B 148      32.101 -40.369 -17.132  1.00  0.00              
ATOM   2414 1HB  LYS B 148      31.042 -42.553 -16.695  1.00  0.00              
ATOM   2415 2HB  LYS B 148      31.133 -42.950 -18.405  1.00  0.00              
ATOM   2416 1HG  LYS B 148      33.584 -42.892 -18.314  1.00  0.00              
ATOM   2417 2HG  LYS B 148      33.520 -42.433 -16.607  1.00  0.00              
ATOM   2418 1HD  LYS B 148      32.375 -44.548 -16.066  1.00  0.00              
ATOM   2419 2HD  LYS B 148      32.391 -45.005 -17.775  1.00  0.00              
ATOM   2420 1HE  LYS B 148      34.865 -44.965 -17.762  1.00  0.00              
ATOM   2421 2HE  LYS B 148      34.851 -44.510 -16.056  1.00  0.00              
ATOM   2422 1HZ  LYS B 148      35.183 -46.854 -16.341  1.00  0.00              
ATOM   2423 2HZ  LYS B 148      33.749 -46.586 -15.571  1.00  0.00              
ATOM   2424 3HZ  LYS B 148      33.764 -47.012 -17.165  1.00  0.00              
ATOM   2425  N   ASP B 149      31.781 -41.000 -20.358  1.00  0.00              
ATOM   2426  CA  ASP B 149      32.383 -40.807 -21.673  1.00  0.00              
ATOM   2427  C   ASP B 149      32.723 -39.360 -21.904  1.00  0.00              
ATOM   2428  O   ASP B 149      33.821 -39.045 -22.383  1.00  0.00              
ATOM   2429  CB  ASP B 149      31.444 -41.293 -22.779  1.00  0.00              
ATOM   2430  CG  ASP B 149      31.346 -42.811 -22.850  1.00  0.00              
ATOM   2431  OD1 ASP B 149      32.180 -43.467 -22.272  1.00  0.00              
ATOM   2432  OD2 ASP B 149      30.439 -43.299 -23.480  1.00  0.00              
ATOM   2433  H   ASP B 149      30.857 -41.405 -20.295  1.00  0.00              
ATOM   2434  HA  ASP B 149      33.305 -41.387 -21.720  1.00  0.00              
ATOM   2435 1HB  ASP B 149      30.445 -40.886 -22.614  1.00  0.00              
ATOM   2436 2HB  ASP B 149      31.793 -40.920 -23.743  1.00  0.00              
ATOM   2437  N   GLN B 150      31.778 -38.480 -21.554  1.00  0.00              
ATOM   2438  CA  GLN B 150      31.990 -37.042 -21.662  1.00  0.00              
ATOM   2439  C   GLN B 150      33.077 -36.539 -20.710  1.00  0.00              
ATOM   2440  O   GLN B 150      33.924 -35.778 -21.129  1.00  0.00              
ATOM   2441  CB  GLN B 150      30.680 -36.298 -21.392  1.00  0.00              
ATOM   2442  CG  GLN B 150      29.620 -36.495 -22.462  1.00  0.00              
ATOM   2443  CD  GLN B 150      28.293 -35.865 -22.085  1.00  0.00              
ATOM   2444  OE1 GLN B 150      27.996 -35.668 -20.903  1.00  0.00              
ATOM   2445  NE2 GLN B 150      27.485 -35.543 -23.089  1.00  0.00              
ATOM   2446  H   GLN B 150      30.894 -38.822 -21.205  1.00  0.00              
ATOM   2447  HA  GLN B 150      32.367 -36.822 -22.661  1.00  0.00              
ATOM   2448 1HB  GLN B 150      30.263 -36.628 -20.440  1.00  0.00              
ATOM   2449 2HB  GLN B 150      30.879 -35.230 -21.308  1.00  0.00              
ATOM   2450 1HG  GLN B 150      29.965 -36.038 -23.389  1.00  0.00              
ATOM   2451 2HG  GLN B 150      29.461 -37.564 -22.609  1.00  0.00              
ATOM   2452 1HE2 GLN B 150      26.596 -35.124 -22.902  1.00  0.00              
ATOM   2453 2HE2 GLN B 150      27.765 -35.720 -24.033  1.00  0.00              
ATOM   2454  N   ALA B 151      33.075 -36.962 -19.447  1.00  0.00              
ATOM   2455  CA  ALA B 151      34.099 -36.480 -18.526  1.00  0.00              
ATOM   2456  C   ALA B 151      35.490 -36.956 -18.973  1.00  0.00              
ATOM   2457  O   ALA B 151      36.452 -36.173 -18.972  1.00  0.00              
ATOM   2458  CB  ALA B 151      33.810 -36.915 -17.095  1.00  0.00              
ATOM   2459  H   ALA B 151      32.377 -37.611 -19.112  1.00  0.00              
ATOM   2460  HA  ALA B 151      34.101 -35.391 -18.560  1.00  0.00              
ATOM   2461 1HB  ALA B 151      34.593 -36.540 -16.435  1.00  0.00              
ATOM   2462 2HB  ALA B 151      32.847 -36.514 -16.780  1.00  0.00              
ATOM   2463 3HB  ALA B 151      33.784 -38.003 -17.044  1.00  0.00              
ATOM   2464  N   GLU B 152      35.598 -38.226 -19.367  1.00  0.00              
ATOM   2465  CA  GLU B 152      36.879 -38.751 -19.841  1.00  0.00              
ATOM   2466  C   GLU B 152      37.404 -37.993 -21.073  1.00  0.00              
ATOM   2467  O   GLU B 152      38.582 -37.684 -21.150  1.00  0.00              
ATOM   2468  CB  GLU B 152      36.742 -40.239 -20.171  1.00  0.00              
ATOM   2469  CG  GLU B 152      38.007 -40.880 -20.723  1.00  0.00              
ATOM   2470  CD  GLU B 152      39.102 -40.993 -19.699  1.00  0.00              
ATOM   2471  OE1 GLU B 152      38.803 -40.943 -18.530  1.00  0.00              
ATOM   2472  OE2 GLU B 152      40.238 -41.128 -20.086  1.00  0.00              
ATOM   2473  H   GLU B 152      34.794 -38.837 -19.341  1.00  0.00              
ATOM   2474  HA  GLU B 152      37.632 -38.571 -19.073  1.00  0.00              
ATOM   2475 1HB  GLU B 152      36.455 -40.786 -19.272  1.00  0.00              
ATOM   2476 2HB  GLU B 152      35.949 -40.378 -20.905  1.00  0.00              
ATOM   2477 1HG  GLU B 152      37.766 -41.877 -21.092  1.00  0.00              
ATOM   2478 2HG  GLU B 152      38.364 -40.288 -21.565  1.00  0.00              
ATOM   2479  N   ASN B 153      36.542 -37.701 -22.041  1.00  0.00              
ATOM   2480  CA  ASN B 153      36.985 -36.919 -23.211  1.00  0.00              
ATOM   2481  C   ASN B 153      37.450 -35.491 -22.860  1.00  0.00              
ATOM   2482  O   ASN B 153      38.431 -34.986 -23.405  1.00  0.00              
ATOM   2483  CB  ASN B 153      35.874 -36.865 -24.244  1.00  0.00              
ATOM   2484  CG  ASN B 153      35.701 -38.167 -24.975  1.00  0.00              
ATOM   2485  OD1 ASN B 153      36.609 -39.005 -24.999  1.00  0.00              
ATOM   2486  ND2 ASN B 153      34.551 -38.352 -25.572  1.00  0.00              
ATOM   2487  H   ASN B 153      35.581 -38.006 -21.988  1.00  0.00              
ATOM   2488  HA  ASN B 153      37.870 -37.397 -23.632  1.00  0.00              
ATOM   2489 1HB  ASN B 153      34.934 -36.608 -23.755  1.00  0.00              
ATOM   2490 2HB  ASN B 153      36.090 -36.080 -24.969  1.00  0.00              
ATOM   2491 1HD2 ASN B 153      34.380 -39.201 -26.074  1.00  0.00              
ATOM   2492 2HD2 ASN B 153      33.845 -37.647 -25.527  1.00  0.00              
ATOM   2493  N   ARG B 154      36.743 -34.840 -21.942  1.00  0.00              
ATOM   2494  CA  ARG B 154      37.105 -33.490 -21.536  1.00  0.00              
ATOM   2495  C   ARG B 154      38.435 -33.498 -20.773  1.00  0.00              
ATOM   2496  O   ARG B 154      39.278 -32.639 -20.971  1.00  0.00              
ATOM   2497  CB  ARG B 154      36.017 -32.883 -20.663  1.00  0.00              
ATOM   2498  CG  ARG B 154      34.711 -32.588 -21.383  1.00  0.00              
ATOM   2499  CD  ARG B 154      34.921 -31.718 -22.568  1.00  0.00              
ATOM   2500  NE  ARG B 154      33.664 -31.327 -23.185  1.00  0.00              
ATOM   2501  CZ  ARG B 154      33.556 -30.696 -24.370  1.00  0.00              
ATOM   2502  NH1 ARG B 154      34.638 -30.393 -25.054  1.00  0.00              
ATOM   2503  NH2 ARG B 154      32.364 -30.383 -24.846  1.00  0.00              
ATOM   2504  H   ARG B 154      35.942 -35.284 -21.517  1.00  0.00              
ATOM   2505  HA  ARG B 154      37.312 -32.903 -22.431  1.00  0.00              
ATOM   2506 1HB  ARG B 154      35.793 -33.558 -19.838  1.00  0.00              
ATOM   2507 2HB  ARG B 154      36.375 -31.948 -20.232  1.00  0.00              
ATOM   2508 1HG  ARG B 154      34.261 -33.522 -21.719  1.00  0.00              
ATOM   2509 2HG  ARG B 154      34.026 -32.080 -20.702  1.00  0.00              
ATOM   2510 1HD  ARG B 154      35.449 -30.813 -22.266  1.00  0.00              
ATOM   2511 2HD  ARG B 154      35.513 -32.252 -23.311  1.00  0.00              
ATOM   2512  HE  ARG B 154      32.810 -31.543 -22.688  1.00  0.00              
ATOM   2513 1HH1 ARG B 154      35.549 -30.632 -24.690  1.00  0.00              
ATOM   2514 2HH1 ARG B 154      34.557 -29.920 -25.942  1.00  0.00              
ATOM   2515 1HH2 ARG B 154      31.533 -30.616 -24.321  1.00  0.00              
ATOM   2516 2HH2 ARG B 154      32.284 -29.910 -25.735  1.00  0.00              
ATOM   2517  N   VAL B 155      38.655 -34.526 -19.972  1.00  0.00              
ATOM   2518  CA  VAL B 155      39.972 -34.771 -19.345  1.00  0.00              
ATOM   2519  C   VAL B 155      41.125 -35.079 -20.317  1.00  0.00              
ATOM   2520  O   VAL B 155      42.233 -34.574 -20.133  1.00  0.00              
ATOM   2521  CB  VAL B 155      39.857 -35.880 -18.276  1.00  0.00              
ATOM   2522  CG1 VAL B 155      41.217 -36.347 -17.791  1.00  0.00              
ATOM   2523  CG2 VAL B 155      38.986 -35.397 -17.130  1.00  0.00              
ATOM   2524  H   VAL B 155      37.895 -35.164 -19.786  1.00  0.00              
ATOM   2525  HA  VAL B 155      40.301 -33.851 -18.861  1.00  0.00              
ATOM   2526  HB  VAL B 155      39.408 -36.764 -18.729  1.00  0.00              
ATOM   2527 1HG1 VAL B 155      41.089 -37.127 -17.041  1.00  0.00              
ATOM   2528 2HG1 VAL B 155      41.787 -36.743 -18.632  1.00  0.00              
ATOM   2529 3HG1 VAL B 155      41.754 -35.507 -17.351  1.00  0.00              
ATOM   2530 1HG2 VAL B 155      38.906 -36.181 -16.378  1.00  0.00              
ATOM   2531 2HG2 VAL B 155      39.433 -34.509 -16.683  1.00  0.00              
ATOM   2532 3HG2 VAL B 155      37.992 -35.152 -17.506  1.00  0.00              
ATOM   2533  N   ARG B 156      40.898 -35.946 -21.301  1.00  0.00              
ATOM   2534  CA  ARG B 156      41.872 -36.143 -22.370  1.00  0.00              
ATOM   2535  C   ARG B 156      42.193 -34.866 -23.169  1.00  0.00              
ATOM   2536  O   ARG B 156      43.353 -34.655 -23.556  1.00  0.00              
ATOM   2537  CB  ARG B 156      41.366 -37.211 -23.329  1.00  0.00              
ATOM   2538  CG  ARG B 156      41.314 -38.616 -22.752  1.00  0.00              
ATOM   2539  CD  ARG B 156      40.746 -39.587 -23.722  1.00  0.00              
ATOM   2540  NE  ARG B 156      40.567 -40.904 -23.130  1.00  0.00              
ATOM   2541  CZ  ARG B 156      40.048 -41.967 -23.773  1.00  0.00              
ATOM   2542  NH1 ARG B 156      39.662 -41.855 -25.025  1.00  0.00              
ATOM   2543  NH2 ARG B 156      39.927 -43.124 -23.146  1.00  0.00              
ATOM   2544  H   ARG B 156      40.039 -36.478 -21.314  1.00  0.00              
ATOM   2545  HA  ARG B 156      42.819 -36.447 -21.923  1.00  0.00              
ATOM   2546 1HB  ARG B 156      40.361 -36.954 -23.662  1.00  0.00              
ATOM   2547 2HB  ARG B 156      42.006 -37.240 -24.211  1.00  0.00              
ATOM   2548 1HG  ARG B 156      42.322 -38.941 -22.492  1.00  0.00              
ATOM   2549 2HG  ARG B 156      40.689 -38.620 -21.858  1.00  0.00              
ATOM   2550 1HD  ARG B 156      39.775 -39.233 -24.065  1.00  0.00              
ATOM   2551 2HD  ARG B 156      41.418 -39.685 -24.574  1.00  0.00              
ATOM   2552  HE  ARG B 156      40.853 -41.029 -22.168  1.00  0.00              
ATOM   2553 1HH1 ARG B 156      39.755 -40.970 -25.505  1.00  0.00              
ATOM   2554 2HH1 ARG B 156      39.273 -42.652 -25.507  1.00  0.00              
ATOM   2555 1HH2 ARG B 156      40.223 -43.211 -22.184  1.00  0.00              
ATOM   2556 2HH2 ARG B 156      39.538 -43.921 -23.628  1.00  0.00              
ATOM   2557  N   GLU B 157      41.182 -34.036 -23.447  1.00  0.00              
ATOM   2558  CA  GLU B 157      41.417 -32.717 -24.092  1.00  0.00              
ATOM   2559  C   GLU B 157      42.324 -31.831 -23.213  1.00  0.00              
ATOM   2560  O   GLU B 157      43.192 -31.113 -23.731  1.00  0.00              
ATOM   2561  CB  GLU B 157      40.091 -32.000 -24.355  1.00  0.00              
ATOM   2562  CG  GLU B 157      39.252 -32.618 -25.464  1.00  0.00              
ATOM   2563  CD  GLU B 157      37.858 -32.057 -25.525  1.00  0.00              
ATOM   2564  OE1 GLU B 157      37.480 -31.356 -24.617  1.00  0.00              
ATOM   2565  OE2 GLU B 157      37.170 -32.331 -26.480  1.00  0.00              
ATOM   2566  H   GLU B 157      40.238 -34.309 -23.215  1.00  0.00              
ATOM   2567  HA  GLU B 157      41.949 -32.880 -25.030  1.00  0.00              
ATOM   2568 1HB  GLU B 157      39.492 -31.997 -23.444  1.00  0.00              
ATOM   2569 2HB  GLU B 157      40.286 -30.961 -24.622  1.00  0.00              
ATOM   2570 1HG  GLU B 157      39.744 -32.441 -26.420  1.00  0.00              
ATOM   2571 2HG  GLU B 157      39.198 -33.695 -25.308  1.00  0.00              
ATOM   2572  N   LEU B 158      42.122 -31.861 -21.892  1.00  0.00              
ATOM   2573  CA  LEU B 158      43.056 -31.158 -21.007  1.00  0.00              
ATOM   2574  C   LEU B 158      44.476 -31.729 -21.165  1.00  0.00              
ATOM   2575  O   LEU B 158      45.445 -30.986 -21.397  1.00  0.00              
ATOM   2576  CB  LEU B 158      42.620 -31.222 -19.551  1.00  0.00              
ATOM   2577  CG  LEU B 158      43.570 -30.595 -18.520  1.00  0.00              
ATOM   2578  CD1 LEU B 158      43.679 -29.093 -18.819  1.00  0.00              
ATOM   2579  CD2 LEU B 158      43.079 -30.823 -17.103  1.00  0.00              
ATOM   2580  H   LEU B 158      41.340 -32.357 -21.488  1.00  0.00              
ATOM   2581  HA  LEU B 158      43.089 -30.110 -21.301  1.00  0.00              
ATOM   2582 1HB  LEU B 158      41.660 -30.718 -19.453  1.00  0.00              
ATOM   2583 2HB  LEU B 158      42.488 -32.268 -19.273  1.00  0.00              
ATOM   2584  HG  LEU B 158      44.560 -31.041 -18.618  1.00  0.00              
ATOM   2585 1HD1 LEU B 158      44.350 -28.626 -18.097  1.00  0.00              
ATOM   2586 2HD1 LEU B 158      44.074 -28.950 -19.825  1.00  0.00              
ATOM   2587 3HD1 LEU B 158      42.694 -28.635 -18.746  1.00  0.00              
ATOM   2588 1HD2 LEU B 158      43.776 -30.367 -16.399  1.00  0.00              
ATOM   2589 2HD2 LEU B 158      42.094 -30.373 -16.982  1.00  0.00              
ATOM   2590 3HD2 LEU B 158      43.016 -31.894 -16.908  1.00  0.00              
ATOM   2591  N   LYS B 159      44.608 -33.041 -21.075  1.00  0.00              
ATOM   2592  CA  LYS B 159      45.944 -33.643 -21.226  1.00  0.00              
ATOM   2593  C   LYS B 159      46.656 -33.164 -22.507  1.00  0.00              
ATOM   2594  O   LYS B 159      47.828 -32.738 -22.471  1.00  0.00              
ATOM   2595  CB  LYS B 159      45.839 -35.169 -21.229  1.00  0.00              
ATOM   2596  CG  LYS B 159      47.173 -35.892 -21.360  1.00  0.00              
ATOM   2597  CD  LYS B 159      46.994 -37.401 -21.290  1.00  0.00              
ATOM   2598  CE  LYS B 159      48.335 -38.119 -21.287  1.00  0.00              
ATOM   2599  NZ  LYS B 159      49.000 -38.061 -22.617  1.00  0.00              
ATOM   2600  H   LYS B 159      43.815 -33.642 -20.906  1.00  0.00              
ATOM   2601  HA  LYS B 159      46.561 -33.334 -20.382  1.00  0.00              
ATOM   2602 1HB  LYS B 159      45.366 -35.503 -20.305  1.00  0.00              
ATOM   2603 2HB  LYS B 159      45.204 -35.488 -22.056  1.00  0.00              
ATOM   2604 1HG  LYS B 159      47.636 -35.633 -22.313  1.00  0.00              
ATOM   2605 2HG  LYS B 159      47.838 -35.576 -20.556  1.00  0.00              
ATOM   2606 1HD  LYS B 159      46.450 -37.661 -20.381  1.00  0.00              
ATOM   2607 2HD  LYS B 159      46.413 -37.738 -22.148  1.00  0.00              
ATOM   2608 1HE  LYS B 159      48.990 -37.663 -20.546  1.00  0.00              
ATOM   2609 2HE  LYS B 159      48.187 -39.164 -21.015  1.00  0.00              
ATOM   2610 1HZ  LYS B 159      49.884 -38.548 -22.573  1.00  0.00              
ATOM   2611 2HZ  LYS B 159      48.409 -38.498 -23.310  1.00  0.00              
ATOM   2612 3HZ  LYS B 159      49.160 -37.097 -22.872  1.00  0.00              
ATOM   2613  N   GLN B 160      45.931 -33.242 -23.625  1.00  0.00              
ATOM   2614  CA  GLN B 160      46.427 -32.814 -24.928  1.00  0.00              
ATOM   2615  C   GLN B 160      46.791 -31.323 -24.992  1.00  0.00              
ATOM   2616  O   GLN B 160      47.821 -30.990 -25.557  1.00  0.00              
ATOM   2617  CB  GLN B 160      45.386 -33.133 -26.003  1.00  0.00              
ATOM   2618  CG  GLN B 160      45.210 -34.616 -26.279  1.00  0.00              
ATOM   2619  CD  GLN B 160      44.093 -34.893 -27.267  1.00  0.00              
ATOM   2620  OE1 GLN B 160      43.160 -34.097 -27.410  1.00  0.00              
ATOM   2621  NE2 GLN B 160      44.181 -36.024 -27.957  1.00  0.00              
ATOM   2622  H   GLN B 160      44.996 -33.616 -23.553  1.00  0.00              
ATOM   2623  HA  GLN B 160      47.352 -33.352 -25.139  1.00  0.00              
ATOM   2624 1HB  GLN B 160      44.419 -32.729 -25.704  1.00  0.00              
ATOM   2625 2HB  GLN B 160      45.668 -32.648 -26.938  1.00  0.00              
ATOM   2626 1HG  GLN B 160      46.138 -35.011 -26.692  1.00  0.00              
ATOM   2627 2HG  GLN B 160      44.972 -35.123 -25.344  1.00  0.00              
ATOM   2628 1HE2 GLN B 160      43.473 -36.261 -28.624  1.00  0.00              
ATOM   2629 2HE2 GLN B 160      44.954 -36.641 -27.810  1.00  0.00              
ATOM   2630  N   LYS B 161      45.963 -30.421 -24.443  1.00  0.00              
ATOM   2631  CA  LYS B 161      46.362 -29.004 -24.351  1.00  0.00              
ATOM   2632  C   LYS B 161      47.608 -28.792 -23.493  1.00  0.00              
ATOM   2633  O   LYS B 161      48.456 -27.906 -23.790  1.00  0.00              
ATOM   2634  CB  LYS B 161      45.210 -28.166 -23.794  1.00  0.00              
ATOM   2635  CG  LYS B 161      45.507 -26.676 -23.696  1.00  0.00              
ATOM   2636  CD  LYS B 161      45.672 -26.054 -25.074  1.00  0.00              
ATOM   2637  CE  LYS B 161      45.766 -24.537 -24.991  1.00  0.00              
ATOM   2638  NZ  LYS B 161      45.873 -23.911 -26.336  1.00  0.00              
ATOM   2639  H   LYS B 161      45.060 -30.702 -24.088  1.00  0.00              
ATOM   2640  HA  LYS B 161      46.573 -28.638 -25.356  1.00  0.00              
ATOM   2641 1HB  LYS B 161      44.330 -28.292 -24.425  1.00  0.00              
ATOM   2642 2HB  LYS B 161      44.951 -28.522 -22.796  1.00  0.00              
ATOM   2643 1HG  LYS B 161      44.689 -26.175 -23.176  1.00  0.00              
ATOM   2644 2HG  LYS B 161      46.423 -26.524 -23.126  1.00  0.00              
ATOM   2645 1HD  LYS B 161      46.579 -26.440 -25.542  1.00  0.00              
ATOM   2646 2HD  LYS B 161      44.820 -26.321 -25.699  1.00  0.00              
ATOM   2647 1HE  LYS B 161      44.881 -24.146 -24.491  1.00  0.00              
ATOM   2648 2HE  LYS B 161      46.641 -24.259 -24.404  1.00  0.00              
ATOM   2649 1HZ  LYS B 161      45.933 -22.908 -26.237  1.00  0.00              
ATOM   2650 2HZ  LYS B 161      46.702 -24.253 -26.803  1.00  0.00              
ATOM   2651 3HZ  LYS B 161      45.058 -24.147 -26.884  1.00  0.00              
ATOM   2652  N   LEU B 162      47.714 -29.533 -22.387  1.00  0.00              
ATOM   2653  CA  LEU B 162      48.923 -29.457 -21.575  1.00  0.00              
ATOM   2654  C   LEU B 162      50.189 -29.977 -22.306  1.00  0.00              
ATOM   2655  O   LEU B 162      51.282 -29.455 -22.067  1.00  0.00              
ATOM   2656  CB  LEU B 162      48.712 -30.253 -20.281  1.00  0.00              
ATOM   2657  CG  LEU B 162      47.645 -29.702 -19.327  1.00  0.00              
ATOM   2658  CD1 LEU B 162      47.487 -30.646 -18.142  1.00  0.00              
ATOM   2659  CD2 LEU B 162      48.046 -28.309 -18.867  1.00  0.00              
ATOM   2660  H   LEU B 162      46.967 -30.149 -22.101  1.00  0.00              
ATOM   2661  HA  LEU B 162      49.158 -28.407 -21.403  1.00  0.00              
ATOM   2662 1HB  LEU B 162      48.429 -31.272 -20.543  1.00  0.00              
ATOM   2663 2HB  LEU B 162      49.656 -30.290 -19.738  1.00  0.00              
ATOM   2664  HG  LEU B 162      46.686 -29.652 -19.844  1.00  0.00              
ATOM   2665 1HD1 LEU B 162      46.728 -30.254 -17.465  1.00  0.00              
ATOM   2666 2HD1 LEU B 162      47.181 -31.629 -18.499  1.00  0.00              
ATOM   2667 3HD1 LEU B 162      48.436 -30.729 -17.615  1.00  0.00              
ATOM   2668 1HD2 LEU B 162      47.287 -27.917 -18.189  1.00  0.00              
ATOM   2669 2HD2 LEU B 162      49.004 -28.358 -18.349  1.00  0.00              
ATOM   2670 3HD2 LEU B 162      48.135 -27.651 -19.732  1.00  0.00              
ATOM   2671  N   GLU B 163      50.038 -30.994 -23.159  1.00  0.00              
ATOM   2672  CA  GLU B 163      51.156 -31.471 -24.022  1.00  0.00              
ATOM   2673  C   GLU B 163      51.584 -30.341 -24.976  1.00  0.00              
ATOM   2674  O   GLU B 163      52.782 -30.121 -25.222  1.00  0.00              
ATOM   2675  CB  GLU B 163      50.745 -32.707 -24.824  1.00  0.00              
ATOM   2676  CG  GLU B 163      50.556 -33.965 -23.988  1.00  0.00              
ATOM   2677  CD  GLU B 163      50.089 -35.142 -24.799  1.00  0.00              
ATOM   2678  OE1 GLU B 163      49.828 -34.970 -25.966  1.00  0.00              
ATOM   2679  OE2 GLU B 163      49.994 -36.215 -24.252  1.00  0.00              
ATOM   2680  H   GLU B 163      49.140 -31.453 -23.219  1.00  0.00              
ATOM   2681  HA  GLU B 163      51.982 -31.778 -23.380  1.00  0.00              
ATOM   2682 1HB  GLU B 163      49.808 -32.508 -25.346  1.00  0.00              
ATOM   2683 2HB  GLU B 163      51.501 -32.919 -25.580  1.00  0.00              
ATOM   2684 1HG  GLU B 163      51.503 -34.219 -23.513  1.00  0.00              
ATOM   2685 2HG  GLU B 163      49.830 -33.761 -23.203  1.00  0.00              
ATOM   2686  N   GLU B 164      50.604 -29.657 -25.565  1.00  0.00              
ATOM   2687  CA  GLU B 164      50.923 -28.496 -26.442  1.00  0.00              
ATOM   2688  C   GLU B 164      51.607 -27.318 -25.708  1.00  0.00              
ATOM   2689  O   GLU B 164      52.591 -26.731 -26.211  1.00  0.00              
ATOM   2690  CB  GLU B 164      49.645 -27.989 -27.113  1.00  0.00              
ATOM   2691  CG  GLU B 164      49.069 -28.931 -28.161  1.00  0.00              
ATOM   2692  CD  GLU B 164      49.963 -29.088 -29.360  1.00  0.00              
ATOM   2693  OE1 GLU B 164      50.511 -28.107 -29.802  1.00  0.00              
ATOM   2694  OE2 GLU B 164      50.098 -30.192 -29.835  1.00  0.00              
ATOM   2695  H   GLU B 164      49.638 -29.916 -25.425  1.00  0.00              
ATOM   2696  HA  GLU B 164      51.658 -28.814 -27.183  1.00  0.00              
ATOM   2697 1HB  GLU B 164      48.878 -27.822 -26.357  1.00  0.00              
ATOM   2698 2HB  GLU B 164      49.842 -27.032 -27.596  1.00  0.00              
ATOM   2699 1HG  GLU B 164      48.913 -29.910 -27.708  1.00  0.00              
ATOM   2700 2HG  GLU B 164      48.101 -28.551 -28.483  1.00  0.00              
ATOM   2701  N   LEU B 165      51.116 -26.969 -24.512  1.00  0.00              
ATOM   2702  CA  LEU B 165      51.782 -25.924 -23.713  1.00  0.00              
ATOM   2703  C   LEU B 165      53.209 -26.306 -23.306  1.00  0.00              
ATOM   2704  O   LEU B 165      54.082 -25.445 -23.261  1.00  0.00              
ATOM   2705  CB  LEU B 165      50.960 -25.627 -22.453  1.00  0.00              
ATOM   2706  CG  LEU B 165      49.607 -24.942 -22.687  1.00  0.00              
ATOM   2707  CD1 LEU B 165      48.815 -24.924 -21.386  1.00  0.00              
ATOM   2708  CD2 LEU B 165      49.837 -23.531 -23.207  1.00  0.00              
ATOM   2709  H   LEU B 165      50.287 -27.415 -24.145  1.00  0.00              
ATOM   2710  HA  LEU B 165      51.890 -25.033 -24.331  1.00  0.00              
ATOM   2711 1HB  LEU B 165      50.770 -26.565 -21.934  1.00  0.00              
ATOM   2712 2HB  LEU B 165      51.548 -24.986 -21.797  1.00  0.00              
ATOM   2713  HG  LEU B 165      49.033 -25.510 -23.419  1.00  0.00              
ATOM   2714 1HD1 LEU B 165      47.854 -24.436 -21.552  1.00  0.00              
ATOM   2715 2HD1 LEU B 165      48.649 -25.946 -21.047  1.00  0.00              
ATOM   2716 3HD1 LEU B 165      49.373 -24.375 -20.628  1.00  0.00              
ATOM   2717 1HD2 LEU B 165      48.876 -23.043 -23.374  1.00  0.00              
ATOM   2718 2HD2 LEU B 165      50.410 -22.961 -22.475  1.00  0.00              
ATOM   2719 3HD2 LEU B 165      50.389 -23.574 -24.145  1.00  0.00              
ATOM   2720  N   TYR B 166      53.419 -27.585 -23.011  1.00  0.00              
ATOM   2721  CA  TYR B 166      54.746 -28.124 -22.740  1.00  0.00              
ATOM   2722  C   TYR B 166      55.681 -27.944 -23.953  1.00  0.00              
ATOM   2723  O   TYR B 166      56.773 -27.447 -23.846  1.00  0.00              
ATOM   2724  CB  TYR B 166      54.647 -29.601 -22.351  1.00  0.00              
ATOM   2725  CG  TYR B 166      55.988 -30.286 -22.210  1.00  0.00              
ATOM   2726  CD1 TYR B 166      56.810 -29.987 -21.133  1.00  0.00              
ATOM   2727  CD2 TYR B 166      56.397 -31.213 -23.157  1.00  0.00              
ATOM   2728  CE1 TYR B 166      58.035 -30.613 -21.003  1.00  0.00              
ATOM   2729  CE2 TYR B 166      57.622 -31.839 -23.028  1.00  0.00              
ATOM   2730  CZ  TYR B 166      58.439 -31.541 -21.956  1.00  0.00              
ATOM   2731  OH  TYR B 166      59.658 -32.165 -21.828  1.00  0.00              
ATOM   2732  H   TYR B 166      52.621 -28.202 -22.976  1.00  0.00              
ATOM   2733  HA  TYR B 166      55.177 -27.577 -21.900  1.00  0.00              
ATOM   2734 1HB  TYR B 166      54.116 -29.693 -21.403  1.00  0.00              
ATOM   2735 2HB  TYR B 166      54.069 -30.136 -23.104  1.00  0.00              
ATOM   2736  HD1 TYR B 166      56.489 -29.258 -20.388  1.00  0.00              
ATOM   2737  HD2 TYR B 166      55.752 -31.447 -24.004  1.00  0.00              
ATOM   2738  HE1 TYR B 166      58.680 -30.378 -20.157  1.00  0.00              
ATOM   2739  HE2 TYR B 166      57.943 -32.567 -23.773  1.00  0.00              
ATOM   2740  HH  TYR B 166      60.114 -31.818 -21.057  1.00  0.00              
ATOM   2741  N   LYS B 167      55.236 -28.347 -25.115  1.00  0.00              
ATOM   2742  CA  LYS B 167      56.093 -28.201 -26.301  1.00  0.00              
ATOM   2743  C   LYS B 167      56.510 -26.750 -26.537  1.00  0.00              
ATOM   2744  O   LYS B 167      57.656 -26.471 -26.912  1.00  0.00              
ATOM   2745  CB  LYS B 167      55.381 -28.743 -27.542  1.00  0.00              
ATOM   2746  CG  LYS B 167      55.275 -30.261 -27.594  1.00  0.00              
ATOM   2747  CD  LYS B 167      54.749 -30.733 -28.941  1.00  0.00              
ATOM   2748  CE  LYS B 167      53.264 -30.439 -29.090  1.00  0.00              
ATOM   2749  NZ  LYS B 167      52.707 -31.010 -30.346  1.00  0.00              
ATOM   2750  H   LYS B 167      54.318 -28.756 -25.219  1.00  0.00              
ATOM   2751  HA  LYS B 167      57.038 -28.712 -26.110  1.00  0.00              
ATOM   2752 1HB  LYS B 167      54.371 -28.335 -27.589  1.00  0.00              
ATOM   2753 2HB  LYS B 167      55.909 -28.414 -28.437  1.00  0.00              
ATOM   2754 1HG  LYS B 167      56.259 -30.701 -27.423  1.00  0.00              
ATOM   2755 2HG  LYS B 167      54.602 -30.606 -26.810  1.00  0.00              
ATOM   2756 1HD  LYS B 167      55.293 -30.228 -29.741  1.00  0.00              
ATOM   2757 2HD  LYS B 167      54.909 -31.806 -29.039  1.00  0.00              
ATOM   2758 1HE  LYS B 167      52.723 -30.860 -28.243  1.00  0.00              
ATOM   2759 2HE  LYS B 167      53.105 -29.361 -29.095  1.00  0.00              
ATOM   2760 1HZ  LYS B 167      51.722 -30.793 -30.408  1.00  0.00              
ATOM   2761 2HZ  LYS B 167      53.189 -30.612 -31.140  1.00  0.00              
ATOM   2762 3HZ  LYS B 167      52.831 -32.012 -30.345  1.00  0.00              
ATOM   2763  N   GLU B 168      55.591 -25.818 -26.271  1.00  0.00              
ATOM   2764  CA  GLU B 168      55.876 -24.400 -26.318  1.00  0.00              
ATOM   2765  C   GLU B 168      56.859 -23.961 -25.252  1.00  0.00              
ATOM   2766  O   GLU B 168      57.743 -23.157 -25.529  1.00  0.00              
ATOM   2767  CB  GLU B 168      54.578 -23.603 -26.174  1.00  0.00              
ATOM   2768  CG  GLU B 168      53.614 -23.756 -27.342  1.00  0.00              
ATOM   2769  CD  GLU B 168      54.164 -23.209 -28.630  1.00  0.00              
ATOM   2770  OE1 GLU B 168      54.789 -22.177 -28.596  1.00  0.00              
ATOM   2771  OE2 GLU B 168      53.958 -23.825 -29.649  1.00  0.00              
ATOM   2772  H   GLU B 168      54.660 -26.125 -26.026  1.00  0.00              
ATOM   2773  HA  GLU B 168      56.335 -24.172 -27.280  1.00  0.00              
ATOM   2774 1HB  GLU B 168      54.058 -23.914 -25.268  1.00  0.00              
ATOM   2775 2HB  GLU B 168      54.812 -22.543 -26.070  1.00  0.00              
ATOM   2776 1HG  GLU B 168      53.387 -24.813 -27.476  1.00  0.00              
ATOM   2777 2HG  GLU B 168      52.685 -23.241 -27.102  1.00  0.00              
ATOM   2778  N   ALA B 169      56.712 -24.491 -24.030  1.00  0.00              
ATOM   2779  CA  ALA B 169      57.618 -24.198 -22.915  1.00  0.00              
ATOM   2780  C   ALA B 169      59.051 -24.702 -23.127  1.00  0.00              
ATOM   2781  O   ALA B 169      60.003 -24.177 -22.510  1.00  0.00              
ATOM   2782  CB  ALA B 169      57.062 -24.779 -21.586  1.00  0.00              
ATOM   2783  H   ALA B 169      55.937 -25.121 -23.881  1.00  0.00              
ATOM   2784  HA  ALA B 169      57.696 -23.115 -22.818  1.00  0.00              
ATOM   2785 1HB  ALA B 169      57.750 -24.550 -20.772  1.00  0.00              
ATOM   2786 2HB  ALA B 169      56.089 -24.336 -21.374  1.00  0.00              
ATOM   2787 3HB  ALA B 169      56.956 -25.859 -21.678  1.00  0.00              
ATOM   2788  N   ARG B 170      59.182 -25.752 -23.932  1.00  0.00              
ATOM   2789  CA  ARG B 170      60.485 -26.307 -24.314  1.00  0.00              
ATOM   2790  C   ARG B 170      61.138 -25.641 -25.553  1.00  0.00              
ATOM   2791  O   ARG B 170      62.188 -26.087 -26.005  1.00  0.00              
ATOM   2792  CB  ARG B 170      60.337 -27.798 -24.581  1.00  0.00              
ATOM   2793  CG  ARG B 170      59.871 -28.618 -23.389  1.00  0.00              
ATOM   2794  CD  ARG B 170      60.791 -28.477 -22.231  1.00  0.00              
ATOM   2795  NE  ARG B 170      62.107 -29.025 -22.514  1.00  0.00              
ATOM   2796  CZ  ARG B 170      63.203 -28.813 -21.760  1.00  0.00              
ATOM   2797  NH1 ARG B 170      63.124 -28.063 -20.683  1.00  0.00              
ATOM   2798  NH2 ARG B 170      64.357 -29.357 -22.103  1.00  0.00              
ATOM   2799  H   ARG B 170      58.341 -26.179 -24.292  1.00  0.00              
ATOM   2800  HA  ARG B 170      61.193 -26.115 -23.507  1.00  0.00              
ATOM   2801 1HB  ARG B 170      59.623 -27.954 -25.388  1.00  0.00              
ATOM   2802 2HB  ARG B 170      61.294 -28.206 -24.908  1.00  0.00              
ATOM   2803 1HG  ARG B 170      58.880 -28.284 -23.082  1.00  0.00              
ATOM   2804 2HG  ARG B 170      59.828 -29.672 -23.667  1.00  0.00              
ATOM   2805 1HD  ARG B 170      60.907 -27.422 -21.986  1.00  0.00              
ATOM   2806 2HD  ARG B 170      60.379 -29.006 -21.373  1.00  0.00              
ATOM   2807  HE  ARG B 170      62.207 -29.607 -23.335  1.00  0.00              
ATOM   2808 1HH1 ARG B 170      62.242 -27.647 -20.421  1.00  0.00              
ATOM   2809 2HH1 ARG B 170      63.945 -27.904 -20.117  1.00  0.00              
ATOM   2810 1HH2 ARG B 170      64.418 -29.934 -22.931  1.00  0.00              
ATOM   2811 2HH2 ARG B 170      65.178 -29.198 -21.538  1.00  0.00              
ATOM   2812  N   LYS B 171      60.566 -24.562 -26.084  1.00  0.00              
ATOM   2813  CA  LYS B 171      61.225 -23.878 -27.223  1.00  0.00              
ATOM   2814  C   LYS B 171      62.410 -23.056 -26.742  1.00  0.00              
ATOM   2815  O   LYS B 171      62.418 -22.545 -25.607  1.00  0.00              
ATOM   2816  CB  LYS B 171      60.240 -22.977 -27.970  1.00  0.00              
ATOM   2817  CG  LYS B 171      59.179 -23.727 -28.764  1.00  0.00              
ATOM   2818  CD  LYS B 171      58.250 -22.766 -29.491  1.00  0.00              
ATOM   2819  CE  LYS B 171      57.276 -23.512 -30.392  1.00  0.00              
ATOM   2820  NZ  LYS B 171      56.296 -22.593 -31.032  1.00  0.00              
ATOM   2821  H   LYS B 171      59.693 -24.198 -25.729  1.00  0.00              
ATOM   2822  HA  LYS B 171      61.637 -24.635 -27.891  1.00  0.00              
ATOM   2823 1HB  LYS B 171      59.728 -22.329 -27.258  1.00  0.00              
ATOM   2824 2HB  LYS B 171      60.785 -22.336 -28.662  1.00  0.00              
ATOM   2825 1HG  LYS B 171      59.663 -24.375 -29.496  1.00  0.00              
ATOM   2826 2HG  LYS B 171      58.590 -24.348 -28.089  1.00  0.00              
ATOM   2827 1HD  LYS B 171      57.686 -22.184 -28.762  1.00  0.00              
ATOM   2828 2HD  LYS B 171      58.840 -22.081 -30.100  1.00  0.00              
ATOM   2829 1HE  LYS B 171      57.828 -24.034 -31.171  1.00  0.00              
ATOM   2830 2HE  LYS B 171      56.732 -24.251 -29.805  1.00  0.00              
ATOM   2831 1HZ  LYS B 171      55.669 -23.125 -31.619  1.00  0.00              
ATOM   2832 2HZ  LYS B 171      55.764 -22.116 -30.317  1.00  0.00              
ATOM   2833 3HZ  LYS B 171      56.788 -21.914 -31.594  1.00  0.00              
ATOM   2834  N   LEU B 172      63.420 -22.924 -27.597  1.00  0.00              
ATOM   2835  CA  LEU B 172      64.610 -22.172 -27.225  1.00  0.00              
ATOM   2836  C   LEU B 172      64.360 -20.665 -27.148  1.00  0.00              
ATOM   2837  O   LEU B 172      63.499 -20.141 -27.846  1.00  0.00              
ATOM   2838  CB  LEU B 172      65.732 -22.452 -28.233  1.00  0.00              
ATOM   2839  CG  LEU B 172      66.237 -23.900 -28.281  1.00  0.00              
ATOM   2840  CD1 LEU B 172      67.259 -24.045 -29.400  1.00  0.00              
ATOM   2841  CD2 LEU B 172      66.842 -24.271 -26.935  1.00  0.00              
ATOM   2842  H   LEU B 172      63.371 -23.345 -28.514  1.00  0.00              
ATOM   2843  HA  LEU B 172      64.890 -22.448 -26.209  1.00  0.00              
ATOM   2844 1HB  LEU B 172      65.378 -22.191 -29.229  1.00  0.00              
ATOM   2845 2HB  LEU B 172      66.582 -21.812 -27.993  1.00  0.00              
ATOM   2846  HG  LEU B 172      65.404 -24.568 -28.501  1.00  0.00              
ATOM   2847 1HD1 LEU B 172      67.617 -25.074 -29.434  1.00  0.00              
ATOM   2848 2HD1 LEU B 172      66.794 -23.791 -30.353  1.00  0.00              
ATOM   2849 3HD1 LEU B 172      68.098 -23.374 -29.215  1.00  0.00              
ATOM   2850 1HD2 LEU B 172      67.200 -25.301 -26.969  1.00  0.00              
ATOM   2851 2HD2 LEU B 172      67.676 -23.604 -26.715  1.00  0.00              
ATOM   2852 3HD2 LEU B 172      66.085 -24.176 -26.157  1.00  0.00              
ATOM   2853  N   ASP B 173      65.110 -20.003 -26.268  1.00  0.00              
ATOM   2854  CA  ASP B 173      64.984 -18.563 -25.978  1.00  0.00              
ATOM   2855  C   ASP B 173      63.598 -18.150 -25.460  1.00  0.00              
ATOM   2856  O   ASP B 173      63.048 -17.120 -25.858  1.00  0.00              
ATOM   2857  CB  ASP B 173      65.307 -17.751 -27.235  1.00  0.00              
ATOM   2858  CG  ASP B 173      66.743 -17.935 -27.707  1.00  0.00              
ATOM   2859  OD1 ASP B 173      67.610 -18.057 -26.874  1.00  0.00              
ATOM   2860  OD2 ASP B 173      66.959 -17.952 -28.895  1.00  0.00              
ATOM   2861  H   ASP B 173      65.807 -20.545 -25.776  1.00  0.00              
ATOM   2862  HA  ASP B 173      65.657 -18.315 -25.157  1.00  0.00              
ATOM   2863 1HB  ASP B 173      64.635 -18.046 -28.041  1.00  0.00              
ATOM   2864 2HB  ASP B 173      65.137 -16.692 -27.038  1.00  0.00              
ATOM   2865  N   LEU B 174      63.029 -18.969 -24.581  1.00  0.00              
ATOM   2866  CA  LEU B 174      61.744 -18.652 -23.989  1.00  0.00              
ATOM   2867  C   LEU B 174      61.974 -17.439 -23.101  1.00  0.00              
ATOM   2868  O   LEU B 174      62.866 -17.438 -22.242  1.00  0.00              
ATOM   2869  CB  LEU B 174      61.192 -19.831 -23.177  1.00  0.00              
ATOM   2870  CG  LEU B 174      59.779 -19.644 -22.610  1.00  0.00              
ATOM   2871  CD1 LEU B 174      58.775 -19.588 -23.753  1.00  0.00              
ATOM   2872  CD2 LEU B 174      59.459 -20.786 -21.657  1.00  0.00              
ATOM   2873  H   LEU B 174      63.494 -19.826 -24.319  1.00  0.00              
ATOM   2874  HA  LEU B 174      61.039 -18.431 -24.789  1.00  0.00              
ATOM   2875 1HB  LEU B 174      61.179 -20.714 -23.813  1.00  0.00              
ATOM   2876 2HB  LEU B 174      61.863 -20.021 -22.339  1.00  0.00              
ATOM   2877  HG  LEU B 174      59.725 -18.696 -22.072  1.00  0.00              
ATOM   2878 1HD1 LEU B 174      57.771 -19.455 -23.350  1.00  0.00              
ATOM   2879 2HD1 LEU B 174      59.016 -18.750 -24.408  1.00  0.00              
ATOM   2880 3HD1 LEU B 174      58.818 -20.517 -24.320  1.00  0.00              
ATOM   2881 1HD2 LEU B 174      58.455 -20.652 -21.253  1.00  0.00              
ATOM   2882 2HD2 LEU B 174      59.511 -21.733 -22.193  1.00  0.00              
ATOM   2883 3HD2 LEU B 174      60.181 -20.791 -20.840  1.00  0.00              
ATOM   2884  N   THR B 175      61.215 -16.377 -23.332  1.00  0.00              
ATOM   2885  CA  THR B 175      61.414 -15.179 -22.544  1.00  0.00              
ATOM   2886  C   THR B 175      60.542 -15.311 -21.298  1.00  0.00              
ATOM   2887  O   THR B 175      59.693 -16.220 -21.216  1.00  0.00              
ATOM   2888  CB  THR B 175      61.057 -13.904 -23.330  1.00  0.00              
ATOM   2889  OG1 THR B 175      59.647 -13.877 -23.588  1.00  0.00              
ATOM   2890  CG2 THR B 175      61.811 -13.863 -24.651  1.00  0.00              
ATOM   2891  H   THR B 175      60.500 -16.384 -24.046  1.00  0.00              
ATOM   2892  HA  THR B 175      62.456 -15.142 -22.228  1.00  0.00              
ATOM   2893  HB  THR B 175      61.322 -13.026 -22.740  1.00  0.00              
ATOM   2894  HG1 THR B 175      59.429 -13.088 -24.090  1.00  0.00              
ATOM   2895 1HG2 THR B 175      61.546 -12.955 -25.193  1.00  0.00              
ATOM   2896 2HG2 THR B 175      62.883 -13.872 -24.458  1.00  0.00              
ATOM   2897 3HG2 THR B 175      61.543 -14.733 -25.250  1.00  0.00              
ATOM   2898  N   GLN B 176      60.775 -14.432 -20.325  1.00  0.00              
ATOM   2899  CA  GLN B 176      59.993 -14.450 -19.094  1.00  0.00              
ATOM   2900  C   GLN B 176      58.526 -14.154 -19.330  1.00  0.00              
ATOM   2901  O   GLN B 176      57.699 -14.752 -18.672  1.00  0.00              
ATOM   2902  CB  GLN B 176      60.562 -13.443 -18.091  1.00  0.00              
ATOM   2903  CG  GLN B 176      61.926 -13.817 -17.539  1.00  0.00              
ATOM   2904  CD  GLN B 176      61.894 -15.105 -16.739  1.00  0.00              
ATOM   2905  OE1 GLN B 176      61.043 -15.287 -15.863  1.00  0.00              
ATOM   2906  NE2 GLN B 176      62.822 -16.008 -17.035  1.00  0.00              
ATOM   2907  H   GLN B 176      61.503 -13.740 -20.436  1.00  0.00              
ATOM   2908  HA  GLN B 176      59.998 -15.465 -18.696  1.00  0.00              
ATOM   2909 1HB  GLN B 176      60.647 -12.465 -18.566  1.00  0.00              
ATOM   2910 2HB  GLN B 176      59.875 -13.339 -17.251  1.00  0.00              
ATOM   2911 1HG  GLN B 176      62.620 -13.948 -18.370  1.00  0.00              
ATOM   2912 2HG  GLN B 176      62.274 -13.017 -16.885  1.00  0.00              
ATOM   2913 1HE2 GLN B 176      62.850 -16.878 -16.541  1.00  0.00              
ATOM   2914 2HE2 GLN B 176      63.493 -15.820 -17.753  1.00  0.00              
ATOM   2915  N   GLU B 177      58.202 -13.269 -20.284  1.00  0.00              
ATOM   2916  CA  GLU B 177      56.806 -12.999 -20.613  1.00  0.00              
ATOM   2917  C   GLU B 177      56.131 -14.142 -21.368  1.00  0.00              
ATOM   2918  O   GLU B 177      54.946 -14.419 -21.157  1.00  0.00              
ATOM   2919  CB  GLU B 177      56.709 -11.717 -21.443  1.00  0.00              
ATOM   2920  CG  GLU B 177      55.291 -11.329 -21.837  1.00  0.00              
ATOM   2921  CD  GLU B 177      54.393 -11.108 -20.651  1.00  0.00              
ATOM   2922  OE1 GLU B 177      54.820 -10.472 -19.718  1.00  0.00              
ATOM   2923  OE2 GLU B 177      53.280 -11.577 -20.679  1.00  0.00              
ATOM   2924  H   GLU B 177      58.929 -12.779 -20.784  1.00  0.00              
ATOM   2925  HA  GLU B 177      56.241 -12.915 -19.684  1.00  0.00              
ATOM   2926 1HB  GLU B 177      57.139 -10.887 -20.881  1.00  0.00              
ATOM   2927 2HB  GLU B 177      57.291 -11.830 -22.357  1.00  0.00              
ATOM   2928 1HG  GLU B 177      55.326 -10.413 -22.426  1.00  0.00              
ATOM   2929 2HG  GLU B 177      54.871 -12.115 -22.463  1.00  0.00              
ATOM   2930  N   MET B 178      56.870 -14.774 -22.279  1.00  0.00              
ATOM   2931  CA  MET B 178      56.386 -15.952 -22.968  1.00  0.00              
ATOM   2932  C   MET B 178      56.065 -17.094 -22.000  1.00  0.00              
ATOM   2933  O   MET B 178      55.022 -17.728 -22.144  1.00  0.00              
ATOM   2934  CB  MET B 178      57.416 -16.401 -24.003  1.00  0.00              
ATOM   2935  CG  MET B 178      57.545 -15.478 -25.206  1.00  0.00              
ATOM   2936  SD  MET B 178      58.840 -16.000 -26.348  1.00  0.00              
ATOM   2937  CE  MET B 178      58.808 -14.658 -27.532  1.00  0.00              
ATOM   2938  H   MET B 178      57.791 -14.421 -22.495  1.00  0.00              
ATOM   2939  HA  MET B 178      55.461 -15.695 -23.485  1.00  0.00              
ATOM   2940 1HB  MET B 178      58.395 -16.475 -23.533  1.00  0.00              
ATOM   2941 2HB  MET B 178      57.153 -17.394 -24.370  1.00  0.00              
ATOM   2942 1HG  MET B 178      56.599 -15.450 -25.746  1.00  0.00              
ATOM   2943 2HG  MET B 178      57.772 -14.468 -24.867  1.00  0.00              
ATOM   2944 1HE  MET B 178      59.557 -14.836 -28.305  1.00  0.00              
ATOM   2945 2HE  MET B 178      57.820 -14.599 -27.990  1.00  0.00              
ATOM   2946 3HE  MET B 178      59.029 -13.718 -27.023  1.00  0.00              
ATOM   2947  N   ARG B 179      56.944 -17.333 -21.017  1.00  0.00              
ATOM   2948  CA  ARG B 179      56.683 -18.304 -19.932  1.00  0.00              
ATOM   2949  C   ARG B 179      55.485 -17.925 -19.047  1.00  0.00              
ATOM   2950  O   ARG B 179      54.659 -18.787 -18.696  1.00  0.00              
ATOM   2951  CB  ARG B 179      57.915 -18.445 -19.050  1.00  0.00              
ATOM   2952  CG  ARG B 179      57.810 -19.511 -17.971  1.00  0.00              
ATOM   2953  CD  ARG B 179      59.091 -19.678 -17.237  1.00  0.00              
ATOM   2954  NE  ARG B 179      59.428 -18.496 -16.460  1.00  0.00              
ATOM   2955  CZ  ARG B 179      58.937 -18.219 -15.237  1.00  0.00              
ATOM   2956  NH1 ARG B 179      58.089 -19.046 -14.666  1.00  0.00              
ATOM   2957  NH2 ARG B 179      59.306 -17.116 -14.611  1.00  0.00              
ATOM   2958  H   ARG B 179      57.818 -16.826 -21.024  1.00  0.00              
ATOM   2959  HA  ARG B 179      56.425 -19.264 -20.381  1.00  0.00              
ATOM   2960 1HB  ARG B 179      58.779 -18.686 -19.668  1.00  0.00              
ATOM   2961 2HB  ARG B 179      58.120 -17.495 -18.556  1.00  0.00              
ATOM   2962 1HG  ARG B 179      57.039 -19.229 -17.254  1.00  0.00              
ATOM   2963 2HG  ARG B 179      57.550 -20.467 -18.427  1.00  0.00              
ATOM   2964 1HD  ARG B 179      59.012 -20.524 -16.555  1.00  0.00              
ATOM   2965 2HD  ARG B 179      59.896 -19.860 -17.948  1.00  0.00              
ATOM   2966  HE  ARG B 179      60.078 -17.836 -16.866  1.00  0.00              
ATOM   2967 1HH1 ARG B 179      57.806 -19.890 -15.145  1.00  0.00              
ATOM   2968 2HH1 ARG B 179      57.720 -18.838 -13.750  1.00  0.00              
ATOM   2969 1HH2 ARG B 179      59.958 -16.480 -15.049  1.00  0.00              
ATOM   2970 2HH2 ARG B 179      58.938 -16.908 -13.694  1.00  0.00              
ATOM   2971  N   ALA B 180      55.406 -16.641 -18.677  1.00  0.00              
ATOM   2972  CA  ALA B 180      54.250 -16.090 -17.946  1.00  0.00              
ATOM   2973  C   ALA B 180      52.935 -16.298 -18.726  1.00  0.00              
ATOM   2974  O   ALA B 180      51.918 -16.696 -18.152  1.00  0.00              
ATOM   2975  CB  ALA B 180      54.466 -14.611 -17.659  1.00  0.00              
ATOM   2976  H   ALA B 180      56.175 -16.031 -18.913  1.00  0.00              
ATOM   2977  HA  ALA B 180      54.143 -16.634 -17.007  1.00  0.00              
ATOM   2978 1HB  ALA B 180      53.607 -14.217 -17.116  1.00  0.00              
ATOM   2979 2HB  ALA B 180      55.365 -14.485 -17.057  1.00  0.00              
ATOM   2980 3HB  ALA B 180      54.579 -14.072 -18.598  1.00  0.00              
ATOM   2981  N   GLU B 181      52.967 -16.037 -20.040  1.00  0.00              
ATOM   2982  CA  GLU B 181      51.845 -16.307 -20.923  1.00  0.00              
ATOM   2983  C   GLU B 181      51.427 -17.762 -20.925  1.00  0.00              
ATOM   2984  O   GLU B 181      50.251 -18.088 -20.821  1.00  0.00              
ATOM   2985  CB  GLU B 181      52.189 -15.879 -22.351  1.00  0.00              
ATOM   2986  CG  GLU B 181      51.079 -16.119 -23.365  1.00  0.00              
ATOM   2987  CD  GLU B 181      51.481 -15.760 -24.768  1.00  0.00              
ATOM   2988  OE1 GLU B 181      52.313 -14.898 -24.926  1.00  0.00              
ATOM   2989  OE2 GLU B 181      50.956 -16.349 -25.684  1.00  0.00              
ATOM   2990  H   GLU B 181      53.810 -15.635 -20.424  1.00  0.00              
ATOM   2991  HA  GLU B 181      51.004 -15.684 -20.616  1.00  0.00              
ATOM   2992 1HB  GLU B 181      52.430 -14.815 -22.364  1.00  0.00              
ATOM   2993 2HB  GLU B 181      53.074 -16.418 -22.690  1.00  0.00              
ATOM   2994 1HG  GLU B 181      50.798 -17.171 -23.338  1.00  0.00              
ATOM   2995 2HG  GLU B 181      50.208 -15.530 -23.080  1.00  0.00              
ATOM   2996  N   LEU B 182      52.389 -18.653 -21.086  1.00  0.00              
ATOM   2997  CA  LEU B 182      52.077 -20.077 -21.048  1.00  0.00              
ATOM   2998  C   LEU B 182      51.471 -20.503 -19.704  1.00  0.00              
ATOM   2999  O   LEU B 182      50.578 -21.352 -19.688  1.00  0.00              
ATOM   3000  CB  LEU B 182      53.346 -20.893 -21.323  1.00  0.00              
ATOM   3001  CG  LEU B 182      53.891 -20.815 -22.755  1.00  0.00              
ATOM   3002  CD1 LEU B 182      55.253 -21.492 -22.819  1.00  0.00              
ATOM   3003  CD2 LEU B 182      52.907 -21.475 -23.709  1.00  0.00              
ATOM   3004  H   LEU B 182      53.344 -18.362 -21.235  1.00  0.00              
ATOM   3005  HA  LEU B 182      51.306 -20.282 -21.791  1.00  0.00              
ATOM   3006 1HB  LEU B 182      54.132 -20.551 -20.651  1.00  0.00              
ATOM   3007 2HB  LEU B 182      53.140 -21.941 -21.104  1.00  0.00              
ATOM   3008  HG  LEU B 182      54.025 -19.770 -23.037  1.00  0.00              
ATOM   3009 1HD1 LEU B 182      55.640 -21.437 -23.836  1.00  0.00              
ATOM   3010 2HD1 LEU B 182      55.942 -20.988 -22.141  1.00  0.00              
ATOM   3011 3HD1 LEU B 182      55.154 -22.537 -22.525  1.00  0.00              
ATOM   3012 1HD2 LEU B 182      53.294 -21.418 -24.727  1.00  0.00              
ATOM   3013 2HD2 LEU B 182      52.773 -22.520 -23.429  1.00  0.00              
ATOM   3014 3HD2 LEU B 182      51.948 -20.959 -23.657  1.00  0.00              
ATOM   3015  N   ASN B 183      51.944 -19.902 -18.606  1.00  0.00              
ATOM   3016  CA  ASN B 183      51.373 -20.110 -17.260  1.00  0.00              
ATOM   3017  C   ASN B 183      49.931 -19.644 -17.159  1.00  0.00              
ATOM   3018  O   ASN B 183      49.054 -20.318 -16.561  1.00  0.00              
ATOM   3019  CB  ASN B 183      52.216 -19.411 -16.210  1.00  0.00              
ATOM   3020  CG  ASN B 183      53.526 -20.108 -15.962  1.00  0.00              
ATOM   3021  OD1 ASN B 183      53.697 -21.279 -16.319  1.00  0.00              
ATOM   3022  ND2 ASN B 183      54.453 -19.411 -15.357  1.00  0.00              
ATOM   3023  H   ASN B 183      52.731 -19.279 -18.715  1.00  0.00              
ATOM   3024  HA  ASN B 183      51.410 -21.176 -17.030  1.00  0.00              
ATOM   3025 1HB  ASN B 183      52.418 -18.387 -16.527  1.00  0.00              
ATOM   3026 2HB  ASN B 183      51.662 -19.361 -15.273  1.00  0.00              
ATOM   3027 1HD2 ASN B 183      55.344 -19.823 -15.166  1.00  0.00              
ATOM   3028 2HD2 ASN B 183      54.271 -18.466 -15.086  1.00  0.00              
ATOM   3029  N   ALA B 184      49.682 -18.497 -17.766  1.00  0.00              
ATOM   3030  CA  ALA B 184      48.314 -17.988 -17.878  1.00  0.00              
ATOM   3031  C   ALA B 184      47.417 -18.862 -18.768  1.00  0.00              
ATOM   3032  O   ALA B 184      46.263 -19.106 -18.416  1.00  0.00              
ATOM   3033  CB  ALA B 184      48.339 -16.562 -18.407  1.00  0.00              
ATOM   3034  H   ALA B 184      50.440 -17.958 -18.159  1.00  0.00              
ATOM   3035  HA  ALA B 184      47.834 -18.070 -16.904  1.00  0.00              
ATOM   3036 1HB  ALA B 184      47.320 -16.179 -18.470  1.00  0.00              
ATOM   3037 2HB  ALA B 184      48.921 -15.934 -17.732  1.00  0.00              
ATOM   3038 3HB  ALA B 184      48.794 -16.548 -19.396  1.00  0.00              
ATOM   3039  N   ARG B 185      47.947 -19.367 -19.891  1.00  0.00              
ATOM   3040  CA  ARG B 185      47.186 -20.298 -20.726  1.00  0.00              
ATOM   3041  C   ARG B 185      46.955 -21.613 -20.009  1.00  0.00              
ATOM   3042  O   ARG B 185      45.942 -22.243 -20.235  1.00  0.00              
ATOM   3043  CB  ARG B 185      47.911 -20.564 -22.037  1.00  0.00              
ATOM   3044  CG  ARG B 185      47.967 -19.380 -22.989  1.00  0.00              
ATOM   3045  CD  ARG B 185      48.689 -19.716 -24.242  1.00  0.00              
ATOM   3046  NE  ARG B 185      48.908 -18.544 -25.074  1.00  0.00              
ATOM   3047  CZ  ARG B 185      48.023 -18.065 -25.970  1.00  0.00              
ATOM   3048  NH1 ARG B 185      46.867 -18.668 -26.138  1.00  0.00              
ATOM   3049  NH2 ARG B 185      48.317 -16.990 -26.679  1.00  0.00              
ATOM   3050  H   ARG B 185      48.882 -19.106 -20.172  1.00  0.00              
ATOM   3051  HA  ARG B 185      46.228 -19.838 -20.972  1.00  0.00              
ATOM   3052 1HB  ARG B 185      48.935 -20.869 -21.830  1.00  0.00              
ATOM   3053 2HB  ARG B 185      47.424 -21.386 -22.562  1.00  0.00              
ATOM   3054 1HG  ARG B 185      46.953 -19.074 -23.249  1.00  0.00              
ATOM   3055 2HG  ARG B 185      48.484 -18.549 -22.507  1.00  0.00              
ATOM   3056 1HD  ARG B 185      49.660 -20.147 -23.998  1.00  0.00              
ATOM   3057 2HD  ARG B 185      48.107 -20.437 -24.816  1.00  0.00              
ATOM   3058  HE  ARG B 185      49.786 -18.053 -24.973  1.00  0.00              
ATOM   3059 1HH1 ARG B 185      46.642 -19.490 -25.596  1.00  0.00              
ATOM   3060 2HH1 ARG B 185      46.203 -18.310 -26.810  1.00  0.00              
ATOM   3061 1HH2 ARG B 185      49.205 -16.526 -26.550  1.00  0.00              
ATOM   3062 2HH2 ARG B 185      47.654 -16.631 -27.350  1.00  0.00              
ATOM   3063  N   PHE B 186      47.926 -22.048 -19.203  1.00  0.00              
ATOM   3064  CA  PHE B 186      47.731 -23.187 -18.331  1.00  0.00              
ATOM   3065  C   PHE B 186      46.542 -22.974 -17.367  1.00  0.00              
ATOM   3066  O   PHE B 186      45.645 -23.821 -17.266  1.00  0.00              
ATOM   3067  CB  PHE B 186      49.014 -23.463 -17.545  1.00  0.00              
ATOM   3068  CG  PHE B 186      48.839 -24.449 -16.426  1.00  0.00              
ATOM   3069  CD1 PHE B 186      48.801 -25.812 -16.682  1.00  0.00              
ATOM   3070  CD2 PHE B 186      48.710 -24.017 -15.114  1.00  0.00              
ATOM   3071  CE1 PHE B 186      48.639 -26.720 -15.653  1.00  0.00              
ATOM   3072  CE2 PHE B 186      48.550 -24.923 -14.084  1.00  0.00              
ATOM   3073  CZ  PHE B 186      48.514 -26.276 -14.354  1.00  0.00              
ATOM   3074  H   PHE B 186      48.817 -21.573 -19.199  1.00  0.00              
ATOM   3075  HA  PHE B 186      47.474 -24.052 -18.944  1.00  0.00              
ATOM   3076 1HB  PHE B 186      49.778 -23.873 -18.205  1.00  0.00              
ATOM   3077 2HB  PHE B 186      49.382 -22.543 -17.094  1.00  0.00              
ATOM   3078  HD1 PHE B 186      48.901 -26.163 -17.709  1.00  0.00              
ATOM   3079  HD2 PHE B 186      48.738 -22.948 -14.901  1.00  0.00              
ATOM   3080  HE1 PHE B 186      48.611 -27.788 -15.869  1.00  0.00              
ATOM   3081  HE2 PHE B 186      48.451 -24.570 -13.057  1.00  0.00              
ATOM   3082  HZ  PHE B 186      48.386 -26.991 -13.542  1.00  0.00              
ATOM   3083  N   ALA B 187      46.536 -21.842 -16.657  1.00  0.00              
ATOM   3084  CA  ALA B 187      45.412 -21.514 -15.730  1.00  0.00              
ATOM   3085  C   ALA B 187      44.065 -21.453 -16.451  1.00  0.00              
ATOM   3086  O   ALA B 187      43.023 -21.949 -15.977  1.00  0.00              
ATOM   3087  CB  ALA B 187      45.671 -20.193 -15.022  1.00  0.00              
ATOM   3088  H   ALA B 187      47.305 -21.193 -16.747  1.00  0.00              
ATOM   3089  HA  ALA B 187      45.288 -22.341 -15.031  1.00  0.00              
ATOM   3090 1HB  ALA B 187      44.839 -19.968 -14.355  1.00  0.00              
ATOM   3091 2HB  ALA B 187      46.592 -20.265 -14.443  1.00  0.00              
ATOM   3092 3HB  ALA B 187      45.769 -19.398 -15.760  1.00  0.00              
ATOM   3093  N   ALA B 188      44.112 -20.889 -17.657  1.00  0.00              
ATOM   3094  CA  ALA B 188      42.962 -20.760 -18.525  1.00  0.00              
ATOM   3095  C   ALA B 188      42.419 -22.134 -18.886  1.00  0.00              
ATOM   3096  O   ALA B 188      41.222 -22.352 -18.813  1.00  0.00              
ATOM   3097  CB  ALA B 188      43.341 -19.973 -19.802  1.00  0.00              
ATOM   3098  H   ALA B 188      45.006 -20.537 -17.969  1.00  0.00              
ATOM   3099  HA  ALA B 188      42.190 -20.210 -17.986  1.00  0.00              
ATOM   3100 1HB  ALA B 188      42.467 -19.882 -20.447  1.00  0.00              
ATOM   3101 2HB  ALA B 188      43.692 -18.978 -19.525  1.00  0.00              
ATOM   3102 3HB  ALA B 188      44.131 -20.501 -20.333  1.00  0.00              
ATOM   3103  N   ALA B 189      43.311 -23.041 -19.273  1.00  0.00              
ATOM   3104  CA  ALA B 189      42.955 -24.408 -19.595  1.00  0.00              
ATOM   3105  C   ALA B 189      42.342 -25.127 -18.368  1.00  0.00              
ATOM   3106  O   ALA B 189      41.339 -25.849 -18.506  1.00  0.00              
ATOM   3107  CB  ALA B 189      44.209 -25.155 -20.073  1.00  0.00              
ATOM   3108  H   ALA B 189      44.277 -22.755 -19.343  1.00  0.00              
ATOM   3109  HA  ALA B 189      42.217 -24.386 -20.397  1.00  0.00              
ATOM   3110 1HB  ALA B 189      43.948 -26.184 -20.317  1.00  0.00              
ATOM   3111 2HB  ALA B 189      44.610 -24.662 -20.959  1.00  0.00              
ATOM   3112 3HB  ALA B 189      44.959 -25.148 -19.283  1.00  0.00              
ATOM   3113  N   THR B 190      42.944 -24.919 -17.179  1.00  0.00              
ATOM   3114  CA  THR B 190      42.405 -25.489 -15.894  1.00  0.00              
ATOM   3115  C   THR B 190      40.989 -24.976 -15.565  1.00  0.00              
ATOM   3116  O   THR B 190      40.112 -25.729 -15.110  1.00  0.00              
ATOM   3117  CB  THR B 190      43.324 -25.165 -14.701  1.00  0.00              
ATOM   3118  OG1 THR B 190      43.640 -23.767 -14.704  1.00  0.00              
ATOM   3119  CG2 THR B 190      44.610 -25.972 -14.784  1.00  0.00              
ATOM   3120  H   THR B 190      43.785 -24.360 -17.154  1.00  0.00              
ATOM   3121  HA  THR B 190      42.354 -26.573 -15.991  1.00  0.00              
ATOM   3122  HB  THR B 190      42.802 -25.408 -13.776  1.00  0.00              
ATOM   3123  HG1 THR B 190      44.212 -23.567 -13.960  1.00  0.00              
ATOM   3124 1HG2 THR B 190      45.246 -25.729 -13.933  1.00  0.00              
ATOM   3125 2HG2 THR B 190      44.373 -27.036 -14.770  1.00  0.00              
ATOM   3126 3HG2 THR B 190      45.132 -25.728 -15.708  1.00  0.00              
ATOM   3127  N   LEU B 191      40.778 -23.684 -15.772  1.00  0.00              
ATOM   3128  CA  LEU B 191      39.443 -23.104 -15.609  1.00  0.00              
ATOM   3129  C   LEU B 191      38.439 -23.740 -16.520  1.00  0.00              
ATOM   3130  O   LEU B 191      37.314 -24.061 -16.076  1.00  0.00              
ATOM   3131  CB  LEU B 191      39.477 -21.595 -15.880  1.00  0.00              
ATOM   3132  CG  LEU B 191      40.206 -20.747 -14.829  1.00  0.00              
ATOM   3133  CD1 LEU B 191      40.316 -19.311 -15.322  1.00  0.00              
ATOM   3134  CD2 LEU B 191      39.451 -20.816 -13.509  1.00  0.00              
ATOM   3135  H   LEU B 191      41.544 -23.085 -16.045  1.00  0.00              
ATOM   3136  HA  LEU B 191      39.091 -23.324 -14.602  1.00  0.00              
ATOM   3137 1HB  LEU B 191      39.965 -21.425 -16.838  1.00  0.00              
ATOM   3138 2HB  LEU B 191      38.452 -21.230 -15.947  1.00  0.00              
ATOM   3139  HG  LEU B 191      41.217 -21.131 -14.689  1.00  0.00              
ATOM   3140 1HD1 LEU B 191      40.834 -18.709 -14.575  1.00  0.00              
ATOM   3141 2HD1 LEU B 191      40.877 -19.289 -16.257  1.00  0.00              
ATOM   3142 3HD1 LEU B 191      39.319 -18.905 -15.487  1.00  0.00              
ATOM   3143 1HD2 LEU B 191      39.970 -20.214 -12.762  1.00  0.00              
ATOM   3144 2HD2 LEU B 191      38.441 -20.431 -13.647  1.00  0.00              
ATOM   3145 3HD2 LEU B 191      39.403 -21.851 -13.171  1.00  0.00              
ATOM   3146  N   ALA B 192      38.815 -23.929 -17.787  1.00  0.00              
ATOM   3147  CA  ALA B 192      37.939 -24.599 -18.745  1.00  0.00              
ATOM   3148  C   ALA B 192      37.657 -26.055 -18.394  1.00  0.00              
ATOM   3149  O   ALA B 192      36.521 -26.526 -18.539  1.00  0.00              
ATOM   3150  CB  ALA B 192      38.541 -24.514 -20.140  1.00  0.00              
ATOM   3151  H   ALA B 192      39.722 -23.604 -18.093  1.00  0.00              
ATOM   3152  HA  ALA B 192      36.971 -24.098 -18.737  1.00  0.00              
ATOM   3153 1HB  ALA B 192      37.875 -24.999 -20.854  1.00  0.00              
ATOM   3154 2HB  ALA B 192      38.670 -23.468 -20.417  1.00  0.00              
ATOM   3155 3HB  ALA B 192      39.508 -25.014 -20.149  1.00  0.00              
ATOM   3156  N   ALA B 193      38.689 -26.753 -17.902  1.00  0.00              
ATOM   3157  CA  ALA B 193      38.582 -28.147 -17.529  1.00  0.00              
ATOM   3158  C   ALA B 193      37.575 -28.344 -16.403  1.00  0.00              
ATOM   3159  O   ALA B 193      36.776 -29.253 -16.441  1.00  0.00              
ATOM   3160  CB  ALA B 193      39.963 -28.668 -17.116  1.00  0.00              
ATOM   3161  H   ALA B 193      39.575 -26.281 -17.789  1.00  0.00              
ATOM   3162  HA  ALA B 193      38.229 -28.703 -18.398  1.00  0.00              
ATOM   3163 1HB  ALA B 193      39.886 -29.718 -16.834  1.00  0.00              
ATOM   3164 2HB  ALA B 193      40.655 -28.566 -17.951  1.00  0.00              
ATOM   3165 3HB  ALA B 193      40.330 -28.092 -16.268  1.00  0.00              
ATOM   3166  N   ALA B 194      37.640 -27.499 -15.388  1.00  0.00              
ATOM   3167  CA  ALA B 194      36.692 -27.534 -14.269  1.00  0.00              
ATOM   3168  C   ALA B 194      35.248 -27.237 -14.719  1.00  0.00              
ATOM   3169  O   ALA B 194      34.291 -27.941 -14.339  1.00  0.00              
ATOM   3170  CB  ALA B 194      37.124 -26.550 -13.191  1.00  0.00              
ATOM   3171  H   ALA B 194      38.374 -26.805 -15.390  1.00  0.00              
ATOM   3172  HA  ALA B 194      36.635 -28.556 -13.896  1.00  0.00              
ATOM   3173 1HB  ALA B 194      36.422 -26.592 -12.359  1.00  0.00              
ATOM   3174 2HB  ALA B 194      38.122 -26.813 -12.838  1.00  0.00              
ATOM   3175 3HB  ALA B 194      37.138 -25.543 -13.603  1.00  0.00              
ATOM   3176  N   GLY B 195      35.117 -26.248 -15.586  1.00  0.00              
ATOM   3177  CA  GLY B 195      33.855 -25.900 -16.215  1.00  0.00              
ATOM   3178  C   GLY B 195      33.235 -26.996 -17.049  1.00  0.00              
ATOM   3179  O   GLY B 195      32.001 -27.235 -16.979  1.00  0.00              
ATOM   3180  H   GLY B 195      35.944 -25.715 -15.814  1.00  0.00              
ATOM   3181 1HA  GLY B 195      33.133 -25.617 -15.449  1.00  0.00              
ATOM   3182 2HA  GLY B 195      33.996 -25.033 -16.859  1.00  0.00              
ATOM   3183  N   ASP B 196      34.090 -27.677 -17.812  1.00  0.00              
ATOM   3184  CA  ASP B 196      33.669 -28.796 -18.638  1.00  0.00              
ATOM   3185  C   ASP B 196      33.265 -30.052 -17.840  1.00  0.00              
ATOM   3186  O   ASP B 196      32.310 -30.702 -18.201  1.00  0.00              
ATOM   3187  CB  ASP B 196      34.792 -29.155 -19.614  1.00  0.00              
ATOM   3188  CG  ASP B 196      35.052 -28.065 -20.645  1.00  0.00              
ATOM   3189  OD1 ASP B 196      34.374 -27.065 -20.608  1.00  0.00              
ATOM   3190  OD2 ASP B 196      35.925 -28.242 -21.460  1.00  0.00              
ATOM   3191  H   ASP B 196      35.062 -27.403 -17.813  1.00  0.00              
ATOM   3192  HA  ASP B 196      32.765 -28.508 -19.176  1.00  0.00              
ATOM   3193 1HB  ASP B 196      35.713 -29.336 -19.059  1.00  0.00              
ATOM   3194 2HB  ASP B 196      34.539 -30.077 -20.137  1.00  0.00              
ATOM   3195  N   ILE B 197      34.000 -30.404 -16.788  1.00  0.00              
ATOM   3196  CA  ILE B 197      33.565 -31.542 -15.968  1.00  0.00              
ATOM   3197  C   ILE B 197      32.221 -31.259 -15.301  1.00  0.00              
ATOM   3198  O   ILE B 197      31.292 -32.088 -15.364  1.00  0.00              
ATOM   3199  CB  ILE B 197      34.600 -31.889 -14.883  1.00  0.00              
ATOM   3200  CG1 ILE B 197      35.882 -32.431 -15.521  1.00  0.00              
ATOM   3201  CG2 ILE B 197      34.024 -32.896 -13.900  1.00  0.00              
ATOM   3202  CD1 ILE B 197      37.042 -32.545 -14.559  1.00  0.00              
ATOM   3203  H   ILE B 197      34.846 -29.912 -16.539  1.00  0.00              
ATOM   3204  HA  ILE B 197      33.325 -32.373 -16.629  1.00  0.00              
ATOM   3205  HB  ILE B 197      34.876 -30.978 -14.351  1.00  0.00              
ATOM   3206 1HG1 ILE B 197      35.650 -33.415 -15.929  1.00  0.00              
ATOM   3207 2HG1 ILE B 197      36.150 -31.756 -16.334  1.00  0.00              
ATOM   3208 1HG2 ILE B 197      34.769 -33.130 -13.140  1.00  0.00              
ATOM   3209 2HG2 ILE B 197      33.140 -32.474 -13.423  1.00  0.00              
ATOM   3210 3HG2 ILE B 197      33.749 -33.807 -14.431  1.00  0.00              
ATOM   3211 1HD1 ILE B 197      37.914 -32.936 -15.084  1.00  0.00              
ATOM   3212 2HD1 ILE B 197      37.276 -31.561 -14.151  1.00  0.00              
ATOM   3213 3HD1 ILE B 197      36.777 -33.220 -13.746  1.00  0.00              
ATOM   3214  N   ILE B 198      32.093 -30.090 -14.684  1.00  0.00              
ATOM   3215  CA  ILE B 198      30.820 -29.695 -14.079  1.00  0.00              
ATOM   3216  C   ILE B 198      29.668 -29.604 -15.078  1.00  0.00              
ATOM   3217  O   ILE B 198      28.544 -29.951 -14.740  1.00  0.00              
ATOM   3218  CB  ILE B 198      30.951 -28.339 -13.362  1.00  0.00              
ATOM   3219  CG1 ILE B 198      31.860 -28.468 -12.137  1.00  0.00              
ATOM   3220  CG2 ILE B 198      29.582 -27.815 -12.960  1.00  0.00              
ATOM   3221  CD1 ILE B 198      32.258 -27.143 -11.528  1.00  0.00              
ATOM   3222  H   ILE B 198      32.880 -29.460 -14.627  1.00  0.00              
ATOM   3223  HA  ILE B 198      30.521 -30.466 -13.368  1.00  0.00              
ATOM   3224  HB  ILE B 198      31.430 -27.627 -14.034  1.00  0.00              
ATOM   3225 1HG1 ILE B 198      31.324 -29.062 -11.397  1.00  0.00              
ATOM   3226 2HG1 ILE B 198      32.755 -29.006 -12.453  1.00  0.00              
ATOM   3227 1HG2 ILE B 198      29.693 -26.856 -12.454  1.00  0.00              
ATOM   3228 2HG2 ILE B 198      28.966 -27.686 -13.849  1.00  0.00              
ATOM   3229 3HG2 ILE B 198      29.103 -28.526 -12.287  1.00  0.00              
ATOM   3230 1HD1 ILE B 198      32.901 -27.316 -10.666  1.00  0.00              
ATOM   3231 2HD1 ILE B 198      32.796 -26.549 -12.268  1.00  0.00              
ATOM   3232 3HD1 ILE B 198      31.365 -26.605 -11.211  1.00  0.00              
ATOM   3233  N   ASN B 199      29.935 -29.088 -16.275  1.00  0.00              
ATOM   3234  CA  ASN B 199      28.945 -29.021 -17.372  1.00  0.00              
ATOM   3235  C   ASN B 199      28.413 -30.401 -17.760  1.00  0.00              
ATOM   3236  O   ASN B 199      27.197 -30.586 -17.878  1.00  0.00              
ATOM   3237  CB  ASN B 199      29.542 -28.333 -18.586  1.00  0.00              
ATOM   3238  CG  ASN B 199      28.548 -28.165 -19.702  1.00  0.00              
ATOM   3239  OD1 ASN B 199      27.490 -27.552 -19.520  1.00  0.00              
ATOM   3240  ND2 ASN B 199      28.868 -28.698 -20.853  1.00  0.00              
ATOM   3241  H   ASN B 199      30.865 -28.727 -16.430  1.00  0.00              
ATOM   3242  HA  ASN B 199      28.105 -28.406 -17.044  1.00  0.00              
ATOM   3243 1HB  ASN B 199      29.918 -27.350 -18.299  1.00  0.00              
ATOM   3244 2HB  ASN B 199      30.388 -28.913 -18.953  1.00  0.00              
ATOM   3245 1HD2 ASN B 199      28.245 -28.618 -21.632  1.00  0.00              
ATOM   3246 2HD2 ASN B 199      29.735 -29.185 -20.955  1.00  0.00              
ATOM   3247  N   ALA B 200      29.324 -31.363 -17.953  1.00  0.00              
ATOM   3248  CA  ALA B 200      28.937 -32.732 -18.301  1.00  0.00              
ATOM   3249  C   ALA B 200      28.083 -33.398 -17.215  1.00  0.00              
ATOM   3250  O   ALA B 200      27.103 -34.084 -17.518  1.00  0.00              
ATOM   3251  CB  ALA B 200      30.164 -33.576 -18.614  1.00  0.00              
ATOM   3252  H   ALA B 200      30.303 -31.137 -17.856  1.00  0.00              
ATOM   3253  HA  ALA B 200      28.306 -32.691 -19.188  1.00  0.00              
ATOM   3254 1HB  ALA B 200      29.854 -34.589 -18.870  1.00  0.00              
ATOM   3255 2HB  ALA B 200      30.702 -33.139 -19.455  1.00  0.00              
ATOM   3256 3HB  ALA B 200      30.817 -33.606 -17.743  1.00  0.00              
ATOM   3257  N   ILE B 201      28.441 -33.183 -15.958  1.00  0.00              
ATOM   3258  CA  ILE B 201      27.701 -33.746 -14.840  1.00  0.00              
ATOM   3259  C   ILE B 201      26.366 -32.984 -14.716  1.00  0.00              
ATOM   3260  O   ILE B 201      25.315 -33.595 -14.491  1.00  0.00              
ATOM   3261  CB  ILE B 201      28.503 -33.652 -13.529  1.00  0.00              
ATOM   3262  CG1 ILE B 201      29.782 -34.488 -13.625  1.00  0.00              
ATOM   3263  CG2 ILE B 201      27.653 -34.106 -12.352  1.00  0.00              
ATOM   3264  CD1 ILE B 201      29.534 -35.960 -13.860  1.00  0.00              
ATOM   3265  H   ILE B 201      29.252 -32.610 -15.772  1.00  0.00              
ATOM   3266  HA  ILE B 201      27.472 -34.787 -15.066  1.00  0.00              
ATOM   3267  HB  ILE B 201      28.812 -32.620 -13.365  1.00  0.00              
ATOM   3268 1HG1 ILE B 201      30.402 -34.112 -14.439  1.00  0.00              
ATOM   3269 2HG1 ILE B 201      30.355 -34.382 -12.703  1.00  0.00              
ATOM   3270 1HG2 ILE B 201      28.236 -34.034 -11.434  1.00  0.00              
ATOM   3271 2HG2 ILE B 201      26.772 -33.471 -12.274  1.00  0.00              
ATOM   3272 3HG2 ILE B 201      27.343 -35.140 -12.505  1.00  0.00              
ATOM   3273 1HD1 ILE B 201      30.487 -36.486 -13.916  1.00  0.00              
ATOM   3274 2HD1 ILE B 201      28.943 -36.365 -13.037  1.00  0.00              
ATOM   3275 3HD1 ILE B 201      28.992 -36.093 -14.795  1.00  0.00              
ATOM   3276  N   SER B 202      26.397 -31.669 -14.898  1.00  0.00              
ATOM   3277  CA  SER B 202      25.154 -30.889 -14.881  1.00  0.00              
ATOM   3278  C   SER B 202      24.096 -31.420 -15.871  1.00  0.00              
ATOM   3279  O   SER B 202      22.921 -31.560 -15.504  1.00  0.00              
ATOM   3280  CB  SER B 202      25.462 -29.439 -15.197  1.00  0.00              
ATOM   3281  OG  SER B 202      26.253 -28.863 -14.194  1.00  0.00              
ATOM   3282  H   SER B 202      27.274 -31.193 -15.051  1.00  0.00              
ATOM   3283  HA  SER B 202      24.669 -31.033 -13.915  1.00  0.00              
ATOM   3284 1HB  SER B 202      25.981 -29.377 -16.153  1.00  0.00              
ATOM   3285 2HB  SER B 202      24.531 -28.882 -15.294  1.00  0.00              
ATOM   3286  HG  SER B 202      27.065 -29.376 -14.170  1.00  0.00              
ATOM   3287  N   GLU B 203      24.522 -31.740 -17.092  1.00  0.00              
ATOM   3288  CA  GLU B 203      23.669 -32.414 -18.074  1.00  0.00              
ATOM   3289  C   GLU B 203      23.117 -33.756 -17.545  1.00  0.00              
ATOM   3290  O   GLU B 203      21.913 -33.991 -17.601  1.00  0.00              
ATOM   3291  CB  GLU B 203      24.446 -32.642 -19.373  1.00  0.00              
ATOM   3292  CG  GLU B 203      23.642 -33.316 -20.476  1.00  0.00              
ATOM   3293  CD  GLU B 203      24.441 -33.424 -21.745  1.00  0.00              
ATOM   3294  OE1 GLU B 203      25.510 -33.983 -21.706  1.00  0.00              
ATOM   3295  OE2 GLU B 203      23.934 -33.048 -22.776  1.00  0.00              
ATOM   3296  H   GLU B 203      25.472 -31.506 -17.343  1.00  0.00              
ATOM   3297  HA  GLU B 203      22.797 -31.787 -18.262  1.00  0.00              
ATOM   3298 1HB  GLU B 203      24.784 -31.664 -19.717  1.00  0.00              
ATOM   3299 2HB  GLU B 203      25.309 -33.259 -19.124  1.00  0.00              
ATOM   3300 1HG  GLU B 203      23.267 -34.301 -20.199  1.00  0.00              
ATOM   3301 2HG  GLU B 203      22.803 -32.639 -20.632  1.00  0.00              
ATOM   3302  N   ALA B 204      23.990 -34.609 -17.013  1.00  0.00              
ATOM   3303  CA  ALA B 204      23.558 -35.895 -16.457  1.00  0.00              
ATOM   3304  C   ALA B 204      22.603 -35.741 -15.247  1.00  0.00              
ATOM   3305  O   ALA B 204      21.692 -36.534 -15.078  1.00  0.00              
ATOM   3306  CB  ALA B 204      24.752 -36.773 -16.121  1.00  0.00              
ATOM   3307  H   ALA B 204      24.971 -34.368 -16.991  1.00  0.00              
ATOM   3308  HA  ALA B 204      22.955 -36.403 -17.209  1.00  0.00              
ATOM   3309 1HB  ALA B 204      24.402 -37.720 -15.710  1.00  0.00              
ATOM   3310 2HB  ALA B 204      25.332 -36.961 -17.024  1.00  0.00              
ATOM   3311 3HB  ALA B 204      25.378 -36.269 -15.386  1.00  0.00              
ATOM   3312  N   LEU B 205      22.827 -34.734 -14.411  1.00  0.00              
ATOM   3313  CA  LEU B 205      21.912 -34.447 -13.298  1.00  0.00              
ATOM   3314  C   LEU B 205      20.512 -34.029 -13.765  1.00  0.00              
ATOM   3315  O   LEU B 205      19.524 -34.418 -13.144  1.00  0.00              
ATOM   3316  CB  LEU B 205      22.502 -33.339 -12.416  1.00  0.00              
ATOM   3317  CG  LEU B 205      23.765 -33.716 -11.631  1.00  0.00              
ATOM   3318  CD1 LEU B 205      24.338 -32.474 -10.962  1.00  0.00              
ATOM   3319  CD2 LEU B 205      23.424 -34.783 -10.602  1.00  0.00              
ATOM   3320  H   LEU B 205      23.642 -34.152 -14.541  1.00  0.00              
ATOM   3321  HA  LEU B 205      21.779 -35.359 -12.715  1.00  0.00              
ATOM   3322 1HB  LEU B 205      22.746 -32.486 -13.046  1.00  0.00              
ATOM   3323 2HB  LEU B 205      21.745 -33.028 -11.696  1.00  0.00              
ATOM   3324  HG  LEU B 205      24.519 -34.102 -12.318  1.00  0.00              
ATOM   3325 1HD1 LEU B 205      25.235 -32.741 -10.405  1.00  0.00              
ATOM   3326 2HD1 LEU B 205      24.591 -31.735 -11.723  1.00  0.00              
ATOM   3327 3HD1 LEU B 205      23.599 -32.055 -10.280  1.00  0.00              
ATOM   3328 1HD2 LEU B 205      24.322 -35.052 -10.044  1.00  0.00              
ATOM   3329 2HD2 LEU B 205      22.672 -34.398  -9.913  1.00  0.00              
ATOM   3330 3HD2 LEU B 205      23.034 -35.666 -11.108  1.00  0.00              
ATOM   3331  N   ALA B 206      20.437 -33.249 -14.848  1.00  0.00              
ATOM   3332  CA  ALA B 206      19.153 -32.936 -15.498  1.00  0.00              
ATOM   3333  C   ALA B 206      18.498 -34.183 -16.095  1.00  0.00              
ATOM   3334  O   ALA B 206      17.281 -34.314 -16.057  1.00  0.00              
ATOM   3335  CB  ALA B 206      19.350 -31.882 -16.578  1.00  0.00              
ATOM   3336  H   ALA B 206      21.288 -32.864 -15.230  1.00  0.00              
ATOM   3337  HA  ALA B 206      18.458 -32.578 -14.738  1.00  0.00              
ATOM   3338 1HB  ALA B 206      18.393 -31.660 -17.049  1.00  0.00              
ATOM   3339 2HB  ALA B 206      19.754 -30.974 -16.131  1.00  0.00              
ATOM   3340 3HB  ALA B 206      20.045 -32.257 -17.328  1.00  0.00              
ATOM   3341  N   GLU B 207      19.297 -35.092 -16.649  1.00  0.00              
ATOM   3342  CA  GLU B 207      18.755 -36.349 -17.152  1.00  0.00              
ATOM   3343  C   GLU B 207      18.234 -37.220 -15.991  1.00  0.00              
ATOM   3344  O   GLU B 207      17.237 -37.921 -16.140  1.00  0.00              
ATOM   3345  CB  GLU B 207      19.822 -37.108 -17.945  1.00  0.00              
ATOM   3346  CG  GLU B 207      20.259 -36.418 -19.230  1.00  0.00              
ATOM   3347  CD  GLU B 207      19.125 -36.205 -20.194  1.00  0.00              
ATOM   3348  OE1 GLU B 207      18.478 -37.164 -20.541  1.00  0.00              
ATOM   3349  OE2 GLU B 207      18.907 -35.083 -20.584  1.00  0.00              
ATOM   3350  H   GLU B 207      20.289 -34.918 -16.725  1.00  0.00              
ATOM   3351  HA  GLU B 207      17.897 -36.127 -17.787  1.00  0.00              
ATOM   3352 1HB  GLU B 207      20.706 -37.248 -17.323  1.00  0.00              
ATOM   3353 2HB  GLU B 207      19.446 -38.097 -18.207  1.00  0.00              
ATOM   3354 1HG  GLU B 207      20.695 -35.451 -18.980  1.00  0.00              
ATOM   3355 2HG  GLU B 207      21.029 -37.020 -19.709  1.00  0.00              
ATOM   3356  N   ALA B 208      18.915 -37.162 -14.848  1.00  0.00              
ATOM   3357  CA  ALA B 208      18.470 -37.861 -13.639  1.00  0.00              
ATOM   3358  C   ALA B 208      17.089 -37.320 -13.224  1.00  0.00              
ATOM   3359  O   ALA B 208      16.175 -38.104 -12.924  1.00  0.00              
ATOM   3360  CB  ALA B 208      19.485 -37.711 -12.509  1.00  0.00              
ATOM   3361  H   ALA B 208      19.765 -36.617 -14.816  1.00  0.00              
ATOM   3362  HA  ALA B 208      18.371 -38.920 -13.878  1.00  0.00              
ATOM   3363 1HB  ALA B 208      19.128 -38.241 -11.626  1.00  0.00              
ATOM   3364 2HB  ALA B 208      20.441 -38.131 -12.822  1.00  0.00              
ATOM   3365 3HB  ALA B 208      19.613 -36.656 -12.273  1.00  0.00              
ATOM   3366  N   ASP B 209      16.937 -35.991 -13.259  1.00  0.00              
ATOM   3367  CA  ASP B 209      15.656 -35.331 -12.949  1.00  0.00              
ATOM   3368  C   ASP B 209      14.563 -35.815 -13.895  1.00  0.00              
ATOM   3369  O   ASP B 209      13.448 -36.102 -13.451  1.00  0.00              
ATOM   3370  CB  ASP B 209      15.787 -33.809 -13.048  1.00  0.00              
ATOM   3371  CG  ASP B 209      16.585 -33.206 -11.900  1.00  0.00              
ATOM   3372  OD1 ASP B 209      16.770 -33.879 -10.914  1.00  0.00              
ATOM   3373  OD2 ASP B 209      17.002 -32.079 -12.020  1.00  0.00              
ATOM   3374  H   ASP B 209      17.735 -35.425 -13.509  1.00  0.00              
ATOM   3375  HA  ASP B 209      15.377 -35.582 -11.925  1.00  0.00              
ATOM   3376 1HB  ASP B 209      16.274 -33.546 -13.988  1.00  0.00              
ATOM   3377 2HB  ASP B 209      14.794 -33.358 -13.057  1.00  0.00              
ATOM   3378  N   LYS B 210      14.893 -35.894 -15.191  1.00  0.00              
ATOM   3379  CA  LYS B 210      13.963 -36.374 -16.216  1.00  0.00              
ATOM   3380  C   LYS B 210      13.445 -37.779 -15.924  1.00  0.00              
ATOM   3381  O   LYS B 210      12.254 -38.050 -16.127  1.00  0.00              
ATOM   3382  CB  LYS B 210      14.632 -36.347 -17.591  1.00  0.00              
ATOM   3383  CG  LYS B 210      14.832 -34.950 -18.165  1.00  0.00              
ATOM   3384  CD  LYS B 210      15.549 -35.002 -19.506  1.00  0.00              
ATOM   3385  CE  LYS B 210      15.823 -33.605 -20.042  1.00  0.00              
ATOM   3386  NZ  LYS B 210      16.580 -33.639 -21.323  1.00  0.00              
ATOM   3387  H   LYS B 210      15.823 -35.611 -15.465  1.00  0.00              
ATOM   3388  HA  LYS B 210      13.094 -35.715 -16.231  1.00  0.00              
ATOM   3389 1HB  LYS B 210      15.609 -36.827 -17.530  1.00  0.00              
ATOM   3390 2HB  LYS B 210      14.031 -36.917 -18.300  1.00  0.00              
ATOM   3391 1HG  LYS B 210      13.863 -34.469 -18.299  1.00  0.00              
ATOM   3392 2HG  LYS B 210      15.422 -34.353 -17.471  1.00  0.00              
ATOM   3393 1HD  LYS B 210      16.496 -35.532 -19.393  1.00  0.00              
ATOM   3394 2HD  LYS B 210      14.934 -35.542 -20.226  1.00  0.00              
ATOM   3395 1HE  LYS B 210      14.880 -33.086 -20.206  1.00  0.00              
ATOM   3396 2HE  LYS B 210      16.400 -33.041 -19.309  1.00  0.00              
ATOM   3397 1HZ  LYS B 210      16.742 -32.695 -21.644  1.00  0.00              
ATOM   3398 2HZ  LYS B 210      17.467 -34.102 -21.179  1.00  0.00              
ATOM   3399 3HZ  LYS B 210      16.047 -34.143 -22.017  1.00  0.00              
ATOM   3400  N   LEU B 211      14.334 -38.664 -15.463  1.00  0.00              
ATOM   3401  CA  LEU B 211      13.941 -40.030 -15.060  1.00  0.00              
ATOM   3402  C   LEU B 211      12.897 -40.051 -13.938  1.00  0.00              
ATOM   3403  O   LEU B 211      11.955 -40.858 -13.958  1.00  0.00              
ATOM   3404  CB  LEU B 211      15.178 -40.816 -14.607  1.00  0.00              
ATOM   3405  CG  LEU B 211      16.188 -41.159 -15.710  1.00  0.00              
ATOM   3406  CD1 LEU B 211      17.453 -41.727 -15.081  1.00  0.00              
ATOM   3407  CD2 LEU B 211      15.565 -42.153 -16.678  1.00  0.00              
ATOM   3408  H   LEU B 211      15.303 -38.388 -15.388  1.00  0.00              
ATOM   3409  HA  LEU B 211      13.445 -40.510 -15.903  1.00  0.00              
ATOM   3410 1HB  LEU B 211      15.700 -40.235 -13.849  1.00  0.00              
ATOM   3411 2HB  LEU B 211      14.850 -41.752 -14.156  1.00  0.00              
ATOM   3412  HG  LEU B 211      16.462 -40.251 -16.248  1.00  0.00              
ATOM   3413 1HD1 LEU B 211      18.171 -41.971 -15.865  1.00  0.00              
ATOM   3414 2HD1 LEU B 211      17.889 -40.988 -14.408  1.00  0.00              
ATOM   3415 3HD1 LEU B 211      17.208 -42.629 -14.521  1.00  0.00              
ATOM   3416 1HD2 LEU B 211      16.282 -42.397 -17.462  1.00  0.00              
ATOM   3417 2HD2 LEU B 211      15.292 -43.062 -16.141  1.00  0.00              
ATOM   3418 3HD2 LEU B 211      14.673 -41.715 -17.126  1.00  0.00              
ATOM   3419  N   LYS B 212      13.059 -39.155 -12.976  1.00  0.00              
ATOM   3420  CA  LYS B 212      12.124 -39.034 -11.865  1.00  0.00              
ATOM   3421  C   LYS B 212      10.809 -38.514 -12.410  1.00  0.00              
ATOM   3422  O   LYS B 212       9.743 -39.060 -12.112  1.00  0.00              
ATOM   3423  CB  LYS B 212      12.666 -38.106 -10.776  1.00  0.00              
ATOM   3424  CG  LYS B 212      11.771 -37.986  -9.550  1.00  0.00              
ATOM   3425  CD  LYS B 212      11.653 -39.315  -8.819  1.00  0.00              
ATOM   3426  CE  LYS B 212      11.009 -39.140  -7.451  1.00  0.00              
ATOM   3427  NZ  LYS B 212       9.627 -38.597  -7.552  1.00  0.00              
ATOM   3428  H   LYS B 212      13.857 -38.537 -13.016  1.00  0.00              
ATOM   3429  HA  LYS B 212      11.988 -40.019 -11.418  1.00  0.00              
ATOM   3430 1HB  LYS B 212      13.641 -38.465 -10.444  1.00  0.00              
ATOM   3431 2HB  LYS B 212      12.807 -37.107 -11.187  1.00  0.00              
ATOM   3432 1HG  LYS B 212      12.185 -37.241  -8.869  1.00  0.00              
ATOM   3433 2HG  LYS B 212      10.777 -37.659  -9.856  1.00  0.00              
ATOM   3434 1HD  LYS B 212      11.048 -40.003  -9.410  1.00  0.00              
ATOM   3435 2HD  LYS B 212      12.644 -39.748  -8.690  1.00  0.00              
ATOM   3436 1HE  LYS B 212      10.973 -40.101  -6.941  1.00  0.00              
ATOM   3437 2HE  LYS B 212      11.610 -38.457  -6.851  1.00  0.00              
ATOM   3438 1HZ  LYS B 212       9.236 -38.496  -6.626  1.00  0.00              
ATOM   3439 2HZ  LYS B 212       9.650 -37.696  -8.008  1.00  0.00              
ATOM   3440 3HZ  LYS B 212       9.054 -39.231  -8.091  1.00  0.00              
ATOM   3441  N   LYS B 213      10.907 -37.473 -13.235  1.00  0.00              
ATOM   3442  CA  LYS B 213       9.744 -36.840 -13.851  1.00  0.00              
ATOM   3443  C   LYS B 213       8.924 -37.805 -14.709  1.00  0.00              
ATOM   3444  O   LYS B 213       7.693 -37.717 -14.734  1.00  0.00              
ATOM   3445  CB  LYS B 213      10.186 -35.646 -14.697  1.00  0.00              
ATOM   3446  CG  LYS B 213      10.670 -34.448 -13.890  1.00  0.00              
ATOM   3447  CD  LYS B 213      11.131 -33.319 -14.800  1.00  0.00              
ATOM   3448  CE  LYS B 213      11.625 -32.126 -13.995  1.00  0.00              
ATOM   3449  NZ  LYS B 213      12.087 -31.016 -14.872  1.00  0.00              
ATOM   3450  H   LYS B 213      11.828 -37.113 -13.438  1.00  0.00              
ATOM   3451  HA  LYS B 213       9.067 -36.515 -13.060  1.00  0.00              
ATOM   3452 1HB  LYS B 213      10.995 -35.950 -15.362  1.00  0.00              
ATOM   3453 2HB  LYS B 213       9.357 -35.315 -15.322  1.00  0.00              
ATOM   3454 1HG  LYS B 213       9.861 -34.085 -13.256  1.00  0.00              
ATOM   3455 2HG  LYS B 213      11.500 -34.751 -13.252  1.00  0.00              
ATOM   3456 1HD  LYS B 213      11.940 -33.674 -15.441  1.00  0.00              
ATOM   3457 2HD  LYS B 213      10.303 -33.000 -15.432  1.00  0.00              
ATOM   3458 1HE  LYS B 213      10.822 -31.759 -13.358  1.00  0.00              
ATOM   3459 2HE  LYS B 213      12.453 -32.435 -13.357  1.00  0.00              
ATOM   3460 1HZ  LYS B 213      12.406 -30.245 -14.302  1.00  0.00              
ATOM   3461 2HZ  LYS B 213      12.846 -31.340 -15.455  1.00  0.00              
ATOM   3462 3HZ  LYS B 213      11.323 -30.707 -15.456  1.00  0.00              
ATOM   3463  N   ALA B 214       9.601 -38.729 -15.399  1.00  0.00              
ATOM   3464  CA  ALA B 214       8.902 -39.712 -16.226  1.00  0.00              
ATOM   3465  C   ALA B 214       8.439 -40.950 -15.436  1.00  0.00              
ATOM   3466  O   ALA B 214       7.816 -41.840 -15.997  1.00  0.00              
ATOM   3467  CB  ALA B 214       9.743 -40.103 -17.432  1.00  0.00              
ATOM   3468  H   ALA B 214      10.610 -38.754 -15.352  1.00  0.00              
ATOM   3469  HA  ALA B 214       7.975 -39.260 -16.578  1.00  0.00              
ATOM   3470 1HB  ALA B 214       9.202 -40.835 -18.032  1.00  0.00              
ATOM   3471 2HB  ALA B 214       9.946 -39.219 -18.036  1.00  0.00              
ATOM   3472 3HB  ALA B 214      10.684 -40.535 -17.095  1.00  0.00              
ATOM   3473  N   GLY B 215       8.734 -40.976 -14.134  1.00  0.00              
ATOM   3474  CA  GLY B 215       8.367 -42.083 -13.248  1.00  0.00              
ATOM   3475  C   GLY B 215       9.120 -43.383 -13.516  1.00  0.00              
ATOM   3476  O   GLY B 215       8.569 -44.468 -13.364  1.00  0.00              
ATOM   3477  H   GLY B 215       9.237 -40.187 -13.754  1.00  0.00              
ATOM   3478 1HA  GLY B 215       8.549 -41.796 -12.212  1.00  0.00              
ATOM   3479 2HA  GLY B 215       7.300 -42.286 -13.342  1.00  0.00              
ATOM   3480  N   LEU B 216      10.383 -43.264 -13.910  1.00  0.00              
ATOM   3481  CA  LEU B 216      11.202 -44.416 -14.287  1.00  0.00              
ATOM   3482  C   LEU B 216      12.123 -44.870 -13.176  1.00  0.00              
ATOM   3483  O   LEU B 216      12.638 -45.980 -13.195  1.00  0.00              
ATOM   3484  CB  LEU B 216      12.040 -44.081 -15.527  1.00  0.00              
ATOM   3485  CG  LEU B 216      11.247 -43.694 -16.781  1.00  0.00              
ATOM   3486  CD1 LEU B 216      12.211 -43.309 -17.895  1.00  0.00              
ATOM   3487  CD2 LEU B 216      10.363 -44.859 -17.202  1.00  0.00              
ATOM   3488  H   LEU B 216      10.788 -42.339 -13.949  1.00  0.00              
ATOM   3489  HA  LEU B 216      10.541 -45.255 -14.500  1.00  0.00              
ATOM   3490 1HB  LEU B 216      12.702 -43.251 -15.285  1.00  0.00              
ATOM   3491 2HB  LEU B 216      12.654 -44.946 -15.776  1.00  0.00              
ATOM   3492  HG  LEU B 216      10.624 -42.826 -16.565  1.00  0.00              
ATOM   3493 1HD1 LEU B 216      11.647 -43.035 -18.786  1.00  0.00              
ATOM   3494 2HD1 LEU B 216      12.817 -42.462 -17.574  1.00  0.00              
ATOM   3495 3HD1 LEU B 216      12.860 -44.155 -18.122  1.00  0.00              
ATOM   3496 1HD2 LEU B 216       9.798 -44.584 -18.093  1.00  0.00              
ATOM   3497 2HD2 LEU B 216      10.985 -45.728 -17.420  1.00  0.00              
ATOM   3498 3HD2 LEU B 216       9.672 -45.102 -16.395  1.00  0.00              
ATOM   3499  N   VAL B 217      12.328 -43.998 -12.204  1.00  0.00              
ATOM   3500  CA  VAL B 217      13.161 -44.304 -11.045  1.00  0.00              
ATOM   3501  C   VAL B 217      12.364 -43.792  -9.844  1.00  0.00              
ATOM   3502  O   VAL B 217      11.500 -42.922  -9.994  1.00  0.00              
ATOM   3503  CB  VAL B 217      14.537 -43.616 -11.128  1.00  0.00              
ATOM   3504  CG1 VAL B 217      15.282 -44.063 -12.377  1.00  0.00              
ATOM   3505  CG2 VAL B 217      14.363 -42.105 -11.115  1.00  0.00              
ATOM   3506  H   VAL B 217      11.890 -43.090 -12.269  1.00  0.00              
ATOM   3507  HA  VAL B 217      13.312 -45.383 -11.002  1.00  0.00              
ATOM   3508  HB  VAL B 217      15.137 -43.921 -10.270  1.00  0.00              
ATOM   3509 1HG1 VAL B 217      16.252 -43.567 -12.419  1.00  0.00              
ATOM   3510 2HG1 VAL B 217      15.427 -45.142 -12.348  1.00  0.00              
ATOM   3511 3HG1 VAL B 217      14.701 -43.797 -13.261  1.00  0.00              
ATOM   3512 1HG2 VAL B 217      15.340 -41.626 -11.172  1.00  0.00              
ATOM   3513 2HG2 VAL B 217      13.758 -41.801 -11.969  1.00  0.00              
ATOM   3514 3HG2 VAL B 217      13.865 -41.804 -10.192  1.00  0.00              
ATOM   3515  N   ASN B 218      12.599 -44.359  -8.668  1.00  0.00              
ATOM   3516  CA  ASN B 218      12.059 -43.771  -7.436  1.00  0.00              
ATOM   3517  C   ASN B 218      13.067 -42.791  -6.830  1.00  0.00              
ATOM   3518  O   ASN B 218      14.133 -42.534  -7.418  1.00  0.00              
ATOM   3519  CB  ASN B 218      11.690 -44.851  -6.436  1.00  0.00              
ATOM   3520  CG  ASN B 218      12.890 -45.601  -5.927  1.00  0.00              
ATOM   3521  OD1 ASN B 218      14.026 -45.125  -6.033  1.00  0.00              
ATOM   3522  ND2 ASN B 218      12.660 -46.765  -5.376  1.00  0.00              
ATOM   3523  H   ASN B 218      13.152 -45.202  -8.609  1.00  0.00              
ATOM   3524  HA  ASN B 218      11.166 -43.197  -7.688  1.00  0.00              
ATOM   3525 1HB  ASN B 218      11.172 -44.401  -5.588  1.00  0.00              
ATOM   3526 2HB  ASN B 218      11.004 -45.559  -6.901  1.00  0.00              
ATOM   3527 1HD2 ASN B 218      13.420 -47.309  -5.019  1.00  0.00              
ATOM   3528 2HD2 ASN B 218      11.724 -47.112  -5.311  1.00  0.00              
ATOM   3529  N   SER B 219      12.727 -42.267  -5.652  1.00  0.00              
ATOM   3530  CA  SER B 219      13.519 -41.250  -4.962  1.00  0.00              
ATOM   3531  C   SER B 219      14.868 -41.745  -4.483  1.00  0.00              
ATOM   3532  O   SER B 219      15.832 -40.976  -4.459  1.00  0.00              
ATOM   3533  CB  SER B 219      12.738 -40.718  -3.776  1.00  0.00              
ATOM   3534  OG  SER B 219      12.561 -41.712  -2.805  1.00  0.00              
ATOM   3535  H   SER B 219      11.875 -42.600  -5.226  1.00  0.00              
ATOM   3536  HA  SER B 219      13.733 -40.443  -5.664  1.00  0.00              
ATOM   3537 1HB  SER B 219      13.270 -39.872  -3.341  1.00  0.00              
ATOM   3538 2HB  SER B 219      11.767 -40.357  -4.112  1.00  0.00              
ATOM   3539  HG  SER B 219      13.224 -41.546  -2.131  1.00  0.00              
ATOM   3540  N   GLN B 220      14.937 -43.014  -4.091  1.00  0.00              
ATOM   3541  CA  GLN B 220      16.200 -43.613  -3.670  1.00  0.00              
ATOM   3542  C   GLN B 220      17.115 -43.777  -4.883  1.00  0.00              
ATOM   3543  O   GLN B 220      18.302 -43.450  -4.840  1.00  0.00              
ATOM   3544  CB  GLN B 220      15.966 -44.964  -2.990  1.00  0.00              
ATOM   3545  CG  GLN B 220      17.224 -45.604  -2.428  1.00  0.00              
ATOM   3546  CD  GLN B 220      17.819 -44.805  -1.284  1.00  0.00              
ATOM   3547  OE1 GLN B 220      17.118 -44.430  -0.340  1.00  0.00              
ATOM   3548  NE2 GLN B 220      19.118 -44.539  -1.363  1.00  0.00              
ATOM   3549  H   GLN B 220      14.099 -43.578  -4.085  1.00  0.00              
ATOM   3550  HA  GLN B 220      16.669 -42.952  -2.941  1.00  0.00              
ATOM   3551 1HB  GLN B 220      15.256 -44.842  -2.172  1.00  0.00              
ATOM   3552 2HB  GLN B 220      15.525 -45.659  -3.704  1.00  0.00              
ATOM   3553 1HG  GLN B 220      16.978 -46.600  -2.058  1.00  0.00              
ATOM   3554 2HG  GLN B 220      17.969 -45.674  -3.220  1.00  0.00              
ATOM   3555 1HE2 GLN B 220      19.566 -44.014  -0.637  1.00  0.00              
ATOM   3556 2HE2 GLN B 220      19.648 -44.862  -2.146  1.00  0.00              
ATOM   3557  N   GLN B 221      16.542 -44.276  -5.971  1.00  0.00              
ATOM   3558  CA  GLN B 221      17.292 -44.448  -7.198  1.00  0.00              
ATOM   3559  C   GLN B 221      17.735 -43.085  -7.772  1.00  0.00              
ATOM   3560  O   GLN B 221      18.862 -42.962  -8.261  1.00  0.00              
ATOM   3561  CB  GLN B 221      16.453 -45.214  -8.225  1.00  0.00              
ATOM   3562  CG  GLN B 221      16.230 -46.677  -7.880  1.00  0.00              
ATOM   3563  CD  GLN B 221      15.261 -47.354  -8.831  1.00  0.00              
ATOM   3564  OE1 GLN B 221      14.158 -46.857  -9.074  1.00  0.00              
ATOM   3565  NE2 GLN B 221      15.668 -48.496  -9.374  1.00  0.00              
ATOM   3566  H   GLN B 221      15.568 -44.542  -5.949  1.00  0.00              
ATOM   3567  HA  GLN B 221      18.213 -44.985  -6.968  1.00  0.00              
ATOM   3568 1HB  GLN B 221      15.477 -44.739  -8.324  1.00  0.00              
ATOM   3569 2HB  GLN B 221      16.939 -45.169  -9.199  1.00  0.00              
ATOM   3570 1HG  GLN B 221      17.183 -47.201  -7.932  1.00  0.00              
ATOM   3571 2HG  GLN B 221      15.821 -46.743  -6.871  1.00  0.00              
ATOM   3572 1HE2 GLN B 221      15.072 -48.989 -10.009  1.00  0.00              
ATOM   3573 2HE2 GLN B 221      16.570 -48.864  -9.149  1.00  0.00              
ATOM   3574  N   LEU B 222      16.879 -42.064  -7.670  1.00  0.00              
ATOM   3575  CA  LEU B 222      17.270 -40.716  -8.081  1.00  0.00              
ATOM   3576  C   LEU B 222      18.505 -40.224  -7.326  1.00  0.00              
ATOM   3577  O   LEU B 222      19.484 -39.783  -7.955  1.00  0.00              
ATOM   3578  CB  LEU B 222      16.107 -39.742  -7.853  1.00  0.00              
ATOM   3579  CG  LEU B 222      16.374 -38.284  -8.250  1.00  0.00              
ATOM   3580  CD1 LEU B 222      16.648 -38.206  -9.746  1.00  0.00              
ATOM   3581  CD2 LEU B 222      15.177 -37.426  -7.868  1.00  0.00              
ATOM   3582  H   LEU B 222      15.950 -42.217  -7.305  1.00  0.00              
ATOM   3583  HA  LEU B 222      17.580 -40.749  -9.124  1.00  0.00              
ATOM   3584 1HB  LEU B 222      15.247 -40.088  -8.424  1.00  0.00              
ATOM   3585 2HB  LEU B 222      15.845 -39.755  -6.795  1.00  0.00              
ATOM   3586  HG  LEU B 222      17.261 -37.922  -7.729  1.00  0.00              
ATOM   3587 1HD1 LEU B 222      16.838 -37.170 -10.027  1.00  0.00              
ATOM   3588 2HD1 LEU B 222      17.521 -38.813  -9.988  1.00  0.00              
ATOM   3589 3HD1 LEU B 222      15.783 -38.578 -10.294  1.00  0.00              
ATOM   3590 1HD2 LEU B 222      15.367 -36.390  -8.149  1.00  0.00              
ATOM   3591 2HD2 LEU B 222      14.290 -37.787  -8.389  1.00  0.00              
ATOM   3592 3HD2 LEU B 222      15.015 -37.486  -6.791  1.00  0.00              
ATOM   3593  N   ASP B 223      18.480 -40.328  -5.999  1.00  0.00              
ATOM   3594  CA  ASP B 223      19.614 -39.877  -5.175  1.00  0.00              
ATOM   3595  C   ASP B 223      20.881 -40.689  -5.407  1.00  0.00              
ATOM   3596  O   ASP B 223      22.002 -40.151  -5.372  1.00  0.00              
ATOM   3597  CB  ASP B 223      19.247 -39.939  -3.690  1.00  0.00              
ATOM   3598  CG  ASP B 223      18.251 -38.862  -3.280  1.00  0.00              
ATOM   3599  OD1 ASP B 223      18.075 -37.929  -4.026  1.00  0.00              
ATOM   3600  OD2 ASP B 223      17.677 -38.984  -2.224  1.00  0.00              
ATOM   3601  H   ASP B 223      17.669 -40.724  -5.545  1.00  0.00              
ATOM   3602  HA  ASP B 223      19.869 -38.858  -5.467  1.00  0.00              
ATOM   3603 1HB  ASP B 223      18.818 -40.916  -3.462  1.00  0.00              
ATOM   3604 2HB  ASP B 223      20.149 -39.829  -3.087  1.00  0.00              
ATOM   3605  N   GLU B 224      20.679 -41.984  -5.637  1.00  0.00              
ATOM   3606  CA  GLU B 224      21.756 -42.919  -5.911  1.00  0.00              
ATOM   3607  C   GLU B 224      22.467 -42.550  -7.219  1.00  0.00              
ATOM   3608  O   GLU B 224      23.701 -42.527  -7.263  1.00  0.00              
ATOM   3609  CB  GLU B 224      21.213 -44.348  -5.986  1.00  0.00              
ATOM   3610  CG  GLU B 224      22.253 -45.397  -6.356  1.00  0.00              
ATOM   3611  CD  GLU B 224      23.324 -45.551  -5.312  1.00  0.00              
ATOM   3612  OE1 GLU B 224      23.077 -45.213  -4.180  1.00  0.00              
ATOM   3613  OE2 GLU B 224      24.391 -46.009  -5.648  1.00  0.00              
ATOM   3614  H   GLU B 224      19.727 -42.322  -5.618  1.00  0.00              
ATOM   3615  HA  GLU B 224      22.486 -42.852  -5.104  1.00  0.00              
ATOM   3616 1HB  GLU B 224      20.785 -44.627  -5.023  1.00  0.00              
ATOM   3617 2HB  GLU B 224      20.413 -44.395  -6.726  1.00  0.00              
ATOM   3618 1HG  GLU B 224      21.754 -46.356  -6.492  1.00  0.00              
ATOM   3619 2HG  GLU B 224      22.712 -45.119  -7.303  1.00  0.00              
ATOM   3620  N   LEU B 225      21.685 -42.272  -8.270  1.00  0.00              
ATOM   3621  CA  LEU B 225      22.211 -41.846  -9.562  1.00  0.00              
ATOM   3622  C   LEU B 225      23.014 -40.525  -9.481  1.00  0.00              
ATOM   3623  O   LEU B 225      24.130 -40.435 -10.024  1.00  0.00              
ATOM   3624  CB  LEU B 225      21.087 -41.739 -10.614  1.00  0.00              
ATOM   3625  CG  LEU B 225      21.476 -41.176 -11.989  1.00  0.00              
ATOM   3626  CD1 LEU B 225      22.604 -42.005 -12.606  1.00  0.00              
ATOM   3627  CD2 LEU B 225      20.270 -41.111 -12.923  1.00  0.00              
ATOM   3628  H   LEU B 225      20.686 -42.364  -8.152  1.00  0.00              
ATOM   3629  HA  LEU B 225      22.931 -42.589  -9.904  1.00  0.00              
ATOM   3630 1HB  LEU B 225      20.672 -42.732 -10.781  1.00  0.00              
ATOM   3631 2HB  LEU B 225      20.299 -41.100 -10.217  1.00  0.00              
ATOM   3632  HG  LEU B 225      21.876 -40.168 -11.870  1.00  0.00              
ATOM   3633 1HD1 LEU B 225      22.868 -41.592 -13.580  1.00  0.00              
ATOM   3634 2HD1 LEU B 225      23.476 -41.975 -11.953  1.00  0.00              
ATOM   3635 3HD1 LEU B 225      22.274 -43.036 -12.726  1.00  0.00              
ATOM   3636 1HD2 LEU B 225      20.579 -40.707 -13.888  1.00  0.00              
ATOM   3637 2HD2 LEU B 225      19.864 -42.113 -13.063  1.00  0.00              
ATOM   3638 3HD2 LEU B 225      19.506 -40.467 -12.488  1.00  0.00              
ATOM   3639  N   LYS B 226      22.431 -39.521  -8.829  1.00  0.00              
ATOM   3640  CA  LYS B 226      23.052 -38.213  -8.644  1.00  0.00              
ATOM   3641  C   LYS B 226      24.374 -38.315  -7.886  1.00  0.00              
ATOM   3642  O   LYS B 226      25.365 -37.656  -8.244  1.00  0.00              
ATOM   3643  CB  LYS B 226      22.098 -37.272  -7.907  1.00  0.00              
ATOM   3644  CG  LYS B 226      20.918 -36.793  -8.742  1.00  0.00              
ATOM   3645  CD  LYS B 226      20.049 -35.818  -7.962  1.00  0.00              
ATOM   3646  CE  LYS B 226      18.938 -35.247  -8.832  1.00  0.00              
ATOM   3647  NZ  LYS B 226      18.079 -34.292  -8.081  1.00  0.00              
ATOM   3648  H   LYS B 226      21.511 -39.687  -8.447  1.00  0.00              
ATOM   3649  HA  LYS B 226      23.271 -37.792  -9.626  1.00  0.00              
ATOM   3650 1HB  LYS B 226      21.701 -37.775  -7.024  1.00  0.00              
ATOM   3651 2HB  LYS B 226      22.645 -36.393  -7.566  1.00  0.00              
ATOM   3652 1HG  LYS B 226      21.285 -36.299  -9.642  1.00  0.00              
ATOM   3653 2HG  LYS B 226      20.312 -37.648  -9.040  1.00  0.00              
ATOM   3654 1HD  LYS B 226      19.603 -36.330  -7.108  1.00  0.00              
ATOM   3655 2HD  LYS B 226      20.664 -34.999  -7.591  1.00  0.00              
ATOM   3656 1HE  LYS B 226      19.375 -34.730  -9.685  1.00  0.00              
ATOM   3657 2HE  LYS B 226      18.316 -36.059  -9.206  1.00  0.00              
ATOM   3658 1HZ  LYS B 226      17.356 -33.937  -8.691  1.00  0.00              
ATOM   3659 2HZ  LYS B 226      17.653 -34.766  -7.296  1.00  0.00              
ATOM   3660 3HZ  LYS B 226      18.642 -33.524  -7.745  1.00  0.00              
ATOM   3661  N   ARG B 227      24.349 -39.146  -6.845  1.00  0.00              
ATOM   3662  CA  ARG B 227      25.505 -39.515  -6.046  1.00  0.00              
ATOM   3663  C   ARG B 227      26.593 -40.225  -6.862  1.00  0.00              
ATOM   3664  O   ARG B 227      27.769 -39.918  -6.687  1.00  0.00              
ATOM   3665  CB  ARG B 227      25.073 -40.416  -4.899  1.00  0.00              
ATOM   3666  CG  ARG B 227      26.207 -40.919  -4.019  1.00  0.00              
ATOM   3667  CD  ARG B 227      26.851 -39.812  -3.267  1.00  0.00              
ATOM   3668  NE  ARG B 227      27.940 -40.288  -2.429  1.00  0.00              
ATOM   3669  CZ  ARG B 227      29.216 -40.426  -2.837  1.00  0.00              
ATOM   3670  NH1 ARG B 227      29.548 -40.120  -4.072  1.00  0.00              
ATOM   3671  NH2 ARG B 227      30.135 -40.867  -1.996  1.00  0.00              
ATOM   3672  H   ARG B 227      23.447 -39.536  -6.614  1.00  0.00              
ATOM   3673  HA  ARG B 227      25.951 -38.606  -5.642  1.00  0.00              
ATOM   3674 1HB  ARG B 227      24.373 -39.880  -4.259  1.00  0.00              
ATOM   3675 2HB  ARG B 227      24.552 -41.287  -5.296  1.00  0.00              
ATOM   3676 1HG  ARG B 227      25.818 -41.641  -3.301  1.00  0.00              
ATOM   3677 2HG  ARG B 227      26.965 -41.398  -4.641  1.00  0.00              
ATOM   3678 1HD  ARG B 227      27.255 -39.083  -3.969  1.00  0.00              
ATOM   3679 2HD  ARG B 227      26.114 -39.330  -2.627  1.00  0.00              
ATOM   3680  HE  ARG B 227      27.724 -40.533  -1.472  1.00  0.00              
ATOM   3681 1HH1 ARG B 227      28.845 -39.783  -4.715  1.00  0.00              
ATOM   3682 2HH1 ARG B 227      30.505 -40.223  -4.378  1.00  0.00              
ATOM   3683 1HH2 ARG B 227      29.881 -41.102  -1.047  1.00  0.00              
ATOM   3684 2HH2 ARG B 227      31.091 -40.970  -2.302  1.00  0.00              
ATOM   3685  N   ARG B 228      26.229 -41.174  -7.728  1.00  0.00              
ATOM   3686  CA  ARG B 228      27.229 -41.805  -8.599  1.00  0.00              
ATOM   3687  C   ARG B 228      27.842 -40.776  -9.564  1.00  0.00              
ATOM   3688  O   ARG B 228      29.036 -40.861  -9.902  1.00  0.00              
ATOM   3689  CB  ARG B 228      26.606 -42.941  -9.397  1.00  0.00              
ATOM   3690  CG  ARG B 228      26.223 -44.163  -8.577  1.00  0.00              
ATOM   3691  CD  ARG B 228      25.565 -45.200  -9.413  1.00  0.00              
ATOM   3692  NE  ARG B 228      25.022 -46.282  -8.607  1.00  0.00              
ATOM   3693  CZ  ARG B 228      24.408 -47.373  -9.105  1.00  0.00              
ATOM   3694  NH1 ARG B 228      24.267 -47.512 -10.404  1.00  0.00              
ATOM   3695  NH2 ARG B 228      23.948 -48.303  -8.287  1.00  0.00              
ATOM   3696  H   ARG B 228      25.264 -41.468  -7.793  1.00  0.00              
ATOM   3697  HA  ARG B 228      28.030 -42.202  -7.974  1.00  0.00              
ATOM   3698 1HB  ARG B 228      25.706 -42.583  -9.896  1.00  0.00              
ATOM   3699 2HB  ARG B 228      27.302 -43.267 -10.170  1.00  0.00              
ATOM   3700 1HG  ARG B 228      27.118 -44.598  -8.133  1.00  0.00              
ATOM   3701 2HG  ARG B 228      25.531 -43.869  -7.787  1.00  0.00              
ATOM   3702 1HD  ARG B 228      24.747 -44.750  -9.974  1.00  0.00              
ATOM   3703 2HD  ARG B 228      26.291 -45.623 -10.106  1.00  0.00              
ATOM   3704  HE  ARG B 228      25.112 -46.210  -7.602  1.00  0.00              
ATOM   3705 1HH1 ARG B 228      24.619 -46.801 -11.030  1.00  0.00              
ATOM   3706 2HH1 ARG B 228      23.807 -48.330 -10.777  1.00  0.00              
ATOM   3707 1HH2 ARG B 228      24.057 -48.196  -7.287  1.00  0.00              
ATOM   3708 2HH2 ARG B 228      23.488 -49.120  -8.659  1.00  0.00              
ATOM   3709  N   LEU B 229      27.015 -39.823 -10.003  1.00  0.00              
ATOM   3710  CA  LEU B 229      27.463 -38.714 -10.835  1.00  0.00              
ATOM   3711  C   LEU B 229      28.427 -37.785 -10.083  1.00  0.00              
ATOM   3712  O   LEU B 229      29.386 -37.289 -10.675  1.00  0.00              
ATOM   3713  CB  LEU B 229      26.269 -37.934 -11.410  1.00  0.00              
ATOM   3714  CG  LEU B 229      25.411 -38.679 -12.456  1.00  0.00              
ATOM   3715  CD1 LEU B 229      24.131 -37.884 -12.752  1.00  0.00              
ATOM   3716  CD2 LEU B 229      26.191 -39.002 -13.734  1.00  0.00              
ATOM   3717  H   LEU B 229      26.041 -39.880  -9.743  1.00  0.00              
ATOM   3718  HA  LEU B 229      28.041 -39.117 -11.666  1.00  0.00              
ATOM   3719 1HB  LEU B 229      25.612 -37.651 -10.589  1.00  0.00              
ATOM   3720 2HB  LEU B 229      26.642 -37.024 -11.880  1.00  0.00              
ATOM   3721  HG  LEU B 229      25.058 -39.620 -12.034  1.00  0.00              
ATOM   3722 1HD1 LEU B 229      23.534 -38.418 -13.490  1.00  0.00              
ATOM   3723 2HD1 LEU B 229      23.555 -37.769 -11.834  1.00  0.00              
ATOM   3724 3HD1 LEU B 229      24.395 -36.902 -13.141  1.00  0.00              
ATOM   3725 1HD2 LEU B 229      25.540 -39.526 -14.435  1.00  0.00              
ATOM   3726 2HD2 LEU B 229      26.542 -38.075 -14.189  1.00  0.00              
ATOM   3727 3HD2 LEU B 229      27.045 -39.633 -13.490  1.00  0.00              
ATOM   3728  N   GLU B 230      28.192 -37.594  -8.781  1.00  0.00              
ATOM   3729  CA  GLU B 230      29.086 -36.812  -7.938  1.00  0.00              
ATOM   3730  C   GLU B 230      30.407 -37.526  -7.731  1.00  0.00              
ATOM   3731  O   GLU B 230      31.462 -36.886  -7.680  1.00  0.00              
ATOM   3732  CB  GLU B 230      28.433 -36.528  -6.583  1.00  0.00              
ATOM   3733  CG  GLU B 230      27.270 -35.547  -6.639  1.00  0.00              
ATOM   3734  CD  GLU B 230      26.585 -35.377  -5.312  1.00  0.00              
ATOM   3735  OE1 GLU B 230      26.955 -36.052  -4.382  1.00  0.00              
ATOM   3736  OE2 GLU B 230      25.689 -34.570  -5.228  1.00  0.00              
ATOM   3737  H   GLU B 230      27.366 -38.007  -8.372  1.00  0.00              
ATOM   3738  HA  GLU B 230      29.294 -35.865  -8.439  1.00  0.00              
ATOM   3739 1HB  GLU B 230      28.064 -37.460  -6.155  1.00  0.00              
ATOM   3740 2HB  GLU B 230      29.179 -36.125  -5.897  1.00  0.00              
ATOM   3741 1HG  GLU B 230      27.642 -34.578  -6.970  1.00  0.00              
ATOM   3742 2HG  GLU B 230      26.547 -35.900  -7.373  1.00  0.00              
ATOM   3743  N   GLU B 231      30.349 -38.852  -7.627  1.00  0.00              
ATOM   3744  CA  GLU B 231      31.556 -39.654  -7.482  1.00  0.00              
ATOM   3745  C   GLU B 231      32.327 -39.596  -8.789  1.00  0.00              
ATOM   3746  O   GLU B 231      33.546 -39.453  -8.805  1.00  0.00              
ATOM   3747  CB  GLU B 231      31.220 -41.102  -7.119  1.00  0.00              
ATOM   3748  CG  GLU B 231      32.425 -41.952  -6.743  1.00  0.00              
ATOM   3749  CD  GLU B 231      33.095 -41.490  -5.479  1.00  0.00              
ATOM   3750  OE1 GLU B 231      32.451 -40.839  -4.691  1.00  0.00              
ATOM   3751  OE2 GLU B 231      34.252 -41.788  -5.300  1.00  0.00              
ATOM   3752  H   GLU B 231      29.452 -39.314  -7.650  1.00  0.00              
ATOM   3753  HA  GLU B 231      32.169 -39.216  -6.693  1.00  0.00              
ATOM   3754 1HB  GLU B 231      30.525 -41.115  -6.279  1.00  0.00              
ATOM   3755 2HB  GLU B 231      30.722 -41.582  -7.962  1.00  0.00              
ATOM   3756 1HG  GLU B 231      32.102 -42.984  -6.613  1.00  0.00              
ATOM   3757 2HG  GLU B 231      33.144 -41.926  -7.560  1.00  0.00              
ATOM   3758  N   LEU B 232      31.598 -39.688  -9.895  1.00  0.00              
ATOM   3759  CA  LEU B 232      32.177 -39.557 -11.214  1.00  0.00              
ATOM   3760  C   LEU B 232      32.872 -38.195 -11.346  1.00  0.00              
ATOM   3761  O   LEU B 232      34.010 -38.130 -11.783  1.00  0.00              
ATOM   3762  CB  LEU B 232      31.093 -39.709 -12.288  1.00  0.00              
ATOM   3763  CG  LEU B 232      31.563 -39.530 -13.738  1.00  0.00              
ATOM   3764  CD1 LEU B 232      32.599 -40.594 -14.072  1.00  0.00              
ATOM   3765  CD2 LEU B 232      30.367 -39.618 -14.674  1.00  0.00              
ATOM   3766  H   LEU B 232      30.606 -39.855  -9.808  1.00  0.00              
ATOM   3767  HA  LEU B 232      32.937 -40.329 -11.337  1.00  0.00              
ATOM   3768 1HB  LEU B 232      30.656 -40.703 -12.202  1.00  0.00              
ATOM   3769 2HB  LEU B 232      30.311 -38.973 -12.100  1.00  0.00              
ATOM   3770  HG  LEU B 232      32.039 -38.555 -13.848  1.00  0.00              
ATOM   3771 1HD1 LEU B 232      32.933 -40.467 -15.102  1.00  0.00              
ATOM   3772 2HD1 LEU B 232      33.451 -40.496 -13.400  1.00  0.00              
ATOM   3773 3HD1 LEU B 232      32.155 -41.583 -13.954  1.00  0.00              
ATOM   3774 1HD2 LEU B 232      30.700 -39.489 -15.704  1.00  0.00              
ATOM   3775 2HD2 LEU B 232      29.891 -40.592 -14.565  1.00  0.00              
ATOM   3776 3HD2 LEU B 232      29.651 -38.834 -14.424  1.00  0.00              
ATOM   3777  N   ALA B 233      32.212 -37.130 -10.898  1.00  0.00              
ATOM   3778  CA  ALA B 233      32.807 -35.786 -10.909  1.00  0.00              
ATOM   3779  C   ALA B 233      34.133 -35.747 -10.168  1.00  0.00              
ATOM   3780  O   ALA B 233      35.127 -35.183 -10.643  1.00  0.00              
ATOM   3781  CB  ALA B 233      31.845 -34.774 -10.303  1.00  0.00              
ATOM   3782  H   ALA B 233      31.275 -37.250 -10.540  1.00  0.00              
ATOM   3783  HA  ALA B 233      33.009 -35.505 -11.943  1.00  0.00              
ATOM   3784 1HB  ALA B 233      32.300 -33.784 -10.318  1.00  0.00              
ATOM   3785 2HB  ALA B 233      30.922 -34.757 -10.883  1.00  0.00              
ATOM   3786 3HB  ALA B 233      31.622 -35.055  -9.275  1.00  0.00              
ATOM   3787  N   GLN B 234      34.137 -36.324  -8.978  1.00  0.00              
ATOM   3788  CA  GLN B 234      35.326 -36.356  -8.175  1.00  0.00              
ATOM   3789  C   GLN B 234      36.451 -37.150  -8.864  1.00  0.00              
ATOM   3790  O   GLN B 234      37.609 -36.752  -8.790  1.00  0.00              
ATOM   3791  CB  GLN B 234      35.011 -36.964  -6.805  1.00  0.00              
ATOM   3792  CG  GLN B 234      34.157 -36.079  -5.914  1.00  0.00              
ATOM   3793  CD  GLN B 234      33.786 -36.758  -4.609  1.00  0.00              
ATOM   3794  OE1 GLN B 234      34.103 -37.931  -4.391  1.00  0.00              
ATOM   3795  NE2 GLN B 234      33.106 -36.026  -3.734  1.00  0.00              
ATOM   3796  H   GLN B 234      33.292 -36.749  -8.624  1.00  0.00              
ATOM   3797  HA  GLN B 234      35.702 -35.338  -8.072  1.00  0.00              
ATOM   3798 1HB  GLN B 234      34.498 -37.907  -6.990  1.00  0.00              
ATOM   3799 2HB  GLN B 234      35.967 -37.160  -6.321  1.00  0.00              
ATOM   3800 1HG  GLN B 234      34.413 -35.043  -5.691  1.00  0.00              
ATOM   3801 2HG  GLN B 234      33.289 -36.103  -6.574  1.00  0.00              
ATOM   3802 1HE2 GLN B 234      32.833 -36.421  -2.856  1.00  0.00              
ATOM   3803 2HE2 GLN B 234      32.867 -35.080  -3.952  1.00  0.00              
ATOM   3804  N   GLU B 235      36.105 -38.229  -9.565  1.00  0.00              
ATOM   3805  CA  GLU B 235      37.090 -39.022 -10.313  1.00  0.00              
ATOM   3806  C   GLU B 235      37.714 -38.191 -11.439  1.00  0.00              
ATOM   3807  O   GLU B 235      38.931 -38.212 -11.621  1.00  0.00              
ATOM   3808  CB  GLU B 235      36.440 -40.280 -10.893  1.00  0.00              
ATOM   3809  CG  GLU B 235      37.365 -41.126 -11.756  1.00  0.00              
ATOM   3810  CD  GLU B 235      38.535 -41.680 -10.990  1.00  0.00              
ATOM   3811  OE1 GLU B 235      38.450 -41.758  -9.788  1.00  0.00              
ATOM   3812  OE2 GLU B 235      39.514 -42.025 -11.609  1.00  0.00              
ATOM   3813  H   GLU B 235      35.135 -38.508  -9.580  1.00  0.00              
ATOM   3814  HA  GLU B 235      37.871 -39.344  -9.623  1.00  0.00              
ATOM   3815 1HB  GLU B 235      36.073 -40.908 -10.080  1.00  0.00              
ATOM   3816 2HB  GLU B 235      35.580 -39.998 -11.501  1.00  0.00              
ATOM   3817 1HG  GLU B 235      36.796 -41.954 -12.177  1.00  0.00              
ATOM   3818 2HG  GLU B 235      37.732 -40.517 -12.581  1.00  0.00              
ATOM   3819  N   ALA B 236      36.865 -37.490 -12.195  1.00  0.00              
ATOM   3820  CA  ALA B 236      37.305 -36.610 -13.268  1.00  0.00              
ATOM   3821  C   ALA B 236      38.174 -35.458 -12.743  1.00  0.00              
ATOM   3822  O   ALA B 236      39.184 -35.121 -13.343  1.00  0.00              
ATOM   3823  CB  ALA B 236      36.114 -36.115 -14.096  1.00  0.00              
ATOM   3824  H   ALA B 236      35.877 -37.580 -12.006  1.00  0.00              
ATOM   3825  HA  ALA B 236      37.969 -37.177 -13.919  1.00  0.00              
ATOM   3826 1HB  ALA B 236      36.472 -35.459 -14.891  1.00  0.00              
ATOM   3827 2HB  ALA B 236      35.596 -36.968 -14.535  1.00  0.00              
ATOM   3828 3HB  ALA B 236      35.428 -35.565 -13.454  1.00  0.00              
ATOM   3829  N   GLU B 237      37.802 -34.899 -11.600  1.00  0.00              
ATOM   3830  CA  GLU B 237      38.554 -33.838 -10.954  1.00  0.00              
ATOM   3831  C   GLU B 237      39.925 -34.313 -10.462  1.00  0.00              
ATOM   3832  O   GLU B 237      40.927 -33.592 -10.566  1.00  0.00              
ATOM   3833  CB  GLU B 237      37.748 -33.263  -9.787  1.00  0.00              
ATOM   3834  CG  GLU B 237      36.498 -32.500 -10.201  1.00  0.00              
ATOM   3835  CD  GLU B 237      35.612 -32.221  -9.020  1.00  0.00              
ATOM   3836  OE1 GLU B 237      35.309 -33.141  -8.298  1.00  0.00              
ATOM   3837  OE2 GLU B 237      35.328 -31.073  -8.773  1.00  0.00              
ATOM   3838  H   GLU B 237      36.953 -35.235 -11.167  1.00  0.00              
ATOM   3839  HA  GLU B 237      38.774 -33.069 -11.696  1.00  0.00              
ATOM   3840 1HB  GLU B 237      37.466 -34.103  -9.151  1.00  0.00              
ATOM   3841 2HB  GLU B 237      38.414 -32.598  -9.237  1.00  0.00              
ATOM   3842 1HG  GLU B 237      36.713 -31.567 -10.721  1.00  0.00              
ATOM   3843 2HG  GLU B 237      35.993 -33.185 -10.881  1.00  0.00              
ATOM   3844  N   ARG B 238      39.977 -35.537  -9.949  1.00  0.00              
ATOM   3845  CA  ARG B 238      41.252 -36.142  -9.602  1.00  0.00              
ATOM   3846  C   ARG B 238      42.161 -36.278 -10.827  1.00  0.00              
ATOM   3847  O   ARG B 238      43.330 -35.942 -10.748  1.00  0.00              
ATOM   3848  CB  ARG B 238      41.034 -37.512  -8.977  1.00  0.00              
ATOM   3849  CG  ARG B 238      42.299 -38.203  -8.493  1.00  0.00              
ATOM   3850  CD  ARG B 238      42.019 -39.574  -7.996  1.00  0.00              
ATOM   3851  NE  ARG B 238      41.636 -40.474  -9.072  1.00  0.00              
ATOM   3852  CZ  ARG B 238      42.504 -41.106  -9.887  1.00  0.00              
ATOM   3853  NH1 ARG B 238      43.798 -40.926  -9.735  1.00  0.00              
ATOM   3854  NH2 ARG B 238      42.055 -41.905 -10.838  1.00  0.00              
ATOM   3855  H   ARG B 238      39.126 -36.059  -9.794  1.00  0.00              
ATOM   3856  HA  ARG B 238      41.780 -35.472  -8.922  1.00  0.00              
ATOM   3857 1HB  ARG B 238      40.362 -37.420  -8.124  1.00  0.00              
ATOM   3858 2HB  ARG B 238      40.554 -38.170  -9.701  1.00  0.00              
ATOM   3859 1HG  ARG B 238      43.011 -38.275  -9.316  1.00  0.00              
ATOM   3860 2HG  ARG B 238      42.741 -37.627  -7.680  1.00  0.00              
ATOM   3861 1HD  ARG B 238      42.912 -39.977  -7.517  1.00  0.00              
ATOM   3862 2HD  ARG B 238      41.204 -39.541  -7.274  1.00  0.00              
ATOM   3863  HE  ARG B 238      40.649 -40.637  -9.220  1.00  0.00              
ATOM   3864 1HH1 ARG B 238      44.141 -40.315  -9.008  1.00  0.00              
ATOM   3865 2HH1 ARG B 238      44.448 -41.399 -10.346  1.00  0.00              
ATOM   3866 1HH2 ARG B 238      41.060 -42.043 -10.955  1.00  0.00              
ATOM   3867 2HH2 ARG B 238      42.705 -42.378 -11.448  1.00  0.00              
ATOM   3868  N   LYS B 239      41.632 -36.778 -11.943  1.00  0.00              
ATOM   3869  CA  LYS B 239      42.372 -36.848 -13.204  1.00  0.00              
ATOM   3870  C   LYS B 239      42.876 -35.492 -13.692  1.00  0.00              
ATOM   3871  O   LYS B 239      43.991 -35.399 -14.152  1.00  0.00              
ATOM   3872  CB  LYS B 239      41.499 -37.487 -14.285  1.00  0.00              
ATOM   3873  CG  LYS B 239      41.243 -38.976 -14.089  1.00  0.00              
ATOM   3874  CD  LYS B 239      40.309 -39.521 -15.158  1.00  0.00              
ATOM   3875  CE  LYS B 239      40.069 -41.013 -14.976  1.00  0.00              
ATOM   3876  NZ  LYS B 239      39.109 -41.549 -15.979  1.00  0.00              
ATOM   3877  H   LYS B 239      40.682 -37.120 -11.911  1.00  0.00              
ATOM   3878  HA  LYS B 239      43.240 -37.494 -13.060  1.00  0.00              
ATOM   3879 1HB  LYS B 239      40.533 -36.983 -14.318  1.00  0.00              
ATOM   3880 2HB  LYS B 239      41.971 -37.355 -15.259  1.00  0.00              
ATOM   3881 1HG  LYS B 239      42.189 -39.517 -14.134  1.00  0.00              
ATOM   3882 2HG  LYS B 239      40.797 -39.142 -13.109  1.00  0.00              
ATOM   3883 1HD  LYS B 239      39.353 -38.999 -15.107  1.00  0.00              
ATOM   3884 2HD  LYS B 239      40.744 -39.351 -16.143  1.00  0.00              
ATOM   3885 1HE  LYS B 239      41.013 -41.547 -15.073  1.00  0.00              
ATOM   3886 2HE  LYS B 239      39.673 -41.199 -13.978  1.00  0.00              
ATOM   3887 1HZ  LYS B 239      38.978 -42.538 -15.825  1.00  0.00              
ATOM   3888 2HZ  LYS B 239      38.223 -41.073 -15.886  1.00  0.00              
ATOM   3889 3HZ  LYS B 239      39.475 -41.400 -16.909  1.00  0.00              
ATOM   3890  N   ALA B 240      42.034 -34.454 -13.637  1.00  0.00              
ATOM   3891  CA  ALA B 240      42.473 -33.109 -13.999  1.00  0.00              
ATOM   3892  C   ALA B 240      43.539 -32.542 -13.088  1.00  0.00              
ATOM   3893  O   ALA B 240      44.469 -31.890 -13.564  1.00  0.00              
ATOM   3894  CB  ALA B 240      41.290 -32.124 -14.105  1.00  0.00              
ATOM   3895  H   ALA B 240      41.079 -34.597 -13.342  1.00  0.00              
ATOM   3896  HA  ALA B 240      42.959 -33.163 -14.974  1.00  0.00              
ATOM   3897 1HB  ALA B 240      41.662 -31.137 -14.377  1.00  0.00              
ATOM   3898 2HB  ALA B 240      40.595 -32.472 -14.869  1.00  0.00              
ATOM   3899 3HB  ALA B 240      40.777 -32.068 -13.147  1.00  0.00              
ATOM   3900  N   GLU B 241      43.401 -32.711 -11.773  1.00  0.00              
ATOM   3901  CA  GLU B 241      44.441 -32.234 -10.877  1.00  0.00              
ATOM   3902  C   GLU B 241      45.784 -32.974 -11.149  1.00  0.00              
ATOM   3903  O   GLU B 241      46.830 -32.344 -11.238  1.00  0.00              
ATOM   3904  CB  GLU B 241      44.006 -32.426  -9.423  1.00  0.00              
ATOM   3905  CG  GLU B 241      45.004 -31.912  -8.395  1.00  0.00              
ATOM   3906  CD  GLU B 241      44.524 -32.078  -6.980  1.00  0.00              
ATOM   3907  OE1 GLU B 241      43.436 -32.570  -6.795  1.00  0.00              
ATOM   3908  OE2 GLU B 241      45.246 -31.713  -6.082  1.00  0.00              
ATOM   3909  H   GLU B 241      42.587 -33.165 -11.384  1.00  0.00              
ATOM   3910  HA  GLU B 241      44.602 -31.172 -11.068  1.00  0.00              
ATOM   3911 1HB  GLU B 241      43.059 -31.912  -9.255  1.00  0.00              
ATOM   3912 2HB  GLU B 241      43.842 -33.487  -9.229  1.00  0.00              
ATOM   3913 1HG  GLU B 241      45.943 -32.452  -8.514  1.00  0.00              
ATOM   3914 2HG  GLU B 241      45.196 -30.858  -8.587  1.00  0.00              
ATOM   3915  N   GLU B 242      45.737 -34.293 -11.286  1.00  0.00              
ATOM   3916  CA  GLU B 242      46.969 -35.044 -11.495  1.00  0.00              
ATOM   3917  C   GLU B 242      47.631 -34.691 -12.840  1.00  0.00              
ATOM   3918  O   GLU B 242      48.855 -34.636 -12.907  1.00  0.00              
ATOM   3919  CB  GLU B 242      46.683 -36.546 -11.431  1.00  0.00              
ATOM   3920  CG  GLU B 242      46.305 -37.056 -10.047  1.00  0.00              
ATOM   3921  CD  GLU B 242      45.967 -38.521 -10.036  1.00  0.00              
ATOM   3922  OE1 GLU B 242      45.982 -39.122 -11.083  1.00  0.00              
ATOM   3923  OE2 GLU B 242      45.694 -39.039  -8.979  1.00  0.00              
ATOM   3924  H   GLU B 242      44.858 -34.790 -11.248  1.00  0.00              
ATOM   3925  HA  GLU B 242      47.688 -34.747 -10.731  1.00  0.00              
ATOM   3926 1HB  GLU B 242      45.868 -36.791 -12.112  1.00  0.00              
ATOM   3927 2HB  GLU B 242      47.563 -37.098 -11.762  1.00  0.00              
ATOM   3928 1HG  GLU B 242      47.138 -36.882  -9.367  1.00  0.00              
ATOM   3929 2HG  GLU B 242      45.450 -36.488  -9.683  1.00  0.00              
ATOM   3930  N   TYR B 243      46.818 -34.468 -13.885  1.00  0.00              
ATOM   3931  CA  TYR B 243      47.374 -34.008 -15.185  1.00  0.00              
ATOM   3932  C   TYR B 243      47.995 -32.640 -15.099  1.00  0.00              
ATOM   3933  O   TYR B 243      49.032 -32.418 -15.701  1.00  0.00              
ATOM   3934  CB  TYR B 243      46.368 -34.089 -16.342  1.00  0.00              
ATOM   3935  CG  TYR B 243      46.159 -35.500 -16.825  1.00  0.00              
ATOM   3936  CD1 TYR B 243      47.224 -36.412 -16.848  1.00  0.00              
ATOM   3937  CD2 TYR B 243      44.906 -35.936 -17.268  1.00  0.00              
ATOM   3938  CE1 TYR B 243      47.047 -37.713 -17.287  1.00  0.00              
ATOM   3939  CE2 TYR B 243      44.719 -37.241 -17.713  1.00  0.00              
ATOM   3940  CZ  TYR B 243      45.794 -38.122 -17.720  1.00  0.00              
ATOM   3941  OH  TYR B 243      45.631 -39.417 -18.158  1.00  0.00              
ATOM   3942  H   TYR B 243      45.822 -34.611 -13.799  1.00  0.00              
ATOM   3943  HA  TYR B 243      48.218 -34.647 -15.446  1.00  0.00              
ATOM   3944 1HB  TYR B 243      45.409 -33.680 -16.021  1.00  0.00              
ATOM   3945 2HB  TYR B 243      46.721 -33.480 -17.174  1.00  0.00              
ATOM   3946  HD1 TYR B 243      48.215 -36.101 -16.516  1.00  0.00              
ATOM   3947  HD2 TYR B 243      44.059 -35.249 -17.268  1.00  0.00              
ATOM   3948  HE1 TYR B 243      47.889 -38.405 -17.296  1.00  0.00              
ATOM   3949  HE2 TYR B 243      43.735 -37.566 -18.053  1.00  0.00              
ATOM   3950  HH  TYR B 243      44.717 -39.553 -18.420  1.00  0.00              
ATOM   3951  N   GLY B 244      47.366 -31.731 -14.343  1.00  0.00              
ATOM   3952  CA  GLY B 244      47.957 -30.431 -14.081  1.00  0.00              
ATOM   3953  C   GLY B 244      49.297 -30.539 -13.357  1.00  0.00              
ATOM   3954  O   GLY B 244      50.261 -29.840 -13.721  1.00  0.00              
ATOM   3955  H   GLY B 244      46.464 -31.950 -13.946  1.00  0.00              
ATOM   3956 1HA  GLY B 244      48.102 -29.900 -15.023  1.00  0.00              
ATOM   3957 2HA  GLY B 244      47.273 -29.835 -13.479  1.00  0.00              
ATOM   3958  N   GLN B 245      49.358 -31.383 -12.321  1.00  0.00              
ATOM   3959  CA  GLN B 245      50.628 -31.657 -11.591  1.00  0.00              
ATOM   3960  C   GLN B 245      51.728 -32.282 -12.481  1.00  0.00              
ATOM   3961  O   GLN B 245      52.901 -31.908 -12.395  1.00  0.00              
ATOM   3962  CB  GLN B 245      50.359 -32.580 -10.399  1.00  0.00              
ATOM   3963  CG  GLN B 245      49.583 -31.926  -9.268  1.00  0.00              
ATOM   3964  CD  GLN B 245      49.237 -32.905  -8.162  1.00  0.00              
ATOM   3965  OE1 GLN B 245      49.497 -34.106  -8.273  1.00  0.00              
ATOM   3966  NE2 GLN B 245      48.647 -32.397  -7.087  1.00  0.00              
ATOM   3967  H   GLN B 245      48.511 -31.850 -12.028  1.00  0.00              
ATOM   3968  HA  GLN B 245      51.033 -30.709 -11.234  1.00  0.00              
ATOM   3969 1HB  GLN B 245      49.796 -33.451 -10.733  1.00  0.00              
ATOM   3970 2HB  GLN B 245      51.306 -32.937  -9.995  1.00  0.00              
ATOM   3971 1HG  GLN B 245      50.190 -31.127  -8.840  1.00  0.00              
ATOM   3972 2HG  GLN B 245      48.655 -31.517  -9.667  1.00  0.00              
ATOM   3973 1HE2 GLN B 245      48.394 -32.995  -6.324  1.00  0.00              
ATOM   3974 2HE2 GLN B 245      48.453 -31.417  -7.038  1.00  0.00              
ATOM   3975  N   GLU B 246      51.351 -33.229 -13.331  1.00  0.00              
ATOM   3976  CA  GLU B 246      52.308 -33.764 -14.317  1.00  0.00              
ATOM   3977  C   GLU B 246      52.888 -32.659 -15.235  1.00  0.00              
ATOM   3978  O   GLU B 246      54.103 -32.592 -15.464  1.00  0.00              
ATOM   3979  CB  GLU B 246      51.633 -34.841 -15.169  1.00  0.00              
ATOM   3980  CG  GLU B 246      52.536 -35.468 -16.222  1.00  0.00              
ATOM   3981  CD  GLU B 246      51.853 -36.552 -17.008  1.00  0.00              
ATOM   3982  OE1 GLU B 246      50.723 -36.854 -16.709  1.00  0.00              
ATOM   3983  OE2 GLU B 246      52.463 -37.079 -17.908  1.00  0.00              
ATOM   3984  H   GLU B 246      50.409 -33.593 -13.312  1.00  0.00              
ATOM   3985  HA  GLU B 246      53.178 -34.147 -13.782  1.00  0.00              
ATOM   3986 1HB  GLU B 246      51.268 -35.640 -14.523  1.00  0.00              
ATOM   3987 2HB  GLU B 246      50.770 -34.413 -15.680  1.00  0.00              
ATOM   3988 1HG  GLU B 246      52.868 -34.690 -16.910  1.00  0.00              
ATOM   3989 2HG  GLU B 246      53.416 -35.880 -15.731  1.00  0.00              
ATOM   3990  N   PHE B 247      52.033 -31.755 -15.715  1.00  0.00              
ATOM   3991  CA  PHE B 247      52.487 -30.618 -16.540  1.00  0.00              
ATOM   3992  C   PHE B 247      53.532 -29.786 -15.801  1.00  0.00              
ATOM   3993  O   PHE B 247      54.622 -29.537 -16.309  1.00  0.00              
ATOM   3994  CB  PHE B 247      51.306 -29.725 -16.927  1.00  0.00              
ATOM   3995  CG  PHE B 247      51.710 -28.444 -17.601  1.00  0.00              
ATOM   3996  CD1 PHE B 247      51.962 -28.411 -18.964  1.00  0.00              
ATOM   3997  CD2 PHE B 247      51.840 -27.272 -16.873  1.00  0.00              
ATOM   3998  CE1 PHE B 247      52.334 -27.233 -19.585  1.00  0.00              
ATOM   3999  CE2 PHE B 247      52.210 -26.093 -17.490  1.00  0.00              
ATOM   4000  CZ  PHE B 247      52.458 -26.074 -18.848  1.00  0.00              
ATOM   4001  H   PHE B 247      51.049 -31.852 -15.509  1.00  0.00              
ATOM   4002  HA  PHE B 247      52.924 -31.009 -17.460  1.00  0.00              
ATOM   4003 1HB  PHE B 247      50.645 -30.269 -17.600  1.00  0.00              
ATOM   4004 2HB  PHE B 247      50.732 -29.474 -16.036  1.00  0.00              
ATOM   4005  HD1 PHE B 247      51.863 -29.327 -19.547  1.00  0.00              
ATOM   4006  HD2 PHE B 247      51.645 -27.287 -15.800  1.00  0.00              
ATOM   4007  HE1 PHE B 247      52.529 -27.220 -20.657  1.00  0.00              
ATOM   4008  HE2 PHE B 247      52.308 -25.178 -16.907  1.00  0.00              
ATOM   4009  HZ  PHE B 247      52.752 -25.146 -19.336  1.00  0.00              
ATOM   4010  N   LEU B 248      53.175 -29.360 -14.593  1.00  0.00              
ATOM   4011  CA  LEU B 248      53.998 -28.507 -13.761  1.00  0.00              
ATOM   4012  C   LEU B 248      55.340 -29.166 -13.414  1.00  0.00              
ATOM   4013  O   LEU B 248      56.357 -28.493 -13.370  1.00  0.00              
ATOM   4014  CB  LEU B 248      53.242 -28.155 -12.474  1.00  0.00              
ATOM   4015  CG  LEU B 248      52.017 -27.248 -12.649  1.00  0.00              
ATOM   4016  CD1 LEU B 248      51.294 -27.108 -11.316  1.00  0.00              
ATOM   4017  CD2 LEU B 248      52.461 -25.891 -13.175  1.00  0.00              
ATOM   4018  H   LEU B 248      52.273 -29.658 -14.251  1.00  0.00              
ATOM   4019  HA  LEU B 248      54.220 -27.594 -14.314  1.00  0.00              
ATOM   4020 1HB  LEU B 248      52.906 -29.079 -12.005  1.00  0.00              
ATOM   4021 2HB  LEU B 248      53.930 -27.656 -11.792  1.00  0.00              
ATOM   4022  HG  LEU B 248      51.325 -27.703 -13.357  1.00  0.00              
ATOM   4023 1HD1 LEU B 248      50.424 -26.464 -11.440  1.00  0.00              
ATOM   4024 2HD1 LEU B 248      50.971 -28.091 -10.972  1.00  0.00              
ATOM   4025 3HD1 LEU B 248      51.968 -26.670 -10.581  1.00  0.00              
ATOM   4026 1HD2 LEU B 248      51.590 -25.247 -13.300  1.00  0.00              
ATOM   4027 2HD2 LEU B 248      53.152 -25.434 -12.466  1.00  0.00              
ATOM   4028 3HD2 LEU B 248      52.959 -26.019 -14.136  1.00  0.00              
ATOM   4029  N   LEU B 249      55.339 -30.479 -13.183  1.00  0.00              
ATOM   4030  CA  LEU B 249      56.601 -31.213 -13.018  1.00  0.00              
ATOM   4031  C   LEU B 249      57.458 -31.183 -14.294  1.00  0.00              
ATOM   4032  O   LEU B 249      58.656 -30.917 -14.221  1.00  0.00              
ATOM   4033  CB  LEU B 249      56.313 -32.668 -12.627  1.00  0.00              
ATOM   4034  CG  LEU B 249      57.546 -33.557 -12.419  1.00  0.00              
ATOM   4035  CD1 LEU B 249      58.383 -33.005 -11.274  1.00  0.00              
ATOM   4036  CD2 LEU B 249      57.100 -34.984 -12.133  1.00  0.00              
ATOM   4037  H   LEU B 249      54.466 -30.982 -13.119  1.00  0.00              
ATOM   4038  HA  LEU B 249      57.192 -30.715 -12.249  1.00  0.00              
ATOM   4039 1HB  LEU B 249      55.741 -32.672 -11.701  1.00  0.00              
ATOM   4040 2HB  LEU B 249      55.704 -33.123 -13.408  1.00  0.00              
ATOM   4041  HG  LEU B 249      58.161 -33.543 -13.319  1.00  0.00              
ATOM   4042 1HD1 LEU B 249      59.259 -33.637 -11.126  1.00  0.00              
ATOM   4043 2HD1 LEU B 249      58.705 -31.992 -11.513  1.00  0.00              
ATOM   4044 3HD1 LEU B 249      57.788 -32.992 -10.361  1.00  0.00              
ATOM   4045 1HD2 LEU B 249      57.976 -35.616 -11.986  1.00  0.00              
ATOM   4046 2HD2 LEU B 249      56.486 -34.999 -11.232  1.00  0.00              
ATOM   4047 3HD2 LEU B 249      56.519 -35.359 -12.975  1.00  0.00              
ATOM   4048  N   LYS B 250      56.848 -31.432 -15.454  1.00  0.00              
ATOM   4049  CA  LYS B 250      57.589 -31.406 -16.699  1.00  0.00              
ATOM   4050  C   LYS B 250      58.052 -29.995 -17.046  1.00  0.00              
ATOM   4051  O   LYS B 250      59.076 -29.834 -17.706  1.00  0.00              
ATOM   4052  CB  LYS B 250      56.736 -31.976 -17.834  1.00  0.00              
ATOM   4053  CG  LYS B 250      56.457 -33.469 -17.723  1.00  0.00              
ATOM   4054  CD  LYS B 250      55.545 -33.946 -18.843  1.00  0.00              
ATOM   4055  CE  LYS B 250      55.286 -35.442 -18.748  1.00  0.00              
ATOM   4056  NZ  LYS B 250      54.322 -35.906 -19.782  1.00  0.00              
ATOM   4057  H   LYS B 250      55.860 -31.641 -15.473  1.00  0.00              
ATOM   4058  HA  LYS B 250      58.517 -31.963 -16.561  1.00  0.00              
ATOM   4059 1HB  LYS B 250      55.777 -31.458 -17.863  1.00  0.00              
ATOM   4060 2HB  LYS B 250      57.233 -31.798 -18.787  1.00  0.00              
ATOM   4061 1HG  LYS B 250      57.398 -34.019 -17.772  1.00  0.00              
ATOM   4062 2HG  LYS B 250      55.983 -33.680 -16.765  1.00  0.00              
ATOM   4063 1HD  LYS B 250      54.594 -33.416 -18.789  1.00  0.00              
ATOM   4064 2HD  LYS B 250      56.007 -33.728 -19.806  1.00  0.00              
ATOM   4065 1HE  LYS B 250      56.223 -35.982 -18.873  1.00  0.00              
ATOM   4066 2HE  LYS B 250      54.884 -35.679 -17.763  1.00  0.00              
ATOM   4067 1HZ  LYS B 250      54.176 -36.901 -19.685  1.00  0.00              
ATOM   4068 2HZ  LYS B 250      53.441 -35.425 -19.663  1.00  0.00              
ATOM   4069 3HZ  LYS B 250      54.692 -35.709 -20.701  1.00  0.00              
ATOM   4070  N   LEU B 251      57.298 -28.993 -16.596  1.00  0.00              
ATOM   4071  CA  LEU B 251      57.609 -27.578 -16.758  1.00  0.00              
ATOM   4072  C   LEU B 251      58.822 -27.132 -15.943  1.00  0.00              
ATOM   4073  O   LEU B 251      59.731 -26.481 -16.461  1.00  0.00              
ATOM   4074  CB  LEU B 251      56.391 -26.735 -16.358  1.00  0.00              
ATOM   4075  CG  LEU B 251      56.577 -25.215 -16.448  1.00  0.00              
ATOM   4076  CD1 LEU B 251      56.886 -24.824 -17.886  1.00  0.00              
ATOM   4077  CD2 LEU B 251      55.318 -24.519 -15.950  1.00  0.00              
ATOM   4078  H   LEU B 251      56.454 -29.259 -16.109  1.00  0.00              
ATOM   4079  HA  LEU B 251      57.811 -27.387 -17.812  1.00  0.00              
ATOM   4080 1HB  LEU B 251      55.556 -27.005 -17.002  1.00  0.00              
ATOM   4081 2HB  LEU B 251      56.124 -26.976 -15.330  1.00  0.00              
ATOM   4082  HG  LEU B 251      57.425 -24.915 -15.831  1.00  0.00              
ATOM   4083 1HD1 LEU B 251      57.018 -23.744 -17.950  1.00  0.00              
ATOM   4084 2HD1 LEU B 251      57.801 -25.320 -18.210  1.00  0.00              
ATOM   4085 3HD1 LEU B 251      56.061 -25.127 -18.531  1.00  0.00              
ATOM   4086 1HD2 LEU B 251      55.450 -23.439 -16.013  1.00  0.00              
ATOM   4087 2HD2 LEU B 251      54.470 -24.818 -16.567  1.00  0.00              
ATOM   4088 3HD2 LEU B 251      55.131 -24.803 -14.915  1.00  0.00              
ATOM   4089  N   GLU B 252      58.798 -27.469 -14.654  1.00  0.00              
ATOM   4090  CA  GLU B 252      59.837 -27.129 -13.710  1.00  0.00              
ATOM   4091  C   GLU B 252      61.143 -27.853 -14.024  1.00  0.00              
ATOM   4092  O   GLU B 252      62.205 -27.236 -13.998  1.00  0.00              
ATOM   4093  CB  GLU B 252      59.383 -27.463 -12.287  1.00  0.00              
ATOM   4094  CG  GLU B 252      60.374 -27.067 -11.201  1.00  0.00              
ATOM   4095  CD  GLU B 252      60.561 -25.580 -11.093  1.00  0.00              
ATOM   4096  OE1 GLU B 252      59.695 -24.859 -11.527  1.00  0.00              
ATOM   4097  OE2 GLU B 252      61.570 -25.163 -10.576  1.00  0.00              
ATOM   4098  H   GLU B 252      57.997 -27.995 -14.335  1.00  0.00              
ATOM   4099  HA  GLU B 252      60.024 -26.056 -13.773  1.00  0.00              
ATOM   4100 1HB  GLU B 252      58.440 -26.959 -12.078  1.00  0.00              
ATOM   4101 2HB  GLU B 252      59.207 -28.536 -12.204  1.00  0.00              
ATOM   4102 1HG  GLU B 252      60.020 -27.448 -10.244  1.00  0.00              
ATOM   4103 2HG  GLU B 252      61.335 -27.535 -11.413  1.00  0.00              
ATOM   4104  N   TYR B 253      61.034 -29.144 -14.344  1.00  0.00              
ATOM   4105  CA  TYR B 253      62.176 -30.017 -14.610  1.00  0.00              
ATOM   4106  C   TYR B 253      62.123 -30.685 -15.989  1.00  0.00              
ATOM   4107  O   TYR B 253      62.932 -30.362 -16.871  1.00  0.00              
ATOM   4108  CB  TYR B 253      62.274 -31.086 -13.519  1.00  0.00              
ATOM   4109  CG  TYR B 253      62.514 -30.526 -12.135  1.00  0.00              
ATOM   4110  CD1 TYR B 253      61.492 -30.533 -11.197  1.00  0.00              
ATOM   4111  CD2 TYR B 253      63.755 -30.004 -11.803  1.00  0.00              
ATOM   4112  CE1 TYR B 253      61.711 -30.021  -9.932  1.00  0.00              
ATOM   4113  CE2 TYR B 253      63.975 -29.492 -10.539  1.00  0.00              
ATOM   4114  CZ  TYR B 253      62.958 -29.500  -9.606  1.00  0.00              
ATOM   4115  OH  TYR B 253      63.176 -28.990  -8.347  1.00  0.00              
ATOM   4116  H   TYR B 253      60.100 -29.524 -14.402  1.00  0.00              
ATOM   4117  HA  TYR B 253      63.081 -29.409 -14.624  1.00  0.00              
ATOM   4118 1HB  TYR B 253      61.351 -31.668 -13.496  1.00  0.00              
ATOM   4119 2HB  TYR B 253      63.087 -31.772 -13.754  1.00  0.00              
ATOM   4120  HD1 TYR B 253      60.516 -30.943 -11.457  1.00  0.00              
ATOM   4121  HD2 TYR B 253      64.558 -29.997 -12.541  1.00  0.00              
ATOM   4122  HE1 TYR B 253      60.908 -30.027  -9.195  1.00  0.00              
ATOM   4123  HE2 TYR B 253      64.950 -29.082 -10.279  1.00  0.00              
ATOM   4124  HH  TYR B 253      64.079 -28.668  -8.285  1.00  0.00              
ATOM   4125  N   GLY B 254      61.172 -31.603 -16.174  1.00  0.00              
ATOM   4126  CA  GLY B 254      61.074 -32.372 -17.422  1.00  0.00              
ATOM   4127  C   GLY B 254      60.272 -33.660 -17.330  1.00  0.00              
ATOM   4128  O   GLY B 254      60.058 -34.204 -16.248  1.00  0.00              
ATOM   4129  OXT GLY B 254      59.834 -34.166 -18.326  1.00  0.00              
ATOM   4130  H   GLY B 254      60.503 -31.773 -15.437  1.00  0.00              
ATOM   4131 1HA  GLY B 254      60.616 -31.755 -18.195  1.00  0.00              
ATOM   4132 2HA  GLY B 254      62.073 -32.632 -17.768  1.00  0.00              
TER                                                                             

complete: res ss phi psi omega frag rama seq
   1 L     0.000    0.000    0.000 ----      0.00 Y
   2 L     0.000    0.000    0.000 ----      0.00 D
   3 H     0.000    0.000    0.000 ----      0.00 N
   4 H     0.000    0.000    0.000 ----      0.00 R
   5 H     0.000    0.000    0.000 ----      0.00 E
   6 H     0.000    0.000    0.000 ----      0.00 I
   7 H     0.000    0.000    0.000 ----      0.00 V
   8 H     0.000    0.000    0.000 ----      0.00 M
   9 H     0.000    0.000    0.000 ----      0.00 K
  10 H     0.000    0.000    0.000 ----      0.00 Y
  11 H     0.000    0.000    0.000 ----      0.00 I
  12 H     0.000    0.000    0.000 ----      0.00 H
  13 H     0.000    0.000    0.000 ----      0.00 Y
  14 H     0.000    0.000    0.000 ----      0.00 K
  15 H     0.000    0.000    0.000 ----      0.00 L
  16 H     0.000    0.000    0.000 ----      0.00 S
  17 H     0.000    0.000    0.000 ----      0.00 Q
  18 H     0.000    0.000    0.000 ----      0.00 R
  19 L     0.000    0.000    0.000 ----      0.00 G
  20 L     0.000    0.000    0.000 ----      0.00 Y
  21 L     0.000    0.000    0.000 ----      0.00 E
  22 L     0.000    0.000    0.000 ----      0.00 W
  23 L     0.000    0.000    0.000 ----      0.00 D
  24 L     0.000    0.000    0.000 ----      0.00 S
  25 H     0.000    0.000    0.000 ----      0.00 E
  26 H     0.000    0.000    0.000 ----      0.00 V
  27 H     0.000    0.000    0.000 ----      0.00 V
  28 H     0.000    0.000    0.000 ----      0.00 H
  29 H     0.000    0.000    0.000 ----      0.00 L
  30 H     0.000    0.000    0.000 ----      0.00 T
  31 H     0.000    0.000    0.000 ----      0.00 L
  32 H     0.000    0.000    0.000 ----      0.00 R
  33 H     0.000    0.000    0.000 ----      0.00 Q
  34 H     0.000    0.000    0.000 ----      0.00 A
  35 H     0.000    0.000    0.000 ----      0.00 G
  36 H     0.000    0.000    0.000 ----      0.00 D
  37 H     0.000    0.000    0.000 ----      0.00 D
  38 H     0.000    0.000    0.000 ----      0.00 F
  39 H     0.000    0.000    0.000 ----      0.00 S
  40 H     0.000    0.000    0.000 ----      0.00 R
  41 H     0.000    0.000    0.000 ----      0.00 R
  42 L     0.000    0.000    0.000 ----      0.00 Y
  43 H     0.000    0.000    0.000 ----      0.00 R
  44 H     0.000    0.000    0.000 ----      0.00 R
  45 H     0.000    0.000    0.000 ----      0.00 D
  46 H     0.000    0.000    0.000 ----      0.00 F
  47 H     0.000    0.000    0.000 ----      0.00 A
  48 H     0.000    0.000    0.000 ----      0.00 E
  49 H     0.000    0.000    0.000 ----      0.00 M
  50 H     0.000    0.000    0.000 ----      0.00 S
  51 H     0.000    0.000    0.000 ----      0.00 S
  52 H     0.000    0.000    0.000 ----      0.00 Q
  53 L     0.000    0.000    0.000 ----      0.00 L
  54 L     0.000    0.000    0.000 ----      0.00 H
  55 L     0.000    0.000    0.000 ----      0.00 L
  56 L     0.000    0.000    0.000 ----      0.00 T
  57 L     0.000    0.000    0.000 ----      0.00 P
  58 L     0.000    0.000    0.000 ----      0.00 F
  59 L     0.000    0.000    0.000 ----      0.00 T
  60 H     0.000    0.000    0.000 ----      0.00 A
  61 H     0.000    0.000    0.000 ----      0.00 R
  62 H     0.000    0.000    0.000 ----      0.00 G
  63 H     0.000    0.000    0.000 ----      0.00 R
  64 H     0.000    0.000    0.000 ----      0.00 F
  65 H     0.000    0.000    0.000 ----      0.00 A
  66 H     0.000    0.000    0.000 ----      0.00 T
  67 H     0.000    0.000    0.000 ----      0.00 V
  68 H     0.000    0.000    0.000 ----      0.00 V
  69 H     0.000    0.000    0.000 ----      0.00 E
  70 H     0.000    0.000    0.000 ----      0.00 E
  71 H     0.000    0.000    0.000 ----      0.00 L
  72 L     0.000    0.000    0.000 ----      0.00 F
  73 L     0.000    0.000    0.000 ----      0.00 R
  74 L     0.000    0.000    0.000 ----      0.00 D
  75 L     0.000    0.000    0.000 ----      0.00 G
  76 L     0.000    0.000    0.000 ----      0.00 V
  77 L     0.000    0.000    0.000 ----      0.00 N
  78 H     0.000    0.000    0.000 ----      0.00 W
  79 H     0.000    0.000    0.000 ----      0.00 G
  80 H     0.000    0.000    0.000 ----      0.00 R
  81 H     0.000    0.000    0.000 ----      0.00 I
  82 H     0.000    0.000    0.000 ----      0.00 V
  83 H     0.000    0.000    0.000 ----      0.00 A
  84 H     0.000    0.000    0.000 ----      0.00 F
  85 H     0.000    0.000    0.000 ----      0.00 F
  86 H     0.000    0.000    0.000 ----      0.00 E
  87 H     0.000    0.000    0.000 ----      0.00 F
  88 H     0.000    0.000    0.000 ----      0.00 G
  89 H     0.000    0.000    0.000 ----      0.00 G
  90 H     0.000    0.000    0.000 ----      0.00 V
  91 H     0.000    0.000    0.000 ----      0.00 M
  92 H     0.000    0.000    0.000 ----      0.00 C
  93 H     0.000    0.000    0.000 ----      0.00 V
  94 H     0.000    0.000    0.000 ----      0.00 E
  95 H     0.000    0.000    0.000 ----      0.00 S
  96 H     0.000    0.000    0.000 ----      0.00 V
  97 H     0.000    0.000    0.000 ----      0.00 N
  98 L     0.000    0.000    0.000 ----      0.00 R
  99 L     0.000    0.000    0.000 ----      0.00 E
 100 L     0.000    0.000    0.000 ----      0.00 M
 101 H     0.000    0.000    0.000 ----      0.00 S
 102 H     0.000    0.000    0.000 ----      0.00 P
 103 H     0.000    0.000    0.000 ----      0.00 L
 104 H     0.000    0.000    0.000 ----      0.00 V
 105 H     0.000    0.000    0.000 ----      0.00 D
 106 H     0.000    0.000    0.000 ----      0.00 N
 107 H     0.000    0.000    0.000 ----      0.00 I
 108 H     0.000    0.000    0.000 ----      0.00 A
 109 H     0.000    0.000    0.000 ----      0.00 L
 110 H     0.000    0.000    0.000 ----      0.00 W
 111 H     0.000    0.000    0.000 ----      0.00 M
 112 H     0.000    0.000    0.000 ----      0.00 T
 113 H     0.000    0.000    0.000 ----      0.00 E
 114 H     0.000    0.000    0.000 ----      0.00 Y
 115 H     0.000    0.000    0.000 ----      0.00 L
 116 H     0.000    0.000    0.000 ----      0.00 N
 117 H     0.000    0.000    0.000 ----      0.00 R
 118 H     0.000    0.000    0.000 ----      0.00 H
 119 H     0.000    0.000    0.000 ----      0.00 L
 120 H     0.000    0.000    0.000 ----      0.00 H
 121 H     0.000    0.000    0.000 ----      0.00 T
 122 H     0.000    0.000    0.000 ----      0.00 W
 123 H     0.000    0.000    0.000 ----      0.00 I
 124 H     0.000    0.000    0.000 ----      0.00 Q
 125 H     0.000    0.000    0.000 ----      0.00 D
 126 H     0.000    0.000    0.000 ----      0.00 N
 127 L     0.000    0.000    0.000 ----      0.00 G
 128 H     0.000    0.000    0.000 ----      0.00 G
 129 H     0.000    0.000    0.000 ----      0.00 W
 130 H     0.000    0.000    0.000 ----      0.00 D
 131 H     0.000    0.000    0.000 ----      0.00 A
 132 H     0.000    0.000    0.000 ----      0.00 F
 133 H     0.000    0.000    0.000 ----      0.00 V
 134 H     0.000    0.000    0.000 ----      0.00 E
 135 H     0.000    0.000    0.000 ----      0.00 L
 136 H     0.000    0.000    0.000 ----      0.00 Y
 137 L     0.000    0.000    0.000 ----      0.00 G
 138 L     0.000    0.000    0.000 ----      0.00 P
 139 L     0.000    0.000    0.000 ----      0.00 D
 140 H     0.000    0.000    0.000 ----      0.00 P
 141 H     0.000    0.000    0.000 ----      0.00 K
 142 H     0.000    0.000    0.000 ----      0.00 K
 143 H     0.000    0.000    0.000 ----      0.00 V
 144 H     0.000    0.000    0.000 ----      0.00 L
 145 H     0.000    0.000    0.000 ----      0.00 D
 146 H     0.000    0.000    0.000 ----      0.00 K
 147 H     0.000    0.000    0.000 ----      0.00 A
 148 H     0.000    0.000    0.000 ----      0.00 K
 149 H     0.000    0.000    0.000 ----      0.00 D
 150 H     0.000    0.000    0.000 ----      0.00 Q
 151 H     0.000    0.000    0.000 ----      0.00 A
 152 H     0.000    0.000    0.000 ----      0.00 E
 153 H     0.000    0.000    0.000 ----      0.00 N
 154 H     0.000    0.000    0.000 ----      0.00 R
 155 H     0.000    0.000    0.000 ----      0.00 V
 156 H     0.000    0.000    0.000 ----      0.00 R
 157 H     0.000    0.000    0.000 ----      0.00 E
 158 H     0.000    0.000    0.000 ----      0.00 L
 159 H     0.000    0.000    0.000 ----      0.00 K
 160 H     0.000    0.000    0.000 ----      0.00 Q
 161 H     0.000    0.000    0.000 ----      0.00 K
 162 H     0.000    0.000    0.000 ----      0.00 L
 163 H     0.000    0.000    0.000 ----      0.00 E
 164 H     0.000    0.000    0.000 ----      0.00 E
 165 H     0.000    0.000    0.000 ----      0.00 L
 166 H     0.000    0.000    0.000 ----      0.00 Y
 167 H     0.000    0.000    0.000 ----      0.00 K
 168 H     0.000    0.000    0.000 ----      0.00 E
 169 H     0.000    0.000    0.000 ----      0.00 A
 170 L     0.000    0.000    0.000 ----      0.00 R
 171 L     0.000    0.000    0.000 ----      0.00 K
 172 L     0.000    0.000    0.000 ----      0.00 L
 173 L     0.000    0.000    0.000 ----      0.00 D
 174 L     0.000    0.000    0.000 ----      0.00 L
 175 L     0.000    0.000    0.000 ----      0.00 T
 176 H     0.000    0.000    0.000 ----      0.00 Q
 177 H     0.000    0.000    0.000 ----      0.00 E
 178 H     0.000    0.000    0.000 ----      0.00 M
 179 H     0.000    0.000    0.000 ----      0.00 R
 180 H     0.000    0.000    0.000 ----      0.00 A
 181 H     0.000    0.000    0.000 ----      0.00 E
 182 H     0.000    0.000    0.000 ----      0.00 L
 183 H     0.000    0.000    0.000 ----      0.00 N
 184 H     0.000    0.000    0.000 ----      0.00 A
 185 H     0.000    0.000    0.000 ----      0.00 R
 186 H     0.000    0.000    0.000 ----      0.00 F
 187 H     0.000    0.000    0.000 ----      0.00 A
 188 H     0.000    0.000    0.000 ----      0.00 A
 189 H     0.000    0.000    0.000 ----      0.00 A
 190 H     0.000    0.000    0.000 ----      0.00 T
 191 H     0.000    0.000    0.000 ----      0.00 L
 192 H     0.000    0.000    0.000 ----      0.00 A
 193 H     0.000    0.000    0.000 ----      0.00 A
 194 H     0.000    0.000    0.000 ----      0.00 A
 195 H     0.000    0.000    0.000 ----      0.00 G
 196 H     0.000    0.000    0.000 ----      0.00 D
 197 H     0.000    0.000    0.000 ----      0.00 I
 198 H     0.000    0.000    0.000 ----      0.00 I
 199 H     0.000    0.000    0.000 ----      0.00 N
 200 H     0.000    0.000    0.000 ----      0.00 A
 201 H     0.000    0.000    0.000 ----      0.00 I
 202 H     0.000    0.000    0.000 ----      0.00 S
 203 H     0.000    0.000    0.000 ----      0.00 E
 204 H     0.000    0.000    0.000 ----      0.00 A
 205 H     0.000    0.000    0.000 ----      0.00 L
 206 H     0.000    0.000    0.000 ----      0.00 A
 207 H     0.000    0.000    0.000 ----      0.00 E
 208 H     0.000    0.000    0.000 ----      0.00 A
 209 H     0.000    0.000    0.000 ----      0.00 D
 210 H     0.000    0.000    0.000 ----      0.00 K
 211 H     0.000    0.000    0.000 ----      0.00 L
 212 H     0.000    0.000    0.000 ----      0.00 K
 213 H     0.000    0.000    0.000 ----      0.00 K
 214 L     0.000    0.000    0.000 ----      0.00 A
 215 L     0.000    0.000    0.000 ----      0.00 G
 216 L     0.000    0.000    0.000 ----      0.00 L
 217 L     0.000    0.000    0.000 ----      0.00 V
 218 L     0.000    0.000    0.000 ----      0.00 N
 219 H     0.000    0.000    0.000 ----      0.00 S
 220 H     0.000    0.000    0.000 ----      0.00 Q
 221 H     0.000    0.000    0.000 ----      0.00 Q
 222 H     0.000    0.000    0.000 ----      0.00 L
 223 H     0.000    0.000    0.000 ----      0.00 D
 224 H     0.000    0.000    0.000 ----      0.00 E
 225 H     0.000    0.000    0.000 ----      0.00 L
 226 H     0.000    0.000    0.000 ----      0.00 K
 227 H     0.000    0.000    0.000 ----      0.00 R
 228 H     0.000    0.000    0.000 ----      0.00 R
 229 H     0.000    0.000    0.000 ----      0.00 L
 230 H     0.000    0.000    0.000 ----      0.00 E
 231 H     0.000    0.000    0.000 ----      0.00 E
 232 H     0.000    0.000    0.000 ----      0.00 L
 233 H     0.000    0.000    0.000 ----      0.00 A
 234 H     0.000    0.000    0.000 ----      0.00 Q
 235 H     0.000    0.000    0.000 ----      0.00 E
 236 H     0.000    0.000    0.000 ----      0.00 A
 237 H     0.000    0.000    0.000 ----      0.00 E
 238 H     0.000    0.000    0.000 ----      0.00 R
 239 H     0.000    0.000    0.000 ----      0.00 K
 240 H     0.000    0.000    0.000 ----      0.00 A
 241 H     0.000    0.000    0.000 ----      0.00 E
 242 H     0.000    0.000    0.000 ----      0.00 E
 243 H     0.000    0.000    0.000 ----      0.00 Y
 244 H     0.000    0.000    0.000 ----      0.00 G
 245 H     0.000    0.000    0.000 ----      0.00 Q
 246 H     0.000    0.000    0.000 ----      0.00 E
 247 H     0.000    0.000    0.000 ----      0.00 F
 248 H     0.000    0.000    0.000 ----      0.00 L
 249 H     0.000    0.000    0.000 ----      0.00 L
 250 H     0.000    0.000    0.000 ----      0.00 K
 251 H     0.000    0.000    0.000 ----      0.00 L
 252 H     0.000    0.000    0.000 ----      0.00 E
 253 L     0.000    0.000    0.000 ----      0.00 Y
 254 L     0.000    0.000    0.000 ----      0.00 G
