# Supplementary material for: Computationally designed high specificity inhibitors delineate the roles of BCL2 family proteins in cancer
Source: eLife. 2016 Nov 2;5:e20352. doi: 10.7554/eLife.20352 (PMC5127641; doi:10.7554/eLife.20352)
Supplement: Supplementary file 2. — PDB models of all computationally designed proteins (CDPs). Please see Supplementary file 1A for descriptions and computational statistics. DOI: http://dx.doi.org/10.7554/eLife.20352.027 [file elife-20352-supp2.gz › CDP_models/2-CDP06.pdb]

ATOM      1  N   TYR A   1      18.058 -10.395 -20.344  1.00  0.00              
ATOM      2  CA  TYR A   1      18.640  -9.783 -19.150  1.00  0.00              
ATOM      3  C   TYR A   1      19.877  -8.989 -19.551  1.00  0.00              
ATOM      4  O   TYR A   1      20.634  -9.414 -20.431  1.00  0.00              
ATOM      5  CB  TYR A   1      18.991 -10.842 -18.102  1.00  0.00              
ATOM      6  CG  TYR A   1      17.785 -11.530 -17.503  1.00  0.00              
ATOM      7  CD1 TYR A   1      17.385 -12.770 -17.981  1.00  0.00              
ATOM      8  CD2 TYR A   1      17.079 -10.923 -16.475  1.00  0.00              
ATOM      9  CE1 TYR A   1      16.284 -13.399 -17.433  1.00  0.00              
ATOM     10  CE2 TYR A   1      15.977 -11.552 -15.928  1.00  0.00              
ATOM     11  CZ  TYR A   1      15.580 -12.785 -16.403  1.00  0.00              
ATOM     12  OH  TYR A   1      14.483 -13.412 -15.858  1.00  0.00              
ATOM     13 1H   TYR A   1      17.245 -10.918 -20.088  1.00  0.00              
ATOM     14 2H   TYR A   1      17.803  -9.680 -20.995  1.00  0.00              
ATOM     15 3H   TYR A   1      18.728 -11.006 -20.766  1.00  0.00              
ATOM     16  HA  TYR A   1      17.899  -9.117 -18.706  1.00  0.00              
ATOM     17 1HB  TYR A   1      19.629 -11.603 -18.553  1.00  0.00              
ATOM     18 2HB  TYR A   1      19.555 -10.379 -17.293  1.00  0.00              
ATOM     19  HD1 TYR A   1      17.941 -13.247 -18.788  1.00  0.00              
ATOM     20  HD2 TYR A   1      17.392  -9.949 -16.100  1.00  0.00              
ATOM     21  HE1 TYR A   1      15.970 -14.373 -17.809  1.00  0.00              
ATOM     22  HE2 TYR A   1      15.422 -11.074 -15.121  1.00  0.00              
ATOM     23  HH  TYR A   1      14.393 -14.288 -16.241  1.00  0.00              
ATOM     24  N   ASP A   2      20.080  -7.839 -18.905  1.00  0.00              
ATOM     25  CA  ASP A   2      21.227  -6.983 -19.200  1.00  0.00              
ATOM     26  C   ASP A   2      22.516  -7.466 -18.528  1.00  0.00              
ATOM     27  O   ASP A   2      22.674  -7.344 -17.324  1.00  0.00              
ATOM     28  CB  ASP A   2      20.933  -5.546 -18.761  1.00  0.00              
ATOM     29  CG  ASP A   2      22.045  -4.574 -19.132  1.00  0.00              
ATOM     30  OD1 ASP A   2      23.085  -5.024 -19.551  1.00  0.00              
ATOM     31  OD2 ASP A   2      21.843  -3.391 -18.994  1.00  0.00              
ATOM     32  H   ASP A   2      19.422  -7.553 -18.194  1.00  0.00              
ATOM     33  HA  ASP A   2      21.409  -7.005 -20.275  1.00  0.00              
ATOM     34 1HB  ASP A   2      20.005  -5.207 -19.222  1.00  0.00              
ATOM     35 2HB  ASP A   2      20.791  -5.517 -17.680  1.00  0.00              
ATOM     36  N   ASN A   3      23.438  -8.014 -19.309  1.00  0.00              
ATOM     37  CA  ASN A   3      24.696  -8.526 -18.759  1.00  0.00              
ATOM     38  C   ASN A   3      25.503  -7.467 -18.034  1.00  0.00              
ATOM     39  O   ASN A   3      26.171  -7.755 -17.048  1.00  0.00              
ATOM     40  CB  ASN A   3      25.535  -9.152 -19.858  1.00  0.00              
ATOM     41  CG  ASN A   3      24.998 -10.481 -20.309  1.00  0.00              
ATOM     42  OD1 ASN A   3      24.391 -11.219 -19.524  1.00  0.00              
ATOM     43  ND2 ASN A   3      25.208 -10.801 -21.561  1.00  0.00              
ATOM     44  H   ASN A   3      23.273  -8.082 -20.303  1.00  0.00              
ATOM     45  HA  ASN A   3      24.463  -9.282 -18.007  1.00  0.00              
ATOM     46 1HB  ASN A   3      25.574  -8.478 -20.715  1.00  0.00              
ATOM     47 2HB  ASN A   3      26.557  -9.288 -19.502  1.00  0.00              
ATOM     48 1HD2 ASN A   3      24.872 -11.674 -21.917  1.00  0.00              
ATOM     49 2HD2 ASN A   3      25.703 -10.174 -22.161  1.00  0.00              
ATOM     50  N   ARG A   4      25.433  -6.228 -18.504  1.00  0.00              
ATOM     51  CA  ARG A   4      26.164  -5.157 -17.840  1.00  0.00              
ATOM     52  C   ARG A   4      25.722  -4.962 -16.394  1.00  0.00              
ATOM     53  O   ARG A   4      26.555  -4.929 -15.487  1.00  0.00              
ATOM     54  CB  ARG A   4      25.983  -3.849 -18.596  1.00  0.00              
ATOM     55  CG  ARG A   4      26.809  -2.686 -18.070  1.00  0.00              
ATOM     56  CD  ARG A   4      26.313  -1.383 -18.583  1.00  0.00              
ATOM     57  NE  ARG A   4      25.035  -1.019 -17.993  1.00  0.00              
ATOM     58  CZ  ARG A   4      24.179  -0.121 -18.517  1.00  0.00              
ATOM     59  NH1 ARG A   4      24.478   0.496 -19.639  1.00  0.00              
ATOM     60  NH2 ARG A   4      23.039   0.142 -17.902  1.00  0.00              
ATOM     61  H   ARG A   4      24.879  -6.013 -19.321  1.00  0.00              
ATOM     62  HA  ARG A   4      27.212  -5.449 -17.762  1.00  0.00              
ATOM     63 1HB  ARG A   4      26.247  -3.994 -19.643  1.00  0.00              
ATOM     64 2HB  ARG A   4      24.935  -3.551 -18.562  1.00  0.00              
ATOM     65 1HG  ARG A   4      26.759  -2.668 -16.981  1.00  0.00              
ATOM     66 2HG  ARG A   4      27.847  -2.806 -18.384  1.00  0.00              
ATOM     67 1HD  ARG A   4      27.034  -0.601 -18.346  1.00  0.00              
ATOM     68 2HD  ARG A   4      26.185  -1.443 -19.663  1.00  0.00              
ATOM     69  HE  ARG A   4      24.770  -1.473 -17.129  1.00  0.00              
ATOM     70 1HH1 ARG A   4      25.350   0.295 -20.109  1.00  0.00              
ATOM     71 2HH1 ARG A   4      23.836   1.169 -20.032  1.00  0.00              
ATOM     72 1HH2 ARG A   4      22.809  -0.332 -17.040  1.00  0.00              
ATOM     73 2HH2 ARG A   4      22.397   0.815 -18.295  1.00  0.00              
ATOM     74  N   GLU A   5      24.410  -4.886 -16.164  1.00  0.00              
ATOM     75  CA  GLU A   5      23.886  -4.700 -14.811  1.00  0.00              
ATOM     76  C   GLU A   5      24.143  -5.937 -13.941  1.00  0.00              
ATOM     77  O   GLU A   5      24.340  -5.829 -12.733  1.00  0.00              
ATOM     78  CB  GLU A   5      22.386  -4.399 -14.859  1.00  0.00              
ATOM     79  CG  GLU A   5      22.035  -3.047 -15.462  1.00  0.00              
ATOM     80  CD  GLU A   5      22.570  -1.893 -14.660  1.00  0.00              
ATOM     81  OE1 GLU A   5      22.559  -1.975 -13.456  1.00  0.00              
ATOM     82  OE2 GLU A   5      22.990  -0.927 -15.254  1.00  0.00              
ATOM     83  H   GLU A   5      23.763  -4.958 -16.936  1.00  0.00              
ATOM     84  HA  GLU A   5      24.388  -3.843 -14.360  1.00  0.00              
ATOM     85 1HB  GLU A   5      21.879  -5.168 -15.443  1.00  0.00              
ATOM     86 2HB  GLU A   5      21.976  -4.432 -13.850  1.00  0.00              
ATOM     87 1HG  GLU A   5      22.443  -2.993 -16.471  1.00  0.00              
ATOM     88 2HG  GLU A   5      20.951  -2.962 -15.533  1.00  0.00              
ATOM     89  N   ILE A   6      24.133  -7.115 -14.548  1.00  0.00              
ATOM     90  CA  ILE A   6      24.437  -8.329 -13.791  1.00  0.00              
ATOM     91  C   ILE A   6      25.880  -8.226 -13.261  1.00  0.00              
ATOM     92  O   ILE A   6      26.144  -8.456 -12.084  1.00  0.00              
ATOM     93  CB  ILE A   6      24.274  -9.590 -14.659  1.00  0.00              
ATOM     94  CG1 ILE A   6      22.801  -9.803 -15.019  1.00  0.00              
ATOM     95  CG2 ILE A   6      24.830 -10.808 -13.937  1.00  0.00              
ATOM     96  CD1 ILE A   6      22.579 -10.850 -16.086  1.00  0.00              
ATOM     97  H   ILE A   6      23.917  -7.191 -15.532  1.00  0.00              
ATOM     98  HA  ILE A   6      23.775  -8.372 -12.927  1.00  0.00              
ATOM     99  HB  ILE A   6      24.812  -9.458 -15.597  1.00  0.00              
ATOM    100 1HG1 ILE A   6      22.249 -10.101 -14.128  1.00  0.00              
ATOM    101 2HG1 ILE A   6      22.373  -8.864 -15.369  1.00  0.00              
ATOM    102 1HG2 ILE A   6      24.706 -11.690 -14.564  1.00  0.00              
ATOM    103 2HG2 ILE A   6      25.889 -10.656 -13.730  1.00  0.00              
ATOM    104 3HG2 ILE A   6      24.294 -10.951 -12.998  1.00  0.00              
ATOM    105 1HD1 ILE A   6      21.512 -10.944 -16.287  1.00  0.00              
ATOM    106 2HD1 ILE A   6      23.096 -10.554 -17.000  1.00  0.00              
ATOM    107 3HD1 ILE A   6      22.968 -11.808 -15.743  1.00  0.00              
ATOM    108  N   VAL A   7      26.809  -7.858 -14.130  1.00  0.00              
ATOM    109  CA  VAL A   7      28.222  -7.727 -13.740  1.00  0.00              
ATOM    110  C   VAL A   7      28.399  -6.642 -12.664  1.00  0.00              
ATOM    111  O   VAL A   7      29.031  -6.872 -11.608  1.00  0.00              
ATOM    112  CB  VAL A   7      29.085  -7.377 -14.966  1.00  0.00              
ATOM    113  CG1 VAL A   7      30.489  -6.981 -14.533  1.00  0.00              
ATOM    114  CG2 VAL A   7      29.130  -8.559 -15.922  1.00  0.00              
ATOM    115  H   VAL A   7      26.543  -7.662 -15.084  1.00  0.00              
ATOM    116  HA  VAL A   7      28.542  -8.663 -13.281  1.00  0.00              
ATOM    117  HB  VAL A   7      28.650  -6.516 -15.472  1.00  0.00              
ATOM    118 1HG1 VAL A   7      31.086  -6.736 -15.413  1.00  0.00              
ATOM    119 2HG1 VAL A   7      30.436  -6.111 -13.879  1.00  0.00              
ATOM    120 3HG1 VAL A   7      30.953  -7.810 -14.000  1.00  0.00              
ATOM    121 1HG2 VAL A   7      29.741  -8.305 -16.787  1.00  0.00              
ATOM    122 2HG2 VAL A   7      29.560  -9.422 -15.414  1.00  0.00              
ATOM    123 3HG2 VAL A   7      28.118  -8.799 -16.251  1.00  0.00              
ATOM    124  N   MET A   8      27.803  -5.480 -12.911  1.00  0.00              
ATOM    125  CA  MET A   8      27.937  -4.337 -12.009  1.00  0.00              
ATOM    126  C   MET A   8      27.386  -4.628 -10.626  1.00  0.00              
ATOM    127  O   MET A   8      28.039  -4.340  -9.629  1.00  0.00              
ATOM    128  CB  MET A   8      27.237  -3.116 -12.603  1.00  0.00              
ATOM    129  CG  MET A   8      27.923  -2.532 -13.830  1.00  0.00              
ATOM    130  SD  MET A   8      26.963  -1.214 -14.602  1.00  0.00              
ATOM    131  CE  MET A   8      27.109   0.077 -13.370  1.00  0.00              
ATOM    132  H   MET A   8      27.243  -5.385 -13.746  1.00  0.00              
ATOM    133  HA  MET A   8      28.995  -4.102 -11.903  1.00  0.00              
ATOM    134 1HB  MET A   8      26.219  -3.382 -12.884  1.00  0.00              
ATOM    135 2HB  MET A   8      27.174  -2.330 -11.849  1.00  0.00              
ATOM    136 1HG  MET A   8      28.895  -2.130 -13.546  1.00  0.00              
ATOM    137 2HG  MET A   8      28.082  -3.319 -14.567  1.00  0.00              
ATOM    138 1HE  MET A   8      26.565   0.961 -13.703  1.00  0.00              
ATOM    139 2HE  MET A   8      26.690  -0.273 -12.425  1.00  0.00              
ATOM    140 3HE  MET A   8      28.160   0.329 -13.229  1.00  0.00              
ATOM    141  N   LYS A   9      26.180  -5.189 -10.552  1.00  0.00              
ATOM    142  CA  LYS A   9      25.586  -5.470  -9.242  1.00  0.00              
ATOM    143  C   LYS A   9      26.383  -6.522  -8.525  1.00  0.00              
ATOM    144  O   LYS A   9      26.562  -6.457  -7.317  1.00  0.00              
ATOM    145  CB  LYS A   9      24.132  -5.922  -9.380  1.00  0.00              
ATOM    146  CG  LYS A   9      23.171  -4.825  -9.819  1.00  0.00              
ATOM    147  CD  LYS A   9      21.753  -5.357  -9.963  1.00  0.00              
ATOM    148  CE  LYS A   9      20.796  -4.267 -10.424  1.00  0.00              
ATOM    149  NZ  LYS A   9      19.407  -4.777 -10.584  1.00  0.00              
ATOM    150  H   LYS A   9      25.663  -5.425 -11.387  1.00  0.00              
ATOM    151  HA  LYS A   9      25.611  -4.556  -8.647  1.00  0.00              
ATOM    152 1HB  LYS A   9      24.069  -6.732 -10.107  1.00  0.00              
ATOM    153 2HB  LYS A   9      23.780  -6.312  -8.424  1.00  0.00              
ATOM    154 1HG  LYS A   9      23.175  -4.020  -9.082  1.00  0.00              
ATOM    155 2HG  LYS A   9      23.496  -4.418 -10.776  1.00  0.00              
ATOM    156 1HD  LYS A   9      21.742  -6.171 -10.689  1.00  0.00              
ATOM    157 2HD  LYS A   9      21.411  -5.744  -9.003  1.00  0.00              
ATOM    158 1HE  LYS A   9      20.791  -3.456  -9.698  1.00  0.00              
ATOM    159 2HE  LYS A   9      21.135  -3.867 -11.380  1.00  0.00              
ATOM    160 1HZ  LYS A   9      18.806  -4.026 -10.891  1.00  0.00              
ATOM    161 2HZ  LYS A   9      19.397  -5.519 -11.270  1.00  0.00              
ATOM    162 3HZ  LYS A   9      19.076  -5.134  -9.699  1.00  0.00              
ATOM    163  N   TYR A  10      26.876  -7.501  -9.276  1.00  0.00              
ATOM    164  CA  TYR A  10      27.657  -8.572  -8.679  1.00  0.00              
ATOM    165  C   TYR A  10      28.987  -8.059  -8.102  1.00  0.00              
ATOM    166  O   TYR A  10      29.410  -8.453  -7.019  1.00  0.00              
ATOM    167  CB  TYR A  10      27.914  -9.671  -9.713  1.00  0.00              
ATOM    168  CG  TYR A  10      28.313 -10.998  -9.107  1.00  0.00              
ATOM    169  CD1 TYR A  10      27.338 -11.883  -8.671  1.00  0.00              
ATOM    170  CD2 TYR A  10      29.655 -11.329  -8.986  1.00  0.00              
ATOM    171  CE1 TYR A  10      27.703 -13.095  -8.117  1.00  0.00              
ATOM    172  CE2 TYR A  10      30.019 -12.541  -8.432  1.00  0.00              
ATOM    173  CZ  TYR A  10      29.049 -13.422  -7.999  1.00  0.00              
ATOM    174  OH  TYR A  10      29.413 -14.629  -7.448  1.00  0.00              
ATOM    175  H   TYR A  10      26.710  -7.509 -10.273  1.00  0.00              
ATOM    176  HA  TYR A  10      27.088  -8.997  -7.853  1.00  0.00              
ATOM    177 1HB  TYR A  10      27.014  -9.826 -10.310  1.00  0.00              
ATOM    178 2HB  TYR A  10      28.706  -9.355 -10.391  1.00  0.00              
ATOM    179  HD1 TYR A  10      26.284 -11.622  -8.766  1.00  0.00              
ATOM    180  HD2 TYR A  10      30.421 -10.633  -9.327  1.00  0.00              
ATOM    181  HE1 TYR A  10      26.937 -13.790  -7.775  1.00  0.00              
ATOM    182  HE2 TYR A  10      31.074 -12.802  -8.337  1.00  0.00              
ATOM    183  HH  TYR A  10      30.371 -14.693  -7.423  1.00  0.00              
ATOM    184  N   ILE A  11      29.659  -7.208  -8.855  1.00  0.00              
ATOM    185  CA  ILE A  11      30.930  -6.612  -8.393  1.00  0.00              
ATOM    186  C   ILE A  11      30.646  -5.756  -7.184  1.00  0.00              
ATOM    187  O   ILE A  11      31.337  -5.843  -6.163  1.00  0.00              
ATOM    188  CB  ILE A  11      31.602  -5.761  -9.486  1.00  0.00              
ATOM    189  CG1 ILE A  11      32.113  -6.654 -10.620  1.00  0.00              
ATOM    190  CG2 ILE A  11      32.739  -4.941  -8.897  1.00  0.00              
ATOM    191  CD1 ILE A  11      32.550  -5.890 -11.849  1.00  0.00              
ATOM    192  H   ILE A  11      29.300  -6.956  -9.764  1.00  0.00              
ATOM    193  HA  ILE A  11      31.614  -7.418  -8.130  1.00  0.00              
ATOM    194  HB  ILE A  11      30.868  -5.085  -9.923  1.00  0.00              
ATOM    195 1HG1 ILE A  11      32.958  -7.244 -10.266  1.00  0.00              
ATOM    196 2HG1 ILE A  11      31.329  -7.352 -10.914  1.00  0.00              
ATOM    197 1HG2 ILE A  11      33.204  -4.346  -9.682  1.00  0.00              
ATOM    198 2HG2 ILE A  11      32.348  -4.280  -8.124  1.00  0.00              
ATOM    199 3HG2 ILE A  11      33.482  -5.609  -8.461  1.00  0.00              
ATOM    200 1HD1 ILE A  11      32.898  -6.591 -12.608  1.00  0.00              
ATOM    201 2HD1 ILE A  11      31.708  -5.319 -12.241  1.00  0.00              
ATOM    202 3HD1 ILE A  11      33.359  -5.210 -11.585  1.00  0.00              
ATOM    203  N   HIS A  12      29.614  -4.932  -7.296  1.00  0.00              
ATOM    204  CA  HIS A  12      29.283  -4.043  -6.197  1.00  0.00              
ATOM    205  C   HIS A  12      29.053  -4.787  -4.887  1.00  0.00              
ATOM    206  O   HIS A  12      29.533  -4.366  -3.841  1.00  0.00              
ATOM    207  CB  HIS A  12      28.037  -3.219  -6.540  1.00  0.00              
ATOM    208  CG  HIS A  12      27.694  -2.189  -5.509  1.00  0.00              
ATOM    209  ND1 HIS A  12      28.451  -1.053  -5.312  1.00  0.00              
ATOM    210  CD2 HIS A  12      26.677  -2.124  -4.619  1.00  0.00              
ATOM    211  CE1 HIS A  12      27.913  -0.332  -4.344  1.00  0.00              
ATOM    212  NE2 HIS A  12      26.836  -0.960  -3.907  1.00  0.00              
ATOM    213  H   HIS A  12      29.050  -4.909  -8.134  1.00  0.00              
ATOM    214  HA  HIS A  12      30.134  -3.397  -5.983  1.00  0.00              
ATOM    215 1HB  HIS A  12      28.188  -2.711  -7.493  1.00  0.00              
ATOM    216 2HB  HIS A  12      27.182  -3.884  -6.656  1.00  0.00              
ATOM    217  HD2 HIS A  12      25.881  -2.857  -4.490  1.00  0.00              
ATOM    218  HE1 HIS A  12      28.292   0.618  -3.971  1.00  0.00              
ATOM    219  HE2 HIS A  12      26.225  -0.641  -3.169  1.00  0.00              
ATOM    220  N   TYR A  13      28.323  -5.899  -4.945  1.00  0.00              
ATOM    221  CA  TYR A  13      28.141  -6.741  -3.768  1.00  0.00              
ATOM    222  C   TYR A  13      29.471  -7.222  -3.195  1.00  0.00              
ATOM    223  O   TYR A  13      29.710  -7.128  -1.993  1.00  0.00              
ATOM    224  CB  TYR A  13      27.251  -7.939  -4.109  1.00  0.00              
ATOM    225  CG  TYR A  13      27.104  -8.931  -2.977  1.00  0.00              
ATOM    226  CD1 TYR A  13      26.112  -8.754  -2.024  1.00  0.00              
ATOM    227  CD2 TYR A  13      27.962 -10.018  -2.891  1.00  0.00              
ATOM    228  CE1 TYR A  13      25.977  -9.661  -0.990  1.00  0.00              
ATOM    229  CE2 TYR A  13      27.827 -10.924  -1.858  1.00  0.00              
ATOM    230  CZ  TYR A  13      26.840 -10.748  -0.910  1.00  0.00              
ATOM    231  OH  TYR A  13      26.706 -11.651   0.120  1.00  0.00              
ATOM    232  H   TYR A  13      27.887  -6.169  -5.815  1.00  0.00              
ATOM    233  HA  TYR A  13      27.671  -6.145  -2.986  1.00  0.00              
ATOM    234 1HB  TYR A  13      26.256  -7.587  -4.384  1.00  0.00              
ATOM    235 2HB  TYR A  13      27.663  -8.464  -4.970  1.00  0.00              
ATOM    236  HD1 TYR A  13      25.438  -7.900  -2.091  1.00  0.00              
ATOM    237  HD2 TYR A  13      28.742 -10.156  -3.640  1.00  0.00              
ATOM    238  HE1 TYR A  13      25.198  -9.522  -0.242  1.00  0.00              
ATOM    239  HE2 TYR A  13      28.502 -11.778  -1.790  1.00  0.00              
ATOM    240  HH  TYR A  13      27.376 -12.334   0.035  1.00  0.00              
ATOM    241  N   LYS A  14      30.304  -7.794  -4.054  1.00  0.00              
ATOM    242  CA  LYS A  14      31.602  -8.329  -3.644  1.00  0.00              
ATOM    243  C   LYS A  14      32.462  -7.256  -2.945  1.00  0.00              
ATOM    244  O   LYS A  14      33.182  -7.535  -1.997  1.00  0.00              
ATOM    245  CB  LYS A  14      32.344  -8.897  -4.855  1.00  0.00              
ATOM    246  CG  LYS A  14      31.723 -10.159  -5.439  1.00  0.00              
ATOM    247  CD  LYS A  14      31.861 -11.335  -4.484  1.00  0.00              
ATOM    248  CE  LYS A  14      31.421 -12.636  -5.140  1.00  0.00              
ATOM    249  NZ  LYS A  14      31.553 -13.797  -4.219  1.00  0.00              
ATOM    250  H   LYS A  14      30.029  -7.860  -5.024  1.00  0.00              
ATOM    251  HA  LYS A  14      31.432  -9.158  -2.956  1.00  0.00              
ATOM    252 1HB  LYS A  14      32.381  -8.146  -5.644  1.00  0.00              
ATOM    253 2HB  LYS A  14      33.372  -9.128  -4.575  1.00  0.00              
ATOM    254 1HG  LYS A  14      30.665  -9.985  -5.638  1.00  0.00              
ATOM    255 2HG  LYS A  14      32.216 -10.405  -6.379  1.00  0.00              
ATOM    256 1HD  LYS A  14      32.901 -11.429  -4.170  1.00  0.00              
ATOM    257 2HD  LYS A  14      31.247 -11.160  -3.601  1.00  0.00              
ATOM    258 1HE  LYS A  14      30.381 -12.552  -5.453  1.00  0.00              
ATOM    259 2HE  LYS A  14      32.030 -12.820  -6.026  1.00  0.00              
ATOM    260 1HZ  LYS A  14      31.253 -14.638  -4.691  1.00  0.00              
ATOM    261 2HZ  LYS A  14      32.519 -13.895  -3.937  1.00  0.00              
ATOM    262 3HZ  LYS A  14      30.978 -13.646  -3.402  1.00  0.00              
ATOM    263  N   LEU A  15      32.423  -6.033  -3.456  1.00  0.00              
ATOM    264  CA  LEU A  15      33.184  -4.940  -2.864  1.00  0.00              
ATOM    265  C   LEU A  15      32.503  -4.414  -1.584  1.00  0.00              
ATOM    266  O   LEU A  15      33.171  -4.034  -0.618  1.00  0.00              
ATOM    267  CB  LEU A  15      33.354  -3.820  -3.894  1.00  0.00              
ATOM    268  CG  LEU A  15      34.211  -4.240  -5.101  1.00  0.00              
ATOM    269  CD1 LEU A  15      34.302  -3.143  -6.166  1.00  0.00              
ATOM    270  CD2 LEU A  15      35.592  -4.707  -4.647  1.00  0.00              
ATOM    271  H   LEU A  15      31.855  -5.853  -4.271  1.00  0.00              
ATOM    272  HA  LEU A  15      34.167  -5.316  -2.581  1.00  0.00              
ATOM    273 1HB  LEU A  15      32.369  -3.518  -4.245  1.00  0.00              
ATOM    274 2HB  LEU A  15      33.821  -2.965  -3.405  1.00  0.00              
ATOM    275  HG  LEU A  15      33.720  -5.057  -5.630  1.00  0.00              
ATOM    276 1HD1 LEU A  15      34.918  -3.491  -6.995  1.00  0.00              
ATOM    277 2HD1 LEU A  15      33.303  -2.907  -6.531  1.00  0.00              
ATOM    278 3HD1 LEU A  15      34.751  -2.250  -5.731  1.00  0.00              
ATOM    279 1HD2 LEU A  15      36.181  -5.000  -5.516  1.00  0.00              
ATOM    280 2HD2 LEU A  15      36.096  -3.895  -4.123  1.00  0.00              
ATOM    281 3HD2 LEU A  15      35.485  -5.560  -3.976  1.00  0.00              
ATOM    282  N   SER A  16      31.171  -4.371  -1.587  1.00  0.00              
ATOM    283  CA  SER A  16      30.441  -3.913  -0.406  1.00  0.00              
ATOM    284  C   SER A  16      30.783  -4.796   0.802  1.00  0.00              
ATOM    285  O   SER A  16      30.900  -4.318   1.931  1.00  0.00              
ATOM    286  CB  SER A  16      28.947  -3.939  -0.667  1.00  0.00              
ATOM    287  OG  SER A  16      28.593  -3.004  -1.648  1.00  0.00              
ATOM    288  H   SER A  16      30.653  -4.654  -2.407  1.00  0.00              
ATOM    289  HA  SER A  16      30.739  -2.886  -0.190  1.00  0.00              
ATOM    290 1HB  SER A  16      28.651  -4.937  -0.988  1.00  0.00              
ATOM    291 2HB  SER A  16      28.413  -3.720   0.257  1.00  0.00              
ATOM    292  HG  SER A  16      28.828  -3.402  -2.490  1.00  0.00              
ATOM    293  N   GLN A  17      30.999  -6.081   0.547  1.00  0.00              
ATOM    294  CA  GLN A  17      31.362  -7.009   1.617  1.00  0.00              
ATOM    295  C   GLN A  17      32.805  -6.818   2.087  1.00  0.00              
ATOM    296  O   GLN A  17      33.230  -7.428   3.068  1.00  0.00              
ATOM    297  CB  GLN A  17      31.157  -8.454   1.153  1.00  0.00              
ATOM    298  CG  GLN A  17      29.711  -8.812   0.855  1.00  0.00              
ATOM    299  CD  GLN A  17      28.828  -8.728   2.086  1.00  0.00              
ATOM    300  OE1 GLN A  17      29.139  -9.307   3.131  1.00  0.00              
ATOM    301  NE2 GLN A  17      27.719  -8.006   1.970  1.00  0.00              
ATOM    302  H   GLN A  17      30.913  -6.429  -0.397  1.00  0.00              
ATOM    303  HA  GLN A  17      30.766  -6.772   2.498  1.00  0.00              
ATOM    304 1HB  GLN A  17      31.741  -8.633   0.251  1.00  0.00              
ATOM    305 2HB  GLN A  17      31.521  -9.137   1.920  1.00  0.00              
ATOM    306 1HG  GLN A  17      29.322  -8.120   0.108  1.00  0.00              
ATOM    307 2HG  GLN A  17      29.671  -9.833   0.475  1.00  0.00              
ATOM    308 1HE2 GLN A  17      27.097  -7.915   2.749  1.00  0.00              
ATOM    309 2HE2 GLN A  17      27.505  -7.554   1.104  1.00  0.00              
ATOM    310  N   ARG A  18      33.547  -5.944   1.404  1.00  0.00              
ATOM    311  CA  ARG A  18      34.924  -5.624   1.790  1.00  0.00              
ATOM    312  C   ARG A  18      34.961  -4.211   2.368  1.00  0.00              
ATOM    313  O   ARG A  18      36.032  -3.686   2.653  1.00  0.00              
ATOM    314  CB  ARG A  18      35.867  -5.720   0.600  1.00  0.00              
ATOM    315  CG  ARG A  18      35.965  -7.101  -0.028  1.00  0.00              
ATOM    316  CD  ARG A  18      36.733  -8.041   0.828  1.00  0.00              
ATOM    317  NE  ARG A  18      38.120  -7.631   0.976  1.00  0.00              
ATOM    318  CZ  ARG A  18      38.969  -8.123   1.899  1.00  0.00              
ATOM    319  NH1 ARG A  18      38.559  -9.041   2.746  1.00  0.00              
ATOM    320  NH2 ARG A  18      40.214  -7.683   1.952  1.00  0.00              
ATOM    321  H   ARG A  18      33.144  -5.490   0.596  1.00  0.00              
ATOM    322  HA  ARG A  18      35.257  -6.359   2.523  1.00  0.00              
ATOM    323 1HB  ARG A  18      35.546  -5.027  -0.176  1.00  0.00              
ATOM    324 2HB  ARG A  18      36.871  -5.425   0.906  1.00  0.00              
ATOM    325 1HG  ARG A  18      34.964  -7.508  -0.172  1.00  0.00              
ATOM    326 2HG  ARG A  18      36.469  -7.028  -0.993  1.00  0.00              
ATOM    327 1HD  ARG A  18      36.282  -8.081   1.819  1.00  0.00              
ATOM    328 2HD  ARG A  18      36.718  -9.035   0.382  1.00  0.00              
ATOM    329  HE  ARG A  18      38.472  -6.926   0.342  1.00  0.00              
ATOM    330 1HH1 ARG A  18      37.608  -9.377   2.705  1.00  0.00              
ATOM    331 2HH1 ARG A  18      39.196  -9.410   3.438  1.00  0.00              
ATOM    332 1HH2 ARG A  18      40.530  -6.977   1.301  1.00  0.00              
ATOM    333 2HH2 ARG A  18      40.851  -8.052   2.643  1.00  0.00              
ATOM    334  N   GLY A  19      33.794  -3.585   2.488  1.00  0.00              
ATOM    335  CA  GLY A  19      33.653  -2.235   3.014  1.00  0.00              
ATOM    336  C   GLY A  19      33.932  -1.168   1.971  1.00  0.00              
ATOM    337  O   GLY A  19      34.140   0.017   2.292  1.00  0.00              
ATOM    338  H   GLY A  19      32.968  -4.087   2.194  1.00  0.00              
ATOM    339 1HA  GLY A  19      32.642  -2.097   3.399  1.00  0.00              
ATOM    340 2HA  GLY A  19      34.337  -2.097   3.851  1.00  0.00              
ATOM    341  N   TYR A  20      33.947  -1.589   0.706  1.00  0.00              
ATOM    342  CA  TYR A  20      34.217  -0.657  -0.387  1.00  0.00              
ATOM    343  C   TYR A  20      32.943  -0.420  -1.191  1.00  0.00              
ATOM    344  O   TYR A  20      32.478  -1.303  -1.914  1.00  0.00              
ATOM    345  CB  TYR A  20      35.334  -1.183  -1.290  1.00  0.00              
ATOM    346  CG  TYR A  20      35.744  -0.217  -2.380  1.00  0.00              
ATOM    347  CD1 TYR A  20      36.661   0.787  -2.107  1.00  0.00              
ATOM    348  CD2 TYR A  20      35.204  -0.336  -3.652  1.00  0.00              
ATOM    349  CE1 TYR A  20      37.035   1.670  -3.102  1.00  0.00              
ATOM    350  CE2 TYR A  20      35.578   0.546  -4.646  1.00  0.00              
ATOM    351  CZ  TYR A  20      36.490   1.545  -4.375  1.00  0.00              
ATOM    352  OH  TYR A  20      36.863   2.424  -5.366  1.00  0.00              
ATOM    353  H   TYR A  20      33.772  -2.561   0.492  1.00  0.00              
ATOM    354  HA  TYR A  20      34.521   0.298   0.041  1.00  0.00              
ATOM    355 1HB  TYR A  20      36.215  -1.409  -0.687  1.00  0.00              
ATOM    356 2HB  TYR A  20      35.014  -2.112  -1.762  1.00  0.00              
ATOM    357  HD1 TYR A  20      37.086   0.881  -1.107  1.00  0.00              
ATOM    358  HD2 TYR A  20      34.483  -1.125  -3.866  1.00  0.00              
ATOM    359  HE1 TYR A  20      37.755   2.459  -2.888  1.00  0.00              
ATOM    360  HE2 TYR A  20      35.152   0.453  -5.646  1.00  0.00              
ATOM    361  HH  TYR A  20      37.498   3.051  -5.014  1.00  0.00              
ATOM    362  N   GLU A  21      32.370   0.776  -1.050  1.00  0.00              
ATOM    363  CA  GLU A  21      31.184   1.137  -1.831  1.00  0.00              
ATOM    364  C   GLU A  21      31.622   1.710  -3.161  1.00  0.00              
ATOM    365  O   GLU A  21      31.971   2.877  -3.288  1.00  0.00              
ATOM    366  CB  GLU A  21      30.315   2.149  -1.083  1.00  0.00              
ATOM    367  CG  GLU A  21      29.019   2.513  -1.794  1.00  0.00              
ATOM    368  CD  GLU A  21      28.201   3.523  -1.039  1.00  0.00              
ATOM    369  OE1 GLU A  21      28.613   3.918   0.025  1.00  0.00              
ATOM    370  OE2 GLU A  21      27.161   3.899  -1.527  1.00  0.00              
ATOM    371  H   GLU A  21      32.753   1.447  -0.399  1.00  0.00              
ATOM    372  HA  GLU A  21      30.614   0.230  -2.034  1.00  0.00              
ATOM    373 1HB  GLU A  21      30.057   1.751  -0.101  1.00  0.00              
ATOM    374 2HB  GLU A  21      30.879   3.068  -0.925  1.00  0.00              
ATOM    375 1HG  GLU A  21      29.258   2.918  -2.777  1.00  0.00              
ATOM    376 2HG  GLU A  21      28.430   1.609  -1.938  1.00  0.00              
ATOM    377  N   TRP A  22      31.583   0.855  -4.165  1.00  0.00              
ATOM    378  CA  TRP A  22      31.933   1.242  -5.510  1.00  0.00              
ATOM    379  C   TRP A  22      30.927   2.205  -6.111  1.00  0.00              
ATOM    380  O   TRP A  22      29.767   1.864  -6.332  1.00  0.00              
ATOM    381  CB  TRP A  22      32.047  -0.040  -6.363  1.00  0.00              
ATOM    382  CG  TRP A  22      32.333   0.169  -7.815  1.00  0.00              
ATOM    383  CD1 TRP A  22      33.287   0.967  -8.371  1.00  0.00              
ATOM    384  CD2 TRP A  22      31.750  -0.566  -8.889  1.00  0.00              
ATOM    385  NE1 TRP A  22      33.302   0.807  -9.743  1.00  0.00              
ATOM    386  CE2 TRP A  22      32.370  -0.138 -10.082  1.00  0.00              
ATOM    387  CE3 TRP A  22      30.742  -1.532  -8.957  1.00  0.00              
ATOM    388  CZ2 TRP A  22      31.976  -0.595 -11.332  1.00  0.00              
ATOM    389  CZ3 TRP A  22      30.373  -2.011 -10.206  1.00  0.00              
ATOM    390  CH2 TRP A  22      31.015  -1.574 -11.368  1.00  0.00              
ATOM    391  H   TRP A  22      31.300  -0.098  -3.985  1.00  0.00              
ATOM    392  HA  TRP A  22      32.895   1.755  -5.483  1.00  0.00              
ATOM    393 1HB  TRP A  22      32.843  -0.671  -5.966  1.00  0.00              
ATOM    394 2HB  TRP A  22      31.118  -0.605  -6.296  1.00  0.00              
ATOM    395  HD1 TRP A  22      33.943   1.635  -7.815  1.00  0.00              
ATOM    396  HE1 TRP A  22      33.900   1.304 -10.387  1.00  0.00              
ATOM    397  HE3 TRP A  22      30.257  -1.902  -8.054  1.00  0.00              
ATOM    398  HZ2 TRP A  22      32.404  -0.202 -12.254  1.00  0.00              
ATOM    399  HZ3 TRP A  22      29.565  -2.742 -10.258  1.00  0.00              
ATOM    400  HH2 TRP A  22      30.743  -2.022 -12.323  1.00  0.00              
ATOM    401  N   ASP A  23      31.390   3.407  -6.412  1.00  0.00              
ATOM    402  CA  ASP A  23      30.518   4.476  -6.866  1.00  0.00              
ATOM    403  C   ASP A  23      30.493   4.352  -8.403  1.00  0.00              
ATOM    404  O   ASP A  23      31.285   4.985  -9.115  1.00  0.00              
ATOM    405  CB  ASP A  23      31.023   5.851  -6.421  1.00  0.00              
ATOM    406  CG  ASP A  23      30.054   6.975  -6.759  1.00  0.00              
ATOM    407  OD1 ASP A  23      29.084   6.716  -7.432  1.00  0.00              
ATOM    408  OD2 ASP A  23      30.293   8.083  -6.342  1.00  0.00              
ATOM    409  H   ASP A  23      32.381   3.584  -6.323  1.00  0.00              
ATOM    410  HA  ASP A  23      29.548   4.359  -6.382  1.00  0.00              
ATOM    411 1HB  ASP A  23      31.189   5.846  -5.343  1.00  0.00              
ATOM    412 2HB  ASP A  23      31.980   6.059  -6.899  1.00  0.00              
ATOM    413  N   ALA A  24      29.656   3.467  -8.906  1.00  0.00              
ATOM    414  CA  ALA A  24      29.390   3.411 -10.340  1.00  0.00              
ATOM    415  C   ALA A  24      28.843   4.730 -10.869  1.00  0.00              
ATOM    416  O   ALA A  24      27.706   4.797 -11.320  1.00  0.00              
ATOM    417  CB  ALA A  24      28.436   2.268 -10.652  1.00  0.00              
ATOM    418  H   ALA A  24      29.189   2.814  -8.294  1.00  0.00              
ATOM    419  HA  ALA A  24      30.335   3.235 -10.853  1.00  0.00              
ATOM    420 1HB  ALA A  24      28.244   2.237 -11.724  1.00  0.00              
ATOM    421 2HB  ALA A  24      28.882   1.325 -10.335  1.00  0.00              
ATOM    422 3HB  ALA A  24      27.498   2.422 -10.120  1.00  0.00              
ATOM    423  N   SER A  25      16.909  -8.295 -13.898  1.00  0.00              
ATOM    424  CA  SER A  25      17.867  -9.274 -13.392  1.00  0.00              
ATOM    425  C   SER A  25      17.902  -9.307 -11.868  1.00  0.00              
ATOM    426  O   SER A  25      18.918  -9.684 -11.276  1.00  0.00              
ATOM    427  CB  SER A  25      19.252  -8.964 -13.926  1.00  0.00              
ATOM    428  OG  SER A  25      19.760  -7.790 -13.354  1.00  0.00              
ATOM    429  H   SER A  25      16.003  -8.611 -14.215  1.00  0.00              
ATOM    430  HA  SER A  25      17.570 -10.263 -13.743  1.00  0.00              
ATOM    431 1HB  SER A  25      19.921  -9.796 -13.708  1.00  0.00              
ATOM    432 2HB  SER A  25      19.209  -8.855 -15.009  1.00  0.00              
ATOM    433  HG  SER A  25      20.455  -7.487 -13.943  1.00  0.00              
ATOM    434  N   GLU A  26      16.795  -8.922 -11.235  1.00  0.00              
ATOM    435  CA  GLU A  26      16.674  -9.017  -9.784  1.00  0.00              
ATOM    436  C   GLU A  26      16.834 -10.422  -9.207  1.00  0.00              
ATOM    437  O   GLU A  26      17.610 -10.633  -8.264  1.00  0.00              
ATOM    438  CB  GLU A  26      15.316  -8.456  -9.355  1.00  0.00              
ATOM    439  CG  GLU A  26      15.071  -8.483  -7.853  1.00  0.00              
ATOM    440  CD  GLU A  26      13.746  -7.889  -7.466  1.00  0.00              
ATOM    441  OE1 GLU A  26      13.036  -7.448  -8.338  1.00  0.00              
ATOM    442  OE2 GLU A  26      13.442  -7.876  -6.296  1.00  0.00              
ATOM    443  H   GLU A  26      16.021  -8.555 -11.770  1.00  0.00              
ATOM    444  HA  GLU A  26      17.490  -8.451  -9.331  1.00  0.00              
ATOM    445 1HB  GLU A  26      15.227  -7.423  -9.690  1.00  0.00              
ATOM    446 2HB  GLU A  26      14.520  -9.026  -9.834  1.00  0.00              
ATOM    447 1HG  GLU A  26      15.108  -9.516  -7.508  1.00  0.00              
ATOM    448 2HG  GLU A  26      15.869  -7.934  -7.355  1.00  0.00              
ATOM    449  N   VAL A  27      16.047 -11.363  -9.712  1.00  0.00              
ATOM    450  CA  VAL A  27      16.172 -12.740  -9.247  1.00  0.00              
ATOM    451  C   VAL A  27      17.496 -13.321  -9.720  1.00  0.00              
ATOM    452  O   VAL A  27      18.155 -14.076  -8.975  1.00  0.00              
ATOM    453  CB  VAL A  27      15.009 -13.601  -9.774  1.00  0.00              
ATOM    454  CG1 VAL A  27      15.235 -15.067  -9.433  1.00  0.00              
ATOM    455  CG2 VAL A  27      13.694 -13.109  -9.189  1.00  0.00              
ATOM    456  H   VAL A  27      15.359 -11.143 -10.417  1.00  0.00              
ATOM    457  HA  VAL A  27      16.216 -12.734  -8.157  1.00  0.00              
ATOM    458  HB  VAL A  27      14.976 -13.526 -10.860  1.00  0.00              
ATOM    459 1HG1 VAL A  27      14.404 -15.661  -9.813  1.00  0.00              
ATOM    460 2HG1 VAL A  27      16.164 -15.408  -9.891  1.00  0.00              
ATOM    461 3HG1 VAL A  27      15.299 -15.183  -8.351  1.00  0.00              
ATOM    462 1HG2 VAL A  27      12.876 -13.722  -9.566  1.00  0.00              
ATOM    463 2HG2 VAL A  27      13.730 -13.179  -8.102  1.00  0.00              
ATOM    464 3HG2 VAL A  27      13.533 -12.070  -9.480  1.00  0.00              
ATOM    465  N   VAL A  28      17.876 -12.983 -10.957  1.00  0.00              
ATOM    466  CA  VAL A  28      19.133 -13.485 -11.524  1.00  0.00              
ATOM    467  C   VAL A  28      20.320 -13.074 -10.664  1.00  0.00              
ATOM    468  O   VAL A  28      21.174 -13.901 -10.357  1.00  0.00              
ATOM    469  CB  VAL A  28      19.333 -12.949 -12.955  1.00  0.00              
ATOM    470  CG1 VAL A  28      20.723 -13.297 -13.465  1.00  0.00              
ATOM    471  CG2 VAL A  28      18.263 -13.517 -13.874  1.00  0.00              
ATOM    472  H   VAL A  28      17.293 -12.375 -11.514  1.00  0.00              
ATOM    473  HA  VAL A  28      19.143 -14.572 -11.436  1.00  0.00              
ATOM    474  HB  VAL A  28      19.259 -11.861 -12.939  1.00  0.00              
ATOM    475 1HG1 VAL A  28      20.847 -12.910 -14.477  1.00  0.00              
ATOM    476 2HG1 VAL A  28      21.473 -12.850 -12.812  1.00  0.00              
ATOM    477 3HG1 VAL A  28      20.847 -14.380 -13.473  1.00  0.00              
ATOM    478 1HG2 VAL A  28      18.410 -13.133 -14.884  1.00  0.00              
ATOM    479 2HG2 VAL A  28      18.333 -14.605 -13.886  1.00  0.00              
ATOM    480 3HG2 VAL A  28      17.278 -13.221 -13.513  1.00  0.00              
ATOM    481  N   HIS A  29      20.366 -11.810 -10.249  1.00  0.00              
ATOM    482  CA  HIS A  29      21.433 -11.369  -9.350  1.00  0.00              
ATOM    483  C   HIS A  29      21.449 -12.106  -8.016  1.00  0.00              
ATOM    484  O   HIS A  29      22.495 -12.561  -7.567  1.00  0.00              
ATOM    485  CB  HIS A  29      21.313  -9.865  -9.088  1.00  0.00              
ATOM    486  CG  HIS A  29      22.232  -9.365  -8.016  1.00  0.00              
ATOM    487  ND1 HIS A  29      23.605  -9.397  -8.140  1.00  0.00              
ATOM    488  CD2 HIS A  29      21.976  -8.823  -6.803  1.00  0.00              
ATOM    489  CE1 HIS A  29      24.154  -8.894  -7.048  1.00  0.00              
ATOM    490  NE2 HIS A  29      23.187  -8.539  -6.222  1.00  0.00              
ATOM    491  H   HIS A  29      19.669 -11.143 -10.549  1.00  0.00              
ATOM    492  HA  HIS A  29      22.402 -11.579  -9.804  1.00  0.00              
ATOM    493 1HB  HIS A  29      21.529  -9.317 -10.005  1.00  0.00              
ATOM    494 2HB  HIS A  29      20.290  -9.627  -8.797  1.00  0.00              
ATOM    495  HD2 HIS A  29      20.992  -8.645  -6.368  1.00  0.00              
ATOM    496  HE1 HIS A  29      25.223  -8.790  -6.861  1.00  0.00              
ATOM    497  HE2 HIS A  29      23.312  -8.126  -5.309  1.00  0.00              
ATOM    498  N   LEU A  30      20.295 -12.180  -7.356  1.00  0.00              
ATOM    499  CA  LEU A  30      20.217 -12.815  -6.043  1.00  0.00              
ATOM    500  C   LEU A  30      20.592 -14.287  -6.127  1.00  0.00              
ATOM    501  O   LEU A  30      21.285 -14.825  -5.259  1.00  0.00              
ATOM    502  CB  LEU A  30      18.803 -12.674  -5.466  1.00  0.00              
ATOM    503  CG  LEU A  30      18.377 -11.249  -5.088  1.00  0.00              
ATOM    504  CD1 LEU A  30      16.902 -11.242  -4.711  1.00  0.00              
ATOM    505  CD2 LEU A  30      19.238 -10.751  -3.937  1.00  0.00              
ATOM    506  H   LEU A  30      19.458 -11.791  -7.765  1.00  0.00              
ATOM    507  HA  LEU A  30      20.928 -12.325  -5.379  1.00  0.00              
ATOM    508 1HB  LEU A  30      18.090 -13.049  -6.199  1.00  0.00              
ATOM    509 2HB  LEU A  30      18.730 -13.290  -4.571  1.00  0.00              
ATOM    510  HG  LEU A  30      18.505 -10.591  -5.948  1.00  0.00              
ATOM    511 1HD1 LEU A  30      16.600 -10.230  -4.443  1.00  0.00              
ATOM    512 2HD1 LEU A  30      16.308 -11.585  -5.559  1.00  0.00              
ATOM    513 3HD1 LEU A  30      16.741 -11.906  -3.863  1.00  0.00              
ATOM    514 1HD2 LEU A  30      18.937  -9.738  -3.669  1.00  0.00              
ATOM    515 2HD2 LEU A  30      19.110 -11.408  -3.076  1.00  0.00              
ATOM    516 3HD2 LEU A  30      20.285 -10.750  -4.240  1.00  0.00              
ATOM    517  N   THR A  31      20.125 -14.948  -7.178  1.00  0.00              
ATOM    518  CA  THR A  31      20.434 -16.364  -7.416  1.00  0.00              
ATOM    519  C   THR A  31      21.918 -16.563  -7.742  1.00  0.00              
ATOM    520  O   THR A  31      22.557 -17.480  -7.214  1.00  0.00              
ATOM    521  CB  THR A  31      19.574 -16.935  -8.559  1.00  0.00              
ATOM    522  OG1 THR A  31      18.186 -16.804  -8.227  1.00  0.00              
ATOM    523  CG2 THR A  31      19.900 -18.403  -8.790  1.00  0.00              
ATOM    524  H   THR A  31      19.537 -14.455  -7.835  1.00  0.00              
ATOM    525  HA  THR A  31      20.240 -16.920  -6.498  1.00  0.00              
ATOM    526  HB  THR A  31      19.770 -16.377  -9.475  1.00  0.00              
ATOM    527  HG1 THR A  31      17.901 -15.903  -8.398  1.00  0.00              
ATOM    528 1HG2 THR A  31      19.283 -18.789  -9.601  1.00  0.00              
ATOM    529 2HG2 THR A  31      20.952 -18.505  -9.053  1.00  0.00              
ATOM    530 3HG2 THR A  31      19.698 -18.967  -7.881  1.00  0.00              
ATOM    531  N   LEU A  32      22.473 -15.690  -8.588  1.00  0.00              
ATOM    532  CA  LEU A  32      23.889 -15.785  -8.962  1.00  0.00              
ATOM    533  C   LEU A  32      24.779 -15.586  -7.748  1.00  0.00              
ATOM    534  O   LEU A  32      25.754 -16.313  -7.546  1.00  0.00              
ATOM    535  CB  LEU A  32      24.223 -14.762 -10.043  1.00  0.00              
ATOM    536  CG  LEU A  32      25.649 -14.733 -10.614  1.00  0.00              
ATOM    537  CD1 LEU A  32      25.984 -16.078 -11.263  1.00  0.00              
ATOM    538  CD2 LEU A  32      25.730 -13.615 -11.647  1.00  0.00              
ATOM    539  H   LEU A  32      21.910 -14.949  -8.980  1.00  0.00              
ATOM    540  HA  LEU A  32      24.076 -16.783  -9.357  1.00  0.00              
ATOM    541 1HB  LEU A  32      23.560 -14.924 -10.892  1.00  0.00              
ATOM    542 2HB  LEU A  32      24.035 -13.764  -9.647  1.00  0.00              
ATOM    543  HG  LEU A  32      26.360 -14.549  -9.809  1.00  0.00              
ATOM    544 1HD1 LEU A  32      26.997 -16.046 -11.664  1.00  0.00              
ATOM    545 2HD1 LEU A  32      25.916 -16.869 -10.517  1.00  0.00              
ATOM    546 3HD1 LEU A  32      25.281 -16.278 -12.071  1.00  0.00              
ATOM    547 1HD2 LEU A  32      26.737 -13.578 -12.064  1.00  0.00              
ATOM    548 2HD2 LEU A  32      25.013 -13.804 -12.446  1.00  0.00              
ATOM    549 3HD2 LEU A  32      25.500 -12.662 -11.170  1.00  0.00              
ATOM    550  N   ARG A  33      24.423 -14.613  -6.920  1.00  0.00              
ATOM    551  CA  ARG A  33      25.159 -14.361  -5.675  1.00  0.00              
ATOM    552  C   ARG A  33      25.185 -15.602  -4.805  1.00  0.00              
ATOM    553  O   ARG A  33      26.243 -16.021  -4.320  1.00  0.00              
ATOM    554  CB  ARG A  33      24.531 -13.216  -4.893  1.00  0.00              
ATOM    555  CG  ARG A  33      25.352 -12.722  -3.713  1.00  0.00              
ATOM    556  CD  ARG A  33      25.095 -13.526  -2.490  1.00  0.00              
ATOM    557  NE  ARG A  33      23.743 -13.334  -1.990  1.00  0.00              
ATOM    558  CZ  ARG A  33      23.193 -14.040  -0.982  1.00  0.00              
ATOM    559  NH1 ARG A  33      23.889 -14.978  -0.380  1.00  0.00              
ATOM    560  NH2 ARG A  33      21.953 -13.789  -0.600  1.00  0.00              
ATOM    561  H   ARG A  33      23.629 -14.032  -7.149  1.00  0.00              
ATOM    562  HA  ARG A  33      26.181 -14.081  -5.928  1.00  0.00              
ATOM    563 1HB  ARG A  33      24.367 -12.369  -5.558  1.00  0.00              
ATOM    564 2HB  ARG A  33      23.558 -13.526  -4.512  1.00  0.00              
ATOM    565 1HG  ARG A  33      26.413 -12.793  -3.952  1.00  0.00              
ATOM    566 2HG  ARG A  33      25.096 -11.684  -3.500  1.00  0.00              
ATOM    567 1HD  ARG A  33      25.228 -14.584  -2.716  1.00  0.00              
ATOM    568 2HD  ARG A  33      25.793 -13.231  -1.708  1.00  0.00              
ATOM    569  HE  ARG A  33      23.176 -12.621  -2.428  1.00  0.00              
ATOM    570 1HH1 ARG A  33      24.837 -15.170  -0.673  1.00  0.00              
ATOM    571 2HH1 ARG A  33      23.477 -15.507   0.375  1.00  0.00              
ATOM    572 1HH2 ARG A  33      21.417 -13.067  -1.063  1.00  0.00              
ATOM    573 2HH2 ARG A  33      21.541 -14.318   0.154  1.00  0.00              
ATOM    574  N   GLN A  34      24.017 -16.200  -4.595  1.00  0.00              
ATOM    575  CA  GLN A  34      23.929 -17.410  -3.783  1.00  0.00              
ATOM    576  C   GLN A  34      24.737 -18.543  -4.386  1.00  0.00              
ATOM    577  O   GLN A  34      25.418 -19.272  -3.671  1.00  0.00              
ATOM    578  CB  GLN A  34      22.470 -17.844  -3.622  1.00  0.00              
ATOM    579  CG  GLN A  34      21.637 -16.916  -2.753  1.00  0.00              
ATOM    580  CD  GLN A  34      20.175 -17.319  -2.712  1.00  0.00              
ATOM    581  OE1 GLN A  34      19.669 -17.966  -3.633  1.00  0.00              
ATOM    582  NE2 GLN A  34      19.488 -16.938  -1.642  1.00  0.00              
ATOM    583  H   GLN A  34      23.174 -15.817  -5.000  1.00  0.00              
ATOM    584  HA  GLN A  34      24.342 -17.196  -2.798  1.00  0.00              
ATOM    585 1HB  GLN A  34      21.997 -17.901  -4.602  1.00  0.00              
ATOM    586 2HB  GLN A  34      22.433 -18.840  -3.182  1.00  0.00              
ATOM    587 1HG  GLN A  34      22.028 -16.941  -1.736  1.00  0.00              
ATOM    588 2HG  GLN A  34      21.702 -15.905  -3.154  1.00  0.00              
ATOM    589 1HE2 GLN A  34      18.519 -17.175  -1.558  1.00  0.00              
ATOM    590 2HE2 GLN A  34      19.937 -16.414  -0.918  1.00  0.00              
ATOM    591  N   ALA A  35      24.656 -18.714  -5.704  1.00  0.00              
ATOM    592  CA  ALA A  35      25.447 -19.768  -6.361  1.00  0.00              
ATOM    593  C   ALA A  35      26.954 -19.494  -6.208  1.00  0.00              
ATOM    594  O   ALA A  35      27.753 -20.413  -5.970  1.00  0.00              
ATOM    595  CB  ALA A  35      25.071 -19.889  -7.866  1.00  0.00              
ATOM    596  H   ALA A  35      24.055 -18.127  -6.265  1.00  0.00              
ATOM    597  HA  ALA A  35      25.224 -20.715  -5.870  1.00  0.00              
ATOM    598 1HB  ALA A  35      25.669 -20.674  -8.329  1.00  0.00              
ATOM    599 2HB  ALA A  35      24.013 -20.137  -7.958  1.00  0.00              
ATOM    600 3HB  ALA A  35      25.266 -18.942  -8.367  1.00  0.00              
ATOM    601  N   GLY A  36      27.358 -18.245  -6.378  1.00  0.00              
ATOM    602  CA  GLY A  36      28.777 -17.899  -6.240  1.00  0.00              
ATOM    603  C   GLY A  36      29.309 -18.229  -4.850  1.00  0.00              
ATOM    604  O   GLY A  36      30.453 -18.670  -4.691  1.00  0.00              
ATOM    605  H   GLY A  36      26.695 -17.518  -6.606  1.00  0.00              
ATOM    606 1HA  GLY A  36      29.358 -18.440  -6.987  1.00  0.00              
ATOM    607 2HA  GLY A  36      28.913 -16.836  -6.435  1.00  0.00              
ATOM    608  N   ASP A  37      28.475 -18.028  -3.833  1.00  0.00              
ATOM    609  CA  ASP A  37      28.849 -18.360  -2.454  1.00  0.00              
ATOM    610  C   ASP A  37      29.054 -19.872  -2.372  1.00  0.00              
ATOM    611  O   ASP A  37      30.061 -20.347  -1.828  1.00  0.00              
ATOM    612  CB  ASP A  37      27.778 -17.912  -1.458  1.00  0.00              
ATOM    613  CG  ASP A  37      27.696 -16.398  -1.318  1.00  0.00              
ATOM    614  OD1 ASP A  37      28.618 -15.732  -1.725  1.00  0.00              
ATOM    615  OD2 ASP A  37      26.712 -15.921  -0.804  1.00  0.00              
ATOM    616  H   ASP A  37      27.561 -17.637  -4.014  1.00  0.00              
ATOM    617  HA  ASP A  37      29.775 -17.838  -2.212  1.00  0.00              
ATOM    618 1HB  ASP A  37      26.804 -18.285  -1.777  1.00  0.00              
ATOM    619 2HB  ASP A  37      27.988 -18.342  -0.478  1.00  0.00              
ATOM    620  N   ASP A  38      28.122 -20.629  -2.948  1.00  0.00              
ATOM    621  CA  ASP A  38      28.180 -22.094  -2.868  1.00  0.00              
ATOM    622  C   ASP A  38      29.389 -22.603  -3.625  1.00  0.00              
ATOM    623  O   ASP A  38      30.086 -23.499  -3.161  1.00  0.00              
ATOM    624  CB  ASP A  38      26.908 -22.729  -3.435  1.00  0.00              
ATOM    625  CG  ASP A  38      25.687 -22.496  -2.557  1.00  0.00              
ATOM    626  OD1 ASP A  38      25.860 -22.158  -1.409  1.00  0.00              
ATOM    627  OD2 ASP A  38      24.592 -22.657  -3.041  1.00  0.00              
ATOM    628  H   ASP A  38      27.361 -20.194  -3.448  1.00  0.00              
ATOM    629  HA  ASP A  38      28.209 -22.382  -1.817  1.00  0.00              
ATOM    630 1HB  ASP A  38      26.708 -22.320  -4.426  1.00  0.00              
ATOM    631 2HB  ASP A  38      27.057 -23.803  -3.548  1.00  0.00              
ATOM    632  N   PHE A  39      29.570 -22.094  -4.847  1.00  0.00              
ATOM    633  CA  PHE A  39      30.688 -22.522  -5.667  1.00  0.00              
ATOM    634  C   PHE A  39      32.012 -22.218  -5.006  1.00  0.00              
ATOM    635  O   PHE A  39      32.872 -23.080  -4.926  1.00  0.00              
ATOM    636  CB  PHE A  39      30.634 -21.844  -7.037  1.00  0.00              
ATOM    637  CG  PHE A  39      29.902 -22.641  -8.079  1.00  0.00              
ATOM    638  CD1 PHE A  39      28.535 -22.485  -8.259  1.00  0.00              
ATOM    639  CD2 PHE A  39      30.577 -23.549  -8.881  1.00  0.00              
ATOM    640  CE1 PHE A  39      27.860 -23.218  -9.217  1.00  0.00              
ATOM    641  CE2 PHE A  39      29.905 -24.282  -9.840  1.00  0.00              
ATOM    642  CZ  PHE A  39      28.545 -24.116 -10.007  1.00  0.00              
ATOM    643  H   PHE A  39      28.928 -21.405  -5.212  1.00  0.00              
ATOM    644  HA  PHE A  39      30.620 -23.602  -5.809  1.00  0.00              
ATOM    645 1HB  PHE A  39      30.145 -20.875  -6.945  1.00  0.00              
ATOM    646 2HB  PHE A  39      31.647 -21.667  -7.395  1.00  0.00              
ATOM    647  HD1 PHE A  39      27.994 -21.774  -7.634  1.00  0.00              
ATOM    648  HD2 PHE A  39      31.651 -23.681  -8.748  1.00  0.00              
ATOM    649  HE1 PHE A  39      26.787 -23.085  -9.347  1.00  0.00              
ATOM    650  HE2 PHE A  39      30.448 -24.992 -10.464  1.00  0.00              
ATOM    651  HZ  PHE A  39      28.014 -24.694 -10.762  1.00  0.00              
ATOM    652  N   SER A  40      32.208 -20.972  -4.605  1.00  0.00              
ATOM    653  CA  SER A  40      33.476 -20.583  -3.982  1.00  0.00              
ATOM    654  C   SER A  40      33.759 -21.232  -2.625  1.00  0.00              
ATOM    655  O   SER A  40      34.903 -21.339  -2.229  1.00  0.00              
ATOM    656  CB  SER A  40      33.505 -19.076  -3.820  1.00  0.00              
ATOM    657  OG  SER A  40      32.544 -18.652  -2.892  1.00  0.00              
ATOM    658  H   SER A  40      31.486 -20.277  -4.725  1.00  0.00              
ATOM    659  HA  SER A  40      34.294 -20.939  -4.609  1.00  0.00              
ATOM    660 1HB  SER A  40      34.495 -18.764  -3.490  1.00  0.00              
ATOM    661 2HB  SER A  40      33.317 -18.603  -4.783  1.00  0.00              
ATOM    662  HG  SER A  40      31.707 -18.642  -3.363  1.00  0.00              
ATOM    663  N   ARG A  41      32.716 -21.656  -1.926  1.00  0.00              
ATOM    664  CA  ARG A  41      32.898 -22.422  -0.693  1.00  0.00              
ATOM    665  C   ARG A  41      33.393 -23.824  -1.024  1.00  0.00              
ATOM    666  O   ARG A  41      34.297 -24.343  -0.370  1.00  0.00              
ATOM    667  CB  ARG A  41      31.578 -22.500   0.103  1.00  0.00              
ATOM    668  CG  ARG A  41      31.743 -23.189   1.476  1.00  0.00              
ATOM    669  CD  ARG A  41      30.422 -23.143   2.238  1.00  0.00              
ATOM    670  NE  ARG A  41      29.409 -23.976   1.593  1.00  0.00              
ATOM    671  CZ  ARG A  41      29.305 -25.295   1.747  1.00  0.00              
ATOM    672  NH1 ARG A  41      30.162 -25.950   2.520  1.00  0.00              
ATOM    673  NH2 ARG A  41      28.351 -25.961   1.114  1.00  0.00              
ATOM    674  H   ARG A  41      31.779 -21.451  -2.244  1.00  0.00              
ATOM    675  HA  ARG A  41      33.644 -21.917  -0.079  1.00  0.00              
ATOM    676 1HB  ARG A  41      31.190 -21.495   0.263  1.00  0.00              
ATOM    677 2HB  ARG A  41      30.836 -23.050  -0.475  1.00  0.00              
ATOM    678 1HG  ARG A  41      32.039 -24.228   1.329  1.00  0.00              
ATOM    679 2HG  ARG A  41      32.510 -22.671   2.054  1.00  0.00              
ATOM    680 1HD  ARG A  41      30.575 -23.508   3.253  1.00  0.00              
ATOM    681 2HD  ARG A  41      30.057 -22.118   2.272  1.00  0.00              
ATOM    682  HE  ARG A  41      28.739 -23.519   0.989  1.00  0.00              
ATOM    683 1HH1 ARG A  41      30.898 -25.448   2.996  1.00  0.00              
ATOM    684 2HH1 ARG A  41      30.078 -26.950   2.632  1.00  0.00              
ATOM    685 1HH2 ARG A  41      27.702 -25.469   0.515  1.00  0.00              
ATOM    686 2HH2 ARG A  41      28.271 -26.961   1.229  1.00  0.00              
ATOM    687  N   ARG A  42      32.833 -24.418  -2.080  1.00  0.00              
ATOM    688  CA  ARG A  42      33.209 -25.760  -2.506  1.00  0.00              
ATOM    689  C   ARG A  42      34.655 -25.855  -2.972  1.00  0.00              
ATOM    690  O   ARG A  42      35.374 -26.791  -2.613  1.00  0.00              
ATOM    691  CB  ARG A  42      32.297 -26.224  -3.632  1.00  0.00              
ATOM    692  CG  ARG A  42      32.530 -27.654  -4.094  1.00  0.00              
ATOM    693  CD  ARG A  42      32.062 -28.640  -3.086  1.00  0.00              
ATOM    694  NE  ARG A  42      30.613 -28.642  -2.961  1.00  0.00              
ATOM    695  CZ  ARG A  42      29.930 -29.288  -1.996  1.00  0.00              
ATOM    696  NH1 ARG A  42      30.576 -29.977  -1.082  1.00  0.00              
ATOM    697  NH2 ARG A  42      28.610 -29.228  -1.968  1.00  0.00              
ATOM    698  H   ARG A  42      32.125 -23.918  -2.598  1.00  0.00              
ATOM    699  HA  ARG A  42      33.139 -26.428  -1.647  1.00  0.00              
ATOM    700 1HB  ARG A  42      31.259 -26.145  -3.314  1.00  0.00              
ATOM    701 2HB  ARG A  42      32.425 -25.573  -4.496  1.00  0.00              
ATOM    702 1HG  ARG A  42      31.986 -27.829  -5.023  1.00  0.00              
ATOM    703 2HG  ARG A  42      33.595 -27.814  -4.262  1.00  0.00              
ATOM    704 1HD  ARG A  42      32.380 -29.640  -3.381  1.00  0.00              
ATOM    705 2HD  ARG A  42      32.488 -28.396  -2.114  1.00  0.00              
ATOM    706  HE  ARG A  42      30.082 -28.123  -3.647  1.00  0.00              
ATOM    707 1HH1 ARG A  42      31.585 -30.022  -1.103  1.00  0.00              
ATOM    708 2HH1 ARG A  42      30.064 -30.460  -0.358  1.00  0.00              
ATOM    709 1HH2 ARG A  42      28.113 -28.698  -2.671  1.00  0.00              
ATOM    710 2HH2 ARG A  42      28.098 -29.711  -1.245  1.00  0.00              
ATOM    711  N   TYR A  43      35.097 -24.883  -3.771  1.00  0.00              
ATOM    712  CA  TYR A  43      36.477 -24.855  -4.250  1.00  0.00              
ATOM    713  C   TYR A  43      37.183 -23.634  -3.667  1.00  0.00              
ATOM    714  O   TYR A  43      37.837 -22.864  -4.357  1.00  0.00              
ATOM    715  CB  TYR A  43      36.529 -24.833  -5.779  1.00  0.00              
ATOM    716  CG  TYR A  43      35.916 -23.595  -6.393  1.00  0.00              
ATOM    717  CD1 TYR A  43      36.494 -22.353  -6.176  1.00  0.00              
ATOM    718  CD2 TYR A  43      34.774 -23.701  -7.174  1.00  0.00              
ATOM    719  CE1 TYR A  43      35.934 -21.222  -6.738  1.00  0.00              
ATOM    720  CE2 TYR A  43      34.213 -22.570  -7.735  1.00  0.00              
ATOM    721  CZ  TYR A  43      34.789 -21.335  -7.519  1.00  0.00              
ATOM    722  OH  TYR A  43      34.231 -20.208  -8.078  1.00  0.00              
ATOM    723  H   TYR A  43      34.463 -24.149  -4.052  1.00  0.00              
ATOM    724  HA  TYR A  43      36.990 -25.743  -3.879  1.00  0.00              
ATOM    725 1HB  TYR A  43      37.567 -24.898  -6.109  1.00  0.00              
ATOM    726 2HB  TYR A  43      36.006 -25.704  -6.173  1.00  0.00              
ATOM    727  HD1 TYR A  43      37.392 -22.270  -5.563  1.00  0.00              
ATOM    728  HD2 TYR A  43      34.319 -24.677  -7.344  1.00  0.00              
ATOM    729  HE1 TYR A  43      36.388 -20.246  -6.567  1.00  0.00              
ATOM    730  HE2 TYR A  43      33.316 -22.653  -8.348  1.00  0.00              
ATOM    731  HH  TYR A  43      33.414 -20.445  -8.524  1.00  0.00              
ATOM    732  N   ARG A  44      37.018 -23.479  -2.363  1.00  0.00              
ATOM    733  CA  ARG A  44      37.694 -22.451  -1.618  1.00  0.00              
ATOM    734  C   ARG A  44      39.207 -22.440  -1.807  1.00  0.00              
ATOM    735  O   ARG A  44      39.816 -21.378  -1.809  1.00  0.00              
ATOM    736  CB  ARG A  44      37.380 -22.607  -0.138  1.00  0.00              
ATOM    737  CG  ARG A  44      37.961 -21.524   0.757  1.00  0.00              
ATOM    738  CD  ARG A  44      37.513 -21.677   2.165  1.00  0.00              
ATOM    739  NE  ARG A  44      38.032 -22.892   2.771  1.00  0.00              
ATOM    740  CZ  ARG A  44      37.578 -23.428   3.921  1.00  0.00              
ATOM    741  NH1 ARG A  44      36.599 -22.846   4.576  1.00  0.00              
ATOM    742  NH2 ARG A  44      38.119 -24.540   4.390  1.00  0.00              
ATOM    743  H   ARG A  44      36.394 -24.109  -1.878  1.00  0.00              
ATOM    744  HA  ARG A  44      37.360 -21.481  -1.988  1.00  0.00              
ATOM    745 1HB  ARG A  44      36.300 -22.610   0.006  1.00  0.00              
ATOM    746 2HB  ARG A  44      37.759 -23.566   0.215  1.00  0.00              
ATOM    747 1HG  ARG A  44      39.049 -21.580   0.736  1.00  0.00              
ATOM    748 2HG  ARG A  44      37.640 -20.545   0.399  1.00  0.00              
ATOM    749 1HD  ARG A  44      37.862 -20.828   2.752  1.00  0.00              
ATOM    750 2HD  ARG A  44      36.425 -21.718   2.198  1.00  0.00              
ATOM    751  HE  ARG A  44      38.787 -23.369   2.296  1.00  0.00              
ATOM    752 1HH1 ARG A  44      36.186 -21.997   4.217  1.00  0.00              
ATOM    753 2HH1 ARG A  44      36.258 -23.248   5.437  1.00  0.00              
ATOM    754 1HH2 ARG A  44      38.872 -24.987   3.886  1.00  0.00              
ATOM    755 2HH2 ARG A  44      37.779 -24.941   5.251  1.00  0.00              
ATOM    756  N   ARG A  45      39.831 -23.602  -1.950  1.00  0.00              
ATOM    757  CA  ARG A  45      41.267 -23.587  -2.213  1.00  0.00              
ATOM    758  C   ARG A  45      41.564 -22.908  -3.574  1.00  0.00              
ATOM    759  O   ARG A  45      42.513 -22.146  -3.705  1.00  0.00              
ATOM    760  CB  ARG A  45      41.823 -25.003  -2.211  1.00  0.00              
ATOM    761  CG  ARG A  45      41.840 -25.681  -0.850  1.00  0.00              
ATOM    762  CD  ARG A  45      42.517 -27.002  -0.902  1.00  0.00              
ATOM    763  NE  ARG A  45      42.400 -27.721   0.356  1.00  0.00              
ATOM    764  CZ  ARG A  45      43.168 -27.496   1.440  1.00  0.00              
ATOM    765  NH1 ARG A  45      44.100 -26.570   1.404  1.00  0.00              
ATOM    766  NH2 ARG A  45      42.984 -28.205   2.540  1.00  0.00              
ATOM    767  H   ARG A  45      39.353 -24.489  -1.884  1.00  0.00              
ATOM    768  HA  ARG A  45      41.754 -22.989  -1.442  1.00  0.00              
ATOM    769 1HB  ARG A  45      41.235 -25.626  -2.882  1.00  0.00              
ATOM    770 2HB  ARG A  45      42.847 -24.993  -2.586  1.00  0.00              
ATOM    771 1HG  ARG A  45      42.371 -25.051  -0.136  1.00  0.00              
ATOM    772 2HG  ARG A  45      40.816 -25.834  -0.507  1.00  0.00              
ATOM    773 1HD  ARG A  45      42.066 -27.610  -1.686  1.00  0.00              
ATOM    774 2HD  ARG A  45      43.575 -26.860  -1.117  1.00  0.00              
ATOM    775  HE  ARG A  45      41.694 -28.442   0.422  1.00  0.00              
ATOM    776 1HH1 ARG A  45      44.241 -26.027   0.563  1.00  0.00              
ATOM    777 2HH1 ARG A  45      44.676 -26.401   2.216  1.00  0.00              
ATOM    778 1HH2 ARG A  45      42.266 -28.917   2.567  1.00  0.00              
ATOM    779 2HH2 ARG A  45      43.558 -28.036   3.352  1.00  0.00              
ATOM    780  N   ASP A  46      40.744 -23.191  -4.578  1.00  0.00              
ATOM    781  CA  ASP A  46      40.942 -22.592  -5.907  1.00  0.00              
ATOM    782  C   ASP A  46      40.724 -21.075  -5.825  1.00  0.00              
ATOM    783  O   ASP A  46      41.488 -20.290  -6.389  1.00  0.00              
ATOM    784  CB  ASP A  46      39.987 -23.206  -6.933  1.00  0.00              
ATOM    785  CG  ASP A  46      40.374 -24.625  -7.328  1.00  0.00              
ATOM    786  OD1 ASP A  46      41.547 -24.908  -7.377  1.00  0.00              
ATOM    787  OD2 ASP A  46      39.492 -25.412  -7.577  1.00  0.00              
ATOM    788  H   ASP A  46      39.971 -23.826  -4.434  1.00  0.00              
ATOM    789  HA  ASP A  46      41.959 -22.808  -6.235  1.00  0.00              
ATOM    790 1HB  ASP A  46      38.976 -23.221  -6.526  1.00  0.00              
ATOM    791 2HB  ASP A  46      39.969 -22.587  -7.830  1.00  0.00              
ATOM    792  N   PHE A  47      39.665 -20.678  -5.115  1.00  0.00              
ATOM    793  CA  PHE A  47      39.320 -19.272  -4.932  1.00  0.00              
ATOM    794  C   PHE A  47      40.437 -18.523  -4.207  1.00  0.00              
ATOM    795  O   PHE A  47      40.876 -17.469  -4.639  1.00  0.00              
ATOM    796  CB  PHE A  47      38.014 -19.140  -4.145  1.00  0.00              
ATOM    797  CG  PHE A  47      37.571 -17.719  -3.940  1.00  0.00              
ATOM    798  CD1 PHE A  47      36.819 -17.066  -4.906  1.00  0.00              
ATOM    799  CD2 PHE A  47      37.904 -17.033  -2.782  1.00  0.00              
ATOM    800  CE1 PHE A  47      36.411 -15.759  -4.719  1.00  0.00              
ATOM    801  CE2 PHE A  47      37.496 -15.727  -2.592  1.00  0.00              
ATOM    802  CZ  PHE A  47      36.749 -15.090  -3.562  1.00  0.00              
ATOM    803  H   PHE A  47      39.084 -21.387  -4.691  1.00  0.00              
ATOM    804  HA  PHE A  47      39.156 -18.824  -5.913  1.00  0.00              
ATOM    805 1HB  PHE A  47      37.220 -19.672  -4.667  1.00  0.00              
ATOM    806 2HB  PHE A  47      38.131 -19.604  -3.167  1.00  0.00              
ATOM    807  HD1 PHE A  47      36.551 -17.596  -5.820  1.00  0.00              
ATOM    808  HD2 PHE A  47      38.495 -17.537  -2.017  1.00  0.00              
ATOM    809  HE1 PHE A  47      35.821 -15.258  -5.486  1.00  0.00              
ATOM    810  HE2 PHE A  47      37.765 -15.199  -1.677  1.00  0.00              
ATOM    811  HZ  PHE A  47      36.428 -14.060  -3.414  1.00  0.00              
ATOM    812  N   ALA A  48      40.858 -19.071  -3.077  1.00  0.00              
ATOM    813  CA  ALA A  48      41.904 -18.486  -2.253  1.00  0.00              
ATOM    814  C   ALA A  48      43.223 -18.377  -2.998  1.00  0.00              
ATOM    815  O   ALA A  48      43.932 -17.389  -2.845  1.00  0.00              
ATOM    816  CB  ALA A  48      42.085 -19.310  -0.967  1.00  0.00              
ATOM    817  H   ALA A  48      40.426 -19.936  -2.783  1.00  0.00              
ATOM    818  HA  ALA A  48      41.599 -17.474  -1.987  1.00  0.00              
ATOM    819 1HB  ALA A  48      42.871 -18.863  -0.357  1.00  0.00              
ATOM    820 2HB  ALA A  48      41.151 -19.319  -0.406  1.00  0.00              
ATOM    821 3HB  ALA A  48      42.363 -20.330  -1.225  1.00  0.00              
ATOM    822  N   GLU A  49      43.542 -19.382  -3.811  1.00  0.00              
ATOM    823  CA  GLU A  49      44.747 -19.343  -4.624  1.00  0.00              
ATOM    824  C   GLU A  49      44.704 -18.212  -5.627  1.00  0.00              
ATOM    825  O   GLU A  49      45.689 -17.481  -5.810  1.00  0.00              
ATOM    826  CB  GLU A  49      44.941 -20.673  -5.356  1.00  0.00              
ATOM    827  CG  GLU A  49      46.205 -20.747  -6.201  1.00  0.00              
ATOM    828  CD  GLU A  49      46.446 -22.116  -6.773  1.00  0.00              
ATOM    829  OE1 GLU A  49      46.064 -23.076  -6.149  1.00  0.00              
ATOM    830  OE2 GLU A  49      47.014 -22.202  -7.837  1.00  0.00              
ATOM    831  H   GLU A  49      42.937 -20.189  -3.867  1.00  0.00              
ATOM    832  HA  GLU A  49      45.598 -19.146  -3.971  1.00  0.00              
ATOM    833 1HB  GLU A  49      44.976 -21.486  -4.630  1.00  0.00              
ATOM    834 2HB  GLU A  49      44.089 -20.855  -6.011  1.00  0.00              
ATOM    835 1HG  GLU A  49      46.124 -20.032  -7.020  1.00  0.00              
ATOM    836 2HG  GLU A  49      47.057 -20.459  -5.587  1.00  0.00              
ATOM    837  N   MET A  50      43.561 -18.070  -6.288  1.00  0.00              
ATOM    838  CA  MET A  50      43.417 -17.013  -7.276  1.00  0.00              
ATOM    839  C   MET A  50      43.577 -15.684  -6.542  1.00  0.00              
ATOM    840  O   MET A  50      44.209 -14.772  -7.044  1.00  0.00              
ATOM    841  CB  MET A  50      42.069 -17.101  -7.988  1.00  0.00              
ATOM    842  CG  MET A  50      41.948 -18.262  -8.966  1.00  0.00              
ATOM    843  SD  MET A  50      40.460 -18.164  -9.981  1.00  0.00              
ATOM    844  CE  MET A  50      39.205 -18.615  -8.786  1.00  0.00              
ATOM    845  H   MET A  50      42.783 -18.690  -6.113  1.00  0.00              
ATOM    846  HA  MET A  50      44.189 -17.141  -8.034  1.00  0.00              
ATOM    847 1HB  MET A  50      41.274 -17.202  -7.251  1.00  0.00              
ATOM    848 2HB  MET A  50      41.888 -16.179  -8.541  1.00  0.00              
ATOM    849 1HG  MET A  50      42.815 -18.274  -9.625  1.00  0.00              
ATOM    850 2HG  MET A  50      41.927 -19.202  -8.414  1.00  0.00              
ATOM    851 1HE  MET A  50      38.226 -18.600  -9.264  1.00  0.00              
ATOM    852 2HE  MET A  50      39.409 -19.616  -8.405  1.00  0.00              
ATOM    853 3HE  MET A  50      39.217 -17.903  -7.960  1.00  0.00              
ATOM    854  N   SER A  51      42.999 -15.584  -5.349  1.00  0.00              
ATOM    855  CA  SER A  51      43.097 -14.363  -4.554  1.00  0.00              
ATOM    856  C   SER A  51      44.518 -14.006  -4.120  1.00  0.00              
ATOM    857  O   SER A  51      44.901 -12.847  -4.143  1.00  0.00              
ATOM    858  CB  SER A  51      42.221 -14.498  -3.324  1.00  0.00              
ATOM    859  OG  SER A  51      40.867 -14.578  -3.677  1.00  0.00              
ATOM    860  H   SER A  51      42.481 -16.370  -4.983  1.00  0.00              
ATOM    861  HA  SER A  51      42.744 -13.527  -5.159  1.00  0.00              
ATOM    862 1HB  SER A  51      42.508 -15.390  -2.769  1.00  0.00              
ATOM    863 2HB  SER A  51      42.379 -13.641  -2.669  1.00  0.00              
ATOM    864  HG  SER A  51      40.718 -15.486  -3.948  1.00  0.00              
ATOM    865  N   SER A  52      45.278 -14.987  -3.652  1.00  0.00              
ATOM    866  CA  SER A  52      46.627 -14.695  -3.186  1.00  0.00              
ATOM    867  C   SER A  52      47.707 -14.721  -4.259  1.00  0.00              
ATOM    868  O   SER A  52      48.733 -14.077  -4.098  1.00  0.00              
ATOM    869  CB  SER A  52      46.995 -15.683  -2.097  1.00  0.00              
ATOM    870  OG  SER A  52      47.137 -16.976  -2.618  1.00  0.00              
ATOM    871  H   SER A  52      44.938 -15.937  -3.612  1.00  0.00              
ATOM    872  HA  SER A  52      46.671 -13.646  -2.890  1.00  0.00              
ATOM    873 1HB  SER A  52      47.928 -15.374  -1.626  1.00  0.00              
ATOM    874 2HB  SER A  52      46.224 -15.681  -1.328  1.00  0.00              
ATOM    875  HG  SER A  52      46.246 -17.322  -2.712  1.00  0.00              
ATOM    876  N   GLN A  53      47.452 -15.400  -5.375  1.00  0.00              
ATOM    877  CA  GLN A  53      48.438 -15.510  -6.452  1.00  0.00              
ATOM    878  C   GLN A  53      48.157 -14.718  -7.730  1.00  0.00              
ATOM    879  O   GLN A  53      48.780 -14.977  -8.763  1.00  0.00              
ATOM    880  CB  GLN A  53      48.604 -16.986  -6.822  1.00  0.00              
ATOM    881  CG  GLN A  53      48.970 -17.883  -5.653  1.00  0.00              
ATOM    882  CD  GLN A  53      50.280 -17.481  -5.002  1.00  0.00              
ATOM    883  OE1 GLN A  53      51.318 -17.395  -5.665  1.00  0.00              
ATOM    884  NE2 GLN A  53      50.240 -17.231  -3.699  1.00  0.00              
ATOM    885  H   GLN A  53      46.554 -15.851  -5.482  1.00  0.00              
ATOM    886  HA  GLN A  53      49.381 -15.091  -6.102  1.00  0.00              
ATOM    887 1HB  GLN A  53      47.675 -17.360  -7.255  1.00  0.00              
ATOM    888 2HB  GLN A  53      49.381 -17.086  -7.580  1.00  0.00              
ATOM    889 1HG  GLN A  53      48.183 -17.823  -4.901  1.00  0.00              
ATOM    890 2HG  GLN A  53      49.067 -18.908  -6.011  1.00  0.00              
ATOM    891 1HE2 GLN A  53      51.074 -16.960  -3.215  1.00  0.00              
ATOM    892 2HE2 GLN A  53      49.377 -17.313  -3.199  1.00  0.00              
ATOM    893  N   LEU A  54      47.243 -13.754  -7.676  1.00  0.00              
ATOM    894  CA  LEU A  54      46.944 -12.938  -8.858  1.00  0.00              
ATOM    895  C   LEU A  54      48.041 -11.939  -9.272  1.00  0.00              
ATOM    896  O   LEU A  54      48.308 -11.770 -10.466  1.00  0.00              
ATOM    897  CB  LEU A  54      45.642 -12.166  -8.611  1.00  0.00              
ATOM    898  CG  LEU A  54      45.153 -11.297  -9.776  1.00  0.00              
ATOM    899  CD1 LEU A  54      44.976 -12.162 -11.016  1.00  0.00              
ATOM    900  CD2 LEU A  54      43.846 -10.620  -9.391  1.00  0.00              
ATOM    901  H   LEU A  54      46.745 -13.574  -6.815  1.00  0.00              
ATOM    902  HA  LEU A  54      46.857 -13.598  -9.720  1.00  0.00              
ATOM    903 1HB  LEU A  54      44.854 -12.880  -8.377  1.00  0.00              
ATOM    904 2HB  LEU A  54      45.782 -11.516  -7.748  1.00  0.00              
ATOM    905  HG  LEU A  54      45.901 -10.537 -10.003  1.00  0.00              
ATOM    906 1HD1 LEU A  54      44.629 -11.544 -11.845  1.00  0.00              
ATOM    907 2HD1 LEU A  54      45.930 -12.618 -11.281  1.00  0.00              
ATOM    908 3HD1 LEU A  54      44.243 -12.942 -10.814  1.00  0.00              
ATOM    909 1HD2 LEU A  54      43.498 -10.001 -10.219  1.00  0.00              
ATOM    910 2HD2 LEU A  54      43.096 -11.379  -9.165  1.00  0.00              
ATOM    911 3HD2 LEU A  54      44.005  -9.994  -8.512  1.00  0.00              
ATOM    912  N   HIS A  55      48.628 -11.241  -8.304  1.00  0.00              
ATOM    913  CA  HIS A  55      49.748 -10.315  -8.579  1.00  0.00              
ATOM    914  C   HIS A  55      49.246  -9.242  -9.538  1.00  0.00              
ATOM    915  O   HIS A  55      49.865  -8.937 -10.558  1.00  0.00              
ATOM    916  CB  HIS A  55      50.955 -11.042  -9.182  1.00  0.00              
ATOM    917  CG  HIS A  55      51.505 -12.124  -8.306  1.00  0.00              
ATOM    918  ND1 HIS A  55      52.115 -11.864  -7.097  1.00  0.00              
ATOM    919  CD2 HIS A  55      51.538 -13.468  -8.464  1.00  0.00              
ATOM    920  CE1 HIS A  55      52.498 -13.004  -6.547  1.00  0.00              
ATOM    921  NE2 HIS A  55      52.160 -13.991  -7.357  1.00  0.00              
ATOM    922  H   HIS A  55      48.300 -11.347  -7.355  1.00  0.00              
ATOM    923  HA  HIS A  55      50.098  -9.879  -7.644  1.00  0.00              
ATOM    924 1HB  HIS A  55      50.672 -11.486 -10.137  1.00  0.00              
ATOM    925 2HB  HIS A  55      51.751 -10.324  -9.378  1.00  0.00              
ATOM    926  HD1 HIS A  55      52.187 -10.972  -6.651  1.00  0.00              
ATOM    927  HD2 HIS A  55      51.183 -14.130  -9.254  1.00  0.00              
ATOM    928  HE1 HIS A  55      53.003 -13.012  -5.581  1.00  0.00              
ATOM    929  N   LEU A  56      48.088  -8.698  -9.200  1.00  0.00              
ATOM    930  CA  LEU A  56      47.398  -7.716 -10.025  1.00  0.00              
ATOM    931  C   LEU A  56      48.028  -6.324 -10.102  1.00  0.00              
ATOM    932  O   LEU A  56      48.142  -5.630  -9.098  1.00  0.00              
ATOM    933  CB  LEU A  56      45.959  -7.573  -9.512  1.00  0.00              
ATOM    934  CG  LEU A  56      45.029  -6.707 -10.371  1.00  0.00              
ATOM    935  CD1 LEU A  56      44.825  -7.372 -11.726  1.00  0.00              
ATOM    936  CD2 LEU A  56      43.703  -6.516  -9.651  1.00  0.00              
ATOM    937  H   LEU A  56      47.672  -8.986  -8.325  1.00  0.00              
ATOM    938  HA  LEU A  56      47.353  -8.093 -11.046  1.00  0.00              
ATOM    939 1HB  LEU A  56      45.516  -8.565  -9.439  1.00  0.00              
ATOM    940 2HB  LEU A  56      45.988  -7.137  -8.513  1.00  0.00              
ATOM    941  HG  LEU A  56      45.492  -5.735 -10.543  1.00  0.00              
ATOM    942 1HD1 LEU A  56      44.164  -6.757 -12.337  1.00  0.00              
ATOM    943 2HD1 LEU A  56      45.787  -7.478 -12.228  1.00  0.00              
ATOM    944 3HD1 LEU A  56      44.378  -8.355 -11.585  1.00  0.00              
ATOM    945 1HD2 LEU A  56      43.042  -5.900 -10.262  1.00  0.00              
ATOM    946 2HD2 LEU A  56      43.239  -7.488  -9.480  1.00  0.00              
ATOM    947 3HD2 LEU A  56      43.877  -6.024  -8.694  1.00  0.00              
ATOM    948  N   THR A  57      48.402  -5.904 -11.307  1.00  0.00              
ATOM    949  CA  THR A  57      48.921  -4.550 -11.519  1.00  0.00              
ATOM    950  C   THR A  57      48.159  -4.053 -12.727  1.00  0.00              
ATOM    951  O   THR A  57      47.582  -4.850 -13.464  1.00  0.00              
ATOM    952  CB  THR A  57      50.441  -4.509 -11.763  1.00  0.00              
ATOM    953  OG1 THR A  57      50.744  -5.145 -13.012  1.00  0.00              
ATOM    954  CG2 THR A  57      51.180  -5.224 -10.643  1.00  0.00              
ATOM    955  H   THR A  57      48.327  -6.531 -12.095  1.00  0.00              
ATOM    956  HA  THR A  57      48.711  -3.955 -10.630  1.00  0.00              
ATOM    957  HB  THR A  57      50.775  -3.473 -11.808  1.00  0.00              
ATOM    958  HG1 THR A  57      51.050  -6.040 -12.849  1.00  0.00              
ATOM    959 1HG2 THR A  57      52.253  -5.185 -10.832  1.00  0.00              
ATOM    960 2HG2 THR A  57      50.961  -4.737  -9.693  1.00  0.00              
ATOM    961 3HG2 THR A  57      50.857  -6.264 -10.599  1.00  0.00              
ATOM    962  N   PRO A  58      48.128  -2.734 -12.934  1.00  0.00              
ATOM    963  CA  PRO A  58      47.406  -2.241 -14.101  1.00  0.00              
ATOM    964  C   PRO A  58      48.087  -2.650 -15.406  1.00  0.00              
ATOM    965  O   PRO A  58      47.479  -2.568 -16.479  1.00  0.00              
ATOM    966  CB  PRO A  58      47.437  -0.722 -13.901  1.00  0.00              
ATOM    967  CG  PRO A  58      48.656  -0.487 -13.076  1.00  0.00              
ATOM    968  CD  PRO A  58      48.694  -1.652 -12.123  1.00  0.00              
ATOM    969  HA  PRO A  58      46.368  -2.604 -14.064  1.00  0.00              
ATOM    970 1HB  PRO A  58      47.478  -0.215 -14.876  1.00  0.00              
ATOM    971 2HB  PRO A  58      46.515  -0.389 -13.404  1.00  0.00              
ATOM    972 1HG  PRO A  58      49.547  -0.438 -13.720  1.00  0.00              
ATOM    973 2HG  PRO A  58      48.584   0.481 -12.559  1.00  0.00              
ATOM    974 1HD  PRO A  58      49.735  -1.856 -11.833  1.00  0.00              
ATOM    975 2HD  PRO A  58      48.082  -1.422 -11.238  1.00  0.00              
ATOM    976  N   PHE A  59      49.350  -3.073 -15.327  1.00  0.00              
ATOM    977  CA  PHE A  59      50.033  -3.578 -16.526  1.00  0.00              
ATOM    978  C   PHE A  59      49.686  -5.024 -16.848  1.00  0.00              
ATOM    979  O   PHE A  59      49.941  -5.477 -17.962  1.00  0.00              
ATOM    980  CB  PHE A  59      51.549  -3.456 -16.359  1.00  0.00              
ATOM    981  CG  PHE A  59      52.038  -2.038 -16.284  1.00  0.00              
ATOM    982  CD1 PHE A  59      52.279  -1.436 -15.057  1.00  0.00              
ATOM    983  CD2 PHE A  59      52.259  -1.302 -17.438  1.00  0.00              
ATOM    984  CE1 PHE A  59      52.729  -0.131 -14.987  1.00  0.00              
ATOM    985  CE2 PHE A  59      52.710   0.002 -17.371  1.00  0.00              
ATOM    986  CZ  PHE A  59      52.945   0.587 -16.143  1.00  0.00              
ATOM    987  H   PHE A  59      49.849  -3.051 -14.449  1.00  0.00              
ATOM    988  HA  PHE A  59      49.722  -2.976 -17.381  1.00  0.00              
ATOM    989 1HB  PHE A  59      51.857  -3.971 -15.450  1.00  0.00              
ATOM    990 2HB  PHE A  59      52.047  -3.944 -17.195  1.00  0.00              
ATOM    991  HD1 PHE A  59      52.109  -2.005 -14.143  1.00  0.00              
ATOM    992  HD2 PHE A  59      52.072  -1.765 -18.408  1.00  0.00              
ATOM    993  HE1 PHE A  59      52.914   0.329 -14.017  1.00  0.00              
ATOM    994  HE2 PHE A  59      52.879   0.568 -18.286  1.00  0.00              
ATOM    995  HZ  PHE A  59      53.298   1.616 -16.089  1.00  0.00              
ATOM    996  N   THR A  60      49.168  -5.755 -15.865  1.00  0.00              
ATOM    997  CA  THR A  60      48.805  -7.159 -16.081  1.00  0.00              
ATOM    998  C   THR A  60      47.310  -7.498 -16.025  1.00  0.00              
ATOM    999  O   THR A  60      46.916  -8.620 -16.377  1.00  0.00              
ATOM   1000  CB  THR A  60      49.539  -8.044 -15.057  1.00  0.00              
ATOM   1001  OG1 THR A  60      49.128  -7.688 -13.731  1.00  0.00              
ATOM   1002  CG2 THR A  60      51.045  -7.866 -15.182  1.00  0.00              
ATOM   1003  H   THR A  60      49.020  -5.344 -14.954  1.00  0.00              
ATOM   1004  HA  THR A  60      49.114  -7.446 -17.087  1.00  0.00              
ATOM   1005  HB  THR A  60      49.287  -9.090 -15.233  1.00  0.00              
ATOM   1006  HG1 THR A  60      49.570  -8.256 -13.096  1.00  0.00              
ATOM   1007 1HG2 THR A  60      51.548  -8.500 -14.451  1.00  0.00              
ATOM   1008 2HG2 THR A  60      51.363  -8.148 -16.186  1.00  0.00              
ATOM   1009 3HG2 THR A  60      51.304  -6.825 -14.998  1.00  0.00              
ATOM   1010  N   ALA A  61      46.505  -6.603 -15.458  1.00  0.00              
ATOM   1011  CA  ALA A  61      45.061  -6.869 -15.290  1.00  0.00              
ATOM   1012  C   ALA A  61      44.363  -7.482 -16.498  1.00  0.00              
ATOM   1013  O   ALA A  61      43.713  -8.515 -16.404  1.00  0.00              
ATOM   1014  CB  ALA A  61      44.334  -5.610 -14.834  1.00  0.00              
ATOM   1015  H   ALA A  61      46.884  -5.724 -15.136  1.00  0.00              
ATOM   1016  HA  ALA A  61      44.946  -7.637 -14.525  1.00  0.00              
ATOM   1017 1HB  ALA A  61      43.272  -5.827 -14.716  1.00  0.00              
ATOM   1018 2HB  ALA A  61      44.745  -5.277 -13.881  1.00  0.00              
ATOM   1019 3HB  ALA A  61      44.463  -4.826 -15.578  1.00  0.00              
ATOM   1020  N   ARG A  62      44.468  -6.829 -17.638  1.00  0.00              
ATOM   1021  CA  ARG A  62      43.788  -7.314 -18.834  1.00  0.00              
ATOM   1022  C   ARG A  62      44.346  -8.638 -19.350  1.00  0.00              
ATOM   1023  O   ARG A  62      43.599  -9.502 -19.804  1.00  0.00              
ATOM   1024  CB  ARG A  62      43.881  -6.275 -19.942  1.00  0.00              
ATOM   1025  CG  ARG A  62      43.061  -6.589 -21.184  1.00  0.00              
ATOM   1026  CD  ARG A  62      43.059  -5.455 -22.142  1.00  0.00              
ATOM   1027  NE  ARG A  62      42.298  -5.760 -23.343  1.00  0.00              
ATOM   1028  CZ  ARG A  62      42.146  -4.921 -24.387  1.00  0.00              
ATOM   1029  NH1 ARG A  62      42.708  -3.733 -24.362  1.00  0.00              
ATOM   1030  NH2 ARG A  62      41.432  -5.294 -25.435  1.00  0.00              
ATOM   1031  H   ARG A  62      45.022  -5.987 -17.695  1.00  0.00              
ATOM   1032  HA  ARG A  62      42.745  -7.512 -18.583  1.00  0.00              
ATOM   1033 1HB  ARG A  62      43.549  -5.309 -19.564  1.00  0.00              
ATOM   1034 2HB  ARG A  62      44.920  -6.166 -20.252  1.00  0.00              
ATOM   1035 1HG  ARG A  62      43.480  -7.462 -21.686  1.00  0.00              
ATOM   1036 2HG  ARG A  62      42.030  -6.797 -20.896  1.00  0.00              
ATOM   1037 1HD  ARG A  62      42.614  -4.580 -21.670  1.00  0.00              
ATOM   1038 2HD  ARG A  62      44.083  -5.226 -22.437  1.00  0.00              
ATOM   1039  HE  ARG A  62      41.851  -6.665 -23.399  1.00  0.00              
ATOM   1040 1HH1 ARG A  62      43.253  -3.449 -23.561  1.00  0.00              
ATOM   1041 2HH1 ARG A  62      42.594  -3.105 -25.144  1.00  0.00              
ATOM   1042 1HH2 ARG A  62      41.001  -6.207 -25.454  1.00  0.00              
ATOM   1043 2HH2 ARG A  62      41.319  -4.666 -26.217  1.00  0.00              
ATOM   1044  N   GLY A  63      45.661  -8.815 -19.283  1.00  0.00              
ATOM   1045  CA  GLY A  63      46.268 -10.052 -19.763  1.00  0.00              
ATOM   1046  C   GLY A  63      45.887 -11.201 -18.857  1.00  0.00              
ATOM   1047  O   GLY A  63      45.650 -12.311 -19.314  1.00  0.00              
ATOM   1048  H   GLY A  63      46.253  -8.093 -18.897  1.00  0.00              
ATOM   1049 1HA  GLY A  63      45.938 -10.248 -20.783  1.00  0.00              
ATOM   1050 2HA  GLY A  63      47.351  -9.937 -19.792  1.00  0.00              
ATOM   1051  N   ARG A  64      45.832 -10.952 -17.556  1.00  0.00              
ATOM   1052  CA  ARG A  64      45.461 -12.027 -16.625  1.00  0.00              
ATOM   1053  C   ARG A  64      43.969 -12.359 -16.819  1.00  0.00              
ATOM   1054  O   ARG A  64      43.572 -13.506 -16.758  1.00  0.00              
ATOM   1055  CB  ARG A  64      45.720 -11.620 -15.182  1.00  0.00              
ATOM   1056  CG  ARG A  64      47.186 -11.600 -14.777  1.00  0.00              
ATOM   1057  CD  ARG A  64      47.773 -12.964 -14.772  1.00  0.00              
ATOM   1058  NE  ARG A  64      49.153 -12.959 -14.314  1.00  0.00              
ATOM   1059  CZ  ARG A  64      49.966 -14.034 -14.324  1.00  0.00              
ATOM   1060  NH1 ARG A  64      49.524 -15.189 -14.770  1.00  0.00              
ATOM   1061  NH2 ARG A  64      51.208 -13.926 -13.885  1.00  0.00              
ATOM   1062  H   ARG A  64      46.041 -10.034 -17.189  1.00  0.00              
ATOM   1063  HA  ARG A  64      46.084 -12.897 -16.835  1.00  0.00              
ATOM   1064 1HB  ARG A  64      45.317 -10.624 -15.007  1.00  0.00              
ATOM   1065 2HB  ARG A  64      45.202 -12.305 -14.511  1.00  0.00              
ATOM   1066 1HG  ARG A  64      47.749 -10.987 -15.480  1.00  0.00              
ATOM   1067 2HG  ARG A  64      47.281 -11.182 -13.774  1.00  0.00              
ATOM   1068 1HD  ARG A  64      47.196 -13.606 -14.107  1.00  0.00              
ATOM   1069 2HD  ARG A  64      47.750 -13.374 -15.781  1.00  0.00              
ATOM   1070  HE  ARG A  64      49.529 -12.088 -13.964  1.00  0.00              
ATOM   1071 1HH1 ARG A  64      48.575 -15.271 -15.105  1.00  0.00              
ATOM   1072 2HH1 ARG A  64      50.133 -15.994 -14.777  1.00  0.00              
ATOM   1073 1HH2 ARG A  64      51.548 -13.038 -13.543  1.00  0.00              
ATOM   1074 2HH2 ARG A  64      51.817 -14.731 -13.893  1.00  0.00              
ATOM   1075  N   PHE A  65      43.156 -11.338 -17.076  1.00  0.00              
ATOM   1076  CA  PHE A  65      41.736 -11.575 -17.383  1.00  0.00              
ATOM   1077  C   PHE A  65      41.559 -12.484 -18.617  1.00  0.00              
ATOM   1078  O   PHE A  65      40.858 -13.487 -18.563  1.00  0.00              
ATOM   1079  CB  PHE A  65      41.018 -10.245 -17.619  1.00  0.00              
ATOM   1080  CG  PHE A  65      39.556 -10.393 -17.932  1.00  0.00              
ATOM   1081  CD1 PHE A  65      38.611 -10.396 -16.916  1.00  0.00              
ATOM   1082  CD2 PHE A  65      39.122 -10.531 -19.242  1.00  0.00              
ATOM   1083  CE1 PHE A  65      37.266 -10.532 -17.203  1.00  0.00              
ATOM   1084  CE2 PHE A  65      37.779 -10.666 -19.532  1.00  0.00              
ATOM   1085  CZ  PHE A  65      36.850 -10.667 -18.511  1.00  0.00              
ATOM   1086  H   PHE A  65      43.505 -10.391 -17.064  1.00  0.00              
ATOM   1087  HA  PHE A  65      41.277 -12.080 -16.531  1.00  0.00              
ATOM   1088 1HB  PHE A  65      41.114  -9.618 -16.733  1.00  0.00              
ATOM   1089 2HB  PHE A  65      41.491  -9.718 -18.446  1.00  0.00              
ATOM   1090  HD1 PHE A  65      38.940 -10.288 -15.883  1.00  0.00              
ATOM   1091  HD2 PHE A  65      39.857 -10.531 -20.048  1.00  0.00              
ATOM   1092  HE1 PHE A  65      36.534 -10.532 -16.396  1.00  0.00              
ATOM   1093  HE2 PHE A  65      37.451 -10.773 -20.566  1.00  0.00              
ATOM   1094  HZ  PHE A  65      35.790 -10.775 -18.738  1.00  0.00              
ATOM   1095  N   ALA A  66      42.192 -12.119 -19.733  1.00  0.00              
ATOM   1096  CA  ALA A  66      42.076 -12.905 -20.958  1.00  0.00              
ATOM   1097  C   ALA A  66      42.619 -14.321 -20.767  1.00  0.00              
ATOM   1098  O   ALA A  66      42.033 -15.294 -21.225  1.00  0.00              
ATOM   1099  CB  ALA A  66      42.821 -12.200 -22.117  1.00  0.00              
ATOM   1100  H   ALA A  66      42.762 -11.286 -19.735  1.00  0.00              
ATOM   1101  HA  ALA A  66      41.019 -12.983 -21.212  1.00  0.00              
ATOM   1102 1HB  ALA A  66      42.727 -12.796 -23.025  1.00  0.00              
ATOM   1103 2HB  ALA A  66      42.386 -11.215 -22.283  1.00  0.00              
ATOM   1104 3HB  ALA A  66      43.873 -12.093 -21.861  1.00  0.00              
ATOM   1105  N   THR A  67      43.758 -14.419 -20.099  1.00  0.00              
ATOM   1106  CA  THR A  67      44.408 -15.701 -19.874  1.00  0.00              
ATOM   1107  C   THR A  67      43.527 -16.691 -19.139  1.00  0.00              
ATOM   1108  O   THR A  67      43.331 -17.805 -19.592  1.00  0.00              
ATOM   1109  CB  THR A  67      45.719 -15.514 -19.089  1.00  0.00              
ATOM   1110  OG1 THR A  67      46.628 -14.712 -19.855  1.00  0.00              
ATOM   1111  CG2 THR A  67      46.362 -16.861 -18.795  1.00  0.00              
ATOM   1112  H   THR A  67      44.187 -13.580 -19.737  1.00  0.00              
ATOM   1113  HA  THR A  67      44.608 -16.162 -20.841  1.00  0.00              
ATOM   1114  HB  THR A  67      45.511 -15.004 -18.148  1.00  0.00              
ATOM   1115  HG1 THR A  67      46.390 -13.786 -19.766  1.00  0.00              
ATOM   1116 1HG2 THR A  67      47.287 -16.709 -18.239  1.00  0.00              
ATOM   1117 2HG2 THR A  67      45.678 -17.468 -18.202  1.00  0.00              
ATOM   1118 3HG2 THR A  67      46.581 -17.371 -19.731  1.00  0.00              
ATOM   1119  N   VAL A  68      43.046 -16.284 -17.972  1.00  0.00              
ATOM   1120  CA  VAL A  68      42.246 -17.178 -17.136  1.00  0.00              
ATOM   1121  C   VAL A  68      40.892 -17.450 -17.793  1.00  0.00              
ATOM   1122  O   VAL A  68      40.455 -18.594 -17.885  1.00  0.00              
ATOM   1123  CB  VAL A  68      42.030 -16.563 -15.741  1.00  0.00              
ATOM   1124  CG1 VAL A  68      41.050 -17.403 -14.935  1.00  0.00              
ATOM   1125  CG2 VAL A  68      43.361 -16.443 -15.015  1.00  0.00              
ATOM   1126  H   VAL A  68      43.232 -15.345 -17.651  1.00  0.00              
ATOM   1127  HA  VAL A  68      42.764 -18.135 -17.058  1.00  0.00              
ATOM   1128  HB  VAL A  68      41.587 -15.574 -15.855  1.00  0.00              
ATOM   1129 1HG1 VAL A  68      40.908 -16.953 -13.952  1.00  0.00              
ATOM   1130 2HG1 VAL A  68      40.093 -17.445 -15.455  1.00  0.00              
ATOM   1131 3HG1 VAL A  68      41.445 -18.412 -14.818  1.00  0.00              
ATOM   1132 1HG2 VAL A  68      43.201 -16.007 -14.030  1.00  0.00              
ATOM   1133 2HG2 VAL A  68      43.807 -17.432 -14.906  1.00  0.00              
ATOM   1134 3HG2 VAL A  68      44.032 -15.805 -15.590  1.00  0.00              
ATOM   1135  N   VAL A  69      40.258 -16.403 -18.318  1.00  0.00              
ATOM   1136  CA  VAL A  69      38.916 -16.551 -18.886  1.00  0.00              
ATOM   1137  C   VAL A  69      38.912 -17.410 -20.156  1.00  0.00              
ATOM   1138  O   VAL A  69      38.108 -18.318 -20.296  1.00  0.00              
ATOM   1139  CB  VAL A  69      38.243 -15.196 -19.054  1.00  0.00              
ATOM   1140  CG1 VAL A  69      36.952 -15.346 -19.795  1.00  0.00              
ATOM   1141  CG2 VAL A  69      37.978 -14.563 -17.659  1.00  0.00              
ATOM   1142  H   VAL A  69      40.700 -15.494 -18.328  1.00  0.00              
ATOM   1143  HA  VAL A  69      38.315 -17.151 -18.202  1.00  0.00              
ATOM   1144  HB  VAL A  69      38.899 -14.545 -19.632  1.00  0.00              
ATOM   1145 1HG1 VAL A  69      36.482 -14.369 -19.908  1.00  0.00              
ATOM   1146 2HG1 VAL A  69      37.144 -15.772 -20.780  1.00  0.00              
ATOM   1147 3HG1 VAL A  69      36.287 -16.005 -19.237  1.00  0.00              
ATOM   1148 1HG2 VAL A  69      37.497 -13.594 -17.785  1.00  0.00              
ATOM   1149 2HG2 VAL A  69      37.327 -15.219 -17.080  1.00  0.00              
ATOM   1150 3HG2 VAL A  69      38.923 -14.433 -17.133  1.00  0.00              
ATOM   1151  N   GLU A  70      39.871 -17.175 -21.045  1.00  0.00              
ATOM   1152  CA  GLU A  70      39.927 -17.931 -22.286  1.00  0.00              
ATOM   1153  C   GLU A  70      40.226 -19.397 -21.982  1.00  0.00              
ATOM   1154  O   GLU A  70      39.661 -20.291 -22.597  1.00  0.00              
ATOM   1155  CB  GLU A  70      40.989 -17.354 -23.224  1.00  0.00              
ATOM   1156  CG  GLU A  70      40.636 -15.997 -23.815  1.00  0.00              
ATOM   1157  CD  GLU A  70      41.733 -15.429 -24.673  1.00  0.00              
ATOM   1158  OE1 GLU A  70      42.782 -16.024 -24.733  1.00  0.00              
ATOM   1159  OE2 GLU A  70      41.521 -14.399 -25.269  1.00  0.00              
ATOM   1160  H   GLU A  70      40.571 -16.469 -20.867  1.00  0.00              
ATOM   1161  HA  GLU A  70      38.950 -17.878 -22.767  1.00  0.00              
ATOM   1162 1HB  GLU A  70      41.932 -17.250 -22.686  1.00  0.00              
ATOM   1163 2HB  GLU A  70      41.159 -18.045 -24.050  1.00  0.00              
ATOM   1164 1HG  GLU A  70      39.734 -16.098 -24.418  1.00  0.00              
ATOM   1165 2HG  GLU A  70      40.421 -15.304 -23.003  1.00  0.00              
ATOM   1166  N   GLU A  71      41.080 -19.652 -20.996  1.00  0.00              
ATOM   1167  CA  GLU A  71      41.375 -21.023 -20.622  1.00  0.00              
ATOM   1168  C   GLU A  71      40.174 -21.679 -19.940  1.00  0.00              
ATOM   1169  O   GLU A  71      39.864 -22.857 -20.162  1.00  0.00              
ATOM   1170  CB  GLU A  71      42.593 -21.068 -19.696  1.00  0.00              
ATOM   1171  CG  GLU A  71      43.917 -20.765 -20.383  1.00  0.00              
ATOM   1172  CD  GLU A  71      44.204 -21.689 -21.534  1.00  0.00              
ATOM   1173  OE1 GLU A  71      43.881 -22.848 -21.435  1.00  0.00              
ATOM   1174  OE2 GLU A  71      44.747 -21.234 -22.513  1.00  0.00              
ATOM   1175  H   GLU A  71      41.532 -18.898 -20.499  1.00  0.00              
ATOM   1176  HA  GLU A  71      41.615 -21.585 -21.525  1.00  0.00              
ATOM   1177 1HB  GLU A  71      42.463 -20.349 -18.888  1.00  0.00              
ATOM   1178 2HB  GLU A  71      42.670 -22.057 -19.244  1.00  0.00              
ATOM   1179 1HG  GLU A  71      43.896 -19.739 -20.752  1.00  0.00              
ATOM   1180 2HG  GLU A  71      44.720 -20.842 -19.652  1.00  0.00              
ATOM   1181  N   LEU A  72      39.511 -20.904 -19.095  1.00  0.00              
ATOM   1182  CA  LEU A  72      38.318 -21.375 -18.417  1.00  0.00              
ATOM   1183  C   LEU A  72      37.291 -21.908 -19.394  1.00  0.00              
ATOM   1184  O   LEU A  72      36.678 -22.938 -19.149  1.00  0.00              
ATOM   1185  CB  LEU A  72      37.701 -20.241 -17.590  1.00  0.00              
ATOM   1186  CG  LEU A  72      36.398 -20.585 -16.856  1.00  0.00              
ATOM   1187  CD1 LEU A  72      36.656 -21.713 -15.866  1.00  0.00              
ATOM   1188  CD2 LEU A  72      35.871 -19.346 -16.148  1.00  0.00              
ATOM   1189  H   LEU A  72      39.840 -19.966 -18.917  1.00  0.00              
ATOM   1190  HA  LEU A  72      38.598 -22.194 -17.755  1.00  0.00              
ATOM   1191 1HB  LEU A  72      38.426 -19.920 -16.844  1.00  0.00              
ATOM   1192 2HB  LEU A  72      37.496 -19.399 -18.252  1.00  0.00              
ATOM   1193  HG  LEU A  72      35.657 -20.936 -17.575  1.00  0.00              
ATOM   1194 1HD1 LEU A  72      35.731 -21.958 -15.345  1.00  0.00              
ATOM   1195 2HD1 LEU A  72      37.014 -22.593 -16.401  1.00  0.00              
ATOM   1196 3HD1 LEU A  72      37.407 -21.398 -15.142  1.00  0.00              
ATOM   1197 1HD2 LEU A  72      34.945 -19.591 -15.627  1.00  0.00              
ATOM   1198 2HD2 LEU A  72      36.611 -18.996 -15.428  1.00  0.00              
ATOM   1199 3HD2 LEU A  72      35.679 -18.563 -16.881  1.00  0.00              
ATOM   1200  N   PHE A  73      37.055 -21.165 -20.473  1.00  0.00              
ATOM   1201  CA  PHE A  73      36.075 -21.566 -21.479  1.00  0.00              
ATOM   1202  C   PHE A  73      36.613 -22.309 -22.703  1.00  0.00              
ATOM   1203  O   PHE A  73      35.891 -22.515 -23.684  1.00  0.00              
ATOM   1204  CB  PHE A  73      35.240 -20.371 -21.921  1.00  0.00              
ATOM   1205  CG  PHE A  73      34.399 -19.796 -20.803  1.00  0.00              
ATOM   1206  CD1 PHE A  73      34.765 -18.609 -20.164  1.00  0.00              
ATOM   1207  CD2 PHE A  73      33.329 -20.520 -20.299  1.00  0.00              
ATOM   1208  CE1 PHE A  73      34.001 -18.095 -19.125  1.00  0.00              
ATOM   1209  CE2 PHE A  73      32.546 -20.020 -19.251  1.00  0.00              
ATOM   1210  CZ  PHE A  73      32.876 -18.801 -18.671  1.00  0.00              
ATOM   1211  H   PHE A  73      37.565 -20.303 -20.600  1.00  0.00              
ATOM   1212  HA  PHE A  73      35.411 -22.310 -21.038  1.00  0.00              
ATOM   1213 1HB  PHE A  73      35.897 -19.589 -22.300  1.00  0.00              
ATOM   1214 2HB  PHE A  73      34.582 -20.668 -22.735  1.00  0.00              
ATOM   1215  HD1 PHE A  73      35.664 -18.084 -20.490  1.00  0.00              
ATOM   1216  HD2 PHE A  73      33.076 -21.476 -20.760  1.00  0.00              
ATOM   1217  HE1 PHE A  73      34.274 -17.146 -18.666  1.00  0.00              
ATOM   1218  HE2 PHE A  73      31.683 -20.579 -18.889  1.00  0.00              
ATOM   1219  HZ  PHE A  73      32.266 -18.396 -17.866  1.00  0.00              
ATOM   1220  N   ARG A  74      37.855 -22.754 -22.606  1.00  0.00              
ATOM   1221  CA  ARG A  74      38.481 -23.511 -23.682  1.00  0.00              
ATOM   1222  C   ARG A  74      37.702 -24.754 -24.094  1.00  0.00              
ATOM   1223  O   ARG A  74      37.533 -25.006 -25.280  1.00  0.00              
ATOM   1224  CB  ARG A  74      39.884 -23.930 -23.270  1.00  0.00              
ATOM   1225  CG  ARG A  74      40.611 -24.809 -24.276  1.00  0.00              
ATOM   1226  CD  ARG A  74      41.966 -25.185 -23.799  1.00  0.00              
ATOM   1227  NE  ARG A  74      42.893 -24.066 -23.860  1.00  0.00              
ATOM   1228  CZ  ARG A  74      43.521 -23.654 -24.978  1.00  0.00              
ATOM   1229  NH1 ARG A  74      43.313 -24.276 -26.117  1.00  0.00              
ATOM   1230  NH2 ARG A  74      44.347 -22.623 -24.930  1.00  0.00              
ATOM   1231  H   ARG A  74      38.383 -22.564 -21.766  1.00  0.00              
ATOM   1232  HA  ARG A  74      38.476 -22.899 -24.584  1.00  0.00              
ATOM   1233 1HB  ARG A  74      40.495 -23.044 -23.106  1.00  0.00              
ATOM   1234 2HB  ARG A  74      39.839 -24.476 -22.327  1.00  0.00              
ATOM   1235 1HG  ARG A  74      40.039 -25.723 -24.441  1.00  0.00              
ATOM   1236 2HG  ARG A  74      40.716 -24.272 -25.219  1.00  0.00              
ATOM   1237 1HD  ARG A  74      41.907 -25.523 -22.765  1.00  0.00              
ATOM   1238 2HD  ARG A  74      42.360 -25.989 -24.420  1.00  0.00              
ATOM   1239  HE  ARG A  74      43.078 -23.562 -23.003  1.00  0.00              
ATOM   1240 1HH1 ARG A  74      42.681 -25.064 -26.154  1.00  0.00              
ATOM   1241 2HH1 ARG A  74      43.784 -23.967 -26.955  1.00  0.00              
ATOM   1242 1HH2 ARG A  74      44.507 -22.144 -24.054  1.00  0.00              
ATOM   1243 2HH2 ARG A  74      44.818 -22.314 -25.767  1.00  0.00              
ATOM   1244  N   ASP A  75      37.200 -25.494 -23.115  1.00  0.00              
ATOM   1245  CA  ASP A  75      36.454 -26.723 -23.371  1.00  0.00              
ATOM   1246  C   ASP A  75      34.950 -26.536 -23.347  1.00  0.00              
ATOM   1247  O   ASP A  75      34.227 -27.470 -23.025  1.00  0.00              
ATOM   1248  CB  ASP A  75      36.838 -27.791 -22.344  1.00  0.00              
ATOM   1249  CG  ASP A  75      38.293 -28.224 -22.456  1.00  0.00              
ATOM   1250  OD1 ASP A  75      38.842 -28.124 -23.528  1.00  0.00              
ATOM   1251  OD2 ASP A  75      38.843 -28.650 -21.468  1.00  0.00              
ATOM   1252  H   ASP A  75      37.342 -25.194 -22.162  1.00  0.00              
ATOM   1253  HA  ASP A  75      36.709 -27.082 -24.368  1.00  0.00              
ATOM   1254 1HB  ASP A  75      36.664 -27.409 -21.338  1.00  0.00              
ATOM   1255 2HB  ASP A  75      36.202 -28.667 -22.476  1.00  0.00              
ATOM   1256  N   GLY A  76      34.481 -25.322 -23.636  1.00  0.00              
ATOM   1257  CA  GLY A  76      33.055 -25.089 -23.705  1.00  0.00              
ATOM   1258  C   GLY A  76      32.472 -24.310 -22.536  1.00  0.00              
ATOM   1259  O   GLY A  76      33.141 -23.969 -21.568  1.00  0.00              
ATOM   1260  H   GLY A  76      35.114 -24.554 -23.810  1.00  0.00              
ATOM   1261 1HA  GLY A  76      32.819 -24.542 -24.618  1.00  0.00              
ATOM   1262 2HA  GLY A  76      32.533 -26.044 -23.758  1.00  0.00              
ATOM   1263  N   VAL A  77      31.184 -24.033 -22.631  1.00  0.00              
ATOM   1264  CA  VAL A  77      30.485 -23.239 -21.636  1.00  0.00              
ATOM   1265  C   VAL A  77      29.410 -24.050 -20.916  1.00  0.00              
ATOM   1266  O   VAL A  77      28.643 -24.780 -21.549  1.00  0.00              
ATOM   1267  CB  VAL A  77      29.837 -22.011 -22.303  1.00  0.00              
ATOM   1268  CG1 VAL A  77      29.117 -21.161 -21.267  1.00  0.00              
ATOM   1269  CG2 VAL A  77      30.897 -21.196 -23.028  1.00  0.00              
ATOM   1270  H   VAL A  77      30.671 -24.388 -23.426  1.00  0.00              
ATOM   1271  HA  VAL A  77      31.211 -22.886 -20.903  1.00  0.00              
ATOM   1272  HB  VAL A  77      29.087 -22.351 -23.017  1.00  0.00              
ATOM   1273 1HG1 VAL A  77      28.665 -20.297 -21.756  1.00  0.00              
ATOM   1274 2HG1 VAL A  77      28.339 -21.754 -20.786  1.00  0.00              
ATOM   1275 3HG1 VAL A  77      29.831 -20.819 -20.517  1.00  0.00              
ATOM   1276 1HG2 VAL A  77      30.431 -20.330 -23.498  1.00  0.00              
ATOM   1277 2HG2 VAL A  77      31.650 -20.861 -22.315  1.00  0.00              
ATOM   1278 3HG2 VAL A  77      31.370 -21.812 -23.793  1.00  0.00              
ATOM   1279  N   ASN A  78      29.311 -23.860 -19.605  1.00  0.00              
ATOM   1280  CA  ASN A  78      28.220 -24.394 -18.788  1.00  0.00              
ATOM   1281  C   ASN A  78      28.034 -23.393 -17.648  1.00  0.00              
ATOM   1282  O   ASN A  78      28.799 -22.438 -17.548  1.00  0.00              
ATOM   1283  CB  ASN A  78      28.518 -25.792 -18.276  1.00  0.00              
ATOM   1284  CG  ASN A  78      29.670 -25.820 -17.310  1.00  0.00              
ATOM   1285  OD1 ASN A  78      29.801 -24.935 -16.456  1.00  0.00              
ATOM   1286  ND2 ASN A  78      30.507 -26.819 -17.427  1.00  0.00              
ATOM   1287  H   ASN A  78      30.036 -23.314 -19.161  1.00  0.00              
ATOM   1288  HA  ASN A  78      27.304 -24.378 -19.381  1.00  0.00              
ATOM   1289 1HB  ASN A  78      27.634 -26.194 -17.781  1.00  0.00              
ATOM   1290 2HB  ASN A  78      28.749 -26.446 -19.117  1.00  0.00              
ATOM   1291 1HD2 ASN A  78      31.292 -26.889 -16.811  1.00  0.00              
ATOM   1292 2HD2 ASN A  78      30.362 -27.512 -18.133  1.00  0.00              
ATOM   1293  N   TRP A  79      26.959 -23.518 -16.881  1.00  0.00              
ATOM   1294  CA  TRP A  79      26.646 -22.495 -15.876  1.00  0.00              
ATOM   1295  C   TRP A  79      27.690 -22.420 -14.769  1.00  0.00              
ATOM   1296  O   TRP A  79      27.957 -21.354 -14.239  1.00  0.00              
ATOM   1297  CB  TRP A  79      25.255 -22.733 -15.277  1.00  0.00              
ATOM   1298  CG  TRP A  79      24.103 -22.403 -16.229  1.00  0.00              
ATOM   1299  CD1 TRP A  79      23.171 -23.283 -16.749  1.00  0.00              
ATOM   1300  CD2 TRP A  79      23.771 -21.108 -16.765  1.00  0.00              
ATOM   1301  NE1 TRP A  79      22.244 -22.590 -17.521  1.00  0.00              
ATOM   1302  CE2 TRP A  79      22.599 -21.266 -17.564  1.00  0.00              
ATOM   1303  CE3 TRP A  79      24.334 -19.831 -16.639  1.00  0.00              
ATOM   1304  CZ2 TRP A  79      21.995 -20.198 -18.223  1.00  0.00              
ATOM   1305  CZ3 TRP A  79      23.720 -18.766 -17.294  1.00  0.00              
ATOM   1306  CH2 TRP A  79      22.546 -18.953 -18.040  1.00  0.00              
ATOM   1307  H   TRP A  79      26.347 -24.315 -16.979  1.00  0.00              
ATOM   1308  HA  TRP A  79      26.652 -21.520 -16.362  1.00  0.00              
ATOM   1309 1HB  TRP A  79      25.160 -23.778 -14.980  1.00  0.00              
ATOM   1310 2HB  TRP A  79      25.137 -22.126 -14.379  1.00  0.00              
ATOM   1311  HD1 TRP A  79      23.166 -24.358 -16.578  1.00  0.00              
ATOM   1312  HE1 TRP A  79      21.439 -22.994 -17.978  1.00  0.00              
ATOM   1313  HE3 TRP A  79      25.231 -19.674 -16.041  1.00  0.00              
ATOM   1314  HZ2 TRP A  79      21.119 -20.330 -18.858  1.00  0.00              
ATOM   1315  HZ3 TRP A  79      24.177 -17.779 -17.212  1.00  0.00              
ATOM   1316  HH2 TRP A  79      22.064 -18.083 -18.486  1.00  0.00              
ATOM   1317  N   GLY A  80      28.273 -23.550 -14.399  1.00  0.00              
ATOM   1318  CA  GLY A  80      29.264 -23.522 -13.332  1.00  0.00              
ATOM   1319  C   GLY A  80      30.508 -22.738 -13.730  1.00  0.00              
ATOM   1320  O   GLY A  80      31.073 -22.020 -12.930  1.00  0.00              
ATOM   1321  H   GLY A  80      28.049 -24.432 -14.839  1.00  0.00              
ATOM   1322 1HA  GLY A  80      28.825 -23.074 -12.440  1.00  0.00              
ATOM   1323 2HA  GLY A  80      29.548 -24.541 -13.072  1.00  0.00              
ATOM   1324  N   ARG A  81      30.901 -22.830 -14.990  1.00  0.00              
ATOM   1325  CA  ARG A  81      32.046 -22.072 -15.494  1.00  0.00              
ATOM   1326  C   ARG A  81      31.691 -20.612 -15.591  1.00  0.00              
ATOM   1327  O   ARG A  81      32.541 -19.763 -15.383  1.00  0.00              
ATOM   1328  CB  ARG A  81      32.489 -22.590 -16.861  1.00  0.00              
ATOM   1329  CG  ARG A  81      33.040 -24.000 -16.787  1.00  0.00              
ATOM   1330  CD  ARG A  81      33.365 -24.566 -18.141  1.00  0.00              
ATOM   1331  NE  ARG A  81      33.640 -26.006 -18.030  1.00  0.00              
ATOM   1332  CZ  ARG A  81      33.800 -26.812 -19.076  1.00  0.00              
ATOM   1333  NH1 ARG A  81      34.019 -28.103 -18.896  1.00  0.00              
ATOM   1334  NH2 ARG A  81      33.750 -26.324 -20.307  1.00  0.00              
ATOM   1335  H   ARG A  81      30.399 -23.438 -15.621  1.00  0.00              
ATOM   1336  HA  ARG A  81      32.875 -22.193 -14.796  1.00  0.00              
ATOM   1337 1HB  ARG A  81      31.643 -22.575 -17.547  1.00  0.00              
ATOM   1338 2HB  ARG A  81      33.254 -21.930 -17.270  1.00  0.00              
ATOM   1339 1HG  ARG A  81      33.955 -24.003 -16.195  1.00  0.00              
ATOM   1340 2HG  ARG A  81      32.303 -24.655 -16.319  1.00  0.00              
ATOM   1341 1HD  ARG A  81      32.520 -24.413 -18.812  1.00  0.00              
ATOM   1342 2HD  ARG A  81      34.243 -24.063 -18.544  1.00  0.00              
ATOM   1343  HE  ARG A  81      33.711 -26.401 -17.101  1.00  0.00              
ATOM   1344 1HH1 ARG A  81      34.065 -28.482 -17.960  1.00  0.00              
ATOM   1345 2HH1 ARG A  81      34.140 -28.711 -19.693  1.00  0.00              
ATOM   1346 1HH2 ARG A  81      33.590 -25.337 -20.454  1.00  0.00              
ATOM   1347 2HH2 ARG A  81      33.872 -26.938 -21.099  1.00  0.00              
ATOM   1348  N   ILE A  82      30.427 -20.317 -15.883  1.00  0.00              
ATOM   1349  CA  ILE A  82      29.997 -18.916 -15.939  1.00  0.00              
ATOM   1350  C   ILE A  82      30.059 -18.337 -14.512  1.00  0.00              
ATOM   1351  O   ILE A  82      30.509 -17.217 -14.285  1.00  0.00              
ATOM   1352  CB  ILE A  82      28.574 -18.782 -16.511  1.00  0.00              
ATOM   1353  CG1 ILE A  82      28.560 -19.144 -17.999  1.00  0.00              
ATOM   1354  CG2 ILE A  82      28.045 -17.372 -16.298  1.00  0.00              
ATOM   1355  CD1 ILE A  82      27.172 -19.306 -18.575  1.00  0.00              
ATOM   1356  H   ILE A  82      29.753 -21.046 -16.069  1.00  0.00              
ATOM   1357  HA  ILE A  82      30.718 -18.357 -16.534  1.00  0.00              
ATOM   1358  HB  ILE A  82      27.912 -19.488 -16.009  1.00  0.00              
ATOM   1359 1HG1 ILE A  82      29.077 -18.371 -18.566  1.00  0.00              
ATOM   1360 2HG1 ILE A  82      29.102 -20.078 -18.151  1.00  0.00              
ATOM   1361 1HG2 ILE A  82      27.039 -17.295 -16.709  1.00  0.00              
ATOM   1362 2HG2 ILE A  82      28.020 -17.151 -15.232  1.00  0.00              
ATOM   1363 3HG2 ILE A  82      28.698 -16.659 -16.802  1.00  0.00              
ATOM   1364 1HD1 ILE A  82      27.244 -19.563 -19.632  1.00  0.00              
ATOM   1365 2HD1 ILE A  82      26.647 -20.101 -18.044  1.00  0.00              
ATOM   1366 3HD1 ILE A  82      26.622 -18.373 -18.466  1.00  0.00              
ATOM   1367  N   VAL A  83      29.665 -19.128 -13.521  1.00  0.00              
ATOM   1368  CA  VAL A  83      29.786 -18.654 -12.144  1.00  0.00              
ATOM   1369  C   VAL A  83      31.268 -18.419 -11.801  1.00  0.00              
ATOM   1370  O   VAL A  83      31.628 -17.428 -11.169  1.00  0.00              
ATOM   1371  CB  VAL A  83      29.179 -19.677 -11.165  1.00  0.00              
ATOM   1372  CG1 VAL A  83      29.498 -19.294  -9.728  1.00  0.00              
ATOM   1373  CG2 VAL A  83      27.675 -19.768 -11.378  1.00  0.00              
ATOM   1374  H   VAL A  83      29.283 -20.047 -13.694  1.00  0.00              
ATOM   1375  HA  VAL A  83      29.253 -17.707 -12.056  1.00  0.00              
ATOM   1376  HB  VAL A  83      29.631 -20.652 -11.347  1.00  0.00              
ATOM   1377 1HG1 VAL A  83      29.062 -20.028  -9.050  1.00  0.00              
ATOM   1378 2HG1 VAL A  83      30.579 -19.271  -9.590  1.00  0.00              
ATOM   1379 3HG1 VAL A  83      29.082 -18.310  -9.513  1.00  0.00              
ATOM   1380 1HG2 VAL A  83      27.253 -20.493 -10.684  1.00  0.00              
ATOM   1381 2HG2 VAL A  83      27.224 -18.791 -11.203  1.00  0.00              
ATOM   1382 3HG2 VAL A  83      27.471 -20.083 -12.401  1.00  0.00              
ATOM   1383  N   ALA A  84      32.121 -19.333 -12.236  1.00  0.00              
ATOM   1384  CA  ALA A  84      33.572 -19.223 -11.993  1.00  0.00              
ATOM   1385  C   ALA A  84      34.102 -17.955 -12.624  1.00  0.00              
ATOM   1386  O   ALA A  84      34.951 -17.285 -12.052  1.00  0.00              
ATOM   1387  CB  ALA A  84      34.310 -20.427 -12.550  1.00  0.00              
ATOM   1388  H   ALA A  84      31.767 -20.128 -12.749  1.00  0.00              
ATOM   1389  HA  ALA A  84      33.733 -19.184 -10.916  1.00  0.00              
ATOM   1390 1HB  ALA A  84      35.377 -20.321 -12.358  1.00  0.00              
ATOM   1391 2HB  ALA A  84      33.943 -21.334 -12.069  1.00  0.00              
ATOM   1392 3HB  ALA A  84      34.140 -20.494 -13.624  1.00  0.00              
ATOM   1393  N   PHE A  85      33.591 -17.634 -13.816  1.00  0.00              
ATOM   1394  CA  PHE A  85      33.928 -16.385 -14.500  1.00  0.00              
ATOM   1395  C   PHE A  85      33.562 -15.205 -13.570  1.00  0.00              
ATOM   1396  O   PHE A  85      34.371 -14.303 -13.330  1.00  0.00              
ATOM   1397  CB  PHE A  85      33.119 -16.330 -15.823  1.00  0.00              
ATOM   1398  CG  PHE A  85      33.155 -14.986 -16.522  1.00  0.00              
ATOM   1399  CD1 PHE A  85      32.091 -14.104 -16.397  1.00  0.00              
ATOM   1400  CD2 PHE A  85      34.220 -14.642 -17.363  1.00  0.00              
ATOM   1401  CE1 PHE A  85      32.080 -12.910 -17.056  1.00  0.00              
ATOM   1402  CE2 PHE A  85      34.220 -13.428 -18.041  1.00  0.00              
ATOM   1403  CZ  PHE A  85      33.125 -12.580 -17.913  1.00  0.00              
ATOM   1404  H   PHE A  85      32.951 -18.279 -14.257  1.00  0.00              
ATOM   1405  HA  PHE A  85      34.997 -16.387 -14.719  1.00  0.00              
ATOM   1406 1HB  PHE A  85      33.503 -17.078 -16.515  1.00  0.00              
ATOM   1407 2HB  PHE A  85      32.076 -16.575 -15.622  1.00  0.00              
ATOM   1408  HD1 PHE A  85      31.248 -14.372 -15.760  1.00  0.00              
ATOM   1409  HD2 PHE A  85      35.072 -15.317 -17.454  1.00  0.00              
ATOM   1410  HE1 PHE A  85      31.253 -12.216 -16.911  1.00  0.00              
ATOM   1411  HE2 PHE A  85      35.063 -13.138 -18.668  1.00  0.00              
ATOM   1412  HZ  PHE A  85      33.089 -11.656 -18.488  1.00  0.00              
ATOM   1413  N   PHE A  86      32.344 -15.198 -13.040  1.00  0.00              
ATOM   1414  CA  PHE A  86      31.926 -14.067 -12.192  1.00  0.00              
ATOM   1415  C   PHE A  86      32.766 -13.972 -10.912  1.00  0.00              
ATOM   1416  O   PHE A  86      33.085 -12.868 -10.460  1.00  0.00              
ATOM   1417  CB  PHE A  86      30.422 -14.135 -11.840  1.00  0.00              
ATOM   1418  CG  PHE A  86      29.526 -13.573 -12.912  1.00  0.00              
ATOM   1419  CD1 PHE A  86      28.949 -14.412 -13.871  1.00  0.00              
ATOM   1420  CD2 PHE A  86      29.274 -12.196 -12.971  1.00  0.00              
ATOM   1421  CE1 PHE A  86      28.103 -13.905 -14.846  1.00  0.00              
ATOM   1422  CE2 PHE A  86      28.434 -11.689 -13.943  1.00  0.00              
ATOM   1423  CZ  PHE A  86      27.867 -12.528 -14.887  1.00  0.00              
ATOM   1424  H   PHE A  86      31.696 -15.954 -13.206  1.00  0.00              
ATOM   1425  HA  PHE A  86      32.101 -13.140 -12.740  1.00  0.00              
ATOM   1426 1HB  PHE A  86      30.137 -15.171 -11.663  1.00  0.00              
ATOM   1427 2HB  PHE A  86      30.240 -13.584 -10.918  1.00  0.00              
ATOM   1428  HD1 PHE A  86      29.169 -15.479 -13.846  1.00  0.00              
ATOM   1429  HD2 PHE A  86      29.717 -11.528 -12.232  1.00  0.00              
ATOM   1430  HE1 PHE A  86      27.636 -14.577 -15.565  1.00  0.00              
ATOM   1431  HE2 PHE A  86      28.220 -10.621 -13.965  1.00  0.00              
ATOM   1432  HZ  PHE A  86      27.233 -12.105 -15.666  1.00  0.00              
ATOM   1433  N   GLU A  87      33.099 -15.122 -10.323  1.00  0.00              
ATOM   1434  CA  GLU A  87      33.909 -15.154  -9.104  1.00  0.00              
ATOM   1435  C   GLU A  87      35.338 -14.687  -9.397  1.00  0.00              
ATOM   1436  O   GLU A  87      35.933 -13.945  -8.621  1.00  0.00              
ATOM   1437  CB  GLU A  87      33.930 -16.564  -8.509  1.00  0.00              
ATOM   1438  CG  GLU A  87      32.653 -16.959  -7.781  1.00  0.00              
ATOM   1439  CD  GLU A  87      32.428 -16.168  -6.522  1.00  0.00              
ATOM   1440  OE1 GLU A  87      33.305 -16.146  -5.693  1.00  0.00              
ATOM   1441  OE2 GLU A  87      31.378 -15.585  -6.390  1.00  0.00              
ATOM   1442  H   GLU A  87      32.785 -15.992 -10.728  1.00  0.00              
ATOM   1443  HA  GLU A  87      33.493 -14.439  -8.393  1.00  0.00              
ATOM   1444 1HB  GLU A  87      34.101 -17.292  -9.302  1.00  0.00              
ATOM   1445 2HB  GLU A  87      34.757 -16.649  -7.803  1.00  0.00              
ATOM   1446 1HG  GLU A  87      31.805 -16.806  -8.448  1.00  0.00              
ATOM   1447 2HG  GLU A  87      32.700 -18.019  -7.535  1.00  0.00              
ATOM   1448  N   PHE A  88      35.886 -15.116 -10.521  1.00  0.00              
ATOM   1449  CA  PHE A  88      37.221 -14.644 -10.924  1.00  0.00              
ATOM   1450  C   PHE A  88      37.213 -13.103 -11.065  1.00  0.00              
ATOM   1451  O   PHE A  88      38.092 -12.419 -10.556  1.00  0.00              
ATOM   1452  CB  PHE A  88      37.648 -15.291 -12.243  1.00  0.00              
ATOM   1453  CG  PHE A  88      38.879 -14.677 -12.849  1.00  0.00              
ATOM   1454  CD1 PHE A  88      40.106 -14.775 -12.210  1.00  0.00              
ATOM   1455  CD2 PHE A  88      38.812 -14.001 -14.057  1.00  0.00              
ATOM   1456  CE1 PHE A  88      41.239 -14.211 -12.766  1.00  0.00              
ATOM   1457  CE2 PHE A  88      39.942 -13.437 -14.616  1.00  0.00              
ATOM   1458  CZ  PHE A  88      41.157 -13.542 -13.969  1.00  0.00              
ATOM   1459  H   PHE A  88      35.396 -15.771 -11.114  1.00  0.00              
ATOM   1460  HA  PHE A  88      37.937 -14.928 -10.151  1.00  0.00              
ATOM   1461 1HB  PHE A  88      37.841 -16.351 -12.083  1.00  0.00              
ATOM   1462 2HB  PHE A  88      36.838 -15.211 -12.967  1.00  0.00              
ATOM   1463  HD1 PHE A  88      40.171 -15.305 -11.259  1.00  0.00              
ATOM   1464  HD2 PHE A  88      37.852 -13.917 -14.568  1.00  0.00              
ATOM   1465  HE1 PHE A  88      42.197 -14.295 -12.253  1.00  0.00              
ATOM   1466  HE2 PHE A  88      39.876 -12.908 -15.567  1.00  0.00              
ATOM   1467  HZ  PHE A  88      42.049 -13.096 -14.407  1.00  0.00              
ATOM   1468  N   GLY A  89      36.220 -12.556 -11.757  1.00  0.00              
ATOM   1469  CA  GLY A  89      36.129 -11.109 -11.910  1.00  0.00              
ATOM   1470  C   GLY A  89      36.058 -10.464 -10.539  1.00  0.00              
ATOM   1471  O   GLY A  89      36.685  -9.430 -10.308  1.00  0.00              
ATOM   1472  H   GLY A  89      35.517 -13.141 -12.185  1.00  0.00              
ATOM   1473 1HA  GLY A  89      36.997 -10.746 -12.462  1.00  0.00              
ATOM   1474 2HA  GLY A  89      35.247 -10.861 -12.499  1.00  0.00              
ATOM   1475  N   GLY A  90      35.311 -11.082  -9.618  1.00  0.00              
ATOM   1476  CA  GLY A  90      35.222 -10.622  -8.241  1.00  0.00              
ATOM   1477  C   GLY A  90      36.604 -10.613  -7.562  1.00  0.00              
ATOM   1478  O   GLY A  90      36.932  -9.693  -6.831  1.00  0.00              
ATOM   1479  H   GLY A  90      34.790 -11.902  -9.897  1.00  0.00              
ATOM   1480 1HA  GLY A  90      34.797  -9.618  -8.219  1.00  0.00              
ATOM   1481 2HA  GLY A  90      34.545 -11.269  -7.684  1.00  0.00              
ATOM   1482  N   VAL A  91      37.404 -11.649  -7.794  1.00  0.00              
ATOM   1483  CA  VAL A  91      38.764 -11.731  -7.210  1.00  0.00              
ATOM   1484  C   VAL A  91      39.545 -10.503  -7.695  1.00  0.00              
ATOM   1485  O   VAL A  91      40.211  -9.831  -6.908  1.00  0.00              
ATOM   1486  CB  VAL A  91      39.487 -13.021  -7.639  1.00  0.00              
ATOM   1487  CG1 VAL A  91      40.962 -12.951  -7.275  1.00  0.00              
ATOM   1488  CG2 VAL A  91      38.827 -14.226  -6.985  1.00  0.00              
ATOM   1489  H   VAL A  91      37.076 -12.401  -8.383  1.00  0.00              
ATOM   1490  HA  VAL A  91      38.674 -11.743  -6.123  1.00  0.00              
ATOM   1491  HB  VAL A  91      39.427 -13.117  -8.723  1.00  0.00              
ATOM   1492 1HG1 VAL A  91      41.458 -13.871  -7.586  1.00  0.00              
ATOM   1493 2HG1 VAL A  91      41.422 -12.103  -7.782  1.00  0.00              
ATOM   1494 3HG1 VAL A  91      41.066 -12.830  -6.197  1.00  0.00              
ATOM   1495 1HG2 VAL A  91      39.343 -15.135  -7.293  1.00  0.00              
ATOM   1496 2HG2 VAL A  91      38.882 -14.127  -5.901  1.00  0.00              
ATOM   1497 3HG2 VAL A  91      37.782 -14.280  -7.292  1.00  0.00              
ATOM   1498  N   MET A  92      39.449 -10.196  -8.988  1.00  0.00              
ATOM   1499  CA  MET A  92      40.200  -9.072  -9.558  1.00  0.00              
ATOM   1500  C   MET A  92      39.724  -7.721  -8.979  1.00  0.00              
ATOM   1501  O   MET A  92      40.531  -6.870  -8.663  1.00  0.00              
ATOM   1502  CB  MET A  92      40.072  -9.078 -11.080  1.00  0.00              
ATOM   1503  CG  MET A  92      40.793 -10.228 -11.768  1.00  0.00              
ATOM   1504  SD  MET A  92      40.600 -10.196 -13.561  1.00  0.00              
ATOM   1505  CE  MET A  92      41.540  -8.730 -13.977  1.00  0.00              
ATOM   1506  H   MET A  92      38.850 -10.744  -9.590  1.00  0.00              
ATOM   1507  HA  MET A  92      41.245  -9.170  -9.263  1.00  0.00              
ATOM   1508 1HB  MET A  92      39.020  -9.131 -11.356  1.00  0.00              
ATOM   1509 2HB  MET A  92      40.470  -8.145 -11.482  1.00  0.00              
ATOM   1510 1HG  MET A  92      41.857 -10.182 -11.535  1.00  0.00              
ATOM   1511 2HG  MET A  92      40.404 -11.176 -11.397  1.00  0.00              
ATOM   1512 1HE  MET A  92      41.515  -8.576 -15.056  1.00  0.00              
ATOM   1513 2HE  MET A  92      41.105  -7.865 -13.475  1.00  0.00              
ATOM   1514 3HE  MET A  92      42.573  -8.856 -13.652  1.00  0.00              
ATOM   1515  N   CYS A  93      38.421  -7.538  -8.831  1.00  0.00              
ATOM   1516  CA  CYS A  93      37.900  -6.273  -8.320  1.00  0.00              
ATOM   1517  C   CYS A  93      38.284  -6.083  -6.843  1.00  0.00              
ATOM   1518  O   CYS A  93      38.697  -4.992  -6.434  1.00  0.00              
ATOM   1519  CB  CYS A  93      36.379  -6.221  -8.465  1.00  0.00              
ATOM   1520  SG  CYS A  93      35.803  -6.097 -10.175  1.00  0.00              
ATOM   1521  H   CYS A  93      37.775  -8.275  -9.072  1.00  0.00              
ATOM   1522  HA  CYS A  93      38.349  -5.458  -8.889  1.00  0.00              
ATOM   1523 1HB  CYS A  93      35.941  -7.118  -8.025  1.00  0.00              
ATOM   1524 2HB  CYS A  93      35.990  -5.364  -7.915  1.00  0.00              
ATOM   1525  HG  CYS A  93      36.743  -5.248 -10.577  1.00  0.00              
ATOM   1526  N   VAL A  94      38.146  -7.146  -6.059  1.00  0.00              
ATOM   1527  CA  VAL A  94      38.543  -7.131  -4.652  1.00  0.00              
ATOM   1528  C   VAL A  94      40.039  -6.894  -4.479  1.00  0.00              
ATOM   1529  O   VAL A  94      40.477  -6.150  -3.585  1.00  0.00              
ATOM   1530  CB  VAL A  94      38.079  -8.406  -3.911  1.00  0.00              
ATOM   1531  CG1 VAL A  94      38.715  -8.459  -2.514  1.00  0.00              
ATOM   1532  CG2 VAL A  94      36.553  -8.430  -3.792  1.00  0.00              
ATOM   1533  H   VAL A  94      37.753  -7.990  -6.451  1.00  0.00              
ATOM   1534  HA  VAL A  94      38.076  -6.272  -4.170  1.00  0.00              
ATOM   1535  HB  VAL A  94      38.409  -9.281  -4.471  1.00  0.00              
ATOM   1536 1HG1 VAL A  94      38.384  -9.360  -1.997  1.00  0.00              
ATOM   1537 2HG1 VAL A  94      39.801  -8.474  -2.608  1.00  0.00              
ATOM   1538 3HG1 VAL A  94      38.412  -7.582  -1.942  1.00  0.00              
ATOM   1539 1HG2 VAL A  94      36.243  -9.334  -3.269  1.00  0.00              
ATOM   1540 2HG2 VAL A  94      36.217  -7.555  -3.236  1.00  0.00              
ATOM   1541 3HG2 VAL A  94      36.110  -8.418  -4.789  1.00  0.00              
ATOM   1542  N   GLU A  95      40.835  -7.560  -5.311  1.00  0.00              
ATOM   1543  CA  GLU A  95      42.274  -7.366  -5.249  1.00  0.00              
ATOM   1544  C   GLU A  95      42.663  -5.953  -5.676  1.00  0.00              
ATOM   1545  O   GLU A  95      43.565  -5.346  -5.116  1.00  0.00              
ATOM   1546  CB  GLU A  95      42.987  -8.393  -6.132  1.00  0.00              
ATOM   1547  CG  GLU A  95      44.499  -8.425  -5.963  1.00  0.00              
ATOM   1548  CD  GLU A  95      44.926  -8.885  -4.597  1.00  0.00              
ATOM   1549  OE1 GLU A  95      44.111  -9.432  -3.894  1.00  0.00              
ATOM   1550  OE2 GLU A  95      46.069  -8.690  -4.256  1.00  0.00              
ATOM   1551  H   GLU A  95      40.455  -8.202  -5.991  1.00  0.00              
ATOM   1552  HA  GLU A  95      42.593  -7.472  -4.211  1.00  0.00              
ATOM   1553 1HB  GLU A  95      42.604  -9.389  -5.911  1.00  0.00              
ATOM   1554 2HB  GLU A  95      42.771  -8.183  -7.179  1.00  0.00              
ATOM   1555 1HG  GLU A  95      44.923  -9.097  -6.709  1.00  0.00              
ATOM   1556 2HG  GLU A  95      44.896  -7.428  -6.146  1.00  0.00              
ATOM   1557  N   SER A  96      41.939  -5.407  -6.638  1.00  0.00              
ATOM   1558  CA  SER A  96      42.204  -4.038  -7.051  1.00  0.00              
ATOM   1559  C   SER A  96      42.102  -3.110  -5.843  1.00  0.00              
ATOM   1560  O   SER A  96      43.006  -2.310  -5.586  1.00  0.00              
ATOM   1561  CB  SER A  96      41.227  -3.610  -8.129  1.00  0.00              
ATOM   1562  OG  SER A  96      41.402  -4.368  -9.294  1.00  0.00              
ATOM   1563  H   SER A  96      41.201  -5.924  -7.095  1.00  0.00              
ATOM   1564  HA  SER A  96      43.252  -3.962  -7.345  1.00  0.00              
ATOM   1565 1HB  SER A  96      40.207  -3.729  -7.763  1.00  0.00              
ATOM   1566 2HB  SER A  96      41.373  -2.554  -8.353  1.00  0.00              
ATOM   1567  HG  SER A  96      41.221  -5.278  -9.047  1.00  0.00              
ATOM   1568  N   VAL A  97      41.038  -3.265  -5.055  1.00  0.00              
ATOM   1569  CA  VAL A  97      40.857  -2.447  -3.860  1.00  0.00              
ATOM   1570  C   VAL A  97      41.959  -2.743  -2.820  1.00  0.00              
ATOM   1571  O   VAL A  97      42.505  -1.834  -2.192  1.00  0.00              
ATOM   1572  CB  VAL A  97      39.472  -2.713  -3.240  1.00  0.00              
ATOM   1573  CG1 VAL A  97      39.354  -2.027  -1.887  1.00  0.00              
ATOM   1574  CG2 VAL A  97      38.381  -2.234  -4.185  1.00  0.00              
ATOM   1575  H   VAL A  97      40.343  -3.961  -5.285  1.00  0.00              
ATOM   1576  HA  VAL A  97      40.983  -1.399  -4.136  1.00  0.00              
ATOM   1577  HB  VAL A  97      39.361  -3.783  -3.068  1.00  0.00              
ATOM   1578 1HG1 VAL A  97      38.369  -2.225  -1.463  1.00  0.00              
ATOM   1579 2HG1 VAL A  97      40.122  -2.411  -1.216  1.00  0.00              
ATOM   1580 3HG1 VAL A  97      39.484  -0.952  -2.012  1.00  0.00              
ATOM   1581 1HG2 VAL A  97      37.405  -2.425  -3.741  1.00  0.00              
ATOM   1582 2HG2 VAL A  97      38.496  -1.164  -4.362  1.00  0.00              
ATOM   1583 3HG2 VAL A  97      38.460  -2.768  -5.132  1.00  0.00              
ATOM   1584  N   ASN A  98      42.283  -4.019  -2.631  1.00  0.00              
ATOM   1585  CA  ASN A  98      43.327  -4.413  -1.696  1.00  0.00              
ATOM   1586  C   ASN A  98      44.670  -3.772  -2.065  1.00  0.00              
ATOM   1587  O   ASN A  98      45.485  -3.462  -1.203  1.00  0.00              
ATOM   1588  CB  ASN A  98      43.448  -5.925  -1.644  1.00  0.00              
ATOM   1589  CG  ASN A  98      42.312  -6.571  -0.900  1.00  0.00              
ATOM   1590  OD1 ASN A  98      41.634  -5.923  -0.094  1.00  0.00              
ATOM   1591  ND2 ASN A  98      42.090  -7.835  -1.156  1.00  0.00              
ATOM   1592  H   ASN A  98      41.791  -4.733  -3.149  1.00  0.00              
ATOM   1593  HA  ASN A  98      43.043  -4.077  -0.698  1.00  0.00              
ATOM   1594 1HB  ASN A  98      43.476  -6.324  -2.659  1.00  0.00              
ATOM   1595 2HB  ASN A  98      44.386  -6.199  -1.159  1.00  0.00              
ATOM   1596 1HD2 ASN A  98      41.347  -8.316  -0.691  1.00  0.00              
ATOM   1597 2HD2 ASN A  98      42.663  -8.319  -1.816  1.00  0.00              
ATOM   1598  N   ARG A  99      44.920  -3.593  -3.352  1.00  0.00              
ATOM   1599  CA  ARG A  99      46.203  -3.060  -3.773  1.00  0.00              
ATOM   1600  C   ARG A  99      46.179  -1.565  -4.033  1.00  0.00              
ATOM   1601  O   ARG A  99      47.120  -1.008  -4.598  1.00  0.00              
ATOM   1602  CB  ARG A  99      46.672  -3.770  -5.034  1.00  0.00              
ATOM   1603  CG  ARG A  99      46.885  -5.268  -4.883  1.00  0.00              
ATOM   1604  CD  ARG A  99      48.082  -5.572  -4.057  1.00  0.00              
ATOM   1605  NE  ARG A  99      48.218  -6.998  -3.805  1.00  0.00              
ATOM   1606  CZ  ARG A  99      49.235  -7.560  -3.122  1.00  0.00              
ATOM   1607  NH1 ARG A  99      50.193  -6.805  -2.630  1.00  0.00              
ATOM   1608  NH2 ARG A  99      49.268  -8.869  -2.946  1.00  0.00              
ATOM   1609  H   ARG A  99      44.229  -3.823  -4.052  1.00  0.00              
ATOM   1610  HA  ARG A  99      46.916  -3.191  -2.958  1.00  0.00              
ATOM   1611 1HB  ARG A  99      45.943  -3.620  -5.828  1.00  0.00              
ATOM   1612 2HB  ARG A  99      47.614  -3.335  -5.368  1.00  0.00              
ATOM   1613 1HG  ARG A  99      46.014  -5.713  -4.402  1.00  0.00              
ATOM   1614 2HG  ARG A  99      47.025  -5.717  -5.867  1.00  0.00              
ATOM   1615 1HD  ARG A  99      48.977  -5.230  -4.574  1.00  0.00              
ATOM   1616 2HD  ARG A  99      48.000  -5.063  -3.098  1.00  0.00              
ATOM   1617  HE  ARG A  99      47.500  -7.610  -4.167  1.00  0.00              
ATOM   1618 1HH1 ARG A  99      50.167  -5.805  -2.765  1.00  0.00              
ATOM   1619 2HH1 ARG A  99      50.954  -7.227  -2.118  1.00  0.00              
ATOM   1620 1HH2 ARG A  99      48.532  -9.449  -3.323  1.00  0.00              
ATOM   1621 2HH2 ARG A  99      50.030  -9.290  -2.434  1.00  0.00              
ATOM   1622  N   GLU A 100      45.081  -0.922  -3.649  1.00  0.00              
ATOM   1623  CA  GLU A 100      44.884   0.498  -3.916  1.00  0.00              
ATOM   1624  C   GLU A 100      44.962   0.788  -5.392  1.00  0.00              
ATOM   1625  O   GLU A 100      45.436   1.846  -5.807  1.00  0.00              
ATOM   1626  CB  GLU A 100      45.924   1.338  -3.172  1.00  0.00              
ATOM   1627  CG  GLU A 100      45.883   1.192  -1.657  1.00  0.00              
ATOM   1628  CD  GLU A 100      46.856   2.098  -0.956  1.00  0.00              
ATOM   1629  OE1 GLU A 100      47.632   2.737  -1.625  1.00  0.00              
ATOM   1630  OE2 GLU A 100      46.823   2.152   0.251  1.00  0.00              
ATOM   1631  H   GLU A 100      44.363  -1.435  -3.158  1.00  0.00              
ATOM   1632  HA  GLU A 100      43.883   0.776  -3.585  1.00  0.00              
ATOM   1633 1HB  GLU A 100      46.923   1.061  -3.508  1.00  0.00              
ATOM   1634 2HB  GLU A 100      45.779   2.392  -3.410  1.00  0.00              
ATOM   1635 1HG  GLU A 100      44.876   1.419  -1.308  1.00  0.00              
ATOM   1636 2HG  GLU A 100      46.104   0.158  -1.396  1.00  0.00              
ATOM   1637  N   MET A 101      44.415  -0.123  -6.189  1.00  0.00              
ATOM   1638  CA  MET A 101      44.410   0.067  -7.645  1.00  0.00              
ATOM   1639  C   MET A 101      42.980   0.041  -8.096  1.00  0.00              
ATOM   1640  O   MET A 101      42.658  -0.531  -9.121  1.00  0.00              
ATOM   1641  CB  MET A 101      45.226  -1.008  -8.360  1.00  0.00              
ATOM   1642  CG  MET A 101      46.710  -1.005  -8.017  1.00  0.00              
ATOM   1643  SD  MET A 101      47.603  -2.371  -8.784  1.00  0.00              
ATOM   1644  CE  MET A 101      49.244  -2.122  -8.112  1.00  0.00              
ATOM   1645  H   MET A 101      43.997  -0.956  -5.800  1.00  0.00              
ATOM   1646  HA  MET A 101      44.937   0.993  -7.875  1.00  0.00              
ATOM   1647 1HB  MET A 101      44.829  -1.991  -8.111  1.00  0.00              
ATOM   1648 2HB  MET A 101      45.132  -0.880  -9.439  1.00  0.00              
ATOM   1649 1HG  MET A 101      47.158  -0.070  -8.351  1.00  0.00              
ATOM   1650 2HG  MET A 101      46.834  -1.076  -6.937  1.00  0.00              
ATOM   1651 1HE  MET A 101      49.915  -2.891  -8.495  1.00  0.00              
ATOM   1652 2HE  MET A 101      49.613  -1.138  -8.407  1.00  0.00              
ATOM   1653 3HE  MET A 101      49.205  -2.183  -7.024  1.00  0.00              
ATOM   1654  N   SER A 102      42.129   0.711  -7.335  1.00  0.00              
ATOM   1655  CA  SER A 102      40.690   0.639  -7.519  1.00  0.00              
ATOM   1656  C   SER A 102      40.114   1.146  -8.853  1.00  0.00              
ATOM   1657  O   SER A 102      39.079   0.670  -9.301  1.00  0.00              
ATOM   1658  CB  SER A 102      40.037   1.408  -6.387  1.00  0.00              
ATOM   1659  OG  SER A 102      40.304   2.779  -6.492  1.00  0.00              
ATOM   1660  H   SER A 102      42.502   1.294  -6.599  1.00  0.00              
ATOM   1661  HA  SER A 102      40.409  -0.408  -7.642  1.00  0.00              
ATOM   1662 1HB  SER A 102      38.960   1.242  -6.409  1.00  0.00              
ATOM   1663 2HB  SER A 102      40.406   1.034  -5.433  1.00  0.00              
ATOM   1664  HG  SER A 102      39.916   3.062  -7.323  1.00  0.00              
ATOM   1665  N   PRO A 103      40.802   2.077  -9.540  1.00  0.00              
ATOM   1666  CA  PRO A 103      40.253   2.424 -10.860  1.00  0.00              
ATOM   1667  C   PRO A 103      40.102   1.206 -11.786  1.00  0.00              
ATOM   1668  O   PRO A 103      39.292   1.236 -12.710  1.00  0.00              
ATOM   1669  CB  PRO A 103      41.291   3.410 -11.404  1.00  0.00              
ATOM   1670  CG  PRO A 103      41.900   4.010 -10.183  1.00  0.00              
ATOM   1671  CD  PRO A 103      42.002   2.863  -9.214  1.00  0.00              
ATOM   1672  HA  PRO A 103      39.295   2.949 -10.727  1.00  0.00              
ATOM   1673 1HB  PRO A 103      42.023   2.879 -12.030  1.00  0.00              
ATOM   1674 2HB  PRO A 103      40.800   4.156 -12.047  1.00  0.00              
ATOM   1675 1HG  PRO A 103      42.879   4.450 -10.424  1.00  0.00              
ATOM   1676 2HG  PRO A 103      41.268   4.828  -9.806  1.00  0.00              
ATOM   1677 1HD  PRO A 103      42.929   2.302  -9.405  1.00  0.00              
ATOM   1678 2HD  PRO A 103      41.989   3.250  -8.184  1.00  0.00              
ATOM   1679  N   LEU A 104      40.893   0.150 -11.568  1.00  0.00              
ATOM   1680  CA  LEU A 104      40.833  -1.019 -12.456  1.00  0.00              
ATOM   1681  C   LEU A 104      39.462  -1.692 -12.394  1.00  0.00              
ATOM   1682  O   LEU A 104      39.053  -2.410 -13.322  1.00  0.00              
ATOM   1683  CB  LEU A 104      41.921  -2.032 -12.076  1.00  0.00              
ATOM   1684  CG  LEU A 104      43.363  -1.600 -12.370  1.00  0.00              
ATOM   1685  CD1 LEU A 104      44.328  -2.631 -11.801  1.00  0.00              
ATOM   1686  CD2 LEU A 104      43.551  -1.446 -13.872  1.00  0.00              
ATOM   1687  H   LEU A 104      41.539   0.146 -10.792  1.00  0.00              
ATOM   1688  HA  LEU A 104      41.024  -0.689 -13.476  1.00  0.00              
ATOM   1689 1HB  LEU A 104      41.847  -2.236 -11.009  1.00  0.00              
ATOM   1690 2HB  LEU A 104      41.736  -2.960 -12.617  1.00  0.00              
ATOM   1691  HG  LEU A 104      43.565  -0.647 -11.880  1.00  0.00              
ATOM   1692 1HD1 LEU A 104      45.353  -2.324 -12.010  1.00  0.00              
ATOM   1693 2HD1 LEU A 104      44.186  -2.706 -10.723  1.00  0.00              
ATOM   1694 3HD1 LEU A 104      44.139  -3.599 -12.262  1.00  0.00              
ATOM   1695 1HD2 LEU A 104      44.576  -1.138 -14.081  1.00  0.00              
ATOM   1696 2HD2 LEU A 104      43.351  -2.398 -14.364  1.00  0.00              
ATOM   1697 3HD2 LEU A 104      42.861  -0.690 -14.249  1.00  0.00              
ATOM   1698  N   VAL A 105      38.779  -1.522 -11.278  1.00  0.00              
ATOM   1699  CA  VAL A 105      37.454  -2.131 -11.118  1.00  0.00              
ATOM   1700  C   VAL A 105      36.533  -1.771 -12.285  1.00  0.00              
ATOM   1701  O   VAL A 105      35.751  -2.595 -12.757  1.00  0.00              
ATOM   1702  CB  VAL A 105      36.815  -1.770  -9.750  1.00  0.00              
ATOM   1703  CG1 VAL A 105      35.310  -2.249  -9.706  1.00  0.00              
ATOM   1704  CG2 VAL A 105      37.639  -2.381  -8.602  1.00  0.00              
ATOM   1705  H   VAL A 105      39.162  -0.971 -10.523  1.00  0.00              
ATOM   1706  HA  VAL A 105      37.564  -3.215 -11.163  1.00  0.00              
ATOM   1707  HB  VAL A 105      36.794  -0.686  -9.644  1.00  0.00              
ATOM   1708 1HG1 VAL A 105      34.873  -1.990  -8.741  1.00  0.00              
ATOM   1709 2HG1 VAL A 105      34.749  -1.759 -10.501  1.00  0.00              
ATOM   1710 3HG1 VAL A 105      35.268  -3.330  -9.843  1.00  0.00              
ATOM   1711 1HG2 VAL A 105      37.182  -2.121  -7.648  1.00  0.00              
ATOM   1712 2HG2 VAL A 105      37.665  -3.465  -8.709  1.00  0.00              
ATOM   1713 3HG2 VAL A 105      38.656  -1.989  -8.635  1.00  0.00              
ATOM   1714  N   ASP A 106      36.622  -0.541 -12.767  1.00  0.00              
ATOM   1715  CA  ASP A 106      35.748  -0.119 -13.873  1.00  0.00              
ATOM   1716  C   ASP A 106      36.104  -0.832 -15.179  1.00  0.00              
ATOM   1717  O   ASP A 106      35.228  -1.186 -15.958  1.00  0.00              
ATOM   1718  CB  ASP A 106      35.836   1.395 -14.078  1.00  0.00              
ATOM   1719  CG  ASP A 106      35.210   2.185 -12.936  1.00  0.00              
ATOM   1720  OD1 ASP A 106      34.503   1.598 -12.151  1.00  0.00              
ATOM   1721  OD2 ASP A 106      35.445   3.367 -12.860  1.00  0.00              
ATOM   1722  H   ASP A 106      37.284   0.119 -12.385  1.00  0.00              
ATOM   1723  HA  ASP A 106      34.718  -0.362 -13.612  1.00  0.00              
ATOM   1724 1HB  ASP A 106      36.881   1.690 -14.174  1.00  0.00              
ATOM   1725 2HB  ASP A 106      35.332   1.667 -15.007  1.00  0.00              
ATOM   1726  N   ASN A 107      37.400  -0.991 -15.448  1.00  0.00              
ATOM   1727  CA  ASN A 107      37.818  -1.650 -16.680  1.00  0.00              
ATOM   1728  C   ASN A 107      37.431  -3.120 -16.591  1.00  0.00              
ATOM   1729  O   ASN A 107      37.036  -3.726 -17.586  1.00  0.00              
ATOM   1730  CB  ASN A 107      39.307  -1.485 -16.920  1.00  0.00              
ATOM   1731  CG  ASN A 107      39.673  -0.089 -17.342  1.00  0.00              
ATOM   1732  OD1 ASN A 107      38.825   0.670 -17.824  1.00  0.00              
ATOM   1733  ND2 ASN A 107      40.921   0.265 -17.169  1.00  0.00              
ATOM   1734  H   ASN A 107      38.105  -0.658 -14.805  1.00  0.00              
ATOM   1735  HA  ASN A 107      37.318  -1.164 -17.519  1.00  0.00              
ATOM   1736 1HB  ASN A 107      39.853  -1.732 -16.009  1.00  0.00              
ATOM   1737 2HB  ASN A 107      39.630  -2.182 -17.694  1.00  0.00              
ATOM   1738 1HD2 ASN A 107      41.222   1.182 -17.431  1.00  0.00              
ATOM   1739 2HD2 ASN A 107      41.574  -0.381 -16.774  1.00  0.00              
ATOM   1740  N   ILE A 108      37.566  -3.677 -15.391  1.00  0.00              
ATOM   1741  CA  ILE A 108      37.203  -5.069 -15.162  1.00  0.00              
ATOM   1742  C   ILE A 108      35.706  -5.298 -15.409  1.00  0.00              
ATOM   1743  O   ILE A 108      35.325  -6.259 -16.050  1.00  0.00              
ATOM   1744  CB  ILE A 108      37.564  -5.498 -13.728  1.00  0.00              
ATOM   1745  CG1 ILE A 108      39.083  -5.511 -13.541  1.00  0.00              
ATOM   1746  CG2 ILE A 108      36.974  -6.865 -13.417  1.00  0.00              
ATOM   1747  CD1 ILE A 108      39.520  -5.573 -12.095  1.00  0.00              
ATOM   1748  H   ILE A 108      37.927  -3.130 -14.622  1.00  0.00              
ATOM   1749  HA  ILE A 108      37.718  -5.686 -15.897  1.00  0.00              
ATOM   1750  HB  ILE A 108      37.166  -4.771 -13.020  1.00  0.00              
ATOM   1751 1HG1 ILE A 108      39.506  -6.369 -14.063  1.00  0.00              
ATOM   1752 2HG1 ILE A 108      39.513  -4.614 -13.987  1.00  0.00              
ATOM   1753 1HG2 ILE A 108      37.239  -7.152 -12.400  1.00  0.00              
ATOM   1754 2HG2 ILE A 108      35.890  -6.823 -13.511  1.00  0.00              
ATOM   1755 3HG2 ILE A 108      37.371  -7.600 -14.117  1.00  0.00              
ATOM   1756 1HD1 ILE A 108      40.609  -5.579 -12.044  1.00  0.00              
ATOM   1757 2HD1 ILE A 108      39.136  -4.703 -11.561  1.00  0.00              
ATOM   1758 3HD1 ILE A 108      39.131  -6.482 -11.637  1.00  0.00              
ATOM   1759  N   ALA A 109      34.871  -4.398 -14.924  1.00  0.00              
ATOM   1760  CA  ALA A 109      33.427  -4.501 -15.187  1.00  0.00              
ATOM   1761  C   ALA A 109      33.137  -4.454 -16.687  1.00  0.00              
ATOM   1762  O   ALA A 109      32.306  -5.197 -17.197  1.00  0.00              
ATOM   1763  CB  ALA A 109      32.668  -3.398 -14.463  1.00  0.00              
ATOM   1764  H   ALA A 109      35.215  -3.629 -14.367  1.00  0.00              
ATOM   1765  HA  ALA A 109      33.083  -5.466 -14.814  1.00  0.00              
ATOM   1766 1HB  ALA A 109      31.602  -3.492 -14.671  1.00  0.00              
ATOM   1767 2HB  ALA A 109      32.837  -3.484 -13.390  1.00  0.00              
ATOM   1768 3HB  ALA A 109      33.020  -2.427 -14.809  1.00  0.00              
ATOM   1769  N   LEU A 110      33.836  -3.591 -17.405  1.00  0.00              
ATOM   1770  CA  LEU A 110      33.689  -3.506 -18.861  1.00  0.00              
ATOM   1771  C   LEU A 110      34.202  -4.789 -19.532  1.00  0.00              
ATOM   1772  O   LEU A 110      33.613  -5.250 -20.485  1.00  0.00              
ATOM   1773  CB  LEU A 110      34.451  -2.291 -19.403  1.00  0.00              
ATOM   1774  CG  LEU A 110      33.882  -0.920 -19.016  1.00  0.00              
ATOM   1775  CD1 LEU A 110      34.852   0.173 -19.442  1.00  0.00              
ATOM   1776  CD2 LEU A 110      32.523  -0.731 -19.674  1.00  0.00              
ATOM   1777  H   LEU A 110      34.487  -2.974 -16.940  1.00  0.00              
ATOM   1778  HA  LEU A 110      32.632  -3.380 -19.095  1.00  0.00              
ATOM   1779 1HB  LEU A 110      35.478  -2.336 -19.043  1.00  0.00              
ATOM   1780 2HB  LEU A 110      34.467  -2.348 -20.492  1.00  0.00              
ATOM   1781  HG  LEU A 110      33.771  -0.865 -17.933  1.00  0.00              
ATOM   1782 1HD1 LEU A 110      34.448   1.147 -19.166  1.00  0.00              
ATOM   1783 2HD1 LEU A 110      35.810   0.024 -18.942  1.00  0.00              
ATOM   1784 3HD1 LEU A 110      34.996   0.132 -20.521  1.00  0.00              
ATOM   1785 1HD2 LEU A 110      32.117   0.243 -19.398  1.00  0.00              
ATOM   1786 2HD2 LEU A 110      32.632  -0.785 -20.757  1.00  0.00              
ATOM   1787 3HD2 LEU A 110      31.844  -1.515 -19.338  1.00  0.00              
ATOM   1788  N   TRP A 111      35.304  -5.355 -19.037  1.00  0.00              
ATOM   1789  CA  TRP A 111      35.846  -6.590 -19.612  1.00  0.00              
ATOM   1790  C   TRP A 111      34.892  -7.758 -19.390  1.00  0.00              
ATOM   1791  O   TRP A 111      34.751  -8.619 -20.251  1.00  0.00              
ATOM   1792  CB  TRP A 111      37.220  -6.956 -19.006  1.00  0.00              
ATOM   1793  CG  TRP A 111      38.313  -5.985 -19.286  1.00  0.00              
ATOM   1794  CD1 TRP A 111      38.409  -5.121 -20.360  1.00  0.00              
ATOM   1795  CD2 TRP A 111      39.476  -5.754 -18.480  1.00  0.00              
ATOM   1796  NE1 TRP A 111      39.510  -4.310 -20.210  1.00  0.00              
ATOM   1797  CE2 TRP A 111      40.190  -4.683 -19.078  1.00  0.00              
ATOM   1798  CE3 TRP A 111      39.932  -6.281 -17.261  1.00  0.00              
ATOM   1799  CZ2 TRP A 111      41.339  -4.147 -18.507  1.00  0.00              
ATOM   1800  CZ3 TRP A 111      41.076  -5.762 -16.702  1.00  0.00              
ATOM   1801  CH2 TRP A 111      41.774  -4.700 -17.326  1.00  0.00              
ATOM   1802  H   TRP A 111      35.776  -4.929 -18.252  1.00  0.00              
ATOM   1803  HA  TRP A 111      35.981  -6.443 -20.683  1.00  0.00              
ATOM   1804 1HB  TRP A 111      37.128  -7.042 -17.923  1.00  0.00              
ATOM   1805 2HB  TRP A 111      37.538  -7.926 -19.385  1.00  0.00              
ATOM   1806  HD1 TRP A 111      37.714  -5.089 -21.198  1.00  0.00              
ATOM   1807  HE1 TRP A 111      39.778  -3.561 -20.832  1.00  0.00              
ATOM   1808  HE3 TRP A 111      39.387  -7.085 -16.767  1.00  0.00              
ATOM   1809  HZ2 TRP A 111      41.882  -3.320 -18.965  1.00  0.00              
ATOM   1810  HZ3 TRP A 111      41.433  -6.189 -15.765  1.00  0.00              
ATOM   1811  HH2 TRP A 111      42.680  -4.315 -16.856  1.00  0.00              
ATOM   1812  N   MET A 112      34.303  -7.832 -18.202  1.00  0.00              
ATOM   1813  CA  MET A 112      33.355  -8.911 -17.913  1.00  0.00              
ATOM   1814  C   MET A 112      32.119  -8.743 -18.784  1.00  0.00              
ATOM   1815  O   MET A 112      31.629  -9.698 -19.374  1.00  0.00              
ATOM   1816  CB  MET A 112      32.976  -8.922 -16.433  1.00  0.00              
ATOM   1817  CG  MET A 112      34.105  -9.332 -15.497  1.00  0.00              
ATOM   1818  SD  MET A 112      33.666  -9.150 -13.757  1.00  0.00              
ATOM   1819  CE  MET A 112      32.436 -10.439 -13.582  1.00  0.00              
ATOM   1820  H   MET A 112      34.501  -7.147 -17.487  1.00  0.00              
ATOM   1821  HA  MET A 112      33.843  -9.864 -18.115  1.00  0.00              
ATOM   1822 1HB  MET A 112      32.641  -7.929 -16.137  1.00  0.00              
ATOM   1823 2HB  MET A 112      32.144  -9.610 -16.275  1.00  0.00              
ATOM   1824 1HG  MET A 112      34.368 -10.373 -15.680  1.00  0.00              
ATOM   1825 2HG  MET A 112      34.983  -8.718 -15.696  1.00  0.00              
ATOM   1826 1HE  MET A 112      32.067 -10.454 -12.557  1.00  0.00              
ATOM   1827 2HE  MET A 112      31.606 -10.246 -14.265  1.00  0.00              
ATOM   1828 3HE  MET A 112      32.884 -11.405 -13.820  1.00  0.00              
ATOM   1829  N   THR A 113      31.628  -7.511 -18.874  1.00  0.00              
ATOM   1830  CA  THR A 113      30.432  -7.203 -19.685  1.00  0.00              
ATOM   1831  C   THR A 113      30.676  -7.566 -21.140  1.00  0.00              
ATOM   1832  O   THR A 113      29.841  -8.209 -21.780  1.00  0.00              
ATOM   1833  CB  THR A 113      30.044  -5.716 -19.585  1.00  0.00              
ATOM   1834  OG1 THR A 113      29.745  -5.388 -18.222  1.00  0.00              
ATOM   1835  CG2 THR A 113      28.829  -5.422 -20.451  1.00  0.00              
ATOM   1836  H   THR A 113      32.087  -6.766 -18.371  1.00  0.00              
ATOM   1837  HA  THR A 113      29.596  -7.792 -19.307  1.00  0.00              
ATOM   1838  HB  THR A 113      30.878  -5.099 -19.918  1.00  0.00              
ATOM   1839  HG1 THR A 113      30.564  -5.260 -17.737  1.00  0.00              
ATOM   1840 1HG2 THR A 113      28.569  -4.367 -20.368  1.00  0.00              
ATOM   1841 2HG2 THR A 113      29.057  -5.660 -21.490  1.00  0.00              
ATOM   1842 3HG2 THR A 113      27.989  -6.030 -20.117  1.00  0.00              
ATOM   1843  N   GLU A 114      31.838  -7.168 -21.650  1.00  0.00              
ATOM   1844  CA  GLU A 114      32.206  -7.474 -23.019  1.00  0.00              
ATOM   1845  C   GLU A 114      32.307  -8.969 -23.275  1.00  0.00              
ATOM   1846  O   GLU A 114      31.813  -9.465 -24.296  1.00  0.00              
ATOM   1847  CB  GLU A 114      33.536  -6.802 -23.364  1.00  0.00              
ATOM   1848  CG  GLU A 114      34.023  -7.063 -24.782  1.00  0.00              
ATOM   1849  CD  GLU A 114      35.303  -6.342 -25.104  1.00  0.00              
ATOM   1850  OE1 GLU A 114      35.777  -5.611 -24.267  1.00  0.00              
ATOM   1851  OE2 GLU A 114      35.806  -6.522 -26.187  1.00  0.00              
ATOM   1852  H   GLU A 114      32.480  -6.641 -21.075  1.00  0.00              
ATOM   1853  HA  GLU A 114      31.435  -7.078 -23.681  1.00  0.00              
ATOM   1854 1HB  GLU A 114      33.444  -5.723 -23.236  1.00  0.00              
ATOM   1855 2HB  GLU A 114      34.308  -7.148 -22.676  1.00  0.00              
ATOM   1856 1HG  GLU A 114      34.181  -8.134 -24.910  1.00  0.00              
ATOM   1857 2HG  GLU A 114      33.250  -6.752 -25.484  1.00  0.00              
ATOM   1858  N   TYR A 115      33.040  -9.678 -22.416  1.00  0.00              
ATOM   1859  CA  TYR A 115      33.215 -11.104 -22.631  1.00  0.00              
ATOM   1860  C   TYR A 115      31.867 -11.815 -22.649  1.00  0.00              
ATOM   1861  O   TYR A 115      31.620 -12.694 -23.473  1.00  0.00              
ATOM   1862  CB  TYR A 115      34.169 -11.728 -21.598  1.00  0.00              
ATOM   1863  CG  TYR A 115      34.542 -13.140 -21.973  1.00  0.00              
ATOM   1864  CD1 TYR A 115      35.617 -13.389 -22.813  1.00  0.00              
ATOM   1865  CD2 TYR A 115      33.743 -14.210 -21.587  1.00  0.00              
ATOM   1866  CE1 TYR A 115      35.936 -14.682 -23.203  1.00  0.00              
ATOM   1867  CE2 TYR A 115      34.057 -15.514 -21.960  1.00  0.00              
ATOM   1868  CZ  TYR A 115      35.135 -15.739 -22.787  1.00  0.00              
ATOM   1869  OH  TYR A 115      35.462 -17.029 -23.138  1.00  0.00              
ATOM   1870  H   TYR A 115      33.477  -9.243 -21.616  1.00  0.00              
ATOM   1871  HA  TYR A 115      33.647 -11.255 -23.620  1.00  0.00              
ATOM   1872 1HB  TYR A 115      35.073 -11.122 -21.524  1.00  0.00              
ATOM   1873 2HB  TYR A 115      33.694 -11.728 -20.617  1.00  0.00              
ATOM   1874  HD1 TYR A 115      36.226 -12.563 -23.178  1.00  0.00              
ATOM   1875  HD2 TYR A 115      32.852 -14.035 -20.983  1.00  0.00              
ATOM   1876  HE1 TYR A 115      36.784 -14.858 -23.863  1.00  0.00              
ATOM   1877  HE2 TYR A 115      33.451 -16.346 -21.598  1.00  0.00              
ATOM   1878  HH  TYR A 115      34.830 -17.636 -22.745  1.00  0.00              
ATOM   1879  N   LEU A 116      30.982 -11.433 -21.746  1.00  0.00              
ATOM   1880  CA  LEU A 116      29.627 -11.999 -21.757  1.00  0.00              
ATOM   1881  C   LEU A 116      28.921 -11.697 -23.092  1.00  0.00              
ATOM   1882  O   LEU A 116      28.417 -12.595 -23.755  1.00  0.00              
ATOM   1883  CB  LEU A 116      28.787 -11.409 -20.632  1.00  0.00              
ATOM   1884  CG  LEU A 116      29.112 -11.895 -19.225  1.00  0.00              
ATOM   1885  CD1 LEU A 116      28.458 -10.962 -18.208  1.00  0.00              
ATOM   1886  CD2 LEU A 116      28.604 -13.347 -19.034  1.00  0.00              
ATOM   1887  H   LEU A 116      31.225 -10.751 -21.042  1.00  0.00              
ATOM   1888  HA  LEU A 116      29.701 -13.075 -21.605  1.00  0.00              
ATOM   1889 1HB  LEU A 116      28.908 -10.327 -20.640  1.00  0.00              
ATOM   1890 2HB  LEU A 116      27.739 -11.638 -20.824  1.00  0.00              
ATOM   1891  HG  LEU A 116      30.191 -11.870 -19.070  1.00  0.00              
ATOM   1892 1HD1 LEU A 116      28.687 -11.305 -17.199  1.00  0.00              
ATOM   1893 2HD1 LEU A 116      28.842  -9.951 -18.343  1.00  0.00              
ATOM   1894 3HD1 LEU A 116      27.378 -10.963 -18.355  1.00  0.00              
ATOM   1895 1HD2 LEU A 116      28.841 -13.686 -18.025  1.00  0.00              
ATOM   1896 2HD2 LEU A 116      27.525 -13.378 -19.183  1.00  0.00              
ATOM   1897 3HD2 LEU A 116      29.089 -14.000 -19.760  1.00  0.00              
ATOM   1898  N   ASN A 117      28.850 -10.420 -23.456  1.00  0.00              
ATOM   1899  CA  ASN A 117      28.101 -10.022 -24.643  1.00  0.00              
ATOM   1900  C   ASN A 117      28.644 -10.606 -25.924  1.00  0.00              
ATOM   1901  O   ASN A 117      27.885 -10.942 -26.826  1.00  0.00              
ATOM   1902  CB  ASN A 117      28.053  -8.509 -24.748  1.00  0.00              
ATOM   1903  CG  ASN A 117      27.125  -7.889 -23.741  1.00  0.00              
ATOM   1904  OD1 ASN A 117      26.290  -8.576 -23.142  1.00  0.00              
ATOM   1905  ND2 ASN A 117      27.254  -6.602 -23.542  1.00  0.00              
ATOM   1906  H   ASN A 117      29.319  -9.712 -22.910  1.00  0.00              
ATOM   1907  HA  ASN A 117      27.089 -10.424 -24.564  1.00  0.00              
ATOM   1908 1HB  ASN A 117      29.055  -8.102 -24.600  1.00  0.00              
ATOM   1909 2HB  ASN A 117      27.728  -8.224 -25.748  1.00  0.00              
ATOM   1910 1HD2 ASN A 117      26.663  -6.135 -22.884  1.00  0.00              
ATOM   1911 2HD2 ASN A 117      27.944  -6.085 -24.049  1.00  0.00              
ATOM   1912  N   ARG A 118      29.952 -10.795 -25.987  1.00  0.00              
ATOM   1913  CA  ARG A 118      30.573 -11.368 -27.166  1.00  0.00              
ATOM   1914  C   ARG A 118      30.818 -12.872 -27.206  1.00  0.00              
ATOM   1915  O   ARG A 118      30.971 -13.444 -28.293  1.00  0.00              
ATOM   1916  CB  ARG A 118      31.911 -10.678 -27.386  1.00  0.00              
ATOM   1917  CG  ARG A 118      31.817  -9.206 -27.757  1.00  0.00              
ATOM   1918  CD  ARG A 118      33.161  -8.592 -27.911  1.00  0.00              
ATOM   1919  NE  ARG A 118      33.881  -9.143 -29.048  1.00  0.00              
ATOM   1920  CZ  ARG A 118      35.179  -8.902 -29.321  1.00  0.00              
ATOM   1921  NH1 ARG A 118      35.882  -8.120 -28.532  1.00  0.00              
ATOM   1922  NH2 ARG A 118      35.744  -9.452 -30.382  1.00  0.00              
ATOM   1923  H   ARG A 118      30.533 -10.538 -25.202  1.00  0.00              
ATOM   1924  HA  ARG A 118      29.882 -11.269 -28.004  1.00  0.00              
ATOM   1925 1HB  ARG A 118      32.511 -10.751 -26.480  1.00  0.00              
ATOM   1926 2HB  ARG A 118      32.456 -11.185 -28.182  1.00  0.00              
ATOM   1927 1HG  ARG A 118      31.282  -9.102 -28.701  1.00  0.00              
ATOM   1928 2HG  ARG A 118      31.281  -8.667 -26.975  1.00  0.00              
ATOM   1929 1HD  ARG A 118      33.055  -7.518 -28.063  1.00  0.00              
ATOM   1930 2HD  ARG A 118      33.750  -8.775 -27.013  1.00  0.00              
ATOM   1931  HE  ARG A 118      33.373  -9.749 -29.678  1.00  0.00              
ATOM   1932 1HH1 ARG A 118      35.450  -7.700 -27.721  1.00  0.00              
ATOM   1933 2HH1 ARG A 118      36.854  -7.940 -28.737  1.00  0.00              
ATOM   1934 1HH2 ARG A 118      35.203 -10.053 -30.988  1.00  0.00              
ATOM   1935 2HH2 ARG A 118      36.715  -9.271 -30.586  1.00  0.00              
ATOM   1936  N   HIS A 119      30.915 -13.512 -26.045  1.00  0.00              
ATOM   1937  CA  HIS A 119      31.271 -14.932 -26.018  1.00  0.00              
ATOM   1938  C   HIS A 119      30.348 -15.877 -25.258  1.00  0.00              
ATOM   1939  O   HIS A 119      30.263 -17.045 -25.571  1.00  0.00              
ATOM   1940  CB  HIS A 119      32.681 -15.080 -25.438  1.00  0.00              
ATOM   1941  CG  HIS A 119      33.738 -14.387 -26.241  1.00  0.00              
ATOM   1942  ND1 HIS A 119      34.256 -14.918 -27.404  1.00  0.00              
ATOM   1943  CD2 HIS A 119      34.374 -13.208 -26.049  1.00  0.00              
ATOM   1944  CE1 HIS A 119      35.166 -14.093 -27.893  1.00  0.00              
ATOM   1945  NE2 HIS A 119      35.256 -13.049 -27.090  1.00  0.00              
ATOM   1946  H   HIS A 119      30.744 -13.031 -25.173  1.00  0.00              
ATOM   1947  HA  HIS A 119      31.186 -15.347 -27.022  1.00  0.00              
ATOM   1948 1HB  HIS A 119      32.703 -14.676 -24.425  1.00  0.00              
ATOM   1949 2HB  HIS A 119      32.940 -16.137 -25.374  1.00  0.00              
ATOM   1950  HD1 HIS A 119      33.945 -15.749 -27.864  1.00  0.00              
ATOM   1951  HD2 HIS A 119      34.301 -12.444 -25.274  1.00  0.00              
ATOM   1952  HE1 HIS A 119      35.694 -14.333 -28.816  1.00  0.00              
ATOM   1953  N   LEU A 120      29.715 -15.398 -24.213  1.00  0.00              
ATOM   1954  CA  LEU A 120      28.860 -16.273 -23.402  1.00  0.00              
ATOM   1955  C   LEU A 120      27.394 -16.034 -23.646  1.00  0.00              
ATOM   1956  O   LEU A 120      26.573 -16.905 -23.389  1.00  0.00              
ATOM   1957  CB  LEU A 120      29.147 -16.047 -21.923  1.00  0.00              
ATOM   1958  CG  LEU A 120      30.603 -16.393 -21.606  1.00  0.00              
ATOM   1959  CD1 LEU A 120      30.873 -16.092 -20.150  1.00  0.00              
ATOM   1960  CD2 LEU A 120      30.907 -17.868 -21.962  1.00  0.00              
ATOM   1961  H   LEU A 120      29.808 -14.426 -23.956  1.00  0.00              
ATOM   1962  HA  LEU A 120      29.088 -17.308 -23.653  1.00  0.00              
ATOM   1963 1HB  LEU A 120      28.942 -15.004 -21.685  1.00  0.00              
ATOM   1964 2HB  LEU A 120      28.471 -16.671 -21.338  1.00  0.00              
ATOM   1965  HG  LEU A 120      31.264 -15.747 -22.184  1.00  0.00              
ATOM   1966 1HD1 LEU A 120      31.909 -16.335 -19.915  1.00  0.00              
ATOM   1967 2HD1 LEU A 120      30.697 -15.033 -19.959  1.00  0.00              
ATOM   1968 3HD1 LEU A 120      30.209 -16.689 -19.526  1.00  0.00              
ATOM   1969 1HD2 LEU A 120      31.949 -18.091 -21.729  1.00  0.00              
ATOM   1970 2HD2 LEU A 120      30.257 -18.524 -21.383  1.00  0.00              
ATOM   1971 3HD2 LEU A 120      30.731 -18.029 -23.026  1.00  0.00              
ATOM   1972  N   HIS A 121      27.058 -14.822 -24.072  1.00  0.00              
ATOM   1973  CA  HIS A 121      25.655 -14.462 -24.316  1.00  0.00              
ATOM   1974  C   HIS A 121      24.910 -15.440 -25.249  1.00  0.00              
ATOM   1975  O   HIS A 121      23.775 -15.856 -24.977  1.00  0.00              
ATOM   1976  CB  HIS A 121      25.579 -13.050 -24.906  1.00  0.00              
ATOM   1977  CG  HIS A 121      24.187 -12.612 -25.240  1.00  0.00              
ATOM   1978  ND1 HIS A 121      23.289 -12.192 -24.281  1.00  0.00              
ATOM   1979  CD2 HIS A 121      23.538 -12.528 -26.425  1.00  0.00              
ATOM   1980  CE1 HIS A 121      22.147 -11.869 -24.863  1.00  0.00              
ATOM   1981  NE2 HIS A 121      22.273 -12.064 -26.163  1.00  0.00              
ATOM   1982  H   HIS A 121      27.778 -14.132 -24.231  1.00  0.00              
ATOM   1983  HA  HIS A 121      25.091 -14.545 -23.388  1.00  0.00              
ATOM   1984 1HB  HIS A 121      26.001 -12.336 -24.197  1.00  0.00              
ATOM   1985 2HB  HIS A 121      26.179 -13.002 -25.814  1.00  0.00              
ATOM   1986  HD1 HIS A 121      23.480 -12.064 -23.307  1.00  0.00              
ATOM   1987  HD2 HIS A 121      23.837 -12.752 -27.450  1.00  0.00              
ATOM   1988  HE1 HIS A 121      21.305 -11.510 -24.272  1.00  0.00              
ATOM   1989  N   THR A 122      25.521 -15.786 -26.365  1.00  0.00              
ATOM   1990  CA  THR A 122      24.880 -16.719 -27.323  1.00  0.00              
ATOM   1991  C   THR A 122      24.551 -18.077 -26.689  1.00  0.00              
ATOM   1992  O   THR A 122      23.442 -18.593 -26.850  1.00  0.00              
ATOM   1993  CB  THR A 122      25.776 -16.944 -28.556  1.00  0.00              
ATOM   1994  OG1 THR A 122      25.964 -15.701 -29.246  1.00  0.00              
ATOM   1995  CG2 THR A 122      25.139 -17.952 -29.501  1.00  0.00              
ATOM   1996  H   THR A 122      26.437 -15.416 -26.576  1.00  0.00              
ATOM   1997  HA  THR A 122      23.912 -16.308 -27.612  1.00  0.00              
ATOM   1998  HB  THR A 122      26.748 -17.318 -28.236  1.00  0.00              
ATOM   1999  HG1 THR A 122      26.239 -15.876 -30.149  1.00  0.00              
ATOM   2000 1HG2 THR A 122      25.786 -18.099 -30.366  1.00  0.00              
ATOM   2001 2HG2 THR A 122      25.005 -18.902 -28.983  1.00  0.00              
ATOM   2002 3HG2 THR A 122      24.171 -17.580 -29.832  1.00  0.00              
ATOM   2003  N   TRP A 123      25.510 -18.641 -25.962  1.00  0.00              
ATOM   2004  CA  TRP A 123      25.291 -19.910 -25.282  1.00  0.00              
ATOM   2005  C   TRP A 123      24.170 -19.754 -24.296  1.00  0.00              
ATOM   2006  O   TRP A 123      23.298 -20.602 -24.213  1.00  0.00              
ATOM   2007  CB  TRP A 123      26.552 -20.375 -24.553  1.00  0.00              
ATOM   2008  CG  TRP A 123      26.372 -21.692 -23.867  1.00  0.00              
ATOM   2009  CD1 TRP A 123      26.593 -22.945 -24.399  1.00  0.00              
ATOM   2010  CD2 TRP A 123      25.854 -21.908 -22.544  1.00  0.00              
ATOM   2011  NE1 TRP A 123      26.302 -23.911 -23.455  1.00  0.00              
ATOM   2012  CE2 TRP A 123      25.849 -23.303 -22.316  1.00  0.00              
ATOM   2013  CE3 TRP A 123      25.453 -21.050 -21.508  1.00  0.00              
ATOM   2014  CZ2 TRP A 123      25.425 -23.865 -21.110  1.00  0.00              
ATOM   2015  CZ3 TRP A 123      25.032 -21.613 -20.307  1.00  0.00              
ATOM   2016  CH2 TRP A 123      24.978 -23.010 -20.141  1.00  0.00              
ATOM   2017  H   TRP A 123      26.408 -18.186 -25.876  1.00  0.00              
ATOM   2018  HA  TRP A 123      25.031 -20.662 -26.027  1.00  0.00              
ATOM   2019 1HB  TRP A 123      27.373 -20.461 -25.264  1.00  0.00              
ATOM   2020 2HB  TRP A 123      26.839 -19.631 -23.810  1.00  0.00              
ATOM   2021  HD1 TRP A 123      26.944 -23.138 -25.412  1.00  0.00              
ATOM   2022  HE1 TRP A 123      26.405 -24.907 -23.581  1.00  0.00              
ATOM   2023  HE3 TRP A 123      25.473 -19.968 -21.638  1.00  0.00              
ATOM   2024  HZ2 TRP A 123      25.446 -24.941 -20.933  1.00  0.00              
ATOM   2025  HZ3 TRP A 123      24.743 -20.944 -19.495  1.00  0.00              
ATOM   2026  HH2 TRP A 123      24.568 -23.417 -19.216  1.00  0.00              
ATOM   2027  N   ILE A 124      24.184 -18.647 -23.552  1.00  0.00              
ATOM   2028  CA  ILE A 124      23.144 -18.397 -22.550  1.00  0.00              
ATOM   2029  C   ILE A 124      21.742 -18.373 -23.165  1.00  0.00              
ATOM   2030  O   ILE A 124      20.807 -19.011 -22.685  1.00  0.00              
ATOM   2031  CB  ILE A 124      23.442 -17.101 -21.776  1.00  0.00              
ATOM   2032  CG1 ILE A 124      24.672 -17.307 -20.866  1.00  0.00              
ATOM   2033  CG2 ILE A 124      22.180 -16.654 -21.038  1.00  0.00              
ATOM   2034  CD1 ILE A 124      25.270 -16.023 -20.244  1.00  0.00              
ATOM   2035  H   ILE A 124      24.920 -17.967 -23.676  1.00  0.00              
ATOM   2036  HA  ILE A 124      23.135 -19.229 -21.847  1.00  0.00              
ATOM   2037  HB  ILE A 124      23.751 -16.324 -22.474  1.00  0.00              
ATOM   2038 1HG1 ILE A 124      24.410 -17.972 -20.044  1.00  0.00              
ATOM   2039 2HG1 ILE A 124      25.468 -17.789 -21.434  1.00  0.00              
ATOM   2040 1HG2 ILE A 124      22.387 -15.737 -20.488  1.00  0.00              
ATOM   2041 2HG2 ILE A 124      21.383 -16.474 -21.758  1.00  0.00              
ATOM   2042 3HG2 ILE A 124      21.871 -17.434 -20.342  1.00  0.00              
ATOM   2043 1HD1 ILE A 124      26.129 -16.284 -19.625  1.00  0.00              
ATOM   2044 2HD1 ILE A 124      25.588 -15.347 -21.039  1.00  0.00              
ATOM   2045 3HD1 ILE A 124      24.517 -15.532 -19.629  1.00  0.00              
ATOM   2046  N   GLN A 125      21.603 -17.643 -24.250  1.00  0.00              
ATOM   2047  CA  GLN A 125      20.305 -17.500 -24.901  1.00  0.00              
ATOM   2048  C   GLN A 125      19.853 -18.841 -25.538  1.00  0.00              
ATOM   2049  O   GLN A 125      18.669 -19.184 -25.518  1.00  0.00              
ATOM   2050  CB  GLN A 125      20.366 -16.398 -25.963  1.00  0.00              
ATOM   2051  CG  GLN A 125      20.513 -14.996 -25.397  1.00  0.00              
ATOM   2052  CD  GLN A 125      19.329 -14.591 -24.539  1.00  0.00              
ATOM   2053  OE1 GLN A 125      18.173 -14.729 -24.947  1.00  0.00              
ATOM   2054  NE2 GLN A 125      19.612 -14.088 -23.342  1.00  0.00              
ATOM   2055  H   GLN A 125      22.405 -17.171 -24.642  1.00  0.00              
ATOM   2056  HA  GLN A 125      19.578 -17.176 -24.156  1.00  0.00              
ATOM   2057 1HB  GLN A 125      21.208 -16.582 -26.630  1.00  0.00              
ATOM   2058 2HB  GLN A 125      19.459 -16.424 -26.566  1.00  0.00              
ATOM   2059 1HG  GLN A 125      21.411 -14.956 -24.781  1.00  0.00              
ATOM   2060 2HG  GLN A 125      20.594 -14.289 -26.223  1.00  0.00              
ATOM   2061 1HE2 GLN A 125      18.872 -13.804 -22.731  1.00  0.00              
ATOM   2062 2HE2 GLN A 125      20.564 -13.994 -23.051  1.00  0.00              
ATOM   2063  N   ASP A 126      20.808 -19.609 -26.068  1.00  0.00              
ATOM   2064  CA  ASP A 126      20.500 -20.909 -26.693  1.00  0.00              
ATOM   2065  C   ASP A 126      19.965 -21.886 -25.654  1.00  0.00              
ATOM   2066  O   ASP A 126      19.206 -22.800 -25.970  1.00  0.00              
ATOM   2067  CB  ASP A 126      21.751 -21.516 -27.342  1.00  0.00              
ATOM   2068  CG  ASP A 126      22.148 -20.798 -28.619  1.00  0.00              
ATOM   2069  OD1 ASP A 126      23.284 -21.033 -29.121  1.00  0.00              
ATOM   2070  OD2 ASP A 126      21.286 -20.076 -29.168  1.00  0.00              
ATOM   2071  H   ASP A 126      21.766 -19.291 -26.041  1.00  0.00              
ATOM   2072  HA  ASP A 126      19.752 -20.751 -27.470  1.00  0.00              
ATOM   2073 1HB  ASP A 126      22.583 -21.473 -26.639  1.00  0.00              
ATOM   2074 2HB  ASP A 126      21.569 -22.567 -27.570  1.00  0.00              
ATOM   2075  N   ASN A 127      20.368 -21.686 -24.411  1.00  0.00              
ATOM   2076  CA  ASN A 127      19.906 -22.554 -23.338  1.00  0.00              
ATOM   2077  C   ASN A 127      18.749 -21.922 -22.589  1.00  0.00              
ATOM   2078  O   ASN A 127      18.487 -22.298 -21.460  1.00  0.00              
ATOM   2079  CB  ASN A 127      21.042 -22.883 -22.386  1.00  0.00              
ATOM   2080  CG  ASN A 127      22.042 -23.832 -22.987  1.00  0.00              
ATOM   2081  OD1 ASN A 127      21.987 -25.044 -22.749  1.00  0.00              
ATOM   2082  ND2 ASN A 127      22.956 -23.304 -23.761  1.00  0.00              
ATOM   2083  H   ASN A 127      21.001 -20.929 -24.194  1.00  0.00              
ATOM   2084  HA  ASN A 127      19.617 -23.514 -23.769  1.00  0.00              
ATOM   2085 1HB  ASN A 127      21.556 -21.964 -22.101  1.00  0.00              
ATOM   2086 2HB  ASN A 127      20.637 -23.328 -21.477  1.00  0.00              
ATOM   2087 1HD2 ASN A 127      23.648 -23.887 -24.188  1.00  0.00              
ATOM   2088 2HD2 ASN A 127      22.963 -22.318 -23.925  1.00  0.00              
ATOM   2089  N   GLY A 128      18.115 -20.916 -23.176  1.00  0.00              
ATOM   2090  CA  GLY A 128      16.900 -20.343 -22.613  1.00  0.00              
ATOM   2091  C   GLY A 128      17.059 -19.083 -21.770  1.00  0.00              
ATOM   2092  O   GLY A 128      16.100 -18.628 -21.128  1.00  0.00              
ATOM   2093  H   GLY A 128      18.484 -20.538 -24.037  1.00  0.00              
ATOM   2094 1HA  GLY A 128      16.207 -20.096 -23.417  1.00  0.00              
ATOM   2095 2HA  GLY A 128      16.409 -21.082 -21.981  1.00  0.00              
ATOM   2096  N   GLY A 129      18.277 -18.542 -21.717  1.00  0.00              
ATOM   2097  CA  GLY A 129      18.555 -17.346 -20.939  1.00  0.00              
ATOM   2098  C   GLY A 129      18.871 -17.663 -19.490  1.00  0.00              
ATOM   2099  O   GLY A 129      18.906 -18.818 -19.114  1.00  0.00              
ATOM   2100  H   GLY A 129      19.027 -18.977 -22.235  1.00  0.00              
ATOM   2101 1HA  GLY A 129      19.397 -16.812 -21.380  1.00  0.00              
ATOM   2102 2HA  GLY A 129      17.695 -16.679 -20.979  1.00  0.00              
ATOM   2103  N   TRP A 130      19.049 -16.627 -18.672  1.00  0.00              
ATOM   2104  CA  TRP A 130      19.325 -16.760 -17.242  1.00  0.00              
ATOM   2105  C   TRP A 130      18.202 -17.429 -16.440  1.00  0.00              
ATOM   2106  O   TRP A 130      18.416 -17.861 -15.322  1.00  0.00              
ATOM   2107  CB  TRP A 130      19.675 -15.394 -16.644  1.00  0.00              
ATOM   2108  CG  TRP A 130      21.110 -14.959 -16.969  1.00  0.00              
ATOM   2109  CD1 TRP A 130      21.513 -14.175 -18.003  1.00  0.00              
ATOM   2110  CD2 TRP A 130      22.306 -15.357 -16.273  1.00  0.00              
ATOM   2111  NE1 TRP A 130      22.881 -14.010 -17.964  1.00  0.00              
ATOM   2112  CE2 TRP A 130      23.397 -14.756 -16.935  1.00  0.00              
ATOM   2113  CE3 TRP A 130      22.551 -16.103 -15.113  1.00  0.00              
ATOM   2114  CZ2 TRP A 130      24.712 -14.874 -16.474  1.00  0.00              
ATOM   2115  CZ3 TRP A 130      23.862 -16.248 -14.679  1.00  0.00              
ATOM   2116  CH2 TRP A 130      24.928 -15.626 -15.360  1.00  0.00              
ATOM   2117  H   TRP A 130      18.987 -15.705 -19.078  1.00  0.00              
ATOM   2118  HA  TRP A 130      20.177 -17.428 -17.115  1.00  0.00              
ATOM   2119 1HB  TRP A 130      18.984 -14.642 -17.026  1.00  0.00              
ATOM   2120 2HB  TRP A 130      19.554 -15.429 -15.561  1.00  0.00              
ATOM   2121  HD1 TRP A 130      20.852 -13.743 -18.752  1.00  0.00              
ATOM   2122  HE1 TRP A 130      23.422 -13.433 -18.592  1.00  0.00              
ATOM   2123  HE3 TRP A 130      21.729 -16.558 -14.561  1.00  0.00              
ATOM   2124  HZ2 TRP A 130      25.548 -14.386 -16.976  1.00  0.00              
ATOM   2125  HZ3 TRP A 130      24.047 -16.859 -13.795  1.00  0.00              
ATOM   2126  HH2 TRP A 130      25.945 -15.750 -14.986  1.00  0.00              
ATOM   2127  N   ASP A 131      17.015 -17.556 -17.032  1.00  0.00              
ATOM   2128  CA  ASP A 131      15.924 -18.240 -16.350  1.00  0.00              
ATOM   2129  C   ASP A 131      16.349 -19.684 -16.129  1.00  0.00              
ATOM   2130  O   ASP A 131      15.989 -20.291 -15.125  1.00  0.00              
ATOM   2131  CB  ASP A 131      14.629 -18.178 -17.164  1.00  0.00              
ATOM   2132  CG  ASP A 131      14.016 -16.785 -17.198  1.00  0.00              
ATOM   2133  OD1 ASP A 131      14.381 -15.976 -16.378  1.00  0.00              
ATOM   2134  OD2 ASP A 131      13.188 -16.542 -18.043  1.00  0.00              
ATOM   2135  H   ASP A 131      16.860 -17.182 -17.957  1.00  0.00              
ATOM   2136  HA  ASP A 131      15.721 -17.719 -15.414  1.00  0.00              
ATOM   2137 1HB  ASP A 131      14.826 -18.497 -18.188  1.00  0.00              
ATOM   2138 2HB  ASP A 131      13.900 -18.870 -16.741  1.00  0.00              
ATOM   2139  N   ALA A 132      17.091 -20.240 -17.083  1.00  0.00              
ATOM   2140  CA  ALA A 132      17.573 -21.623 -16.987  1.00  0.00              
ATOM   2141  C   ALA A 132      18.582 -21.792 -15.857  1.00  0.00              
ATOM   2142  O   ALA A 132      18.597 -22.815 -15.153  1.00  0.00              
ATOM   2143  CB  ALA A 132      18.164 -22.097 -18.290  1.00  0.00              
ATOM   2144  H   ALA A 132      17.328 -19.692 -17.897  1.00  0.00              
ATOM   2145  HA  ALA A 132      16.724 -22.262 -16.745  1.00  0.00              
ATOM   2146 1HB  ALA A 132      18.510 -23.124 -18.180  1.00  0.00              
ATOM   2147 2HB  ALA A 132      17.405 -22.051 -19.071  1.00  0.00              
ATOM   2148 3HB  ALA A 132      19.003 -21.458 -18.561  1.00  0.00              
ATOM   2149  N   PHE A 133      19.423 -20.783 -15.686  1.00  0.00              
ATOM   2150  CA  PHE A 133      20.385 -20.765 -14.582  1.00  0.00              
ATOM   2151  C   PHE A 133      19.606 -20.826 -13.273  1.00  0.00              
ATOM   2152  O   PHE A 133      19.892 -21.627 -12.392  1.00  0.00              
ATOM   2153  CB  PHE A 133      21.180 -19.454 -14.619  1.00  0.00              
ATOM   2154  CG  PHE A 133      22.075 -19.272 -13.434  1.00  0.00              
ATOM   2155  CD1 PHE A 133      23.198 -20.057 -13.288  1.00  0.00              
ATOM   2156  CD2 PHE A 133      21.767 -18.343 -12.446  1.00  0.00              
ATOM   2157  CE1 PHE A 133      24.028 -19.913 -12.201  1.00  0.00              
ATOM   2158  CE2 PHE A 133      22.594 -18.209 -11.316  1.00  0.00              
ATOM   2159  CZ  PHE A 133      23.730 -18.997 -11.209  1.00  0.00              
ATOM   2160  H   PHE A 133      19.401 -20.008 -16.333  1.00  0.00              
ATOM   2161  HA  PHE A 133      21.072 -21.603 -14.707  1.00  0.00              
ATOM   2162 1HB  PHE A 133      21.791 -19.424 -15.520  1.00  0.00              
ATOM   2163 2HB  PHE A 133      20.491 -18.612 -14.664  1.00  0.00              
ATOM   2164  HD1 PHE A 133      23.429 -20.803 -14.049  1.00  0.00              
ATOM   2165  HD2 PHE A 133      20.871 -17.729 -12.541  1.00  0.00              
ATOM   2166  HE1 PHE A 133      24.927 -20.523 -12.119  1.00  0.00              
ATOM   2167  HE2 PHE A 133      22.350 -17.496 -10.529  1.00  0.00              
ATOM   2168  HZ  PHE A 133      24.386 -18.896 -10.345  1.00  0.00              
ATOM   2169  N   VAL A 134      18.607 -19.971 -13.142  1.00  0.00              
ATOM   2170  CA  VAL A 134      17.818 -19.960 -11.901  1.00  0.00              
ATOM   2171  C   VAL A 134      17.115 -21.303 -11.640  1.00  0.00              
ATOM   2172  O   VAL A 134      17.144 -21.841 -10.532  1.00  0.00              
ATOM   2173  CB  VAL A 134      16.761 -18.841 -11.961  1.00  0.00              
ATOM   2174  CG1 VAL A 134      15.802 -18.951 -10.785  1.00  0.00              
ATOM   2175  CG2 VAL A 134      17.445 -17.483 -11.974  1.00  0.00              
ATOM   2176  H   VAL A 134      18.372 -19.322 -13.879  1.00  0.00              
ATOM   2177  HA  VAL A 134      18.502 -19.861 -11.057  1.00  0.00              
ATOM   2178  HB  VAL A 134      16.170 -18.960 -12.869  1.00  0.00              
ATOM   2179 1HG1 VAL A 134      15.062 -18.153 -10.843  1.00  0.00              
ATOM   2180 2HG1 VAL A 134      15.297 -19.916 -10.816  1.00  0.00              
ATOM   2181 3HG1 VAL A 134      16.359 -18.861  -9.852  1.00  0.00              
ATOM   2182 1HG2 VAL A 134      16.692 -16.697 -12.017  1.00  0.00              
ATOM   2183 2HG2 VAL A 134      18.040 -17.366 -11.068  1.00  0.00              
ATOM   2184 3HG2 VAL A 134      18.094 -17.411 -12.847  1.00  0.00              
ATOM   2185  N   GLU A 135      16.555 -21.884 -12.690  1.00  0.00              
ATOM   2186  CA  GLU A 135      15.872 -23.164 -12.542  1.00  0.00              
ATOM   2187  C   GLU A 135      16.834 -24.244 -12.096  1.00  0.00              
ATOM   2188  O   GLU A 135      16.480 -25.114 -11.306  1.00  0.00              
ATOM   2189  CB  GLU A 135      15.206 -23.576 -13.857  1.00  0.00              
ATOM   2190  CG  GLU A 135      13.993 -22.739 -14.236  1.00  0.00              
ATOM   2191  CD  GLU A 135      13.425 -23.107 -15.579  1.00  0.00              
ATOM   2192  OE1 GLU A 135      14.029 -23.899 -16.261  1.00  0.00              
ATOM   2193  OE2 GLU A 135      12.385 -22.595 -15.922  1.00  0.00              
ATOM   2194  H   GLU A 135      16.593 -21.450 -13.602  1.00  0.00              
ATOM   2195  HA  GLU A 135      15.071 -23.047 -11.811  1.00  0.00              
ATOM   2196 1HB  GLU A 135      15.930 -23.503 -14.669  1.00  0.00              
ATOM   2197 2HB  GLU A 135      14.889 -24.617 -13.794  1.00  0.00              
ATOM   2198 1HG  GLU A 135      13.221 -22.873 -13.479  1.00  0.00              
ATOM   2199 2HG  GLU A 135      14.277 -21.688 -14.243  1.00  0.00              
ATOM   2200  N   LEU A 136      18.031 -24.230 -12.684  1.00  0.00              
ATOM   2201  CA  LEU A 136      19.087 -25.171 -12.329  1.00  0.00              
ATOM   2202  C   LEU A 136      19.473 -25.055 -10.867  1.00  0.00              
ATOM   2203  O   LEU A 136      19.597 -26.062 -10.155  1.00  0.00              
ATOM   2204  CB  LEU A 136      20.323 -24.933 -13.206  1.00  0.00              
ATOM   2205  CG  LEU A 136      21.550 -25.791 -12.871  1.00  0.00              
ATOM   2206  CD1 LEU A 136      21.205 -27.263 -13.048  1.00  0.00              
ATOM   2207  CD2 LEU A 136      22.710 -25.390 -13.770  1.00  0.00              
ATOM   2208  H   LEU A 136      18.206 -23.541 -13.401  1.00  0.00              
ATOM   2209  HA  LEU A 136      18.730 -26.181 -12.526  1.00  0.00              
ATOM   2210 1HB  LEU A 136      20.056 -25.128 -14.243  1.00  0.00              
ATOM   2211 2HB  LEU A 136      20.616 -23.887 -13.118  1.00  0.00              
ATOM   2212  HG  LEU A 136      21.829 -25.636 -11.829  1.00  0.00              
ATOM   2213 1HD1 LEU A 136      22.077 -27.872 -12.810  1.00  0.00              
ATOM   2214 2HD1 LEU A 136      20.385 -27.527 -12.379  1.00  0.00              
ATOM   2215 3HD1 LEU A 136      20.906 -27.445 -14.079  1.00  0.00              
ATOM   2216 1HD2 LEU A 136      23.583 -25.999 -13.532  1.00  0.00              
ATOM   2217 2HD2 LEU A 136      22.433 -25.545 -14.813  1.00  0.00              
ATOM   2218 3HD2 LEU A 136      22.947 -24.338 -13.611  1.00  0.00              
ATOM   2219  N   TYR A 137      19.725 -23.833 -10.416  1.00  0.00              
ATOM   2220  CA  TYR A 137      20.120 -23.655  -9.023  1.00  0.00              
ATOM   2221  C   TYR A 137      18.993 -24.056  -8.075  1.00  0.00              
ATOM   2222  O   TYR A 137      19.224 -24.770  -7.100  1.00  0.00              
ATOM   2223  CB  TYR A 137      20.538 -22.205  -8.768  1.00  0.00              
ATOM   2224  CG  TYR A 137      21.032 -21.951  -7.361  1.00  0.00              
ATOM   2225  CD1 TYR A 137      22.271 -22.431  -6.963  1.00  0.00              
ATOM   2226  CD2 TYR A 137      20.246 -21.238  -6.468  1.00  0.00              
ATOM   2227  CE1 TYR A 137      22.722 -22.200  -5.678  1.00  0.00              
ATOM   2228  CE2 TYR A 137      20.697 -21.007  -5.183  1.00  0.00              
ATOM   2229  CZ  TYR A 137      21.930 -21.484  -4.788  1.00  0.00              
ATOM   2230  OH  TYR A 137      22.379 -21.253  -3.508  1.00  0.00              
ATOM   2231  H   TYR A 137      19.650 -23.022 -11.013  1.00  0.00              
ATOM   2232  HA  TYR A 137      20.958 -24.319  -8.814  1.00  0.00              
ATOM   2233 1HB  TYR A 137      21.332 -21.927  -9.463  1.00  0.00              
ATOM   2234 2HB  TYR A 137      19.693 -21.544  -8.956  1.00  0.00              
ATOM   2235  HD1 TYR A 137      22.889 -22.992  -7.665  1.00  0.00              
ATOM   2236  HD2 TYR A 137      19.272 -20.862  -6.780  1.00  0.00              
ATOM   2237  HE1 TYR A 137      23.696 -22.577  -5.366  1.00  0.00              
ATOM   2238  HE2 TYR A 137      20.079 -20.447  -4.481  1.00  0.00              
ATOM   2239  HH  TYR A 137      23.194 -21.740  -3.363  1.00  0.00              
ATOM   2240  N   GLY A 138      17.784 -23.594  -8.371  1.00  0.00              
ATOM   2241  CA  GLY A 138      16.602 -23.871  -7.568  1.00  0.00              
ATOM   2242  C   GLY A 138      16.238 -22.641  -6.743  1.00  0.00              
ATOM   2243  O   GLY A 138      17.106 -22.012  -6.137  1.00  0.00              
ATOM   2244  H   GLY A 138      17.694 -23.023  -9.199  1.00  0.00              
ATOM   2245 1HA  GLY A 138      15.775 -24.149  -8.222  1.00  0.00              
ATOM   2246 2HA  GLY A 138      16.797 -24.722  -6.916  1.00  0.00              
ATOM   2247  N   PRO A 139      14.952 -22.239  -6.745  1.00  0.00              
ATOM   2248  CA  PRO A 139      13.687 -22.704  -7.321  1.00  0.00              
ATOM   2249  C   PRO A 139      13.725 -22.775  -8.839  1.00  0.00              
ATOM   2250  O   PRO A 139      13.500 -23.834  -9.421  1.00  0.00              
ATOM   2251  OXT PRO A 139      13.977 -21.792  -9.479  1.00  0.00              
ATOM   2252  CB  PRO A 139      12.686 -21.648  -6.841  1.00  0.00              
ATOM   2253  CG  PRO A 139      13.303 -21.097  -5.601  1.00  0.00              
ATOM   2254  CD  PRO A 139      14.779 -21.070  -5.897  1.00  0.00              
ATOM   2255  HA  PRO A 139      13.439 -23.690  -6.901  1.00  0.00              
ATOM   2256 1HB  PRO A 139      12.541 -20.886  -7.620  1.00  0.00              
ATOM   2257 2HB  PRO A 139      11.706 -22.114  -6.659  1.00  0.00              
ATOM   2258 1HG  PRO A 139      12.896 -20.099  -5.385  1.00  0.00              
ATOM   2259 2HG  PRO A 139      13.057 -21.734  -4.738  1.00  0.00              
ATOM   2260 1HD  PRO A 139      15.031 -20.136  -6.421  1.00  0.00              
ATOM   2261 2HD  PRO A 139      15.344 -21.152  -4.957  1.00  0.00              
ATOM   2262  N   ASP B 140      14.578 -42.460 -10.746  1.00  0.00              
ATOM   2263  CA  ASP B 140      14.580 -42.603  -9.260  1.00  0.00              
ATOM   2264  C   ASP B 140      15.868 -42.023  -8.638  1.00  0.00              
ATOM   2265  O   ASP B 140      16.850 -41.778  -9.364  1.00  0.00              
ATOM   2266  CB  ASP B 140      14.437 -44.073  -8.859  1.00  0.00              
ATOM   2267  CG  ASP B 140      15.653 -44.909  -9.233  1.00  0.00              
ATOM   2268  OD1 ASP B 140      16.704 -44.343  -9.422  1.00  0.00              
ATOM   2269  OD2 ASP B 140      15.520 -46.106  -9.325  1.00  0.00              
ATOM   2270 1H   ASP B 140      13.732 -42.844 -11.117  1.00  0.00              
ATOM   2271 2H   ASP B 140      14.638 -41.492 -10.988  1.00  0.00              
ATOM   2272 3H   ASP B 140      15.361 -42.949 -11.129  1.00  0.00              
ATOM   2273  HA  ASP B 140      13.750 -42.021  -8.856  1.00  0.00              
ATOM   2274 1HB  ASP B 140      14.283 -44.143  -7.782  1.00  0.00              
ATOM   2275 2HB  ASP B 140      13.558 -44.499  -9.343  1.00  0.00              
ATOM   2276  N   PRO B 141      15.868 -41.780  -7.303  1.00  0.00              
ATOM   2277  CA  PRO B 141      17.064 -41.257  -6.615  1.00  0.00              
ATOM   2278  C   PRO B 141      18.394 -41.980  -6.875  1.00  0.00              
ATOM   2279  O   PRO B 141      19.442 -41.313  -6.932  1.00  0.00              
ATOM   2280  CB  PRO B 141      16.656 -41.400  -5.145  1.00  0.00              
ATOM   2281  CG  PRO B 141      15.176 -41.226  -5.157  1.00  0.00              
ATOM   2282  CD  PRO B 141      14.723 -41.959  -6.392  1.00  0.00              
ATOM   2283  HA  PRO B 141      17.227 -40.212  -6.917  1.00  0.00              
ATOM   2284 1HB  PRO B 141      16.968 -42.383  -4.762  1.00  0.00              
ATOM   2285 2HB  PRO B 141      17.170 -40.641  -4.536  1.00  0.00              
ATOM   2286 1HG  PRO B 141      14.738 -41.638  -4.236  1.00  0.00              
ATOM   2287 2HG  PRO B 141      14.919 -40.157  -5.181  1.00  0.00              
ATOM   2288 1HD  PRO B 141      14.553 -43.019  -6.148  1.00  0.00              
ATOM   2289 2HD  PRO B 141      13.803 -41.497  -6.776  1.00  0.00              
ATOM   2290  N   LYS B 142      18.369 -43.308  -7.008  1.00  0.00              
ATOM   2291  CA  LYS B 142      19.609 -44.047  -7.279  1.00  0.00              
ATOM   2292  C   LYS B 142      20.237 -43.627  -8.620  1.00  0.00              
ATOM   2293  O   LYS B 142      21.445 -43.390  -8.690  1.00  0.00              
ATOM   2294  CB  LYS B 142      19.343 -45.553  -7.274  1.00  0.00              
ATOM   2295  CG  LYS B 142      20.576 -46.411  -7.524  1.00  0.00              
ATOM   2296  CD  LYS B 142      20.238 -47.893  -7.472  1.00  0.00              
ATOM   2297  CE  LYS B 142      21.486 -48.752  -7.609  1.00  0.00              
ATOM   2298  NZ  LYS B 142      22.173 -48.531  -8.911  1.00  0.00              
ATOM   2299  H   LYS B 142      17.501 -43.818  -6.923  1.00  0.00              
ATOM   2300  HA  LYS B 142      20.343 -43.783  -6.517  1.00  0.00              
ATOM   2301 1HB  LYS B 142      18.923 -45.844  -6.311  1.00  0.00              
ATOM   2302 2HB  LYS B 142      18.606 -45.795  -8.039  1.00  0.00              
ATOM   2303 1HG  LYS B 142      20.989 -46.176  -8.506  1.00  0.00              
ATOM   2304 2HG  LYS B 142      21.331 -46.192  -6.770  1.00  0.00              
ATOM   2305 1HD  LYS B 142      19.752 -48.122  -6.522  1.00  0.00              
ATOM   2306 2HD  LYS B 142      19.549 -48.138  -8.281  1.00  0.00              
ATOM   2307 1HE  LYS B 142      22.179 -48.518  -6.802  1.00  0.00              
ATOM   2308 2HE  LYS B 142      21.214 -49.804  -7.531  1.00  0.00              
ATOM   2309 1HZ  LYS B 142      22.994 -49.118  -8.963  1.00  0.00              
ATOM   2310 2HZ  LYS B 142      21.545 -48.763  -9.667  1.00  0.00              
ATOM   2311 3HZ  LYS B 142      22.448 -47.562  -8.987  1.00  0.00              
ATOM   2312  N   LYS B 143      19.413 -43.538  -9.664  1.00  0.00              
ATOM   2313  CA  LYS B 143      19.865 -43.118 -11.001  1.00  0.00              
ATOM   2314  C   LYS B 143      20.364 -41.675 -11.020  1.00  0.00              
ATOM   2315  O   LYS B 143      21.304 -41.348 -11.762  1.00  0.00              
ATOM   2316  CB  LYS B 143      18.737 -43.285 -12.020  1.00  0.00              
ATOM   2317  CG  LYS B 143      18.396 -44.733 -12.348  1.00  0.00              
ATOM   2318  CD  LYS B 143      17.270 -44.818 -13.368  1.00  0.00              
ATOM   2319  CE  LYS B 143      16.940 -46.263 -13.710  1.00  0.00              
ATOM   2320  NZ  LYS B 143      15.830 -46.362 -14.695  1.00  0.00              
ATOM   2321  H   LYS B 143      18.440 -43.770  -9.525  1.00  0.00              
ATOM   2322  HA  LYS B 143      20.706 -43.747 -11.295  1.00  0.00              
ATOM   2323 1HB  LYS B 143      17.833 -42.806 -11.645  1.00  0.00              
ATOM   2324 2HB  LYS B 143      19.010 -42.787 -12.950  1.00  0.00              
ATOM   2325 1HG  LYS B 143      19.278 -45.232 -12.751  1.00  0.00              
ATOM   2326 2HG  LYS B 143      18.092 -45.250 -11.439  1.00  0.00              
ATOM   2327 1HD  LYS B 143      16.378 -44.335 -12.966  1.00  0.00              
ATOM   2328 2HD  LYS B 143      17.564 -44.297 -14.279  1.00  0.00              
ATOM   2329 1HE  LYS B 143      17.822 -46.749 -14.124  1.00  0.00              
ATOM   2330 2HE  LYS B 143      16.652 -46.795 -12.803  1.00  0.00              
ATOM   2331 1HZ  LYS B 143      15.641 -47.334 -14.895  1.00  0.00              
ATOM   2332 2HZ  LYS B 143      15.000 -45.930 -14.313  1.00  0.00              
ATOM   2333 3HZ  LYS B 143      16.092 -45.889 -15.548  1.00  0.00              
ATOM   2334  N   VAL B 144      19.730 -40.814 -10.221  1.00  0.00              
ATOM   2335  CA  VAL B 144      20.183 -39.431 -10.067  1.00  0.00              
ATOM   2336  C   VAL B 144      21.598 -39.395  -9.504  1.00  0.00              
ATOM   2337  O   VAL B 144      22.455 -38.704 -10.034  1.00  0.00              
ATOM   2338  CB  VAL B 144      19.239 -38.653  -9.131  1.00  0.00              
ATOM   2339  CG1 VAL B 144      19.829 -37.293  -8.791  1.00  0.00              
ATOM   2340  CG2 VAL B 144      17.874 -38.501  -9.784  1.00  0.00              
ATOM   2341  H   VAL B 144      18.917 -41.126  -9.709  1.00  0.00              
ATOM   2342  HA  VAL B 144      20.198 -38.960 -11.050  1.00  0.00              
ATOM   2343  HB  VAL B 144      19.136 -39.202  -8.195  1.00  0.00              
ATOM   2344 1HG1 VAL B 144      19.149 -36.756  -8.129  1.00  0.00              
ATOM   2345 2HG1 VAL B 144      20.789 -37.427  -8.292  1.00  0.00              
ATOM   2346 3HG1 VAL B 144      19.971 -36.718  -9.706  1.00  0.00              
ATOM   2347 1HG2 VAL B 144      17.211 -37.950  -9.117  1.00  0.00              
ATOM   2348 2HG2 VAL B 144      17.978 -37.957 -10.723  1.00  0.00              
ATOM   2349 3HG2 VAL B 144      17.452 -39.487  -9.981  1.00  0.00              
ATOM   2350  N   LEU B 145      21.808 -40.165  -8.435  1.00  0.00              
ATOM   2351  CA  LEU B 145      23.083 -40.308  -7.778  1.00  0.00              
ATOM   2352  C   LEU B 145      24.111 -40.976  -8.698  1.00  0.00              
ATOM   2353  O   LEU B 145      25.246 -40.516  -8.811  1.00  0.00              
ATOM   2354  CB  LEU B 145      22.915 -41.126  -6.492  1.00  0.00              
ATOM   2355  CG  LEU B 145      24.193 -41.346  -5.672  1.00  0.00              
ATOM   2356  CD1 LEU B 145      24.758 -40.000  -5.241  1.00  0.00              
ATOM   2357  CD2 LEU B 145      23.879 -42.219  -4.467  1.00  0.00              
ATOM   2358  H   LEU B 145      21.011 -40.672  -8.078  1.00  0.00              
ATOM   2359  HA  LEU B 145      23.454 -39.315  -7.524  1.00  0.00              
ATOM   2360 1HB  LEU B 145      22.193 -40.622  -5.851  1.00  0.00              
ATOM   2361 2HB  LEU B 145      22.516 -42.106  -6.753  1.00  0.00              
ATOM   2362  HG  LEU B 145      24.942 -41.839  -6.292  1.00  0.00              
ATOM   2363 1HD1 LEU B 145      25.666 -40.156  -4.658  1.00  0.00              
ATOM   2364 2HD1 LEU B 145      24.992 -39.404  -6.123  1.00  0.00              
ATOM   2365 3HD1 LEU B 145      24.023 -39.475  -4.632  1.00  0.00              
ATOM   2366 1HD2 LEU B 145      24.787 -42.377  -3.885  1.00  0.00              
ATOM   2367 2HD2 LEU B 145      23.130 -41.727  -3.846  1.00  0.00              
ATOM   2368 3HD2 LEU B 145      23.493 -43.182  -4.805  1.00  0.00              
ATOM   2369  N   ASP B 146      23.713 -42.048  -9.370  1.00  0.00              
ATOM   2370  CA  ASP B 146      24.662 -42.748 -10.213  1.00  0.00              
ATOM   2371  C   ASP B 146      25.130 -41.951 -11.411  1.00  0.00              
ATOM   2372  O   ASP B 146      26.311 -41.982 -11.723  1.00  0.00              
ATOM   2373  CB  ASP B 146      24.049 -44.063 -10.699  1.00  0.00              
ATOM   2374  CG  ASP B 146      23.935 -45.108  -9.596  1.00  0.00              
ATOM   2375  OD1 ASP B 146      24.571 -44.944  -8.582  1.00  0.00              
ATOM   2376  OD2 ASP B 146      23.214 -46.059  -9.779  1.00  0.00              
ATOM   2377  H   ASP B 146      22.764 -42.389  -9.310  1.00  0.00              
ATOM   2378  HA  ASP B 146      25.601 -42.846  -9.668  1.00  0.00              
ATOM   2379 1HB  ASP B 146      23.054 -43.874 -11.104  1.00  0.00              
ATOM   2380 2HB  ASP B 146      24.658 -44.473 -11.506  1.00  0.00              
ATOM   2381  N   LYS B 147      24.220 -41.231 -12.065  1.00  0.00              
ATOM   2382  CA  LYS B 147      24.593 -40.387 -13.197  1.00  0.00              
ATOM   2383  C   LYS B 147      25.527 -39.248 -12.767  1.00  0.00              
ATOM   2384  O   LYS B 147      26.493 -38.921 -13.485  1.00  0.00              
ATOM   2385  CB  LYS B 147      23.342 -39.816 -13.868  1.00  0.00              
ATOM   2386  CG  LYS B 147      22.521 -40.840 -14.640  1.00  0.00              
ATOM   2387  CD  LYS B 147      21.282 -40.205 -15.253  1.00  0.00              
ATOM   2388  CE  LYS B 147      20.454 -41.229 -16.016  1.00  0.00              
ATOM   2389  NZ  LYS B 147      19.234 -40.623 -16.616  1.00  0.00              
ATOM   2390  H   LYS B 147      23.253 -41.268 -11.777  1.00  0.00              
ATOM   2391  HA  LYS B 147      25.139 -40.996 -13.918  1.00  0.00              
ATOM   2392 1HB  LYS B 147      22.696 -39.369 -13.112  1.00  0.00              
ATOM   2393 2HB  LYS B 147      23.630 -39.027 -14.562  1.00  0.00              
ATOM   2394 1HG  LYS B 147      23.130 -41.271 -15.435  1.00  0.00              
ATOM   2395 2HG  LYS B 147      22.213 -41.641 -13.968  1.00  0.00              
ATOM   2396 1HD  LYS B 147      20.667 -39.769 -14.464  1.00  0.00              
ATOM   2397 2HD  LYS B 147      21.580 -39.412 -15.937  1.00  0.00              
ATOM   2398 1HE  LYS B 147      21.057 -41.665 -16.811  1.00  0.00              
ATOM   2399 2HE  LYS B 147      20.151 -42.029 -15.340  1.00  0.00              
ATOM   2400 1HZ  LYS B 147      18.714 -41.333 -17.112  1.00  0.00              
ATOM   2401 2HZ  LYS B 147      18.657 -40.232 -15.885  1.00  0.00              
ATOM   2402 3HZ  LYS B 147      19.503 -39.893 -17.260  1.00  0.00              
ATOM   2403  N   ALA B 148      25.233 -38.647 -11.610  1.00  0.00              
ATOM   2404  CA  ALA B 148      26.092 -37.626 -11.047  1.00  0.00              
ATOM   2405  C   ALA B 148      27.476 -38.206 -10.731  1.00  0.00              
ATOM   2406  O   ALA B 148      28.481 -37.552 -10.976  1.00  0.00              
ATOM   2407  CB  ALA B 148      25.476 -37.012  -9.803  1.00  0.00              
ATOM   2408  H   ALA B 148      24.393 -38.910 -11.116  1.00  0.00              
ATOM   2409  HA  ALA B 148      26.219 -36.841 -11.792  1.00  0.00              
ATOM   2410 1HB  ALA B 148      26.145 -36.249  -9.404  1.00  0.00              
ATOM   2411 2HB  ALA B 148      24.518 -36.558 -10.058  1.00  0.00              
ATOM   2412 3HB  ALA B 148      25.321 -37.787  -9.054  1.00  0.00              
ATOM   2413  N   LYS B 149      27.513 -39.431 -10.204  1.00  0.00              
ATOM   2414  CA  LYS B 149      28.773 -40.111  -9.851  1.00  0.00              
ATOM   2415  C   LYS B 149      29.652 -40.285 -11.077  1.00  0.00              
ATOM   2416  O   LYS B 149      30.847 -39.975 -11.051  1.00  0.00              
ATOM   2417  CB  LYS B 149      28.499 -41.472  -9.210  1.00  0.00              
ATOM   2418  CG  LYS B 149      29.748 -42.223  -8.769  1.00  0.00              
ATOM   2419  CD  LYS B 149      29.393 -43.538  -8.091  1.00  0.00              
ATOM   2420  CE  LYS B 149      30.641 -44.309  -7.688  1.00  0.00              
ATOM   2421  NZ  LYS B 149      30.308 -45.599  -7.024  1.00  0.00              
ATOM   2422  H   LYS B 149      26.636 -39.905 -10.043  1.00  0.00              
ATOM   2423  HA  LYS B 149      29.303 -39.501  -9.118  1.00  0.00              
ATOM   2424 1HB  LYS B 149      27.861 -41.341  -8.335  1.00  0.00              
ATOM   2425 2HB  LYS B 149      27.960 -42.105  -9.916  1.00  0.00              
ATOM   2426 1HG  LYS B 149      30.375 -42.429  -9.637  1.00  0.00              
ATOM   2427 2HG  LYS B 149      30.316 -41.607  -8.072  1.00  0.00              
ATOM   2428 1HD  LYS B 149      28.795 -43.339  -7.201  1.00  0.00              
ATOM   2429 2HD  LYS B 149      28.803 -44.151  -8.773  1.00  0.00              
ATOM   2430 1HE  LYS B 149      31.242 -44.515  -8.573  1.00  0.00              
ATOM   2431 2HE  LYS B 149      31.236 -43.706  -7.004  1.00  0.00              
ATOM   2432 1HZ  LYS B 149      31.161 -46.079  -6.773  1.00  0.00              
ATOM   2433 2HZ  LYS B 149      29.765 -45.419  -6.191  1.00  0.00              
ATOM   2434 3HZ  LYS B 149      29.772 -46.175  -7.656  1.00  0.00              
ATOM   2435  N   ASP B 150      29.041 -40.757 -12.162  1.00  0.00              
ATOM   2436  CA  ASP B 150      29.731 -40.943 -13.434  1.00  0.00              
ATOM   2437  C   ASP B 150      30.320 -39.648 -13.924  1.00  0.00              
ATOM   2438  O   ASP B 150      31.485 -39.611 -14.343  1.00  0.00              
ATOM   2439  CB  ASP B 150      28.779 -41.504 -14.493  1.00  0.00              
ATOM   2440  CG  ASP B 150      28.425 -42.966 -14.257  1.00  0.00              
ATOM   2441  OD1 ASP B 150      29.100 -43.603 -13.483  1.00  0.00              
ATOM   2442  OD2 ASP B 150      27.484 -43.432 -14.854  1.00  0.00              
ATOM   2443  H   ASP B 150      28.061 -40.993 -12.095  1.00  0.00              
ATOM   2444  HA  ASP B 150      30.544 -41.655 -13.286  1.00  0.00              
ATOM   2445 1HB  ASP B 150      27.859 -40.919 -14.502  1.00  0.00              
ATOM   2446 2HB  ASP B 150      29.236 -41.410 -15.479  1.00  0.00              
ATOM   2447  N   GLU B 151      29.511 -38.585 -13.863  1.00  0.00              
ATOM   2448  CA  GLU B 151      29.950 -37.261 -14.286  1.00  0.00              
ATOM   2449  C   GLU B 151      31.056 -36.699 -13.392  1.00  0.00              
ATOM   2450  O   GLU B 151      32.035 -36.200 -13.906  1.00  0.00              
ATOM   2451  CB  GLU B 151      28.761 -36.298 -14.311  1.00  0.00              
ATOM   2452  CG  GLU B 151      27.741 -36.586 -15.403  1.00  0.00              
ATOM   2453  CD  GLU B 151      26.745 -35.467 -15.529  1.00  0.00              
ATOM   2454  OE1 GLU B 151      26.195 -35.071 -14.529  1.00  0.00              
ATOM   2455  OE2 GLU B 151      26.616 -34.931 -16.605  1.00  0.00              
ATOM   2456  H   GLU B 151      28.571 -38.703 -13.515  1.00  0.00              
ATOM   2457  HA  GLU B 151      30.403 -37.346 -15.274  1.00  0.00              
ATOM   2458 1HB  GLU B 151      28.277 -36.364 -13.336  1.00  0.00              
ATOM   2459 2HB  GLU B 151      29.166 -35.295 -14.448  1.00  0.00              
ATOM   2460 1HG  GLU B 151      28.191 -36.781 -16.376  1.00  0.00              
ATOM   2461 2HG  GLU B 151      27.236 -37.484 -15.051  1.00  0.00              
ATOM   2462  N   ALA B 152      30.923 -36.787 -12.069  1.00  0.00              
ATOM   2463  CA  ALA B 152      31.968 -36.247 -11.204  1.00  0.00              
ATOM   2464  C   ALA B 152      33.275 -37.033 -11.385  1.00  0.00              
ATOM   2465  O   ALA B 152      34.359 -36.438 -11.473  1.00  0.00              
ATOM   2466  CB  ALA B 152      31.534 -36.241  -9.744  1.00  0.00              
ATOM   2467  H   ALA B 152      30.112 -37.220 -11.651  1.00  0.00              
ATOM   2468  HA  ALA B 152      32.162 -35.218 -11.509  1.00  0.00              
ATOM   2469 1HB  ALA B 152      32.336 -35.833  -9.128  1.00  0.00              
ATOM   2470 2HB  ALA B 152      30.641 -35.627  -9.632  1.00  0.00              
ATOM   2471 3HB  ALA B 152      31.316 -37.260  -9.426  1.00  0.00              
ATOM   2472  N   GLU B 153      33.177 -38.361 -11.455  1.00  0.00              
ATOM   2473  CA  GLU B 153      34.362 -39.182 -11.713  1.00  0.00              
ATOM   2474  C   GLU B 153      35.062 -38.805 -13.030  1.00  0.00              
ATOM   2475  O   GLU B 153      36.278 -38.713 -13.075  1.00  0.00              
ATOM   2476  CB  GLU B 153      33.974 -40.662 -11.740  1.00  0.00              
ATOM   2477  CG  GLU B 153      35.136 -41.611 -11.995  1.00  0.00              
ATOM   2478  CD  GLU B 153      34.723 -43.057 -11.993  1.00  0.00              
ATOM   2479  OE1 GLU B 153      33.778 -43.383 -11.316  1.00  0.00              
ATOM   2480  OE2 GLU B 153      35.353 -43.835 -12.670  1.00  0.00              
ATOM   2481  H   GLU B 153      32.283 -38.814 -11.331  1.00  0.00              
ATOM   2482  HA  GLU B 153      35.104 -38.969 -10.942  1.00  0.00              
ATOM   2483 1HB  GLU B 153      33.520 -40.937 -10.788  1.00  0.00              
ATOM   2484 2HB  GLU B 153      33.229 -40.829 -12.518  1.00  0.00              
ATOM   2485 1HG  GLU B 153      35.580 -41.374 -12.962  1.00  0.00              
ATOM   2486 2HG  GLU B 153      35.895 -41.454 -11.230  1.00  0.00              
ATOM   2487  N   ASN B 154      34.307 -38.595 -14.102  1.00  0.00              
ATOM   2488  CA  ASN B 154      34.926 -38.160 -15.367  1.00  0.00              
ATOM   2489  C   ASN B 154      35.690 -36.825 -15.255  1.00  0.00              
ATOM   2490  O   ASN B 154      36.755 -36.645 -15.846  1.00  0.00              
ATOM   2491  CB  ASN B 154      33.870 -38.065 -16.453  1.00  0.00              
ATOM   2492  CG  ASN B 154      33.416 -39.414 -16.938  1.00  0.00              
ATOM   2493  OD1 ASN B 154      34.111 -40.420 -16.752  1.00  0.00              
ATOM   2494  ND2 ASN B 154      32.264 -39.455 -17.557  1.00  0.00              
ATOM   2495  H   ASN B 154      33.306 -38.728 -14.064  1.00  0.00              
ATOM   2496  HA  ASN B 154      35.691 -38.887 -15.646  1.00  0.00              
ATOM   2497 1HB  ASN B 154      33.005 -37.519 -16.073  1.00  0.00              
ATOM   2498 2HB  ASN B 154      34.266 -37.502 -17.298  1.00  0.00              
ATOM   2499 1HD2 ASN B 154      31.912 -40.325 -17.901  1.00  0.00              
ATOM   2500 2HD2 ASN B 154      31.736 -38.616 -17.685  1.00  0.00              
ATOM   2501  N   ARG B 155      35.144 -35.886 -14.490  1.00  0.00              
ATOM   2502  CA  ARG B 155      35.793 -34.596 -14.308  1.00  0.00              
ATOM   2503  C   ARG B 155      37.071 -34.750 -13.477  1.00  0.00              
ATOM   2504  O   ARG B 155      38.083 -34.131 -13.759  1.00  0.00              
ATOM   2505  CB  ARG B 155      34.852 -33.614 -13.625  1.00  0.00              
ATOM   2506  CG  ARG B 155      33.612 -33.253 -14.427  1.00  0.00              
ATOM   2507  CD  ARG B 155      33.956 -32.814 -15.804  1.00  0.00              
ATOM   2508  NE  ARG B 155      32.779 -32.405 -16.553  1.00  0.00              
ATOM   2509  CZ  ARG B 155      32.762 -32.165 -17.879  1.00  0.00              
ATOM   2510  NH1 ARG B 155      33.862 -32.297 -18.585  1.00  0.00              
ATOM   2511  NH2 ARG B 155      31.638 -31.797 -18.469  1.00  0.00              
ATOM   2512  H   ARG B 155      34.265 -36.064 -14.025  1.00  0.00              
ATOM   2513  HA  ARG B 155      36.144 -34.245 -15.279  1.00  0.00              
ATOM   2514 1HB  ARG B 155      34.520 -34.030 -12.675  1.00  0.00              
ATOM   2515 2HB  ARG B 155      35.386 -32.689 -13.409  1.00  0.00              
ATOM   2516 1HG  ARG B 155      32.958 -34.123 -14.498  1.00  0.00              
ATOM   2517 2HG  ARG B 155      33.080 -32.440 -13.931  1.00  0.00              
ATOM   2518 1HD  ARG B 155      34.640 -31.968 -15.755  1.00  0.00              
ATOM   2519 2HD  ARG B 155      34.433 -33.635 -16.339  1.00  0.00              
ATOM   2520  HE  ARG B 155      31.913 -32.293 -16.044  1.00  0.00              
ATOM   2521 1HH1 ARG B 155      34.721 -32.579 -18.134  1.00  0.00              
ATOM   2522 2HH1 ARG B 155      33.849 -32.117 -19.579  1.00  0.00              
ATOM   2523 1HH2 ARG B 155      30.791 -31.695 -17.925  1.00  0.00              
ATOM   2524 2HH2 ARG B 155      31.625 -31.617 -19.462  1.00  0.00              
ATOM   2525  N   VAL B 156      37.047 -35.651 -12.511  1.00  0.00              
ATOM   2526  CA  VAL B 156      38.269 -36.074 -11.793  1.00  0.00              
ATOM   2527  C   VAL B 156      39.345 -36.759 -12.655  1.00  0.00              
ATOM   2528  O   VAL B 156      40.529 -36.462 -12.507  1.00  0.00              
ATOM   2529  CB  VAL B 156      37.900 -36.963 -10.585  1.00  0.00              
ATOM   2530  CG1 VAL B 156      39.123 -37.602  -9.954  1.00  0.00              
ATOM   2531  CG2 VAL B 156      37.105 -36.151  -9.577  1.00  0.00              
ATOM   2532  H   VAL B 156      36.160 -36.064 -12.258  1.00  0.00              
ATOM   2533  HA  VAL B 156      38.781 -35.183 -11.428  1.00  0.00              
ATOM   2534  HB  VAL B 156      37.299 -37.803 -10.934  1.00  0.00              
ATOM   2535 1HG1 VAL B 156      38.816 -38.219  -9.108  1.00  0.00              
ATOM   2536 2HG1 VAL B 156      39.630 -38.224 -10.691  1.00  0.00              
ATOM   2537 3HG1 VAL B 156      39.802 -36.823  -9.606  1.00  0.00              
ATOM   2538 1HG2 VAL B 156      36.845 -36.780  -8.727  1.00  0.00              
ATOM   2539 2HG2 VAL B 156      37.705 -35.307  -9.235  1.00  0.00              
ATOM   2540 3HG2 VAL B 156      36.193 -35.781 -10.046  1.00  0.00              
ATOM   2541  N   ARG B 157      38.954 -37.711 -13.500  1.00  0.00              
ATOM   2542  CA  ARG B 157      39.891 -38.306 -14.448  1.00  0.00              
ATOM   2543  C   ARG B 157      40.461 -37.309 -15.475  1.00  0.00              
ATOM   2544  O   ARG B 157      41.645 -37.403 -15.835  1.00  0.00              
ATOM   2545  CB  ARG B 157      39.208 -39.444 -15.192  1.00  0.00              
ATOM   2546  CG  ARG B 157      38.877 -40.658 -14.340  1.00  0.00              
ATOM   2547  CD  ARG B 157      38.169 -41.703 -15.123  1.00  0.00              
ATOM   2548  NE  ARG B 157      37.756 -42.820 -14.289  1.00  0.00              
ATOM   2549  CZ  ARG B 157      38.538 -43.870 -13.974  1.00  0.00              
ATOM   2550  NH1 ARG B 157      39.769 -43.933 -14.431  1.00  0.00              
ATOM   2551  NH2 ARG B 157      38.068 -44.838 -13.206  1.00  0.00              
ATOM   2552  H   ARG B 157      37.996 -38.031 -13.490  1.00  0.00              
ATOM   2553  HA  ARG B 157      40.756 -38.673 -13.895  1.00  0.00              
ATOM   2554 1HB  ARG B 157      38.278 -39.085 -15.631  1.00  0.00              
ATOM   2555 2HB  ARG B 157      39.847 -39.779 -16.009  1.00  0.00              
ATOM   2556 1HG  ARG B 157      39.798 -41.089 -13.946  1.00  0.00              
ATOM   2557 2HG  ARG B 157      38.234 -40.357 -13.511  1.00  0.00              
ATOM   2558 1HD  ARG B 157      37.280 -41.273 -15.583  1.00  0.00              
ATOM   2559 2HD  ARG B 157      38.831 -42.085 -15.900  1.00  0.00              
ATOM   2560  HE  ARG B 157      36.815 -42.807 -13.918  1.00  0.00              
ATOM   2561 1HH1 ARG B 157      40.129 -43.194 -15.018  1.00  0.00              
ATOM   2562 2HH1 ARG B 157      40.356 -44.721 -14.195  1.00  0.00              
ATOM   2563 1HH2 ARG B 157      37.122 -44.790 -12.855  1.00  0.00              
ATOM   2564 2HH2 ARG B 157      38.654 -45.625 -12.970  1.00  0.00              
ATOM   2565  N   GLU B 158      39.632 -36.385 -15.971  1.00  0.00              
ATOM   2566  CA  GLU B 158      40.118 -35.318 -16.886  1.00  0.00              
ATOM   2567  C   GLU B 158      41.161 -34.426 -16.182  1.00  0.00              
ATOM   2568  O   GLU B 158      42.165 -34.033 -16.794  1.00  0.00              
ATOM   2569  CB  GLU B 158      38.952 -34.458 -17.381  1.00  0.00              
ATOM   2570  CG  GLU B 158      38.033 -35.157 -18.373  1.00  0.00              
ATOM   2571  CD  GLU B 158      36.780 -34.377 -18.659  1.00  0.00              
ATOM   2572  OE1 GLU B 158      36.525 -33.424 -17.963  1.00  0.00              
ATOM   2573  OE2 GLU B 158      36.077 -34.736 -19.574  1.00  0.00              
ATOM   2574  H   GLU B 158      38.654 -36.410 -15.721  1.00  0.00              
ATOM   2575  HA  GLU B 158      40.622 -35.789 -17.730  1.00  0.00              
ATOM   2576 1HB  GLU B 158      38.348 -34.140 -16.532  1.00  0.00              
ATOM   2577 2HB  GLU B 158      39.341 -33.560 -17.861  1.00  0.00              
ATOM   2578 1HG  GLU B 158      38.573 -35.310 -19.307  1.00  0.00              
ATOM   2579 2HG  GLU B 158      37.764 -36.135 -17.976  1.00  0.00              
ATOM   2580  N   LEU B 159      40.928 -34.091 -14.909  1.00  0.00              
ATOM   2581  CA  LEU B 159      41.950 -33.349 -14.164  1.00  0.00              
ATOM   2582  C   LEU B 159      43.247 -34.169 -14.073  1.00  0.00              
ATOM   2583  O   LEU B 159      44.347 -33.668 -14.365  1.00  0.00              
ATOM   2584  CB  LEU B 159      41.472 -32.961 -12.772  1.00  0.00              
ATOM   2585  CG  LEU B 159      42.471 -32.203 -11.887  1.00  0.00              
ATOM   2586  CD1 LEU B 159      42.821 -30.880 -12.582  1.00  0.00              
ATOM   2587  CD2 LEU B 159      41.905 -31.947 -10.504  1.00  0.00              
ATOM   2588  H   LEU B 159      40.063 -34.335 -14.449  1.00  0.00              
ATOM   2589  HA  LEU B 159      42.177 -32.432 -14.707  1.00  0.00              
ATOM   2590 1HB  LEU B 159      40.588 -32.332 -12.871  1.00  0.00              
ATOM   2591 2HB  LEU B 159      41.189 -33.867 -12.237  1.00  0.00              
ATOM   2592  HG  LEU B 159      43.384 -32.791 -11.783  1.00  0.00              
ATOM   2593 1HD1 LEU B 159      43.532 -30.324 -11.970  1.00  0.00              
ATOM   2594 2HD1 LEU B 159      43.266 -31.086 -13.556  1.00  0.00              
ATOM   2595 3HD1 LEU B 159      41.916 -30.288 -12.714  1.00  0.00              
ATOM   2596 1HD2 LEU B 159      42.640 -31.410  -9.904  1.00  0.00              
ATOM   2597 2HD2 LEU B 159      40.997 -31.349 -10.587  1.00  0.00              
ATOM   2598 3HD2 LEU B 159      41.671 -32.898 -10.025  1.00  0.00              
ATOM   2599  N   LYS B 160      43.134 -35.433 -13.704  1.00  0.00              
ATOM   2600  CA  LYS B 160      44.341 -36.275 -13.631  1.00  0.00              
ATOM   2601  C   LYS B 160      45.135 -36.268 -14.952  1.00  0.00              
ATOM   2602  O   LYS B 160      46.367 -36.079 -14.962  1.00  0.00              
ATOM   2603  CB  LYS B 160      43.963 -37.709 -13.258  1.00  0.00              
ATOM   2604  CG  LYS B 160      45.149 -38.652 -13.104  1.00  0.00              
ATOM   2605  CD  LYS B 160      44.699 -40.041 -12.676  1.00  0.00              
ATOM   2606  CE  LYS B 160      45.879 -40.993 -12.553  1.00  0.00              
ATOM   2607  NZ  LYS B 160      45.453 -42.356 -12.135  1.00  0.00              
ATOM   2608  H   LYS B 160      42.238 -35.837 -13.471  1.00  0.00              
ATOM   2609  HA  LYS B 160      44.998 -35.871 -12.860  1.00  0.00              
ATOM   2610 1HB  LYS B 160      43.412 -37.707 -12.317  1.00  0.00              
ATOM   2611 2HB  LYS B 160      43.304 -38.122 -14.022  1.00  0.00              
ATOM   2612 1HG  LYS B 160      45.680 -38.728 -14.054  1.00  0.00              
ATOM   2613 2HG  LYS B 160      45.835 -38.255 -12.356  1.00  0.00              
ATOM   2614 1HD  LYS B 160      44.191 -39.978 -11.712  1.00  0.00              
ATOM   2615 2HD  LYS B 160      43.999 -40.439 -13.410  1.00  0.00              
ATOM   2616 1HE  LYS B 160      46.391 -41.063 -13.511  1.00  0.00              
ATOM   2617 2HE  LYS B 160      46.584 -40.605 -11.817  1.00  0.00              
ATOM   2618 1HZ  LYS B 160      46.263 -42.956 -12.064  1.00  0.00              
ATOM   2619 2HZ  LYS B 160      44.993 -42.305 -11.236  1.00  0.00              
ATOM   2620 3HZ  LYS B 160      44.814 -42.734 -12.819  1.00  0.00              
ATOM   2621  N   GLN B 161      44.409 -36.475 -16.054  1.00  0.00              
ATOM   2622  CA  GLN B 161      44.983 -36.490 -17.394  1.00  0.00              
ATOM   2623  C   GLN B 161      45.591 -35.146 -17.822  1.00  0.00              
ATOM   2624  O   GLN B 161      46.661 -35.141 -18.409  1.00  0.00              
ATOM   2625  CB  GLN B 161      43.914 -36.912 -18.405  1.00  0.00              
ATOM   2626  CG  GLN B 161      43.502 -38.371 -18.303  1.00  0.00              
ATOM   2627  CD  GLN B 161      42.353 -38.714 -19.231  1.00  0.00              
ATOM   2628  OE1 GLN B 161      41.559 -37.847 -19.607  1.00  0.00              
ATOM   2629  NE2 GLN B 161      42.257 -39.985 -19.608  1.00  0.00              
ATOM   2630  H   GLN B 161      43.417 -36.628 -15.942  1.00  0.00              
ATOM   2631  HA  GLN B 161      45.807 -37.203 -17.410  1.00  0.00              
ATOM   2632 1HB  GLN B 161      43.022 -36.300 -18.269  1.00  0.00              
ATOM   2633 2HB  GLN B 161      44.280 -36.737 -19.417  1.00  0.00              
ATOM   2634 1HG  GLN B 161      44.353 -38.998 -18.566  1.00  0.00              
ATOM   2635 2HG  GLN B 161      43.188 -38.578 -17.279  1.00  0.00              
ATOM   2636 1HE2 GLN B 161      41.519 -40.271 -20.220  1.00  0.00              
ATOM   2637 2HE2 GLN B 161      42.922 -40.655 -19.279  1.00  0.00              
ATOM   2638  N   LYS B 162      44.926 -34.011 -17.558  1.00  0.00              
ATOM   2639  CA  LYS B 162      45.517 -32.705 -17.902  1.00  0.00              
ATOM   2640  C   LYS B 162      46.762 -32.381 -17.079  1.00  0.00              
ATOM   2641  O   LYS B 162      47.746 -31.784 -17.599  1.00  0.00              
ATOM   2642  CB  LYS B 162      44.483 -31.592 -17.721  1.00  0.00              
ATOM   2643  CG  LYS B 162      44.955 -30.215 -18.167  1.00  0.00              
ATOM   2644  CD  LYS B 162      45.177 -30.168 -19.672  1.00  0.00              
ATOM   2645  CE  LYS B 162      45.629 -28.787 -20.122  1.00  0.00              
ATOM   2646  NZ  LYS B 162      45.862 -28.729 -21.591  1.00  0.00              
ATOM   2647  H   LYS B 162      44.015 -34.039 -17.121  1.00  0.00              
ATOM   2648  HA  LYS B 162      45.798 -32.719 -18.955  1.00  0.00              
ATOM   2649 1HB  LYS B 162      43.583 -31.837 -18.286  1.00  0.00              
ATOM   2650 2HB  LYS B 162      44.201 -31.525 -16.670  1.00  0.00              
ATOM   2651 1HG  LYS B 162      44.209 -29.468 -17.895  1.00  0.00              
ATOM   2652 2HG  LYS B 162      45.890 -29.970 -17.663  1.00  0.00              
ATOM   2653 1HD  LYS B 162      45.936 -30.899 -19.951  1.00  0.00              
ATOM   2654 2HD  LYS B 162      44.248 -30.420 -20.184  1.00  0.00              
ATOM   2655 1HE  LYS B 162      44.871 -28.051 -19.858  1.00  0.00              
ATOM   2656 2HE  LYS B 162      46.554 -28.522 -19.611  1.00  0.00              
ATOM   2657 1HZ  LYS B 162      46.160 -27.799 -21.849  1.00  0.00              
ATOM   2658 2HZ  LYS B 162      46.578 -29.395 -21.846  1.00  0.00              
ATOM   2659 3HZ  LYS B 162      45.006 -28.954 -22.077  1.00  0.00              
ATOM   2660  N   LEU B 163      46.727 -32.691 -15.781  1.00  0.00              
ATOM   2661  CA  LEU B 163      47.914 -32.498 -14.955  1.00  0.00              
ATOM   2662  C   LEU B 163      49.089 -33.436 -15.337  1.00  0.00              
ATOM   2663  O   LEU B 163      50.249 -33.035 -15.207  1.00  0.00              
ATOM   2664  CB  LEU B 163      47.543 -32.712 -13.482  1.00  0.00              
ATOM   2665  CG  LEU B 163      46.563 -31.692 -12.888  1.00  0.00              
ATOM   2666  CD1 LEU B 163      46.205 -32.100 -11.465  1.00  0.00              
ATOM   2667  CD2 LEU B 163      47.190 -30.307 -12.918  1.00  0.00              
ATOM   2668  H   LEU B 163      45.888 -33.060 -15.357  1.00  0.00              
ATOM   2669  HA  LEU B 163      48.320 -31.508 -15.159  1.00  0.00              
ATOM   2670 1HB  LEU B 163      47.098 -33.700 -13.376  1.00  0.00              
ATOM   2671 2HB  LEU B 163      48.455 -32.681 -12.886  1.00  0.00              
ATOM   2672  HG  LEU B 163      45.643 -31.687 -13.474  1.00  0.00              
ATOM   2673 1HD1 LEU B 163      45.508 -31.376 -11.043  1.00  0.00              
ATOM   2674 2HD1 LEU B 163      45.741 -33.086 -11.475  1.00  0.00              
ATOM   2675 3HD1 LEU B 163      47.109 -32.130 -10.858  1.00  0.00              
ATOM   2676 1HD2 LEU B 163      46.493 -29.582 -12.497  1.00  0.00              
ATOM   2677 2HD2 LEU B 163      48.109 -30.310 -12.331  1.00  0.00              
ATOM   2678 3HD2 LEU B 163      47.419 -30.033 -13.948  1.00  0.00              
ATOM   2679  N   GLU B 164      48.786 -34.661 -15.778  1.00  0.00              
ATOM   2680  CA  GLU B 164      49.820 -35.573 -16.342  1.00  0.00              
ATOM   2681  C   GLU B 164      50.493 -34.899 -17.551  1.00  0.00              
ATOM   2682  O   GLU B 164      51.729 -34.885 -17.679  1.00  0.00              
ATOM   2683  CB  GLU B 164      49.207 -36.911 -16.762  1.00  0.00              
ATOM   2684  CG  GLU B 164      50.195 -37.889 -17.380  1.00  0.00              
ATOM   2685  CD  GLU B 164      49.552 -39.181 -17.804  1.00  0.00              
ATOM   2686  OE1 GLU B 164      48.381 -39.346 -17.564  1.00  0.00              
ATOM   2687  OE2 GLU B 164      50.234 -40.003 -18.369  1.00  0.00              
ATOM   2688  H   GLU B 164      47.828 -34.976 -15.726  1.00  0.00              
ATOM   2689  HA  GLU B 164      50.548 -35.797 -15.561  1.00  0.00              
ATOM   2690 1HB  GLU B 164      48.757 -37.393 -15.894  1.00  0.00              
ATOM   2691 2HB  GLU B 164      48.412 -36.735 -17.487  1.00  0.00              
ATOM   2692 1HG  GLU B 164      50.656 -37.423 -18.251  1.00  0.00              
ATOM   2693 2HG  GLU B 164      50.982 -38.101 -16.657  1.00  0.00              
ATOM   2694  N   GLU B 165      49.681 -34.388 -18.476  1.00  0.00              
ATOM   2695  CA  GLU B 165      50.240 -33.606 -19.614  1.00  0.00              
ATOM   2696  C   GLU B 165      51.143 -32.426 -19.188  1.00  0.00              
ATOM   2697  O   GLU B 165      52.285 -32.279 -19.679  1.00  0.00              
ATOM   2698  CB  GLU B 165      49.098 -33.071 -20.482  1.00  0.00              
ATOM   2699  CG  GLU B 165      49.553 -32.279 -21.700  1.00  0.00              
ATOM   2700  CD  GLU B 165      48.409 -31.670 -22.461  1.00  0.00              
ATOM   2701  OE1 GLU B 165      47.674 -30.907 -21.882  1.00  0.00              
ATOM   2702  OE2 GLU B 165      48.270 -31.967 -23.624  1.00  0.00              
ATOM   2703  H   GLU B 165      48.682 -34.523 -18.416  1.00  0.00              
ATOM   2704  HA  GLU B 165      50.900 -34.256 -20.189  1.00  0.00              
ATOM   2705 1HB  GLU B 165      48.487 -33.902 -20.832  1.00  0.00              
ATOM   2706 2HB  GLU B 165      48.458 -32.423 -19.882  1.00  0.00              
ATOM   2707 1HG  GLU B 165      50.222 -31.483 -21.374  1.00  0.00              
ATOM   2708 2HG  GLU B 165      50.112 -32.939 -22.361  1.00  0.00              
ATOM   2709  N   LEU B 166      50.663 -31.584 -18.262  1.00  0.00              
ATOM   2710  CA  LEU B 166      51.486 -30.458 -17.786  1.00  0.00              
ATOM   2711  C   LEU B 166      52.775 -30.914 -17.093  1.00  0.00              
ATOM   2712  O   LEU B 166      53.803 -30.257 -17.222  1.00  0.00              
ATOM   2713  CB  LEU B 166      50.672 -29.590 -16.818  1.00  0.00              
ATOM   2714  CG  LEU B 166      49.470 -28.859 -17.429  1.00  0.00              
ATOM   2715  CD1 LEU B 166      48.632 -28.242 -16.318  1.00  0.00              
ATOM   2716  CD2 LEU B 166      49.962 -27.795 -18.399  1.00  0.00              
ATOM   2717  H   LEU B 166      49.736 -31.712 -17.881  1.00  0.00              
ATOM   2718  HA  LEU B 166      51.815 -29.881 -18.650  1.00  0.00              
ATOM   2719 1HB  LEU B 166      50.301 -30.223 -16.013  1.00  0.00              
ATOM   2720 2HB  LEU B 166      51.332 -28.838 -16.386  1.00  0.00              
ATOM   2721  HG  LEU B 166      48.842 -29.574 -17.962  1.00  0.00              
ATOM   2722 1HD1 LEU B 166      47.777 -27.723 -16.753  1.00  0.00              
ATOM   2723 2HD1 LEU B 166      48.277 -29.027 -15.651  1.00  0.00              
ATOM   2724 3HD1 LEU B 166      49.239 -27.533 -15.756  1.00  0.00              
ATOM   2725 1HD2 LEU B 166      49.107 -27.277 -18.834  1.00  0.00              
ATOM   2726 2HD2 LEU B 166      50.588 -27.079 -17.867  1.00  0.00              
ATOM   2727 3HD2 LEU B 166      50.543 -28.267 -19.192  1.00  0.00              
ATOM   2728  N   TYR B 167      52.696 -32.024 -16.366  1.00  0.00              
ATOM   2729  CA  TYR B 167      53.867 -32.676 -15.794  1.00  0.00              
ATOM   2730  C   TYR B 167      54.859 -33.108 -16.893  1.00  0.00              
ATOM   2731  O   TYR B 167      56.030 -32.830 -16.837  1.00  0.00              
ATOM   2732  CB  TYR B 167      53.442 -33.881 -14.951  1.00  0.00              
ATOM   2733  CG  TYR B 167      54.595 -34.751 -14.504  1.00  0.00              
ATOM   2734  CD1 TYR B 167      55.451 -34.310 -13.505  1.00  0.00              
ATOM   2735  CD2 TYR B 167      54.798 -35.990 -15.093  1.00  0.00              
ATOM   2736  CE1 TYR B 167      56.504 -35.105 -13.097  1.00  0.00              
ATOM   2737  CE2 TYR B 167      55.852 -36.785 -14.685  1.00  0.00              
ATOM   2738  CZ  TYR B 167      56.702 -36.346 -13.691  1.00  0.00              
ATOM   2739  OH  TYR B 167      57.752 -37.138 -13.284  1.00  0.00              
ATOM   2740  H   TYR B 167      51.783 -32.425 -16.208  1.00  0.00              
ATOM   2741  HA  TYR B 167      54.376 -31.965 -15.142  1.00  0.00              
ATOM   2742 1HB  TYR B 167      52.912 -33.535 -14.062  1.00  0.00              
ATOM   2743 2HB  TYR B 167      52.751 -34.499 -15.523  1.00  0.00              
ATOM   2744  HD1 TYR B 167      55.292 -33.336 -13.042  1.00  0.00              
ATOM   2745  HD2 TYR B 167      54.127 -36.337 -15.879  1.00  0.00              
ATOM   2746  HE1 TYR B 167      57.176 -34.759 -12.312  1.00  0.00              
ATOM   2747  HE2 TYR B 167      56.011 -37.759 -15.149  1.00  0.00              
ATOM   2748  HH  TYR B 167      58.222 -36.702 -12.570  1.00  0.00              
ATOM   2749  N   LYS B 168      54.375 -33.784 -17.903  1.00  0.00              
ATOM   2750  CA  LYS B 168      55.280 -34.207 -18.982  1.00  0.00              
ATOM   2751  C   LYS B 168      55.986 -33.022 -19.640  1.00  0.00              
ATOM   2752  O   LYS B 168      57.166 -33.108 -20.005  1.00  0.00              
ATOM   2753  CB  LYS B 168      54.512 -35.002 -20.039  1.00  0.00              
ATOM   2754  CG  LYS B 168      54.060 -36.383 -19.581  1.00  0.00              
ATOM   2755  CD  LYS B 168      53.245 -37.083 -20.659  1.00  0.00              
ATOM   2756  CE  LYS B 168      52.800 -38.466 -20.207  1.00  0.00              
ATOM   2757  NZ  LYS B 168      51.937 -39.131 -21.220  1.00  0.00              
ATOM   2758  H   LYS B 168      53.396 -34.024 -17.960  1.00  0.00              
ATOM   2759  HA  LYS B 168      56.097 -34.781 -18.544  1.00  0.00              
ATOM   2760 1HB  LYS B 168      53.627 -34.444 -20.343  1.00  0.00              
ATOM   2761 2HB  LYS B 168      55.137 -35.131 -20.923  1.00  0.00              
ATOM   2762 1HG  LYS B 168      54.933 -36.992 -19.345  1.00  0.00              
ATOM   2763 2HG  LYS B 168      53.452 -36.287 -18.683  1.00  0.00              
ATOM   2764 1HD  LYS B 168      52.364 -36.485 -20.895  1.00  0.00              
ATOM   2765 2HD  LYS B 168      53.847 -37.183 -21.562  1.00  0.00              
ATOM   2766 1HE  LYS B 168      53.675 -39.089 -20.027  1.00  0.00              
ATOM   2767 2HE  LYS B 168      52.244 -38.381 -19.273  1.00  0.00              
ATOM   2768 1HZ  LYS B 168      51.663 -40.043 -20.882  1.00  0.00              
ATOM   2769 2HZ  LYS B 168      51.112 -38.570 -21.381  1.00  0.00              
ATOM   2770 3HZ  LYS B 168      52.449 -39.232 -22.084  1.00  0.00              
ATOM   2771  N   GLU B 169      55.277 -31.895 -19.749  1.00  0.00              
ATOM   2772  CA  GLU B 169      55.851 -30.651 -20.214  1.00  0.00              
ATOM   2773  C   GLU B 169      56.860 -30.068 -19.246  1.00  0.00              
ATOM   2774  O   GLU B 169      57.893 -29.561 -19.670  1.00  0.00              
ATOM   2775  CB  GLU B 169      54.741 -29.629 -20.469  1.00  0.00              
ATOM   2776  CG  GLU B 169      53.801 -29.994 -21.609  1.00  0.00              
ATOM   2777  CD  GLU B 169      54.494 -30.059 -22.942  1.00  0.00              
ATOM   2778  OE1 GLU B 169      55.322 -29.220 -23.201  1.00  0.00              
ATOM   2779  OE2 GLU B 169      54.196 -30.951 -23.701  1.00  0.00              
ATOM   2780  H   GLU B 169      54.300 -31.921 -19.493  1.00  0.00              
ATOM   2781  HA  GLU B 169      56.386 -30.843 -21.145  1.00  0.00              
ATOM   2782 1HB  GLU B 169      54.142 -29.509 -19.567  1.00  0.00              
ATOM   2783 2HB  GLU B 169      55.184 -28.660 -20.699  1.00  0.00              
ATOM   2784 1HG  GLU B 169      53.351 -30.963 -21.399  1.00  0.00              
ATOM   2785 2HG  GLU B 169      53.001 -29.255 -21.657  1.00  0.00              
ATOM   2786  N   ALA B 170      56.568 -30.143 -17.940  1.00  0.00              
ATOM   2787  CA  ALA B 170      57.480 -29.687 -16.887  1.00  0.00              
ATOM   2788  C   ALA B 170      58.796 -30.471 -16.819  1.00  0.00              
ATOM   2789  O   ALA B 170      59.818 -29.949 -16.325  1.00  0.00              
ATOM   2790  CB  ALA B 170      56.785 -29.734 -15.498  1.00  0.00              
ATOM   2791  H   ALA B 170      55.673 -30.535 -17.680  1.00  0.00              
ATOM   2792  HA  ALA B 170      57.760 -28.656 -17.104  1.00  0.00              
ATOM   2793 1HB  ALA B 170      57.480 -29.391 -14.731  1.00  0.00              
ATOM   2794 2HB  ALA B 170      55.908 -29.086 -15.508  1.00  0.00              
ATOM   2795 3HB  ALA B 170      56.478 -30.755 -15.279  1.00  0.00              
ATOM   2796  N   ARG B 171      58.743 -31.730 -17.246  1.00  0.00              
ATOM   2797  CA  ARG B 171      59.924 -32.596 -17.329  1.00  0.00              
ATOM   2798  C   ARG B 171      60.746 -32.450 -18.636  1.00  0.00              
ATOM   2799  O   ARG B 171      61.718 -33.173 -18.830  1.00  0.00              
ATOM   2800  CB  ARG B 171      59.494 -34.048 -17.181  1.00  0.00              
ATOM   2801  CG  ARG B 171      58.806 -34.381 -15.866  1.00  0.00              
ATOM   2802  CD  ARG B 171      59.686 -34.106 -14.701  1.00  0.00              
ATOM   2803  NE  ARG B 171      60.853 -34.973 -14.687  1.00  0.00              
ATOM   2804  CZ  ARG B 171      61.915 -34.813 -13.873  1.00  0.00              
ATOM   2805  NH1 ARG B 171      61.942 -33.817 -13.015  1.00  0.00              
ATOM   2806  NH2 ARG B 171      62.930 -35.658 -13.937  1.00  0.00              
ATOM   2807  H   ARG B 171      57.843 -32.097 -17.523  1.00  0.00              
ATOM   2808  HA  ARG B 171      60.622 -32.304 -16.544  1.00  0.00              
ATOM   2809 1HB  ARG B 171      58.809 -34.309 -17.986  1.00  0.00              
ATOM   2810 2HB  ARG B 171      60.366 -34.696 -17.270  1.00  0.00              
ATOM   2811 1HG  ARG B 171      57.904 -33.777 -15.764  1.00  0.00              
ATOM   2812 2HG  ARG B 171      58.539 -35.438 -15.852  1.00  0.00              
ATOM   2813 1HD  ARG B 171      60.029 -33.073 -14.740  1.00  0.00              
ATOM   2814 2HD  ARG B 171      59.129 -34.269 -13.779  1.00  0.00              
ATOM   2815  HE  ARG B 171      60.869 -35.751 -15.333  1.00  0.00              
ATOM   2816 1HH1 ARG B 171      61.166 -33.172 -12.966  1.00  0.00              
ATOM   2817 2HH1 ARG B 171      62.737 -33.697 -12.405  1.00  0.00              
ATOM   2818 1HH2 ARG B 171      62.909 -36.424 -14.596  1.00  0.00              
ATOM   2819 2HH2 ARG B 171      63.725 -35.538 -13.327  1.00  0.00              
ATOM   2820  N   LYS B 172      60.405 -31.508 -19.512  1.00  0.00              
ATOM   2821  CA  LYS B 172      61.225 -31.324 -20.736  1.00  0.00              
ATOM   2822  C   LYS B 172      62.502 -30.565 -20.416  1.00  0.00              
ATOM   2823  O   LYS B 172      62.550 -29.760 -19.467  1.00  0.00              
ATOM   2824  CB  LYS B 172      60.440 -30.583 -21.819  1.00  0.00              
ATOM   2825  CG  LYS B 172      59.292 -31.382 -22.422  1.00  0.00              
ATOM   2826  CD  LYS B 172      58.582 -30.592 -23.512  1.00  0.00              
ATOM   2827  CE  LYS B 172      57.520 -31.434 -24.204  1.00  0.00              
ATOM   2828  NZ  LYS B 172      56.758 -30.650 -25.213  1.00  0.00              
ATOM   2829  H   LYS B 172      59.601 -30.915 -19.365  1.00  0.00              
ATOM   2830  HA  LYS B 172      61.540 -32.305 -21.092  1.00  0.00              
ATOM   2831 1HB  LYS B 172      60.025 -29.664 -21.403  1.00  0.00              
ATOM   2832 2HB  LYS B 172      61.113 -30.301 -22.629  1.00  0.00              
ATOM   2833 1HG  LYS B 172      59.679 -32.308 -22.850  1.00  0.00              
ATOM   2834 2HG  LYS B 172      58.575 -31.634 -21.642  1.00  0.00              
ATOM   2835 1HD  LYS B 172      58.108 -29.713 -23.074  1.00  0.00              
ATOM   2836 2HD  LYS B 172      59.309 -30.261 -24.254  1.00  0.00              
ATOM   2837 1HE  LYS B 172      57.993 -32.280 -24.700  1.00  0.00              
ATOM   2838 2HE  LYS B 172      56.822 -31.821 -23.461  1.00  0.00              
ATOM   2839 1HZ  LYS B 172      56.065 -31.242 -25.648  1.00  0.00              
ATOM   2840 2HZ  LYS B 172      56.299 -29.872 -24.759  1.00  0.00              
ATOM   2841 3HZ  LYS B 172      57.392 -30.301 -25.918  1.00  0.00              
ATOM   2842  N   LEU B 173      63.547 -30.814 -21.200  1.00  0.00              
ATOM   2843  CA  LEU B 173      64.815 -30.134 -20.980  1.00  0.00              
ATOM   2844  C   LEU B 173      64.774 -28.656 -21.370  1.00  0.00              
ATOM   2845  O   LEU B 173      64.038 -28.272 -22.273  1.00  0.00              
ATOM   2846  CB  LEU B 173      65.922 -30.840 -21.773  1.00  0.00              
ATOM   2847  CG  LEU B 173      66.225 -32.284 -21.353  1.00  0.00              
ATOM   2848  CD1 LEU B 173      67.255 -32.884 -22.299  1.00  0.00              
ATOM   2849  CD2 LEU B 173      66.726 -32.300 -19.916  1.00  0.00              
ATOM   2850  H   LEU B 173      63.469 -31.478 -21.957  1.00  0.00              
ATOM   2851  HA  LEU B 173      65.019 -30.122 -19.910  1.00  0.00              
ATOM   2852 1HB  LEU B 173      65.641 -30.854 -22.825  1.00  0.00              
ATOM   2853 2HB  LEU B 173      66.843 -30.266 -21.672  1.00  0.00              
ATOM   2854  HG  LEU B 173      65.316 -32.883 -21.426  1.00  0.00              
ATOM   2855 1HD1 LEU B 173      67.470 -33.910 -22.000  1.00  0.00              
ATOM   2856 2HD1 LEU B 173      66.863 -32.878 -23.316  1.00  0.00              
ATOM   2857 3HD1 LEU B 173      68.171 -32.296 -22.259  1.00  0.00              
ATOM   2858 1HD2 LEU B 173      66.940 -33.327 -19.617  1.00  0.00              
ATOM   2859 2HD2 LEU B 173      67.635 -31.703 -19.842  1.00  0.00              
ATOM   2860 3HD2 LEU B 173      65.963 -31.883 -19.260  1.00  0.00              
ATOM   2861  N   ASP B 174      65.554 -27.850 -20.650  1.00  0.00              
ATOM   2862  CA  ASP B 174      65.624 -26.387 -20.818  1.00  0.00              
ATOM   2863  C   ASP B 174      64.281 -25.670 -20.612  1.00  0.00              
ATOM   2864  O   ASP B 174      63.919 -24.764 -21.366  1.00  0.00              
ATOM   2865  CB  ASP B 174      66.159 -26.051 -22.212  1.00  0.00              
ATOM   2866  CG  ASP B 174      67.582 -26.544 -22.437  1.00  0.00              
ATOM   2867  OD1 ASP B 174      68.355 -26.510 -21.509  1.00  0.00              
ATOM   2868  OD2 ASP B 174      67.882 -26.950 -23.534  1.00  0.00              
ATOM   2869  H   ASP B 174      66.127 -28.293 -19.947  1.00  0.00              
ATOM   2870  HA  ASP B 174      66.264 -25.980 -20.034  1.00  0.00              
ATOM   2871 1HB  ASP B 174      65.512 -26.497 -22.968  1.00  0.00              
ATOM   2872 2HB  ASP B 174      66.137 -24.971 -22.360  1.00  0.00              
ATOM   2873  N   LEU B 175      63.538 -26.093 -19.595  1.00  0.00              
ATOM   2874  CA  LEU B 175      62.279 -25.448 -19.272  1.00  0.00              
ATOM   2875  C   LEU B 175      62.632 -24.057 -18.772  1.00  0.00              
ATOM   2876  O   LEU B 175      63.453 -23.897 -17.859  1.00  0.00              
ATOM   2877  CB  LEU B 175      61.500 -26.233 -18.209  1.00  0.00              
ATOM   2878  CG  LEU B 175      60.112 -25.683 -17.860  1.00  0.00              
ATOM   2879  CD1 LEU B 175      59.185 -25.844 -19.057  1.00  0.00              
ATOM   2880  CD2 LEU B 175      59.566 -26.416 -16.644  1.00  0.00              
ATOM   2881  H   LEU B 175      63.848 -26.874 -19.035  1.00  0.00              
ATOM   2882  HA  LEU B 175      61.671 -25.405 -20.175  1.00  0.00              
ATOM   2883 1HB  LEU B 175      61.372 -27.257 -18.558  1.00  0.00              
ATOM   2884 2HB  LEU B 175      62.089 -26.255 -17.292  1.00  0.00              
ATOM   2885  HG  LEU B 175      60.188 -24.618 -17.638  1.00  0.00              
ATOM   2886 1HD1 LEU B 175      58.198 -25.452 -18.809  1.00  0.00              
ATOM   2887 2HD1 LEU B 175      59.590 -25.294 -19.907  1.00  0.00              
ATOM   2888 3HD1 LEU B 175      59.102 -26.899 -19.314  1.00  0.00              
ATOM   2889 1HD2 LEU B 175      58.579 -26.024 -16.395  1.00  0.00              
ATOM   2890 2HD2 LEU B 175      59.488 -27.481 -16.865  1.00  0.00              
ATOM   2891 3HD2 LEU B 175      60.238 -26.269 -15.798  1.00  0.00              
ATOM   2892  N   THR B 176      62.063 -23.035 -19.397  1.00  0.00              
ATOM   2893  CA  THR B 176      62.379 -21.685 -18.982  1.00  0.00              
ATOM   2894  C   THR B 176      61.421 -21.328 -17.848  1.00  0.00              
ATOM   2895  O   THR B 176      60.437 -22.054 -17.601  1.00  0.00              
ATOM   2896  CB  THR B 176      62.255 -20.679 -20.141  1.00  0.00              
ATOM   2897  OG1 THR B 176      60.883 -20.577 -20.545  1.00  0.00              
ATOM   2898  CG2 THR B 176      63.097 -21.125 -21.326  1.00  0.00              
ATOM   2899  H   THR B 176      61.413 -23.176 -20.158  1.00  0.00              
ATOM   2900  HA  THR B 176      63.394 -21.673 -18.585  1.00  0.00              
ATOM   2901  HB  THR B 176      62.595 -19.698 -19.809  1.00  0.00              
ATOM   2902  HG1 THR B 176      60.810 -19.960 -21.277  1.00  0.00              
ATOM   2903 1HG2 THR B 176      62.997 -20.401 -22.136  1.00  0.00              
ATOM   2904 2HG2 THR B 176      64.142 -21.191 -21.026  1.00  0.00              
ATOM   2905 3HG2 THR B 176      62.755 -22.101 -21.669  1.00  0.00              
ATOM   2906  N   GLN B 177      61.726 -20.239 -17.145  1.00  0.00              
ATOM   2907  CA  GLN B 177      60.868 -19.784 -16.056  1.00  0.00              
ATOM   2908  C   GLN B 177      59.501 -19.344 -16.537  1.00  0.00              
ATOM   2909  O   GLN B 177      58.531 -19.615 -15.858  1.00  0.00              
ATOM   2910  CB  GLN B 177      61.538 -18.633 -15.301  1.00  0.00              
ATOM   2911  CG  GLN B 177      62.770 -19.040 -14.511  1.00  0.00              
ATOM   2912  CD  GLN B 177      62.446 -20.017 -13.396  1.00  0.00              
ATOM   2913  OE1 GLN B 177      61.520 -19.798 -12.611  1.00  0.00              
ATOM   2914  NE2 GLN B 177      63.209 -21.101 -13.321  1.00  0.00              
ATOM   2915  H   GLN B 177      62.563 -19.717 -17.363  1.00  0.00              
ATOM   2916  HA  GLN B 177      60.660 -20.631 -15.403  1.00  0.00              
ATOM   2917 1HB  GLN B 177      61.833 -17.857 -16.007  1.00  0.00              
ATOM   2918 2HB  GLN B 177      60.825 -18.189 -14.606  1.00  0.00              
ATOM   2919 1HG  GLN B 177      63.481 -19.516 -15.186  1.00  0.00              
ATOM   2920 2HG  GLN B 177      63.215 -18.150 -14.067  1.00  0.00              
ATOM   2921 1HE2 GLN B 177      63.043 -21.782 -12.606  1.00  0.00              
ATOM   2922 2HE2 GLN B 177      63.950 -21.239 -13.979  1.00  0.00              
ATOM   2923  N   GLU B 178      59.415 -18.703 -17.711  1.00  0.00              
ATOM   2924  CA  GLU B 178      58.119 -18.348 -18.280  1.00  0.00              
ATOM   2925  C   GLU B 178      57.278 -19.560 -18.674  1.00  0.00              
ATOM   2926  O   GLU B 178      56.054 -19.556 -18.507  1.00  0.00              
ATOM   2927  CB  GLU B 178      58.319 -17.451 -19.504  1.00  0.00              
ATOM   2928  CG  GLU B 178      58.839 -16.057 -19.183  1.00  0.00              
ATOM   2929  CD  GLU B 178      59.086 -15.227 -20.412  1.00  0.00              
ATOM   2930  OE1 GLU B 178      58.991 -15.758 -21.493  1.00  0.00              
ATOM   2931  OE2 GLU B 178      59.371 -14.061 -20.270  1.00  0.00              
ATOM   2932  H   GLU B 178      60.256 -18.459 -18.215  1.00  0.00              
ATOM   2933  HA  GLU B 178      57.530 -17.846 -17.512  1.00  0.00              
ATOM   2934 1HB  GLU B 178      59.024 -17.921 -20.188  1.00  0.00              
ATOM   2935 2HB  GLU B 178      57.372 -17.341 -20.033  1.00  0.00              
ATOM   2936 1HG  GLU B 178      58.111 -15.545 -18.554  1.00  0.00              
ATOM   2937 2HG  GLU B 178      59.766 -16.147 -18.618  1.00  0.00              
ATOM   2938  N   MET B 179      57.927 -20.578 -19.237  1.00  0.00              
ATOM   2939  CA  MET B 179      57.258 -21.818 -19.569  1.00  0.00              
ATOM   2940  C   MET B 179      56.733 -22.540 -18.325  1.00  0.00              
ATOM   2941  O   MET B 179      55.591 -22.995 -18.331  1.00  0.00              
ATOM   2942  CB  MET B 179      58.209 -22.723 -20.350  1.00  0.00              
ATOM   2943  CG  MET B 179      58.531 -22.235 -21.755  1.00  0.00              
ATOM   2944  SD  MET B 179      59.734 -23.284 -22.597  1.00  0.00              
ATOM   2945  CE  MET B 179      59.988 -22.360 -24.109  1.00  0.00              
ATOM   2946  H   MET B 179      58.913 -20.482 -19.438  1.00  0.00              
ATOM   2947  HA  MET B 179      56.398 -21.589 -20.198  1.00  0.00              
ATOM   2948 1HB  MET B 179      59.147 -22.820 -19.806  1.00  0.00              
ATOM   2949 2HB  MET B 179      57.775 -23.721 -20.435  1.00  0.00              
ATOM   2950 1HG  MET B 179      57.619 -22.210 -22.350  1.00  0.00              
ATOM   2951 2HG  MET B 179      58.933 -21.223 -21.705  1.00  0.00              
ATOM   2952 1HE  MET B 179      60.709 -22.883 -24.738  1.00  0.00              
ATOM   2953 2HE  MET B 179      59.041 -22.266 -24.643  1.00  0.00              
ATOM   2954 3HE  MET B 179      60.369 -21.366 -23.869  1.00  0.00              
ATOM   2955  N   ARG B 180      57.552 -22.621 -17.267  1.00  0.00              
ATOM   2956  CA  ARG B 180      57.142 -23.230 -15.984  1.00  0.00              
ATOM   2957  C   ARG B 180      55.949 -22.520 -15.324  1.00  0.00              
ATOM   2958  O   ARG B 180      55.010 -23.176 -14.837  1.00  0.00              
ATOM   2959  CB  ARG B 180      58.309 -23.229 -15.008  1.00  0.00              
ATOM   2960  CG  ARG B 180      58.045 -23.946 -13.693  1.00  0.00              
ATOM   2961  CD  ARG B 180      59.271 -24.036 -12.861  1.00  0.00              
ATOM   2962  NE  ARG B 180      59.701 -22.731 -12.384  1.00  0.00              
ATOM   2963  CZ  ARG B 180      59.180 -22.097 -11.316  1.00  0.00              
ATOM   2964  NH1 ARG B 180      58.213 -22.659 -10.625  1.00  0.00              
ATOM   2965  NH2 ARG B 180      59.641 -20.910 -10.963  1.00  0.00              
ATOM   2966  H   ARG B 180      58.487 -22.249 -17.359  1.00  0.00              
ATOM   2967  HA  ARG B 180      56.807 -24.249 -16.176  1.00  0.00              
ATOM   2968 1HB  ARG B 180      59.172 -23.703 -15.474  1.00  0.00              
ATOM   2969 2HB  ARG B 180      58.587 -22.201 -14.773  1.00  0.00              
ATOM   2970 1HG  ARG B 180      57.286 -23.402 -13.129  1.00  0.00              
ATOM   2971 2HG  ARG B 180      57.691 -24.958 -13.895  1.00  0.00              
ATOM   2972 1HD  ARG B 180      59.077 -24.668 -11.994  1.00  0.00              
ATOM   2973 2HD  ARG B 180      60.080 -24.467 -13.450  1.00  0.00              
ATOM   2974  HE  ARG B 180      60.443 -22.267 -12.891  1.00  0.00              
ATOM   2975 1HH1 ARG B 180      57.861 -23.567 -10.895  1.00  0.00              
ATOM   2976 2HH1 ARG B 180      57.822 -22.184  -9.824  1.00  0.00              
ATOM   2977 1HH2 ARG B 180      60.384 -20.478 -11.494  1.00  0.00              
ATOM   2978 2HH2 ARG B 180      59.250 -20.435 -10.163  1.00  0.00              
ATOM   2979  N   GLN B 181      55.998 -21.182 -15.295  1.00  0.00              
ATOM   2980  CA  GLN B 181      54.895 -20.353 -14.778  1.00  0.00              
ATOM   2981  C   GLN B 181      53.593 -20.582 -15.574  1.00  0.00              
ATOM   2982  O   GLN B 181      52.510 -20.691 -14.992  1.00  0.00              
ATOM   2983  CB  GLN B 181      55.278 -18.871 -14.821  1.00  0.00              
ATOM   2984  CG  GLN B 181      56.323 -18.468 -13.795  1.00  0.00              
ATOM   2985  CD  GLN B 181      55.788 -18.515 -12.376  1.00  0.00              
ATOM   2986  OE1 GLN B 181      54.733 -17.950 -12.076  1.00  0.00              
ATOM   2987  NE2 GLN B 181      56.515 -19.190 -11.493  1.00  0.00              
ATOM   2988  H   GLN B 181      56.831 -20.731 -15.645  1.00  0.00              
ATOM   2989  HA  GLN B 181      54.688 -20.654 -13.751  1.00  0.00              
ATOM   2990 1HB  GLN B 181      55.665 -18.623 -15.810  1.00  0.00              
ATOM   2991 2HB  GLN B 181      54.390 -18.261 -14.655  1.00  0.00              
ATOM   2992 1HG  GLN B 181      57.168 -19.152 -13.864  1.00  0.00              
ATOM   2993 2HG  GLN B 181      56.648 -17.449 -14.004  1.00  0.00              
ATOM   2994 1HE2 GLN B 181      56.213 -19.256 -10.541  1.00  0.00              
ATOM   2995 2HE2 GLN B 181      57.365 -19.633 -11.778  1.00  0.00              
ATOM   2996  N   GLU B 182      53.709 -20.666 -16.906  1.00  0.00              
ATOM   2997  CA  GLU B 182      52.600 -21.040 -17.770  1.00  0.00              
ATOM   2998  C   GLU B 182      51.993 -22.379 -17.411  1.00  0.00              
ATOM   2999  O   GLU B 182      50.779 -22.537 -17.369  1.00  0.00              
ATOM   3000  CB  GLU B 182      53.062 -21.068 -19.228  1.00  0.00              
ATOM   3001  CG  GLU B 182      51.977 -21.452 -20.224  1.00  0.00              
ATOM   3002  CD  GLU B 182      52.466 -21.468 -21.646  1.00  0.00              
ATOM   3003  OE1 GLU B 182      53.606 -21.133 -21.865  1.00  0.00              
ATOM   3004  OE2 GLU B 182      51.699 -21.814 -22.513  1.00  0.00              
ATOM   3005  H   GLU B 182      54.607 -20.460 -17.319  1.00  0.00              
ATOM   3006  HA  GLU B 182      51.838 -20.262 -17.710  1.00  0.00              
ATOM   3007 1HB  GLU B 182      53.441 -20.085 -19.509  1.00  0.00              
ATOM   3008 2HB  GLU B 182      53.882 -21.778 -19.337  1.00  0.00              
ATOM   3009 1HG  GLU B 182      51.601 -22.443 -19.971  1.00  0.00              
ATOM   3010 2HG  GLU B 182      51.152 -20.747 -20.136  1.00  0.00              
ATOM   3011  N   LEU B 183      52.837 -23.370 -17.190  1.00  0.00              
ATOM   3012  CA  LEU B 183      52.334 -24.680 -16.792  1.00  0.00              
ATOM   3013  C   LEU B 183      51.566 -24.628 -15.465  1.00  0.00              
ATOM   3014  O   LEU B 183      50.538 -25.296 -15.337  1.00  0.00              
ATOM   3015  CB  LEU B 183      53.501 -25.669 -16.674  1.00  0.00              
ATOM   3016  CG  LEU B 183      54.215 -26.016 -17.987  1.00  0.00              
ATOM   3017  CD1 LEU B 183      55.467 -26.829 -17.686  1.00  0.00              
ATOM   3018  CD2 LEU B 183      53.267 -26.787 -18.893  1.00  0.00              
ATOM   3019  H   LEU B 183      53.833 -23.235 -17.291  1.00  0.00              
ATOM   3020  HA  LEU B 183      51.608 -25.011 -17.534  1.00  0.00              
ATOM   3021 1HB  LEU B 183      54.242 -25.253 -15.994  1.00  0.00              
ATOM   3022 2HB  LEU B 183      53.127 -26.599 -16.245  1.00  0.00              
ATOM   3023  HG  LEU B 183      54.526 -25.097 -18.485  1.00  0.00              
ATOM   3024 1HD1 LEU B 183      55.974 -27.075 -18.618  1.00  0.00              
ATOM   3025 2HD1 LEU B 183      56.136 -26.246 -17.052  1.00  0.00              
ATOM   3026 3HD1 LEU B 183      55.188 -27.748 -17.171  1.00  0.00              
ATOM   3027 1HD2 LEU B 183      53.774 -27.033 -19.826  1.00  0.00              
ATOM   3028 2HD2 LEU B 183      52.956 -27.706 -18.396  1.00  0.00              
ATOM   3029 3HD2 LEU B 183      52.390 -26.176 -19.106  1.00  0.00              
ATOM   3030  N   VAL B 184      52.057 -23.832 -14.508  1.00  0.00              
ATOM   3031  CA  VAL B 184      51.380 -23.607 -13.216  1.00  0.00              
ATOM   3032  C   VAL B 184      50.027 -22.934 -13.375  1.00  0.00              
ATOM   3033  O   VAL B 184      49.002 -23.350 -12.776  1.00  0.00              
ATOM   3034  CB  VAL B 184      52.258 -22.736 -12.298  1.00  0.00              
ATOM   3035  CG1 VAL B 184      51.478 -22.307 -11.065  1.00  0.00              
ATOM   3036  CG2 VAL B 184      53.512 -23.501 -11.904  1.00  0.00              
ATOM   3037  H   VAL B 184      52.935 -23.367 -14.691  1.00  0.00              
ATOM   3038  HA  VAL B 184      51.231 -24.572 -12.730  1.00  0.00              
ATOM   3039  HB  VAL B 184      52.539 -21.828 -12.833  1.00  0.00              
ATOM   3040 1HG1 VAL B 184      52.114 -21.692 -10.427  1.00  0.00              
ATOM   3041 2HG1 VAL B 184      50.604 -21.730 -11.369  1.00  0.00              
ATOM   3042 3HG1 VAL B 184      51.156 -23.189 -10.512  1.00  0.00              
ATOM   3043 1HG2 VAL B 184      54.129 -22.879 -11.255  1.00  0.00              
ATOM   3044 2HG2 VAL B 184      53.231 -24.412 -11.374  1.00  0.00              
ATOM   3045 3HG2 VAL B 184      54.076 -23.762 -12.799  1.00  0.00              
ATOM   3046  N   ASP B 185      50.021 -21.903 -14.203  1.00  0.00              
ATOM   3047  CA  ASP B 185      48.775 -21.208 -14.527  1.00  0.00              
ATOM   3048  C   ASP B 185      47.744 -22.111 -15.222  1.00  0.00              
ATOM   3049  O   ASP B 185      46.560 -22.049 -14.892  1.00  0.00              
ATOM   3050  CB  ASP B 185      49.071 -19.998 -15.417  1.00  0.00              
ATOM   3051  CG  ASP B 185      49.728 -18.852 -14.659  1.00  0.00              
ATOM   3052  OD1 ASP B 185      49.687 -18.864 -13.451  1.00  0.00              
ATOM   3053  OD2 ASP B 185      50.264 -17.977 -15.295  1.00  0.00              
ATOM   3054  H   ASP B 185      50.884 -21.586 -14.620  1.00  0.00              
ATOM   3055  HA  ASP B 185      48.273 -20.946 -13.596  1.00  0.00              
ATOM   3056 1HB  ASP B 185      49.728 -20.299 -16.233  1.00  0.00              
ATOM   3057 2HB  ASP B 185      48.143 -19.637 -15.860  1.00  0.00              
ATOM   3058  N   LYS B 186      48.187 -22.973 -16.147  1.00  0.00              
ATOM   3059  CA  LYS B 186      47.273 -23.922 -16.785  1.00  0.00              
ATOM   3060  C   LYS B 186      46.776 -24.956 -15.793  1.00  0.00              
ATOM   3061  O   LYS B 186      45.647 -25.388 -15.901  1.00  0.00              
ATOM   3062  CB  LYS B 186      47.953 -24.618 -17.966  1.00  0.00              
ATOM   3063  CG  LYS B 186      48.190 -23.720 -19.173  1.00  0.00              
ATOM   3064  CD  LYS B 186      48.922 -24.465 -20.280  1.00  0.00              
ATOM   3065  CE  LYS B 186      49.104 -23.589 -21.510  1.00  0.00              
ATOM   3066  NZ  LYS B 186      49.900 -24.271 -22.566  1.00  0.00              
ATOM   3067  H   LYS B 186      49.161 -22.975 -16.413  1.00  0.00              
ATOM   3068  HA  LYS B 186      46.428 -23.367 -17.194  1.00  0.00              
ATOM   3069 1HB  LYS B 186      48.918 -25.013 -17.648  1.00  0.00              
ATOM   3070 2HB  LYS B 186      47.344 -25.462 -18.291  1.00  0.00              
ATOM   3071 1HG  LYS B 186      47.233 -23.366 -19.556  1.00  0.00              
ATOM   3072 2HG  LYS B 186      48.784 -22.857 -18.873  1.00  0.00              
ATOM   3073 1HD  LYS B 186      49.902 -24.781 -19.920  1.00  0.00              
ATOM   3074 2HD  LYS B 186      48.353 -25.352 -20.559  1.00  0.00              
ATOM   3075 1HE  LYS B 186      48.129 -23.328 -21.919  1.00  0.00              
ATOM   3076 2HE  LYS B 186      49.614 -22.667 -21.228  1.00  0.00              
ATOM   3077 1HZ  LYS B 186      49.999 -23.659 -23.363  1.00  0.00              
ATOM   3078 2HZ  LYS B 186      50.815 -24.502 -22.204  1.00  0.00              
ATOM   3079 3HZ  LYS B 186      49.428 -25.118 -22.850  1.00  0.00              
ATOM   3080  N   ALA B 187      47.645 -25.391 -14.878  1.00  0.00              
ATOM   3081  CA  ALA B 187      47.243 -26.303 -13.828  1.00  0.00              
ATOM   3082  C   ALA B 187      46.158 -25.685 -12.917  1.00  0.00              
ATOM   3083  O   ALA B 187      45.195 -26.359 -12.527  1.00  0.00              
ATOM   3084  CB  ALA B 187      48.460 -26.715 -13.012  1.00  0.00              
ATOM   3085  H   ALA B 187      48.604 -25.079 -14.918  1.00  0.00              
ATOM   3086  HA  ALA B 187      46.790 -27.182 -14.287  1.00  0.00              
ATOM   3087 1HB  ALA B 187      48.156 -27.416 -12.235  1.00  0.00              
ATOM   3088 2HB  ALA B 187      49.192 -27.191 -13.665  1.00  0.00              
ATOM   3089 3HB  ALA B 187      48.904 -25.833 -12.552  1.00  0.00              
ATOM   3090  N   ARG B 188      46.314 -24.403 -12.577  1.00  0.00              
ATOM   3091  CA  ARG B 188      45.283 -23.683 -11.771  1.00  0.00              
ATOM   3092  C   ARG B 188      43.927 -23.635 -12.475  1.00  0.00              
ATOM   3093  O   ARG B 188      42.859 -23.934 -11.903  1.00  0.00              
ATOM   3094  CB  ARG B 188      45.726 -22.258 -11.476  1.00  0.00              
ATOM   3095  CG  ARG B 188      44.827 -21.494 -10.517  1.00  0.00              
ATOM   3096  CD  ARG B 188      45.351 -20.132 -10.241  1.00  0.00              
ATOM   3097  NE  ARG B 188      46.747 -20.159  -9.836  1.00  0.00              
ATOM   3098  CZ  ARG B 188      47.771 -19.716 -10.592  1.00  0.00              
ATOM   3099  NH1 ARG B 188      47.539 -19.217 -11.786  1.00  0.00              
ATOM   3100  NH2 ARG B 188      49.009 -19.785 -10.133  1.00  0.00              
ATOM   3101  H   ARG B 188      47.144 -23.907 -12.869  1.00  0.00              
ATOM   3102  HA  ARG B 188      45.081 -24.263 -10.871  1.00  0.00              
ATOM   3103 1HB  ARG B 188      46.728 -22.271 -11.049  1.00  0.00              
ATOM   3104 2HB  ARG B 188      45.774 -21.691 -12.406  1.00  0.00              
ATOM   3105 1HG  ARG B 188      43.832 -21.398 -10.950  1.00  0.00              
ATOM   3106 2HG  ARG B 188      44.761 -22.034  -9.571  1.00  0.00              
ATOM   3107 1HD  ARG B 188      45.268 -19.521 -11.139  1.00  0.00              
ATOM   3108 2HD  ARG B 188      44.772 -19.676  -9.438  1.00  0.00              
ATOM   3109  HE  ARG B 188      46.965 -20.536  -8.924  1.00  0.00              
ATOM   3110 1HH1 ARG B 188      46.593 -19.165 -12.136  1.00  0.00              
ATOM   3111 2HH1 ARG B 188      48.307 -18.886 -12.352  1.00  0.00              
ATOM   3112 1HH2 ARG B 188      49.187 -20.169  -9.215  1.00  0.00              
ATOM   3113 2HH2 ARG B 188      49.776 -19.453 -10.699  1.00  0.00              
ATOM   3114  N   ALA B 189      43.988 -23.315 -13.766  1.00  0.00              
ATOM   3115  CA  ALA B 189      42.831 -23.259 -14.633  1.00  0.00              
ATOM   3116  C   ALA B 189      42.162 -24.624 -14.706  1.00  0.00              
ATOM   3117  O   ALA B 189      40.951 -24.712 -14.598  1.00  0.00              
ATOM   3118  CB  ALA B 189      43.243 -22.780 -16.045  1.00  0.00              
ATOM   3119  H   ALA B 189      44.899 -23.102 -14.148  1.00  0.00              
ATOM   3120  HA  ALA B 189      42.124 -22.546 -14.209  1.00  0.00              
ATOM   3121 1HB  ALA B 189      42.363 -22.742 -16.688  1.00  0.00              
ATOM   3122 2HB  ALA B 189      43.686 -21.786 -15.977  1.00  0.00              
ATOM   3123 3HB  ALA B 189      43.970 -23.473 -16.466  1.00  0.00              
ATOM   3124  N   ALA B 190      42.965 -25.668 -14.890  1.00  0.00              
ATOM   3125  CA  ALA B 190      42.479 -27.030 -14.964  1.00  0.00              
ATOM   3126  C   ALA B 190      41.767 -27.440 -13.650  1.00  0.00              
ATOM   3127  O   ALA B 190      40.676 -28.036 -13.692  1.00  0.00              
ATOM   3128  CB  ALA B 190      43.660 -27.972 -15.239  1.00  0.00              
ATOM   3129  H   ALA B 190      43.955 -25.493 -14.981  1.00  0.00              
ATOM   3130  HA  ALA B 190      41.765 -27.091 -15.786  1.00  0.00              
ATOM   3131 1HB  ALA B 190      43.301 -28.999 -15.296  1.00  0.00              
ATOM   3132 2HB  ALA B 190      44.130 -27.698 -16.184  1.00  0.00              
ATOM   3133 3HB  ALA B 190      44.388 -27.886 -14.435  1.00  0.00              
ATOM   3134  N   SER B 191      42.384 -27.111 -12.497  1.00  0.00              
ATOM   3135  CA  SER B 191      41.770 -27.381 -11.150  1.00  0.00              
ATOM   3136  C   SER B 191      40.428 -26.650 -10.953  1.00  0.00              
ATOM   3137  O   SER B 191      39.445 -27.216 -10.445  1.00  0.00              
ATOM   3138  CB  SER B 191      42.724 -26.968 -10.046  1.00  0.00              
ATOM   3139  OG  SER B 191      42.186 -27.253  -8.784  1.00  0.00              
ATOM   3140  H   SER B 191      43.291 -26.667 -12.544  1.00  0.00              
ATOM   3141  HA  SER B 191      41.584 -28.452 -11.063  1.00  0.00              
ATOM   3142 1HB  SER B 191      43.671 -27.493 -10.169  1.00  0.00              
ATOM   3143 2HB  SER B 191      42.929 -25.901 -10.124  1.00  0.00              
ATOM   3144  HG  SER B 191      41.911 -26.410  -8.417  1.00  0.00              
ATOM   3145  N   LEU B 192      40.397 -25.380 -11.332  1.00  0.00              
ATOM   3146  CA  LEU B 192      39.155 -24.607 -11.275  1.00  0.00              
ATOM   3147  C   LEU B 192      38.082 -25.203 -12.133  1.00  0.00              
ATOM   3148  O   LEU B 192      36.922 -25.327 -11.681  1.00  0.00              
ATOM   3149  CB  LEU B 192      39.403 -23.160 -11.719  1.00  0.00              
ATOM   3150  CG  LEU B 192      38.174 -22.242 -11.713  1.00  0.00              
ATOM   3151  CD1 LEU B 192      37.623 -22.140 -10.297  1.00  0.00              
ATOM   3152  CD2 LEU B 192      38.560 -20.872 -12.249  1.00  0.00              
ATOM   3153  H   LEU B 192      41.240 -24.934 -11.664  1.00  0.00              
ATOM   3154  HA  LEU B 192      38.764 -24.654 -10.259  1.00  0.00              
ATOM   3155 1HB  LEU B 192      40.149 -22.718 -11.060  1.00  0.00              
ATOM   3156 2HB  LEU B 192      39.804 -23.171 -12.732  1.00  0.00              
ATOM   3157  HG  LEU B 192      37.395 -22.673 -12.343  1.00  0.00              
ATOM   3158 1HD1 LEU B 192      36.749 -21.488 -10.293  1.00  0.00              
ATOM   3159 2HD1 LEU B 192      37.336 -23.131  -9.946  1.00  0.00              
ATOM   3160 3HD1 LEU B 192      38.386 -21.727  -9.639  1.00  0.00              
ATOM   3161 1HD2 LEU B 192      37.686 -20.220 -12.246  1.00  0.00              
ATOM   3162 2HD2 LEU B 192      39.338 -20.441 -11.619  1.00  0.00              
ATOM   3163 3HD2 LEU B 192      38.934 -20.973 -13.269  1.00  0.00              
ATOM   3164  N   GLN B 193      38.439 -25.574 -13.366  1.00  0.00              
ATOM   3165  CA  GLN B 193      37.490 -26.230 -14.262  1.00  0.00              
ATOM   3166  C   GLN B 193      36.905 -27.516 -13.691  1.00  0.00              
ATOM   3167  O   GLN B 193      35.681 -27.701 -13.687  1.00  0.00              
ATOM   3168  CB  GLN B 193      38.164 -26.531 -15.604  1.00  0.00              
ATOM   3169  CG  GLN B 193      38.403 -25.305 -16.468  1.00  0.00              
ATOM   3170  CD  GLN B 193      39.234 -25.618 -17.698  1.00  0.00              
ATOM   3171  OE1 GLN B 193      40.169 -26.422 -17.645  1.00  0.00              
ATOM   3172  NE2 GLN B 193      38.897 -24.984 -18.815  1.00  0.00              
ATOM   3173  H   GLN B 193      39.380 -25.401 -13.687  1.00  0.00              
ATOM   3174  HA  GLN B 193      36.643 -25.562 -14.418  1.00  0.00              
ATOM   3175 1HB  GLN B 193      39.126 -27.012 -15.428  1.00  0.00              
ATOM   3176 2HB  GLN B 193      37.548 -27.228 -16.172  1.00  0.00              
ATOM   3177 1HG  GLN B 193      37.442 -24.911 -16.796  1.00  0.00              
ATOM   3178 2HG  GLN B 193      38.933 -24.556 -15.880  1.00  0.00              
ATOM   3179 1HE2 GLN B 193      39.409 -25.150 -19.659  1.00  0.00              
ATOM   3180 2HE2 GLN B 193      38.132 -24.339 -18.814  1.00  0.00              
ATOM   3181  N   ALA B 194      37.786 -28.389 -13.181  1.00  0.00              
ATOM   3182  CA  ALA B 194      37.385 -29.649 -12.594  1.00  0.00              
ATOM   3183  C   ALA B 194      36.465 -29.436 -11.398  1.00  0.00              
ATOM   3184  O   ALA B 194      35.448 -30.080 -11.279  1.00  0.00              
ATOM   3185  CB  ALA B 194      38.635 -30.435 -12.181  1.00  0.00              
ATOM   3186  H   ALA B 194      38.767 -28.150 -13.212  1.00  0.00              
ATOM   3187  HA  ALA B 194      36.834 -30.213 -13.346  1.00  0.00              
ATOM   3188 1HB  ALA B 194      38.337 -31.385 -11.738  1.00  0.00              
ATOM   3189 2HB  ALA B 194      39.253 -30.622 -13.059  1.00  0.00              
ATOM   3190 3HB  ALA B 194      39.203 -29.858 -11.453  1.00  0.00              
ATOM   3191  N   SER B 195      36.850 -28.544 -10.500  1.00  0.00              
ATOM   3192  CA  SER B 195      36.068 -28.251  -9.293  1.00  0.00              
ATOM   3193  C   SER B 195      34.674 -27.681  -9.627  1.00  0.00              
ATOM   3194  O   SER B 195      33.644 -28.129  -9.087  1.00  0.00              
ATOM   3195  CB  SER B 195      36.826 -27.271  -8.419  1.00  0.00              
ATOM   3196  OG  SER B 195      38.017 -27.837  -7.946  1.00  0.00              
ATOM   3197  H   SER B 195      37.716 -28.050 -10.657  1.00  0.00              
ATOM   3198  HA  SER B 195      35.842 -29.190  -8.791  1.00  0.00              
ATOM   3199 1HB  SER B 195      37.050 -26.370  -8.991  1.00  0.00              
ATOM   3200 2HB  SER B 195      36.201 -26.976  -7.577  1.00  0.00              
ATOM   3201  HG  SER B 195      38.662 -27.125  -7.933  1.00  0.00              
ATOM   3202  N   GLY B 196      34.653 -26.755 -10.569  1.00  0.00              
ATOM   3203  CA  GLY B 196      33.429 -26.139 -11.053  1.00  0.00              
ATOM   3204  C   GLY B 196      32.463 -27.085 -11.726  1.00  0.00              
ATOM   3205  O   GLY B 196      31.234 -27.046 -11.454  1.00  0.00              
ATOM   3206  H   GLY B 196      35.537 -26.470 -10.965  1.00  0.00              
ATOM   3207 1HA  GLY B 196      32.906 -25.666 -10.222  1.00  0.00              
ATOM   3208 2HA  GLY B 196      33.675 -25.354 -11.767  1.00  0.00              
ATOM   3209  N   ASP B 197      33.017 -27.948 -12.578  1.00  0.00              
ATOM   3210  CA  ASP B 197      32.250 -28.997 -13.227  1.00  0.00              
ATOM   3211  C   ASP B 197      31.742 -30.093 -12.267  1.00  0.00              
ATOM   3212  O   ASP B 197      30.661 -30.597 -12.463  1.00  0.00              
ATOM   3213  CB  ASP B 197      33.100 -29.639 -14.326  1.00  0.00              
ATOM   3214  CG  ASP B 197      33.349 -28.707 -15.503  1.00  0.00              
ATOM   3215  OD1 ASP B 197      32.711 -27.683 -15.570  1.00  0.00              
ATOM   3216  OD2 ASP B 197      34.174 -29.027 -16.325  1.00  0.00              
ATOM   3217  H   ASP B 197      34.004 -27.865 -12.777  1.00  0.00              
ATOM   3218  HA  ASP B 197      31.345 -28.556 -13.644  1.00  0.00              
ATOM   3219 1HB  ASP B 197      34.062 -29.942 -13.912  1.00  0.00              
ATOM   3220 2HB  ASP B 197      32.603 -30.538 -14.691  1.00  0.00              
ATOM   3221  N   ILE B 198      32.528 -30.474 -11.263  1.00  0.00              
ATOM   3222  CA  ILE B 198      32.005 -31.429 -10.277  1.00  0.00              
ATOM   3223  C   ILE B 198      30.779 -30.866  -9.560  1.00  0.00              
ATOM   3224  O   ILE B 198      29.733 -31.536  -9.464  1.00  0.00              
ATOM   3225  CB  ILE B 198      33.081 -31.796  -9.239  1.00  0.00              
ATOM   3226  CG1 ILE B 198      34.190 -32.625  -9.890  1.00  0.00              
ATOM   3227  CG2 ILE B 198      32.460 -32.553  -8.074  1.00  0.00              
ATOM   3228  CD1 ILE B 198      35.434 -32.755  -9.041  1.00  0.00              
ATOM   3229  H   ILE B 198      33.470 -30.127 -11.159  1.00  0.00              
ATOM   3230  HA  ILE B 198      31.588 -32.283 -10.810  1.00  0.00              
ATOM   3231  HB  ILE B 198      33.547 -30.887  -8.861  1.00  0.00              
ATOM   3232 1HG1 ILE B 198      33.818 -33.626 -10.105  1.00  0.00              
ATOM   3233 2HG1 ILE B 198      34.473 -32.172 -10.841  1.00  0.00              
ATOM   3234 1HG2 ILE B 198      33.235 -32.805  -7.350  1.00  0.00              
ATOM   3235 2HG2 ILE B 198      31.706 -31.929  -7.596  1.00  0.00              
ATOM   3236 3HG2 ILE B 198      31.995 -33.468  -8.441  1.00  0.00              
ATOM   3237 1HD1 ILE B 198      36.175 -33.356  -9.570  1.00  0.00              
ATOM   3238 2HD1 ILE B 198      35.845 -31.764  -8.843  1.00  0.00              
ATOM   3239 3HD1 ILE B 198      35.182 -33.239  -8.099  1.00  0.00              
ATOM   3240  N   PHE B 199      30.884 -29.633  -9.076  1.00  0.00              
ATOM   3241  CA  PHE B 199      29.731 -28.966  -8.467  1.00  0.00              
ATOM   3242  C   PHE B 199      28.533 -28.832  -9.405  1.00  0.00              
ATOM   3243  O   PHE B 199      27.407 -29.055  -8.983  1.00  0.00              
ATOM   3244  CB  PHE B 199      30.138 -27.575  -7.977  1.00  0.00              
ATOM   3245  CG  PHE B 199      29.072 -26.877  -7.183  1.00  0.00              
ATOM   3246  CD1 PHE B 199      29.205 -26.713  -5.812  1.00  0.00              
ATOM   3247  CD2 PHE B 199      27.935 -26.383  -7.803  1.00  0.00              
ATOM   3248  CE1 PHE B 199      28.224 -26.070  -5.079  1.00  0.00              
ATOM   3249  CE2 PHE B 199      26.954 -25.739  -7.074  1.00  0.00              
ATOM   3250  CZ  PHE B 199      27.099 -25.583  -5.710  1.00  0.00              
ATOM   3251  H   PHE B 199      31.766 -29.144  -9.125  1.00  0.00              
ATOM   3252  HA  PHE B 199      29.378 -29.576  -7.636  1.00  0.00              
ATOM   3253 1HB  PHE B 199      31.029 -27.655  -7.355  1.00  0.00              
ATOM   3254 2HB  PHE B 199      30.391 -26.948  -8.832  1.00  0.00              
ATOM   3255  HD1 PHE B 199      30.095 -27.097  -5.313  1.00  0.00              
ATOM   3256  HD2 PHE B 199      27.820 -26.506  -8.881  1.00  0.00              
ATOM   3257  HE1 PHE B 199      28.341 -25.948  -4.003  1.00  0.00              
ATOM   3258  HE2 PHE B 199      26.065 -25.355  -7.574  1.00  0.00              
ATOM   3259  HZ  PHE B 199      26.326 -25.078  -5.134  1.00  0.00              
ATOM   3260  N   TYR B 200      28.770 -28.418 -10.646  1.00  0.00              
ATOM   3261  CA  TYR B 200      27.724 -28.324 -11.687  1.00  0.00              
ATOM   3262  C   TYR B 200      26.963 -29.638 -11.868  1.00  0.00              
ATOM   3263  O   TYR B 200      25.729 -29.637 -11.925  1.00  0.00              
ATOM   3264  CB  TYR B 200      28.336 -27.894 -13.022  1.00  0.00              
ATOM   3265  CG  TYR B 200      27.342 -27.841 -14.161  1.00  0.00              
ATOM   3266  CD1 TYR B 200      26.606 -26.687 -14.386  1.00  0.00              
ATOM   3267  CD2 TYR B 200      27.168 -28.946 -14.980  1.00  0.00              
ATOM   3268  CE1 TYR B 200      25.698 -26.639 -15.426  1.00  0.00              
ATOM   3269  CE2 TYR B 200      26.260 -28.898 -16.021  1.00  0.00              
ATOM   3270  CZ  TYR B 200      25.527 -27.750 -16.244  1.00  0.00              
ATOM   3271  OH  TYR B 200      24.623 -27.702 -17.281  1.00  0.00              
ATOM   3272  H   TYR B 200      29.718 -28.156 -10.877  1.00  0.00              
ATOM   3273  HA  TYR B 200      27.013 -27.550 -11.394  1.00  0.00              
ATOM   3274 1HB  TYR B 200      28.784 -26.905 -12.915  1.00  0.00              
ATOM   3275 2HB  TYR B 200      29.132 -28.586 -13.297  1.00  0.00              
ATOM   3276  HD1 TYR B 200      26.743 -25.818 -13.741  1.00  0.00              
ATOM   3277  HD2 TYR B 200      27.746 -29.853 -14.803  1.00  0.00              
ATOM   3278  HE1 TYR B 200      25.120 -25.732 -15.603  1.00  0.00              
ATOM   3279  HE2 TYR B 200      26.122 -29.767 -16.664  1.00  0.00              
ATOM   3280  HH  TYR B 200      24.626 -28.542 -17.746  1.00  0.00              
ATOM   3281  N   ALA B 201      27.701 -30.752 -11.952  1.00  0.00              
ATOM   3282  CA  ALA B 201      27.088 -32.079 -12.040  1.00  0.00              
ATOM   3283  C   ALA B 201      26.207 -32.403 -10.827  1.00  0.00              
ATOM   3284  O   ALA B 201      25.121 -32.971 -10.971  1.00  0.00              
ATOM   3285  CB  ALA B 201      28.168 -33.139 -12.204  1.00  0.00              
ATOM   3286  H   ALA B 201      28.708 -30.674 -11.956  1.00  0.00              
ATOM   3287  HA  ALA B 201      26.418 -32.086 -12.900  1.00  0.00              
ATOM   3288 1HB  ALA B 201      27.703 -34.121 -12.282  1.00  0.00              
ATOM   3289 2HB  ALA B 201      28.743 -32.936 -13.108  1.00  0.00              
ATOM   3290 3HB  ALA B 201      28.830 -33.119 -11.340  1.00  0.00              
ATOM   3291  N   ILE B 202      26.664 -32.030  -9.640  1.00  0.00              
ATOM   3292  CA  ILE B 202      25.917 -32.273  -8.417  1.00  0.00              
ATOM   3293  C   ILE B 202      24.692 -31.336  -8.409  1.00  0.00              
ATOM   3294  O   ILE B 202      23.578 -31.766  -8.088  1.00  0.00              
ATOM   3295  CB  ILE B 202      26.788 -32.037  -7.169  1.00  0.00              
ATOM   3296  CG1 ILE B 202      27.950 -33.033  -7.134  1.00  0.00              
ATOM   3297  CG2 ILE B 202      25.948 -32.149  -5.906  1.00  0.00              
ATOM   3298  CD1 ILE B 202      27.514 -34.479  -7.067  1.00  0.00              
ATOM   3299  H   ILE B 202      27.558 -31.563  -9.586  1.00  0.00              
ATOM   3300  HA  ILE B 202      25.553 -33.299  -8.432  1.00  0.00              
ATOM   3301  HB  ILE B 202      27.227 -31.041  -7.215  1.00  0.00              
ATOM   3302 1HG1 ILE B 202      28.568 -32.903  -8.022  1.00  0.00              
ATOM   3303 2HG1 ILE B 202      28.579 -32.827  -6.267  1.00  0.00              
ATOM   3304 1HG2 ILE B 202      26.580 -31.980  -5.034  1.00  0.00              
ATOM   3305 2HG2 ILE B 202      25.155 -31.403  -5.930  1.00  0.00              
ATOM   3306 3HG2 ILE B 202      25.508 -33.144  -5.848  1.00  0.00              
ATOM   3307 1HD1 ILE B 202      28.393 -35.123  -7.044  1.00  0.00              
ATOM   3308 2HD1 ILE B 202      26.923 -34.639  -6.165  1.00  0.00              
ATOM   3309 3HD1 ILE B 202      26.912 -34.718  -7.943  1.00  0.00              
ATOM   3310  N   LEU B 203      24.884 -30.080  -8.794  1.00  0.00              
ATOM   3311  CA  LEU B 203      23.756 -29.143  -8.855  1.00  0.00              
ATOM   3312  C   LEU B 203      22.651 -29.596  -9.832  1.00  0.00              
ATOM   3313  O   LEU B 203      21.460 -29.522  -9.495  1.00  0.00              
ATOM   3314  CB  LEU B 203      24.263 -27.755  -9.267  1.00  0.00              
ATOM   3315  CG  LEU B 203      23.214 -26.635  -9.263  1.00  0.00              
ATOM   3316  CD1 LEU B 203      22.663 -26.460  -7.855  1.00  0.00              
ATOM   3317  CD2 LEU B 203      23.845 -25.346  -9.768  1.00  0.00              
ATOM   3318  H   LEU B 203      25.807 -29.757  -9.048  1.00  0.00              
ATOM   3319  HA  LEU B 203      23.244 -29.155  -7.893  1.00  0.00              
ATOM   3320 1HB  LEU B 203      25.062 -27.462  -8.588  1.00  0.00              
ATOM   3321 2HB  LEU B 203      24.675 -27.820 -10.274  1.00  0.00              
ATOM   3322  HG  LEU B 203      22.384 -26.912  -9.914  1.00  0.00              
ATOM   3323 1HD1 LEU B 203      21.917 -25.665  -7.852  1.00  0.00              
ATOM   3324 2HD1 LEU B 203      22.200 -27.391  -7.527  1.00  0.00              
ATOM   3325 3HD1 LEU B 203      23.474 -26.199  -7.177  1.00  0.00              
ATOM   3326 1HD2 LEU B 203      23.100 -24.551  -9.766  1.00  0.00              
ATOM   3327 2HD2 LEU B 203      24.674 -25.068  -9.117  1.00  0.00              
ATOM   3328 3HD2 LEU B 203      24.215 -25.495 -10.782  1.00  0.00              
ATOM   3329  N   ARG B 204      23.048 -30.086 -11.005  1.00  0.00              
ATOM   3330  CA  ARG B 204      22.130 -30.751 -11.933  1.00  0.00              
ATOM   3331  C   ARG B 204      21.368 -31.917 -11.266  1.00  0.00              
ATOM   3332  O   ARG B 204      20.148 -32.000 -11.381  1.00  0.00              
ATOM   3333  CB  ARG B 204      22.843 -31.205 -13.198  1.00  0.00              
ATOM   3334  CG  ARG B 204      21.941 -31.827 -14.252  1.00  0.00              
ATOM   3335  CD  ARG B 204      22.661 -32.616 -15.285  1.00  0.00              
ATOM   3336  NE  ARG B 204      23.315 -33.814 -14.781  1.00  0.00              
ATOM   3337  CZ  ARG B 204      22.682 -34.968 -14.495  1.00  0.00              
ATOM   3338  NH1 ARG B 204      21.378 -35.076 -14.623  1.00  0.00              
ATOM   3339  NH2 ARG B 204      23.405 -35.984 -14.057  1.00  0.00              
ATOM   3340  H   ARG B 204      24.021 -29.993 -11.257  1.00  0.00              
ATOM   3341  HA  ARG B 204      21.368 -30.034 -12.239  1.00  0.00              
ATOM   3342 1HB  ARG B 204      23.335 -30.329 -13.618  1.00  0.00              
ATOM   3343 2HB  ARG B 204      23.595 -31.933 -12.895  1.00  0.00              
ATOM   3344 1HG  ARG B 204      21.233 -32.491 -13.756  1.00  0.00              
ATOM   3345 2HG  ARG B 204      21.397 -31.028 -14.758  1.00  0.00              
ATOM   3346 1HD  ARG B 204      21.951 -32.930 -16.049  1.00  0.00              
ATOM   3347 2HD  ARG B 204      23.429 -31.990 -15.737  1.00  0.00              
ATOM   3348  HE  ARG B 204      24.291 -33.976 -14.573  1.00  0.00              
ATOM   3349 1HH1 ARG B 204      20.838 -34.284 -14.942  1.00  0.00              
ATOM   3350 2HH1 ARG B 204      20.923 -35.950 -14.403  1.00  0.00              
ATOM   3351 1HH2 ARG B 204      24.404 -35.879 -13.946  1.00  0.00              
ATOM   3352 2HH2 ARG B 204      22.956 -36.860 -13.834  1.00  0.00              
ATOM   3353  N   ALA B 205      22.082 -32.788 -10.557  1.00  0.00              
ATOM   3354  CA  ALA B 205      21.437 -33.861  -9.795  1.00  0.00              
ATOM   3355  C   ALA B 205      20.462 -33.334  -8.713  1.00  0.00              
ATOM   3356  O   ALA B 205      19.431 -33.937  -8.468  1.00  0.00              
ATOM   3357  CB  ALA B 205      22.469 -34.808  -9.205  1.00  0.00              
ATOM   3358  H   ALA B 205      23.089 -32.710 -10.542  1.00  0.00              
ATOM   3359  HA  ALA B 205      20.799 -34.424 -10.476  1.00  0.00              
ATOM   3360 1HB  ALA B 205      21.963 -35.595  -8.645  1.00  0.00              
ATOM   3361 2HB  ALA B 205      23.055 -35.255 -10.009  1.00  0.00              
ATOM   3362 3HB  ALA B 205      23.130 -34.257  -8.539  1.00  0.00              
ATOM   3363  N   LEU B 206      20.801 -32.225  -8.067  1.00  0.00              
ATOM   3364  CA  LEU B 206      19.878 -31.574  -7.128  1.00  0.00              
ATOM   3365  C   LEU B 206      18.609 -31.042  -7.806  1.00  0.00              
ATOM   3366  O   LEU B 206      17.531 -31.112  -7.216  1.00  0.00              
ATOM   3367  CB  LEU B 206      20.593 -30.419  -6.416  1.00  0.00              
ATOM   3368  CG  LEU B 206      21.720 -30.824  -5.457  1.00  0.00              
ATOM   3369  CD1 LEU B 206      22.453 -29.577  -4.979  1.00  0.00              
ATOM   3370  CD2 LEU B 206      21.136 -31.598  -4.285  1.00  0.00              
ATOM   3371  H   LEU B 206      21.712 -31.817  -8.224  1.00  0.00              
ATOM   3372  HA  LEU B 206      19.546 -32.315  -6.399  1.00  0.00              
ATOM   3373 1HB  LEU B 206      21.020 -29.758  -7.169  1.00  0.00              
ATOM   3374 2HB  LEU B 206      19.857 -29.855  -5.843  1.00  0.00              
ATOM   3375  HG  LEU B 206      22.439 -31.451  -5.985  1.00  0.00              
ATOM   3376 1HD1 LEU B 206      23.254 -29.865  -4.298  1.00  0.00              
ATOM   3377 2HD1 LEU B 206      22.877 -29.054  -5.836  1.00  0.00              
ATOM   3378 3HD1 LEU B 206      21.755 -28.921  -4.461  1.00  0.00              
ATOM   3379 1HD2 LEU B 206      21.937 -31.887  -3.604  1.00  0.00              
ATOM   3380 2HD2 LEU B 206      20.418 -30.971  -3.756  1.00  0.00              
ATOM   3381 3HD2 LEU B 206      20.633 -32.492  -4.654  1.00  0.00              
ATOM   3382  N   ALA B 207      18.742 -30.521  -9.029  1.00  0.00              
ATOM   3383  CA  ALA B 207      17.578 -30.169  -9.860  1.00  0.00              
ATOM   3384  C   ALA B 207      16.758 -31.402 -10.243  1.00  0.00              
ATOM   3385  O   ALA B 207      15.536 -31.333 -10.296  1.00  0.00              
ATOM   3386  CB  ALA B 207      18.026 -29.431 -11.112  1.00  0.00              
ATOM   3387  H   ALA B 207      19.671 -30.365  -9.393  1.00  0.00              
ATOM   3388  HA  ALA B 207      16.907 -29.545  -9.269  1.00  0.00              
ATOM   3389 1HB  ALA B 207      17.155 -29.175 -11.716  1.00  0.00              
ATOM   3390 2HB  ALA B 207      18.551 -28.518 -10.829  1.00  0.00              
ATOM   3391 3HB  ALA B 207      18.694 -30.068 -11.691  1.00  0.00              
ATOM   3392  N   GLU B 208      17.422 -32.523 -10.514  1.00  0.00              
ATOM   3393  CA  GLU B 208      16.706 -33.763 -10.788  1.00  0.00              
ATOM   3394  C   GLU B 208      15.995 -34.272  -9.518  1.00  0.00              
ATOM   3395  O   GLU B 208      14.903 -34.828  -9.599  1.00  0.00              
ATOM   3396  CB  GLU B 208      17.670 -34.828 -11.318  1.00  0.00              
ATOM   3397  CG  GLU B 208      18.279 -34.504 -12.674  1.00  0.00              
ATOM   3398  CD  GLU B 208      17.247 -34.328 -13.753  1.00  0.00              
ATOM   3399  OE1 GLU B 208      16.443 -35.212 -13.930  1.00  0.00              
ATOM   3400  OE2 GLU B 208      17.262 -33.308 -14.401  1.00  0.00              
ATOM   3401  H   GLU B 208      18.432 -32.523 -10.533  1.00  0.00              
ATOM   3402  HA  GLU B 208      15.927 -33.558 -11.523  1.00  0.00              
ATOM   3403 1HB  GLU B 208      18.486 -34.965 -10.608  1.00  0.00              
ATOM   3404 2HB  GLU B 208      17.148 -35.781 -11.404  1.00  0.00              
ATOM   3405 1HG  GLU B 208      18.861 -33.586 -12.590  1.00  0.00              
ATOM   3406 2HG  GLU B 208      18.959 -35.307 -12.956  1.00  0.00              
ATOM   3407  N   ALA B 209      16.622 -34.072  -8.361  1.00  0.00              
ATOM   3408  CA  ALA B 209      16.005 -34.402  -7.073  1.00  0.00              
ATOM   3409  C   ALA B 209      14.718 -33.574  -6.905  1.00  0.00              
ATOM   3410  O   ALA B 209      13.672 -34.117  -6.514  1.00  0.00              
ATOM   3411  CB  ALA B 209      16.974 -34.158  -5.919  1.00  0.00              
ATOM   3412  H   ALA B 209      17.553 -33.681  -8.375  1.00  0.00              
ATOM   3413  HA  ALA B 209      15.740 -35.459  -7.085  1.00  0.00              
ATOM   3414 1HB  ALA B 209      16.489 -34.411  -4.976  1.00  0.00              
ATOM   3415 2HB  ALA B 209      17.860 -34.781  -6.049  1.00  0.00              
ATOM   3416 3HB  ALA B 209      17.267 -33.109  -5.905  1.00  0.00              
ATOM   3417  N   GLU B 210      14.793 -32.283  -7.249  1.00  0.00              
ATOM   3418  CA  GLU B 210      13.627 -31.382  -7.206  1.00  0.00              
ATOM   3419  C   GLU B 210      12.510 -31.912  -8.098  1.00  0.00              
ATOM   3420  O   GLU B 210      11.344 -31.909  -7.692  1.00  0.00              
ATOM   3421  CB  GLU B 210      14.015 -29.966  -7.636  1.00  0.00              
ATOM   3422  CG  GLU B 210      14.862 -29.210  -6.622  1.00  0.00              
ATOM   3423  CD  GLU B 210      14.141 -29.060  -5.312  1.00  0.00              
ATOM   3424  OE1 GLU B 210      13.026 -28.596  -5.319  1.00  0.00              
ATOM   3425  OE2 GLU B 210      14.657 -29.512  -4.317  1.00  0.00              
ATOM   3426  H   GLU B 210      15.686 -31.919  -7.548  1.00  0.00              
ATOM   3427  HA  GLU B 210      13.267 -31.330  -6.178  1.00  0.00              
ATOM   3428 1HB  GLU B 210      14.566 -30.057  -8.573  1.00  0.00              
ATOM   3429 2HB  GLU B 210      13.087 -29.421  -7.812  1.00  0.00              
ATOM   3430 1HG  GLU B 210      15.838 -29.663  -6.449  1.00  0.00              
ATOM   3431 2HG  GLU B 210      14.993 -28.230  -7.078  1.00  0.00              
ATOM   3432  N   LYS B 211      12.877 -32.356  -9.308  1.00  0.00              
ATOM   3433  CA  LYS B 211      11.929 -32.951 -10.252  1.00  0.00              
ATOM   3434  C   LYS B 211      11.211 -34.166  -9.673  1.00  0.00              
ATOM   3435  O   LYS B 211      10.002 -34.326  -9.887  1.00  0.00              
ATOM   3436  CB  LYS B 211      12.648 -33.345 -11.544  1.00  0.00              
ATOM   3437  CG  LYS B 211      13.091 -32.167 -12.401  1.00  0.00              
ATOM   3438  CD  LYS B 211      13.837 -32.635 -13.641  1.00  0.00              
ATOM   3439  CE  LYS B 211      14.357 -31.458 -14.453  1.00  0.00              
ATOM   3440  NZ  LYS B 211      15.148 -31.902 -15.633  1.00  0.00              
ATOM   3441  H   LYS B 211      13.848 -32.273  -9.572  1.00  0.00              
ATOM   3442  HA  LYS B 211      11.161 -32.212 -10.484  1.00  0.00              
ATOM   3443 1HB  LYS B 211      13.532 -33.935 -11.303  1.00  0.00              
ATOM   3444 2HB  LYS B 211      11.991 -33.970 -12.149  1.00  0.00              
ATOM   3445 1HG  LYS B 211      12.218 -31.590 -12.708  1.00  0.00              
ATOM   3446 2HG  LYS B 211      13.745 -31.518 -11.818  1.00  0.00              
ATOM   3447 1HD  LYS B 211      14.679 -33.262 -13.345  1.00  0.00              
ATOM   3448 2HD  LYS B 211      13.168 -33.228 -14.266  1.00  0.00              
ATOM   3449 1HE  LYS B 211      13.518 -30.856 -14.799  1.00  0.00              
ATOM   3450 2HE  LYS B 211      14.989 -30.832 -13.823  1.00  0.00              
ATOM   3451 1HZ  LYS B 211      15.474 -31.094 -16.144  1.00  0.00              
ATOM   3452 2HZ  LYS B 211      15.940 -32.447 -15.323  1.00  0.00              
ATOM   3453 3HZ  LYS B 211      14.567 -32.468 -16.235  1.00  0.00              
ATOM   3454  N   LEU B 212      11.952 -35.017  -8.956  1.00  0.00              
ATOM   3455  CA  LEU B 212      11.359 -36.189  -8.277  1.00  0.00              
ATOM   3456  C   LEU B 212      10.291 -35.811  -7.245  1.00  0.00              
ATOM   3457  O   LEU B 212       9.237 -36.458  -7.153  1.00  0.00              
ATOM   3458  CB  LEU B 212      12.461 -37.000  -7.583  1.00  0.00              
ATOM   3459  CG  LEU B 212      13.434 -37.733  -8.515  1.00  0.00              
ATOM   3460  CD1 LEU B 212      14.593 -38.293  -7.702  1.00  0.00              
ATOM   3461  CD2 LEU B 212      12.696 -38.841  -9.251  1.00  0.00              
ATOM   3462  H   LEU B 212      12.945 -34.852  -8.878  1.00  0.00              
ATOM   3463  HA  LEU B 212      10.826 -36.784  -9.017  1.00  0.00              
ATOM   3464 1HB  LEU B 212      13.046 -36.327  -6.957  1.00  0.00              
ATOM   3465 2HB  LEU B 212      11.992 -37.745  -6.941  1.00  0.00              
ATOM   3466  HG  LEU B 212      13.845 -37.029  -9.239  1.00  0.00              
ATOM   3467 1HD1 LEU B 212      15.284 -38.814  -8.364  1.00  0.00              
ATOM   3468 2HD1 LEU B 212      15.115 -37.477  -7.202  1.00  0.00              
ATOM   3469 3HD1 LEU B 212      14.210 -38.990  -6.957  1.00  0.00              
ATOM   3470 1HD2 LEU B 212      13.387 -39.362  -9.914  1.00  0.00              
ATOM   3471 2HD2 LEU B 212      12.285 -39.547  -8.528  1.00  0.00              
ATOM   3472 3HD2 LEU B 212      11.885 -38.411  -9.838  1.00  0.00              
ATOM   3473  N   LYS B 213      10.560 -34.757  -6.488  1.00  0.00              
ATOM   3474  CA  LYS B 213       9.639 -34.286  -5.463  1.00  0.00              
ATOM   3475  C   LYS B 213       8.427 -33.693  -6.153  1.00  0.00              
ATOM   3476  O   LYS B 213       7.286 -34.013  -5.809  1.00  0.00              
ATOM   3477  CB  LYS B 213      10.301 -33.255  -4.547  1.00  0.00              
ATOM   3478  CG  LYS B 213       9.425 -32.782  -3.395  1.00  0.00              
ATOM   3479  CD  LYS B 213       9.114 -33.919  -2.434  1.00  0.00              
ATOM   3480  CE  LYS B 213       8.510 -33.400  -1.137  1.00  0.00              
ATOM   3481  NZ  LYS B 213       7.224 -32.687  -1.369  1.00  0.00              
ATOM   3482  H   LYS B 213      11.432 -34.267  -6.629  1.00  0.00              
ATOM   3483  HA  LYS B 213       9.347 -35.135  -4.843  1.00  0.00              
ATOM   3484 1HB  LYS B 213      11.212 -33.677  -4.123  1.00  0.00              
ATOM   3485 2HB  LYS B 213      10.587 -32.380  -5.131  1.00  0.00              
ATOM   3486 1HG  LYS B 213       9.936 -31.987  -2.851  1.00  0.00              
ATOM   3487 2HG  LYS B 213       8.490 -32.384  -3.789  1.00  0.00              
ATOM   3488 1HD  LYS B 213       8.411 -34.610  -2.902  1.00  0.00              
ATOM   3489 2HD  LYS B 213      10.031 -34.462  -2.204  1.00  0.00              
ATOM   3490 1HE  LYS B 213       8.332 -34.233  -0.460  1.00  0.00              
ATOM   3491 2HE  LYS B 213       9.209 -32.714  -0.659  1.00  0.00              
ATOM   3492 1HZ  LYS B 213       6.857 -32.359  -0.487  1.00  0.00              
ATOM   3493 2HZ  LYS B 213       7.381 -31.899  -1.982  1.00  0.00              
ATOM   3494 3HZ  LYS B 213       6.561 -33.318  -1.795  1.00  0.00              
ATOM   3495  N   LYS B 214       8.695 -32.852  -7.150  1.00  0.00              
ATOM   3496  CA  LYS B 214       7.652 -32.174  -7.915  1.00  0.00              
ATOM   3497  C   LYS B 214       6.706 -33.144  -8.624  1.00  0.00              
ATOM   3498  O   LYS B 214       5.508 -32.870  -8.734  1.00  0.00              
ATOM   3499  CB  LYS B 214       8.285 -31.230  -8.938  1.00  0.00              
ATOM   3500  CG  LYS B 214       8.922 -29.984  -8.335  1.00  0.00              
ATOM   3501  CD  LYS B 214       9.572 -29.122  -9.407  1.00  0.00              
ATOM   3502  CE  LYS B 214      10.219 -27.884  -8.805  1.00  0.00              
ATOM   3503  NZ  LYS B 214      10.862 -27.032  -9.842  1.00  0.00              
ATOM   3504  H   LYS B 214       9.664 -32.681  -7.380  1.00  0.00              
ATOM   3505  HA  LYS B 214       7.022 -31.615  -7.221  1.00  0.00              
ATOM   3506 1HB  LYS B 214       9.055 -31.762  -9.497  1.00  0.00              
ATOM   3507 2HB  LYS B 214       7.528 -30.906  -9.652  1.00  0.00              
ATOM   3508 1HG  LYS B 214       8.160 -29.398  -7.822  1.00  0.00              
ATOM   3509 2HG  LYS B 214       9.679 -30.278  -7.609  1.00  0.00              
ATOM   3510 1HD  LYS B 214      10.334 -29.703  -9.929  1.00  0.00              
ATOM   3511 2HD  LYS B 214       8.819 -28.811 -10.130  1.00  0.00              
ATOM   3512 1HE  LYS B 214       9.464 -27.295  -8.286  1.00  0.00              
ATOM   3513 2HE  LYS B 214      10.976 -28.184  -8.080  1.00  0.00              
ATOM   3514 1HZ  LYS B 214      11.279 -26.223  -9.403  1.00  0.00              
ATOM   3515 2HZ  LYS B 214      11.578 -27.562 -10.318  1.00  0.00              
ATOM   3516 3HZ  LYS B 214      10.167 -26.731 -10.510  1.00  0.00              
ATOM   3517  N   ALA B 215       7.239 -34.278  -9.092  1.00  0.00              
ATOM   3518  CA  ALA B 215       6.409 -35.275  -9.768  1.00  0.00              
ATOM   3519  C   ALA B 215       5.707 -36.241  -8.797  1.00  0.00              
ATOM   3520  O   ALA B 215       4.949 -37.100  -9.224  1.00  0.00              
ATOM   3521  CB  ALA B 215       7.213 -36.027 -10.819  1.00  0.00              
ATOM   3522  H   ALA B 215       8.227 -34.455  -8.980  1.00  0.00              
ATOM   3523  HA  ALA B 215       5.589 -34.754 -10.263  1.00  0.00              
ATOM   3524 1HB  ALA B 215       6.575 -36.763 -11.309  1.00  0.00              
ATOM   3525 2HB  ALA B 215       7.590 -35.323 -11.561  1.00  0.00              
ATOM   3526 3HB  ALA B 215       8.050 -36.534 -10.342  1.00  0.00              
ATOM   3527  N   GLY B 216       5.957 -36.070  -7.496  1.00  0.00              
ATOM   3528  CA  GLY B 216       5.391 -36.924  -6.449  1.00  0.00              
ATOM   3529  C   GLY B 216       5.954 -38.342  -6.418  1.00  0.00              
ATOM   3530  O   GLY B 216       5.248 -39.288  -6.089  1.00  0.00              
ATOM   3531  H   GLY B 216       6.568 -35.310  -7.234  1.00  0.00              
ATOM   3532 1HA  GLY B 216       5.567 -36.469  -5.474  1.00  0.00              
ATOM   3533 2HA  GLY B 216       4.312 -36.993  -6.580  1.00  0.00              
ATOM   3534  N   LEU B 217       7.232 -38.477  -6.757  1.00  0.00              
ATOM   3535  CA  LEU B 217       7.881 -39.783  -6.873  1.00  0.00              
ATOM   3536  C   LEU B 217       8.680 -40.153  -5.643  1.00  0.00              
ATOM   3537  O   LEU B 217       8.980 -41.317  -5.409  1.00  0.00              
ATOM   3538  CB  LEU B 217       8.807 -39.803  -8.096  1.00  0.00              
ATOM   3539  CG  LEU B 217       8.129 -39.543  -9.447  1.00  0.00              
ATOM   3540  CD1 LEU B 217       9.182 -39.511 -10.546  1.00  0.00              
ATOM   3541  CD2 LEU B 217       7.095 -40.627  -9.713  1.00  0.00              
ATOM   3542  H   LEU B 217       7.770 -37.643  -6.941  1.00  0.00              
ATOM   3543  HA  LEU B 217       7.109 -40.545  -6.979  1.00  0.00              
ATOM   3544 1HB  LEU B 217       9.576 -39.045  -7.961  1.00  0.00              
ATOM   3545 2HB  LEU B 217       9.291 -40.777  -8.150  1.00  0.00              
ATOM   3546  HG  LEU B 217       7.638 -38.570  -9.427  1.00  0.00              
ATOM   3547 1HD1 LEU B 217       8.701 -39.326 -11.507  1.00  0.00              
ATOM   3548 2HD1 LEU B 217       9.898 -38.714 -10.341  1.00  0.00              
ATOM   3549 3HD1 LEU B 217       9.703 -40.467 -10.580  1.00  0.00              
ATOM   3550 1HD2 LEU B 217       6.612 -40.442 -10.673  1.00  0.00              
ATOM   3551 2HD2 LEU B 217       7.585 -41.600  -9.735  1.00  0.00              
ATOM   3552 3HD2 LEU B 217       6.345 -40.616  -8.922  1.00  0.00              
ATOM   3553  N   VAL B 218       9.023 -39.150  -4.855  1.00  0.00              
ATOM   3554  CA  VAL B 218       9.753 -39.352  -3.607  1.00  0.00              
ATOM   3555  C   VAL B 218       9.020 -38.487  -2.581  1.00  0.00              
ATOM   3556  O   VAL B 218       8.348 -37.518  -2.948  1.00  0.00              
ATOM   3557  CB  VAL B 218      11.230 -38.933  -3.729  1.00  0.00              
ATOM   3558  CG1 VAL B 218      11.928 -39.746  -4.809  1.00  0.00              
ATOM   3559  CG2 VAL B 218      11.323 -37.445  -4.029  1.00  0.00              
ATOM   3560  H   VAL B 218       8.770 -38.211  -5.130  1.00  0.00              
ATOM   3561  HA  VAL B 218       9.710 -40.411  -3.349  1.00  0.00              
ATOM   3562  HB  VAL B 218      11.738 -39.147  -2.788  1.00  0.00              
ATOM   3563 1HG1 VAL B 218      12.971 -39.437  -4.881  1.00  0.00              
ATOM   3564 2HG1 VAL B 218      11.880 -40.805  -4.555  1.00  0.00              
ATOM   3565 3HG1 VAL B 218      11.434 -39.578  -5.766  1.00  0.00              
ATOM   3566 1HG2 VAL B 218      12.370 -37.155  -4.113  1.00  0.00              
ATOM   3567 2HG2 VAL B 218      10.810 -37.230  -4.967  1.00  0.00              
ATOM   3568 3HG2 VAL B 218      10.854 -36.881  -3.222  1.00  0.00              
ATOM   3569  N   ASN B 219       9.092 -38.855  -1.308  1.00  0.00              
ATOM   3570  CA  ASN B 219       8.598 -37.969  -0.246  1.00  0.00              
ATOM   3571  C   ASN B 219       9.723 -37.057   0.249  1.00  0.00              
ATOM   3572  O   ASN B 219      10.838 -37.068  -0.304  1.00  0.00              
ATOM   3573  CB  ASN B 219       8.011 -38.771   0.900  1.00  0.00              
ATOM   3574  CG  ASN B 219       9.050 -39.563   1.644  1.00  0.00              
ATOM   3575  OD1 ASN B 219      10.249 -39.271   1.559  1.00  0.00              
ATOM   3576  ND2 ASN B 219       8.615 -40.559   2.372  1.00  0.00              
ATOM   3577  H   ASN B 219       9.487 -39.750  -1.057  1.00  0.00              
ATOM   3578  HA  ASN B 219       7.824 -37.324  -0.666  1.00  0.00              
ATOM   3579 1HB  ASN B 219       7.514 -38.097   1.600  1.00  0.00              
ATOM   3580 2HB  ASN B 219       7.256 -39.457   0.515  1.00  0.00              
ATOM   3581 1HD2 ASN B 219       9.262 -41.121   2.889  1.00  0.00              
ATOM   3582 2HD2 ASN B 219       7.637 -40.760   2.411  1.00  0.00              
ATOM   3583  N   SER B 220       9.425 -36.290   1.297  1.00  0.00              
ATOM   3584  CA  SER B 220      10.356 -35.328   1.884  1.00  0.00              
ATOM   3585  C   SER B 220      11.617 -35.957   2.442  1.00  0.00              
ATOM   3586  O   SER B 220      12.705 -35.401   2.280  1.00  0.00              
ATOM   3587  CB  SER B 220       9.659 -34.556   2.988  1.00  0.00              
ATOM   3588  OG  SER B 220       8.635 -33.752   2.470  1.00  0.00              
ATOM   3589  H   SER B 220       8.503 -36.389   1.697  1.00  0.00              
ATOM   3590  HA  SER B 220      10.689 -34.646   1.101  1.00  0.00              
ATOM   3591 1HB  SER B 220       9.245 -35.254   3.715  1.00  0.00              
ATOM   3592 2HB  SER B 220      10.385 -33.933   3.510  1.00  0.00              
ATOM   3593  HG  SER B 220       8.462 -33.082   3.135  1.00  0.00              
ATOM   3594  N   GLN B 221      11.472 -37.100   3.107  1.00  0.00              
ATOM   3595  CA  GLN B 221      12.618 -37.786   3.697  1.00  0.00              
ATOM   3596  C   GLN B 221      13.519 -38.322   2.585  1.00  0.00              
ATOM   3597  O   GLN B 221      14.743 -38.188   2.631  1.00  0.00              
ATOM   3598  CB  GLN B 221      12.162 -38.926   4.612  1.00  0.00              
ATOM   3599  CG  GLN B 221      11.473 -38.465   5.885  1.00  0.00              
ATOM   3600  CD  GLN B 221      10.940 -39.623   6.707  1.00  0.00              
ATOM   3601  OE1 GLN B 221      10.654 -40.700   6.176  1.00  0.00              
ATOM   3602  NE2 GLN B 221      10.805 -39.410   8.011  1.00  0.00              
ATOM   3603  H   GLN B 221      10.552 -37.505   3.206  1.00  0.00              
ATOM   3604  HA  GLN B 221      13.170 -37.072   4.309  1.00  0.00              
ATOM   3605 1HB  GLN B 221      11.471 -39.573   4.071  1.00  0.00              
ATOM   3606 2HB  GLN B 221      13.023 -39.531   4.896  1.00  0.00              
ATOM   3607 1HG  GLN B 221      12.189 -37.914   6.495  1.00  0.00              
ATOM   3608 2HG  GLN B 221      10.634 -37.821   5.619  1.00  0.00              
ATOM   3609 1HE2 GLN B 221      10.458 -40.137   8.604  1.00  0.00              
ATOM   3610 2HE2 GLN B 221      11.050 -38.521   8.400  1.00  0.00              
ATOM   3611  N   GLN B 222      12.894 -38.920   1.578  1.00  0.00              
ATOM   3612  CA  GLN B 222      13.634 -39.462   0.457  1.00  0.00              
ATOM   3613  C   GLN B 222      14.340 -38.340  -0.335  1.00  0.00              
ATOM   3614  O   GLN B 222      15.495 -38.508  -0.739  1.00  0.00              
ATOM   3615  CB  GLN B 222      12.696 -40.254  -0.458  1.00  0.00              
ATOM   3616  CG  GLN B 222      12.184 -41.550   0.147  1.00  0.00              
ATOM   3617  CD  GLN B 222      11.145 -42.226  -0.727  1.00  0.00              
ATOM   3618  OE1 GLN B 222      10.174 -41.599  -1.160  1.00  0.00              
ATOM   3619  NE2 GLN B 222      11.342 -43.512  -0.992  1.00  0.00              
ATOM   3620  H   GLN B 222      11.887 -39.000   1.588  1.00  0.00              
ATOM   3621  HA  GLN B 222      14.431 -40.097   0.843  1.00  0.00              
ATOM   3622 1HB  GLN B 222      11.834 -39.639  -0.716  1.00  0.00              
ATOM   3623 2HB  GLN B 222      13.214 -40.498  -1.386  1.00  0.00              
ATOM   3624 1HG  GLN B 222      13.021 -42.235   0.275  1.00  0.00              
ATOM   3625 2HG  GLN B 222      11.728 -41.332   1.113  1.00  0.00              
ATOM   3626 1HE2 GLN B 222      10.690 -44.012  -1.564  1.00  0.00              
ATOM   3627 2HE2 GLN B 222      12.143 -43.983  -0.621  1.00  0.00              
ATOM   3628  N   LEU B 223      13.675 -37.195  -0.511  1.00  0.00              
ATOM   3629  CA  LEU B 223      14.316 -36.048  -1.152  1.00  0.00              
ATOM   3630  C   LEU B 223      15.579 -35.610  -0.409  1.00  0.00              
ATOM   3631  O   LEU B 223      16.653 -35.488  -1.025  1.00  0.00              
ATOM   3632  CB  LEU B 223      13.333 -34.874  -1.230  1.00  0.00              
ATOM   3633  CG  LEU B 223      13.889 -33.580  -1.838  1.00  0.00              
ATOM   3634  CD1 LEU B 223      14.280 -33.827  -3.289  1.00  0.00              
ATOM   3635  CD2 LEU B 223      12.843 -32.479  -1.734  1.00  0.00              
ATOM   3636  H   LEU B 223      12.718 -37.113  -0.199  1.00  0.00              
ATOM   3637  HA  LEU B 223      14.669 -36.355  -2.136  1.00  0.00              
ATOM   3638 1HB  LEU B 223      12.475 -35.178  -1.827  1.00  0.00              
ATOM   3639 2HB  LEU B 223      12.985 -34.644  -0.223  1.00  0.00              
ATOM   3640  HG  LEU B 223      14.786 -33.279  -1.297  1.00  0.00              
ATOM   3641 1HD1 LEU B 223      14.675 -32.908  -3.721  1.00  0.00              
ATOM   3642 2HD1 LEU B 223      15.043 -34.604  -3.332  1.00  0.00              
ATOM   3643 3HD1 LEU B 223      13.404 -34.145  -3.853  1.00  0.00              
ATOM   3644 1HD2 LEU B 223      13.238 -31.559  -2.166  1.00  0.00              
ATOM   3645 2HD2 LEU B 223      11.945 -32.778  -2.276  1.00  0.00              
ATOM   3646 3HD2 LEU B 223      12.595 -32.311  -0.686  1.00  0.00              
ATOM   3647  N   ASP B 224      15.464 -35.407   0.902  1.00  0.00              
ATOM   3648  CA  ASP B 224      16.611 -34.953   1.708  1.00  0.00              
ATOM   3649  C   ASP B 224      17.750 -35.964   1.747  1.00  0.00              
ATOM   3650  O   ASP B 224      18.936 -35.589   1.777  1.00  0.00              
ATOM   3651  CB  ASP B 224      16.163 -34.651   3.141  1.00  0.00              
ATOM   3652  CG  ASP B 224      15.331 -33.380   3.246  1.00  0.00              
ATOM   3653  OD1 ASP B 224      15.335 -32.612   2.313  1.00  0.00              
ATOM   3654  OD2 ASP B 224      14.700 -33.190   4.258  1.00  0.00              
ATOM   3655  H   ASP B 224      14.576 -35.567   1.356  1.00  0.00              
ATOM   3656  HA  ASP B 224      17.033 -34.064   1.240  1.00  0.00              
ATOM   3657 1HB  ASP B 224      15.575 -35.486   3.522  1.00  0.00              
ATOM   3658 2HB  ASP B 224      17.040 -34.549   3.782  1.00  0.00              
ATOM   3659  N   GLU B 225      17.366 -37.238   1.752  1.00  0.00              
ATOM   3660  CA  GLU B 225      18.301 -38.349   1.755  1.00  0.00              
ATOM   3661  C   GLU B 225      19.121 -38.364   0.457  1.00  0.00              
ATOM   3662  O   GLU B 225      20.341 -38.545   0.503  1.00  0.00              
ATOM   3663  CB  GLU B 225      17.553 -39.673   1.925  1.00  0.00              
ATOM   3664  CG  GLU B 225      18.431 -40.911   1.806  1.00  0.00              
ATOM   3665  CD  GLU B 225      19.551 -40.932   2.809  1.00  0.00              
ATOM   3666  OE1 GLU B 225      19.478 -40.202   3.768  1.00  0.00              
ATOM   3667  OE2 GLU B 225      20.481 -41.679   2.615  1.00  0.00              
ATOM   3668  H   GLU B 225      16.374 -37.429   1.753  1.00  0.00              
ATOM   3669  HA  GLU B 225      18.994 -38.216   2.586  1.00  0.00              
ATOM   3670 1HB  GLU B 225      17.073 -39.697   2.903  1.00  0.00              
ATOM   3671 2HB  GLU B 225      16.767 -39.747   1.173  1.00  0.00              
ATOM   3672 1HG  GLU B 225      17.813 -41.797   1.950  1.00  0.00              
ATOM   3673 2HG  GLU B 225      18.849 -40.952   0.801  1.00  0.00              
ATOM   3674  N   LEU B 226      18.443 -38.178  -0.683  1.00  0.00              
ATOM   3675  CA  LEU B 226      19.094 -38.046  -1.981  1.00  0.00              
ATOM   3676  C   LEU B 226      20.077 -36.852  -2.045  1.00  0.00              
ATOM   3677  O   LEU B 226      21.209 -36.997  -2.539  1.00  0.00              
ATOM   3678  CB  LEU B 226      18.055 -37.960  -3.120  1.00  0.00              
ATOM   3679  CG  LEU B 226      18.598 -37.730  -4.538  1.00  0.00              
ATOM   3680  CD1 LEU B 226      19.600 -38.825  -4.910  1.00  0.00              
ATOM   3681  CD2 LEU B 226      17.466 -37.654  -5.560  1.00  0.00              
ATOM   3682  H   LEU B 226      17.436 -38.130  -0.631  1.00  0.00              
ATOM   3683  HA  LEU B 226      19.713 -38.926  -2.149  1.00  0.00              
ATOM   3684 1HB  LEU B 226      17.486 -38.888  -3.141  1.00  0.00              
ATOM   3685 2HB  LEU B 226      17.368 -37.142  -2.903  1.00  0.00              
ATOM   3686  HG  LEU B 226      19.154 -36.793  -4.568  1.00  0.00              
ATOM   3687 1HD1 LEU B 226      19.976 -38.648  -5.918  1.00  0.00              
ATOM   3688 2HD1 LEU B 226      20.432 -38.811  -4.206  1.00  0.00              
ATOM   3689 3HD1 LEU B 226      19.108 -39.797  -4.871  1.00  0.00              
ATOM   3690 1HD2 LEU B 226      17.884 -37.490  -6.554  1.00  0.00              
ATOM   3691 2HD2 LEU B 226      16.905 -38.589  -5.551  1.00  0.00              
ATOM   3692 3HD2 LEU B 226      16.801 -36.829  -5.305  1.00  0.00              
ATOM   3693  N   LYS B 227      19.627 -35.693  -1.568  1.00  0.00              
ATOM   3694  CA  LYS B 227      20.440 -34.483  -1.492  1.00  0.00              
ATOM   3695  C   LYS B 227      21.714 -34.707  -0.681  1.00  0.00              
ATOM   3696  O   LYS B 227      22.811 -34.292  -1.091  1.00  0.00              
ATOM   3697  CB  LYS B 227      19.629 -33.336  -0.887  1.00  0.00              
ATOM   3698  CG  LYS B 227      18.541 -32.786  -1.798  1.00  0.00              
ATOM   3699  CD  LYS B 227      17.780 -31.651  -1.128  1.00  0.00              
ATOM   3700  CE  LYS B 227      16.760 -31.034  -2.073  1.00  0.00              
ATOM   3701  NZ  LYS B 227      15.995 -29.934  -1.425  1.00  0.00              
ATOM   3702  H   LYS B 227      18.670 -35.663  -1.246  1.00  0.00              
ATOM   3703  HA  LYS B 227      20.741 -34.205  -2.502  1.00  0.00              
ATOM   3704 1HB  LYS B 227      19.155 -33.673   0.036  1.00  0.00              
ATOM   3705 2HB  LYS B 227      20.298 -32.514  -0.630  1.00  0.00              
ATOM   3706 1HG  LYS B 227      18.991 -32.416  -2.720  1.00  0.00              
ATOM   3707 2HG  LYS B 227      17.841 -33.582  -2.051  1.00  0.00              
ATOM   3708 1HD  LYS B 227      17.263 -32.031  -0.246  1.00  0.00              
ATOM   3709 2HD  LYS B 227      18.482 -30.879  -0.813  1.00  0.00              
ATOM   3710 1HE  LYS B 227      17.270 -30.637  -2.950  1.00  0.00              
ATOM   3711 2HE  LYS B 227      16.059 -31.801  -2.404  1.00  0.00              
ATOM   3712 1HZ  LYS B 227      15.330 -29.553  -2.083  1.00  0.00              
ATOM   3713 2HZ  LYS B 227      15.502 -30.295  -0.620  1.00  0.00              
ATOM   3714 3HZ  LYS B 227      16.632 -29.208  -1.132  1.00  0.00              
ATOM   3715  N   ARG B 228      21.530 -35.362   0.464  1.00  0.00              
ATOM   3716  CA  ARG B 228      22.591 -35.792   1.358  1.00  0.00              
ATOM   3717  C   ARG B 228      23.577 -36.760   0.694  1.00  0.00              
ATOM   3718  O   ARG B 228      24.781 -36.613   0.882  1.00  0.00              
ATOM   3719  CB  ARG B 228      21.992 -36.456   2.590  1.00  0.00              
ATOM   3720  CG  ARG B 228      22.982 -36.740   3.708  1.00  0.00              
ATOM   3721  CD  ARG B 228      22.378 -37.575   4.778  1.00  0.00              
ATOM   3722  NE  ARG B 228      22.203 -38.955   4.354  1.00  0.00              
ATOM   3723  CZ  ARG B 228      23.191 -39.868   4.295  1.00  0.00              
ATOM   3724  NH1 ARG B 228      24.416 -39.534   4.634  1.00  0.00              
ATOM   3725  NH2 ARG B 228      22.929 -41.101   3.895  1.00  0.00              
ATOM   3726  H   ARG B 228      20.570 -35.564   0.707  1.00  0.00              
ATOM   3727  HA  ARG B 228      23.162 -34.915   1.665  1.00  0.00              
ATOM   3728 1HB  ARG B 228      21.206 -35.823   2.998  1.00  0.00              
ATOM   3729 2HB  ARG B 228      21.535 -37.404   2.306  1.00  0.00              
ATOM   3730 1HG  ARG B 228      23.845 -37.271   3.305  1.00  0.00              
ATOM   3731 2HG  ARG B 228      23.310 -35.799   4.152  1.00  0.00              
ATOM   3732 1HD  ARG B 228      23.025 -37.567   5.655  1.00  0.00              
ATOM   3733 2HD  ARG B 228      21.401 -37.174   5.044  1.00  0.00              
ATOM   3734  HE  ARG B 228      21.273 -39.250   4.085  1.00  0.00              
ATOM   3735 1HH1 ARG B 228      24.617 -38.592   4.939  1.00  0.00              
ATOM   3736 2HH1 ARG B 228      25.157 -40.218   4.589  1.00  0.00              
ATOM   3737 1HH2 ARG B 228      21.987 -41.358   3.635  1.00  0.00              
ATOM   3738 2HH2 ARG B 228      23.669 -41.785   3.851  1.00  0.00              
ATOM   3739  N   ARG B 229      23.094 -37.752  -0.059  1.00  0.00              
ATOM   3740  CA  ARG B 229      24.008 -38.658  -0.765  1.00  0.00              
ATOM   3741  C   ARG B 229      24.806 -37.904  -1.842  1.00  0.00              
ATOM   3742  O   ARG B 229      25.990 -38.202  -2.075  1.00  0.00              
ATOM   3743  CB  ARG B 229      23.238 -39.800  -1.412  1.00  0.00              
ATOM   3744  CG  ARG B 229      22.600 -40.776  -0.435  1.00  0.00              
ATOM   3745  CD  ARG B 229      21.803 -41.814  -1.138  1.00  0.00              
ATOM   3746  NE  ARG B 229      21.022 -42.617  -0.211  1.00  0.00              
ATOM   3747  CZ  ARG B 229      20.254 -43.665  -0.566  1.00  0.00              
ATOM   3748  NH1 ARG B 229      20.174 -44.024  -1.828  1.00  0.00              
ATOM   3749  NH2 ARG B 229      19.580 -44.333   0.355  1.00  0.00              
ATOM   3750  H   ARG B 229      22.097 -37.888  -0.151  1.00  0.00              
ATOM   3751  HA  ARG B 229      24.716 -39.066  -0.044  1.00  0.00              
ATOM   3752 1HB  ARG B 229      22.444 -39.395  -2.038  1.00  0.00              
ATOM   3753 2HB  ARG B 229      23.906 -40.370  -2.058  1.00  0.00              
ATOM   3754 1HG  ARG B 229      23.379 -41.274   0.142  1.00  0.00              
ATOM   3755 2HG  ARG B 229      21.938 -40.233   0.241  1.00  0.00              
ATOM   3756 1HD  ARG B 229      21.117 -41.335  -1.835  1.00  0.00              
ATOM   3757 2HD  ARG B 229      22.471 -42.478  -1.684  1.00  0.00              
ATOM   3758  HE  ARG B 229      21.058 -42.371   0.770  1.00  0.00              
ATOM   3759 1HH1 ARG B 229      20.689 -43.513  -2.532  1.00  0.00              
ATOM   3760 2HH1 ARG B 229      19.598 -44.809  -2.094  1.00  0.00              
ATOM   3761 1HH2 ARG B 229      19.641 -44.057   1.325  1.00  0.00              
ATOM   3762 2HH2 ARG B 229      19.005 -45.118   0.088  1.00  0.00              
ATOM   3763  N   LEU B 230      24.144 -36.941  -2.491  1.00  0.00              
ATOM   3764  CA  LEU B 230      24.776 -36.085  -3.486  1.00  0.00              
ATOM   3765  C   LEU B 230      25.870 -35.201  -2.871  1.00  0.00              
ATOM   3766  O   LEU B 230      26.883 -34.939  -3.520  1.00  0.00              
ATOM   3767  CB  LEU B 230      23.732 -35.242  -4.236  1.00  0.00              
ATOM   3768  CG  LEU B 230      22.812 -36.009  -5.212  1.00  0.00              
ATOM   3769  CD1 LEU B 230      21.670 -35.099  -5.687  1.00  0.00              
ATOM   3770  CD2 LEU B 230      23.580 -36.621  -6.386  1.00  0.00              
ATOM   3771  H   LEU B 230      23.166 -36.808  -2.278  1.00  0.00              
ATOM   3772  HA  LEU B 230      25.290 -36.717  -4.210  1.00  0.00              
ATOM   3773 1HB  LEU B 230      23.094 -34.748  -3.505  1.00  0.00              
ATOM   3774 2HB  LEU B 230      24.251 -34.475  -4.810  1.00  0.00              
ATOM   3775  HG  LEU B 230      22.313 -36.820  -4.680  1.00  0.00              
ATOM   3776 1HD1 LEU B 230      21.028 -35.650  -6.374  1.00  0.00              
ATOM   3777 2HD1 LEU B 230      21.085 -34.771  -4.828  1.00  0.00              
ATOM   3778 3HD1 LEU B 230      22.086 -34.230  -6.196  1.00  0.00              
ATOM   3779 1HD2 LEU B 230      22.886 -37.150  -7.040  1.00  0.00              
ATOM   3780 2HD2 LEU B 230      24.077 -35.830  -6.948  1.00  0.00              
ATOM   3781 3HD2 LEU B 230      24.326 -37.320  -6.008  1.00  0.00              
ATOM   3782  N   GLU B 231      25.680 -34.788  -1.614  1.00  0.00              
ATOM   3783  CA  GLU B 231      26.692 -34.040  -0.881  1.00  0.00              
ATOM   3784  C   GLU B 231      27.885 -34.916  -0.550  1.00  0.00              
ATOM   3785  O   GLU B 231      29.034 -34.477  -0.665  1.00  0.00              
ATOM   3786  CB  GLU B 231      26.103 -33.459   0.406  1.00  0.00              
ATOM   3787  CG  GLU B 231      27.108 -32.726   1.283  1.00  0.00              
ATOM   3788  CD  GLU B 231      27.734 -31.545   0.595  1.00  0.00              
ATOM   3789  OE1 GLU B 231      27.123 -31.011  -0.299  1.00  0.00              
ATOM   3790  OE2 GLU B 231      28.824 -31.177   0.963  1.00  0.00              
ATOM   3791  H   GLU B 231      24.803 -35.003  -1.161  1.00  0.00              
ATOM   3792  HA  GLU B 231      27.044 -33.224  -1.513  1.00  0.00              
ATOM   3793 1HB  GLU B 231      25.304 -32.760   0.157  1.00  0.00              
ATOM   3794 2HB  GLU B 231      25.663 -34.261   0.999  1.00  0.00              
ATOM   3795 1HG  GLU B 231      26.603 -32.381   2.185  1.00  0.00              
ATOM   3796 2HG  GLU B 231      27.890 -33.423   1.581  1.00  0.00              
ATOM   3797  N   GLU B 232      27.612 -36.157  -0.153  1.00  0.00              
ATOM   3798  CA  GLU B 232      28.673 -37.111   0.135  1.00  0.00              
ATOM   3799  C   GLU B 232      29.468 -37.338  -1.140  1.00  0.00              
ATOM   3800  O   GLU B 232      30.695 -37.385  -1.127  1.00  0.00              
ATOM   3801  CB  GLU B 232      28.105 -38.433   0.656  1.00  0.00              
ATOM   3802  CG  GLU B 232      27.511 -38.354   2.055  1.00  0.00              
ATOM   3803  CD  GLU B 232      26.903 -39.653   2.506  1.00  0.00              
ATOM   3804  OE1 GLU B 232      26.447 -40.396   1.671  1.00  0.00              
ATOM   3805  OE2 GLU B 232      26.895 -39.902   3.689  1.00  0.00              
ATOM   3806  H   GLU B 232      26.650 -36.445  -0.048  1.00  0.00              
ATOM   3807  HA  GLU B 232      29.333 -36.679   0.888  1.00  0.00              
ATOM   3808 1HB  GLU B 232      27.325 -38.785  -0.019  1.00  0.00              
ATOM   3809 2HB  GLU B 232      28.892 -39.188   0.668  1.00  0.00              
ATOM   3810 1HG  GLU B 232      28.296 -38.071   2.756  1.00  0.00              
ATOM   3811 2HG  GLU B 232      26.749 -37.576   2.072  1.00  0.00              
ATOM   3812  N   LEU B 233      28.754 -37.456  -2.253  1.00  0.00              
ATOM   3813  CA  LEU B 233      29.371 -37.637  -3.549  1.00  0.00              
ATOM   3814  C   LEU B 233      30.236 -36.416  -3.891  1.00  0.00              
ATOM   3815  O   LEU B 233      31.390 -36.569  -4.258  1.00  0.00              
ATOM   3816  CB  LEU B 233      28.298 -37.848  -4.624  1.00  0.00              
ATOM   3817  CG  LEU B 233      28.813 -37.980  -6.063  1.00  0.00              
ATOM   3818  CD1 LEU B 233      29.759 -39.170  -6.157  1.00  0.00              
ATOM   3819  CD2 LEU B 233      27.635 -38.142  -7.012  1.00  0.00              
ATOM   3820  H   LEU B 233      27.747 -37.419  -2.188  1.00  0.00              
ATOM   3821  HA  LEU B 233      30.029 -38.505  -3.501  1.00  0.00              
ATOM   3822 1HB  LEU B 233      27.743 -38.755  -4.387  1.00  0.00              
ATOM   3823 2HB  LEU B 233      27.607 -37.006  -4.595  1.00  0.00              
ATOM   3824  HG  LEU B 233      29.375 -37.085  -6.331  1.00  0.00              
ATOM   3825 1HD1 LEU B 233      30.126 -39.263  -7.179  1.00  0.00              
ATOM   3826 2HD1 LEU B 233      30.602 -39.019  -5.482  1.00  0.00              
ATOM   3827 3HD1 LEU B 233      29.229 -40.079  -5.877  1.00  0.00              
ATOM   3828 1HD2 LEU B 233      28.002 -38.235  -8.034  1.00  0.00              
ATOM   3829 2HD2 LEU B 233      27.073 -39.037  -6.745  1.00  0.00              
ATOM   3830 3HD2 LEU B 233      26.985 -37.270  -6.937  1.00  0.00              
ATOM   3831  N   ALA B 234      29.696 -35.215  -3.696  1.00  0.00              
ATOM   3832  CA  ALA B 234      30.442 -33.976  -3.957  1.00  0.00              
ATOM   3833  C   ALA B 234      31.739 -33.919  -3.165  1.00  0.00              
ATOM   3834  O   ALA B 234      32.784 -33.476  -3.660  1.00  0.00              
ATOM   3835  CB  ALA B 234      29.584 -32.762  -3.635  1.00  0.00              
ATOM   3836  H   ALA B 234      28.746 -35.155  -3.358  1.00  0.00              
ATOM   3837  HA  ALA B 234      30.710 -33.950  -5.013  1.00  0.00              
ATOM   3838 1HB  ALA B 234      30.151 -31.852  -3.832  1.00  0.00              
ATOM   3839 2HB  ALA B 234      28.689 -32.773  -4.257  1.00  0.00              
ATOM   3840 3HB  ALA B 234      29.296 -32.788  -2.585  1.00  0.00              
ATOM   3841  N   GLU B 235      31.660 -34.339  -1.914  1.00  0.00              
ATOM   3842  CA  GLU B 235      32.813 -34.337  -1.059  1.00  0.00              
ATOM   3843  C   GLU B 235      33.863 -35.364  -1.524  1.00  0.00              
ATOM   3844  O   GLU B 235      35.046 -35.044  -1.575  1.00  0.00              
ATOM   3845  CB  GLU B 235      32.387 -34.626   0.383  1.00  0.00              
ATOM   3846  CG  GLU B 235      33.540 -34.720   1.372  1.00  0.00              
ATOM   3847  CD  GLU B 235      34.364 -33.464   1.432  1.00  0.00              
ATOM   3848  OE1 GLU B 235      33.916 -32.458   0.935  1.00  0.00              
ATOM   3849  OE2 GLU B 235      35.443 -33.510   1.974  1.00  0.00              
ATOM   3850  H   GLU B 235      30.778 -34.667  -1.549  1.00  0.00              
ATOM   3851  HA  GLU B 235      33.299 -33.363  -1.134  1.00  0.00              
ATOM   3852 1HB  GLU B 235      31.714 -33.841   0.727  1.00  0.00              
ATOM   3853 2HB  GLU B 235      31.839 -35.567   0.418  1.00  0.00              
ATOM   3854 1HG  GLU B 235      33.138 -34.924   2.364  1.00  0.00              
ATOM   3855 2HG  GLU B 235      34.180 -35.555   1.090  1.00  0.00              
ATOM   3856  N   GLU B 236      33.425 -36.564  -1.904  1.00  0.00              
ATOM   3857  CA  GLU B 236      34.330 -37.589  -2.442  1.00  0.00              
ATOM   3858  C   GLU B 236      35.098 -37.054  -3.655  1.00  0.00              
ATOM   3859  O   GLU B 236      36.323 -37.153  -3.703  1.00  0.00              
ATOM   3860  CB  GLU B 236      33.548 -38.845  -2.832  1.00  0.00              
ATOM   3861  CG  GLU B 236      34.397 -39.948  -3.448  1.00  0.00              
ATOM   3862  CD  GLU B 236      33.592 -41.155  -3.842  1.00  0.00              
ATOM   3863  OE1 GLU B 236      32.414 -41.173  -3.577  1.00  0.00              
ATOM   3864  OE2 GLU B 236      34.155 -42.061  -4.411  1.00  0.00              
ATOM   3865  H   GLU B 236      32.441 -36.773  -1.819  1.00  0.00              
ATOM   3866  HA  GLU B 236      35.037 -37.871  -1.660  1.00  0.00              
ATOM   3867 1HB  GLU B 236      33.054 -39.255  -1.951  1.00  0.00              
ATOM   3868 2HB  GLU B 236      32.771 -38.581  -3.550  1.00  0.00              
ATOM   3869 1HG  GLU B 236      34.899 -39.556  -4.332  1.00  0.00              
ATOM   3870 2HG  GLU B 236      35.162 -40.246  -2.732  1.00  0.00              
ATOM   3871  N   ALA B 237      34.359 -36.517  -4.630  1.00  0.00              
ATOM   3872  CA  ALA B 237      34.937 -35.982  -5.854  1.00  0.00              
ATOM   3873  C   ALA B 237      35.876 -34.799  -5.575  1.00  0.00              
ATOM   3874  O   ALA B 237      36.946 -34.706  -6.158  1.00  0.00              
ATOM   3875  CB  ALA B 237      33.846 -35.635  -6.872  1.00  0.00              
ATOM   3876  H   ALA B 237      33.358 -36.484  -4.503  1.00  0.00              
ATOM   3877  HA  ALA B 237      35.584 -36.746  -6.285  1.00  0.00              
ATOM   3878 1HB  ALA B 237      34.305 -35.237  -7.777  1.00  0.00              
ATOM   3879 2HB  ALA B 237      33.278 -36.533  -7.118  1.00  0.00              
ATOM   3880 3HB  ALA B 237      33.177 -34.888  -6.448  1.00  0.00              
ATOM   3881  N   ARG B 238      35.490 -33.934  -4.648  1.00  0.00              
ATOM   3882  CA  ARG B 238      36.309 -32.815  -4.217  1.00  0.00              
ATOM   3883  C   ARG B 238      37.646 -33.269  -3.622  1.00  0.00              
ATOM   3884  O   ARG B 238      38.712 -32.738  -3.965  1.00  0.00              
ATOM   3885  CB  ARG B 238      35.557 -31.983  -3.189  1.00  0.00              
ATOM   3886  CG  ARG B 238      36.234 -30.678  -2.804  1.00  0.00              
ATOM   3887  CD  ARG B 238      35.672 -30.117  -1.549  1.00  0.00              
ATOM   3888  NE  ARG B 238      36.016 -30.926  -0.391  1.00  0.00              
ATOM   3889  CZ  ARG B 238      37.245 -30.992   0.158  1.00  0.00              
ATOM   3890  NH1 ARG B 238      38.233 -30.293  -0.355  1.00  0.00              
ATOM   3891  NH2 ARG B 238      37.457 -31.760   1.213  1.00  0.00              
ATOM   3892  H   ARG B 238      34.581 -34.069  -4.228  1.00  0.00              
ATOM   3893  HA  ARG B 238      36.580 -32.226  -5.094  1.00  0.00              
ATOM   3894 1HB  ARG B 238      34.567 -31.740  -3.572  1.00  0.00              
ATOM   3895 2HB  ARG B 238      35.422 -32.566  -2.278  1.00  0.00              
ATOM   3896 1HG  ARG B 238      37.300 -30.851  -2.654  1.00  0.00              
ATOM   3897 2HG  ARG B 238      36.093 -29.946  -3.600  1.00  0.00              
ATOM   3898 1HD  ARG B 238      36.064 -29.112  -1.391  1.00  0.00              
ATOM   3899 2HD  ARG B 238      34.586 -30.074  -1.624  1.00  0.00              
ATOM   3900  HE  ARG B 238      35.282 -31.478   0.032  1.00  0.00              
ATOM   3901 1HH1 ARG B 238      38.071 -29.706  -1.162  1.00  0.00              
ATOM   3902 2HH1 ARG B 238      39.153 -30.343   0.056  1.00  0.00              
ATOM   3903 1HH2 ARG B 238      36.697 -32.297   1.608  1.00  0.00              
ATOM   3904 2HH2 ARG B 238      38.377 -31.809   1.624  1.00  0.00              
ATOM   3905  N   ARG B 239      37.596 -34.267  -2.748  1.00  0.00              
ATOM   3906  CA  ARG B 239      38.811 -34.786  -2.143  1.00  0.00              
ATOM   3907  C   ARG B 239      39.746 -35.395  -3.194  1.00  0.00              
ATOM   3908  O   ARG B 239      40.947 -35.213  -3.106  1.00  0.00              
ATOM   3909  CB  ARG B 239      38.473 -35.836  -1.095  1.00  0.00              
ATOM   3910  CG  ARG B 239      37.824 -35.293   0.168  1.00  0.00              
ATOM   3911  CD  ARG B 239      37.502 -36.378   1.130  1.00  0.00              
ATOM   3912  NE  ARG B 239      36.772 -35.880   2.284  1.00  0.00              
ATOM   3913  CZ  ARG B 239      36.392 -36.636   3.333  1.00  0.00              
ATOM   3914  NH1 ARG B 239      36.680 -37.918   3.358  1.00  0.00              
ATOM   3915  NH2 ARG B 239      35.730 -36.087   4.337  1.00  0.00              
ATOM   3916  H   ARG B 239      36.707 -34.676  -2.495  1.00  0.00              
ATOM   3917  HA  ARG B 239      39.366 -33.953  -1.710  1.00  0.00              
ATOM   3918 1HB  ARG B 239      37.796 -36.573  -1.524  1.00  0.00              
ATOM   3919 2HB  ARG B 239      39.382 -36.360  -0.799  1.00  0.00              
ATOM   3920 1HG  ARG B 239      38.503 -34.593   0.654  1.00  0.00              
ATOM   3921 2HG  ARG B 239      36.897 -34.779  -0.092  1.00  0.00              
ATOM   3922 1HD  ARG B 239      36.888 -37.131   0.637  1.00  0.00              
ATOM   3923 2HD  ARG B 239      38.425 -36.837   1.482  1.00  0.00              
ATOM   3924  HE  ARG B 239      36.532 -34.898   2.301  1.00  0.00              
ATOM   3925 1HH1 ARG B 239      37.187 -38.337   2.591  1.00  0.00              
ATOM   3926 2HH1 ARG B 239      36.396 -38.484   4.145  1.00  0.00              
ATOM   3927 1HH2 ARG B 239      35.508 -35.101   4.318  1.00  0.00              
ATOM   3928 2HH2 ARG B 239      35.445 -36.653   5.123  1.00  0.00              
ATOM   3929  N   LYS B 240      39.198 -36.119  -4.169  1.00  0.00              
ATOM   3930  CA  LYS B 240      39.981 -36.669  -5.277  1.00  0.00              
ATOM   3931  C   LYS B 240      40.674 -35.602  -6.121  1.00  0.00              
ATOM   3932  O   LYS B 240      41.821 -35.769  -6.473  1.00  0.00              
ATOM   3933  CB  LYS B 240      39.085 -37.525  -6.173  1.00  0.00              
ATOM   3934  CG  LYS B 240      38.639 -38.839  -5.545  1.00  0.00              
ATOM   3935  CD  LYS B 240      37.686 -39.593  -6.460  1.00  0.00              
ATOM   3936  CE  LYS B 240      37.235 -40.904  -5.832  1.00  0.00              
ATOM   3937  NZ  LYS B 240      36.234 -41.610  -6.676  1.00  0.00              
ATOM   3938  H   LYS B 240      38.203 -36.292  -4.136  1.00  0.00              
ATOM   3939  HA  LYS B 240      40.753 -37.321  -4.866  1.00  0.00              
ATOM   3940 1HB  LYS B 240      38.191 -36.961  -6.440  1.00  0.00              
ATOM   3941 2HB  LYS B 240      39.613 -37.759  -7.098  1.00  0.00              
ATOM   3942 1HG  LYS B 240      39.511 -39.463  -5.348  1.00  0.00              
ATOM   3943 2HG  LYS B 240      38.137 -38.637  -4.599  1.00  0.00              
ATOM   3944 1HD  LYS B 240      36.809 -38.976  -6.662  1.00  0.00              
ATOM   3945 2HD  LYS B 240      38.183 -39.807  -7.406  1.00  0.00              
ATOM   3946 1HE  LYS B 240      38.097 -41.554  -5.690  1.00  0.00              
ATOM   3947 2HE  LYS B 240      36.793 -40.706  -4.856  1.00  0.00              
ATOM   3948 1HZ  LYS B 240      35.961 -42.472  -6.226  1.00  0.00              
ATOM   3949 2HZ  LYS B 240      35.421 -41.023  -6.799  1.00  0.00              
ATOM   3950 3HZ  LYS B 240      36.639 -41.816  -7.578  1.00  0.00              
ATOM   3951  N   ALA B 241      39.961 -34.531  -6.488  1.00  0.00              
ATOM   3952  CA  ALA B 241      40.597 -33.395  -7.151  1.00  0.00              
ATOM   3953  C   ALA B 241      41.607 -32.666  -6.293  1.00  0.00              
ATOM   3954  O   ALA B 241      42.622 -32.195  -6.807  1.00  0.00              
ATOM   3955  CB  ALA B 241      39.559 -32.399  -7.709  1.00  0.00              
ATOM   3956  H   ALA B 241      38.968 -34.502  -6.305  1.00  0.00              
ATOM   3957  HA  ALA B 241      41.184 -33.776  -7.986  1.00  0.00              
ATOM   3958 1HB  ALA B 241      40.075 -31.570  -8.194  1.00  0.00              
ATOM   3959 2HB  ALA B 241      38.923 -32.905  -8.435  1.00  0.00              
ATOM   3960 3HB  ALA B 241      38.947 -32.017  -6.894  1.00  0.00              
ATOM   3961  N   GLU B 242      41.330 -32.493  -5.001  1.00  0.00              
ATOM   3962  CA  GLU B 242      42.329 -31.902  -4.127  1.00  0.00              
ATOM   3963  C   GLU B 242      43.626 -32.766  -4.112  1.00  0.00              
ATOM   3964  O   GLU B 242      44.724 -32.234  -4.224  1.00  0.00              
ATOM   3965  CB  GLU B 242      41.765 -31.754  -2.713  1.00  0.00              
ATOM   3966  CG  GLU B 242      42.727 -31.124  -1.715  1.00  0.00              
ATOM   3967  CD  GLU B 242      42.118 -30.937  -0.353  1.00  0.00              
ATOM   3968  OE1 GLU B 242      41.138 -30.239  -0.253  1.00  0.00              
ATOM   3969  OE2 GLU B 242      42.634 -31.493   0.588  1.00  0.00              
ATOM   3970  H   GLU B 242      40.437 -32.765  -4.614  1.00  0.00              
ATOM   3971  HA  GLU B 242      42.591 -30.918  -4.517  1.00  0.00              
ATOM   3972 1HB  GLU B 242      40.865 -31.140  -2.742  1.00  0.00              
ATOM   3973 2HB  GLU B 242      41.481 -32.734  -2.330  1.00  0.00              
ATOM   3974 1HG  GLU B 242      43.607 -31.761  -1.622  1.00  0.00              
ATOM   3975 2HG  GLU B 242      43.052 -30.158  -2.099  1.00  0.00              
ATOM   3976  N   LYS B 243      43.483 -34.078  -3.983  1.00  0.00              
ATOM   3977  CA  LYS B 243      44.660 -34.938  -3.988  1.00  0.00              
ATOM   3978  C   LYS B 243      45.414 -34.866  -5.329  1.00  0.00              
ATOM   3979  O   LYS B 243      46.641 -34.902  -5.328  1.00  0.00              
ATOM   3980  CB  LYS B 243      44.257 -36.382  -3.686  1.00  0.00              
ATOM   3981  CG  LYS B 243      43.828 -36.627  -2.245  1.00  0.00              
ATOM   3982  CD  LYS B 243      43.405 -38.073  -2.032  1.00  0.00              
ATOM   3983  CE  LYS B 243      42.970 -38.318  -0.595  1.00  0.00              
ATOM   3984  NZ  LYS B 243      42.537 -39.724  -0.376  1.00  0.00              
ATOM   3985  H   LYS B 243      42.569 -34.495  -3.881  1.00  0.00              
ATOM   3986  HA  LYS B 243      45.362 -34.568  -3.241  1.00  0.00              
ATOM   3987 1HB  LYS B 243      43.430 -36.673  -4.335  1.00  0.00              
ATOM   3988 2HB  LYS B 243      45.093 -37.047  -3.903  1.00  0.00              
ATOM   3989 1HG  LYS B 243      44.657 -36.398  -1.574  1.00  0.00              
ATOM   3990 2HG  LYS B 243      42.992 -35.973  -1.998  1.00  0.00              
ATOM   3991 1HD  LYS B 243      42.576 -38.312  -2.700  1.00  0.00              
ATOM   3992 2HD  LYS B 243      44.239 -38.734  -2.267  1.00  0.00              
ATOM   3993 1HE  LYS B 243      43.797 -38.096   0.078  1.00  0.00              
ATOM   3994 2HE  LYS B 243      42.142 -37.654  -0.347  1.00  0.00              
ATOM   3995 1HZ  LYS B 243      42.257 -39.845   0.587  1.00  0.00              
ATOM   3996 2HZ  LYS B 243      41.756 -39.935  -0.982  1.00  0.00              
ATOM   3997 3HZ  LYS B 243      43.302 -40.349  -0.584  1.00  0.00              
ATOM   3998  N   LEU B 244      44.674 -34.775  -6.446  1.00  0.00              
ATOM   3999  CA  LEU B 244      45.329 -34.607  -7.770  1.00  0.00              
ATOM   4000  C   LEU B 244      46.110 -33.325  -7.873  1.00  0.00              
ATOM   4001  O   LEU B 244      47.206 -33.337  -8.409  1.00  0.00              
ATOM   4002  CB  LEU B 244      44.286 -34.635  -8.894  1.00  0.00              
ATOM   4003  CG  LEU B 244      43.644 -36.001  -9.172  1.00  0.00              
ATOM   4004  CD1 LEU B 244      42.490 -35.830 -10.151  1.00  0.00              
ATOM   4005  CD2 LEU B 244      44.694 -36.952  -9.725  1.00  0.00              
ATOM   4006  H   LEU B 244      43.666 -34.820  -6.398  1.00  0.00              
ATOM   4007  HA  LEU B 244      46.097 -35.374  -7.876  1.00  0.00              
ATOM   4008 1HB  LEU B 244      43.487 -33.939  -8.644  1.00  0.00              
ATOM   4009 2HB  LEU B 244      44.758 -34.297  -9.816  1.00  0.00              
ATOM   4010  HG  LEU B 244      43.238 -36.407  -8.245  1.00  0.00              
ATOM   4011 1HD1 LEU B 244      42.034 -36.800 -10.348  1.00  0.00              
ATOM   4012 2HD1 LEU B 244      41.745 -35.160  -9.721  1.00  0.00              
ATOM   4013 3HD1 LEU B 244      42.863 -35.409 -11.083  1.00  0.00              
ATOM   4014 1HD2 LEU B 244      44.238 -37.923  -9.922  1.00  0.00              
ATOM   4015 2HD2 LEU B 244      45.100 -36.547 -10.652  1.00  0.00              
ATOM   4016 3HD2 LEU B 244      45.498 -37.069  -8.998  1.00  0.00              
ATOM   4017  N   GLY B 245      45.551 -32.226  -7.351  1.00  0.00              
ATOM   4018  CA  GLY B 245      46.262 -30.961  -7.321  1.00  0.00              
ATOM   4019  C   GLY B 245      47.565 -31.047  -6.530  1.00  0.00              
ATOM   4020  O   GLY B 245      48.610 -30.554  -6.994  1.00  0.00              
ATOM   4021  H   GLY B 245      44.618 -32.275  -6.968  1.00  0.00              
ATOM   4022 1HA  GLY B 245      46.483 -30.644  -8.341  1.00  0.00              
ATOM   4023 2HA  GLY B 245      45.625 -30.196  -6.879  1.00  0.00              
ATOM   4024  N   ASP B 246      47.508 -31.640  -5.333  1.00  0.00              
ATOM   4025  CA  ASP B 246      48.723 -31.879  -4.503  1.00  0.00              
ATOM   4026  C   ASP B 246      49.733 -32.851  -5.156  1.00  0.00              
ATOM   4027  O   ASP B 246      50.947 -32.636  -5.098  1.00  0.00              
ATOM   4028  CB  ASP B 246      48.322 -32.425  -3.130  1.00  0.00              
ATOM   4029  CG  ASP B 246      49.499 -32.540  -2.171  1.00  0.00              
ATOM   4030  OD1 ASP B 246      50.050 -31.526  -1.814  1.00  0.00              
ATOM   4031  OD2 ASP B 246      49.836 -33.641  -1.806  1.00  0.00              
ATOM   4032  H   ASP B 246      46.607 -31.936  -4.983  1.00  0.00              
ATOM   4033  HA  ASP B 246      49.251 -30.932  -4.383  1.00  0.00              
ATOM   4034 1HB  ASP B 246      47.571 -31.773  -2.684  1.00  0.00              
ATOM   4035 2HB  ASP B 246      47.871 -33.411  -3.249  1.00  0.00              
ATOM   4036  N   GLU B 247      49.235 -33.915  -5.773  1.00  0.00              
ATOM   4037  CA  GLU B 247      50.123 -34.815  -6.532  1.00  0.00              
ATOM   4038  C   GLU B 247      50.928 -34.065  -7.623  1.00  0.00              
ATOM   4039  O   GLU B 247      52.158 -34.186  -7.704  1.00  0.00              
ATOM   4040  CB  GLU B 247      49.304 -35.936  -7.175  1.00  0.00              
ATOM   4041  CG  GLU B 247      50.122 -36.920  -7.999  1.00  0.00              
ATOM   4042  CD  GLU B 247      49.290 -38.024  -8.589  1.00  0.00              
ATOM   4043  OE1 GLU B 247      48.115 -38.071  -8.311  1.00  0.00              
ATOM   4044  OE2 GLU B 247      49.828 -38.823  -9.318  1.00  0.00              
ATOM   4045  H   GLU B 247      48.247 -34.120  -5.730  1.00  0.00              
ATOM   4046  HA  GLU B 247      50.887 -35.199  -5.856  1.00  0.00              
ATOM   4047 1HB  GLU B 247      48.786 -36.500  -6.399  1.00  0.00              
ATOM   4048 2HB  GLU B 247      48.545 -35.505  -7.827  1.00  0.00              
ATOM   4049 1HG  GLU B 247      50.614 -36.380  -8.807  1.00  0.00              
ATOM   4050 2HG  GLU B 247      50.895 -37.354  -7.365  1.00  0.00              
ATOM   4051  N   PHE B 248      50.250 -33.246  -8.426  1.00  0.00              
ATOM   4052  CA  PHE B 248      50.928 -32.420  -9.446  1.00  0.00              
ATOM   4053  C   PHE B 248      51.966 -31.501  -8.807  1.00  0.00              
ATOM   4054  O   PHE B 248      53.111 -31.432  -9.247  1.00  0.00              
ATOM   4055  CB  PHE B 248      49.912 -31.556 -10.214  1.00  0.00              
ATOM   4056  CG  PHE B 248      50.552 -30.614 -11.203  1.00  0.00              
ATOM   4057  CD1 PHE B 248      51.008 -31.078 -12.447  1.00  0.00              
ATOM   4058  CD2 PHE B 248      50.682 -29.258 -10.900  1.00  0.00              
ATOM   4059  CE1 PHE B 248      51.601 -30.198 -13.359  1.00  0.00              
ATOM   4060  CE2 PHE B 248      51.263 -28.375 -11.805  1.00  0.00              
ATOM   4061  CZ  PHE B 248      51.726 -28.842 -13.035  1.00  0.00              
ATOM   4062  H   PHE B 248      49.246 -33.187  -8.334  1.00  0.00              
ATOM   4063  HA  PHE B 248      51.423 -33.084 -10.155  1.00  0.00              
ATOM   4064 1HB  PHE B 248      49.220 -32.202 -10.753  1.00  0.00              
ATOM   4065 2HB  PHE B 248      49.328 -30.968  -9.508  1.00  0.00              
ATOM   4066  HD1 PHE B 248      50.893 -32.134 -12.696  1.00  0.00              
ATOM   4067  HD2 PHE B 248      50.320 -28.893  -9.938  1.00  0.00              
ATOM   4068  HE1 PHE B 248      51.965 -30.570 -14.317  1.00  0.00              
ATOM   4069  HE2 PHE B 248      51.358 -27.319 -11.554  1.00  0.00              
ATOM   4070  HZ  PHE B 248      52.184 -28.151 -13.741  1.00  0.00              
ATOM   4071  N   ARG B 249      51.541 -30.795  -7.764  1.00  0.00              
ATOM   4072  CA  ARG B 249      52.374 -29.876  -7.016  1.00  0.00              
ATOM   4073  C   ARG B 249      53.689 -30.530  -6.568  1.00  0.00              
ATOM   4074  O   ARG B 249      54.754 -29.983  -6.805  1.00  0.00              
ATOM   4075  CB  ARG B 249      51.622 -29.363  -5.797  1.00  0.00              
ATOM   4076  CG  ARG B 249      52.384 -28.353  -4.953  1.00  0.00              
ATOM   4077  CD  ARG B 249      51.722 -28.120  -3.645  1.00  0.00              
ATOM   4078  NE  ARG B 249      51.717 -29.316  -2.818  1.00  0.00              
ATOM   4079  CZ  ARG B 249      52.791 -29.796  -2.160  1.00  0.00              
ATOM   4080  NH1 ARG B 249      53.945 -29.171  -2.242  1.00  0.00              
ATOM   4081  NH2 ARG B 249      52.684 -30.894  -1.433  1.00  0.00              
ATOM   4082  H   ARG B 249      50.577 -30.919  -7.490  1.00  0.00              
ATOM   4083  HA  ARG B 249      52.633 -29.039  -7.663  1.00  0.00              
ATOM   4084 1HB  ARG B 249      50.693 -28.891  -6.116  1.00  0.00              
ATOM   4085 2HB  ARG B 249      51.359 -30.201  -5.152  1.00  0.00              
ATOM   4086 1HG  ARG B 249      53.392 -28.723  -4.766  1.00  0.00              
ATOM   4087 2HG  ARG B 249      52.439 -27.402  -5.484  1.00  0.00              
ATOM   4088 1HD  ARG B 249      52.250 -27.335  -3.105  1.00  0.00              
ATOM   4089 2HD  ARG B 249      50.689 -27.816  -3.809  1.00  0.00              
ATOM   4090  HE  ARG B 249      50.847 -29.824  -2.731  1.00  0.00              
ATOM   4091 1HH1 ARG B 249      54.026 -28.332  -2.798  1.00  0.00              
ATOM   4092 2HH1 ARG B 249      54.749 -29.531  -1.749  1.00  0.00              
ATOM   4093 1HH2 ARG B 249      51.797 -31.374  -1.370  1.00  0.00              
ATOM   4094 2HH2 ARG B 249      53.488 -31.253  -0.940  1.00  0.00              
ATOM   4095  N   LEU B 250      53.611 -31.701  -5.936  1.00  0.00              
ATOM   4096  CA  LEU B 250      54.828 -32.416  -5.527  1.00  0.00              
ATOM   4097  C   LEU B 250      55.683 -32.837  -6.734  1.00  0.00              
ATOM   4098  O   LEU B 250      56.894 -32.630  -6.728  1.00  0.00              
ATOM   4099  CB  LEU B 250      54.454 -33.656  -4.705  1.00  0.00              
ATOM   4100  CG  LEU B 250      55.632 -34.501  -4.205  1.00  0.00              
ATOM   4101  CD1 LEU B 250      56.512 -33.657  -3.293  1.00  0.00              
ATOM   4102  CD2 LEU B 250      55.103 -35.726  -3.473  1.00  0.00              
ATOM   4103  H   LEU B 250      52.709 -32.108  -5.732  1.00  0.00              
ATOM   4104  HA  LEU B 250      55.448 -31.737  -4.944  1.00  0.00              
ATOM   4105 1HB  LEU B 250      53.883 -33.336  -3.835  1.00  0.00              
ATOM   4106 2HB  LEU B 250      53.820 -34.299  -5.315  1.00  0.00              
ATOM   4107  HG  LEU B 250      56.239 -34.819  -5.053  1.00  0.00              
ATOM   4108 1HD1 LEU B 250      57.350 -34.258  -2.937  1.00  0.00              
ATOM   4109 2HD1 LEU B 250      56.893 -32.799  -3.847  1.00  0.00              
ATOM   4110 3HD1 LEU B 250      55.927 -33.311  -2.442  1.00  0.00              
ATOM   4111 1HD2 LEU B 250      55.941 -36.328  -3.118  1.00  0.00              
ATOM   4112 2HD2 LEU B 250      54.498 -35.410  -2.624  1.00  0.00              
ATOM   4113 3HD2 LEU B 250      54.493 -36.320  -4.153  1.00  0.00              
ATOM   4114  N   LYS B 251      55.057 -33.403  -7.767  1.00  0.00              
ATOM   4115  CA  LYS B 251      55.801 -33.846  -8.929  1.00  0.00              
ATOM   4116  C   LYS B 251      56.460 -32.676  -9.652  1.00  0.00              
ATOM   4117  O   LYS B 251      57.512 -32.850 -10.261  1.00  0.00              
ATOM   4118  CB  LYS B 251      54.883 -34.609  -9.886  1.00  0.00              
ATOM   4119  CG  LYS B 251      54.468 -35.989  -9.393  1.00  0.00              
ATOM   4120  CD  LYS B 251      53.519 -36.664 -10.372  1.00  0.00              
ATOM   4121  CE  LYS B 251      53.135 -38.058  -9.901  1.00  0.00              
ATOM   4122  NZ  LYS B 251      52.135 -38.694 -10.801  1.00  0.00              
ATOM   4123  H   LYS B 251      54.055 -33.528  -7.747  1.00  0.00              
ATOM   4124  HA  LYS B 251      56.641 -34.455  -8.591  1.00  0.00              
ATOM   4125 1HB  LYS B 251      53.976 -34.029 -10.059  1.00  0.00              
ATOM   4126 2HB  LYS B 251      55.381 -34.733 -10.847  1.00  0.00              
ATOM   4127 1HG  LYS B 251      55.354 -36.613  -9.270  1.00  0.00              
ATOM   4128 2HG  LYS B 251      53.974 -35.897  -8.426  1.00  0.00              
ATOM   4129 1HD  LYS B 251      52.615 -36.062 -10.476  1.00  0.00              
ATOM   4130 2HD  LYS B 251      53.998 -36.740 -11.349  1.00  0.00              
ATOM   4131 1HE  LYS B 251      54.023 -38.687  -9.863  1.00  0.00              
ATOM   4132 2HE  LYS B 251      52.715 -38.000  -8.897  1.00  0.00              
ATOM   4133 1HZ  LYS B 251      51.907 -39.615 -10.454  1.00  0.00              
ATOM   4134 2HZ  LYS B 251      51.298 -38.128 -10.829  1.00  0.00              
ATOM   4135 3HZ  LYS B 251      52.520 -38.771 -11.732  1.00  0.00              
ATOM   4136  N   LEU B 252      55.836 -31.501  -9.574  1.00  0.00              
ATOM   4137  CA  LEU B 252      56.373 -30.238 -10.067  1.00  0.00              
ATOM   4138  C   LEU B 252      57.565 -29.736  -9.253  1.00  0.00              
ATOM   4139  O   LEU B 252      58.573 -29.296  -9.810  1.00  0.00              
ATOM   4140  CB  LEU B 252      55.270 -29.173 -10.060  1.00  0.00              
ATOM   4141  CG  LEU B 252      55.689 -27.778 -10.543  1.00  0.00              
ATOM   4142  CD1 LEU B 252      56.164 -27.861 -11.987  1.00  0.00              
ATOM   4143  CD2 LEU B 252      54.516 -26.820 -10.407  1.00  0.00              
ATOM   4144  H   LEU B 252      54.925 -31.512  -9.138  1.00  0.00              
ATOM   4145  HA  LEU B 252      56.693 -30.377 -11.099  1.00  0.00              
ATOM   4146 1HB  LEU B 252      54.455 -29.512 -10.698  1.00  0.00              
ATOM   4147 2HB  LEU B 252      54.890 -29.071  -9.044  1.00  0.00              
ATOM   4148  HG  LEU B 252      56.523 -27.419  -9.938  1.00  0.00              
ATOM   4149 1HD1 LEU B 252      56.462 -26.871 -12.330  1.00  0.00              
ATOM   4150 2HD1 LEU B 252      57.016 -28.538 -12.052  1.00  0.00              
ATOM   4151 3HD1 LEU B 252      55.355 -28.234 -12.615  1.00  0.00              
ATOM   4152 1HD2 LEU B 252      54.814 -25.828 -10.749  1.00  0.00              
ATOM   4153 2HD2 LEU B 252      53.682 -27.177 -11.013  1.00  0.00              
ATOM   4154 3HD2 LEU B 252      54.209 -26.766  -9.363  1.00  0.00              
ATOM   4155  N   GLU B 253      57.414 -29.781  -7.930  1.00  0.00              
ATOM   4156  CA  GLU B 253      58.425 -29.366  -6.986  1.00  0.00              
ATOM   4157  C   GLU B 253      59.713 -30.166  -7.153  1.00  0.00              
ATOM   4158  O   GLU B 253      60.797 -29.589  -7.137  1.00  0.00              
ATOM   4159  CB  GLU B 253      57.900 -29.515  -5.556  1.00  0.00              
ATOM   4160  CG  GLU B 253      58.843 -28.992  -4.482  1.00  0.00              
ATOM   4161  CD  GLU B 253      58.245 -29.042  -3.104  1.00  0.00              
ATOM   4162  OE1 GLU B 253      57.115 -29.449  -2.981  1.00  0.00              
ATOM   4163  OE2 GLU B 253      58.920 -28.672  -2.172  1.00  0.00              
ATOM   4164  H   GLU B 253      56.531 -30.130  -7.584  1.00  0.00              
ATOM   4165  HA  GLU B 253      58.656 -28.316  -7.165  1.00  0.00              
ATOM   4166 1HB  GLU B 253      56.954 -28.982  -5.459  1.00  0.00              
ATOM   4167 2HB  GLU B 253      57.706 -30.567  -5.347  1.00  0.00              
ATOM   4168 1HG  GLU B 253      59.755 -29.589  -4.492  1.00  0.00              
ATOM   4169 2HG  GLU B 253      59.112 -27.964  -4.719  1.00  0.00              
ATOM   4170  N   TYR B 254      59.567 -31.480  -7.340  1.00  0.00              
ATOM   4171  CA  TYR B 254      60.684 -32.410  -7.499  1.00  0.00              
ATOM   4172  C   TYR B 254      60.637 -33.197  -8.814  1.00  0.00              
ATOM   4173  O   TYR B 254      61.437 -32.938  -9.726  1.00  0.00              
ATOM   4174  CB  TYR B 254      60.722 -33.379  -6.315  1.00  0.00              
ATOM   4175  CG  TYR B 254      61.031 -32.714  -4.992  1.00  0.00              
ATOM   4176  CD1 TYR B 254      60.029 -32.551  -4.046  1.00  0.00              
ATOM   4177  CD2 TYR B 254      62.316 -32.267  -4.724  1.00  0.00              
ATOM   4178  CE1 TYR B 254      60.311 -31.944  -2.838  1.00  0.00              
ATOM   4179  CE2 TYR B 254      62.598 -31.660  -3.516  1.00  0.00              
ATOM   4180  CZ  TYR B 254      61.601 -31.498  -2.575  1.00  0.00              
ATOM   4181  OH  TYR B 254      61.883 -30.893  -1.372  1.00  0.00              
ATOM   4182  H   TYR B 254      58.623 -31.835  -7.372  1.00  0.00              
ATOM   4183  HA  TYR B 254      61.609 -31.835  -7.545  1.00  0.00              
ATOM   4184 1HB  TYR B 254      59.758 -33.883  -6.226  1.00  0.00              
ATOM   4185 2HB  TYR B 254      61.476 -34.144  -6.495  1.00  0.00              
ATOM   4186  HD1 TYR B 254      59.018 -32.903  -4.257  1.00  0.00              
ATOM   4187  HD2 TYR B 254      63.103 -32.393  -5.467  1.00  0.00              
ATOM   4188  HE1 TYR B 254      59.524 -31.817  -2.095  1.00  0.00              
ATOM   4189  HE2 TYR B 254      63.608 -31.307  -3.305  1.00  0.00              
ATOM   4190  HH  TYR B 254      61.078 -30.827  -0.852  1.00  0.00              
ATOM   4191  N   GLY B 255      59.703 -34.144  -8.912  1.00  0.00              
ATOM   4192  CA  GLY B 255      59.600 -35.007 -10.096  1.00  0.00              
ATOM   4193  C   GLY B 255      58.808 -36.290  -9.899  1.00  0.00              
ATOM   4194  O   GLY B 255      58.607 -36.750  -8.777  1.00  0.00              
ATOM   4195  OXT GLY B 255      58.365 -36.873 -10.850  1.00  0.00              
ATOM   4196  H   GLY B 255      59.049 -34.271  -8.152  1.00  0.00              
ATOM   4197 1HA  GLY B 255      59.131 -34.454 -10.910  1.00  0.00              
ATOM   4198 2HA  GLY B 255      60.598 -35.287 -10.431  1.00  0.00              
TER                                                                             

complete: res ss phi psi omega frag rama seq
   1 L     0.000    0.000    0.000 ----      0.00 Y
   2 L     0.000    0.000    0.000 ----      0.00 D
   3 H     0.000    0.000    0.000 ----      0.00 N
   4 H     0.000    0.000    0.000 ----      0.00 R
   5 H     0.000    0.000    0.000 ----      0.00 E
   6 H     0.000    0.000    0.000 ----      0.00 I
   7 H     0.000    0.000    0.000 ----      0.00 V
   8 H     0.000    0.000    0.000 ----      0.00 M
   9 H     0.000    0.000    0.000 ----      0.00 K
  10 H     0.000    0.000    0.000 ----      0.00 Y
  11 H     0.000    0.000    0.000 ----      0.00 I
  12 H     0.000    0.000    0.000 ----      0.00 H
  13 H     0.000    0.000    0.000 ----      0.00 Y
  14 H     0.000    0.000    0.000 ----      0.00 K
  15 H     0.000    0.000    0.000 ----      0.00 L
  16 H     0.000    0.000    0.000 ----      0.00 S
  17 H     0.000    0.000    0.000 ----      0.00 Q
  18 H     0.000    0.000    0.000 ----      0.00 R
  19 L     0.000    0.000    0.000 ----      0.00 G
  20 L     0.000    0.000    0.000 ----      0.00 Y
  21 L     0.000    0.000    0.000 ----      0.00 E
  22 L     0.000    0.000    0.000 ----      0.00 W
  23 L     0.000    0.000    0.000 ----      0.00 D
  24 L     0.000    0.000    0.000 ----      0.00 A
  25 L     0.000    0.000    0.000 ----      0.00 S
  26 H     0.000    0.000    0.000 ----      0.00 E
  27 H     0.000    0.000    0.000 ----      0.00 V
  28 H     0.000    0.000    0.000 ----      0.00 V
  29 H     0.000    0.000    0.000 ----      0.00 H
  30 H     0.000    0.000    0.000 ----      0.00 L
  31 H     0.000    0.000    0.000 ----      0.00 T
  32 H     0.000    0.000    0.000 ----      0.00 L
  33 H     0.000    0.000    0.000 ----      0.00 R
  34 H     0.000    0.000    0.000 ----      0.00 Q
  35 H     0.000    0.000    0.000 ----      0.00 A
  36 H     0.000    0.000    0.000 ----      0.00 G
  37 H     0.000    0.000    0.000 ----      0.00 D
  38 H     0.000    0.000    0.000 ----      0.00 D
  39 H     0.000    0.000    0.000 ----      0.00 F
  40 H     0.000    0.000    0.000 ----      0.00 S
  41 H     0.000    0.000    0.000 ----      0.00 R
  42 H     0.000    0.000    0.000 ----      0.00 R
  43 L     0.000    0.000    0.000 ----      0.00 Y
  44 H     0.000    0.000    0.000 ----      0.00 R
  45 H     0.000    0.000    0.000 ----      0.00 R
  46 H     0.000    0.000    0.000 ----      0.00 D
  47 H     0.000    0.000    0.000 ----      0.00 F
  48 H     0.000    0.000    0.000 ----      0.00 A
  49 H     0.000    0.000    0.000 ----      0.00 E
  50 H     0.000    0.000    0.000 ----      0.00 M
  51 H     0.000    0.000    0.000 ----      0.00 S
  52 H     0.000    0.000    0.000 ----      0.00 S
  53 H     0.000    0.000    0.000 ----      0.00 Q
  54 L     0.000    0.000    0.000 ----      0.00 L
  55 L     0.000    0.000    0.000 ----      0.00 H
  56 L     0.000    0.000    0.000 ----      0.00 L
  57 L     0.000    0.000    0.000 ----      0.00 T
  58 L     0.000    0.000    0.000 ----      0.00 P
  59 L     0.000    0.000    0.000 ----      0.00 F
  60 L     0.000    0.000    0.000 ----      0.00 T
  61 H     0.000    0.000    0.000 ----      0.00 A
  62 H     0.000    0.000    0.000 ----      0.00 R
  63 H     0.000    0.000    0.000 ----      0.00 G
  64 H     0.000    0.000    0.000 ----      0.00 R
  65 H     0.000    0.000    0.000 ----      0.00 F
  66 H     0.000    0.000    0.000 ----      0.00 A
  67 H     0.000    0.000    0.000 ----      0.00 T
  68 H     0.000    0.000    0.000 ----      0.00 V
  69 H     0.000    0.000    0.000 ----      0.00 V
  70 H     0.000    0.000    0.000 ----      0.00 E
  71 H     0.000    0.000    0.000 ----      0.00 E
  72 H     0.000    0.000    0.000 ----      0.00 L
  73 L     0.000    0.000    0.000 ----      0.00 F
  74 L     0.000    0.000    0.000 ----      0.00 R
  75 L     0.000    0.000    0.000 ----      0.00 D
  76 L     0.000    0.000    0.000 ----      0.00 G
  77 L     0.000    0.000    0.000 ----      0.00 V
  78 L     0.000    0.000    0.000 ----      0.00 N
  79 H     0.000    0.000    0.000 ----      0.00 W
  80 H     0.000    0.000    0.000 ----      0.00 G
  81 H     0.000    0.000    0.000 ----      0.00 R
  82 H     0.000    0.000    0.000 ----      0.00 I
  83 H     0.000    0.000    0.000 ----      0.00 V
  84 H     0.000    0.000    0.000 ----      0.00 A
  85 H     0.000    0.000    0.000 ----      0.00 F
  86 H     0.000    0.000    0.000 ----      0.00 F
  87 H     0.000    0.000    0.000 ----      0.00 E
  88 H     0.000    0.000    0.000 ----      0.00 F
  89 H     0.000    0.000    0.000 ----      0.00 G
  90 H     0.000    0.000    0.000 ----      0.00 G
  91 H     0.000    0.000    0.000 ----      0.00 V
  92 H     0.000    0.000    0.000 ----      0.00 M
  93 H     0.000    0.000    0.000 ----      0.00 C
  94 H     0.000    0.000    0.000 ----      0.00 V
  95 H     0.000    0.000    0.000 ----      0.00 E
  96 H     0.000    0.000    0.000 ----      0.00 S
  97 H     0.000    0.000    0.000 ----      0.00 V
  98 H     0.000    0.000    0.000 ----      0.00 N
  99 L     0.000    0.000    0.000 ----      0.00 R
 100 L     0.000    0.000    0.000 ----      0.00 E
 101 L     0.000    0.000    0.000 ----      0.00 M
 102 H     0.000    0.000    0.000 ----      0.00 S
 103 H     0.000    0.000    0.000 ----      0.00 P
 104 H     0.000    0.000    0.000 ----      0.00 L
 105 H     0.000    0.000    0.000 ----      0.00 V
 106 H     0.000    0.000    0.000 ----      0.00 D
 107 H     0.000    0.000    0.000 ----      0.00 N
 108 H     0.000    0.000    0.000 ----      0.00 I
 109 H     0.000    0.000    0.000 ----      0.00 A
 110 H     0.000    0.000    0.000 ----      0.00 L
 111 H     0.000    0.000    0.000 ----      0.00 W
 112 H     0.000    0.000    0.000 ----      0.00 M
 113 H     0.000    0.000    0.000 ----      0.00 T
 114 H     0.000    0.000    0.000 ----      0.00 E
 115 H     0.000    0.000    0.000 ----      0.00 Y
 116 H     0.000    0.000    0.000 ----      0.00 L
 117 H     0.000    0.000    0.000 ----      0.00 N
 118 H     0.000    0.000    0.000 ----      0.00 R
 119 H     0.000    0.000    0.000 ----      0.00 H
 120 H     0.000    0.000    0.000 ----      0.00 L
 121 H     0.000    0.000    0.000 ----      0.00 H
 122 H     0.000    0.000    0.000 ----      0.00 T
 123 H     0.000    0.000    0.000 ----      0.00 W
 124 H     0.000    0.000    0.000 ----      0.00 I
 125 H     0.000    0.000    0.000 ----      0.00 Q
 126 H     0.000    0.000    0.000 ----      0.00 D
 127 L     0.000    0.000    0.000 ----      0.00 N
 128 L     0.000    0.000    0.000 ----      0.00 G
 129 L     0.000    0.000    0.000 ----      0.00 G
 130 H     0.000    0.000    0.000 ----      0.00 W
 131 H     0.000    0.000    0.000 ----      0.00 D
 132 H     0.000    0.000    0.000 ----      0.00 A
 133 H     0.000    0.000    0.000 ----      0.00 F
 134 H     0.000    0.000    0.000 ----      0.00 V
 135 H     0.000    0.000    0.000 ----      0.00 E
 136 H     0.000    0.000    0.000 ----      0.00 L
 137 H     0.000    0.000    0.000 ----      0.00 Y
 138 L     0.000    0.000    0.000 ----      0.00 G
 139 L     0.000    0.000    0.000 ----      0.00 P
 140 L     0.000    0.000    0.000 ----      0.00 D
 141 H     0.000    0.000    0.000 ----      0.00 P
 142 H     0.000    0.000    0.000 ----      0.00 K
 143 H     0.000    0.000    0.000 ----      0.00 K
 144 H     0.000    0.000    0.000 ----      0.00 V
 145 H     0.000    0.000    0.000 ----      0.00 L
 146 H     0.000    0.000    0.000 ----      0.00 D
 147 H     0.000    0.000    0.000 ----      0.00 K
 148 H     0.000    0.000    0.000 ----      0.00 A
 149 H     0.000    0.000    0.000 ----      0.00 K
 150 H     0.000    0.000    0.000 ----      0.00 D
 151 H     0.000    0.000    0.000 ----      0.00 E
 152 H     0.000    0.000    0.000 ----      0.00 A
 153 H     0.000    0.000    0.000 ----      0.00 E
 154 H     0.000    0.000    0.000 ----      0.00 N
 155 H     0.000    0.000    0.000 ----      0.00 R
 156 H     0.000    0.000    0.000 ----      0.00 V
 157 H     0.000    0.000    0.000 ----      0.00 R
 158 H     0.000    0.000    0.000 ----      0.00 E
 159 H     0.000    0.000    0.000 ----      0.00 L
 160 H     0.000    0.000    0.000 ----      0.00 K
 161 H     0.000    0.000    0.000 ----      0.00 Q
 162 H     0.000    0.000    0.000 ----      0.00 K
 163 H     0.000    0.000    0.000 ----      0.00 L
 164 H     0.000    0.000    0.000 ----      0.00 E
 165 H     0.000    0.000    0.000 ----      0.00 E
 166 H     0.000    0.000    0.000 ----      0.00 L
 167 H     0.000    0.000    0.000 ----      0.00 Y
 168 H     0.000    0.000    0.000 ----      0.00 K
 169 H     0.000    0.000    0.000 ----      0.00 E
 170 H     0.000    0.000    0.000 ----      0.00 A
 171 L     0.000    0.000    0.000 ----      0.00 R
 172 L     0.000    0.000    0.000 ----      0.00 K
 173 L     0.000    0.000    0.000 ----      0.00 L
 174 L     0.000    0.000    0.000 ----      0.00 D
 175 L     0.000    0.000    0.000 ----      0.00 L
 176 L     0.000    0.000    0.000 ----      0.00 T
 177 H     0.000    0.000    0.000 ----      0.00 Q
 178 H     0.000    0.000    0.000 ----      0.00 E
 179 H     0.000    0.000    0.000 ----      0.00 M
 180 H     0.000    0.000    0.000 ----      0.00 R
 181 H     0.000    0.000    0.000 ----      0.00 Q
 182 H     0.000    0.000    0.000 ----      0.00 E
 183 H     0.000    0.000    0.000 ----      0.00 L
 184 H     0.000    0.000    0.000 ----      0.00 V
 185 H     0.000    0.000    0.000 ----      0.00 D
 186 H     0.000    0.000    0.000 ----      0.00 K
 187 H     0.000    0.000    0.000 ----      0.00 A
 188 H     0.000    0.000    0.000 ----      0.00 R
 189 H     0.000    0.000    0.000 ----      0.00 A
 190 H     0.000    0.000    0.000 ----      0.00 A
 191 H     0.000    0.000    0.000 ----      0.00 S
 192 H     0.000    0.000    0.000 ----      0.00 L
 193 H     0.000    0.000    0.000 ----      0.00 Q
 194 H     0.000    0.000    0.000 ----      0.00 A
 195 H     0.000    0.000    0.000 ----      0.00 S
 196 H     0.000    0.000    0.000 ----      0.00 G
 197 H     0.000    0.000    0.000 ----      0.00 D
 198 H     0.000    0.000    0.000 ----      0.00 I
 199 H     0.000    0.000    0.000 ----      0.00 F
 200 H     0.000    0.000    0.000 ----      0.00 Y
 201 H     0.000    0.000    0.000 ----      0.00 A
 202 H     0.000    0.000    0.000 ----      0.00 I
 203 H     0.000    0.000    0.000 ----      0.00 L
 204 H     0.000    0.000    0.000 ----      0.00 R
 205 H     0.000    0.000    0.000 ----      0.00 A
 206 H     0.000    0.000    0.000 ----      0.00 L
 207 H     0.000    0.000    0.000 ----      0.00 A
 208 H     0.000    0.000    0.000 ----      0.00 E
 209 H     0.000    0.000    0.000 ----      0.00 A
 210 H     0.000    0.000    0.000 ----      0.00 E
 211 H     0.000    0.000    0.000 ----      0.00 K
 212 H     0.000    0.000    0.000 ----      0.00 L
 213 H     0.000    0.000    0.000 ----      0.00 K
 214 H     0.000    0.000    0.000 ----      0.00 K
 215 L     0.000    0.000    0.000 ----      0.00 A
 216 L     0.000    0.000    0.000 ----      0.00 G
 217 L     0.000    0.000    0.000 ----      0.00 L
 218 L     0.000    0.000    0.000 ----      0.00 V
 219 L     0.000    0.000    0.000 ----      0.00 N
 220 H     0.000    0.000    0.000 ----      0.00 S
 221 H     0.000    0.000    0.000 ----      0.00 Q
 222 H     0.000    0.000    0.000 ----      0.00 Q
 223 H     0.000    0.000    0.000 ----      0.00 L
 224 H     0.000    0.000    0.000 ----      0.00 D
 225 H     0.000    0.000    0.000 ----      0.00 E
 226 H     0.000    0.000    0.000 ----      0.00 L
 227 H     0.000    0.000    0.000 ----      0.00 K
 228 H     0.000    0.000    0.000 ----      0.00 R
 229 H     0.000    0.000    0.000 ----      0.00 R
 230 H     0.000    0.000    0.000 ----      0.00 L
 231 H     0.000    0.000    0.000 ----      0.00 E
 232 H     0.000    0.000    0.000 ----      0.00 E
 233 H     0.000    0.000    0.000 ----      0.00 L
 234 H     0.000    0.000    0.000 ----      0.00 A
 235 H     0.000    0.000    0.000 ----      0.00 E
 236 H     0.000    0.000    0.000 ----      0.00 E
 237 H     0.000    0.000    0.000 ----      0.00 A
 238 H     0.000    0.000    0.000 ----      0.00 R
 239 H     0.000    0.000    0.000 ----      0.00 R
 240 H     0.000    0.000    0.000 ----      0.00 K
 241 H     0.000    0.000    0.000 ----      0.00 A
 242 H     0.000    0.000    0.000 ----      0.00 E
 243 H     0.000    0.000    0.000 ----      0.00 K
 244 H     0.000    0.000    0.000 ----      0.00 L
 245 H     0.000    0.000    0.000 ----      0.00 G
 246 H     0.000    0.000    0.000 ----      0.00 D
 247 H     0.000    0.000    0.000 ----      0.00 E
 248 H     0.000    0.000    0.000 ----      0.00 F
 249 H     0.000    0.000    0.000 ----      0.00 R
 250 H     0.000    0.000    0.000 ----      0.00 L
 251 H     0.000    0.000    0.000 ----      0.00 K
 252 H     0.000    0.000    0.000 ----      0.00 L
 253 H     0.000    0.000    0.000 ----      0.00 E
 254 L     0.000    0.000    0.000 ----      0.00 Y
 255 L     0.000    0.000    0.000 ----      0.00 G
