# Supplementary material for: Computationally designed high specificity inhibitors delineate the roles of BCL2 family proteins in cancer
Source: eLife. 2016 Nov 2;5:e20352. doi: 10.7554/eLife.20352 (PMC5127641; doi:10.7554/eLife.20352)
Supplement: Supplementary file 2. — PDB models of all computationally designed proteins (CDPs). Please see Supplementary file 1A for descriptions and computational statistics. DOI: http://dx.doi.org/10.7554/eLife.20352.027 [file elife-20352-supp2.gz › CDP_models/2-CDP07.pdb]

ATOM      1  N   TYR A   1      18.058 -10.395 -20.344  1.00  0.00              
ATOM      2  CA  TYR A   1      18.640  -9.783 -19.150  1.00  0.00              
ATOM      3  C   TYR A   1      19.877  -8.989 -19.551  1.00  0.00              
ATOM      4  O   TYR A   1      20.636  -9.415 -20.429  1.00  0.00              
ATOM      5  CB  TYR A   1      18.991 -10.842 -18.102  1.00  0.00              
ATOM      6  CG  TYR A   1      17.787 -11.552 -17.525  1.00  0.00              
ATOM      7  CD1 TYR A   1      17.420 -12.800 -18.009  1.00  0.00              
ATOM      8  CD2 TYR A   1      17.049 -10.957 -16.513  1.00  0.00              
ATOM      9  CE1 TYR A   1      16.320 -13.449 -17.482  1.00  0.00              
ATOM     10  CE2 TYR A   1      15.949 -11.606 -15.986  1.00  0.00              
ATOM     11  CZ  TYR A   1      15.584 -12.847 -16.467  1.00  0.00              
ATOM     12  OH  TYR A   1      14.489 -13.493 -15.943  1.00  0.00              
ATOM     13 1H   TYR A   1      17.245 -10.918 -20.088  1.00  0.00              
ATOM     14 2H   TYR A   1      17.803  -9.680 -20.995  1.00  0.00              
ATOM     15 3H   TYR A   1      18.728 -11.006 -20.766  1.00  0.00              
ATOM     16  HA  TYR A   1      17.899  -9.117 -18.706  1.00  0.00              
ATOM     17 1HB  TYR A   1      19.648 -11.591 -18.547  1.00  0.00              
ATOM     18 2HB  TYR A   1      19.535 -10.375 -17.282  1.00  0.00              
ATOM     19  HD1 TYR A   1      17.999 -13.268 -18.805  1.00  0.00              
ATOM     20  HD2 TYR A   1      17.337  -9.976 -16.133  1.00  0.00              
ATOM     21  HE1 TYR A   1      16.032 -14.428 -17.862  1.00  0.00              
ATOM     22  HE2 TYR A   1      15.369 -11.138 -15.191  1.00  0.00              
ATOM     23  HH  TYR A   1      14.415 -14.366 -16.336  1.00  0.00              
ATOM     24  N   ASP A   2      20.078  -7.837 -18.908  1.00  0.00              
ATOM     25  CA  ASP A   2      21.244  -6.998 -19.177  1.00  0.00              
ATOM     26  C   ASP A   2      22.511  -7.503 -18.480  1.00  0.00              
ATOM     27  O   ASP A   2      22.639  -7.400 -17.270  1.00  0.00              
ATOM     28  CB  ASP A   2      20.963  -5.558 -18.742  1.00  0.00              
ATOM     29  CG  ASP A   2      22.092  -4.601 -19.099  1.00  0.00              
ATOM     30  OD1 ASP A   2      23.130  -5.064 -19.509  1.00  0.00              
ATOM     31  OD2 ASP A   2      21.906  -3.416 -18.959  1.00  0.00              
ATOM     32  H   ASP A   2      19.405  -7.537 -18.217  1.00  0.00              
ATOM     33  HA  ASP A   2      21.448  -7.022 -20.248  1.00  0.00              
ATOM     34 1HB  ASP A   2      20.046  -5.207 -19.214  1.00  0.00              
ATOM     35 2HB  ASP A   2      20.808  -5.527 -17.663  1.00  0.00              
ATOM     36  N   ASN A   3      23.449  -8.048 -19.244  1.00  0.00              
ATOM     37  CA  ASN A   3      24.689  -8.576 -18.670  1.00  0.00              
ATOM     38  C   ASN A   3      25.476  -7.536 -17.897  1.00  0.00              
ATOM     39  O   ASN A   3      26.123  -7.851 -16.905  1.00  0.00              
ATOM     40  CB  ASN A   3      25.559  -9.178 -19.758  1.00  0.00              
ATOM     41  CG  ASN A   3      25.025 -10.490 -20.264  1.00  0.00              
ATOM     42  OD1 ASN A   3      24.399 -11.249 -19.516  1.00  0.00              
ATOM     43  ND2 ASN A   3      25.262 -10.771 -21.520  1.00  0.00              
ATOM     44  H   ASN A   3      23.307  -8.102 -20.243  1.00  0.00              
ATOM     45  HA  ASN A   3      24.432  -9.348 -17.942  1.00  0.00              
ATOM     46 1HB  ASN A   3      25.630  -8.481 -20.594  1.00  0.00              
ATOM     47 2HB  ASN A   3      26.567  -9.333 -19.374  1.00  0.00              
ATOM     48 1HD2 ASN A   3      24.931 -11.630 -21.912  1.00  0.00              
ATOM     49 2HD2 ASN A   3      25.774 -10.127 -22.088  1.00  0.00              
ATOM     50  N   ARG A   4      25.413  -6.284 -18.333  1.00  0.00              
ATOM     51  CA  ARG A   4      26.120  -5.230 -17.619  1.00  0.00              
ATOM     52  C   ARG A   4      25.602  -5.043 -16.197  1.00  0.00              
ATOM     53  O   ARG A   4      26.388  -4.998 -15.248  1.00  0.00              
ATOM     54  CB  ARG A   4      25.998  -3.912 -18.370  1.00  0.00              
ATOM     55  CG  ARG A   4      26.698  -2.734 -17.712  1.00  0.00              
ATOM     56  CD  ARG A   4      26.535  -1.487 -18.503  1.00  0.00              
ATOM     57  NE  ARG A   4      25.138  -1.102 -18.625  1.00  0.00              
ATOM     58  CZ  ARG A   4      24.669  -0.195 -19.504  1.00  0.00              
ATOM     59  NH1 ARG A   4      25.495   0.411 -20.328  1.00  0.00              
ATOM     60  NH2 ARG A   4      23.378   0.087 -19.537  1.00  0.00              
ATOM     61  H   ARG A   4      24.879  -6.048 -19.157  1.00  0.00              
ATOM     62  HA  ARG A   4      27.158  -5.538 -17.486  1.00  0.00              
ATOM     63 1HB  ARG A   4      26.411  -4.025 -19.371  1.00  0.00              
ATOM     64 2HB  ARG A   4      24.945  -3.651 -18.478  1.00  0.00              
ATOM     65 1HG  ARG A   4      26.278  -2.568 -16.720  1.00  0.00              
ATOM     66 2HG  ARG A   4      27.764  -2.947 -17.625  1.00  0.00              
ATOM     67 1HD  ARG A   4      27.071  -0.674 -18.014  1.00  0.00              
ATOM     68 2HD  ARG A   4      26.936  -1.636 -19.504  1.00  0.00              
ATOM     69  HE  ARG A   4      24.472  -1.546 -18.008  1.00  0.00              
ATOM     70 1HH1 ARG A   4      26.481   0.195 -20.303  1.00  0.00              
ATOM     71 2HH1 ARG A   4      25.143   1.090 -20.987  1.00  0.00              
ATOM     72 1HH2 ARG A   4      22.742  -0.379 -18.903  1.00  0.00              
ATOM     73 2HH2 ARG A   4      23.026   0.766 -20.195  1.00  0.00              
ATOM     74  N   GLU A   5      24.279  -4.988 -16.033  1.00  0.00              
ATOM     75  CA  GLU A   5      23.684  -4.829 -14.707  1.00  0.00              
ATOM     76  C   GLU A   5      23.914  -6.075 -13.843  1.00  0.00              
ATOM     77  O   GLU A   5      24.058  -5.981 -12.625  1.00  0.00              
ATOM     78  CB  GLU A   5      22.184  -4.548 -14.828  1.00  0.00              
ATOM     79  CG  GLU A   5      21.845  -3.182 -15.406  1.00  0.00              
ATOM     80  CD  GLU A   5      20.365  -2.954 -15.540  1.00  0.00              
ATOM     81  OE1 GLU A   5      19.618  -3.874 -15.309  1.00  0.00              
ATOM     82  OE2 GLU A   5      19.981  -1.858 -15.874  1.00  0.00              
ATOM     83  H   GLU A   5      23.674  -5.058 -16.839  1.00  0.00              
ATOM     84  HA  GLU A   5      24.149  -3.973 -14.219  1.00  0.00              
ATOM     85 1HB  GLU A   5      21.722  -5.304 -15.464  1.00  0.00              
ATOM     86 2HB  GLU A   5      21.720  -4.620 -13.844  1.00  0.00              
ATOM     87 1HG  GLU A   5      22.262  -2.411 -14.758  1.00  0.00              
ATOM     88 2HG  GLU A   5      22.313  -3.087 -16.385  1.00  0.00              
ATOM     89  N   ILE A   6      23.939  -7.246 -14.464  1.00  0.00              
ATOM     90  CA  ILE A   6      24.218  -8.467 -13.709  1.00  0.00              
ATOM     91  C   ILE A   6      25.636  -8.362 -13.116  1.00  0.00              
ATOM     92  O   ILE A   6      25.851  -8.615 -11.935  1.00  0.00              
ATOM     93  CB  ILE A   6      24.100  -9.718 -14.598  1.00  0.00              
ATOM     94  CG1 ILE A   6      22.644  -9.939 -15.018  1.00  0.00              
ATOM     95  CG2 ILE A   6      24.639 -10.940 -13.871  1.00  0.00              
ATOM     96  CD1 ILE A   6      22.473 -10.976 -16.105  1.00  0.00              
ATOM     97  H   ILE A   6      23.767  -7.310 -15.457  1.00  0.00              
ATOM     98  HA  ILE A   6      23.520  -8.525 -12.875  1.00  0.00              
ATOM     99  HB  ILE A   6      24.672  -9.569 -15.514  1.00  0.00              
ATOM    100 1HG1 ILE A   6      22.060 -10.252 -14.153  1.00  0.00              
ATOM    101 2HG1 ILE A   6      22.221  -9.000 -15.374  1.00  0.00              
ATOM    102 1HG2 ILE A   6      24.548 -11.815 -14.514  1.00  0.00              
ATOM    103 2HG2 ILE A   6      25.688 -10.781 -13.622  1.00  0.00              
ATOM    104 3HG2 ILE A   6      24.069 -11.100 -12.956  1.00  0.00              
ATOM    105 1HD1 ILE A   6      21.415 -11.076 -16.349  1.00  0.00              
ATOM    106 2HD1 ILE A   6      23.022 -10.664 -16.995  1.00  0.00              
ATOM    107 3HD1 ILE A   6      22.857 -11.934 -15.758  1.00  0.00              
ATOM    108  N   VAL A   7      26.598  -7.968 -13.937  1.00  0.00              
ATOM    109  CA  VAL A   7      27.988  -7.820 -13.481  1.00  0.00              
ATOM    110  C   VAL A   7      28.097  -6.758 -12.374  1.00  0.00              
ATOM    111  O   VAL A   7      28.692  -6.998 -11.300  1.00  0.00              
ATOM    112  CB  VAL A   7      28.899  -7.426 -14.660  1.00  0.00              
ATOM    113  CG1 VAL A   7      30.271  -7.007 -14.155  1.00  0.00              
ATOM    114  CG2 VAL A   7      29.014  -8.587 -15.636  1.00  0.00              
ATOM    115  H   VAL A   7      26.371  -7.763 -14.900  1.00  0.00              
ATOM    116  HA  VAL A   7      28.306  -8.760 -13.030  1.00  0.00              
ATOM    117  HB  VAL A   7      28.466  -6.564 -15.168  1.00  0.00              
ATOM    118 1HG1 VAL A   7      30.902  -6.732 -15.001  1.00  0.00              
ATOM    119 2HG1 VAL A   7      30.168  -6.152 -13.487  1.00  0.00              
ATOM    120 3HG1 VAL A   7      30.730  -7.837 -13.617  1.00  0.00              
ATOM    121 1HG2 VAL A   7      29.658  -8.301 -16.467  1.00  0.00              
ATOM    122 2HG2 VAL A   7      29.441  -9.450 -15.125  1.00  0.00              
ATOM    123 3HG2 VAL A   7      28.024  -8.842 -16.015  1.00  0.00              
ATOM    124  N   MET A   8      27.483  -5.604 -12.618  1.00  0.00              
ATOM    125  CA  MET A   8      27.530  -4.490 -11.672  1.00  0.00              
ATOM    126  C   MET A   8      26.922  -4.849 -10.330  1.00  0.00              
ATOM    127  O   MET A   8      27.507  -4.558  -9.292  1.00  0.00              
ATOM    128  CB  MET A   8      26.816  -3.274 -12.260  1.00  0.00              
ATOM    129  CG  MET A   8      27.547  -2.616 -13.422  1.00  0.00              
ATOM    130  SD  MET A   8      26.567  -1.328 -14.219  1.00  0.00              
ATOM    131  CE  MET A   8      26.567  -0.068 -12.948  1.00  0.00              
ATOM    132  H   MET A   8      26.969  -5.495 -13.481  1.00  0.00              
ATOM    133  HA  MET A   8      28.573  -4.222 -11.505  1.00  0.00              
ATOM    134 1HB  MET A   8      25.827  -3.566 -12.609  1.00  0.00              
ATOM    135 2HB  MET A   8      26.680  -2.522 -11.482  1.00  0.00              
ATOM    136 1HG  MET A   8      28.475  -2.171 -13.064  1.00  0.00              
ATOM    137 2HG  MET A   8      27.797  -3.370 -14.168  1.00  0.00              
ATOM    138 1HE  MET A   8      25.999   0.797 -13.293  1.00  0.00              
ATOM    139 2HE  MET A   8      26.110  -0.465 -12.041  1.00  0.00              
ATOM    140 3HE  MET A   8      27.593   0.235 -12.735  1.00  0.00              
ATOM    141  N   LYS A   9      25.744  -5.470 -10.336  1.00  0.00              
ATOM    142  CA  LYS A   9      25.093  -5.812  -9.069  1.00  0.00              
ATOM    143  C   LYS A   9      25.897  -6.846  -8.333  1.00  0.00              
ATOM    144  O   LYS A   9      26.023  -6.793  -7.119  1.00  0.00              
ATOM    145  CB  LYS A   9      23.671  -6.324  -9.298  1.00  0.00              
ATOM    146  CG  LYS A   9      22.685  -5.258  -9.759  1.00  0.00              
ATOM    147  CD  LYS A   9      21.300  -5.846  -9.983  1.00  0.00              
ATOM    148  CE  LYS A   9      20.317  -4.784 -10.453  1.00  0.00              
ATOM    149  NZ  LYS A   9      18.959  -5.347 -10.688  1.00  0.00              
ATOM    150  H   LYS A   9      25.287  -5.711 -11.204  1.00  0.00              
ATOM    151  HA  LYS A   9      25.044  -4.914  -8.452  1.00  0.00              
ATOM    152 1HB  LYS A   9      23.685  -7.114 -10.049  1.00  0.00              
ATOM    153 2HB  LYS A   9      23.287  -6.757  -8.374  1.00  0.00              
ATOM    154 1HG  LYS A   9      22.620  -4.472  -9.005  1.00  0.00              
ATOM    155 2HG  LYS A   9      23.038  -4.815 -10.689  1.00  0.00              
ATOM    156 1HD  LYS A   9      21.357  -6.635 -10.734  1.00  0.00              
ATOM    157 2HD  LYS A   9      20.934  -6.279  -9.052  1.00  0.00              
ATOM    158 1HE  LYS A   9      20.246  -3.997  -9.704  1.00  0.00              
ATOM    159 2HE  LYS A   9      20.677  -4.340 -11.381  1.00  0.00              
ATOM    160 1HZ  LYS A   9      18.339  -4.613 -10.998  1.00  0.00              
ATOM    161 2HZ  LYS A   9      19.010  -6.067 -11.395  1.00  0.00              
ATOM    162 3HZ  LYS A   9      18.607  -5.745  -9.829  1.00  0.00              
ATOM    163  N   TYR A  10      26.455  -7.796  -9.078  1.00  0.00              
ATOM    164  CA  TYR A  10      27.230  -8.860  -8.461  1.00  0.00              
ATOM    165  C   TYR A  10      28.524  -8.331  -7.821  1.00  0.00              
ATOM    166  O   TYR A  10      28.914  -8.741  -6.731  1.00  0.00              
ATOM    167  CB  TYR A  10      27.551  -9.940  -9.497  1.00  0.00              
ATOM    168  CG  TYR A  10      27.918 -11.277  -8.892  1.00  0.00              
ATOM    169  CD1 TYR A  10      26.921 -12.153  -8.487  1.00  0.00              
ATOM    170  CD2 TYR A  10      29.252 -11.626  -8.741  1.00  0.00              
ATOM    171  CE1 TYR A  10      27.257 -13.373  -7.934  1.00  0.00              
ATOM    172  CE2 TYR A  10      29.587 -12.847  -8.188  1.00  0.00              
ATOM    173  CZ  TYR A  10      28.596 -13.718  -7.785  1.00  0.00              
ATOM    174  OH  TYR A  10      28.930 -14.934  -7.235  1.00  0.00              
ATOM    175  H   TYR A  10      26.345  -7.785 -10.081  1.00  0.00              
ATOM    176  HA  TYR A  10      26.633  -9.306  -7.665  1.00  0.00              
ATOM    177 1HB  TYR A  10      26.688 -10.087 -10.149  1.00  0.00              
ATOM    178 2HB  TYR A  10      28.380  -9.610 -10.122  1.00  0.00              
ATOM    179  HD1 TYR A  10      25.873 -11.878  -8.606  1.00  0.00              
ATOM    180  HD2 TYR A  10      30.035 -10.938  -9.057  1.00  0.00              
ATOM    181  HE1 TYR A  10      26.474 -14.061  -7.617  1.00  0.00              
ATOM    182  HE2 TYR A  10      30.636 -13.122  -8.068  1.00  0.00              
ATOM    183  HH  TYR A  10      29.886 -15.009  -7.183  1.00  0.00              
ATOM    184  N   ILE A  11      29.205  -7.449  -8.527  1.00  0.00              
ATOM    185  CA  ILE A  11      30.443  -6.837  -8.003  1.00  0.00              
ATOM    186  C   ILE A  11      30.091  -6.001  -6.798  1.00  0.00              
ATOM    187  O   ILE A  11      30.735  -6.090  -5.747  1.00  0.00              
ATOM    188  CB  ILE A  11      31.147  -5.960  -9.055  1.00  0.00              
ATOM    189  CG1 ILE A  11      31.729  -6.829 -10.172  1.00  0.00              
ATOM    190  CG2 ILE A  11      32.238  -5.122  -8.405  1.00  0.00              
ATOM    191  CD1 ILE A  11      32.219  -6.042 -11.366  1.00  0.00              
ATOM    192  H   ILE A  11      28.876  -7.184  -9.445  1.00  0.00              
ATOM    193  HA  ILE A  11      31.130  -7.634  -7.720  1.00  0.00              
ATOM    194  HB  ILE A  11      30.420  -5.295  -9.519  1.00  0.00              
ATOM    195 1HG1 ILE A  11      32.563  -7.413  -9.782  1.00  0.00              
ATOM    196 2HG1 ILE A  11      30.971  -7.534 -10.517  1.00  0.00              
ATOM    197 1HG2 ILE A  11      32.726  -4.509  -9.162  1.00  0.00              
ATOM    198 2HG2 ILE A  11      31.798  -4.478  -7.645  1.00  0.00              
ATOM    199 3HG2 ILE A  11      32.974  -5.780  -7.941  1.00  0.00              
ATOM    200 1HD1 ILE A  11      32.616  -6.727 -12.115  1.00  0.00              
ATOM    201 2HD1 ILE A  11      31.390  -5.477 -11.794  1.00  0.00              
ATOM    202 3HD1 ILE A  11      33.003  -5.355 -11.052  1.00  0.00              
ATOM    203  N   HIS A  12      29.051  -5.192  -6.946  1.00  0.00              
ATOM    204  CA  HIS A  12      28.652  -4.328  -5.850  1.00  0.00              
ATOM    205  C   HIS A  12      28.379  -5.097  -4.563  1.00  0.00              
ATOM    206  O   HIS A  12      28.800  -4.681  -3.490  1.00  0.00              
ATOM    207  CB  HIS A  12      27.406  -3.525  -6.237  1.00  0.00              
ATOM    208  CG  HIS A  12      26.986  -2.528  -5.202  1.00  0.00              
ATOM    209  ND1 HIS A  12      27.705  -1.379  -4.942  1.00  0.00              
ATOM    210  CD2 HIS A  12      25.925  -2.507  -4.362  1.00  0.00              
ATOM    211  CE1 HIS A  12      27.101  -0.695  -3.986  1.00  0.00              
ATOM    212  NE2 HIS A  12      26.020  -1.357  -3.617  1.00  0.00              
ATOM    213  H   HIS A  12      28.528  -5.164  -7.810  1.00  0.00              
ATOM    214  HA  HIS A  12      29.478  -3.667  -5.588  1.00  0.00              
ATOM    215 1HB  HIS A  12      27.592  -2.991  -7.170  1.00  0.00              
ATOM    216 2HB  HIS A  12      26.574  -4.206  -6.411  1.00  0.00              
ATOM    217  HD2 HIS A  12      25.141  -3.262  -4.290  1.00  0.00              
ATOM    218  HE1 HIS A  12      27.438   0.256  -3.572  1.00  0.00              
ATOM    219  HE2 HIS A  12      25.365  -1.070  -2.904  1.00  0.00              
ATOM    220  N   TYR A  13      27.680  -6.224  -4.671  1.00  0.00              
ATOM    221  CA  TYR A  13      27.470  -7.092  -3.518  1.00  0.00              
ATOM    222  C   TYR A  13      28.786  -7.559  -2.904  1.00  0.00              
ATOM    223  O   TYR A  13      28.976  -7.487  -1.691  1.00  0.00              
ATOM    224  CB  TYR A  13      26.618  -8.300  -3.915  1.00  0.00              
ATOM    225  CG  TYR A  13      26.435  -9.310  -2.803  1.00  0.00              
ATOM    226  CD1 TYR A  13      25.408  -9.152  -1.884  1.00  0.00              
ATOM    227  CD2 TYR A  13      27.294 -10.394  -2.704  1.00  0.00              
ATOM    228  CE1 TYR A  13      25.242 -10.074  -0.869  1.00  0.00              
ATOM    229  CE2 TYR A  13      27.128 -11.316  -1.689  1.00  0.00              
ATOM    230  CZ  TYR A  13      26.106 -11.159  -0.774  1.00  0.00              
ATOM    231  OH  TYR A  13      25.941 -12.077   0.237  1.00  0.00              
ATOM    232  H   TYR A  13      27.286  -6.488  -5.563  1.00  0.00              
ATOM    233  HA  TYR A  13      26.958  -6.521  -2.743  1.00  0.00              
ATOM    234 1HB  TYR A  13      25.630  -7.961  -4.232  1.00  0.00              
ATOM    235 2HB  TYR A  13      27.077  -8.807  -4.763  1.00  0.00              
ATOM    236  HD1 TYR A  13      24.733  -8.299  -1.963  1.00  0.00              
ATOM    237  HD2 TYR A  13      28.102 -10.518  -3.425  1.00  0.00              
ATOM    238  HE1 TYR A  13      24.435  -9.950  -0.147  1.00  0.00              
ATOM    239  HE2 TYR A  13      27.804 -12.168  -1.610  1.00  0.00              
ATOM    240  HH  TYR A  13      26.616 -12.756   0.165  1.00  0.00              
ATOM    241  N   LYS A  14      29.665  -8.094  -3.741  1.00  0.00              
ATOM    242  CA  LYS A  14      30.955  -8.612  -3.291  1.00  0.00              
ATOM    243  C   LYS A  14      31.765  -7.539  -2.534  1.00  0.00              
ATOM    244  O   LYS A  14      32.435  -7.822  -1.551  1.00  0.00              
ATOM    245  CB  LYS A  14      31.757  -9.137  -4.484  1.00  0.00              
ATOM    246  CG  LYS A  14      31.176 -10.388  -5.130  1.00  0.00              
ATOM    247  CD  LYS A  14      31.292 -11.592  -4.207  1.00  0.00              
ATOM    248  CE  LYS A  14      30.876 -12.874  -4.913  1.00  0.00              
ATOM    249  NZ  LYS A  14      30.992 -14.061  -4.025  1.00  0.00              
ATOM    250  H   LYS A  14      29.430  -8.142  -4.722  1.00  0.00              
ATOM    251  HA  LYS A  14      30.776  -9.460  -2.630  1.00  0.00              
ATOM    252 1HB  LYS A  14      31.820  -8.363  -5.249  1.00  0.00              
ATOM    253 2HB  LYS A  14      32.774  -9.366  -4.166  1.00  0.00              
ATOM    254 1HG  LYS A  14      30.125 -10.221  -5.366  1.00  0.00              
ATOM    255 2HG  LYS A  14      31.709 -10.599  -6.057  1.00  0.00              
ATOM    256 1HD  LYS A  14      32.324 -11.692  -3.867  1.00  0.00              
ATOM    257 2HD  LYS A  14      30.654 -11.445  -3.336  1.00  0.00              
ATOM    258 1HE  LYS A  14      29.843 -12.785  -5.248  1.00  0.00              
ATOM    259 2HE  LYS A  14      31.506 -13.028  -5.789  1.00  0.00              
ATOM    260 1HZ  LYS A  14      30.708 -14.889  -4.529  1.00  0.00              
ATOM    261 2HZ  LYS A  14      31.951 -14.164  -3.723  1.00  0.00              
ATOM    262 3HZ  LYS A  14      30.397 -13.939  -3.218  1.00  0.00              
ATOM    263  N   LEU A  15      31.741  -6.311  -3.033  1.00  0.00              
ATOM    264  CA  LEU A  15      32.463  -5.219  -2.392  1.00  0.00              
ATOM    265  C   LEU A  15      31.725  -4.726  -1.130  1.00  0.00              
ATOM    266  O   LEU A  15      32.350  -4.354  -0.133  1.00  0.00              
ATOM    267  CB  LEU A  15      32.657  -4.078  -3.394  1.00  0.00              
ATOM    268  CG  LEU A  15      33.557  -4.467  -4.579  1.00  0.00              
ATOM    269  CD1 LEU A  15      33.685  -3.343  -5.612  1.00  0.00              
ATOM    270  CD2 LEU A  15      34.920  -4.946  -4.088  1.00  0.00              
ATOM    271  H   LEU A  15      31.213  -6.126  -3.873  1.00  0.00              
ATOM    272  HA  LEU A  15      33.439  -5.587  -2.077  1.00  0.00              
ATOM    273 1HB  LEU A  15      31.681  -3.777  -3.771  1.00  0.00              
ATOM    274 2HB  LEU A  15      33.100  -3.229  -2.873  1.00  0.00              
ATOM    275  HG  LEU A  15      33.085  -5.270  -5.146  1.00  0.00              
ATOM    276 1HD1 LEU A  15      34.331  -3.671  -6.428  1.00  0.00              
ATOM    277 2HD1 LEU A  15      32.699  -3.098  -6.007  1.00  0.00              
ATOM    278 3HD1 LEU A  15      34.117  -2.462  -5.139  1.00  0.00              
ATOM    279 1HD2 LEU A  15      35.541  -5.217  -4.944  1.00  0.00              
ATOM    280 2HD2 LEU A  15      35.406  -4.148  -3.527  1.00  0.00              
ATOM    281 3HD2 LEU A  15      34.790  -5.816  -3.444  1.00  0.00              
ATOM    282  N   SER A  16      30.394  -4.703  -1.184  1.00  0.00              
ATOM    283  CA  SER A  16      29.611  -4.300  -0.016  1.00  0.00              
ATOM    284  C   SER A  16      29.930  -5.213   1.175  1.00  0.00              
ATOM    285  O   SER A  16      30.013  -4.765   2.320  1.00  0.00              
ATOM    286  CB  SER A  16      28.129  -4.350  -0.333  1.00  0.00              
ATOM    287  OG  SER A  16      27.787  -3.389  -1.293  1.00  0.00              
ATOM    288  H   SER A  16      29.913  -4.965  -2.032  1.00  0.00              
ATOM    289  HA  SER A  16      29.877  -3.274   0.242  1.00  0.00              
ATOM    290 1HB  SER A  16      27.869  -5.343  -0.699  1.00  0.00              
ATOM    291 2HB  SER A  16      27.557  -4.178   0.578  1.00  0.00              
ATOM    292  HG  SER A  16      28.057  -3.753  -2.140  1.00  0.00              
ATOM    293  N   GLN A  17      30.165  -6.489   0.891  1.00  0.00              
ATOM    294  CA  GLN A  17      30.501  -7.444   1.945  1.00  0.00              
ATOM    295  C   GLN A  17      31.925  -7.253   2.470  1.00  0.00              
ATOM    296  O   GLN A  17      32.317  -7.877   3.457  1.00  0.00              
ATOM    297  CB  GLN A  17      30.328  -8.876   1.432  1.00  0.00              
ATOM    298  CG  GLN A  17      28.897  -9.241   1.076  1.00  0.00              
ATOM    299  CD  GLN A  17      27.974  -9.207   2.279  1.00  0.00              
ATOM    300  OE1 GLN A  17      28.261  -9.812   3.316  1.00  0.00              
ATOM    301  NE2 GLN A  17      26.859  -8.498   2.148  1.00  0.00              
ATOM    302  H   GLN A  17      30.113  -6.809  -0.065  1.00  0.00              
ATOM    303  HA  GLN A  17      29.872  -7.239   2.811  1.00  0.00              
ATOM    304 1HB  GLN A  17      30.943  -9.022   0.544  1.00  0.00              
ATOM    305 2HB  GLN A  17      30.676  -9.579   2.190  1.00  0.00              
ATOM    306 1HG  GLN A  17      28.524  -8.530   0.339  1.00  0.00              
ATOM    307 2HG  GLN A  17      28.882 -10.250   0.662  1.00  0.00              
ATOM    308 1HE2 GLN A  17      26.211  -8.439   2.909  1.00  0.00              
ATOM    309 2HE2 GLN A  17      26.665  -8.023   1.289  1.00  0.00              
ATOM    310  N   ARG A  18      32.685  -6.363   1.830  1.00  0.00              
ATOM    311  CA  ARG A  18      34.046  -6.044   2.269  1.00  0.00              
ATOM    312  C   ARG A  18      34.060  -4.636   2.860  1.00  0.00              
ATOM    313  O   ARG A  18      35.118  -4.113   3.192  1.00  0.00              
ATOM    314  CB  ARG A  18      35.034  -6.130   1.115  1.00  0.00              
ATOM    315  CG  ARG A  18      35.173  -7.511   0.494  1.00  0.00              
ATOM    316  CD  ARG A  18      35.903  -8.445   1.390  1.00  0.00              
ATOM    317  NE  ARG A  18      37.264  -8.000   1.644  1.00  0.00              
ATOM    318  CZ  ARG A  18      38.059  -8.490   2.615  1.00  0.00              
ATOM    319  NH1 ARG A  18      37.616  -9.437   3.413  1.00  0.00              
ATOM    320  NH2 ARG A  18      39.284  -8.018   2.766  1.00  0.00              
ATOM    321  H   ARG A  18      32.309  -5.895   1.018  1.00  0.00              
ATOM    322  HA  ARG A  18      34.353  -6.785   3.009  1.00  0.00              
ATOM    323 1HB  ARG A  18      34.731  -5.443   0.326  1.00  0.00              
ATOM    324 2HB  ARG A  18      36.021  -5.821   1.457  1.00  0.00              
ATOM    325 1HG  ARG A  18      34.183  -7.924   0.300  1.00  0.00              
ATOM    326 2HG  ARG A  18      35.725  -7.434  -0.444  1.00  0.00              
ATOM    327 1HD  ARG A  18      35.382  -8.513   2.344  1.00  0.00              
ATOM    328 2HD  ARG A  18      35.947  -9.431   0.929  1.00  0.00              
ATOM    329  HE  ARG A  18      37.639  -7.273   1.051  1.00  0.00              
ATOM    330 1HH1 ARG A  18      36.680  -9.797   3.297  1.00  0.00              
ATOM    331 2HH1 ARG A  18      38.213  -9.803   4.140  1.00  0.00              
ATOM    332 1HH2 ARG A  18      39.625  -7.290   2.152  1.00  0.00              
ATOM    333 2HH2 ARG A  18      39.880  -8.385   3.493  1.00  0.00              
ATOM    334  N   GLY A  19      32.888  -4.011   2.939  1.00  0.00              
ATOM    335  CA  GLY A  19      32.723  -2.672   3.486  1.00  0.00              
ATOM    336  C   GLY A  19      33.083  -1.585   2.490  1.00  0.00              
ATOM    337  O   GLY A  19      33.292  -0.412   2.855  1.00  0.00              
ATOM    338  H   GLY A  19      32.077  -4.506   2.596  1.00  0.00              
ATOM    339 1HA  GLY A  19      31.689  -2.533   3.803  1.00  0.00              
ATOM    340 2HA  GLY A  19      33.348  -2.562   4.371  1.00  0.00              
ATOM    341  N   TYR A  20      33.168  -1.973   1.217  1.00  0.00              
ATOM    342  CA  TYR A  20      33.543  -1.024   0.172  1.00  0.00              
ATOM    343  C   TYR A  20      32.316  -0.652  -0.653  1.00  0.00              
ATOM    344  O   TYR A  20      31.813  -1.457  -1.439  1.00  0.00              
ATOM    345  CB  TYR A  20      34.639  -1.604  -0.725  1.00  0.00              
ATOM    346  CG  TYR A  20      35.179  -0.622  -1.741  1.00  0.00              
ATOM    347  CD1 TYR A  20      36.193   0.256  -1.386  1.00  0.00              
ATOM    348  CD2 TYR A  20      34.662  -0.600  -3.028  1.00  0.00              
ATOM    349  CE1 TYR A  20      36.686   1.153  -2.314  1.00  0.00              
ATOM    350  CE2 TYR A  20      35.156   0.296  -3.955  1.00  0.00              
ATOM    351  CZ  TYR A  20      36.164   1.170  -3.602  1.00  0.00              
ATOM    352  OH  TYR A  20      36.656   2.063  -4.526  1.00  0.00              
ATOM    353  H   TYR A  20      32.973  -2.932   0.965  1.00  0.00              
ATOM    354  HA  TYR A  20      33.912  -0.114   0.646  1.00  0.00              
ATOM    355 1HB  TYR A  20      35.470  -1.948  -0.108  1.00  0.00              
ATOM    356 2HB  TYR A  20      34.250  -2.469  -1.262  1.00  0.00              
ATOM    357  HD1 TYR A  20      36.599   0.239  -0.374  1.00  0.00              
ATOM    358  HD2 TYR A  20      33.865  -1.290  -3.307  1.00  0.00              
ATOM    359  HE1 TYR A  20      37.482   1.843  -2.034  1.00  0.00              
ATOM    360  HE2 TYR A  20      34.749   0.314  -4.967  1.00  0.00              
ATOM    361  HH  TYR A  20      36.184   1.955  -5.356  1.00  0.00              
ATOM    362  N   GLU A  21      31.824   0.574  -0.460  1.00  0.00              
ATOM    363  CA  GLU A  21      30.650   1.037  -1.203  1.00  0.00              
ATOM    364  C   GLU A  21      31.097   1.603  -2.534  1.00  0.00              
ATOM    365  O   GLU A  21      31.434   2.773  -2.667  1.00  0.00              
ATOM    366  CB  GLU A  21      29.877   2.096  -0.414  1.00  0.00              
ATOM    367  CG  GLU A  21      28.591   2.564  -1.082  1.00  0.00              
ATOM    368  CD  GLU A  21      27.869   3.616  -0.288  1.00  0.00              
ATOM    369  OE1 GLU A  21      28.338   3.962   0.770  1.00  0.00              
ATOM    370  OE2 GLU A  21      26.846   4.075  -0.739  1.00  0.00              
ATOM    371  H   GLU A  21      32.261   1.195   0.206  1.00  0.00              
ATOM    372  HA  GLU A  21      30.009   0.179  -1.408  1.00  0.00              
ATOM    373 1HB  GLU A  21      29.619   1.701   0.568  1.00  0.00              
ATOM    374 2HB  GLU A  21      30.510   2.969  -0.260  1.00  0.00              
ATOM    375 1HG  GLU A  21      28.831   2.968  -2.065  1.00  0.00              
ATOM    376 2HG  GLU A  21      27.935   1.706  -1.222  1.00  0.00              
ATOM    377  N   TRP A  22      31.080   0.738  -3.529  1.00  0.00              
ATOM    378  CA  TRP A  22      31.424   1.121  -4.877  1.00  0.00              
ATOM    379  C   TRP A  22      30.389   2.042  -5.495  1.00  0.00              
ATOM    380  O   TRP A  22      29.241   1.661  -5.713  1.00  0.00              
ATOM    381  CB  TRP A  22      31.587  -0.166  -5.714  1.00  0.00              
ATOM    382  CG  TRP A  22      31.850   0.035  -7.171  1.00  0.00              
ATOM    383  CD1 TRP A  22      32.776   0.854  -7.747  1.00  0.00              
ATOM    384  CD2 TRP A  22      31.277  -0.728  -8.231  1.00  0.00              
ATOM    385  NE1 TRP A  22      32.780   0.679  -9.116  1.00  0.00              
ATOM    386  CE2 TRP A  22      31.872  -0.295  -9.435  1.00  0.00              
ATOM    387  CE3 TRP A  22      30.296  -1.722  -8.278  1.00  0.00              
ATOM    388  CZ2 TRP A  22      31.476  -0.776 -10.676  1.00  0.00              
ATOM    389  CZ3 TRP A  22      29.927  -2.225  -9.518  1.00  0.00              
ATOM    390  CH2 TRP A  22      30.543  -1.782 -10.690  1.00  0.00              
ATOM    391  H   TRP A  22      30.819  -0.219  -3.341  1.00  0.00              
ATOM    392  HA  TRP A  22      32.368   1.667  -4.852  1.00  0.00              
ATOM    393 1HB  TRP A  22      32.414  -0.756  -5.316  1.00  0.00              
ATOM    394 2HB  TRP A  22      30.684  -0.771  -5.631  1.00  0.00              
ATOM    395  HD1 TRP A  22      33.418   1.546  -7.205  1.00  0.00              
ATOM    396  HE1 TRP A  22      33.356   1.186  -9.772  1.00  0.00              
ATOM    397  HE3 TRP A  22      29.832  -2.096  -7.365  1.00  0.00              
ATOM    398  HZ2 TRP A  22      31.883  -0.381 -11.607  1.00  0.00              
ATOM    399  HZ3 TRP A  22      29.140  -2.978  -9.552  1.00  0.00              
ATOM    400  HH2 TRP A  22      30.274  -2.248 -11.638  1.00  0.00              
ATOM    401  N   ASP A  23      30.814   3.253  -5.813  1.00  0.00              
ATOM    402  CA  ASP A  23      29.912   4.280  -6.303  1.00  0.00              
ATOM    403  C   ASP A  23      29.951   4.153  -7.840  1.00  0.00              
ATOM    404  O   ASP A  23      30.750   4.809  -8.522  1.00  0.00              
ATOM    405  CB  ASP A  23      30.337   5.677  -5.844  1.00  0.00              
ATOM    406  CG  ASP A  23      29.336   6.758  -6.231  1.00  0.00              
ATOM    407  OD1 ASP A  23      28.411   6.454  -6.947  1.00  0.00              
ATOM    408  OD2 ASP A  23      29.506   7.876  -5.807  1.00  0.00              
ATOM    409  H   ASP A  23      31.796   3.468  -5.712  1.00  0.00              
ATOM    410  HA  ASP A  23      28.931   4.121  -5.856  1.00  0.00              
ATOM    411 1HB  ASP A  23      30.455   5.684  -4.760  1.00  0.00              
ATOM    412 2HB  ASP A  23      31.304   5.926  -6.281  1.00  0.00              
ATOM    413  N   ALA A  24      29.161   3.242  -8.373  1.00  0.00              
ATOM    414  CA  ALA A  24      28.934   3.191  -9.813  1.00  0.00              
ATOM    415  C   ALA A  24      28.372   4.501 -10.348  1.00  0.00              
ATOM    416  O   ALA A  24      27.247   4.547 -10.829  1.00  0.00              
ATOM    417  CB  ALA A  24      28.014   2.030 -10.157  1.00  0.00              
ATOM    418  H   ALA A  24      28.704   2.565  -7.778  1.00  0.00              
ATOM    419  HA  ALA A  24      29.896   3.038 -10.303  1.00  0.00              
ATOM    420 1HB  ALA A  24      27.851   2.001 -11.235  1.00  0.00              
ATOM    421 2HB  ALA A  24      28.472   1.094  -9.835  1.00  0.00              
ATOM    422 3HB  ALA A  24      27.059   2.160  -9.650  1.00  0.00              
ATOM    423  N   SER A  25      16.811  -8.758 -13.778  1.00  0.00              
ATOM    424  CA  SER A  25      17.777  -9.720 -13.252  1.00  0.00              
ATOM    425  C   SER A  25      17.752  -9.782 -11.729  1.00  0.00              
ATOM    426  O   SER A  25      18.751 -10.152 -11.104  1.00  0.00              
ATOM    427  CB  SER A  25      19.172  -9.360 -13.724  1.00  0.00              
ATOM    428  OG  SER A  25      19.626  -8.189 -13.102  1.00  0.00              
ATOM    429  H   SER A  25      15.921  -9.092 -14.121  1.00  0.00              
ATOM    430  HA  SER A  25      17.522 -10.710 -13.633  1.00  0.00              
ATOM    431 1HB  SER A  25      19.854 -10.181 -13.502  1.00  0.00              
ATOM    432 2HB  SER A  25      19.167  -9.222 -14.804  1.00  0.00              
ATOM    433  HG  SER A  25      19.801  -7.564 -13.810  1.00  0.00              
ATOM    434  N   GLU A  26      16.614  -9.430 -11.133  1.00  0.00              
ATOM    435  CA  GLU A  26      16.430  -9.575  -9.693  1.00  0.00              
ATOM    436  C   GLU A  26      16.568 -10.999  -9.157  1.00  0.00              
ATOM    437  O   GLU A  26      17.295 -11.240  -8.183  1.00  0.00              
ATOM    438  CB  GLU A  26      15.053  -9.031  -9.304  1.00  0.00              
ATOM    439  CG  GLU A  26      14.746  -9.104  -7.815  1.00  0.00              
ATOM    440  CD  GLU A  26      13.406  -8.518  -7.466  1.00  0.00              
ATOM    441  OE1 GLU A  26      12.735  -8.047  -8.352  1.00  0.00              
ATOM    442  OE2 GLU A  26      13.054  -8.541  -6.310  1.00  0.00              
ATOM    443  H   GLU A  26      15.860  -9.054 -11.690  1.00  0.00              
ATOM    444  HA  GLU A  26      17.223  -9.025  -9.186  1.00  0.00              
ATOM    445 1HB  GLU A  26      14.974  -7.988  -9.612  1.00  0.00              
ATOM    446 2HB  GLU A  26      14.280  -9.587  -9.833  1.00  0.00              
ATOM    447 1HG  GLU A  26      14.766 -10.147  -7.501  1.00  0.00              
ATOM    448 2HG  GLU A  26      15.524  -8.573  -7.268  1.00  0.00              
ATOM    449  N   VAL A  27      15.814 -11.925  -9.736  1.00  0.00              
ATOM    450  CA  VAL A  27      15.934 -13.319  -9.325  1.00  0.00              
ATOM    451  C   VAL A  27      17.276 -13.873  -9.780  1.00  0.00              
ATOM    452  O   VAL A  27      17.922 -14.645  -9.041  1.00  0.00              
ATOM    453  CB  VAL A  27      14.794 -14.165  -9.922  1.00  0.00              
ATOM    454  CG1 VAL A  27      15.016 -15.641  -9.631  1.00  0.00              
ATOM    455  CG2 VAL A  27      13.457 -13.700  -9.363  1.00  0.00              
ATOM    456  H   VAL A  27      15.155 -11.681 -10.461  1.00  0.00              
ATOM    457  HA  VAL A  27      15.944 -13.358  -8.235  1.00  0.00              
ATOM    458  HB  VAL A  27      14.796 -14.047 -11.006  1.00  0.00              
ATOM    459 1HG1 VAL A  27      14.201 -16.224 -10.060  1.00  0.00              
ATOM    460 2HG1 VAL A  27      15.961 -15.960 -10.071  1.00  0.00              
ATOM    461 3HG1 VAL A  27      15.045 -15.799  -8.553  1.00  0.00              
ATOM    462 1HG2 VAL A  27      12.656 -14.302  -9.791  1.00  0.00              
ATOM    463 2HG2 VAL A  27      13.457 -13.812  -8.279  1.00  0.00              
ATOM    464 3HG2 VAL A  27      13.300 -12.652  -9.620  1.00  0.00              
ATOM    465  N   VAL A  28      17.685 -13.494 -10.996  1.00  0.00              
ATOM    466  CA  VAL A  28      18.969 -13.953 -11.538  1.00  0.00              
ATOM    467  C   VAL A  28      20.119 -13.556 -10.622  1.00  0.00              
ATOM    468  O   VAL A  28      20.978 -14.379 -10.320  1.00  0.00              
ATOM    469  CB  VAL A  28      19.207 -13.361 -12.939  1.00  0.00              
ATOM    470  CG1 VAL A  28      20.619 -13.667 -13.414  1.00  0.00              
ATOM    471  CG2 VAL A  28      18.178 -13.912 -13.915  1.00  0.00              
ATOM    472  H   VAL A  28      17.106 -12.883 -11.553  1.00  0.00              
ATOM    473  HA  VAL A  28      18.995 -15.043 -11.489  1.00  0.00              
ATOM    474  HB  VAL A  28      19.113 -12.276 -12.886  1.00  0.00              
ATOM    475 1HG1 VAL A  28      20.770 -13.240 -14.406  1.00  0.00              
ATOM    476 2HG1 VAL A  28      21.339 -13.232 -12.720  1.00  0.00              
ATOM    477 3HG1 VAL A  28      20.762 -14.746 -13.459  1.00  0.00              
ATOM    478 1HG2 VAL A  28      18.352 -13.488 -14.904  1.00  0.00              
ATOM    479 2HG2 VAL A  28      18.268 -14.997 -13.964  1.00  0.00              
ATOM    480 3HG2 VAL A  28      17.177 -13.645 -13.578  1.00  0.00              
ATOM    481  N   HIS A  29      20.127 -12.308 -10.157  1.00  0.00              
ATOM    482  CA  HIS A  29      21.156 -11.884  -9.207  1.00  0.00              
ATOM    483  C   HIS A  29      21.151 -12.680  -7.907  1.00  0.00              
ATOM    484  O   HIS A  29      22.194 -13.130  -7.447  1.00  0.00              
ATOM    485  CB  HIS A  29      20.991 -10.396  -8.882  1.00  0.00              
ATOM    486  CG  HIS A  29      21.882  -9.920  -7.777  1.00  0.00              
ATOM    487  ND1 HIS A  29      23.257  -9.922  -7.877  1.00  0.00              
ATOM    488  CD2 HIS A  29      21.594  -9.428  -6.549  1.00  0.00              
ATOM    489  CE1 HIS A  29      23.777  -9.450  -6.757  1.00  0.00              
ATOM    490  NE2 HIS A  29      22.790  -9.143  -5.936  1.00  0.00              
ATOM    491  H   HIS A  29      19.427 -11.643 -10.454  1.00  0.00              
ATOM    492  HA  HIS A  29      22.142 -12.051  -9.640  1.00  0.00              
ATOM    493 1HB  HIS A  29      21.205  -9.803  -9.772  1.00  0.00              
ATOM    494 2HB  HIS A  29      19.958 -10.199  -8.597  1.00  0.00              
ATOM    495  HD2 HIS A  29      20.600  -9.284  -6.126  1.00  0.00              
ATOM    496  HE1 HIS A  29      24.840  -9.333  -6.547  1.00  0.00              
ATOM    497  HE2 HIS A  29      22.891  -8.761  -5.006  1.00  0.00              
ATOM    498  N   LEU A  30      19.980 -12.811  -7.287  1.00  0.00              
ATOM    499  CA  LEU A  30      19.879 -13.502  -6.005  1.00  0.00              
ATOM    500  C   LEU A  30      20.280 -14.963  -6.141  1.00  0.00              
ATOM    501  O   LEU A  30      20.969 -15.524  -5.284  1.00  0.00              
ATOM    502  CB  LEU A  30      18.449 -13.406  -5.458  1.00  0.00              
ATOM    503  CG  LEU A  30      17.993 -12.005  -5.030  1.00  0.00              
ATOM    504  CD1 LEU A  30      16.509 -12.036  -4.689  1.00  0.00              
ATOM    505  CD2 LEU A  30      18.819 -11.544  -3.839  1.00  0.00              
ATOM    506  H   LEU A  30      19.145 -12.427  -7.706  1.00  0.00              
ATOM    507  HA  LEU A  30      20.566 -13.030  -5.303  1.00  0.00              
ATOM    508 1HB  LEU A  30      17.760 -13.759  -6.224  1.00  0.00              
ATOM    509 2HB  LEU A  30      18.363 -14.061  -4.592  1.00  0.00              
ATOM    510  HG  LEU A  30      18.130 -11.309  -5.858  1.00  0.00              
ATOM    511 1HD1 LEU A  30      16.185 -11.041  -4.385  1.00  0.00              
ATOM    512 2HD1 LEU A  30      15.941 -12.351  -5.564  1.00  0.00              
ATOM    513 3HD1 LEU A  30      16.339 -12.738  -3.873  1.00  0.00              
ATOM    514 1HD2 LEU A  30      18.495 -10.548  -3.535  1.00  0.00              
ATOM    515 2HD2 LEU A  30      18.681 -12.238  -3.010  1.00  0.00              
ATOM    516 3HD2 LEU A  30      19.873 -11.514  -4.117  1.00  0.00              
ATOM    517  N   THR A  31      19.838 -15.590  -7.222  1.00  0.00              
ATOM    518  CA  THR A  31      20.180 -16.988  -7.516  1.00  0.00              
ATOM    519  C   THR A  31      21.673 -17.142  -7.825  1.00  0.00              
ATOM    520  O   THR A  31      22.319 -18.076  -7.337  1.00  0.00              
ATOM    521  CB  THR A  31      19.350 -17.527  -8.696  1.00  0.00              
ATOM    522  OG1 THR A  31      17.955 -17.446  -8.379  1.00  0.00              
ATOM    523  CG2 THR A  31      19.717 -18.973  -8.990  1.00  0.00              
ATOM    524  H   THR A  31      19.246 -15.083  -7.865  1.00  0.00              
ATOM    525  HA  THR A  31      19.983 -17.586  -6.626  1.00  0.00              
ATOM    526  HB  THR A  31      19.543 -16.921  -9.582  1.00  0.00              
ATOM    527  HG1 THR A  31      17.648 -16.546  -8.510  1.00  0.00              
ATOM    528 1HG2 THR A  31      19.122 -19.336  -9.827  1.00  0.00              
ATOM    529 2HG2 THR A  31      20.776 -19.036  -9.243  1.00  0.00              
ATOM    530 3HG2 THR A  31      19.518 -19.585  -8.111  1.00  0.00              
ATOM    531  N   LEU A  32      22.226 -16.214  -8.611  1.00  0.00              
ATOM    532  CA  LEU A  32      23.651 -16.259  -8.958  1.00  0.00              
ATOM    533  C   LEU A  32      24.510 -16.118  -7.714  1.00  0.00              
ATOM    534  O   LEU A  32      25.505 -16.825  -7.542  1.00  0.00              
ATOM    535  CB  LEU A  32      23.988 -15.166  -9.967  1.00  0.00              
ATOM    536  CG  LEU A  32      25.420 -15.086 -10.516  1.00  0.00              
ATOM    537  CD1 LEU A  32      25.780 -16.385 -11.241  1.00  0.00              
ATOM    538  CD2 LEU A  32      25.502 -13.906 -11.478  1.00  0.00              
ATOM    539  H   LEU A  32      21.655 -15.465  -8.976  1.00  0.00              
ATOM    540  HA  LEU A  32      23.867 -17.228  -9.407  1.00  0.00              
ATOM    541 1HB  LEU A  32      23.338 -15.281 -10.833  1.00  0.00              
ATOM    542 2HB  LEU A  32      23.783 -14.197  -9.512  1.00  0.00              
ATOM    543  HG  LEU A  32      26.119 -14.944  -9.691  1.00  0.00              
ATOM    544 1HD1 LEU A  32      26.798 -16.317 -11.626  1.00  0.00              
ATOM    545 2HD1 LEU A  32      25.712 -17.222 -10.545  1.00  0.00              
ATOM    546 3HD1 LEU A  32      25.090 -16.544 -12.069  1.00  0.00              
ATOM    547 1HD2 LEU A  32      26.513 -13.832 -11.878  1.00  0.00              
ATOM    548 2HD2 LEU A  32      24.797 -14.055 -12.296  1.00  0.00              
ATOM    549 3HD2 LEU A  32      25.253 -12.987 -10.947  1.00  0.00              
ATOM    550  N   ARG A  33      24.106 -15.217  -6.828  1.00  0.00              
ATOM    551  CA  ARG A  33      24.808 -15.030  -5.552  1.00  0.00              
ATOM    552  C   ARG A  33      24.853 -16.325  -4.768  1.00  0.00              
ATOM    553  O   ARG A  33      25.909 -16.738  -4.273  1.00  0.00              
ATOM    554  CB  ARG A  33      24.132 -13.959  -4.710  1.00  0.00              
ATOM    555  CG  ARG A  33      24.916 -13.520  -3.483  1.00  0.00              
ATOM    556  CD  ARG A  33      24.629 -14.385  -2.310  1.00  0.00              
ATOM    557  NE  ARG A  33      23.258 -14.235  -1.848  1.00  0.00              
ATOM    558  CZ  ARG A  33      22.675 -15.015  -0.917  1.00  0.00              
ATOM    559  NH1 ARG A  33      23.355 -15.992  -0.359  1.00  0.00              
ATOM    560  NH2 ARG A  33      21.420 -14.797  -0.564  1.00  0.00              
ATOM    561  H   ARG A  33      23.297 -14.647  -7.033  1.00  0.00              
ATOM    562  HA  ARG A  33      25.828 -14.705  -5.763  1.00  0.00              
ATOM    563 1HB  ARG A  33      23.954 -13.074  -5.321  1.00  0.00              
ATOM    564 2HB  ARG A  33      23.162 -14.322  -4.370  1.00  0.00              
ATOM    565 1HG  ARG A  33      25.984 -13.574  -3.695  1.00  0.00              
ATOM    566 2HG  ARG A  33      24.648 -12.495  -3.227  1.00  0.00              
ATOM    567 1HD  ARG A  33      24.785 -15.429  -2.581  1.00  0.00              
ATOM    568 2HD  ARG A  33      25.296 -14.120  -1.491  1.00  0.00              
ATOM    569  HE  ARG A  33      22.704 -13.494  -2.255  1.00  0.00              
ATOM    570 1HH1 ARG A  33      24.314 -16.159  -0.628  1.00  0.00              
ATOM    571 2HH1 ARG A  33      22.918 -16.577   0.339  1.00  0.00              
ATOM    572 1HH2 ARG A  33      20.898 -14.046  -0.993  1.00  0.00              
ATOM    573 2HH2 ARG A  33      20.984 -15.381   0.133  1.00  0.00              
ATOM    574  N   GLN A  34      23.702 -16.979  -4.642  1.00  0.00              
ATOM    575  CA  GLN A  34      23.632 -18.240  -3.911  1.00  0.00              
ATOM    576  C   GLN A  34      24.500 -19.304  -4.555  1.00  0.00              
ATOM    577  O   GLN A  34      25.185 -20.052  -3.862  1.00  0.00              
ATOM    578  CB  GLN A  34      22.185 -18.733  -3.828  1.00  0.00              
ATOM    579  CG  GLN A  34      21.294 -17.897  -2.925  1.00  0.00              
ATOM    580  CD  GLN A  34      19.846 -18.350  -2.961  1.00  0.00              
ATOM    581  OE1 GLN A  34      19.391 -18.943  -3.943  1.00  0.00              
ATOM    582  NE2 GLN A  34      19.113 -18.072  -1.889  1.00  0.00              
ATOM    583  H   GLN A  34      22.861 -16.603  -5.055  1.00  0.00              
ATOM    584  HA  GLN A  34      24.004 -18.075  -2.900  1.00  0.00              
ATOM    585 1HB  GLN A  34      21.744 -18.738  -4.825  1.00  0.00              
ATOM    586 2HB  GLN A  34      22.170 -19.759  -3.459  1.00  0.00              
ATOM    587 1HG  GLN A  34      21.652 -17.981  -1.899  1.00  0.00              
ATOM    588 2HG  GLN A  34      21.335 -16.858  -3.252  1.00  0.00              
ATOM    589 1HE2 GLN A  34      18.151 -18.347  -1.855  1.00  0.00              
ATOM    590 2HE2 GLN A  34      19.522 -17.589  -1.115  1.00  0.00              
ATOM    591  N   ALA A  35      24.466 -19.395  -5.882  1.00  0.00              
ATOM    592  CA  ALA A  35      25.322 -20.372  -6.577  1.00  0.00              
ATOM    593  C   ALA A  35      26.811 -20.049  -6.352  1.00  0.00              
ATOM    594  O   ALA A  35      27.643 -20.951  -6.168  1.00  0.00              
ATOM    595  CB  ALA A  35      25.002 -20.409  -8.099  1.00  0.00              
ATOM    596  H   ALA A  35      23.858 -18.800  -6.426  1.00  0.00              
ATOM    597  HA  ALA A  35      25.123 -21.357  -6.155  1.00  0.00              
ATOM    598 1HB  ALA A  35      25.648 -21.138  -8.589  1.00  0.00              
ATOM    599 2HB  ALA A  35      23.960 -20.692  -8.244  1.00  0.00              
ATOM    600 3HB  ALA A  35      25.174 -19.425  -8.531  1.00  0.00              
ATOM    601  N   GLY A  36      27.163 -18.774  -6.402  1.00  0.00              
ATOM    602  CA  GLY A  36      28.559 -18.381  -6.176  1.00  0.00              
ATOM    603  C   GLY A  36      29.039 -18.766  -4.781  1.00  0.00              
ATOM    604  O   GLY A  36      30.195 -19.158  -4.589  1.00  0.00              
ATOM    605  H   GLY A  36      26.476 -18.060  -6.595  1.00  0.00              
ATOM    606 1HA  GLY A  36      29.196 -18.858  -6.922  1.00  0.00              
ATOM    607 2HA  GLY A  36      28.659 -17.305  -6.309  1.00  0.00              
ATOM    608  N   ASP A  37      28.146 -18.665  -3.800  1.00  0.00              
ATOM    609  CA  ASP A  37      28.465 -19.074  -2.427  1.00  0.00              
ATOM    610  C   ASP A  37      28.729 -20.578  -2.432  1.00  0.00              
ATOM    611  O   ASP A  37      29.713 -21.052  -1.845  1.00  0.00              
ATOM    612  CB  ASP A  37      27.327 -18.734  -1.462  1.00  0.00              
ATOM    613  CG  ASP A  37      27.188 -17.238  -1.213  1.00  0.00              
ATOM    614  OD1 ASP A  37      28.102 -16.515  -1.532  1.00  0.00              
ATOM    615  OD2 ASP A  37      26.170 -16.833  -0.705  1.00  0.00              
ATOM    616  H   ASP A  37      27.227 -18.299  -4.003  1.00  0.00              
ATOM    617  HA  ASP A  37      29.355 -18.533  -2.103  1.00  0.00              
ATOM    618 1HB  ASP A  37      26.385 -19.110  -1.863  1.00  0.00              
ATOM    619 2HB  ASP A  37      27.498 -19.232  -0.507  1.00  0.00              
ATOM    620  N   ASP A  38      27.876 -21.328  -3.127  1.00  0.00              
ATOM    621  CA  ASP A  38      27.998 -22.791  -3.152  1.00  0.00              
ATOM    622  C   ASP A  38      29.294 -23.187  -3.827  1.00  0.00              
ATOM    623  O   ASP A  38      29.999 -24.074  -3.356  1.00  0.00              
ATOM    624  CB  ASP A  38      26.816 -23.432  -3.883  1.00  0.00              
ATOM    625  CG  ASP A  38      25.511 -23.325  -3.106  1.00  0.00              
ATOM    626  OD1 ASP A  38      25.564 -23.071  -1.926  1.00  0.00              
ATOM    627  OD2 ASP A  38      24.474 -23.499  -3.699  1.00  0.00              
ATOM    628  H   ASP A  38      27.131 -20.888  -3.648  1.00  0.00              
ATOM    629  HA  ASP A  38      27.945 -23.160  -2.127  1.00  0.00              
ATOM    630 1HB  ASP A  38      26.685 -22.952  -4.853  1.00  0.00              
ATOM    631 2HB  ASP A  38      27.029 -24.486  -4.065  1.00  0.00              
ATOM    632  N   PHE A  39      29.550 -22.593  -4.996  1.00  0.00              
ATOM    633  CA  PHE A  39      30.743 -22.931  -5.750  1.00  0.00              
ATOM    634  C   PHE A  39      32.001 -22.549  -5.006  1.00  0.00              
ATOM    635  O   PHE A  39      32.915 -23.349  -4.892  1.00  0.00              
ATOM    636  CB  PHE A  39      30.726 -22.236  -7.113  1.00  0.00              
ATOM    637  CG  PHE A  39      30.078 -23.047  -8.199  1.00  0.00              
ATOM    638  CD1 PHE A  39      28.719 -22.933  -8.453  1.00  0.00              
ATOM    639  CD2 PHE A  39      30.825 -23.925  -8.969  1.00  0.00              
ATOM    640  CE1 PHE A  39      28.122 -23.678  -9.451  1.00  0.00              
ATOM    641  CE2 PHE A  39      30.231 -24.671  -9.968  1.00  0.00              
ATOM    642  CZ  PHE A  39      28.877 -24.547 -10.209  1.00  0.00              
ATOM    643  H   PHE A  39      28.914 -21.901  -5.365  1.00  0.00              
ATOM    644  HA  PHE A  39      30.758 -24.010  -5.910  1.00  0.00              
ATOM    645 1HB  PHE A  39      30.193 -21.289  -7.032  1.00  0.00              
ATOM    646 2HB  PHE A  39      31.746 -22.011  -7.419  1.00  0.00              
ATOM    647  HD1 PHE A  39      28.121 -22.245  -7.854  1.00  0.00              
ATOM    648  HD2 PHE A  39      31.894 -24.023  -8.778  1.00  0.00              
ATOM    649  HE1 PHE A  39      27.053 -23.579  -9.640  1.00  0.00              
ATOM    650  HE2 PHE A  39      30.830 -25.358 -10.566  1.00  0.00              
ATOM    651  HZ  PHE A  39      28.408 -25.136 -10.996  1.00  0.00              
ATOM    652  N   SER A  40      32.082 -21.302  -4.569  1.00  0.00              
ATOM    653  CA  SER A  40      33.298 -20.825  -3.905  1.00  0.00              
ATOM    654  C   SER A  40      33.592 -21.469  -2.548  1.00  0.00              
ATOM    655  O   SER A  40      34.718 -21.439  -2.091  1.00  0.00              
ATOM    656  CB  SER A  40      33.205 -19.323  -3.724  1.00  0.00              
ATOM    657  OG  SER A  40      32.192 -18.987  -2.816  1.00  0.00              
ATOM    658  H   SER A  40      31.306 -20.667  -4.689  1.00  0.00              
ATOM    659  HA  SER A  40      34.158 -21.109  -4.512  1.00  0.00              
ATOM    660 1HB  SER A  40      34.160 -18.940  -3.365  1.00  0.00              
ATOM    661 2HB  SER A  40      33.005 -18.853  -4.686  1.00  0.00              
ATOM    662  HG  SER A  40      31.369 -19.031  -3.310  1.00  0.00              
ATOM    663  N   ARG A  41      32.578 -22.044  -1.916  1.00  0.00              
ATOM    664  CA  ARG A  41      32.799 -22.849  -0.715  1.00  0.00              
ATOM    665  C   ARG A  41      33.318 -24.227  -1.104  1.00  0.00              
ATOM    666  O   ARG A  41      34.236 -24.753  -0.477  1.00  0.00              
ATOM    667  CB  ARG A  41      31.496 -22.983   0.102  1.00  0.00              
ATOM    668  CG  ARG A  41      31.702 -23.711   1.449  1.00  0.00              
ATOM    669  CD  ARG A  41      30.394 -23.722   2.234  1.00  0.00              
ATOM    670  NE  ARG A  41      29.390 -24.559   1.582  1.00  0.00              
ATOM    671  CZ  ARG A  41      29.319 -25.884   1.700  1.00  0.00              
ATOM    672  NH1 ARG A  41      30.202 -26.540   2.442  1.00  0.00              
ATOM    673  NH2 ARG A  41      28.370 -26.554   1.064  1.00  0.00              
ATOM    674  H   ARG A  41      31.637 -21.929  -2.265  1.00  0.00              
ATOM    675  HA  ARG A  41      33.545 -22.349  -0.096  1.00  0.00              
ATOM    676 1HB  ARG A  41      31.088 -21.993   0.300  1.00  0.00              
ATOM    677 2HB  ARG A  41      30.756 -23.532  -0.481  1.00  0.00              
ATOM    678 1HG  ARG A  41      32.020 -24.737   1.263  1.00  0.00              
ATOM    679 2HG  ARG A  41      32.467 -23.193   2.029  1.00  0.00              
ATOM    680 1HD  ARG A  41      30.575 -24.113   3.235  1.00  0.00              
ATOM    681 2HD  ARG A  41      30.005 -22.707   2.306  1.00  0.00              
ATOM    682  HE  ARG A  41      28.702 -24.101   1.000  1.00  0.00              
ATOM    683 1HH1 ARG A  41      30.934 -26.034   2.921  1.00  0.00              
ATOM    684 2HH1 ARG A  41      30.142 -27.544   2.528  1.00  0.00              
ATOM    685 1HH2 ARG A  41      27.701 -26.060   0.489  1.00  0.00              
ATOM    686 2HH2 ARG A  41      28.315 -27.558   1.152  1.00  0.00              
ATOM    687  N   ARG A  42      32.760 -24.791  -2.177  1.00  0.00              
ATOM    688  CA  ARG A  42      33.147 -26.114  -2.649  1.00  0.00              
ATOM    689  C   ARG A  42      34.592 -26.180  -3.125  1.00  0.00              
ATOM    690  O   ARG A  42      35.312 -27.136  -2.824  1.00  0.00              
ATOM    691  CB  ARG A  42      32.234 -26.550  -3.785  1.00  0.00              
ATOM    692  CG  ARG A  42      32.516 -27.939  -4.334  1.00  0.00              
ATOM    693  CD  ARG A  42      32.233 -28.995  -3.328  1.00  0.00              
ATOM    694  NE  ARG A  42      30.812 -29.108  -3.045  1.00  0.00              
ATOM    695  CZ  ARG A  42      30.291 -29.786  -2.003  1.00  0.00              
ATOM    696  NH1 ARG A  42      31.085 -30.404  -1.158  1.00  0.00              
ATOM    697  NH2 ARG A  42      28.981 -29.828  -1.831  1.00  0.00              
ATOM    698  H   ARG A  42      32.047 -24.280  -2.677  1.00  0.00              
ATOM    699  HA  ARG A  42      33.087 -26.810  -1.812  1.00  0.00              
ATOM    700 1HB  ARG A  42      31.199 -26.533  -3.446  1.00  0.00              
ATOM    701 2HB  ARG A  42      32.319 -25.845  -4.612  1.00  0.00              
ATOM    702 1HG  ARG A  42      31.887 -28.120  -5.207  1.00  0.00              
ATOM    703 2HG  ARG A  42      33.565 -28.011  -4.622  1.00  0.00              
ATOM    704 1HD  ARG A  42      32.583 -29.957  -3.703  1.00  0.00              
ATOM    705 2HD  ARG A  42      32.749 -28.759  -2.398  1.00  0.00              
ATOM    706  HE  ARG A  42      30.169 -28.645  -3.673  1.00  0.00              
ATOM    707 1HH1 ARG A  42      32.086 -30.372  -1.289  1.00  0.00              
ATOM    708 2HH1 ARG A  42      30.695 -30.912  -0.378  1.00  0.00              
ATOM    709 1HH2 ARG A  42      28.370 -29.353  -2.481  1.00  0.00              
ATOM    710 2HH2 ARG A  42      28.591 -30.336  -1.051  1.00  0.00              
ATOM    711  N   TYR A  43      35.030 -25.162  -3.865  1.00  0.00              
ATOM    712  CA  TYR A  43      36.415 -25.091  -4.325  1.00  0.00              
ATOM    713  C   TYR A  43      37.100 -23.897  -3.668  1.00  0.00              
ATOM    714  O   TYR A  43      37.716 -23.059  -4.313  1.00  0.00              
ATOM    715  CB  TYR A  43      36.484 -24.986  -5.850  1.00  0.00              
ATOM    716  CG  TYR A  43      35.886 -23.711  -6.401  1.00  0.00              
ATOM    717  CD1 TYR A  43      36.421 -22.482  -6.044  1.00  0.00              
ATOM    718  CD2 TYR A  43      34.802 -23.770  -7.265  1.00  0.00              
ATOM    719  CE1 TYR A  43      35.875 -21.317  -6.547  1.00  0.00              
ATOM    720  CE2 TYR A  43      34.255 -22.605  -7.768  1.00  0.00              
ATOM    721  CZ  TYR A  43      34.788 -21.383  -7.412  1.00  0.00              
ATOM    722  OH  TYR A  43      34.244 -20.223  -7.914  1.00  0.00              
ATOM    723  H   TYR A  43      34.391 -24.421  -4.115  1.00  0.00              
ATOM    724  HA  TYR A  43      36.935 -25.992  -3.998  1.00  0.00              
ATOM    725 1HB  TYR A  43      37.525 -25.040  -6.172  1.00  0.00              
ATOM    726 2HB  TYR A  43      35.959 -25.829  -6.297  1.00  0.00              
ATOM    727  HD1 TYR A  43      37.273 -22.435  -5.365  1.00  0.00              
ATOM    728  HD2 TYR A  43      34.381 -24.735  -7.545  1.00  0.00              
ATOM    729  HE1 TYR A  43      36.295 -20.352  -6.266  1.00  0.00              
ATOM    730  HE2 TYR A  43      33.403 -22.652  -8.446  1.00  0.00              
ATOM    731  HH  TYR A  43      33.455 -20.434  -8.419  1.00  0.00              
ATOM    732  N   ARG A  44      36.961 -23.843  -2.353  1.00  0.00              
ATOM    733  CA  ARG A  44      37.541 -22.793  -1.560  1.00  0.00              
ATOM    734  C   ARG A  44      39.061 -22.709  -1.658  1.00  0.00              
ATOM    735  O   ARG A  44      39.621 -21.624  -1.564  1.00  0.00              
ATOM    736  CB  ARG A  44      37.149 -22.984  -0.102  1.00  0.00              
ATOM    737  CG  ARG A  44      37.651 -21.903   0.842  1.00  0.00              
ATOM    738  CD  ARG A  44      37.131 -20.562   0.468  1.00  0.00              
ATOM    739  NE  ARG A  44      35.678 -20.512   0.514  1.00  0.00              
ATOM    740  CZ  ARG A  44      34.957 -20.223   1.615  1.00  0.00              
ATOM    741  NH1 ARG A  44      35.567 -19.962   2.750  1.00  0.00              
ATOM    742  NH2 ARG A  44      33.637 -20.203   1.554  1.00  0.00              
ATOM    743  H   ARG A  44      36.427 -24.568  -1.895  1.00  0.00              
ATOM    744  HA  ARG A  44      37.184 -21.835  -1.938  1.00  0.00              
ATOM    745 1HB  ARG A  44      36.063 -23.016  -0.019  1.00  0.00              
ATOM    746 2HB  ARG A  44      37.533 -23.939   0.257  1.00  0.00              
ATOM    747 1HG  ARG A  44      37.324 -22.126   1.858  1.00  0.00              
ATOM    748 2HG  ARG A  44      38.740 -21.869   0.810  1.00  0.00              
ATOM    749 1HD  ARG A  44      37.520 -19.815   1.159  1.00  0.00              
ATOM    750 2HD  ARG A  44      37.448 -20.319  -0.545  1.00  0.00              
ATOM    751  HE  ARG A  44      35.174 -20.707  -0.340  1.00  0.00              
ATOM    752 1HH1 ARG A  44      36.576 -19.978   2.797  1.00  0.00              
ATOM    753 2HH1 ARG A  44      35.027 -19.746   3.576  1.00  0.00              
ATOM    754 1HH2 ARG A  44      33.169 -20.403   0.681  1.00  0.00              
ATOM    755 2HH2 ARG A  44      33.098 -19.986   2.379  1.00  0.00              
ATOM    756  N   ARG A  45      39.744 -23.833  -1.829  1.00  0.00              
ATOM    757  CA  ARG A  45      41.175 -23.738  -2.098  1.00  0.00              
ATOM    758  C   ARG A  45      41.431 -22.962  -3.414  1.00  0.00              
ATOM    759  O   ARG A  45      42.271 -22.074  -3.470  1.00  0.00              
ATOM    760  CB  ARG A  45      41.793 -25.125  -2.189  1.00  0.00              
ATOM    761  CG  ARG A  45      43.267 -25.147  -2.562  1.00  0.00              
ATOM    762  CD  ARG A  45      43.788 -26.534  -2.663  1.00  0.00              
ATOM    763  NE  ARG A  45      43.100 -27.298  -3.691  1.00  0.00              
ATOM    764  CZ  ARG A  45      43.278 -27.131  -5.016  1.00  0.00              
ATOM    765  NH1 ARG A  45      44.123 -26.225  -5.457  1.00  0.00              
ATOM    766  NH2 ARG A  45      42.603 -27.878  -5.873  1.00  0.00              
ATOM    767  H   ARG A  45      39.312 -24.745  -1.781  1.00  0.00              
ATOM    768  HA  ARG A  45      41.642 -23.170  -1.293  1.00  0.00              
ATOM    769 1HB  ARG A  45      41.689 -25.633  -1.230  1.00  0.00              
ATOM    770 2HB  ARG A  45      41.256 -25.715  -2.931  1.00  0.00              
ATOM    771 1HG  ARG A  45      43.405 -24.657  -3.527  1.00  0.00              
ATOM    772 2HG  ARG A  45      43.843 -24.618  -1.801  1.00  0.00              
ATOM    773 1HD  ARG A  45      44.849 -26.507  -2.911  1.00  0.00              
ATOM    774 2HD  ARG A  45      43.651 -27.044  -1.710  1.00  0.00              
ATOM    775  HE  ARG A  45      42.442 -28.005  -3.391  1.00  0.00              
ATOM    776 1HH1 ARG A  45      44.638 -25.654  -4.802  1.00  0.00              
ATOM    777 2HH1 ARG A  45      44.256 -26.100  -6.450  1.00  0.00              
ATOM    778 1HH2 ARG A  45      41.954 -28.574  -5.534  1.00  0.00              
ATOM    779 2HH2 ARG A  45      42.737 -27.752  -6.865  1.00  0.00              
ATOM    780  N   ASP A  46      40.700 -23.306  -4.466  1.00  0.00              
ATOM    781  CA  ASP A  46      40.899 -22.655  -5.770  1.00  0.00              
ATOM    782  C   ASP A  46      40.608 -21.153  -5.645  1.00  0.00              
ATOM    783  O   ASP A  46      41.328 -20.316  -6.193  1.00  0.00              
ATOM    784  CB  ASP A  46      39.996 -23.278  -6.838  1.00  0.00              
ATOM    785  CG  ASP A  46      40.428 -24.683  -7.234  1.00  0.00              
ATOM    786  OD1 ASP A  46      41.609 -24.941  -7.238  1.00  0.00              
ATOM    787  OD2 ASP A  46      39.574 -25.485  -7.528  1.00  0.00              
ATOM    788  H   ASP A  46      39.995 -24.025  -4.378  1.00  0.00              
ATOM    789  HA  ASP A  46      41.932 -22.813  -6.082  1.00  0.00              
ATOM    790 1HB  ASP A  46      38.971 -23.319  -6.469  1.00  0.00              
ATOM    791 2HB  ASP A  46      39.998 -22.649  -7.729  1.00  0.00              
ATOM    792  N   PHE A  47      39.538 -20.828  -4.917  1.00  0.00              
ATOM    793  CA  PHE A  47      39.150 -19.444  -4.656  1.00  0.00              
ATOM    794  C   PHE A  47      40.273 -18.683  -3.953  1.00  0.00              
ATOM    795  O   PHE A  47      40.642 -17.590  -4.352  1.00  0.00              
ATOM    796  CB  PHE A  47      37.881 -19.396  -3.804  1.00  0.00              
ATOM    797  CG  PHE A  47      37.385 -18.004  -3.533  1.00  0.00              
ATOM    798  CD1 PHE A  47      36.579 -17.349  -4.452  1.00  0.00              
ATOM    799  CD2 PHE A  47      37.725 -17.346  -2.361  1.00  0.00              
ATOM    800  CE1 PHE A  47      36.122 -16.068  -4.204  1.00  0.00              
ATOM    801  CE2 PHE A  47      37.269 -16.067  -2.110  1.00  0.00              
ATOM    802  CZ  PHE A  47      36.467 -15.427  -3.034  1.00  0.00              
ATOM    803  H   PHE A  47      38.978 -21.576  -4.533  1.00  0.00              
ATOM    804  HA  PHE A  47      38.923 -18.963  -5.609  1.00  0.00              
ATOM    805 1HB  PHE A  47      37.086 -19.949  -4.303  1.00  0.00              
ATOM    806 2HB  PHE A  47      38.067 -19.882  -2.847  1.00  0.00              
ATOM    807  HD1 PHE A  47      36.305 -17.856  -5.377  1.00  0.00              
ATOM    808  HD2 PHE A  47      38.359 -17.851  -1.631  1.00  0.00              
ATOM    809  HE1 PHE A  47      35.489 -15.565  -4.935  1.00  0.00              
ATOM    810  HE2 PHE A  47      37.543 -15.561  -1.184  1.00  0.00              
ATOM    811  HZ  PHE A  47      36.109 -14.417  -2.838  1.00  0.00              
ATOM    812  N   ALA A  48      40.780 -19.269  -2.878  1.00  0.00              
ATOM    813  CA  ALA A  48      41.855 -18.687  -2.091  1.00  0.00              
ATOM    814  C   ALA A  48      43.126 -18.510  -2.904  1.00  0.00              
ATOM    815  O   ALA A  48      43.839 -17.530  -2.719  1.00  0.00              
ATOM    816  CB  ALA A  48      42.132 -19.556  -0.853  1.00  0.00              
ATOM    817  H   ALA A  48      40.395 -20.161  -2.602  1.00  0.00              
ATOM    818  HA  ALA A  48      41.539 -17.695  -1.767  1.00  0.00              
ATOM    819 1HB  ALA A  48      42.939 -19.111  -0.270  1.00  0.00              
ATOM    820 2HB  ALA A  48      41.232 -19.614  -0.241  1.00  0.00              
ATOM    821 3HB  ALA A  48      42.422 -20.557  -1.168  1.00  0.00              
ATOM    822  N   GLU A  49      43.399 -19.448  -3.809  1.00  0.00              
ATOM    823  CA  GLU A  49      44.565 -19.348  -4.672  1.00  0.00              
ATOM    824  C   GLU A  49      44.434 -18.205  -5.653  1.00  0.00              
ATOM    825  O   GLU A  49      45.413 -17.507  -5.958  1.00  0.00              
ATOM    826  CB  GLU A  49      44.780 -20.658  -5.433  1.00  0.00              
ATOM    827  CG  GLU A  49      45.274 -21.812  -4.572  1.00  0.00              
ATOM    828  CD  GLU A  49      45.337 -23.115  -5.320  1.00  0.00              
ATOM    829  OE1 GLU A  49      44.921 -23.148  -6.453  1.00  0.00              
ATOM    830  OE2 GLU A  49      45.800 -24.078  -4.757  1.00  0.00              
ATOM    831  H   GLU A  49      42.787 -20.246  -3.900  1.00  0.00              
ATOM    832  HA  GLU A  49      45.436 -19.127  -4.053  1.00  0.00              
ATOM    833 1HB  GLU A  49      43.844 -20.966  -5.900  1.00  0.00              
ATOM    834 2HB  GLU A  49      45.507 -20.501  -6.231  1.00  0.00              
ATOM    835 1HG  GLU A  49      46.270 -21.572  -4.199  1.00  0.00              
ATOM    836 2HG  GLU A  49      44.611 -21.921  -3.715  1.00  0.00              
ATOM    837  N   MET A  50      43.220 -18.016  -6.159  1.00  0.00              
ATOM    838  CA  MET A  50      42.978 -16.916  -7.078  1.00  0.00              
ATOM    839  C   MET A  50      43.189 -15.621  -6.299  1.00  0.00              
ATOM    840  O   MET A  50      43.797 -14.690  -6.797  1.00  0.00              
ATOM    841  CB  MET A  50      41.572 -16.990  -7.672  1.00  0.00              
ATOM    842  CG  MET A  50      41.380 -18.098  -8.698  1.00  0.00              
ATOM    843  SD  MET A  50      39.806 -17.972  -9.569  1.00  0.00              
ATOM    844  CE  MET A  50      38.669 -18.505  -8.293  1.00  0.00              
ATOM    845  H   MET A  50      42.456 -18.629  -5.913  1.00  0.00              
ATOM    846  HA  MET A  50      43.680 -16.997  -7.907  1.00  0.00              
ATOM    847 1HB  MET A  50      40.848 -17.145  -6.873  1.00  0.00              
ATOM    848 2HB  MET A  50      41.330 -16.042  -8.154  1.00  0.00              
ATOM    849 1HG  MET A  50      42.184 -18.058  -9.431  1.00  0.00              
ATOM    850 2HG  MET A  50      41.421 -19.066  -8.200  1.00  0.00              
ATOM    851 1HE  MET A  50      37.650 -18.481  -8.680  1.00  0.00              
ATOM    852 2HE  MET A  50      38.917 -19.521  -7.985  1.00  0.00              
ATOM    853 3HE  MET A  50      38.746 -17.836  -7.435  1.00  0.00              
ATOM    854  N   SER A  51      42.683 -15.570  -5.071  1.00  0.00              
ATOM    855  CA  SER A  51      42.847 -14.391  -4.226  1.00  0.00              
ATOM    856  C   SER A  51      44.300 -14.063  -3.879  1.00  0.00              
ATOM    857  O   SER A  51      44.718 -12.920  -3.979  1.00  0.00              
ATOM    858  CB  SER A  51      42.062 -14.582  -2.943  1.00  0.00              
ATOM    859  OG  SER A  51      42.248 -13.500  -2.073  1.00  0.00              
ATOM    860  H   SER A  51      42.172 -16.365  -4.713  1.00  0.00              
ATOM    861  HA  SER A  51      42.459 -13.524  -4.762  1.00  0.00              
ATOM    862 1HB  SER A  51      41.003 -14.686  -3.177  1.00  0.00              
ATOM    863 2HB  SER A  51      42.381 -15.503  -2.455  1.00  0.00              
ATOM    864  HG  SER A  51      42.265 -12.715  -2.627  1.00  0.00              
ATOM    865  N   SER A  52      45.049 -15.045  -3.398  1.00  0.00              
ATOM    866  CA  SER A  52      46.407 -14.764  -2.953  1.00  0.00              
ATOM    867  C   SER A  52      47.466 -14.769  -4.048  1.00  0.00              
ATOM    868  O   SER A  52      48.490 -14.119  -3.901  1.00  0.00              
ATOM    869  CB  SER A  52      46.796 -15.775  -1.892  1.00  0.00              
ATOM    870  OG  SER A  52      46.928 -17.056  -2.443  1.00  0.00              
ATOM    871  H   SER A  52      44.695 -15.989  -3.333  1.00  0.00              
ATOM    872  HA  SER A  52      46.459 -13.722  -2.636  1.00  0.00              
ATOM    873 1HB  SER A  52      47.737 -15.475  -1.431  1.00  0.00              
ATOM    874 2HB  SER A  52      46.039 -15.790  -1.109  1.00  0.00              
ATOM    875  HG  SER A  52      46.036 -17.402  -2.528  1.00  0.00              
ATOM    876  N   GLN A  53      47.194 -15.438  -5.166  1.00  0.00              
ATOM    877  CA  GLN A  53      48.147 -15.503  -6.276  1.00  0.00              
ATOM    878  C   GLN A  53      47.792 -14.718  -7.538  1.00  0.00              
ATOM    879  O   GLN A  53      48.335 -15.000  -8.610  1.00  0.00              
ATOM    880  CB  GLN A  53      48.360 -16.970  -6.660  1.00  0.00              
ATOM    881  CG  GLN A  53      48.760 -17.865  -5.499  1.00  0.00              
ATOM    882  CD  GLN A  53      50.015 -17.380  -4.800  1.00  0.00              
ATOM    883  OE1 GLN A  53      51.053 -17.169  -5.432  1.00  0.00              
ATOM    884  NE2 GLN A  53      49.927 -17.200  -3.487  1.00  0.00              
ATOM    885  H   GLN A  53      46.306 -15.913  -5.251  1.00  0.00              
ATOM    886  HA  GLN A  53      49.083 -15.048  -5.955  1.00  0.00              
ATOM    887 1HB  GLN A  53      47.443 -17.370  -7.092  1.00  0.00              
ATOM    888 2HB  GLN A  53      49.137 -17.038  -7.420  1.00  0.00              
ATOM    889 1HG  GLN A  53      47.948 -17.884  -4.772  1.00  0.00              
ATOM    890 2HG  GLN A  53      48.946 -18.871  -5.877  1.00  0.00              
ATOM    891 1HE2 GLN A  53      50.723 -16.880  -2.971  1.00  0.00              
ATOM    892 2HE2 GLN A  53      49.066 -17.383  -3.013  1.00  0.00              
ATOM    893  N   LEU A  54      46.904 -13.734  -7.430  1.00  0.00              
ATOM    894  CA  LEU A  54      46.535 -12.927  -8.598  1.00  0.00              
ATOM    895  C   LEU A  54      47.640 -12.004  -9.145  1.00  0.00              
ATOM    896  O   LEU A  54      47.745 -11.815 -10.362  1.00  0.00              
ATOM    897  CB  LEU A  54      45.311 -12.074  -8.244  1.00  0.00              
ATOM    898  CG  LEU A  54      44.756 -11.202  -9.377  1.00  0.00              
ATOM    899  CD1 LEU A  54      44.406 -12.081 -10.570  1.00  0.00              
ATOM    900  CD2 LEU A  54      43.536 -10.440  -8.882  1.00  0.00              
ATOM    901  H   LEU A  54      46.474 -13.534  -6.538  1.00  0.00              
ATOM    902  HA  LEU A  54      46.323 -13.599  -9.430  1.00  0.00              
ATOM    903 1HB  LEU A  54      44.511 -12.735  -7.913  1.00  0.00              
ATOM    904 2HB  LEU A  54      45.574 -11.414  -7.417  1.00  0.00              
ATOM    905  HG  LEU A  54      45.520 -10.494  -9.699  1.00  0.00              
ATOM    906 1HD1 LEU A  54      44.012 -11.462 -11.376  1.00  0.00              
ATOM    907 2HD1 LEU A  54      45.301 -12.599 -10.916  1.00  0.00              
ATOM    908 3HD1 LEU A  54      43.654 -12.812 -10.275  1.00  0.00              
ATOM    909 1HD2 LEU A  54      43.142  -9.820  -9.688  1.00  0.00              
ATOM    910 2HD2 LEU A  54      42.771 -11.148  -8.562  1.00  0.00              
ATOM    911 3HD2 LEU A  54      43.819  -9.807  -8.042  1.00  0.00              
ATOM    912  N   HIS A  55      48.417 -11.389  -8.258  1.00  0.00              
ATOM    913  CA  HIS A  55      49.517 -10.493  -8.674  1.00  0.00              
ATOM    914  C   HIS A  55      48.904  -9.308  -9.413  1.00  0.00              
ATOM    915  O   HIS A  55      49.329  -8.930 -10.505  1.00  0.00              
ATOM    916  CB  HIS A  55      50.531 -11.210  -9.572  1.00  0.00              
ATOM    917  CG  HIS A  55      51.115 -12.443  -8.954  1.00  0.00              
ATOM    918  ND1 HIS A  55      51.934 -12.402  -7.846  1.00  0.00              
ATOM    919  CD2 HIS A  55      50.999 -13.749  -9.290  1.00  0.00              
ATOM    920  CE1 HIS A  55      52.297 -13.633  -7.526  1.00  0.00              
ATOM    921  NE2 HIS A  55      51.743 -14.467  -8.387  1.00  0.00              
ATOM    922  H   HIS A  55      48.251 -11.540  -7.274  1.00  0.00              
ATOM    923  HA  HIS A  55      50.073 -10.167  -7.795  1.00  0.00              
ATOM    924 1HB  HIS A  55      50.050 -11.493 -10.509  1.00  0.00              
ATOM    925 2HB  HIS A  55      51.347 -10.530  -9.815  1.00  0.00              
ATOM    926  HD1 HIS A  55      52.159 -11.591  -7.306  1.00  0.00              
ATOM    927  HD2 HIS A  55      50.461 -14.264 -10.086  1.00  0.00              
ATOM    928  HE1 HIS A  55      52.948 -13.814  -6.672  1.00  0.00              
ATOM    929  N   LEU A  56      47.872  -8.751  -8.801  1.00  0.00              
ATOM    930  CA  LEU A  56      47.104  -7.654  -9.374  1.00  0.00              
ATOM    931  C   LEU A  56      47.788  -6.286  -9.413  1.00  0.00              
ATOM    932  O   LEU A  56      48.105  -5.713  -8.376  1.00  0.00              
ATOM    933  CB  LEU A  56      45.789  -7.520  -8.594  1.00  0.00              
ATOM    934  CG  LEU A  56      44.801  -6.478  -9.131  1.00  0.00              
ATOM    935  CD1 LEU A  56      44.312  -6.903 -10.510  1.00  0.00              
ATOM    936  CD2 LEU A  56      43.639  -6.332  -8.160  1.00  0.00              
ATOM    937  H   LEU A  56      47.614  -9.111  -7.893  1.00  0.00              
ATOM    938  HA  LEU A  56      46.857  -7.907 -10.405  1.00  0.00              
ATOM    939 1HB  LEU A  56      45.285  -8.486  -8.595  1.00  0.00              
ATOM    940 2HB  LEU A  56      46.023  -7.256  -7.563  1.00  0.00              
ATOM    941  HG  LEU A  56      45.307  -5.518  -9.238  1.00  0.00              
ATOM    942 1HD1 LEU A  56      43.610  -6.161 -10.891  1.00  0.00              
ATOM    943 2HD1 LEU A  56      45.161  -6.980 -11.189  1.00  0.00              
ATOM    944 3HD1 LEU A  56      43.816  -7.869 -10.437  1.00  0.00              
ATOM    945 1HD2 LEU A  56      42.936  -5.590  -8.541  1.00  0.00              
ATOM    946 2HD2 LEU A  56      43.131  -7.291  -8.054  1.00  0.00              
ATOM    947 3HD2 LEU A  56      44.014  -6.011  -7.189  1.00  0.00              
ATOM    948  N   THR A  57      47.979  -5.748 -10.613  1.00  0.00              
ATOM    949  CA  THR A  57      48.550  -4.407 -10.770  1.00  0.00              
ATOM    950  C   THR A  57      47.687  -3.766 -11.832  1.00  0.00              
ATOM    951  O   THR A  57      47.015  -4.466 -12.587  1.00  0.00              
ATOM    952  CB  THR A  57      50.032  -4.418 -11.187  1.00  0.00              
ATOM    953  OG1 THR A  57      50.149  -4.903 -12.531  1.00  0.00              
ATOM    954  CG2 THR A  57      50.841  -5.311 -10.258  1.00  0.00              
ATOM    955  H   THR A  57      47.727  -6.274 -11.438  1.00  0.00              
ATOM    956  HA  THR A  57      48.477  -3.887  -9.814  1.00  0.00              
ATOM    957  HB  THR A  57      50.430  -3.405 -11.145  1.00  0.00              
ATOM    958  HG1 THR A  57      50.386  -5.833 -12.516  1.00  0.00              
ATOM    959 1HG2 THR A  57      51.886  -5.307 -10.568  1.00  0.00              
ATOM    960 2HG2 THR A  57      50.764  -4.939  -9.237  1.00  0.00              
ATOM    961 3HG2 THR A  57      50.454  -6.328 -10.303  1.00  0.00              
ATOM    962  N   PRO A  58      47.676  -2.432 -11.893  1.00  0.00              
ATOM    963  CA  PRO A  58      46.897  -1.801 -12.951  1.00  0.00              
ATOM    964  C   PRO A  58      47.507  -2.048 -14.330  1.00  0.00              
ATOM    965  O   PRO A  58      46.826  -1.889 -15.350  1.00  0.00              
ATOM    966  CB  PRO A  58      46.947  -0.318 -12.570  1.00  0.00              
ATOM    967  CG  PRO A  58      48.232  -0.174 -11.829  1.00  0.00              
ATOM    968  CD  PRO A  58      48.349  -1.447 -11.032  1.00  0.00              
ATOM    969  HA  PRO A  58      45.860  -2.167 -12.905  1.00  0.00              
ATOM    970 1HB  PRO A  58      46.905   0.305 -13.476  1.00  0.00              
ATOM    971 2HB  PRO A  58      46.070  -0.056 -11.959  1.00  0.00              
ATOM    972 1HG  PRO A  58      49.065  -0.039 -12.534  1.00  0.00              
ATOM    973 2HG  PRO A  58      48.206   0.723 -11.192  1.00  0.00              
ATOM    974 1HD  PRO A  58      49.411  -1.692 -10.886  1.00  0.00              
ATOM    975 2HD  PRO A  58      47.842  -1.321 -10.064  1.00  0.00              
ATOM    976  N   PHE A  59      48.788  -2.416 -14.372  1.00  0.00              
ATOM    977  CA  PHE A  59      49.432  -2.692 -15.664  1.00  0.00              
ATOM    978  C   PHE A  59      49.229  -4.123 -16.140  1.00  0.00              
ATOM    979  O   PHE A  59      49.378  -4.396 -17.329  1.00  0.00              
ATOM    980  CB  PHE A  59      50.932  -2.406 -15.576  1.00  0.00              
ATOM    981  CG  PHE A  59      51.261  -0.957 -15.351  1.00  0.00              
ATOM    982  CD1 PHE A  59      51.528  -0.482 -14.076  1.00  0.00              
ATOM    983  CD2 PHE A  59      51.303  -0.068 -16.414  1.00  0.00              
ATOM    984  CE1 PHE A  59      51.830   0.851 -13.868  1.00  0.00              
ATOM    985  CE2 PHE A  59      51.606   1.264 -16.210  1.00  0.00              
ATOM    986  CZ  PHE A  59      51.869   1.724 -14.935  1.00  0.00              
ATOM    987  H   PHE A  59      49.328  -2.509 -13.524  1.00  0.00              
ATOM    988  HA  PHE A  59      48.991  -2.039 -16.418  1.00  0.00              
ATOM    989 1HB  PHE A  59      51.365  -2.983 -14.760  1.00  0.00              
ATOM    990 2HB  PHE A  59      51.418  -2.726 -16.497  1.00  0.00              
ATOM    991  HD1 PHE A  59      51.498  -1.172 -13.233  1.00  0.00              
ATOM    992  HD2 PHE A  59      51.094  -0.431 -17.421  1.00  0.00              
ATOM    993  HE1 PHE A  59      52.037   1.211 -12.861  1.00  0.00              
ATOM    994  HE2 PHE A  59      51.636   1.953 -17.053  1.00  0.00              
ATOM    995  HZ  PHE A  59      52.106   2.774 -14.772  1.00  0.00              
ATOM    996  N   THR A  60      48.953  -5.036 -15.212  1.00  0.00              
ATOM    997  CA  THR A  60      48.735  -6.439 -15.577  1.00  0.00              
ATOM    998  C   THR A  60      47.311  -6.981 -15.400  1.00  0.00              
ATOM    999  O   THR A  60      47.025  -8.116 -15.812  1.00  0.00              
ATOM   1000  CB  THR A  60      49.696  -7.335 -14.774  1.00  0.00              
ATOM   1001  OG1 THR A  60      49.445  -7.173 -13.372  1.00  0.00              
ATOM   1002  CG2 THR A  60      51.141  -6.970 -15.073  1.00  0.00              
ATOM   1003  H   THR A  60      48.892  -4.766 -14.241  1.00  0.00              
ATOM   1004  HA  THR A  60      48.944  -6.556 -16.641  1.00  0.00              
ATOM   1005  HB  THR A  60      49.528  -8.379 -15.040  1.00  0.00              
ATOM   1006  HG1 THR A  60      50.021  -7.759 -12.875  1.00  0.00              
ATOM   1007 1HG2 THR A  60      51.806  -7.613 -14.497  1.00  0.00              
ATOM   1008 2HG2 THR A  60      51.338  -7.103 -16.136  1.00  0.00              
ATOM   1009 3HG2 THR A  60      51.317  -5.930 -14.800  1.00  0.00              
ATOM   1010  N   ALA A  61      46.468  -6.249 -14.675  1.00  0.00              
ATOM   1011  CA  ALA A  61      45.084  -6.699 -14.424  1.00  0.00              
ATOM   1012  C   ALA A  61      44.350  -7.266 -15.634  1.00  0.00              
ATOM   1013  O   ALA A  61      43.725  -8.317 -15.568  1.00  0.00              
ATOM   1014  CB  ALA A  61      44.267  -5.588 -13.777  1.00  0.00              
ATOM   1015  H   ALA A  61      46.777  -5.369 -14.287  1.00  0.00              
ATOM   1016  HA  ALA A  61      45.122  -7.549 -13.742  1.00  0.00              
ATOM   1017 1HB  ALA A  61      43.251  -5.938 -13.601  1.00  0.00              
ATOM   1018 2HB  ALA A  61      44.724  -5.306 -12.828  1.00  0.00              
ATOM   1019 3HB  ALA A  61      44.243  -4.723 -14.439  1.00  0.00              
ATOM   1020  N   ARG A  62      44.395  -6.554 -16.743  1.00  0.00              
ATOM   1021  CA  ARG A  62      43.694  -7.004 -17.940  1.00  0.00              
ATOM   1022  C   ARG A  62      44.234  -8.319 -18.497  1.00  0.00              
ATOM   1023  O   ARG A  62      43.475  -9.160 -18.974  1.00  0.00              
ATOM   1024  CB  ARG A  62      43.780  -5.939 -19.024  1.00  0.00              
ATOM   1025  CG  ARG A  62      42.926  -6.206 -20.253  1.00  0.00              
ATOM   1026  CD  ARG A  62      42.927  -5.050 -21.185  1.00  0.00              
ATOM   1027  NE  ARG A  62      42.117  -5.304 -22.366  1.00  0.00              
ATOM   1028  CZ  ARG A  62      41.959  -4.438 -23.386  1.00  0.00              
ATOM   1029  NH1 ARG A  62      42.561  -3.269 -23.355  1.00  0.00              
ATOM   1030  NH2 ARG A  62      41.200  -4.764 -24.417  1.00  0.00              
ATOM   1031  H   ARG A  62      44.917  -5.690 -16.773  1.00  0.00              
ATOM   1032  HA  ARG A  62      42.654  -7.200 -17.679  1.00  0.00              
ATOM   1033 1HB  ARG A  62      43.474  -4.977 -18.613  1.00  0.00              
ATOM   1034 2HB  ARG A  62      44.813  -5.839 -19.355  1.00  0.00              
ATOM   1035 1HG  ARG A  62      43.314  -7.075 -20.784  1.00  0.00              
ATOM   1036 2HG  ARG A  62      41.897  -6.398 -19.946  1.00  0.00              
ATOM   1037 1HD  ARG A  62      42.525  -4.173 -20.678  1.00  0.00              
ATOM   1038 2HD  ARG A  62      43.947  -4.845 -21.509  1.00  0.00              
ATOM   1039  HE  ARG A  62      41.639  -6.193 -22.425  1.00  0.00              
ATOM   1040 1HH1 ARG A  62      43.141  -3.020 -22.567  1.00  0.00              
ATOM   1041 2HH1 ARG A  62      42.442  -2.620 -24.120  1.00  0.00              
ATOM   1042 1HH2 ARG A  62      40.738  -5.662 -24.441  1.00  0.00              
ATOM   1043 2HH2 ARG A  62      41.082  -4.115 -25.181  1.00  0.00              
ATOM   1044  N   GLY A  63      45.547  -8.514 -18.439  1.00  0.00              
ATOM   1045  CA  GLY A  63      46.133  -9.765 -18.910  1.00  0.00              
ATOM   1046  C   GLY A  63      45.750 -10.896 -17.983  1.00  0.00              
ATOM   1047  O   GLY A  63      45.542 -12.022 -18.415  1.00  0.00              
ATOM   1048  H   GLY A  63      46.153  -7.797 -18.067  1.00  0.00              
ATOM   1049 1HA  GLY A  63      45.785  -9.971 -19.922  1.00  0.00              
ATOM   1050 2HA  GLY A  63      47.216  -9.664 -18.957  1.00  0.00              
ATOM   1051  N   ARG A  64      45.661 -10.615 -16.690  1.00  0.00              
ATOM   1052  CA  ARG A  64      45.235 -11.657 -15.746  1.00  0.00              
ATOM   1053  C   ARG A  64      43.780 -12.050 -16.064  1.00  0.00              
ATOM   1054  O   ARG A  64      43.437 -13.216 -16.074  1.00  0.00              
ATOM   1055  CB  ARG A  64      45.341 -11.174 -14.307  1.00  0.00              
ATOM   1056  CG  ARG A  64      46.762 -11.018 -13.788  1.00  0.00              
ATOM   1057  CD  ARG A  64      47.412 -12.335 -13.564  1.00  0.00              
ATOM   1058  NE  ARG A  64      48.752 -12.193 -13.017  1.00  0.00              
ATOM   1059  CZ  ARG A  64      49.881 -12.181 -13.751  1.00  0.00              
ATOM   1060  NH1 ARG A  64      49.816 -12.304 -15.058  1.00  0.00              
ATOM   1061  NH2 ARG A  64      51.054 -12.046 -13.157  1.00  0.00              
ATOM   1062  H   ARG A  64      45.882  -9.694 -16.339  1.00  0.00              
ATOM   1063  HA  ARG A  64      45.902 -12.514 -15.852  1.00  0.00              
ATOM   1064 1HB  ARG A  64      44.848 -10.208 -14.211  1.00  0.00              
ATOM   1065 2HB  ARG A  64      44.824 -11.872 -13.649  1.00  0.00              
ATOM   1066 1HG  ARG A  64      47.356 -10.462 -14.513  1.00  0.00              
ATOM   1067 2HG  ARG A  64      46.746 -10.479 -12.840  1.00  0.00              
ATOM   1068 1HD  ARG A  64      46.818 -12.920 -12.863  1.00  0.00              
ATOM   1069 2HD  ARG A  64      47.486 -12.870 -14.511  1.00  0.00              
ATOM   1070  HE  ARG A  64      48.842 -12.096 -12.014  1.00  0.00              
ATOM   1071 1HH1 ARG A  64      48.920 -12.407 -15.512  1.00  0.00              
ATOM   1072 2HH1 ARG A  64      50.663 -12.295 -15.609  1.00  0.00              
ATOM   1073 1HH2 ARG A  64      51.104 -11.951 -12.152  1.00  0.00              
ATOM   1074 2HH2 ARG A  64      51.900 -12.037 -13.707  1.00  0.00              
ATOM   1075  N   PHE A  65      42.939 -11.060 -16.347  1.00  0.00              
ATOM   1076  CA  PHE A  65      41.547 -11.349 -16.726  1.00  0.00              
ATOM   1077  C   PHE A  65      41.466 -12.218 -17.997  1.00  0.00              
ATOM   1078  O   PHE A  65      40.824 -13.261 -18.006  1.00  0.00              
ATOM   1079  CB  PHE A  65      40.778 -10.045 -16.947  1.00  0.00              
ATOM   1080  CG  PHE A  65      39.344 -10.247 -17.347  1.00  0.00              
ATOM   1081  CD1 PHE A  65      38.349 -10.353 -16.386  1.00  0.00              
ATOM   1082  CD2 PHE A  65      38.987 -10.333 -18.684  1.00  0.00              
ATOM   1083  CE1 PHE A  65      37.030 -10.540 -16.752  1.00  0.00              
ATOM   1084  CE2 PHE A  65      37.669 -10.518 -19.053  1.00  0.00              
ATOM   1085  CZ  PHE A  65      36.689 -10.622 -18.086  1.00  0.00              
ATOM   1086  H   PHE A  65      43.248 -10.099 -16.304  1.00  0.00              
ATOM   1087  HA  PHE A  65      41.075 -11.905 -15.914  1.00  0.00              
ATOM   1088 1HB  PHE A  65      40.796  -9.453 -16.033  1.00  0.00              
ATOM   1089 2HB  PHE A  65      41.268  -9.461 -17.725  1.00  0.00              
ATOM   1090  HD1 PHE A  65      38.619 -10.287 -15.331  1.00  0.00              
ATOM   1091  HD2 PHE A  65      39.760 -10.252 -19.448  1.00  0.00              
ATOM   1092  HE1 PHE A  65      36.258 -10.621 -15.987  1.00  0.00              
ATOM   1093  HE2 PHE A  65      37.401 -10.583 -20.108  1.00  0.00              
ATOM   1094  HZ  PHE A  65      35.650 -10.770 -18.376  1.00  0.00              
ATOM   1095  N   ALA A  66      42.116 -11.777 -19.075  1.00  0.00              
ATOM   1096  CA  ALA A  66      42.059 -12.501 -20.341  1.00  0.00              
ATOM   1097  C   ALA A  66      42.620 -13.915 -20.201  1.00  0.00              
ATOM   1098  O   ALA A  66      42.059 -14.876 -20.713  1.00  0.00              
ATOM   1099  CB  ALA A  66      42.833 -11.727 -21.435  1.00  0.00              
ATOM   1100  H   ALA A  66      42.658 -10.926 -19.018  1.00  0.00              
ATOM   1101  HA  ALA A  66      41.014 -12.583 -20.637  1.00  0.00              
ATOM   1102 1HB  ALA A  66      42.783 -12.277 -22.374  1.00  0.00              
ATOM   1103 2HB  ALA A  66      42.387 -10.741 -21.568  1.00  0.00              
ATOM   1104 3HB  ALA A  66      43.874 -11.616 -21.134  1.00  0.00              
ATOM   1105  N   THR A  67      43.746 -14.027 -19.514  1.00  0.00              
ATOM   1106  CA  THR A  67      44.426 -15.303 -19.354  1.00  0.00              
ATOM   1107  C   THR A  67      43.574 -16.344 -18.657  1.00  0.00              
ATOM   1108  O   THR A  67      43.411 -17.446 -19.150  1.00  0.00              
ATOM   1109  CB  THR A  67      45.741 -15.124 -18.574  1.00  0.00              
ATOM   1110  OG1 THR A  67      46.618 -14.255 -19.303  1.00  0.00              
ATOM   1111  CG2 THR A  67      46.424 -16.466 -18.363  1.00  0.00              
ATOM   1112  H   THR A  67      44.144 -13.201 -19.089  1.00  0.00              
ATOM   1113  HA  THR A  67      44.625 -15.715 -20.343  1.00  0.00              
ATOM   1114  HB  THR A  67      45.531 -14.674 -17.604  1.00  0.00              
ATOM   1115  HG1 THR A  67      46.356 -13.342 -19.158  1.00  0.00              
ATOM   1116 1HG2 THR A  67      47.352 -16.320 -17.810  1.00  0.00              
ATOM   1117 2HG2 THR A  67      45.765 -17.125 -17.799  1.00  0.00              
ATOM   1118 3HG2 THR A  67      46.646 -16.917 -19.330  1.00  0.00              
ATOM   1119  N   VAL A  68      43.082 -15.995 -17.476  1.00  0.00              
ATOM   1120  CA  VAL A  68      42.311 -16.943 -16.673  1.00  0.00              
ATOM   1121  C   VAL A  68      40.963 -17.229 -17.337  1.00  0.00              
ATOM   1122  O   VAL A  68      40.553 -18.380 -17.458  1.00  0.00              
ATOM   1123  CB  VAL A  68      42.081 -16.387 -15.255  1.00  0.00              
ATOM   1124  CG1 VAL A  68      41.136 -17.290 -14.476  1.00  0.00              
ATOM   1125  CG2 VAL A  68      43.412 -16.247 -14.532  1.00  0.00              
ATOM   1126  H   VAL A  68      43.238 -15.062 -17.121  1.00  0.00              
ATOM   1127  HA  VAL A  68      42.857 -17.886 -16.632  1.00  0.00              
ATOM   1128  HB  VAL A  68      41.603 -15.411 -15.331  1.00  0.00              
ATOM   1129 1HG1 VAL A  68      40.985 -16.882 -13.476  1.00  0.00              
ATOM   1130 2HG1 VAL A  68      40.179 -17.348 -14.993  1.00  0.00              
ATOM   1131 3HG1 VAL A  68      41.568 -18.288 -14.398  1.00  0.00              
ATOM   1132 1HG2 VAL A  68      43.241 -15.853 -13.530  1.00  0.00              
ATOM   1133 2HG2 VAL A  68      43.893 -17.223 -14.461  1.00  0.00              
ATOM   1134 3HG2 VAL A  68      44.056 -15.564 -15.085  1.00  0.00              
ATOM   1135  N   VAL A  69      40.305 -16.184 -17.834  1.00  0.00              
ATOM   1136  CA  VAL A  69      38.974 -16.352 -18.424  1.00  0.00              
ATOM   1137  C   VAL A  69      39.009 -17.175 -19.717  1.00  0.00              
ATOM   1138  O   VAL A  69      38.232 -18.100 -19.894  1.00  0.00              
ATOM   1139  CB  VAL A  69      38.266 -15.012 -18.563  1.00  0.00              
ATOM   1140  CG1 VAL A  69      36.991 -15.175 -19.328  1.00  0.00              
ATOM   1141  CG2 VAL A  69      37.963 -14.428 -17.154  1.00  0.00              
ATOM   1142  H   VAL A  69      40.719 -15.263 -17.809  1.00  0.00              
ATOM   1143  HA  VAL A  69      38.381 -16.987 -17.765  1.00  0.00              
ATOM   1144  HB  VAL A  69      38.912 -14.326 -19.111  1.00  0.00              
ATOM   1145 1HG1 VAL A  69      36.495 -14.208 -19.420  1.00  0.00              
ATOM   1146 2HG1 VAL A  69      37.209 -15.566 -20.321  1.00  0.00              
ATOM   1147 3HG1 VAL A  69      36.336 -15.868 -18.800  1.00  0.00              
ATOM   1148 1HG2 VAL A  69      37.457 -13.469 -17.260  1.00  0.00              
ATOM   1149 2HG2 VAL A  69      37.322 -15.118 -16.605  1.00  0.00              
ATOM   1150 3HG2 VAL A  69      38.897 -14.288 -16.610  1.00  0.00              
ATOM   1151  N   GLU A  70      39.972 -16.889 -20.587  1.00  0.00              
ATOM   1152  CA  GLU A  70      40.072 -17.617 -21.842  1.00  0.00              
ATOM   1153  C   GLU A  70      40.412 -19.079 -21.562  1.00  0.00              
ATOM   1154  O   GLU A  70      39.886 -19.977 -22.206  1.00  0.00              
ATOM   1155  CB  GLU A  70      41.133 -16.989 -22.749  1.00  0.00              
ATOM   1156  CG  GLU A  70      40.733 -15.647 -23.347  1.00  0.00              
ATOM   1157  CD  GLU A  70      41.825 -15.027 -24.173  1.00  0.00              
ATOM   1158  OE1 GLU A  70      42.903 -15.571 -24.204  1.00  0.00              
ATOM   1159  OE2 GLU A  70      41.581 -14.008 -24.776  1.00  0.00              
ATOM   1160  H   GLU A  70      40.645 -16.163 -20.384  1.00  0.00              
ATOM   1161  HA  GLU A  70      39.103 -17.584 -22.339  1.00  0.00              
ATOM   1162 1HB  GLU A  70      42.054 -16.843 -22.185  1.00  0.00              
ATOM   1163 2HB  GLU A  70      41.356 -17.668 -23.571  1.00  0.00              
ATOM   1164 1HG  GLU A  70      39.854 -15.788 -23.974  1.00  0.00              
ATOM   1165 2HG  GLU A  70      40.465 -14.967 -22.540  1.00  0.00              
ATOM   1166  N   GLU A  71      41.255 -19.329 -20.566  1.00  0.00              
ATOM   1167  CA  GLU A  71      41.572 -20.698 -20.203  1.00  0.00              
ATOM   1168  C   GLU A  71      40.370 -21.388 -19.557  1.00  0.00              
ATOM   1169  O   GLU A  71      40.095 -22.572 -19.795  1.00  0.00              
ATOM   1170  CB  GLU A  71      42.769 -20.729 -19.250  1.00  0.00              
ATOM   1171  CG  GLU A  71      44.100 -20.383 -19.902  1.00  0.00              
ATOM   1172  CD  GLU A  71      44.429 -21.272 -21.069  1.00  0.00              
ATOM   1173  OE1 GLU A  71      44.133 -22.441 -21.003  1.00  0.00              
ATOM   1174  OE2 GLU A  71      44.976 -20.781 -22.028  1.00  0.00              
ATOM   1175  H   GLU A  71      41.683 -18.572 -20.053  1.00  0.00              
ATOM   1176  HA  GLU A  71      41.844 -21.242 -21.107  1.00  0.00              
ATOM   1177 1HB  GLU A  71      42.603 -20.025 -18.434  1.00  0.00              
ATOM   1178 2HB  GLU A  71      42.859 -21.723 -18.812  1.00  0.00              
ATOM   1179 1HG  GLU A  71      44.067 -19.349 -20.245  1.00  0.00              
ATOM   1180 2HG  GLU A  71      44.890 -20.463 -19.156  1.00  0.00              
ATOM   1181  N   LEU A  72      39.666 -20.637 -18.724  1.00  0.00              
ATOM   1182  CA  LEU A  72      38.465 -21.140 -18.086  1.00  0.00              
ATOM   1183  C   LEU A  72      37.476 -21.680 -19.099  1.00  0.00              
ATOM   1184  O   LEU A  72      36.852 -22.707 -18.870  1.00  0.00              
ATOM   1185  CB  LEU A  72      37.801 -20.029 -17.263  1.00  0.00              
ATOM   1186  CG  LEU A  72      36.488 -20.410 -16.567  1.00  0.00              
ATOM   1187  CD1 LEU A  72      36.744 -21.545 -15.585  1.00  0.00              
ATOM   1188  CD2 LEU A  72      35.917 -19.192 -15.858  1.00  0.00              
ATOM   1189  H   LEU A  72      39.970 -19.694 -18.527  1.00  0.00              
ATOM   1190  HA  LEU A  72      38.741 -21.962 -17.427  1.00  0.00              
ATOM   1191 1HB  LEU A  72      38.500 -19.702 -16.494  1.00  0.00              
ATOM   1192 2HB  LEU A  72      37.595 -19.185 -17.920  1.00  0.00              
ATOM   1193  HG  LEU A  72      35.773 -20.766 -17.309  1.00  0.00              
ATOM   1194 1HD1 LEU A  72      35.811 -21.816 -15.091  1.00  0.00              
ATOM   1195 2HD1 LEU A  72      37.134 -22.410 -16.122  1.00  0.00              
ATOM   1196 3HD1 LEU A  72      37.469 -21.224 -14.839  1.00  0.00              
ATOM   1197 1HD2 LEU A  72      34.983 -19.463 -15.364  1.00  0.00              
ATOM   1198 2HD2 LEU A  72      36.630 -18.836 -15.114  1.00  0.00              
ATOM   1199 3HD2 LEU A  72      35.727 -18.403 -16.586  1.00  0.00              
ATOM   1200  N   PHE A  73      37.284 -20.947 -20.193  1.00  0.00              
ATOM   1201  CA  PHE A  73      36.348 -21.356 -21.235  1.00  0.00              
ATOM   1202  C   PHE A  73      36.942 -22.070 -22.450  1.00  0.00              
ATOM   1203  O   PHE A  73      36.257 -22.282 -23.457  1.00  0.00              
ATOM   1204  CB  PHE A  73      35.500 -20.174 -21.690  1.00  0.00              
ATOM   1205  CG  PHE A  73      34.598 -19.644 -20.598  1.00  0.00              
ATOM   1206  CD1 PHE A  73      34.908 -18.465 -19.917  1.00  0.00              
ATOM   1207  CD2 PHE A  73      33.522 -20.403 -20.159  1.00  0.00              
ATOM   1208  CE1 PHE A  73      34.087 -17.992 -18.902  1.00  0.00              
ATOM   1209  CE2 PHE A  73      32.683 -19.944 -19.137  1.00  0.00              
ATOM   1210  CZ  PHE A  73      32.960 -18.733 -18.515  1.00  0.00              
ATOM   1211  H   PHE A  73      37.799 -20.085 -20.306  1.00  0.00              
ATOM   1212  HA  PHE A  73      35.687 -22.121 -20.825  1.00  0.00              
ATOM   1213 1HB  PHE A  73      36.151 -19.368 -22.026  1.00  0.00              
ATOM   1214 2HB  PHE A  73      34.885 -20.473 -22.537  1.00  0.00              
ATOM   1215  HD1 PHE A  73      35.808 -17.914 -20.190  1.00  0.00              
ATOM   1216  HD2 PHE A  73      33.313 -21.353 -20.652  1.00  0.00              
ATOM   1217  HE1 PHE A  73      34.318 -17.048 -18.410  1.00  0.00              
ATOM   1218  HE2 PHE A  73      31.817 -20.530 -18.826  1.00  0.00              
ATOM   1219  HZ  PHE A  73      32.305 -18.360 -17.729  1.00  0.00              
ATOM   1220  N   ARG A  74      38.191 -22.487 -22.318  1.00  0.00              
ATOM   1221  CA  ARG A  74      38.864 -23.227 -23.377  1.00  0.00              
ATOM   1222  C   ARG A  74      38.131 -24.491 -23.808  1.00  0.00              
ATOM   1223  O   ARG A  74      37.991 -24.744 -24.997  1.00  0.00              
ATOM   1224  CB  ARG A  74      40.268 -23.607 -22.929  1.00  0.00              
ATOM   1225  CG  ARG A  74      41.042 -24.470 -23.913  1.00  0.00              
ATOM   1226  CD  ARG A  74      42.402 -24.791 -23.411  1.00  0.00              
ATOM   1227  NE  ARG A  74      43.281 -23.633 -23.445  1.00  0.00              
ATOM   1228  CZ  ARG A  74      43.910 -23.183 -24.548  1.00  0.00              
ATOM   1229  NH1 ARG A  74      43.749 -23.803 -25.696  1.00  0.00              
ATOM   1230  NH2 ARG A  74      44.690 -22.118 -24.476  1.00  0.00              
ATOM   1231  H   ARG A  74      38.690 -22.287 -21.463  1.00  0.00              
ATOM   1232  HA  ARG A  74      38.866 -22.616 -24.280  1.00  0.00              
ATOM   1233 1HB  ARG A  74      40.851 -22.704 -22.754  1.00  0.00              
ATOM   1234 2HB  ARG A  74      40.215 -24.150 -21.986  1.00  0.00              
ATOM   1235 1HG  ARG A  74      40.507 -25.406 -24.076  1.00  0.00              
ATOM   1236 2HG  ARG A  74      41.142 -23.940 -24.861  1.00  0.00              
ATOM   1237 1HD  ARG A  74      42.337 -25.138 -22.380  1.00  0.00              
ATOM   1238 2HD  ARG A  74      42.844 -25.572 -24.029  1.00  0.00              
ATOM   1239  HE  ARG A  74      43.429 -23.129 -22.581  1.00  0.00              
ATOM   1240 1HH1 ARG A  74      43.153 -24.617 -25.751  1.00  0.00              
ATOM   1241 2HH1 ARG A  74      44.221 -23.466 -26.523  1.00  0.00              
ATOM   1242 1HH2 ARG A  74      44.814 -21.641 -23.593  1.00  0.00              
ATOM   1243 2HH2 ARG A  74      45.161 -21.781 -25.302  1.00  0.00              
ATOM   1244  N   ASP A  75      37.634 -25.250 -22.841  1.00  0.00              
ATOM   1245  CA  ASP A  75      36.911 -26.489 -23.115  1.00  0.00              
ATOM   1246  C   ASP A  75      35.407 -26.314 -23.177  1.00  0.00              
ATOM   1247  O   ASP A  75      34.674 -27.250 -22.887  1.00  0.00              
ATOM   1248  CB  ASP A  75      37.246 -27.536 -22.050  1.00  0.00              
ATOM   1249  CG  ASP A  75      38.706 -27.965 -22.080  1.00  0.00              
ATOM   1250  OD1 ASP A  75      39.309 -27.881 -23.124  1.00  0.00              
ATOM   1251  OD2 ASP A  75      39.205 -28.373 -21.058  1.00  0.00              
ATOM   1252  H   ASP A  75      37.763 -24.957 -21.883  1.00  0.00              
ATOM   1253  HA  ASP A  75      37.224 -26.863 -24.090  1.00  0.00              
ATOM   1254 1HB  ASP A  75      37.020 -27.135 -21.061  1.00  0.00              
ATOM   1255 2HB  ASP A  75      36.620 -28.417 -22.196  1.00  0.00              
ATOM   1256  N   GLY A  76      34.947 -25.106 -23.504  1.00  0.00              
ATOM   1257  CA  GLY A  76      33.524 -24.886 -23.655  1.00  0.00              
ATOM   1258  C   GLY A  76      32.863 -24.135 -22.510  1.00  0.00              
ATOM   1259  O   GLY A  76      33.459 -23.840 -21.480  1.00  0.00              
ATOM   1260  H   GLY A  76      35.582 -24.335 -23.650  1.00  0.00              
ATOM   1261 1HA  GLY A  76      33.338 -24.323 -24.570  1.00  0.00              
ATOM   1262 2HA  GLY A  76      33.017 -25.844 -23.759  1.00  0.00              
ATOM   1263  N   VAL A  77      31.591 -23.830 -22.697  1.00  0.00              
ATOM   1264  CA  VAL A  77      30.826 -23.065 -21.728  1.00  0.00              
ATOM   1265  C   VAL A  77      29.753 -23.917 -21.054  1.00  0.00              
ATOM   1266  O   VAL A  77      29.040 -24.674 -21.718  1.00  0.00              
ATOM   1267  CB  VAL A  77      30.163 -21.858 -22.417  1.00  0.00              
ATOM   1268  CG1 VAL A  77      29.366 -21.042 -21.409  1.00  0.00              
ATOM   1269  CG2 VAL A  77      31.222 -20.999 -23.090  1.00  0.00              
ATOM   1270  H   VAL A  77      31.140 -24.142 -23.545  1.00  0.00              
ATOM   1271  HA  VAL A  77      31.510 -22.690 -20.966  1.00  0.00              
ATOM   1272  HB  VAL A  77      29.458 -22.220 -23.165  1.00  0.00              
ATOM   1273 1HG1 VAL A  77      28.904 -20.193 -21.913  1.00  0.00              
ATOM   1274 2HG1 VAL A  77      28.591 -21.667 -20.966  1.00  0.00              
ATOM   1275 3HG1 VAL A  77      30.033 -20.680 -20.627  1.00  0.00              
ATOM   1276 1HG2 VAL A  77      30.746 -20.147 -23.575  1.00  0.00              
ATOM   1277 2HG2 VAL A  77      31.930 -20.641 -22.342  1.00  0.00              
ATOM   1278 3HG2 VAL A  77      31.751 -21.592 -23.836  1.00  0.00              
ATOM   1279  N   ASN A  78      29.591 -23.732 -19.748  1.00  0.00              
ATOM   1280  CA  ASN A  78      28.515 -24.346 -18.970  1.00  0.00              
ATOM   1281  C   ASN A  78      28.229 -23.373 -17.826  1.00  0.00              
ATOM   1282  O   ASN A  78      28.953 -22.393 -17.668  1.00  0.00              
ATOM   1283  CB  ASN A  78      28.807 -25.790 -18.520  1.00  0.00              
ATOM   1284  CG  ASN A  78      29.939 -25.878 -17.519  1.00  0.00              
ATOM   1285  OD1 ASN A  78      30.067 -25.030 -16.653  1.00  0.00              
ATOM   1286  ND2 ASN A  78      30.714 -26.952 -17.581  1.00  0.00              
ATOM   1287  H   ASN A  78      30.255 -23.131 -19.281  1.00  0.00              
ATOM   1288  HA  ASN A  78      27.617 -24.384 -19.589  1.00  0.00              
ATOM   1289 1HB  ASN A  78      27.910 -26.220 -18.072  1.00  0.00              
ATOM   1290 2HB  ASN A  78      29.061 -26.397 -19.389  1.00  0.00              
ATOM   1291 1HD2 ASN A  78      31.476 -27.057 -16.941  1.00  0.00              
ATOM   1292 2HD2 ASN A  78      30.536 -27.657 -18.266  1.00  0.00              
ATOM   1293  N   TRP A  79      27.120 -23.549 -17.121  1.00  0.00              
ATOM   1294  CA  TRP A  79      26.728 -22.569 -16.102  1.00  0.00              
ATOM   1295  C   TRP A  79      27.706 -22.511 -14.936  1.00  0.00              
ATOM   1296  O   TRP A  79      27.923 -21.458 -14.360  1.00  0.00              
ATOM   1297  CB  TRP A  79      25.311 -22.856 -15.591  1.00  0.00              
ATOM   1298  CG  TRP A  79      24.205 -22.453 -16.570  1.00  0.00              
ATOM   1299  CD1 TRP A  79      23.298 -23.290 -17.197  1.00  0.00              
ATOM   1300  CD2 TRP A  79      23.895 -21.121 -17.022  1.00  0.00              
ATOM   1301  NE1 TRP A  79      22.408 -22.540 -17.958  1.00  0.00              
ATOM   1302  CE2 TRP A  79      22.763 -21.217 -17.885  1.00  0.00              
ATOM   1303  CE3 TRP A  79      24.450 -19.859 -16.775  1.00  0.00              
ATOM   1304  CZ2 TRP A  79      22.188 -20.101 -18.489  1.00  0.00              
ATOM   1305  CZ3 TRP A  79      23.866 -18.746 -17.377  1.00  0.00              
ATOM   1306  CH2 TRP A  79      22.729 -18.874 -18.189  1.00  0.00              
ATOM   1307  H   TRP A  79      26.534 -24.357 -17.278  1.00  0.00              
ATOM   1308  HA  TRP A  79      26.740 -21.577 -16.554  1.00  0.00              
ATOM   1309 1HB  TRP A  79      25.208 -23.921 -15.383  1.00  0.00              
ATOM   1310 2HB  TRP A  79      25.146 -22.322 -14.656  1.00  0.00              
ATOM   1311  HD1 TRP A  79      23.287 -24.375 -17.107  1.00  0.00              
ATOM   1312  HE1 TRP A  79      21.626 -22.907 -18.481  1.00  0.00              
ATOM   1313  HE3 TRP A  79      25.318 -19.748 -16.126  1.00  0.00              
ATOM   1314  HZ2 TRP A  79      21.343 -20.184 -19.173  1.00  0.00              
ATOM   1315  HZ3 TRP A  79      24.318 -17.770 -17.200  1.00  0.00              
ATOM   1316  HH2 TRP A  79      22.266 -17.972 -18.591  1.00  0.00              
ATOM   1317  N   GLY A  80      28.287 -23.643 -14.567  1.00  0.00              
ATOM   1318  CA  GLY A  80      29.221 -23.630 -13.450  1.00  0.00              
ATOM   1319  C   GLY A  80      30.470 -22.815 -13.761  1.00  0.00              
ATOM   1320  O   GLY A  80      30.983 -22.116 -12.911  1.00  0.00              
ATOM   1321  H   GLY A  80      28.099 -24.515 -15.041  1.00  0.00              
ATOM   1322 1HA  GLY A  80      28.730 -23.215 -12.569  1.00  0.00              
ATOM   1323 2HA  GLY A  80      29.510 -24.651 -13.205  1.00  0.00              
ATOM   1324  N   ARG A  81      30.926 -22.860 -15.003  1.00  0.00              
ATOM   1325  CA  ARG A  81      32.082 -22.070 -15.425  1.00  0.00              
ATOM   1326  C   ARG A  81      31.707 -20.613 -15.501  1.00  0.00              
ATOM   1327  O   ARG A  81      32.534 -19.757 -15.241  1.00  0.00              
ATOM   1328  CB  ARG A  81      32.605 -22.543 -16.780  1.00  0.00              
ATOM   1329  CG  ARG A  81      33.208 -23.932 -16.706  1.00  0.00              
ATOM   1330  CD  ARG A  81      33.591 -24.468 -18.057  1.00  0.00              
ATOM   1331  NE  ARG A  81      33.925 -25.896 -17.953  1.00  0.00              
ATOM   1332  CZ  ARG A  81      34.065 -26.702 -19.003  1.00  0.00              
ATOM   1333  NH1 ARG A  81      34.341 -27.983 -18.828  1.00  0.00              
ATOM   1334  NH2 ARG A  81      33.938 -26.224 -20.232  1.00  0.00              
ATOM   1335  H   ARG A  81      30.464 -23.454 -15.676  1.00  0.00              
ATOM   1336  HA  ARG A  81      32.875 -22.196 -14.687  1.00  0.00              
ATOM   1337 1HB  ARG A  81      31.790 -22.547 -17.503  1.00  0.00              
ATOM   1338 2HB  ARG A  81      33.361 -21.846 -17.142  1.00  0.00              
ATOM   1339 1HG  ARG A  81      34.106 -23.907 -16.089  1.00  0.00              
ATOM   1340 2HG  ARG A  81      32.484 -24.620 -16.267  1.00  0.00              
ATOM   1341 1HD  ARG A  81      32.757 -24.344 -18.748  1.00  0.00              
ATOM   1342 2HD  ARG A  81      34.457 -23.923 -18.432  1.00  0.00              
ATOM   1343  HE  ARG A  81      34.055 -26.283 -17.028  1.00  0.00              
ATOM   1344 1HH1 ARG A  81      34.445 -28.354 -17.894  1.00  0.00              
ATOM   1345 2HH1 ARG A  81      34.446 -28.590 -19.628  1.00  0.00              
ATOM   1346 1HH2 ARG A  81      33.734 -25.244 -20.375  1.00  0.00              
ATOM   1347 2HH2 ARG A  81      34.045 -26.837 -21.026  1.00  0.00              
ATOM   1348  N   ILE A  82      30.450 -20.332 -15.837  1.00  0.00              
ATOM   1349  CA  ILE A  82      29.994 -18.939 -15.861  1.00  0.00              
ATOM   1350  C   ILE A  82      29.981 -18.412 -14.412  1.00  0.00              
ATOM   1351  O   ILE A  82      30.403 -17.296 -14.123  1.00  0.00              
ATOM   1352  CB  ILE A  82      28.596 -18.810 -16.492  1.00  0.00              
ATOM   1353  CG1 ILE A  82      28.656 -19.116 -17.991  1.00  0.00              
ATOM   1354  CG2 ILE A  82      28.030 -17.419 -16.252  1.00  0.00              
ATOM   1355  CD1 ILE A  82      27.299 -19.287 -18.634  1.00  0.00              
ATOM   1356  H   ILE A  82      29.800 -21.066 -16.078  1.00  0.00              
ATOM   1357  HA  ILE A  82      30.730 -18.344 -16.401  1.00  0.00              
ATOM   1358  HB  ILE A  82      27.927 -19.546 -16.047  1.00  0.00              
ATOM   1359 1HG1 ILE A  82      29.179 -18.310 -18.506  1.00  0.00              
ATOM   1360 2HG1 ILE A  82      29.227 -20.031 -18.153  1.00  0.00              
ATOM   1361 1HG2 ILE A  82      27.042 -17.345 -16.705  1.00  0.00              
ATOM   1362 2HG2 ILE A  82      27.953 -17.238 -15.181  1.00  0.00              
ATOM   1363 3HG2 ILE A  82      28.690 -16.675 -16.699  1.00  0.00              
ATOM   1364 1HD1 ILE A  82      27.423 -19.502 -19.696  1.00  0.00              
ATOM   1365 2HD1 ILE A  82      26.771 -20.113 -18.156  1.00  0.00              
ATOM   1366 3HD1 ILE A  82      26.722 -18.371 -18.515  1.00  0.00              
ATOM   1367  N   VAL A  83      29.552 -19.245 -13.471  1.00  0.00              
ATOM   1368  CA  VAL A  83      29.608 -18.824 -12.072  1.00  0.00              
ATOM   1369  C   VAL A  83      31.069 -18.569 -11.662  1.00  0.00              
ATOM   1370  O   VAL A  83      31.379 -17.594 -10.979  1.00  0.00              
ATOM   1371  CB  VAL A  83      28.987 -19.898 -11.160  1.00  0.00              
ATOM   1372  CG1 VAL A  83      29.220 -19.554  -9.697  1.00  0.00              
ATOM   1373  CG2 VAL A  83      27.501 -20.031 -11.453  1.00  0.00              
ATOM   1374  H   VAL A  83      29.190 -20.160 -13.695  1.00  0.00              
ATOM   1375  HA  VAL A  83      29.049 -17.893 -11.969  1.00  0.00              
ATOM   1376  HB  VAL A  83      29.482 -20.851 -11.348  1.00  0.00              
ATOM   1377 1HG1 VAL A  83      28.775 -20.324  -9.066  1.00  0.00              
ATOM   1378 2HG1 VAL A  83      30.291 -19.499  -9.502  1.00  0.00              
ATOM   1379 3HG1 VAL A  83      28.760 -18.592  -9.472  1.00  0.00              
ATOM   1380 1HG2 VAL A  83      27.069 -20.793 -10.805  1.00  0.00              
ATOM   1381 2HG2 VAL A  83      27.007 -19.076 -11.270  1.00  0.00              
ATOM   1382 3HG2 VAL A  83      27.359 -20.319 -12.495  1.00  0.00              
ATOM   1383  N   ALA A  84      31.960 -19.446 -12.094  1.00  0.00              
ATOM   1384  CA  ALA A  84      33.397 -19.310 -11.793  1.00  0.00              
ATOM   1385  C   ALA A  84      33.923 -18.017 -12.374  1.00  0.00              
ATOM   1386  O   ALA A  84      34.734 -17.342 -11.755  1.00  0.00              
ATOM   1387  CB  ALA A  84      34.183 -20.485 -12.347  1.00  0.00              
ATOM   1388  H   ALA A  84      31.646 -20.231 -12.646  1.00  0.00              
ATOM   1389  HA  ALA A  84      33.516 -19.292 -10.709  1.00  0.00              
ATOM   1390 1HB  ALA A  84      35.240 -20.360 -12.111  1.00  0.00              
ATOM   1391 2HB  ALA A  84      33.819 -21.410 -11.900  1.00  0.00              
ATOM   1392 3HB  ALA A  84      34.056 -20.530 -13.428  1.00  0.00              
ATOM   1393  N   PHE A  85      33.451 -17.680 -13.578  1.00  0.00              
ATOM   1394  CA  PHE A  85      33.782 -16.407 -14.218  1.00  0.00              
ATOM   1395  C   PHE A  85      33.358 -15.260 -13.273  1.00  0.00              
ATOM   1396  O   PHE A  85      34.135 -14.341 -12.991  1.00  0.00              
ATOM   1397  CB  PHE A  85      33.017 -16.336 -15.567  1.00  0.00              
ATOM   1398  CG  PHE A  85      33.057 -14.977 -16.237  1.00  0.00              
ATOM   1399  CD1 PHE A  85      31.981 -14.108 -16.120  1.00  0.00              
ATOM   1400  CD2 PHE A  85      34.138 -14.606 -17.045  1.00  0.00              
ATOM   1401  CE1 PHE A  85      31.974 -12.901 -16.754  1.00  0.00              
ATOM   1402  CE2 PHE A  85      34.142 -13.378 -17.697  1.00  0.00              
ATOM   1403  CZ  PHE A  85      33.037 -12.543 -17.578  1.00  0.00              
ATOM   1404  H   PHE A  85      32.846 -18.330 -14.059  1.00  0.00              
ATOM   1405  HA  PHE A  85      34.857 -16.380 -14.401  1.00  0.00              
ATOM   1406 1HB  PHE A  85      33.435 -17.064 -16.261  1.00  0.00              
ATOM   1407 2HB  PHE A  85      31.972 -16.600 -15.406  1.00  0.00              
ATOM   1408  HD1 PHE A  85      31.127 -14.397 -15.508  1.00  0.00              
ATOM   1409  HD2 PHE A  85      34.999 -15.271 -17.130  1.00  0.00              
ATOM   1410  HE1 PHE A  85      31.137 -12.217 -16.614  1.00  0.00              
ATOM   1411  HE2 PHE A  85      34.997 -13.067 -18.298  1.00  0.00              
ATOM   1412  HZ  PHE A  85      33.005 -11.608 -18.135  1.00  0.00              
ATOM   1413  N   PHE A  86      32.127 -15.298 -12.776  1.00  0.00              
ATOM   1414  CA  PHE A  86      31.654 -14.198 -11.917  1.00  0.00              
ATOM   1415  C   PHE A  86      32.428 -14.134 -10.593  1.00  0.00              
ATOM   1416  O   PHE A  86      32.696 -13.042 -10.085  1.00  0.00              
ATOM   1417  CB  PHE A  86      30.136 -14.292 -11.643  1.00  0.00              
ATOM   1418  CG  PHE A  86      29.288 -13.691 -12.733  1.00  0.00              
ATOM   1419  CD1 PHE A  86      28.780 -14.488 -13.764  1.00  0.00              
ATOM   1420  CD2 PHE A  86      29.013 -12.317 -12.736  1.00  0.00              
ATOM   1421  CE1 PHE A  86      27.980 -13.945 -14.758  1.00  0.00              
ATOM   1422  CE2 PHE A  86      28.217 -11.774 -13.726  1.00  0.00              
ATOM   1423  CZ  PHE A  86      27.719 -12.572 -14.741  1.00  0.00              
ATOM   1424  H   PHE A  86      31.506 -16.069 -12.975  1.00  0.00              
ATOM   1425  HA  PHE A  86      31.845 -13.253 -12.427  1.00  0.00              
ATOM   1426 1HB  PHE A  86      29.851 -15.337 -11.526  1.00  0.00              
ATOM   1427 2HB  PHE A  86      29.902 -13.783 -10.708  1.00  0.00              
ATOM   1428  HD1 PHE A  86      29.020 -15.551 -13.782  1.00  0.00              
ATOM   1429  HD2 PHE A  86      29.402 -11.681 -11.940  1.00  0.00              
ATOM   1430  HE1 PHE A  86      27.565 -14.587 -15.534  1.00  0.00              
ATOM   1431  HE2 PHE A  86      27.983 -10.710 -13.705  1.00  0.00              
ATOM   1432  HZ  PHE A  86      27.120 -12.120 -15.531  1.00  0.00              
ATOM   1433  N   GLU A  87      32.761 -15.298 -10.033  1.00  0.00              
ATOM   1434  CA  GLU A  87      33.525 -15.360  -8.786  1.00  0.00              
ATOM   1435  C   GLU A  87      34.958 -14.866  -9.012  1.00  0.00              
ATOM   1436  O   GLU A  87      35.514 -14.142  -8.191  1.00  0.00              
ATOM   1437  CB  GLU A  87      33.543 -16.787  -8.235  1.00  0.00              
ATOM   1438  CG  GLU A  87      32.249 -17.214  -7.555  1.00  0.00              
ATOM   1439  CD  GLU A  87      31.981 -16.461  -6.282  1.00  0.00              
ATOM   1440  OE1 GLU A  87      32.816 -16.489  -5.410  1.00  0.00              
ATOM   1441  OE2 GLU A  87      30.940 -15.857  -6.181  1.00  0.00              
ATOM   1442  H   GLU A  87      32.478 -16.159 -10.480  1.00  0.00              
ATOM   1443  HA  GLU A  87      33.074 -14.672  -8.069  1.00  0.00              
ATOM   1444 1HB  GLU A  87      33.742 -17.488  -9.046  1.00  0.00              
ATOM   1445 2HB  GLU A  87      34.350 -16.888  -7.510  1.00  0.00              
ATOM   1446 1HG  GLU A  87      31.419 -17.051  -8.242  1.00  0.00              
ATOM   1447 2HG  GLU A  87      32.301 -18.280  -7.337  1.00  0.00              
ATOM   1448  N   PHE A  88      35.553 -15.254 -10.127  1.00  0.00              
ATOM   1449  CA  PHE A  88      36.897 -14.757 -10.463  1.00  0.00              
ATOM   1450  C   PHE A  88      36.874 -13.214 -10.576  1.00  0.00              
ATOM   1451  O   PHE A  88      37.721 -12.529 -10.018  1.00  0.00              
ATOM   1452  CB  PHE A  88      37.390 -15.373 -11.774  1.00  0.00              
ATOM   1453  CG  PHE A  88      38.642 -14.739 -12.309  1.00  0.00              
ATOM   1454  CD1 PHE A  88      39.840 -14.844 -11.617  1.00  0.00              
ATOM   1455  CD2 PHE A  88      38.626 -14.037 -13.504  1.00  0.00              
ATOM   1456  CE1 PHE A  88      40.993 -14.261 -12.108  1.00  0.00              
ATOM   1457  CE2 PHE A  88      39.777 -13.454 -13.998  1.00  0.00              
ATOM   1458  CZ  PHE A  88      40.962 -13.567 -13.298  1.00  0.00              
ATOM   1459  H   PHE A  88      35.092 -15.894 -10.758  1.00  0.00              
ATOM   1460  HA  PHE A  88      37.583 -15.046  -9.665  1.00  0.00              
ATOM   1461 1HB  PHE A  88      37.582 -16.435 -11.627  1.00  0.00              
ATOM   1462 2HB  PHE A  88      36.613 -15.284 -12.532  1.00  0.00              
ATOM   1463  HD1 PHE A  88      39.864 -15.394 -10.676  1.00  0.00              
ATOM   1464  HD2 PHE A  88      37.690 -13.948 -14.057  1.00  0.00              
ATOM   1465  HE1 PHE A  88      41.927 -14.351 -11.554  1.00  0.00              
ATOM   1466  HE2 PHE A  88      39.751 -12.905 -14.939  1.00  0.00              
ATOM   1467  HZ  PHE A  88      41.869 -13.106 -13.685  1.00  0.00              
ATOM   1468  N   GLY A  89      35.904 -12.666 -11.299  1.00  0.00              
ATOM   1469  CA  GLY A  89      35.790 -11.218 -11.416  1.00  0.00              
ATOM   1470  C   GLY A  89      35.645 -10.614 -10.032  1.00  0.00              
ATOM   1471  O   GLY A  89      36.231  -9.569  -9.748  1.00  0.00              
ATOM   1472  H   GLY A  89      35.234 -13.253 -11.777  1.00  0.00              
ATOM   1473 1HA  GLY A  89      36.672 -10.823 -11.919  1.00  0.00              
ATOM   1474 2HA  GLY A  89      34.929 -10.970 -12.036  1.00  0.00              
ATOM   1475  N   GLY A  90      34.882 -11.280  -9.158  1.00  0.00              
ATOM   1476  CA  GLY A  90      34.746 -10.876  -7.766  1.00  0.00              
ATOM   1477  C   GLY A  90      36.106 -10.886  -7.044  1.00  0.00              
ATOM   1478  O   GLY A  90      36.404  -9.993  -6.268  1.00  0.00              
ATOM   1479  H   GLY A  90      34.384 -12.096  -9.484  1.00  0.00              
ATOM   1480 1HA  GLY A  90      34.313  -9.877  -7.718  1.00  0.00              
ATOM   1481 2HA  GLY A  90      34.057 -11.549  -7.258  1.00  0.00              
ATOM   1482  N   VAL A  91      36.920 -11.908  -7.290  1.00  0.00              
ATOM   1483  CA  VAL A  91      38.265 -11.999  -6.674  1.00  0.00              
ATOM   1484  C   VAL A  91      39.048 -10.749  -7.093  1.00  0.00              
ATOM   1485  O   VAL A  91      39.672 -10.091  -6.262  1.00  0.00              
ATOM   1486  CB  VAL A  91      39.010 -13.268  -7.129  1.00  0.00              
ATOM   1487  CG1 VAL A  91      40.476 -13.196  -6.729  1.00  0.00              
ATOM   1488  CG2 VAL A  91      38.348 -14.500  -6.531  1.00  0.00              
ATOM   1489  H   VAL A  91      36.613 -12.641  -7.913  1.00  0.00              
ATOM   1490  HA  VAL A  91      38.146 -12.051  -5.591  1.00  0.00              
ATOM   1491  HB  VAL A  91      38.976 -13.327  -8.217  1.00  0.00              
ATOM   1492 1HG1 VAL A  91      40.988 -14.101  -7.059  1.00  0.00              
ATOM   1493 2HG1 VAL A  91      40.939 -12.327  -7.197  1.00  0.00              
ATOM   1494 3HG1 VAL A  91      40.554 -13.111  -5.646  1.00  0.00              
ATOM   1495 1HG2 VAL A  91      38.879 -15.393  -6.858  1.00  0.00              
ATOM   1496 2HG2 VAL A  91      38.377 -14.437  -5.443  1.00  0.00              
ATOM   1497 3HG2 VAL A  91      37.311 -14.553  -6.864  1.00  0.00              
ATOM   1498  N   MET A  92      38.999 -10.408  -8.381  1.00  0.00              
ATOM   1499  CA  MET A  92      39.742  -9.248  -8.886  1.00  0.00              
ATOM   1500  C   MET A  92      39.232  -7.931  -8.260  1.00  0.00              
ATOM   1501  O   MET A  92      40.017  -7.076  -7.902  1.00  0.00              
ATOM   1502  CB  MET A  92      39.644  -9.190 -10.409  1.00  0.00              
ATOM   1503  CG  MET A  92      40.383 -10.308 -11.131  1.00  0.00              
ATOM   1504  SD  MET A  92      40.249 -10.185 -12.925  1.00  0.00              
ATOM   1505  CE  MET A  92      41.248  -8.733 -13.240  1.00  0.00              
ATOM   1506  H   MET A  92      38.442 -10.954  -9.023  1.00  0.00              
ATOM   1507  HA  MET A  92      40.782  -9.342  -8.574  1.00  0.00              
ATOM   1508 1HB  MET A  92      38.598  -9.234 -10.708  1.00  0.00              
ATOM   1509 2HB  MET A  92      40.046  -8.240 -10.764  1.00  0.00              
ATOM   1510 1HG  MET A  92      41.438 -10.280 -10.861  1.00  0.00              
ATOM   1511 2HG  MET A  92      39.978 -11.271 -10.821  1.00  0.00              
ATOM   1512 1HE  MET A  92      41.263  -8.526 -14.311  1.00  0.00              
ATOM   1513 2HE  MET A  92      40.824  -7.878 -12.711  1.00  0.00              
ATOM   1514 3HE  MET A  92      42.266  -8.908 -12.890  1.00  0.00              
ATOM   1515  N   CYS A  93      37.924  -7.782  -8.117  1.00  0.00              
ATOM   1516  CA  CYS A  93      37.371  -6.550  -7.561  1.00  0.00              
ATOM   1517  C   CYS A  93      37.713  -6.425  -6.067  1.00  0.00              
ATOM   1518  O   CYS A  93      38.091  -5.347  -5.594  1.00  0.00              
ATOM   1519  CB  CYS A  93      35.853  -6.512  -7.744  1.00  0.00              
ATOM   1520  SG  CYS A  93      35.321  -6.322  -9.462  1.00  0.00              
ATOM   1521  H   CYS A  93      37.296  -8.523  -8.392  1.00  0.00              
ATOM   1522  HA  CYS A  93      37.823  -5.703  -8.079  1.00  0.00              
ATOM   1523 1HB  CYS A  93      35.417  -7.432  -7.355  1.00  0.00              
ATOM   1524 2HB  CYS A  93      35.438  -5.685  -7.169  1.00  0.00              
ATOM   1525  HG  CYS A  93      36.258  -5.442  -9.801  1.00  0.00              
ATOM   1526  N   VAL A  94      37.579  -7.528  -5.340  1.00  0.00              
ATOM   1527  CA  VAL A  94      37.920  -7.568  -3.918  1.00  0.00              
ATOM   1528  C   VAL A  94      39.401  -7.303  -3.675  1.00  0.00              
ATOM   1529  O   VAL A  94      39.785  -6.585  -2.735  1.00  0.00              
ATOM   1530  CB  VAL A  94      37.461  -8.887  -3.255  1.00  0.00              
ATOM   1531  CG1 VAL A  94      38.036  -8.984  -1.833  1.00  0.00              
ATOM   1532  CG2 VAL A  94      35.933  -8.958  -3.208  1.00  0.00              
ATOM   1533  H   VAL A  94      37.230  -8.364  -5.786  1.00  0.00              
ATOM   1534  HA  VAL A  94      37.412  -6.744  -3.417  1.00  0.00              
ATOM   1535  HB  VAL A  94      37.842  -9.727  -3.836  1.00  0.00              
ATOM   1536 1HG1 VAL A  94      37.708  -9.916  -1.372  1.00  0.00              
ATOM   1537 2HG1 VAL A  94      39.124  -8.966  -1.879  1.00  0.00              
ATOM   1538 3HG1 VAL A  94      37.681  -8.142  -1.239  1.00  0.00              
ATOM   1539 1HG2 VAL A  94      35.627  -9.893  -2.738  1.00  0.00              
ATOM   1540 2HG2 VAL A  94      35.547  -8.118  -2.630  1.00  0.00              
ATOM   1541 3HG2 VAL A  94      35.535  -8.915  -4.222  1.00  0.00              
ATOM   1542  N   GLU A  95      40.248  -7.915  -4.499  1.00  0.00              
ATOM   1543  CA  GLU A  95      41.677  -7.680  -4.377  1.00  0.00              
ATOM   1544  C   GLU A  95      42.040  -6.255  -4.783  1.00  0.00              
ATOM   1545  O   GLU A  95      42.941  -5.645  -4.222  1.00  0.00              
ATOM   1546  CB  GLU A  95      42.453  -8.681  -5.235  1.00  0.00              
ATOM   1547  CG  GLU A  95      42.472 -10.100  -4.685  1.00  0.00              
ATOM   1548  CD  GLU A  95      43.118 -10.193  -3.330  1.00  0.00              
ATOM   1549  OE1 GLU A  95      44.068  -9.486  -3.096  1.00  0.00              
ATOM   1550  OE2 GLU A  95      42.661 -10.973  -2.529  1.00  0.00              
ATOM   1551  H   GLU A  95      39.912  -8.546  -5.213  1.00  0.00              
ATOM   1552  HA  GLU A  95      41.956  -7.783  -3.328  1.00  0.00              
ATOM   1553 1HB  GLU A  95      42.020  -8.716  -6.235  1.00  0.00              
ATOM   1554 2HB  GLU A  95      43.486  -8.348  -5.337  1.00  0.00              
ATOM   1555 1HG  GLU A  95      41.448 -10.464  -4.612  1.00  0.00              
ATOM   1556 2HG  GLU A  95      43.008 -10.742  -5.382  1.00  0.00              
ATOM   1557  N   SER A  96      41.297  -5.700  -5.725  1.00  0.00              
ATOM   1558  CA  SER A  96      41.531  -4.317  -6.107  1.00  0.00              
ATOM   1559  C   SER A  96      41.400  -3.417  -4.881  1.00  0.00              
ATOM   1560  O   SER A  96      42.262  -2.572  -4.624  1.00  0.00              
ATOM   1561  CB  SER A  96      40.550  -3.890  -7.181  1.00  0.00              
ATOM   1562  OG  SER A  96      40.755  -4.612  -8.364  1.00  0.00              
ATOM   1563  H   SER A  96      40.566  -6.221  -6.188  1.00  0.00              
ATOM   1564  HA  SER A  96      42.579  -4.209  -6.392  1.00  0.00              
ATOM   1565 1HB  SER A  96      39.532  -4.047  -6.827  1.00  0.00              
ATOM   1566 2HB  SER A  96      40.667  -2.825  -7.378  1.00  0.00              
ATOM   1567  HG  SER A  96      40.611  -5.535  -8.139  1.00  0.00              
ATOM   1568  N   VAL A  97      40.362  -3.647  -4.076  1.00  0.00              
ATOM   1569  CA  VAL A  97      40.171  -2.879  -2.850  1.00  0.00              
ATOM   1570  C   VAL A  97      41.277  -3.203  -1.822  1.00  0.00              
ATOM   1571  O   VAL A  97      41.860  -2.307  -1.209  1.00  0.00              
ATOM   1572  CB  VAL A  97      38.789  -3.185  -2.242  1.00  0.00              
ATOM   1573  CG1 VAL A  97      38.658  -2.543  -0.869  1.00  0.00              
ATOM   1574  CG2 VAL A  97      37.692  -2.695  -3.174  1.00  0.00              
ATOM   1575  H   VAL A  97      39.693  -4.365  -4.316  1.00  0.00              
ATOM   1576  HA  VAL A  97      40.284  -1.820  -3.084  1.00  0.00              
ATOM   1577  HB  VAL A  97      38.695  -4.262  -2.103  1.00  0.00              
ATOM   1578 1HG1 VAL A  97      37.676  -2.770  -0.453  1.00  0.00              
ATOM   1579 2HG1 VAL A  97      39.430  -2.935  -0.208  1.00  0.00              
ATOM   1580 3HG1 VAL A  97      38.771  -1.462  -0.960  1.00  0.00              
ATOM   1581 1HG2 VAL A  97      36.719  -2.916  -2.738  1.00  0.00              
ATOM   1582 2HG2 VAL A  97      37.791  -1.619  -3.318  1.00  0.00              
ATOM   1583 3HG2 VAL A  97      37.781  -3.199  -4.137  1.00  0.00              
ATOM   1584  N   ASN A  98      41.561  -4.487  -1.628  1.00  0.00              
ATOM   1585  CA  ASN A  98      42.567  -4.910  -0.663  1.00  0.00              
ATOM   1586  C   ASN A  98      43.937  -4.304  -0.991  1.00  0.00              
ATOM   1587  O   ASN A  98      44.721  -3.990  -0.104  1.00  0.00              
ATOM   1588  CB  ASN A  98      42.646  -6.425  -0.611  1.00  0.00              
ATOM   1589  CG  ASN A  98      41.458  -7.042   0.074  1.00  0.00              
ATOM   1590  OD1 ASN A  98      40.747  -6.374   0.832  1.00  0.00              
ATOM   1591  ND2 ASN A  98      41.231  -8.306  -0.179  1.00  0.00              
ATOM   1592  H   ASN A  98      41.067  -5.187  -2.162  1.00  0.00              
ATOM   1593  HA  ASN A  98      42.262  -4.568   0.327  1.00  0.00              
ATOM   1594 1HB  ASN A  98      42.713  -6.821  -1.625  1.00  0.00              
ATOM   1595 2HB  ASN A  98      43.551  -6.724  -0.082  1.00  0.00              
ATOM   1596 1HD2 ASN A  98      40.454  -8.770   0.249  1.00  0.00              
ATOM   1597 2HD2 ASN A  98      41.833  -8.808  -0.799  1.00  0.00              
ATOM   1598  N   ARG A  99      44.243  -4.162  -2.270  1.00  0.00              
ATOM   1599  CA  ARG A  99      45.574  -3.724  -2.651  1.00  0.00              
ATOM   1600  C   ARG A  99      45.655  -2.240  -2.961  1.00  0.00              
ATOM   1601  O   ARG A  99      46.620  -1.774  -3.566  1.00  0.00              
ATOM   1602  CB  ARG A  99      46.049  -4.506  -3.867  1.00  0.00              
ATOM   1603  CG  ARG A  99      46.246  -5.995  -3.633  1.00  0.00              
ATOM   1604  CD  ARG A  99      46.518  -6.719  -4.901  1.00  0.00              
ATOM   1605  NE  ARG A  99      47.778  -6.309  -5.500  1.00  0.00              
ATOM   1606  CZ  ARG A  99      48.991  -6.739  -5.100  1.00  0.00              
ATOM   1607  NH1 ARG A  99      49.091  -7.589  -4.102  1.00  0.00              
ATOM   1608  NH2 ARG A  99      50.080  -6.307  -5.711  1.00  0.00              
ATOM   1609  H   ARG A  99      43.563  -4.354  -2.991  1.00  0.00              
ATOM   1610  HA  ARG A  99      46.242  -3.869  -1.802  1.00  0.00              
ATOM   1611 1HB  ARG A  99      45.330  -4.391  -4.677  1.00  0.00              
ATOM   1612 2HB  ARG A  99      46.999  -4.098  -4.213  1.00  0.00              
ATOM   1613 1HG  ARG A  99      47.091  -6.149  -2.962  1.00  0.00              
ATOM   1614 2HG  ARG A  99      45.345  -6.415  -3.184  1.00  0.00              
ATOM   1615 1HD  ARG A  99      46.566  -7.790  -4.705  1.00  0.00              
ATOM   1616 2HD  ARG A  99      45.720  -6.516  -5.614  1.00  0.00              
ATOM   1617  HE  ARG A  99      47.742  -5.656  -6.271  1.00  0.00              
ATOM   1618 1HH1 ARG A  99      48.258  -7.920  -3.635  1.00  0.00              
ATOM   1619 2HH1 ARG A  99      49.999  -7.912  -3.803  1.00  0.00              
ATOM   1620 1HH2 ARG A  99      50.003  -5.653  -6.478  1.00  0.00              
ATOM   1621 2HH2 ARG A  99      50.988  -6.629  -5.412  1.00  0.00              
ATOM   1622  N   GLU A 100      44.618  -1.504  -2.575  1.00  0.00              
ATOM   1623  CA  GLU A 100      44.559  -0.066  -2.810  1.00  0.00              
ATOM   1624  C   GLU A 100      44.628   0.245  -4.282  1.00  0.00              
ATOM   1625  O   GLU A 100      45.225   1.241  -4.693  1.00  0.00              
ATOM   1626  CB  GLU A 100      45.699   0.648  -2.080  1.00  0.00              
ATOM   1627  CG  GLU A 100      45.681   0.477  -0.568  1.00  0.00              
ATOM   1628  CD  GLU A 100      46.760   1.264   0.123  1.00  0.00              
ATOM   1629  OE1 GLU A 100      47.581   1.833  -0.556  1.00  0.00              
ATOM   1630  OE2 GLU A 100      46.764   1.296   1.331  1.00  0.00              
ATOM   1631  H   GLU A 100      43.847  -1.957  -2.104  1.00  0.00              
ATOM   1632  HA  GLU A 100      43.601   0.305  -2.446  1.00  0.00              
ATOM   1633 1HB  GLU A 100      46.656   0.277  -2.448  1.00  0.00              
ATOM   1634 2HB  GLU A 100      45.657   1.715  -2.296  1.00  0.00              
ATOM   1635 1HG  GLU A 100      44.713   0.799  -0.187  1.00  0.00              
ATOM   1636 2HG  GLU A 100      45.801  -0.580  -0.331  1.00  0.00              
ATOM   1637  N   MET A 101      43.941  -0.568  -5.076  1.00  0.00              
ATOM   1638  CA  MET A 101      43.924  -0.351  -6.529  1.00  0.00              
ATOM   1639  C   MET A 101      42.491  -0.381  -6.970  1.00  0.00              
ATOM   1640  O   MET A 101      42.187  -0.786  -8.077  1.00  0.00              
ATOM   1641  CB  MET A 101      44.745  -1.406  -7.269  1.00  0.00              
ATOM   1642  CG  MET A 101      46.232  -1.388  -6.945  1.00  0.00              
ATOM   1643  SD  MET A 101      47.139  -2.710  -7.772  1.00  0.00              
ATOM   1644  CE  MET A 101      48.780  -2.466  -7.098  1.00  0.00              
ATOM   1645  H   MET A 101      43.424  -1.343  -4.689  1.00  0.00              
ATOM   1646  HA  MET A 101      44.441   0.584  -6.745  1.00  0.00              
ATOM   1647 1HB  MET A 101      44.363  -2.397  -7.030  1.00  0.00              
ATOM   1648 2HB  MET A 101      44.635  -1.263  -8.345  1.00  0.00              
ATOM   1649 1HG  MET A 101      46.659  -0.433  -7.249  1.00  0.00              
ATOM   1650 2HG  MET A 101      46.371  -1.496  -5.869  1.00  0.00              
ATOM   1651 1HE  MET A 101      49.459  -3.210  -7.516  1.00  0.00              
ATOM   1652 2HE  MET A 101      49.134  -1.466  -7.355  1.00  0.00              
ATOM   1653 3HE  MET A 101      48.748  -2.572  -6.013  1.00  0.00              
ATOM   1654  N   SER A 102      41.615   0.096  -6.100  1.00  0.00              
ATOM   1655  CA  SER A 102      40.180  -0.040  -6.279  1.00  0.00              
ATOM   1656  C   SER A 102      39.542   0.657  -7.493  1.00  0.00              
ATOM   1657  O   SER A 102      38.515   0.215  -7.992  1.00  0.00              
ATOM   1658  CB  SER A 102      39.504   0.465  -5.020  1.00  0.00              
ATOM   1659  OG  SER A 102      39.582   1.862  -4.934  1.00  0.00              
ATOM   1660  H   SER A 102      41.966   0.573  -5.281  1.00  0.00              
ATOM   1661  HA  SER A 102      39.966  -1.065  -6.586  1.00  0.00              
ATOM   1662 1HB  SER A 102      38.459   0.156  -5.019  1.00  0.00              
ATOM   1663 2HB  SER A 102      39.978   0.018  -4.147  1.00  0.00              
ATOM   1664  HG  SER A 102      38.679   2.172  -4.832  1.00  0.00              
ATOM   1665  N   PRO A 103      40.167   1.725  -8.025  1.00  0.00              
ATOM   1666  CA  PRO A 103      39.585   2.240  -9.274  1.00  0.00              
ATOM   1667  C   PRO A 103      39.495   1.176 -10.378  1.00  0.00              
ATOM   1668  O   PRO A 103      38.695   1.316 -11.301  1.00  0.00              
ATOM   1669  CB  PRO A 103      40.559   3.359  -9.658  1.00  0.00              
ATOM   1670  CG  PRO A 103      41.148   3.793  -8.359  1.00  0.00              
ATOM   1671  CD  PRO A 103      41.331   2.514  -7.586  1.00  0.00              
ATOM   1672  HA  PRO A 103      38.600   2.681  -9.060  1.00  0.00              
ATOM   1673 1HB  PRO A 103      41.313   2.976 -10.362  1.00  0.00              
ATOM   1674 2HB  PRO A 103      40.019   4.167 -10.173  1.00  0.00              
ATOM   1675 1HG  PRO A 103      42.096   4.324  -8.530  1.00  0.00              
ATOM   1676 2HG  PRO A 103      40.474   4.500  -7.854  1.00  0.00              
ATOM   1677 1HD  PRO A 103      42.287   2.049  -7.867  1.00  0.00              
ATOM   1678 2HD  PRO A 103      41.308   2.730  -6.507  1.00  0.00              
ATOM   1679  N   LEU A 104      40.326   0.131 -10.312  1.00  0.00              
ATOM   1680  CA  LEU A 104      40.320  -0.893 -11.367  1.00  0.00              
ATOM   1681  C   LEU A 104      38.975  -1.616 -11.429  1.00  0.00              
ATOM   1682  O   LEU A 104      38.632  -2.255 -12.438  1.00  0.00              
ATOM   1683  CB  LEU A 104      41.442  -1.911 -11.126  1.00  0.00              
ATOM   1684  CG  LEU A 104      42.870  -1.385 -11.314  1.00  0.00              
ATOM   1685  CD1 LEU A 104      43.866  -2.460 -10.902  1.00  0.00              
ATOM   1686  CD2 LEU A 104      43.074  -0.977 -12.765  1.00  0.00              
ATOM   1687  H   LEU A 104      40.967   0.035  -9.537  1.00  0.00              
ATOM   1688  HA  LEU A 104      40.509  -0.405 -12.322  1.00  0.00              
ATOM   1689 1HB  LEU A 104      41.358  -2.285 -10.107  1.00  0.00              
ATOM   1690 2HB  LEU A 104      41.304  -2.748 -11.811  1.00  0.00              
ATOM   1691  HG  LEU A 104      43.027  -0.520 -10.668  1.00  0.00              
ATOM   1692 1HD1 LEU A 104      44.882  -2.086 -11.035  1.00  0.00              
ATOM   1693 2HD1 LEU A 104      43.711  -2.719  -9.854  1.00  0.00              
ATOM   1694 3HD1 LEU A 104      43.722  -3.345 -11.520  1.00  0.00              
ATOM   1695 1HD2 LEU A 104      44.090  -0.602 -12.898  1.00  0.00              
ATOM   1696 2HD2 LEU A 104      42.919  -1.841 -13.411  1.00  0.00              
ATOM   1697 3HD2 LEU A 104      42.362  -0.195 -13.027  1.00  0.00              
ATOM   1698  N   VAL A 105      38.242  -1.578 -10.333  1.00  0.00              
ATOM   1699  CA  VAL A 105      36.931  -2.236 -10.293  1.00  0.00              
ATOM   1700  C   VAL A 105      36.072  -1.834 -11.492  1.00  0.00              
ATOM   1701  O   VAL A 105      35.335  -2.648 -12.049  1.00  0.00              
ATOM   1702  CB  VAL A 105      36.198  -1.980  -8.949  1.00  0.00              
ATOM   1703  CG1 VAL A 105      34.706  -2.493  -9.034  1.00  0.00              
ATOM   1704  CG2 VAL A 105      36.963  -2.646  -7.791  1.00  0.00              
ATOM   1705  H   VAL A 105      38.575  -1.096  -9.511  1.00  0.00              
ATOM   1706  HA  VAL A 105      37.081  -3.312 -10.395  1.00  0.00              
ATOM   1707  HB  VAL A 105      36.142  -0.905  -8.776  1.00  0.00              
ATOM   1708 1HG1 VAL A 105      34.202  -2.307  -8.085  1.00  0.00              
ATOM   1709 2HG1 VAL A 105      34.183  -1.964  -9.831  1.00  0.00              
ATOM   1710 3HG1 VAL A 105      34.700  -3.563  -9.242  1.00  0.00              
ATOM   1711 1HG2 VAL A 105      36.440  -2.459  -6.854  1.00  0.00              
ATOM   1712 2HG2 VAL A 105      37.024  -3.721  -7.965  1.00  0.00              
ATOM   1713 3HG2 VAL A 105      37.969  -2.231  -7.734  1.00  0.00              
ATOM   1714  N   ASP A 106      36.163  -0.580 -11.907  1.00  0.00              
ATOM   1715  CA  ASP A 106      35.353  -0.121 -13.047  1.00  0.00              
ATOM   1716  C   ASP A 106      35.763  -0.815 -14.347  1.00  0.00              
ATOM   1717  O   ASP A 106      34.918  -1.166 -15.163  1.00  0.00              
ATOM   1718  CB  ASP A 106      35.477   1.395 -13.217  1.00  0.00              
ATOM   1719  CG  ASP A 106      34.786   2.174 -12.106  1.00  0.00              
ATOM   1720  OD1 ASP A 106      34.005   1.589 -11.394  1.00  0.00              
ATOM   1721  OD2 ASP A 106      35.045   3.347 -11.981  1.00  0.00              
ATOM   1722  H   ASP A 106      36.783   0.073 -11.451  1.00  0.00              
ATOM   1723  HA  ASP A 106      34.307  -0.351 -12.843  1.00  0.00              
ATOM   1724 1HB  ASP A 106      36.530   1.674 -13.236  1.00  0.00              
ATOM   1725 2HB  ASP A 106      35.043   1.690 -14.173  1.00  0.00              
ATOM   1726  N   ASN A 107      37.069  -0.962 -14.571  1.00  0.00              
ATOM   1727  CA  ASN A 107      37.537  -1.585 -15.803  1.00  0.00              
ATOM   1728  C   ASN A 107      37.188  -3.066 -15.753  1.00  0.00              
ATOM   1729  O   ASN A 107      36.857  -3.667 -16.774  1.00  0.00              
ATOM   1730  CB  ASN A 107      39.027  -1.375 -16.000  1.00  0.00              
ATOM   1731  CG  ASN A 107      39.365   0.040 -16.381  1.00  0.00              
ATOM   1732  OD1 ASN A 107      38.506   0.790 -16.856  1.00  0.00              
ATOM   1733  ND2 ASN A 107      40.602   0.418 -16.182  1.00  0.00              
ATOM   1734  H   ASN A 107      37.746  -0.645 -13.892  1.00  0.00              
ATOM   1735  HA  ASN A 107      37.046  -1.096 -16.646  1.00  0.00              
ATOM   1736 1HB  ASN A 107      39.555  -1.628 -15.080  1.00  0.00              
ATOM   1737 2HB  ASN A 107      39.389  -2.045 -16.780  1.00  0.00              
ATOM   1738 1HD2 ASN A 107      40.885   1.348 -16.417  1.00  0.00              
ATOM   1739 2HD2 ASN A 107      41.265  -0.223 -15.795  1.00  0.00              
ATOM   1740  N   ILE A 108      37.283  -3.638 -14.556  1.00  0.00              
ATOM   1741  CA  ILE A 108      36.941  -5.040 -14.363  1.00  0.00              
ATOM   1742  C   ILE A 108      35.465  -5.301 -14.694  1.00  0.00              
ATOM   1743  O   ILE A 108      35.144  -6.261 -15.368  1.00  0.00              
ATOM   1744  CB  ILE A 108      37.233  -5.478 -12.916  1.00  0.00              
ATOM   1745  CG1 ILE A 108      38.740  -5.462 -12.647  1.00  0.00              
ATOM   1746  CG2 ILE A 108      36.657  -6.861 -12.651  1.00  0.00              
ATOM   1747  CD1 ILE A 108      39.101  -5.562 -11.182  1.00  0.00              
ATOM   1748  H   ILE A 108      37.598  -3.094 -13.765  1.00  0.00              
ATOM   1749  HA  ILE A 108      37.510  -5.637 -15.075  1.00  0.00              
ATOM   1750  HB  ILE A 108      36.782  -4.768 -12.223  1.00  0.00              
ATOM   1751 1HG1 ILE A 108      39.212  -6.291 -13.172  1.00  0.00              
ATOM   1752 2HG1 ILE A 108      39.170  -4.540 -13.040  1.00  0.00              
ATOM   1753 1HG2 ILE A 108      36.873  -7.155 -11.624  1.00  0.00              
ATOM   1754 2HG2 ILE A 108      35.579  -6.840 -12.803  1.00  0.00              
ATOM   1755 3HG2 ILE A 108      37.107  -7.579 -13.337  1.00  0.00              
ATOM   1756 1HD1 ILE A 108      40.185  -5.544 -11.072  1.00  0.00              
ATOM   1757 2HD1 ILE A 108      38.667  -4.720 -10.642  1.00  0.00              
ATOM   1758 3HD1 ILE A 108      38.711  -6.494 -10.775  1.00  0.00              
ATOM   1759  N   ALA A 109      34.584  -4.429 -14.242  1.00  0.00              
ATOM   1760  CA  ALA A 109      33.160  -4.557 -14.591  1.00  0.00              
ATOM   1761  C   ALA A 109      32.956  -4.469 -16.103  1.00  0.00              
ATOM   1762  O   ALA A 109      32.175  -5.215 -16.683  1.00  0.00              
ATOM   1763  CB  ALA A 109      32.334  -3.495 -13.879  1.00  0.00              
ATOM   1764  H   ALA A 109      34.878  -3.664 -13.651  1.00  0.00              
ATOM   1765  HA  ALA A 109      32.819  -5.541 -14.268  1.00  0.00              
ATOM   1766 1HB  ALA A 109      31.284  -3.608 -14.151  1.00  0.00              
ATOM   1767 2HB  ALA A 109      32.444  -3.611 -12.801  1.00  0.00              
ATOM   1768 3HB  ALA A 109      32.681  -2.506 -14.174  1.00  0.00              
ATOM   1769  N   LEU A 110      33.671  -3.566 -16.753  1.00  0.00              
ATOM   1770  CA  LEU A 110      33.607  -3.440 -18.212  1.00  0.00              
ATOM   1771  C   LEU A 110      34.170  -4.699 -18.888  1.00  0.00              
ATOM   1772  O   LEU A 110      33.643  -5.134 -19.889  1.00  0.00              
ATOM   1773  CB  LEU A 110      34.389  -2.204 -18.674  1.00  0.00              
ATOM   1774  CG  LEU A 110      33.784  -0.849 -18.282  1.00  0.00              
ATOM   1775  CD1 LEU A 110      34.767   0.263 -18.620  1.00  0.00              
ATOM   1776  CD2 LEU A 110      32.464  -0.653 -19.013  1.00  0.00              
ATOM   1777  H   LEU A 110      34.277  -2.949 -16.232  1.00  0.00              
ATOM   1778  HA  LEU A 110      32.565  -3.316 -18.502  1.00  0.00              
ATOM   1779 1HB  LEU A 110      35.393  -2.251 -18.256  1.00  0.00              
ATOM   1780 2HB  LEU A 110      34.469  -2.229 -19.761  1.00  0.00              
ATOM   1781  HG  LEU A 110      33.610  -0.826 -17.206  1.00  0.00              
ATOM   1782 1HD1 LEU A 110      34.337   1.225 -18.341  1.00  0.00              
ATOM   1783 2HD1 LEU A 110      35.695   0.108 -18.069  1.00  0.00              
ATOM   1784 3HD1 LEU A 110      34.973   0.254 -19.689  1.00  0.00              
ATOM   1785 1HD2 LEU A 110      32.033   0.310 -18.734  1.00  0.00              
ATOM   1786 2HD2 LEU A 110      32.636  -0.674 -20.089  1.00  0.00              
ATOM   1787 3HD2 LEU A 110      31.774  -1.451 -18.740  1.00  0.00              
ATOM   1788  N   TRP A 111      35.245  -5.273 -18.345  1.00  0.00              
ATOM   1789  CA  TRP A 111      35.829  -6.489 -18.921  1.00  0.00              
ATOM   1790  C   TRP A 111      34.871  -7.667 -18.791  1.00  0.00              
ATOM   1791  O   TRP A 111      34.781  -8.499 -19.686  1.00  0.00              
ATOM   1792  CB  TRP A 111      37.166  -6.865 -18.244  1.00  0.00              
ATOM   1793  CG  TRP A 111      38.263  -5.874 -18.417  1.00  0.00              
ATOM   1794  CD1 TRP A 111      38.415  -4.965 -19.447  1.00  0.00              
ATOM   1795  CD2 TRP A 111      39.371  -5.665 -17.531  1.00  0.00              
ATOM   1796  NE1 TRP A 111      39.495  -4.152 -19.197  1.00  0.00              
ATOM   1797  CE2 TRP A 111      40.108  -4.563 -18.039  1.00  0.00              
ATOM   1798  CE3 TRP A 111      39.757  -6.237 -16.308  1.00  0.00              
ATOM   1799  CZ2 TRP A 111      41.213  -4.040 -17.377  1.00  0.00              
ATOM   1800  CZ3 TRP A 111      40.857  -5.730 -15.658  1.00  0.00              
ATOM   1801  CH2 TRP A 111      41.581  -4.637 -16.194  1.00  0.00              
ATOM   1802  H   TRP A 111      35.667  -4.867 -17.522  1.00  0.00              
ATOM   1803  HA  TRP A 111      36.027  -6.310 -19.978  1.00  0.00              
ATOM   1804 1HB  TRP A 111      37.007  -6.994 -17.173  1.00  0.00              
ATOM   1805 2HB  TRP A 111      37.519  -7.817 -18.640  1.00  0.00              
ATOM   1806  HD1 TRP A 111      37.773  -4.906 -20.325  1.00  0.00              
ATOM   1807  HE1 TRP A 111      39.793  -3.375 -19.770  1.00  0.00              
ATOM   1808  HE3 TRP A 111      39.192  -7.065 -15.882  1.00  0.00              
ATOM   1809  HZ2 TRP A 111      41.773  -3.190 -17.767  1.00  0.00              
ATOM   1810  HZ3 TRP A 111      41.161  -6.191 -14.718  1.00  0.00              
ATOM   1811  HH2 TRP A 111      42.450  -4.263 -15.653  1.00  0.00              
ATOM   1812  N   MET A 112      34.219  -7.783 -17.639  1.00  0.00              
ATOM   1813  CA  MET A 112      33.263  -8.876 -17.437  1.00  0.00              
ATOM   1814  C   MET A 112      32.078  -8.686 -18.373  1.00  0.00              
ATOM   1815  O   MET A 112      31.626  -9.627 -19.013  1.00  0.00              
ATOM   1816  CB  MET A 112      32.801  -8.934 -15.983  1.00  0.00              
ATOM   1817  CG  MET A 112      33.877  -9.369 -14.997  1.00  0.00              
ATOM   1818  SD  MET A 112      33.335  -9.254 -13.281  1.00  0.00              
ATOM   1819  CE  MET A 112      32.109 -10.558 -13.226  1.00  0.00              
ATOM   1820  H   MET A 112      34.374  -7.121 -16.892  1.00  0.00              
ATOM   1821  HA  MET A 112      33.769  -9.819 -17.641  1.00  0.00              
ATOM   1822 1HB  MET A 112      32.444  -7.952 -15.675  1.00  0.00              
ATOM   1823 2HB  MET A 112      31.966  -9.629 -15.894  1.00  0.00              
ATOM   1824 1HG  MET A 112      34.161 -10.401 -15.201  1.00  0.00              
ATOM   1825 2HG  MET A 112      34.760  -8.742 -15.122  1.00  0.00              
ATOM   1826 1HE  MET A 112      31.681 -10.613 -12.225  1.00  0.00              
ATOM   1827 2HE  MET A 112      31.320 -10.347 -13.948  1.00  0.00              
ATOM   1828 3HE  MET A 112      32.580 -11.511 -13.471  1.00  0.00              
ATOM   1829  N   THR A 113      31.588  -7.454 -18.457  1.00  0.00              
ATOM   1830  CA  THR A 113      30.436  -7.128 -19.322  1.00  0.00              
ATOM   1831  C   THR A 113      30.753  -7.463 -20.769  1.00  0.00              
ATOM   1832  O   THR A 113      29.956  -8.102 -21.460  1.00  0.00              
ATOM   1833  CB  THR A 113      30.044  -5.643 -19.212  1.00  0.00              
ATOM   1834  OG1 THR A 113      29.670  -5.343 -17.861  1.00  0.00              
ATOM   1835  CG2 THR A 113      28.879  -5.329 -20.139  1.00  0.00              
ATOM   1836  H   THR A 113      32.018  -6.721 -17.912  1.00  0.00              
ATOM   1837  HA  THR A 113      29.581  -7.723 -18.999  1.00  0.00              
ATOM   1838  HB  THR A 113      30.896  -5.020 -19.486  1.00  0.00              
ATOM   1839  HG1 THR A 113      30.461  -5.226 -17.329  1.00  0.00              
ATOM   1840 1HG2 THR A 113      28.616  -4.275 -20.048  1.00  0.00              
ATOM   1841 2HG2 THR A 113      29.164  -5.545 -21.168  1.00  0.00              
ATOM   1842 3HG2 THR A 113      28.021  -5.941 -19.864  1.00  0.00              
ATOM   1843  N   GLU A 114      31.934  -7.045 -21.216  1.00  0.00              
ATOM   1844  CA  GLU A 114      32.366  -7.316 -22.573  1.00  0.00              
ATOM   1845  C   GLU A 114      32.489  -8.804 -22.860  1.00  0.00              
ATOM   1846  O   GLU A 114      32.045  -9.277 -23.914  1.00  0.00              
ATOM   1847  CB  GLU A 114      33.708  -6.629 -22.840  1.00  0.00              
ATOM   1848  CG  GLU A 114      34.261  -6.852 -24.240  1.00  0.00              
ATOM   1849  CD  GLU A 114      35.550  -6.118 -24.484  1.00  0.00              
ATOM   1850  OE1 GLU A 114      35.984  -5.411 -23.606  1.00  0.00              
ATOM   1851  OE2 GLU A 114      36.101  -6.265 -25.549  1.00  0.00              
ATOM   1852  H   GLU A 114      32.545  -6.529 -20.599  1.00  0.00              
ATOM   1853  HA  GLU A 114      31.625  -6.908 -23.260  1.00  0.00              
ATOM   1854 1HB  GLU A 114      33.602  -5.554 -22.689  1.00  0.00              
ATOM   1855 2HB  GLU A 114      34.449  -6.988 -22.126  1.00  0.00              
ATOM   1856 1HG  GLU A 114      34.430  -7.919 -24.386  1.00  0.00              
ATOM   1857 2HG  GLU A 114      33.519  -6.527 -24.968  1.00  0.00              
ATOM   1858  N   TYR A 115      33.187  -9.530 -21.987  1.00  0.00              
ATOM   1859  CA  TYR A 115      33.383 -10.949 -22.229  1.00  0.00              
ATOM   1860  C   TYR A 115      32.043 -11.670 -22.318  1.00  0.00              
ATOM   1861  O   TYR A 115      31.838 -12.532 -23.171  1.00  0.00              
ATOM   1862  CB  TYR A 115      34.302 -11.590 -21.176  1.00  0.00              
ATOM   1863  CG  TYR A 115      34.711 -12.986 -21.575  1.00  0.00              
ATOM   1864  CD1 TYR A 115      35.823 -13.196 -22.375  1.00  0.00              
ATOM   1865  CD2 TYR A 115      33.912 -14.076 -21.255  1.00  0.00              
ATOM   1866  CE1 TYR A 115      36.177 -14.472 -22.789  1.00  0.00              
ATOM   1867  CE2 TYR A 115      34.260 -15.365 -21.652  1.00  0.00              
ATOM   1868  CZ  TYR A 115      35.375 -15.551 -22.438  1.00  0.00              
ATOM   1869  OH  TYR A 115      35.734 -16.825 -22.812  1.00  0.00              
ATOM   1870  H   TYR A 115      33.583  -9.113 -21.156  1.00  0.00              
ATOM   1871  HA  TYR A 115      33.855 -11.071 -23.205  1.00  0.00              
ATOM   1872 1HB  TYR A 115      35.193 -10.975 -21.046  1.00  0.00              
ATOM   1873 2HB  TYR A 115      33.786 -11.625 -20.216  1.00  0.00              
ATOM   1874  HD1 TYR A 115      36.436 -12.351 -22.690  1.00  0.00              
ATOM   1875  HD2 TYR A 115      32.994 -13.931 -20.685  1.00  0.00              
ATOM   1876  HE1 TYR A 115      37.055 -14.618 -23.417  1.00  0.00              
ATOM   1877  HE2 TYR A 115      33.651 -16.215 -21.340  1.00  0.00              
ATOM   1878  HH  TYR A 115      35.097 -17.452 -22.462  1.00  0.00              
ATOM   1879  N   LEU A 116      31.120 -11.317 -21.443  1.00  0.00              
ATOM   1880  CA  LEU A 116      29.774 -11.899 -21.516  1.00  0.00              
ATOM   1881  C   LEU A 116      29.114 -11.577 -22.870  1.00  0.00              
ATOM   1882  O   LEU A 116      28.637 -12.464 -23.565  1.00  0.00              
ATOM   1883  CB  LEU A 116      28.886 -11.345 -20.411  1.00  0.00              
ATOM   1884  CG  LEU A 116      29.163 -11.859 -19.003  1.00  0.00              
ATOM   1885  CD1 LEU A 116      28.463 -10.955 -17.991  1.00  0.00              
ATOM   1886  CD2 LEU A 116      28.664 -13.320 -18.864  1.00  0.00              
ATOM   1887  H   LEU A 116      31.327 -10.645 -20.717  1.00  0.00              
ATOM   1888  HA  LEU A 116      29.857 -12.977 -21.385  1.00  0.00              
ATOM   1889 1HB  LEU A 116      28.993 -10.261 -20.390  1.00  0.00              
ATOM   1890 2HB  LEU A 116      27.848 -11.582 -20.647  1.00  0.00              
ATOM   1891  HG  LEU A 116      30.236 -11.827 -18.809  1.00  0.00              
ATOM   1892 1HD1 LEU A 116      28.658 -11.319 -16.983  1.00  0.00              
ATOM   1893 2HD1 LEU A 116      28.841  -9.938 -18.089  1.00  0.00              
ATOM   1894 3HD1 LEU A 116      27.390 -10.964 -18.178  1.00  0.00              
ATOM   1895 1HD2 LEU A 116      28.868 -13.680 -17.855  1.00  0.00              
ATOM   1896 2HD2 LEU A 116      27.591 -13.358 -19.053  1.00  0.00              
ATOM   1897 3HD2 LEU A 116      29.182 -13.952 -19.586  1.00  0.00              
ATOM   1898  N   ASN A 117      29.051 -10.294 -23.214  1.00  0.00              
ATOM   1899  CA  ASN A 117      28.344  -9.879 -24.421  1.00  0.00              
ATOM   1900  C   ASN A 117      28.951 -10.420 -25.693  1.00  0.00              
ATOM   1901  O   ASN A 117      28.236 -10.742 -26.635  1.00  0.00              
ATOM   1902  CB  ASN A 117      28.274  -8.364 -24.490  1.00  0.00              
ATOM   1903  CG  ASN A 117      27.290  -7.786 -23.512  1.00  0.00              
ATOM   1904  OD1 ASN A 117      26.445  -8.503 -22.965  1.00  0.00              
ATOM   1905  ND2 ASN A 117      27.383  -6.501 -23.280  1.00  0.00              
ATOM   1906  H   ASN A 117      29.495  -9.593 -22.639  1.00  0.00              
ATOM   1907  HA  ASN A 117      27.337 -10.299 -24.395  1.00  0.00              
ATOM   1908 1HB  ASN A 117      29.260  -7.944 -24.288  1.00  0.00              
ATOM   1909 2HB  ASN A 117      27.989  -8.059 -25.497  1.00  0.00              
ATOM   1910 1HD2 ASN A 117      26.755  -6.062 -22.638  1.00  0.00              
ATOM   1911 2HD2 ASN A 117      28.083  -5.959 -23.745  1.00  0.00              
ATOM   1912  N   ARG A 118      30.263 -10.590 -25.704  1.00  0.00              
ATOM   1913  CA  ARG A 118      30.942 -11.117 -26.872  1.00  0.00              
ATOM   1914  C   ARG A 118      31.203 -12.616 -26.951  1.00  0.00              
ATOM   1915  O   ARG A 118      31.405 -13.151 -28.048  1.00  0.00              
ATOM   1916  CB  ARG A 118      32.282 -10.409 -27.005  1.00  0.00              
ATOM   1917  CG  ARG A 118      32.193  -8.926 -27.328  1.00  0.00              
ATOM   1918  CD  ARG A 118      33.536  -8.298 -27.404  1.00  0.00              
ATOM   1919  NE  ARG A 118      34.308  -8.802 -28.529  1.00  0.00              
ATOM   1920  CZ  ARG A 118      35.615  -8.549 -28.735  1.00  0.00              
ATOM   1921  NH1 ARG A 118      36.281  -7.799 -27.885  1.00  0.00              
ATOM   1922  NH2 ARG A 118      36.228  -9.055 -29.791  1.00  0.00              
ATOM   1923  H   ARG A 118      30.805 -10.349 -24.887  1.00  0.00              
ATOM   1924  HA  ARG A 118      30.290 -10.994 -27.737  1.00  0.00              
ATOM   1925 1HB  ARG A 118      32.842 -10.511 -26.076  1.00  0.00              
ATOM   1926 2HB  ARG A 118      32.868 -10.883 -27.793  1.00  0.00              
ATOM   1927 1HG  ARG A 118      31.697  -8.793 -28.290  1.00  0.00              
ATOM   1928 2HG  ARG A 118      31.620  -8.418 -26.551  1.00  0.00              
ATOM   1929 1HD  ARG A 118      33.428  -7.220 -27.521  1.00  0.00              
ATOM   1930 2HD  ARG A 118      34.089  -8.510 -26.490  1.00  0.00              
ATOM   1931  HE  ARG A 118      33.830  -9.383 -29.204  1.00  0.00              
ATOM   1932 1HH1 ARG A 118      35.813  -7.412 -27.078  1.00  0.00              
ATOM   1933 2HH1 ARG A 118      37.261  -7.610 -28.039  1.00  0.00              
ATOM   1934 1HH2 ARG A 118      35.716  -9.632 -30.444  1.00  0.00              
ATOM   1935 2HH2 ARG A 118      37.207  -8.866 -29.945  1.00  0.00              
ATOM   1936  N   HIS A 119      31.259 -13.294 -25.808  1.00  0.00              
ATOM   1937  CA  HIS A 119      31.618 -14.714 -25.815  1.00  0.00              
ATOM   1938  C   HIS A 119      30.673 -15.683 -25.114  1.00  0.00              
ATOM   1939  O   HIS A 119      30.614 -16.846 -25.454  1.00  0.00              
ATOM   1940  CB  HIS A 119      33.009 -14.878 -25.196  1.00  0.00              
ATOM   1941  CG  HIS A 119      34.089 -14.156 -25.941  1.00  0.00              
ATOM   1942  ND1 HIS A 119      34.650 -14.649 -27.100  1.00  0.00              
ATOM   1943  CD2 HIS A 119      34.710 -12.979 -25.693  1.00  0.00              
ATOM   1944  CE1 HIS A 119      35.570 -13.805 -27.533  1.00  0.00              
ATOM   1945  NE2 HIS A 119      35.626 -12.785 -26.697  1.00  0.00              
ATOM   1946  H   HIS A 119      31.055 -12.843 -24.928  1.00  0.00              
ATOM   1947  HA  HIS A 119      31.565 -15.097 -26.834  1.00  0.00              
ATOM   1948 1HB  HIS A 119      32.997 -14.508 -24.170  1.00  0.00              
ATOM   1949 2HB  HIS A 119      33.269 -15.935 -25.159  1.00  0.00              
ATOM   1950  HD1 HIS A 119      34.360 -15.469 -27.595  1.00  0.00              
ATOM   1951  HD2 HIS A 119      34.605 -12.239 -24.898  1.00  0.00              
ATOM   1952  HE1 HIS A 119      36.132 -14.015 -28.443  1.00  0.00              
ATOM   1953  N   LEU A 120      29.991 -15.233 -24.088  1.00  0.00              
ATOM   1954  CA  LEU A 120      29.114 -16.133 -23.330  1.00  0.00              
ATOM   1955  C   LEU A 120      27.656 -15.899 -23.621  1.00  0.00              
ATOM   1956  O   LEU A 120      26.833 -16.781 -23.416  1.00  0.00              
ATOM   1957  CB  LEU A 120      29.346 -15.942 -21.837  1.00  0.00              
ATOM   1958  CG  LEU A 120      30.794 -16.277 -21.477  1.00  0.00              
ATOM   1959  CD1 LEU A 120      31.009 -16.007 -20.006  1.00  0.00              
ATOM   1960  CD2 LEU A 120      31.131 -17.739 -21.857  1.00  0.00              
ATOM   1961  H   LEU A 120      30.061 -14.264 -23.810  1.00  0.00              
ATOM   1962  HA  LEU A 120      29.359 -17.161 -23.598  1.00  0.00              
ATOM   1963 1HB  LEU A 120      29.118 -14.909 -21.579  1.00  0.00              
ATOM   1964 2HB  LEU A 120      28.658 -16.590 -21.293  1.00  0.00              
ATOM   1965  HG  LEU A 120      31.466 -15.610 -22.017  1.00  0.00              
ATOM   1966 1HD1 LEU A 120      32.040 -16.242 -19.740  1.00  0.00              
ATOM   1967 2HD1 LEU A 120      30.813 -14.955 -19.797  1.00  0.00              
ATOM   1968 3HD1 LEU A 120      30.333 -16.627 -19.420  1.00  0.00              
ATOM   1969 1HD2 LEU A 120      32.167 -17.954 -21.592  1.00  0.00              
ATOM   1970 2HD2 LEU A 120      30.470 -18.417 -21.316  1.00  0.00              
ATOM   1971 3HD2 LEU A 120      30.994 -17.877 -22.929  1.00  0.00              
ATOM   1972  N   HIS A 121      27.326 -14.679 -24.029  1.00  0.00              
ATOM   1973  CA  HIS A 121      25.930 -14.322 -24.312  1.00  0.00              
ATOM   1974  C   HIS A 121      25.219 -15.287 -25.284  1.00  0.00              
ATOM   1975  O   HIS A 121      24.084 -15.724 -25.049  1.00  0.00              
ATOM   1976  CB  HIS A 121      25.864 -12.900 -24.879  1.00  0.00              
ATOM   1977  CG  HIS A 121      24.481 -12.462 -25.248  1.00  0.00              
ATOM   1978  ND1 HIS A 121      23.553 -12.060 -24.311  1.00  0.00              
ATOM   1979  CD2 HIS A 121      23.868 -12.366 -26.451  1.00  0.00              
ATOM   1980  CE1 HIS A 121      22.428 -11.733 -24.923  1.00  0.00              
ATOM   1981  NE2 HIS A 121      22.593 -11.910 -26.221  1.00  0.00              
ATOM   1982  H   HIS A 121      28.046 -13.981 -24.148  1.00  0.00              
ATOM   1983  HA  HIS A 121      25.337 -14.424 -23.403  1.00  0.00              
ATOM   1984 1HB  HIS A 121      26.260 -12.197 -24.145  1.00  0.00              
ATOM   1985 2HB  HIS A 121      26.492 -12.833 -25.767  1.00  0.00              
ATOM   1986  HD1 HIS A 121      23.715 -11.944 -23.330  1.00  0.00              
ATOM   1987  HD2 HIS A 121      24.197 -12.574 -27.469  1.00  0.00              
ATOM   1988  HE1 HIS A 121      21.567 -11.385 -24.352  1.00  0.00              
ATOM   1989  N   THR A 122      25.861 -15.598 -26.393  1.00  0.00              
ATOM   1990  CA  THR A 122      25.253 -16.514 -27.390  1.00  0.00              
ATOM   1991  C   THR A 122      24.930 -17.893 -26.799  1.00  0.00              
ATOM   1992  O   THR A 122      23.833 -18.420 -27.001  1.00  0.00              
ATOM   1993  CB  THR A 122      26.177 -16.693 -28.609  1.00  0.00              
ATOM   1994  OG1 THR A 122      26.362 -15.431 -29.262  1.00  0.00              
ATOM   1995  CG2 THR A 122      25.576 -17.685 -29.593  1.00  0.00              
ATOM   1996  H   THR A 122      26.777 -15.213 -26.574  1.00  0.00              
ATOM   1997  HA  THR A 122      24.286 -16.108 -27.688  1.00  0.00              
ATOM   1998  HB  THR A 122      27.148 -17.061 -28.278  1.00  0.00              
ATOM   1999  HG1 THR A 122      26.659 -15.578 -30.163  1.00  0.00              
ATOM   2000 1HG2 THR A 122      26.243 -17.800 -30.447  1.00  0.00              
ATOM   2001 2HG2 THR A 122      25.445 -18.650 -29.102  1.00  0.00              
ATOM   2002 3HG2 THR A 122      24.609 -17.318 -29.934  1.00  0.00              
ATOM   2003  N   TRP A 123      25.880 -18.461 -26.063  1.00  0.00              
ATOM   2004  CA  TRP A 123      25.665 -19.753 -25.426  1.00  0.00              
ATOM   2005  C   TRP A 123      24.521 -19.643 -24.462  1.00  0.00              
ATOM   2006  O   TRP A 123      23.657 -20.502 -24.426  1.00  0.00              
ATOM   2007  CB  TRP A 123      26.917 -20.221 -24.682  1.00  0.00              
ATOM   2008  CG  TRP A 123      26.749 -21.568 -24.056  1.00  0.00              
ATOM   2009  CD1 TRP A 123      27.009 -22.793 -24.635  1.00  0.00              
ATOM   2010  CD2 TRP A 123      26.205 -21.850 -22.756  1.00  0.00              
ATOM   2011  NE1 TRP A 123      26.716 -23.803 -23.738  1.00  0.00              
ATOM   2012  CE2 TRP A 123      26.224 -23.253 -22.587  1.00  0.00              
ATOM   2013  CE3 TRP A 123      25.762 -21.044 -21.696  1.00  0.00              
ATOM   2014  CZ2 TRP A 123      25.785 -23.874 -21.416  1.00  0.00              
ATOM   2015  CZ3 TRP A 123      25.325 -21.665 -20.529  1.00  0.00              
ATOM   2016  CH2 TRP A 123      25.297 -23.069 -20.423  1.00  0.00              
ATOM   2017  H   TRP A 123      26.767 -17.993 -25.941  1.00  0.00              
ATOM   2018  HA  TRP A 123      25.433 -20.486 -26.198  1.00  0.00              
ATOM   2019 1HB  TRP A 123      27.758 -20.259 -25.375  1.00  0.00              
ATOM   2020 2HB  TRP A 123      27.167 -19.501 -23.903  1.00  0.00              
ATOM   2021  HD1 TRP A 123      27.387 -22.936 -25.646  1.00  0.00              
ATOM   2022  HE1 TRP A 123      26.843 -24.791 -23.904  1.00  0.00              
ATOM   2023  HE3 TRP A 123      25.762 -19.958 -21.781  1.00  0.00              
ATOM   2024  HZ2 TRP A 123      25.824 -24.955 -21.283  1.00  0.00              
ATOM   2025  HZ3 TRP A 123      25.003 -21.037 -19.698  1.00  0.00              
ATOM   2026  HH2 TRP A 123      24.874 -23.522 -19.526  1.00  0.00              
ATOM   2027  N   ILE A 124      24.504 -18.560 -23.680  1.00  0.00              
ATOM   2028  CA  ILE A 124      23.437 -18.354 -22.698  1.00  0.00              
ATOM   2029  C   ILE A 124      22.052 -18.315 -23.347  1.00  0.00              
ATOM   2030  O   ILE A 124      21.108 -18.973 -22.913  1.00  0.00              
ATOM   2031  CB  ILE A 124      23.706 -17.086 -21.869  1.00  0.00              
ATOM   2032  CG1 ILE A 124      24.910 -17.321 -20.930  1.00  0.00              
ATOM   2033  CG2 ILE A 124      22.421 -16.671 -21.153  1.00  0.00              
ATOM   2034  CD1 ILE A 124      25.480 -16.059 -20.240  1.00  0.00              
ATOM   2035  H   ILE A 124      25.237 -17.870 -23.763  1.00  0.00              
ATOM   2036  HA  ILE A 124      23.415 -19.212 -22.026  1.00  0.00              
ATOM   2037  HB  ILE A 124      24.033 -16.283 -22.528  1.00  0.00              
ATOM   2038 1HG1 ILE A 124      24.627 -18.019 -20.143  1.00  0.00              
ATOM   2039 2HG1 ILE A 124      25.726 -17.776 -21.492  1.00  0.00              
ATOM   2040 1HG2 ILE A 124      22.607 -15.773 -20.564  1.00  0.00              
ATOM   2041 2HG2 ILE A 124      21.645 -16.467 -21.889  1.00  0.00              
ATOM   2042 3HG2 ILE A 124      22.095 -17.476 -20.495  1.00  0.00              
ATOM   2043 1HD1 ILE A 124      26.321 -16.339 -19.606  1.00  0.00              
ATOM   2044 2HD1 ILE A 124      25.817 -15.351 -20.998  1.00  0.00              
ATOM   2045 3HD1 ILE A 124      24.705 -15.597 -19.630  1.00  0.00              
ATOM   2046  N   GLN A 125      21.937 -17.550 -24.411  1.00  0.00              
ATOM   2047  CA  GLN A 125      20.656 -17.393 -25.092  1.00  0.00              
ATOM   2048  C   GLN A 125      20.223 -18.718 -25.773  1.00  0.00              
ATOM   2049  O   GLN A 125      19.040 -19.061 -25.796  1.00  0.00              
ATOM   2050  CB  GLN A 125      20.742 -16.265 -26.124  1.00  0.00              
ATOM   2051  CG  GLN A 125      20.871 -14.877 -25.520  1.00  0.00              
ATOM   2052  CD  GLN A 125      19.664 -14.495 -24.685  1.00  0.00              
ATOM   2053  OE1 GLN A 125      18.519 -14.622 -25.128  1.00  0.00              
ATOM   2054  NE2 GLN A 125      19.912 -14.024 -23.468  1.00  0.00              
ATOM   2055  H   GLN A 125      22.746 -17.062 -24.766  1.00  0.00              
ATOM   2056  HA  GLN A 125      19.909 -17.089 -24.358  1.00  0.00              
ATOM   2057 1HB  GLN A 125      21.602 -16.431 -26.773  1.00  0.00              
ATOM   2058 2HB  GLN A 125      19.851 -16.277 -26.751  1.00  0.00              
ATOM   2059 1HG  GLN A 125      21.752 -14.852 -24.878  1.00  0.00              
ATOM   2060 2HG  GLN A 125      20.974 -14.150 -26.325  1.00  0.00              
ATOM   2061 1HE2 GLN A 125      19.155 -13.755 -22.871  1.00  0.00              
ATOM   2062 2HE2 GLN A 125      20.855 -13.938 -23.148  1.00  0.00              
ATOM   2063  N   ASP A 126      21.194 -19.474 -26.293  1.00  0.00              
ATOM   2064  CA  ASP A 126      20.905 -20.762 -26.952  1.00  0.00              
ATOM   2065  C   ASP A 126      20.361 -21.766 -25.944  1.00  0.00              
ATOM   2066  O   ASP A 126      19.622 -22.684 -26.294  1.00  0.00              
ATOM   2067  CB  ASP A 126      22.170 -21.345 -27.595  1.00  0.00              
ATOM   2068  CG  ASP A 126      22.582 -20.595 -28.849  1.00  0.00              
ATOM   2069  OD1 ASP A 126      23.724 -20.818 -29.343  1.00  0.00              
ATOM   2070  OD2 ASP A 126      21.727 -19.860 -29.389  1.00  0.00              
ATOM   2071  H   ASP A 126      22.150 -19.155 -26.234  1.00  0.00              
ATOM   2072  HA  ASP A 126      20.168 -20.592 -27.737  1.00  0.00              
ATOM   2073 1HB  ASP A 126      22.991 -21.313 -26.878  1.00  0.00              
ATOM   2074 2HB  ASP A 126      22.000 -22.392 -27.850  1.00  0.00              
ATOM   2075  N   ASN A 127      20.734 -21.585 -24.689  1.00  0.00              
ATOM   2076  CA  ASN A 127      20.257 -22.477 -23.643  1.00  0.00              
ATOM   2077  C   ASN A 127      19.068 -21.877 -22.918  1.00  0.00              
ATOM   2078  O   ASN A 127      18.770 -22.287 -21.810  1.00  0.00              
ATOM   2079  CB  ASN A 127      21.371 -22.801 -22.664  1.00  0.00              
ATOM   2080  CG  ASN A 127      22.404 -23.723 -23.249  1.00  0.00              
ATOM   2081  OD1 ASN A 127      22.368 -24.938 -23.024  1.00  0.00              
ATOM   2082  ND2 ASN A 127      23.325 -23.170 -23.996  1.00  0.00              
ATOM   2083  H   ASN A 127      21.353 -20.825 -24.444  1.00  0.00              
ATOM   2084  HA  ASN A 127      19.998 -23.435 -24.096  1.00  0.00              
ATOM   2085 1HB  ASN A 127      21.860 -21.878 -22.351  1.00  0.00              
ATOM   2086 2HB  ASN A 127      20.949 -23.266 -21.773  1.00  0.00              
ATOM   2087 1HD2 ASN A 127      24.038 -23.735 -24.412  1.00  0.00              
ATOM   2088 2HD2 ASN A 127      23.315 -22.182 -24.152  1.00  0.00              
ATOM   2089  N   GLY A 128      18.445 -20.860 -23.499  1.00  0.00              
ATOM   2090  CA  GLY A 128      17.211 -20.308 -22.957  1.00  0.00              
ATOM   2091  C   GLY A 128      17.336 -19.058 -22.094  1.00  0.00              
ATOM   2092  O   GLY A 128      16.353 -18.615 -21.480  1.00  0.00              
ATOM   2093  H   GLY A 128      18.837 -20.459 -24.339  1.00  0.00              
ATOM   2094 1HA  GLY A 128      16.535 -20.057 -23.775  1.00  0.00              
ATOM   2095 2HA  GLY A 128      16.712 -21.061 -22.348  1.00  0.00              
ATOM   2096  N   GLY A 129      18.548 -18.512 -21.994  1.00  0.00              
ATOM   2097  CA  GLY A 129      18.796 -17.330 -21.185  1.00  0.00              
ATOM   2098  C   GLY A 129      19.058 -17.672 -19.731  1.00  0.00              
ATOM   2099  O   GLY A 129      19.076 -18.832 -19.373  1.00  0.00              
ATOM   2100  H   GLY A 129      19.316 -18.934 -22.496  1.00  0.00              
ATOM   2101 1HA  GLY A 129      19.653 -16.789 -21.585  1.00  0.00              
ATOM   2102 2HA  GLY A 129      17.937 -16.662 -21.246  1.00  0.00              
ATOM   2103  N   TRP A 130      19.210 -16.650 -18.891  1.00  0.00              
ATOM   2104  CA  TRP A 130      19.430 -16.807 -17.453  1.00  0.00              
ATOM   2105  C   TRP A 130      18.276 -17.488 -16.707  1.00  0.00              
ATOM   2106  O   TRP A 130      18.451 -17.959 -15.598  1.00  0.00              
ATOM   2107  CB  TRP A 130      19.756 -15.451 -16.819  1.00  0.00              
ATOM   2108  CG  TRP A 130      21.204 -15.015 -17.076  1.00  0.00              
ATOM   2109  CD1 TRP A 130      21.652 -14.213 -18.078  1.00  0.00              
ATOM   2110  CD2 TRP A 130      22.370 -15.431 -16.341  1.00  0.00              
ATOM   2111  NE1 TRP A 130      23.017 -14.053 -17.980  1.00  0.00              
ATOM   2112  CE2 TRP A 130      23.489 -14.820 -16.946  1.00  0.00              
ATOM   2113  CE3 TRP A 130      22.566 -16.200 -15.186  1.00  0.00              
ATOM   2114  CZ2 TRP A 130      24.784 -14.951 -16.434  1.00  0.00              
ATOM   2115  CZ3 TRP A 130      23.858 -16.358 -14.703  1.00  0.00              
ATOM   2116  CH2 TRP A 130      24.952 -15.726 -15.327  1.00  0.00              
ATOM   2117  H   TRP A 130      19.168 -15.721 -19.284  1.00  0.00              
ATOM   2118  HA  TRP A 130      20.276 -17.478 -17.304  1.00  0.00              
ATOM   2119 1HB  TRP A 130      19.083 -14.691 -17.217  1.00  0.00              
ATOM   2120 2HB  TRP A 130      19.590 -15.503 -15.743  1.00  0.00              
ATOM   2121  HD1 TRP A 130      21.023 -13.763 -18.844  1.00  0.00              
ATOM   2122  HE1 TRP A 130      23.585 -13.465 -18.573  1.00  0.00              
ATOM   2123  HE3 TRP A 130      21.721 -16.663 -14.678  1.00  0.00              
ATOM   2124  HZ2 TRP A 130      25.641 -14.456 -16.891  1.00  0.00              
ATOM   2125  HZ3 TRP A 130      24.005 -16.986 -13.824  1.00  0.00              
ATOM   2126  HH2 TRP A 130      25.953 -15.860 -14.915  1.00  0.00              
ATOM   2127  N   ASP A 131      17.106 -17.581 -17.337  1.00  0.00              
ATOM   2128  CA  ASP A 131      15.989 -18.277 -16.713  1.00  0.00              
ATOM   2129  C   ASP A 131      16.385 -19.738 -16.552  1.00  0.00              
ATOM   2130  O   ASP A 131      15.984 -20.388 -15.592  1.00  0.00              
ATOM   2131  CB  ASP A 131      14.713 -18.155 -17.550  1.00  0.00              
ATOM   2132  CG  ASP A 131      14.118 -16.753 -17.522  1.00  0.00              
ATOM   2133  OD1 ASP A 131      14.456 -16.003 -16.636  1.00  0.00              
ATOM   2134  OD2 ASP A 131      13.332 -16.446 -18.386  1.00  0.00              
ATOM   2135  H   ASP A 131      16.981 -17.172 -18.252  1.00  0.00              
ATOM   2136  HA  ASP A 131      15.774 -17.798 -15.757  1.00  0.00              
ATOM   2137 1HB  ASP A 131      14.930 -18.421 -18.585  1.00  0.00              
ATOM   2138 2HB  ASP A 131      13.966 -18.858 -17.180  1.00  0.00              
ATOM   2139  N   ALA A 132      17.149 -20.257 -17.509  1.00  0.00              
ATOM   2140  CA  ALA A 132      17.619 -21.647 -17.462  1.00  0.00              
ATOM   2141  C   ALA A 132      18.585 -21.876 -16.304  1.00  0.00              
ATOM   2142  O   ALA A 132      18.571 -22.933 -15.652  1.00  0.00              
ATOM   2143  CB  ALA A 132      18.254 -22.063 -18.763  1.00  0.00              
ATOM   2144  H   ALA A 132      17.413 -19.675 -18.291  1.00  0.00              
ATOM   2145  HA  ALA A 132      16.758 -22.290 -17.280  1.00  0.00              
ATOM   2146 1HB  ALA A 132      18.590 -23.097 -18.690  1.00  0.00              
ATOM   2147 2HB  ALA A 132      17.525 -21.974 -19.568  1.00  0.00              
ATOM   2148 3HB  ALA A 132      19.107 -21.419 -18.973  1.00  0.00              
ATOM   2149  N   PHE A 133      19.423 -20.882 -16.053  1.00  0.00              
ATOM   2150  CA  PHE A 133      20.344 -20.924 -14.915  1.00  0.00              
ATOM   2151  C   PHE A 133      19.517 -21.023 -13.638  1.00  0.00              
ATOM   2152  O   PHE A 133      19.750 -21.871 -12.786  1.00  0.00              
ATOM   2153  CB  PHE A 133      21.161 -19.626 -14.871  1.00  0.00              
ATOM   2154  CG  PHE A 133      22.008 -19.503 -13.644  1.00  0.00              
ATOM   2155  CD1 PHE A 133      23.119 -20.303 -13.488  1.00  0.00              
ATOM   2156  CD2 PHE A 133      21.668 -18.615 -12.630  1.00  0.00              
ATOM   2157  CE1 PHE A 133      23.905 -20.213 -12.364  1.00  0.00              
ATOM   2158  CE2 PHE A 133      22.449 -18.536 -11.464  1.00  0.00              
ATOM   2159  CZ  PHE A 133      23.575 -19.338 -11.345  1.00  0.00              
ATOM   2160  H   PHE A 133      19.427 -20.075 -16.660  1.00  0.00              
ATOM   2161  HA  PHE A 133      21.022 -21.768 -15.049  1.00  0.00              
ATOM   2162 1HB  PHE A 133      21.809 -19.575 -15.745  1.00  0.00              
ATOM   2163 2HB  PHE A 133      20.487 -18.771 -14.913  1.00  0.00              
ATOM   2164  HD1 PHE A 133      23.375 -21.018 -14.271  1.00  0.00              
ATOM   2165  HD2 PHE A 133      20.780 -17.989 -12.734  1.00  0.00              
ATOM   2166  HE1 PHE A 133      24.796 -20.834 -12.272  1.00  0.00              
ATOM   2167  HE2 PHE A 133      22.179 -17.856 -10.657  1.00  0.00              
ATOM   2168  HZ  PHE A 133      24.196 -19.280 -10.453  1.00  0.00              
ATOM   2169  N   VAL A 134      18.535 -20.148 -13.503  1.00  0.00              
ATOM   2170  CA  VAL A 134      17.706 -20.168 -12.289  1.00  0.00              
ATOM   2171  C   VAL A 134      16.972 -21.507 -12.102  1.00  0.00              
ATOM   2172  O   VAL A 134      16.983 -22.102 -11.022  1.00  0.00              
ATOM   2173  CB  VAL A 134      16.671 -19.029 -12.341  1.00  0.00              
ATOM   2174  CG1 VAL A 134      15.665 -19.171 -11.209  1.00  0.00              
ATOM   2175  CG2 VAL A 134      17.377 -17.684 -12.269  1.00  0.00              
ATOM   2176  H   VAL A 134      18.342 -19.463 -14.219  1.00  0.00              
ATOM   2177  HA  VAL A 134      18.363 -20.113 -11.420  1.00  0.00              
ATOM   2178  HB  VAL A 134      16.115 -19.098 -13.276  1.00  0.00              
ATOM   2179 1HG1 VAL A 134      14.940 -18.358 -11.262  1.00  0.00              
ATOM   2180 2HG1 VAL A 134      15.146 -20.125 -11.302  1.00  0.00              
ATOM   2181 3HG1 VAL A 134      16.185 -19.131 -10.252  1.00  0.00              
ATOM   2182 1HG2 VAL A 134      16.640 -16.883 -12.307  1.00  0.00              
ATOM   2183 2HG2 VAL A 134      17.938 -17.617 -11.336  1.00  0.00              
ATOM   2184 3HG2 VAL A 134      18.062 -17.586 -13.112  1.00  0.00              
ATOM   2185  N   GLU A 135      16.405 -22.020 -13.183  1.00  0.00              
ATOM   2186  CA  GLU A 135      15.690 -23.288 -13.103  1.00  0.00              
ATOM   2187  C   GLU A 135      16.627 -24.418 -12.735  1.00  0.00              
ATOM   2188  O   GLU A 135      16.255 -25.328 -11.999  1.00  0.00              
ATOM   2189  CB  GLU A 135      14.999 -23.602 -14.432  1.00  0.00              
ATOM   2190  CG  GLU A 135      13.817 -22.699 -14.755  1.00  0.00              
ATOM   2191  CD  GLU A 135      13.220 -22.979 -16.106  1.00  0.00              
ATOM   2192  OE1 GLU A 135      13.783 -23.761 -16.833  1.00  0.00              
ATOM   2193  OE2 GLU A 135      12.199 -22.409 -16.412  1.00  0.00              
ATOM   2194  H   GLU A 135      16.461 -21.541 -14.071  1.00  0.00              
ATOM   2195  HA  GLU A 135      14.900 -23.194 -12.357  1.00  0.00              
ATOM   2196 1HB  GLU A 135      15.719 -23.514 -15.246  1.00  0.00              
ATOM   2197 2HB  GLU A 135      14.641 -24.632 -14.422  1.00  0.00              
ATOM   2198 1HG  GLU A 135      13.049 -22.839 -13.995  1.00  0.00              
ATOM   2199 2HG  GLU A 135      14.144 -21.661 -14.715  1.00  0.00              
ATOM   2200  N   LEU A 136      17.820 -24.395 -13.329  1.00  0.00              
ATOM   2201  CA  LEU A 136      18.855 -25.381 -13.041  1.00  0.00              
ATOM   2202  C   LEU A 136      19.233 -25.385 -11.572  1.00  0.00              
ATOM   2203  O   LEU A 136      19.369 -26.448 -10.949  1.00  0.00              
ATOM   2204  CB  LEU A 136      20.102 -25.102 -13.889  1.00  0.00              
ATOM   2205  CG  LEU A 136      21.299 -26.027 -13.638  1.00  0.00              
ATOM   2206  CD1 LEU A 136      20.907 -27.464 -13.956  1.00  0.00              
ATOM   2207  CD2 LEU A 136      22.476 -25.580 -14.492  1.00  0.00              
ATOM   2208  H   LEU A 136      18.008 -23.667 -14.003  1.00  0.00              
ATOM   2209  HA  LEU A 136      18.481 -26.366 -13.318  1.00  0.00              
ATOM   2210 1HB  LEU A 136      19.833 -25.187 -14.941  1.00  0.00              
ATOM   2211 2HB  LEU A 136      20.429 -24.079 -13.701  1.00  0.00              
ATOM   2212  HG  LEU A 136      21.578 -25.984 -12.584  1.00  0.00              
ATOM   2213 1HD1 LEU A 136      21.758 -28.122 -13.777  1.00  0.00              
ATOM   2214 2HD1 LEU A 136      20.076 -27.764 -13.318  1.00  0.00              
ATOM   2215 3HD1 LEU A 136      20.607 -27.536 -15.001  1.00  0.00              
ATOM   2216 1HD2 LEU A 136      23.327 -26.237 -14.312  1.00  0.00              
ATOM   2217 2HD2 LEU A 136      22.199 -25.624 -15.545  1.00  0.00              
ATOM   2218 3HD2 LEU A 136      22.747 -24.556 -14.231  1.00  0.00              
ATOM   2219  N   TYR A 137      19.464 -24.203 -11.016  1.00  0.00              
ATOM   2220  CA  TYR A 137      19.850 -24.139  -9.612  1.00  0.00              
ATOM   2221  C   TYR A 137      18.726 -24.638  -8.707  1.00  0.00              
ATOM   2222  O   TYR A 137      18.938 -25.523  -7.880  1.00  0.00              
ATOM   2223  CB  TYR A 137      20.245 -22.711  -9.230  1.00  0.00              
ATOM   2224  CG  TYR A 137      20.755 -22.576  -7.813  1.00  0.00              
ATOM   2225  CD1 TYR A 137      22.026 -23.027  -7.487  1.00  0.00              
ATOM   2226  CD2 TYR A 137      19.952 -22.003  -6.838  1.00  0.00              
ATOM   2227  CE1 TYR A 137      22.492 -22.904  -6.192  1.00  0.00              
ATOM   2228  CE2 TYR A 137      20.417 -21.880  -5.544  1.00  0.00              
ATOM   2229  CZ  TYR A 137      21.682 -22.328  -5.220  1.00  0.00              
ATOM   2230  OH  TYR A 137      22.145 -22.205  -3.930  1.00  0.00              
ATOM   2231  H   TYR A 137      19.378 -23.345 -11.542  1.00  0.00              
ATOM   2232  HA  TYR A 137      20.698 -24.807  -9.455  1.00  0.00              
ATOM   2233 1HB  TYR A 137      21.024 -22.355  -9.907  1.00  0.00              
ATOM   2234 2HB  TYR A 137      19.385 -22.052  -9.346  1.00  0.00              
ATOM   2235  HD1 TYR A 137      22.657 -23.477  -8.253  1.00  0.00              
ATOM   2236  HD2 TYR A 137      18.953 -21.650  -7.094  1.00  0.00              
ATOM   2237  HE1 TYR A 137      23.490 -23.257  -5.936  1.00  0.00              
ATOM   2238  HE2 TYR A 137      19.785 -21.429  -4.778  1.00  0.00              
ATOM   2239  HH  TYR A 137      23.005 -22.627  -3.859  1.00  0.00              
ATOM   2240  N   GLY A 138      17.540 -24.065  -8.875  1.00  0.00              
ATOM   2241  CA  GLY A 138      16.362 -24.418  -8.097  1.00  0.00              
ATOM   2242  C   GLY A 138      16.180 -23.424  -6.955  1.00  0.00              
ATOM   2243  O   GLY A 138      17.122 -23.136  -6.216  1.00  0.00              
ATOM   2244  H   GLY A 138      17.465 -23.348  -9.583  1.00  0.00              
ATOM   2245 1HA  GLY A 138      15.485 -24.420  -8.744  1.00  0.00              
ATOM   2246 2HA  GLY A 138      16.475 -25.429  -7.707  1.00  0.00              
ATOM   2247  N   PRO A 139      14.975 -22.836  -6.817  1.00  0.00              
ATOM   2248  CA  PRO A 139      13.672 -22.897  -7.487  1.00  0.00              
ATOM   2249  C   PRO A 139      13.753 -22.531  -8.960  1.00  0.00              
ATOM   2250  O   PRO A 139      13.379 -23.324  -9.822  1.00  0.00              
ATOM   2251  OXT PRO A 139      14.184 -21.461  -9.290  1.00  0.00              
ATOM   2252  CB  PRO A 139      12.841 -21.875  -6.707  1.00  0.00              
ATOM   2253  CG  PRO A 139      13.507 -21.802  -5.375  1.00  0.00              
ATOM   2254  CD  PRO A 139      14.975 -21.934  -5.683  1.00  0.00              
ATOM   2255  HA  PRO A 139      13.252 -23.907  -7.369  1.00  0.00              
ATOM   2256 1HB  PRO A 139      12.838 -20.910  -7.236  1.00  0.00              
ATOM   2257 2HB  PRO A 139      11.795 -22.210  -6.643  1.00  0.00              
ATOM   2258 1HG  PRO A 139      13.262 -20.850  -4.880  1.00  0.00              
ATOM   2259 2HG  PRO A 139      13.138 -22.605  -4.721  1.00  0.00              
ATOM   2260 1HD  PRO A 139      15.387 -20.946  -5.940  1.00  0.00              
ATOM   2261 2HD  PRO A 139      15.496 -22.357  -4.812  1.00  0.00              
ATOM   2262  N   ASP B 140      16.856 -45.006 -10.480  1.00  0.00              
ATOM   2263  CA  ASP B 140      16.854 -45.082  -8.990  1.00  0.00              
ATOM   2264  C   ASP B 140      18.046 -44.311  -8.383  1.00  0.00              
ATOM   2265  O   ASP B 140      19.000 -43.974  -9.109  1.00  0.00              
ATOM   2266  CB  ASP B 140      16.901 -46.540  -8.524  1.00  0.00              
ATOM   2267  CG  ASP B 140      18.228 -47.219  -8.838  1.00  0.00              
ATOM   2268  OD1 ASP B 140      19.197 -46.525  -9.034  1.00  0.00              
ATOM   2269  OD2 ASP B 140      18.259 -48.426  -8.877  1.00  0.00              
ATOM   2270 1H   ASP B 140      16.074 -45.514 -10.841  1.00  0.00              
ATOM   2271 2H   ASP B 140      16.791 -44.050 -10.766  1.00  0.00              
ATOM   2272 3H   ASP B 140      17.703 -45.403 -10.834  1.00  0.00              
ATOM   2273  HA  ASP B 140      15.950 -44.599  -8.620  1.00  0.00              
ATOM   2274 1HB  ASP B 140      16.733 -46.583  -7.448  1.00  0.00              
ATOM   2275 2HB  ASP B 140      16.100 -47.101  -9.004  1.00  0.00              
ATOM   2276  N   PRO B 141      17.991 -44.007  -7.062  1.00  0.00              
ATOM   2277  CA  PRO B 141      19.096 -43.300  -6.387  1.00  0.00              
ATOM   2278  C   PRO B 141      20.515 -43.846  -6.608  1.00  0.00              
ATOM   2279  O   PRO B 141      21.466 -43.047  -6.674  1.00  0.00              
ATOM   2280  CB  PRO B 141      18.694 -43.439  -4.915  1.00  0.00              
ATOM   2281  CG  PRO B 141      17.204 -43.458  -4.944  1.00  0.00              
ATOM   2282  CD  PRO B 141      16.863 -44.290  -6.151  1.00  0.00              
ATOM   2283  HA  PRO B 141      19.121 -42.255  -6.730  1.00  0.00              
ATOM   2284 1HB  PRO B 141      19.125 -44.358  -4.492  1.00  0.00              
ATOM   2285 2HB  PRO B 141      19.099 -42.597  -4.333  1.00  0.00              
ATOM   2286 1HG  PRO B 141      16.812 -43.887  -4.010  1.00  0.00              
ATOM   2287 2HG  PRO B 141      16.812 -42.432  -5.012  1.00  0.00              
ATOM   2288 1HD  PRO B 141      16.822 -45.352  -5.865  1.00  0.00              
ATOM   2289 2HD  PRO B 141      15.898 -43.961  -6.563  1.00  0.00              
ATOM   2290  N   LYS B 142      20.670 -45.169  -6.699  1.00  0.00              
ATOM   2291  CA  LYS B 142      22.005 -45.743  -6.912  1.00  0.00              
ATOM   2292  C   LYS B 142      22.599 -45.312  -8.263  1.00  0.00              
ATOM   2293  O   LYS B 142      23.766 -44.919  -8.328  1.00  0.00              
ATOM   2294  CB  LYS B 142      21.946 -47.269  -6.828  1.00  0.00              
ATOM   2295  CG  LYS B 142      23.290 -47.962  -7.012  1.00  0.00              
ATOM   2296  CD  LYS B 142      23.157 -49.471  -6.876  1.00  0.00              
ATOM   2297  CE  LYS B 142      24.514 -50.156  -6.942  1.00  0.00              
ATOM   2298  NZ  LYS B 142      25.195 -49.917  -8.243  1.00  0.00              
ATOM   2299  H   LYS B 142      19.875 -45.787  -6.623  1.00  0.00              
ATOM   2300  HA  LYS B 142      22.679 -45.342  -6.154  1.00  0.00              
ATOM   2301 1HB  LYS B 142      21.548 -47.566  -5.857  1.00  0.00              
ATOM   2302 2HB  LYS B 142      21.266 -47.650  -7.591  1.00  0.00              
ATOM   2303 1HG  LYS B 142      23.687 -47.728  -8.001  1.00  0.00              
ATOM   2304 2HG  LYS B 142      23.992 -47.599  -6.263  1.00  0.00              
ATOM   2305 1HD  LYS B 142      22.684 -49.711  -5.923  1.00  0.00              
ATOM   2306 2HD  LYS B 142      22.528 -49.855  -7.680  1.00  0.00              
ATOM   2307 1HE  LYS B 142      25.149 -49.782  -6.140  1.00  0.00              
ATOM   2308 2HE  LYS B 142      24.388 -51.229  -6.804  1.00  0.00              
ATOM   2309 1HZ  LYS B 142      26.090 -50.387  -8.247  1.00  0.00              
ATOM   2310 2HZ  LYS B 142      24.623 -50.278  -8.994  1.00  0.00              
ATOM   2311 3HZ  LYS B 142      25.336 -48.926  -8.374  1.00  0.00              
ATOM   2312  N   LYS B 143      21.794 -45.387  -9.323  1.00  0.00              
ATOM   2313  CA  LYS B 143      22.210 -44.968 -10.671  1.00  0.00              
ATOM   2314  C   LYS B 143      22.512 -43.473 -10.749  1.00  0.00              
ATOM   2315  O   LYS B 143      23.412 -43.055 -11.495  1.00  0.00              
ATOM   2316  CB  LYS B 143      21.134 -45.329 -11.696  1.00  0.00              
ATOM   2317  CG  LYS B 143      20.997 -46.822 -11.964  1.00  0.00              
ATOM   2318  CD  LYS B 143      19.913 -47.101 -12.994  1.00  0.00              
ATOM   2319  CE  LYS B 143      19.786 -48.591 -13.276  1.00  0.00              
ATOM   2320  NZ  LYS B 143      18.719 -48.881 -14.272  1.00  0.00              
ATOM   2321  H   LYS B 143      20.860 -45.748  -9.186  1.00  0.00              
ATOM   2322  HA  LYS B 143      23.133 -45.491 -10.926  1.00  0.00              
ATOM   2323 1HB  LYS B 143      20.167 -44.961 -11.353  1.00  0.00              
ATOM   2324 2HB  LYS B 143      21.354 -44.838 -12.644  1.00  0.00              
ATOM   2325 1HG  LYS B 143      21.946 -47.214 -12.333  1.00  0.00              
ATOM   2326 2HG  LYS B 143      20.747 -47.337 -11.037  1.00  0.00              
ATOM   2327 1HD  LYS B 143      18.957 -46.727 -12.627  1.00  0.00              
ATOM   2328 2HD  LYS B 143      20.153 -46.585 -13.924  1.00  0.00              
ATOM   2329 1HE  LYS B 143      20.733 -48.971 -13.656  1.00  0.00              
ATOM   2330 2HE  LYS B 143      19.554 -49.118 -12.350  1.00  0.00              
ATOM   2331 1HZ  LYS B 143      18.667 -49.877 -14.430  1.00  0.00              
ATOM   2332 2HZ  LYS B 143      17.831 -48.549 -13.921  1.00  0.00              
ATOM   2333 3HZ  LYS B 143      18.933 -48.413 -15.141  1.00  0.00              
ATOM   2334  N   VAL B 144      21.756 -42.672  -9.996  1.00  0.00              
ATOM   2335  CA  VAL B 144      22.011 -41.234  -9.906  1.00  0.00              
ATOM   2336  C   VAL B 144      23.397 -40.975  -9.330  1.00  0.00              
ATOM   2337  O   VAL B 144      24.160 -40.198  -9.884  1.00  0.00              
ATOM   2338  CB  VAL B 144      20.952 -40.550  -9.022  1.00  0.00              
ATOM   2339  CG1 VAL B 144      21.342 -39.106  -8.745  1.00  0.00              
ATOM   2340  CG2 VAL B 144      19.590 -40.621  -9.696  1.00  0.00              
ATOM   2341  H   VAL B 144      20.988 -43.069  -9.474  1.00  0.00              
ATOM   2342  HA  VAL B 144      21.979 -40.814 -10.912  1.00  0.00              
ATOM   2343  HB  VAL B 144      20.910 -41.061  -8.060  1.00  0.00              
ATOM   2344 1HG1 VAL B 144      20.582 -38.637  -8.118  1.00  0.00              
ATOM   2345 2HG1 VAL B 144      22.302 -39.080  -8.230  1.00  0.00              
ATOM   2346 3HG1 VAL B 144      21.419 -38.563  -9.687  1.00  0.00              
ATOM   2347 1HG2 VAL B 144      18.846 -40.136  -9.065  1.00  0.00              
ATOM   2348 2HG2 VAL B 144      19.634 -40.115 -10.660  1.00  0.00              
ATOM   2349 3HG2 VAL B 144      19.313 -41.665  -9.846  1.00  0.00              
ATOM   2350  N   LEU B 145      23.692 -41.656  -8.222  1.00  0.00              
ATOM   2351  CA  LEU B 145      24.966 -41.598  -7.551  1.00  0.00              
ATOM   2352  C   LEU B 145      26.087 -42.155  -8.436  1.00  0.00              
ATOM   2353  O   LEU B 145      27.142 -41.539  -8.575  1.00  0.00              
ATOM   2354  CB  LEU B 145      24.895 -42.382  -6.234  1.00  0.00              
ATOM   2355  CG  LEU B 145      26.187 -42.412  -5.408  1.00  0.00              
ATOM   2356  CD1 LEU B 145      26.574 -40.991  -5.018  1.00  0.00              
ATOM   2357  CD2 LEU B 145      25.982 -43.280  -4.175  1.00  0.00              
ATOM   2358  H   LEU B 145      22.964 -42.245  -7.844  1.00  0.00              
ATOM   2359  HA  LEU B 145      25.195 -40.556  -7.334  1.00  0.00              
ATOM   2360 1HB  LEU B 145      24.114 -41.947  -5.613  1.00  0.00              
ATOM   2361 2HB  LEU B 145      24.621 -43.413  -6.458  1.00  0.00              
ATOM   2362  HG  LEU B 145      26.996 -42.824  -6.011  1.00  0.00              
ATOM   2363 1HD1 LEU B 145      27.492 -41.012  -4.431  1.00  0.00              
ATOM   2364 2HD1 LEU B 145      26.734 -40.398  -5.919  1.00  0.00              
ATOM   2365 3HD1 LEU B 145      25.775 -40.546  -4.426  1.00  0.00              
ATOM   2366 1HD2 LEU B 145      26.900 -43.301  -3.588  1.00  0.00              
ATOM   2367 2HD2 LEU B 145      25.174 -42.867  -3.570  1.00  0.00              
ATOM   2368 3HD2 LEU B 145      25.724 -44.293  -4.483  1.00  0.00              
ATOM   2369  N   ASP B 146      25.855 -43.308  -9.050  1.00  0.00              
ATOM   2370  CA  ASP B 146      26.915 -43.922  -9.825  1.00  0.00              
ATOM   2371  C   ASP B 146      27.290 -43.155 -11.074  1.00  0.00              
ATOM   2372  O   ASP B 146      28.469 -43.049 -11.376  1.00  0.00              
ATOM   2373  CB  ASP B 146      26.509 -45.344 -10.219  1.00  0.00              
ATOM   2374  CG  ASP B 146      26.510 -46.308  -9.040  1.00  0.00              
ATOM   2375  OD1 ASP B 146      27.085 -45.979  -8.029  1.00  0.00              
ATOM   2376  OD2 ASP B 146      25.936 -47.364  -9.161  1.00  0.00              
ATOM   2377  H   ASP B 146      24.959 -43.769  -8.990  1.00  0.00              
ATOM   2378  HA  ASP B 146      27.846 -43.842  -9.263  1.00  0.00              
ATOM   2379 1HB  ASP B 146      25.510 -45.330 -10.656  1.00  0.00              
ATOM   2380 2HB  ASP B 146      27.194 -45.721 -10.978  1.00  0.00              
ATOM   2381  N   LYS B 147      26.302 -42.611 -11.784  1.00  0.00              
ATOM   2382  CA  LYS B 147      26.577 -41.799 -12.966  1.00  0.00              
ATOM   2383  C   LYS B 147      27.331 -40.513 -12.603  1.00  0.00              
ATOM   2384  O   LYS B 147      28.260 -40.102 -13.328  1.00  0.00              
ATOM   2385  CB  LYS B 147      25.273 -41.458 -13.690  1.00  0.00              
ATOM   2386  CG  LYS B 147      24.626 -42.636 -14.407  1.00  0.00              
ATOM   2387  CD  LYS B 147      23.322 -42.226 -15.076  1.00  0.00              
ATOM   2388  CE  LYS B 147      22.673 -43.402 -15.791  1.00  0.00              
ATOM   2389  NZ  LYS B 147      21.393 -43.018 -16.444  1.00  0.00              
ATOM   2390  H   LYS B 147      25.344 -42.762 -11.503  1.00  0.00              
ATOM   2391  HA  LYS B 147      27.219 -42.370 -13.637  1.00  0.00              
ATOM   2392 1HB  LYS B 147      24.551 -41.065 -12.974  1.00  0.00              
ATOM   2393 2HB  LYS B 147      25.460 -40.679 -14.428  1.00  0.00              
ATOM   2394 1HG  LYS B 147      25.309 -43.020 -15.165  1.00  0.00              
ATOM   2395 2HG  LYS B 147      24.422 -43.431 -13.690  1.00  0.00              
ATOM   2396 1HD  LYS B 147      22.632 -41.842 -14.324  1.00  0.00              
ATOM   2397 2HD  LYS B 147      23.518 -41.436 -15.801  1.00  0.00              
ATOM   2398 1HE  LYS B 147      23.353 -43.787 -16.549  1.00  0.00              
ATOM   2399 2HE  LYS B 147      22.475 -44.199 -15.074  1.00  0.00              
ATOM   2400 1HZ  LYS B 147      20.995 -43.824 -16.906  1.00  0.00              
ATOM   2401 2HZ  LYS B 147      20.747 -42.677 -15.746  1.00  0.00              
ATOM   2402 3HZ  LYS B 147      21.566 -42.293 -17.125  1.00  0.00              
ATOM   2403  N   ALA B 148      26.926 -39.881 -11.498  1.00  0.00              
ATOM   2404  CA  ALA B 148      27.614 -38.708 -10.999  1.00  0.00              
ATOM   2405  C   ALA B 148      29.055 -39.058 -10.612  1.00  0.00              
ATOM   2406  O   ALA B 148      29.964 -38.283 -10.879  1.00  0.00              
ATOM   2407  CB  ALA B 148      26.879 -38.098  -9.820  1.00  0.00              
ATOM   2408  H   ALA B 148      26.121 -40.229 -10.997  1.00  0.00              
ATOM   2409  HA  ALA B 148      27.652 -37.971 -11.801  1.00  0.00              
ATOM   2410 1HB  ALA B 148      27.421 -37.220  -9.469  1.00  0.00              
ATOM   2411 2HB  ALA B 148      25.875 -37.806 -10.129  1.00  0.00              
ATOM   2412 3HB  ALA B 148      26.813 -38.828  -9.016  1.00  0.00              
ATOM   2413  N   LYS B 149      29.251 -40.227 -10.000  1.00  0.00              
ATOM   2414  CA  LYS B 149      30.587 -40.705  -9.595  1.00  0.00              
ATOM   2415  C   LYS B 149      31.499 -40.836 -10.802  1.00  0.00              
ATOM   2416  O   LYS B 149      32.641 -40.368 -10.787  1.00  0.00              
ATOM   2417  CB  LYS B 149      30.491 -42.047  -8.868  1.00  0.00              
ATOM   2418  CG  LYS B 149      31.825 -42.589  -8.370  1.00  0.00              
ATOM   2419  CD  LYS B 149      31.641 -43.890  -7.604  1.00  0.00              
ATOM   2420  CE  LYS B 149      32.976 -44.453  -7.139  1.00  0.00              
ATOM   2421  NZ  LYS B 149      32.811 -45.726  -6.386  1.00  0.00              
ATOM   2422  H   LYS B 149      28.444 -40.804  -9.808  1.00  0.00              
ATOM   2423  HA  LYS B 149      31.017 -39.982  -8.901  1.00  0.00              
ATOM   2424 1HB  LYS B 149      29.829 -41.948  -8.007  1.00  0.00              
ATOM   2425 2HB  LYS B 149      30.054 -42.791  -9.533  1.00  0.00              
ATOM   2426 1HG  LYS B 149      32.485 -42.767  -9.220  1.00  0.00              
ATOM   2427 2HG  LYS B 149      32.294 -41.855  -7.716  1.00  0.00              
ATOM   2428 1HD  LYS B 149      31.007 -43.714  -6.734  1.00  0.00              
ATOM   2429 2HD  LYS B 149      31.152 -44.624  -8.245  1.00  0.00              
ATOM   2430 1HE  LYS B 149      33.614 -44.636  -8.002  1.00  0.00              
ATOM   2431 2HE  LYS B 149      33.472 -43.727  -6.495  1.00  0.00              
ATOM   2432 1HZ  LYS B 149      33.717 -46.066  -6.096  1.00  0.00              
ATOM   2433 2HZ  LYS B 149      32.236 -45.564  -5.572  1.00  0.00              
ATOM   2434 3HZ  LYS B 149      32.369 -46.414  -6.979  1.00  0.00              
ATOM   2435  N   ASP B 150      30.972 -41.451 -11.859  1.00  0.00              
ATOM   2436  CA  ASP B 150      31.700 -41.620 -13.112  1.00  0.00              
ATOM   2437  C   ASP B 150      32.123 -40.291 -13.676  1.00  0.00              
ATOM   2438  O   ASP B 150      33.274 -40.133 -14.105  1.00  0.00              
ATOM   2439  CB  ASP B 150      30.844 -42.361 -14.143  1.00  0.00              
ATOM   2440  CG  ASP B 150      30.675 -43.840 -13.820  1.00  0.00              
ATOM   2441  OD1 ASP B 150      31.413 -44.337 -13.002  1.00  0.00              
ATOM   2442  OD2 ASP B 150      29.811 -44.457 -14.394  1.00  0.00              
ATOM   2443  H   ASP B 150      30.032 -41.812 -11.783  1.00  0.00              
ATOM   2444  HA  ASP B 150      32.595 -42.211 -12.916  1.00  0.00              
ATOM   2445 1HB  ASP B 150      29.857 -41.901 -14.195  1.00  0.00              
ATOM   2446 2HB  ASP B 150      31.300 -42.269 -15.129  1.00  0.00              
ATOM   2447  N   ASP B 151      31.189 -39.333 -13.664  1.00  0.00              
ATOM   2448  CA  ASP B 151      31.469 -37.983 -14.133  1.00  0.00              
ATOM   2449  C   ASP B 151      32.503 -37.264 -13.263  1.00  0.00              
ATOM   2450  O   ASP B 151      33.402 -36.651 -13.798  1.00  0.00              
ATOM   2451  CB  ASP B 151      30.175 -37.168 -14.185  1.00  0.00              
ATOM   2452  CG  ASP B 151      29.232 -37.555 -15.317  1.00  0.00              
ATOM   2453  OD1 ASP B 151      29.653 -38.271 -16.195  1.00  0.00              
ATOM   2454  OD2 ASP B 151      28.064 -37.266 -15.215  1.00  0.00              
ATOM   2455  H   ASP B 151      30.265 -39.553 -13.321  1.00  0.00              
ATOM   2456  HA  ASP B 151      31.929 -38.047 -15.120  1.00  0.00              
ATOM   2457 1HB  ASP B 151      29.627 -37.162 -13.243  1.00  0.00              
ATOM   2458 2HB  ASP B 151      30.582 -36.174 -14.376  1.00  0.00              
ATOM   2459  N   ALA B 152      32.396 -37.344 -11.938  1.00  0.00              
ATOM   2460  CA  ALA B 152      33.379 -36.668 -11.096  1.00  0.00              
ATOM   2461  C   ALA B 152      34.773 -37.280 -11.300  1.00  0.00              
ATOM   2462  O   ALA B 152      35.768 -36.550 -11.418  1.00  0.00              
ATOM   2463  CB  ALA B 152      32.977 -36.709  -9.627  1.00  0.00              
ATOM   2464  H   ALA B 152      31.649 -37.864 -11.501  1.00  0.00              
ATOM   2465  HA  ALA B 152      33.432 -35.625 -11.408  1.00  0.00              
ATOM   2466 1HB  ALA B 152      33.730 -36.197  -9.029  1.00  0.00              
ATOM   2467 2HB  ALA B 152      32.014 -36.214  -9.500  1.00  0.00              
ATOM   2468 3HB  ALA B 152      32.898 -37.745  -9.301  1.00  0.00              
ATOM   2469  N   GLU B 153      34.848 -38.610 -11.356  1.00  0.00              
ATOM   2470  CA  GLU B 153      36.123 -39.273 -11.632  1.00  0.00              
ATOM   2471  C   GLU B 153      36.743 -38.821 -12.966  1.00  0.00              
ATOM   2472  O   GLU B 153      37.935 -38.572 -13.037  1.00  0.00              
ATOM   2473  CB  GLU B 153      35.931 -40.791 -11.641  1.00  0.00              
ATOM   2474  CG  GLU B 153      37.198 -41.584 -11.925  1.00  0.00              
ATOM   2475  CD  GLU B 153      36.975 -43.071 -11.906  1.00  0.00              
ATOM   2476  OE1 GLU B 153      36.109 -43.513 -11.191  1.00  0.00              
ATOM   2477  OE2 GLU B 153      37.672 -43.765 -12.608  1.00  0.00              
ATOM   2478  H   GLU B 153      34.022 -39.174 -11.208  1.00  0.00              
ATOM   2479  HA  GLU B 153      36.847 -38.959 -10.878  1.00  0.00              
ATOM   2480 1HB  GLU B 153      35.544 -41.115 -10.674  1.00  0.00              
ATOM   2481 2HB  GLU B 153      35.192 -41.060 -12.395  1.00  0.00              
ATOM   2482 1HG  GLU B 153      37.581 -41.298 -12.905  1.00  0.00              
ATOM   2483 2HG  GLU B 153      37.951 -41.325 -11.182  1.00  0.00              
ATOM   2484  N   ASN B 154      35.946 -38.723 -14.023  1.00  0.00              
ATOM   2485  CA  ASN B 154      36.477 -38.217 -15.303  1.00  0.00              
ATOM   2486  C   ASN B 154      37.061 -36.793 -15.209  1.00  0.00              
ATOM   2487  O   ASN B 154      38.079 -36.477 -15.825  1.00  0.00              
ATOM   2488  CB  ASN B 154      35.395 -38.266 -16.366  1.00  0.00              
ATOM   2489  CG  ASN B 154      35.109 -39.666 -16.835  1.00  0.00              
ATOM   2490  OD1 ASN B 154      35.930 -40.573 -16.659  1.00  0.00              
ATOM   2491  ND2 ASN B 154      33.959 -39.859 -17.430  1.00  0.00              
ATOM   2492  H   ASN B 154      34.974 -38.991 -13.966  1.00  0.00              
ATOM   2493  HA  ASN B 154      37.325 -38.839 -15.596  1.00  0.00              
ATOM   2494 1HB  ASN B 154      34.476 -37.833 -15.970  1.00  0.00              
ATOM   2495 2HB  ASN B 154      35.699 -37.664 -17.222  1.00  0.00              
ATOM   2496 1HD2 ASN B 154      33.715 -40.770 -17.763  1.00  0.00              
ATOM   2497 2HD2 ASN B 154      33.325 -39.096 -17.551  1.00  0.00              
ATOM   2498  N   ARG B 155      36.414 -35.931 -14.432  1.00  0.00              
ATOM   2499  CA  ARG B 155      36.896 -34.568 -14.262  1.00  0.00              
ATOM   2500  C   ARG B 155      38.198 -34.556 -13.454  1.00  0.00              
ATOM   2501  O   ARG B 155      39.112 -33.803 -13.746  1.00  0.00              
ATOM   2502  CB  ARG B 155      35.850 -33.714 -13.561  1.00  0.00              
ATOM   2503  CG  ARG B 155      34.559 -33.517 -14.340  1.00  0.00              
ATOM   2504  CD  ARG B 155      34.818 -33.039 -15.722  1.00  0.00              
ATOM   2505  NE  ARG B 155      33.585 -32.797 -16.453  1.00  0.00              
ATOM   2506  CZ  ARG B 155      33.514 -32.558 -17.777  1.00  0.00              
ATOM   2507  NH1 ARG B 155      34.612 -32.533 -18.499  1.00  0.00              
ATOM   2508  NH2 ARG B 155      32.342 -32.349 -18.349  1.00  0.00              
ATOM   2509  H   ARG B 155      35.575 -36.220 -13.950  1.00  0.00              
ATOM   2510  HA  ARG B 155      37.182 -34.177 -15.239  1.00  0.00              
ATOM   2511 1HB  ARG B 155      35.592 -34.166 -12.604  1.00  0.00              
ATOM   2512 2HB  ARG B 155      36.264 -32.727 -13.355  1.00  0.00              
ATOM   2513 1HG  ARG B 155      34.022 -34.464 -14.399  1.00  0.00              
ATOM   2514 2HG  ARG B 155      33.937 -32.778 -13.833  1.00  0.00              
ATOM   2515 1HD  ARG B 155      35.381 -32.107 -15.685  1.00  0.00              
ATOM   2516 2HD  ARG B 155      35.394 -33.789 -16.264  1.00  0.00              
ATOM   2517  HE  ARG B 155      32.719 -32.808 -15.930  1.00  0.00              
ATOM   2518 1HH1 ARG B 155      35.509 -32.692 -18.062  1.00  0.00              
ATOM   2519 2HH1 ARG B 155      34.559 -32.354 -19.492  1.00  0.00              
ATOM   2520 1HH2 ARG B 155      31.497 -32.368 -17.793  1.00  0.00              
ATOM   2521 2HH2 ARG B 155      32.289 -32.170 -19.341  1.00  0.00              
ATOM   2522  N   VAL B 156      38.314 -35.461 -12.498  1.00  0.00              
ATOM   2523  CA  VAL B 156      39.597 -35.730 -11.814  1.00  0.00              
ATOM   2524  C   VAL B 156      40.723 -36.283 -12.707  1.00  0.00              
ATOM   2525  O   VAL B 156      41.867 -35.845 -12.592  1.00  0.00              
ATOM   2526  CB  VAL B 156      39.372 -36.654 -10.597  1.00  0.00              
ATOM   2527  CG1 VAL B 156      40.681 -37.135  -9.998  1.00  0.00              
ATOM   2528  CG2 VAL B 156      38.509 -35.942  -9.569  1.00  0.00              
ATOM   2529  H   VAL B 156      37.493 -35.985 -12.229  1.00  0.00              
ATOM   2530  HA  VAL B 156      40.008 -34.783 -11.464  1.00  0.00              
ATOM   2531  HB  VAL B 156      38.871 -37.563 -10.930  1.00  0.00              
ATOM   2532 1HG1 VAL B 156      40.475 -37.781  -9.144  1.00  0.00              
ATOM   2533 2HG1 VAL B 156      41.241 -37.692 -10.748  1.00  0.00              
ATOM   2534 3HG1 VAL B 156      41.267 -36.277  -9.669  1.00  0.00              
ATOM   2535 1HG2 VAL B 156      38.351 -36.596  -8.712  1.00  0.00              
ATOM   2536 2HG2 VAL B 156      39.009 -35.030  -9.244  1.00  0.00              
ATOM   2537 3HG2 VAL B 156      37.547 -35.690 -10.015  1.00  0.00              
ATOM   2538  N   ARG B 157      40.428 -37.278 -13.541  1.00  0.00              
ATOM   2539  CA  ARG B 157      41.397 -37.748 -14.525  1.00  0.00              
ATOM   2540  C   ARG B 157      41.825 -36.676 -15.545  1.00  0.00              
ATOM   2541  O   ARG B 157      43.005 -36.621 -15.926  1.00  0.00              
ATOM   2542  CB  ARG B 157      40.824 -38.942 -15.275  1.00  0.00              
ATOM   2543  CG  ARG B 157      40.660 -40.202 -14.440  1.00  0.00              
ATOM   2544  CD  ARG B 157      40.045 -41.303 -15.224  1.00  0.00              
ATOM   2545  NE  ARG B 157      39.791 -42.477 -14.404  1.00  0.00              
ATOM   2546  CZ  ARG B 157      40.696 -43.441 -14.147  1.00  0.00              
ATOM   2547  NH1 ARG B 157      41.907 -43.357 -14.652  1.00  0.00              
ATOM   2548  NH2 ARG B 157      40.367 -44.471 -13.387  1.00  0.00              
ATOM   2549  H   ARG B 157      39.520 -37.718 -13.497  1.00  0.00              
ATOM   2550  HA  ARG B 157      42.313 -38.027 -14.002  1.00  0.00              
ATOM   2551 1HB  ARG B 157      39.846 -38.683 -15.677  1.00  0.00              
ATOM   2552 2HB  ARG B 157      41.470 -39.186 -16.118  1.00  0.00              
ATOM   2553 1HG  ARG B 157      41.637 -40.536 -14.089  1.00  0.00              
ATOM   2554 2HG  ARG B 157      40.019 -39.991 -13.584  1.00  0.00              
ATOM   2555 1HD  ARG B 157      39.096 -40.967 -15.641  1.00  0.00              
ATOM   2556 2HD  ARG B 157      40.714 -41.592 -16.034  1.00  0.00              
ATOM   2557  HE  ARG B 157      38.870 -42.576 -13.998  1.00  0.00              
ATOM   2558 1HH1 ARG B 157      42.159 -42.570 -15.233  1.00  0.00              
ATOM   2559 2HH1 ARG B 157      42.585 -44.079 -14.459  1.00  0.00              
ATOM   2560 1HH2 ARG B 157      39.436 -44.536 -12.999  1.00  0.00              
ATOM   2561 2HH2 ARG B 157      41.045 -45.193 -13.195  1.00  0.00              
ATOM   2562  N   GLU B 158      40.881 -35.853 -16.015  1.00  0.00              
ATOM   2563  CA  GLU B 158      41.220 -34.712 -16.907  1.00  0.00              
ATOM   2564  C   GLU B 158      42.159 -33.719 -16.191  1.00  0.00              
ATOM   2565  O   GLU B 158      43.093 -33.184 -16.807  1.00  0.00              
ATOM   2566  CB  GLU B 158      39.952 -33.989 -17.365  1.00  0.00              
ATOM   2567  CG  GLU B 158      39.106 -34.772 -18.359  1.00  0.00              
ATOM   2568  CD  GLU B 158      37.760 -34.147 -18.601  1.00  0.00              
ATOM   2569  OE1 GLU B 158      37.408 -33.243 -17.883  1.00  0.00              
ATOM   2570  OE2 GLU B 158      37.083 -34.575 -19.506  1.00  0.00              
ATOM   2571  H   GLU B 158      39.916 -36.008 -15.759  1.00  0.00              
ATOM   2572  HA  GLU B 158      41.765 -35.097 -17.769  1.00  0.00              
ATOM   2573 1HB  GLU B 158      39.329 -33.764 -16.499  1.00  0.00              
ATOM   2574 2HB  GLU B 158      40.222 -33.040 -17.829  1.00  0.00              
ATOM   2575 1HG  GLU B 158      39.641 -34.833 -19.306  1.00  0.00              
ATOM   2576 2HG  GLU B 158      38.969 -35.785 -17.985  1.00  0.00              
ATOM   2577  N   LEU B 159      41.911 -33.454 -14.905  1.00  0.00              
ATOM   2578  CA  LEU B 159      42.843 -32.605 -14.155  1.00  0.00              
ATOM   2579  C   LEU B 159      44.242 -33.244 -14.121  1.00  0.00              
ATOM   2580  O   LEU B 159      45.256 -32.589 -14.419  1.00  0.00              
ATOM   2581  CB  LEU B 159      42.354 -32.331 -12.741  1.00  0.00              
ATOM   2582  CG  LEU B 159      43.271 -31.485 -11.846  1.00  0.00              
ATOM   2583  CD1 LEU B 159      43.468 -30.118 -12.516  1.00  0.00              
ATOM   2584  CD2 LEU B 159      42.692 -31.321 -10.455  1.00  0.00              
ATOM   2585  H   LEU B 159      41.097 -33.824 -14.436  1.00  0.00              
ATOM   2586  HA  LEU B 159      42.931 -31.649 -14.670  1.00  0.00              
ATOM   2587 1HB  LEU B 159      41.396 -31.815 -12.799  1.00  0.00              
ATOM   2588 2HB  LEU B 159      42.200 -33.284 -12.235  1.00  0.00              
ATOM   2589  HG  LEU B 159      44.244 -31.971 -11.760  1.00  0.00              
ATOM   2590 1HD1 LEU B 159      44.118 -29.499 -11.897  1.00  0.00              
ATOM   2591 2HD1 LEU B 159      43.924 -30.254 -13.496  1.00  0.00              
ATOM   2592 3HD1 LEU B 159      42.502 -29.627 -12.630  1.00  0.00              
ATOM   2593 1HD2 LEU B 159      43.368 -30.718  -9.848  1.00  0.00              
ATOM   2594 2HD2 LEU B 159      41.723 -30.825 -10.520  1.00  0.00              
ATOM   2595 3HD2 LEU B 159      42.568 -32.301  -9.994  1.00  0.00              
ATOM   2596  N   LYS B 160      44.309 -34.523 -13.796  1.00  0.00              
ATOM   2597  CA  LYS B 160      45.620 -35.196 -13.783  1.00  0.00              
ATOM   2598  C   LYS B 160      46.379 -35.014 -15.112  1.00  0.00              
ATOM   2599  O   LYS B 160      47.574 -34.658 -15.128  1.00  0.00              
ATOM   2600  CB  LYS B 160      45.445 -36.686 -13.482  1.00  0.00              
ATOM   2601  CG  LYS B 160      46.750 -37.467 -13.395  1.00  0.00              
ATOM   2602  CD  LYS B 160      46.499 -38.925 -13.041  1.00  0.00              
ATOM   2603  CE  LYS B 160      47.798 -39.714 -12.988  1.00  0.00              
ATOM   2604  NZ  LYS B 160      47.567 -41.144 -12.645  1.00  0.00              
ATOM   2605  H   LYS B 160      43.483 -35.051 -13.555  1.00  0.00              
ATOM   2606  HA  LYS B 160      46.231 -34.747 -13.000  1.00  0.00              
ATOM   2607 1HB  LYS B 160      44.919 -36.807 -12.535  1.00  0.00              
ATOM   2608 2HB  LYS B 160      44.832 -37.144 -14.258  1.00  0.00              
ATOM   2609 1HG  LYS B 160      47.268 -37.418 -14.354  1.00  0.00              
ATOM   2610 2HG  LYS B 160      47.390 -37.022 -12.634  1.00  0.00              
ATOM   2611 1HD  LYS B 160      46.007 -38.984 -12.069  1.00  0.00              
ATOM   2612 2HD  LYS B 160      45.843 -39.372 -13.788  1.00  0.00              
ATOM   2613 1HE  LYS B 160      48.295 -39.662 -13.956  1.00  0.00              
ATOM   2614 2HE  LYS B 160      48.460 -39.277 -12.241  1.00  0.00              
ATOM   2615 1HZ  LYS B 160      48.452 -41.631 -12.619  1.00  0.00              
ATOM   2616 2HZ  LYS B 160      47.123 -41.205 -11.739  1.00  0.00              
ATOM   2617 3HZ  LYS B 160      46.971 -41.566 -13.342  1.00  0.00              
ATOM   2618  N   GLN B 161      45.667 -35.264 -16.213  1.00  0.00              
ATOM   2619  CA  GLN B 161      46.211 -35.133 -17.560  1.00  0.00              
ATOM   2620  C   GLN B 161      46.623 -33.698 -17.923  1.00  0.00              
ATOM   2621  O   GLN B 161      47.677 -33.517 -18.513  1.00  0.00              
ATOM   2622  CB  GLN B 161      45.189 -35.644 -18.579  1.00  0.00              
ATOM   2623  CG  GLN B 161      44.971 -37.147 -18.540  1.00  0.00              
ATOM   2624  CD  GLN B 161      43.868 -37.596 -19.480  1.00  0.00              
ATOM   2625  OE1 GLN B 161      42.965 -36.823 -19.815  1.00  0.00              
ATOM   2626  NE2 GLN B 161      43.933 -38.850 -19.911  1.00  0.00              
ATOM   2627  H   GLN B 161      44.708 -35.558 -16.097  1.00  0.00              
ATOM   2628  HA  GLN B 161      47.123 -35.726 -17.624  1.00  0.00              
ATOM   2629 1HB  GLN B 161      44.228 -35.160 -18.404  1.00  0.00              
ATOM   2630 2HB  GLN B 161      45.512 -35.377 -19.584  1.00  0.00              
ATOM   2631 1HG  GLN B 161      45.894 -37.646 -18.834  1.00  0.00              
ATOM   2632 2HG  GLN B 161      44.695 -37.438 -17.526  1.00  0.00              
ATOM   2633 1HE2 GLN B 161      43.233 -39.203 -20.534  1.00  0.00              
ATOM   2634 2HE2 GLN B 161      44.682 -39.443 -19.615  1.00  0.00              
ATOM   2635  N   LYS B 162      45.810 -32.681 -17.602  1.00  0.00              
ATOM   2636  CA  LYS B 162      46.211 -31.290 -17.887  1.00  0.00              
ATOM   2637  C   LYS B 162      47.406 -30.833 -17.054  1.00  0.00              
ATOM   2638  O   LYS B 162      48.281 -30.066 -17.543  1.00  0.00              
ATOM   2639  CB  LYS B 162      45.033 -30.342 -17.652  1.00  0.00              
ATOM   2640  CG  LYS B 162      45.338 -28.878 -17.936  1.00  0.00              
ATOM   2641  CD  LYS B 162      45.827 -28.681 -19.363  1.00  0.00              
ATOM   2642  CE  LYS B 162      44.732 -28.995 -20.372  1.00  0.00              
ATOM   2643  NZ  LYS B 162      45.160 -28.702 -21.767  1.00  0.00              
ATOM   2644  H   LYS B 162      44.918 -32.855 -17.161  1.00  0.00              
ATOM   2645  HA  LYS B 162      46.480 -31.217 -18.941  1.00  0.00              
ATOM   2646 1HB  LYS B 162      44.196 -30.638 -18.285  1.00  0.00              
ATOM   2647 2HB  LYS B 162      44.704 -30.421 -16.616  1.00  0.00              
ATOM   2648 1HG  LYS B 162      44.438 -28.282 -17.784  1.00  0.00              
ATOM   2649 2HG  LYS B 162      46.106 -28.526 -17.246  1.00  0.00              
ATOM   2650 1HD  LYS B 162      46.149 -27.648 -19.498  1.00  0.00              
ATOM   2651 2HD  LYS B 162      46.678 -29.336 -19.550  1.00  0.00              
ATOM   2652 1HE  LYS B 162      44.463 -30.048 -20.301  1.00  0.00              
ATOM   2653 2HE  LYS B 162      43.847 -28.401 -20.145  1.00  0.00              
ATOM   2654 1HZ  LYS B 162      44.407 -28.923 -22.403  1.00  0.00              
ATOM   2655 2HZ  LYS B 162      45.394 -27.722 -21.849  1.00  0.00              
ATOM   2656 3HZ  LYS B 162      45.969 -29.261 -21.996  1.00  0.00              
ATOM   2657  N   LEU B 163      47.439 -31.222 -15.777  1.00  0.00              
ATOM   2658  CA  LEU B 163      48.596 -30.903 -14.949  1.00  0.00              
ATOM   2659  C   LEU B 163      49.897 -31.610 -15.411  1.00  0.00              
ATOM   2660  O   LEU B 163      50.980 -31.033 -15.273  1.00  0.00              
ATOM   2661  CB  LEU B 163      48.294 -31.280 -13.494  1.00  0.00              
ATOM   2662  CG  LEU B 163      47.184 -30.469 -12.812  1.00  0.00              
ATOM   2663  CD1 LEU B 163      46.938 -31.018 -11.414  1.00  0.00              
ATOM   2664  CD2 LEU B 163      47.587 -29.002 -12.760  1.00  0.00              
ATOM   2665  H   LEU B 163      46.671 -31.738 -15.372  1.00  0.00              
ATOM   2666  HA  LEU B 163      48.835 -29.848 -15.081  1.00  0.00              
ATOM   2667 1HB  LEU B 163      48.005 -32.329 -13.460  1.00  0.00              
ATOM   2668 2HB  LEU B 163      49.203 -31.156 -12.906  1.00  0.00              
ATOM   2669  HG  LEU B 163      46.258 -30.571 -13.379  1.00  0.00              
ATOM   2670 1HD1 LEU B 163      46.149 -30.442 -10.930  1.00  0.00              
ATOM   2671 2HD1 LEU B 163      46.632 -32.063 -11.482  1.00  0.00              
ATOM   2672 3HD1 LEU B 163      47.853 -30.945 -10.828  1.00  0.00              
ATOM   2673 1HD2 LEU B 163      46.798 -28.425 -12.277  1.00  0.00              
ATOM   2674 2HD2 LEU B 163      48.512 -28.899 -12.193  1.00  0.00              
ATOM   2675 3HD2 LEU B 163      47.739 -28.630 -13.774  1.00  0.00              
ATOM   2676  N   GLU B 164      49.786 -32.838 -15.925  1.00  0.00              
ATOM   2677  CA  GLU B 164      50.938 -33.530 -16.570  1.00  0.00              
ATOM   2678  C   GLU B 164      51.445 -32.685 -17.753  1.00  0.00              
ATOM   2679  O   GLU B 164      52.656 -32.458 -17.914  1.00  0.00              
ATOM   2680  CB  GLU B 164      50.542 -34.926 -17.055  1.00  0.00              
ATOM   2681  CG  GLU B 164      51.659 -35.688 -17.756  1.00  0.00              
ATOM   2682  CD  GLU B 164      51.229 -37.047 -18.233  1.00  0.00              
ATOM   2683  OE1 GLU B 164      50.111 -37.421 -17.974  1.00  0.00              
ATOM   2684  OE2 GLU B 164      52.021 -37.713 -18.858  1.00  0.00              
ATOM   2685  H   GLU B 164      48.894 -33.310 -15.875  1.00  0.00              
ATOM   2686  HA  GLU B 164      51.720 -33.670 -15.823  1.00  0.00              
ATOM   2687 1HB  GLU B 164      50.210 -35.525 -16.207  1.00  0.00              
ATOM   2688 2HB  GLU B 164      49.705 -34.847 -17.749  1.00  0.00              
ATOM   2689 1HG  GLU B 164      52.000 -35.106 -18.611  1.00  0.00              
ATOM   2690 2HG  GLU B 164      52.496 -35.797 -17.068  1.00  0.00              
ATOM   2691  N   GLU B 165      50.526 -32.264 -18.621  1.00  0.00              
ATOM   2692  CA  GLU B 165      50.906 -31.340 -19.726  1.00  0.00              
ATOM   2693  C   GLU B 165      51.614 -30.048 -19.254  1.00  0.00              
ATOM   2694  O   GLU B 165      52.694 -29.682 -19.769  1.00  0.00              
ATOM   2695  CB  GLU B 165      49.662 -30.960 -20.532  1.00  0.00              
ATOM   2696  CG  GLU B 165      49.931 -30.013 -21.693  1.00  0.00              
ATOM   2697  CD  GLU B 165      48.677 -29.600 -22.413  1.00  0.00              
ATOM   2698  OE1 GLU B 165      47.621 -30.042 -22.029  1.00  0.00              
ATOM   2699  OE2 GLU B 165      48.776 -28.842 -23.349  1.00  0.00              
ATOM   2700  H   GLU B 165      49.565 -32.565 -18.540  1.00  0.00              
ATOM   2701  HA  GLU B 165      51.645 -31.838 -20.354  1.00  0.00              
ATOM   2702 1HB  GLU B 165      49.200 -31.861 -20.934  1.00  0.00              
ATOM   2703 2HB  GLU B 165      48.934 -30.484 -19.874  1.00  0.00              
ATOM   2704 1HG  GLU B 165      50.429 -29.121 -21.314  1.00  0.00              
ATOM   2705 2HG  GLU B 165      50.604 -30.501 -22.397  1.00  0.00              
ATOM   2706  N   LEU B 166      51.036 -29.354 -18.265  1.00  0.00              
ATOM   2707  CA  LEU B 166      51.675 -28.131 -17.745  1.00  0.00              
ATOM   2708  C   LEU B 166      53.042 -28.402 -17.106  1.00  0.00              
ATOM   2709  O   LEU B 166      53.943 -27.576 -17.219  1.00  0.00              
ATOM   2710  CB  LEU B 166      50.759 -27.462 -16.713  1.00  0.00              
ATOM   2711  CG  LEU B 166      49.439 -26.902 -17.259  1.00  0.00              
ATOM   2712  CD1 LEU B 166      48.542 -26.493 -16.099  1.00  0.00              
ATOM   2713  CD2 LEU B 166      49.729 -25.719 -18.170  1.00  0.00              
ATOM   2714  H   LEU B 166      50.159 -29.658 -17.867  1.00  0.00              
ATOM   2715  HA  LEU B 166      51.878 -27.464 -18.582  1.00  0.00              
ATOM   2716 1HB  LEU B 166      50.515 -28.191 -15.941  1.00  0.00              
ATOM   2717 2HB  LEU B 166      51.301 -26.639 -16.248  1.00  0.00              
ATOM   2718  HG  LEU B 166      48.921 -27.677 -17.825  1.00  0.00              
ATOM   2719 1HD1 LEU B 166      47.604 -26.095 -16.487  1.00  0.00              
ATOM   2720 2HD1 LEU B 166      48.335 -27.363 -15.475  1.00  0.00              
ATOM   2721 3HD1 LEU B 166      49.041 -25.729 -15.505  1.00  0.00              
ATOM   2722 1HD2 LEU B 166      48.791 -25.321 -18.559  1.00  0.00              
ATOM   2723 2HD2 LEU B 166      50.246 -24.942 -17.606  1.00  0.00              
ATOM   2724 3HD2 LEU B 166      50.357 -26.043 -19.000  1.00  0.00              
ATOM   2725  N   TYR B 167      53.170 -29.546 -16.441  1.00  0.00              
ATOM   2726  CA  TYR B 167      54.446 -30.013 -15.914  1.00  0.00              
ATOM   2727  C   TYR B 167      55.483 -30.194 -17.042  1.00  0.00              
ATOM   2728  O   TYR B 167      56.582 -29.703 -16.978  1.00  0.00              
ATOM   2729  CB  TYR B 167      54.253 -31.323 -15.147  1.00  0.00              
ATOM   2730  CG  TYR B 167      55.549 -31.999 -14.757  1.00  0.00              
ATOM   2731  CD1 TYR B 167      56.323 -31.476 -13.731  1.00  0.00              
ATOM   2732  CD2 TYR B 167      55.963 -33.141 -15.426  1.00  0.00              
ATOM   2733  CE1 TYR B 167      57.506 -32.094 -13.375  1.00  0.00              
ATOM   2734  CE2 TYR B 167      57.147 -33.759 -15.070  1.00  0.00              
ATOM   2735  CZ  TYR B 167      57.917 -33.239 -14.049  1.00  0.00              
ATOM   2736  OH  TYR B 167      59.095 -33.854 -13.695  1.00  0.00              
ATOM   2737  H   TYR B 167      52.344 -30.109 -16.300  1.00  0.00              
ATOM   2738  HA  TYR B 167      54.830 -29.263 -15.222  1.00  0.00              
ATOM   2739 1HB  TYR B 167      53.682 -31.131 -14.237  1.00  0.00              
ATOM   2740 2HB  TYR B 167      53.676 -32.019 -15.754  1.00  0.00              
ATOM   2741  HD1 TYR B 167      55.997 -30.578 -13.206  1.00  0.00              
ATOM   2742  HD2 TYR B 167      55.356 -33.551 -16.232  1.00  0.00              
ATOM   2743  HE1 TYR B 167      58.114 -31.684 -12.570  1.00  0.00              
ATOM   2744  HE2 TYR B 167      57.473 -34.656 -15.596  1.00  0.00              
ATOM   2745  HH  TYR B 167      59.487 -33.388 -12.952  1.00  0.00              
ATOM   2746  N   LYS B 168      55.119 -30.897 -18.082  1.00  0.00              
ATOM   2747  CA  LYS B 168      56.071 -31.090 -19.186  1.00  0.00              
ATOM   2748  C   LYS B 168      56.535 -29.764 -19.786  1.00  0.00              
ATOM   2749  O   LYS B 168      57.709 -29.605 -20.144  1.00  0.00              
ATOM   2750  CB  LYS B 168      55.449 -31.961 -20.278  1.00  0.00              
ATOM   2751  CG  LYS B 168      55.271 -33.424 -19.892  1.00  0.00              
ATOM   2752  CD  LYS B 168      54.583 -34.208 -20.999  1.00  0.00              
ATOM   2753  CE  LYS B 168      54.397 -35.668 -20.610  1.00  0.00              
ATOM   2754  NZ  LYS B 168      53.664 -36.433 -21.655  1.00  0.00              
ATOM   2755  H   LYS B 168      54.200 -31.312 -18.147  1.00  0.00              
ATOM   2756  HA  LYS B 168      56.986 -31.524 -18.782  1.00  0.00              
ATOM   2757 1HB  LYS B 168      54.469 -31.565 -20.547  1.00  0.00              
ATOM   2758 2HB  LYS B 168      56.072 -31.925 -21.172  1.00  0.00              
ATOM   2759 1HG  LYS B 168      56.247 -33.869 -19.694  1.00  0.00              
ATOM   2760 2HG  LYS B 168      54.671 -33.490 -18.984  1.00  0.00              
ATOM   2761 1HD  LYS B 168      53.606 -33.768 -21.204  1.00  0.00              
ATOM   2762 2HD  LYS B 168      55.183 -34.158 -21.907  1.00  0.00              
ATOM   2763 1HE  LYS B 168      55.371 -36.130 -20.455  1.00  0.00              
ATOM   2764 2HE  LYS B 168      53.838 -35.727 -19.676  1.00  0.00              
ATOM   2765 1HZ  LYS B 168      53.561 -37.393 -21.360  1.00  0.00              
ATOM   2766 2HZ  LYS B 168      52.750 -36.024 -21.794  1.00  0.00              
ATOM   2767 3HZ  LYS B 168      54.182 -36.401 -22.522  1.00  0.00              
ATOM   2768  N   GLU B 169      55.622 -28.791 -19.852  1.00  0.00              
ATOM   2769  CA  GLU B 169      55.940 -27.446 -20.283  1.00  0.00              
ATOM   2770  C   GLU B 169      56.844 -26.715 -19.312  1.00  0.00              
ATOM   2771  O   GLU B 169      57.763 -26.021 -19.734  1.00  0.00              
ATOM   2772  CB  GLU B 169      54.652 -26.645 -20.482  1.00  0.00              
ATOM   2773  CG  GLU B 169      53.777 -27.136 -21.627  1.00  0.00              
ATOM   2774  CD  GLU B 169      54.446 -27.013 -22.968  1.00  0.00              
ATOM   2775  OE1 GLU B 169      55.098 -26.023 -23.197  1.00  0.00              
ATOM   2776  OE2 GLU B 169      54.304 -27.910 -23.765  1.00  0.00              
ATOM   2777  H   GLU B 169      54.672 -29.011 -19.589  1.00  0.00              
ATOM   2778  HA  GLU B 169      56.479 -27.504 -21.229  1.00  0.00              
ATOM   2779 1HB  GLU B 169      54.057 -26.679 -19.569  1.00  0.00              
ATOM   2780 2HB  GLU B 169      54.899 -25.601 -20.674  1.00  0.00              
ATOM   2781 1HG  GLU B 169      53.524 -28.182 -21.455  1.00  0.00              
ATOM   2782 2HG  GLU B 169      52.851 -26.563 -21.634  1.00  0.00              
ATOM   2783  N   ALA B 170      56.591 -26.871 -18.005  1.00  0.00              
ATOM   2784  CA  ALA B 170      57.419 -26.277 -16.951  1.00  0.00              
ATOM   2785  C   ALA B 170      58.849 -26.828 -16.898  1.00  0.00              
ATOM   2786  O   ALA B 170      59.769 -26.151 -16.390  1.00  0.00              
ATOM   2787  CB  ALA B 170      56.751 -26.454 -15.560  1.00  0.00              
ATOM   2788  H   ALA B 170      55.788 -27.427 -17.745  1.00  0.00              
ATOM   2789  HA  ALA B 170      57.519 -25.212 -17.159  1.00  0.00              
ATOM   2790 1HB  ALA B 170      57.383 -26.006 -14.793  1.00  0.00              
ATOM   2791 2HB  ALA B 170      55.777 -25.964 -15.559  1.00  0.00              
ATOM   2792 3HB  ALA B 170      56.623 -27.514 -15.350  1.00  0.00              
ATOM   2793  N   ARG B 171      59.010 -28.068 -17.352  1.00  0.00              
ATOM   2794  CA  ARG B 171      60.322 -28.715 -17.459  1.00  0.00              
ATOM   2795  C   ARG B 171      61.097 -28.401 -18.766  1.00  0.00              
ATOM   2796  O   ARG B 171      62.173 -28.948 -18.984  1.00  0.00              
ATOM   2797  CB  ARG B 171      60.149 -30.223 -17.344  1.00  0.00              
ATOM   2798  CG  ARG B 171      59.549 -30.699 -16.031  1.00  0.00              
ATOM   2799  CD  ARG B 171      60.386 -30.304 -14.869  1.00  0.00              
ATOM   2800  NE  ARG B 171      61.687 -30.955 -14.891  1.00  0.00              
ATOM   2801  CZ  ARG B 171      62.717 -30.634 -14.084  1.00  0.00              
ATOM   2802  NH1 ARG B 171      62.583 -29.671 -13.199  1.00  0.00              
ATOM   2803  NH2 ARG B 171      63.862 -31.286 -14.183  1.00  0.00              
ATOM   2804  H   ARG B 171      58.185 -28.578 -17.633  1.00  0.00              
ATOM   2805  HA  ARG B 171      60.965 -28.326 -16.670  1.00  0.00              
ATOM   2806 1HB  ARG B 171      59.506 -30.578 -18.148  1.00  0.00              
ATOM   2807 2HB  ARG B 171      61.117 -30.710 -17.460  1.00  0.00              
ATOM   2808 1HG  ARG B 171      58.558 -30.262 -15.903  1.00  0.00              
ATOM   2809 2HG  ARG B 171      59.468 -31.787 -16.041  1.00  0.00              
ATOM   2810 1HD  ARG B 171      60.544 -29.226 -14.885  1.00  0.00              
ATOM   2811 2HD  ARG B 171      59.881 -30.583 -13.945  1.00  0.00              
ATOM   2812  HE  ARG B 171      61.828 -31.701 -15.559  1.00  0.00              
ATOM   2813 1HH1 ARG B 171      61.708 -29.172 -13.124  1.00  0.00              
ATOM   2814 2HH1 ARG B 171      63.355 -29.430 -12.594  1.00  0.00              
ATOM   2815 1HH2 ARG B 171      63.964 -32.027 -14.863  1.00  0.00              
ATOM   2816 2HH2 ARG B 171      64.633 -31.046 -13.578  1.00  0.00              
ATOM   2817  N   LYS B 172      60.598 -27.504 -19.613  1.00  0.00              
ATOM   2818  CA  LYS B 172      61.367 -27.152 -20.833  1.00  0.00              
ATOM   2819  C   LYS B 172      62.499 -26.195 -20.494  1.00  0.00              
ATOM   2820  O   LYS B 172      62.408 -25.409 -19.533  1.00  0.00              
ATOM   2821  CB  LYS B 172      60.461 -26.527 -21.895  1.00  0.00              
ATOM   2822  CG  LYS B 172      59.462 -27.494 -22.517  1.00  0.00              
ATOM   2823  CD  LYS B 172      58.608 -26.805 -23.570  1.00  0.00              
ATOM   2824  CE  LYS B 172      57.691 -27.794 -24.275  1.00  0.00              
ATOM   2825  NZ  LYS B 172      56.783 -27.119 -25.242  1.00  0.00              
ATOM   2826  H   LYS B 172      59.707 -27.058 -19.447  1.00  0.00              
ATOM   2827  HA  LYS B 172      61.843 -28.055 -21.215  1.00  0.00              
ATOM   2828 1HB  LYS B 172      59.899 -25.703 -21.455  1.00  0.00              
ATOM   2829 2HB  LYS B 172      61.072 -26.115 -22.698  1.00  0.00              
ATOM   2830 1HG  LYS B 172      59.998 -28.323 -22.981  1.00  0.00              
ATOM   2831 2HG  LYS B 172      58.812 -27.895 -21.740  1.00  0.00              
ATOM   2832 1HD  LYS B 172      58.000 -26.032 -23.098  1.00  0.00              
ATOM   2833 2HD  LYS B 172      59.254 -26.333 -24.310  1.00  0.00              
ATOM   2834 1HE  LYS B 172      58.291 -28.528 -24.810  1.00  0.00              
ATOM   2835 2HE  LYS B 172      57.087 -28.320 -23.536  1.00  0.00              
ATOM   2836 1HZ  LYS B 172      56.193 -27.808 -25.687  1.00  0.00              
ATOM   2837 2HZ  LYS B 172      56.208 -26.448 -24.753  1.00  0.00              
ATOM   2838 3HZ  LYS B 172      57.332 -26.644 -25.944  1.00  0.00              
ATOM   2839  N   LEU B 173      63.572 -26.252 -21.277  1.00  0.00              
ATOM   2840  CA  LEU B 173      64.713 -25.382 -21.032  1.00  0.00              
ATOM   2841  C   LEU B 173      64.436 -23.922 -21.395  1.00  0.00              
ATOM   2842  O   LEU B 173      63.636 -23.643 -22.283  1.00  0.00              
ATOM   2843  CB  LEU B 173      65.924 -25.884 -21.828  1.00  0.00              
ATOM   2844  CG  LEU B 173      66.450 -27.270 -21.435  1.00  0.00              
ATOM   2845  CD1 LEU B 173      67.571 -27.676 -22.383  1.00  0.00              
ATOM   2846  CD2 LEU B 173      66.937 -27.238 -19.994  1.00  0.00              
ATOM   2847  H   LEU B 173      63.605 -26.902 -22.050  1.00  0.00              
ATOM   2848  HA  LEU B 173      64.906 -25.358 -19.960  1.00  0.00              
ATOM   2849 1HB  LEU B 173      65.656 -25.919 -22.883  1.00  0.00              
ATOM   2850 2HB  LEU B 173      66.740 -25.172 -21.705  1.00  0.00              
ATOM   2851  HG  LEU B 173      65.650 -28.004 -21.532  1.00  0.00              
ATOM   2852 1HD1 LEU B 173      67.945 -28.661 -22.103  1.00  0.00              
ATOM   2853 2HD1 LEU B 173      67.190 -27.710 -23.404  1.00  0.00              
ATOM   2854 3HD1 LEU B 173      68.380 -26.950 -22.321  1.00  0.00              
ATOM   2855 1HD2 LEU B 173      67.310 -28.224 -19.714  1.00  0.00              
ATOM   2856 2HD2 LEU B 173      67.739 -26.506 -19.897  1.00  0.00              
ATOM   2857 3HD2 LEU B 173      66.112 -26.963 -19.337  1.00  0.00              
ATOM   2858  N   ASP B 174      65.090 -23.016 -20.670  1.00  0.00              
ATOM   2859  CA  ASP B 174      64.927 -21.557 -20.810  1.00  0.00              
ATOM   2860  C   ASP B 174      63.494 -21.063 -20.560  1.00  0.00              
ATOM   2861  O   ASP B 174      62.972 -20.220 -21.295  1.00  0.00              
ATOM   2862  CB  ASP B 174      65.367 -21.119 -22.209  1.00  0.00              
ATOM   2863  CG  ASP B 174      66.844 -21.381 -22.475  1.00  0.00              
ATOM   2864  OD1 ASP B 174      67.625 -21.240 -21.565  1.00  0.00              
ATOM   2865  OD2 ASP B 174      67.175 -21.721 -23.586  1.00  0.00              
ATOM   2866  H   ASP B 174      65.736 -23.375 -19.982  1.00  0.00              
ATOM   2867  HA  ASP B 174      65.514 -21.067 -20.033  1.00  0.00              
ATOM   2868 1HB  ASP B 174      64.778 -21.648 -22.959  1.00  0.00              
ATOM   2869 2HB  ASP B 174      65.175 -20.053 -22.334  1.00  0.00              
ATOM   2870  N   LEU B 175      62.855 -21.605 -19.529  1.00  0.00              
ATOM   2871  CA  LEU B 175      61.519 -21.171 -19.167  1.00  0.00              
ATOM   2872  C   LEU B 175      61.660 -19.744 -18.661  1.00  0.00              
ATOM   2873  O   LEU B 175      62.453 -19.466 -17.751  1.00  0.00              
ATOM   2874  CB  LEU B 175      60.904 -22.077 -18.093  1.00  0.00              
ATOM   2875  CG  LEU B 175      59.450 -21.768 -17.715  1.00  0.00              
ATOM   2876  CD1 LEU B 175      58.542 -22.067 -18.900  1.00  0.00              
ATOM   2877  CD2 LEU B 175      59.054 -22.594 -16.501  1.00  0.00              
ATOM   2878  H   LEU B 175      63.301 -22.330 -18.986  1.00  0.00              
ATOM   2879  HA  LEU B 175      60.888 -21.218 -20.054  1.00  0.00              
ATOM   2880 1HB  LEU B 175      60.943 -23.107 -18.444  1.00  0.00              
ATOM   2881 2HB  LEU B 175      61.505 -22.000 -17.187  1.00  0.00              
ATOM   2882  HG  LEU B 175      59.352 -20.708 -17.480  1.00  0.00              
ATOM   2883 1HD1 LEU B 175      57.508 -21.847 -18.632  1.00  0.00              
ATOM   2884 2HD1 LEU B 175      58.835 -21.448 -19.749  1.00  0.00              
ATOM   2885 3HD1 LEU B 175      58.630 -23.119 -19.170  1.00  0.00              
ATOM   2886 1HD2 LEU B 175      58.020 -22.374 -16.231  1.00  0.00              
ATOM   2887 2HD2 LEU B 175      59.150 -23.655 -16.735  1.00  0.00              
ATOM   2888 3HD2 LEU B 175      59.707 -22.347 -15.664  1.00  0.00              
ATOM   2889  N   THR B 176      60.938 -18.818 -19.277  1.00  0.00              
ATOM   2890  CA  THR B 176      61.057 -17.435 -18.864  1.00  0.00              
ATOM   2891  C   THR B 176      60.052 -17.215 -17.737  1.00  0.00              
ATOM   2892  O   THR B 176      59.185 -18.076 -17.488  1.00  0.00              
ATOM   2893  CB  THR B 176      60.800 -16.459 -20.027  1.00  0.00              
ATOM   2894  OG1 THR B 176      59.431 -16.557 -20.442  1.00  0.00              
ATOM   2895  CG2 THR B 176      61.707 -16.782 -21.204  1.00  0.00              
ATOM   2896  H   THR B 176      60.306 -19.053 -20.029  1.00  0.00              
ATOM   2897  HA  THR B 176      62.058 -17.280 -18.461  1.00  0.00              
ATOM   2898  HB  THR B 176      60.993 -15.439 -19.695  1.00  0.00              
ATOM   2899  HG1 THR B 176      59.276 -15.957 -21.175  1.00  0.00              
ATOM   2900 1HG2 THR B 176      61.512 -16.082 -22.016  1.00  0.00              
ATOM   2901 2HG2 THR B 176      62.749 -16.697 -20.895  1.00  0.00              
ATOM   2902 3HG2 THR B 176      61.512 -17.797 -21.546  1.00  0.00              
ATOM   2903  N   GLN B 177      60.189 -16.087 -17.042  1.00  0.00              
ATOM   2904  CA  GLN B 177      59.261 -15.750 -15.969  1.00  0.00              
ATOM   2905  C   GLN B 177      57.840 -15.567 -16.462  1.00  0.00              
ATOM   2906  O   GLN B 177      56.929 -16.003 -15.788  1.00  0.00              
ATOM   2907  CB  GLN B 177      59.720 -14.477 -15.253  1.00  0.00              
ATOM   2908  CG  GLN B 177      58.885 -14.110 -14.038  1.00  0.00              
ATOM   2909  CD  GLN B 177      59.011 -15.129 -12.921  1.00  0.00              
ATOM   2910  OE1 GLN B 177      60.118 -15.495 -12.516  1.00  0.00              
ATOM   2911  NE2 GLN B 177      57.874 -15.594 -12.415  1.00  0.00              
ATOM   2912  H   GLN B 177      60.944 -15.453 -17.257  1.00  0.00              
ATOM   2913  HA  GLN B 177      59.197 -16.598 -15.287  1.00  0.00              
ATOM   2914 1HB  GLN B 177      60.754 -14.595 -14.928  1.00  0.00              
ATOM   2915 2HB  GLN B 177      59.689 -13.637 -15.948  1.00  0.00              
ATOM   2916 1HG  GLN B 177      59.219 -13.144 -13.658  1.00  0.00              
ATOM   2917 2HG  GLN B 177      57.838 -14.053 -14.333  1.00  0.00              
ATOM   2918 1HE2 GLN B 177      57.893 -16.269 -11.676  1.00  0.00              
ATOM   2919 2HE2 GLN B 177      56.998 -15.271 -12.773  1.00  0.00              
ATOM   2920  N   GLU B 178      57.650 -14.960 -17.642  1.00  0.00              
ATOM   2921  CA  GLU B 178      56.313 -14.834 -18.215  1.00  0.00              
ATOM   2922  C   GLU B 178      55.690 -16.175 -18.597  1.00  0.00              
ATOM   2923  O   GLU B 178      54.483 -16.375 -18.431  1.00  0.00              
ATOM   2924  CB  GLU B 178      56.362 -13.929 -19.448  1.00  0.00              
ATOM   2925  CG  GLU B 178      56.638 -12.463 -19.141  1.00  0.00              
ATOM   2926  CD  GLU B 178      56.743 -11.616 -20.379  1.00  0.00              
ATOM   2927  OE1 GLU B 178      56.737 -12.166 -21.454  1.00  0.00              
ATOM   2928  OE2 GLU B 178      56.828 -10.418 -20.248  1.00  0.00              
ATOM   2929  H   GLU B 178      58.439 -14.582 -18.147  1.00  0.00              
ATOM   2930  HA  GLU B 178      55.647 -14.431 -17.452  1.00  0.00              
ATOM   2931 1HB  GLU B 178      57.139 -14.280 -20.127  1.00  0.00              
ATOM   2932 2HB  GLU B 178      55.412 -13.986 -19.979  1.00  0.00              
ATOM   2933 1HG  GLU B 178      55.834 -12.076 -18.516  1.00  0.00              
ATOM   2934 2HG  GLU B 178      57.567 -12.390 -18.577  1.00  0.00              
ATOM   2935  N   GLU B 179      56.503 -17.074 -19.150  1.00  0.00              
ATOM   2936  CA  GLU B 179      56.060 -18.421 -19.445  1.00  0.00              
ATOM   2937  C   GLU B 179      55.686 -19.195 -18.178  1.00  0.00              
ATOM   2938  O   GLU B 179      54.657 -19.866 -18.166  1.00  0.00              
ATOM   2939  CB  GLU B 179      57.147 -19.171 -20.219  1.00  0.00              
ATOM   2940  CG  GLU B 179      57.375 -18.661 -21.635  1.00  0.00              
ATOM   2941  CD  GLU B 179      58.459 -19.440 -22.327  1.00  0.00              
ATOM   2942  OE1 GLU B 179      59.514 -19.587 -21.759  1.00  0.00              
ATOM   2943  OE2 GLU B 179      58.195 -19.984 -23.374  1.00  0.00              
ATOM   2944  H   GLU B 179      57.453 -16.810 -19.368  1.00  0.00              
ATOM   2945  HA  GLU B 179      55.165 -18.363 -20.065  1.00  0.00              
ATOM   2946 1HB  GLU B 179      58.069 -19.075 -19.646  1.00  0.00              
ATOM   2947 2HB  GLU B 179      56.848 -20.218 -20.254  1.00  0.00              
ATOM   2948 1HG  GLU B 179      56.475 -18.668 -22.249  1.00  0.00              
ATOM   2949 2HG  GLU B 179      57.705 -17.634 -21.487  1.00  0.00              
ATOM   2950  N   ARG B 180      56.505 -19.082 -17.123  1.00  0.00              
ATOM   2951  CA  ARG B 180      56.201 -19.686 -15.808  1.00  0.00              
ATOM   2952  C   ARG B 180      54.920 -19.133 -15.162  1.00  0.00              
ATOM   2953  O   ARG B 180      54.117 -19.895 -14.594  1.00  0.00              
ATOM   2954  CB  ARG B 180      57.363 -19.466 -14.850  1.00  0.00              
ATOM   2955  CG  ARG B 180      57.211 -20.139 -13.495  1.00  0.00              
ATOM   2956  CD  ARG B 180      58.441 -20.002 -12.673  1.00  0.00              
ATOM   2957  NE  ARG B 180      58.295 -20.630 -11.370  1.00  0.00              
ATOM   2958  CZ  ARG B 180      59.240 -20.629 -10.410  1.00  0.00              
ATOM   2959  NH1 ARG B 180      60.391 -20.031 -10.622  1.00  0.00              
ATOM   2960  NH2 ARG B 180      59.010 -21.230  -9.255  1.00  0.00              
ATOM   2961  H   ARG B 180      57.363 -18.562 -17.238  1.00  0.00              
ATOM   2962  HA  ARG B 180      56.021 -20.752 -15.950  1.00  0.00              
ATOM   2963 1HB  ARG B 180      58.281 -19.838 -15.302  1.00  0.00              
ATOM   2964 2HB  ARG B 180      57.493 -18.398 -14.675  1.00  0.00              
ATOM   2965 1HG  ARG B 180      56.383 -19.682 -12.953  1.00  0.00              
ATOM   2966 2HG  ARG B 180      57.010 -21.202 -13.637  1.00  0.00              
ATOM   2967 1HD  ARG B 180      59.277 -20.475 -13.187  1.00  0.00              
ATOM   2968 2HD  ARG B 180      58.660 -18.946 -12.520  1.00  0.00              
ATOM   2969  HE  ARG B 180      57.422 -21.100 -11.170  1.00  0.00              
ATOM   2970 1HH1 ARG B 180      60.567 -19.572 -11.504  1.00  0.00              
ATOM   2971 2HH1 ARG B 180      61.100 -20.030  -9.903  1.00  0.00              
ATOM   2972 1HH2 ARG B 180      58.125 -21.689  -9.092  1.00  0.00              
ATOM   2973 2HH2 ARG B 180      59.718 -21.229  -8.536  1.00  0.00              
ATOM   2974  N   ASP B 181      54.744 -17.809 -15.239  1.00  0.00              
ATOM   2975  CA  ASP B 181      53.512 -17.139 -14.783  1.00  0.00              
ATOM   2976  C   ASP B 181      52.274 -17.649 -15.550  1.00  0.00              
ATOM   2977  O   ASP B 181      51.227 -17.915 -14.951  1.00  0.00              
ATOM   2978  CB  ASP B 181      53.635 -15.623 -14.955  1.00  0.00              
ATOM   2979  CG  ASP B 181      54.609 -14.992 -13.968  1.00  0.00              
ATOM   2980  OD1 ASP B 181      55.004 -15.662 -13.044  1.00  0.00              
ATOM   2981  OD2 ASP B 181      54.947 -13.847 -14.149  1.00  0.00              
ATOM   2982  H   ASP B 181      55.492 -17.252 -15.626  1.00  0.00              
ATOM   2983  HA  ASP B 181      53.351 -17.387 -13.734  1.00  0.00              
ATOM   2984 1HB  ASP B 181      53.969 -15.397 -15.968  1.00  0.00              
ATOM   2985 2HB  ASP B 181      52.656 -15.161 -14.822  1.00  0.00              
ATOM   2986  N   GLU B 182      52.404 -17.794 -16.875  1.00  0.00              
ATOM   2987  CA  GLU B 182      51.370 -18.388 -17.707  1.00  0.00              
ATOM   2988  C   GLU B 182      51.005 -19.795 -17.287  1.00  0.00              
ATOM   2989  O   GLU B 182      49.836 -20.139 -17.157  1.00  0.00              
ATOM   2990  CB  GLU B 182      51.818 -18.398 -19.170  1.00  0.00              
ATOM   2991  CG  GLU B 182      50.812 -19.013 -20.132  1.00  0.00              
ATOM   2992  CD  GLU B 182      51.286 -19.004 -21.559  1.00  0.00              
ATOM   2993  OE1 GLU B 182      52.341 -18.474 -21.811  1.00  0.00              
ATOM   2994  OE2 GLU B 182      50.591 -19.529 -22.398  1.00  0.00              
ATOM   2995  H   GLU B 182      53.259 -17.475 -17.307  1.00  0.00              
ATOM   2996  HA  GLU B 182      50.485 -17.751 -17.667  1.00  0.00              
ATOM   2997 1HB  GLU B 182      52.014 -17.377 -19.498  1.00  0.00              
ATOM   2998 2HB  GLU B 182      52.751 -18.955 -19.261  1.00  0.00              
ATOM   2999 1HG  GLU B 182      50.620 -20.043 -19.832  1.00  0.00              
ATOM   3000 2HG  GLU B 182      49.875 -18.462 -20.062  1.00  0.00              
ATOM   3001  N   LEU B 183      52.006 -20.638 -17.109  1.00  0.00              
ATOM   3002  CA  LEU B 183      51.741 -22.000 -16.661  1.00  0.00              
ATOM   3003  C   LEU B 183      51.084 -22.038 -15.275  1.00  0.00              
ATOM   3004  O   LEU B 183      50.200 -22.866 -15.048  1.00  0.00              
ATOM   3005  CB  LEU B 183      53.050 -22.800 -16.633  1.00  0.00              
ATOM   3006  CG  LEU B 183      53.687 -23.083 -18.000  1.00  0.00              
ATOM   3007  CD1 LEU B 183      55.067 -23.693 -17.801  1.00  0.00              
ATOM   3008  CD2 LEU B 183      52.786 -24.015 -18.797  1.00  0.00              
ATOM   3009  H   LEU B 183      52.959 -20.352 -17.280  1.00  0.00              
ATOM   3010  HA  LEU B 183      51.015 -22.452 -17.337  1.00  0.00              
ATOM   3011 1HB  LEU B 183      53.777 -22.254 -16.035  1.00  0.00              
ATOM   3012 2HB  LEU B 183      52.860 -23.760 -16.151  1.00  0.00              
ATOM   3013  HG  LEU B 183      53.811 -22.146 -18.543  1.00  0.00              
ATOM   3014 1HD1 LEU B 183      55.520 -23.893 -18.772  1.00  0.00              
ATOM   3015 2HD1 LEU B 183      55.696 -22.997 -17.245  1.00  0.00              
ATOM   3016 3HD1 LEU B 183      54.976 -24.625 -17.244  1.00  0.00              
ATOM   3017 1HD2 LEU B 183      53.239 -24.215 -19.769  1.00  0.00              
ATOM   3018 2HD2 LEU B 183      52.662 -24.952 -18.254  1.00  0.00              
ATOM   3019 3HD2 LEU B 183      51.812 -23.546 -18.939  1.00  0.00              
ATOM   3020  N   LYS B 184      51.505 -21.138 -14.378  1.00  0.00              
ATOM   3021  CA  LYS B 184      50.896 -20.981 -13.042  1.00  0.00              
ATOM   3022  C   LYS B 184      49.406 -20.695 -13.109  1.00  0.00              
ATOM   3023  O   LYS B 184      48.568 -21.374 -12.462  1.00  0.00              
ATOM   3024  CB  LYS B 184      51.594 -19.864 -12.264  1.00  0.00              
ATOM   3025  CG  LYS B 184      51.060 -19.650 -10.854  1.00  0.00              
ATOM   3026  CD  LYS B 184      51.809 -18.534 -10.142  1.00  0.00              
ATOM   3027  CE  LYS B 184      51.265 -18.308  -8.740  1.00  0.00              
ATOM   3028  NZ  LYS B 184      51.992 -17.221  -8.030  1.00  0.00              
ATOM   3029  H   LYS B 184      52.279 -20.543 -14.639  1.00  0.00              
ATOM   3030  HA  LYS B 184      51.046 -21.905 -12.483  1.00  0.00              
ATOM   3031 1HB  LYS B 184      52.659 -20.083 -12.189  1.00  0.00              
ATOM   3032 2HB  LYS B 184      51.491 -18.924 -12.807  1.00  0.00              
ATOM   3033 1HG  LYS B 184      50.001 -19.393 -10.901  1.00  0.00              
ATOM   3034 2HG  LYS B 184      51.166 -20.571 -10.282  1.00  0.00              
ATOM   3035 1HD  LYS B 184      52.867 -18.791 -10.076  1.00  0.00              
ATOM   3036 2HD  LYS B 184      51.713 -17.610 -10.713  1.00  0.00              
ATOM   3037 1HE  LYS B 184      50.209 -18.045  -8.797  1.00  0.00              
ATOM   3038 2HE  LYS B 184      51.357 -19.227  -8.161  1.00  0.00              
ATOM   3039 1HZ  LYS B 184      51.602 -17.102  -7.105  1.00  0.00              
ATOM   3040 2HZ  LYS B 184      52.970 -17.462  -7.954  1.00  0.00              
ATOM   3041 3HZ  LYS B 184      51.898 -16.358  -8.547  1.00  0.00              
ATOM   3042  N   LEU B 185      49.075 -19.699 -13.912  1.00  0.00              
ATOM   3043  CA  LEU B 185      47.673 -19.331 -14.113  1.00  0.00              
ATOM   3044  C   LEU B 185      46.858 -20.422 -14.824  1.00  0.00              
ATOM   3045  O   LEU B 185      45.693 -20.629 -14.487  1.00  0.00              
ATOM   3046  CB  LEU B 185      47.594 -18.030 -14.920  1.00  0.00              
ATOM   3047  CG  LEU B 185      48.090 -16.769 -14.200  1.00  0.00              
ATOM   3048  CD1 LEU B 185      48.109 -15.601 -15.176  1.00  0.00              
ATOM   3049  CD2 LEU B 185      47.187 -16.474 -13.012  1.00  0.00              
ATOM   3050  H   LEU B 185      49.793 -19.181 -14.398  1.00  0.00              
ATOM   3051  HA  LEU B 185      47.189 -19.270 -13.138  1.00  0.00              
ATOM   3052 1HB  LEU B 185      48.185 -18.147 -15.827  1.00  0.00              
ATOM   3053 2HB  LEU B 185      46.556 -17.861 -15.207  1.00  0.00              
ATOM   3054  HG  LEU B 185      49.111 -16.928 -13.850  1.00  0.00              
ATOM   3055 1HD1 LEU B 185      48.462 -14.705 -14.665  1.00  0.00              
ATOM   3056 2HD1 LEU B 185      48.778 -15.830 -16.006  1.00  0.00              
ATOM   3057 3HD1 LEU B 185      47.103 -15.428 -15.557  1.00  0.00              
ATOM   3058 1HD2 LEU B 185      47.541 -15.579 -12.500  1.00  0.00              
ATOM   3059 2HD2 LEU B 185      46.167 -16.314 -13.361  1.00  0.00              
ATOM   3060 3HD2 LEU B 185      47.207 -17.318 -12.322  1.00  0.00              
ATOM   3061  N   LYS B 186      47.470 -21.145 -15.773  1.00  0.00              
ATOM   3062  CA  LYS B 186      46.790 -22.273 -16.411  1.00  0.00              
ATOM   3063  C   LYS B 186      46.527 -23.387 -15.417  1.00  0.00              
ATOM   3064  O   LYS B 186      45.509 -24.042 -15.515  1.00  0.00              
ATOM   3065  CB  LYS B 186      47.612 -22.806 -17.585  1.00  0.00              
ATOM   3066  CG  LYS B 186      47.612 -21.905 -18.813  1.00  0.00              
ATOM   3067  CD  LYS B 186      48.485 -22.479 -19.920  1.00  0.00              
ATOM   3068  CE  LYS B 186      48.411 -21.630 -21.180  1.00  0.00              
ATOM   3069  NZ  LYS B 186      49.336 -22.122 -22.237  1.00  0.00              
ATOM   3070  H   LYS B 186      48.412 -20.914 -16.056  1.00  0.00              
ATOM   3071  HA  LYS B 186      45.846 -21.918 -16.826  1.00  0.00              
ATOM   3072 1HB  LYS B 186      48.647 -22.945 -17.272  1.00  0.00              
ATOM   3073 2HB  LYS B 186      47.227 -23.781 -17.886  1.00  0.00              
ATOM   3074 1HG  LYS B 186      46.593 -21.797 -19.186  1.00  0.00              
ATOM   3075 2HG  LYS B 186      47.987 -20.919 -18.541  1.00  0.00              
ATOM   3076 1HD  LYS B 186      49.521 -22.522 -19.581  1.00  0.00              
ATOM   3077 2HD  LYS B 186      48.155 -23.491 -20.155  1.00  0.00              
ATOM   3078 1HE  LYS B 186      47.394 -21.645 -21.570  1.00  0.00              
ATOM   3079 2HE  LYS B 186      48.669 -20.599 -20.941  1.00  0.00              
ATOM   3080 1HZ  LYS B 186      49.257 -21.534 -23.055  1.00  0.00              
ATOM   3081 2HZ  LYS B 186      50.286 -22.095 -21.893  1.00  0.00              
ATOM   3082 3HZ  LYS B 186      49.094 -23.071 -22.482  1.00  0.00              
ATOM   3083  N   ALA B 187      47.476 -23.635 -14.512  1.00  0.00              
ATOM   3084  CA  ALA B 187      47.283 -24.614 -13.463  1.00  0.00              
ATOM   3085  C   ALA B 187      46.111 -24.229 -12.530  1.00  0.00              
ATOM   3086  O   ALA B 187      45.310 -25.085 -12.129  1.00  0.00              
ATOM   3087  CB  ALA B 187      48.571 -24.776 -12.669  1.00  0.00              
ATOM   3088  H   ALA B 187      48.349 -23.130 -14.558  1.00  0.00              
ATOM   3089  HA  ALA B 187      47.007 -25.563 -13.922  1.00  0.00              
ATOM   3090 1HB  ALA B 187      48.427 -25.528 -11.892  1.00  0.00              
ATOM   3091 2HB  ALA B 187      49.372 -25.093 -13.337  1.00  0.00              
ATOM   3092 3HB  ALA B 187      48.837 -23.826 -12.209  1.00  0.00              
ATOM   3093  N   ILE B 188      46.012 -22.943 -12.184  1.00  0.00              
ATOM   3094  CA  ILE B 188      44.859 -22.445 -11.376  1.00  0.00              
ATOM   3095  C   ILE B 188      43.520 -22.658 -12.083  1.00  0.00              
ATOM   3096  O   ILE B 188      42.532 -23.167 -11.517  1.00  0.00              
ATOM   3097  CB  ILE B 188      45.015 -20.947 -11.054  1.00  0.00              
ATOM   3098  CG1 ILE B 188      46.187 -20.727 -10.095  1.00  0.00              
ATOM   3099  CG2 ILE B 188      43.727 -20.393 -10.463  1.00  0.00              
ATOM   3100  CD1 ILE B 188      46.596 -19.278  -9.953  1.00  0.00              
ATOM   3101  H   ILE B 188      46.729 -22.293 -12.472  1.00  0.00              
ATOM   3102  HA  ILE B 188      44.773 -23.059 -10.480  1.00  0.00              
ATOM   3103  HB  ILE B 188      45.248 -20.401 -11.968  1.00  0.00              
ATOM   3104 1HG1 ILE B 188      45.925 -21.106  -9.108  1.00  0.00              
ATOM   3105 2HG1 ILE B 188      47.053 -21.292 -10.442  1.00  0.00              
ATOM   3106 1HG2 ILE B 188      43.856 -19.334 -10.241  1.00  0.00              
ATOM   3107 2HG2 ILE B 188      42.916 -20.518 -11.179  1.00  0.00              
ATOM   3108 3HG2 ILE B 188      43.488 -20.930  -9.545  1.00  0.00              
ATOM   3109 1HD1 ILE B 188      47.432 -19.203  -9.257  1.00  0.00              
ATOM   3110 2HD1 ILE B 188      46.896 -18.888 -10.926  1.00  0.00              
ATOM   3111 3HD1 ILE B 188      45.755 -18.699  -9.573  1.00  0.00              
ATOM   3112  N   ALA B 189      43.519 -22.320 -13.372  1.00  0.00              
ATOM   3113  CA  ALA B 189      42.368 -22.465 -14.236  1.00  0.00              
ATOM   3114  C   ALA B 189      41.995 -23.934 -14.373  1.00  0.00              
ATOM   3115  O   ALA B 189      40.827 -24.273 -14.289  1.00  0.00              
ATOM   3116  CB  ALA B 189      42.660 -21.847 -15.624  1.00  0.00              
ATOM   3117  H   ALA B 189      44.375 -21.943 -13.752  1.00  0.00              
ATOM   3118  HA  ALA B 189      41.533 -21.934 -13.780  1.00  0.00              
ATOM   3119 1HB  ALA B 189      41.786 -21.963 -16.265  1.00  0.00              
ATOM   3120 2HB  ALA B 189      42.888 -20.787 -15.509  1.00  0.00              
ATOM   3121 3HB  ALA B 189      43.510 -22.354 -16.076  1.00  0.00              
ATOM   3122  N   ALA B 190      42.997 -24.782 -14.583  1.00  0.00              
ATOM   3123  CA  ALA B 190      42.797 -26.205 -14.771  1.00  0.00              
ATOM   3124  C   ALA B 190      42.113 -26.839 -13.534  1.00  0.00              
ATOM   3125  O   ALA B 190      41.105 -27.552 -13.677  1.00  0.00              
ATOM   3126  CB  ALA B 190      44.155 -26.874 -15.024  1.00  0.00              
ATOM   3127  H   ALA B 190      43.935 -24.409 -14.612  1.00  0.00              
ATOM   3128  HA  ALA B 190      42.154 -26.345 -15.640  1.00  0.00              
ATOM   3129 1HB  ALA B 190      44.012 -27.946 -15.166  1.00  0.00              
ATOM   3130 2HB  ALA B 190      44.610 -26.447 -15.918  1.00  0.00              
ATOM   3131 3HB  ALA B 190      44.809 -26.706 -14.170  1.00  0.00              
ATOM   3132  N   SER B 191      42.661 -26.568 -12.331  1.00  0.00              
ATOM   3133  CA  SER B 191      42.041 -27.033 -11.041  1.00  0.00              
ATOM   3134  C   SER B 191      40.638 -26.440 -10.810  1.00  0.00              
ATOM   3135  O   SER B 191      39.710 -27.121 -10.342  1.00  0.00              
ATOM   3136  CB  SER B 191      42.931 -26.666  -9.870  1.00  0.00              
ATOM   3137  OG  SER B 191      42.385 -27.121  -8.662  1.00  0.00              
ATOM   3138  H   SER B 191      43.518 -26.033 -12.301  1.00  0.00              
ATOM   3139  HA  SER B 191      41.945 -28.118 -11.076  1.00  0.00              
ATOM   3140 1HB  SER B 191      43.919 -27.103 -10.013  1.00  0.00              
ATOM   3141 2HB  SER B 191      43.055 -25.584  -9.832  1.00  0.00              
ATOM   3142  HG  SER B 191      42.008 -26.348  -8.235  1.00  0.00              
ATOM   3143  N   LEU B 192      40.493 -25.158 -11.114  1.00  0.00              
ATOM   3144  CA  LEU B 192      39.184 -24.506 -11.022  1.00  0.00              
ATOM   3145  C   LEU B 192      38.163 -25.167 -11.895  1.00  0.00              
ATOM   3146  O   LEU B 192      37.018 -25.397 -11.446  1.00  0.00              
ATOM   3147  CB  LEU B 192      39.294 -23.027 -11.412  1.00  0.00              
ATOM   3148  CG  LEU B 192      37.991 -22.221 -11.338  1.00  0.00              
ATOM   3149  CD1 LEU B 192      37.466 -22.234  -9.908  1.00  0.00              
ATOM   3150  CD2 LEU B 192      38.245 -20.798 -11.814  1.00  0.00              
ATOM   3151  H   LEU B 192      41.291 -24.617 -11.414  1.00  0.00              
ATOM   3152  HA  LEU B 192      38.809 -24.626 -10.006  1.00  0.00              
ATOM   3153 1HB  LEU B 192      40.018 -22.547 -10.756  1.00  0.00              
ATOM   3154 2HB  LEU B 192      39.664 -22.964 -12.436  1.00  0.00              
ATOM   3155  HG  LEU B 192      37.237 -22.687 -11.973  1.00  0.00              
ATOM   3156 1HD1 LEU B 192      36.540 -21.661  -9.855  1.00  0.00              
ATOM   3157 2HD1 LEU B 192      37.274 -23.262  -9.600  1.00  0.00              
ATOM   3158 3HD1 LEU B 192      38.207 -21.788  -9.245  1.00  0.00              
ATOM   3159 1HD2 LEU B 192      37.319 -20.226 -11.762  1.00  0.00              
ATOM   3160 2HD2 LEU B 192      38.997 -20.331 -11.178  1.00  0.00              
ATOM   3161 3HD2 LEU B 192      38.602 -20.818 -12.844  1.00  0.00              
ATOM   3162  N   GLN B 193      38.548 -25.478 -13.135  1.00  0.00              
ATOM   3163  CA  GLN B 193      37.657 -26.193 -14.046  1.00  0.00              
ATOM   3164  C   GLN B 193      37.195 -27.541 -13.508  1.00  0.00              
ATOM   3165  O   GLN B 193      35.992 -27.833 -13.497  1.00  0.00              
ATOM   3166  CB  GLN B 193      38.348 -26.396 -15.397  1.00  0.00              
ATOM   3167  CG  GLN B 193      38.455 -25.135 -16.237  1.00  0.00              
ATOM   3168  CD  GLN B 193      39.318 -25.331 -17.469  1.00  0.00              
ATOM   3169  OE1 GLN B 193      40.303 -26.075 -17.442  1.00  0.00              
ATOM   3170  NE2 GLN B 193      38.953 -24.665 -18.559  1.00  0.00              
ATOM   3171  H   GLN B 193      39.470 -25.216 -13.454  1.00  0.00              
ATOM   3172  HA  GLN B 193      36.753 -25.600 -14.181  1.00  0.00              
ATOM   3173 1HB  GLN B 193      39.356 -26.779 -15.237  1.00  0.00              
ATOM   3174 2HB  GLN B 193      37.803 -27.141 -15.976  1.00  0.00              
ATOM   3175 1HG  GLN B 193      37.457 -24.842 -16.563  1.00  0.00              
ATOM   3176 2HG  GLN B 193      38.898 -24.344 -15.632  1.00  0.00              
ATOM   3177 1HE2 GLN B 193      39.484 -24.755 -19.402  1.00  0.00              
ATOM   3178 2HE2 GLN B 193      38.148 -24.073 -18.537  1.00  0.00              
ATOM   3179  N   ALA B 194      38.155 -28.347 -13.033  1.00  0.00              
ATOM   3180  CA  ALA B 194      37.876 -29.664 -12.503  1.00  0.00              
ATOM   3181  C   ALA B 194      36.946 -29.593 -11.299  1.00  0.00              
ATOM   3182  O   ALA B 194      35.991 -30.331 -11.211  1.00  0.00              
ATOM   3183  CB  ALA B 194      39.196 -30.348 -12.127  1.00  0.00              
ATOM   3184  H   ALA B 194      39.108 -28.015 -13.048  1.00  0.00              
ATOM   3185  HA  ALA B 194      37.376 -30.243 -13.280  1.00  0.00              
ATOM   3186 1HB  ALA B 194      38.990 -31.341 -11.727  1.00  0.00              
ATOM   3187 2HB  ALA B 194      39.825 -30.436 -13.012  1.00  0.00              
ATOM   3188 3HB  ALA B 194      39.711 -29.754 -11.374  1.00  0.00              
ATOM   3189  N   SER B 195      37.253 -28.715 -10.358  1.00  0.00              
ATOM   3190  CA  SER B 195      36.448 -28.544  -9.144  1.00  0.00              
ATOM   3191  C   SER B 195      35.008 -28.091  -9.458  1.00  0.00              
ATOM   3192  O   SER B 195      34.023 -28.639  -8.924  1.00  0.00              
ATOM   3193  CB  SER B 195      37.113 -27.536  -8.227  1.00  0.00              
ATOM   3194  OG  SER B 195      38.350 -28.010  -7.772  1.00  0.00              
ATOM   3195  H   SER B 195      38.075 -28.143 -10.488  1.00  0.00              
ATOM   3196  HA  SER B 195      36.309 -29.520  -8.681  1.00  0.00              
ATOM   3197 1HB  SER B 195      37.254 -26.596  -8.760  1.00  0.00              
ATOM   3198 2HB  SER B 195      36.463 -27.334  -7.376  1.00  0.00              
ATOM   3199  HG  SER B 195      38.933 -27.247  -7.746  1.00  0.00              
ATOM   3200  N   GLY B 196      34.900 -27.151 -10.381  1.00  0.00              
ATOM   3201  CA  GLY B 196      33.624 -26.631 -10.843  1.00  0.00              
ATOM   3202  C   GLY B 196      32.726 -27.646 -11.509  1.00  0.00              
ATOM   3203  O   GLY B 196      31.510 -27.730 -11.195  1.00  0.00              
ATOM   3204  H   GLY B 196      35.753 -26.783 -10.776  1.00  0.00              
ATOM   3205 1HA  GLY B 196      33.077 -26.206 -10.001  1.00  0.00              
ATOM   3206 2HA  GLY B 196      33.797 -25.823 -11.554  1.00  0.00              
ATOM   3207  N   ASP B 197      33.327 -28.429 -12.405  1.00  0.00              
ATOM   3208  CA  ASP B 197      32.634 -29.521 -13.068  1.00  0.00              
ATOM   3209  C   ASP B 197      32.309 -30.714 -12.147  1.00  0.00              
ATOM   3210  O   ASP B 197      31.321 -31.377 -12.361  1.00  0.00              
ATOM   3211  CB  ASP B 197      33.473 -30.008 -14.252  1.00  0.00              
ATOM   3212  CG  ASP B 197      33.401 -29.075 -15.453  1.00  0.00              
ATOM   3213  OD1 ASP B 197      32.481 -28.295 -15.520  1.00  0.00              
ATOM   3214  OD2 ASP B 197      34.266 -29.151 -16.292  1.00  0.00              
ATOM   3215  H   ASP B 197      34.297 -28.255 -12.628  1.00  0.00              
ATOM   3216  HA  ASP B 197      31.662 -29.160 -13.404  1.00  0.00              
ATOM   3217 1HB  ASP B 197      34.515 -30.102 -13.945  1.00  0.00              
ATOM   3218 2HB  ASP B 197      33.131 -30.997 -14.558  1.00  0.00              
ATOM   3219  N   ILE B 198      33.148 -30.999 -11.153  1.00  0.00              
ATOM   3220  CA  ILE B 198      32.740 -31.982 -10.141  1.00  0.00              
ATOM   3221  C   ILE B 198      31.462 -31.541  -9.428  1.00  0.00              
ATOM   3222  O   ILE B 198      30.521 -32.340  -9.258  1.00  0.00              
ATOM   3223  CB  ILE B 198      33.855 -32.201  -9.102  1.00  0.00              
ATOM   3224  CG1 ILE B 198      35.042 -32.928  -9.739  1.00  0.00              
ATOM   3225  CG2 ILE B 198      33.326 -32.982  -7.909  1.00  0.00              
ATOM   3226  CD1 ILE B 198      36.301 -32.890  -8.903  1.00  0.00              
ATOM   3227  H   ILE B 198      34.054 -30.561 -11.076  1.00  0.00              
ATOM   3228  HA  ILE B 198      32.419 -32.890 -10.650  1.00  0.00              
ATOM   3229  HB  ILE B 198      34.225 -31.235  -8.757  1.00  0.00              
ATOM   3230 1HG1 ILE B 198      34.779 -33.971  -9.913  1.00  0.00              
ATOM   3231 2HG1 ILE B 198      35.265 -32.482 -10.708  1.00  0.00              
ATOM   3232 1HG2 ILE B 198      34.127 -33.128  -7.185  1.00  0.00              
ATOM   3233 2HG2 ILE B 198      32.513 -32.426  -7.443  1.00  0.00              
ATOM   3234 3HG2 ILE B 198      32.958 -33.952  -8.244  1.00  0.00              
ATOM   3235 1HD1 ILE B 198      37.098 -33.426  -9.420  1.00  0.00              
ATOM   3236 2HD1 ILE B 198      36.603 -31.854  -8.746  1.00  0.00              
ATOM   3237 3HD1 ILE B 198      36.112 -33.364  -7.940  1.00  0.00              
ATOM   3238  N   TYR B 199      31.405 -30.275  -9.032  1.00  0.00              
ATOM   3239  CA  TYR B 199      30.161 -29.707  -8.511  1.00  0.00              
ATOM   3240  C   TYR B 199      28.988 -29.800  -9.485  1.00  0.00              
ATOM   3241  O   TYR B 199      27.880 -30.111  -9.070  1.00  0.00              
ATOM   3242  CB  TYR B 199      30.383 -28.244  -8.121  1.00  0.00              
ATOM   3243  CG  TYR B 199      29.177 -27.589  -7.486  1.00  0.00              
ATOM   3244  CD1 TYR B 199      29.060 -27.496  -6.107  1.00  0.00              
ATOM   3245  CD2 TYR B 199      28.160 -27.062  -8.268  1.00  0.00              
ATOM   3246  CE1 TYR B 199      27.960 -26.899  -5.521  1.00  0.00              
ATOM   3247  CE2 TYR B 199      27.056 -26.462  -7.693  1.00  0.00              
ATOM   3248  CZ  TYR B 199      26.960 -26.383  -6.319  1.00  0.00              
ATOM   3249  OH  TYR B 199      25.863 -25.786  -5.742  1.00  0.00              
ATOM   3250  H   TYR B 199      32.227 -29.690  -9.088  1.00  0.00              
ATOM   3251  HA  TYR B 199      29.855 -30.286  -7.639  1.00  0.00              
ATOM   3252 1HB  TYR B 199      31.220 -28.220  -7.422  1.00  0.00              
ATOM   3253 2HB  TYR B 199      30.653 -27.706  -9.030  1.00  0.00              
ATOM   3254  HD1 TYR B 199      29.854 -27.907  -5.483  1.00  0.00              
ATOM   3255  HD2 TYR B 199      28.241 -27.129  -9.353  1.00  0.00              
ATOM   3256  HE1 TYR B 199      27.882 -26.834  -4.436  1.00  0.00              
ATOM   3257  HE2 TYR B 199      26.266 -26.056  -8.325  1.00  0.00              
ATOM   3258  HH  TYR B 199      25.229 -25.461  -6.387  1.00  0.00              
ATOM   3259  N   ASN B 200      29.219 -29.478 -10.754  1.00  0.00              
ATOM   3260  CA  ASN B 200      28.199 -29.585 -11.820  1.00  0.00              
ATOM   3261  C   ASN B 200      27.611 -30.992 -11.923  1.00  0.00              
ATOM   3262  O   ASN B 200      26.398 -31.145 -12.105  1.00  0.00              
ATOM   3263  CB  ASN B 200      28.782 -29.165 -13.157  1.00  0.00              
ATOM   3264  CG  ASN B 200      28.969 -27.677 -13.263  1.00  0.00              
ATOM   3265  OD1 ASN B 200      28.238 -26.900 -12.638  1.00  0.00              
ATOM   3266  ND2 ASN B 200      29.936 -27.264 -14.043  1.00  0.00              
ATOM   3267  H   ASN B 200      30.143 -29.145 -10.989  1.00  0.00              
ATOM   3268  HA  ASN B 200      27.391 -28.887 -11.597  1.00  0.00              
ATOM   3269 1HB  ASN B 200      29.747 -29.652 -13.303  1.00  0.00              
ATOM   3270 2HB  ASN B 200      28.123 -29.494 -13.961  1.00  0.00              
ATOM   3271 1HD2 ASN B 200      30.107 -26.285 -14.153  1.00  0.00              
ATOM   3272 2HD2 ASN B 200      30.503 -27.928 -14.530  1.00  0.00              
ATOM   3273  N   ALA B 201      28.470 -32.012 -11.804  1.00  0.00              
ATOM   3274  CA  ALA B 201      28.015 -33.404 -11.769  1.00  0.00              
ATOM   3275  C   ALA B 201      27.086 -33.691 -10.583  1.00  0.00              
ATOM   3276  O   ALA B 201      26.088 -34.403 -10.722  1.00  0.00              
ATOM   3277  CB  ALA B 201      29.199 -34.359 -11.771  1.00  0.00              
ATOM   3278  H   ALA B 201      29.458 -31.816 -11.736  1.00  0.00              
ATOM   3279  HA  ALA B 201      27.417 -33.587 -12.662  1.00  0.00              
ATOM   3280 1HB  ALA B 201      28.837 -35.387 -11.744  1.00  0.00              
ATOM   3281 2HB  ALA B 201      29.790 -34.206 -12.674  1.00  0.00              
ATOM   3282 3HB  ALA B 201      29.819 -34.171 -10.896  1.00  0.00              
ATOM   3283  N   ILE B 202      27.403 -33.126  -9.426  1.00  0.00              
ATOM   3284  CA  ILE B 202      26.579 -33.291  -8.240  1.00  0.00              
ATOM   3285  C   ILE B 202      25.289 -32.467  -8.433  1.00  0.00              
ATOM   3286  O   ILE B 202      24.190 -32.945  -8.125  1.00  0.00              
ATOM   3287  CB  ILE B 202      27.324 -32.840  -6.970  1.00  0.00              
ATOM   3288  CG1 ILE B 202      28.560 -33.713  -6.738  1.00  0.00              
ATOM   3289  CG2 ILE B 202      26.399 -32.890  -5.764  1.00  0.00              
ATOM   3290  CD1 ILE B 202      28.246 -35.181  -6.560  1.00  0.00              
ATOM   3291  H   ILE B 202      28.241 -32.566  -9.370  1.00  0.00              
ATOM   3292  HA  ILE B 202      26.297 -34.340  -8.157  1.00  0.00              
ATOM   3293  HB  ILE B 202      27.680 -31.818  -7.101  1.00  0.00              
ATOM   3294 1HG1 ILE B 202      29.242 -33.610  -7.582  1.00  0.00              
ATOM   3295 2HG1 ILE B 202      29.088 -33.368  -5.849  1.00  0.00              
ATOM   3296 1HG2 ILE B 202      26.942 -32.568  -4.876  1.00  0.00              
ATOM   3297 2HG2 ILE B 202      25.550 -32.228  -5.929  1.00  0.00              
ATOM   3298 3HG2 ILE B 202      26.042 -33.910  -5.622  1.00  0.00              
ATOM   3299 1HD1 ILE B 202      29.171 -35.734  -6.400  1.00  0.00              
ATOM   3300 2HD1 ILE B 202      27.591 -35.311  -5.697  1.00  0.00              
ATOM   3301 3HD1 ILE B 202      27.749 -35.557  -7.453  1.00  0.00              
ATOM   3302  N   LEU B 203      25.412 -31.261  -8.973  1.00  0.00              
ATOM   3303  CA  LEU B 203      24.222 -30.449  -9.253  1.00  0.00              
ATOM   3304  C   LEU B 203      23.207 -31.166 -10.167  1.00  0.00              
ATOM   3305  O   LEU B 203      22.009 -31.200  -9.852  1.00  0.00              
ATOM   3306  CB  LEU B 203      24.645 -29.124  -9.900  1.00  0.00              
ATOM   3307  CG  LEU B 203      23.502 -28.174 -10.279  1.00  0.00              
ATOM   3308  CD1 LEU B 203      22.736 -27.773  -9.025  1.00  0.00              
ATOM   3309  CD2 LEU B 203      24.069 -26.953 -10.987  1.00  0.00              
ATOM   3310  H   LEU B 203      26.325 -30.890  -9.196  1.00  0.00              
ATOM   3311  HA  LEU B 203      23.662 -30.325  -8.326  1.00  0.00              
ATOM   3312 1HB  LEU B 203      25.300 -28.594  -9.210  1.00  0.00              
ATOM   3313 2HB  LEU B 203      25.208 -29.344 -10.807  1.00  0.00              
ATOM   3314  HG  LEU B 203      22.807 -28.688 -10.944  1.00  0.00              
ATOM   3315 1HD1 LEU B 203      21.924 -27.099  -9.295  1.00  0.00              
ATOM   3316 2HD1 LEU B 203      22.325 -28.664  -8.550  1.00  0.00              
ATOM   3317 3HD1 LEU B 203      23.411 -27.271  -8.333  1.00  0.00              
ATOM   3318 1HD2 LEU B 203      23.256 -26.278 -11.257  1.00  0.00              
ATOM   3319 2HD2 LEU B 203      24.763 -26.437 -10.323  1.00  0.00              
ATOM   3320 3HD2 LEU B 203      24.595 -27.267 -11.889  1.00  0.00              
ATOM   3321  N   ARG B 204      23.691 -31.754 -11.260  1.00  0.00              
ATOM   3322  CA  ARG B 204      22.884 -32.640 -12.102  1.00  0.00              
ATOM   3323  C   ARG B 204      22.249 -33.794 -11.295  1.00  0.00              
ATOM   3324  O   ARG B 204      21.048 -34.029 -11.398  1.00  0.00              
ATOM   3325  CB  ARG B 204      23.680 -33.163 -13.289  1.00  0.00              
ATOM   3326  CG  ARG B 204      22.887 -34.022 -14.261  1.00  0.00              
ATOM   3327  CD  ARG B 204      23.697 -34.609 -15.360  1.00  0.00              
ATOM   3328  NE  ARG B 204      24.686 -35.582 -14.926  1.00  0.00              
ATOM   3329  CZ  ARG B 204      24.410 -36.858 -14.595  1.00  0.00              
ATOM   3330  NH1 ARG B 204      23.175 -37.310 -14.608  1.00  0.00              
ATOM   3331  NH2 ARG B 204      25.412 -37.639 -14.231  1.00  0.00              
ATOM   3332  H   ARG B 204      24.653 -31.577 -11.511  1.00  0.00              
ATOM   3333  HA  ARG B 204      22.050 -32.067 -12.508  1.00  0.00              
ATOM   3334 1HB  ARG B 204      24.074 -32.296 -13.815  1.00  0.00              
ATOM   3335 2HB  ARG B 204      24.505 -33.749 -12.884  1.00  0.00              
ATOM   3336 1HG  ARG B 204      22.430 -34.842 -13.707  1.00  0.00              
ATOM   3337 2HG  ARG B 204      22.107 -33.407 -14.710  1.00  0.00              
ATOM   3338 1HD  ARG B 204      23.031 -35.111 -16.061  1.00  0.00              
ATOM   3339 2HD  ARG B 204      24.228 -33.809 -15.874  1.00  0.00              
ATOM   3340  HE  ARG B 204      25.685 -35.476 -14.807  1.00  0.00              
ATOM   3341 1HH1 ARG B 204      22.418 -36.695 -14.871  1.00  0.00              
ATOM   3342 2HH1 ARG B 204      22.989 -38.269 -14.356  1.00  0.00              
ATOM   3343 1HH2 ARG B 204      26.353 -37.271 -14.209  1.00  0.00              
ATOM   3344 2HH2 ARG B 204      25.233 -38.599 -13.977  1.00  0.00              
ATOM   3345  N   ALA B 205      23.047 -34.483 -10.483  1.00  0.00              
ATOM   3346  CA  ALA B 205      22.528 -35.565  -9.641  1.00  0.00              
ATOM   3347  C   ALA B 205      21.465 -35.082  -8.622  1.00  0.00              
ATOM   3348  O   ALA B 205      20.512 -35.791  -8.344  1.00  0.00              
ATOM   3349  CB  ALA B 205      23.658 -36.316  -8.957  1.00  0.00              
ATOM   3350  H   ALA B 205      24.031 -34.259 -10.444  1.00  0.00              
ATOM   3351  HA  ALA B 205      21.985 -36.261 -10.280  1.00  0.00              
ATOM   3352 1HB  ALA B 205      23.244 -37.113  -8.339  1.00  0.00              
ATOM   3353 2HB  ALA B 205      24.317 -36.747  -9.711  1.00  0.00              
ATOM   3354 3HB  ALA B 205      24.225 -35.629  -8.331  1.00  0.00              
ATOM   3355  N   LEU B 206      21.644 -33.890  -8.065  1.00  0.00              
ATOM   3356  CA  LEU B 206      20.629 -33.299  -7.182  1.00  0.00              
ATOM   3357  C   LEU B 206      19.307 -33.004  -7.901  1.00  0.00              
ATOM   3358  O   LEU B 206      18.243 -33.157  -7.302  1.00  0.00              
ATOM   3359  CB  LEU B 206      21.171 -32.002  -6.567  1.00  0.00              
ATOM   3360  CG  LEU B 206      22.309 -32.171  -5.553  1.00  0.00              
ATOM   3361  CD1 LEU B 206      22.867 -30.804  -5.182  1.00  0.00              
ATOM   3362  CD2 LEU B 206      21.789 -32.901  -4.323  1.00  0.00              
ATOM   3363  H   LEU B 206      22.493 -33.377  -8.252  1.00  0.00              
ATOM   3364  HA  LEU B 206      20.395 -34.016  -6.395  1.00  0.00              
ATOM   3365 1HB  LEU B 206      21.535 -31.363  -7.370  1.00  0.00              
ATOM   3366 2HB  LEU B 206      20.352 -31.487  -6.065  1.00  0.00              
ATOM   3367  HG  LEU B 206      23.116 -32.749  -6.004  1.00  0.00              
ATOM   3368 1HD1 LEU B 206      23.675 -30.924  -4.461  1.00  0.00              
ATOM   3369 2HD1 LEU B 206      23.249 -30.312  -6.076  1.00  0.00              
ATOM   3370 3HD1 LEU B 206      22.077 -30.196  -4.742  1.00  0.00              
ATOM   3371 1HD2 LEU B 206      22.598 -33.022  -3.602  1.00  0.00              
ATOM   3372 2HD2 LEU B 206      20.983 -32.323  -3.871  1.00  0.00              
ATOM   3373 3HD2 LEU B 206      21.412 -33.882  -4.615  1.00  0.00              
ATOM   3374  N   GLU B 207      19.380 -32.588  -9.169  1.00  0.00              
ATOM   3375  CA  GLU B 207      18.182 -32.439 -10.014  1.00  0.00              
ATOM   3376  C   GLU B 207      17.547 -33.791 -10.343  1.00  0.00              
ATOM   3377  O   GLU B 207      16.327 -33.897 -10.397  1.00  0.00              
ATOM   3378  CB  GLU B 207      18.534 -31.709 -11.312  1.00  0.00              
ATOM   3379  CG  GLU B 207      17.340 -31.406 -12.206  1.00  0.00              
ATOM   3380  CD  GLU B 207      16.349 -30.476 -11.564  1.00  0.00              
ATOM   3381  OE1 GLU B 207      16.729 -29.758 -10.671  1.00  0.00              
ATOM   3382  OE2 GLU B 207      15.209 -30.484 -11.966  1.00  0.00              
ATOM   3383  H   GLU B 207      20.286 -32.370  -9.558  1.00  0.00              
ATOM   3384  HA  GLU B 207      17.428 -31.891  -9.450  1.00  0.00              
ATOM   3385 1HB  GLU B 207      19.024 -30.764 -11.076  1.00  0.00              
ATOM   3386 2HB  GLU B 207      19.239 -32.308 -11.887  1.00  0.00              
ATOM   3387 1HG  GLU B 207      17.697 -30.955 -13.131  1.00  0.00              
ATOM   3388 2HG  GLU B 207      16.843 -32.342 -12.459  1.00  0.00              
ATOM   3389  N   GLU B 208      18.363 -34.817 -10.566  1.00  0.00              
ATOM   3390  CA  GLU B 208      17.832 -36.162 -10.756  1.00  0.00              
ATOM   3391  C   GLU B 208      17.174 -36.675  -9.459  1.00  0.00              
ATOM   3392  O   GLU B 208      16.174 -37.386  -9.509  1.00  0.00              
ATOM   3393  CB  GLU B 208      18.944 -37.115 -11.199  1.00  0.00              
ATOM   3394  CG  GLU B 208      19.528 -36.806 -12.570  1.00  0.00              
ATOM   3395  CD  GLU B 208      18.502 -36.859 -13.668  1.00  0.00              
ATOM   3396  OE1 GLU B 208      17.843 -37.863 -13.792  1.00  0.00              
ATOM   3397  OE2 GLU B 208      18.377 -35.894 -14.384  1.00  0.00              
ATOM   3398  H   GLU B 208      19.362 -34.673 -10.607  1.00  0.00              
ATOM   3399  HA  GLU B 208      17.045 -36.120 -11.511  1.00  0.00              
ATOM   3400 1HB  GLU B 208      19.758 -37.086 -10.475  1.00  0.00              
ATOM   3401 2HB  GLU B 208      18.561 -38.136 -11.220  1.00  0.00              
ATOM   3402 1HG  GLU B 208      19.970 -35.811 -12.549  1.00  0.00              
ATOM   3403 2HG  GLU B 208      20.320 -37.521 -12.785  1.00  0.00              
ATOM   3404  N   ALA B 209      17.744 -36.305  -8.314  1.00  0.00              
ATOM   3405  CA  ALA B 209      17.154 -36.625  -7.011  1.00  0.00              
ATOM   3406  C   ALA B 209      15.775 -35.948  -6.903  1.00  0.00              
ATOM   3407  O   ALA B 209      14.797 -36.584  -6.479  1.00  0.00              
ATOM   3408  CB  ALA B 209      18.072 -36.196  -5.869  1.00  0.00              
ATOM   3409  H   ALA B 209      18.611 -35.789  -8.347  1.00  0.00              
ATOM   3410  HA  ALA B 209      17.016 -37.705  -6.957  1.00  0.00              
ATOM   3411 1HB  ALA B 209      17.607 -36.445  -4.915  1.00  0.00              
ATOM   3412 2HB  ALA B 209      19.026 -36.715  -5.955  1.00  0.00              
ATOM   3413 3HB  ALA B 209      18.238 -35.121  -5.921  1.00  0.00              
ATOM   3414  N   ARG B 210      15.700 -34.683  -7.334  1.00  0.00              
ATOM   3415  CA  ARG B 210      14.433 -33.929  -7.361  1.00  0.00              
ATOM   3416  C   ARG B 210      13.406 -34.642  -8.232  1.00  0.00              
ATOM   3417  O   ARG B 210      12.237 -34.745  -7.847  1.00  0.00              
ATOM   3418  CB  ARG B 210      14.649 -32.518  -7.890  1.00  0.00              
ATOM   3419  CG  ARG B 210      15.366 -31.579  -6.934  1.00  0.00              
ATOM   3420  CD  ARG B 210      15.731 -30.298  -7.592  1.00  0.00              
ATOM   3421  NE  ARG B 210      16.344 -29.365  -6.660  1.00  0.00              
ATOM   3422  CZ  ARG B 210      17.053 -28.278  -7.022  1.00  0.00              
ATOM   3423  NH1 ARG B 210      17.229 -28.001  -8.295  1.00  0.00              
ATOM   3424  NH2 ARG B 210      17.572 -27.490  -6.097  1.00  0.00              
ATOM   3425  H   ARG B 210      16.547 -34.234  -7.652  1.00  0.00              
ATOM   3426  HA  ARG B 210      14.050 -33.860  -6.343  1.00  0.00              
ATOM   3427 1HB  ARG B 210      15.231 -32.560  -8.810  1.00  0.00              
ATOM   3428 2HB  ARG B 210      13.686 -32.070  -8.133  1.00  0.00              
ATOM   3429 1HG  ARG B 210      14.717 -31.356  -6.087  1.00  0.00              
ATOM   3430 2HG  ARG B 210      16.281 -32.053  -6.575  1.00  0.00              
ATOM   3431 1HD  ARG B 210      16.440 -30.492  -8.397  1.00  0.00              
ATOM   3432 2HD  ARG B 210      14.836 -29.832  -8.002  1.00  0.00              
ATOM   3433  HE  ARG B 210      16.231 -29.545  -5.672  1.00  0.00              
ATOM   3434 1HH1 ARG B 210      16.832 -28.604  -9.002  1.00  0.00              
ATOM   3435 2HH1 ARG B 210      17.760 -27.187  -8.566  1.00  0.00              
ATOM   3436 1HH2 ARG B 210      17.436 -27.702  -5.118  1.00  0.00              
ATOM   3437 2HH2 ARG B 210      18.102 -26.675  -6.367  1.00  0.00              
ATOM   3438  N   LYS B 211      13.850 -35.122  -9.401  1.00  0.00              
ATOM   3439  CA  LYS B 211      12.999 -35.887 -10.316  1.00  0.00              
ATOM   3440  C   LYS B 211      12.420 -37.140  -9.667  1.00  0.00              
ATOM   3441  O   LYS B 211      11.238 -37.448  -9.870  1.00  0.00              
ATOM   3442  CB  LYS B 211      13.786 -36.274 -11.570  1.00  0.00              
ATOM   3443  CG  LYS B 211      14.093 -35.111 -12.503  1.00  0.00              
ATOM   3444  CD  LYS B 211      14.915 -35.565 -13.700  1.00  0.00              
ATOM   3445  CE  LYS B 211      15.298 -34.389 -14.587  1.00  0.00              
ATOM   3446  NZ  LYS B 211      16.161 -34.809 -15.725  1.00  0.00              
ATOM   3447  H   LYS B 211      14.811 -34.946  -9.655  1.00  0.00              
ATOM   3448  HA  LYS B 211      12.154 -35.263 -10.607  1.00  0.00              
ATOM   3449 1HB  LYS B 211      14.734 -36.729 -11.279  1.00  0.00              
ATOM   3450 2HB  LYS B 211      13.226 -37.018 -12.136  1.00  0.00              
ATOM   3451 1HG  LYS B 211      13.160 -34.673 -12.859  1.00  0.00              
ATOM   3452 2HG  LYS B 211      14.649 -34.346 -11.961  1.00  0.00              
ATOM   3453 1HD  LYS B 211      15.824 -36.058 -13.352  1.00  0.00              
ATOM   3454 2HD  LYS B 211      14.338 -36.278 -14.288  1.00  0.00              
ATOM   3455 1HE  LYS B 211      14.397 -33.924 -14.983  1.00  0.00              
ATOM   3456 2HE  LYS B 211      15.835 -33.647 -13.996  1.00  0.00              
ATOM   3457 1HZ  LYS B 211      16.393 -34.003 -16.288  1.00  0.00              
ATOM   3458 2HZ  LYS B 211      17.010 -35.226 -15.369  1.00  0.00              
ATOM   3459 3HZ  LYS B 211      15.668 -35.484 -16.292  1.00  0.00              
ATOM   3460  N   LEU B 212      13.247 -37.858  -8.902  1.00  0.00              
ATOM   3461  CA  LEU B 212      12.787 -39.047  -8.154  1.00  0.00              
ATOM   3462  C   LEU B 212      11.683 -38.730  -7.139  1.00  0.00              
ATOM   3463  O   LEU B 212      10.718 -39.496  -6.988  1.00  0.00              
ATOM   3464  CB  LEU B 212      13.971 -39.691  -7.421  1.00  0.00              
ATOM   3465  CG  LEU B 212      15.023 -40.360  -8.315  1.00  0.00              
ATOM   3466  CD1 LEU B 212      16.247 -40.713  -7.482  1.00  0.00              
ATOM   3467  CD2 LEU B 212      14.425 -41.600  -8.962  1.00  0.00              
ATOM   3468  H   LEU B 212      14.216 -37.579  -8.834  1.00  0.00              
ATOM   3469  HA  LEU B 212      12.323 -39.739  -8.855  1.00  0.00              
ATOM   3470 1HB  LEU B 212      14.474 -38.925  -6.833  1.00  0.00              
ATOM   3471 2HB  LEU B 212      13.586 -40.449  -6.738  1.00  0.00              
ATOM   3472  HG  LEU B 212      15.338 -39.662  -9.091  1.00  0.00              
ATOM   3473 1HD1 LEU B 212      16.995 -41.188  -8.117  1.00  0.00              
ATOM   3474 2HD1 LEU B 212      16.666 -39.806  -7.047  1.00  0.00              
ATOM   3475 3HD1 LEU B 212      15.960 -41.399  -6.685  1.00  0.00              
ATOM   3476 1HD2 LEU B 212      15.173 -42.075  -9.598  1.00  0.00              
ATOM   3477 2HD2 LEU B 212      14.111 -42.300  -8.187  1.00  0.00              
ATOM   3478 3HD2 LEU B 212      13.563 -41.316  -9.565  1.00  0.00              
ATOM   3479  N   LYS B 213      11.820 -37.599  -6.464  1.00  0.00              
ATOM   3480  CA  LYS B 213      10.842 -37.164  -5.475  1.00  0.00              
ATOM   3481  C   LYS B 213       9.569 -36.787  -6.205  1.00  0.00              
ATOM   3482  O   LYS B 213       8.477 -37.231  -5.840  1.00  0.00              
ATOM   3483  CB  LYS B 213      11.365 -35.987  -4.651  1.00  0.00              
ATOM   3484  CG  LYS B 213      10.430 -35.534  -3.537  1.00  0.00              
ATOM   3485  CD  LYS B 213      10.251 -36.622  -2.489  1.00  0.00              
ATOM   3486  CE  LYS B 213       9.568 -36.083  -1.241  1.00  0.00              
ATOM   3487  NZ  LYS B 213       8.204 -35.566  -1.533  1.00  0.00              
ATOM   3488  H   LYS B 213      12.629 -37.021  -6.642  1.00  0.00              
ATOM   3489  HA  LYS B 213      10.656 -37.989  -4.786  1.00  0.00              
ATOM   3490 1HB  LYS B 213      12.320 -36.255  -4.198  1.00  0.00              
ATOM   3491 2HB  LYS B 213      11.542 -35.134  -5.307  1.00  0.00              
ATOM   3492 1HG  LYS B 213      10.839 -34.644  -3.058  1.00  0.00              
ATOM   3493 2HG  LYS B 213       9.457 -35.284  -3.958  1.00  0.00              
ATOM   3494 1HD  LYS B 213       9.648 -37.431  -2.904  1.00  0.00              
ATOM   3495 2HD  LYS B 213      11.226 -37.025  -2.213  1.00  0.00              
ATOM   3496 1HE  LYS B 213       9.492 -36.875  -0.498  1.00  0.00              
ATOM   3497 2HE  LYS B 213      10.166 -35.276  -0.819  1.00  0.00              
ATOM   3498 1HZ  LYS B 213       7.786 -35.218  -0.681  1.00  0.00              
ATOM   3499 2HZ  LYS B 213       8.264 -34.817  -2.208  1.00  0.00              
ATOM   3500 3HZ  LYS B 213       7.634 -36.311  -1.907  1.00  0.00              
ATOM   3501  N   LYS B 214       9.732 -35.989  -7.258  1.00  0.00              
ATOM   3502  CA  LYS B 214       8.614 -35.501  -8.062  1.00  0.00              
ATOM   3503  C   LYS B 214       7.787 -36.629  -8.680  1.00  0.00              
ATOM   3504  O   LYS B 214       6.561 -36.518  -8.769  1.00  0.00              
ATOM   3505  CB  LYS B 214       9.129 -34.575  -9.165  1.00  0.00              
ATOM   3506  CG  LYS B 214       9.599 -33.212  -8.674  1.00  0.00              
ATOM   3507  CD  LYS B 214      10.162 -32.378  -9.815  1.00  0.00              
ATOM   3508  CE  LYS B 214      10.647 -31.022  -9.323  1.00  0.00              
ATOM   3509  NZ  LYS B 214      11.213 -30.200 -10.427  1.00  0.00              
ATOM   3510  H   LYS B 214      10.672 -35.714  -7.505  1.00  0.00              
ATOM   3511  HA  LYS B 214       7.925 -34.966  -7.407  1.00  0.00              
ATOM   3512 1HB  LYS B 214       9.964 -35.052  -9.680  1.00  0.00              
ATOM   3513 2HB  LYS B 214       8.341 -34.412  -9.901  1.00  0.00              
ATOM   3514 1HG  LYS B 214       8.761 -32.679  -8.224  1.00  0.00              
ATOM   3515 2HG  LYS B 214      10.371 -33.345  -7.917  1.00  0.00              
ATOM   3516 1HD  LYS B 214      10.997 -32.908 -10.276  1.00  0.00              
ATOM   3517 2HD  LYS B 214       9.391 -32.225 -10.569  1.00  0.00              
ATOM   3518 1HE  LYS B 214       9.817 -30.481  -8.872  1.00  0.00              
ATOM   3519 2HE  LYS B 214      11.415 -31.164  -8.563  1.00  0.00              
ATOM   3520 1HZ  LYS B 214      11.523 -29.311 -10.060  1.00  0.00              
ATOM   3521 2HZ  LYS B 214      11.997 -30.684 -10.841  1.00  0.00              
ATOM   3522 3HZ  LYS B 214      10.504 -30.045 -11.129  1.00  0.00              
ATOM   3523  N   ALA B 215       8.451 -37.714  -9.091  1.00  0.00              
ATOM   3524  CA  ALA B 215       7.744 -38.844  -9.695  1.00  0.00              
ATOM   3525  C   ALA B 215       7.191 -39.838  -8.658  1.00  0.00              
ATOM   3526  O   ALA B 215       6.539 -40.807  -9.021  1.00  0.00              
ATOM   3527  CB  ALA B 215       8.619 -39.543 -10.726  1.00  0.00              
ATOM   3528  H   ALA B 215       9.454 -37.761  -8.987  1.00  0.00              
ATOM   3529  HA  ALA B 215       6.855 -38.459 -10.195  1.00  0.00              
ATOM   3530 1HB  ALA B 215       8.072 -40.379 -11.161  1.00  0.00              
ATOM   3531 2HB  ALA B 215       8.889 -38.837 -11.512  1.00  0.00              
ATOM   3532 3HB  ALA B 215       9.523 -39.912 -10.244  1.00  0.00              
ATOM   3533  N   GLY B 216       7.443 -39.569  -7.375  1.00  0.00              
ATOM   3534  CA  GLY B 216       7.015 -40.433  -6.272  1.00  0.00              
ATOM   3535  C   GLY B 216       7.730 -41.780  -6.212  1.00  0.00              
ATOM   3536  O   GLY B 216       7.138 -42.786  -5.837  1.00  0.00              
ATOM   3537  H   GLY B 216       7.955 -38.724  -7.167  1.00  0.00              
ATOM   3538 1HA  GLY B 216       7.179 -39.921  -5.324  1.00  0.00              
ATOM   3539 2HA  GLY B 216       5.945 -40.623  -6.353  1.00  0.00              
ATOM   3540  N   LEU B 217       9.007 -41.788  -6.579  1.00  0.00              
ATOM   3541  CA  LEU B 217       9.792 -43.019  -6.670  1.00  0.00              
ATOM   3542  C   LEU B 217      10.634 -43.271  -5.439  1.00  0.00              
ATOM   3543  O   LEU B 217      11.081 -44.384  -5.195  1.00  0.00              
ATOM   3544  CB  LEU B 217      10.706 -42.968  -7.900  1.00  0.00              
ATOM   3545  CG  LEU B 217       9.995 -42.817  -9.251  1.00  0.00              
ATOM   3546  CD1 LEU B 217      11.031 -42.699 -10.361  1.00  0.00              
ATOM   3547  CD2 LEU B 217       9.082 -44.012  -9.481  1.00  0.00              
ATOM   3548  H   LEU B 217       9.447 -40.906  -6.801  1.00  0.00              
ATOM   3549  HA  LEU B 217       9.106 -43.861  -6.751  1.00  0.00              
ATOM   3550 1HB  LEU B 217      11.390 -42.128  -7.791  1.00  0.00              
ATOM   3551 2HB  LEU B 217      11.293 -43.886  -7.936  1.00  0.00              
ATOM   3552  HG  LEU B 217       9.402 -41.902  -9.250  1.00  0.00              
ATOM   3553 1HD1 LEU B 217      10.526 -42.592 -11.321  1.00  0.00              
ATOM   3554 2HD1 LEU B 217      11.658 -41.825 -10.182  1.00  0.00              
ATOM   3555 3HD1 LEU B 217      11.652 -43.594 -10.376  1.00  0.00              
ATOM   3556 1HD2 LEU B 217       8.576 -43.905 -10.441  1.00  0.00              
ATOM   3557 2HD2 LEU B 217       9.674 -44.928  -9.484  1.00  0.00              
ATOM   3558 3HD2 LEU B 217       8.341 -44.062  -8.684  1.00  0.00              
ATOM   3559  N   VAL B 218      10.848 -42.224  -4.662  1.00  0.00              
ATOM   3560  CA  VAL B 218      11.597 -42.320  -3.413  1.00  0.00              
ATOM   3561  C   VAL B 218      10.772 -41.523  -2.400  1.00  0.00              
ATOM   3562  O   VAL B 218       9.978 -40.659  -2.786  1.00  0.00              
ATOM   3563  CB  VAL B 218      13.017 -41.739  -3.546  1.00  0.00              
ATOM   3564  CG1 VAL B 218      13.798 -42.484  -4.619  1.00  0.00              
ATOM   3565  CG2 VAL B 218      12.942 -40.254  -3.866  1.00  0.00              
ATOM   3566  H   VAL B 218      10.478 -41.328  -4.946  1.00  0.00              
ATOM   3567  HA  VAL B 218      11.673 -43.372  -3.135  1.00  0.00              
ATOM   3568  HB  VAL B 218      13.548 -41.883  -2.605  1.00  0.00              
ATOM   3569 1HG1 VAL B 218      14.800 -42.061  -4.699  1.00  0.00              
ATOM   3570 2HG1 VAL B 218      13.870 -43.538  -4.351  1.00  0.00              
ATOM   3571 3HG1 VAL B 218      13.286 -42.386  -5.576  1.00  0.00              
ATOM   3572 1HG2 VAL B 218      13.950 -39.851  -3.958  1.00  0.00              
ATOM   3573 2HG2 VAL B 218      12.406 -40.111  -4.805  1.00  0.00              
ATOM   3574 3HG2 VAL B 218      12.415 -39.736  -3.065  1.00  0.00              
ATOM   3575  N   ASN B 219      10.904 -41.840  -1.119  1.00  0.00              
ATOM   3576  CA  ASN B 219      10.330 -40.981  -0.075  1.00  0.00              
ATOM   3577  C   ASN B 219      11.350 -39.928   0.364  1.00  0.00              
ATOM   3578  O   ASN B 219      12.457 -39.844  -0.197  1.00  0.00              
ATOM   3579  CB  ASN B 219       9.864 -41.807   1.110  1.00  0.00              
ATOM   3580  CG  ASN B 219      11.002 -42.469   1.837  1.00  0.00              
ATOM   3581  OD1 ASN B 219      12.162 -42.062   1.701  1.00  0.00              
ATOM   3582  ND2 ASN B 219      10.693 -43.482   2.606  1.00  0.00              
ATOM   3583  H   ASN B 219      11.402 -42.677  -0.849  1.00  0.00              
ATOM   3584  HA  ASN B 219       9.478 -40.447  -0.497  1.00  0.00              
ATOM   3585 1HB  ASN B 219       9.325 -41.167   1.810  1.00  0.00              
ATOM   3586 2HB  ASN B 219       9.171 -42.575   0.768  1.00  0.00              
ATOM   3587 1HD2 ASN B 219      11.409 -43.961   3.114  1.00  0.00              
ATOM   3588 2HD2 ASN B 219       9.741 -43.777   2.685  1.00  0.00              
ATOM   3589  N   SER B 220      10.973 -39.145   1.375  1.00  0.00              
ATOM   3590  CA  SER B 220      11.779 -38.037   1.883  1.00  0.00              
ATOM   3591  C   SER B 220      13.072 -38.472   2.543  1.00  0.00              
ATOM   3592  O   SER B 220      14.066 -37.745   2.484  1.00  0.00              
ATOM   3593  CB  SER B 220      10.964 -37.230   2.876  1.00  0.00              
ATOM   3594  OG  SER B 220      10.685 -37.982   4.024  1.00  0.00              
ATOM   3595  H   SER B 220      10.079 -39.341   1.804  1.00  0.00              
ATOM   3596  HA  SER B 220      12.074 -37.410   1.041  1.00  0.00              
ATOM   3597 1HB  SER B 220      11.514 -36.330   3.151  1.00  0.00              
ATOM   3598 2HB  SER B 220      10.032 -36.913   2.409  1.00  0.00              
ATOM   3599  HG  SER B 220      11.319 -37.699   4.687  1.00  0.00              
ATOM   3600  N   GLN B 221      13.056 -39.639   3.180  1.00  0.00              
ATOM   3601  CA  GLN B 221      14.256 -40.172   3.820  1.00  0.00              
ATOM   3602  C   GLN B 221      15.250 -40.617   2.748  1.00  0.00              
ATOM   3603  O   GLN B 221      16.447 -40.339   2.828  1.00  0.00              
ATOM   3604  CB  GLN B 221      13.909 -41.340   4.747  1.00  0.00              
ATOM   3605  CG  GLN B 221      15.089 -41.879   5.538  1.00  0.00              
ATOM   3606  CD  GLN B 221      15.637 -40.864   6.523  1.00  0.00              
ATOM   3607  OE1 GLN B 221      14.888 -40.267   7.301  1.00  0.00              
ATOM   3608  NE2 GLN B 221      16.950 -40.662   6.495  1.00  0.00              
ATOM   3609  H   GLN B 221      12.199 -40.171   3.223  1.00  0.00              
ATOM   3610  HA  GLN B 221      14.699 -39.385   4.431  1.00  0.00              
ATOM   3611 1HB  GLN B 221      13.143 -41.027   5.456  1.00  0.00              
ATOM   3612 2HB  GLN B 221      13.495 -42.160   4.160  1.00  0.00              
ATOM   3613 1HG  GLN B 221      14.768 -42.758   6.096  1.00  0.00              
ATOM   3614 2HG  GLN B 221      15.886 -42.147   4.844  1.00  0.00              
ATOM   3615 1HE2 GLN B 221      17.369 -40.004   7.122  1.00  0.00              
ATOM   3616 2HE2 GLN B 221      17.520 -41.168   5.847  1.00  0.00              
ATOM   3617  N   GLN B 222      14.733 -41.303   1.735  1.00  0.00              
ATOM   3618  CA  GLN B 222      15.563 -41.752   0.637  1.00  0.00              
ATOM   3619  C   GLN B 222      16.103 -40.554  -0.174  1.00  0.00              
ATOM   3620  O   GLN B 222      17.271 -40.562  -0.575  1.00  0.00              
ATOM   3621  CB  GLN B 222      14.770 -42.698  -0.270  1.00  0.00              
ATOM   3622  CG  GLN B 222      14.451 -44.042   0.361  1.00  0.00              
ATOM   3623  CD  GLN B 222      13.527 -44.881  -0.501  1.00  0.00              
ATOM   3624  OE1 GLN B 222      12.470 -44.416  -0.938  1.00  0.00              
ATOM   3625  NE2 GLN B 222      13.919 -46.125  -0.751  1.00  0.00              
ATOM   3626  H   GLN B 222      13.746 -41.518   1.726  1.00  0.00              
ATOM   3627  HA  GLN B 222      16.441 -42.250   1.048  1.00  0.00              
ATOM   3628 1HB  GLN B 222      13.828 -42.227  -0.552  1.00  0.00              
ATOM   3629 2HB  GLN B 222      15.332 -42.880  -1.185  1.00  0.00              
ATOM   3630 1HG  GLN B 222      15.380 -44.595   0.504  1.00  0.00              
ATOM   3631 2HG  GLN B 222      13.964 -43.875   1.322  1.00  0.00              
ATOM   3632 1HE2 GLN B 222      13.350 -46.726  -1.314  1.00  0.00              
ATOM   3633 2HE2 GLN B 222      14.783 -46.462  -0.377  1.00  0.00              
ATOM   3634  N   LEU B 223      15.282 -39.519  -0.370  1.00  0.00              
ATOM   3635  CA  LEU B 223      15.755 -38.301  -1.025  1.00  0.00              
ATOM   3636  C   LEU B 223      16.938 -37.676  -0.284  1.00  0.00              
ATOM   3637  O   LEU B 223      17.984 -37.403  -0.899  1.00  0.00              
ATOM   3638  CB  LEU B 223      14.614 -37.281  -1.123  1.00  0.00              
ATOM   3639  CG  LEU B 223      14.981 -35.930  -1.751  1.00  0.00              
ATOM   3640  CD1 LEU B 223      15.423 -36.143  -3.192  1.00  0.00              
ATOM   3641  CD2 LEU B 223      13.783 -34.994  -1.679  1.00  0.00              
ATOM   3642  H   LEU B 223      14.321 -39.571  -0.063  1.00  0.00              
ATOM   3643  HA  LEU B 223      16.153 -38.567  -2.003  1.00  0.00              
ATOM   3644 1HB  LEU B 223      13.810 -37.714  -1.716  1.00  0.00              
ATOM   3645 2HB  LEU B 223      14.233 -37.087  -0.120  1.00  0.00              
ATOM   3646  HG  LEU B 223      15.817 -35.491  -1.206  1.00  0.00              
ATOM   3647 1HD1 LEU B 223      15.684 -35.183  -3.638  1.00  0.00              
ATOM   3648 2HD1 LEU B 223      16.293 -36.800  -3.212  1.00  0.00              
ATOM   3649 3HD1 LEU B 223      14.611 -36.597  -3.758  1.00  0.00              
ATOM   3650 1HD2 LEU B 223      14.044 -34.034  -2.125  1.00  0.00              
ATOM   3651 2HD2 LEU B 223      12.946 -35.432  -2.224  1.00  0.00              
ATOM   3652 3HD2 LEU B 223      13.499 -34.846  -0.637  1.00  0.00              
ATOM   3653  N   ASP B 224      16.791 -37.482   1.025  1.00  0.00              
ATOM   3654  CA  ASP B 224      17.866 -36.880   1.833  1.00  0.00              
ATOM   3655  C   ASP B 224      19.117 -37.746   1.901  1.00  0.00              
ATOM   3656  O   ASP B 224      20.249 -37.232   1.939  1.00  0.00              
ATOM   3657  CB  ASP B 224      17.369 -36.609   3.256  1.00  0.00              
ATOM   3658  CG  ASP B 224      16.390 -35.446   3.330  1.00  0.00              
ATOM   3659  OD1 ASP B 224      16.319 -34.693   2.387  1.00  0.00              
ATOM   3660  OD2 ASP B 224      15.722 -35.321   4.328  1.00  0.00              
ATOM   3661  H   ASP B 224      15.928 -37.751   1.476  1.00  0.00              
ATOM   3662  HA  ASP B 224      18.184 -35.955   1.352  1.00  0.00              
ATOM   3663 1HB  ASP B 224      16.881 -37.502   3.647  1.00  0.00              
ATOM   3664 2HB  ASP B 224      18.220 -36.391   3.903  1.00  0.00              
ATOM   3665  N   GLU B 225      18.888 -39.057   1.921  1.00  0.00              
ATOM   3666  CA  GLU B 225      19.949 -40.048   1.956  1.00  0.00              
ATOM   3667  C   GLU B 225      20.789 -39.979   0.673  1.00  0.00              
ATOM   3668  O   GLU B 225      22.021 -40.014   0.742  1.00  0.00              
ATOM   3669  CB  GLU B 225      19.362 -41.450   2.132  1.00  0.00              
ATOM   3670  CG  GLU B 225      20.381 -42.576   2.028  1.00  0.00              
ATOM   3671  CD  GLU B 225      21.492 -42.453   3.034  1.00  0.00              
ATOM   3672  OE1 GLU B 225      21.330 -41.726   3.984  1.00  0.00              
ATOM   3673  OE2 GLU B 225      22.504 -43.088   2.852  1.00  0.00              
ATOM   3674  H   GLU B 225      17.927 -39.366   1.912  1.00  0.00              
ATOM   3675  HA  GLU B 225      20.606 -39.823   2.797  1.00  0.00              
ATOM   3676 1HB  GLU B 225      18.881 -41.523   3.107  1.00  0.00              
ATOM   3677 2HB  GLU B 225      18.597 -41.622   1.375  1.00  0.00              
ATOM   3678 1HG  GLU B 225      19.873 -43.527   2.180  1.00  0.00              
ATOM   3679 2HG  GLU B 225      20.805 -42.577   1.025  1.00  0.00              
ATOM   3680  N   LEU B 226      20.115 -39.888  -0.481  1.00  0.00              
ATOM   3681  CA  LEU B 226      20.770 -39.697  -1.770  1.00  0.00              
ATOM   3682  C   LEU B 226      21.601 -38.393  -1.839  1.00  0.00              
ATOM   3683  O   LEU B 226      22.742 -38.402  -2.333  1.00  0.00              
ATOM   3684  CB  LEU B 226      19.751 -39.758  -2.928  1.00  0.00              
ATOM   3685  CG  LEU B 226      20.292 -39.502  -4.343  1.00  0.00              
ATOM   3686  CD1 LEU B 226      21.421 -40.482  -4.667  1.00  0.00              
ATOM   3687  CD2 LEU B 226      19.180 -39.584  -5.385  1.00  0.00              
ATOM   3688  H   LEU B 226      19.108 -39.955  -0.446  1.00  0.00              
ATOM   3689  HA  LEU B 226      21.496 -40.497  -1.911  1.00  0.00              
ATOM   3690 1HB  LEU B 226      19.291 -40.745  -2.935  1.00  0.00              
ATOM   3691 2HB  LEU B 226      18.972 -39.019  -2.744  1.00  0.00              
ATOM   3692  HG  LEU B 226      20.737 -38.508  -4.388  1.00  0.00              
ATOM   3693 1HD1 LEU B 226      21.794 -40.288  -5.673  1.00  0.00              
ATOM   3694 2HD1 LEU B 226      22.232 -40.353  -3.949  1.00  0.00              
ATOM   3695 3HD1 LEU B 226      21.045 -41.503  -4.611  1.00  0.00              
ATOM   3696 1HD2 LEU B 226      19.595 -39.397  -6.376  1.00  0.00              
ATOM   3697 2HD2 LEU B 226      18.731 -40.577  -5.361  1.00  0.00              
ATOM   3698 3HD2 LEU B 226      18.418 -38.836  -5.164  1.00  0.00              
ATOM   3699  N   LYS B 227      21.013 -37.296  -1.367  1.00  0.00              
ATOM   3700  CA  LYS B 227      21.680 -36.000  -1.279  1.00  0.00              
ATOM   3701  C   LYS B 227      22.967 -36.078  -0.462  1.00  0.00              
ATOM   3702  O   LYS B 227      24.012 -35.540  -0.867  1.00  0.00              
ATOM   3703  CB  LYS B 227      20.738 -34.959  -0.672  1.00  0.00              
ATOM   3704  CG  LYS B 227      19.592 -34.539  -1.584  1.00  0.00              
ATOM   3705  CD  LYS B 227      18.678 -33.536  -0.897  1.00  0.00              
ATOM   3706  CE  LYS B 227      17.569 -33.069  -1.828  1.00  0.00              
ATOM   3707  NZ  LYS B 227      16.643 -32.116  -1.157  1.00  0.00              
ATOM   3708  H   LYS B 227      20.056 -37.379  -1.056  1.00  0.00              
ATOM   3709  HA  LYS B 227      21.951 -35.682  -2.286  1.00  0.00              
ATOM   3710 1HB  LYS B 227      20.305 -35.352   0.248  1.00  0.00              
ATOM   3711 2HB  LYS B 227      21.303 -34.064  -0.412  1.00  0.00              
ATOM   3712 1HG  LYS B 227      19.996 -34.088  -2.492  1.00  0.00              
ATOM   3713 2HG  LYS B 227      19.010 -35.416  -1.864  1.00  0.00              
ATOM   3714 1HD  LYS B 227      18.232 -33.995  -0.014  1.00  0.00              
ATOM   3715 2HD  LYS B 227      19.260 -32.671  -0.580  1.00  0.00              
ATOM   3716 1HE  LYS B 227      18.005 -32.581  -2.698  1.00  0.00              
ATOM   3717 2HE  LYS B 227      16.996 -33.930  -2.172  1.00  0.00              
ATOM   3718 1HZ  LYS B 227      15.923 -31.831  -1.806  1.00  0.00              
ATOM   3719 2HZ  LYS B 227      16.218 -32.565  -0.358  1.00  0.00              
ATOM   3720 3HZ  LYS B 227      17.160 -31.304  -0.851  1.00  0.00              
ATOM   3721  N   ARG B 228      22.853 -36.752   0.681  1.00  0.00              
ATOM   3722  CA  ARG B 228      23.953 -37.060   1.580  1.00  0.00              
ATOM   3723  C   ARG B 228      25.037 -37.922   0.923  1.00  0.00              
ATOM   3724  O   ARG B 228      26.218 -37.639   1.103  1.00  0.00              
ATOM   3725  CB  ARG B 228      23.426 -37.775   2.815  1.00  0.00              
ATOM   3726  CG  ARG B 228      24.439 -37.947   3.935  1.00  0.00              
ATOM   3727  CD  ARG B 228      23.926 -38.837   5.008  1.00  0.00              
ATOM   3728  NE  ARG B 228      23.889 -40.228   4.587  1.00  0.00              
ATOM   3729  CZ  ARG B 228      24.964 -41.038   4.526  1.00  0.00              
ATOM   3730  NH1 ARG B 228      26.151 -40.582   4.860  1.00  0.00              
ATOM   3731  NH2 ARG B 228      24.826 -42.291   4.129  1.00  0.00              
ATOM   3732  H   ARG B 228      21.922 -37.061   0.919  1.00  0.00              
ATOM   3733  HA  ARG B 228      24.426 -36.125   1.880  1.00  0.00              
ATOM   3734 1HB  ARG B 228      22.577 -37.225   3.219  1.00  0.00              
ATOM   3735 2HB  ARG B 228      23.070 -38.767   2.537  1.00  0.00              
ATOM   3736 1HG  ARG B 228      25.354 -38.385   3.535  1.00  0.00              
ATOM   3737 2HG  ARG B 228      24.664 -36.974   4.375  1.00  0.00              
ATOM   3738 1HD  ARG B 228      24.572 -38.763   5.882  1.00  0.00              
ATOM   3739 2HD  ARG B 228      22.915 -38.536   5.278  1.00  0.00              
ATOM   3740  HE  ARG B 228      22.993 -40.615   4.322  1.00  0.00              
ATOM   3741 1HH1 ARG B 228      26.256 -39.624   5.164  1.00  0.00              
ATOM   3742 2HH1 ARG B 228      26.956 -41.189   4.814  1.00  0.00              
ATOM   3743 1HH2 ARG B 228      23.913 -42.642   3.871  1.00  0.00              
ATOM   3744 2HH2 ARG B 228      25.631 -42.898   4.083  1.00  0.00              
ATOM   3745  N   ARG B 229      24.664 -38.972   0.186  1.00  0.00              
ATOM   3746  CA  ARG B 229      25.671 -39.785  -0.509  1.00  0.00              
ATOM   3747  C   ARG B 229      26.387 -38.961  -1.592  1.00  0.00              
ATOM   3748  O   ARG B 229      27.594 -39.143  -1.828  1.00  0.00              
ATOM   3749  CB  ARG B 229      25.027 -41.008  -1.144  1.00  0.00              
ATOM   3750  CG  ARG B 229      24.508 -42.043  -0.158  1.00  0.00              
ATOM   3751  CD  ARG B 229      23.828 -43.168  -0.849  1.00  0.00              
ATOM   3752  NE  ARG B 229      23.156 -44.054   0.088  1.00  0.00              
ATOM   3753  CZ  ARG B 229      22.492 -45.173  -0.259  1.00  0.00              
ATOM   3754  NH1 ARG B 229      22.421 -45.530  -1.523  1.00  0.00              
ATOM   3755  NH2 ARG B 229      21.913 -45.913   0.670  1.00  0.00              
ATOM   3756  H   ARG B 229      23.688 -39.218   0.100  1.00  0.00              
ATOM   3757  HA  ARG B 229      26.416 -40.108   0.219  1.00  0.00              
ATOM   3758 1HB  ARG B 229      24.189 -40.696  -1.766  1.00  0.00              
ATOM   3759 2HB  ARG B 229      25.749 -41.504  -1.793  1.00  0.00              
ATOM   3760 1HG  ARG B 229      25.342 -42.447   0.417  1.00  0.00              
ATOM   3761 2HG  ARG B 229      23.793 -41.574   0.519  1.00  0.00              
ATOM   3762 1HD  ARG B 229      23.083 -42.773  -1.539  1.00  0.00              
ATOM   3763 2HD  ARG B 229      24.562 -43.751  -1.403  1.00  0.00              
ATOM   3764  HE  ARG B 229      23.190 -43.812   1.069  1.00  0.00              
ATOM   3765 1HH1 ARG B 229      22.863 -44.964  -2.233  1.00  0.00              
ATOM   3766 2HH1 ARG B 229      21.923 -46.369  -1.783  1.00  0.00              
ATOM   3767 1HH2 ARG B 229      21.969 -45.639   1.641  1.00  0.00              
ATOM   3768 2HH2 ARG B 229      21.416 -46.752   0.410  1.00  0.00              
ATOM   3769  N   LEU B 230      25.632 -38.073  -2.244  1.00  0.00              
ATOM   3770  CA  LEU B 230      26.175 -37.159  -3.241  1.00  0.00              
ATOM   3771  C   LEU B 230      27.186 -36.179  -2.631  1.00  0.00              
ATOM   3772  O   LEU B 230      28.173 -35.833  -3.281  1.00  0.00              
ATOM   3773  CB  LEU B 230      25.051 -36.415  -3.982  1.00  0.00              
ATOM   3774  CG  LEU B 230      24.193 -37.265  -4.945  1.00  0.00              
ATOM   3775  CD1 LEU B 230      22.980 -36.455  -5.424  1.00  0.00              
ATOM   3776  CD2 LEU B 230      25.004 -37.827  -6.116  1.00  0.00              
ATOM   3777  H   LEU B 230      24.645 -38.039  -2.032  1.00  0.00              
ATOM   3778  HA  LEU B 230      26.740 -37.739  -3.970  1.00  0.00              
ATOM   3779 1HB  LEU B 230      24.380 -35.977  -3.245  1.00  0.00              
ATOM   3780 2HB  LEU B 230      25.495 -35.607  -4.564  1.00  0.00              
ATOM   3781  HG  LEU B 230      23.762 -38.107  -4.401  1.00  0.00              
ATOM   3782 1HD1 LEU B 230      22.381 -37.064  -6.102  1.00  0.00              
ATOM   3783 2HD1 LEU B 230      22.373 -36.166  -4.566  1.00  0.00              
ATOM   3784 3HD1 LEU B 230      23.322 -35.562  -5.946  1.00  0.00              
ATOM   3785 1HD2 LEU B 230      24.351 -38.417  -6.760  1.00  0.00              
ATOM   3786 2HD2 LEU B 230      25.433 -37.005  -6.689  1.00  0.00              
ATOM   3787 3HD2 LEU B 230      25.805 -38.460  -5.733  1.00  0.00              
ATOM   3788  N   GLU B 231      26.959 -35.776  -1.377  1.00  0.00              
ATOM   3789  CA  GLU B 231      27.904 -34.944  -0.646  1.00  0.00              
ATOM   3790  C   GLU B 231      29.167 -35.715  -0.312  1.00  0.00              
ATOM   3791  O   GLU B 231      30.272 -35.170  -0.395  1.00  0.00              
ATOM   3792  CB  GLU B 231      27.267 -34.411   0.640  1.00  0.00              
ATOM   3793  CG  GLU B 231      28.188 -33.543   1.485  1.00  0.00              
ATOM   3794  CD  GLU B 231      28.647 -32.304   0.767  1.00  0.00              
ATOM   3795  OE1 GLU B 231      27.947 -31.855  -0.109  1.00  0.00              
ATOM   3796  OE2 GLU B 231      29.697 -31.806   1.096  1.00  0.00              
ATOM   3797  H   GLU B 231      26.101 -36.060  -0.925  1.00  0.00              
ATOM   3798  HA  GLU B 231      28.186 -34.102  -1.279  1.00  0.00              
ATOM   3799 1HB  GLU B 231      26.386 -33.820   0.391  1.00  0.00              
ATOM   3800 2HB  GLU B 231      26.937 -35.248   1.256  1.00  0.00              
ATOM   3801 1HG  GLU B 231      27.662 -33.249   2.393  1.00  0.00              
ATOM   3802 2HG  GLU B 231      29.058 -34.131   1.777  1.00  0.00              
ATOM   3803  N   GLU B 232      29.002 -36.985   0.051  1.00  0.00              
ATOM   3804  CA  GLU B 232      30.141 -37.846   0.334  1.00  0.00              
ATOM   3805  C   GLU B 232      30.955 -37.993  -0.941  1.00  0.00              
ATOM   3806  O   GLU B 232      32.181 -37.939  -0.925  1.00  0.00              
ATOM   3807  CB  GLU B 232      29.689 -39.216   0.843  1.00  0.00              
ATOM   3808  CG  GLU B 232      29.065 -39.196   2.232  1.00  0.00              
ATOM   3809  CD  GLU B 232      28.592 -40.550   2.680  1.00  0.00              
ATOM   3810  OE1 GLU B 232      28.229 -41.340   1.842  1.00  0.00              
ATOM   3811  OE2 GLU B 232      28.593 -40.796   3.864  1.00  0.00              
ATOM   3812  H   GLU B 232      28.068 -37.362   0.133  1.00  0.00              
ATOM   3813  HA  GLU B 232      30.760 -37.364   1.091  1.00  0.00              
ATOM   3814 1HB  GLU B 232      28.956 -39.637   0.154  1.00  0.00              
ATOM   3815 2HB  GLU B 232      30.541 -39.895   0.870  1.00  0.00              
ATOM   3816 1HG  GLU B 232      29.802 -38.827   2.944  1.00  0.00              
ATOM   3817 2HG  GLU B 232      28.223 -38.504   2.230  1.00  0.00              
ATOM   3818  N   LEU B 233      30.256 -38.159  -2.057  1.00  0.00              
ATOM   3819  CA  LEU B 233      30.887 -38.250  -3.356  1.00  0.00              
ATOM   3820  C   LEU B 233      31.634 -36.946  -3.666  1.00  0.00              
ATOM   3821  O   LEU B 233      32.798 -36.982  -4.032  1.00  0.00              
ATOM   3822  CB  LEU B 233      29.837 -38.533  -4.438  1.00  0.00              
ATOM   3823  CG  LEU B 233      30.361 -38.573  -5.879  1.00  0.00              
ATOM   3824  CD1 LEU B 233      31.414 -39.665  -6.007  1.00  0.00              
ATOM   3825  CD2 LEU B 233      29.202 -38.817  -6.835  1.00  0.00              
ATOM   3826  H   LEU B 233      29.250 -38.224  -1.993  1.00  0.00              
ATOM   3827  HA  LEU B 233      31.621 -39.054  -3.328  1.00  0.00              
ATOM   3828 1HB  LEU B 233      29.372 -39.495  -4.228  1.00  0.00              
ATOM   3829 2HB  LEU B 233      29.068 -37.762  -4.386  1.00  0.00              
ATOM   3830  HG  LEU B 233      30.836 -37.622  -6.120  1.00  0.00              
ATOM   3831 1HD1 LEU B 233      31.787 -39.693  -7.031  1.00  0.00              
ATOM   3832 2HD1 LEU B 233      32.240 -39.456  -5.327  1.00  0.00              
ATOM   3833 3HD1 LEU B 233      30.972 -40.628  -5.755  1.00  0.00              
ATOM   3834 1HD2 LEU B 233      29.575 -38.844  -7.859  1.00  0.00              
ATOM   3835 2HD2 LEU B 233      28.727 -39.768  -6.595  1.00  0.00              
ATOM   3836 3HD2 LEU B 233      28.473 -38.012  -6.735  1.00  0.00              
ATOM   3837  N   ALA B 234      30.984 -35.805  -3.444  1.00  0.00              
ATOM   3838  CA  ALA B 234      31.614 -34.497  -3.669  1.00  0.00              
ATOM   3839  C   ALA B 234      32.901 -34.343  -2.876  1.00  0.00              
ATOM   3840  O   ALA B 234      33.905 -33.805  -3.361  1.00  0.00              
ATOM   3841  CB  ALA B 234      30.649 -33.375  -3.314  1.00  0.00              
ATOM   3842  H   ALA B 234      30.031 -35.842  -3.112  1.00  0.00              
ATOM   3843  HA  ALA B 234      31.877 -34.416  -4.724  1.00  0.00              
ATOM   3844 1HB  ALA B 234      31.131 -32.413  -3.485  1.00  0.00              
ATOM   3845 2HB  ALA B 234      29.758 -33.451  -3.937  1.00  0.00              
ATOM   3846 3HB  ALA B 234      30.366 -33.458  -2.266  1.00  0.00              
ATOM   3847  N   GLU B 235      32.859 -34.791  -1.632  1.00  0.00              
ATOM   3848  CA  GLU B 235      34.008 -34.707  -0.775  1.00  0.00              
ATOM   3849  C   GLU B 235      35.138 -35.637  -1.254  1.00  0.00              
ATOM   3850  O   GLU B 235      36.292 -35.222  -1.293  1.00  0.00              
ATOM   3851  CB  GLU B 235      33.608 -35.050   0.661  1.00  0.00              
ATOM   3852  CG  GLU B 235      34.756 -35.014   1.660  1.00  0.00              
ATOM   3853  CD  GLU B 235      35.418 -33.667   1.742  1.00  0.00              
ATOM   3854  OE1 GLU B 235      34.849 -32.716   1.263  1.00  0.00              
ATOM   3855  OE2 GLU B 235      36.495 -33.589   2.285  1.00  0.00              
ATOM   3856  H   GLU B 235      32.008 -35.199  -1.274  1.00  0.00              
ATOM   3857  HA  GLU B 235      34.412 -33.696  -0.837  1.00  0.00              
ATOM   3858 1HB  GLU B 235      32.845 -34.350   1.003  1.00  0.00              
ATOM   3859 2HB  GLU B 235      33.171 -36.048   0.689  1.00  0.00              
ATOM   3860 1HG  GLU B 235      34.375 -35.280   2.645  1.00  0.00              
ATOM   3861 2HG  GLU B 235      35.495 -35.761   1.373  1.00  0.00              
ATOM   3862  N   GLU B 236      34.800 -36.861  -1.658  1.00  0.00              
ATOM   3863  CA  GLU B 236      35.787 -37.801  -2.208  1.00  0.00              
ATOM   3864  C   GLU B 236      36.498 -37.194  -3.421  1.00  0.00              
ATOM   3865  O   GLU B 236      37.727 -37.183  -3.475  1.00  0.00              
ATOM   3866  CB  GLU B 236      35.113 -39.117  -2.603  1.00  0.00              
ATOM   3867  CG  GLU B 236      36.049 -40.138  -3.234  1.00  0.00              
ATOM   3868  CD  GLU B 236      35.349 -41.408  -3.630  1.00  0.00              
ATOM   3869  OE1 GLU B 236      34.179 -41.528  -3.358  1.00  0.00              
ATOM   3870  OE2 GLU B 236      35.986 -42.259  -4.205  1.00  0.00              
ATOM   3871  H   GLU B 236      33.835 -37.149  -1.582  1.00  0.00              
ATOM   3872  HA  GLU B 236      36.519 -38.027  -1.432  1.00  0.00              
ATOM   3873 1HB  GLU B 236      34.664 -39.575  -1.722  1.00  0.00              
ATOM   3874 2HB  GLU B 236      34.310 -38.916  -3.313  1.00  0.00              
ATOM   3875 1HG  GLU B 236      36.506 -39.698  -4.120  1.00  0.00              
ATOM   3876 2HG  GLU B 236      36.844 -40.372  -2.527  1.00  0.00              
ATOM   3877  N   ALA B 237      35.710 -36.720  -4.390  1.00  0.00              
ATOM   3878  CA  ALA B 237      36.233 -36.138  -5.618  1.00  0.00              
ATOM   3879  C   ALA B 237      37.069 -34.880  -5.345  1.00  0.00              
ATOM   3880  O   ALA B 237      38.119 -34.692  -5.943  1.00  0.00              
ATOM   3881  CB  ALA B 237      35.109 -35.886  -6.629  1.00  0.00              
ATOM   3882  H   ALA B 237      34.710 -36.771  -4.256  1.00  0.00              
ATOM   3883  HA  ALA B 237      36.939 -36.845  -6.054  1.00  0.00              
ATOM   3884 1HB  ALA B 237      35.527 -35.451  -7.537  1.00  0.00              
ATOM   3885 2HB  ALA B 237      34.618 -36.828  -6.871  1.00  0.00              
ATOM   3886 3HB  ALA B 237      34.382 -35.198  -6.200  1.00  0.00              
ATOM   3887  N   GLN B 238      36.624 -34.056  -4.407  1.00  0.00              
ATOM   3888  CA  GLN B 238      37.345 -32.868  -3.987  1.00  0.00              
ATOM   3889  C   GLN B 238      38.726 -33.198  -3.413  1.00  0.00              
ATOM   3890  O   GLN B 238      39.731 -32.561  -3.757  1.00  0.00              
ATOM   3891  CB  GLN B 238      36.525 -32.100  -2.947  1.00  0.00              
ATOM   3892  CG  GLN B 238      37.177 -30.815  -2.465  1.00  0.00              
ATOM   3893  CD  GLN B 238      36.543 -30.286  -1.193  1.00  0.00              
ATOM   3894  OE1 GLN B 238      36.783 -30.807  -0.100  1.00  0.00              
ATOM   3895  NE2 GLN B 238      35.725 -29.248  -1.328  1.00  0.00              
ATOM   3896  H   GLN B 238      35.740 -34.275  -3.970  1.00  0.00              
ATOM   3897  HA  GLN B 238      37.547 -32.257  -4.868  1.00  0.00              
ATOM   3898 1HB  GLN B 238      35.563 -31.875  -3.408  1.00  0.00              
ATOM   3899 2HB  GLN B 238      36.374 -32.774  -2.104  1.00  0.00              
ATOM   3900 1HG  GLN B 238      38.257 -30.700  -2.374  1.00  0.00              
ATOM   3901 2HG  GLN B 238      36.820 -30.217  -3.304  1.00  0.00              
ATOM   3902 1HE2 GLN B 238      35.277 -28.856  -0.523  1.00  0.00              
ATOM   3903 2HE2 GLN B 238      35.557 -28.858  -2.233  1.00  0.00              
ATOM   3904  N   ARG B 239      38.783 -34.210  -2.555  1.00  0.00              
ATOM   3905  CA  ARG B 239      40.053 -34.627  -1.983  1.00  0.00              
ATOM   3906  C   ARG B 239      41.004 -35.163  -3.058  1.00  0.00              
ATOM   3907  O   ARG B 239      42.188 -34.879  -3.006  1.00  0.00              
ATOM   3908  CB  ARG B 239      39.829 -35.697  -0.925  1.00  0.00              
ATOM   3909  CG  ARG B 239      39.144 -35.209   0.342  1.00  0.00              
ATOM   3910  CD  ARG B 239      38.937 -36.313   1.314  1.00  0.00              
ATOM   3911  NE  ARG B 239      38.173 -35.879   2.473  1.00  0.00              
ATOM   3912  CZ  ARG B 239      37.863 -36.665   3.523  1.00  0.00              
ATOM   3913  NH1 ARG B 239      38.258 -37.919   3.545  1.00  0.00              
ATOM   3914  NH2 ARG B 239      37.163 -36.175   4.531  1.00  0.00              
ATOM   3915  H   ARG B 239      37.941 -34.701  -2.293  1.00  0.00              
ATOM   3916  HA  ARG B 239      40.549 -33.750  -1.567  1.00  0.00              
ATOM   3917 1HB  ARG B 239      39.220 -36.499  -1.341  1.00  0.00              
ATOM   3918 2HB  ARG B 239      40.787 -36.129  -0.636  1.00  0.00              
ATOM   3919 1HG  ARG B 239      39.759 -34.445   0.817  1.00  0.00              
ATOM   3920 2HG  ARG B 239      38.170 -34.787   0.090  1.00  0.00              
ATOM   3921 1HD  ARG B 239      38.393 -37.125   0.832  1.00  0.00              
ATOM   3922 2HD  ARG B 239      39.903 -36.679   1.660  1.00  0.00              
ATOM   3923  HE  ARG B 239      37.852 -34.921   2.492  1.00  0.00              
ATOM   3924 1HH1 ARG B 239      38.794 -38.293   2.775  1.00  0.00              
ATOM   3925 2HH1 ARG B 239      38.026 -38.507   4.332  1.00  0.00              
ATOM   3926 1HH2 ARG B 239      36.859 -35.211   4.514  1.00  0.00              
ATOM   3927 2HH2 ARG B 239      36.931 -36.763   5.317  1.00  0.00              
ATOM   3928  N   LYS B 240      40.492 -35.940  -4.012  1.00  0.00              
ATOM   3929  CA  LYS B 240      41.289 -36.436  -5.136  1.00  0.00              
ATOM   3930  C   LYS B 240      41.864 -35.326  -6.012  1.00  0.00              
ATOM   3931  O   LYS B 240      43.001 -35.412  -6.417  1.00  0.00              
ATOM   3932  CB  LYS B 240      40.445 -37.378  -5.995  1.00  0.00              
ATOM   3933  CG  LYS B 240      40.139 -38.720  -5.343  1.00  0.00              
ATOM   3934  CD  LYS B 240      39.230 -39.567  -6.220  1.00  0.00              
ATOM   3935  CE  LYS B 240      38.923 -40.908  -5.570  1.00  0.00              
ATOM   3936  NZ  LYS B 240      37.965 -41.711  -6.376  1.00  0.00              
ATOM   3937  H   LYS B 240      39.516 -36.192  -3.951  1.00  0.00              
ATOM   3938  HA  LYS B 240      42.125 -37.013  -4.740  1.00  0.00              
ATOM   3939 1HB  LYS B 240      39.496 -36.899  -6.237  1.00  0.00              
ATOM   3940 2HB  LYS B 240      40.962 -37.574  -6.935  1.00  0.00              
ATOM   3941 1HG  LYS B 240      41.070 -39.261  -5.169  1.00  0.00              
ATOM   3942 2HG  LYS B 240      39.652 -38.554  -4.382  1.00  0.00              
ATOM   3943 1HD  LYS B 240      38.294 -39.034  -6.395  1.00  0.00              
ATOM   3944 2HD  LYS B 240      39.712 -39.742  -7.182  1.00  0.00              
ATOM   3945 1HE  LYS B 240      39.846 -41.475  -5.454  1.00  0.00              
ATOM   3946 2HE  LYS B 240      38.497 -40.743  -4.580  1.00  0.00              
ATOM   3947 1HZ  LYS B 240      37.788 -42.591  -5.912  1.00  0.00              
ATOM   3948 2HZ  LYS B 240      37.097 -41.202  -6.475  1.00  0.00              
ATOM   3949 3HZ  LYS B 240      38.357 -41.887  -7.290  1.00  0.00              
ATOM   3950  N   ALA B 241      41.060 -34.310  -6.345  1.00  0.00              
ATOM   3951  CA  ALA B 241      41.580 -33.136  -7.042  1.00  0.00              
ATOM   3952  C   ALA B 241      42.578 -32.334  -6.238  1.00  0.00              
ATOM   3953  O   ALA B 241      43.536 -31.803  -6.802  1.00  0.00              
ATOM   3954  CB  ALA B 241      40.448 -32.217  -7.548  1.00  0.00              
ATOM   3955  H   ALA B 241      40.077 -34.350  -6.114  1.00  0.00              
ATOM   3956  HA  ALA B 241      42.150 -33.479  -7.905  1.00  0.00              
ATOM   3957 1HB  ALA B 241      40.880 -31.356  -8.060  1.00  0.00              
ATOM   3958 2HB  ALA B 241      39.813 -32.769  -8.240  1.00  0.00              
ATOM   3959 3HB  ALA B 241      39.853 -31.875  -6.703  1.00  0.00              
ATOM   3960  N   ASN B 242      42.351 -32.166  -4.935  1.00  0.00              
ATOM   3961  CA  ASN B 242      43.338 -31.479  -4.119  1.00  0.00              
ATOM   3962  C   ASN B 242      44.684 -32.264  -4.106  1.00  0.00              
ATOM   3963  O   ASN B 242      45.749 -31.665  -4.175  1.00  0.00              
ATOM   3964  CB  ASN B 242      42.822 -31.263  -2.708  1.00  0.00              
ATOM   3965  CG  ASN B 242      41.729 -30.235  -2.614  1.00  0.00              
ATOM   3966  OD1 ASN B 242      41.490 -29.466  -3.553  1.00  0.00              
ATOM   3967  ND2 ASN B 242      41.119 -30.163  -1.459  1.00  0.00              
ATOM   3968  H   ASN B 242      41.505 -32.507  -4.501  1.00  0.00              
ATOM   3969  HA  ASN B 242      43.529 -30.500  -4.558  1.00  0.00              
ATOM   3970 1HB  ASN B 242      42.572 -32.110  -2.069  1.00  0.00              
ATOM   3971 2HB  ASN B 242      43.756 -30.814  -2.367  1.00  0.00              
ATOM   3972 1HD2 ASN B 242      40.381 -29.501  -1.324  1.00  0.00              
ATOM   3973 2HD2 ASN B 242      41.392 -30.768  -0.711  1.00  0.00              
ATOM   3974  N   LYS B 243      44.618 -33.587  -4.027  1.00  0.00              
ATOM   3975  CA  LYS B 243      45.843 -34.376  -4.057  1.00  0.00              
ATOM   3976  C   LYS B 243      46.600 -34.204  -5.387  1.00  0.00              
ATOM   3977  O   LYS B 243      47.827 -34.159  -5.374  1.00  0.00              
ATOM   3978  CB  LYS B 243      45.523 -35.852  -3.818  1.00  0.00              
ATOM   3979  CG  LYS B 243      45.110 -36.183  -2.390  1.00  0.00              
ATOM   3980  CD  LYS B 243      44.763 -37.657  -2.242  1.00  0.00              
ATOM   3981  CE  LYS B 243      44.342 -37.988  -0.818  1.00  0.00              
ATOM   3982  NZ  LYS B 243      43.981 -39.423  -0.663  1.00  0.00              
ATOM   3983  H   LYS B 243      43.729 -34.060  -3.947  1.00  0.00              
ATOM   3984  HA  LYS B 243      46.517 -33.997  -3.289  1.00  0.00              
ATOM   3985 1HB  LYS B 243      44.714 -36.161  -4.480  1.00  0.00              
ATOM   3986 2HB  LYS B 243      46.396 -36.458  -4.062  1.00  0.00              
ATOM   3987 1HG  LYS B 243      45.926 -35.941  -1.709  1.00  0.00              
ATOM   3988 2HG  LYS B 243      44.241 -35.585  -2.115  1.00  0.00              
ATOM   3989 1HD  LYS B 243      43.947 -37.909  -2.921  1.00  0.00              
ATOM   3990 2HD  LYS B 243      45.630 -38.263  -2.504  1.00  0.00              
ATOM   3991 1HE  LYS B 243      45.157 -37.755  -0.135  1.00  0.00              
ATOM   3992 2HE  LYS B 243      43.481 -37.378  -0.542  1.00  0.00              
ATOM   3993 1HZ  LYS B 243      43.708 -39.601   0.293  1.00  0.00              
ATOM   3994 2HZ  LYS B 243      43.212 -39.646  -1.280  1.00  0.00              
ATOM   3995 3HZ  LYS B 243      44.777 -39.998  -0.898  1.00  0.00              
ATOM   3996  N   LEU B 244      45.864 -34.120  -6.507  1.00  0.00              
ATOM   3997  CA  LEU B 244      46.513 -33.821  -7.811  1.00  0.00              
ATOM   3998  C   LEU B 244      47.173 -32.469  -7.836  1.00  0.00              
ATOM   3999  O   LEU B 244      48.270 -32.352  -8.356  1.00  0.00              
ATOM   4000  CB  LEU B 244      45.486 -33.885  -8.949  1.00  0.00              
ATOM   4001  CG  LEU B 244      44.957 -35.284  -9.290  1.00  0.00              
ATOM   4002  CD1 LEU B 244      43.808 -35.165 -10.283  1.00  0.00              
ATOM   4003  CD2 LEU B 244      46.086 -36.129  -9.859  1.00  0.00              
ATOM   4004  H   LEU B 244      44.864 -34.259  -6.474  1.00  0.00              
ATOM   4005  HA  LEU B 244      47.349 -34.507  -7.947  1.00  0.00              
ATOM   4006 1HB  LEU B 244      44.632 -33.264  -8.681  1.00  0.00              
ATOM   4007 2HB  LEU B 244      45.939 -33.473  -9.850  1.00  0.00              
ATOM   4008  HG  LEU B 244      44.569 -35.756  -8.387  1.00  0.00              
ATOM   4009 1HD1 LEU B 244      43.432 -36.159 -10.525  1.00  0.00              
ATOM   4010 2HD1 LEU B 244      43.006 -34.572  -9.843  1.00  0.00              
ATOM   4011 3HD1 LEU B 244      44.162 -34.679 -11.192  1.00  0.00              
ATOM   4012 1HD2 LEU B 244      45.710 -37.124 -10.101  1.00  0.00              
ATOM   4013 2HD2 LEU B 244      46.474 -35.658 -10.763  1.00  0.00              
ATOM   4014 3HD2 LEU B 244      46.885 -36.212  -9.123  1.00  0.00              
ATOM   4015  N   GLY B 245      46.509 -31.456  -7.265  1.00  0.00              
ATOM   4016  CA  GLY B 245      47.109 -30.140  -7.138  1.00  0.00              
ATOM   4017  C   GLY B 245      48.384 -30.164  -6.297  1.00  0.00              
ATOM   4018  O   GLY B 245      49.384 -29.519  -6.662  1.00  0.00              
ATOM   4019  H   GLY B 245      45.574 -31.606  -6.916  1.00  0.00              
ATOM   4020 1HA  GLY B 245      47.342 -29.748  -8.128  1.00  0.00              
ATOM   4021 2HA  GLY B 245      46.394 -29.457  -6.682  1.00  0.00              
ATOM   4022  N   ASP B 246      48.348 -30.876  -5.165  1.00  0.00              
ATOM   4023  CA  ASP B 246      49.543 -31.039  -4.289  1.00  0.00              
ATOM   4024  C   ASP B 246      50.732 -31.733  -4.993  1.00  0.00              
ATOM   4025  O   ASP B 246      51.873 -31.265  -4.921  1.00  0.00              
ATOM   4026  CB  ASP B 246      49.171 -31.838  -3.037  1.00  0.00              
ATOM   4027  CG  ASP B 246      50.302 -31.905  -2.019  1.00  0.00              
ATOM   4028  OD1 ASP B 246      50.674 -30.876  -1.506  1.00  0.00              
ATOM   4029  OD2 ASP B 246      50.781 -32.984  -1.765  1.00  0.00              
ATOM   4030  H   ASP B 246      47.479 -31.316  -4.898  1.00  0.00              
ATOM   4031  HA  ASP B 246      49.900 -30.049  -4.002  1.00  0.00              
ATOM   4032 1HB  ASP B 246      48.300 -31.385  -2.562  1.00  0.00              
ATOM   4033 2HB  ASP B 246      48.897 -32.854  -3.322  1.00  0.00              
ATOM   4034  N   GLU B 247      50.469 -32.843  -5.671  1.00  0.00              
ATOM   4035  CA  GLU B 247      51.530 -33.502  -6.455  1.00  0.00              
ATOM   4036  C   GLU B 247      52.124 -32.571  -7.542  1.00  0.00              
ATOM   4037  O   GLU B 247      53.349 -32.425  -7.656  1.00  0.00              
ATOM   4038  CB  GLU B 247      50.983 -34.774  -7.108  1.00  0.00              
ATOM   4039  CG  GLU B 247      51.998 -35.537  -7.946  1.00  0.00              
ATOM   4040  CD  GLU B 247      51.440 -36.805  -8.530  1.00  0.00              
ATOM   4041  OE1 GLU B 247      50.310 -37.121  -8.244  1.00  0.00              
ATOM   4042  OE2 GLU B 247      52.144 -37.458  -9.264  1.00  0.00              
ATOM   4043  H   GLU B 247      49.544 -33.248  -5.657  1.00  0.00              
ATOM   4044  HA  GLU B 247      52.372 -33.709  -5.793  1.00  0.00              
ATOM   4045 1HB  GLU B 247      50.612 -35.448  -6.336  1.00  0.00              
ATOM   4046 2HB  GLU B 247      50.141 -34.519  -7.752  1.00  0.00              
ATOM   4047 1HG  GLU B 247      52.338 -34.895  -8.759  1.00  0.00              
ATOM   4048 2HG  GLU B 247      52.860 -35.777  -7.325  1.00  0.00              
ATOM   4049  N   PHE B 248      51.263 -31.895  -8.302  1.00  0.00              
ATOM   4050  CA  PHE B 248      51.719 -30.931  -9.323  1.00  0.00              
ATOM   4051  C   PHE B 248      52.561 -29.823  -8.695  1.00  0.00              
ATOM   4052  O   PHE B 248      53.644 -29.497  -9.176  1.00  0.00              
ATOM   4053  CB  PHE B 248      50.520 -30.289 -10.043  1.00  0.00              
ATOM   4054  CG  PHE B 248      50.917 -29.228 -11.039  1.00  0.00              
ATOM   4055  CD1 PHE B 248      51.466 -29.578 -12.283  1.00  0.00              
ATOM   4056  CD2 PHE B 248      50.722 -27.878 -10.744  1.00  0.00              
ATOM   4057  CE1 PHE B 248      51.833 -28.587 -13.201  1.00  0.00              
ATOM   4058  CE2 PHE B 248      51.076 -26.887 -11.656  1.00  0.00              
ATOM   4059  CZ  PHE B 248      51.633 -27.238 -12.884  1.00  0.00              
ATOM   4060  H   PHE B 248      50.272 -32.047  -8.176  1.00  0.00              
ATOM   4061  HA  PHE B 248      52.320 -31.465 -10.061  1.00  0.00              
ATOM   4062 1HB  PHE B 248      49.957 -31.059 -10.568  1.00  0.00              
ATOM   4063 2HB  PHE B 248      49.854 -29.839  -9.309  1.00  0.00              
ATOM   4064  HD1 PHE B 248      51.604 -30.632 -12.527  1.00  0.00              
ATOM   4065  HD2 PHE B 248      50.287 -27.603  -9.782  1.00  0.00              
ATOM   4066  HE1 PHE B 248      52.272 -28.868 -14.159  1.00  0.00              
ATOM   4067  HE2 PHE B 248      50.919 -25.837 -11.410  1.00  0.00              
ATOM   4068  HZ  PHE B 248      51.914 -26.463 -13.596  1.00  0.00              
ATOM   4069  N   ARG B 249      52.041 -29.251  -7.614  1.00  0.00              
ATOM   4070  CA  ARG B 249      52.682 -28.182  -6.877  1.00  0.00              
ATOM   4071  C   ARG B 249      54.107 -28.557  -6.447  1.00  0.00              
ATOM   4072  O   ARG B 249      55.022 -27.768  -6.616  1.00  0.00              
ATOM   4073  CB  ARG B 249      51.857 -27.826  -5.649  1.00  0.00              
ATOM   4074  CG  ARG B 249      52.493 -26.797  -4.728  1.00  0.00              
ATOM   4075  CD  ARG B 249      52.677 -25.490  -5.410  1.00  0.00              
ATOM   4076  NE  ARG B 249      51.406 -24.850  -5.709  1.00  0.00              
ATOM   4077  CZ  ARG B 249      51.270 -23.713  -6.418  1.00  0.00              
ATOM   4078  NH1 ARG B 249      52.333 -23.103  -6.893  1.00  0.00              
ATOM   4079  NH2 ARG B 249      50.067 -23.210  -6.637  1.00  0.00              
ATOM   4080  H   ARG B 249      51.143 -29.594  -7.302  1.00  0.00              
ATOM   4081  HA  ARG B 249      52.759 -27.311  -7.528  1.00  0.00              
ATOM   4082 1HB  ARG B 249      50.890 -27.437  -5.961  1.00  0.00              
ATOM   4083 2HB  ARG B 249      51.674 -28.726  -5.061  1.00  0.00              
ATOM   4084 1HG  ARG B 249      51.853 -26.643  -3.858  1.00  0.00              
ATOM   4085 2HG  ARG B 249      53.470 -27.154  -4.402  1.00  0.00              
ATOM   4086 1HD  ARG B 249      53.251 -24.823  -4.768  1.00  0.00              
ATOM   4087 2HD  ARG B 249      53.211 -25.641  -6.347  1.00  0.00              
ATOM   4088  HE  ARG B 249      50.564 -25.290  -5.361  1.00  0.00              
ATOM   4089 1HH1 ARG B 249      53.253 -23.487  -6.726  1.00  0.00              
ATOM   4090 2HH1 ARG B 249      52.232 -22.251  -7.424  1.00  0.00              
ATOM   4091 1HH2 ARG B 249      49.249 -23.679  -6.272  1.00  0.00              
ATOM   4092 2HH2 ARG B 249      49.966 -22.358  -7.168  1.00  0.00              
ATOM   4093  N   LEU B 250      54.290 -29.761  -5.907  1.00  0.00              
ATOM   4094  CA  LEU B 250      55.640 -30.238  -5.576  1.00  0.00              
ATOM   4095  C   LEU B 250      56.520 -30.394  -6.827  1.00  0.00              
ATOM   4096  O   LEU B 250      57.657 -29.925  -6.838  1.00  0.00              
ATOM   4097  CB  LEU B 250      55.554 -31.580  -4.838  1.00  0.00              
ATOM   4098  CG  LEU B 250      56.895 -32.197  -4.422  1.00  0.00              
ATOM   4099  CD1 LEU B 250      57.604 -31.264  -3.450  1.00  0.00              
ATOM   4100  CD2 LEU B 250      56.653 -33.561  -3.791  1.00  0.00              
ATOM   4101  H   LEU B 250      53.498 -30.359  -5.720  1.00  0.00              
ATOM   4102  HA  LEU B 250      56.130 -29.487  -4.957  1.00  0.00              
ATOM   4103 1HB  LEU B 250      54.958 -31.444  -3.937  1.00  0.00              
ATOM   4104 2HB  LEU B 250      55.044 -32.298  -5.481  1.00  0.00              
ATOM   4105  HG  LEU B 250      57.532 -32.312  -5.299  1.00  0.00              
ATOM   4106 1HD1 LEU B 250      58.558 -31.702  -3.154  1.00  0.00              
ATOM   4107 2HD1 LEU B 250      57.782 -30.303  -3.934  1.00  0.00              
ATOM   4108 3HD1 LEU B 250      56.983 -31.117  -2.568  1.00  0.00              
ATOM   4109 1HD2 LEU B 250      57.606 -34.000  -3.496  1.00  0.00              
ATOM   4110 2HD2 LEU B 250      56.018 -33.448  -2.912  1.00  0.00              
ATOM   4111 3HD2 LEU B 250      56.161 -34.213  -4.513  1.00  0.00              
ATOM   4112  N   LYS B 251      55.996 -31.027  -7.876  1.00  0.00              
ATOM   4113  CA  LYS B 251      56.773 -31.228  -9.083  1.00  0.00              
ATOM   4114  C   LYS B 251      57.088 -29.904  -9.772  1.00  0.00              
ATOM   4115  O   LYS B 251      58.112 -29.794 -10.442  1.00  0.00              
ATOM   4116  CB  LYS B 251      56.030 -32.159 -10.042  1.00  0.00              
ATOM   4117  CG  LYS B 251      55.952 -33.608  -9.578  1.00  0.00              
ATOM   4118  CD  LYS B 251      55.153 -34.458 -10.554  1.00  0.00              
ATOM   4119  CE  LYS B 251      55.101 -35.912 -10.109  1.00  0.00              
ATOM   4120  NZ  LYS B 251      54.249 -36.739 -11.006  1.00  0.00              
ATOM   4121  H   LYS B 251      55.048 -31.374  -7.839  1.00  0.00              
ATOM   4122  HA  LYS B 251      57.751 -31.620  -8.803  1.00  0.00              
ATOM   4123 1HB  LYS B 251      55.011 -31.798 -10.184  1.00  0.00              
ATOM   4124 2HB  LYS B 251      56.521 -32.146 -11.015  1.00  0.00              
ATOM   4125 1HG  LYS B 251      56.959 -34.017  -9.492  1.00  0.00              
ATOM   4126 2HG  LYS B 251      55.476 -33.650  -8.598  1.00  0.00              
ATOM   4127 1HD  LYS B 251      54.135 -34.072 -10.625  1.00  0.00              
ATOM   4128 2HD  LYS B 251      55.611 -34.407 -11.541  1.00  0.00              
ATOM   4129 1HE  LYS B 251      56.109 -36.326 -10.102  1.00  0.00              
ATOM   4130 2HE  LYS B 251      54.703 -35.969  -9.096  1.00  0.00              
ATOM   4131 1HZ  LYS B 251      54.241 -37.694 -10.677  1.00  0.00              
ATOM   4132 2HZ  LYS B 251      53.306 -36.375 -11.005  1.00  0.00              
ATOM   4133 3HZ  LYS B 251      54.620 -36.710 -11.945  1.00  0.00              
ATOM   4134  N   LEU B 252      56.209 -28.918  -9.599  1.00  0.00              
ATOM   4135  CA  LEU B 252      56.379 -27.555 -10.086  1.00  0.00              
ATOM   4136  C   LEU B 252      57.488 -26.793  -9.361  1.00  0.00              
ATOM   4137  O   LEU B 252      58.308 -26.118  -9.987  1.00  0.00              
ATOM   4138  CB  LEU B 252      55.059 -26.788  -9.940  1.00  0.00              
ATOM   4139  CG  LEU B 252      55.085 -25.324 -10.399  1.00  0.00              
ATOM   4140  CD1 LEU B 252      55.431 -25.263 -11.881  1.00  0.00              
ATOM   4141  CD2 LEU B 252      53.733 -24.682 -10.126  1.00  0.00              
ATOM   4142  H   LEU B 252      55.370 -29.158  -9.090  1.00  0.00              
ATOM   4143  HA  LEU B 252      56.623 -27.594 -11.147  1.00  0.00              
ATOM   4144 1HB  LEU B 252      54.292 -27.302 -10.517  1.00  0.00              
ATOM   4145 2HB  LEU B 252      54.763 -26.801  -8.891  1.00  0.00              
ATOM   4146  HG  LEU B 252      55.860 -24.785  -9.853  1.00  0.00              
ATOM   4147 1HD1 LEU B 252      55.450 -24.223 -12.207  1.00  0.00              
ATOM   4148 2HD1 LEU B 252      56.411 -25.712 -12.044  1.00  0.00              
ATOM   4149 3HD1 LEU B 252      54.681 -25.809 -12.452  1.00  0.00              
ATOM   4150 1HD2 LEU B 252      53.752 -23.642 -10.452  1.00  0.00              
ATOM   4151 2HD2 LEU B 252      52.958 -25.220 -10.673  1.00  0.00              
ATOM   4152 3HD2 LEU B 252      53.519 -24.724  -9.058  1.00  0.00              
ATOM   4153  N   GLU B 253      57.474 -26.892  -8.032  1.00  0.00              
ATOM   4154  CA  GLU B 253      58.421 -26.232  -7.163  1.00  0.00              
ATOM   4155  C   GLU B 253      59.842 -26.738  -7.391  1.00  0.00              
ATOM   4156  O   GLU B 253      60.778 -25.943  -7.408  1.00  0.00              
ATOM   4157  CB  GLU B 253      58.021 -26.439  -5.700  1.00  0.00              
ATOM   4158  CG  GLU B 253      58.915 -25.723  -4.697  1.00  0.00              
ATOM   4159  CD  GLU B 253      58.835 -24.226  -4.806  1.00  0.00              
ATOM   4160  OE1 GLU B 253      57.861 -23.738  -5.328  1.00  0.00              
ATOM   4161  OE2 GLU B 253      59.749 -23.569  -4.366  1.00  0.00              
ATOM   4162  H   GLU B 253      56.751 -27.467  -7.626  1.00  0.00              
ATOM   4163  HA  GLU B 253      58.405 -25.164  -7.381  1.00  0.00              
ATOM   4164 1HB  GLU B 253      57.000 -26.087  -5.549  1.00  0.00              
ATOM   4165 2HB  GLU B 253      58.039 -27.503  -5.464  1.00  0.00              
ATOM   4166 1HG  GLU B 253      58.623 -26.019  -3.690  1.00  0.00              
ATOM   4167 2HG  GLU B 253      59.945 -26.040  -4.854  1.00  0.00              
ATOM   4168  N   TYR B 254      59.971 -28.051  -7.592  1.00  0.00              
ATOM   4169  CA  TYR B 254      61.255 -28.727  -7.768  1.00  0.00              
ATOM   4170  C   TYR B 254      61.364 -29.490  -9.094  1.00  0.00              
ATOM   4171  O   TYR B 254      62.114 -29.079  -9.992  1.00  0.00              
ATOM   4172  CB  TYR B 254      61.503 -29.681  -6.598  1.00  0.00              
ATOM   4173  CG  TYR B 254      61.582 -28.992  -5.254  1.00  0.00              
ATOM   4174  CD1 TYR B 254      60.539 -29.117  -4.348  1.00  0.00              
ATOM   4175  CD2 TYR B 254      62.698 -28.235  -4.928  1.00  0.00              
ATOM   4176  CE1 TYR B 254      60.612 -28.487  -3.120  1.00  0.00              
ATOM   4177  CE2 TYR B 254      62.770 -27.605  -3.700  1.00  0.00              
ATOM   4178  CZ  TYR B 254      61.733 -27.729  -2.799  1.00  0.00              
ATOM   4179  OH  TYR B 254      61.805 -27.102  -1.576  1.00  0.00              
ATOM   4180  H   TYR B 254      59.121 -28.595  -7.621  1.00  0.00              
ATOM   4181  HA  TYR B 254      62.041 -27.971  -7.811  1.00  0.00              
ATOM   4182 1HB  TYR B 254      60.701 -30.420  -6.555  1.00  0.00              
ATOM   4183 2HB  TYR B 254      62.436 -30.221  -6.759  1.00  0.00              
ATOM   4184  HD1 TYR B 254      59.663 -29.712  -4.604  1.00  0.00              
ATOM   4185  HD2 TYR B 254      63.516 -28.136  -5.640  1.00  0.00              
ATOM   4186  HE1 TYR B 254      59.793 -28.585  -2.408  1.00  0.00              
ATOM   4187  HE2 TYR B 254      63.647 -27.009  -3.444  1.00  0.00              
ATOM   4188  HH  TYR B 254      62.633 -26.619  -1.514  1.00  0.00              
ATOM   4189  N   GLY B 255      60.615 -30.587  -9.216  1.00  0.00              
ATOM   4190  CA  GLY B 255      60.667 -31.427 -10.420  1.00  0.00              
ATOM   4191  C   GLY B 255      60.118 -32.835 -10.256  1.00  0.00              
ATOM   4192  O   GLY B 255      60.003 -33.349  -9.145  1.00  0.00              
ATOM   4193  OXT GLY B 255      59.786 -33.466 -11.221  1.00  0.00              
ATOM   4194  H   GLY B 255      59.997 -30.847  -8.461  1.00  0.00              
ATOM   4195 1HA  GLY B 255      60.106 -30.948 -11.223  1.00  0.00              
ATOM   4196 2HA  GLY B 255      61.699 -31.515 -10.758  1.00  0.00              
TER                                                                             

complete: res ss phi psi omega frag rama seq
   1 L     0.000    0.000    0.000 ----      0.00 Y
   2 L     0.000    0.000    0.000 ----      0.00 D
   3 H     0.000    0.000    0.000 ----      0.00 N
   4 H     0.000    0.000    0.000 ----      0.00 R
   5 H     0.000    0.000    0.000 ----      0.00 E
   6 H     0.000    0.000    0.000 ----      0.00 I
   7 H     0.000    0.000    0.000 ----      0.00 V
   8 H     0.000    0.000    0.000 ----      0.00 M
   9 H     0.000    0.000    0.000 ----      0.00 K
  10 H     0.000    0.000    0.000 ----      0.00 Y
  11 H     0.000    0.000    0.000 ----      0.00 I
  12 H     0.000    0.000    0.000 ----      0.00 H
  13 H     0.000    0.000    0.000 ----      0.00 Y
  14 H     0.000    0.000    0.000 ----      0.00 K
  15 H     0.000    0.000    0.000 ----      0.00 L
  16 H     0.000    0.000    0.000 ----      0.00 S
  17 H     0.000    0.000    0.000 ----      0.00 Q
  18 H     0.000    0.000    0.000 ----      0.00 R
  19 L     0.000    0.000    0.000 ----      0.00 G
  20 L     0.000    0.000    0.000 ----      0.00 Y
  21 L     0.000    0.000    0.000 ----      0.00 E
  22 L     0.000    0.000    0.000 ----      0.00 W
  23 L     0.000    0.000    0.000 ----      0.00 D
  24 L     0.000    0.000    0.000 ----      0.00 A
  25 L     0.000    0.000    0.000 ----      0.00 S
  26 H     0.000    0.000    0.000 ----      0.00 E
  27 H     0.000    0.000    0.000 ----      0.00 V
  28 H     0.000    0.000    0.000 ----      0.00 V
  29 H     0.000    0.000    0.000 ----      0.00 H
  30 H     0.000    0.000    0.000 ----      0.00 L
  31 H     0.000    0.000    0.000 ----      0.00 T
  32 H     0.000    0.000    0.000 ----      0.00 L
  33 H     0.000    0.000    0.000 ----      0.00 R
  34 H     0.000    0.000    0.000 ----      0.00 Q
  35 H     0.000    0.000    0.000 ----      0.00 A
  36 H     0.000    0.000    0.000 ----      0.00 G
  37 H     0.000    0.000    0.000 ----      0.00 D
  38 H     0.000    0.000    0.000 ----      0.00 D
  39 H     0.000    0.000    0.000 ----      0.00 F
  40 H     0.000    0.000    0.000 ----      0.00 S
  41 H     0.000    0.000    0.000 ----      0.00 R
  42 H     0.000    0.000    0.000 ----      0.00 R
  43 L     0.000    0.000    0.000 ----      0.00 Y
  44 H     0.000    0.000    0.000 ----      0.00 R
  45 H     0.000    0.000    0.000 ----      0.00 R
  46 H     0.000    0.000    0.000 ----      0.00 D
  47 H     0.000    0.000    0.000 ----      0.00 F
  48 H     0.000    0.000    0.000 ----      0.00 A
  49 H     0.000    0.000    0.000 ----      0.00 E
  50 H     0.000    0.000    0.000 ----      0.00 M
  51 H     0.000    0.000    0.000 ----      0.00 S
  52 H     0.000    0.000    0.000 ----      0.00 S
  53 L     0.000    0.000    0.000 ----      0.00 Q
  54 L     0.000    0.000    0.000 ----      0.00 L
  55 L     0.000    0.000    0.000 ----      0.00 H
  56 L     0.000    0.000    0.000 ----      0.00 L
  57 L     0.000    0.000    0.000 ----      0.00 T
  58 L     0.000    0.000    0.000 ----      0.00 P
  59 L     0.000    0.000    0.000 ----      0.00 F
  60 L     0.000    0.000    0.000 ----      0.00 T
  61 H     0.000    0.000    0.000 ----      0.00 A
  62 H     0.000    0.000    0.000 ----      0.00 R
  63 H     0.000    0.000    0.000 ----      0.00 G
  64 H     0.000    0.000    0.000 ----      0.00 R
  65 H     0.000    0.000    0.000 ----      0.00 F
  66 H     0.000    0.000    0.000 ----      0.00 A
  67 H     0.000    0.000    0.000 ----      0.00 T
  68 H     0.000    0.000    0.000 ----      0.00 V
  69 H     0.000    0.000    0.000 ----      0.00 V
  70 H     0.000    0.000    0.000 ----      0.00 E
  71 H     0.000    0.000    0.000 ----      0.00 E
  72 H     0.000    0.000    0.000 ----      0.00 L
  73 L     0.000    0.000    0.000 ----      0.00 F
  74 L     0.000    0.000    0.000 ----      0.00 R
  75 L     0.000    0.000    0.000 ----      0.00 D
  76 L     0.000    0.000    0.000 ----      0.00 G
  77 L     0.000    0.000    0.000 ----      0.00 V
  78 L     0.000    0.000    0.000 ----      0.00 N
  79 H     0.000    0.000    0.000 ----      0.00 W
  80 H     0.000    0.000    0.000 ----      0.00 G
  81 H     0.000    0.000    0.000 ----      0.00 R
  82 H     0.000    0.000    0.000 ----      0.00 I
  83 H     0.000    0.000    0.000 ----      0.00 V
  84 H     0.000    0.000    0.000 ----      0.00 A
  85 H     0.000    0.000    0.000 ----      0.00 F
  86 H     0.000    0.000    0.000 ----      0.00 F
  87 H     0.000    0.000    0.000 ----      0.00 E
  88 H     0.000    0.000    0.000 ----      0.00 F
  89 H     0.000    0.000    0.000 ----      0.00 G
  90 H     0.000    0.000    0.000 ----      0.00 G
  91 H     0.000    0.000    0.000 ----      0.00 V
  92 H     0.000    0.000    0.000 ----      0.00 M
  93 H     0.000    0.000    0.000 ----      0.00 C
  94 H     0.000    0.000    0.000 ----      0.00 V
  95 H     0.000    0.000    0.000 ----      0.00 E
  96 H     0.000    0.000    0.000 ----      0.00 S
  97 H     0.000    0.000    0.000 ----      0.00 V
  98 H     0.000    0.000    0.000 ----      0.00 N
  99 L     0.000    0.000    0.000 ----      0.00 R
 100 L     0.000    0.000    0.000 ----      0.00 E
 101 L     0.000    0.000    0.000 ----      0.00 M
 102 H     0.000    0.000    0.000 ----      0.00 S
 103 H     0.000    0.000    0.000 ----      0.00 P
 104 H     0.000    0.000    0.000 ----      0.00 L
 105 H     0.000    0.000    0.000 ----      0.00 V
 106 H     0.000    0.000    0.000 ----      0.00 D
 107 H     0.000    0.000    0.000 ----      0.00 N
 108 H     0.000    0.000    0.000 ----      0.00 I
 109 H     0.000    0.000    0.000 ----      0.00 A
 110 H     0.000    0.000    0.000 ----      0.00 L
 111 H     0.000    0.000    0.000 ----      0.00 W
 112 H     0.000    0.000    0.000 ----      0.00 M
 113 H     0.000    0.000    0.000 ----      0.00 T
 114 H     0.000    0.000    0.000 ----      0.00 E
 115 H     0.000    0.000    0.000 ----      0.00 Y
 116 H     0.000    0.000    0.000 ----      0.00 L
 117 H     0.000    0.000    0.000 ----      0.00 N
 118 H     0.000    0.000    0.000 ----      0.00 R
 119 H     0.000    0.000    0.000 ----      0.00 H
 120 H     0.000    0.000    0.000 ----      0.00 L
 121 H     0.000    0.000    0.000 ----      0.00 H
 122 H     0.000    0.000    0.000 ----      0.00 T
 123 H     0.000    0.000    0.000 ----      0.00 W
 124 H     0.000    0.000    0.000 ----      0.00 I
 125 H     0.000    0.000    0.000 ----      0.00 Q
 126 H     0.000    0.000    0.000 ----      0.00 D
 127 L     0.000    0.000    0.000 ----      0.00 N
 128 L     0.000    0.000    0.000 ----      0.00 G
 129 L     0.000    0.000    0.000 ----      0.00 G
 130 H     0.000    0.000    0.000 ----      0.00 W
 131 H     0.000    0.000    0.000 ----      0.00 D
 132 H     0.000    0.000    0.000 ----      0.00 A
 133 H     0.000    0.000    0.000 ----      0.00 F
 134 H     0.000    0.000    0.000 ----      0.00 V
 135 H     0.000    0.000    0.000 ----      0.00 E
 136 H     0.000    0.000    0.000 ----      0.00 L
 137 H     0.000    0.000    0.000 ----      0.00 Y
 138 L     0.000    0.000    0.000 ----      0.00 G
 139 L     0.000    0.000    0.000 ----      0.00 P
 140 L     0.000    0.000    0.000 ----      0.00 D
 141 H     0.000    0.000    0.000 ----      0.00 P
 142 H     0.000    0.000    0.000 ----      0.00 K
 143 H     0.000    0.000    0.000 ----      0.00 K
 144 H     0.000    0.000    0.000 ----      0.00 V
 145 H     0.000    0.000    0.000 ----      0.00 L
 146 H     0.000    0.000    0.000 ----      0.00 D
 147 H     0.000    0.000    0.000 ----      0.00 K
 148 H     0.000    0.000    0.000 ----      0.00 A
 149 H     0.000    0.000    0.000 ----      0.00 K
 150 H     0.000    0.000    0.000 ----      0.00 D
 151 H     0.000    0.000    0.000 ----      0.00 D
 152 H     0.000    0.000    0.000 ----      0.00 A
 153 H     0.000    0.000    0.000 ----      0.00 E
 154 H     0.000    0.000    0.000 ----      0.00 N
 155 H     0.000    0.000    0.000 ----      0.00 R
 156 H     0.000    0.000    0.000 ----      0.00 V
 157 H     0.000    0.000    0.000 ----      0.00 R
 158 H     0.000    0.000    0.000 ----      0.00 E
 159 H     0.000    0.000    0.000 ----      0.00 L
 160 H     0.000    0.000    0.000 ----      0.00 K
 161 H     0.000    0.000    0.000 ----      0.00 Q
 162 H     0.000    0.000    0.000 ----      0.00 K
 163 H     0.000    0.000    0.000 ----      0.00 L
 164 H     0.000    0.000    0.000 ----      0.00 E
 165 H     0.000    0.000    0.000 ----      0.00 E
 166 H     0.000    0.000    0.000 ----      0.00 L
 167 H     0.000    0.000    0.000 ----      0.00 Y
 168 H     0.000    0.000    0.000 ----      0.00 K
 169 H     0.000    0.000    0.000 ----      0.00 E
 170 H     0.000    0.000    0.000 ----      0.00 A
 171 L     0.000    0.000    0.000 ----      0.00 R
 172 L     0.000    0.000    0.000 ----      0.00 K
 173 L     0.000    0.000    0.000 ----      0.00 L
 174 L     0.000    0.000    0.000 ----      0.00 D
 175 L     0.000    0.000    0.000 ----      0.00 L
 176 L     0.000    0.000    0.000 ----      0.00 T
 177 H     0.000    0.000    0.000 ----      0.00 Q
 178 H     0.000    0.000    0.000 ----      0.00 E
 179 H     0.000    0.000    0.000 ----      0.00 E
 180 H     0.000    0.000    0.000 ----      0.00 R
 181 H     0.000    0.000    0.000 ----      0.00 D
 182 H     0.000    0.000    0.000 ----      0.00 E
 183 H     0.000    0.000    0.000 ----      0.00 L
 184 H     0.000    0.000    0.000 ----      0.00 K
 185 H     0.000    0.000    0.000 ----      0.00 L
 186 H     0.000    0.000    0.000 ----      0.00 K
 187 H     0.000    0.000    0.000 ----      0.00 A
 188 H     0.000    0.000    0.000 ----      0.00 I
 189 H     0.000    0.000    0.000 ----      0.00 A
 190 H     0.000    0.000    0.000 ----      0.00 A
 191 H     0.000    0.000    0.000 ----      0.00 S
 192 H     0.000    0.000    0.000 ----      0.00 L
 193 H     0.000    0.000    0.000 ----      0.00 Q
 194 H     0.000    0.000    0.000 ----      0.00 A
 195 H     0.000    0.000    0.000 ----      0.00 S
 196 H     0.000    0.000    0.000 ----      0.00 G
 197 H     0.000    0.000    0.000 ----      0.00 D
 198 H     0.000    0.000    0.000 ----      0.00 I
 199 H     0.000    0.000    0.000 ----      0.00 Y
 200 H     0.000    0.000    0.000 ----      0.00 N
 201 H     0.000    0.000    0.000 ----      0.00 A
 202 H     0.000    0.000    0.000 ----      0.00 I
 203 H     0.000    0.000    0.000 ----      0.00 L
 204 H     0.000    0.000    0.000 ----      0.00 R
 205 H     0.000    0.000    0.000 ----      0.00 A
 206 H     0.000    0.000    0.000 ----      0.00 L
 207 H     0.000    0.000    0.000 ----      0.00 E
 208 H     0.000    0.000    0.000 ----      0.00 E
 209 H     0.000    0.000    0.000 ----      0.00 A
 210 H     0.000    0.000    0.000 ----      0.00 R
 211 H     0.000    0.000    0.000 ----      0.00 K
 212 H     0.000    0.000    0.000 ----      0.00 L
 213 H     0.000    0.000    0.000 ----      0.00 K
 214 H     0.000    0.000    0.000 ----      0.00 K
 215 L     0.000    0.000    0.000 ----      0.00 A
 216 L     0.000    0.000    0.000 ----      0.00 G
 217 L     0.000    0.000    0.000 ----      0.00 L
 218 L     0.000    0.000    0.000 ----      0.00 V
 219 L     0.000    0.000    0.000 ----      0.00 N
 220 H     0.000    0.000    0.000 ----      0.00 S
 221 H     0.000    0.000    0.000 ----      0.00 Q
 222 H     0.000    0.000    0.000 ----      0.00 Q
 223 H     0.000    0.000    0.000 ----      0.00 L
 224 H     0.000    0.000    0.000 ----      0.00 D
 225 H     0.000    0.000    0.000 ----      0.00 E
 226 H     0.000    0.000    0.000 ----      0.00 L
 227 H     0.000    0.000    0.000 ----      0.00 K
 228 H     0.000    0.000    0.000 ----      0.00 R
 229 H     0.000    0.000    0.000 ----      0.00 R
 230 H     0.000    0.000    0.000 ----      0.00 L
 231 H     0.000    0.000    0.000 ----      0.00 E
 232 H     0.000    0.000    0.000 ----      0.00 E
 233 H     0.000    0.000    0.000 ----      0.00 L
 234 H     0.000    0.000    0.000 ----      0.00 A
 235 H     0.000    0.000    0.000 ----      0.00 E
 236 H     0.000    0.000    0.000 ----      0.00 E
 237 H     0.000    0.000    0.000 ----      0.00 A
 238 H     0.000    0.000    0.000 ----      0.00 Q
 239 H     0.000    0.000    0.000 ----      0.00 R
 240 H     0.000    0.000    0.000 ----      0.00 K
 241 H     0.000    0.000    0.000 ----      0.00 A
 242 H     0.000    0.000    0.000 ----      0.00 N
 243 H     0.000    0.000    0.000 ----      0.00 K
 244 H     0.000    0.000    0.000 ----      0.00 L
 245 H     0.000    0.000    0.000 ----      0.00 G
 246 H     0.000    0.000    0.000 ----      0.00 D
 247 H     0.000    0.000    0.000 ----      0.00 E
 248 H     0.000    0.000    0.000 ----      0.00 F
 249 H     0.000    0.000    0.000 ----      0.00 R
 250 H     0.000    0.000    0.000 ----      0.00 L
 251 H     0.000    0.000    0.000 ----      0.00 K
 252 H     0.000    0.000    0.000 ----      0.00 L
 253 H     0.000    0.000    0.000 ----      0.00 E
 254 L     0.000    0.000    0.000 ----      0.00 Y
 255 L     0.000    0.000    0.000 ----      0.00 G
