# Supplementary material for: Computationally designed high specificity inhibitors delineate the roles of BCL2 family proteins in cancer
Source: eLife. 2016 Nov 2;5:e20352. doi: 10.7554/eLife.20352 (PMC5127641; doi:10.7554/eLife.20352)
Supplement: Supplementary file 2. — PDB models of all computationally designed proteins (CDPs). Please see Supplementary file 1A for descriptions and computational statistics. DOI: http://dx.doi.org/10.7554/eLife.20352.027 [file elife-20352-supp2.gz › CDP_models/B-CDP01.pdb]

ATOM      1  N   ASP A   1     -29.951  21.807 -27.637  1.00  0.00              
ATOM      2  CA  ASP A   1     -29.877  20.434 -27.161  1.00  0.00              
ATOM      3  C   ASP A   1     -30.695  20.271 -25.889  1.00  0.00              
ATOM      4  O   ASP A   1     -30.638  21.115 -25.002  1.00  0.00              
ATOM      5  CB  ASP A   1     -28.424  20.027 -26.903  1.00  0.00              
ATOM      6  CG  ASP A   1     -27.605  19.914 -28.182  1.00  0.00              
ATOM      7  OD1 ASP A   1     -28.181  19.662 -29.213  1.00  0.00              
ATOM      8  OD2 ASP A   1     -26.410  20.080 -28.114  1.00  0.00              
ATOM      9 1H   ASP A   1     -29.032  22.201 -27.663  1.00  0.00              
ATOM     10 2H   ASP A   1     -30.345  21.821 -28.556  1.00  0.00              
ATOM     11 3H   ASP A   1     -30.526  22.344 -27.020  1.00  0.00              
ATOM     12  HA  ASP A   1     -30.267  19.777 -27.939  1.00  0.00              
ATOM     13 1HB  ASP A   1     -27.951  20.760 -26.250  1.00  0.00              
ATOM     14 2HB  ASP A   1     -28.401  19.066 -26.388  1.00  0.00              
ATOM     15  N   PRO A   2     -31.472  19.188 -25.806  1.00  0.00              
ATOM     16  CA  PRO A   2     -32.281  18.919 -24.614  1.00  0.00              
ATOM     17  C   PRO A   2     -31.443  18.953 -23.339  1.00  0.00              
ATOM     18  O   PRO A   2     -31.918  19.431 -22.307  1.00  0.00              
ATOM     19  CB  PRO A   2     -32.833  17.516 -24.885  1.00  0.00              
ATOM     20  CG  PRO A   2     -32.903  17.432 -26.371  1.00  0.00              
ATOM     21  CD  PRO A   2     -31.668  18.149 -26.846  1.00  0.00              
ATOM     22  HA  PRO A   2     -33.102  19.649 -24.562  1.00  0.00              
ATOM     23 1HB  PRO A   2     -32.168  16.759 -24.445  1.00  0.00              
ATOM     24 2HB  PRO A   2     -33.816  17.400 -24.404  1.00  0.00              
ATOM     25 1HG  PRO A   2     -32.931  16.379 -26.691  1.00  0.00              
ATOM     26 2HG  PRO A   2     -33.831  17.899 -26.735  1.00  0.00              
ATOM     27 1HD  PRO A   2     -30.824  17.445 -26.878  1.00  0.00              
ATOM     28 2HD  PRO A   2     -31.853  18.580 -27.841  1.00  0.00              
ATOM     29  N   LEU A   3     -30.215  18.448 -23.407  1.00  0.00              
ATOM     30  CA  LEU A   3     -29.360  18.429 -22.229  1.00  0.00              
ATOM     31  C   LEU A   3     -28.941  19.854 -21.873  1.00  0.00              
ATOM     32  O   LEU A   3     -28.953  20.236 -20.698  1.00  0.00              
ATOM     33  CB  LEU A   3     -28.120  17.561 -22.479  1.00  0.00              
ATOM     34  CG  LEU A   3     -27.157  17.420 -21.294  1.00  0.00              
ATOM     35  CD1 LEU A   3     -27.899  16.832 -20.102  1.00  0.00              
ATOM     36  CD2 LEU A   3     -25.983  16.540 -21.696  1.00  0.00              
ATOM     37  H   LEU A   3     -29.863  18.073 -24.276  1.00  0.00              
ATOM     38  HA  LEU A   3     -29.928  18.018 -21.396  1.00  0.00              
ATOM     39 1HB  LEU A   3     -28.448  16.561 -22.760  1.00  0.00              
ATOM     40 2HB  LEU A   3     -27.561  17.985 -23.313  1.00  0.00              
ATOM     41  HG  LEU A   3     -26.789  18.405 -21.005  1.00  0.00              
ATOM     42 1HD1 LEU A   3     -27.214  16.733 -19.260  1.00  0.00              
ATOM     43 2HD1 LEU A   3     -28.721  17.492 -19.824  1.00  0.00              
ATOM     44 3HD1 LEU A   3     -28.293  15.852 -20.367  1.00  0.00              
ATOM     45 1HD2 LEU A   3     -25.297  16.441 -20.853  1.00  0.00              
ATOM     46 2HD2 LEU A   3     -26.349  15.554 -21.983  1.00  0.00              
ATOM     47 3HD2 LEU A   3     -25.459  16.993 -22.538  1.00  0.00              
ATOM     48  N   ARG A   4     -28.583  20.638 -22.887  1.00  0.00              
ATOM     49  CA  ARG A   4     -28.219  22.040 -22.673  1.00  0.00              
ATOM     50  C   ARG A   4     -29.384  22.777 -22.023  1.00  0.00              
ATOM     51  O   ARG A   4     -29.197  23.522 -21.062  1.00  0.00              
ATOM     52  CB  ARG A   4     -27.851  22.717 -23.985  1.00  0.00              
ATOM     53  CG  ARG A   4     -27.511  24.194 -23.869  1.00  0.00              
ATOM     54  CD  ARG A   4     -27.218  24.796 -25.195  1.00  0.00              
ATOM     55  NE  ARG A   4     -28.349  24.687 -26.103  1.00  0.00              
ATOM     56  CZ  ARG A   4     -29.431  25.489 -26.077  1.00  0.00              
ATOM     57  NH1 ARG A   4     -29.514  26.453 -25.186  1.00  0.00              
ATOM     58  NH2 ARG A   4     -30.409  25.308 -26.947  1.00  0.00              
ATOM     59  H   ARG A   4     -28.562  20.261 -23.824  1.00  0.00              
ATOM     60  HA  ARG A   4     -27.356  22.075 -22.007  1.00  0.00              
ATOM     61 1HB  ARG A   4     -26.991  22.214 -24.426  1.00  0.00              
ATOM     62 2HB  ARG A   4     -28.680  22.623 -24.688  1.00  0.00              
ATOM     63 1HG  ARG A   4     -28.354  24.728 -23.429  1.00  0.00              
ATOM     64 2HG  ARG A   4     -26.633  24.317 -23.235  1.00  0.00              
ATOM     65 1HD  ARG A   4     -26.982  25.853 -25.071  1.00  0.00              
ATOM     66 2HD  ARG A   4     -26.368  24.285 -25.646  1.00  0.00              
ATOM     67  HE  ARG A   4     -28.321  23.957 -26.802  1.00  0.00              
ATOM     68 1HH1 ARG A   4     -28.766  26.591 -24.521  1.00  0.00              
ATOM     69 2HH1 ARG A   4     -30.325  27.054 -25.167  1.00  0.00              
ATOM     70 1HH2 ARG A   4     -30.345  24.567 -27.632  1.00  0.00              
ATOM     71 2HH2 ARG A   4     -31.219  25.909 -26.928  1.00  0.00              
ATOM     72  N   GLU A   5     -30.588  22.569 -22.547  1.00  0.00              
ATOM     73  CA  GLU A   5     -31.767  23.242 -22.008  1.00  0.00              
ATOM     74  C   GLU A   5     -32.044  22.796 -20.567  1.00  0.00              
ATOM     75  O   GLU A   5     -32.422  23.611 -19.731  1.00  0.00              
ATOM     76  CB  GLU A   5     -32.988  22.961 -22.887  1.00  0.00              
ATOM     77  CG  GLU A   5     -32.938  23.616 -24.260  1.00  0.00              
ATOM     78  CD  GLU A   5     -34.123  23.267 -25.118  1.00  0.00              
ATOM     79  OE1 GLU A   5     -34.898  22.433 -24.717  1.00  0.00              
ATOM     80  OE2 GLU A   5     -34.252  23.837 -26.176  1.00  0.00              
ATOM     81  H   GLU A   5     -30.696  21.938 -23.329  1.00  0.00              
ATOM     82  HA  GLU A   5     -31.567  24.313 -21.970  1.00  0.00              
ATOM     83 1HB  GLU A   5     -33.093  21.886 -23.032  1.00  0.00              
ATOM     84 2HB  GLU A   5     -33.888  23.312 -22.382  1.00  0.00              
ATOM     85 1HG  GLU A   5     -32.901  24.698 -24.135  1.00  0.00              
ATOM     86 2HG  GLU A   5     -32.025  23.305 -24.766  1.00  0.00              
ATOM     87  N   ARG A   6     -31.859  21.512 -20.279  1.00  0.00              
ATOM     88  CA  ARG A   6     -32.097  21.004 -18.934  1.00  0.00              
ATOM     89  C   ARG A   6     -31.059  21.596 -17.969  1.00  0.00              
ATOM     90  O   ARG A   6     -31.371  21.947 -16.829  1.00  0.00              
ATOM     91  CB  ARG A   6     -32.045  19.476 -18.919  1.00  0.00              
ATOM     92  CG  ARG A   6     -32.482  18.856 -17.598  1.00  0.00              
ATOM     93  CD  ARG A   6     -32.619  17.341 -17.707  1.00  0.00              
ATOM     94  NE  ARG A   6     -33.089  16.744 -16.456  1.00  0.00              
ATOM     95  CZ  ARG A   6     -33.238  15.438 -16.251  1.00  0.00              
ATOM     96  NH1 ARG A   6     -32.954  14.573 -17.215  1.00  0.00              
ATOM     97  NH2 ARG A   6     -33.675  14.994 -15.077  1.00  0.00              
ATOM     98  H   ARG A   6     -31.549  20.874 -20.998  1.00  0.00              
ATOM     99  HA  ARG A   6     -33.090  21.322 -18.615  1.00  0.00              
ATOM    100 1HB  ARG A   6     -32.687  19.083 -19.706  1.00  0.00              
ATOM    101 2HB  ARG A   6     -31.029  19.144 -19.130  1.00  0.00              
ATOM    102 1HG  ARG A   6     -31.742  19.080 -16.829  1.00  0.00              
ATOM    103 2HG  ARG A   6     -33.448  19.268 -17.304  1.00  0.00              
ATOM    104 1HD  ARG A   6     -33.335  17.096 -18.492  1.00  0.00              
ATOM    105 2HD  ARG A   6     -31.651  16.905 -17.951  1.00  0.00              
ATOM    106  HE  ARG A   6     -33.316  17.369 -15.694  1.00  0.00              
ATOM    107 1HH1 ARG A   6     -32.623  14.905 -18.110  1.00  0.00              
ATOM    108 2HH1 ARG A   6     -33.069  13.583 -17.054  1.00  0.00              
ATOM    109 1HH2 ARG A   6     -33.895  15.649 -14.339  1.00  0.00              
ATOM    110 2HH2 ARG A   6     -33.788  14.003 -14.922  1.00  0.00              
ATOM    111  N   THR A   7     -29.829  21.728 -18.453  1.00  0.00              
ATOM    112  CA  THR A   7     -28.759  22.357 -17.687  1.00  0.00              
ATOM    113  C   THR A   7     -29.085  23.822 -17.384  1.00  0.00              
ATOM    114  O   THR A   7     -28.917  24.282 -16.256  1.00  0.00              
ATOM    115  CB  THR A   7     -27.417  22.267 -18.436  1.00  0.00              
ATOM    116  OG1 THR A   7     -27.058  20.890 -18.615  1.00  0.00              
ATOM    117  CG2 THR A   7     -26.321  22.975 -17.655  1.00  0.00              
ATOM    118  H   THR A   7     -29.631  21.381 -19.380  1.00  0.00              
ATOM    119  HA  THR A   7     -28.654  21.826 -16.740  1.00  0.00              
ATOM    120  HB  THR A   7     -27.516  22.732 -19.417  1.00  0.00              
ATOM    121  HG1 THR A   7     -26.418  20.817 -19.327  1.00  0.00              
ATOM    122 1HG2 THR A   7     -25.380  22.902 -18.200  1.00  0.00              
ATOM    123 2HG2 THR A   7     -26.586  24.025 -17.528  1.00  0.00              
ATOM    124 3HG2 THR A   7     -26.212  22.508 -16.677  1.00  0.00              
ATOM    125  N   GLU A   8     -29.559  24.551 -18.393  1.00  0.00              
ATOM    126  CA  GLU A   8     -29.912  25.959 -18.219  1.00  0.00              
ATOM    127  C   GLU A   8     -31.106  26.140 -17.287  1.00  0.00              
ATOM    128  O   GLU A   8     -31.150  27.083 -16.491  1.00  0.00              
ATOM    129  CB  GLU A   8     -30.217  26.597 -19.575  1.00  0.00              
ATOM    130  CG  GLU A   8     -29.007  26.741 -20.489  1.00  0.00              
ATOM    131  CD  GLU A   8     -29.378  27.132 -21.892  1.00  0.00              
ATOM    132  OE1 GLU A   8     -30.548  27.213 -22.177  1.00  0.00              
ATOM    133  OE2 GLU A   8     -28.488  27.351 -22.681  1.00  0.00              
ATOM    134  H   GLU A   8     -29.678  24.122 -19.300  1.00  0.00              
ATOM    135  HA  GLU A   8     -29.067  26.472 -17.757  1.00  0.00              
ATOM    136 1HB  GLU A   8     -30.963  26.000 -20.100  1.00  0.00              
ATOM    137 2HB  GLU A   8     -30.641  27.590 -19.423  1.00  0.00              
ATOM    138 1HG  GLU A   8     -28.342  27.499 -20.076  1.00  0.00              
ATOM    139 2HG  GLU A   8     -28.467  25.796 -20.511  1.00  0.00              
ATOM    140  N   LEU A   9     -32.081  25.243 -17.377  1.00  0.00              
ATOM    141  CA  LEU A   9     -33.243  25.308 -16.498  1.00  0.00              
ATOM    142  C   LEU A   9     -32.839  25.050 -15.043  1.00  0.00              
ATOM    143  O   LEU A   9     -33.341  25.693 -14.121  1.00  0.00              
ATOM    144  CB  LEU A   9     -34.298  24.284 -16.938  1.00  0.00              
ATOM    145  CG  LEU A   9     -35.030  24.605 -18.247  1.00  0.00              
ATOM    146  CD1 LEU A   9     -35.863  23.402 -18.670  1.00  0.00              
ATOM    147  CD2 LEU A   9     -35.904  25.835 -18.053  1.00  0.00              
ATOM    148  H   LEU A   9     -32.022  24.503 -18.062  1.00  0.00              
ATOM    149  HA  LEU A   9     -33.675  26.306 -16.569  1.00  0.00              
ATOM    150 1HB  LEU A   9     -33.813  23.317 -17.057  1.00  0.00              
ATOM    151 2HB  LEU A   9     -35.047  24.198 -16.151  1.00  0.00              
ATOM    152  HG  LEU A   9     -34.300  24.798 -19.034  1.00  0.00              
ATOM    153 1HD1 LEU A   9     -36.383  23.630 -19.601  1.00  0.00              
ATOM    154 2HD1 LEU A   9     -35.211  22.542 -18.821  1.00  0.00              
ATOM    155 3HD1 LEU A   9     -36.592  23.174 -17.894  1.00  0.00              
ATOM    156 1HD2 LEU A   9     -36.424  26.063 -18.984  1.00  0.00              
ATOM    157 2HD2 LEU A   9     -36.634  25.641 -17.267  1.00  0.00              
ATOM    158 3HD2 LEU A   9     -35.280  26.682 -17.768  1.00  0.00              
ATOM    159  N   LEU A  10     -31.937  24.096 -14.843  1.00  0.00              
ATOM    160  CA  LEU A  10     -31.411  23.818 -13.502  1.00  0.00              
ATOM    161  C   LEU A  10     -30.646  25.017 -12.943  1.00  0.00              
ATOM    162  O   LEU A  10     -30.868  25.436 -11.805  1.00  0.00              
ATOM    163  CB  LEU A  10     -30.504  22.587 -13.534  1.00  0.00              
ATOM    164  CG  LEU A  10     -29.800  22.263 -12.216  1.00  0.00              
ATOM    165  CD1 LEU A  10     -30.816  22.039 -11.100  1.00  0.00              
ATOM    166  CD2 LEU A  10     -28.900  21.052 -12.381  1.00  0.00              
ATOM    167  H   LEU A  10     -31.605  23.549 -15.625  1.00  0.00              
ATOM    168  HA  LEU A  10     -32.250  23.618 -12.836  1.00  0.00              
ATOM    169 1HB  LEU A  10     -31.102  21.722 -13.817  1.00  0.00              
ATOM    170 2HB  LEU A  10     -29.739  22.738 -14.295  1.00  0.00              
ATOM    171  HG  LEU A  10     -29.195  23.116 -11.907  1.00  0.00              
ATOM    172 1HD1 LEU A  10     -30.292  21.811 -10.172  1.00  0.00              
ATOM    173 2HD1 LEU A  10     -31.413  22.941 -10.966  1.00  0.00              
ATOM    174 3HD1 LEU A  10     -31.468  21.207 -11.364  1.00  0.00              
ATOM    175 1HD2 LEU A  10     -28.405  20.834 -11.434  1.00  0.00              
ATOM    176 2HD2 LEU A  10     -29.498  20.192 -12.684  1.00  0.00              
ATOM    177 3HD2 LEU A  10     -28.149  21.258 -13.144  1.00  0.00              
ATOM    178  N   LEU A  11     -29.753  25.583 -13.747  1.00  0.00              
ATOM    179  CA  LEU A  11     -28.986  26.746 -13.317  1.00  0.00              
ATOM    180  C   LEU A  11     -29.896  27.947 -13.065  1.00  0.00              
ATOM    181  O   LEU A  11     -29.686  28.694 -12.112  1.00  0.00              
ATOM    182  CB  LEU A  11     -27.910  27.086 -14.342  1.00  0.00              
ATOM    183  CG  LEU A  11     -26.767  26.075 -14.409  1.00  0.00              
ATOM    184  CD1 LEU A  11     -25.899  26.381 -15.604  1.00  0.00              
ATOM    185  CD2 LEU A  11     -25.943  26.109 -13.137  1.00  0.00              
ATOM    186  H   LEU A  11     -29.599  25.206 -14.671  1.00  0.00              
ATOM    187  HA  LEU A  11     -28.502  26.510 -12.370  1.00  0.00              
ATOM    188 1HB  LEU A  11     -28.375  27.147 -15.325  1.00  0.00              
ATOM    189 2HB  LEU A  11     -27.494  28.063 -14.098  1.00  0.00              
ATOM    190  HG  LEU A  11     -27.175  25.072 -14.536  1.00  0.00              
ATOM    191 1HD1 LEU A  11     -25.082  25.661 -15.655  1.00  0.00              
ATOM    192 2HD1 LEU A  11     -26.496  26.315 -16.514  1.00  0.00              
ATOM    193 3HD1 LEU A  11     -25.491  27.387 -15.509  1.00  0.00              
ATOM    194 1HD2 LEU A  11     -25.135  25.380 -13.208  1.00  0.00              
ATOM    195 2HD2 LEU A  11     -25.522  27.105 -13.003  1.00  0.00              
ATOM    196 3HD2 LEU A  11     -26.578  25.865 -12.285  1.00  0.00              
ATOM    197  N   ALA A  12     -30.903  28.132 -13.912  1.00  0.00              
ATOM    198  CA  ALA A  12     -31.845  29.235 -13.751  1.00  0.00              
ATOM    199  C   ALA A  12     -32.642  29.056 -12.449  1.00  0.00              
ATOM    200  O   ALA A  12     -32.906  30.013 -11.721  1.00  0.00              
ATOM    201  CB  ALA A  12     -32.779  29.284 -14.927  1.00  0.00              
ATOM    202  H   ALA A  12     -31.020  27.494 -14.687  1.00  0.00              
ATOM    203  HA  ALA A  12     -31.276  30.163 -13.707  1.00  0.00              
ATOM    204 1HB  ALA A  12     -33.480  30.110 -14.800  1.00  0.00              
ATOM    205 2HB  ALA A  12     -32.205  29.433 -15.841  1.00  0.00              
ATOM    206 3HB  ALA A  12     -33.330  28.348 -14.993  1.00  0.00              
ATOM    207  N   ASP A  13     -33.025  27.820 -12.175  1.00  0.00              
ATOM    208  CA  ASP A  13     -33.759  27.502 -10.959  1.00  0.00              
ATOM    209  C   ASP A  13     -32.897  27.791  -9.723  1.00  0.00              
ATOM    210  O   ASP A  13     -33.286  28.573  -8.859  1.00  0.00              
ATOM    211  CB  ASP A  13     -34.193  26.035 -10.980  1.00  0.00              
ATOM    212  CG  ASP A  13     -35.039  25.663  -9.784  1.00  0.00              
ATOM    213  OD1 ASP A  13     -34.495  25.681  -8.664  1.00  0.00              
ATOM    214  OD2 ASP A  13     -36.238  25.354  -9.966  1.00  0.00              
ATOM    215  H   ASP A  13     -32.805  27.079 -12.825  1.00  0.00              
ATOM    216  HA  ASP A  13     -34.647  28.133 -10.915  1.00  0.00              
ATOM    217 1HB  ASP A  13     -34.762  25.837 -11.889  1.00  0.00              
ATOM    218 2HB  ASP A  13     -33.311  25.394 -11.001  1.00  0.00              
ATOM    219  N   TYR A  14     -31.723  27.170  -9.650  1.00  0.00              
ATOM    220  CA  TYR A  14     -30.849  27.361  -8.505  1.00  0.00              
ATOM    221  C   TYR A  14     -30.284  28.776  -8.367  1.00  0.00              
ATOM    222  O   TYR A  14     -30.329  29.356  -7.293  1.00  0.00              
ATOM    223  CB  TYR A  14     -29.702  26.354  -8.500  1.00  0.00              
ATOM    224  CG  TYR A  14     -28.790  26.596  -7.325  1.00  0.00              
ATOM    225  CD1 TYR A  14     -29.114  26.126  -6.053  1.00  0.00              
ATOM    226  CD2 TYR A  14     -27.625  27.325  -7.476  1.00  0.00              
ATOM    227  CE1 TYR A  14     -28.282  26.367  -4.974  1.00  0.00              
ATOM    228  CE2 TYR A  14     -26.799  27.574  -6.415  1.00  0.00              
ATOM    229  CZ  TYR A  14     -27.127  27.103  -5.165  1.00  0.00              
ATOM    230  OH  TYR A  14     -26.277  27.375  -4.122  1.00  0.00              
ATOM    231  H   TYR A  14     -31.429  26.557 -10.397  1.00  0.00              
ATOM    232  HA  TYR A  14     -31.433  27.215  -7.595  1.00  0.00              
ATOM    233 1HB  TYR A  14     -30.107  25.342  -8.453  1.00  0.00              
ATOM    234 2HB  TYR A  14     -29.140  26.438  -9.429  1.00  0.00              
ATOM    235  HD1 TYR A  14     -30.033  25.561  -5.898  1.00  0.00              
ATOM    236  HD2 TYR A  14     -27.349  27.716  -8.455  1.00  0.00              
ATOM    237  HE1 TYR A  14     -28.550  25.993  -3.986  1.00  0.00              
ATOM    238  HE2 TYR A  14     -25.882  28.145  -6.560  1.00  0.00              
ATOM    239  HH  TYR A  14     -25.533  27.890  -4.444  1.00  0.00              
ATOM    240  N   LEU A  15     -29.742  29.334  -9.445  1.00  0.00              
ATOM    241  CA  LEU A  15     -29.159  30.664  -9.370  1.00  0.00              
ATOM    242  C   LEU A  15     -30.246  31.726  -9.189  1.00  0.00              
ATOM    243  O   LEU A  15     -30.026  32.729  -8.508  1.00  0.00              
ATOM    244  CB  LEU A  15     -28.288  30.947 -10.605  1.00  0.00              
ATOM    245  CG  LEU A  15     -27.045  30.055 -10.719  1.00  0.00              
ATOM    246  CD1 LEU A  15     -26.327  30.273 -12.067  1.00  0.00              
ATOM    247  CD2 LEU A  15     -26.068  30.288  -9.566  1.00  0.00              
ATOM    248  H   LEU A  15     -29.729  28.840 -10.325  1.00  0.00              
ATOM    249  HA  LEU A  15     -28.528  30.716  -8.483  1.00  0.00              
ATOM    250 1HB  LEU A  15     -28.896  30.808 -11.498  1.00  0.00              
ATOM    251 2HB  LEU A  15     -27.964  31.987 -10.570  1.00  0.00              
ATOM    252  HG  LEU A  15     -27.347  29.007 -10.705  1.00  0.00              
ATOM    253 1HD1 LEU A  15     -25.450  29.627 -12.120  1.00  0.00              
ATOM    254 2HD1 LEU A  15     -27.005  30.029 -12.884  1.00  0.00              
ATOM    255 3HD1 LEU A  15     -26.016  31.313 -12.149  1.00  0.00              
ATOM    256 1HD2 LEU A  15     -25.202  29.635  -9.685  1.00  0.00              
ATOM    257 2HD2 LEU A  15     -25.741  31.328  -9.569  1.00  0.00              
ATOM    258 3HD2 LEU A  15     -26.562  30.066  -8.620  1.00  0.00              
ATOM    259  N   GLY A  16     -31.428  31.489  -9.761  1.00  0.00              
ATOM    260  CA  GLY A  16     -32.580  32.352  -9.517  1.00  0.00              
ATOM    261  C   GLY A  16     -33.025  32.300  -8.065  1.00  0.00              
ATOM    262  O   GLY A  16     -33.379  33.315  -7.469  1.00  0.00              
ATOM    263  H   GLY A  16     -31.530  30.695 -10.377  1.00  0.00              
ATOM    264 1HA  GLY A  16     -32.327  33.379  -9.782  1.00  0.00              
ATOM    265 2HA  GLY A  16     -33.405  32.048 -10.161  1.00  0.00              
ATOM    266  N   TYR A  17     -33.025  31.098  -7.508  1.00  0.00              
ATOM    267  CA  TYR A  17     -33.267  30.885  -6.085  1.00  0.00              
ATOM    268  C   TYR A  17     -32.258  31.665  -5.220  1.00  0.00              
ATOM    269  O   TYR A  17     -32.645  32.389  -4.303  1.00  0.00              
ATOM    270  CB  TYR A  17     -33.210  29.391  -5.759  1.00  0.00              
ATOM    271  CG  TYR A  17     -33.260  29.087  -4.278  1.00  0.00              
ATOM    272  CD1 TYR A  17     -34.475  29.088  -3.610  1.00  0.00              
ATOM    273  CD2 TYR A  17     -32.089  28.809  -3.588  1.00  0.00              
ATOM    274  CE1 TYR A  17     -34.520  28.811  -2.257  1.00  0.00              
ATOM    275  CE2 TYR A  17     -32.134  28.532  -2.235  1.00  0.00              
ATOM    276  CZ  TYR A  17     -33.344  28.532  -1.570  1.00  0.00              
ATOM    277  OH  TYR A  17     -33.389  28.256  -0.223  1.00  0.00              
ATOM    278  H   TYR A  17     -32.849  30.301  -8.102  1.00  0.00              
ATOM    279  HA  TYR A  17     -34.265  31.255  -5.845  1.00  0.00              
ATOM    280 1HB  TYR A  17     -34.047  28.881  -6.239  1.00  0.00              
ATOM    281 2HB  TYR A  17     -32.292  28.965  -6.163  1.00  0.00              
ATOM    282  HD1 TYR A  17     -35.395  29.307  -4.152  1.00  0.00              
ATOM    283  HD2 TYR A  17     -31.134  28.810  -4.112  1.00  0.00              
ATOM    284  HE1 TYR A  17     -35.475  28.811  -1.732  1.00  0.00              
ATOM    285  HE2 TYR A  17     -31.214  28.313  -1.692  1.00  0.00              
ATOM    286  HH  TYR A  17     -32.500  28.087   0.097  1.00  0.00              
ATOM    287  N   SER A  18     -30.970  31.524  -5.518  1.00  0.00              
ATOM    288  CA  SER A  18     -29.929  32.264  -4.798  1.00  0.00              
ATOM    289  C   SER A  18     -30.081  33.778  -4.960  1.00  0.00              
ATOM    290  O   SER A  18     -29.843  34.529  -4.011  1.00  0.00              
ATOM    291  CB  SER A  18     -28.559  31.836  -5.287  1.00  0.00              
ATOM    292  OG  SER A  18     -28.301  30.500  -4.952  1.00  0.00              
ATOM    293  H   SER A  18     -30.700  30.892  -6.258  1.00  0.00              
ATOM    294  HA  SER A  18     -30.014  32.035  -3.735  1.00  0.00              
ATOM    295 1HB  SER A  18     -28.504  31.960  -6.368  1.00  0.00              
ATOM    296 2HB  SER A  18     -27.798  32.478  -4.845  1.00  0.00              
ATOM    297  HG  SER A  18     -28.031  30.506  -4.030  1.00  0.00              
ATOM    298  N   ALA A  19     -30.471  34.220  -6.158  1.00  0.00              
ATOM    299  CA  ALA A  19     -30.653  35.644  -6.436  1.00  0.00              
ATOM    300  C   ALA A  19     -32.039  36.158  -6.064  1.00  0.00              
ATOM    301  O   ALA A  19     -32.392  37.281  -6.395  1.00  0.00              
ATOM    302  CB  ALA A  19     -30.384  35.935  -7.928  1.00  0.00              
ATOM    303  H   ALA A  19     -30.643  33.549  -6.893  1.00  0.00              
ATOM    304  HA  ALA A  19     -29.938  36.201  -5.832  1.00  0.00              
ATOM    305 1HB  ALA A  19     -30.524  36.998  -8.122  1.00  0.00              
ATOM    306 2HB  ALA A  19     -29.361  35.652  -8.175  1.00  0.00              
ATOM    307 3HB  ALA A  19     -31.077  35.361  -8.541  1.00  0.00              
ATOM    308  N   ARG A  20     -32.848  35.357  -5.388  1.00  0.00              
ATOM    309  CA  ARG A  20     -34.166  35.857  -5.054  1.00  0.00              
ATOM    310  C   ARG A  20     -34.097  37.068  -4.110  1.00  0.00              
ATOM    311  O   ARG A  20     -33.148  37.234  -3.340  1.00  0.00              
ATOM    312  CB  ARG A  20     -34.994  34.756  -4.409  1.00  0.00              
ATOM    313  CG  ARG A  20     -34.569  34.378  -2.999  1.00  0.00              
ATOM    314  CD  ARG A  20     -35.273  33.161  -2.521  1.00  0.00              
ATOM    315  NE  ARG A  20     -34.979  32.877  -1.125  1.00  0.00              
ATOM    316  CZ  ARG A  20     -33.830  32.332  -0.681  1.00  0.00              
ATOM    317  NH1 ARG A  20     -32.879  32.018  -1.533  1.00  0.00              
ATOM    318  NH2 ARG A  20     -33.659  32.113   0.611  1.00  0.00              
ATOM    319  H   ARG A  20     -32.588  34.424  -5.100  1.00  0.00              
ATOM    320  HA  ARG A  20     -34.633  36.236  -5.963  1.00  0.00              
ATOM    321 1HB  ARG A  20     -36.038  35.064  -4.367  1.00  0.00              
ATOM    322 2HB  ARG A  20     -34.942  33.856  -5.022  1.00  0.00              
ATOM    323 1HG  ARG A  20     -33.496  34.183  -2.982  1.00  0.00              
ATOM    324 2HG  ARG A  20     -34.799  35.198  -2.317  1.00  0.00              
ATOM    325 1HD  ARG A  20     -36.349  33.300  -2.621  1.00  0.00              
ATOM    326 2HD  ARG A  20     -34.961  32.303  -3.116  1.00  0.00              
ATOM    327  HE  ARG A  20     -35.687  33.105  -0.440  1.00  0.00              
ATOM    328 1HH1 ARG A  20     -33.010  32.186  -2.520  1.00  0.00              
ATOM    329 2HH1 ARG A  20     -32.017  31.610  -1.199  1.00  0.00              
ATOM    330 1HH2 ARG A  20     -34.390  32.354   1.266  1.00  0.00              
ATOM    331 2HH2 ARG A  20     -32.798  31.705   0.944  1.00  0.00              
ATOM    332  N   GLU A  21     -35.108  37.920  -4.183  1.00  0.00              
ATOM    333  CA  GLU A  21     -35.189  39.072  -3.301  1.00  0.00              
ATOM    334  C   GLU A  21     -35.319  38.619  -1.854  1.00  0.00              
ATOM    335  O   GLU A  21     -36.204  37.828  -1.522  1.00  0.00              
ATOM    336  CB  GLU A  21     -36.374  39.961  -3.684  1.00  0.00              
ATOM    337  CG  GLU A  21     -36.506  41.227  -2.849  1.00  0.00              
ATOM    338  CD  GLU A  21     -37.651  42.099  -3.285  1.00  0.00              
ATOM    339  OE1 GLU A  21     -38.316  41.746  -4.229  1.00  0.00              
ATOM    340  OE2 GLU A  21     -37.860  43.120  -2.673  1.00  0.00              
ATOM    341  H   GLU A  21     -35.838  37.769  -4.865  1.00  0.00              
ATOM    342  HA  GLU A  21     -34.274  39.655  -3.408  1.00  0.00              
ATOM    343 1HB  GLU A  21     -36.284  40.258  -4.729  1.00  0.00              
ATOM    344 2HB  GLU A  21     -37.301  39.396  -3.583  1.00  0.00              
ATOM    345 1HG  GLU A  21     -36.655  40.948  -1.806  1.00  0.00              
ATOM    346 2HG  GLU A  21     -35.578  41.793  -2.916  1.00  0.00              
ATOM    347  N   PRO A  22     -34.445  39.135  -0.980  1.00  0.00              
ATOM    348  CA  PRO A  22     -34.513  38.763   0.435  1.00  0.00              
ATOM    349  C   PRO A  22     -35.883  39.072   1.023  1.00  0.00              
ATOM    350  O   PRO A  22     -36.458  40.121   0.734  1.00  0.00              
ATOM    351  CB  PRO A  22     -33.420  39.626   1.073  1.00  0.00              
ATOM    352  CG  PRO A  22     -32.445  39.856  -0.030  1.00  0.00              
ATOM    353  CD  PRO A  22     -33.300  40.025  -1.257  1.00  0.00              
ATOM    354  HA  PRO A  22     -34.265  37.697   0.542  1.00  0.00              
ATOM    355 1HB  PRO A  22     -33.855  40.560   1.459  1.00  0.00              
ATOM    356 2HB  PRO A  22     -32.978  39.099   1.932  1.00  0.00              
ATOM    357 1HG  PRO A  22     -31.831  40.743   0.184  1.00  0.00              
ATOM    358 2HG  PRO A  22     -31.754  39.003  -0.110  1.00  0.00              
ATOM    359 1HD  PRO A  22     -33.611  41.077  -1.345  1.00  0.00              
ATOM    360 2HD  PRO A  22     -32.733  39.712  -2.146  1.00  0.00              
ATOM    361  N   GLY A  23     -36.404  38.156   1.827  1.00  0.00              
ATOM    362  CA  GLY A  23     -37.677  38.370   2.488  1.00  0.00              
ATOM    363  C   GLY A  23     -38.882  37.950   1.667  1.00  0.00              
ATOM    364  O   GLY A  23     -40.007  38.128   2.104  1.00  0.00              
ATOM    365  H   GLY A  23     -35.907  37.292   1.985  1.00  0.00              
ATOM    366 1HA  GLY A  23     -37.696  37.816   3.427  1.00  0.00              
ATOM    367 2HA  GLY A  23     -37.786  39.425   2.735  1.00  0.00              
ATOM    368  N   THR A  24     -38.658  37.401   0.477  1.00  0.00              
ATOM    369  CA  THR A  24     -39.778  36.941  -0.332  1.00  0.00              
ATOM    370  C   THR A  24     -39.885  35.422  -0.266  1.00  0.00              
ATOM    371  O   THR A  24     -38.920  34.740   0.070  1.00  0.00              
ATOM    372  CB  THR A  24     -39.636  37.395  -1.796  1.00  0.00              
ATOM    373  OG1 THR A  24     -38.456  36.813  -2.367  1.00  0.00              
ATOM    374  CG2 THR A  24     -39.539  38.911  -1.878  1.00  0.00              
ATOM    375  H   THR A  24     -37.719  37.297   0.121  1.00  0.00              
ATOM    376  HA  THR A  24     -40.696  37.363   0.078  1.00  0.00              
ATOM    377  HB  THR A  24     -40.502  37.061  -2.367  1.00  0.00              
ATOM    378  HG1 THR A  24     -38.524  36.828  -3.324  1.00  0.00              
ATOM    379 1HG2 THR A  24     -39.439  39.213  -2.920  1.00  0.00              
ATOM    380 2HG2 THR A  24     -40.439  39.356  -1.455  1.00  0.00              
ATOM    381 3HG2 THR A  24     -38.669  39.251  -1.317  1.00  0.00              
ATOM    382  N   PRO A  25     -41.069  34.890  -0.580  1.00  0.00              
ATOM    383  CA  PRO A  25     -41.257  33.439  -0.551  1.00  0.00              
ATOM    384  C   PRO A  25     -40.263  32.682  -1.424  1.00  0.00              
ATOM    385  O   PRO A  25     -39.951  33.098  -2.537  1.00  0.00              
ATOM    386  CB  PRO A  25     -42.687  33.279  -1.075  1.00  0.00              
ATOM    387  CG  PRO A  25     -43.358  34.557  -0.703  1.00  0.00              
ATOM    388  CD  PRO A  25     -42.303  35.610  -0.917  1.00  0.00              
ATOM    389  HA  PRO A  25     -41.167  33.083   0.486  1.00  0.00              
ATOM    390 1HB  PRO A  25     -42.673  33.105  -2.161  1.00  0.00              
ATOM    391 2HB  PRO A  25     -43.161  32.399  -0.615  1.00  0.00              
ATOM    392 1HG  PRO A  25     -44.247  34.716  -1.331  1.00  0.00              
ATOM    393 2HG  PRO A  25     -43.708  34.514   0.339  1.00  0.00              
ATOM    394 1HD  PRO A  25     -42.315  35.934  -1.968  1.00  0.00              
ATOM    395 2HD  PRO A  25     -42.491  36.461  -0.246  1.00  0.00              
ATOM    396  N   GLU A  26     -39.740  31.584  -0.895  1.00  0.00              
ATOM    397  CA  GLU A  26     -38.794  30.760  -1.630  1.00  0.00              
ATOM    398  C   GLU A  26     -39.522  30.003  -2.736  1.00  0.00              
ATOM    399  O   GLU A  26     -40.563  29.374  -2.483  1.00  0.00              
ATOM    400  CB  GLU A  26     -38.087  29.780  -0.691  1.00  0.00              
ATOM    401  CG  GLU A  26     -37.157  30.437   0.319  1.00  0.00              
ATOM    402  CD  GLU A  26     -36.445  29.442   1.193  1.00  0.00              
ATOM    403  OE1 GLU A  26     -36.734  28.275   1.088  1.00  0.00              
ATOM    404  OE2 GLU A  26     -35.611  29.851   1.966  1.00  0.00              
ATOM    405  H   GLU A  26     -40.006  31.312   0.041  1.00  0.00              
ATOM    406  HA  GLU A  26     -38.037  31.411  -2.068  1.00  0.00              
ATOM    407 1HB  GLU A  26     -38.829  29.205  -0.138  1.00  0.00              
ATOM    408 2HB  GLU A  26     -37.498  29.075  -1.278  1.00  0.00              
ATOM    409 1HG  GLU A  26     -36.415  31.029  -0.217  1.00  0.00              
ATOM    410 2HG  GLU A  26     -37.738  31.113   0.945  1.00  0.00              
ATOM    411  N   PRO A  27     -39.007  30.090  -3.973  1.00  0.00              
ATOM    412  CA  PRO A  27     -39.648  29.382  -5.082  1.00  0.00              
ATOM    413  C   PRO A  27     -39.450  27.886  -4.938  1.00  0.00              
ATOM    414  O   PRO A  27     -38.373  27.470  -4.554  1.00  0.00              
ATOM    415  CB  PRO A  27     -38.927  29.931  -6.318  1.00  0.00              
ATOM    416  CG  PRO A  27     -37.582  30.325  -5.811  1.00  0.00              
ATOM    417  CD  PRO A  27     -37.844  30.860  -4.429  1.00  0.00              
ATOM    418  HA  PRO A  27     -40.708  29.671  -5.131  1.00  0.00              
ATOM    419 1HB  PRO A  27     -38.880  29.159  -7.100  1.00  0.00              
ATOM    420 2HB  PRO A  27     -39.491  30.778  -6.736  1.00  0.00              
ATOM    421 1HG  PRO A  27     -36.908  29.456  -5.808  1.00  0.00              
ATOM    422 2HG  PRO A  27     -37.130  31.075  -6.477  1.00  0.00              
ATOM    423 1HD  PRO A  27     -36.968  30.672  -3.790  1.00  0.00              
ATOM    424 2HD  PRO A  27     -38.058  31.937  -4.486  1.00  0.00              
ATOM    425  N   ALA A  28     -40.464  27.091  -5.247  1.00  0.00              
ATOM    426  CA  ALA A  28     -40.337  25.645  -5.156  1.00  0.00              
ATOM    427  C   ALA A  28     -39.459  25.119  -6.293  1.00  0.00              
ATOM    428  O   ALA A  28     -39.458  25.672  -7.393  1.00  0.00              
ATOM    429  CB  ALA A  28     -41.712  24.993  -5.210  1.00  0.00              
ATOM    430  H   ALA A  28     -41.341  27.489  -5.552  1.00  0.00              
ATOM    431  HA  ALA A  28     -39.867  25.406  -4.202  1.00  0.00              
ATOM    432 1HB  ALA A  28     -41.605  23.911  -5.141  1.00  0.00              
ATOM    433 2HB  ALA A  28     -42.318  25.352  -4.377  1.00  0.00              
ATOM    434 3HB  ALA A  28     -42.200  25.250  -6.149  1.00  0.00              
ATOM    435  N   PRO A  29     -38.709  24.043  -6.026  1.00  0.00              
ATOM    436  CA  PRO A  29     -37.889  23.419  -7.068  1.00  0.00              
ATOM    437  C   PRO A  29     -38.732  23.049  -8.289  1.00  0.00              
ATOM    438  O   PRO A  29     -39.768  22.396  -8.150  1.00  0.00              
ATOM    439  CB  PRO A  29     -37.331  22.175  -6.370  1.00  0.00              
ATOM    440  CG  PRO A  29     -37.307  22.546  -4.926  1.00  0.00              
ATOM    441  CD  PRO A  29     -38.562  23.353  -4.726  1.00  0.00              
ATOM    442  HA  PRO A  29     -37.066  24.099  -7.337  1.00  0.00              
ATOM    443 1HB  PRO A  29     -37.974  21.307  -6.577  1.00  0.00              
ATOM    444 2HB  PRO A  29     -36.333  21.937  -6.766  1.00  0.00              
ATOM    445 1HG  PRO A  29     -37.281  21.641  -4.302  1.00  0.00              
ATOM    446 2HG  PRO A  29     -36.395  23.117  -4.696  1.00  0.00              
ATOM    447 1HD  PRO A  29     -39.405  22.677  -4.520  1.00  0.00              
ATOM    448 2HD  PRO A  29     -38.417  24.057  -3.893  1.00  0.00              
ATOM    449  N   SER A  30     -38.285  23.458  -9.468  1.00  0.00              
ATOM    450  CA  SER A  30     -38.996  23.183 -10.712  1.00  0.00              
ATOM    451  C   SER A  30     -38.687  21.797 -11.285  1.00  0.00              
ATOM    452  O   SER A  30     -39.492  21.233 -12.030  1.00  0.00              
ATOM    453  CB  SER A  30     -38.649  24.244 -11.738  1.00  0.00              
ATOM    454  OG  SER A  30     -37.295  24.177 -12.092  1.00  0.00              
ATOM    455  H   SER A  30     -37.420  23.978  -9.500  1.00  0.00              
ATOM    456  HA  SER A  30     -40.068  23.204 -10.510  1.00  0.00              
ATOM    457 1HB  SER A  30     -39.267  24.108 -12.625  1.00  0.00              
ATOM    458 2HB  SER A  30     -38.873  25.230 -11.332  1.00  0.00              
ATOM    459  HG  SER A  30     -36.816  24.631 -11.395  1.00  0.00              
ATOM    460  N   THR A  31     -37.525  21.258 -10.921  1.00  0.00              
ATOM    461  CA  THR A  31     -37.074  19.941 -11.362  1.00  0.00              
ATOM    462  C   THR A  31     -36.603  19.130 -10.160  1.00  0.00              
ATOM    463  O   THR A  31     -36.172  19.707  -9.162  1.00  0.00              
ATOM    464  CB  THR A  31     -35.942  20.048 -12.400  1.00  0.00              
ATOM    465  OG1 THR A  31     -34.780  20.623 -11.787  1.00  0.00              
ATOM    466  CG2 THR A  31     -36.374  20.916 -13.572  1.00  0.00              
ATOM    467  H   THR A  31     -36.934  21.800 -10.307  1.00  0.00              
ATOM    468  HA  THR A  31     -37.884  19.465 -11.916  1.00  0.00              
ATOM    469  HB  THR A  31     -35.688  19.054 -12.767  1.00  0.00              
ATOM    470  HG1 THR A  31     -34.204  20.980 -12.467  1.00  0.00              
ATOM    471 1HG2 THR A  31     -35.561  20.981 -14.296  1.00  0.00              
ATOM    472 2HG2 THR A  31     -37.250  20.476 -14.048  1.00  0.00              
ATOM    473 3HG2 THR A  31     -36.620  21.915 -13.214  1.00  0.00              
ATOM    474  N   PRO A  32     -36.648  17.789 -10.257  1.00  0.00              
ATOM    475  CA  PRO A  32     -36.074  16.954  -9.189  1.00  0.00              
ATOM    476  C   PRO A  32     -34.608  17.296  -8.919  1.00  0.00              
ATOM    477  O   PRO A  32     -34.189  17.326  -7.759  1.00  0.00              
ATOM    478  CB  PRO A  32     -36.223  15.535  -9.747  1.00  0.00              
ATOM    479  CG  PRO A  32     -37.380  15.630 -10.683  1.00  0.00              
ATOM    480  CD  PRO A  32     -37.219  16.973 -11.343  1.00  0.00              
ATOM    481  HA  PRO A  32     -36.674  17.073  -8.275  1.00  0.00              
ATOM    482 1HB  PRO A  32     -35.293  15.229 -10.248  1.00  0.00              
ATOM    483 2HB  PRO A  32     -36.395  14.824  -8.926  1.00  0.00              
ATOM    484 1HG  PRO A  32     -37.355  14.798 -11.403  1.00  0.00              
ATOM    485 2HG  PRO A  32     -38.325  15.541 -10.128  1.00  0.00              
ATOM    486 1HD  PRO A  32     -36.533  16.882 -12.199  1.00  0.00              
ATOM    487 2HD  PRO A  32     -38.202  17.341 -11.671  1.00  0.00              
ATOM    488  N   GLU A  33     -33.838  17.571  -9.972  1.00  0.00              
ATOM    489  CA  GLU A  33     -32.423  17.866  -9.786  1.00  0.00              
ATOM    490  C   GLU A  33     -32.237  19.232  -9.129  1.00  0.00              
ATOM    491  O   GLU A  33     -31.235  19.465  -8.456  1.00  0.00              
ATOM    492  CB  GLU A  33     -31.625  17.734 -11.090  1.00  0.00              
ATOM    493  CG  GLU A  33     -32.086  18.620 -12.265  1.00  0.00              
ATOM    494  CD  GLU A  33     -33.104  17.955 -13.166  1.00  0.00              
ATOM    495  OE1 GLU A  33     -33.641  16.904 -12.769  1.00  0.00              
ATOM    496  OE2 GLU A  33     -33.369  18.487 -14.275  1.00  0.00              
ATOM    497  H   GLU A  33     -34.223  17.578 -10.906  1.00  0.00              
ATOM    498  HA  GLU A  33     -32.012  17.153  -9.070  1.00  0.00              
ATOM    499 1HB  GLU A  33     -30.579  17.976 -10.903  1.00  0.00              
ATOM    500 2HB  GLU A  33     -31.665  16.702 -11.438  1.00  0.00              
ATOM    501 1HG  GLU A  33     -32.525  19.535 -11.867  1.00  0.00              
ATOM    502 2HG  GLU A  33     -31.218  18.897 -12.861  1.00  0.00              
ATOM    503  N   ALA A  34     -33.208  20.130  -9.292  1.00  0.00              
ATOM    504  CA  ALA A  34     -33.175  21.392  -8.568  1.00  0.00              
ATOM    505  C   ALA A  34     -33.271  21.187  -7.050  1.00  0.00              
ATOM    506  O   ALA A  34     -32.573  21.851  -6.299  1.00  0.00              
ATOM    507  CB  ALA A  34     -34.271  22.284  -9.019  1.00  0.00              
ATOM    508  H   ALA A  34     -33.977  19.943  -9.920  1.00  0.00              
ATOM    509  HA  ALA A  34     -32.221  21.877  -8.776  1.00  0.00              
ATOM    510 1HB  ALA A  34     -34.227  23.222  -8.465  1.00  0.00              
ATOM    511 2HB  ALA A  34     -34.160  22.486 -10.085  1.00  0.00              
ATOM    512 3HB  ALA A  34     -35.230  21.801  -8.840  1.00  0.00              
ATOM    513  N   ALA A  35     -34.164  20.308  -6.606  1.00  0.00              
ATOM    514  CA  ALA A  35     -34.270  19.977  -5.181  1.00  0.00              
ATOM    515  C   ALA A  35     -32.966  19.339  -4.693  1.00  0.00              
ATOM    516  O   ALA A  35     -32.502  19.621  -3.584  1.00  0.00              
ATOM    517  CB  ALA A  35     -35.443  19.050  -4.938  1.00  0.00              
ATOM    518  H   ALA A  35     -34.783  19.856  -7.264  1.00  0.00              
ATOM    519  HA  ALA A  35     -34.432  20.903  -4.630  1.00  0.00              
ATOM    520 1HB  ALA A  35     -35.507  18.815  -3.875  1.00  0.00              
ATOM    521 2HB  ALA A  35     -36.364  19.538  -5.257  1.00  0.00              
ATOM    522 3HB  ALA A  35     -35.304  18.131  -5.504  1.00  0.00              
ATOM    523  N   VAL A  36     -32.368  18.492  -5.528  1.00  0.00              
ATOM    524  CA  VAL A  36     -31.098  17.853  -5.170  1.00  0.00              
ATOM    525  C   VAL A  36     -29.978  18.888  -5.090  1.00  0.00              
ATOM    526  O   VAL A  36     -29.172  18.883  -4.152  1.00  0.00              
ATOM    527  CB  VAL A  36     -30.714  16.746  -6.159  1.00  0.00              
ATOM    528  CG1 VAL A  36     -29.301  16.217  -5.864  1.00  0.00              
ATOM    529  CG2 VAL A  36     -31.723  15.623  -6.093  1.00  0.00              
ATOM    530  H   VAL A  36     -32.789  18.283  -6.422  1.00  0.00              
ATOM    531  HA  VAL A  36     -31.205  17.399  -4.184  1.00  0.00              
ATOM    532  HB  VAL A  36     -30.698  17.161  -7.167  1.00  0.00              
ATOM    533 1HG1 VAL A  36     -29.049  15.432  -6.578  1.00  0.00              
ATOM    534 2HG1 VAL A  36     -28.583  17.031  -5.951  1.00  0.00              
ATOM    535 3HG1 VAL A  36     -29.269  15.810  -4.854  1.00  0.00              
ATOM    536 1HG2 VAL A  36     -31.444  14.841  -6.799  1.00  0.00              
ATOM    537 2HG2 VAL A  36     -31.743  15.211  -5.084  1.00  0.00              
ATOM    538 3HG2 VAL A  36     -32.711  16.007  -6.348  1.00  0.00              
ATOM    539  N   LEU A  37     -29.932  19.787  -6.066  1.00  0.00              
ATOM    540  CA  LEU A  37     -28.867  20.783  -6.122  1.00  0.00              
ATOM    541  C   LEU A  37     -28.949  21.758  -4.944  1.00  0.00              
ATOM    542  O   LEU A  37     -27.940  22.080  -4.312  1.00  0.00              
ATOM    543  CB  LEU A  37     -28.941  21.559  -7.443  1.00  0.00              
ATOM    544  CG  LEU A  37     -27.886  22.657  -7.630  1.00  0.00              
ATOM    545  CD1 LEU A  37     -26.495  22.054  -7.489  1.00  0.00              
ATOM    546  CD2 LEU A  37     -28.065  23.306  -8.995  1.00  0.00              
ATOM    547  H   LEU A  37     -30.644  19.787  -6.783  1.00  0.00              
ATOM    548  HA  LEU A  37     -27.909  20.268  -6.060  1.00  0.00              
ATOM    549 1HB  LEU A  37     -28.835  20.854  -8.266  1.00  0.00              
ATOM    550 2HB  LEU A  37     -29.923  22.027  -7.517  1.00  0.00              
ATOM    551  HG  LEU A  37     -28.004  23.411  -6.852  1.00  0.00              
ATOM    552 1HD1 LEU A  37     -25.745  22.834  -7.621  1.00  0.00              
ATOM    553 2HD1 LEU A  37     -26.388  21.615  -6.497  1.00  0.00              
ATOM    554 3HD1 LEU A  37     -26.354  21.283  -8.245  1.00  0.00              
ATOM    555 1HD2 LEU A  37     -27.315  24.087  -9.127  1.00  0.00              
ATOM    556 2HD2 LEU A  37     -27.946  22.553  -9.774  1.00  0.00              
ATOM    557 3HD2 LEU A  37     -29.061  23.743  -9.062  1.00  0.00              
ATOM    558  N   ARG A  38     -30.154  22.216  -4.639  1.00  0.00              
ATOM    559  CA  ARG A  38     -30.334  23.111  -3.522  1.00  0.00              
ATOM    560  C   ARG A  38     -29.889  22.454  -2.215  1.00  0.00              
ATOM    561  O   ARG A  38     -29.206  23.072  -1.391  1.00  0.00              
ATOM    562  CB  ARG A  38     -31.792  23.534  -3.414  1.00  0.00              
ATOM    563  CG  ARG A  38     -32.260  24.499  -4.491  1.00  0.00              
ATOM    564  CD  ARG A  38     -33.687  24.871  -4.313  1.00  0.00              
ATOM    565  NE  ARG A  38     -34.171  25.700  -5.405  1.00  0.00              
ATOM    566  CZ  ARG A  38     -35.431  26.164  -5.512  1.00  0.00              
ATOM    567  NH1 ARG A  38     -36.320  25.873  -4.588  1.00  0.00              
ATOM    568  NH2 ARG A  38     -35.775  26.912  -6.547  1.00  0.00              
ATOM    569  H   ARG A  38     -30.958  21.942  -5.186  1.00  0.00              
ATOM    570  HA  ARG A  38     -29.705  23.988  -3.676  1.00  0.00              
ATOM    571 1HB  ARG A  38     -32.431  22.653  -3.461  1.00  0.00              
ATOM    572 2HB  ARG A  38     -31.962  24.010  -2.448  1.00  0.00              
ATOM    573 1HG  ARG A  38     -31.660  25.409  -4.449  1.00  0.00              
ATOM    574 2HG  ARG A  38     -32.146  24.034  -5.471  1.00  0.00              
ATOM    575 1HD  ARG A  38     -34.296  23.969  -4.274  1.00  0.00              
ATOM    576 2HD  ARG A  38     -33.804  25.429  -3.385  1.00  0.00              
ATOM    577  HE  ARG A  38     -33.516  25.945  -6.136  1.00  0.00              
ATOM    578 1HH1 ARG A  38     -36.058  25.302  -3.798  1.00  0.00              
ATOM    579 2HH1 ARG A  38     -37.264  26.221  -4.668  1.00  0.00              
ATOM    580 1HH2 ARG A  38     -35.091  27.136  -7.257  1.00  0.00              
ATOM    581 2HH2 ARG A  38     -36.718  27.260  -6.627  1.00  0.00              
ATOM    582  N   SER A  39     -30.275  21.203  -2.033  1.00  0.00              
ATOM    583  CA  SER A  39     -29.935  20.458  -0.823  1.00  0.00              
ATOM    584  C   SER A  39     -28.423  20.194  -0.718  1.00  0.00              
ATOM    585  O   SER A  39     -27.817  20.340   0.349  1.00  0.00              
ATOM    586  CB  SER A  39     -30.689  19.143  -0.801  1.00  0.00              
ATOM    587  OG  SER A  39     -32.069  19.357  -0.680  1.00  0.00              
ATOM    588  H   SER A  39     -30.821  20.750  -2.752  1.00  0.00              
ATOM    589  HA  SER A  39     -30.243  21.045   0.043  1.00  0.00              
ATOM    590 1HB  SER A  39     -30.483  18.590  -1.717  1.00  0.00              
ATOM    591 2HB  SER A  39     -30.339  18.536   0.033  1.00  0.00              
ATOM    592  HG  SER A  39     -32.472  18.486  -0.674  1.00  0.00              
ATOM    593  N   ALA A  40     -27.819  19.787  -1.826  1.00  0.00              
ATOM    594  CA  ALA A  40     -26.379  19.546  -1.843  1.00  0.00              
ATOM    595  C   ALA A  40     -25.595  20.840  -1.595  1.00  0.00              
ATOM    596  O   ALA A  40     -24.603  20.839  -0.865  1.00  0.00              
ATOM    597  CB  ALA A  40     -25.974  18.910  -3.152  1.00  0.00              
ATOM    598  H   ALA A  40     -28.353  19.640  -2.671  1.00  0.00              
ATOM    599  HA  ALA A  40     -26.140  18.863  -1.028  1.00  0.00              
ATOM    600 1HB  ALA A  40     -24.899  18.734  -3.155  1.00  0.00              
ATOM    601 2HB  ALA A  40     -26.497  17.961  -3.273  1.00  0.00              
ATOM    602 3HB  ALA A  40     -26.235  19.574  -3.975  1.00  0.00              
ATOM    603  N   ALA A  41     -26.031  21.940  -2.211  1.00  0.00              
ATOM    604  CA  ALA A  41     -25.379  23.240  -2.046  1.00  0.00              
ATOM    605  C   ALA A  41     -25.511  23.769  -0.616  1.00  0.00              
ATOM    606  O   ALA A  41     -24.548  24.281  -0.035  1.00  0.00              
ATOM    607  CB  ALA A  41     -25.955  24.254  -3.019  1.00  0.00              
ATOM    608  H   ALA A  41     -26.841  21.868  -2.810  1.00  0.00              
ATOM    609  HA  ALA A  41     -24.317  23.115  -2.258  1.00  0.00              
ATOM    610 1HB  ALA A  41     -25.457  25.214  -2.882  1.00  0.00              
ATOM    611 2HB  ALA A  41     -25.799  23.907  -4.041  1.00  0.00              
ATOM    612 3HB  ALA A  41     -27.022  24.369  -2.834  1.00  0.00              
ATOM    613  N   ALA A  42     -26.714  23.679  -0.067  1.00  0.00              
ATOM    614  CA  ALA A  42     -26.968  24.159   1.282  1.00  0.00              
ATOM    615  C   ALA A  42     -26.140  23.364   2.302  1.00  0.00              
ATOM    616  O   ALA A  42     -25.530  23.948   3.191  1.00  0.00              
ATOM    617  CB  ALA A  42     -28.455  24.077   1.611  1.00  0.00              
ATOM    618  H   ALA A  42     -27.472  23.269  -0.594  1.00  0.00              
ATOM    619  HA  ALA A  42     -26.654  25.201   1.335  1.00  0.00              
ATOM    620 1HB  ALA A  42     -28.624  24.440   2.625  1.00  0.00              
ATOM    621 2HB  ALA A  42     -29.018  24.690   0.908  1.00  0.00              
ATOM    622 3HB  ALA A  42     -28.788  23.042   1.537  1.00  0.00              
ATOM    623  N   ARG A  43     -26.112  22.042   2.174  1.00  0.00              
ATOM    624  CA  ARG A  43     -25.323  21.205   3.097  1.00  0.00              
ATOM    625  C   ARG A  43     -23.820  21.463   2.882  1.00  0.00              
ATOM    626  O   ARG A  43     -23.022  21.463   3.818  1.00  0.00              
ATOM    627  CB  ARG A  43     -25.624  19.728   2.887  1.00  0.00              
ATOM    628  CG  ARG A  43     -27.004  19.285   3.347  1.00  0.00              
ATOM    629  CD  ARG A  43     -27.262  17.861   3.016  1.00  0.00              
ATOM    630  NE  ARG A  43     -28.580  17.432   3.457  1.00  0.00              
ATOM    631  CZ  ARG A  43     -29.131  16.236   3.170  1.00  0.00              
ATOM    632  NH1 ARG A  43     -28.467  15.364   2.444  1.00  0.00              
ATOM    633  NH2 ARG A  43     -30.338  15.940   3.619  1.00  0.00              
ATOM    634  H   ARG A  43     -26.636  21.598   1.434  1.00  0.00              
ATOM    635  HA  ARG A  43     -25.564  21.497   4.120  1.00  0.00              
ATOM    636 1HB  ARG A  43     -25.536  19.486   1.829  1.00  0.00              
ATOM    637 2HB  ARG A  43     -24.890  19.127   3.423  1.00  0.00              
ATOM    638 1HG  ARG A  43     -27.084  19.406   4.428  1.00  0.00              
ATOM    639 2HG  ARG A  43     -27.764  19.895   2.857  1.00  0.00              
ATOM    640 1HD  ARG A  43     -27.202  17.721   1.937  1.00  0.00              
ATOM    641 2HD  ARG A  43     -26.518  17.233   3.505  1.00  0.00              
ATOM    642  HE  ARG A  43     -29.121  18.076   4.018  1.00  0.00              
ATOM    643 1HH1 ARG A  43     -27.544  15.590   2.101  1.00  0.00              
ATOM    644 2HH1 ARG A  43     -28.880  14.468   2.229  1.00  0.00              
ATOM    645 1HH2 ARG A  43     -30.848  16.611   4.177  1.00  0.00              
ATOM    646 2HH2 ARG A  43     -30.751  15.044   3.404  1.00  0.00              
ATOM    647  N   LEU A  44     -23.439  21.724   1.641  1.00  0.00              
ATOM    648  CA  LEU A  44     -22.056  22.060   1.340  1.00  0.00              
ATOM    649  C   LEU A  44     -21.621  23.365   2.033  1.00  0.00              
ATOM    650  O   LEU A  44     -20.522  23.447   2.575  1.00  0.00              
ATOM    651  CB  LEU A  44     -21.873  22.190  -0.178  1.00  0.00              
ATOM    652  CG  LEU A  44     -20.443  22.482  -0.652  1.00  0.00              
ATOM    653  CD1 LEU A  44     -19.527  21.338  -0.240  1.00  0.00              
ATOM    654  CD2 LEU A  44     -20.438  22.669  -2.162  1.00  0.00              
ATOM    655  H   LEU A  44     -24.113  21.691   0.889  1.00  0.00              
ATOM    656  HA  LEU A  44     -21.416  21.266   1.723  1.00  0.00              
ATOM    657 1HB  LEU A  44     -22.194  21.262  -0.647  1.00  0.00              
ATOM    658 2HB  LEU A  44     -22.512  22.996  -0.537  1.00  0.00              
ATOM    659  HG  LEU A  44     -20.079  23.391  -0.173  1.00  0.00              
ATOM    660 1HD1 LEU A  44     -18.511  21.545  -0.577  1.00  0.00              
ATOM    661 2HD1 LEU A  44     -19.535  21.239   0.846  1.00  0.00              
ATOM    662 3HD1 LEU A  44     -19.877  20.410  -0.692  1.00  0.00              
ATOM    663 1HD2 LEU A  44     -19.422  22.877  -2.500  1.00  0.00              
ATOM    664 2HD2 LEU A  44     -20.801  21.760  -2.643  1.00  0.00              
ATOM    665 3HD2 LEU A  44     -21.087  23.504  -2.428  1.00  0.00              
ATOM    666  N   ARG A  45     -22.488  24.372   2.009  1.00  0.00              
ATOM    667  CA  ARG A  45     -22.213  25.634   2.669  1.00  0.00              
ATOM    668  C   ARG A  45     -22.140  25.461   4.175  1.00  0.00              
ATOM    669  O   ARG A  45     -21.375  26.150   4.852  1.00  0.00              
ATOM    670  CB  ARG A  45     -23.285  26.659   2.330  1.00  0.00              
ATOM    671  CG  ARG A  45     -23.215  27.214   0.916  1.00  0.00              
ATOM    672  CD  ARG A  45     -24.087  28.405   0.749  1.00  0.00              
ATOM    673  NE  ARG A  45     -25.498  28.059   0.829  1.00  0.00              
ATOM    674  CZ  ARG A  45     -26.261  27.711  -0.226  1.00  0.00              
ATOM    675  NH1 ARG A  45     -25.736  27.667  -1.430  1.00  0.00              
ATOM    676  NH2 ARG A  45     -27.536  27.414  -0.049  1.00  0.00              
ATOM    677  H   ARG A  45     -23.362  24.254   1.518  1.00  0.00              
ATOM    678  HA  ARG A  45     -21.251  26.007   2.316  1.00  0.00              
ATOM    679 1HB  ARG A  45     -24.269  26.212   2.460  1.00  0.00              
ATOM    680 2HB  ARG A  45     -23.214  27.501   3.018  1.00  0.00              
ATOM    681 1HG  ARG A  45     -22.189  27.506   0.690  1.00  0.00              
ATOM    682 2HG  ARG A  45     -23.539  26.450   0.208  1.00  0.00              
ATOM    683 1HD  ARG A  45     -23.869  29.128   1.534  1.00  0.00              
ATOM    684 2HD  ARG A  45     -23.902  28.858  -0.224  1.00  0.00              
ATOM    685  HE  ARG A  45     -25.936  28.082   1.740  1.00  0.00              
ATOM    686 1HH1 ARG A  45     -24.761  27.894  -1.566  1.00  0.00              
ATOM    687 2HH1 ARG A  45     -26.308  27.406  -2.221  1.00  0.00              
ATOM    688 1HH2 ARG A  45     -27.939  27.448   0.878  1.00  0.00              
ATOM    689 2HH2 ARG A  45     -28.108  27.154  -0.838  1.00  0.00              
ATOM    690  N   GLN A  46     -22.955  24.556   4.697  1.00  0.00              
ATOM    691  CA  GLN A  46     -22.907  24.237   6.114  1.00  0.00              
ATOM    692  C   GLN A  46     -21.574  23.601   6.485  1.00  0.00              
ATOM    693  O   GLN A  46     -21.015  23.873   7.549  1.00  0.00              
ATOM    694  CB  GLN A  46     -24.059  23.302   6.492  1.00  0.00              
ATOM    695  CG  GLN A  46     -25.430  23.956   6.455  1.00  0.00              
ATOM    696  CD  GLN A  46     -26.551  22.964   6.701  1.00  0.00              
ATOM    697  OE1 GLN A  46     -26.400  21.763   6.461  1.00  0.00              
ATOM    698  NE2 GLN A  46     -27.685  23.462   7.182  1.00  0.00              
ATOM    699  H   GLN A  46     -23.621  24.078   4.107  1.00  0.00              
ATOM    700  HA  GLN A  46     -23.041  25.158   6.681  1.00  0.00              
ATOM    701 1HB  GLN A  46     -24.074  22.450   5.812  1.00  0.00              
ATOM    702 2HB  GLN A  46     -23.898  22.914   7.498  1.00  0.00              
ATOM    703 1HG  GLN A  46     -25.476  24.723   7.228  1.00  0.00              
ATOM    704 2HG  GLN A  46     -25.580  24.405   5.474  1.00  0.00              
ATOM    705 1HE2 GLN A  46     -28.460  22.855   7.364  1.00  0.00              
ATOM    706 2HE2 GLN A  46     -27.764  24.442   7.362  1.00  0.00              
ATOM    707  N   ILE A  47     -21.074  22.739   5.605  1.00  0.00              
ATOM    708  CA  ILE A  47     -19.774  22.111   5.818  1.00  0.00              
ATOM    709  C   ILE A  47     -18.659  23.138   5.687  1.00  0.00              
ATOM    710  O   ILE A  47     -17.727  23.156   6.492  1.00  0.00              
ATOM    711  CB  ILE A  47     -19.542  20.963   4.819  1.00  0.00              
ATOM    712  CG1 ILE A  47     -20.522  19.817   5.085  1.00  0.00              
ATOM    713  CG2 ILE A  47     -18.106  20.470   4.901  1.00  0.00              
ATOM    714  CD1 ILE A  47     -20.596  18.804   3.965  1.00  0.00              
ATOM    715  H   ILE A  47     -21.600  22.511   4.774  1.00  0.00              
ATOM    716  HA  ILE A  47     -19.742  21.718   6.834  1.00  0.00              
ATOM    717  HB  ILE A  47     -19.738  21.316   3.807  1.00  0.00              
ATOM    718 1HG1 ILE A  47     -20.233  19.296   5.998  1.00  0.00              
ATOM    719 2HG1 ILE A  47     -21.521  20.222   5.244  1.00  0.00              
ATOM    720 1HG2 ILE A  47     -17.959  19.658   4.188  1.00  0.00              
ATOM    721 2HG2 ILE A  47     -17.426  21.287   4.663  1.00  0.00              
ATOM    722 3HG2 ILE A  47     -17.901  20.109   5.909  1.00  0.00              
ATOM    723 1HD1 ILE A  47     -21.310  18.024   4.227  1.00  0.00              
ATOM    724 2HD1 ILE A  47     -20.918  19.299   3.048  1.00  0.00              
ATOM    725 3HD1 ILE A  47     -19.614  18.359   3.812  1.00  0.00              
ATOM    726  N   HIS A  48     -18.759  23.994   4.672  1.00  0.00              
ATOM    727  CA  HIS A  48     -17.727  24.994   4.399  1.00  0.00              
ATOM    728  C   HIS A  48     -18.250  26.404   4.640  1.00  0.00              
ATOM    729  O   HIS A  48     -18.073  27.290   3.808  1.00  0.00              
ATOM    730  CB  HIS A  48     -17.220  24.873   2.958  1.00  0.00              
ATOM    731  CG  HIS A  48     -16.471  23.605   2.689  1.00  0.00              
ATOM    732  ND1 HIS A  48     -15.125  23.466   2.955  1.00  0.00              
ATOM    733  CD2 HIS A  48     -16.878  22.420   2.178  1.00  0.00              
ATOM    734  CE1 HIS A  48     -14.737  22.248   2.619  1.00  0.00              
ATOM    735  NE2 HIS A  48     -15.781  21.594   2.145  1.00  0.00              
ATOM    736  H   HIS A  48     -19.572  23.950   4.075  1.00  0.00              
ATOM    737  HA  HIS A  48     -16.878  24.831   5.062  1.00  0.00              
ATOM    738 1HB  HIS A  48     -18.065  24.923   2.270  1.00  0.00              
ATOM    739 2HB  HIS A  48     -16.563  25.712   2.732  1.00  0.00              
ATOM    740  HD1 HIS A  48     -14.539  24.138   3.409  1.00  0.00              
ATOM    741  HD2 HIS A  48     -17.844  22.058   1.824  1.00  0.00              
ATOM    742  HE1 HIS A  48     -13.701  21.938   2.754  1.00  0.00              
ATOM    743  N   ARG A  49     -18.872  26.607   5.795  1.00  0.00              
ATOM    744  CA  ARG A  49     -19.442  27.900   6.145  1.00  0.00              
ATOM    745  C   ARG A  49     -18.399  29.019   6.125  1.00  0.00              
ATOM    746  O   ARG A  49     -18.642  30.096   5.582  1.00  0.00              
ATOM    747  CB  ARG A  49     -20.082  27.836   7.524  1.00  0.00              
ATOM    748  CG  ARG A  49     -20.746  29.125   7.982  1.00  0.00              
ATOM    749  CD  ARG A  49     -21.411  28.962   9.300  1.00  0.00              
ATOM    750  NE  ARG A  49     -22.007  30.204   9.764  1.00  0.00              
ATOM    751  CZ  ARG A  49     -22.648  30.353  10.940  1.00  0.00              
ATOM    752  NH1 ARG A  49     -22.766  29.331  11.758  1.00  0.00              
ATOM    753  NH2 ARG A  49     -23.157  31.527  11.271  1.00  0.00              
ATOM    754  H   ARG A  49     -18.951  25.842   6.449  1.00  0.00              
ATOM    755  HA  ARG A  49     -20.198  28.157   5.402  1.00  0.00              
ATOM    756 1HB  ARG A  49     -20.838  27.052   7.538  1.00  0.00              
ATOM    757 2HB  ARG A  49     -19.325  27.574   8.264  1.00  0.00              
ATOM    758 1HG  ARG A  49     -19.995  29.910   8.071  1.00  0.00              
ATOM    759 2HG  ARG A  49     -21.500  29.425   7.252  1.00  0.00              
ATOM    760 1HD  ARG A  49     -22.200  28.214   9.220  1.00  0.00              
ATOM    761 2HD  ARG A  49     -20.679  28.639  10.039  1.00  0.00              
ATOM    762  HE  ARG A  49     -21.936  31.014   9.161  1.00  0.00              
ATOM    763 1HH1 ARG A  49     -22.377  28.434  11.505  1.00  0.00              
ATOM    764 2HH1 ARG A  49     -23.246  29.443  12.639  1.00  0.00              
ATOM    765 1HH2 ARG A  49     -23.066  32.313  10.642  1.00  0.00              
ATOM    766 2HH2 ARG A  49     -23.636  31.639  12.152  1.00  0.00              
ATOM    767  N   SER A  50     -17.235  28.768   6.712  1.00  0.00              
ATOM    768  CA  SER A  50     -16.206  29.800   6.767  1.00  0.00              
ATOM    769  C   SER A  50     -15.726  30.215   5.374  1.00  0.00              
ATOM    770  O   SER A  50     -15.515  31.398   5.133  1.00  0.00              
ATOM    771  CB  SER A  50     -15.030  29.308   7.587  1.00  0.00              
ATOM    772  OG  SER A  50     -15.392  29.129   8.929  1.00  0.00              
ATOM    773  H   SER A  50     -17.049  27.865   7.124  1.00  0.00              
ATOM    774  HA  SER A  50     -16.644  30.702   7.199  1.00  0.00              
ATOM    775 1HB  SER A  50     -14.670  28.365   7.176  1.00  0.00              
ATOM    776 2HB  SER A  50     -14.214  30.026   7.520  1.00  0.00              
ATOM    777  HG  SER A  50     -14.602  28.819   9.377  1.00  0.00              
ATOM    778  N   PHE A  51     -15.566  29.260   4.459  1.00  0.00              
ATOM    779  CA  PHE A  51     -15.148  29.597   3.094  1.00  0.00              
ATOM    780  C   PHE A  51     -16.207  30.415   2.354  1.00  0.00              
ATOM    781  O   PHE A  51     -15.902  31.477   1.836  1.00  0.00              
ATOM    782  CB  PHE A  51     -14.846  28.322   2.304  1.00  0.00              
ATOM    783  CG  PHE A  51     -14.499  28.570   0.863  1.00  0.00              
ATOM    784  CD1 PHE A  51     -13.184  28.789   0.479  1.00  0.00              
ATOM    785  CD2 PHE A  51     -15.486  28.585  -0.111  1.00  0.00              
ATOM    786  CE1 PHE A  51     -12.864  29.017  -0.846  1.00  0.00              
ATOM    787  CE2 PHE A  51     -15.169  28.812  -1.436  1.00  0.00              
ATOM    788  CZ  PHE A  51     -13.856  29.028  -1.803  1.00  0.00              
ATOM    789  H   PHE A  51     -15.732  28.293   4.698  1.00  0.00              
ATOM    790  HA  PHE A  51     -14.258  30.225   3.149  1.00  0.00              
ATOM    791 1HB  PHE A  51     -14.014  27.795   2.768  1.00  0.00              
ATOM    792 2HB  PHE A  51     -15.711  27.661   2.336  1.00  0.00              
ATOM    793  HD1 PHE A  51     -12.400  28.779   1.236  1.00  0.00              
ATOM    794  HD2 PHE A  51     -16.523  28.414   0.180  1.00  0.00              
ATOM    795  HE1 PHE A  51     -11.827  29.188  -1.133  1.00  0.00              
ATOM    796  HE2 PHE A  51     -15.954  28.821  -2.192  1.00  0.00              
ATOM    797  HZ  PHE A  51     -13.605  29.209  -2.847  1.00  0.00              
ATOM    798  N   PHE A  52     -17.448  29.930   2.305  1.00  0.00              
ATOM    799  CA  PHE A  52     -18.471  30.562   1.462  1.00  0.00              
ATOM    800  C   PHE A  52     -18.962  31.888   2.044  1.00  0.00              
ATOM    801  O   PHE A  52     -19.388  32.772   1.303  1.00  0.00              
ATOM    802  CB  PHE A  52     -19.656  29.618   1.219  1.00  0.00              
ATOM    803  CG  PHE A  52     -19.361  28.517   0.238  1.00  0.00              
ATOM    804  CD1 PHE A  52     -19.203  28.793  -1.114  1.00  0.00              
ATOM    805  CD2 PHE A  52     -19.230  27.204   0.666  1.00  0.00              
ATOM    806  CE1 PHE A  52     -18.922  27.786  -2.015  1.00  0.00              
ATOM    807  CE2 PHE A  52     -18.942  26.194  -0.228  1.00  0.00              
ATOM    808  CZ  PHE A  52     -18.798  26.483  -1.571  1.00  0.00              
ATOM    809  H   PHE A  52     -17.695  29.117   2.852  1.00  0.00              
ATOM    810  HA  PHE A  52     -18.023  30.803   0.497  1.00  0.00              
ATOM    811 1HB  PHE A  52     -19.958  29.164   2.161  1.00  0.00              
ATOM    812 2HB  PHE A  52     -20.505  30.189   0.844  1.00  0.00              
ATOM    813  HD1 PHE A  52     -19.304  29.821  -1.462  1.00  0.00              
ATOM    814  HD2 PHE A  52     -19.344  26.977   1.727  1.00  0.00              
ATOM    815  HE1 PHE A  52     -18.799  28.021  -3.072  1.00  0.00              
ATOM    816  HE2 PHE A  52     -18.829  25.169   0.123  1.00  0.00              
ATOM    817  HZ  PHE A  52     -18.588  25.682  -2.279  1.00  0.00              
ATOM    818  N   SER A  53     -18.892  32.031   3.363  1.00  0.00              
ATOM    819  CA  SER A  53     -19.327  33.266   4.007  1.00  0.00              
ATOM    820  C   SER A  53     -18.424  34.432   3.622  1.00  0.00              
ATOM    821  O   SER A  53     -18.850  35.584   3.634  1.00  0.00              
ATOM    822  CB  SER A  53     -19.335  33.096   5.513  1.00  0.00              
ATOM    823  OG  SER A  53     -18.034  32.932   6.007  1.00  0.00              
ATOM    824  H   SER A  53     -18.533  31.279   3.934  1.00  0.00              
ATOM    825  HA  SER A  53     -20.337  33.497   3.664  1.00  0.00              
ATOM    826 1HB  SER A  53     -19.795  33.969   5.976  1.00  0.00              
ATOM    827 2HB  SER A  53     -19.939  32.229   5.778  1.00  0.00              
ATOM    828  HG  SER A  53     -18.123  32.831   6.958  1.00  0.00              
ATOM    829  N   ALA A  54     -17.186  34.128   3.256  1.00  0.00              
ATOM    830  CA  ALA A  54     -16.251  35.154   2.817  1.00  0.00              
ATOM    831  C   ALA A  54     -16.639  35.743   1.453  1.00  0.00              
ATOM    832  O   ALA A  54     -16.247  36.863   1.129  1.00  0.00              
ATOM    833  CB  ALA A  54     -14.842  34.586   2.768  1.00  0.00              
ATOM    834  H   ALA A  54     -16.884  33.164   3.281  1.00  0.00              
ATOM    835  HA  ALA A  54     -16.280  35.970   3.539  1.00  0.00              
ATOM    836 1HB  ALA A  54     -14.149  35.360   2.439  1.00  0.00              
ATOM    837 2HB  ALA A  54     -14.554  34.239   3.760  1.00  0.00              
ATOM    838 3HB  ALA A  54     -14.811  33.751   2.069  1.00  0.00              
ATOM    839  N   TYR A  55     -17.412  34.992   0.669  1.00  0.00              
ATOM    840  CA  TYR A  55     -17.817  35.424  -0.668  1.00  0.00              
ATOM    841  C   TYR A  55     -19.303  35.759  -0.738  1.00  0.00              
ATOM    842  O   TYR A  55     -19.851  36.019  -1.820  1.00  0.00              
ATOM    843  CB  TYR A  55     -17.474  34.348  -1.700  1.00  0.00              
ATOM    844  CG  TYR A  55     -16.022  33.925  -1.681  1.00  0.00              
ATOM    845  CD1 TYR A  55     -15.631  32.819  -0.941  1.00  0.00              
ATOM    846  CD2 TYR A  55     -15.081  34.643  -2.404  1.00  0.00              
ATOM    847  CE1 TYR A  55     -14.305  32.432  -0.924  1.00  0.00              
ATOM    848  CE2 TYR A  55     -13.755  34.256  -2.387  1.00  0.00              
ATOM    849  CZ  TYR A  55     -13.366  33.156  -1.651  1.00  0.00              
ATOM    850  OH  TYR A  55     -12.045  32.771  -1.633  1.00  0.00              
ATOM    851  H   TYR A  55     -17.726  34.096   1.013  1.00  0.00              
ATOM    852  HA  TYR A  55     -17.255  36.323  -0.926  1.00  0.00              
ATOM    853 1HB  TYR A  55     -18.088  33.464  -1.522  1.00  0.00              
ATOM    854 2HB  TYR A  55     -17.708  34.713  -2.699  1.00  0.00              
ATOM    855  HD1 TYR A  55     -16.370  32.254  -0.372  1.00  0.00              
ATOM    856  HD2 TYR A  55     -15.388  35.512  -2.985  1.00  0.00              
ATOM    857  HE1 TYR A  55     -13.998  31.563  -0.342  1.00  0.00              
ATOM    858  HE2 TYR A  55     -13.015  34.821  -2.955  1.00  0.00              
ATOM    859  HH  TYR A  55     -11.946  31.994  -1.078  1.00  0.00              
ATOM    860  N   LEU A  56     -19.944  35.767   0.420  1.00  0.00              
ATOM    861  CA  LEU A  56     -21.372  35.989   0.499  1.00  0.00              
ATOM    862  C   LEU A  56     -21.765  37.400   0.039  1.00  0.00              
ATOM    863  O   LEU A  56     -22.699  37.568  -0.742  1.00  0.00              
ATOM    864  CB  LEU A  56     -21.848  35.758   1.939  1.00  0.00              
ATOM    865  CG  LEU A  56     -23.355  35.924   2.175  1.00  0.00              
ATOM    866  CD1 LEU A  56     -24.115  34.892   1.352  1.00  0.00              
ATOM    867  CD2 LEU A  56     -23.657  35.770   3.658  1.00  0.00              
ATOM    868  H   LEU A  56     -19.422  35.613   1.271  1.00  0.00              
ATOM    869  HA  LEU A  56     -21.866  35.305  -0.190  1.00  0.00              
ATOM    870 1HB  LEU A  56     -21.576  34.747   2.237  1.00  0.00              
ATOM    871 2HB  LEU A  56     -21.331  36.460   2.593  1.00  0.00              
ATOM    872  HG  LEU A  56     -23.669  36.913   1.841  1.00  0.00              
ATOM    873 1HD1 LEU A  56     -25.186  35.010   1.520  1.00  0.00              
ATOM    874 2HD1 LEU A  56     -23.896  35.037   0.294  1.00  0.00              
ATOM    875 3HD1 LEU A  56     -23.809  33.890   1.652  1.00  0.00              
ATOM    876 1HD2 LEU A  56     -24.728  35.888   3.826  1.00  0.00              
ATOM    877 2HD2 LEU A  56     -23.344  34.780   3.992  1.00  0.00              
ATOM    878 3HD2 LEU A  56     -23.115  36.531   4.220  1.00  0.00              
ATOM    879  N   GLY A  57     -21.054  38.413   0.511  1.00  0.00              
ATOM    880  CA  GLY A  57     -21.337  39.783   0.112  1.00  0.00              
ATOM    881  C   GLY A  57     -20.307  40.322  -0.871  1.00  0.00              
ATOM    882  O   GLY A  57     -20.002  41.519  -0.870  1.00  0.00              
ATOM    883  H   GLY A  57     -20.300  38.236   1.160  1.00  0.00              
ATOM    884 1HA  GLY A  57     -22.326  39.832  -0.343  1.00  0.00              
ATOM    885 2HA  GLY A  57     -21.358  40.422   0.994  1.00  0.00              
ATOM    886  N   TYR A  58     -19.771  39.445  -1.717  1.00  0.00              
ATOM    887  CA  TYR A  58     -18.768  39.858  -2.704  1.00  0.00              
ATOM    888  C   TYR A  58     -19.262  41.080  -3.498  1.00  0.00              
ATOM    889  O   TYR A  58     -20.263  40.982  -4.210  1.00  0.00              
ATOM    890  CB  TYR A  58     -18.438  38.701  -3.650  1.00  0.00              
ATOM    891  CG  TYR A  58     -17.386  39.038  -4.683  1.00  0.00              
ATOM    892  CD1 TYR A  58     -16.080  39.289  -4.288  1.00  0.00              
ATOM    893  CD2 TYR A  58     -17.727  39.098  -6.026  1.00  0.00              
ATOM    894  CE1 TYR A  58     -15.120  39.597  -5.232  1.00  0.00              
ATOM    895  CE2 TYR A  58     -16.767  39.406  -6.970  1.00  0.00              
ATOM    896  CZ  TYR A  58     -15.468  39.655  -6.577  1.00  0.00              
ATOM    897  OH  TYR A  58     -14.511  39.962  -7.517  1.00  0.00              
ATOM    898  H   TYR A  58     -20.057  38.477  -1.681  1.00  0.00              
ATOM    899  HA  TYR A  58     -17.860  40.148  -2.175  1.00  0.00              
ATOM    900 1HB  TYR A  58     -18.084  37.846  -3.071  1.00  0.00              
ATOM    901 2HB  TYR A  58     -19.341  38.389  -4.173  1.00  0.00              
ATOM    902  HD1 TYR A  58     -15.812  39.242  -3.232  1.00  0.00              
ATOM    903  HD2 TYR A  58     -18.754  38.902  -6.337  1.00  0.00              
ATOM    904  HE1 TYR A  58     -14.094  39.794  -4.922  1.00  0.00              
ATOM    905  HE2 TYR A  58     -17.036  39.453  -8.026  1.00  0.00              
ATOM    906  HH  TYR A  58     -13.669  40.105  -7.080  1.00  0.00              
ATOM    907  N   PRO A  59     -18.558  42.228  -3.379  1.00  0.00              
ATOM    908  CA  PRO A  59     -18.896  43.533  -3.973  1.00  0.00              
ATOM    909  C   PRO A  59     -18.437  43.695  -5.412  1.00  0.00              
ATOM    910  O   PRO A  59     -18.799  44.680  -6.046  1.00  0.00              
ATOM    911  CB  PRO A  59     -18.166  44.517  -3.054  1.00  0.00              
ATOM    912  CG  PRO A  59     -16.933  43.787  -2.642  1.00  0.00              
ATOM    913  CD  PRO A  59     -17.386  42.364  -2.454  1.00  0.00              
ATOM    914  HA  PRO A  59     -19.980  43.699  -3.887  1.00  0.00              
ATOM    915 1HB  PRO A  59     -17.949  45.449  -3.596  1.00  0.00              
ATOM    916 2HB  PRO A  59     -18.808  44.784  -2.201  1.00  0.00              
ATOM    917 1HG  PRO A  59     -16.157  43.885  -3.416  1.00  0.00              
ATOM    918 2HG  PRO A  59     -16.521  44.225  -1.722  1.00  0.00              
ATOM    919 1HD  PRO A  59     -16.575  41.679  -2.742  1.00  0.00              
ATOM    920 2HD  PRO A  59     -17.673  42.205  -1.404  1.00  0.00              
ATOM    921  N   GLY A  60     -17.645  42.754  -5.911  1.00  0.00              
ATOM    922  CA  GLY A  60     -17.073  42.879  -7.245  1.00  0.00              
ATOM    923  C   GLY A  60     -17.934  42.256  -8.325  1.00  0.00              
ATOM    924  O   GLY A  60     -19.116  41.967  -8.114  1.00  0.00              
ATOM    925  H   GLY A  60     -17.433  41.935  -5.359  1.00  0.00              
ATOM    926 1HA  GLY A  60     -16.927  43.933  -7.481  1.00  0.00              
ATOM    927 2HA  GLY A  60     -16.092  42.406  -7.266  1.00  0.00              
ATOM    928  N   ASN A  61     -17.338  42.039  -9.494  1.00  0.00              
ATOM    929  CA  ASN A  61     -18.055  41.458 -10.622  1.00  0.00              
ATOM    930  C   ASN A  61     -18.209  39.944 -10.469  1.00  0.00              
ATOM    931  O   ASN A  61     -17.242  39.188 -10.634  1.00  0.00              
ATOM    932  CB  ASN A  61     -17.354  41.794 -11.926  1.00  0.00              
ATOM    933  CG  ASN A  61     -18.103  41.295 -13.130  1.00  0.00              
ATOM    934  OD1 ASN A  61     -18.845  40.309 -13.050  1.00  0.00              
ATOM    935  ND2 ASN A  61     -17.923  41.956 -14.245  1.00  0.00              
ATOM    936  H   ASN A  61     -16.363  42.282  -9.602  1.00  0.00              
ATOM    937  HA  ASN A  61     -19.055  41.893 -10.658  1.00  0.00              
ATOM    938 1HB  ASN A  61     -17.237  42.876 -12.008  1.00  0.00              
ATOM    939 2HB  ASN A  61     -16.356  41.356 -11.926  1.00  0.00              
ATOM    940 1HD2 ASN A  61     -18.396  41.669 -15.079  1.00  0.00              
ATOM    941 2HD2 ASN A  61     -17.314  42.748 -14.264  1.00  0.00              
ATOM    942  N   ARG A  62     -19.433  39.522 -10.160  1.00  0.00              
ATOM    943  CA  ARG A  62     -19.756  38.116  -9.919  1.00  0.00              
ATOM    944  C   ARG A  62     -19.474  37.248 -11.141  1.00  0.00              
ATOM    945  O   ARG A  62     -18.902  36.169 -11.026  1.00  0.00              
ATOM    946  CB  ARG A  62     -21.241  37.961  -9.579  1.00  0.00              
ATOM    947  CG  ARG A  62     -21.729  38.618  -8.293  1.00  0.00              
ATOM    948  CD  ARG A  62     -23.219  38.344  -8.147  1.00  0.00              
ATOM    949  NE  ARG A  62     -23.821  39.005  -6.995  1.00  0.00              
ATOM    950  CZ  ARG A  62     -24.455  40.172  -7.027  1.00  0.00              
ATOM    951  NH1 ARG A  62     -24.584  40.862  -8.161  1.00  0.00              
ATOM    952  NH2 ARG A  62     -24.955  40.660  -5.906  1.00  0.00              
ATOM    953  H   ARG A  62     -20.166  40.214 -10.092  1.00  0.00              
ATOM    954  HA  ARG A  62     -19.165  37.765  -9.073  1.00  0.00              
ATOM    955 1HB  ARG A  62     -21.844  38.376 -10.385  1.00  0.00              
ATOM    956 2HB  ARG A  62     -21.487  36.902  -9.497  1.00  0.00              
ATOM    957 1HG  ARG A  62     -21.189  38.200  -7.443  1.00  0.00              
ATOM    958 2HG  ARG A  62     -21.551  39.693  -8.343  1.00  0.00              
ATOM    959 1HD  ARG A  62     -23.742  38.697  -9.035  1.00  0.00              
ATOM    960 2HD  ARG A  62     -23.382  37.273  -8.032  1.00  0.00              
ATOM    961  HE  ARG A  62     -23.753  38.541  -6.099  1.00  0.00              
ATOM    962 1HH1 ARG A  62     -24.195  40.499  -9.020  1.00  0.00              
ATOM    963 2HH1 ARG A  62     -25.070  41.747  -8.161  1.00  0.00              
ATOM    964 1HH2 ARG A  62     -24.852  40.146  -5.041  1.00  0.00              
ATOM    965 2HH2 ARG A  62     -25.440  41.545  -5.912  1.00  0.00              
ATOM    966  N   PHE A  63     -19.908  37.704 -12.308  1.00  0.00              
ATOM    967  CA  PHE A  63     -19.654  36.950 -13.536  1.00  0.00              
ATOM    968  C   PHE A  63     -18.154  36.756 -13.783  1.00  0.00              
ATOM    969  O   PHE A  63     -17.697  35.633 -14.001  1.00  0.00              
ATOM    970  CB  PHE A  63     -20.283  37.662 -14.735  1.00  0.00              
ATOM    971  CG  PHE A  63     -19.877  37.089 -16.062  1.00  0.00              
ATOM    972  CD1 PHE A  63     -20.496  35.953 -16.562  1.00  0.00              
ATOM    973  CD2 PHE A  63     -18.875  37.683 -16.814  1.00  0.00              
ATOM    974  CE1 PHE A  63     -20.123  35.425 -17.784  1.00  0.00              
ATOM    975  CE2 PHE A  63     -18.500  37.158 -18.035  1.00  0.00              
ATOM    976  CZ  PHE A  63     -19.126  36.027 -18.520  1.00  0.00              
ATOM    977  H   PHE A  63     -20.416  38.575 -12.362  1.00  0.00              
ATOM    978  HA  PHE A  63     -20.080  35.952 -13.424  1.00  0.00              
ATOM    979 1HB  PHE A  63     -21.369  37.610 -14.660  1.00  0.00              
ATOM    980 2HB  PHE A  63     -20.005  38.715 -14.719  1.00  0.00              
ATOM    981  HD1 PHE A  63     -21.286  35.477 -15.980  1.00  0.00              
ATOM    982  HD2 PHE A  63     -18.381  38.577 -16.430  1.00  0.00              
ATOM    983  HE1 PHE A  63     -20.618  34.532 -18.165  1.00  0.00              
ATOM    984  HE2 PHE A  63     -17.711  37.636 -18.616  1.00  0.00              
ATOM    985  HZ  PHE A  63     -18.830  35.611 -19.483  1.00  0.00              
ATOM    986  N   GLU A  64     -17.394  37.847 -13.745  1.00  0.00              
ATOM    987  CA  GLU A  64     -15.963  37.782 -14.022  1.00  0.00              
ATOM    988  C   GLU A  64     -15.283  36.806 -13.077  1.00  0.00              
ATOM    989  O   GLU A  64     -14.512  35.947 -13.503  1.00  0.00              
ATOM    990  CB  GLU A  64     -15.325  39.166 -13.892  1.00  0.00              
ATOM    991  CG  GLU A  64     -13.834  39.202 -14.197  1.00  0.00              
ATOM    992  CD  GLU A  64     -13.249  40.584 -14.098  1.00  0.00              
ATOM    993  OE1 GLU A  64     -13.984  41.501 -13.821  1.00  0.00              
ATOM    994  OE2 GLU A  64     -12.066  40.722 -14.301  1.00  0.00              
ATOM    995  H   GLU A  64     -17.812  38.739 -13.520  1.00  0.00              
ATOM    996  HA  GLU A  64     -15.825  37.442 -15.049  1.00  0.00              
ATOM    997 1HB  GLU A  64     -15.821  39.861 -14.569  1.00  0.00              
ATOM    998 2HB  GLU A  64     -15.468  39.540 -12.878  1.00  0.00              
ATOM    999 1HG  GLU A  64     -13.314  38.550 -13.495  1.00  0.00              
ATOM   1000 2HG  GLU A  64     -13.670  38.814 -15.201  1.00  0.00              
ATOM   1001  N   LEU A  65     -15.570  36.944 -11.789  1.00  0.00              
ATOM   1002  CA  LEU A  65     -14.955  36.087 -10.779  1.00  0.00              
ATOM   1003  C   LEU A  65     -15.143  34.603 -11.094  1.00  0.00              
ATOM   1004  O   LEU A  65     -14.187  33.829 -11.096  1.00  0.00              
ATOM   1005  CB  LEU A  65     -15.546  36.398  -9.398  1.00  0.00              
ATOM   1006  CG  LEU A  65     -15.021  35.540  -8.241  1.00  0.00              
ATOM   1007  CD1 LEU A  65     -13.525  35.769  -8.076  1.00  0.00              
ATOM   1008  CD2 LEU A  65     -15.772  35.893  -6.965  1.00  0.00              
ATOM   1009  H   LEU A  65     -16.226  37.654 -11.498  1.00  0.00              
ATOM   1010  HA  LEU A  65     -13.881  36.271 -10.777  1.00  0.00              
ATOM   1011 1HB  LEU A  65     -15.339  37.440  -9.159  1.00  0.00              
ATOM   1012 2HB  LEU A  65     -16.627  36.266  -9.446  1.00  0.00              
ATOM   1013  HG  LEU A  65     -15.173  34.485  -8.471  1.00  0.00              
ATOM   1014 1HD1 LEU A  65     -13.152  35.159  -7.253  1.00  0.00              
ATOM   1015 2HD1 LEU A  65     -13.011  35.490  -8.996  1.00  0.00              
ATOM   1016 3HD1 LEU A  65     -13.340  36.821  -7.860  1.00  0.00              
ATOM   1017 1HD2 LEU A  65     -15.399  35.282  -6.143  1.00  0.00              
ATOM   1018 2HD2 LEU A  65     -15.619  36.947  -6.733  1.00  0.00              
ATOM   1019 3HD2 LEU A  65     -16.836  35.702  -7.105  1.00  0.00              
ATOM   1020  N   VAL A  66     -16.381  34.206 -11.362  1.00  0.00              
ATOM   1021  CA  VAL A  66     -16.680  32.813 -11.676  1.00  0.00              
ATOM   1022  C   VAL A  66     -16.076  32.402 -13.027  1.00  0.00              
ATOM   1023  O   VAL A  66     -15.579  31.286 -13.174  1.00  0.00              
ATOM   1024  CB  VAL A  66     -18.204  32.593 -11.705  1.00  0.00              
ATOM   1025  CG1 VAL A  66     -18.530  31.186 -12.183  1.00  0.00              
ATOM   1026  CG2 VAL A  66     -18.789  32.843 -10.323  1.00  0.00              
ATOM   1027  H   VAL A  66     -17.133  34.880 -11.349  1.00  0.00              
ATOM   1028  HA  VAL A  66     -16.233  32.182 -10.906  1.00  0.00              
ATOM   1029  HB  VAL A  66     -18.648  33.286 -12.419  1.00  0.00              
ATOM   1030 1HG1 VAL A  66     -19.611  31.048 -12.197  1.00  0.00              
ATOM   1031 2HG1 VAL A  66     -18.132  31.042 -13.187  1.00  0.00              
ATOM   1032 3HG1 VAL A  66     -18.081  30.459 -11.506  1.00  0.00              
ATOM   1033 1HG2 VAL A  66     -19.867  32.686 -10.351  1.00  0.00              
ATOM   1034 2HG2 VAL A  66     -18.340  32.153  -9.608  1.00  0.00              
ATOM   1035 3HG2 VAL A  66     -18.580  33.868 -10.019  1.00  0.00              
ATOM   1036  N   ALA A  67     -16.120  33.298 -14.008  1.00  0.00              
ATOM   1037  CA  ALA A  67     -15.588  33.002 -15.339  1.00  0.00              
ATOM   1038  C   ALA A  67     -14.099  32.658 -15.279  1.00  0.00              
ATOM   1039  O   ALA A  67     -13.603  31.842 -16.054  1.00  0.00              
ATOM   1040  CB  ALA A  67     -15.822  34.184 -16.282  1.00  0.00              
ATOM   1041  H   ALA A  67     -16.530  34.204 -13.833  1.00  0.00              
ATOM   1042  HA  ALA A  67     -16.115  32.130 -15.728  1.00  0.00              
ATOM   1043 1HB  ALA A  67     -15.421  33.948 -17.267  1.00  0.00              
ATOM   1044 2HB  ALA A  67     -16.892  34.379 -16.362  1.00  0.00              
ATOM   1045 3HB  ALA A  67     -15.322  35.067 -15.888  1.00  0.00              
ATOM   1046  N   LEU A  68     -13.388  33.292 -14.357  1.00  0.00              
ATOM   1047  CA  LEU A  68     -11.970  33.028 -14.168  1.00  0.00              
ATOM   1048  C   LEU A  68     -11.696  31.619 -13.623  1.00  0.00              
ATOM   1049  O   LEU A  68     -10.636  31.053 -13.878  1.00  0.00              
ATOM   1050  CB  LEU A  68     -11.376  34.072 -13.214  1.00  0.00              
ATOM   1051  CG  LEU A  68     -11.298  35.503 -13.760  1.00  0.00              
ATOM   1052  CD1 LEU A  68     -10.976  36.464 -12.624  1.00  0.00              
ATOM   1053  CD2 LEU A  68     -10.240  35.573 -14.852  1.00  0.00              
ATOM   1054  H   LEU A  68     -13.844  33.976 -13.770  1.00  0.00              
ATOM   1055  HA  LEU A  68     -11.474  33.092 -15.136  1.00  0.00              
ATOM   1056 1HB  LEU A  68     -11.979  34.096 -12.307  1.00  0.00              
ATOM   1057 2HB  LEU A  68     -10.366  33.764 -12.946  1.00  0.00              
ATOM   1058  HG  LEU A  68     -12.265  35.789 -14.174  1.00  0.00              
ATOM   1059 1HD1 LEU A  68     -10.920  37.481 -13.012  1.00  0.00              
ATOM   1060 2HD1 LEU A  68     -11.759  36.408 -11.867  1.00  0.00              
ATOM   1061 3HD1 LEU A  68     -10.019  36.193 -12.178  1.00  0.00              
ATOM   1062 1HD2 LEU A  68     -10.184  36.590 -15.240  1.00  0.00              
ATOM   1063 2HD2 LEU A  68      -9.272  35.289 -14.438  1.00  0.00              
ATOM   1064 3HD2 LEU A  68     -10.504  34.890 -15.659  1.00  0.00              
ATOM   1065  N   MET A  69     -12.660  31.049 -12.903  1.00  0.00              
ATOM   1066  CA  MET A  69     -12.471  29.751 -12.272  1.00  0.00              
ATOM   1067  C   MET A  69     -13.316  28.613 -12.854  1.00  0.00              
ATOM   1068  O   MET A  69     -12.978  27.435 -12.685  1.00  0.00              
ATOM   1069  CB  MET A  69     -12.751  29.883 -10.777  1.00  0.00              
ATOM   1070  CG  MET A  69     -14.193  30.229 -10.434  1.00  0.00              
ATOM   1071  SD  MET A  69     -14.448  30.473  -8.665  1.00  0.00              
ATOM   1072  CE  MET A  69     -13.576  32.016  -8.407  1.00  0.00              
ATOM   1073  H   MET A  69     -13.543  31.527 -12.791  1.00  0.00              
ATOM   1074  HA  MET A  69     -11.428  29.456 -12.393  1.00  0.00              
ATOM   1075 1HB  MET A  69     -12.504  28.947 -10.277  1.00  0.00              
ATOM   1076 2HB  MET A  69     -12.111  30.658 -10.354  1.00  0.00              
ATOM   1077 1HG  MET A  69     -14.480  31.143 -10.953  1.00  0.00              
ATOM   1078 2HG  MET A  69     -14.849  29.427 -10.769  1.00  0.00              
ATOM   1079 1HE  MET A  69     -13.643  32.300  -7.356  1.00  0.00              
ATOM   1080 2HE  MET A  69     -12.528  31.893  -8.684  1.00  0.00              
ATOM   1081 3HE  MET A  69     -14.026  32.795  -9.023  1.00  0.00              
ATOM   1082  N   ALA A  70     -14.416  28.947 -13.516  1.00  0.00              
ATOM   1083  CA  ALA A  70     -15.362  27.923 -13.952  1.00  0.00              
ATOM   1084  C   ALA A  70     -14.698  26.817 -14.777  1.00  0.00              
ATOM   1085  O   ALA A  70     -14.983  25.635 -14.574  1.00  0.00              
ATOM   1086  CB  ALA A  70     -16.505  28.554 -14.722  1.00  0.00              
ATOM   1087  H   ALA A  70     -14.608  29.916 -13.725  1.00  0.00              
ATOM   1088  HA  ALA A  70     -15.763  27.432 -13.065  1.00  0.00              
ATOM   1089 1HB  ALA A  70     -17.202  27.778 -15.040  1.00  0.00              
ATOM   1090 2HB  ALA A  70     -17.024  29.268 -14.082  1.00  0.00              
ATOM   1091 3HB  ALA A  70     -16.113  29.070 -15.597  1.00  0.00              
ATOM   1092  N   ASP A  71     -13.809  27.185 -15.699  1.00  0.00              
ATOM   1093  CA  ASP A  71     -13.092  26.184 -16.484  1.00  0.00              
ATOM   1094  C   ASP A  71     -12.151  25.278 -15.672  1.00  0.00              
ATOM   1095  O   ASP A  71     -12.160  24.061 -15.855  1.00  0.00              
ATOM   1096  CB  ASP A  71     -12.286  26.885 -17.581  1.00  0.00              
ATOM   1097  CG  ASP A  71     -11.633  25.910 -18.551  1.00  0.00              
ATOM   1098  OD1 ASP A  71     -12.347  25.216 -19.235  1.00  0.00              
ATOM   1099  OD2 ASP A  71     -10.427  25.870 -18.599  1.00  0.00              
ATOM   1100  H   ASP A  71     -13.624  28.165 -15.863  1.00  0.00              
ATOM   1101  HA  ASP A  71     -13.820  25.497 -16.916  1.00  0.00              
ATOM   1102 1HB  ASP A  71     -12.939  27.552 -18.143  1.00  0.00              
ATOM   1103 2HB  ASP A  71     -11.507  27.498 -17.124  1.00  0.00              
ATOM   1104  N   SER A  72     -11.324  25.862 -14.808  1.00  0.00              
ATOM   1105  CA  SER A  72     -10.334  25.084 -14.061  1.00  0.00              
ATOM   1106  C   SER A  72     -11.003  24.116 -13.096  1.00  0.00              
ATOM   1107  O   SER A  72     -10.550  22.985 -12.940  1.00  0.00              
ATOM   1108  CB  SER A  72      -9.409  26.010 -13.296  1.00  0.00              
ATOM   1109  OG  SER A  72      -8.625  26.773 -14.172  1.00  0.00              
ATOM   1110  H   SER A  72     -11.377  26.860 -14.662  1.00  0.00              
ATOM   1111  HA  SER A  72      -9.744  24.503 -14.771  1.00  0.00              
ATOM   1112 1HB  SER A  72      -9.998  26.672 -12.662  1.00  0.00              
ATOM   1113 2HB  SER A  72      -8.763  25.422 -12.645  1.00  0.00              
ATOM   1114  HG  SER A  72      -8.072  27.328 -13.617  1.00  0.00              
ATOM   1115  N   VAL A  73     -12.082  24.557 -12.458  1.00  0.00              
ATOM   1116  CA  VAL A  73     -12.755  23.728 -11.463  1.00  0.00              
ATOM   1117  C   VAL A  73     -13.259  22.447 -12.119  1.00  0.00              
ATOM   1118  O   VAL A  73     -13.121  21.358 -11.557  1.00  0.00              
ATOM   1119  CB  VAL A  73     -13.925  24.467 -10.772  1.00  0.00              
ATOM   1120  CG1 VAL A  73     -14.730  23.504  -9.905  1.00  0.00              
ATOM   1121  CG2 VAL A  73     -13.412  25.635  -9.931  1.00  0.00              
ATOM   1122  H   VAL A  73     -12.446  25.478 -12.659  1.00  0.00              
ATOM   1123  HA  VAL A  73     -12.033  23.457 -10.692  1.00  0.00              
ATOM   1124  HB  VAL A  73     -14.602  24.850 -11.536  1.00  0.00              
ATOM   1125 1HG1 VAL A  73     -15.549  24.041  -9.427  1.00  0.00              
ATOM   1126 2HG1 VAL A  73     -15.134  22.705 -10.527  1.00  0.00              
ATOM   1127 3HG1 VAL A  73     -14.082  23.076  -9.139  1.00  0.00              
ATOM   1128 1HG2 VAL A  73     -14.254  26.139  -9.457  1.00  0.00              
ATOM   1129 2HG2 VAL A  73     -12.734  25.261  -9.165  1.00  0.00              
ATOM   1130 3HG2 VAL A  73     -12.882  26.340 -10.572  1.00  0.00              
ATOM   1131  N   LEU A  74     -13.816  22.574 -13.324  1.00  0.00              
ATOM   1132  CA  LEU A  74     -14.371  21.413 -14.023  1.00  0.00              
ATOM   1133  C   LEU A  74     -13.325  20.632 -14.828  1.00  0.00              
ATOM   1134  O   LEU A  74     -13.437  19.412 -14.973  1.00  0.00              
ATOM   1135  CB  LEU A  74     -15.509  21.830 -14.949  1.00  0.00              
ATOM   1136  CG  LEU A  74     -16.752  22.431 -14.295  1.00  0.00              
ATOM   1137  CD1 LEU A  74     -17.711  22.901 -15.374  1.00  0.00              
ATOM   1138  CD2 LEU A  74     -17.441  21.431 -13.366  1.00  0.00              
ATOM   1139  H   LEU A  74     -13.860  23.481 -13.767  1.00  0.00              
ATOM   1140  HA  LEU A  74     -14.765  20.720 -13.281  1.00  0.00              
ATOM   1141 1HB  LEU A  74     -15.131  22.570 -15.653  1.00  0.00              
ATOM   1142 2HB  LEU A  74     -15.836  20.956 -15.512  1.00  0.00              
ATOM   1143  HG  LEU A  74     -16.469  23.305 -13.709  1.00  0.00              
ATOM   1144 1HD1 LEU A  74     -18.599  23.330 -14.910  1.00  0.00              
ATOM   1145 2HD1 LEU A  74     -17.223  23.656 -15.990  1.00  0.00              
ATOM   1146 3HD1 LEU A  74     -18.000  22.055 -15.997  1.00  0.00              
ATOM   1147 1HD2 LEU A  74     -18.320  21.896 -12.919  1.00  0.00              
ATOM   1148 2HD2 LEU A  74     -17.744  20.553 -13.937  1.00  0.00              
ATOM   1149 3HD2 LEU A  74     -16.749  21.131 -12.578  1.00  0.00              
ATOM   1150  N   SER A  75     -12.307  21.325 -15.340  1.00  0.00              
ATOM   1151  CA  SER A  75     -11.342  20.702 -16.246  1.00  0.00              
ATOM   1152  C   SER A  75     -10.155  20.031 -15.562  1.00  0.00              
ATOM   1153  O   SER A  75      -9.697  18.972 -15.997  1.00  0.00              
ATOM   1154  CB  SER A  75     -10.821  21.749 -17.212  1.00  0.00              
ATOM   1155  OG  SER A  75     -11.846  22.218 -18.045  1.00  0.00              
ATOM   1156  H   SER A  75     -12.198  22.300 -15.099  1.00  0.00              
ATOM   1157  HA  SER A  75     -11.849  19.913 -16.803  1.00  0.00              
ATOM   1158 1HB  SER A  75     -10.394  22.580 -16.652  1.00  0.00              
ATOM   1159 2HB  SER A  75     -10.024  21.320 -17.818  1.00  0.00              
ATOM   1160  HG  SER A  75     -11.440  22.869 -18.622  1.00  0.00              
ATOM   1161  N   ASP A  76      -9.648  20.655 -14.505  1.00  0.00              
ATOM   1162  CA  ASP A  76      -8.404  20.211 -13.878  1.00  0.00              
ATOM   1163  C   ASP A  76      -8.496  18.787 -13.326  1.00  0.00              
ATOM   1164  O   ASP A  76      -9.541  18.361 -12.828  1.00  0.00              
ATOM   1165  CB  ASP A  76      -8.015  21.169 -12.749  1.00  0.00              
ATOM   1166  CG  ASP A  76      -7.489  22.504 -13.260  1.00  0.00              
ATOM   1167  OD1 ASP A  76      -7.306  22.633 -14.447  1.00  0.00              
ATOM   1168  OD2 ASP A  76      -7.275  23.381 -12.457  1.00  0.00              
ATOM   1169  H   ASP A  76     -10.133  21.455 -14.124  1.00  0.00              
ATOM   1170  HA  ASP A  76      -7.623  20.188 -14.638  1.00  0.00              
ATOM   1171 1HB  ASP A  76      -8.882  21.355 -12.115  1.00  0.00              
ATOM   1172 2HB  ASP A  76      -7.248  20.706 -12.128  1.00  0.00              
ATOM   1173  N   SER A  77      -7.390  18.055 -13.428  1.00  0.00              
ATOM   1174  CA  SER A  77      -7.334  16.673 -12.962  1.00  0.00              
ATOM   1175  C   SER A  77      -7.782  16.604 -11.507  1.00  0.00              
ATOM   1176  O   SER A  77      -7.479  17.503 -10.719  1.00  0.00              
ATOM   1177  CB  SER A  77      -5.929  16.120 -13.103  1.00  0.00              
ATOM   1178  OG  SER A  77      -5.835  14.841 -12.539  1.00  0.00              
ATOM   1179  H   SER A  77      -6.566  18.469 -13.840  1.00  0.00              
ATOM   1180  HA  SER A  77      -8.006  16.073 -13.576  1.00  0.00              
ATOM   1181 1HB  SER A  77      -5.660  16.076 -14.158  1.00  0.00              
ATOM   1182 2HB  SER A  77      -5.224  16.789 -12.613  1.00  0.00              
ATOM   1183  HG  SER A  77      -4.925  14.562 -12.667  1.00  0.00              
ATOM   1184  N   PRO A  78      -8.506  15.537 -11.139  1.00  0.00              
ATOM   1185  CA  PRO A  78      -8.899  14.394 -11.978  1.00  0.00              
ATOM   1186  C   PRO A  78      -9.885  14.692 -13.116  1.00  0.00              
ATOM   1187  O   PRO A  78      -9.983  13.884 -14.039  1.00  0.00              
ATOM   1188  CB  PRO A  78      -9.533  13.457 -10.945  1.00  0.00              
ATOM   1189  CG  PRO A  78      -8.961  13.905  -9.644  1.00  0.00              
ATOM   1190  CD  PRO A  78      -8.865  15.402  -9.773  1.00  0.00              
ATOM   1191  HA  PRO A  78      -8.000  13.958 -12.439  1.00  0.00              
ATOM   1192 1HB  PRO A  78     -10.629  13.543 -10.982  1.00  0.00              
ATOM   1193 2HB  PRO A  78      -9.285  12.412 -11.183  1.00  0.00              
ATOM   1194 1HG  PRO A  78      -9.613  13.592  -8.815  1.00  0.00              
ATOM   1195 2HG  PRO A  78      -7.983  13.431  -9.476  1.00  0.00              
ATOM   1196 1HD  PRO A  78      -9.842  15.853  -9.543  1.00  0.00              
ATOM   1197 2HD  PRO A  78      -8.092  15.780  -9.089  1.00  0.00              
ATOM   1198  N   GLY A  79     -10.603  15.809 -13.058  1.00  0.00              
ATOM   1199  CA  GLY A  79     -11.611  16.107 -14.064  1.00  0.00              
ATOM   1200  C   GLY A  79     -12.913  16.538 -13.425  1.00  0.00              
ATOM   1201  O   GLY A  79     -12.947  16.795 -12.221  1.00  0.00              
ATOM   1202  H   GLY A  79     -10.450  16.466 -12.306  1.00  0.00              
ATOM   1203 1HA  GLY A  79     -11.246  16.895 -14.723  1.00  0.00              
ATOM   1204 2HA  GLY A  79     -11.780  15.225 -14.682  1.00  0.00              
ATOM   1205  N   PRO A  80     -13.996  16.617 -14.217  1.00  0.00              
ATOM   1206  CA  PRO A  80     -15.274  17.012 -13.615  1.00  0.00              
ATOM   1207  C   PRO A  80     -15.861  15.896 -12.756  1.00  0.00              
ATOM   1208  O   PRO A  80     -15.793  14.724 -13.125  1.00  0.00              
ATOM   1209  CB  PRO A  80     -16.153  17.302 -14.836  1.00  0.00              
ATOM   1210  CG  PRO A  80     -15.606  16.413 -15.900  1.00  0.00              
ATOM   1211  CD  PRO A  80     -14.118  16.423 -15.667  1.00  0.00              
ATOM   1212  HA  PRO A  80     -15.127  17.927 -13.023  1.00  0.00              
ATOM   1213 1HB  PRO A  80     -17.206  17.087 -14.600  1.00  0.00              
ATOM   1214 2HB  PRO A  80     -16.094  18.368 -15.098  1.00  0.00              
ATOM   1215 1HG  PRO A  80     -16.041  15.407 -15.816  1.00  0.00              
ATOM   1216 2HG  PRO A  80     -15.882  16.796 -16.894  1.00  0.00              
ATOM   1217 1HD  PRO A  80     -13.692  15.458 -15.978  1.00  0.00              
ATOM   1218 2HD  PRO A  80     -13.663  17.249 -16.234  1.00  0.00              
ATOM   1219  N   THR A  81     -16.405  16.272 -11.604  1.00  0.00              
ATOM   1220  CA  THR A  81     -17.124  15.355 -10.723  1.00  0.00              
ATOM   1221  C   THR A  81     -18.401  16.062 -10.289  1.00  0.00              
ATOM   1222  O   THR A  81     -18.478  17.288 -10.332  1.00  0.00              
ATOM   1223  CB  THR A  81     -16.323  15.014  -9.461  1.00  0.00              
ATOM   1224  OG1 THR A  81     -16.238  16.173  -8.626  1.00  0.00              
ATOM   1225  CG2 THR A  81     -14.919  14.516  -9.820  1.00  0.00              
ATOM   1226  H   THR A  81     -16.311  17.240 -11.334  1.00  0.00              
ATOM   1227  HA  THR A  81     -17.304  14.426 -11.264  1.00  0.00              
ATOM   1228  HB  THR A  81     -16.841  14.236  -8.900  1.00  0.00              
ATOM   1229  HG1 THR A  81     -15.503  16.073  -8.015  1.00  0.00              
ATOM   1230 1HG2 THR A  81     -14.373  14.281  -8.907  1.00  0.00              
ATOM   1231 2HG2 THR A  81     -14.997  13.621 -10.437  1.00  0.00              
ATOM   1232 3HG2 THR A  81     -14.387  15.291 -10.370  1.00  0.00              
ATOM   1233  N   TRP A  82     -19.400  15.302  -9.855  1.00  0.00              
ATOM   1234  CA  TRP A  82     -20.660  15.901  -9.473  1.00  0.00              
ATOM   1235  C   TRP A  82     -20.472  16.792  -8.247  1.00  0.00              
ATOM   1236  O   TRP A  82     -21.203  17.759  -8.066  1.00  0.00              
ATOM   1237  CB  TRP A  82     -21.701  14.818  -9.181  1.00  0.00              
ATOM   1238  CG  TRP A  82     -22.249  14.167 -10.415  1.00  0.00              
ATOM   1239  CD1 TRP A  82     -22.277  12.833 -10.689  1.00  0.00              
ATOM   1240  CD2 TRP A  82     -22.856  14.823 -11.555  1.00  0.00              
ATOM   1241  NE1 TRP A  82     -22.855  12.613 -11.915  1.00  0.00              
ATOM   1242  CE2 TRP A  82     -23.217  13.820 -12.458  1.00  0.00              
ATOM   1243  CE3 TRP A  82     -23.118  16.161 -11.875  1.00  0.00              
ATOM   1244  CZ2 TRP A  82     -23.827  14.108 -13.668  1.00  0.00              
ATOM   1245  CZ3 TRP A  82     -23.732  16.450 -13.088  1.00  0.00              
ATOM   1246  CH2 TRP A  82     -24.077  15.449 -13.961  1.00  0.00              
ATOM   1247  H   TRP A  82     -19.291  14.300  -9.787  1.00  0.00              
ATOM   1248  HA  TRP A  82     -21.021  16.507 -10.304  1.00  0.00              
ATOM   1249 1HB  TRP A  82     -21.255  14.045  -8.555  1.00  0.00              
ATOM   1250 2HB  TRP A  82     -22.531  15.252  -8.625  1.00  0.00              
ATOM   1251  HD1 TRP A  82     -21.896  12.054 -10.031  1.00  0.00              
ATOM   1252  HE1 TRP A  82     -22.992  11.711 -12.348  1.00  0.00              
ATOM   1253  HE3 TRP A  82     -22.848  16.959 -11.185  1.00  0.00              
ATOM   1254  HZ2 TRP A  82     -24.109  13.327 -14.375  1.00  0.00              
ATOM   1255  HZ3 TRP A  82     -23.932  17.494 -13.331  1.00  0.00              
ATOM   1256  HH2 TRP A  82     -24.558  15.710 -14.904  1.00  0.00              
ATOM   1257  N   GLY A  83     -19.518  16.451  -7.383  1.00  0.00              
ATOM   1258  CA  GLY A  83     -19.194  17.315  -6.260  1.00  0.00              
ATOM   1259  C   GLY A  83     -18.670  18.662  -6.740  1.00  0.00              
ATOM   1260  O   GLY A  83     -19.065  19.710  -6.232  1.00  0.00              
ATOM   1261  H   GLY A  83     -19.009  15.587  -7.501  1.00  0.00              
ATOM   1262 1HA  GLY A  83     -20.083  17.462  -5.646  1.00  0.00              
ATOM   1263 2HA  GLY A  83     -18.447  16.831  -5.632  1.00  0.00              
ATOM   1264  N   ARG A  84     -17.773  18.641  -7.720  1.00  0.00              
ATOM   1265  CA  ARG A  84     -17.225  19.873  -8.295  1.00  0.00              
ATOM   1266  C   ARG A  84     -18.278  20.690  -9.030  1.00  0.00              
ATOM   1267  O   ARG A  84     -18.227  21.917  -9.070  1.00  0.00              
ATOM   1268  CB  ARG A  84     -16.123  19.546  -9.286  1.00  0.00              
ATOM   1269  CG  ARG A  84     -14.846  19.106  -8.639  1.00  0.00              
ATOM   1270  CD  ARG A  84     -13.927  18.547  -9.691  1.00  0.00              
ATOM   1271  NE  ARG A  84     -12.620  18.156  -9.179  1.00  0.00              
ATOM   1272  CZ  ARG A  84     -11.505  18.855  -9.328  1.00  0.00              
ATOM   1273  NH1 ARG A  84     -11.524  20.034  -9.928  1.00  0.00              
ATOM   1274  NH2 ARG A  84     -10.373  18.379  -8.836  1.00  0.00              
ATOM   1275  H   ARG A  84     -17.461  17.749  -8.077  1.00  0.00              
ATOM   1276  HA  ARG A  84     -16.803  20.474  -7.489  1.00  0.00              
ATOM   1277 1HB  ARG A  84     -16.458  18.754  -9.955  1.00  0.00              
ATOM   1278 2HB  ARG A  84     -15.912  20.423  -9.898  1.00  0.00              
ATOM   1279 1HG  ARG A  84     -14.371  19.959  -8.154  1.00  0.00              
ATOM   1280 2HG  ARG A  84     -15.061  18.339  -7.895  1.00  0.00              
ATOM   1281 1HD  ARG A  84     -14.380  17.661 -10.135  1.00  0.00              
ATOM   1282 2HD  ARG A  84     -13.762  19.296 -10.464  1.00  0.00              
ATOM   1283  HE  ARG A  84     -12.556  17.284  -8.671  1.00  0.00              
ATOM   1284 1HH1 ARG A  84     -12.394  20.409 -10.277  1.00  0.00              
ATOM   1285 2HH1 ARG A  84     -10.668  20.559 -10.037  1.00  0.00              
ATOM   1286 1HH2 ARG A  84     -10.366  17.491  -8.353  1.00  0.00              
ATOM   1287 2HH2 ARG A  84      -9.516  18.901  -8.942  1.00  0.00              
ATOM   1288  N   VAL A  85     -19.214  19.993  -9.653  1.00  0.00              
ATOM   1289  CA  VAL A  85     -20.339  20.656 -10.294  1.00  0.00              
ATOM   1290  C   VAL A  85     -21.161  21.396  -9.249  1.00  0.00              
ATOM   1291  O   VAL A  85     -21.500  22.563  -9.432  1.00  0.00              
ATOM   1292  CB  VAL A  85     -21.227  19.633 -11.027  1.00  0.00              
ATOM   1293  CG1 VAL A  85     -22.527  20.282 -11.476  1.00  0.00              
ATOM   1294  CG2 VAL A  85     -20.476  19.051 -12.214  1.00  0.00              
ATOM   1295  H   VAL A  85     -19.152  18.986  -9.687  1.00  0.00              
ATOM   1296  HA  VAL A  85     -19.951  21.383 -11.008  1.00  0.00              
ATOM   1297  HB  VAL A  85     -21.491  18.833 -10.334  1.00  0.00              
ATOM   1298 1HG1 VAL A  85     -23.143  19.545 -11.992  1.00  0.00              
ATOM   1299 2HG1 VAL A  85     -23.066  20.659 -10.607  1.00  0.00              
ATOM   1300 3HG1 VAL A  85     -22.307  21.107 -12.154  1.00  0.00              
ATOM   1301 1HG2 VAL A  85     -21.110  18.328 -12.727  1.00  0.00              
ATOM   1302 2HG2 VAL A  85     -20.208  19.852 -12.903  1.00  0.00              
ATOM   1303 3HG2 VAL A  85     -19.570  18.555 -11.864  1.00  0.00              
ATOM   1304  N   VAL A  86     -21.457  20.739  -8.132  1.00  0.00              
ATOM   1305  CA  VAL A  86     -22.221  21.394  -7.077  1.00  0.00              
ATOM   1306  C   VAL A  86     -21.422  22.555  -6.493  1.00  0.00              
ATOM   1307  O   VAL A  86     -21.961  23.630  -6.256  1.00  0.00              
ATOM   1308  CB  VAL A  86     -22.608  20.404  -5.956  1.00  0.00              
ATOM   1309  CG1 VAL A  86     -23.203  21.142  -4.756  1.00  0.00              
ATOM   1310  CG2 VAL A  86     -23.601  19.408  -6.479  1.00  0.00              
ATOM   1311  H   VAL A  86     -21.158  19.783  -8.002  1.00  0.00              
ATOM   1312  HA  VAL A  86     -23.139  21.791  -7.511  1.00  0.00              
ATOM   1313  HB  VAL A  86     -21.712  19.883  -5.617  1.00  0.00              
ATOM   1314 1HG1 VAL A  86     -23.467  20.422  -3.981  1.00  0.00              
ATOM   1315 2HG1 VAL A  86     -22.470  21.846  -4.362  1.00  0.00              
ATOM   1316 3HG1 VAL A  86     -24.096  21.683  -5.068  1.00  0.00              
ATOM   1317 1HG2 VAL A  86     -23.871  18.712  -5.685  1.00  0.00              
ATOM   1318 2HG2 VAL A  86     -24.494  19.931  -6.823  1.00  0.00              
ATOM   1319 3HG2 VAL A  86     -23.160  18.857  -7.310  1.00  0.00              
ATOM   1320  N   THR A  87     -20.130  22.337  -6.258  1.00  0.00              
ATOM   1321  CA  THR A  87     -19.302  23.346  -5.605  1.00  0.00              
ATOM   1322  C   THR A  87     -19.167  24.603  -6.463  1.00  0.00              
ATOM   1323  O   THR A  87     -19.284  25.724  -5.957  1.00  0.00              
ATOM   1324  CB  THR A  87     -17.904  22.787  -5.284  1.00  0.00              
ATOM   1325  OG1 THR A  87     -18.023  21.694  -4.365  1.00  0.00              
ATOM   1326  CG2 THR A  87     -17.025  23.867  -4.672  1.00  0.00              
ATOM   1327  H   THR A  87     -19.711  21.460  -6.534  1.00  0.00              
ATOM   1328  HA  THR A  87     -19.798  23.658  -4.685  1.00  0.00              
ATOM   1329  HB  THR A  87     -17.438  22.424  -6.201  1.00  0.00              
ATOM   1330  HG1 THR A  87     -18.561  21.002  -4.758  1.00  0.00              
ATOM   1331 1HG2 THR A  87     -16.041  23.454  -4.452  1.00  0.00              
ATOM   1332 2HG2 THR A  87     -16.923  24.694  -5.374  1.00  0.00              
ATOM   1333 3HG2 THR A  87     -17.481  24.227  -3.750  1.00  0.00              
ATOM   1334  N   LEU A  88     -18.958  24.422  -7.762  1.00  0.00              
ATOM   1335  CA  LEU A  88     -18.804  25.549  -8.679  1.00  0.00              
ATOM   1336  C   LEU A  88     -20.093  26.344  -8.766  1.00  0.00              
ATOM   1337  O   LEU A  88     -20.081  27.571  -8.733  1.00  0.00              
ATOM   1338  CB  LEU A  88     -18.402  25.057 -10.075  1.00  0.00              
ATOM   1339  CG  LEU A  88     -18.212  26.148 -11.136  1.00  0.00              
ATOM   1340  CD1 LEU A  88     -17.137  27.123 -10.675  1.00  0.00              
ATOM   1341  CD2 LEU A  88     -17.836  25.506 -12.463  1.00  0.00              
ATOM   1342  H   LEU A  88     -18.904  23.481  -8.126  1.00  0.00              
ATOM   1343  HA  LEU A  88     -18.009  26.194  -8.303  1.00  0.00              
ATOM   1344 1HB  LEU A  88     -17.466  24.507  -9.993  1.00  0.00              
ATOM   1345 2HB  LEU A  88     -19.170  24.373 -10.436  1.00  0.00              
ATOM   1346  HG  LEU A  88     -19.141  26.707 -11.254  1.00  0.00              
ATOM   1347 1HD1 LEU A  88     -17.002  27.899 -11.429  1.00  0.00              
ATOM   1348 2HD1 LEU A  88     -17.441  27.582  -9.734  1.00  0.00              
ATOM   1349 3HD1 LEU A  88     -16.198  26.589 -10.533  1.00  0.00              
ATOM   1350 1HD2 LEU A  88     -17.701  26.282 -13.217  1.00  0.00              
ATOM   1351 2HD2 LEU A  88     -16.906  24.948 -12.347  1.00  0.00              
ATOM   1352 3HD2 LEU A  88     -18.629  24.828 -12.777  1.00  0.00              
ATOM   1353  N   VAL A  89     -21.210  25.639  -8.910  1.00  0.00              
ATOM   1354  CA  VAL A  89     -22.509  26.295  -8.997  1.00  0.00              
ATOM   1355  C   VAL A  89     -22.858  26.911  -7.649  1.00  0.00              
ATOM   1356  O   VAL A  89     -23.434  27.994  -7.575  1.00  0.00              
ATOM   1357  CB  VAL A  89     -23.612  25.300  -9.413  1.00  0.00              
ATOM   1358  CG1 VAL A  89     -24.995  25.957  -9.349  1.00  0.00              
ATOM   1359  CG2 VAL A  89     -23.329  24.771 -10.807  1.00  0.00              
ATOM   1360  H   VAL A  89     -21.163  24.632  -8.960  1.00  0.00              
ATOM   1361  HA  VAL A  89     -22.452  27.077  -9.754  1.00  0.00              
ATOM   1362  HB  VAL A  89     -23.628  24.471  -8.704  1.00  0.00              
ATOM   1363 1HG1 VAL A  89     -25.755  25.234  -9.647  1.00  0.00              
ATOM   1364 2HG1 VAL A  89     -25.192  26.291  -8.331  1.00  0.00              
ATOM   1365 3HG1 VAL A  89     -25.024  26.811 -10.025  1.00  0.00              
ATOM   1366 1HG2 VAL A  89     -24.111  24.068 -11.095  1.00  0.00              
ATOM   1367 2HG2 VAL A  89     -23.308  25.600 -11.514  1.00  0.00              
ATOM   1368 3HG2 VAL A  89     -22.365  24.263 -10.814  1.00  0.00              
ATOM   1369  N   THR A  90     -22.510  26.211  -6.576  1.00  0.00              
ATOM   1370  CA  THR A  90     -22.771  26.717  -5.238  1.00  0.00              
ATOM   1371  C   THR A  90     -22.022  28.024  -5.025  1.00  0.00              
ATOM   1372  O   THR A  90     -22.559  28.974  -4.462  1.00  0.00              
ATOM   1373  CB  THR A  90     -22.339  25.703  -4.142  1.00  0.00              
ATOM   1374  OG1 THR A  90     -23.103  24.495  -4.271  1.00  0.00              
ATOM   1375  CG2 THR A  90     -22.568  26.279  -2.756  1.00  0.00              
ATOM   1376  H   THR A  90     -22.059  25.314  -6.684  1.00  0.00              
ATOM   1377  HA  THR A  90     -23.843  26.888  -5.135  1.00  0.00              
ATOM   1378  HB  THR A  90     -21.281  25.469  -4.259  1.00  0.00              
ATOM   1379  HG1 THR A  90     -23.713  24.581  -5.007  1.00  0.00              
ATOM   1380 1HG2 THR A  90     -22.259  25.552  -2.005  1.00  0.00              
ATOM   1381 2HG2 THR A  90     -21.985  27.192  -2.640  1.00  0.00              
ATOM   1382 3HG2 THR A  90     -23.626  26.505  -2.627  1.00  0.00              
ATOM   1383  N   PHE A  91     -20.770  28.065  -5.454  1.00  0.00              
ATOM   1384  CA  PHE A  91     -19.981  29.285  -5.330  1.00  0.00              
ATOM   1385  C   PHE A  91     -20.642  30.446  -6.072  1.00  0.00              
ATOM   1386  O   PHE A  91     -20.786  31.540  -5.540  1.00  0.00              
ATOM   1387  CB  PHE A  91     -18.567  29.063  -5.870  1.00  0.00              
ATOM   1388  CG  PHE A  91     -17.669  30.258  -5.726  1.00  0.00              
ATOM   1389  CD1 PHE A  91     -16.967  30.478  -4.551  1.00  0.00              
ATOM   1390  CD2 PHE A  91     -17.525  31.166  -6.765  1.00  0.00              
ATOM   1391  CE1 PHE A  91     -16.140  31.578  -4.417  1.00  0.00              
ATOM   1392  CE2 PHE A  91     -16.699  32.265  -6.634  1.00  0.00              
ATOM   1393  CZ  PHE A  91     -16.006  32.471  -5.458  1.00  0.00              
ATOM   1394  H   PHE A  91     -20.349  27.247  -5.873  1.00  0.00              
ATOM   1395  HA  PHE A  91     -19.910  29.544  -4.272  1.00  0.00              
ATOM   1396 1HB  PHE A  91     -18.106  28.226  -5.348  1.00  0.00              
ATOM   1397 2HB  PHE A  91     -18.619  28.802  -6.926  1.00  0.00              
ATOM   1398  HD1 PHE A  91     -17.072  29.771  -3.727  1.00  0.00              
ATOM   1399  HD2 PHE A  91     -18.073  31.003  -7.694  1.00  0.00              
ATOM   1400  HE1 PHE A  91     -15.594  31.739  -3.487  1.00  0.00              
ATOM   1401  HE2 PHE A  91     -16.594  32.970  -7.459  1.00  0.00              
ATOM   1402  HZ  PHE A  91     -15.356  33.338  -5.353  1.00  0.00              
ATOM   1403  N   ALA A  92     -21.043  30.201  -7.304  1.00  0.00              
ATOM   1404  CA  ALA A  92     -21.743  31.215  -8.095  1.00  0.00              
ATOM   1405  C   ALA A  92     -23.055  31.631  -7.426  1.00  0.00              
ATOM   1406  O   ALA A  92     -23.410  32.806  -7.434  1.00  0.00              
ATOM   1407  CB  ALA A  92     -21.996  30.700  -9.485  1.00  0.00              
ATOM   1408  H   ALA A  92     -20.865  29.295  -7.714  1.00  0.00              
ATOM   1409  HA  ALA A  92     -21.106  32.098  -8.153  1.00  0.00              
ATOM   1410 1HB  ALA A  92     -22.517  31.461 -10.066  1.00  0.00              
ATOM   1411 2HB  ALA A  92     -21.046  30.464  -9.964  1.00  0.00              
ATOM   1412 3HB  ALA A  92     -22.609  29.801  -9.433  1.00  0.00              
ATOM   1413  N   GLY A  93     -23.757  30.671  -6.827  1.00  0.00              
ATOM   1414  CA  GLY A  93     -24.988  30.967  -6.103  1.00  0.00              
ATOM   1415  C   GLY A  93     -24.729  31.816  -4.874  1.00  0.00              
ATOM   1416  O   GLY A  93     -25.442  32.784  -4.594  1.00  0.00              
ATOM   1417  H   GLY A  93     -23.430  29.717  -6.873  1.00  0.00              
ATOM   1418 1HA  GLY A  93     -25.682  31.488  -6.763  1.00  0.00              
ATOM   1419 2HA  GLY A  93     -25.467  30.035  -5.805  1.00  0.00              
ATOM   1420  N   THR A  94     -23.682  31.459  -4.136  1.00  0.00              
ATOM   1421  CA  THR A  94     -23.279  32.215  -2.948  1.00  0.00              
ATOM   1422  C   THR A  94     -23.060  33.693  -3.252  1.00  0.00              
ATOM   1423  O   THR A  94     -23.438  34.565  -2.471  1.00  0.00              
ATOM   1424  CB  THR A  94     -21.996  31.627  -2.332  1.00  0.00              
ATOM   1425  OG1 THR A  94     -22.234  30.273  -1.928  1.00  0.00              
ATOM   1426  CG2 THR A  94     -21.561  32.444  -1.125  1.00  0.00              
ATOM   1427  H   THR A  94     -23.151  30.642  -4.403  1.00  0.00              
ATOM   1428  HA  THR A  94     -24.082  32.158  -2.213  1.00  0.00              
ATOM   1429  HB  THR A  94     -21.199  31.636  -3.076  1.00  0.00              
ATOM   1430  HG1 THR A  94     -22.939  30.253  -1.276  1.00  0.00              
ATOM   1431 1HG2 THR A  94     -20.653  32.014  -0.703  1.00  0.00              
ATOM   1432 2HG2 THR A  94     -21.368  33.472  -1.431  1.00  0.00              
ATOM   1433 3HG2 THR A  94     -22.350  32.431  -0.374  1.00  0.00              
ATOM   1434  N   LEU A  95     -22.450  33.974  -4.398  1.00  0.00              
ATOM   1435  CA  LEU A  95     -22.229  35.345  -4.844  1.00  0.00              
ATOM   1436  C   LEU A  95     -23.531  36.129  -5.028  1.00  0.00              
ATOM   1437  O   LEU A  95     -23.560  37.344  -4.831  1.00  0.00              
ATOM   1438  CB  LEU A  95     -21.447  35.337  -6.164  1.00  0.00              
ATOM   1439  CG  LEU A  95     -20.013  34.798  -6.085  1.00  0.00              
ATOM   1440  CD1 LEU A  95     -19.426  34.707  -7.487  1.00  0.00              
ATOM   1441  CD2 LEU A  95     -19.176  35.710  -5.199  1.00  0.00              
ATOM   1442  H   LEU A  95     -22.130  33.211  -4.977  1.00  0.00              
ATOM   1443  HA  LEU A  95     -21.632  35.861  -4.092  1.00  0.00              
ATOM   1444 1HB  LEU A  95     -21.990  34.728  -6.885  1.00  0.00              
ATOM   1445 2HB  LEU A  95     -21.397  36.357  -6.545  1.00  0.00              
ATOM   1446  HG  LEU A  95     -20.025  33.793  -5.662  1.00  0.00              
ATOM   1447 1HD1 LEU A  95     -18.407  34.324  -7.430  1.00  0.00              
ATOM   1448 2HD1 LEU A  95     -20.033  34.034  -8.092  1.00  0.00              
ATOM   1449 3HD1 LEU A  95     -19.417  35.697  -7.942  1.00  0.00              
ATOM   1450 1HD2 LEU A  95     -18.157  35.326  -5.142  1.00  0.00              
ATOM   1451 2HD2 LEU A  95     -19.163  36.715  -5.622  1.00  0.00              
ATOM   1452 3HD2 LEU A  95     -19.608  35.742  -4.199  1.00  0.00              
ATOM   1453  N   LEU A  96     -24.601  35.428  -5.399  1.00  0.00              
ATOM   1454  CA  LEU A  96     -25.893  36.050  -5.694  1.00  0.00              
ATOM   1455  C   LEU A  96     -26.741  36.324  -4.448  1.00  0.00              
ATOM   1456  O   LEU A  96     -27.736  37.045  -4.499  1.00  0.00              
ATOM   1457  CB  LEU A  96     -26.686  35.155  -6.654  1.00  0.00              
ATOM   1458  CG  LEU A  96     -26.070  34.962  -8.046  1.00  0.00              
ATOM   1459  CD1 LEU A  96     -26.826  33.870  -8.790  1.00  0.00              
ATOM   1460  CD2 LEU A  96     -26.117  36.277  -8.809  1.00  0.00              
ATOM   1461  H   LEU A  96     -24.509  34.425  -5.476  1.00  0.00              
ATOM   1462  HA  LEU A  96     -25.712  37.012  -6.173  1.00  0.00              
ATOM   1463 1HB  LEU A  96     -26.795  34.171  -6.201  1.00  0.00              
ATOM   1464 2HB  LEU A  96     -27.679  35.583  -6.789  1.00  0.00              
ATOM   1465  HG  LEU A  96     -25.033  34.639  -7.943  1.00  0.00              
ATOM   1466 1HD1 LEU A  96     -26.388  33.732  -9.778  1.00  0.00              
ATOM   1467 2HD1 LEU A  96     -26.760  32.936  -8.232  1.00  0.00              
ATOM   1468 3HD1 LEU A  96     -27.872  34.158  -8.894  1.00  0.00              
ATOM   1469 1HD2 LEU A  96     -25.678  36.140  -9.798  1.00  0.00              
ATOM   1470 2HD2 LEU A  96     -27.152  36.600  -8.914  1.00  0.00              
ATOM   1471 3HD2 LEU A  96     -25.553  37.034  -8.264  1.00  0.00              
ATOM   1472  N   GLU A  97     -26.354  35.767  -3.315  1.00  0.00              
ATOM   1473  CA  GLU A  97     -27.198  35.873  -2.129  1.00  0.00              
ATOM   1474  C   GLU A  97     -27.120  37.234  -1.472  1.00  0.00              
ATOM   1475  O   GLU A  97     -26.059  37.835  -1.376  1.00  0.00              
ATOM   1476  CB  GLU A  97     -26.812  34.799  -1.110  1.00  0.00              
ATOM   1477  CG  GLU A  97     -27.114  33.374  -1.553  1.00  0.00              
ATOM   1478  CD  GLU A  97     -26.848  32.358  -0.478  1.00  0.00              
ATOM   1479  OE1 GLU A  97     -26.778  32.737   0.667  1.00  0.00              
ATOM   1480  OE2 GLU A  97     -26.714  31.201  -0.802  1.00  0.00              
ATOM   1481  H   GLU A  97     -25.479  35.265  -3.253  1.00  0.00              
ATOM   1482  HA  GLU A  97     -28.237  35.729  -2.429  1.00  0.00              
ATOM   1483 1HB  GLU A  97     -25.744  34.864  -0.899  1.00  0.00              
ATOM   1484 2HB  GLU A  97     -27.342  34.977  -0.174  1.00  0.00              
ATOM   1485 1HG  GLU A  97     -28.161  33.310  -1.847  1.00  0.00              
ATOM   1486 2HG  GLU A  97     -26.506  33.140  -2.426  1.00  0.00              
ATOM   1487  N   ARG A  98     -28.265  37.720  -1.016  1.00  0.00              
ATOM   1488  CA  ARG A  98     -28.322  39.006  -0.342  1.00  0.00              
ATOM   1489  C   ARG A  98     -29.098  38.837   0.954  1.00  0.00              
ATOM   1490  O   ARG A  98     -29.654  37.775   1.214  1.00  0.00              
ATOM   1491  CB  ARG A  98     -28.988  40.060  -1.214  1.00  0.00              
ATOM   1492  CG  ARG A  98     -28.204  40.448  -2.458  1.00  0.00              
ATOM   1493  CD  ARG A  98     -28.871  41.544  -3.207  1.00  0.00              
ATOM   1494  NE  ARG A  98     -28.086  41.973  -4.353  1.00  0.00              
ATOM   1495  CZ  ARG A  98     -28.416  42.994  -5.168  1.00  0.00              
ATOM   1496  NH1 ARG A  98     -29.517  43.679  -4.951  1.00  0.00              
ATOM   1497  NH2 ARG A  98     -27.634  43.307  -6.186  1.00  0.00              
ATOM   1498  H   ARG A  98     -29.116  37.189  -1.137  1.00  0.00              
ATOM   1499  HA  ARG A  98     -27.304  39.321  -0.109  1.00  0.00              
ATOM   1500 1HB  ARG A  98     -29.963  39.700  -1.538  1.00  0.00              
ATOM   1501 2HB  ARG A  98     -29.150  40.966  -0.631  1.00  0.00              
ATOM   1502 1HG  ARG A  98     -27.208  40.786  -2.171  1.00  0.00              
ATOM   1503 2HG  ARG A  98     -28.118  39.584  -3.119  1.00  0.00              
ATOM   1504 1HD  ARG A  98     -29.840  41.201  -3.567  1.00  0.00              
ATOM   1505 2HD  ARG A  98     -29.011  42.401  -2.550  1.00  0.00              
ATOM   1506  HE  ARG A  98     -27.231  41.470  -4.553  1.00  0.00              
ATOM   1507 1HH1 ARG A  98     -30.115  43.440  -4.172  1.00  0.00              
ATOM   1508 2HH1 ARG A  98     -29.765  44.444  -5.561  1.00  0.00              
ATOM   1509 1HH2 ARG A  98     -26.787  42.780  -6.354  1.00  0.00              
ATOM   1510 2HH2 ARG A  98     -27.882  44.071  -6.797  1.00  0.00              
ATOM   1511  N   GLY A  99     -29.125  39.879   1.768  1.00  0.00              
ATOM   1512  CA  GLY A  99     -29.845  39.815   3.024  1.00  0.00              
ATOM   1513  C   GLY A  99     -29.282  40.789   4.030  1.00  0.00              
ATOM   1514  O   GLY A  99     -28.253  41.415   3.777  1.00  0.00              
ATOM   1515  H   GLY A  99     -28.643  40.731   1.521  1.00  0.00              
ATOM   1516 1HA  GLY A  99     -30.898  40.034   2.852  1.00  0.00              
ATOM   1517 2HA  GLY A  99     -29.788  38.803   3.424  1.00  0.00              
ATOM   1518  N   PRO A 100     -29.952  40.907   5.184  1.00  0.00              
ATOM   1519  CA  PRO A 100     -29.520  41.758   6.297  1.00  0.00              
ATOM   1520  C   PRO A 100     -28.075  41.503   6.703  1.00  0.00              
ATOM   1521  O   PRO A 100     -27.356  42.440   7.043  1.00  0.00              
ATOM   1522  CB  PRO A 100     -30.489  41.367   7.417  1.00  0.00              
ATOM   1523  CG  PRO A 100     -31.730  40.957   6.701  1.00  0.00              
ATOM   1524  CD  PRO A 100     -31.234  40.226   5.482  1.00  0.00              
ATOM   1525  HA  PRO A 100     -29.655  42.814   6.019  1.00  0.00              
ATOM   1526 1HB  PRO A 100     -30.058  40.556   8.022  1.00  0.00              
ATOM   1527 2HB  PRO A 100     -30.649  42.222   8.092  1.00  0.00              
ATOM   1528 1HG  PRO A 100     -32.353  40.324   7.351  1.00  0.00              
ATOM   1529 2HG  PRO A 100     -32.333  41.842   6.448  1.00  0.00              
ATOM   1530 1HD  PRO A 100     -31.086  39.163   5.726  1.00  0.00              
ATOM   1531 2HD  PRO A 100     -31.962  40.338   4.665  1.00  0.00              
ATOM   1532  N   LEU A 101     -27.661  40.241   6.668  1.00  0.00              
ATOM   1533  CA  LEU A 101     -26.304  39.873   7.050  1.00  0.00              
ATOM   1534  C   LEU A 101     -25.288  40.375   6.030  1.00  0.00              
ATOM   1535  O   LEU A 101     -24.156  40.713   6.378  1.00  0.00              
ATOM   1536  CB  LEU A 101     -26.189  38.350   7.191  1.00  0.00              
ATOM   1537  CG  LEU A 101     -26.970  37.729   8.356  1.00  0.00              
ATOM   1538  CD1 LEU A 101     -26.870  36.211   8.283  1.00  0.00              
ATOM   1539  CD2 LEU A 101     -26.417  38.250   9.674  1.00  0.00              
ATOM   1540  H   LEU A 101     -28.301  39.519   6.370  1.00  0.00              
ATOM   1541  HA  LEU A 101     -26.081  40.330   8.014  1.00  0.00              
ATOM   1542 1HB  LEU A 101     -26.545  37.889   6.271  1.00  0.00              
ATOM   1543 2HB  LEU A 101     -25.139  38.091   7.320  1.00  0.00              
ATOM   1544  HG  LEU A 101     -28.023  37.998   8.273  1.00  0.00              
ATOM   1545 1HD1 LEU A 101     -27.425  35.769   9.110  1.00  0.00              
ATOM   1546 2HD1 LEU A 101     -27.291  35.864   7.339  1.00  0.00              
ATOM   1547 3HD1 LEU A 101     -25.824  35.912   8.347  1.00  0.00              
ATOM   1548 1HD2 LEU A 101     -26.972  37.809  10.502  1.00  0.00              
ATOM   1549 2HD2 LEU A 101     -25.364  37.981   9.758  1.00  0.00              
ATOM   1550 3HD2 LEU A 101     -26.517  39.335   9.707  1.00  0.00              
ATOM   1551  N   VAL A 102     -25.701  40.419   4.769  1.00  0.00              
ATOM   1552  CA  VAL A 102     -24.852  40.937   3.706  1.00  0.00              
ATOM   1553  C   VAL A 102     -24.701  42.451   3.832  1.00  0.00              
ATOM   1554  O   VAL A 102     -23.610  42.993   3.653  1.00  0.00              
ATOM   1555  CB  VAL A 102     -25.435  40.588   2.326  1.00  0.00              
ATOM   1556  CG1 VAL A 102     -24.641  41.262   1.212  1.00  0.00              
ATOM   1557  CG2 VAL A 102     -25.459  39.075   2.141  1.00  0.00              
ATOM   1558  H   VAL A 102     -26.627  40.085   4.541  1.00  0.00              
ATOM   1559  HA  VAL A 102     -23.868  40.476   3.793  1.00  0.00              
ATOM   1560  HB  VAL A 102     -26.450  40.979   2.262  1.00  0.00              
ATOM   1561 1HG1 VAL A 102     -25.074  40.999   0.246  1.00  0.00              
ATOM   1562 2HG1 VAL A 102     -24.677  42.344   1.342  1.00  0.00              
ATOM   1563 3HG1 VAL A 102     -23.605  40.925   1.248  1.00  0.00              
ATOM   1564 1HG2 VAL A 102     -25.873  38.836   1.162  1.00  0.00              
ATOM   1565 2HG2 VAL A 102     -24.444  38.684   2.212  1.00  0.00              
ATOM   1566 3HG2 VAL A 102     -26.077  38.623   2.917  1.00  0.00              
ATOM   1567  N   THR A 103     -25.800  43.127   4.147  1.00  0.00              
ATOM   1568  CA  THR A 103     -25.780  44.571   4.360  1.00  0.00              
ATOM   1569  C   THR A 103     -25.134  44.950   5.694  1.00  0.00              
ATOM   1570  O   THR A 103     -24.665  46.077   5.861  1.00  0.00              
ATOM   1571  CB  THR A 103     -27.204  45.153   4.296  1.00  0.00              
ATOM   1572  OG1 THR A 103     -28.007  44.570   5.331  1.00  0.00              
ATOM   1573  CG2 THR A 103     -27.839  44.864   2.945  1.00  0.00              
ATOM   1574  H   THR A 103     -26.674  42.629   4.242  1.00  0.00              
ATOM   1575  HA  THR A 103     -25.177  45.028   3.574  1.00  0.00              
ATOM   1576  HB  THR A 103     -27.164  46.231   4.450  1.00  0.00              
ATOM   1577  HG1 THR A 103     -28.768  45.132   5.499  1.00  0.00              
ATOM   1578 1HG2 THR A 103     -28.845  45.282   2.918  1.00  0.00              
ATOM   1579 2HG2 THR A 103     -27.237  45.315   2.156  1.00  0.00              
ATOM   1580 3HG2 THR A 103     -27.890  43.787   2.790  1.00  0.00              
ATOM   1581  N   ALA A 104     -25.111  44.014   6.639  1.00  0.00              
ATOM   1582  CA  ALA A 104     -24.484  44.258   7.934  1.00  0.00              
ATOM   1583  C   ALA A 104     -22.973  44.411   7.786  1.00  0.00              
ATOM   1584  O   ALA A 104     -22.220  43.457   7.989  1.00  0.00              
ATOM   1585  CB  ALA A 104     -24.807  43.132   8.897  1.00  0.00              
ATOM   1586  H   ALA A 104     -25.535  43.115   6.459  1.00  0.00              
ATOM   1587  HA  ALA A 104     -24.884  45.190   8.333  1.00  0.00              
ATOM   1588 1HB  ALA A 104     -24.333  43.328   9.859  1.00  0.00              
ATOM   1589 2HB  ALA A 104     -25.887  43.066   9.032  1.00  0.00              
ATOM   1590 3HB  ALA A 104     -24.435  42.191   8.495  1.00  0.00              
ATOM   1591  N   GLY A 105     -32.328  43.992 -10.240  1.00  0.00              
ATOM   1592  CA  GLY A 105     -31.752  44.081 -11.568  1.00  0.00              
ATOM   1593  C   GLY A 105     -30.325  43.568 -11.611  1.00  0.00              
ATOM   1594  O   GLY A 105     -29.999  42.678 -12.403  1.00  0.00              
ATOM   1595  H   GLY A 105     -33.329  43.895 -10.143  1.00  0.00              
ATOM   1596 1HA  GLY A 105     -32.360  43.506 -12.267  1.00  0.00              
ATOM   1597 2HA  GLY A 105     -31.770  45.117 -11.903  1.00  0.00              
ATOM   1598  N   ASP A 106     -29.471  44.136 -10.762  1.00  0.00              
ATOM   1599  CA  ASP A 106     -28.045  43.817 -10.775  1.00  0.00              
ATOM   1600  C   ASP A 106     -27.820  42.326 -10.542  1.00  0.00              
ATOM   1601  O   ASP A 106     -27.086  41.673 -11.282  1.00  0.00              
ATOM   1602  CB  ASP A 106     -27.302  44.625  -9.708  1.00  0.00              
ATOM   1603  CG  ASP A 106     -27.194  46.104 -10.054  1.00  0.00              
ATOM   1604  OD1 ASP A 106     -27.415  46.446 -11.192  1.00  0.00              
ATOM   1605  OD2 ASP A 106     -26.892  46.878  -9.177  1.00  0.00              
ATOM   1606  H   ASP A 106     -29.820  44.805 -10.090  1.00  0.00              
ATOM   1607  HA  ASP A 106     -27.639  44.084 -11.751  1.00  0.00              
ATOM   1608 1HB  ASP A 106     -27.817  44.527  -8.752  1.00  0.00              
ATOM   1609 2HB  ASP A 106     -26.296  44.222  -9.582  1.00  0.00              
ATOM   1610  N   VAL A 107     -28.450  41.793  -9.503  1.00  0.00              
ATOM   1611  CA  VAL A 107     -28.231  40.403  -9.128  1.00  0.00              
ATOM   1612  C   VAL A 107     -28.935  39.505 -10.137  1.00  0.00              
ATOM   1613  O   VAL A 107     -28.510  38.384 -10.384  1.00  0.00              
ATOM   1614  CB  VAL A 107     -28.767  40.125  -7.711  1.00  0.00              
ATOM   1615  CG1 VAL A 107     -30.288  40.090  -7.715  1.00  0.00              
ATOM   1616  CG2 VAL A 107     -28.199  38.813  -7.192  1.00  0.00              
ATOM   1617  H   VAL A 107     -29.091  42.354  -8.960  1.00  0.00              
ATOM   1618  HA  VAL A 107     -27.158  40.207  -9.138  1.00  0.00              
ATOM   1619  HB  VAL A 107     -28.465  40.939  -7.052  1.00  0.00              
ATOM   1620 1HG1 VAL A 107     -30.650  39.892  -6.705  1.00  0.00              
ATOM   1621 2HG1 VAL A 107     -30.673  41.051  -8.056  1.00  0.00              
ATOM   1622 3HG1 VAL A 107     -30.632  39.302  -8.384  1.00  0.00              
ATOM   1623 1HG2 VAL A 107     -28.581  38.622  -6.189  1.00  0.00              
ATOM   1624 2HG2 VAL A 107     -28.495  38.000  -7.854  1.00  0.00              
ATOM   1625 3HG2 VAL A 107     -27.111  38.875  -7.159  1.00  0.00              
ATOM   1626  N   ALA A 108     -30.005  40.016 -10.731  1.00  0.00              
ATOM   1627  CA  ALA A 108     -30.755  39.274 -11.742  1.00  0.00              
ATOM   1628  C   ALA A 108     -29.955  39.103 -13.035  1.00  0.00              
ATOM   1629  O   ALA A 108     -29.861  37.996 -13.565  1.00  0.00              
ATOM   1630  CB  ALA A 108     -32.084  39.964 -12.026  1.00  0.00              
ATOM   1631  H   ALA A 108     -30.310  40.945 -10.476  1.00  0.00              
ATOM   1632  HA  ALA A 108     -30.951  38.275 -11.353  1.00  0.00              
ATOM   1633 1HB  ALA A 108     -32.633  39.401 -12.781  1.00  0.00              
ATOM   1634 2HB  ALA A 108     -32.673  40.011 -11.110  1.00  0.00              
ATOM   1635 3HB  ALA A 108     -31.899  40.973 -12.390  1.00  0.00              
ATOM   1636  N   ARG A 109     -29.375  40.193 -13.536  1.00  0.00              
ATOM   1637  CA  ARG A 109     -28.578  40.124 -14.761  1.00  0.00              
ATOM   1638  C   ARG A 109     -27.321  39.274 -14.559  1.00  0.00              
ATOM   1639  O   ARG A 109     -26.934  38.515 -15.448  1.00  0.00              
ATOM   1640  CB  ARG A 109     -28.175  41.520 -15.214  1.00  0.00              
ATOM   1641  CG  ARG A 109     -29.315  42.371 -15.751  1.00  0.00              
ATOM   1642  CD  ARG A 109     -28.814  43.598 -16.422  1.00  0.00              
ATOM   1643  NE  ARG A 109     -28.098  44.467 -15.502  1.00  0.00              
ATOM   1644  CZ  ARG A 109     -28.678  45.398 -14.721  1.00  0.00              
ATOM   1645  NH1 ARG A 109     -29.981  45.570 -14.759  1.00  0.00              
ATOM   1646  NH2 ARG A 109     -27.937  46.140 -13.915  1.00  0.00              
ATOM   1647  H   ARG A 109     -29.483  41.081 -13.068  1.00  0.00              
ATOM   1648  HA  ARG A 109     -29.170  39.631 -15.532  1.00  0.00              
ATOM   1649 1HB  ARG A 109     -27.726  42.057 -14.381  1.00  0.00              
ATOM   1650 2HB  ARG A 109     -27.422  41.444 -15.999  1.00  0.00              
ATOM   1651 1HG  ARG A 109     -29.891  41.795 -16.475  1.00  0.00              
ATOM   1652 2HG  ARG A 109     -29.963  42.672 -14.927  1.00  0.00              
ATOM   1653 1HD  ARG A 109     -28.135  43.320 -17.228  1.00  0.00              
ATOM   1654 2HD  ARG A 109     -29.655  44.156 -16.833  1.00  0.00              
ATOM   1655  HE  ARG A 109     -27.093  44.364 -15.445  1.00  0.00              
ATOM   1656 1HH1 ARG A 109     -30.547  45.003 -15.375  1.00  0.00              
ATOM   1657 2HH1 ARG A 109     -30.416  46.268 -14.174  1.00  0.00              
ATOM   1658 1HH2 ARG A 109     -26.935  46.008 -13.886  1.00  0.00              
ATOM   1659 2HH2 ARG A 109     -28.372  46.837 -13.330  1.00  0.00              
ATOM   1660  N   ASP A 110     -26.687  39.396 -13.395  1.00  0.00              
ATOM   1661  CA  ASP A 110     -25.531  38.559 -13.073  1.00  0.00              
ATOM   1662  C   ASP A 110     -25.892  37.071 -13.020  1.00  0.00              
ATOM   1663  O   ASP A 110     -25.129  36.225 -13.491  1.00  0.00              
ATOM   1664  CB  ASP A 110     -24.926  38.985 -11.733  1.00  0.00              
ATOM   1665  CG  ASP A 110     -24.165  40.301 -11.819  1.00  0.00              
ATOM   1666  OD1 ASP A 110     -23.905  40.745 -12.913  1.00  0.00              
ATOM   1667  OD2 ASP A 110     -23.851  40.851 -10.790  1.00  0.00              
ATOM   1668  H   ASP A 110     -27.004  40.077 -12.719  1.00  0.00              
ATOM   1669  HA  ASP A 110     -24.789  38.674 -13.863  1.00  0.00              
ATOM   1670 1HB  ASP A 110     -25.719  39.088 -10.992  1.00  0.00              
ATOM   1671 2HB  ASP A 110     -24.245  38.211 -11.378  1.00  0.00              
ATOM   1672  N   SER A 111     -27.050  36.745 -12.452  1.00  0.00              
ATOM   1673  CA  SER A 111     -27.464  35.349 -12.373  1.00  0.00              
ATOM   1674  C   SER A 111     -27.740  34.821 -13.776  1.00  0.00              
ATOM   1675  O   SER A 111     -27.462  33.665 -14.068  1.00  0.00              
ATOM   1676  CB  SER A 111     -28.699  35.207 -11.505  1.00  0.00              
ATOM   1677  OG  SER A 111     -29.806  35.825 -12.102  1.00  0.00              
ATOM   1678  H   SER A 111     -27.653  37.460 -12.071  1.00  0.00              
ATOM   1679  HA  SER A 111     -26.638  34.766 -11.963  1.00  0.00              
ATOM   1680 1HB  SER A 111     -28.911  34.150 -11.344  1.00  0.00              
ATOM   1681 2HB  SER A 111     -28.511  35.655 -10.530  1.00  0.00              
ATOM   1682  HG  SER A 111     -30.540  35.692 -11.498  1.00  0.00              
ATOM   1683  N   GLN A 112     -28.261  35.674 -14.656  1.00  0.00              
ATOM   1684  CA  GLN A 112     -28.525  35.269 -16.034  1.00  0.00              
ATOM   1685  C   GLN A 112     -27.223  34.971 -16.771  1.00  0.00              
ATOM   1686  O   GLN A 112     -27.139  34.011 -17.528  1.00  0.00              
ATOM   1687  CB  GLN A 112     -29.310  36.355 -16.774  1.00  0.00              
ATOM   1688  CG  GLN A 112     -30.752  36.502 -16.317  1.00  0.00              
ATOM   1689  CD  GLN A 112     -31.443  37.691 -16.957  1.00  0.00              
ATOM   1690  OE1 GLN A 112     -30.794  38.660 -17.362  1.00  0.00              
ATOM   1691  NE2 GLN A 112     -32.766  37.625 -17.051  1.00  0.00              
ATOM   1692  H   GLN A 112     -28.478  36.618 -14.370  1.00  0.00              
ATOM   1693  HA  GLN A 112     -29.128  34.360 -16.018  1.00  0.00              
ATOM   1694 1HB  GLN A 112     -28.815  37.317 -16.641  1.00  0.00              
ATOM   1695 2HB  GLN A 112     -29.317  36.136 -17.842  1.00  0.00              
ATOM   1696 1HG  GLN A 112     -31.302  35.601 -16.587  1.00  0.00              
ATOM   1697 2HG  GLN A 112     -30.767  36.639 -15.236  1.00  0.00              
ATOM   1698 1HE2 GLN A 112     -33.277  38.380 -17.464  1.00  0.00              
ATOM   1699 2HE2 GLN A 112     -33.252  36.821 -16.709  1.00  0.00              
ATOM   1700  N   ARG A 113     -26.212  35.801 -16.540  1.00  0.00              
ATOM   1701  CA  ARG A 113     -24.886  35.593 -17.124  1.00  0.00              
ATOM   1702  C   ARG A 113     -24.216  34.319 -16.594  1.00  0.00              
ATOM   1703  O   ARG A 113     -23.524  33.615 -17.341  1.00  0.00              
ATOM   1704  CB  ARG A 113     -23.988  36.788 -16.835  1.00  0.00              
ATOM   1705  CG  ARG A 113     -24.364  38.063 -17.572  1.00  0.00              
ATOM   1706  CD  ARG A 113     -23.519  39.210 -17.152  1.00  0.00              
ATOM   1707  NE  ARG A 113     -23.885  40.436 -17.843  1.00  0.00              
ATOM   1708  CZ  ARG A 113     -23.398  41.656 -17.545  1.00  0.00              
ATOM   1709  NH1 ARG A 113     -22.529  41.797 -16.569  1.00  0.00              
ATOM   1710  NH2 ARG A 113     -23.795  42.712 -18.234  1.00  0.00              
ATOM   1711  H   ARG A 113     -26.367  36.600 -15.942  1.00  0.00              
ATOM   1712  HA  ARG A 113     -24.996  35.481 -18.203  1.00  0.00              
ATOM   1713 1HB  ARG A 113     -24.007  37.006 -15.768  1.00  0.00              
ATOM   1714 2HB  ARG A 113     -22.960  36.544 -17.101  1.00  0.00              
ATOM   1715 1HG  ARG A 113     -24.234  37.916 -18.644  1.00  0.00              
ATOM   1716 2HG  ARG A 113     -25.406  38.311 -17.363  1.00  0.00              
ATOM   1717 1HD  ARG A 113     -23.635  39.375 -16.081  1.00  0.00              
ATOM   1718 2HD  ARG A 113     -22.474  38.992 -17.374  1.00  0.00              
ATOM   1719  HE  ARG A 113     -24.551  40.367 -18.600  1.00  0.00              
ATOM   1720 1HH1 ARG A 113     -22.226  40.991 -16.042  1.00  0.00              
ATOM   1721 2HH1 ARG A 113     -22.165  42.712 -16.345  1.00  0.00              
ATOM   1722 1HH2 ARG A 113     -24.463  42.604 -18.985  1.00  0.00              
ATOM   1723 2HH2 ARG A 113     -23.430  43.626 -18.011  1.00  0.00              
ATOM   1724  N   LEU A 114     -24.422  34.036 -15.311  1.00  0.00              
ATOM   1725  CA  LEU A 114     -23.866  32.844 -14.671  1.00  0.00              
ATOM   1726  C   LEU A 114     -24.530  31.563 -15.179  1.00  0.00              
ATOM   1727  O   LEU A 114     -23.886  30.519 -15.281  1.00  0.00              
ATOM   1728  CB  LEU A 114     -24.031  32.939 -13.149  1.00  0.00              
ATOM   1729  CG  LEU A 114     -23.172  34.003 -12.452  1.00  0.00              
ATOM   1730  CD1 LEU A 114     -23.614  34.142 -11.002  1.00  0.00              
ATOM   1731  CD2 LEU A 114     -21.705  33.609 -12.542  1.00  0.00              
ATOM   1732  H   LEU A 114     -24.984  34.672 -14.764  1.00  0.00              
ATOM   1733  HA  LEU A 114     -22.809  32.776 -14.926  1.00  0.00              
ATOM   1734 1HB  LEU A 114     -25.074  33.158 -12.926  1.00  0.00              
ATOM   1735 2HB  LEU A 114     -23.782  31.973 -12.711  1.00  0.00              
ATOM   1736  HG  LEU A 114     -23.320  34.967 -12.940  1.00  0.00              
ATOM   1737 1HD1 LEU A 114     -23.004  34.897 -10.506  1.00  0.00              
ATOM   1738 2HD1 LEU A 114     -24.661  34.442 -10.967  1.00  0.00              
ATOM   1739 3HD1 LEU A 114     -23.493  33.187 -10.492  1.00  0.00              
ATOM   1740 1HD2 LEU A 114     -21.095  34.366 -12.047  1.00  0.00              
ATOM   1741 2HD2 LEU A 114     -21.556  32.646 -12.054  1.00  0.00              
ATOM   1742 3HD2 LEU A 114     -21.412  33.535 -13.589  1.00  0.00              
ATOM   1743  N   VAL A 115     -25.811  31.641 -15.511  1.00  0.00              
ATOM   1744  CA  VAL A 115     -26.487  30.499 -16.109  1.00  0.00              
ATOM   1745  C   VAL A 115     -25.832  30.154 -17.444  1.00  0.00              
ATOM   1746  O   VAL A 115     -25.450  29.011 -17.676  1.00  0.00              
ATOM   1747  CB  VAL A 115     -28.004  30.754 -16.302  1.00  0.00              
ATOM   1748  CG1 VAL A 115     -28.620  29.667 -17.168  1.00  0.00              
ATOM   1749  CG2 VAL A 115     -28.703  30.817 -14.951  1.00  0.00              
ATOM   1750  H   VAL A 115     -26.330  32.493 -15.353  1.00  0.00              
ATOM   1751  HA  VAL A 115     -26.375  29.643 -15.442  1.00  0.00              
ATOM   1752  HB  VAL A 115     -28.140  31.701 -16.824  1.00  0.00              
ATOM   1753 1HG1 VAL A 115     -29.686  29.862 -17.293  1.00  0.00              
ATOM   1754 2HG1 VAL A 115     -28.135  29.661 -18.144  1.00  0.00              
ATOM   1755 3HG1 VAL A 115     -28.484  28.699 -16.687  1.00  0.00              
ATOM   1756 1HG2 VAL A 115     -29.767  30.997 -15.100  1.00  0.00              
ATOM   1757 2HG2 VAL A 115     -28.564  29.872 -14.426  1.00  0.00              
ATOM   1758 3HG2 VAL A 115     -28.277  31.627 -14.359  1.00  0.00              
ATOM   1759  N   ALA A 116     -25.680  31.144 -18.318  1.00  0.00              
ATOM   1760  CA  ALA A 116     -25.038  30.913 -19.604  1.00  0.00              
ATOM   1761  C   ALA A 116     -23.569  30.509 -19.448  1.00  0.00              
ATOM   1762  O   ALA A 116     -23.069  29.662 -20.181  1.00  0.00              
ATOM   1763  CB  ALA A 116     -25.160  32.159 -20.484  1.00  0.00              
ATOM   1764  H   ALA A 116     -26.013  32.071 -18.094  1.00  0.00              
ATOM   1765  HA  ALA A 116     -25.547  30.082 -20.092  1.00  0.00              
ATOM   1766 1HB  ALA A 116     -24.676  31.976 -21.443  1.00  0.00              
ATOM   1767 2HB  ALA A 116     -26.213  32.388 -20.646  1.00  0.00              
ATOM   1768 3HB  ALA A 116     -24.678  33.001 -19.990  1.00  0.00              
ATOM   1769  N   LEU A 117     -22.884  31.122 -18.490  1.00  0.00              
ATOM   1770  CA  LEU A 117     -21.480  30.823 -18.224  1.00  0.00              
ATOM   1771  C   LEU A 117     -21.284  29.364 -17.846  1.00  0.00              
ATOM   1772  O   LEU A 117     -20.536  28.637 -18.488  1.00  0.00              
ATOM   1773  CB  LEU A 117     -20.950  31.721 -17.099  1.00  0.00              
ATOM   1774  CG  LEU A 117     -19.503  31.458 -16.663  1.00  0.00              
ATOM   1775  CD1 LEU A 117     -18.564  31.718 -17.834  1.00  0.00              
ATOM   1776  CD2 LEU A 117     -19.159  32.348 -15.479  1.00  0.00              
ATOM   1777  H   LEU A 117     -23.353  31.818 -17.928  1.00  0.00              
ATOM   1778  HA  LEU A 117     -20.904  31.038 -19.124  1.00  0.00              
ATOM   1779 1HB  LEU A 117     -21.015  32.758 -17.424  1.00  0.00              
ATOM   1780 2HB  LEU A 117     -21.588  31.595 -16.224  1.00  0.00              
ATOM   1781  HG  LEU A 117     -19.394  30.412 -16.375  1.00  0.00              
ATOM   1782 1HD1 LEU A 117     -17.536  31.530 -17.524  1.00  0.00              
ATOM   1783 2HD1 LEU A 117     -18.820  31.054 -18.660  1.00  0.00              
ATOM   1784 3HD1 LEU A 117     -18.663  32.754 -18.156  1.00  0.00              
ATOM   1785 1HD2 LEU A 117     -18.131  32.160 -15.168  1.00  0.00              
ATOM   1786 2HD2 LEU A 117     -19.266  33.394 -15.766  1.00  0.00              
ATOM   1787 3HD2 LEU A 117     -19.834  32.129 -14.651  1.00  0.00              
ATOM   1788  N   LEU A 118     -21.972  28.945 -16.792  1.00  0.00              
ATOM   1789  CA  LEU A 118     -21.823  27.601 -16.264  1.00  0.00              
ATOM   1790  C   LEU A 118     -22.366  26.540 -17.222  1.00  0.00              
ATOM   1791  O   LEU A 118     -21.797  25.450 -17.317  1.00  0.00              
ATOM   1792  CB  LEU A 118     -22.490  27.519 -14.885  1.00  0.00              
ATOM   1793  CG  LEU A 118     -21.793  28.391 -13.832  1.00  0.00              
ATOM   1794  CD1 LEU A 118     -22.569  28.426 -12.509  1.00  0.00              
ATOM   1795  CD2 LEU A 118     -20.373  27.907 -13.595  1.00  0.00              
ATOM   1796  H   LEU A 118     -22.617  29.580 -16.345  1.00  0.00              
ATOM   1797  HA  LEU A 118     -20.760  27.386 -16.161  1.00  0.00              
ATOM   1798 1HB  LEU A 118     -23.527  27.835 -14.981  1.00  0.00              
ATOM   1799 2HB  LEU A 118     -22.477  26.480 -14.554  1.00  0.00              
ATOM   1800  HG  LEU A 118     -21.762  29.425 -14.178  1.00  0.00              
ATOM   1801 1HD1 LEU A 118     -22.040  29.055 -11.793  1.00  0.00              
ATOM   1802 2HD1 LEU A 118     -23.565  28.833 -12.682  1.00  0.00              
ATOM   1803 3HD1 LEU A 118     -22.654  27.415 -12.111  1.00  0.00              
ATOM   1804 1HD2 LEU A 118     -19.893  28.538 -12.846  1.00  0.00              
ATOM   1805 2HD2 LEU A 118     -20.394  26.876 -13.242  1.00  0.00              
ATOM   1806 3HD2 LEU A 118     -19.811  27.960 -14.528  1.00  0.00              
ATOM   1807  N   SER A 119     -23.451  26.855 -17.932  1.00  0.00              
ATOM   1808  CA  SER A 119     -24.009  25.938 -18.928  1.00  0.00              
ATOM   1809  C   SER A 119     -23.015  25.678 -20.044  1.00  0.00              
ATOM   1810  O   SER A 119     -22.852  24.550 -20.505  1.00  0.00              
ATOM   1811  CB  SER A 119     -25.292  26.503 -19.507  1.00  0.00              
ATOM   1812  OG  SER A 119     -25.826  25.645 -20.477  1.00  0.00              
ATOM   1813  H   SER A 119     -23.899  27.748 -17.780  1.00  0.00              
ATOM   1814  HA  SER A 119     -24.291  25.011 -18.426  1.00  0.00              
ATOM   1815 1HB  SER A 119     -26.018  26.650 -18.708  1.00  0.00              
ATOM   1816 2HB  SER A 119     -25.092  27.478 -19.950  1.00  0.00              
ATOM   1817  HG  SER A 119     -26.284  24.953 -19.995  1.00  0.00              
ATOM   1818  N   SER A 120     -22.379  26.747 -20.506  1.00  0.00              
ATOM   1819  CA  SER A 120     -21.402  26.638 -21.577  1.00  0.00              
ATOM   1820  C   SER A 120     -20.212  25.785 -21.163  1.00  0.00              
ATOM   1821  O   SER A 120     -19.691  25.020 -21.977  1.00  0.00              
ATOM   1822  CB  SER A 120     -20.927  28.018 -21.987  1.00  0.00              
ATOM   1823  OG  SER A 120     -21.967  28.755 -22.570  1.00  0.00              
ATOM   1824  H   SER A 120     -22.575  27.655 -20.109  1.00  0.00              
ATOM   1825  HA  SER A 120     -21.879  26.159 -22.433  1.00  0.00              
ATOM   1826 1HB  SER A 120     -20.549  28.547 -21.113  1.00  0.00              
ATOM   1827 2HB  SER A 120     -20.104  27.924 -22.694  1.00  0.00              
ATOM   1828  HG  SER A 120     -21.591  29.608 -22.800  1.00  0.00              
ATOM   1829  N   ARG A 121     -19.762  25.919 -19.918  1.00  0.00              
ATOM   1830  CA  ARG A 121     -18.613  25.133 -19.469  1.00  0.00              
ATOM   1831  C   ARG A 121     -19.014  23.675 -19.323  1.00  0.00              
ATOM   1832  O   ARG A 121     -18.225  22.778 -19.615  1.00  0.00              
ATOM   1833  CB  ARG A 121     -18.081  25.651 -18.140  1.00  0.00              
ATOM   1834  CG  ARG A 121     -17.488  27.050 -18.191  1.00  0.00              
ATOM   1835  CD  ARG A 121     -16.290  27.108 -19.067  1.00  0.00              
ATOM   1836  NE  ARG A 121     -15.673  28.424 -19.057  1.00  0.00              
ATOM   1837  CZ  ARG A 121     -14.687  28.813 -19.888  1.00  0.00              
ATOM   1838  NH1 ARG A 121     -14.218  27.978 -20.789  1.00  0.00              
ATOM   1839  NH2 ARG A 121     -14.191  30.035 -19.799  1.00  0.00              
ATOM   1840  H   ARG A 121     -20.204  26.558 -19.273  1.00  0.00              
ATOM   1841  HA  ARG A 121     -17.828  25.208 -20.221  1.00  0.00              
ATOM   1842 1HB  ARG A 121     -18.885  25.661 -17.406  1.00  0.00              
ATOM   1843 2HB  ARG A 121     -17.308  24.978 -17.771  1.00  0.00              
ATOM   1844 1HG  ARG A 121     -18.231  27.747 -18.580  1.00  0.00              
ATOM   1845 2HG  ARG A 121     -17.193  27.357 -17.187  1.00  0.00              
ATOM   1846 1HD  ARG A 121     -15.553  26.383 -18.723  1.00  0.00              
ATOM   1847 2HD  ARG A 121     -16.577  26.874 -20.092  1.00  0.00              
ATOM   1848  HE  ARG A 121     -16.007  29.094 -18.377  1.00  0.00              
ATOM   1849 1HH1 ARG A 121     -14.598  27.044 -20.858  1.00  0.00              
ATOM   1850 2HH1 ARG A 121     -13.480  28.270 -21.412  1.00  0.00              
ATOM   1851 1HH2 ARG A 121     -14.551  30.677 -19.106  1.00  0.00              
ATOM   1852 2HH2 ARG A 121     -13.452  30.327 -20.422  1.00  0.00              
ATOM   1853  N   LEU A 122     -20.244  23.440 -18.878  1.00  0.00              
ATOM   1854  CA  LEU A 122     -20.738  22.077 -18.707  1.00  0.00              
ATOM   1855  C   LEU A 122     -21.018  21.411 -20.051  1.00  0.00              
ATOM   1856  O   LEU A 122     -20.715  20.235 -20.241  1.00  0.00              
ATOM   1857  CB  LEU A 122     -22.016  22.081 -17.858  1.00  0.00              
ATOM   1858  CG  LEU A 122     -21.823  22.386 -16.367  1.00  0.00              
ATOM   1859  CD1 LEU A 122     -23.181  22.594 -15.711  1.00  0.00              
ATOM   1860  CD2 LEU A 122     -21.067  21.242 -15.708  1.00  0.00              
ATOM   1861  H   LEU A 122     -20.851  24.215 -18.653  1.00  0.00              
ATOM   1862  HA  LEU A 122     -19.977  21.496 -18.187  1.00  0.00              
ATOM   1863 1HB  LEU A 122     -22.700  22.825 -18.263  1.00  0.00              
ATOM   1864 2HB  LEU A 122     -22.489  21.102 -17.937  1.00  0.00              
ATOM   1865  HG  LEU A 122     -21.254  23.309 -16.255  1.00  0.00              
ATOM   1866 1HD1 LEU A 122     -23.044  22.811 -14.651  1.00  0.00              
ATOM   1867 2HD1 LEU A 122     -23.692  23.430 -16.189  1.00  0.00              
ATOM   1868 3HD1 LEU A 122     -23.780  21.691 -15.821  1.00  0.00              
ATOM   1869 1HD2 LEU A 122     -20.929  21.460 -14.648  1.00  0.00              
ATOM   1870 2HD2 LEU A 122     -21.636  20.319 -15.818  1.00  0.00              
ATOM   1871 3HD2 LEU A 122     -20.093  21.127 -16.184  1.00  0.00              
ATOM   1872  N   MET A 123     -21.611  22.166 -20.975  1.00  0.00              
ATOM   1873  CA  MET A 123     -22.014  21.619 -22.266  1.00  0.00              
ATOM   1874  C   MET A 123     -20.912  21.769 -23.300  1.00  0.00              
ATOM   1875  O   MET A 123     -21.026  21.264 -24.415  1.00  0.00              
ATOM   1876  CB  MET A 123     -23.293  22.299 -22.752  1.00  0.00              
ATOM   1877  CG  MET A 123     -24.524  22.002 -21.907  1.00  0.00              
ATOM   1878  SD  MET A 123     -24.892  20.239 -21.810  1.00  0.00              
ATOM   1879  CE  MET A 123     -25.258  19.875 -23.525  1.00  0.00              
ATOM   1880  H   MET A 123     -21.787  23.140 -20.777  1.00  0.00              
ATOM   1881  HA  MET A 123     -22.230  20.558 -22.140  1.00  0.00              
ATOM   1882 1HB  MET A 123     -23.148  23.378 -22.764  1.00  0.00              
ATOM   1883 2HB  MET A 123     -23.506  21.985 -23.775  1.00  0.00              
ATOM   1884 1HG  MET A 123     -24.370  22.378 -20.896  1.00  0.00              
ATOM   1885 2HG  MET A 123     -25.388  22.511 -22.333  1.00  0.00              
ATOM   1886 1HE  MET A 123     -25.506  18.818 -23.628  1.00  0.00              
ATOM   1887 2HE  MET A 123     -26.104  20.480 -23.853  1.00  0.00              
ATOM   1888 3HE  MET A 123     -24.387  20.105 -24.140  1.00  0.00              
ATOM   1889  N   GLY A 124     -19.841  22.462 -22.932  1.00  0.00              
ATOM   1890  CA  GLY A 124     -18.758  22.720 -23.859  1.00  0.00              
ATOM   1891  C   GLY A 124     -17.799  21.552 -23.973  1.00  0.00              
ATOM   1892  O   GLY A 124     -17.903  20.736 -24.885  1.00  0.00              
ATOM   1893  H   GLY A 124     -19.777  22.817 -21.989  1.00  0.00              
ATOM   1894 1HA  GLY A 124     -19.167  22.940 -24.845  1.00  0.00              
ATOM   1895 2HA  GLY A 124     -18.205  23.601 -23.537  1.00  0.00              
ATOM   1896  N   GLN A 125     -16.865  21.469 -23.033  1.00  0.00              
ATOM   1897  CA  GLN A 125     -15.866  20.410 -23.038  1.00  0.00              
ATOM   1898  C   GLN A 125     -16.284  19.184 -22.225  1.00  0.00              
ATOM   1899  O   GLN A 125     -15.640  18.139 -22.287  1.00  0.00              
ATOM   1900  CB  GLN A 125     -14.536  20.950 -22.506  1.00  0.00              
ATOM   1901  CG  GLN A 125     -13.945  22.077 -23.336  1.00  0.00              
ATOM   1902  CD  GLN A 125     -13.652  21.653 -24.762  1.00  0.00              
ATOM   1903  OE1 GLN A 125     -12.984  20.643 -25.000  1.00  0.00              
ATOM   1904  NE2 GLN A 125     -14.149  22.425 -25.722  1.00  0.00              
ATOM   1905  H   GLN A 125     -16.847  22.158 -22.295  1.00  0.00              
ATOM   1906  HA  GLN A 125     -15.722  20.076 -24.066  1.00  0.00              
ATOM   1907 1HB  GLN A 125     -14.673  21.317 -21.489  1.00  0.00              
ATOM   1908 2HB  GLN A 125     -13.805  20.142 -22.467  1.00  0.00              
ATOM   1909 1HG  GLN A 125     -14.655  22.904 -23.364  1.00  0.00              
ATOM   1910 2HG  GLN A 125     -13.011  22.402 -22.877  1.00  0.00              
ATOM   1911 1HE2 GLN A 125     -13.988  22.195 -26.683  1.00  0.00              
ATOM   1912 2HE2 GLN A 125     -14.685  23.235 -25.485  1.00  0.00              
ATOM   1913  N   HIS A 126     -17.362  19.296 -21.467  1.00  0.00              
ATOM   1914  CA  HIS A 126     -17.704  18.235 -20.531  1.00  0.00              
ATOM   1915  C   HIS A 126     -19.067  17.637 -20.819  1.00  0.00              
ATOM   1916  O   HIS A 126     -19.625  16.909 -20.003  1.00  0.00              
ATOM   1917  CB  HIS A 126     -17.672  18.758 -19.092  1.00  0.00              
ATOM   1918  CG  HIS A 126     -16.348  19.329 -18.688  1.00  0.00              
ATOM   1919  ND1 HIS A 126     -15.204  18.563 -18.600  1.00  0.00              
ATOM   1920  CD2 HIS A 126     -15.986  20.588 -18.349  1.00  0.00              
ATOM   1921  CE1 HIS A 126     -14.194  19.329 -18.224  1.00  0.00              
ATOM   1922  NE2 HIS A 126     -14.642  20.561 -18.065  1.00  0.00              
ATOM   1923  H   HIS A 126     -17.956  20.111 -21.526  1.00  0.00              
ATOM   1924  HA  HIS A 126     -16.998  17.412 -20.640  1.00  0.00              
ATOM   1925 1HB  HIS A 126     -18.429  19.533 -18.969  1.00  0.00              
ATOM   1926 2HB  HIS A 126     -17.918  17.948 -18.405  1.00  0.00              
ATOM   1927  HD1 HIS A 126     -15.115  17.601 -18.859  1.00  0.00              
ATOM   1928  HD2 HIS A 126     -16.541  21.523 -18.273  1.00  0.00              
ATOM   1929  HE1 HIS A 126     -13.196  18.909 -18.098  1.00  0.00              
ATOM   1930  N   ARG A 127     -19.586  17.922 -22.006  1.00  0.00              
ATOM   1931  CA  ARG A 127     -20.846  17.347 -22.439  1.00  0.00              
ATOM   1932  C   ARG A 127     -20.805  15.823 -22.471  1.00  0.00              
ATOM   1933  O   ARG A 127     -21.757  15.158 -22.064  1.00  0.00              
ATOM   1934  CB  ARG A 127     -21.212  17.867 -23.822  1.00  0.00              
ATOM   1935  CG  ARG A 127     -22.516  17.324 -24.384  1.00  0.00              
ATOM   1936  CD  ARG A 127     -22.821  17.900 -25.719  1.00  0.00              
ATOM   1937  NE  ARG A 127     -24.016  17.314 -26.303  1.00  0.00              
ATOM   1938  CZ  ARG A 127     -24.490  17.606 -27.530  1.00  0.00              
ATOM   1939  NH1 ARG A 127     -23.861  18.476 -28.288  1.00  0.00              
ATOM   1940  NH2 ARG A 127     -25.588  17.017 -27.971  1.00  0.00              
ATOM   1941  H   ARG A 127     -19.095  18.553 -22.623  1.00  0.00              
ATOM   1942  HA  ARG A 127     -21.625  17.652 -21.740  1.00  0.00              
ATOM   1943 1HB  ARG A 127     -21.293  18.952 -23.792  1.00  0.00              
ATOM   1944 2HB  ARG A 127     -20.419  17.616 -24.527  1.00  0.00              
ATOM   1945 1HG  ARG A 127     -22.446  16.241 -24.486  1.00  0.00              
ATOM   1946 2HG  ARG A 127     -23.336  17.573 -23.709  1.00  0.00              
ATOM   1947 1HD  ARG A 127     -22.979  18.974 -25.624  1.00  0.00              
ATOM   1948 2HD  ARG A 127     -21.986  17.715 -26.394  1.00  0.00              
ATOM   1949  HE  ARG A 127     -24.528  16.639 -25.750  1.00  0.00              
ATOM   1950 1HH1 ARG A 127     -23.022  18.926 -27.951  1.00  0.00              
ATOM   1951 2HH1 ARG A 127     -24.217  18.695 -29.207  1.00  0.00              
ATOM   1952 1HH2 ARG A 127     -26.072  16.348 -27.389  1.00  0.00              
ATOM   1953 2HH2 ARG A 127     -25.944  17.236 -28.890  1.00  0.00              
ATOM   1954  N   ALA A 128     -19.706  15.275 -22.978  1.00  0.00              
ATOM   1955  CA  ALA A 128     -19.544  13.830 -23.063  1.00  0.00              
ATOM   1956  C   ALA A 128     -19.595  13.218 -21.668  1.00  0.00              
ATOM   1957  O   ALA A 128     -20.189  12.158 -21.461  1.00  0.00              
ATOM   1958  CB  ALA A 128     -18.227  13.487 -23.749  1.00  0.00              
ATOM   1959  H   ALA A 128     -18.964  15.873 -23.311  1.00  0.00              
ATOM   1960  HA  ALA A 128     -20.367  13.432 -23.657  1.00  0.00              
ATOM   1961 1HB  ALA A 128     -18.118  12.404 -23.806  1.00  0.00              
ATOM   1962 2HB  ALA A 128     -18.221  13.907 -24.755  1.00  0.00              
ATOM   1963 3HB  ALA A 128     -17.400  13.905 -23.177  1.00  0.00              
ATOM   1964  N   TRP A 129     -18.971  13.896 -20.711  1.00  0.00              
ATOM   1965  CA  TRP A 129     -18.979  13.451 -19.323  1.00  0.00              
ATOM   1966  C   TRP A 129     -20.401  13.434 -18.763  1.00  0.00              
ATOM   1967  O   TRP A 129     -20.820  12.469 -18.108  1.00  0.00              
ATOM   1968  CB  TRP A 129     -18.095  14.360 -18.467  1.00  0.00              
ATOM   1969  CG  TRP A 129     -18.101  14.002 -17.011  1.00  0.00              
ATOM   1970  CD1 TRP A 129     -17.410  12.988 -16.419  1.00  0.00              
ATOM   1971  CD2 TRP A 129     -18.837  14.659 -15.951  1.00  0.00              
ATOM   1972  NE1 TRP A 129     -17.664  12.967 -15.070  1.00  0.00              
ATOM   1973  CE2 TRP A 129     -18.534  13.983 -14.766  1.00  0.00              
ATOM   1974  CE3 TRP A 129     -19.714  15.750 -15.914  1.00  0.00              
ATOM   1975  CZ2 TRP A 129     -19.079  14.359 -13.548  1.00  0.00              
ATOM   1976  CZ3 TRP A 129     -20.259  16.127 -14.692  1.00  0.00              
ATOM   1977  CH2 TRP A 129     -19.949  15.449 -13.540  1.00  0.00              
ATOM   1978  H   TRP A 129     -18.478  14.744 -20.953  1.00  0.00              
ATOM   1979  HA  TRP A 129     -18.594  12.431 -19.285  1.00  0.00              
ATOM   1980 1HB  TRP A 129     -17.067  14.313 -18.827  1.00  0.00              
ATOM   1981 2HB  TRP A 129     -18.430  15.392 -18.567  1.00  0.00              
ATOM   1982  HD1 TRP A 129     -16.752  12.295 -16.940  1.00  0.00              
ATOM   1983  HE1 TRP A 129     -17.276  12.310 -14.408  1.00  0.00              
ATOM   1984  HE3 TRP A 129     -19.962  16.293 -16.825  1.00  0.00              
ATOM   1985  HZ2 TRP A 129     -18.845  13.833 -12.622  1.00  0.00              
ATOM   1986  HZ3 TRP A 129     -20.942  16.977 -14.672  1.00  0.00              
ATOM   1987  HH2 TRP A 129     -20.394  15.772 -12.599  1.00  0.00              
ATOM   1988  N   LEU A 130     -21.149  14.499 -19.030  1.00  0.00              
ATOM   1989  CA  LEU A 130     -22.547  14.588 -18.613  1.00  0.00              
ATOM   1990  C   LEU A 130     -23.390  13.440 -19.160  1.00  0.00              
ATOM   1991  O   LEU A 130     -24.226  12.880 -18.455  1.00  0.00              
ATOM   1992  CB  LEU A 130     -23.145  15.923 -19.072  1.00  0.00              
ATOM   1993  CG  LEU A 130     -22.615  17.171 -18.355  1.00  0.00              
ATOM   1994  CD1 LEU A 130     -23.136  18.419 -19.055  1.00  0.00              
ATOM   1995  CD2 LEU A 130     -23.048  17.141 -16.897  1.00  0.00              
ATOM   1996  H   LEU A 130     -20.737  15.270 -19.536  1.00  0.00              
ATOM   1997  HA  LEU A 130     -22.588  14.527 -17.526  1.00  0.00              
ATOM   1998 1HB  LEU A 130     -22.949  16.044 -20.137  1.00  0.00              
ATOM   1999 2HB  LEU A 130     -24.225  15.890 -18.925  1.00  0.00              
ATOM   2000  HG  LEU A 130     -21.526  17.188 -18.410  1.00  0.00              
ATOM   2001 1HD1 LEU A 130     -22.759  19.306 -18.545  1.00  0.00              
ATOM   2002 2HD1 LEU A 130     -22.795  18.425 -20.090  1.00  0.00              
ATOM   2003 3HD1 LEU A 130     -24.225  18.422 -19.030  1.00  0.00              
ATOM   2004 1HD2 LEU A 130     -22.670  18.028 -16.387  1.00  0.00              
ATOM   2005 2HD2 LEU A 130     -24.136  17.126 -16.840  1.00  0.00              
ATOM   2006 3HD2 LEU A 130     -22.647  16.248 -16.417  1.00  0.00              
ATOM   2007  N   GLN A 131     -23.177  13.101 -20.424  1.00  0.00              
ATOM   2008  CA  GLN A 131     -23.903  12.002 -21.046  1.00  0.00              
ATOM   2009  C   GLN A 131     -23.476  10.663 -20.454  1.00  0.00              
ATOM   2010  O   GLN A 131     -24.304   9.776 -20.235  1.00  0.00              
ATOM   2011  CB  GLN A 131     -23.680  12.002 -22.561  1.00  0.00              
ATOM   2012  CG  GLN A 131     -24.319  13.175 -23.284  1.00  0.00              
ATOM   2013  CD  GLN A 131     -23.968  13.206 -24.760  1.00  0.00              
ATOM   2014  OE1 GLN A 131     -22.935  12.675 -25.177  1.00  0.00              
ATOM   2015  NE2 GLN A 131     -24.827  13.830 -25.558  1.00  0.00              
ATOM   2016  H   GLN A 131     -22.497  13.612 -20.969  1.00  0.00              
ATOM   2017  HA  GLN A 131     -24.967  12.139 -20.856  1.00  0.00              
ATOM   2018 1HB  GLN A 131     -22.611  12.018 -22.772  1.00  0.00              
ATOM   2019 2HB  GLN A 131     -24.084  11.083 -22.988  1.00  0.00              
ATOM   2020 1HG  GLN A 131     -25.403  13.099 -23.192  1.00  0.00              
ATOM   2021 2HG  GLN A 131     -23.970  14.102 -22.830  1.00  0.00              
ATOM   2022 1HE2 GLN A 131     -24.648  13.883 -26.542  1.00  0.00              
ATOM   2023 2HE2 GLN A 131     -25.652  14.247 -25.178  1.00  0.00              
ATOM   2024  N   ALA A 132     -22.178  10.525 -20.198  1.00  0.00              
ATOM   2025  CA  ALA A 132     -21.632   9.299 -19.630  1.00  0.00              
ATOM   2026  C   ALA A 132     -22.187   9.067 -18.219  1.00  0.00              
ATOM   2027  O   ALA A 132     -22.316   7.926 -17.778  1.00  0.00              
ATOM   2028  CB  ALA A 132     -20.107   9.361 -19.605  1.00  0.00              
ATOM   2029  H   ALA A 132     -21.555  11.292 -20.404  1.00  0.00              
ATOM   2030  HA  ALA A 132     -21.941   8.466 -20.261  1.00  0.00              
ATOM   2031 1HB  ALA A 132     -19.712   8.439 -19.178  1.00  0.00              
ATOM   2032 2HB  ALA A 132     -19.731   9.480 -20.621  1.00  0.00              
ATOM   2033 3HB  ALA A 132     -19.788  10.206 -18.998  1.00  0.00              
ATOM   2034  N   GLN A 133     -22.513  10.152 -17.517  1.00  0.00              
ATOM   2035  CA  GLN A 133     -23.021  10.070 -16.147  1.00  0.00              
ATOM   2036  C   GLN A 133     -24.527   9.833 -16.113  1.00  0.00              
ATOM   2037  O   GLN A 133     -25.089   9.594 -15.051  1.00  0.00              
ATOM   2038  CB  GLN A 133     -22.682  11.348 -15.376  1.00  0.00              
ATOM   2039  CG  GLN A 133     -21.199  11.534 -15.101  1.00  0.00              
ATOM   2040  CD  GLN A 133     -20.663  10.518 -14.110  1.00  0.00              
ATOM   2041  OE1 GLN A 133     -21.236  10.315 -13.036  1.00  0.00              
ATOM   2042  NE2 GLN A 133     -19.558   9.873 -14.465  1.00  0.00              
ATOM   2043  H   GLN A 133     -22.404  11.059 -17.948  1.00  0.00              
ATOM   2044  HA  GLN A 133     -22.547   9.223 -15.653  1.00  0.00              
ATOM   2045 1HB  GLN A 133     -23.031  12.215 -15.937  1.00  0.00              
ATOM   2046 2HB  GLN A 133     -23.204  11.346 -14.420  1.00  0.00              
ATOM   2047 1HG  GLN A 133     -20.650  11.423 -16.035  1.00  0.00              
ATOM   2048 2HG  GLN A 133     -21.039  12.531 -14.689  1.00  0.00              
ATOM   2049 1HE2 GLN A 133     -19.157   9.191 -13.852  1.00  0.00              
ATOM   2050 2HE2 GLN A 133     -19.125  10.068 -15.345  1.00  0.00              
ATOM   2051  N   GLY A 134     -25.178   9.904 -17.269  1.00  0.00              
ATOM   2052  CA  GLY A 134     -26.619   9.732 -17.345  1.00  0.00              
ATOM   2053  C   GLY A 134     -27.359  11.038 -17.151  1.00  0.00              
ATOM   2054  O   GLY A 134     -28.504  11.057 -16.707  1.00  0.00              
ATOM   2055  H   GLY A 134     -24.659  10.083 -18.117  1.00  0.00              
ATOM   2056 1HA  GLY A 134     -26.884   9.310 -18.314  1.00  0.00              
ATOM   2057 2HA  GLY A 134     -26.940   9.021 -16.585  1.00  0.00              
ATOM   2058  N   GLY A 135     -26.702  12.141 -17.489  1.00  0.00              
ATOM   2059  CA  GLY A 135     -27.336  13.442 -17.413  1.00  0.00              
ATOM   2060  C   GLY A 135     -27.629  13.892 -15.994  1.00  0.00              
ATOM   2061  O   GLY A 135     -26.925  13.534 -15.041  1.00  0.00              
ATOM   2062  H   GLY A 135     -25.745  12.078 -17.805  1.00  0.00              
ATOM   2063 1HA  GLY A 135     -26.697  14.187 -17.887  1.00  0.00              
ATOM   2064 2HA  GLY A 135     -28.273  13.423 -17.969  1.00  0.00              
ATOM   2065  N   TRP A 136     -28.683  14.691 -15.852  1.00  0.00              
ATOM   2066  CA  TRP A 136     -29.057  15.202 -14.544  1.00  0.00              
ATOM   2067  C   TRP A 136     -29.776  14.156 -13.696  1.00  0.00              
ATOM   2068  O   TRP A 136     -29.856  14.298 -12.481  1.00  0.00              
ATOM   2069  CB  TRP A 136     -29.859  16.502 -14.695  1.00  0.00              
ATOM   2070  CG  TRP A 136     -28.972  17.581 -15.239  1.00  0.00              
ATOM   2071  CD1 TRP A 136     -29.009  18.122 -16.486  1.00  0.00              
ATOM   2072  CD2 TRP A 136     -27.869  18.201 -14.565  1.00  0.00              
ATOM   2073  NE1 TRP A 136     -28.015  19.059 -16.625  1.00  0.00              
ATOM   2074  CE2 TRP A 136     -27.297  19.123 -15.458  1.00  0.00              
ATOM   2075  CE3 TRP A 136     -27.316  18.075 -13.286  1.00  0.00              
ATOM   2076  CZ2 TRP A 136     -26.203  19.916 -15.120  1.00  0.00              
ATOM   2077  CZ3 TRP A 136     -26.228  18.864 -12.950  1.00  0.00              
ATOM   2078  CH2 TRP A 136     -25.678  19.770 -13.869  1.00  0.00              
ATOM   2079  H   TRP A 136     -29.235  14.949 -16.658  1.00  0.00              
ATOM   2080  HA  TRP A 136     -28.148  15.414 -13.982  1.00  0.00              
ATOM   2081 1HB  TRP A 136     -30.704  16.334 -15.363  1.00  0.00              
ATOM   2082 2HB  TRP A 136     -30.261  16.796 -13.725  1.00  0.00              
ATOM   2083  HD1 TRP A 136     -29.724  17.852 -17.261  1.00  0.00              
ATOM   2084  HE1 TRP A 136     -27.838  19.612 -17.451  1.00  0.00              
ATOM   2085  HE3 TRP A 136     -27.735  17.370 -12.568  1.00  0.00              
ATOM   2086  HZ2 TRP A 136     -25.770  20.635 -15.817  1.00  0.00              
ATOM   2087  HZ3 TRP A 136     -25.808  18.762 -11.949  1.00  0.00              
ATOM   2088  HH2 TRP A 136     -24.814  20.368 -13.578  1.00  0.00              
ATOM   2089  N   ASP A 137     -30.264  13.092 -14.324  1.00  0.00              
ATOM   2090  CA  ASP A 137     -30.781  11.960 -13.573  1.00  0.00              
ATOM   2091  C   ASP A 137     -29.640  11.285 -12.810  1.00  0.00              
ATOM   2092  O   ASP A 137     -29.812  10.875 -11.666  1.00  0.00              
ATOM   2093  CB  ASP A 137     -31.462  10.955 -14.504  1.00  0.00              
ATOM   2094  CG  ASP A 137     -32.811  11.441 -15.016  1.00  0.00              
ATOM   2095  OD1 ASP A 137     -33.363  12.336 -14.421  1.00  0.00              
ATOM   2096  OD2 ASP A 137     -33.277  10.913 -15.997  1.00  0.00              
ATOM   2097  H   ASP A 137     -30.281  13.062 -15.334  1.00  0.00              
ATOM   2098  HA  ASP A 137     -31.511  12.328 -12.852  1.00  0.00              
ATOM   2099 1HB  ASP A 137     -30.816  10.755 -15.359  1.00  0.00              
ATOM   2100 2HB  ASP A 137     -31.609  10.011 -13.977  1.00  0.00              
ATOM   2101  N   GLY A 138     -28.477  11.172 -13.444  1.00  0.00              
ATOM   2102  CA  GLY A 138     -27.315  10.606 -12.782  1.00  0.00              
ATOM   2103  C   GLY A 138     -26.897  11.454 -11.597  1.00  0.00              
ATOM   2104  O   GLY A 138     -26.514  10.940 -10.538  1.00  0.00              
ATOM   2105  H   GLY A 138     -28.395  11.483 -14.402  1.00  0.00              
ATOM   2106 1HA  GLY A 138     -27.542   9.593 -12.450  1.00  0.00              
ATOM   2107 2HA  GLY A 138     -26.491  10.534 -13.492  1.00  0.00              
ATOM   2108  N   PHE A 139     -26.959  12.767 -11.790  1.00  0.00              
ATOM   2109  CA  PHE A 139     -26.692  13.735 -10.743  1.00  0.00              
ATOM   2110  C   PHE A 139     -27.614  13.497  -9.546  1.00  0.00              
ATOM   2111  O   PHE A 139     -27.160  13.396  -8.396  1.00  0.00              
ATOM   2112  CB  PHE A 139     -26.897  15.144 -11.306  1.00  0.00              
ATOM   2113  CG  PHE A 139     -26.957  16.227 -10.274  1.00  0.00              
ATOM   2114  CD1 PHE A 139     -25.801  16.726  -9.711  1.00  0.00              
ATOM   2115  CD2 PHE A 139     -28.167  16.773  -9.895  1.00  0.00              
ATOM   2116  CE1 PHE A 139     -25.848  17.725  -8.778  1.00  0.00              
ATOM   2117  CE2 PHE A 139     -28.223  17.767  -8.960  1.00  0.00              
ATOM   2118  CZ  PHE A 139     -27.063  18.247  -8.397  1.00  0.00              
ATOM   2119  H   PHE A 139     -27.205  13.096 -12.713  1.00  0.00              
ATOM   2120  HA  PHE A 139     -25.656  13.621 -10.422  1.00  0.00              
ATOM   2121 1HB  PHE A 139     -26.085  15.383 -11.992  1.00  0.00              
ATOM   2122 2HB  PHE A 139     -27.826  15.176 -11.875  1.00  0.00              
ATOM   2123  HD1 PHE A 139     -24.839  16.316 -10.018  1.00  0.00              
ATOM   2124  HD2 PHE A 139     -29.086  16.392 -10.341  1.00  0.00              
ATOM   2125  HE1 PHE A 139     -24.926  18.104  -8.340  1.00  0.00              
ATOM   2126  HE2 PHE A 139     -29.185  18.180  -8.659  1.00  0.00              
ATOM   2127  HZ  PHE A 139     -27.107  19.038  -7.651  1.00  0.00              
ATOM   2128  N   SER A 140     -28.911  13.412  -9.815  1.00  0.00              
ATOM   2129  CA  SER A 140     -29.888  13.193  -8.751  1.00  0.00              
ATOM   2130  C   SER A 140     -29.635  11.864  -8.048  1.00  0.00              
ATOM   2131  O   SER A 140     -29.676  11.786  -6.819  1.00  0.00              
ATOM   2132  CB  SER A 140     -31.294  13.220  -9.316  1.00  0.00              
ATOM   2133  OG  SER A 140     -31.612  14.491  -9.814  1.00  0.00              
ATOM   2134  H   SER A 140     -29.234  13.498 -10.768  1.00  0.00              
ATOM   2135  HA  SER A 140     -29.781  13.991  -8.014  1.00  0.00              
ATOM   2136 1HB  SER A 140     -31.380  12.482 -10.114  1.00  0.00              
ATOM   2137 2HB  SER A 140     -32.004  12.943  -8.538  1.00  0.00              
ATOM   2138  HG  SER A 140     -32.509  14.426 -10.150  1.00  0.00              
ATOM   2139  N   HIS A 141     -29.382  10.826  -8.838  1.00  0.00              
ATOM   2140  CA  HIS A 141     -29.145   9.491  -8.309  1.00  0.00              
ATOM   2141  C   HIS A 141     -27.856   9.439  -7.482  1.00  0.00              
ATOM   2142  O   HIS A 141     -27.765   8.714  -6.481  1.00  0.00              
ATOM   2143  CB  HIS A 141     -29.073   8.469  -9.448  1.00  0.00              
ATOM   2144  CG  HIS A 141     -30.374   8.273 -10.162  1.00  0.00              
ATOM   2145  ND1 HIS A 141     -30.466   7.622 -11.375  1.00  0.00              
ATOM   2146  CD2 HIS A 141     -31.635   8.641  -9.836  1.00  0.00              
ATOM   2147  CE1 HIS A 141     -31.729   7.599 -11.764  1.00  0.00              
ATOM   2148  NE2 HIS A 141     -32.458   8.210 -10.848  1.00  0.00              
ATOM   2149  H   HIS A 141     -29.353  10.972  -9.837  1.00  0.00              
ATOM   2150  HA  HIS A 141     -29.973   9.204  -7.661  1.00  0.00              
ATOM   2151 1HB  HIS A 141     -28.328   8.787 -10.177  1.00  0.00              
ATOM   2152 2HB  HIS A 141     -28.753   7.505  -9.052  1.00  0.00              
ATOM   2153  HD2 HIS A 141     -31.941   9.179  -8.939  1.00  0.00              
ATOM   2154  HE1 HIS A 141     -32.105   7.151 -12.683  1.00  0.00              
ATOM   2155  HE2 HIS A 141     -33.458   8.343 -10.881  1.00  0.00              
ATOM   2156  N   PHE A 142     -26.858  10.197  -7.918  1.00  0.00              
ATOM   2157  CA  PHE A 142     -25.585  10.278  -7.212  1.00  0.00              
ATOM   2158  C   PHE A 142     -25.746  10.846  -5.801  1.00  0.00              
ATOM   2159  O   PHE A 142     -25.202  10.309  -4.844  1.00  0.00              
ATOM   2160  CB  PHE A 142     -24.593  11.137  -8.006  1.00  0.00              
ATOM   2161  CG  PHE A 142     -23.258  11.299  -7.337  1.00  0.00              
ATOM   2162  CD1 PHE A 142     -22.410  10.213  -7.171  1.00  0.00              
ATOM   2163  CD2 PHE A 142     -22.844  12.535  -6.889  1.00  0.00              
ATOM   2164  CE1 PHE A 142     -21.176  10.364  -6.562  1.00  0.00              
ATOM   2165  CE2 PHE A 142     -21.614  12.694  -6.283  1.00  0.00              
ATOM   2166  CZ  PHE A 142     -20.779  11.598  -6.119  1.00  0.00              
ATOM   2167  H   PHE A 142     -26.986  10.734  -8.764  1.00  0.00              
ATOM   2168  HA  PHE A 142     -25.178   9.271  -7.115  1.00  0.00              
ATOM   2169 1HB  PHE A 142     -24.429  10.690  -8.986  1.00  0.00              
ATOM   2170 2HB  PHE A 142     -25.016  12.127  -8.164  1.00  0.00              
ATOM   2171  HD1 PHE A 142     -22.725   9.231  -7.526  1.00  0.00              
ATOM   2172  HD2 PHE A 142     -23.503  13.394  -7.018  1.00  0.00              
ATOM   2173  HE1 PHE A 142     -20.523   9.500  -6.437  1.00  0.00              
ATOM   2174  HE2 PHE A 142     -21.298  13.676  -5.931  1.00  0.00              
ATOM   2175  HZ  PHE A 142     -19.808  11.720  -5.639  1.00  0.00              
ATOM   2176  N   PHE A 143     -26.491  11.933  -5.671  1.00  0.00              
ATOM   2177  CA  PHE A 143     -26.713  12.531  -4.366  1.00  0.00              
ATOM   2178  C   PHE A 143     -27.907  11.943  -3.590  1.00  0.00              
ATOM   2179  O   PHE A 143     -28.093  12.254  -2.416  1.00  0.00              
ATOM   2180  CB  PHE A 143     -26.836  14.053  -4.501  1.00  0.00              
ATOM   2181  CG  PHE A 143     -25.519  14.743  -4.733  1.00  0.00              
ATOM   2182  CD1 PHE A 143     -25.140  15.130  -6.011  1.00  0.00              
ATOM   2183  CD2 PHE A 143     -24.663  15.022  -3.675  1.00  0.00              
ATOM   2184  CE1 PHE A 143     -23.924  15.777  -6.227  1.00  0.00              
ATOM   2185  CE2 PHE A 143     -23.443  15.673  -3.889  1.00  0.00              
ATOM   2186  CZ  PHE A 143     -23.076  16.041  -5.157  1.00  0.00              
ATOM   2187  H   PHE A 143     -26.913  12.357  -6.485  1.00  0.00              
ATOM   2188  HA  PHE A 143     -25.857  12.302  -3.730  1.00  0.00              
ATOM   2189 1HB  PHE A 143     -27.499  14.291  -5.331  1.00  0.00              
ATOM   2190 2HB  PHE A 143     -27.284  14.463  -3.597  1.00  0.00              
ATOM   2191  HD1 PHE A 143     -25.806  14.923  -6.848  1.00  0.00              
ATOM   2192  HD2 PHE A 143     -24.954  14.728  -2.666  1.00  0.00              
ATOM   2193  HE1 PHE A 143     -23.638  16.073  -7.237  1.00  0.00              
ATOM   2194  HE2 PHE A 143     -22.783  15.886  -3.048  1.00  0.00              
ATOM   2195  HZ  PHE A 143     -22.123  16.540  -5.325  1.00  0.00              
ATOM   2196  N   ARG A 144     -28.695  11.088  -4.233  1.00  0.00              
ATOM   2197  CA  ARG A 144     -29.774  10.363  -3.543  1.00  0.00              
ATOM   2198  C   ARG A 144     -29.312   8.944  -3.236  1.00  0.00              
ATOM   2199  O   ARG A 144     -30.088   8.091  -2.802  1.00  0.00              
ATOM   2200  OXT ARG A 144     -28.168   8.633  -3.416  1.00  0.00              
ATOM   2201  CB  ARG A 144     -31.038  10.318  -4.388  1.00  0.00              
ATOM   2202  CG  ARG A 144     -31.758  11.650  -4.535  1.00  0.00              
ATOM   2203  CD  ARG A 144     -32.971  11.528  -5.382  1.00  0.00              
ATOM   2204  NE  ARG A 144     -33.686  12.790  -5.490  1.00  0.00              
ATOM   2205  CZ  ARG A 144     -34.821  12.968  -6.193  1.00  0.00              
ATOM   2206  NH1 ARG A 144     -35.357  11.959  -6.843  1.00  0.00              
ATOM   2207  NH2 ARG A 144     -35.396  14.158  -6.229  1.00  0.00              
ATOM   2208  H   ARG A 144     -28.549  10.930  -5.220  1.00  0.00              
ATOM   2209  HA  ARG A 144     -30.030  10.908  -2.634  1.00  0.00              
ATOM   2210 1HB  ARG A 144     -30.794   9.964  -5.389  1.00  0.00              
ATOM   2211 2HB  ARG A 144     -31.742   9.609  -3.953  1.00  0.00              
ATOM   2212 1HG  ARG A 144     -32.061  12.009  -3.551  1.00  0.00              
ATOM   2213 2HG  ARG A 144     -31.088  12.377  -4.996  1.00  0.00              
ATOM   2214 1HD  ARG A 144     -32.684  11.212  -6.385  1.00  0.00              
ATOM   2215 2HD  ARG A 144     -33.645  10.791  -4.949  1.00  0.00              
ATOM   2216  HE  ARG A 144     -33.304  13.590  -5.004  1.00  0.00              
ATOM   2217 1HH1 ARG A 144     -34.918  11.050  -6.816  1.00  0.00              
ATOM   2218 2HH1 ARG A 144     -36.208  12.093  -7.370  1.00  0.00              
ATOM   2219 1HH2 ARG A 144     -34.984  14.934  -5.729  1.00  0.00              
ATOM   2220 2HH2 ARG A 144     -36.247  14.291  -6.756  1.00  0.00              
ATOM   2221  N   ASP B 145     -18.527  -2.911   5.714  1.00  0.00              
ATOM   2222  CA  ASP B 145     -19.243  -2.371   6.907  1.00  0.00              
ATOM   2223  C   ASP B 145     -18.999  -0.856   7.076  1.00  0.00              
ATOM   2224  O   ASP B 145     -18.089  -0.300   6.433  1.00  0.00              
ATOM   2225  CB  ASP B 145     -18.803  -3.102   8.178  1.00  0.00              
ATOM   2226  CG  ASP B 145     -17.356  -2.815   8.556  1.00  0.00              
ATOM   2227  OD1 ASP B 145     -16.829  -1.826   8.102  1.00  0.00              
ATOM   2228  OD2 ASP B 145     -16.792  -3.586   9.294  1.00  0.00              
ATOM   2229 1H   ASP B 145     -17.883  -3.619   6.004  1.00  0.00              
ATOM   2230 2H   ASP B 145     -19.190  -3.305   5.077  1.00  0.00              
ATOM   2231 3H   ASP B 145     -18.028  -2.172   5.262  1.00  0.00              
ATOM   2232  HA  ASP B 145     -20.316  -2.497   6.754  1.00  0.00              
ATOM   2233 1HB  ASP B 145     -19.446  -2.807   9.008  1.00  0.00              
ATOM   2234 2HB  ASP B 145     -18.921  -4.177   8.039  1.00  0.00              
ATOM   2235  N   PRO B 146     -19.817  -0.177   7.918  1.00  0.00              
ATOM   2236  CA  PRO B 146     -19.640   1.267   8.169  1.00  0.00              
ATOM   2237  C   PRO B 146     -18.225   1.747   8.525  1.00  0.00              
ATOM   2238  O   PRO B 146     -17.846   2.860   8.123  1.00  0.00              
ATOM   2239  CB  PRO B 146     -20.593   1.492   9.347  1.00  0.00              
ATOM   2240  CG  PRO B 146     -21.685   0.500   9.128  1.00  0.00              
ATOM   2241  CD  PRO B 146     -20.975  -0.738   8.648  1.00  0.00              
ATOM   2242  HA  PRO B 146     -19.929   1.828   7.268  1.00  0.00              
ATOM   2243 1HB  PRO B 146     -20.060   1.337  10.297  1.00  0.00              
ATOM   2244 2HB  PRO B 146     -20.954   2.531   9.346  1.00  0.00              
ATOM   2245 1HG  PRO B 146     -22.240   0.335  10.063  1.00  0.00              
ATOM   2246 2HG  PRO B 146     -22.407   0.886   8.394  1.00  0.00              
ATOM   2247 1HD  PRO B 146     -20.666  -1.342   9.514  1.00  0.00              
ATOM   2248 2HD  PRO B 146     -21.645  -1.314   7.992  1.00  0.00              
ATOM   2249  N   LYS B 147     -17.463   0.948   9.276  1.00  0.00              
ATOM   2250  CA  LYS B 147     -16.106   1.363   9.655  1.00  0.00              
ATOM   2251  C   LYS B 147     -15.187   1.484   8.427  1.00  0.00              
ATOM   2252  O   LYS B 147     -14.387   2.418   8.344  1.00  0.00              
ATOM   2253  CB  LYS B 147     -15.510   0.377  10.661  1.00  0.00              
ATOM   2254  CG  LYS B 147     -16.157   0.417  12.039  1.00  0.00              
ATOM   2255  CD  LYS B 147     -15.531  -0.609  12.973  1.00  0.00              
ATOM   2256  CE  LYS B 147     -16.187  -0.581  14.346  1.00  0.00              
ATOM   2257  NZ  LYS B 147     -15.615  -1.610  15.257  1.00  0.00              
ATOM   2258  H   LYS B 147     -17.810   0.053   9.590  1.00  0.00              
ATOM   2259  HA  LYS B 147     -16.157   2.365  10.083  1.00  0.00              
ATOM   2260 1HB  LYS B 147     -15.606  -0.639  10.276  1.00  0.00              
ATOM   2261 2HB  LYS B 147     -14.446   0.581  10.784  1.00  0.00              
ATOM   2262 1HG  LYS B 147     -16.034   1.411  12.470  1.00  0.00              
ATOM   2263 2HG  LYS B 147     -17.222   0.210  11.947  1.00  0.00              
ATOM   2264 1HD  LYS B 147     -15.644  -1.606  12.546  1.00  0.00              
ATOM   2265 2HD  LYS B 147     -14.468  -0.398  13.085  1.00  0.00              
ATOM   2266 1HE  LYS B 147     -16.048   0.402  14.795  1.00  0.00              
ATOM   2267 2HE  LYS B 147     -17.257  -0.760  14.242  1.00  0.00              
ATOM   2268 1HZ  LYS B 147     -16.076  -1.559  16.154  1.00  0.00              
ATOM   2269 2HZ  LYS B 147     -15.755  -2.528  14.858  1.00  0.00              
ATOM   2270 3HZ  LYS B 147     -14.627  -1.442  15.376  1.00  0.00              
ATOM   2271  N   LYS B 148     -15.312   0.544   7.491  1.00  0.00              
ATOM   2272  CA  LYS B 148     -14.532   0.556   6.242  1.00  0.00              
ATOM   2273  C   LYS B 148     -14.951   1.685   5.304  1.00  0.00              
ATOM   2274  O   LYS B 148     -14.109   2.248   4.588  1.00  0.00              
ATOM   2275  CB  LYS B 148     -14.664  -0.787   5.521  1.00  0.00              
ATOM   2276  CG  LYS B 148     -13.956  -1.944   6.211  1.00  0.00              
ATOM   2277  CD  LYS B 148     -14.144  -3.244   5.444  1.00  0.00              
ATOM   2278  CE  LYS B 148     -13.429  -4.400   6.128  1.00  0.00              
ATOM   2279  NZ  LYS B 148     -13.625  -5.684   5.401  1.00  0.00              
ATOM   2280  H   LYS B 148     -15.971  -0.204   7.652  1.00  0.00              
ATOM   2281  HA  LYS B 148     -13.483   0.722   6.490  1.00  0.00              
ATOM   2282 1HB  LYS B 148     -15.719  -1.047   5.428  1.00  0.00              
ATOM   2283 2HB  LYS B 148     -14.259  -0.700   4.513  1.00  0.00              
ATOM   2284 1HG  LYS B 148     -12.890  -1.727   6.285  1.00  0.00              
ATOM   2285 2HG  LYS B 148     -14.354  -2.066   7.218  1.00  0.00              
ATOM   2286 1HD  LYS B 148     -15.208  -3.476   5.375  1.00  0.00              
ATOM   2287 2HD  LYS B 148     -13.749  -3.132   4.435  1.00  0.00              
ATOM   2288 1HE  LYS B 148     -12.363  -4.187   6.183  1.00  0.00              
ATOM   2289 2HE  LYS B 148     -13.808  -4.512   7.144  1.00  0.00              
ATOM   2290 1HZ  LYS B 148     -13.136  -6.424   5.885  1.00  0.00              
ATOM   2291 2HZ  LYS B 148     -14.611  -5.902   5.360  1.00  0.00              
ATOM   2292 3HZ  LYS B 148     -13.260  -5.599   4.463  1.00  0.00              
ATOM   2293  N   VAL B 149     -16.246   2.004   5.298  1.00  0.00              
ATOM   2294  CA  VAL B 149     -16.766   3.092   4.468  1.00  0.00              
ATOM   2295  C   VAL B 149     -16.263   4.437   4.976  1.00  0.00              
ATOM   2296  O   VAL B 149     -15.797   5.255   4.199  1.00  0.00              
ATOM   2297  CB  VAL B 149     -18.306   3.086   4.469  1.00  0.00              
ATOM   2298  CG1 VAL B 149     -18.844   4.314   3.751  1.00  0.00              
ATOM   2299  CG2 VAL B 149     -18.819   1.811   3.815  1.00  0.00              
ATOM   2300  H   VAL B 149     -16.885   1.483   5.882  1.00  0.00              
ATOM   2301  HA  VAL B 149     -16.398   2.956   3.450  1.00  0.00              
ATOM   2302  HB  VAL B 149     -18.660   3.135   5.499  1.00  0.00              
ATOM   2303 1HG1 VAL B 149     -19.934   4.294   3.761  1.00  0.00              
ATOM   2304 2HG1 VAL B 149     -18.494   5.214   4.257  1.00  0.00              
ATOM   2305 3HG1 VAL B 149     -18.492   4.316   2.719  1.00  0.00              
ATOM   2306 1HG2 VAL B 149     -19.909   1.814   3.820  1.00  0.00              
ATOM   2307 2HG2 VAL B 149     -18.461   1.760   2.787  1.00  0.00              
ATOM   2308 3HG2 VAL B 149     -18.456   0.946   4.370  1.00  0.00              
ATOM   2309  N   LEU B 150     -16.363   4.624   6.294  1.00  0.00              
ATOM   2310  CA  LEU B 150     -15.935   5.818   6.976  1.00  0.00              
ATOM   2311  C   LEU B 150     -14.424   6.030   6.834  1.00  0.00              
ATOM   2312  O   LEU B 150     -13.973   7.121   6.492  1.00  0.00              
ATOM   2313  CB  LEU B 150     -16.318   5.733   8.459  1.00  0.00              
ATOM   2314  CG  LEU B 150     -15.961   6.958   9.310  1.00  0.00              
ATOM   2315  CD1 LEU B 150     -16.696   8.180   8.775  1.00  0.00              
ATOM   2316  CD2 LEU B 150     -16.326   6.692  10.763  1.00  0.00              
ATOM   2317  H   LEU B 150     -16.766   3.868   6.829  1.00  0.00              
ATOM   2318  HA  LEU B 150     -16.439   6.672   6.526  1.00  0.00              
ATOM   2319 1HB  LEU B 150     -17.394   5.582   8.532  1.00  0.00              
ATOM   2320 2HB  LEU B 150     -15.821   4.868   8.898  1.00  0.00              
ATOM   2321  HG  LEU B 150     -14.891   7.154   9.235  1.00  0.00              
ATOM   2322 1HD1 LEU B 150     -16.441   9.051   9.380  1.00  0.00              
ATOM   2323 2HD1 LEU B 150     -16.401   8.358   7.741  1.00  0.00              
ATOM   2324 3HD1 LEU B 150     -17.770   8.007   8.823  1.00  0.00              
ATOM   2325 1HD2 LEU B 150     -16.071   7.563  11.367  1.00  0.00              
ATOM   2326 2HD2 LEU B 150     -17.396   6.498  10.839  1.00  0.00              
ATOM   2327 3HD2 LEU B 150     -15.773   5.825  11.124  1.00  0.00              
ATOM   2328  N   ASP B 151     -13.643   4.985   7.074  1.00  0.00              
ATOM   2329  CA  ASP B 151     -12.208   5.125   6.923  1.00  0.00              
ATOM   2330  C   ASP B 151     -11.751   5.300   5.492  1.00  0.00              
ATOM   2331  O   ASP B 151     -10.813   6.048   5.253  1.00  0.00              
ATOM   2332  CB  ASP B 151     -11.504   3.906   7.524  1.00  0.00              
ATOM   2333  CG  ASP B 151     -11.561   3.879   9.045  1.00  0.00              
ATOM   2334  OD1 ASP B 151     -11.850   4.897   9.628  1.00  0.00              
ATOM   2335  OD2 ASP B 151     -11.315   2.840   9.610  1.00  0.00              
ATOM   2336  H   ASP B 151     -14.023   4.094   7.360  1.00  0.00              
ATOM   2337  HA  ASP B 151     -11.908   6.087   7.340  1.00  0.00              
ATOM   2338 1HB  ASP B 151     -11.964   2.995   7.141  1.00  0.00              
ATOM   2339 2HB  ASP B 151     -10.458   3.900   7.214  1.00  0.00              
ATOM   2340  N   LYS B 152     -12.414   4.634   4.548  1.00  0.00              
ATOM   2341  CA  LYS B 152     -12.141   4.859   3.130  1.00  0.00              
ATOM   2342  C   LYS B 152     -12.339   6.330   2.744  1.00  0.00              
ATOM   2343  O   LYS B 152     -11.457   6.936   2.102  1.00  0.00              
ATOM   2344  CB  LYS B 152     -13.036   3.964   2.271  1.00  0.00              
ATOM   2345  CG  LYS B 152     -12.832   4.127   0.770  1.00  0.00              
ATOM   2346  CD  LYS B 152     -13.754   3.207  -0.016  1.00  0.00              
ATOM   2347  CE  LYS B 152     -13.609   3.425  -1.514  1.00  0.00              
ATOM   2348  NZ  LYS B 152     -14.532   2.557  -2.295  1.00  0.00              
ATOM   2349  H   LYS B 152     -13.118   3.960   4.813  1.00  0.00              
ATOM   2350  HA  LYS B 152     -11.097   4.612   2.936  1.00  0.00              
ATOM   2351 1HB  LYS B 152     -12.854   2.919   2.522  1.00  0.00              
ATOM   2352 2HB  LYS B 152     -14.082   4.176   2.491  1.00  0.00              
ATOM   2353 1HG  LYS B 152     -13.035   5.160   0.485  1.00  0.00              
ATOM   2354 2HG  LYS B 152     -11.799   3.895   0.516  1.00  0.00              
ATOM   2355 1HD  LYS B 152     -13.516   2.168   0.217  1.00  0.00              
ATOM   2356 2HD  LYS B 152     -14.788   3.396   0.271  1.00  0.00              
ATOM   2357 1HE  LYS B 152     -13.821   4.466  -1.752  1.00  0.00              
ATOM   2358 2HE  LYS B 152     -12.585   3.207  -1.816  1.00  0.00              
ATOM   2359 1HZ  LYS B 152     -14.405   2.732  -3.282  1.00  0.00              
ATOM   2360 2HZ  LYS B 152     -14.332   1.587  -2.096  1.00  0.00              
ATOM   2361 3HZ  LYS B 152     -15.487   2.763  -2.038  1.00  0.00              
ATOM   2362  N   ALA B 153     -13.491   6.892   3.122  1.00  0.00              
ATOM   2363  CA  ALA B 153     -13.782   8.283   2.847  1.00  0.00              
ATOM   2364  C   ALA B 153     -12.763   9.191   3.545  1.00  0.00              
ATOM   2365  O   ALA B 153     -12.350  10.193   2.975  1.00  0.00              
ATOM   2366  CB  ALA B 153     -15.195   8.644   3.269  1.00  0.00              
ATOM   2367  H   ALA B 153     -14.175   6.333   3.612  1.00  0.00              
ATOM   2368  HA  ALA B 153     -13.692   8.441   1.772  1.00  0.00              
ATOM   2369 1HB  ALA B 153     -15.383   9.694   3.049  1.00  0.00              
ATOM   2370 2HB  ALA B 153     -15.907   8.025   2.722  1.00  0.00              
ATOM   2371 3HB  ALA B 153     -15.310   8.471   4.338  1.00  0.00              
ATOM   2372  N   LYS B 154     -12.360   8.825   4.762  1.00  0.00              
ATOM   2373  CA  LYS B 154     -11.381   9.601   5.546  1.00  0.00              
ATOM   2374  C   LYS B 154     -10.068   9.728   4.794  1.00  0.00              
ATOM   2375  O   LYS B 154      -9.522  10.826   4.652  1.00  0.00              
ATOM   2376  CB  LYS B 154     -11.138   8.954   6.911  1.00  0.00              
ATOM   2377  CG  LYS B 154     -10.159   9.709   7.799  1.00  0.00              
ATOM   2378  CD  LYS B 154     -10.003   9.031   9.152  1.00  0.00              
ATOM   2379  CE  LYS B 154      -8.985   9.754  10.021  1.00  0.00              
ATOM   2380  NZ  LYS B 154      -8.822   9.100  11.348  1.00  0.00              
ATOM   2381  H   LYS B 154     -12.747   7.980   5.156  1.00  0.00              
ATOM   2382  HA  LYS B 154     -11.789  10.597   5.720  1.00  0.00              
ATOM   2383 1HB  LYS B 154     -12.084   8.874   7.448  1.00  0.00              
ATOM   2384 2HB  LYS B 154     -10.754   7.944   6.771  1.00  0.00              
ATOM   2385 1HG  LYS B 154      -9.184   9.754   7.310  1.00  0.00              
ATOM   2386 2HG  LYS B 154     -10.516  10.727   7.952  1.00  0.00              
ATOM   2387 1HD  LYS B 154     -10.965   9.020   9.666  1.00  0.00              
ATOM   2388 2HD  LYS B 154      -9.676   8.001   9.007  1.00  0.00              
ATOM   2389 1HE  LYS B 154      -8.020   9.768   9.516  1.00  0.00              
ATOM   2390 2HE  LYS B 154      -9.304  10.785  10.175  1.00  0.00              
ATOM   2391 1HZ  LYS B 154      -8.140   9.609  11.893  1.00  0.00              
ATOM   2392 2HZ  LYS B 154      -9.708   9.099  11.834  1.00  0.00              
ATOM   2393 3HZ  LYS B 154      -8.507   8.150  11.219  1.00  0.00              
ATOM   2394  N   ASP B 155      -9.582   8.596   4.288  1.00  0.00              
ATOM   2395  CA  ASP B 155      -8.341   8.548   3.522  1.00  0.00              
ATOM   2396  C   ASP B 155      -8.434   9.404   2.288  1.00  0.00              
ATOM   2397  O   ASP B 155      -7.502  10.161   1.982  1.00  0.00              
ATOM   2398  CB  ASP B 155      -8.005   7.110   3.121  1.00  0.00              
ATOM   2399  CG  ASP B 155      -7.541   6.260   4.296  1.00  0.00              
ATOM   2400  OD1 ASP B 155      -7.205   6.820   5.313  1.00  0.00              
ATOM   2401  OD2 ASP B 155      -7.527   5.060   4.166  1.00  0.00              
ATOM   2402  H   ASP B 155     -10.097   7.742   4.444  1.00  0.00              
ATOM   2403  HA  ASP B 155      -7.534   8.932   4.147  1.00  0.00              
ATOM   2404 1HB  ASP B 155      -8.883   6.641   2.676  1.00  0.00              
ATOM   2405 2HB  ASP B 155      -7.220   7.118   2.364  1.00  0.00              
ATOM   2406  N   GLN B 156      -9.566   9.288   1.586  1.00  0.00              
ATOM   2407  CA  GLN B 156      -9.794  10.049   0.365  1.00  0.00              
ATOM   2408  C   GLN B 156      -9.933  11.550   0.629  1.00  0.00              
ATOM   2409  O   GLN B 156      -9.331  12.332  -0.076  1.00  0.00              
ATOM   2410  CB  GLN B 156     -11.045   9.530  -0.349  1.00  0.00              
ATOM   2411  CG  GLN B 156     -10.895   8.137  -0.935  1.00  0.00              
ATOM   2412  CD  GLN B 156     -12.194   7.608  -1.513  1.00  0.00              
ATOM   2413  OE1 GLN B 156     -13.239   7.639  -0.857  1.00  0.00              
ATOM   2414  NE2 GLN B 156     -12.137   7.120  -2.747  1.00  0.00              
ATOM   2415  H   GLN B 156     -10.282   8.655   1.912  1.00  0.00              
ATOM   2416  HA  GLN B 156      -8.913   9.956  -0.270  1.00  0.00              
ATOM   2417 1HB  GLN B 156     -11.882   9.512   0.350  1.00  0.00              
ATOM   2418 2HB  GLN B 156     -11.310  10.209  -1.159  1.00  0.00              
ATOM   2419 1HG  GLN B 156     -10.153   8.168  -1.734  1.00  0.00              
ATOM   2420 2HG  GLN B 156     -10.568   7.456  -0.149  1.00  0.00              
ATOM   2421 1HE2 GLN B 156     -12.963   6.757  -3.180  1.00  0.00              
ATOM   2422 2HE2 GLN B 156     -11.269   7.115  -3.243  1.00  0.00              
ATOM   2423  N   ALA B 157     -10.702  11.958   1.638  1.00  0.00              
ATOM   2424  CA  ALA B 157     -10.838  13.387   1.905  1.00  0.00              
ATOM   2425  C   ALA B 157      -9.489  13.983   2.335  1.00  0.00              
ATOM   2426  O   ALA B 157      -9.128  15.090   1.909  1.00  0.00              
ATOM   2427  CB  ALA B 157     -11.910  13.657   2.952  1.00  0.00              
ATOM   2428  H   ALA B 157     -11.194  11.299   2.224  1.00  0.00              
ATOM   2429  HA  ALA B 157     -11.131  13.878   0.977  1.00  0.00              
ATOM   2430 1HB  ALA B 157     -11.986  14.731   3.127  1.00  0.00              
ATOM   2431 2HB  ALA B 157     -12.869  13.280   2.597  1.00  0.00              
ATOM   2432 3HB  ALA B 157     -11.645  13.156   3.882  1.00  0.00              
ATOM   2433  N   GLU B 158      -8.739  13.253   3.160  1.00  0.00              
ATOM   2434  CA  GLU B 158      -7.405  13.708   3.553  1.00  0.00              
ATOM   2435  C   GLU B 158      -6.435  13.781   2.360  1.00  0.00              
ATOM   2436  O   GLU B 158      -5.595  14.663   2.303  1.00  0.00              
ATOM   2437  CB  GLU B 158      -6.833  12.779   4.627  1.00  0.00              
ATOM   2438  CG  GLU B 158      -7.503  12.904   5.988  1.00  0.00              
ATOM   2439  CD  GLU B 158      -6.953  11.940   7.001  1.00  0.00              
ATOM   2440  OE1 GLU B 158      -6.186  11.086   6.626  1.00  0.00              
ATOM   2441  OE2 GLU B 158      -7.301  12.057   8.153  1.00  0.00              
ATOM   2442  H   GLU B 158      -9.086  12.376   3.523  1.00  0.00              
ATOM   2443  HA  GLU B 158      -7.480  14.738   3.903  1.00  0.00              
ATOM   2444 1HB  GLU B 158      -6.929  11.743   4.301  1.00  0.00              
ATOM   2445 2HB  GLU B 158      -5.770  12.984   4.757  1.00  0.00              
ATOM   2446 1HG  GLU B 158      -7.364  13.920   6.358  1.00  0.00              
ATOM   2447 2HG  GLU B 158      -8.572  12.732   5.872  1.00  0.00              
ATOM   2448  N   ASN B 159      -6.538  12.854   1.414  1.00  0.00              
ATOM   2449  CA  ASN B 159      -5.724  12.958   0.189  1.00  0.00              
ATOM   2450  C   ASN B 159      -6.038  14.209  -0.657  1.00  0.00              
ATOM   2451  O   ASN B 159      -5.148  14.821  -1.248  1.00  0.00              
ATOM   2452  CB  ASN B 159      -5.895  11.707  -0.652  1.00  0.00              
ATOM   2453  CG  ASN B 159      -5.174  10.520  -0.076  1.00  0.00              
ATOM   2454  OD1 ASN B 159      -4.258  10.671   0.741  1.00  0.00              
ATOM   2455  ND2 ASN B 159      -5.569   9.341  -0.485  1.00  0.00              
ATOM   2456  H   ASN B 159      -7.169  12.072   1.521  1.00  0.00              
ATOM   2457  HA  ASN B 159      -4.678  13.080   0.477  1.00  0.00              
ATOM   2458 1HB  ASN B 159      -6.956  11.467  -0.737  1.00  0.00              
ATOM   2459 2HB  ASN B 159      -5.520  11.891  -1.659  1.00  0.00              
ATOM   2460 1HD2 ASN B 159      -5.126   8.516  -0.135  1.00  0.00              
ATOM   2461 2HD2 ASN B 159      -6.315   9.266  -1.146  1.00  0.00              
ATOM   2462  N   ARG B 160      -7.309  14.591  -0.711  1.00  0.00              
ATOM   2463  CA  ARG B 160      -7.701  15.796  -1.428  1.00  0.00              
ATOM   2464  C   ARG B 160      -7.184  17.044  -0.704  1.00  0.00              
ATOM   2465  O   ARG B 160      -6.687  17.970  -1.324  1.00  0.00              
ATOM   2466  CB  ARG B 160      -9.215  15.871  -1.563  1.00  0.00              
ATOM   2467  CG  ARG B 160      -9.848  14.715  -2.320  1.00  0.00              
ATOM   2468  CD  ARG B 160      -9.271  14.567  -3.680  1.00  0.00              
ATOM   2469  NE  ARG B 160      -9.894  13.480  -4.418  1.00  0.00              
ATOM   2470  CZ  ARG B 160      -9.456  12.206  -4.418  1.00  0.00              
ATOM   2471  NH1 ARG B 160      -8.395  11.875  -3.717  1.00  0.00              
ATOM   2472  NH2 ARG B 160     -10.094  11.288  -5.124  1.00  0.00              
ATOM   2473  H   ARG B 160      -8.019  14.041  -0.248  1.00  0.00              
ATOM   2474  HA  ARG B 160      -7.186  15.809  -2.389  1.00  0.00              
ATOM   2475 1HB  ARG B 160      -9.666  15.904  -0.572  1.00  0.00              
ATOM   2476 2HB  ARG B 160      -9.489  16.792  -2.078  1.00  0.00              
ATOM   2477 1HG  ARG B 160      -9.680  13.787  -1.773  1.00  0.00              
ATOM   2478 2HG  ARG B 160     -10.920  14.888  -2.419  1.00  0.00              
ATOM   2479 1HD  ARG B 160      -9.420  15.489  -4.241  1.00  0.00              
ATOM   2480 2HD  ARG B 160      -8.205  14.358  -3.602  1.00  0.00              
ATOM   2481  HE  ARG B 160     -10.713  13.696  -4.970  1.00  0.00              
ATOM   2482 1HH1 ARG B 160      -7.908  12.577  -3.177  1.00  0.00              
ATOM   2483 2HH1 ARG B 160      -8.067  10.920  -3.717  1.00  0.00              
ATOM   2484 1HH2 ARG B 160     -10.910  11.542  -5.664  1.00  0.00              
ATOM   2485 2HH2 ARG B 160      -9.766  10.334  -5.125  1.00  0.00              
ATOM   2486  N   VAL B 161      -7.213  17.021   0.617  1.00  0.00              
ATOM   2487  CA  VAL B 161      -6.541  18.047   1.442  1.00  0.00              
ATOM   2488  C   VAL B 161      -5.006  18.094   1.326  1.00  0.00              
ATOM   2489  O   VAL B 161      -4.424  19.178   1.323  1.00  0.00              
ATOM   2490  CB  VAL B 161      -6.966  17.909   2.920  1.00  0.00              
ATOM   2491  CG1 VAL B 161      -6.164  18.820   3.831  1.00  0.00              
ATOM   2492  CG2 VAL B 161      -8.459  18.156   3.048  1.00  0.00              
ATOM   2493  H   VAL B 161      -7.715  16.273   1.074  1.00  0.00              
ATOM   2494  HA  VAL B 161      -6.841  19.032   1.082  1.00  0.00              
ATOM   2495  HB  VAL B 161      -6.730  16.901   3.264  1.00  0.00              
ATOM   2496 1HG1 VAL B 161      -6.496  18.690   4.861  1.00  0.00              
ATOM   2497 2HG1 VAL B 161      -5.106  18.569   3.757  1.00  0.00              
ATOM   2498 3HG1 VAL B 161      -6.313  19.857   3.531  1.00  0.00              
ATOM   2499 1HG2 VAL B 161      -8.756  18.057   4.092  1.00  0.00              
ATOM   2500 2HG2 VAL B 161      -8.693  19.161   2.698  1.00  0.00              
ATOM   2501 3HG2 VAL B 161      -9.001  17.426   2.446  1.00  0.00              
ATOM   2502  N   ARG B 162      -4.347  16.937   1.295  1.00  0.00              
ATOM   2503  CA  ARG B 162      -2.932  16.887   0.944  1.00  0.00              
ATOM   2504  C   ARG B 162      -2.604  17.505  -0.428  1.00  0.00              
ATOM   2505  O   ARG B 162      -1.633  18.270  -0.545  1.00  0.00              
ATOM   2506  CB  ARG B 162      -2.454  15.442   0.961  1.00  0.00              
ATOM   2507  CG  ARG B 162      -1.018  15.238   0.505  1.00  0.00              
ATOM   2508  CD  ARG B 162      -0.664  13.797   0.431  1.00  0.00              
ATOM   2509  NE  ARG B 162      -1.579  13.058  -0.423  1.00  0.00              
ATOM   2510  CZ  ARG B 162      -1.534  13.053  -1.770  1.00  0.00              
ATOM   2511  NH1 ARG B 162      -0.615  13.752  -2.399  1.00  0.00              
ATOM   2512  NH2 ARG B 162      -2.413  12.346  -2.458  1.00  0.00              
ATOM   2513  H   ARG B 162      -4.830  16.078   1.517  1.00  0.00              
ATOM   2514  HA  ARG B 162      -2.375  17.483   1.667  1.00  0.00              
ATOM   2515 1HB  ARG B 162      -2.539  15.042   1.970  1.00  0.00              
ATOM   2516 2HB  ARG B 162      -3.093  14.840   0.315  1.00  0.00              
ATOM   2517 1HG  ARG B 162      -0.884  15.675  -0.485  1.00  0.00              
ATOM   2518 2HG  ARG B 162      -0.340  15.722   1.210  1.00  0.00              
ATOM   2519 1HD  ARG B 162       0.342  13.690   0.027  1.00  0.00              
ATOM   2520 2HD  ARG B 162      -0.702  13.362   1.429  1.00  0.00              
ATOM   2521  HE  ARG B 162      -2.300  12.508   0.025  1.00  0.00              
ATOM   2522 1HH1 ARG B 162       0.057  14.292  -1.873  1.00  0.00              
ATOM   2523 2HH1 ARG B 162      -0.581  13.748  -3.408  1.00  0.00              
ATOM   2524 1HH2 ARG B 162      -3.120  11.809  -1.974  1.00  0.00              
ATOM   2525 2HH2 ARG B 162      -2.379  12.342  -3.466  1.00  0.00              
ATOM   2526  N   GLU B 163      -3.374  17.158  -1.465  1.00  0.00              
ATOM   2527  CA  GLU B 163      -3.180  17.763  -2.810  1.00  0.00              
ATOM   2528  C   GLU B 163      -3.447  19.281  -2.772  1.00  0.00              
ATOM   2529  O   GLU B 163      -2.791  20.051  -3.491  1.00  0.00              
ATOM   2530  CB  GLU B 163      -4.101  17.101  -3.838  1.00  0.00              
ATOM   2531  CG  GLU B 163      -3.739  15.660  -4.171  1.00  0.00              
ATOM   2532  CD  GLU B 163      -4.720  15.012  -5.106  1.00  0.00              
ATOM   2533  OE1 GLU B 163      -5.729  15.613  -5.389  1.00  0.00              
ATOM   2534  OE2 GLU B 163      -4.461  13.913  -5.539  1.00  0.00              
ATOM   2535  H   GLU B 163      -4.103  16.471  -1.335  1.00  0.00              
ATOM   2536  HA  GLU B 163      -2.137  17.633  -3.101  1.00  0.00              
ATOM   2537 1HB  GLU B 163      -5.126  17.111  -3.468  1.00  0.00              
ATOM   2538 2HB  GLU B 163      -4.082  17.673  -4.766  1.00  0.00              
ATOM   2539 1HG  GLU B 163      -2.750  15.642  -4.629  1.00  0.00              
ATOM   2540 2HG  GLU B 163      -3.691  15.086  -3.246  1.00  0.00              
ATOM   2541  N   LEU B 164      -4.412  19.718  -1.957  1.00  0.00              
ATOM   2542  CA  LEU B 164      -4.568  21.158  -1.737  1.00  0.00              
ATOM   2543  C   LEU B 164      -3.277  21.754  -1.150  1.00  0.00              
ATOM   2544  O   LEU B 164      -2.740  22.753  -1.660  1.00  0.00              
ATOM   2545  CB  LEU B 164      -5.752  21.473  -0.835  1.00  0.00              
ATOM   2546  CG  LEU B 164      -5.950  22.946  -0.446  1.00  0.00              
ATOM   2547  CD1 LEU B 164      -6.232  23.746  -1.725  1.00  0.00              
ATOM   2548  CD2 LEU B 164      -7.081  23.110   0.549  1.00  0.00              
ATOM   2549  H   LEU B 164      -5.037  19.078  -1.487  1.00  0.00              
ATOM   2550  HA  LEU B 164      -4.743  21.638  -2.699  1.00  0.00              
ATOM   2551 1HB  LEU B 164      -6.664  21.146  -1.333  1.00  0.00              
ATOM   2552 2HB  LEU B 164      -5.645  20.907   0.090  1.00  0.00              
ATOM   2553  HG  LEU B 164      -5.035  23.329   0.007  1.00  0.00              
ATOM   2554 1HD1 LEU B 164      -6.376  24.797  -1.472  1.00  0.00              
ATOM   2555 2HD1 LEU B 164      -5.388  23.650  -2.408  1.00  0.00              
ATOM   2556 3HD1 LEU B 164      -7.133  23.362  -2.203  1.00  0.00              
ATOM   2557 1HD2 LEU B 164      -7.193  24.164   0.803  1.00  0.00              
ATOM   2558 2HD2 LEU B 164      -8.009  22.743   0.109  1.00  0.00              
ATOM   2559 3HD2 LEU B 164      -6.858  22.541   1.452  1.00  0.00              
ATOM   2560  N   LYS B 165      -2.752  21.138  -0.105  1.00  0.00              
ATOM   2561  CA  LYS B 165      -1.504  21.654   0.484  1.00  0.00              
ATOM   2562  C   LYS B 165      -0.380  21.786  -0.560  1.00  0.00              
ATOM   2563  O   LYS B 165       0.327  22.812  -0.618  1.00  0.00              
ATOM   2564  CB  LYS B 165      -1.047  20.748   1.629  1.00  0.00              
ATOM   2565  CG  LYS B 165       0.239  21.197   2.311  1.00  0.00              
ATOM   2566  CD  LYS B 165       0.043  22.512   3.051  1.00  0.00              
ATOM   2567  CE  LYS B 165       1.287  22.896   3.838  1.00  0.00              
ATOM   2568  NZ  LYS B 165       1.122  24.198   4.538  1.00  0.00              
ATOM   2569  H   LYS B 165      -3.187  20.321   0.300  1.00  0.00              
ATOM   2570  HA  LYS B 165      -1.695  22.652   0.880  1.00  0.00              
ATOM   2571 1HB  LYS B 165      -1.828  20.698   2.388  1.00  0.00              
ATOM   2572 2HB  LYS B 165      -0.891  19.737   1.253  1.00  0.00              
ATOM   2573 1HG  LYS B 165       0.560  20.434   3.021  1.00  0.00              
ATOM   2574 2HG  LYS B 165       1.022  21.324   1.563  1.00  0.00              
ATOM   2575 1HD  LYS B 165      -0.183  23.303   2.334  1.00  0.00              
ATOM   2576 2HD  LYS B 165      -0.797  22.419   3.739  1.00  0.00              
ATOM   2577 1HE  LYS B 165       1.502  22.125   4.576  1.00  0.00              
ATOM   2578 2HE  LYS B 165       2.138  22.968   3.161  1.00  0.00              
ATOM   2579 1HZ  LYS B 165       1.967  24.417   5.047  1.00  0.00              
ATOM   2580 2HZ  LYS B 165       0.940  24.925   3.861  1.00  0.00              
ATOM   2581 3HZ  LYS B 165       0.347  24.138   5.183  1.00  0.00              
ATOM   2582  N   GLN B 166      -0.233  20.740  -1.376  1.00  0.00              
ATOM   2583  CA  GLN B 166       0.754  20.698  -2.448  1.00  0.00              
ATOM   2584  C   GLN B 166       0.552  21.782  -3.518  1.00  0.00              
ATOM   2585  O   GLN B 166       1.526  22.381  -3.944  1.00  0.00              
ATOM   2586  CB  GLN B 166       0.735  19.318  -3.110  1.00  0.00              
ATOM   2587  CG  GLN B 166       1.278  18.201  -2.235  1.00  0.00              
ATOM   2588  CD  GLN B 166       1.157  16.839  -2.893  1.00  0.00              
ATOM   2589  OE1 GLN B 166       0.294  16.622  -3.748  1.00  0.00              
ATOM   2590  NE2 GLN B 166       2.023  15.913  -2.498  1.00  0.00              
ATOM   2591  H   GLN B 166      -0.839  19.944  -1.234  1.00  0.00              
ATOM   2592  HA  GLN B 166       1.739  20.887  -2.020  1.00  0.00              
ATOM   2593 1HB  GLN B 166      -0.288  19.061  -3.387  1.00  0.00              
ATOM   2594 2HB  GLN B 166       1.325  19.345  -4.026  1.00  0.00              
ATOM   2595 1HG  GLN B 166       2.333  18.391  -2.034  1.00  0.00              
ATOM   2596 2HG  GLN B 166       0.718  18.180  -1.301  1.00  0.00              
ATOM   2597 1HE2 GLN B 166       1.992  14.996  -2.897  1.00  0.00              
ATOM   2598 2HE2 GLN B 166       2.707  16.132  -1.802  1.00  0.00              
ATOM   2599  N   GLU B 167      -0.686  22.035  -3.970  1.00  0.00              
ATOM   2600  CA  GLU B 167      -0.920  23.141  -4.917  1.00  0.00              
ATOM   2601  C   GLU B 167      -0.655  24.514  -4.306  1.00  0.00              
ATOM   2602  O   GLU B 167      -0.149  25.444  -4.993  1.00  0.00              
ATOM   2603  CB  GLU B 167      -2.355  23.088  -5.447  1.00  0.00              
ATOM   2604  CG  GLU B 167      -2.633  21.929  -6.394  1.00  0.00              
ATOM   2605  CD  GLU B 167      -1.583  21.835  -7.466  1.00  0.00              
ATOM   2606  OE1 GLU B 167      -1.333  22.823  -8.114  1.00  0.00              
ATOM   2607  OE2 GLU B 167      -0.952  20.809  -7.564  1.00  0.00              
ATOM   2608  H   GLU B 167      -1.468  21.471  -3.668  1.00  0.00              
ATOM   2609  HA  GLU B 167      -0.253  23.014  -5.770  1.00  0.00              
ATOM   2610 1HB  GLU B 167      -3.012  23.014  -4.581  1.00  0.00              
ATOM   2611 2HB  GLU B 167      -2.538  24.030  -5.964  1.00  0.00              
ATOM   2612 1HG  GLU B 167      -2.721  20.968  -5.888  1.00  0.00              
ATOM   2613 2HG  GLU B 167      -3.589  22.190  -6.844  1.00  0.00              
ATOM   2614  N   LEU B 168      -1.047  24.701  -3.043  1.00  0.00              
ATOM   2615  CA  LEU B 168      -0.765  25.964  -2.372  1.00  0.00              
ATOM   2616  C   LEU B 168       0.751  26.232  -2.177  1.00  0.00              
ATOM   2617  O   LEU B 168       1.173  27.391  -2.245  1.00  0.00              
ATOM   2618  CB  LEU B 168      -1.470  25.980  -1.010  1.00  0.00              
ATOM   2619  CG  LEU B 168      -3.004  25.977  -1.055  1.00  0.00              
ATOM   2620  CD1 LEU B 168      -3.553  25.897   0.363  1.00  0.00              
ATOM   2621  CD2 LEU B 168      -3.493  27.233  -1.761  1.00  0.00              
ATOM   2622  H   LEU B 168      -1.539  23.976  -2.540  1.00  0.00              
ATOM   2623  HA  LEU B 168      -1.072  26.779  -3.027  1.00  0.00              
ATOM   2624 1HB  LEU B 168      -1.154  25.104  -0.446  1.00  0.00              
ATOM   2625 2HB  LEU B 168      -1.156  26.870  -0.466  1.00  0.00              
ATOM   2626  HG  LEU B 168      -3.351  25.097  -1.597  1.00  0.00              
ATOM   2627 1HD1 LEU B 168      -4.643  25.896   0.331  1.00  0.00              
ATOM   2628 2HD1 LEU B 168      -3.203  24.981   0.838  1.00  0.00              
ATOM   2629 3HD1 LEU B 168      -3.209  26.758   0.936  1.00  0.00              
ATOM   2630 1HD2 LEU B 168      -4.583  27.231  -1.793  1.00  0.00              
ATOM   2631 2HD2 LEU B 168      -3.148  28.113  -1.219  1.00  0.00              
ATOM   2632 3HD2 LEU B 168      -3.100  27.255  -2.777  1.00  0.00              
ATOM   2633  N   GLU B 169       1.538  25.183  -1.921  1.00  0.00              
ATOM   2634  CA  GLU B 169       3.022  25.307  -1.864  1.00  0.00              
ATOM   2635  C   GLU B 169       3.554  25.732  -3.244  1.00  0.00              
ATOM   2636  O   GLU B 169       4.474  26.561  -3.355  1.00  0.00              
ATOM   2637  CB  GLU B 169       3.670  23.988  -1.436  1.00  0.00              
ATOM   2638  CG  GLU B 169       3.450  23.624   0.026  1.00  0.00              
ATOM   2639  CD  GLU B 169       3.985  22.264   0.377  1.00  0.00              
ATOM   2640  OE1 GLU B 169       4.388  21.556  -0.515  1.00  0.00              
ATOM   2641  OE2 GLU B 169       3.990  21.931   1.538  1.00  0.00              
ATOM   2642  H   GLU B 169       1.112  24.281  -1.762  1.00  0.00              
ATOM   2643  HA  GLU B 169       3.279  26.041  -1.100  1.00  0.00              
ATOM   2644 1HB  GLU B 169       3.276  23.174  -2.046  1.00  0.00              
ATOM   2645 2HB  GLU B 169       4.745  24.037  -1.611  1.00  0.00              
ATOM   2646 1HG  GLU B 169       3.943  24.368   0.652  1.00  0.00              
ATOM   2647 2HG  GLU B 169       2.383  23.657   0.241  1.00  0.00              
ATOM   2648  N   ARG B 170       3.018  25.124  -4.301  1.00  0.00              
ATOM   2649  CA  ARG B 170       3.392  25.550  -5.679  1.00  0.00              
ATOM   2650  C   ARG B 170       3.007  27.008  -6.016  1.00  0.00              
ATOM   2651  O   ARG B 170       3.794  27.755  -6.642  1.00  0.00              
ATOM   2652  CB  ARG B 170       2.835  24.597  -6.726  1.00  0.00              
ATOM   2653  CG  ARG B 170       3.237  24.914  -8.158  1.00  0.00              
ATOM   2654  CD  ARG B 170       2.663  23.993  -9.173  1.00  0.00              
ATOM   2655  NE  ARG B 170       1.215  24.052  -9.290  1.00  0.00              
ATOM   2656  CZ  ARG B 170       0.539  25.017  -9.944  1.00  0.00              
ATOM   2657  NH1 ARG B 170       1.171  26.023 -10.508  1.00  0.00              
ATOM   2658  NH2 ARG B 170      -0.779  24.938  -9.984  1.00  0.00              
ATOM   2659  H   ARG B 170       2.356  24.370  -4.182  1.00  0.00              
ATOM   2660  HA  ARG B 170       4.479  25.533  -5.764  1.00  0.00              
ATOM   2661 1HB  ARG B 170       3.186  23.599  -6.467  1.00  0.00              
ATOM   2662 2HB  ARG B 170       1.749  24.633  -6.643  1.00  0.00              
ATOM   2663 1HG  ARG B 170       2.905  25.925  -8.396  1.00  0.00              
ATOM   2664 2HG  ARG B 170       4.324  24.862  -8.232  1.00  0.00              
ATOM   2665 1HD  ARG B 170       3.080  24.239 -10.149  1.00  0.00              
ATOM   2666 2HD  ARG B 170       2.929  22.970  -8.912  1.00  0.00              
ATOM   2667  HE  ARG B 170       0.513  23.422  -8.926  1.00  0.00              
ATOM   2668 1HH1 ARG B 170       2.178  26.079 -10.453  1.00  0.00              
ATOM   2669 2HH1 ARG B 170       0.646  26.736 -10.993  1.00  0.00              
ATOM   2670 1HH2 ARG B 170      -1.250  24.167  -9.530  1.00  0.00              
ATOM   2671 2HH2 ARG B 170      -1.310  25.648 -10.467  1.00  0.00              
ATOM   2672  N   LEU B 171       1.811  27.443  -5.598  1.00  0.00              
ATOM   2673  CA  LEU B 171       1.427  28.854  -5.783  1.00  0.00              
ATOM   2674  C   LEU B 171       2.321  29.822  -4.999  1.00  0.00              
ATOM   2675  O   LEU B 171       2.620  30.907  -5.486  1.00  0.00              
ATOM   2676  CB  LEU B 171      -0.032  29.058  -5.357  1.00  0.00              
ATOM   2677  CG  LEU B 171      -1.086  28.406  -6.262  1.00  0.00              
ATOM   2678  CD1 LEU B 171      -2.457  28.519  -5.608  1.00  0.00              
ATOM   2679  CD2 LEU B 171      -1.074  29.081  -7.625  1.00  0.00              
ATOM   2680  H   LEU B 171       1.161  26.811  -5.152  1.00  0.00              
ATOM   2681  HA  LEU B 171       1.572  29.117  -6.831  1.00  0.00              
ATOM   2682 1HB  LEU B 171      -0.161  28.654  -4.355  1.00  0.00              
ATOM   2683 2HB  LEU B 171      -0.239  30.127  -5.325  1.00  0.00              
ATOM   2684  HG  LEU B 171      -0.859  27.346  -6.379  1.00  0.00              
ATOM   2685 1HD1 LEU B 171      -3.206  28.055  -6.250  1.00  0.00              
ATOM   2686 2HD1 LEU B 171      -2.443  28.011  -4.643  1.00  0.00              
ATOM   2687 3HD1 LEU B 171      -2.705  29.569  -5.462  1.00  0.00              
ATOM   2688 1HD2 LEU B 171      -1.822  28.617  -8.268  1.00  0.00              
ATOM   2689 2HD2 LEU B 171      -1.302  30.141  -7.508  1.00  0.00              
ATOM   2690 3HD2 LEU B 171      -0.088  28.970  -8.077  1.00  0.00              
ATOM   2691  N   TYR B 172       2.724  29.416  -3.799  1.00  0.00              
ATOM   2692  CA  TYR B 172       3.686  30.161  -2.997  1.00  0.00              
ATOM   2693  C   TYR B 172       5.055  30.245  -3.703  1.00  0.00              
ATOM   2694  O   TYR B 172       5.652  31.286  -3.806  1.00  0.00              
ATOM   2695  CB  TYR B 172       3.832  29.518  -1.615  1.00  0.00              
ATOM   2696  CG  TYR B 172       4.893  30.162  -0.751  1.00  0.00              
ATOM   2697  CD1 TYR B 172       4.659  31.402  -0.174  1.00  0.00              
ATOM   2698  CD2 TYR B 172       6.100  29.514  -0.536  1.00  0.00              
ATOM   2699  CE1 TYR B 172       5.628  31.990   0.616  1.00  0.00              
ATOM   2700  CE2 TYR B 172       7.069  30.103   0.253  1.00  0.00              
ATOM   2701  CZ  TYR B 172       6.836  31.336   0.827  1.00  0.00              
ATOM   2702  OH  TYR B 172       7.801  31.922   1.613  1.00  0.00              
ATOM   2703  H   TYR B 172       2.343  28.554  -3.435  1.00  0.00              
ATOM   2704  HA  TYR B 172       3.312  31.177  -2.864  1.00  0.00              
ATOM   2705 1HB  TYR B 172       2.880  29.575  -1.085  1.00  0.00              
ATOM   2706 2HB  TYR B 172       4.080  28.463  -1.730  1.00  0.00              
ATOM   2707  HD1 TYR B 172       3.710  31.911  -0.343  1.00  0.00              
ATOM   2708  HD2 TYR B 172       6.284  28.541  -0.991  1.00  0.00              
ATOM   2709  HE1 TYR B 172       5.444  32.964   1.069  1.00  0.00              
ATOM   2710  HE2 TYR B 172       8.018  29.593   0.421  1.00  0.00              
ATOM   2711  HH  TYR B 172       7.473  32.759   1.951  1.00  0.00              
ATOM   2712  N   LYS B 173       5.541  29.136  -4.198  1.00  0.00              
ATOM   2713  CA  LYS B 173       6.820  29.176  -4.922  1.00  0.00              
ATOM   2714  C   LYS B 173       6.787  30.150  -6.099  1.00  0.00              
ATOM   2715  O   LYS B 173       7.757  30.877  -6.349  1.00  0.00              
ATOM   2716  CB  LYS B 173       7.194  27.779  -5.419  1.00  0.00              
ATOM   2717  CG  LYS B 173       7.595  26.806  -4.317  1.00  0.00              
ATOM   2718  CD  LYS B 173       7.863  25.417  -4.877  1.00  0.00              
ATOM   2719  CE  LYS B 173       8.218  24.433  -3.772  1.00  0.00              
ATOM   2720  NZ  LYS B 173       8.441  23.060  -4.300  1.00  0.00              
ATOM   2721  H   LYS B 173       5.061  28.253  -4.095  1.00  0.00              
ATOM   2722  HA  LYS B 173       7.579  29.598  -4.262  1.00  0.00              
ATOM   2723 1HB  LYS B 173       6.350  27.346  -5.957  1.00  0.00              
ATOM   2724 2HB  LYS B 173       8.026  27.852  -6.119  1.00  0.00              
ATOM   2725 1HG  LYS B 173       8.496  27.169  -3.821  1.00  0.00              
ATOM   2726 2HG  LYS B 173       6.796  26.743  -3.579  1.00  0.00              
ATOM   2727 1HD  LYS B 173       6.976  25.058  -5.401  1.00  0.00              
ATOM   2728 2HD  LYS B 173       8.688  25.464  -5.588  1.00  0.00              
ATOM   2729 1HE  LYS B 173       9.124  24.766  -3.267  1.00  0.00              
ATOM   2730 2HE  LYS B 173       7.412  24.401  -3.040  1.00  0.00              
ATOM   2731 1HZ  LYS B 173       8.673  22.439  -3.538  1.00  0.00              
ATOM   2732 2HZ  LYS B 173       7.599  22.733  -4.756  1.00  0.00              
ATOM   2733 3HZ  LYS B 173       9.200  23.074  -4.966  1.00  0.00              
ATOM   2734  N   GLU B 174       5.649  30.200  -6.796  1.00  0.00              
ATOM   2735  CA  GLU B 174       5.422  31.155  -7.860  1.00  0.00              
ATOM   2736  C   GLU B 174       5.302  32.579  -7.359  1.00  0.00              
ATOM   2737  O   GLU B 174       5.783  33.500  -8.010  1.00  0.00              
ATOM   2738  CB  GLU B 174       4.158  30.779  -8.636  1.00  0.00              
ATOM   2739  CG  GLU B 174       4.290  29.522  -9.484  1.00  0.00              
ATOM   2740  CD  GLU B 174       2.999  29.119 -10.140  1.00  0.00              
ATOM   2741  OE1 GLU B 174       2.005  29.758  -9.892  1.00  0.00              
ATOM   2742  OE2 GLU B 174       3.007  28.173 -10.892  1.00  0.00              
ATOM   2743  H   GLU B 174       4.920  29.540  -6.564  1.00  0.00              
ATOM   2744  HA  GLU B 174       6.279  31.132  -8.534  1.00  0.00              
ATOM   2745 1HB  GLU B 174       3.335  30.626  -7.937  1.00  0.00              
ATOM   2746 2HB  GLU B 174       3.879  31.600  -9.296  1.00  0.00              
ATOM   2747 1HG  GLU B 174       5.039  29.695 -10.257  1.00  0.00              
ATOM   2748 2HG  GLU B 174       4.641  28.706  -8.853  1.00  0.00              
ATOM   2749  N   ALA B 175       4.665  32.765  -6.194  1.00  0.00              
ATOM   2750  CA  ALA B 175       4.579  34.068  -5.526  1.00  0.00              
ATOM   2751  C   ALA B 175       5.934  34.626  -5.077  1.00  0.00              
ATOM   2752  O   ALA B 175       6.092  35.858  -4.932  1.00  0.00              
ATOM   2753  CB  ALA B 175       3.623  33.997  -4.305  1.00  0.00              
ATOM   2754  H   ALA B 175       4.227  31.962  -5.764  1.00  0.00              
ATOM   2755  HA  ALA B 175       4.182  34.789  -6.241  1.00  0.00              
ATOM   2756 1HB  ALA B 175       3.573  34.974  -3.824  1.00  0.00              
ATOM   2757 2HB  ALA B 175       2.627  33.706  -4.639  1.00  0.00              
ATOM   2758 3HB  ALA B 175       3.995  33.262  -3.593  1.00  0.00              
ATOM   2759  N   ARG B 176       6.868  33.724  -4.790  1.00  0.00              
ATOM   2760  CA  ARG B 176       8.247  34.084  -4.446  1.00  0.00              
ATOM   2761  C   ARG B 176       9.210  34.204  -5.658  1.00  0.00              
ATOM   2762  O   ARG B 176      10.396  34.457  -5.473  1.00  0.00              
ATOM   2763  CB  ARG B 176       8.808  33.054  -3.476  1.00  0.00              
ATOM   2764  CG  ARG B 176       8.042  32.923  -2.169  1.00  0.00              
ATOM   2765  CD  ARG B 176       8.006  34.207  -1.423  1.00  0.00              
ATOM   2766  NE  ARG B 176       9.332  34.621  -0.993  1.00  0.00              
ATOM   2767  CZ  ARG B 176       9.625  35.831  -0.477  1.00  0.00              
ATOM   2768  NH1 ARG B 176       8.679  36.732  -0.334  1.00  0.00              
ATOM   2769  NH2 ARG B 176      10.865  36.112  -0.115  1.00  0.00              
ATOM   2770  H   ARG B 176       6.605  32.749  -4.814  1.00  0.00              
ATOM   2771  HA  ARG B 176       8.245  35.083  -4.009  1.00  0.00              
ATOM   2772 1HB  ARG B 176       8.818  32.075  -3.952  1.00  0.00              
ATOM   2773 2HB  ARG B 176       9.839  33.310  -3.230  1.00  0.00              
ATOM   2774 1HG  ARG B 176       7.016  32.619  -2.378  1.00  0.00              
ATOM   2775 2HG  ARG B 176       8.522  32.173  -1.540  1.00  0.00              
ATOM   2776 1HD  ARG B 176       7.595  34.988  -2.062  1.00  0.00              
ATOM   2777 2HD  ARG B 176       7.380  34.096  -0.538  1.00  0.00              
ATOM   2778  HE  ARG B 176      10.086  33.955  -1.087  1.00  0.00              
ATOM   2779 1HH1 ARG B 176       7.731  36.517  -0.610  1.00  0.00              
ATOM   2780 2HH1 ARG B 176       8.899  37.638   0.053  1.00  0.00              
ATOM   2781 1HH2 ARG B 176      11.593  35.419  -0.225  1.00  0.00              
ATOM   2782 2HH2 ARG B 176      11.085  37.017   0.272  1.00  0.00              
ATOM   2783  N   LYS B 177       8.719  34.073  -6.888  1.00  0.00              
ATOM   2784  CA  LYS B 177       9.625  34.237  -8.052  1.00  0.00              
ATOM   2785  C   LYS B 177       9.932  35.707  -8.289  1.00  0.00              
ATOM   2786  O   LYS B 177       9.127  36.593  -7.948  1.00  0.00              
ATOM   2787  CB  LYS B 177       9.017  33.625  -9.315  1.00  0.00              
ATOM   2788  CG  LYS B 177       8.928  32.104  -9.297  1.00  0.00              
ATOM   2789  CD  LYS B 177       8.319  31.571 -10.585  1.00  0.00              
ATOM   2790  CE  LYS B 177       8.262  30.050 -10.583  1.00  0.00              
ATOM   2791  NZ  LYS B 177       7.657  29.515 -11.832  1.00  0.00              
ATOM   2792  H   LYS B 177       7.744  33.863  -7.050  1.00  0.00              
ATOM   2793  HA  LYS B 177      10.580  33.765  -7.816  1.00  0.00              
ATOM   2794 1HB  LYS B 177       8.010  34.017  -9.461  1.00  0.00              
ATOM   2795 2HB  LYS B 177       9.611  33.915 -10.182  1.00  0.00              
ATOM   2796 1HG  LYS B 177       9.927  31.683  -9.175  1.00  0.00              
ATOM   2797 2HG  LYS B 177       8.314  31.786  -8.455  1.00  0.00              
ATOM   2798 1HD  LYS B 177       7.308  31.964 -10.699  1.00  0.00              
ATOM   2799 2HD  LYS B 177       8.917  31.901 -11.434  1.00  0.00              
ATOM   2800 1HE  LYS B 177       9.269  29.649 -10.479  1.00  0.00              
ATOM   2801 2HE  LYS B 177       7.670  29.710  -9.733  1.00  0.00              
ATOM   2802 1HZ  LYS B 177       7.637  28.506 -11.791  1.00  0.00              
ATOM   2803 2HZ  LYS B 177       6.715  29.866 -11.929  1.00  0.00              
ATOM   2804 3HZ  LYS B 177       8.208  29.808 -12.626  1.00  0.00              
ATOM   2805  N   LEU B 178      11.095  35.978  -8.872  1.00  0.00              
ATOM   2806  CA  LEU B 178      11.505  37.357  -9.100  1.00  0.00              
ATOM   2807  C   LEU B 178      10.690  38.044 -10.197  1.00  0.00              
ATOM   2808  O   LEU B 178      10.222  37.394 -11.125  1.00  0.00              
ATOM   2809  CB  LEU B 178      12.993  37.399  -9.469  1.00  0.00              
ATOM   2810  CG  LEU B 178      13.962  36.926  -8.378  1.00  0.00              
ATOM   2811  CD1 LEU B 178      15.382  36.919  -8.928  1.00  0.00              
ATOM   2812  CD2 LEU B 178      13.849  37.840  -7.167  1.00  0.00              
ATOM   2813  H   LEU B 178      11.707  35.229  -9.163  1.00  0.00              
ATOM   2814  HA  LEU B 178      11.287  37.935  -8.203  1.00  0.00              
ATOM   2815 1HB  LEU B 178      13.151  36.773 -10.346  1.00  0.00              
ATOM   2816 2HB  LEU B 178      13.259  38.424  -9.727  1.00  0.00              
ATOM   2817  HG  LEU B 178      13.713  35.905  -8.087  1.00  0.00              
ATOM   2818 1HD1 LEU B 178      16.071  36.583  -8.153  1.00  0.00              
ATOM   2819 2HD1 LEU B 178      15.439  36.243  -9.781  1.00  0.00              
ATOM   2820 3HD1 LEU B 178      15.655  37.926  -9.243  1.00  0.00              
ATOM   2821 1HD2 LEU B 178      14.537  37.503  -6.391  1.00  0.00              
ATOM   2822 2HD2 LEU B 178      14.099  38.860  -7.457  1.00  0.00              
ATOM   2823 3HD2 LEU B 178      12.828  37.811  -6.784  1.00  0.00              
ATOM   2824  N   ASP B 179      10.513  39.356 -10.043  1.00  0.00              
ATOM   2825  CA  ASP B 179       9.729  40.207 -10.958  1.00  0.00              
ATOM   2826  C   ASP B 179       8.266  39.769 -11.115  1.00  0.00              
ATOM   2827  O   ASP B 179       7.721  39.748 -12.223  1.00  0.00              
ATOM   2828  CB  ASP B 179      10.391  40.233 -12.338  1.00  0.00              
ATOM   2829  CG  ASP B 179      11.777  40.864 -12.318  1.00  0.00              
ATOM   2830  OD1 ASP B 179      11.971  41.801 -11.581  1.00  0.00              
ATOM   2831  OD2 ASP B 179      12.628  40.402 -13.040  1.00  0.00              
ATOM   2832  H   ASP B 179      10.955  39.777  -9.239  1.00  0.00              
ATOM   2833  HA  ASP B 179       9.659  41.206 -10.527  1.00  0.00              
ATOM   2834 1HB  ASP B 179      10.476  39.216 -12.720  1.00  0.00              
ATOM   2835 2HB  ASP B 179       9.763  40.792 -13.032  1.00  0.00              
ATOM   2836  N   LEU B 180       7.637  39.400 -10.004  1.00  0.00              
ATOM   2837  CA  LEU B 180       6.236  39.022 -10.029  1.00  0.00              
ATOM   2838  C   LEU B 180       5.464  40.281 -10.386  1.00  0.00              
ATOM   2839  O   LEU B 180       5.611  41.325  -9.737  1.00  0.00              
ATOM   2840  CB  LEU B 180       5.780  38.461  -8.676  1.00  0.00              
ATOM   2841  CG  LEU B 180       4.329  37.968  -8.617  1.00  0.00              
ATOM   2842  CD1 LEU B 180       4.167  36.753  -9.521  1.00  0.00              
ATOM   2843  CD2 LEU B 180       3.966  37.630  -7.178  1.00  0.00              
ATOM   2844  H   LEU B 180       8.136  39.381  -9.126  1.00  0.00              
ATOM   2845  HA  LEU B 180       6.102  38.245 -10.781  1.00  0.00              
ATOM   2846 1HB  LEU B 180       6.425  37.626  -8.411  1.00  0.00              
ATOM   2847 2HB  LEU B 180       5.897  39.238  -7.921  1.00  0.00              
ATOM   2848  HG  LEU B 180       3.663  38.748  -8.985  1.00  0.00              
ATOM   2849 1HD1 LEU B 180       3.136  36.402  -9.478  1.00  0.00              
ATOM   2850 2HD1 LEU B 180       4.414  37.028 -10.546  1.00  0.00              
ATOM   2851 3HD1 LEU B 180       4.834  35.959  -9.186  1.00  0.00              
ATOM   2852 1HD2 LEU B 180       2.934  37.280  -7.135  1.00  0.00              
ATOM   2853 2HD2 LEU B 180       4.630  36.849  -6.809  1.00  0.00              
ATOM   2854 3HD2 LEU B 180       4.073  38.520  -6.558  1.00  0.00              
ATOM   2855  N   THR B 181       4.676  40.217 -11.451  1.00  0.00              
ATOM   2856  CA  THR B 181       3.946  41.397 -11.865  1.00  0.00              
ATOM   2857  C   THR B 181       2.628  41.402 -11.095  1.00  0.00              
ATOM   2858  O   THR B 181       2.270  40.395 -10.451  1.00  0.00              
ATOM   2859  CB  THR B 181       3.694  41.418 -13.384  1.00  0.00              
ATOM   2860  OG1 THR B 181       2.825  40.336 -13.742  1.00  0.00              
ATOM   2861  CG2 THR B 181       5.005  41.284 -14.143  1.00  0.00              
ATOM   2862  H   THR B 181       4.574  39.364 -11.982  1.00  0.00              
ATOM   2863  HA  THR B 181       4.516  42.278 -11.568  1.00  0.00              
ATOM   2864  HB  THR B 181       3.215  42.357 -13.660  1.00  0.00              
ATOM   2865  HG1 THR B 181       2.915  40.151 -14.680  1.00  0.00              
ATOM   2866 1HG2 THR B 181       4.808  41.302 -15.215  1.00  0.00              
ATOM   2867 2HG2 THR B 181       5.664  42.112 -13.882  1.00  0.00              
ATOM   2868 3HG2 THR B 181       5.484  40.342 -13.879  1.00  0.00              
ATOM   2869  N   GLN B 182       1.931  42.536 -11.135  1.00  0.00              
ATOM   2870  CA  GLN B 182       0.630  42.640 -10.484  1.00  0.00              
ATOM   2871  C   GLN B 182      -0.407  41.723 -11.101  1.00  0.00              
ATOM   2872  O   GLN B 182      -1.198  41.163 -10.370  1.00  0.00              
ATOM   2873  CB  GLN B 182       0.128  44.085 -10.534  1.00  0.00              
ATOM   2874  CG  GLN B 182      -1.175  44.318  -9.789  1.00  0.00              
ATOM   2875  CD  GLN B 182      -1.042  44.068  -8.299  1.00  0.00              
ATOM   2876  OE1 GLN B 182      -0.143  44.601  -7.643  1.00  0.00              
ATOM   2877  NE2 GLN B 182      -1.939  43.253  -7.754  1.00  0.00              
ATOM   2878  H   GLN B 182       2.303  43.338 -11.621  1.00  0.00              
ATOM   2879  HA  GLN B 182       0.726  42.280  -9.459  1.00  0.00              
ATOM   2880 1HB  GLN B 182       0.882  44.748 -10.109  1.00  0.00              
ATOM   2881 2HB  GLN B 182      -0.021  44.383 -11.572  1.00  0.00              
ATOM   2882 1HG  GLN B 182      -1.486  45.353  -9.935  1.00  0.00              
ATOM   2883 2HG  GLN B 182      -1.933  43.641 -10.183  1.00  0.00              
ATOM   2884 1HE2 GLN B 182      -1.901  43.050  -6.775  1.00  0.00              
ATOM   2885 2HE2 GLN B 182      -2.652  42.841  -8.323  1.00  0.00              
ATOM   2886  N   GLU B 183      -0.386  41.543 -12.430  1.00  0.00              
ATOM   2887  CA  GLU B 183      -1.302  40.610 -13.076  1.00  0.00              
ATOM   2888  C   GLU B 183      -1.059  39.154 -12.685  1.00  0.00              
ATOM   2889  O   GLU B 183      -2.008  38.386 -12.502  1.00  0.00              
ATOM   2890  CB  GLU B 183      -1.198  40.751 -14.596  1.00  0.00              
ATOM   2891  CG  GLU B 183      -1.749  42.059 -15.145  1.00  0.00              
ATOM   2892  CD  GLU B 183      -1.569  42.191 -16.632  1.00  0.00              
ATOM   2893  OE1 GLU B 183      -0.917  41.355 -17.209  1.00  0.00              
ATOM   2894  OE2 GLU B 183      -2.085  43.130 -17.191  1.00  0.00              
ATOM   2895  H   GLU B 183       0.272  42.058 -12.997  1.00  0.00              
ATOM   2896  HA  GLU B 183      -2.313  40.820 -12.725  1.00  0.00              
ATOM   2897 1HB  GLU B 183      -0.153  40.676 -14.897  1.00  0.00              
ATOM   2898 2HB  GLU B 183      -1.736  39.933 -15.075  1.00  0.00              
ATOM   2899 1HG  GLU B 183      -2.812  42.119 -14.913  1.00  0.00              
ATOM   2900 2HG  GLU B 183      -1.250  42.889 -14.648  1.00  0.00              
ATOM   2901  N   MET B 184       0.213  38.763 -12.602  1.00  0.00              
ATOM   2902  CA  MET B 184       0.574  37.435 -12.153  1.00  0.00              
ATOM   2903  C   MET B 184       0.217  37.208 -10.681  1.00  0.00              
ATOM   2904  O   MET B 184      -0.220  36.113 -10.332  1.00  0.00              
ATOM   2905  CB  MET B 184       2.066  37.203 -12.383  1.00  0.00              
ATOM   2906  CG  MET B 184       2.467  37.086 -13.847  1.00  0.00              
ATOM   2907  SD  MET B 184       1.658  35.706 -14.681  1.00  0.00              
ATOM   2908  CE  MET B 184       2.399  34.316 -13.831  1.00  0.00              
ATOM   2909  H   MET B 184       0.944  39.411 -12.860  1.00  0.00              
ATOM   2910  HA  MET B 184       0.013  36.708 -12.739  1.00  0.00              
ATOM   2911 1HB  MET B 184       2.633  38.023 -11.946  1.00  0.00              
ATOM   2912 2HB  MET B 184       2.374  36.286 -11.878  1.00  0.00              
ATOM   2913 1HG  MET B 184       2.206  38.006 -14.370  1.00  0.00              
ATOM   2914 2HG  MET B 184       3.545  36.948 -13.919  1.00  0.00              
ATOM   2915 1HE  MET B 184       1.999  33.386 -14.236  1.00  0.00              
ATOM   2916 2HE  MET B 184       3.481  34.338 -13.971  1.00  0.00              
ATOM   2917 3HE  MET B 184       2.170  34.376 -12.766  1.00  0.00              
ATOM   2918  N   ARG B 185       0.383  38.238  -9.841  1.00  0.00              
ATOM   2919  CA  ARG B 185      -0.087  38.208  -8.439  1.00  0.00              
ATOM   2920  C   ARG B 185      -1.608  38.020  -8.307  1.00  0.00              
ATOM   2921  O   ARG B 185      -2.081  37.254  -7.450  1.00  0.00              
ATOM   2922  CB  ARG B 185       0.308  39.494  -7.729  1.00  0.00              
ATOM   2923  CG  ARG B 185      -0.080  39.559  -6.260  1.00  0.00              
ATOM   2924  CD  ARG B 185       0.432  40.793  -5.611  1.00  0.00              
ATOM   2925  NE  ARG B 185       0.012  40.889  -4.222  1.00  0.00              
ATOM   2926  CZ  ARG B 185       0.301  41.921  -3.405  1.00  0.00              
ATOM   2927  NH1 ARG B 185       1.011  42.934  -3.851  1.00  0.00              
ATOM   2928  NH2 ARG B 185      -0.129  41.915  -2.155  1.00  0.00              
ATOM   2929  H   ARG B 185       0.849  39.064 -10.186  1.00  0.00              
ATOM   2930  HA  ARG B 185       0.359  37.346  -7.943  1.00  0.00              
ATOM   2931 1HB  ARG B 185       1.387  39.627  -7.791  1.00  0.00              
ATOM   2932 2HB  ARG B 185      -0.155  40.344  -8.231  1.00  0.00              
ATOM   2933 1HG  ARG B 185      -1.167  39.551  -6.170  1.00  0.00              
ATOM   2934 2HG  ARG B 185       0.334  38.698  -5.736  1.00  0.00              
ATOM   2935 1HD  ARG B 185       1.522  40.792  -5.638  1.00  0.00              
ATOM   2936 2HD  ARG B 185       0.057  41.667  -6.142  1.00  0.00              
ATOM   2937  HE  ARG B 185      -0.536  40.129  -3.843  1.00  0.00              
ATOM   2938 1HH1 ARG B 185       1.339  42.939  -4.807  1.00  0.00              
ATOM   2939 2HH1 ARG B 185       1.227  43.707  -3.239  1.00  0.00              
ATOM   2940 1HH2 ARG B 185      -0.674  41.136  -1.812  1.00  0.00              
ATOM   2941 2HH2 ARG B 185       0.088  42.688  -1.544  1.00  0.00              
ATOM   2942  N   ARG B 186      -2.367  38.734  -9.148  1.00  0.00              
ATOM   2943  CA  ARG B 186      -3.831  38.581  -9.229  1.00  0.00              
ATOM   2944  C   ARG B 186      -4.229  37.149  -9.641  1.00  0.00              
ATOM   2945  O   ARG B 186      -5.147  36.559  -9.065  1.00  0.00              
ATOM   2946  CB  ARG B 186      -4.416  39.572 -10.224  1.00  0.00              
ATOM   2947  CG  ARG B 186      -4.404  41.022  -9.766  1.00  0.00              
ATOM   2948  CD  ARG B 186      -4.846  41.942 -10.844  1.00  0.00              
ATOM   2949  NE  ARG B 186      -4.806  43.333 -10.421  1.00  0.00              
ATOM   2950  CZ  ARG B 186      -4.993  44.387 -11.238  1.00  0.00              
ATOM   2951  NH1 ARG B 186      -5.231  44.194 -12.516  1.00  0.00              
ATOM   2952  NH2 ARG B 186      -4.936  45.616 -10.755  1.00  0.00              
ATOM   2953  H   ARG B 186      -1.908  39.403  -9.750  1.00  0.00              
ATOM   2954  HA  ARG B 186      -4.251  38.745  -8.236  1.00  0.00              
ATOM   2955 1HB  ARG B 186      -3.861  39.518 -11.160  1.00  0.00              
ATOM   2956 2HB  ARG B 186      -5.449  39.303 -10.441  1.00  0.00              
ATOM   2957 1HG  ARG B 186      -5.077  41.140  -8.916  1.00  0.00              
ATOM   2958 2HG  ARG B 186      -3.392  41.301  -9.469  1.00  0.00              
ATOM   2959 1HD  ARG B 186      -4.193  41.830 -11.709  1.00  0.00              
ATOM   2960 2HD  ARG B 186      -5.870  41.703 -11.130  1.00  0.00              
ATOM   2961  HE  ARG B 186      -4.625  43.521  -9.444  1.00  0.00              
ATOM   2962 1HH1 ARG B 186      -5.274  43.255 -12.886  1.00  0.00              
ATOM   2963 2HH1 ARG B 186      -5.371  44.984 -13.129  1.00  0.00              
ATOM   2964 1HH2 ARG B 186      -4.753  45.765  -9.772  1.00  0.00              
ATOM   2965 2HH2 ARG B 186      -5.076  46.406 -11.367  1.00  0.00              
ATOM   2966  N   LYS B 187      -3.524  36.591 -10.635  1.00  0.00              
ATOM   2967  CA  LYS B 187      -3.727  35.218 -11.068  1.00  0.00              
ATOM   2968  C   LYS B 187      -3.447  34.204  -9.980  1.00  0.00              
ATOM   2969  O   LYS B 187      -4.138  33.201  -9.851  1.00  0.00              
ATOM   2970  CB  LYS B 187      -2.850  34.919 -12.285  1.00  0.00              
ATOM   2971  CG  LYS B 187      -3.307  35.596 -13.571  1.00  0.00              
ATOM   2972  CD  LYS B 187      -2.356  35.298 -14.720  1.00  0.00              
ATOM   2973  CE  LYS B 187      -2.804  35.983 -16.003  1.00  0.00              
ATOM   2974  NZ  LYS B 187      -1.877  35.709 -17.134  1.00  0.00              
ATOM   2975  H   LYS B 187      -2.825  37.154 -11.096  1.00  0.00              
ATOM   2976  HA  LYS B 187      -4.756  35.113 -11.414  1.00  0.00              
ATOM   2977 1HB  LYS B 187      -1.827  35.239 -12.085  1.00  0.00              
ATOM   2978 2HB  LYS B 187      -2.829  33.844 -12.463  1.00  0.00              
ATOM   2979 1HG  LYS B 187      -4.304  35.241 -13.835  1.00  0.00              
ATOM   2980 2HG  LYS B 187      -3.353  36.674 -13.418  1.00  0.00              
ATOM   2981 1HD  LYS B 187      -1.354  35.646 -14.463  1.00  0.00              
ATOM   2982 2HD  LYS B 187      -2.315  34.222 -14.890  1.00  0.00              
ATOM   2983 1HE  LYS B 187      -3.800  35.634 -16.272  1.00  0.00              
ATOM   2984 2HE  LYS B 187      -2.852  37.060 -15.843  1.00  0.00              
ATOM   2985 1HZ  LYS B 187      -2.208  36.180 -17.964  1.00  0.00              
ATOM   2986 2HZ  LYS B 187      -0.953  36.046 -16.902  1.00  0.00              
ATOM   2987 3HZ  LYS B 187      -1.839  34.714 -17.305  1.00  0.00              
ATOM   2988  N   LEU B 188      -2.400  34.437  -9.210  1.00  0.00              
ATOM   2989  CA  LEU B 188      -2.106  33.548  -8.092  1.00  0.00              
ATOM   2990  C   LEU B 188      -3.226  33.550  -7.040  1.00  0.00              
ATOM   2991  O   LEU B 188      -3.535  32.493  -6.488  1.00  0.00              
ATOM   2992  CB  LEU B 188      -0.782  33.961  -7.437  1.00  0.00              
ATOM   2993  CG  LEU B 188       0.481  33.696  -8.266  1.00  0.00              
ATOM   2994  CD1 LEU B 188       1.673  34.377  -7.608  1.00  0.00              
ATOM   2995  CD2 LEU B 188       0.706  32.195  -8.384  1.00  0.00              
ATOM   2996  H   LEU B 188      -1.794  35.226  -9.384  1.00  0.00              
ATOM   2997  HA  LEU B 188      -2.062  32.526  -8.465  1.00  0.00              
ATOM   2998 1HB  LEU B 188      -0.819  35.027  -7.221  1.00  0.00              
ATOM   2999 2HB  LEU B 188      -0.679  33.423  -6.494  1.00  0.00              
ATOM   3000  HG  LEU B 188       0.359  34.124  -9.261  1.00  0.00              
ATOM   3001 1HD1 LEU B 188       2.571  34.189  -8.198  1.00  0.00              
ATOM   3002 2HD1 LEU B 188       1.494  35.451  -7.555  1.00  0.00              
ATOM   3003 3HD1 LEU B 188       1.810  33.981  -6.603  1.00  0.00              
ATOM   3004 1HD2 LEU B 188       1.603  32.007  -8.974  1.00  0.00              
ATOM   3005 2HD2 LEU B 188       0.829  31.767  -7.389  1.00  0.00              
ATOM   3006 3HD2 LEU B 188      -0.153  31.736  -8.873  1.00  0.00              
ATOM   3007  N   GLU B 189      -3.823  34.721  -6.791  1.00  0.00              
ATOM   3008  CA  GLU B 189      -4.994  34.858  -5.902  1.00  0.00              
ATOM   3009  C   GLU B 189      -6.232  34.177  -6.458  1.00  0.00              
ATOM   3010  O   GLU B 189      -7.021  33.527  -5.725  1.00  0.00              
ATOM   3011  CB  GLU B 189      -5.304  36.336  -5.653  1.00  0.00              
ATOM   3012  CG  GLU B 189      -4.278  37.057  -4.790  1.00  0.00              
ATOM   3013  CD  GLU B 189      -4.547  38.531  -4.670  1.00  0.00              
ATOM   3014  OE1 GLU B 189      -5.425  39.013  -5.345  1.00  0.00              
ATOM   3015  OE2 GLU B 189      -3.873  39.177  -3.902  1.00  0.00              
ATOM   3016  H   GLU B 189      -3.446  35.544  -7.238  1.00  0.00              
ATOM   3017  HA  GLU B 189      -4.753  34.405  -4.939  1.00  0.00              
ATOM   3018 1HB  GLU B 189      -5.366  36.860  -6.607  1.00  0.00              
ATOM   3019 2HB  GLU B 189      -6.275  36.428  -5.166  1.00  0.00              
ATOM   3020 1HG  GLU B 189      -4.284  36.616  -3.793  1.00  0.00              
ATOM   3021 2HG  GLU B 189      -3.288  36.906  -5.218  1.00  0.00              
ATOM   3022  N   TRP B 190      -6.392  34.309  -7.763  1.00  0.00              
ATOM   3023  CA  TRP B 190      -7.455  33.592  -8.467  1.00  0.00              
ATOM   3024  C   TRP B 190      -7.250  32.070  -8.479  1.00  0.00              
ATOM   3025  O   TRP B 190      -8.213  31.324  -8.297  1.00  0.00              
ATOM   3026  CB  TRP B 190      -7.556  34.099  -9.907  1.00  0.00              
ATOM   3027  CG  TRP B 190      -7.888  35.557 -10.006  1.00  0.00              
ATOM   3028  CD1 TRP B 190      -8.547  36.308  -9.079  1.00  0.00              
ATOM   3029  CD2 TRP B 190      -7.577  36.453 -11.100  1.00  0.00              
ATOM   3030  NE1 TRP B 190      -8.668  37.603  -9.518  1.00  0.00              
ATOM   3031  CE2 TRP B 190      -8.079  37.710 -10.753  1.00  0.00              
ATOM   3032  CE3 TRP B 190      -6.922  36.291 -12.327  1.00  0.00              
ATOM   3033  CZ2 TRP B 190      -7.950  38.807 -11.589  1.00  0.00              
ATOM   3034  CZ3 TRP B 190      -6.792  37.392 -13.166  1.00  0.00              
ATOM   3035  CH2 TRP B 190      -7.293  38.618 -12.805  1.00  0.00              
ATOM   3036  H   TRP B 190      -5.775  34.912  -8.288  1.00  0.00              
ATOM   3037  HA  TRP B 190      -8.380  33.703  -7.901  1.00  0.00              
ATOM   3038 1HB  TRP B 190      -6.609  33.927 -10.419  1.00  0.00              
ATOM   3039 2HB  TRP B 190      -8.322  33.535 -10.438  1.00  0.00              
ATOM   3040  HD1 TRP B 190      -8.922  35.934  -8.128  1.00  0.00              
ATOM   3041  HE1 TRP B 190      -9.118  38.355  -9.017  1.00  0.00              
ATOM   3042  HE3 TRP B 190      -6.520  35.321 -12.618  1.00  0.00              
ATOM   3043  HZ2 TRP B 190      -8.341  39.789 -11.321  1.00  0.00              
ATOM   3044  HZ3 TRP B 190      -6.282  37.258 -14.120  1.00  0.00              
ATOM   3045  HH2 TRP B 190      -7.173  39.460 -13.486  1.00  0.00              
ATOM   3046  N   ARG B 191      -6.004  31.605  -8.649  1.00  0.00              
ATOM   3047  CA  ARG B 191      -5.720  30.172  -8.555  1.00  0.00              
ATOM   3048  C   ARG B 191      -5.891  29.671  -7.135  1.00  0.00              
ATOM   3049  O   ARG B 191      -6.249  28.526  -6.949  1.00  0.00              
ATOM   3050  CB  ARG B 191      -4.346  29.817  -9.103  1.00  0.00              
ATOM   3051  CG  ARG B 191      -4.213  29.923 -10.614  1.00  0.00              
ATOM   3052  CD  ARG B 191      -2.847  29.649 -11.129  1.00  0.00              
ATOM   3053  NE  ARG B 191      -2.714  29.760 -12.573  1.00  0.00              
ATOM   3054  CZ  ARG B 191      -1.550  29.661 -13.244  1.00  0.00              
ATOM   3055  NH1 ARG B 191      -0.413  29.488 -12.607  1.00  0.00              
ATOM   3056  NH2 ARG B 191      -1.578  29.767 -14.561  1.00  0.00              
ATOM   3057  H   ARG B 191      -5.247  32.245  -8.844  1.00  0.00              
ATOM   3058  HA  ARG B 191      -6.402  29.639  -9.219  1.00  0.00              
ATOM   3059 1HB  ARG B 191      -3.631  30.489  -8.631  1.00  0.00              
ATOM   3060 2HB  ARG B 191      -4.137  28.792  -8.797  1.00  0.00              
ATOM   3061 1HG  ARG B 191      -4.895  29.208 -11.074  1.00  0.00              
ATOM   3062 2HG  ARG B 191      -4.490  30.934 -10.916  1.00  0.00              
ATOM   3063 1HD  ARG B 191      -2.151  30.358 -10.682  1.00  0.00              
ATOM   3064 2HD  ARG B 191      -2.561  28.635 -10.852  1.00  0.00              
ATOM   3065  HE  ARG B 191      -3.424  29.919 -13.275  1.00  0.00              
ATOM   3066 1HH1 ARG B 191      -0.407  29.426 -11.598  1.00  0.00              
ATOM   3067 2HH1 ARG B 191       0.448  29.416 -13.128  1.00  0.00              
ATOM   3068 1HH2 ARG B 191      -2.458  29.919 -15.034  1.00  0.00              
ATOM   3069 2HH2 ARG B 191      -0.720  29.698 -15.088  1.00  0.00              
ATOM   3070  N   TYR B 192      -5.571  30.511  -6.147  1.00  0.00              
ATOM   3071  CA  TYR B 192      -5.820  30.177  -4.762  1.00  0.00              
ATOM   3072  C   TYR B 192      -7.308  29.840  -4.512  1.00  0.00              
ATOM   3073  O   TYR B 192      -7.633  28.805  -3.915  1.00  0.00              
ATOM   3074  CB  TYR B 192      -5.342  31.328  -3.871  1.00  0.00              
ATOM   3075  CG  TYR B 192      -5.862  31.276  -2.440  1.00  0.00              
ATOM   3076  CD1 TYR B 192      -5.387  30.334  -1.528  1.00  0.00              
ATOM   3077  CD2 TYR B 192      -6.808  32.196  -2.006  1.00  0.00              
ATOM   3078  CE1 TYR B 192      -5.863  30.311  -0.211  1.00  0.00              
ATOM   3079  CE2 TYR B 192      -7.296  32.179  -0.698  1.00  0.00              
ATOM   3080  CZ  TYR B 192      -6.825  31.233   0.186  1.00  0.00              
ATOM   3081  OH  TYR B 192      -7.313  31.241   1.476  1.00  0.00              
ATOM   3082  H   TYR B 192      -5.145  31.399  -6.371  1.00  0.00              
ATOM   3083  HA  TYR B 192      -5.258  29.276  -4.516  1.00  0.00              
ATOM   3084 1HB  TYR B 192      -4.252  31.328  -3.831  1.00  0.00              
ATOM   3085 2HB  TYR B 192      -5.653  32.278  -4.306  1.00  0.00              
ATOM   3086  HD1 TYR B 192      -4.636  29.606  -1.837  1.00  0.00              
ATOM   3087  HD2 TYR B 192      -7.186  32.953  -2.693  1.00  0.00              
ATOM   3088  HE1 TYR B 192      -5.484  29.571   0.492  1.00  0.00              
ATOM   3089  HE2 TYR B 192      -8.044  32.909  -0.386  1.00  0.00              
ATOM   3090  HH  TYR B 192      -7.950  31.953   1.571  1.00  0.00              
ATOM   3091  N   ILE B 193      -8.209  30.713  -4.968  1.00  0.00              
ATOM   3092  CA  ILE B 193      -9.673  30.484  -4.780  1.00  0.00              
ATOM   3093  C   ILE B 193     -10.156  29.214  -5.481  1.00  0.00              
ATOM   3094  O   ILE B 193     -10.887  28.373  -4.921  1.00  0.00              
ATOM   3095  CB  ILE B 193     -10.492  31.679  -5.302  1.00  0.00              
ATOM   3096  CG1 ILE B 193     -10.209  32.928  -4.463  1.00  0.00              
ATOM   3097  CG2 ILE B 193     -11.977  31.352  -5.291  1.00  0.00              
ATOM   3098  CD1 ILE B 193     -10.747  34.205  -5.066  1.00  0.00              
ATOM   3099  H   ILE B 193      -7.900  31.545  -5.450  1.00  0.00              
ATOM   3100  HA  ILE B 193      -9.859  30.280  -3.726  1.00  0.00              
ATOM   3101  HB  ILE B 193     -10.188  31.910  -6.322  1.00  0.00              
ATOM   3102 1HG1 ILE B 193     -10.647  32.807  -3.472  1.00  0.00              
ATOM   3103 2HG1 ILE B 193      -9.132  33.042  -4.331  1.00  0.00              
ATOM   3104 1HG2 ILE B 193     -12.541  32.208  -5.663  1.00  0.00              
ATOM   3105 2HG2 ILE B 193     -12.164  30.490  -5.930  1.00  0.00              
ATOM   3106 3HG2 ILE B 193     -12.292  31.125  -4.273  1.00  0.00              
ATOM   3107 1HD1 ILE B 193     -10.507  35.045  -4.415  1.00  0.00              
ATOM   3108 2HD1 ILE B 193     -10.294  34.364  -6.045  1.00  0.00              
ATOM   3109 3HD1 ILE B 193     -11.828  34.128  -5.175  1.00  0.00              
ATOM   3110  N   ALA B 194      -9.676  29.047  -6.712  1.00  0.00              
ATOM   3111  CA  ALA B 194      -9.988  27.907  -7.545  1.00  0.00              
ATOM   3112  C   ALA B 194      -9.461  26.631  -6.909  1.00  0.00              
ATOM   3113  O   ALA B 194     -10.164  25.634  -6.877  1.00  0.00              
ATOM   3114  CB  ALA B 194      -9.388  28.098  -8.958  1.00  0.00              
ATOM   3115  H   ALA B 194      -9.061  29.764  -7.069  1.00  0.00              
ATOM   3116  HA  ALA B 194     -11.073  27.835  -7.628  1.00  0.00              
ATOM   3117 1HB  ALA B 194      -9.630  27.233  -9.576  1.00  0.00              
ATOM   3118 2HB  ALA B 194      -9.805  28.997  -9.412  1.00  0.00              
ATOM   3119 3HB  ALA B 194      -8.306  28.198  -8.883  1.00  0.00              
ATOM   3120  N   ALA B 195      -8.229  26.681  -6.412  1.00  0.00              
ATOM   3121  CA  ALA B 195      -7.597  25.552  -5.759  1.00  0.00              
ATOM   3122  C   ALA B 195      -8.425  25.079  -4.539  1.00  0.00              
ATOM   3123  O   ALA B 195      -8.596  23.864  -4.335  1.00  0.00              
ATOM   3124  CB  ALA B 195      -6.184  25.955  -5.313  1.00  0.00              
ATOM   3125  H   ALA B 195      -7.719  27.549  -6.497  1.00  0.00              
ATOM   3126  HA  ALA B 195      -7.533  24.737  -6.480  1.00  0.00              
ATOM   3127 1HB  ALA B 195      -5.703  25.110  -4.821  1.00  0.00              
ATOM   3128 2HB  ALA B 195      -5.599  26.250  -6.184  1.00  0.00              
ATOM   3129 3HB  ALA B 195      -6.247  26.791  -4.619  1.00  0.00              
ATOM   3130  N   MET B 196      -8.939  26.040  -3.743  1.00  0.00              
ATOM   3131  CA  MET B 196      -9.886  25.730  -2.615  1.00  0.00              
ATOM   3132  C   MET B 196     -11.203  25.096  -3.104  1.00  0.00              
ATOM   3133  O   MET B 196     -11.737  24.153  -2.497  1.00  0.00              
ATOM   3134  CB  MET B 196     -10.191  26.996  -1.818  1.00  0.00              
ATOM   3135  CG  MET B 196      -9.016  27.532  -1.011  1.00  0.00              
ATOM   3136  SD  MET B 196      -8.487  26.395   0.285  1.00  0.00              
ATOM   3137  CE  MET B 196      -9.909  26.436   1.373  1.00  0.00              
ATOM   3138  H   MET B 196      -8.677  27.000  -3.916  1.00  0.00              
ATOM   3139  HA  MET B 196      -9.402  25.022  -1.943  1.00  0.00              
ATOM   3140 1HB  MET B 196     -10.517  27.783  -2.496  1.00  0.00              
ATOM   3141 2HB  MET B 196     -11.011  26.801  -1.125  1.00  0.00              
ATOM   3142 1HG  MET B 196      -8.172  27.714  -1.676  1.00  0.00              
ATOM   3143 2HG  MET B 196      -9.295  28.477  -0.547  1.00  0.00              
ATOM   3144 1HE  MET B 196      -9.734  25.780   2.226  1.00  0.00              
ATOM   3145 2HE  MET B 196     -10.068  27.456   1.725  1.00  0.00              
ATOM   3146 3HE  MET B 196     -10.792  26.097   0.830  1.00  0.00              
ATOM   3147  N   LEU B 197     -11.740  25.638  -4.188  1.00  0.00              
ATOM   3148  CA  LEU B 197     -12.970  25.095  -4.770  1.00  0.00              
ATOM   3149  C   LEU B 197     -12.794  23.688  -5.249  1.00  0.00              
ATOM   3150  O   LEU B 197     -13.711  22.854  -5.077  1.00  0.00              
ATOM   3151  CB  LEU B 197     -13.509  25.994  -5.883  1.00  0.00              
ATOM   3152  CG  LEU B 197     -14.054  27.295  -5.290  1.00  0.00              
ATOM   3153  CD1 LEU B 197     -14.318  28.407  -6.307  1.00  0.00              
ATOM   3154  CD2 LEU B 197     -15.279  26.985  -4.443  1.00  0.00              
ATOM   3155  H   LEU B 197     -11.300  26.436  -4.623  1.00  0.00              
ATOM   3156  HA  LEU B 197     -13.726  25.036  -3.988  1.00  0.00              
ATOM   3157 1HB  LEU B 197     -12.702  26.202  -6.584  1.00  0.00              
ATOM   3158 2HB  LEU B 197     -14.294  25.457  -6.415  1.00  0.00              
ATOM   3159  HG  LEU B 197     -13.288  27.760  -4.668  1.00  0.00              
ATOM   3160 1HD1 LEU B 197     -14.702  29.287  -5.791  1.00  0.00              
ATOM   3161 2HD1 LEU B 197     -13.389  28.662  -6.817  1.00  0.00              
ATOM   3162 3HD1 LEU B 197     -15.052  28.066  -7.036  1.00  0.00              
ATOM   3163 1HD2 LEU B 197     -15.670  27.910  -4.017  1.00  0.00              
ATOM   3164 2HD2 LEU B 197     -16.044  26.520  -5.065  1.00  0.00              
ATOM   3165 3HD2 LEU B 197     -15.003  26.304  -3.638  1.00  0.00              
ATOM   3166  N   LYS B 198     -11.635  23.401  -5.849  1.00  0.00              
ATOM   3167  CA  LYS B 198     -11.342  22.049  -6.318  1.00  0.00              
ATOM   3168  C   LYS B 198     -11.239  21.027  -5.192  1.00  0.00              
ATOM   3169  O   LYS B 198     -11.741  19.902  -5.319  1.00  0.00              
ATOM   3170  CB  LYS B 198     -10.044  22.049  -7.128  1.00  0.00              
ATOM   3171  CG  LYS B 198     -10.145  22.750  -8.477  1.00  0.00              
ATOM   3172  CD  LYS B 198      -8.942  22.435  -9.354  1.00  0.00              
ATOM   3173  CE  LYS B 198      -7.694  23.153  -8.861  1.00  0.00              
ATOM   3174  NZ  LYS B 198      -6.518  22.886  -9.732  1.00  0.00              
ATOM   3175  H   LYS B 198     -10.948  24.129  -5.984  1.00  0.00              
ATOM   3176  HA  LYS B 198     -12.165  21.716  -6.950  1.00  0.00              
ATOM   3177 1HB  LYS B 198      -9.257  22.539  -6.554  1.00  0.00              
ATOM   3178 2HB  LYS B 198      -9.727  21.022  -7.308  1.00  0.00              
ATOM   3179 1HG  LYS B 198     -11.052  22.426  -8.988  1.00  0.00              
ATOM   3180 2HG  LYS B 198     -10.201  23.827  -8.324  1.00  0.00              
ATOM   3181 1HD  LYS B 198      -8.759  21.360  -9.348  1.00  0.00              
ATOM   3182 2HD  LYS B 198      -9.148  22.746 -10.378  1.00  0.00              
ATOM   3183 1HE  LYS B 198      -7.878  24.226  -8.837  1.00  0.00              
ATOM   3184 2HE  LYS B 198      -7.462  22.825  -7.848  1.00  0.00              
ATOM   3185 1HZ  LYS B 198      -5.713  23.379  -9.372  1.00  0.00              
ATOM   3186 2HZ  LYS B 198      -6.327  21.894  -9.747  1.00  0.00              
ATOM   3187 3HZ  LYS B 198      -6.714  23.204 -10.671  1.00  0.00              
ATOM   3188  N   ALA B 199     -10.614  21.435  -4.080  1.00  0.00              
ATOM   3189  CA  ALA B 199     -10.556  20.632  -2.877  1.00  0.00              
ATOM   3190  C   ALA B 199     -11.942  20.418  -2.285  1.00  0.00              
ATOM   3191  O   ALA B 199     -12.267  19.338  -1.848  1.00  0.00              
ATOM   3192  CB  ALA B 199      -9.632  21.311  -1.859  1.00  0.00              
ATOM   3193  H   ALA B 199     -10.167  22.340  -4.089  1.00  0.00              
ATOM   3194  HA  ALA B 199     -10.149  19.655  -3.141  1.00  0.00              
ATOM   3195 1HB  ALA B 199      -9.585  20.709  -0.952  1.00  0.00              
ATOM   3196 2HB  ALA B 199      -8.632  21.406  -2.283  1.00  0.00              
ATOM   3197 3HB  ALA B 199     -10.020  22.299  -1.619  1.00  0.00              
ATOM   3198  N   ILE B 200     -12.746  21.468  -2.250  1.00  0.00              
ATOM   3199  CA  ILE B 200     -14.124  21.393  -1.752  1.00  0.00              
ATOM   3200  C   ILE B 200     -14.990  20.424  -2.583  1.00  0.00              
ATOM   3201  O   ILE B 200     -15.710  19.566  -2.036  1.00  0.00              
ATOM   3202  CB  ILE B 200     -14.773  22.789  -1.752  1.00  0.00              
ATOM   3203  CG1 ILE B 200     -14.123  23.681  -0.692  1.00  0.00              
ATOM   3204  CG2 ILE B 200     -16.271  22.678  -1.514  1.00  0.00              
ATOM   3205  CD1 ILE B 200     -14.473  25.145  -0.827  1.00  0.00              
ATOM   3206  H   ILE B 200     -12.390  22.354  -2.581  1.00  0.00              
ATOM   3207  HA  ILE B 200     -14.110  20.934  -0.765  1.00  0.00              
ATOM   3208  HB  ILE B 200     -14.603  23.269  -2.715  1.00  0.00              
ATOM   3209 1HG1 ILE B 200     -14.427  23.347   0.300  1.00  0.00              
ATOM   3210 2HG1 ILE B 200     -13.038  23.584  -0.750  1.00  0.00              
ATOM   3211 1HG2 ILE B 200     -16.715  23.674  -1.516  1.00  0.00              
ATOM   3212 2HG2 ILE B 200     -16.722  22.079  -2.303  1.00  0.00              
ATOM   3213 3HG2 ILE B 200     -16.452  22.203  -0.549  1.00  0.00              
ATOM   3214 1HD1 ILE B 200     -13.974  25.712  -0.040  1.00  0.00              
ATOM   3215 2HD1 ILE B 200     -14.145  25.509  -1.801  1.00  0.00              
ATOM   3216 3HD1 ILE B 200     -15.551  25.271  -0.736  1.00  0.00              
ATOM   3217  N   GLY B 201     -14.852  20.524  -3.894  1.00  0.00              
ATOM   3218  CA  GLY B 201     -15.577  19.690  -4.837  1.00  0.00              
ATOM   3219  C   GLY B 201     -15.309  18.209  -4.716  1.00  0.00              
ATOM   3220  O   GLY B 201     -16.260  17.387  -4.668  1.00  0.00              
ATOM   3221  H   GLY B 201     -14.208  21.218  -4.245  1.00  0.00              
ATOM   3222 1HA  GLY B 201     -16.649  19.845  -4.711  1.00  0.00              
ATOM   3223 2HA  GLY B 201     -15.328  19.990  -5.854  1.00  0.00              
ATOM   3224  N   ASP B 202     -14.020  17.873  -4.638  1.00  0.00              
ATOM   3225  CA  ASP B 202     -13.588  16.496  -4.477  1.00  0.00              
ATOM   3226  C   ASP B 202     -13.872  15.904  -3.082  1.00  0.00              
ATOM   3227  O   ASP B 202     -14.152  14.732  -2.980  1.00  0.00              
ATOM   3228  CB  ASP B 202     -12.089  16.399  -4.773  1.00  0.00              
ATOM   3229  CG  ASP B 202     -11.768  16.537  -6.255  1.00  0.00              
ATOM   3230  OD1 ASP B 202     -12.669  16.420  -7.052  1.00  0.00              
ATOM   3231  OD2 ASP B 202     -10.625  16.760  -6.576  1.00  0.00              
ATOM   3232  H   ASP B 202     -13.325  18.604  -4.695  1.00  0.00              
ATOM   3233  HA  ASP B 202     -14.161  15.871  -5.163  1.00  0.00              
ATOM   3234 1HB  ASP B 202     -11.559  17.179  -4.227  1.00  0.00              
ATOM   3235 2HB  ASP B 202     -11.711  15.438  -4.423  1.00  0.00              
ATOM   3236  N   ILE B 203     -13.773  16.700  -2.020  1.00  0.00              
ATOM   3237  CA  ILE B 203     -14.195  16.190  -0.708  1.00  0.00              
ATOM   3238  C   ILE B 203     -15.688  15.861  -0.699  1.00  0.00              
ATOM   3239  O   ILE B 203     -16.096  14.767  -0.267  1.00  0.00              
ATOM   3240  CB  ILE B 203     -13.889  17.209   0.405  1.00  0.00              
ATOM   3241  CG1 ILE B 203     -12.377  17.346   0.602  1.00  0.00              
ATOM   3242  CG2 ILE B 203     -14.563  16.796   1.704  1.00  0.00              
ATOM   3243  CD1 ILE B 203     -11.977  18.529   1.454  1.00  0.00              
ATOM   3244  H   ILE B 203     -13.417  17.642  -2.089  1.00  0.00              
ATOM   3245  HA  ILE B 203     -13.742  15.211  -0.556  1.00  0.00              
ATOM   3246  HB  ILE B 203     -14.259  18.191   0.111  1.00  0.00              
ATOM   3247 1HG1 ILE B 203     -11.988  16.442   1.069  1.00  0.00              
ATOM   3248 2HG1 ILE B 203     -11.891  17.447  -0.369  1.00  0.00              
ATOM   3249 1HG2 ILE B 203     -14.336  17.526   2.480  1.00  0.00              
ATOM   3250 2HG2 ILE B 203     -15.641  16.748   1.556  1.00  0.00              
ATOM   3251 3HG2 ILE B 203     -14.195  15.816   2.009  1.00  0.00              
ATOM   3252 1HD1 ILE B 203     -10.891  18.559   1.547  1.00  0.00              
ATOM   3253 2HD1 ILE B 203     -12.327  19.450   0.986  1.00  0.00              
ATOM   3254 3HD1 ILE B 203     -12.423  18.432   2.443  1.00  0.00              
ATOM   3255  N   LEU B 204     -16.506  16.784  -1.193  1.00  0.00              
ATOM   3256  CA  LEU B 204     -17.934  16.508  -1.359  1.00  0.00              
ATOM   3257  C   LEU B 204     -18.226  15.254  -2.181  1.00  0.00              
ATOM   3258  O   LEU B 204     -19.080  14.466  -1.798  1.00  0.00              
ATOM   3259  CB  LEU B 204     -18.615  17.712  -2.022  1.00  0.00              
ATOM   3260  CG  LEU B 204     -20.110  17.546  -2.326  1.00  0.00              
ATOM   3261  CD1 LEU B 204     -20.874  17.342  -1.025  1.00  0.00              
ATOM   3262  CD2 LEU B 204     -20.615  18.773  -3.071  1.00  0.00              
ATOM   3263  H   LEU B 204     -16.145  17.689  -1.460  1.00  0.00              
ATOM   3264  HA  LEU B 204     -18.365  16.312  -0.376  1.00  0.00              
ATOM   3265 1HB  LEU B 204     -18.504  18.577  -1.369  1.00  0.00              
ATOM   3266 2HB  LEU B 204     -18.107  17.925  -2.962  1.00  0.00              
ATOM   3267  HG  LEU B 204     -20.259  16.660  -2.943  1.00  0.00              
ATOM   3268 1HD1 LEU B 204     -21.936  17.224  -1.241  1.00  0.00              
ATOM   3269 2HD1 LEU B 204     -20.505  16.448  -0.523  1.00  0.00              
ATOM   3270 3HD1 LEU B 204     -20.729  18.208  -0.379  1.00  0.00              
ATOM   3271 1HD2 LEU B 204     -21.677  18.654  -3.288  1.00  0.00              
ATOM   3272 2HD2 LEU B 204     -20.467  19.659  -2.454  1.00  0.00              
ATOM   3273 3HD2 LEU B 204     -20.064  18.884  -4.005  1.00  0.00              
ATOM   3274  N   ASN B 205     -17.566  15.105  -3.325  1.00  0.00              
ATOM   3275  CA  ASN B 205     -17.693  13.911  -4.189  1.00  0.00              
ATOM   3276  C   ASN B 205     -17.375  12.615  -3.440  1.00  0.00              
ATOM   3277  O   ASN B 205     -18.158  11.660  -3.496  1.00  0.00              
ATOM   3278  CB  ASN B 205     -16.800  14.040  -5.409  1.00  0.00              
ATOM   3279  CG  ASN B 205     -16.977  12.903  -6.377  1.00  0.00              
ATOM   3280  OD1 ASN B 205     -18.035  12.762  -7.001  1.00  0.00              
ATOM   3281  ND2 ASN B 205     -15.961  12.089  -6.514  1.00  0.00              
ATOM   3282  H   ASN B 205     -16.948  15.852  -3.607  1.00  0.00              
ATOM   3283  HA  ASN B 205     -18.719  13.857  -4.556  1.00  0.00              
ATOM   3284 1HB  ASN B 205     -17.018  14.977  -5.923  1.00  0.00              
ATOM   3285 2HB  ASN B 205     -15.757  14.074  -5.094  1.00  0.00              
ATOM   3286 1HD2 ASN B 205     -16.022  11.315  -7.145  1.00  0.00              
ATOM   3287 2HD2 ASN B 205     -15.124  12.241  -5.989  1.00  0.00              
ATOM   3288  N   ALA B 206     -16.234  12.591  -2.742  1.00  0.00              
ATOM   3289  CA  ALA B 206     -15.814  11.404  -1.993  1.00  0.00              
ATOM   3290  C   ALA B 206     -16.791  11.039  -0.869  1.00  0.00              
ATOM   3291  O   ALA B 206     -17.095   9.861  -0.657  1.00  0.00              
ATOM   3292  CB  ALA B 206     -14.405  11.581  -1.445  1.00  0.00              
ATOM   3293  H   ALA B 206     -15.646  13.412  -2.732  1.00  0.00              
ATOM   3294  HA  ALA B 206     -15.819  10.554  -2.675  1.00  0.00              
ATOM   3295 1HB  ALA B 206     -14.115  10.688  -0.892  1.00  0.00              
ATOM   3296 2HB  ALA B 206     -13.711  11.740  -2.270  1.00  0.00              
ATOM   3297 3HB  ALA B 206     -14.380  12.443  -0.780  1.00  0.00              
ATOM   3298  N   ILE B 207     -17.294  12.042  -0.166  1.00  0.00              
ATOM   3299  CA  ILE B 207     -18.230  11.824   0.925  1.00  0.00              
ATOM   3300  C   ILE B 207     -19.588  11.412   0.320  1.00  0.00              
ATOM   3301  O   ILE B 207     -20.248  10.499   0.828  1.00  0.00              
ATOM   3302  CB  ILE B 207     -18.384  13.086   1.794  1.00  0.00              
ATOM   3303  CG1 ILE B 207     -17.064  13.417   2.494  1.00  0.00              
ATOM   3304  CG2 ILE B 207     -19.498  12.897   2.812  1.00  0.00              
ATOM   3305  CD1 ILE B 207     -16.594  12.345   3.451  1.00  0.00              
ATOM   3306  H   ILE B 207     -17.019  12.986  -0.396  1.00  0.00              
ATOM   3307  HA  ILE B 207     -17.867  10.994   1.530  1.00  0.00              
ATOM   3308  HB  ILE B 207     -18.626  13.937   1.159  1.00  0.00              
ATOM   3309 1HG1 ILE B 207     -16.286  13.574   1.748  1.00  0.00              
ATOM   3310 2HG1 ILE B 207     -17.172  14.347   3.053  1.00  0.00              
ATOM   3311 1HG2 ILE B 207     -19.594  13.798   3.418  1.00  0.00              
ATOM   3312 2HG2 ILE B 207     -20.437  12.708   2.293  1.00  0.00              
ATOM   3313 3HG2 ILE B 207     -19.263  12.050   3.456  1.00  0.00              
ATOM   3314 1HD1 ILE B 207     -15.654  12.652   3.908  1.00  0.00              
ATOM   3315 2HD1 ILE B 207     -17.345  12.196   4.228  1.00  0.00              
ATOM   3316 3HD1 ILE B 207     -16.445  11.413   2.907  1.00  0.00              
ATOM   3317  N   ALA B 208     -19.981  12.048  -0.778  1.00  0.00              
ATOM   3318  CA  ALA B 208     -21.218  11.652  -1.459  1.00  0.00              
ATOM   3319  C   ALA B 208     -21.198  10.185  -1.937  1.00  0.00              
ATOM   3320  O   ALA B 208     -22.204   9.475  -1.795  1.00  0.00              
ATOM   3321  CB  ALA B 208     -21.479  12.585  -2.633  1.00  0.00              
ATOM   3322  H   ALA B 208     -19.434  12.809  -1.154  1.00  0.00              
ATOM   3323  HA  ALA B 208     -22.030  11.654  -0.731  1.00  0.00              
ATOM   3324 1HB  ALA B 208     -22.409  12.299  -3.124  1.00  0.00              
ATOM   3325 2HB  ALA B 208     -21.559  13.610  -2.272  1.00  0.00              
ATOM   3326 3HB  ALA B 208     -20.657  12.513  -3.344  1.00  0.00              
ATOM   3327  N   GLN B 209     -20.059   9.739  -2.464  1.00  0.00              
ATOM   3328  CA  GLN B 209     -19.846   8.331  -2.807  1.00  0.00              
ATOM   3329  C   GLN B 209     -19.918   7.412  -1.568  1.00  0.00              
ATOM   3330  O   GLN B 209     -20.539   6.353  -1.623  1.00  0.00              
ATOM   3331  CB  GLN B 209     -18.494   8.160  -3.506  1.00  0.00              
ATOM   3332  CG  GLN B 209     -18.440   8.742  -4.908  1.00  0.00              
ATOM   3333  CD  GLN B 209     -17.051   8.669  -5.512  1.00  0.00              
ATOM   3334  OE1 GLN B 209     -16.048   8.636  -4.794  1.00  0.00              
ATOM   3335  NE2 GLN B 209     -16.984   8.643  -6.838  1.00  0.00              
ATOM   3336  H   GLN B 209     -19.317  10.404  -2.631  1.00  0.00              
ATOM   3337  HA  GLN B 209     -20.655   8.009  -3.463  1.00  0.00              
ATOM   3338 1HB  GLN B 209     -17.715   8.639  -2.913  1.00  0.00              
ATOM   3339 2HB  GLN B 209     -18.250   7.100  -3.572  1.00  0.00              
ATOM   3340 1HG  GLN B 209     -19.122   8.183  -5.549  1.00  0.00              
ATOM   3341 2HG  GLN B 209     -18.741   9.789  -4.867  1.00  0.00              
ATOM   3342 1HE2 GLN B 209     -16.094   8.595  -7.294  1.00  0.00              
ATOM   3343 2HE2 GLN B 209     -17.822   8.672  -7.382  1.00  0.00              
ATOM   3344  N   ALA B 210     -19.310   7.829  -0.461  1.00  0.00              
ATOM   3345  CA  ALA B 210     -19.429   7.090   0.800  1.00  0.00              
ATOM   3346  C   ALA B 210     -20.887   6.997   1.312  1.00  0.00              
ATOM   3347  O   ALA B 210     -21.289   5.975   1.841  1.00  0.00              
ATOM   3348  CB  ALA B 210     -18.499   7.661   1.857  1.00  0.00              
ATOM   3349  H   ALA B 210     -18.753   8.672  -0.486  1.00  0.00              
ATOM   3350  HA  ALA B 210     -19.147   6.054   0.613  1.00  0.00              
ATOM   3351 1HB  ALA B 210     -18.609   7.094   2.782  1.00  0.00              
ATOM   3352 2HB  ALA B 210     -17.468   7.594   1.510  1.00  0.00              
ATOM   3353 3HB  ALA B 210     -18.753   8.704   2.040  1.00  0.00              
ATOM   3354  N   GLU B 211     -21.661   8.065   1.162  1.00  0.00              
ATOM   3355  CA  GLU B 211     -23.094   8.025   1.489  1.00  0.00              
ATOM   3356  C   GLU B 211     -23.883   7.056   0.600  1.00  0.00              
ATOM   3357  O   GLU B 211     -24.841   6.444   1.072  1.00  0.00              
ATOM   3358  CB  GLU B 211     -23.696   9.428   1.380  1.00  0.00              
ATOM   3359  CG  GLU B 211     -25.168   9.511   1.758  1.00  0.00              
ATOM   3360  CD  GLU B 211     -25.654  10.934   1.749  1.00  0.00              
ATOM   3361  OE1 GLU B 211     -25.509  11.585   0.743  1.00  0.00              
ATOM   3362  OE2 GLU B 211     -26.271  11.336   2.707  1.00  0.00              
ATOM   3363  H   GLU B 211     -21.259   8.925   0.817  1.00  0.00              
ATOM   3364  HA  GLU B 211     -23.206   7.661   2.510  1.00  0.00              
ATOM   3365 1HB  GLU B 211     -23.116  10.075   2.038  1.00  0.00              
ATOM   3366 2HB  GLU B 211     -23.568   9.751   0.347  1.00  0.00              
ATOM   3367 1HG  GLU B 211     -25.813   8.904   1.124  1.00  0.00              
ATOM   3368 2HG  GLU B 211     -25.194   9.125   2.776  1.00  0.00              
ATOM   3369  N   ASN B 212     -23.480   6.921  -0.667  1.00  0.00              
ATOM   3370  CA  ASN B 212     -24.031   5.885  -1.558  1.00  0.00              
ATOM   3371  C   ASN B 212     -23.604   4.481  -1.129  1.00  0.00              
ATOM   3372  O   ASN B 212     -24.374   3.538  -1.262  1.00  0.00              
ATOM   3373  CB  ASN B 212     -23.621   6.144  -2.996  1.00  0.00              
ATOM   3374  CG  ASN B 212     -24.307   7.345  -3.585  1.00  0.00              
ATOM   3375  OD1 ASN B 212     -25.375   7.757  -3.117  1.00  0.00              
ATOM   3376  ND2 ASN B 212     -23.715   7.914  -4.604  1.00  0.00              
ATOM   3377  H   ASN B 212     -22.775   7.551  -1.023  1.00  0.00              
ATOM   3378  HA  ASN B 212     -25.118   5.898  -1.472  1.00  0.00              
ATOM   3379 1HB  ASN B 212     -22.542   6.296  -3.045  1.00  0.00              
ATOM   3380 2HB  ASN B 212     -23.856   5.271  -3.604  1.00  0.00              
ATOM   3381 1HD2 ASN B 212     -24.126   8.717  -5.037  1.00  0.00              
ATOM   3382 2HD2 ASN B 212     -22.853   7.546  -4.950  1.00  0.00              
ATOM   3383  N   GLU B 213     -22.382   4.337  -0.621  1.00  0.00              
ATOM   3384  CA  GLU B 213     -21.952   3.056  -0.072  1.00  0.00              
ATOM   3385  C   GLU B 213     -22.702   2.747   1.240  1.00  0.00              
ATOM   3386  O   GLU B 213     -22.985   1.590   1.535  1.00  0.00              
ATOM   3387  CB  GLU B 213     -20.441   3.063   0.171  1.00  0.00              
ATOM   3388  CG  GLU B 213     -19.601   3.077  -1.099  1.00  0.00              
ATOM   3389  CD  GLU B 213     -18.126   3.168  -0.823  1.00  0.00              
ATOM   3390  OE1 GLU B 213     -17.764   3.361   0.313  1.00  0.00              
ATOM   3391  OE2 GLU B 213     -17.359   3.043  -1.749  1.00  0.00              
ATOM   3392  H   GLU B 213     -21.739   5.116  -0.612  1.00  0.00              
ATOM   3393  HA  GLU B 213     -22.219   2.269  -0.778  1.00  0.00              
ATOM   3394 1HB  GLU B 213     -20.171   3.939   0.761  1.00  0.00              
ATOM   3395 2HB  GLU B 213     -20.161   2.181   0.747  1.00  0.00              
ATOM   3396 1HG  GLU B 213     -19.798   2.166  -1.663  1.00  0.00              
ATOM   3397 2HG  GLU B 213     -19.903   3.924  -1.712  1.00  0.00              
ATOM   3398  N   ALA B 214     -23.015   3.788   2.009  1.00  0.00              
ATOM   3399  CA  ALA B 214     -23.842   3.649   3.211  1.00  0.00              
ATOM   3400  C   ALA B 214     -25.232   3.126   2.809  1.00  0.00              
ATOM   3401  O   ALA B 214     -25.776   2.223   3.464  1.00  0.00              
ATOM   3402  CB  ALA B 214     -23.944   4.971   3.967  1.00  0.00              
ATOM   3403  H   ALA B 214     -22.670   4.703   1.752  1.00  0.00              
ATOM   3404  HA  ALA B 214     -23.370   2.913   3.863  1.00  0.00              
ATOM   3405 1HB  ALA B 214     -24.563   4.836   4.853  1.00  0.00              
ATOM   3406 2HB  ALA B 214     -22.947   5.297   4.266  1.00  0.00              
ATOM   3407 3HB  ALA B 214     -24.393   5.725   3.322  1.00  0.00              
ATOM   3408  N   ASP B 215     -25.772   3.663   1.707  1.00  0.00              
ATOM   3409  CA  ASP B 215     -27.054   3.199   1.146  1.00  0.00              
ATOM   3410  C   ASP B 215     -26.951   1.742   0.713  1.00  0.00              
ATOM   3411  O   ASP B 215     -27.880   0.963   0.944  1.00  0.00              
ATOM   3412  CB  ASP B 215     -27.473   4.062  -0.047  1.00  0.00              
ATOM   3413  CG  ASP B 215     -27.921   5.460   0.361  1.00  0.00              
ATOM   3414  OD1 ASP B 215     -28.184   5.663   1.522  1.00  0.00              
ATOM   3415  OD2 ASP B 215     -27.996   6.310  -0.493  1.00  0.00              
ATOM   3416  H   ASP B 215     -25.276   4.414   1.248  1.00  0.00              
ATOM   3417  HA  ASP B 215     -27.821   3.289   1.915  1.00  0.00              
ATOM   3418 1HB  ASP B 215     -26.637   4.153  -0.742  1.00  0.00              
ATOM   3419 2HB  ASP B 215     -28.290   3.575  -0.579  1.00  0.00              
ATOM   3420  N   LYS B 216     -25.822   1.388   0.084  1.00  0.00              
ATOM   3421  CA  LYS B 216     -25.553   0.013  -0.346  1.00  0.00              
ATOM   3422  C   LYS B 216     -25.557  -0.974   0.817  1.00  0.00              
ATOM   3423  O   LYS B 216     -26.026  -2.109   0.659  1.00  0.00              
ATOM   3424  CB  LYS B 216     -24.213  -0.059  -1.079  1.00  0.00              
ATOM   3425  CG  LYS B 216     -24.220   0.567  -2.467  1.00  0.00              
ATOM   3426  CD  LYS B 216     -22.839   0.519  -3.103  1.00  0.00              
ATOM   3427  CE  LYS B 216     -22.834   1.184  -4.471  1.00  0.00              
ATOM   3428  NZ  LYS B 216     -21.482   1.171  -5.092  1.00  0.00              
ATOM   3429  H   LYS B 216     -25.133   2.104  -0.098  1.00  0.00              
ATOM   3430  HA  LYS B 216     -26.347  -0.298  -1.026  1.00  0.00              
ATOM   3431 1HB  LYS B 216     -23.448   0.447  -0.489  1.00  0.00              
ATOM   3432 2HB  LYS B 216     -23.910  -1.101  -1.183  1.00  0.00              
ATOM   3433 1HG  LYS B 216     -24.923   0.029  -3.105  1.00  0.00              
ATOM   3434 2HG  LYS B 216     -24.542   1.605  -2.397  1.00  0.00              
ATOM   3435 1HD  LYS B 216     -22.123   1.029  -2.457  1.00  0.00              
ATOM   3436 2HD  LYS B 216     -22.525  -0.519  -3.213  1.00  0.00              
ATOM   3437 1HE  LYS B 216     -23.529   0.664  -5.130  1.00  0.00              
ATOM   3438 2HE  LYS B 216     -23.165   2.218  -4.374  1.00  0.00              
ATOM   3439 1HZ  LYS B 216     -21.522   1.621  -5.996  1.00  0.00              
ATOM   3440 2HZ  LYS B 216     -20.833   1.667  -4.498  1.00  0.00              
ATOM   3441 3HZ  LYS B 216     -21.172   0.216  -5.205  1.00  0.00              
ATOM   3442  N   LEU B 217     -25.028  -0.548   1.968  1.00  0.00              
ATOM   3443  CA  LEU B 217     -25.095  -1.355   3.205  1.00  0.00              
ATOM   3444  C   LEU B 217     -26.531  -1.624   3.670  1.00  0.00              
ATOM   3445  O   LEU B 217     -26.866  -2.743   4.090  1.00  0.00              
ATOM   3446  CB  LEU B 217     -24.328  -0.648   4.329  1.00  0.00              
ATOM   3447  CG  LEU B 217     -22.805  -0.588   4.159  1.00  0.00              
ATOM   3448  CD1 LEU B 217     -22.211   0.332   5.217  1.00  0.00              
ATOM   3449  CD2 LEU B 217     -22.226  -1.991   4.268  1.00  0.00              
ATOM   3450  H   LEU B 217     -24.568   0.351   1.992  1.00  0.00              
ATOM   3451  HA  LEU B 217     -24.686  -2.343   2.996  1.00  0.00              
ATOM   3452 1HB  LEU B 217     -24.693   0.375   4.409  1.00  0.00              
ATOM   3453 2HB  LEU B 217     -24.537  -1.161   5.268  1.00  0.00              
ATOM   3454  HG  LEU B 217     -22.564  -0.171   3.181  1.00  0.00              
ATOM   3455 1HD1 LEU B 217     -21.128   0.375   5.096  1.00  0.00              
ATOM   3456 2HD1 LEU B 217     -22.628   1.333   5.104  1.00  0.00              
ATOM   3457 3HD1 LEU B 217     -22.450  -0.052   6.208  1.00  0.00              
ATOM   3458 1HD2 LEU B 217     -21.143  -1.948   4.146  1.00  0.00              
ATOM   3459 2HD2 LEU B 217     -22.465  -2.409   5.246  1.00  0.00              
ATOM   3460 3HD2 LEU B 217     -22.654  -2.622   3.489  1.00  0.00              
ATOM   3461  N   LYS B 218     -27.374  -0.606   3.579  1.00  0.00              
ATOM   3462  CA  LYS B 218     -28.773  -0.722   3.965  1.00  0.00              
ATOM   3463  C   LYS B 218     -29.466  -1.623   2.962  1.00  0.00              
ATOM   3464  O   LYS B 218     -30.230  -2.516   3.339  1.00  0.00              
ATOM   3465  CB  LYS B 218     -29.453   0.647   4.024  1.00  0.00              
ATOM   3466  CG  LYS B 218     -30.913   0.607   4.455  1.00  0.00              
ATOM   3467  CD  LYS B 218     -31.053   0.106   5.885  1.00  0.00              
ATOM   3468  CE  LYS B 218     -32.467   0.314   6.409  1.00  0.00              
ATOM   3469  NZ  LYS B 218     -33.473  -0.433   5.606  1.00  0.00              
ATOM   3470  H   LYS B 218     -27.032   0.278   3.230  1.00  0.00              
ATOM   3471  HA  LYS B 218     -28.822  -1.156   4.964  1.00  0.00              
ATOM   3472 1HB  LYS B 218     -28.915   1.290   4.722  1.00  0.00              
ATOM   3473 2HB  LYS B 218     -29.406   1.119   3.043  1.00  0.00              
ATOM   3474 1HG  LYS B 218     -31.341   1.607   4.386  1.00  0.00              
ATOM   3475 2HG  LYS B 218     -31.470  -0.054   3.792  1.00  0.00              
ATOM   3476 1HD  LYS B 218     -30.813  -0.957   5.924  1.00  0.00              
ATOM   3477 2HD  LYS B 218     -30.356   0.642   6.528  1.00  0.00              
ATOM   3478 1HE  LYS B 218     -32.524  -0.022   7.443  1.00  0.00              
ATOM   3479 2HE  LYS B 218     -32.713   1.375   6.380  1.00  0.00              
ATOM   3480 1HZ  LYS B 218     -34.395  -0.269   5.984  1.00  0.00              
ATOM   3481 2HZ  LYS B 218     -33.442  -0.116   4.647  1.00  0.00              
ATOM   3482 3HZ  LYS B 218     -33.266  -1.421   5.641  1.00  0.00              
ATOM   3483  N   LYS B 219     -29.161  -1.395   1.686  1.00  0.00              
ATOM   3484  CA  LYS B 219     -29.708  -2.188   0.588  1.00  0.00              
ATOM   3485  C   LYS B 219     -29.343  -3.669   0.683  1.00  0.00              
ATOM   3486  O   LYS B 219     -30.143  -4.529   0.303  1.00  0.00              
ATOM   3487  CB  LYS B 219     -29.230  -1.624  -0.751  1.00  0.00              
ATOM   3488  CG  LYS B 219     -29.861  -0.292  -1.133  1.00  0.00              
ATOM   3489  CD  LYS B 219     -29.286   0.238  -2.438  1.00  0.00              
ATOM   3490  CE  LYS B 219     -29.896   1.582  -2.808  1.00  0.00              
ATOM   3491  NZ  LYS B 219     -29.329   2.121  -4.074  1.00  0.00              
ATOM   3492  H   LYS B 219     -28.524  -0.639   1.478  1.00  0.00              
ATOM   3493  HA  LYS B 219     -30.796  -2.157   0.647  1.00  0.00              
ATOM   3494 1HB  LYS B 219     -28.149  -1.487  -0.723  1.00  0.00              
ATOM   3495 2HB  LYS B 219     -29.449  -2.338  -1.545  1.00  0.00              
ATOM   3496 1HG  LYS B 219     -30.939  -0.418  -1.246  1.00  0.00              
ATOM   3497 2HG  LYS B 219     -29.679   0.437  -0.344  1.00  0.00              
ATOM   3498 1HD  LYS B 219     -28.206   0.353  -2.340  1.00  0.00              
ATOM   3499 2HD  LYS B 219     -29.486  -0.474  -3.239  1.00  0.00              
ATOM   3500 1HE  LYS B 219     -30.973   1.472  -2.925  1.00  0.00              
ATOM   3501 2HE  LYS B 219     -29.711   2.298  -2.008  1.00  0.00              
ATOM   3502 1HZ  LYS B 219     -29.758   3.011  -4.283  1.00  0.00              
ATOM   3503 2HZ  LYS B 219     -28.332   2.245  -3.971  1.00  0.00              
ATOM   3504 3HZ  LYS B 219     -29.512   1.474  -4.828  1.00  0.00              
ATOM   3505  N   ALA B 220     -28.146  -3.968   1.199  1.00  0.00              
ATOM   3506  CA  ALA B 220     -27.724  -5.360   1.362  1.00  0.00              
ATOM   3507  C   ALA B 220     -28.194  -5.985   2.687  1.00  0.00              
ATOM   3508  O   ALA B 220     -27.957  -7.159   2.932  1.00  0.00              
ATOM   3509  CB  ALA B 220     -26.218  -5.493   1.185  1.00  0.00              
ATOM   3510  H   ALA B 220     -27.521  -3.228   1.482  1.00  0.00              
ATOM   3511  HA  ALA B 220     -28.219  -5.956   0.595  1.00  0.00              
ATOM   3512 1HB  ALA B 220     -25.928  -6.537   1.311  1.00  0.00              
ATOM   3513 2HB  ALA B 220     -25.937  -5.157   0.187  1.00  0.00              
ATOM   3514 3HB  ALA B 220     -25.709  -4.884   1.930  1.00  0.00              
ATOM   3515  N   GLY B 221     -28.875  -5.191   3.517  1.00  0.00              
ATOM   3516  CA  GLY B 221     -29.373  -5.630   4.823  1.00  0.00              
ATOM   3517  C   GLY B 221     -28.287  -5.839   5.875  1.00  0.00              
ATOM   3518  O   GLY B 221     -28.405  -6.707   6.732  1.00  0.00              
ATOM   3519  H   GLY B 221     -29.049  -4.243   3.218  1.00  0.00              
ATOM   3520 1HA  GLY B 221     -30.080  -4.895   5.208  1.00  0.00              
ATOM   3521 2HA  GLY B 221     -29.916  -6.568   4.708  1.00  0.00              
ATOM   3522  N   LEU B 222     -27.234  -5.031   5.805  1.00  0.00              
ATOM   3523  CA  LEU B 222     -26.074  -5.173   6.685  1.00  0.00              
ATOM   3524  C   LEU B 222     -26.081  -4.186   7.831  1.00  0.00              
ATOM   3525  O   LEU B 222     -25.424  -4.387   8.843  1.00  0.00              
ATOM   3526  CB  LEU B 222     -24.781  -4.997   5.880  1.00  0.00              
ATOM   3527  CG  LEU B 222     -24.572  -5.991   4.730  1.00  0.00              
ATOM   3528  CD1 LEU B 222     -23.296  -5.639   3.979  1.00  0.00              
ATOM   3529  CD2 LEU B 222     -24.507  -7.405   5.287  1.00  0.00              
ATOM   3530  H   LEU B 222     -27.241  -4.293   5.116  1.00  0.00              
ATOM   3531  HA  LEU B 222     -26.101  -6.165   7.135  1.00  0.00              
ATOM   3532 1HB  LEU B 222     -24.769  -3.994   5.457  1.00  0.00              
ATOM   3533 2HB  LEU B 222     -23.933  -5.093   6.559  1.00  0.00              
ATOM   3534  HG  LEU B 222     -25.404  -5.915   4.029  1.00  0.00              
ATOM   3535 1HD1 LEU B 222     -23.148  -6.345   3.162  1.00  0.00              
ATOM   3536 2HD1 LEU B 222     -23.378  -4.630   3.575  1.00  0.00              
ATOM   3537 3HD1 LEU B 222     -22.447  -5.690   4.661  1.00  0.00              
ATOM   3538 1HD2 LEU B 222     -24.360  -8.112   4.470  1.00  0.00              
ATOM   3539 2HD2 LEU B 222     -23.675  -7.482   5.988  1.00  0.00              
ATOM   3540 3HD2 LEU B 222     -25.439  -7.637   5.803  1.00  0.00              
ATOM   3541  N   VAL B 223     -26.832  -3.112   7.661  1.00  0.00              
ATOM   3542  CA  VAL B 223     -26.999  -2.105   8.705  1.00  0.00              
ATOM   3543  C   VAL B 223     -28.505  -1.836   8.751  1.00  0.00              
ATOM   3544  O   VAL B 223     -29.214  -2.090   7.773  1.00  0.00              
ATOM   3545  CB  VAL B 223     -26.218  -0.815   8.391  1.00  0.00              
ATOM   3546  CG1 VAL B 223     -24.732  -1.111   8.262  1.00  0.00              
ATOM   3547  CG2 VAL B 223     -26.755  -0.181   7.117  1.00  0.00              
ATOM   3548  H   VAL B 223     -27.305  -2.988   6.778  1.00  0.00              
ATOM   3549  HA  VAL B 223     -26.632  -2.517   9.645  1.00  0.00              
ATOM   3550  HB  VAL B 223     -26.336  -0.119   9.222  1.00  0.00              
ATOM   3551 1HG1 VAL B 223     -24.195  -0.188   8.041  1.00  0.00              
ATOM   3552 2HG1 VAL B 223     -24.361  -1.530   9.197  1.00  0.00              
ATOM   3553 3HG1 VAL B 223     -24.572  -1.825   7.454  1.00  0.00              
ATOM   3554 1HG2 VAL B 223     -26.199   0.731   6.902  1.00  0.00              
ATOM   3555 2HG2 VAL B 223     -26.642  -0.880   6.288  1.00  0.00              
ATOM   3556 3HG2 VAL B 223     -27.810   0.060   7.247  1.00  0.00              
ATOM   3557  N   ASN B 224     -29.010  -1.385   9.892  1.00  0.00              
ATOM   3558  CA  ASN B 224     -30.414  -0.963   9.969  1.00  0.00              
ATOM   3559  C   ASN B 224     -30.531   0.542   9.709  1.00  0.00              
ATOM   3560  O   ASN B 224     -29.544   1.198   9.333  1.00  0.00              
ATOM   3561  CB  ASN B 224     -31.016  -1.326  11.314  1.00  0.00              
ATOM   3562  CG  ASN B 224     -30.393  -0.563  12.451  1.00  0.00              
ATOM   3563  OD1 ASN B 224     -29.735   0.462  12.239  1.00  0.00              
ATOM   3564  ND2 ASN B 224     -30.588  -1.043  13.652  1.00  0.00              
ATOM   3565  H   ASN B 224     -28.432  -1.327  10.719  1.00  0.00              
ATOM   3566  HA  ASN B 224     -30.972  -1.470   9.180  1.00  0.00              
ATOM   3567 1HB  ASN B 224     -32.088  -1.123  11.300  1.00  0.00              
ATOM   3568 2HB  ASN B 224     -30.887  -2.393  11.495  1.00  0.00              
ATOM   3569 1HD2 ASN B 224     -30.197  -0.577  14.447  1.00  0.00              
ATOM   3570 2HD2 ASN B 224     -31.128  -1.875  13.777  1.00  0.00              
ATOM   3571  N   SER B 225     -31.733   1.074   9.930  1.00  0.00              
ATOM   3572  CA  SER B 225     -32.046   2.483   9.701  1.00  0.00              
ATOM   3573  C   SER B 225     -31.259   3.436  10.578  1.00  0.00              
ATOM   3574  O   SER B 225     -30.819   4.486  10.105  1.00  0.00              
ATOM   3575  CB  SER B 225     -33.527   2.717   9.924  1.00  0.00              
ATOM   3576  OG  SER B 225     -34.292   2.044   8.962  1.00  0.00              
ATOM   3577  H   SER B 225     -32.457   0.458  10.273  1.00  0.00              
ATOM   3578  HA  SER B 225     -31.775   2.736   8.675  1.00  0.00              
ATOM   3579 1HB  SER B 225     -33.804   2.372  10.920  1.00  0.00              
ATOM   3580 2HB  SER B 225     -33.737   3.785   9.878  1.00  0.00              
ATOM   3581  HG  SER B 225     -35.209   2.240   9.169  1.00  0.00              
ATOM   3582  N   GLN B 226     -31.094   3.081  11.850  1.00  0.00              
ATOM   3583  CA  GLN B 226     -30.354   3.926  12.784  1.00  0.00              
ATOM   3584  C   GLN B 226     -28.872   3.924  12.407  1.00  0.00              
ATOM   3585  O   GLN B 226     -28.211   4.963  12.401  1.00  0.00              
ATOM   3586  CB  GLN B 226     -30.540   3.444  14.225  1.00  0.00              
ATOM   3587  CG  GLN B 226     -31.943   3.643  14.771  1.00  0.00              
ATOM   3588  CD  GLN B 226     -32.111   3.060  16.162  1.00  0.00              
ATOM   3589  OE1 GLN B 226     -31.393   2.136  16.553  1.00  0.00              
ATOM   3590  NE2 GLN B 226     -33.062   3.598  16.917  1.00  0.00              
ATOM   3591  H   GLN B 226     -31.486   2.211  12.180  1.00  0.00              
ATOM   3592  HA  GLN B 226     -30.750   4.940  12.721  1.00  0.00              
ATOM   3593 1HB  GLN B 226     -30.303   2.382  14.286  1.00  0.00              
ATOM   3594 2HB  GLN B 226     -29.846   3.973  14.878  1.00  0.00              
ATOM   3595 1HG  GLN B 226     -32.154   4.711  14.821  1.00  0.00              
ATOM   3596 2HG  GLN B 226     -32.654   3.152  14.107  1.00  0.00              
ATOM   3597 1HE2 GLN B 226     -33.219   3.255  17.844  1.00  0.00              
ATOM   3598 2HE2 GLN B 226     -33.621   4.346  16.560  1.00  0.00              
ATOM   3599  N   GLN B 227     -28.364   2.742  12.080  1.00  0.00              
ATOM   3600  CA  GLN B 227     -26.977   2.609  11.683  1.00  0.00              
ATOM   3601  C   GLN B 227     -26.718   3.319  10.336  1.00  0.00              
ATOM   3602  O   GLN B 227     -25.664   3.937  10.162  1.00  0.00              
ATOM   3603  CB  GLN B 227     -26.595   1.130  11.591  1.00  0.00              
ATOM   3604  CG  GLN B 227     -26.543   0.416  12.931  1.00  0.00              
ATOM   3605  CD  GLN B 227     -26.299  -1.074  12.784  1.00  0.00              
ATOM   3606  OE1 GLN B 227     -26.993  -1.759  12.027  1.00  0.00              
ATOM   3607  NE2 GLN B 227     -25.310  -1.585  13.508  1.00  0.00              
ATOM   3608  H   GLN B 227     -28.949   1.919  12.107  1.00  0.00              
ATOM   3609  HA  GLN B 227     -26.357   3.128  12.414  1.00  0.00              
ATOM   3610 1HB  GLN B 227     -27.314   0.607  10.959  1.00  0.00              
ATOM   3611 2HB  GLN B 227     -25.617   1.035  11.121  1.00  0.00              
ATOM   3612 1HG  GLN B 227     -25.732   0.838  13.524  1.00  0.00              
ATOM   3613 2HG  GLN B 227     -27.494   0.558  13.444  1.00  0.00              
ATOM   3614 1HE2 GLN B 227     -25.102  -2.562  13.452  1.00  0.00              
ATOM   3615 2HE2 GLN B 227     -24.772  -0.993  14.109  1.00  0.00              
ATOM   3616  N   LEU B 228     -27.686   3.273   9.416  1.00  0.00              
ATOM   3617  CA  LEU B 228     -27.568   4.024   8.167  1.00  0.00              
ATOM   3618  C   LEU B 228     -27.378   5.520   8.416  1.00  0.00              
ATOM   3619  O   LEU B 228     -26.435   6.127   7.876  1.00  0.00              
ATOM   3620  CB  LEU B 228     -28.816   3.802   7.303  1.00  0.00              
ATOM   3621  CG  LEU B 228     -28.871   4.604   5.996  1.00  0.00              
ATOM   3622  CD1 LEU B 228     -27.694   4.214   5.111  1.00  0.00              
ATOM   3623  CD2 LEU B 228     -30.194   4.340   5.293  1.00  0.00              
ATOM   3624  H   LEU B 228     -28.512   2.714   9.579  1.00  0.00              
ATOM   3625  HA  LEU B 228     -26.656   3.712   7.660  1.00  0.00              
ATOM   3626 1HB  LEU B 228     -28.878   2.746   7.046  1.00  0.00              
ATOM   3627 2HB  LEU B 228     -29.696   4.065   7.889  1.00  0.00              
ATOM   3628  HG  LEU B 228     -28.783   5.668   6.217  1.00  0.00              
ATOM   3629 1HD1 LEU B 228     -27.733   4.784   4.182  1.00  0.00              
ATOM   3630 2HD1 LEU B 228     -26.761   4.432   5.630  1.00  0.00              
ATOM   3631 3HD1 LEU B 228     -27.746   3.150   4.886  1.00  0.00              
ATOM   3632 1HD2 LEU B 228     -30.233   4.911   4.365  1.00  0.00              
ATOM   3633 2HD2 LEU B 228     -30.282   3.277   5.070  1.00  0.00              
ATOM   3634 3HD2 LEU B 228     -31.017   4.644   5.941  1.00  0.00              
ATOM   3635  N   ASP B 229     -28.238   6.105   9.248  1.00  0.00              
ATOM   3636  CA  ASP B 229     -28.141   7.541   9.563  1.00  0.00              
ATOM   3637  C   ASP B 229     -26.900   7.892  10.372  1.00  0.00              
ATOM   3638  O   ASP B 229     -26.305   8.970  10.194  1.00  0.00              
ATOM   3639  CB  ASP B 229     -29.383   7.999  10.330  1.00  0.00              
ATOM   3640  CG  ASP B 229     -30.633   8.045   9.462  1.00  0.00              
ATOM   3641  OD1 ASP B 229     -30.500   8.016   8.261  1.00  0.00              
ATOM   3642  OD2 ASP B 229     -31.709   8.108  10.007  1.00  0.00              
ATOM   3643  H   ASP B 229     -28.971   5.556   9.674  1.00  0.00              
ATOM   3644  HA  ASP B 229     -28.038   8.093   8.628  1.00  0.00              
ATOM   3645 1HB  ASP B 229     -29.564   7.323  11.167  1.00  0.00              
ATOM   3646 2HB  ASP B 229     -29.209   8.993  10.744  1.00  0.00              
ATOM   3647  N   GLU B 230     -26.533   6.971  11.259  1.00  0.00              
ATOM   3648  CA  GLU B 230     -25.363   7.108  12.109  1.00  0.00              
ATOM   3649  C   GLU B 230     -24.095   7.256  11.256  1.00  0.00              
ATOM   3650  O   GLU B 230     -23.305   8.176  11.484  1.00  0.00              
ATOM   3651  CB  GLU B 230     -25.239   5.901  13.041  1.00  0.00              
ATOM   3652  CG  GLU B 230     -24.062   5.970  14.004  1.00  0.00              
ATOM   3653  CD  GLU B 230     -23.998   4.790  14.935  1.00  0.00              
ATOM   3654  OE1 GLU B 230     -24.854   3.942  14.848  1.00  0.00              
ATOM   3655  OE2 GLU B 230     -23.093   4.738  15.734  1.00  0.00              
ATOM   3656  H   GLU B 230     -27.103   6.141  11.337  1.00  0.00              
ATOM   3657  HA  GLU B 230     -25.473   8.015  12.705  1.00  0.00              
ATOM   3658 1HB  GLU B 230     -26.149   5.803  13.632  1.00  0.00              
ATOM   3659 2HB  GLU B 230     -25.133   4.993  12.448  1.00  0.00              
ATOM   3660 1HG  GLU B 230     -23.138   6.014  13.429  1.00  0.00              
ATOM   3661 2HG  GLU B 230     -24.138   6.885  14.590  1.00  0.00              
ATOM   3662  N   LEU B 231     -23.913   6.348  10.289  1.00  0.00              
ATOM   3663  CA  LEU B 231     -22.798   6.399   9.351  1.00  0.00              
ATOM   3664  C   LEU B 231     -22.802   7.676   8.478  1.00  0.00              
ATOM   3665  O   LEU B 231     -21.760   8.339   8.330  1.00  0.00              
ATOM   3666  CB  LEU B 231     -22.754   5.133   8.468  1.00  0.00              
ATOM   3667  CG  LEU B 231     -21.687   5.096   7.364  1.00  0.00              
ATOM   3668  CD1 LEU B 231     -20.288   5.235   7.968  1.00  0.00              
ATOM   3669  CD2 LEU B 231     -21.799   3.824   6.527  1.00  0.00              
ATOM   3670  H   LEU B 231     -24.585   5.597  10.214  1.00  0.00              
ATOM   3671  HA  LEU B 231     -21.871   6.452   9.920  1.00  0.00              
ATOM   3672 1HB  LEU B 231     -22.583   4.269   9.108  1.00  0.00              
ATOM   3673 2HB  LEU B 231     -23.722   5.014   7.982  1.00  0.00              
ATOM   3674  HG  LEU B 231     -21.813   5.956   6.706  1.00  0.00              
ATOM   3675 1HD1 LEU B 231     -19.544   5.206   7.172  1.00  0.00              
ATOM   3676 2HD1 LEU B 231     -20.214   6.183   8.499  1.00  0.00              
ATOM   3677 3HD1 LEU B 231     -20.109   4.414   8.661  1.00  0.00              
ATOM   3678 1HD2 LEU B 231     -21.030   3.828   5.753  1.00  0.00              
ATOM   3679 2HD2 LEU B 231     -21.664   2.953   7.168  1.00  0.00              
ATOM   3680 3HD2 LEU B 231     -22.783   3.781   6.060  1.00  0.00              
ATOM   3681  N   ARG B 232     -23.960   7.990   7.898  1.00  0.00              
ATOM   3682  CA  ARG B 232     -24.154   9.185   7.083  1.00  0.00              
ATOM   3683  C   ARG B 232     -23.748  10.453   7.830  1.00  0.00              
ATOM   3684  O   ARG B 232     -23.047  11.320   7.278  1.00  0.00              
ATOM   3685  CB  ARG B 232     -25.576   9.287   6.552  1.00  0.00              
ATOM   3686  CG  ARG B 232     -25.938   8.259   5.491  1.00  0.00              
ATOM   3687  CD  ARG B 232     -27.367   8.275   5.086  1.00  0.00              
ATOM   3688  NE  ARG B 232     -27.790   9.493   4.414  1.00  0.00              
ATOM   3689  CZ  ARG B 232     -29.072   9.829   4.175  1.00  0.00              
ATOM   3690  NH1 ARG B 232     -30.057   9.027   4.514  1.00  0.00              
ATOM   3691  NH2 ARG B 232     -29.314  10.977   3.566  1.00  0.00              
ATOM   3692  H   ARG B 232     -24.735   7.358   8.039  1.00  0.00              
ATOM   3693  HA  ARG B 232     -23.520   9.108   6.200  1.00  0.00              
ATOM   3694 1HB  ARG B 232     -26.243   9.172   7.406  1.00  0.00              
ATOM   3695 2HB  ARG B 232     -25.689  10.287   6.135  1.00  0.00              
ATOM   3696 1HG  ARG B 232     -25.335   8.451   4.603  1.00  0.00              
ATOM   3697 2HG  ARG B 232     -25.709   7.266   5.879  1.00  0.00              
ATOM   3698 1HD  ARG B 232     -27.550   7.446   4.403  1.00  0.00              
ATOM   3699 2HD  ARG B 232     -27.988   8.159   5.973  1.00  0.00              
ATOM   3700  HE  ARG B 232     -27.232  10.248   4.037  1.00  0.00              
ATOM   3701 1HH1 ARG B 232     -29.855   8.145   4.963  1.00  0.00              
ATOM   3702 2HH1 ARG B 232     -31.012   9.297   4.326  1.00  0.00              
ATOM   3703 1HH2 ARG B 232     -28.544  11.573   3.295  1.00  0.00              
ATOM   3704 2HH2 ARG B 232     -30.265  11.252   3.374  1.00  0.00              
ATOM   3705  N   ARG B 233     -24.207  10.528   9.078  1.00  0.00              
ATOM   3706  CA  ARG B 233     -23.843  11.555  10.039  1.00  0.00              
ATOM   3707  C   ARG B 233     -22.331  11.628  10.291  1.00  0.00              
ATOM   3708  O   ARG B 233     -21.777  12.724  10.293  1.00  0.00              
ATOM   3709  CB  ARG B 233     -24.557  11.305  11.359  1.00  0.00              
ATOM   3710  CG  ARG B 233     -24.235  12.304  12.460  1.00  0.00              
ATOM   3711  CD  ARG B 233     -24.808  11.886  13.765  1.00  0.00              
ATOM   3712  NE  ARG B 233     -24.245  10.627  14.227  1.00  0.00              
ATOM   3713  CZ  ARG B 233     -23.041  10.498  14.818  1.00  0.00              
ATOM   3714  NH1 ARG B 233     -22.287  11.557  15.012  1.00  0.00              
ATOM   3715  NH2 ARG B 233     -22.618   9.306  15.202  1.00  0.00              
ATOM   3716  H   ARG B 233     -24.857   9.805   9.353  1.00  0.00              
ATOM   3717  HA  ARG B 233     -24.148  12.524   9.644  1.00  0.00              
ATOM   3718 1HB  ARG B 233     -25.634  11.327  11.200  1.00  0.00              
ATOM   3719 2HB  ARG B 233     -24.301  10.312  11.729  1.00  0.00              
ATOM   3720 1HG  ARG B 233     -23.153  12.386  12.571  1.00  0.00              
ATOM   3721 2HG  ARG B 233     -24.649  13.278  12.200  1.00  0.00              
ATOM   3722 1HD  ARG B 233     -24.598  12.648  14.515  1.00  0.00              
ATOM   3723 2HD  ARG B 233     -25.885  11.761  13.666  1.00  0.00              
ATOM   3724  HE  ARG B 233     -24.796   9.789  14.094  1.00  0.00              
ATOM   3725 1HH1 ARG B 233     -22.611  12.468  14.718  1.00  0.00              
ATOM   3726 2HH1 ARG B 233     -21.385  11.460  15.455  1.00  0.00              
ATOM   3727 1HH2 ARG B 233     -23.198   8.491  15.053  1.00  0.00              
ATOM   3728 2HH2 ARG B 233     -21.717   9.209  15.645  1.00  0.00              
ATOM   3729  N   ARG B 234     -21.664  10.495  10.522  1.00  0.00              
ATOM   3730  CA  ARG B 234     -20.211  10.523  10.739  1.00  0.00              
ATOM   3731  C   ARG B 234     -19.477  10.997   9.474  1.00  0.00              
ATOM   3732  O   ARG B 234     -18.420  11.646   9.564  1.00  0.00              
ATOM   3733  CB  ARG B 234     -19.701   9.145  11.135  1.00  0.00              
ATOM   3734  CG  ARG B 234     -20.104   8.690  12.529  1.00  0.00              
ATOM   3735  CD  ARG B 234     -19.655   7.302  12.805  1.00  0.00              
ATOM   3736  NE  ARG B 234     -20.038   6.863  14.137  1.00  0.00              
ATOM   3737  CZ  ARG B 234     -19.868   5.612  14.609  1.00  0.00              
ATOM   3738  NH1 ARG B 234     -19.323   4.690  13.846  1.00  0.00              
ATOM   3739  NH2 ARG B 234     -20.250   5.312  15.838  1.00  0.00              
ATOM   3740  H   ARG B 234     -22.148   9.609  10.549  1.00  0.00              
ATOM   3741  HA  ARG B 234     -19.995  11.230  11.540  1.00  0.00              
ATOM   3742 1HB  ARG B 234     -20.069   8.404  10.427  1.00  0.00              
ATOM   3743 2HB  ARG B 234     -18.612   9.133  11.087  1.00  0.00              
ATOM   3744 1HG  ARG B 234     -19.655   9.350  13.271  1.00  0.00              
ATOM   3745 2HG  ARG B 234     -21.190   8.725  12.623  1.00  0.00              
ATOM   3746 1HD  ARG B 234     -20.105   6.623  12.080  1.00  0.00              
ATOM   3747 2HD  ARG B 234     -18.570   7.248  12.727  1.00  0.00              
ATOM   3748  HE  ARG B 234     -20.461   7.544  14.753  1.00  0.00              
ATOM   3749 1HH1 ARG B 234     -19.031   4.920  12.907  1.00  0.00              
ATOM   3750 2HH1 ARG B 234     -19.195   3.753  14.199  1.00  0.00              
ATOM   3751 1HH2 ARG B 234     -20.670   6.020  16.424  1.00  0.00              
ATOM   3752 2HH2 ARG B 234     -20.123   4.375  16.191  1.00  0.00              
ATOM   3753  N   LEU B 235     -20.040  10.658   8.310  1.00  0.00              
ATOM   3754  CA  LEU B 235     -19.512  11.094   7.024  1.00  0.00              
ATOM   3755  C   LEU B 235     -19.641  12.611   6.835  1.00  0.00              
ATOM   3756  O   LEU B 235     -18.754  13.233   6.250  1.00  0.00              
ATOM   3757  CB  LEU B 235     -20.173  10.327   5.866  1.00  0.00              
ATOM   3758  CG  LEU B 235     -19.819   8.828   5.754  1.00  0.00              
ATOM   3759  CD1 LEU B 235     -20.739   8.143   4.733  1.00  0.00              
ATOM   3760  CD2 LEU B 235     -18.339   8.594   5.436  1.00  0.00              
ATOM   3761  H   LEU B 235     -20.865  10.075   8.331  1.00  0.00              
ATOM   3762  HA  LEU B 235     -18.442  10.892   7.003  1.00  0.00              
ATOM   3763 1HB  LEU B 235     -21.254  10.401   5.972  1.00  0.00              
ATOM   3764 2HB  LEU B 235     -19.887  10.802   4.927  1.00  0.00              
ATOM   3765  HG  LEU B 235     -20.040   8.330   6.699  1.00  0.00              
ATOM   3766 1HD1 LEU B 235     -20.481   7.086   4.662  1.00  0.00              
ATOM   3767 2HD1 LEU B 235     -21.776   8.242   5.054  1.00  0.00              
ATOM   3768 3HD1 LEU B 235     -20.614   8.613   3.758  1.00  0.00              
ATOM   3769 1HD2 LEU B 235     -18.146   7.523   5.370  1.00  0.00              
ATOM   3770 2HD2 LEU B 235     -18.093   9.066   4.485  1.00  0.00              
ATOM   3771 3HD2 LEU B 235     -17.724   9.025   6.226  1.00  0.00              
ATOM   3772  N   GLU B 236     -20.718  13.199   7.366  1.00  0.00              
ATOM   3773  CA  GLU B 236     -20.900  14.644   7.353  1.00  0.00              
ATOM   3774  C   GLU B 236     -19.926  15.326   8.294  1.00  0.00              
ATOM   3775  O   GLU B 236     -19.368  16.377   7.961  1.00  0.00              
ATOM   3776  CB  GLU B 236     -22.335  15.007   7.742  1.00  0.00              
ATOM   3777  CG  GLU B 236     -23.378  14.659   6.690  1.00  0.00              
ATOM   3778  CD  GLU B 236     -24.783  14.944   7.142  1.00  0.00              
ATOM   3779  OE1 GLU B 236     -24.961  15.283   8.287  1.00  0.00              
ATOM   3780  OE2 GLU B 236     -25.680  14.823   6.341  1.00  0.00              
ATOM   3781  H   GLU B 236     -21.427  12.618   7.789  1.00  0.00              
ATOM   3782  HA  GLU B 236     -20.700  15.009   6.346  1.00  0.00              
ATOM   3783 1HB  GLU B 236     -22.604  14.490   8.663  1.00  0.00              
ATOM   3784 2HB  GLU B 236     -22.400  16.077   7.937  1.00  0.00              
ATOM   3785 1HG  GLU B 236     -23.176  15.236   5.788  1.00  0.00              
ATOM   3786 2HG  GLU B 236     -23.289  13.603   6.440  1.00  0.00              
ATOM   3787  N   GLU B 237     -19.711  14.721   9.460  1.00  0.00              
ATOM   3788  CA  GLU B 237     -18.782  15.268  10.438  1.00  0.00              
ATOM   3789  C   GLU B 237     -17.371  15.105   9.898  1.00  0.00              
ATOM   3790  O   GLU B 237     -16.510  15.956  10.099  1.00  0.00              
ATOM   3791  CB  GLU B 237     -18.924  14.566  11.791  1.00  0.00              
ATOM   3792  CG  GLU B 237     -20.253  14.812  12.491  1.00  0.00              
ATOM   3793  CD  GLU B 237     -20.371  14.077  13.797  1.00  0.00              
ATOM   3794  OE1 GLU B 237     -19.503  13.294  14.097  1.00  0.00              
ATOM   3795  OE2 GLU B 237     -21.332  14.300  14.496  1.00  0.00              
ATOM   3796  H   GLU B 237     -20.202  13.864   9.673  1.00  0.00              
ATOM   3797  HA  GLU B 237     -18.993  16.331  10.559  1.00  0.00              
ATOM   3798 1HB  GLU B 237     -18.811  13.490  11.656  1.00  0.00              
ATOM   3799 2HB  GLU B 237     -18.128  14.897  12.458  1.00  0.00              
ATOM   3800 1HG  GLU B 237     -20.362  15.880  12.676  1.00  0.00              
ATOM   3801 2HG  GLU B 237     -21.062  14.501  11.830  1.00  0.00              
ATOM   3802  N   LEU B 238     -17.148  14.008   9.185  1.00  0.00              
ATOM   3803  CA  LEU B 238     -15.886  13.762   8.522  1.00  0.00              
ATOM   3804  C   LEU B 238     -15.621  14.858   7.481  1.00  0.00              
ATOM   3805  O   LEU B 238     -14.545  15.435   7.461  1.00  0.00              
ATOM   3806  CB  LEU B 238     -15.897  12.382   7.853  1.00  0.00              
ATOM   3807  CG  LEU B 238     -14.643  12.023   7.046  1.00  0.00              
ATOM   3808  CD1 LEU B 238     -13.430  12.020   7.967  1.00  0.00              
ATOM   3809  CD2 LEU B 238     -14.833  10.664   6.389  1.00  0.00              
ATOM   3810  H   LEU B 238     -17.887  13.324   9.105  1.00  0.00              
ATOM   3811  HA  LEU B 238     -15.090  13.811   9.265  1.00  0.00              
ATOM   3812 1HB  LEU B 238     -16.024  11.623   8.624  1.00  0.00              
ATOM   3813 2HB  LEU B 238     -16.752  12.330   7.178  1.00  0.00              
ATOM   3814  HG  LEU B 238     -14.476  12.778   6.278  1.00  0.00              
ATOM   3815 1HD1 LEU B 238     -12.539  11.765   7.394  1.00  0.00              
ATOM   3816 2HD1 LEU B 238     -13.306  13.009   8.408  1.00  0.00              
ATOM   3817 3HD1 LEU B 238     -13.575  11.285   8.757  1.00  0.00              
ATOM   3818 1HD2 LEU B 238     -13.942  10.409   5.815  1.00  0.00              
ATOM   3819 2HD2 LEU B 238     -14.999   9.908   7.157  1.00  0.00              
ATOM   3820 3HD2 LEU B 238     -15.696  10.700   5.723  1.00  0.00              
ATOM   3821  N   ALA B 239     -16.629  15.187   6.676  1.00  0.00              
ATOM   3822  CA  ALA B 239     -16.517  16.282   5.700  1.00  0.00              
ATOM   3823  C   ALA B 239     -16.173  17.603   6.367  1.00  0.00              
ATOM   3824  O   ALA B 239     -15.368  18.396   5.863  1.00  0.00              
ATOM   3825  CB  ALA B 239     -17.809  16.423   4.909  1.00  0.00              
ATOM   3826  H   ALA B 239     -17.494  14.670   6.737  1.00  0.00              
ATOM   3827  HA  ALA B 239     -15.704  16.050   5.011  1.00  0.00              
ATOM   3828 1HB  ALA B 239     -17.711  17.238   4.193  1.00  0.00              
ATOM   3829 2HB  ALA B 239     -18.013  15.494   4.376  1.00  0.00              
ATOM   3830 3HB  ALA B 239     -18.631  16.636   5.591  1.00  0.00              
ATOM   3831  N   LYS B 240     -16.815  17.855   7.496  1.00  0.00              
ATOM   3832  CA  LYS B 240     -16.568  19.060   8.235  1.00  0.00              
ATOM   3833  C   LYS B 240     -15.150  19.074   8.835  1.00  0.00              
ATOM   3834  O   LYS B 240     -14.505  20.118   8.847  1.00  0.00              
ATOM   3835  CB  LYS B 240     -17.619  19.218   9.335  1.00  0.00              
ATOM   3836  CG  LYS B 240     -19.022  19.521   8.825  1.00  0.00              
ATOM   3837  CD  LYS B 240     -20.026  19.574   9.967  1.00  0.00              
ATOM   3838  CE  LYS B 240     -21.434  19.836   9.456  1.00  0.00              
ATOM   3839  NZ  LYS B 240     -22.435  19.838  10.557  1.00  0.00              
ATOM   3840  H   LYS B 240     -17.492  17.192   7.848  1.00  0.00              
ATOM   3841  HA  LYS B 240     -16.605  19.903   7.545  1.00  0.00              
ATOM   3842 1HB  LYS B 240     -17.668  18.303   9.926  1.00  0.00              
ATOM   3843 2HB  LYS B 240     -17.326  20.026  10.005  1.00  0.00              
ATOM   3844 1HG  LYS B 240     -19.022  20.481   8.308  1.00  0.00              
ATOM   3845 2HG  LYS B 240     -19.327  18.748   8.120  1.00  0.00              
ATOM   3846 1HD  LYS B 240     -20.014  18.625  10.506  1.00  0.00              
ATOM   3847 2HD  LYS B 240     -19.747  20.368  10.660  1.00  0.00              
ATOM   3848 1HE  LYS B 240     -21.465  20.801   8.952  1.00  0.00              
ATOM   3849 2HE  LYS B 240     -21.709  19.066   8.735  1.00  0.00              
ATOM   3850 1HZ  LYS B 240     -23.354  20.014  10.177  1.00  0.00              
ATOM   3851 2HZ  LYS B 240     -22.429  18.940  11.020  1.00  0.00              
ATOM   3852 3HZ  LYS B 240     -22.202  20.561  11.223  1.00  0.00              
ATOM   3853  N   GLU B 241     -14.656  17.919   9.280  1.00  0.00              
ATOM   3854  CA  GLU B 241     -13.266  17.790   9.738  1.00  0.00              
ATOM   3855  C   GLU B 241     -12.288  18.130   8.609  1.00  0.00              
ATOM   3856  O   GLU B 241     -11.346  18.894   8.817  1.00  0.00              
ATOM   3857  CB  GLU B 241     -12.999  16.374  10.251  1.00  0.00              
ATOM   3858  CG  GLU B 241     -11.585  16.149  10.768  1.00  0.00              
ATOM   3859  CD  GLU B 241     -11.367  14.755  11.287  1.00  0.00              
ATOM   3860  OE1 GLU B 241     -12.295  13.982  11.268  1.00  0.00              
ATOM   3861  OE2 GLU B 241     -10.270  14.462  11.704  1.00  0.00              
ATOM   3862  H   GLU B 241     -15.258  17.109   9.301  1.00  0.00              
ATOM   3863  HA  GLU B 241     -13.112  18.476  10.572  1.00  0.00              
ATOM   3864 1HB  GLU B 241     -13.692  16.143  11.061  1.00  0.00              
ATOM   3865 2HB  GLU B 241     -13.180  15.657   9.451  1.00  0.00              
ATOM   3866 1HG  GLU B 241     -10.879  16.338   9.960  1.00  0.00              
ATOM   3867 2HG  GLU B 241     -11.383  16.864  11.565  1.00  0.00              
ATOM   3868  N   ALA B 242     -12.513  17.535   7.434  1.00  0.00              
ATOM   3869  CA  ALA B 242     -11.714  17.804   6.247  1.00  0.00              
ATOM   3870  C   ALA B 242     -11.789  19.279   5.829  1.00  0.00              
ATOM   3871  O   ALA B 242     -10.799  19.853   5.398  1.00  0.00              
ATOM   3872  CB  ALA B 242     -12.088  16.852   5.105  1.00  0.00              
ATOM   3873  H   ALA B 242     -13.273  16.872   7.376  1.00  0.00              
ATOM   3874  HA  ALA B 242     -10.666  17.647   6.501  1.00  0.00              
ATOM   3875 1HB  ALA B 242     -11.476  17.074   4.231  1.00  0.00              
ATOM   3876 2HB  ALA B 242     -11.912  15.822   5.418  1.00  0.00              
ATOM   3877 3HB  ALA B 242     -13.139  16.980   4.854  1.00  0.00              
ATOM   3878  N   ALA B 243     -12.950  19.894   6.006  1.00  0.00              
ATOM   3879  CA  ALA B 243     -13.149  21.307   5.738  1.00  0.00              
ATOM   3880  C   ALA B 243     -12.285  22.197   6.640  1.00  0.00              
ATOM   3881  O   ALA B 243     -11.674  23.170   6.179  1.00  0.00              
ATOM   3882  CB  ALA B 243     -14.620  21.661   5.900  1.00  0.00              
ATOM   3883  H   ALA B 243     -13.726  19.343   6.345  1.00  0.00              
ATOM   3884  HA  ALA B 243     -12.805  21.519   4.725  1.00  0.00              
ATOM   3885 1HB  ALA B 243     -14.766  22.719   5.682  1.00  0.00              
ATOM   3886 2HB  ALA B 243     -15.216  21.063   5.211  1.00  0.00              
ATOM   3887 3HB  ALA B 243     -14.933  21.455   6.922  1.00  0.00              
ATOM   3888  N   ARG B 244     -12.216  21.851   7.919  1.00  0.00              
ATOM   3889  CA  ARG B 244     -11.378  22.594   8.844  1.00  0.00              
ATOM   3890  C   ARG B 244      -9.892  22.461   8.489  1.00  0.00              
ATOM   3891  O   ARG B 244      -9.160  23.428   8.602  1.00  0.00              
ATOM   3892  CB  ARG B 244     -11.604  22.109  10.268  1.00  0.00              
ATOM   3893  CG  ARG B 244     -12.968  22.447  10.850  1.00  0.00              
ATOM   3894  CD  ARG B 244     -13.147  21.862  12.203  1.00  0.00              
ATOM   3895  NE  ARG B 244     -14.450  22.183  12.764  1.00  0.00              
ATOM   3896  CZ  ARG B 244     -14.929  21.685  13.921  1.00  0.00              
ATOM   3897  NH1 ARG B 244     -14.202  20.847  14.626  1.00  0.00              
ATOM   3898  NH2 ARG B 244     -16.129  22.039  14.346  1.00  0.00              
ATOM   3899  H   ARG B 244     -12.748  21.063   8.262  1.00  0.00              
ATOM   3900  HA  ARG B 244     -11.606  23.655   8.742  1.00  0.00              
ATOM   3901 1HB  ARG B 244     -11.488  21.027  10.306  1.00  0.00              
ATOM   3902 2HB  ARG B 244     -10.849  22.542  10.924  1.00  0.00              
ATOM   3903 1HG  ARG B 244     -13.072  23.529  10.927  1.00  0.00              
ATOM   3904 2HG  ARG B 244     -13.749  22.052  10.199  1.00  0.00              
ATOM   3905 1HD  ARG B 244     -13.059  20.778  12.146  1.00  0.00              
ATOM   3906 2HD  ARG B 244     -12.383  22.253  12.873  1.00  0.00              
ATOM   3907  HE  ARG B 244     -15.038  22.825  12.249  1.00  0.00              
ATOM   3908 1HH1 ARG B 244     -13.285  20.576  14.301  1.00  0.00              
ATOM   3909 2HH1 ARG B 244     -14.561  20.474  15.493  1.00  0.00              
ATOM   3910 1HH2 ARG B 244     -16.688  22.684  13.803  1.00  0.00              
ATOM   3911 2HH2 ARG B 244     -16.488  21.666  15.212  1.00  0.00              
ATOM   3912  N   LYS B 245      -9.456  21.272   8.074  1.00  0.00              
ATOM   3913  CA  LYS B 245      -8.092  21.062   7.585  1.00  0.00              
ATOM   3914  C   LYS B 245      -7.777  21.832   6.306  1.00  0.00              
ATOM   3915  O   LYS B 245      -6.705  22.381   6.188  1.00  0.00              
ATOM   3916  CB  LYS B 245      -7.846  19.570   7.356  1.00  0.00              
ATOM   3917  CG  LYS B 245      -7.796  18.738   8.630  1.00  0.00              
ATOM   3918  CD  LYS B 245      -7.621  17.259   8.318  1.00  0.00              
ATOM   3919  CE  LYS B 245      -7.601  16.422   9.589  1.00  0.00              
ATOM   3920  NZ  LYS B 245      -7.464  14.970   9.296  1.00  0.00              
ATOM   3921  H   LYS B 245     -10.095  20.491   8.100  1.00  0.00              
ATOM   3922  HA  LYS B 245      -7.394  21.394   8.355  1.00  0.00              
ATOM   3923 1HB  LYS B 245      -8.635  19.165   6.722  1.00  0.00              
ATOM   3924 2HB  LYS B 245      -6.901  19.433   6.830  1.00  0.00              
ATOM   3925 1HG  LYS B 245      -6.963  19.071   9.250  1.00  0.00              
ATOM   3926 2HG  LYS B 245      -8.721  18.874   9.191  1.00  0.00              
ATOM   3927 1HD  LYS B 245      -8.441  16.921   7.683  1.00  0.00              
ATOM   3928 2HD  LYS B 245      -6.684  17.109   7.782  1.00  0.00              
ATOM   3929 1HE  LYS B 245      -6.768  16.734  10.216  1.00  0.00              
ATOM   3930 2HE  LYS B 245      -8.526  16.582  10.144  1.00  0.00              
ATOM   3931 1HZ  LYS B 245      -7.456  14.451  10.163  1.00  0.00              
ATOM   3932 2HZ  LYS B 245      -8.243  14.665   8.729  1.00  0.00              
ATOM   3933 3HZ  LYS B 245      -6.601  14.806   8.798  1.00  0.00              
ATOM   3934  N   ALA B 246      -8.691  21.829   5.330  1.00  0.00              
ATOM   3935  CA  ALA B 246      -8.516  22.645   4.131  1.00  0.00              
ATOM   3936  C   ALA B 246      -8.546  24.134   4.389  1.00  0.00              
ATOM   3937  O   ALA B 246      -7.787  24.880   3.769  1.00  0.00              
ATOM   3938  CB  ALA B 246      -9.533  22.277   3.030  1.00  0.00              
ATOM   3939  H   ALA B 246      -9.518  21.255   5.418  1.00  0.00              
ATOM   3940  HA  ALA B 246      -7.514  22.464   3.742  1.00  0.00              
ATOM   3941 1HB  ALA B 246      -9.367  22.908   2.157  1.00  0.00              
ATOM   3942 2HB  ALA B 246      -9.405  21.231   2.751  1.00  0.00              
ATOM   3943 3HB  ALA B 246     -10.544  22.432   3.403  1.00  0.00              
ATOM   3944  N   HIS B 247      -9.453  24.609   5.242  1.00  0.00              
ATOM   3945  CA  HIS B 247      -9.500  26.036   5.517  1.00  0.00              
ATOM   3946  C   HIS B 247      -8.205  26.497   6.251  1.00  0.00              
ATOM   3947  O   HIS B 247      -7.693  27.575   5.979  1.00  0.00              
ATOM   3948  CB  HIS B 247     -10.737  26.375   6.354  1.00  0.00              
ATOM   3949  CG  HIS B 247     -12.032  26.107   5.651  1.00  0.00              
ATOM   3950  ND1 HIS B 247     -13.258  26.275   6.260  1.00  0.00              
ATOM   3951  CD2 HIS B 247     -12.291  25.682   4.392  1.00  0.00              
ATOM   3952  CE1 HIS B 247     -14.216  25.965   5.404  1.00  0.00              
ATOM   3953  NE2 HIS B 247     -13.656  25.603   4.265  1.00  0.00              
ATOM   3954  H   HIS B 247     -10.111  23.997   5.704  1.00  0.00              
ATOM   3955  HA  HIS B 247      -9.553  26.569   4.568  1.00  0.00              
ATOM   3956 1HB  HIS B 247     -10.723  25.794   7.277  1.00  0.00              
ATOM   3957 2HB  HIS B 247     -10.712  27.429   6.631  1.00  0.00              
ATOM   3958  HD1 HIS B 247     -13.418  26.652   7.173  1.00  0.00              
ATOM   3959  HD2 HIS B 247     -11.648  25.420   3.552  1.00  0.00              
ATOM   3960  HE1 HIS B 247     -15.264  26.034   5.696  1.00  0.00              
ATOM   3961  N   ASP B 248      -7.693  25.676   7.157  1.00  0.00              
ATOM   3962  CA  ASP B 248      -6.458  26.035   7.843  1.00  0.00              
ATOM   3963  C   ASP B 248      -5.269  26.128   6.867  1.00  0.00              
ATOM   3964  O   ASP B 248      -4.430  27.009   7.030  1.00  0.00              
ATOM   3965  CB  ASP B 248      -6.177  25.071   8.979  1.00  0.00              
ATOM   3966  CG  ASP B 248      -7.137  25.288  10.172  1.00  0.00              
ATOM   3967  OD1 ASP B 248      -7.803  26.350  10.246  1.00  0.00              
ATOM   3968  OD2 ASP B 248      -7.229  24.404  11.031  1.00  0.00              
ATOM   3969  H   ASP B 248      -8.144  24.801   7.383  1.00  0.00              
ATOM   3970  HA  ASP B 248      -6.571  27.037   8.257  1.00  0.00              
ATOM   3971 1HB  ASP B 248      -6.279  24.047   8.620  1.00  0.00              
ATOM   3972 2HB  ASP B 248      -5.149  25.198   9.319  1.00  0.00              
ATOM   3973  N   TYR B 249      -5.212  25.220   5.880  1.00  0.00              
ATOM   3974  CA  TYR B 249      -4.151  25.305   4.841  1.00  0.00              
ATOM   3975  C   TYR B 249      -4.301  26.511   3.953  1.00  0.00              
ATOM   3976  O   TYR B 249      -3.303  27.101   3.577  1.00  0.00              
ATOM   3977  CB  TYR B 249      -4.139  24.043   3.974  1.00  0.00              
ATOM   3978  CG  TYR B 249      -3.529  22.840   4.658  1.00  0.00              
ATOM   3979  CD1 TYR B 249      -2.762  23.006   5.802  1.00  0.00              
ATOM   3980  CD2 TYR B 249      -3.736  21.569   4.141  1.00  0.00              
ATOM   3981  CE1 TYR B 249      -2.206  21.906   6.426  1.00  0.00              
ATOM   3982  CE2 TYR B 249      -3.180  20.470   4.765  1.00  0.00              
ATOM   3983  CZ  TYR B 249      -2.417  20.636   5.903  1.00  0.00              
ATOM   3984  OH  TYR B 249      -1.862  19.541   6.525  1.00  0.00              
ATOM   3985  H   TYR B 249      -5.888  24.471   5.834  1.00  0.00              
ATOM   3986  HA  TYR B 249      -3.196  25.480   5.335  1.00  0.00              
ATOM   3987 1HB  TYR B 249      -5.160  23.790   3.685  1.00  0.00              
ATOM   3988 2HB  TYR B 249      -3.578  24.236   3.060  1.00  0.00              
ATOM   3989  HD1 TYR B 249      -2.599  24.004   6.208  1.00  0.00              
ATOM   3990  HD2 TYR B 249      -4.338  21.439   3.241  1.00  0.00              
ATOM   3991  HE1 TYR B 249      -1.603  22.037   7.325  1.00  0.00              
ATOM   3992  HE2 TYR B 249      -3.342  19.472   4.358  1.00  0.00              
ATOM   3993  HH  TYR B 249      -1.367  19.828   7.295  1.00  0.00              
ATOM   3994  N   GLY B 250      -5.548  26.878   3.631  1.00  0.00              
ATOM   3995  CA  GLY B 250      -5.807  28.123   2.928  1.00  0.00              
ATOM   3996  C   GLY B 250      -5.375  29.345   3.736  1.00  0.00              
ATOM   3997  O   GLY B 250      -4.802  30.295   3.172  1.00  0.00              
ATOM   3998  H   GLY B 250      -6.324  26.282   3.879  1.00  0.00              
ATOM   3999 1HA  GLY B 250      -5.278  28.119   1.975  1.00  0.00              
ATOM   4000 2HA  GLY B 250      -6.870  28.200   2.706  1.00  0.00              
ATOM   4001  N   ARG B 251      -5.669  29.342   5.041  1.00  0.00              
ATOM   4002  CA  ARG B 251      -5.218  30.425   5.961  1.00  0.00              
ATOM   4003  C   ARG B 251      -3.680  30.534   6.079  1.00  0.00              
ATOM   4004  O   ARG B 251      -3.122  31.634   6.106  1.00  0.00              
ATOM   4005  CB  ARG B 251      -5.798  30.206   7.351  1.00  0.00              
ATOM   4006  CG  ARG B 251      -7.298  30.429   7.460  1.00  0.00              
ATOM   4007  CD  ARG B 251      -7.814  30.045   8.799  1.00  0.00              
ATOM   4008  NE  ARG B 251      -9.253  30.226   8.898  1.00  0.00              
ATOM   4009  CZ  ARG B 251     -10.008  29.806   9.932  1.00  0.00              
ATOM   4010  NH1 ARG B 251      -9.446  29.184  10.946  1.00  0.00              
ATOM   4011  NH2 ARG B 251     -11.312  30.019   9.928  1.00  0.00              
ATOM   4012  H   ARG B 251      -6.215  28.578   5.412  1.00  0.00              
ATOM   4013  HA  ARG B 251      -5.556  31.382   5.561  1.00  0.00              
ATOM   4014 1HB  ARG B 251      -5.591  29.187   7.674  1.00  0.00              
ATOM   4015 2HB  ARG B 251      -5.312  30.879   8.058  1.00  0.00              
ATOM   4016 1HG  ARG B 251      -7.522  31.483   7.296  1.00  0.00              
ATOM   4017 2HG  ARG B 251      -7.811  29.827   6.709  1.00  0.00              
ATOM   4018 1HD  ARG B 251      -7.588  28.996   8.988  1.00  0.00              
ATOM   4019 2HD  ARG B 251      -7.340  30.661   9.562  1.00  0.00              
ATOM   4020  HE  ARG B 251      -9.721  30.700   8.137  1.00  0.00              
ATOM   4021 1HH1 ARG B 251      -8.449  29.021  10.949  1.00  0.00              
ATOM   4022 2HH1 ARG B 251     -10.012  28.869  11.721  1.00  0.00              
ATOM   4023 1HH2 ARG B 251     -11.743  30.497   9.149  1.00  0.00              
ATOM   4024 2HH2 ARG B 251     -11.877  29.705  10.703  1.00  0.00              
ATOM   4025  N   GLU B 252      -2.998  29.397   6.149  1.00  0.00              
ATOM   4026  CA  GLU B 252      -1.524  29.417   6.177  1.00  0.00              
ATOM   4027  C   GLU B 252      -0.918  29.977   4.865  1.00  0.00              
ATOM   4028  O   GLU B 252       0.027  30.778   4.891  1.00  0.00              
ATOM   4029  CB  GLU B 252      -0.988  28.006   6.431  1.00  0.00              
ATOM   4030  CG  GLU B 252      -1.235  27.485   7.840  1.00  0.00              
ATOM   4031  CD  GLU B 252      -0.785  26.062   8.024  1.00  0.00              
ATOM   4032  OE1 GLU B 252      -0.417  25.445   7.054  1.00  0.00              
ATOM   4033  OE2 GLU B 252      -0.808  25.592   9.137  1.00  0.00              
ATOM   4034  H   GLU B 252      -3.479  28.509   6.185  1.00  0.00              
ATOM   4035  HA  GLU B 252      -1.202  30.125   6.941  1.00  0.00              
ATOM   4036 1HB  GLU B 252      -1.449  27.310   5.731  1.00  0.00              
ATOM   4037 2HB  GLU B 252       0.087  27.988   6.252  1.00  0.00              
ATOM   4038 1HG  GLU B 252      -0.701  28.117   8.549  1.00  0.00              
ATOM   4039 2HG  GLU B 252      -2.299  27.556   8.061  1.00  0.00              
ATOM   4040  N   PHE B 253      -1.494  29.608   3.722  1.00  0.00              
ATOM   4041  CA  PHE B 253      -1.090  30.189   2.425  1.00  0.00              
ATOM   4042  C   PHE B 253      -1.286  31.702   2.416  1.00  0.00              
ATOM   4043  O   PHE B 253      -0.379  32.459   2.077  1.00  0.00              
ATOM   4044  CB  PHE B 253      -1.890  29.566   1.280  1.00  0.00              
ATOM   4045  CG  PHE B 253      -1.608  30.180  -0.061  1.00  0.00              
ATOM   4046  CD1 PHE B 253      -0.556  29.724  -0.842  1.00  0.00              
ATOM   4047  CD2 PHE B 253      -2.392  31.216  -0.545  1.00  0.00              
ATOM   4048  CE1 PHE B 253      -0.295  30.289  -2.076  1.00  0.00              
ATOM   4049  CE2 PHE B 253      -2.135  31.782  -1.779  1.00  0.00              
ATOM   4050  CZ  PHE B 253      -1.084  31.317  -2.545  1.00  0.00              
ATOM   4051  H   PHE B 253      -2.226  28.912   3.742  1.00  0.00              
ATOM   4052  HA  PHE B 253      -0.037  29.962   2.257  1.00  0.00              
ATOM   4053 1HB  PHE B 253      -1.669  28.501   1.219  1.00  0.00              
ATOM   4054 2HB  PHE B 253      -2.956  29.668   1.483  1.00  0.00              
ATOM   4055  HD1 PHE B 253       0.068  28.910  -0.471  1.00  0.00              
ATOM   4056  HD2 PHE B 253      -3.222  31.583   0.060  1.00  0.00              
ATOM   4057  HE1 PHE B 253       0.535  29.921  -2.678  1.00  0.00              
ATOM   4058  HE2 PHE B 253      -2.759  32.595  -2.148  1.00  0.00              
ATOM   4059  HZ  PHE B 253      -0.878  31.764  -3.516  1.00  0.00              
ATOM   4060  N   GLN B 254      -2.489  32.127   2.792  1.00  0.00              
ATOM   4061  CA  GLN B 254      -2.883  33.521   2.819  1.00  0.00              
ATOM   4062  C   GLN B 254      -1.978  34.354   3.737  1.00  0.00              
ATOM   4063  O   GLN B 254      -1.680  35.496   3.425  1.00  0.00              
ATOM   4064  CB  GLN B 254      -4.342  33.644   3.266  1.00  0.00              
ATOM   4065  CG  GLN B 254      -4.894  35.058   3.209  1.00  0.00              
ATOM   4066  CD  GLN B 254      -4.949  35.600   1.793  1.00  0.00              
ATOM   4067  OE1 GLN B 254      -5.479  34.954   0.886  1.00  0.00              
ATOM   4068  NE2 GLN B 254      -4.400  36.794   1.596  1.00  0.00              
ATOM   4069  H   GLN B 254      -3.156  31.422   3.073  1.00  0.00              
ATOM   4070  HA  GLN B 254      -2.785  33.927   1.812  1.00  0.00              
ATOM   4071 1HB  GLN B 254      -4.969  33.012   2.638  1.00  0.00              
ATOM   4072 2HB  GLN B 254      -4.440  33.286   4.291  1.00  0.00              
ATOM   4073 1HG  GLN B 254      -5.905  35.059   3.615  1.00  0.00              
ATOM   4074 2HG  GLN B 254      -4.253  35.711   3.801  1.00  0.00              
ATOM   4075 1HE2 GLN B 254      -4.406  37.203   0.683  1.00  0.00              
ATOM   4076 2HE2 GLN B 254      -3.980  37.284   2.360  1.00  0.00              
ATOM   4077  N   LEU B 255      -1.537  33.779   4.856  1.00  0.00              
ATOM   4078  CA  LEU B 255      -0.518  34.435   5.686  1.00  0.00              
ATOM   4079  C   LEU B 255       0.829  34.562   4.955  1.00  0.00              
ATOM   4080  O   LEU B 255       1.424  35.637   4.952  1.00  0.00              
ATOM   4081  CB  LEU B 255      -0.323  33.651   6.990  1.00  0.00              
ATOM   4082  CG  LEU B 255       0.717  34.224   7.960  1.00  0.00              
ATOM   4083  CD1 LEU B 255       0.297  35.624   8.388  1.00  0.00              
ATOM   4084  CD2 LEU B 255       0.851  33.302   9.163  1.00  0.00              
ATOM   4085  H   LEU B 255      -1.903  32.883   5.143  1.00  0.00              
ATOM   4086  HA  LEU B 255      -0.844  35.454   5.892  1.00  0.00              
ATOM   4087 1HB  LEU B 255      -1.276  33.607   7.514  1.00  0.00              
ATOM   4088 2HB  LEU B 255      -0.021  32.634   6.742  1.00  0.00              
ATOM   4089  HG  LEU B 255       1.680  34.304   7.456  1.00  0.00              
ATOM   4090 1HD1 LEU B 255       1.037  36.031   9.078  1.00  0.00              
ATOM   4091 2HD1 LEU B 255       0.228  36.267   7.511  1.00  0.00              
ATOM   4092 3HD1 LEU B 255      -0.672  35.578   8.882  1.00  0.00              
ATOM   4093 1HD2 LEU B 255       1.591  33.709   9.853  1.00  0.00              
ATOM   4094 2HD2 LEU B 255      -0.111  33.222   9.669  1.00  0.00              
ATOM   4095 3HD2 LEU B 255       1.169  32.314   8.831  1.00  0.00              
ATOM   4096  N   LYS B 256       1.293  33.482   4.323  1.00  0.00              
ATOM   4097  CA  LYS B 256       2.539  33.537   3.586  1.00  0.00              
ATOM   4098  C   LYS B 256       2.434  34.457   2.374  1.00  0.00              
ATOM   4099  O   LYS B 256       3.432  35.044   1.965  1.00  0.00              
ATOM   4100  CB  LYS B 256       2.957  32.133   3.149  1.00  0.00              
ATOM   4101  CG  LYS B 256       3.418  31.231   4.286  1.00  0.00              
ATOM   4102  CD  LYS B 256       3.807  29.852   3.774  1.00  0.00              
ATOM   4103  CE  LYS B 256       4.273  28.951   4.908  1.00  0.00              
ATOM   4104  NZ  LYS B 256       4.629  27.588   4.426  1.00  0.00              
ATOM   4105  H   LYS B 256       0.777  32.615   4.353  1.00  0.00              
ATOM   4106  HA  LYS B 256       3.292  34.014   4.215  1.00  0.00              
ATOM   4107 1HB  LYS B 256       2.120  31.642   2.651  1.00  0.00              
ATOM   4108 2HB  LYS B 256       3.771  32.204   2.427  1.00  0.00              
ATOM   4109 1HG  LYS B 256       4.279  31.681   4.782  1.00  0.00              
ATOM   4110 2HG  LYS B 256       2.615  31.125   5.014  1.00  0.00              
ATOM   4111 1HD  LYS B 256       2.950  29.390   3.283  1.00  0.00              
ATOM   4112 2HD  LYS B 256       4.612  29.948   3.045  1.00  0.00              
ATOM   4113 1HE  LYS B 256       5.146  29.392   5.388  1.00  0.00              
ATOM   4114 2HE  LYS B 256       3.482  28.864   5.652  1.00  0.00              
ATOM   4115 1HZ  LYS B 256       4.932  27.023   5.207  1.00  0.00              
ATOM   4116 2HZ  LYS B 256       3.821  27.161   3.995  1.00  0.00              
ATOM   4117 3HZ  LYS B 256       5.376  27.654   3.749  1.00  0.00              
ATOM   4118  N   LEU B 257       1.228  34.572   1.818  1.00  0.00              
ATOM   4119  CA  LEU B 257       0.900  35.471   0.717  1.00  0.00              
ATOM   4120  C   LEU B 257       0.972  36.947   1.107  1.00  0.00              
ATOM   4121  O   LEU B 257       1.531  37.769   0.380  1.00  0.00              
ATOM   4122  CB  LEU B 257      -0.506  35.152   0.193  1.00  0.00              
ATOM   4123  CG  LEU B 257      -0.993  36.019  -0.975  1.00  0.00              
ATOM   4124  CD1 LEU B 257      -0.061  35.839  -2.165  1.00  0.00              
ATOM   4125  CD2 LEU B 257      -2.420  35.632  -1.334  1.00  0.00              
ATOM   4126  H   LEU B 257       0.504  33.984   2.205  1.00  0.00              
ATOM   4127  HA  LEU B 257       1.604  35.293  -0.095  1.00  0.00              
ATOM   4128 1HB  LEU B 257      -0.527  34.114  -0.134  1.00  0.00              
ATOM   4129 2HB  LEU B 257      -1.216  35.268   1.011  1.00  0.00              
ATOM   4130  HG  LEU B 257      -0.964  37.070  -0.685  1.00  0.00              
ATOM   4131 1HD1 LEU B 257      -0.407  36.455  -2.995  1.00  0.00              
ATOM   4132 2HD1 LEU B 257       0.949  36.141  -1.886  1.00  0.00              
ATOM   4133 3HD1 LEU B 257      -0.056  34.792  -2.468  1.00  0.00              
ATOM   4134 1HD2 LEU B 257      -2.766  36.249  -2.164  1.00  0.00              
ATOM   4135 2HD2 LEU B 257      -2.449  34.582  -1.625  1.00  0.00              
ATOM   4136 3HD2 LEU B 257      -3.067  35.788  -0.471  1.00  0.00              
ATOM   4137  N   GLU B 258       0.365  37.265   2.250  1.00  0.00              
ATOM   4138  CA  GLU B 258       0.340  38.598   2.808  1.00  0.00              
ATOM   4139  C   GLU B 258       1.741  39.084   3.165  1.00  0.00              
ATOM   4140  O   GLU B 258       2.073  40.237   2.900  1.00  0.00              
ATOM   4141  CB  GLU B 258      -0.557  38.630   4.048  1.00  0.00              
ATOM   4142  CG  GLU B 258      -0.760  40.017   4.640  1.00  0.00              
ATOM   4143  CD  GLU B 258      -1.753  40.031   5.769  1.00  0.00              
ATOM   4144  OE1 GLU B 258      -2.284  38.992   6.081  1.00  0.00              
ATOM   4145  OE2 GLU B 258      -1.980  41.082   6.321  1.00  0.00              
ATOM   4146  H   GLU B 258      -0.101  36.517   2.743  1.00  0.00              
ATOM   4147  HA  GLU B 258      -0.072  39.278   2.062  1.00  0.00              
ATOM   4148 1HB  GLU B 258      -1.538  38.226   3.798  1.00  0.00              
ATOM   4149 2HB  GLU B 258      -0.129  37.995   4.823  1.00  0.00              
ATOM   4150 1HG  GLU B 258       0.196  40.388   5.008  1.00  0.00              
ATOM   4151 2HG  GLU B 258      -1.101  40.690   3.855  1.00  0.00              
ATOM   4152  N   TYR B 259       2.547  38.186   3.736  1.00  0.00              
ATOM   4153  CA  TYR B 259       3.895  38.485   4.212  1.00  0.00              
ATOM   4154  C   TYR B 259       4.976  37.608   3.568  1.00  0.00              
ATOM   4155  O   TYR B 259       5.758  38.092   2.735  1.00  0.00              
ATOM   4156  CB  TYR B 259       3.949  38.341   5.735  1.00  0.00              
ATOM   4157  CG  TYR B 259       3.080  39.334   6.473  1.00  0.00              
ATOM   4158  CD1 TYR B 259       1.928  38.904   7.116  1.00  0.00              
ATOM   4159  CD2 TYR B 259       3.433  40.674   6.507  1.00  0.00              
ATOM   4160  CE1 TYR B 259       1.134  39.811   7.790  1.00  0.00              
ATOM   4161  CE2 TYR B 259       2.639  41.581   7.181  1.00  0.00              
ATOM   4162  CZ  TYR B 259       1.493  41.154   7.821  1.00  0.00              
ATOM   4163  OH  TYR B 259       0.702  42.057   8.493  1.00  0.00              
ATOM   4164  H   TYR B 259       2.187  37.247   3.836  1.00  0.00              
ATOM   4165  HA  TYR B 259       4.147  39.505   3.921  1.00  0.00              
ATOM   4166 1HB  TYR B 259       3.633  37.335   6.017  1.00  0.00              
ATOM   4167 2HB  TYR B 259       4.976  38.468   6.076  1.00  0.00              
ATOM   4168  HD1 TYR B 259       1.650  37.850   7.089  1.00  0.00              
ATOM   4169  HD2 TYR B 259       4.338  41.013   6.001  1.00  0.00              
ATOM   4170  HE1 TYR B 259       0.229  39.473   8.295  1.00  0.00              
ATOM   4171  HE2 TYR B 259       2.917  42.635   7.207  1.00  0.00              
ATOM   4172  HH  TYR B 259      -0.049  41.599   8.878  1.00  0.00              
ATOM   4173  N   GLY B 260       5.014  36.329   3.945  1.00  0.00              
ATOM   4174  CA  GLY B 260       6.044  35.407   3.448  1.00  0.00              
ATOM   4175  C   GLY B 260       6.221  34.132   4.255  1.00  0.00              
ATOM   4176  O   GLY B 260       5.826  34.053   5.417  1.00  0.00              
ATOM   4177  OXT GLY B 260       6.753  33.177   3.760  1.00  0.00              
ATOM   4178  H   GLY B 260       4.316  35.986   4.589  1.00  0.00              
ATOM   4179 1HA  GLY B 260       5.809  35.117   2.423  1.00  0.00              
ATOM   4180 2HA  GLY B 260       7.007  35.916   3.424  1.00  0.00              
TER                                                                             

complete: res ss phi psi omega frag rama seq
   1 L     0.000    0.000    0.000 ----      0.00 D
   2 H     0.000    0.000    0.000 ----      0.00 P
   3 H     0.000    0.000    0.000 ----      0.00 L
   4 H     0.000    0.000    0.000 ----      0.00 R
   5 H     0.000    0.000    0.000 ----      0.00 E
   6 H     0.000    0.000    0.000 ----      0.00 R
   7 H     0.000    0.000    0.000 ----      0.00 T
   8 H     0.000    0.000    0.000 ----      0.00 E
   9 H     0.000    0.000    0.000 ----      0.00 L
  10 H     0.000    0.000    0.000 ----      0.00 L
  11 H     0.000    0.000    0.000 ----      0.00 L
  12 H     0.000    0.000    0.000 ----      0.00 A
  13 H     0.000    0.000    0.000 ----      0.00 D
  14 H     0.000    0.000    0.000 ----      0.00 Y
  15 H     0.000    0.000    0.000 ----      0.00 L
  16 H     0.000    0.000    0.000 ----      0.00 G
  17 H     0.000    0.000    0.000 ----      0.00 Y
  18 H     0.000    0.000    0.000 ----      0.00 S
  19 L     0.000    0.000    0.000 ----      0.00 A
  20 L     0.000    0.000    0.000 ----      0.00 R
  21 L     0.000    0.000    0.000 ----      0.00 E
  22 L     0.000    0.000    0.000 ----      0.00 P
  23 L     0.000    0.000    0.000 ----      0.00 G
  24 L     0.000    0.000    0.000 ----      0.00 T
  25 L     0.000    0.000    0.000 ----      0.00 P
  26 L     0.000    0.000    0.000 ----      0.00 E
  27 L     0.000    0.000    0.000 ----      0.00 P
  28 L     0.000    0.000    0.000 ----      0.00 A
  29 L     0.000    0.000    0.000 ----      0.00 P
  30 L     0.000    0.000    0.000 ----      0.00 S
  31 L     0.000    0.000    0.000 ----      0.00 T
  32 H     0.000    0.000    0.000 ----      0.00 P
  33 H     0.000    0.000    0.000 ----      0.00 E
  34 H     0.000    0.000    0.000 ----      0.00 A
  35 H     0.000    0.000    0.000 ----      0.00 A
  36 H     0.000    0.000    0.000 ----      0.00 V
  37 H     0.000    0.000    0.000 ----      0.00 L
  38 H     0.000    0.000    0.000 ----      0.00 R
  39 H     0.000    0.000    0.000 ----      0.00 S
  40 H     0.000    0.000    0.000 ----      0.00 A
  41 H     0.000    0.000    0.000 ----      0.00 A
  42 H     0.000    0.000    0.000 ----      0.00 A
  43 H     0.000    0.000    0.000 ----      0.00 R
  44 H     0.000    0.000    0.000 ----      0.00 L
  45 H     0.000    0.000    0.000 ----      0.00 R
  46 H     0.000    0.000    0.000 ----      0.00 Q
  47 H     0.000    0.000    0.000 ----      0.00 I
  48 L     0.000    0.000    0.000 ----      0.00 H
  49 H     0.000    0.000    0.000 ----      0.00 R
  50 H     0.000    0.000    0.000 ----      0.00 S
  51 H     0.000    0.000    0.000 ----      0.00 F
  52 H     0.000    0.000    0.000 ----      0.00 F
  53 H     0.000    0.000    0.000 ----      0.00 S
  54 H     0.000    0.000    0.000 ----      0.00 A
  55 H     0.000    0.000    0.000 ----      0.00 Y
  56 L     0.000    0.000    0.000 ----      0.00 L
  57 L     0.000    0.000    0.000 ----      0.00 G
  58 L     0.000    0.000    0.000 ----      0.00 Y
  59 L     0.000    0.000    0.000 ----      0.00 P
  60 L     0.000    0.000    0.000 ----      0.00 G
  61 L     0.000    0.000    0.000 ----      0.00 N
  62 H     0.000    0.000    0.000 ----      0.00 R
  63 H     0.000    0.000    0.000 ----      0.00 F
  64 H     0.000    0.000    0.000 ----      0.00 E
  65 H     0.000    0.000    0.000 ----      0.00 L
  66 H     0.000    0.000    0.000 ----      0.00 V
  67 H     0.000    0.000    0.000 ----      0.00 A
  68 H     0.000    0.000    0.000 ----      0.00 L
  69 H     0.000    0.000    0.000 ----      0.00 M
  70 H     0.000    0.000    0.000 ----      0.00 A
  71 H     0.000    0.000    0.000 ----      0.00 D
  72 H     0.000    0.000    0.000 ----      0.00 S
  73 H     0.000    0.000    0.000 ----      0.00 V
  74 H     0.000    0.000    0.000 ----      0.00 L
  75 H     0.000    0.000    0.000 ----      0.00 S
  76 L     0.000    0.000    0.000 ----      0.00 D
  77 L     0.000    0.000    0.000 ----      0.00 S
  78 L     0.000    0.000    0.000 ----      0.00 P
  79 L     0.000    0.000    0.000 ----      0.00 G
  80 L     0.000    0.000    0.000 ----      0.00 P
  81 L     0.000    0.000    0.000 ----      0.00 T
  82 H     0.000    0.000    0.000 ----      0.00 W
  83 H     0.000    0.000    0.000 ----      0.00 G
  84 H     0.000    0.000    0.000 ----      0.00 R
  85 H     0.000    0.000    0.000 ----      0.00 V
  86 H     0.000    0.000    0.000 ----      0.00 V
  87 H     0.000    0.000    0.000 ----      0.00 T
  88 H     0.000    0.000    0.000 ----      0.00 L
  89 H     0.000    0.000    0.000 ----      0.00 V
  90 H     0.000    0.000    0.000 ----      0.00 T
  91 H     0.000    0.000    0.000 ----      0.00 F
  92 H     0.000    0.000    0.000 ----      0.00 A
  93 H     0.000    0.000    0.000 ----      0.00 G
  94 H     0.000    0.000    0.000 ----      0.00 T
  95 H     0.000    0.000    0.000 ----      0.00 L
  96 H     0.000    0.000    0.000 ----      0.00 L
  97 L     0.000    0.000    0.000 ----      0.00 E
  98 L     0.000    0.000    0.000 ----      0.00 R
  99 L     0.000    0.000    0.000 ----      0.00 G
 100 H     0.000    0.000    0.000 ----      0.00 P
 101 H     0.000    0.000    0.000 ----      0.00 L
 102 H     0.000    0.000    0.000 ----      0.00 V
 103 H     0.000    0.000    0.000 ----      0.00 T
 104 L     0.000    0.000    0.000 ----      0.00 A
 105 L     0.000    0.000    0.000 ----      0.00 G
 106 H     0.000    0.000    0.000 ----      0.00 D
 107 H     0.000    0.000    0.000 ----      0.00 V
 108 H     0.000    0.000    0.000 ----      0.00 A
 109 H     0.000    0.000    0.000 ----      0.00 R
 110 H     0.000    0.000    0.000 ----      0.00 D
 111 H     0.000    0.000    0.000 ----      0.00 S
 112 H     0.000    0.000    0.000 ----      0.00 Q
 113 H     0.000    0.000    0.000 ----      0.00 R
 114 H     0.000    0.000    0.000 ----      0.00 L
 115 H     0.000    0.000    0.000 ----      0.00 V
 116 H     0.000    0.000    0.000 ----      0.00 A
 117 H     0.000    0.000    0.000 ----      0.00 L
 118 H     0.000    0.000    0.000 ----      0.00 L
 119 H     0.000    0.000    0.000 ----      0.00 S
 120 H     0.000    0.000    0.000 ----      0.00 S
 121 H     0.000    0.000    0.000 ----      0.00 R
 122 H     0.000    0.000    0.000 ----      0.00 L
 123 H     0.000    0.000    0.000 ----      0.00 M
 124 H     0.000    0.000    0.000 ----      0.00 G
 125 L     0.000    0.000    0.000 ----      0.00 Q
 126 L     0.000    0.000    0.000 ----      0.00 H
 127 H     0.000    0.000    0.000 ----      0.00 R
 128 H     0.000    0.000    0.000 ----      0.00 A
 129 H     0.000    0.000    0.000 ----      0.00 W
 130 H     0.000    0.000    0.000 ----      0.00 L
 131 H     0.000    0.000    0.000 ----      0.00 Q
 132 H     0.000    0.000    0.000 ----      0.00 A
 133 L     0.000    0.000    0.000 ----      0.00 Q
 134 L     0.000    0.000    0.000 ----      0.00 G
 135 H     0.000    0.000    0.000 ----      0.00 G
 136 H     0.000    0.000    0.000 ----      0.00 W
 137 H     0.000    0.000    0.000 ----      0.00 D
 138 H     0.000    0.000    0.000 ----      0.00 G
 139 H     0.000    0.000    0.000 ----      0.00 F
 140 H     0.000    0.000    0.000 ----      0.00 S
 141 H     0.000    0.000    0.000 ----      0.00 H
 142 H     0.000    0.000    0.000 ----      0.00 F
 143 H     0.000    0.000    0.000 ----      0.00 F
 144 L     0.000    0.000    0.000 ----      0.00 R
 145 L     0.000    0.000    0.000 ----      0.00 D
 146 H     0.000    0.000    0.000 ----      0.00 P
 147 H     0.000    0.000    0.000 ----      0.00 K
 148 H     0.000    0.000    0.000 ----      0.00 K
 149 H     0.000    0.000    0.000 ----      0.00 V
 150 H     0.000    0.000    0.000 ----      0.00 L
 151 H     0.000    0.000    0.000 ----      0.00 D
 152 H     0.000    0.000    0.000 ----      0.00 K
 153 H     0.000    0.000    0.000 ----      0.00 A
 154 H     0.000    0.000    0.000 ----      0.00 K
 155 H     0.000    0.000    0.000 ----      0.00 D
 156 H     0.000    0.000    0.000 ----      0.00 Q
 157 H     0.000    0.000    0.000 ----      0.00 A
 158 H     0.000    0.000    0.000 ----      0.00 E
 159 H     0.000    0.000    0.000 ----      0.00 N
 160 H     0.000    0.000    0.000 ----      0.00 R
 161 H     0.000    0.000    0.000 ----      0.00 V
 162 H     0.000    0.000    0.000 ----      0.00 R
 163 H     0.000    0.000    0.000 ----      0.00 E
 164 H     0.000    0.000    0.000 ----      0.00 L
 165 H     0.000    0.000    0.000 ----      0.00 K
 166 H     0.000    0.000    0.000 ----      0.00 Q
 167 H     0.000    0.000    0.000 ----      0.00 E
 168 H     0.000    0.000    0.000 ----      0.00 L
 169 H     0.000    0.000    0.000 ----      0.00 E
 170 H     0.000    0.000    0.000 ----      0.00 R
 171 H     0.000    0.000    0.000 ----      0.00 L
 172 H     0.000    0.000    0.000 ----      0.00 Y
 173 H     0.000    0.000    0.000 ----      0.00 K
 174 H     0.000    0.000    0.000 ----      0.00 E
 175 H     0.000    0.000    0.000 ----      0.00 A
 176 L     0.000    0.000    0.000 ----      0.00 R
 177 L     0.000    0.000    0.000 ----      0.00 K
 178 L     0.000    0.000    0.000 ----      0.00 L
 179 L     0.000    0.000    0.000 ----      0.00 D
 180 L     0.000    0.000    0.000 ----      0.00 L
 181 L     0.000    0.000    0.000 ----      0.00 T
 182 H     0.000    0.000    0.000 ----      0.00 Q
 183 H     0.000    0.000    0.000 ----      0.00 E
 184 H     0.000    0.000    0.000 ----      0.00 M
 185 H     0.000    0.000    0.000 ----      0.00 R
 186 H     0.000    0.000    0.000 ----      0.00 R
 187 H     0.000    0.000    0.000 ----      0.00 K
 188 H     0.000    0.000    0.000 ----      0.00 L
 189 H     0.000    0.000    0.000 ----      0.00 E
 190 H     0.000    0.000    0.000 ----      0.00 W
 191 H     0.000    0.000    0.000 ----      0.00 R
 192 H     0.000    0.000    0.000 ----      0.00 Y
 193 H     0.000    0.000    0.000 ----      0.00 I
 194 H     0.000    0.000    0.000 ----      0.00 A
 195 H     0.000    0.000    0.000 ----      0.00 A
 196 H     0.000    0.000    0.000 ----      0.00 M
 197 H     0.000    0.000    0.000 ----      0.00 L
 198 H     0.000    0.000    0.000 ----      0.00 K
 199 H     0.000    0.000    0.000 ----      0.00 A
 200 H     0.000    0.000    0.000 ----      0.00 I
 201 H     0.000    0.000    0.000 ----      0.00 G
 202 H     0.000    0.000    0.000 ----      0.00 D
 203 H     0.000    0.000    0.000 ----      0.00 I
 204 H     0.000    0.000    0.000 ----      0.00 L
 205 H     0.000    0.000    0.000 ----      0.00 N
 206 H     0.000    0.000    0.000 ----      0.00 A
 207 H     0.000    0.000    0.000 ----      0.00 I
 208 H     0.000    0.000    0.000 ----      0.00 A
 209 H     0.000    0.000    0.000 ----      0.00 Q
 210 H     0.000    0.000    0.000 ----      0.00 A
 211 H     0.000    0.000    0.000 ----      0.00 E
 212 H     0.000    0.000    0.000 ----      0.00 N
 213 H     0.000    0.000    0.000 ----      0.00 E
 214 H     0.000    0.000    0.000 ----      0.00 A
 215 H     0.000    0.000    0.000 ----      0.00 D
 216 H     0.000    0.000    0.000 ----      0.00 K
 217 H     0.000    0.000    0.000 ----      0.00 L
 218 H     0.000    0.000    0.000 ----      0.00 K
 219 H     0.000    0.000    0.000 ----      0.00 K
 220 L     0.000    0.000    0.000 ----      0.00 A
 221 L     0.000    0.000    0.000 ----      0.00 G
 222 L     0.000    0.000    0.000 ----      0.00 L
 223 L     0.000    0.000    0.000 ----      0.00 V
 224 L     0.000    0.000    0.000 ----      0.00 N
 225 H     0.000    0.000    0.000 ----      0.00 S
 226 H     0.000    0.000    0.000 ----      0.00 Q
 227 H     0.000    0.000    0.000 ----      0.00 Q
 228 H     0.000    0.000    0.000 ----      0.00 L
 229 H     0.000    0.000    0.000 ----      0.00 D
 230 H     0.000    0.000    0.000 ----      0.00 E
 231 H     0.000    0.000    0.000 ----      0.00 L
 232 H     0.000    0.000    0.000 ----      0.00 R
 233 H     0.000    0.000    0.000 ----      0.00 R
 234 H     0.000    0.000    0.000 ----      0.00 R
 235 H     0.000    0.000    0.000 ----      0.00 L
 236 H     0.000    0.000    0.000 ----      0.00 E
 237 H     0.000    0.000    0.000 ----      0.00 E
 238 H     0.000    0.000    0.000 ----      0.00 L
 239 H     0.000    0.000    0.000 ----      0.00 A
 240 H     0.000    0.000    0.000 ----      0.00 K
 241 H     0.000    0.000    0.000 ----      0.00 E
 242 H     0.000    0.000    0.000 ----      0.00 A
 243 H     0.000    0.000    0.000 ----      0.00 A
 244 H     0.000    0.000    0.000 ----      0.00 R
 245 H     0.000    0.000    0.000 ----      0.00 K
 246 H     0.000    0.000    0.000 ----      0.00 A
 247 H     0.000    0.000    0.000 ----      0.00 H
 248 H     0.000    0.000    0.000 ----      0.00 D
 249 H     0.000    0.000    0.000 ----      0.00 Y
 250 H     0.000    0.000    0.000 ----      0.00 G
 251 H     0.000    0.000    0.000 ----      0.00 R
 252 H     0.000    0.000    0.000 ----      0.00 E
 253 H     0.000    0.000    0.000 ----      0.00 F
 254 H     0.000    0.000    0.000 ----      0.00 Q
 255 H     0.000    0.000    0.000 ----      0.00 L
 256 H     0.000    0.000    0.000 ----      0.00 K
 257 H     0.000    0.000    0.000 ----      0.00 L
 258 H     0.000    0.000    0.000 ----      0.00 E
 259 L     0.000    0.000    0.000 ----      0.00 Y
 260 L     0.000    0.000    0.000 ----      0.00 G
