# Supplementary material for: Computationally designed high specificity inhibitors delineate the roles of BCL2 family proteins in cancer
Source: eLife. 2016 Nov 2;5:e20352. doi: 10.7554/eLife.20352 (PMC5127641; doi:10.7554/eLife.20352)
Supplement: Supplementary file 2. — PDB models of all computationally designed proteins (CDPs). Please see Supplementary file 1A for descriptions and computational statistics. DOI: http://dx.doi.org/10.7554/eLife.20352.027 [file elife-20352-supp2.gz › CDP_models/F-CDP01.pdb]

ATOM      1  N   CYS A   1     -31.903  21.493 -24.823  1.00  0.00              
ATOM      2  CA  CYS A   1     -32.307  21.909 -23.449  1.00  0.00              
ATOM      3  C   CYS A   1     -31.105  21.928 -22.509  1.00  0.00              
ATOM      4  O   CYS A   1     -30.967  22.828 -21.680  1.00  0.00              
ATOM      5  CB  CYS A   1     -33.367  20.967 -22.877  1.00  0.00              
ATOM      6  SG  CYS A   1     -34.956  21.033 -23.739  1.00  0.00              
ATOM      7 1H   CYS A   1     -32.399  20.664 -25.080  1.00  0.00              
ATOM      8 2H   CYS A   1     -32.119  22.224 -25.470  1.00  0.00              
ATOM      9 3H   CYS A   1     -30.920  21.312 -24.841  1.00  0.00              
ATOM     10  HA  CYS A   1     -32.737  22.909 -23.503  1.00  0.00              
ATOM     11 1HB  CYS A   1     -33.002  19.940 -22.920  1.00  0.00              
ATOM     12 2HB  CYS A   1     -33.541  21.209 -21.829  1.00  0.00              
ATOM     13  HG  CYS A   1     -35.394  19.853 -23.312  1.00  0.00              
ATOM     14  N   GLU A   2     -30.234  20.935 -22.657  1.00  0.00              
ATOM     15  CA  GLU A   2     -29.023  20.825 -21.848  1.00  0.00              
ATOM     16  C   GLU A   2     -28.173  22.095 -21.705  1.00  0.00              
ATOM     17  O   GLU A   2     -28.084  22.665 -20.620  1.00  0.00              
ATOM     18  CB  GLU A   2     -28.147  19.712 -22.428  1.00  0.00              
ATOM     19  CG  GLU A   2     -26.911  19.389 -21.600  1.00  0.00              
ATOM     20  CD  GLU A   2     -27.240  18.722 -20.293  1.00  0.00              
ATOM     21  OE1 GLU A   2     -28.313  18.179 -20.179  1.00  0.00              
ATOM     22  OE2 GLU A   2     -26.418  18.755 -19.408  1.00  0.00              
ATOM     23  H   GLU A   2     -30.423  20.232 -23.358  1.00  0.00              
ATOM     24  HA  GLU A   2     -29.313  20.603 -20.820  1.00  0.00              
ATOM     25 1HB  GLU A   2     -28.734  18.798 -22.522  1.00  0.00              
ATOM     26 2HB  GLU A   2     -27.816  19.993 -23.427  1.00  0.00              
ATOM     27 1HG  GLU A   2     -26.261  18.732 -22.177  1.00  0.00              
ATOM     28 2HG  GLU A   2     -26.367  20.312 -21.404  1.00  0.00              
ATOM     29  N   PHE A   3     -27.548  22.524 -22.797  1.00  0.00              
ATOM     30  CA  PHE A   3     -26.756  23.747 -22.805  1.00  0.00              
ATOM     31  C   PHE A   3     -27.508  24.980 -22.323  1.00  0.00              
ATOM     32  O   PHE A   3     -26.979  25.753 -21.526  1.00  0.00              
ATOM     33  CB  PHE A   3     -26.228  24.007 -24.217  1.00  0.00              
ATOM     34  CG  PHE A   3     -25.375  25.239 -24.328  1.00  0.00              
ATOM     35  CD1 PHE A   3     -24.000  25.165 -24.161  1.00  0.00              
ATOM     36  CD2 PHE A   3     -25.946  26.473 -24.599  1.00  0.00              
ATOM     37  CE1 PHE A   3     -23.215  26.298 -24.262  1.00  0.00              
ATOM     38  CE2 PHE A   3     -25.163  27.607 -24.702  1.00  0.00              
ATOM     39  CZ  PHE A   3     -23.796  27.518 -24.533  1.00  0.00              
ATOM     40  H   PHE A   3     -27.627  21.983 -23.647  1.00  0.00              
ATOM     41  HA  PHE A   3     -25.913  23.617 -22.125  1.00  0.00              
ATOM     42 1HB  PHE A   3     -25.637  23.153 -24.548  1.00  0.00              
ATOM     43 2HB  PHE A   3     -27.066  24.111 -24.905  1.00  0.00              
ATOM     44  HD1 PHE A   3     -23.541  24.199 -23.948  1.00  0.00              
ATOM     45  HD2 PHE A   3     -27.026  26.543 -24.732  1.00  0.00              
ATOM     46  HE1 PHE A   3     -22.136  26.225 -24.129  1.00  0.00              
ATOM     47  HE2 PHE A   3     -25.624  28.571 -24.916  1.00  0.00              
ATOM     48  HZ  PHE A   3     -23.178  28.411 -24.612  1.00  0.00              
ATOM     49  N   GLY A   4     -28.733  25.160 -22.826  1.00  0.00              
ATOM     50  CA  GLY A   4     -29.542  26.312 -22.467  1.00  0.00              
ATOM     51  C   GLY A   4     -29.808  26.437 -20.980  1.00  0.00              
ATOM     52  O   GLY A   4     -29.725  27.529 -20.423  1.00  0.00              
ATOM     53  H   GLY A   4     -29.106  24.479 -23.472  1.00  0.00              
ATOM     54 1HA  GLY A   4     -29.047  27.223 -22.803  1.00  0.00              
ATOM     55 2HA  GLY A   4     -30.500  26.258 -22.982  1.00  0.00              
ATOM     56  N   TYR A   5     -30.120  25.310 -20.344  1.00  0.00              
ATOM     57  CA  TYR A   5     -30.377  25.250 -18.907  1.00  0.00              
ATOM     58  C   TYR A   5     -29.096  25.610 -18.118  1.00  0.00              
ATOM     59  O   TYR A   5     -29.134  26.408 -17.167  1.00  0.00              
ATOM     60  CB  TYR A   5     -30.886  23.861 -18.513  1.00  0.00              
ATOM     61  CG  TYR A   5     -31.355  23.768 -17.078  1.00  0.00              
ATOM     62  CD1 TYR A   5     -32.652  24.131 -16.748  1.00  0.00              
ATOM     63  CD2 TYR A   5     -30.488  23.319 -16.093  1.00  0.00              
ATOM     64  CE1 TYR A   5     -33.081  24.046 -15.437  1.00  0.00              
ATOM     65  CE2 TYR A   5     -30.917  23.234 -14.782  1.00  0.00              
ATOM     66  CZ  TYR A   5     -32.207  23.595 -14.454  1.00  0.00              
ATOM     67  OH  TYR A   5     -32.634  23.510 -13.148  1.00  0.00              
ATOM     68  H   TYR A   5     -30.178  24.463 -20.891  1.00  0.00              
ATOM     69  HA  TYR A   5     -31.160  25.969 -18.665  1.00  0.00              
ATOM     70 1HB  TYR A   5     -31.717  23.580 -19.162  1.00  0.00              
ATOM     71 2HB  TYR A   5     -30.093  23.128 -18.660  1.00  0.00              
ATOM     72  HD1 TYR A   5     -33.334  24.484 -17.522  1.00  0.00              
ATOM     73  HD2 TYR A   5     -29.469  23.035 -16.352  1.00  0.00              
ATOM     74  HE1 TYR A   5     -34.100  24.331 -15.177  1.00  0.00              
ATOM     75  HE2 TYR A   5     -30.235  22.882 -14.008  1.00  0.00              
ATOM     76  HH  TYR A   5     -33.549  23.796 -13.093  1.00  0.00              
ATOM     77  N   ILE A   6     -27.970  25.017 -18.515  1.00  0.00              
ATOM     78  CA  ILE A   6     -26.707  25.279 -17.844  1.00  0.00              
ATOM     79  C   ILE A   6     -26.321  26.741 -18.113  1.00  0.00              
ATOM     80  O   ILE A   6     -25.822  27.441 -17.216  1.00  0.00              
ATOM     81  CB  ILE A   6     -25.598  24.330 -18.334  1.00  0.00              
ATOM     82  CG1 ILE A   6     -25.921  22.885 -17.943  1.00  0.00              
ATOM     83  CG2 ILE A   6     -24.250  24.749 -17.768  1.00  0.00              
ATOM     84  CD1 ILE A   6     -25.044  21.858 -18.621  1.00  0.00              
ATOM     85  H   ILE A   6     -27.990  24.374 -19.293  1.00  0.00              
ATOM     86  HA  ILE A   6     -26.841  25.115 -16.776  1.00  0.00              
ATOM     87  HB  ILE A   6     -25.549  24.358 -19.422  1.00  0.00              
ATOM     88 1HG1 ILE A   6     -25.814  22.768 -16.865  1.00  0.00              
ATOM     89 2HG1 ILE A   6     -26.959  22.664 -18.193  1.00  0.00              
ATOM     90 1HG2 ILE A   6     -23.478  24.067 -18.123  1.00  0.00              
ATOM     91 2HG2 ILE A   6     -24.018  25.762 -18.094  1.00  0.00              
ATOM     92 3HG2 ILE A   6     -24.288  24.718 -16.678  1.00  0.00              
ATOM     93 1HD1 ILE A   6     -25.334  20.859 -18.294  1.00  0.00              
ATOM     94 2HD1 ILE A   6     -25.163  21.935 -19.703  1.00  0.00              
ATOM     95 3HD1 ILE A   6     -24.003  22.038 -18.357  1.00  0.00              
ATOM     96  N   TYR A   7     -26.589  27.192 -19.336  1.00  0.00              
ATOM     97  CA  TYR A   7     -26.322  28.571 -19.749  1.00  0.00              
ATOM     98  C   TYR A   7     -27.031  29.506 -18.770  1.00  0.00              
ATOM     99  O   TYR A   7     -26.445  30.481 -18.273  1.00  0.00              
ATOM    100  CB  TYR A   7     -26.787  28.824 -21.185  1.00  0.00              
ATOM    101  CG  TYR A   7     -26.634  30.261 -21.632  1.00  0.00              
ATOM    102  CD1 TYR A   7     -25.457  30.677 -22.237  1.00  0.00              
ATOM    103  CD2 TYR A   7     -27.671  31.161 -21.438  1.00  0.00              
ATOM    104  CE1 TYR A   7     -25.318  31.990 -22.645  1.00  0.00              
ATOM    105  CE2 TYR A   7     -27.531  32.473 -21.846  1.00  0.00              
ATOM    106  CZ  TYR A   7     -26.360  32.888 -22.447  1.00  0.00              
ATOM    107  OH  TYR A   7     -26.221  34.195 -22.854  1.00  0.00              
ATOM    108  H   TYR A   7     -26.995  26.549 -20.001  1.00  0.00              
ATOM    109  HA  TYR A   7     -25.243  28.731 -19.743  1.00  0.00              
ATOM    110 1HB  TYR A   7     -26.218  28.192 -21.869  1.00  0.00              
ATOM    111 2HB  TYR A   7     -27.837  28.547 -21.281  1.00  0.00              
ATOM    112  HD1 TYR A   7     -24.643  29.969 -22.390  1.00  0.00              
ATOM    113  HD2 TYR A   7     -28.595  30.834 -20.962  1.00  0.00              
ATOM    114  HE1 TYR A   7     -24.393  32.317 -23.120  1.00  0.00              
ATOM    115  HE2 TYR A   7     -28.346  33.182 -21.692  1.00  0.00              
ATOM    116  HH  TYR A   7     -27.024  34.681 -22.647  1.00  0.00              
ATOM    117  N   ARG A   8     -28.301  29.210 -18.502  1.00  0.00              
ATOM    118  CA  ARG A   8     -29.074  30.020 -17.567  1.00  0.00              
ATOM    119  C   ARG A   8     -28.464  29.915 -16.159  1.00  0.00              
ATOM    120  O   ARG A   8     -28.436  30.900 -15.436  1.00  0.00              
ATOM    121  CB  ARG A   8     -30.527  29.571 -17.536  1.00  0.00              
ATOM    122  CG  ARG A   8     -31.327  29.906 -18.784  1.00  0.00              
ATOM    123  CD  ARG A   8     -32.697  29.335 -18.729  1.00  0.00              
ATOM    124  NE  ARG A   8     -33.466  29.653 -19.922  1.00  0.00              
ATOM    125  CZ  ARG A   8     -34.686  29.154 -20.201  1.00  0.00              
ATOM    126  NH1 ARG A   8     -35.261  28.318 -19.365  1.00  0.00              
ATOM    127  NH2 ARG A   8     -35.304  29.505 -21.315  1.00  0.00              
ATOM    128  H   ARG A   8     -28.742  28.418 -18.948  1.00  0.00              
ATOM    129  HA  ARG A   8     -29.021  31.061 -17.885  1.00  0.00              
ATOM    130 1HB  ARG A   8     -30.571  28.492 -17.396  1.00  0.00              
ATOM    131 2HB  ARG A   8     -31.032  30.031 -16.687  1.00  0.00              
ATOM    132 1HG  ARG A   8     -31.411  30.989 -18.883  1.00  0.00              
ATOM    133 2HG  ARG A   8     -30.821  29.500 -19.661  1.00  0.00              
ATOM    134 1HD  ARG A   8     -32.636  28.251 -18.641  1.00  0.00              
ATOM    135 2HD  ARG A   8     -33.225  29.740 -17.866  1.00  0.00              
ATOM    136  HE  ARG A   8     -33.056  30.293 -20.589  1.00  0.00              
ATOM    137 1HH1 ARG A   8     -34.789  28.050 -18.514  1.00  0.00              
ATOM    138 2HH1 ARG A   8     -36.176  27.945 -19.574  1.00  0.00              
ATOM    139 1HH2 ARG A   8     -34.862  30.148 -21.957  1.00  0.00              
ATOM    140 2HH2 ARG A   8     -36.218  29.132 -21.524  1.00  0.00              
ATOM    141  N   LEU A   9     -27.962  28.737 -15.776  1.00  0.00              
ATOM    142  CA  LEU A   9     -27.296  28.622 -14.469  1.00  0.00              
ATOM    143  C   LEU A   9     -26.032  29.489 -14.405  1.00  0.00              
ATOM    144  O   LEU A   9     -25.742  30.088 -13.387  1.00  0.00              
ATOM    145  CB  LEU A   9     -26.931  27.158 -14.189  1.00  0.00              
ATOM    146  CG  LEU A   9     -28.115  26.210 -13.958  1.00  0.00              
ATOM    147  CD1 LEU A   9     -27.606  24.780 -13.845  1.00  0.00              
ATOM    148  CD2 LEU A   9     -28.860  26.627 -12.699  1.00  0.00              
ATOM    149  H   LEU A   9     -28.031  27.921 -16.367  1.00  0.00              
ATOM    150  HA  LEU A   9     -27.988  28.958 -13.698  1.00  0.00              
ATOM    151 1HB  LEU A   9     -26.360  26.775 -15.033  1.00  0.00              
ATOM    152 2HB  LEU A   9     -26.299  27.121 -13.302  1.00  0.00              
ATOM    153  HG  LEU A   9     -28.791  26.257 -14.812  1.00  0.00              
ATOM    154 1HD1 LEU A   9     -28.447  24.106 -13.680  1.00  0.00              
ATOM    155 2HD1 LEU A   9     -27.094  24.502 -14.766  1.00  0.00              
ATOM    156 3HD1 LEU A   9     -26.913  24.706 -13.007  1.00  0.00              
ATOM    157 1HD2 LEU A   9     -29.702  25.953 -12.535  1.00  0.00              
ATOM    158 2HD2 LEU A   9     -28.186  26.579 -11.844  1.00  0.00              
ATOM    159 3HD2 LEU A   9     -29.229  27.646 -12.814  1.00  0.00              
ATOM    160  N   ALA A  10     -25.270  29.529 -15.486  1.00  0.00              
ATOM    161  CA  ALA A  10     -24.060  30.330 -15.501  1.00  0.00              
ATOM    162  C   ALA A  10     -24.435  31.819 -15.492  1.00  0.00              
ATOM    163  O   ALA A  10     -23.808  32.616 -14.792  1.00  0.00              
ATOM    164  CB  ALA A  10     -23.242  30.014 -16.727  1.00  0.00              
ATOM    165  H   ALA A  10     -25.523  29.003 -16.311  1.00  0.00              
ATOM    166  HA  ALA A  10     -23.478  30.081 -14.614  1.00  0.00              
ATOM    167 1HB  ALA A  10     -22.337  30.622 -16.727  1.00  0.00              
ATOM    168 2HB  ALA A  10     -22.971  28.959 -16.722  1.00  0.00              
ATOM    169 3HB  ALA A  10     -23.826  30.235 -17.620  1.00  0.00              
ATOM    170  N   GLN A  11     -25.458  32.190 -16.260  1.00  0.00              
ATOM    171  CA  GLN A  11     -25.857  33.584 -16.298  1.00  0.00              
ATOM    172  C   GLN A  11     -26.492  34.055 -14.991  1.00  0.00              
ATOM    173  O   GLN A  11     -26.184  35.164 -14.531  1.00  0.00              
ATOM    174  CB  GLN A  11     -26.829  33.814 -17.458  1.00  0.00              
ATOM    175  CG  GLN A  11     -27.238  35.264 -17.649  1.00  0.00              
ATOM    176  CD  GLN A  11     -26.059  36.159 -17.982  1.00  0.00              
ATOM    177  OE1 GLN A  11     -25.049  35.702 -18.524  1.00  0.00              
ATOM    178  NE2 GLN A  11     -26.182  37.442 -17.661  1.00  0.00              
ATOM    179  H   GLN A  11     -25.964  31.518 -16.819  1.00  0.00              
ATOM    180  HA  GLN A  11     -24.963  34.196 -16.423  1.00  0.00              
ATOM    181 1HB  GLN A  11     -26.376  33.467 -18.387  1.00  0.00              
ATOM    182 2HB  GLN A  11     -27.733  33.228 -17.296  1.00  0.00              
ATOM    183 1HG  GLN A  11     -27.955  35.324 -18.468  1.00  0.00              
ATOM    184 2HG  GLN A  11     -27.693  35.627 -16.727  1.00  0.00              
ATOM    185 1HE2 GLN A  11     -25.436  38.080 -17.857  1.00  0.00              
ATOM    186 2HE2 GLN A  11     -27.019  37.770 -17.223  1.00  0.00              
ATOM    187  N   ASP A  12     -27.362  33.231 -14.393  1.00  0.00              
ATOM    188  CA  ASP A  12     -27.996  33.609 -13.130  1.00  0.00              
ATOM    189  C   ASP A  12     -26.935  33.700 -12.043  1.00  0.00              
ATOM    190  O   ASP A  12     -27.020  34.538 -11.131  1.00  0.00              
ATOM    191  CB  ASP A  12     -29.074  32.600 -12.729  1.00  0.00              
ATOM    192  CG  ASP A  12     -30.318  32.684 -13.602  1.00  0.00              
ATOM    193  OD1 ASP A  12     -30.473  33.665 -14.289  1.00  0.00              
ATOM    194  OD2 ASP A  12     -31.102  31.765 -13.574  1.00  0.00              
ATOM    195  H   ASP A  12     -27.589  32.340 -14.810  1.00  0.00              
ATOM    196  HA  ASP A  12     -28.524  34.552 -13.276  1.00  0.00              
ATOM    197 1HB  ASP A  12     -28.669  31.590 -12.794  1.00  0.00              
ATOM    198 2HB  ASP A  12     -29.364  32.770 -11.691  1.00  0.00              
ATOM    199  N   TYR A  13     -25.944  32.815 -12.130  1.00  0.00              
ATOM    200  CA  TYR A  13     -24.878  32.851 -11.150  1.00  0.00              
ATOM    201  C   TYR A  13     -24.066  34.131 -11.203  1.00  0.00              
ATOM    202  O   TYR A  13     -23.804  34.724 -10.158  1.00  0.00              
ATOM    203  CB  TYR A  13     -23.941  31.640 -11.267  1.00  0.00              
ATOM    204  CG  TYR A  13     -22.898  31.679 -10.169  1.00  0.00              
ATOM    205  CD1 TYR A  13     -23.248  31.393  -8.854  1.00  0.00              
ATOM    206  CD2 TYR A  13     -21.598  32.143 -10.418  1.00  0.00              
ATOM    207  CE1 TYR A  13     -22.346  31.573  -7.795  1.00  0.00              
ATOM    208  CE2 TYR A  13     -20.682  32.333  -9.369  1.00  0.00              
ATOM    209  CZ  TYR A  13     -21.067  32.047  -8.064  1.00  0.00              
ATOM    210  OH  TYR A  13     -20.195  32.238  -7.023  1.00  0.00              
ATOM    211  H   TYR A  13     -25.916  32.120 -12.862  1.00  0.00              
ATOM    212  HA  TYR A  13     -25.322  32.835 -10.154  1.00  0.00              
ATOM    213 1HB  TYR A  13     -24.524  30.720 -11.197  1.00  0.00              
ATOM    214 2HB  TYR A  13     -23.457  31.647 -12.243  1.00  0.00              
ATOM    215  HD1 TYR A  13     -24.246  31.018  -8.625  1.00  0.00              
ATOM    216  HD2 TYR A  13     -21.284  32.363 -11.439  1.00  0.00              
ATOM    217  HE1 TYR A  13     -22.650  31.340  -6.774  1.00  0.00              
ATOM    218  HE2 TYR A  13     -19.678  32.704  -9.582  1.00  0.00              
ATOM    219  HH  TYR A  13     -19.402  32.673  -7.347  1.00  0.00              
ATOM    220  N   LEU A  14     -23.659  34.565 -12.395  1.00  0.00              
ATOM    221  CA  LEU A  14     -22.900  35.821 -12.484  1.00  0.00              
ATOM    222  C   LEU A  14     -23.747  37.064 -12.182  1.00  0.00              
ATOM    223  O   LEU A  14     -23.207  38.086 -11.771  1.00  0.00              
ATOM    224  CB  LEU A  14     -22.225  35.961 -13.849  1.00  0.00              
ATOM    225  CG  LEU A  14     -23.044  36.207 -15.106  1.00  0.00              
ATOM    226  CD1 LEU A  14     -23.303  37.713 -15.294  1.00  0.00              
ATOM    227  CD2 LEU A  14     -22.252  35.671 -16.296  1.00  0.00              
ATOM    228  H   LEU A  14     -23.861  34.051 -13.240  1.00  0.00              
ATOM    229  HA  LEU A  14     -22.125  35.812 -11.718  1.00  0.00              
ATOM    230 1HB  LEU A  14     -21.523  36.793 -13.805  1.00  0.00              
ATOM    231 2HB  LEU A  14     -21.664  35.050 -14.054  1.00  0.00              
ATOM    232  HG  LEU A  14     -23.999  35.689 -15.026  1.00  0.00              
ATOM    233 1HD1 LEU A  14     -23.891  37.871 -16.199  1.00  0.00              
ATOM    234 2HD1 LEU A  14     -23.852  38.097 -14.435  1.00  0.00              
ATOM    235 3HD1 LEU A  14     -22.353  38.238 -15.383  1.00  0.00              
ATOM    236 1HD2 LEU A  14     -22.818  35.834 -17.214  1.00  0.00              
ATOM    237 2HD2 LEU A  14     -21.296  36.191 -16.362  1.00  0.00              
ATOM    238 3HD2 LEU A  14     -22.075  34.603 -16.164  1.00  0.00              
ATOM    239  N   GLN A  15     -25.059  36.989 -12.394  1.00  0.00              
ATOM    240  CA  GLN A  15     -25.920  38.129 -12.086  1.00  0.00              
ATOM    241  C   GLN A  15     -25.928  38.284 -10.576  1.00  0.00              
ATOM    242  O   GLN A  15     -25.989  39.395 -10.057  1.00  0.00              
ATOM    243  CB  GLN A  15     -27.343  37.923 -12.597  1.00  0.00              
ATOM    244  CG  GLN A  15     -27.479  38.033 -14.103  1.00  0.00              
ATOM    245  CD  GLN A  15     -28.867  37.657 -14.571  1.00  0.00              
ATOM    246  OE1 GLN A  15     -29.570  36.894 -13.897  1.00  0.00              
ATOM    247  NE2 GLN A  15     -29.271  38.179 -15.728  1.00  0.00              
ATOM    248  H   GLN A  15     -25.473  36.147 -12.769  1.00  0.00              
ATOM    249  HA  GLN A  15     -25.512  39.013 -12.576  1.00  0.00              
ATOM    250 1HB  GLN A  15     -27.699  36.938 -12.295  1.00  0.00              
ATOM    251 2HB  GLN A  15     -28.002  38.663 -12.143  1.00  0.00              
ATOM    252 1HG  GLN A  15     -27.279  39.061 -14.402  1.00  0.00              
ATOM    253 2HG  GLN A  15     -26.761  37.361 -14.572  1.00  0.00              
ATOM    254 1HE2 GLN A  15     -30.181  37.964 -16.085  1.00  0.00              
ATOM    255 2HE2 GLN A  15     -28.664  38.787 -16.241  1.00  0.00              
ATOM    256  N   CYS A  16     -25.873  37.144  -9.880  1.00  0.00              
ATOM    257  CA  CYS A  16     -25.784  37.126  -8.423  1.00  0.00              
ATOM    258  C   CYS A  16     -24.510  37.786  -7.951  1.00  0.00              
ATOM    259  O   CYS A  16     -24.487  38.609  -7.067  1.00  0.00              
ATOM    260  CB  CYS A  16     -25.832  35.694  -7.891  1.00  0.00              
ATOM    261  SG  CYS A  16     -25.850  35.576  -6.086  1.00  0.00              
ATOM    262  H   CYS A  16     -25.893  36.267 -10.382  1.00  0.00              
ATOM    263  HA  CYS A  16     -26.610  37.712  -8.019  1.00  0.00              
ATOM    264 1HB  CYS A  16     -26.724  35.194  -8.271  1.00  0.00              
ATOM    265 2HB  CYS A  16     -24.967  35.141  -8.257  1.00  0.00              
ATOM    266  HG  CYS A  16     -27.146  35.836  -5.943  1.00  0.00              
ATOM    267  N   VAL A  17     -23.398  37.405  -8.609  1.00  0.00              
ATOM    268  CA  VAL A  17     -22.093  38.012  -8.323  1.00  0.00              
ATOM    269  C   VAL A  17     -22.066  39.529  -8.606  1.00  0.00              
ATOM    270  O   VAL A  17     -21.483  40.300  -7.849  1.00  0.00              
ATOM    271  CB  VAL A  17     -21.003  37.322  -9.164  1.00  0.00              
ATOM    272  CG1 VAL A  17     -19.684  38.070  -9.044  1.00  0.00              
ATOM    273  CG2 VAL A  17     -20.845  35.875  -8.721  1.00  0.00              
ATOM    274  H   VAL A  17     -23.463  36.687  -9.316  1.00  0.00              
ATOM    275  HA  VAL A  17     -21.868  37.866  -7.266  1.00  0.00              
ATOM    276  HB  VAL A  17     -21.295  37.351 -10.214  1.00  0.00              
ATOM    277 1HG1 VAL A  17     -18.925  37.569  -9.646  1.00  0.00              
ATOM    278 2HG1 VAL A  17     -19.812  39.092  -9.401  1.00  0.00              
ATOM    279 3HG1 VAL A  17     -19.368  38.085  -8.002  1.00  0.00              
ATOM    280 1HG2 VAL A  17     -20.073  35.394  -9.320  1.00  0.00              
ATOM    281 2HG2 VAL A  17     -20.559  35.846  -7.669  1.00  0.00              
ATOM    282 3HG2 VAL A  17     -21.790  35.348  -8.854  1.00  0.00              
ATOM    283  N   LEU A  18     -22.710  39.939  -9.694  1.00  0.00              
ATOM    284  CA  LEU A  18     -22.742  41.342 -10.094  1.00  0.00              
ATOM    285  C   LEU A  18     -23.858  42.068  -9.381  1.00  0.00              
ATOM    286  O   LEU A  18     -23.984  43.280  -9.490  1.00  0.00              
ATOM    287  CB  LEU A  18     -22.929  41.468 -11.611  1.00  0.00              
ATOM    288  CG  LEU A  18     -21.778  40.928 -12.470  1.00  0.00              
ATOM    289  CD1 LEU A  18     -22.175  40.978 -13.939  1.00  0.00              
ATOM    290  CD2 LEU A  18     -20.524  41.750 -12.213  1.00  0.00              
ATOM    291  H   LEU A  18     -23.191  39.255 -10.260  1.00  0.00              
ATOM    292  HA  LEU A  18     -21.787  41.798  -9.834  1.00  0.00              
ATOM    293 1HB  LEU A  18     -23.833  40.932 -11.894  1.00  0.00              
ATOM    294 2HB  LEU A  18     -23.062  42.521 -11.859  1.00  0.00              
ATOM    295  HG  LEU A  18     -21.588  39.886 -12.211  1.00  0.00              
ATOM    296 1HD1 LEU A  18     -21.357  40.595 -14.550  1.00  0.00              
ATOM    297 2HD1 LEU A  18     -23.063  40.366 -14.098  1.00  0.00              
ATOM    298 3HD1 LEU A  18     -22.387  42.008 -14.224  1.00  0.00              
ATOM    299 1HD2 LEU A  18     -19.706  41.366 -12.824  1.00  0.00              
ATOM    300 2HD2 LEU A  18     -20.713  42.792 -12.473  1.00  0.00              
ATOM    301 3HD2 LEU A  18     -20.254  41.682 -11.160  1.00  0.00              
ATOM    302  N   GLN A  19     -24.681  41.316  -8.669  1.00  0.00              
ATOM    303  CA  GLN A  19     -25.856  41.874  -8.038  1.00  0.00              
ATOM    304  C   GLN A  19     -26.793  42.654  -8.962  1.00  0.00              
ATOM    305  O   GLN A  19     -27.233  43.751  -8.629  1.00  0.00              
ATOM    306  CB  GLN A  19     -25.417  42.781  -6.885  1.00  0.00              
ATOM    307  CG  GLN A  19     -24.712  42.053  -5.753  1.00  0.00              
ATOM    308  CD  GLN A  19     -25.664  41.210  -4.926  1.00  0.00              
ATOM    309  OE1 GLN A  19     -26.656  41.714  -4.391  1.00  0.00              
ATOM    310  NE2 GLN A  19     -25.368  39.920  -4.815  1.00  0.00              
ATOM    311  H   GLN A  19     -24.486  40.331  -8.563  1.00  0.00              
ATOM    312  HA  GLN A  19     -26.469  41.055  -7.663  1.00  0.00              
ATOM    313 1HB  GLN A  19     -24.742  43.549  -7.263  1.00  0.00              
ATOM    314 2HB  GLN A  19     -26.288  43.287  -6.468  1.00  0.00              
ATOM    315 1HG  GLN A  19     -23.953  41.395  -6.176  1.00  0.00              
ATOM    316 2HG  GLN A  19     -24.246  42.787  -5.097  1.00  0.00              
ATOM    317 1HE2 GLN A  19     -25.960  39.315  -4.281  1.00  0.00              
ATOM    318 2HE2 GLN A  19     -24.554  39.553  -5.265  1.00  0.00              
ATOM    319  N   ILE A  20     -27.097  42.103 -10.127  1.00  0.00              
ATOM    320  CA  ILE A  20     -27.973  42.795 -11.050  1.00  0.00              
ATOM    321  C   ILE A  20     -29.150  41.884 -11.373  1.00  0.00              
ATOM    322  O   ILE A  20     -28.968  40.712 -11.716  1.00  0.00              
ATOM    323  CB  ILE A  20     -27.233  43.193 -12.340  1.00  0.00              
ATOM    324  CG1 ILE A  20     -26.652  41.954 -13.026  1.00  0.00              
ATOM    325  CG2 ILE A  20     -26.135  44.200 -12.035  1.00  0.00              
ATOM    326  CD1 ILE A  20     -26.062  42.231 -14.390  1.00  0.00              
ATOM    327  H   ILE A  20     -26.725  41.200 -10.386  1.00  0.00              
ATOM    328  HA  ILE A  20     -28.352  43.691 -10.560  1.00  0.00              
ATOM    329  HB  ILE A  20     -27.938  43.639 -13.041  1.00  0.00              
ATOM    330 1HG1 ILE A  20     -25.874  41.522 -12.399  1.00  0.00              
ATOM    331 2HG1 ILE A  20     -27.433  41.201 -13.141  1.00  0.00              
ATOM    332 1HG2 ILE A  20     -25.622  44.470 -12.958  1.00  0.00              
ATOM    333 2HG2 ILE A  20     -26.574  45.092 -11.590  1.00  0.00              
ATOM    334 3HG2 ILE A  20     -25.421  43.760 -11.338  1.00  0.00              
ATOM    335 1HD1 ILE A  20     -25.671  41.305 -14.813  1.00  0.00              
ATOM    336 2HD1 ILE A  20     -26.835  42.632 -15.047  1.00  0.00              
ATOM    337 3HD1 ILE A  20     -25.254  42.955 -14.296  1.00  0.00              
ATOM    338  N   PRO A  21     -30.383  42.402 -11.218  1.00  0.00              
ATOM    339  CA  PRO A  21     -31.615  41.640 -11.468  1.00  0.00              
ATOM    340  C   PRO A  21     -31.696  41.058 -12.880  1.00  0.00              
ATOM    341  O   PRO A  21     -31.470  39.861 -13.084  1.00  0.00              
ATOM    342  CB  PRO A  21     -32.707  42.691 -11.241  1.00  0.00              
ATOM    343  CG  PRO A  21     -32.095  43.651 -10.279  1.00  0.00              
ATOM    344  CD  PRO A  21     -30.659  43.758 -10.719  1.00  0.00              
ATOM    345  HA  PRO A  21     -31.674  40.803 -10.756  1.00  0.00              
ATOM    346 1HB  PRO A  21     -32.981  43.160 -12.197  1.00  0.00              
ATOM    347 2HB  PRO A  21     -33.614  42.211 -10.847  1.00  0.00              
ATOM    348 1HG  PRO A  21     -32.623  44.615 -10.318  1.00  0.00              
ATOM    349 2HG  PRO A  21     -32.196  43.274  -9.251  1.00  0.00              
ATOM    350 1HD  PRO A  21     -30.574  44.516 -11.512  1.00  0.00              
ATOM    351 2HD  PRO A  21     -30.030  44.026  -9.857  1.00  0.00              
ATOM    352  N   PRO A  22     -34.274  32.766 -12.577  1.00  0.00              
ATOM    353  CA  PRO A  22     -34.013  31.951 -11.378  1.00  0.00              
ATOM    354  C   PRO A  22     -34.737  30.603 -11.380  1.00  0.00              
ATOM    355  O   PRO A  22     -35.960  30.553 -11.332  1.00  0.00              
ATOM    356  CB  PRO A  22     -34.528  32.850 -10.249  1.00  0.00              
ATOM    357  CG  PRO A  22     -35.412  33.833 -10.938  1.00  0.00              
ATOM    358  CD  PRO A  22     -34.729  34.091 -12.255  1.00  0.00              
ATOM    359  HA  PRO A  22     -32.935  31.745 -11.308  1.00  0.00              
ATOM    360 1HB  PRO A  22     -35.063  32.246  -9.502  1.00  0.00              
ATOM    361 2HB  PRO A  22     -33.682  33.326  -9.732  1.00  0.00              
ATOM    362 1HG  PRO A  22     -36.422  33.415 -11.060  1.00  0.00              
ATOM    363 2HG  PRO A  22     -35.515  34.742 -10.329  1.00  0.00              
ATOM    364 1HD  PRO A  22     -35.461  34.477 -12.979  1.00  0.00              
ATOM    365 2HD  PRO A  22     -33.911  34.813 -12.109  1.00  0.00              
ATOM    366  N   SER A  23     -33.972  29.517 -11.439  1.00  0.00              
ATOM    367  CA  SER A  23     -34.531  28.172 -11.340  1.00  0.00              
ATOM    368  C   SER A  23     -34.334  27.572  -9.943  1.00  0.00              
ATOM    369  O   SER A  23     -33.581  28.112  -9.126  1.00  0.00              
ATOM    370  CB  SER A  23     -33.893  27.271 -12.379  1.00  0.00              
ATOM    371  OG  SER A  23     -32.541  27.049 -12.090  1.00  0.00              
ATOM    372  H   SER A  23     -32.975  29.627 -11.557  1.00  0.00              
ATOM    373  HA  SER A  23     -35.602  28.227 -11.540  1.00  0.00              
ATOM    374 1HB  SER A  23     -34.422  26.319 -12.410  1.00  0.00              
ATOM    375 2HB  SER A  23     -33.987  27.728 -13.363  1.00  0.00              
ATOM    376  HG  SER A  23     -32.136  26.767 -12.914  1.00  0.00              
ATOM    377  N   LYS A  24     -35.022  26.461  -9.679  1.00  0.00              
ATOM    378  CA  LYS A  24     -34.862  25.738  -8.422  1.00  0.00              
ATOM    379  C   LYS A  24     -33.395  25.324  -8.242  1.00  0.00              
ATOM    380  O   LYS A  24     -32.844  25.441  -7.150  1.00  0.00              
ATOM    381  CB  LYS A  24     -35.776  24.513  -8.383  1.00  0.00              
ATOM    382  CG  LYS A  24     -35.706  23.717  -7.086  1.00  0.00              
ATOM    383  CD  LYS A  24     -36.695  22.561  -7.094  1.00  0.00              
ATOM    384  CE  LYS A  24     -36.628  21.766  -5.797  1.00  0.00              
ATOM    385  NZ  LYS A  24     -37.590  20.631  -5.790  1.00  0.00              
ATOM    386  H   LYS A  24     -35.671  26.111 -10.368  1.00  0.00              
ATOM    387  HA  LYS A  24     -35.161  26.395  -7.605  1.00  0.00              
ATOM    388 1HB  LYS A  24     -36.810  24.825  -8.529  1.00  0.00              
ATOM    389 2HB  LYS A  24     -35.519  23.840  -9.202  1.00  0.00              
ATOM    390 1HG  LYS A  24     -34.698  23.322  -6.956  1.00  0.00              
ATOM    391 2HG  LYS A  24     -35.932  24.372  -6.245  1.00  0.00              
ATOM    392 1HD  LYS A  24     -37.707  22.947  -7.222  1.00  0.00              
ATOM    393 2HD  LYS A  24     -36.471  21.896  -7.928  1.00  0.00              
ATOM    394 1HE  LYS A  24     -35.621  21.374  -5.663  1.00  0.00              
ATOM    395 2HE  LYS A  24     -36.854  22.422  -4.957  1.00  0.00              
ATOM    396 1HZ  LYS A  24     -37.516  20.131  -4.916  1.00  0.00              
ATOM    397 2HZ  LYS A  24     -38.531  20.985  -5.896  1.00  0.00              
ATOM    398 3HZ  LYS A  24     -37.379  20.005  -6.554  1.00  0.00              
ATOM    399  N   THR A  25     -32.769  24.853  -9.322  1.00  0.00              
ATOM    400  CA  THR A  25     -31.345  24.485  -9.298  1.00  0.00              
ATOM    401  C   THR A  25     -30.492  25.712  -9.002  1.00  0.00              
ATOM    402  O   THR A  25     -29.574  25.669  -8.168  1.00  0.00              
ATOM    403  CB  THR A  25     -30.878  23.927 -10.665  1.00  0.00              
ATOM    404  OG1 THR A  25     -31.614  22.737 -10.969  1.00  0.00              
ATOM    405  CG2 THR A  25     -29.382  23.614 -10.640  1.00  0.00              
ATOM    406  H   THR A  25     -33.291  24.747 -10.180  1.00  0.00              
ATOM    407  HA  THR A  25     -31.201  23.707  -8.548  1.00  0.00              
ATOM    408  HB  THR A  25     -31.075  24.663 -11.444  1.00  0.00              
ATOM    409  HG1 THR A  25     -32.239  22.559 -10.263  1.00  0.00              
ATOM    410 1HG2 THR A  25     -29.076  23.224 -11.611  1.00  0.00              
ATOM    411 2HG2 THR A  25     -28.823  24.524 -10.422  1.00  0.00              
ATOM    412 3HG2 THR A  25     -29.179  22.871  -9.870  1.00  0.00              
ATOM    413  N   SER A  26     -30.807  26.809  -9.686  1.00  0.00              
ATOM    414  CA  SER A  26     -30.060  28.052  -9.522  1.00  0.00              
ATOM    415  C   SER A  26     -30.096  28.623  -8.109  1.00  0.00              
ATOM    416  O   SER A  26     -29.069  29.074  -7.599  1.00  0.00              
ATOM    417  CB  SER A  26     -30.596  29.089 -10.490  1.00  0.00              
ATOM    418  OG  SER A  26     -29.834  30.264 -10.439  1.00  0.00              
ATOM    419  H   SER A  26     -31.582  26.783 -10.333  1.00  0.00              
ATOM    420  HA  SER A  26     -29.005  27.849  -9.713  1.00  0.00              
ATOM    421 1HB  SER A  26     -30.580  28.685 -11.502  1.00  0.00              
ATOM    422 2HB  SER A  26     -31.633  29.314 -10.244  1.00  0.00              
ATOM    423  HG  SER A  26     -29.053  30.096 -10.971  1.00  0.00              
ATOM    424  N   ARG A  27     -31.268  28.619  -7.478  1.00  0.00              
ATOM    425  CA  ARG A  27     -31.404  29.166  -6.123  1.00  0.00              
ATOM    426  C   ARG A  27     -30.437  28.389  -5.209  1.00  0.00              
ATOM    427  O   ARG A  27     -29.761  28.974  -4.358  1.00  0.00              
ATOM    428  CB  ARG A  27     -32.832  29.040  -5.612  1.00  0.00              
ATOM    429  CG  ARG A  27     -33.829  29.985  -6.263  1.00  0.00              
ATOM    430  CD  ARG A  27     -35.216  29.724  -5.799  1.00  0.00              
ATOM    431  NE  ARG A  27     -36.175  30.623  -6.422  1.00  0.00              
ATOM    432  CZ  ARG A  27     -37.512  30.523  -6.294  1.00  0.00              
ATOM    433  NH1 ARG A  27     -38.033  29.561  -5.564  1.00  0.00              
ATOM    434  NH2 ARG A  27     -38.301  31.391  -6.903  1.00  0.00              
ATOM    435  H   ARG A  27     -32.081  28.232  -7.936  1.00  0.00              
ATOM    436  HA  ARG A  27     -31.161  30.228  -6.153  1.00  0.00              
ATOM    437 1HB  ARG A  27     -33.188  28.024  -5.773  1.00  0.00              
ATOM    438 2HB  ARG A  27     -32.852  29.228  -4.539  1.00  0.00              
ATOM    439 1HG  ARG A  27     -33.572  31.015  -6.013  1.00  0.00              
ATOM    440 2HG  ARG A  27     -33.800  29.856  -7.346  1.00  0.00              
ATOM    441 1HD  ARG A  27     -35.497  28.701  -6.047  1.00  0.00              
ATOM    442 2HD  ARG A  27     -35.271  29.864  -4.720  1.00  0.00              
ATOM    443  HE  ARG A  27     -35.812  31.375  -6.992  1.00  0.00              
ATOM    444 1HH1 ARG A  27     -37.430  28.897  -5.099  1.00  0.00              
ATOM    445 2HH1 ARG A  27     -39.035  29.486  -5.468  1.00  0.00              
ATOM    446 1HH2 ARG A  27     -37.901  32.130  -7.464  1.00  0.00              
ATOM    447 2HH2 ARG A  27     -39.303  31.316  -6.807  1.00  0.00              
ATOM    448  N   VAL A  28     -30.364  27.073  -5.383  1.00  0.00              
ATOM    449  CA  VAL A  28     -29.420  26.310  -4.594  1.00  0.00              
ATOM    450  C   VAL A  28     -27.966  26.597  -5.055  1.00  0.00              
ATOM    451  O   VAL A  28     -27.079  26.788  -4.230  1.00  0.00              
ATOM    452  CB  VAL A  28     -29.728  24.806  -4.719  1.00  0.00              
ATOM    453  CG1 VAL A  28     -28.651  23.983  -4.028  1.00  0.00              
ATOM    454  CG2 VAL A  28     -31.097  24.506  -4.130  1.00  0.00              
ATOM    455  H   VAL A  28     -30.949  26.592  -6.052  1.00  0.00              
ATOM    456  HA  VAL A  28     -29.518  26.612  -3.551  1.00  0.00              
ATOM    457  HB  VAL A  28     -29.716  24.529  -5.774  1.00  0.00              
ATOM    458 1HG1 VAL A  28     -28.884  22.922  -4.126  1.00  0.00              
ATOM    459 2HG1 VAL A  28     -27.685  24.186  -4.490  1.00  0.00              
ATOM    460 3HG1 VAL A  28     -28.612  24.249  -2.972  1.00  0.00              
ATOM    461 1HG2 VAL A  28     -31.308  23.441  -4.222  1.00  0.00              
ATOM    462 2HG2 VAL A  28     -31.110  24.789  -3.077  1.00  0.00              
ATOM    463 3HG2 VAL A  28     -31.857  25.074  -4.667  1.00  0.00              
ATOM    464  N   LEU A  29     -27.728  26.640  -6.369  1.00  0.00              
ATOM    465  CA  LEU A  29     -26.377  26.857  -6.905  1.00  0.00              
ATOM    466  C   LEU A  29     -25.767  28.201  -6.481  1.00  0.00              
ATOM    467  O   LEU A  29     -24.612  28.261  -6.063  1.00  0.00              
ATOM    468  CB  LEU A  29     -26.411  26.779  -8.437  1.00  0.00              
ATOM    469  CG  LEU A  29     -25.069  27.006  -9.144  1.00  0.00              
ATOM    470  CD1 LEU A  29     -24.075  25.941  -8.702  1.00  0.00              
ATOM    471  CD2 LEU A  29     -25.277  26.969 -10.651  1.00  0.00              
ATOM    472  H   LEU A  29     -28.499  26.519  -7.011  1.00  0.00              
ATOM    473  HA  LEU A  29     -25.724  26.072  -6.525  1.00  0.00              
ATOM    474 1HB  LEU A  29     -26.776  25.794  -8.726  1.00  0.00              
ATOM    475 2HB  LEU A  29     -27.112  27.526  -8.807  1.00  0.00              
ATOM    476  HG  LEU A  29     -24.666  27.978  -8.857  1.00  0.00              
ATOM    477 1HD1 LEU A  29     -23.121  26.102  -9.205  1.00  0.00              
ATOM    478 2HD1 LEU A  29     -23.931  26.003  -7.624  1.00  0.00              
ATOM    479 3HD1 LEU A  29     -24.459  24.955  -8.962  1.00  0.00              
ATOM    480 1HD2 LEU A  29     -24.323  27.131 -11.154  1.00  0.00              
ATOM    481 2HD2 LEU A  29     -25.678  25.997 -10.939  1.00  0.00              
ATOM    482 3HD2 LEU A  29     -25.978  27.752 -10.941  1.00  0.00              
ATOM    483  N   GLN A  30     -26.556  29.269  -6.583  1.00  0.00              
ATOM    484  CA  GLN A  30     -26.109  30.617  -6.229  1.00  0.00              
ATOM    485  C   GLN A  30     -25.601  30.646  -4.805  1.00  0.00              
ATOM    486  O   GLN A  30     -24.505  31.123  -4.507  1.00  0.00              
ATOM    487  CB  GLN A  30     -27.242  31.632  -6.401  1.00  0.00              
ATOM    488  CG  GLN A  30     -27.610  31.916  -7.847  1.00  0.00              
ATOM    489  CD  GLN A  30     -28.764  32.893  -7.969  1.00  0.00              
ATOM    490  OE1 GLN A  30     -28.810  33.911  -7.275  1.00  0.00              
ATOM    491  NE2 GLN A  30     -29.705  32.587  -8.856  1.00  0.00              
ATOM    492  H   GLN A  30     -27.500  29.135  -6.919  1.00  0.00              
ATOM    493  HA  GLN A  30     -25.301  30.901  -6.903  1.00  0.00              
ATOM    494 1HB  GLN A  30     -28.135  31.271  -5.891  1.00  0.00              
ATOM    495 2HB  GLN A  30     -26.958  32.576  -5.934  1.00  0.00              
ATOM    496 1HG  GLN A  30     -26.745  32.344  -8.354  1.00  0.00              
ATOM    497 2HG  GLN A  30     -27.900  30.982  -8.327  1.00  0.00              
ATOM    498 1HE2 GLN A  30     -30.491  33.194  -8.981  1.00  0.00              
ATOM    499 2HE2 GLN A  30     -29.628  31.751  -9.399  1.00  0.00              
ATOM    500  N   ASN A  31     -26.413  30.109  -3.918  1.00  0.00              
ATOM    501  CA  ASN A  31     -26.078  30.084  -2.515  1.00  0.00              
ATOM    502  C   ASN A  31     -24.837  29.212  -2.228  1.00  0.00              
ATOM    503  O   ASN A  31     -23.957  29.610  -1.453  1.00  0.00              
ATOM    504  CB  ASN A  31     -27.273  29.606  -1.711  1.00  0.00              
ATOM    505  CG  ASN A  31     -28.371  30.631  -1.642  1.00  0.00              
ATOM    506  OD1 ASN A  31     -28.139  31.823  -1.872  1.00  0.00              
ATOM    507  ND2 ASN A  31     -29.563  30.190  -1.329  1.00  0.00              
ATOM    508  H   ASN A  31     -27.288  29.706  -4.223  1.00  0.00              
ATOM    509  HA  ASN A  31     -25.811  31.095  -2.205  1.00  0.00              
ATOM    510 1HB  ASN A  31     -27.671  28.693  -2.158  1.00  0.00              
ATOM    511 2HB  ASN A  31     -26.956  29.362  -0.697  1.00  0.00              
ATOM    512 1HD2 ASN A  31     -30.332  30.827  -1.268  1.00  0.00              
ATOM    513 2HD2 ASN A  31     -29.705  29.217  -1.151  1.00  0.00              
ATOM    514  N   VAL A  32     -24.725  28.042  -2.855  1.00  0.00              
ATOM    515  CA  VAL A  32     -23.552  27.187  -2.585  1.00  0.00              
ATOM    516  C   VAL A  32     -22.282  27.698  -3.289  1.00  0.00              
ATOM    517  O   VAL A  32     -21.253  27.919  -2.657  1.00  0.00              
ATOM    518  CB  VAL A  32     -23.834  25.744  -3.043  1.00  0.00              
ATOM    519  CG1 VAL A  32     -22.579  24.893  -2.926  1.00  0.00              
ATOM    520  CG2 VAL A  32     -24.967  25.151  -2.218  1.00  0.00              
ATOM    521  H   VAL A  32     -25.424  27.726  -3.512  1.00  0.00              
ATOM    522  HA  VAL A  32     -23.344  27.213  -1.515  1.00  0.00              
ATOM    523  HB  VAL A  32     -24.118  25.756  -4.096  1.00  0.00              
ATOM    524 1HG1 VAL A  32     -22.797  23.876  -3.254  1.00  0.00              
ATOM    525 2HG1 VAL A  32     -21.793  25.315  -3.553  1.00  0.00              
ATOM    526 3HG1 VAL A  32     -22.247  24.875  -1.888  1.00  0.00              
ATOM    527 1HG2 VAL A  32     -25.162  24.131  -2.548  1.00  0.00              
ATOM    528 2HG2 VAL A  32     -24.685  25.145  -1.165  1.00  0.00              
ATOM    529 3HG2 VAL A  32     -25.866  25.753  -2.350  1.00  0.00              
ATOM    530  N   ALA A  33     -22.354  27.922  -4.596  1.00  0.00              
ATOM    531  CA  ALA A  33     -21.153  28.299  -5.334  1.00  0.00              
ATOM    532  C   ALA A  33     -20.602  29.662  -4.876  1.00  0.00              
ATOM    533  O   ALA A  33     -19.392  29.880  -4.892  1.00  0.00              
ATOM    534  CB  ALA A  33     -21.439  28.314  -6.835  1.00  0.00              
ATOM    535  H   ALA A  33     -23.229  27.836  -5.092  1.00  0.00              
ATOM    536  HA  ALA A  33     -20.382  27.558  -5.128  1.00  0.00              
ATOM    537 1HB  ALA A  33     -20.535  28.597  -7.375  1.00  0.00              
ATOM    538 2HB  ALA A  33     -21.757  27.322  -7.155  1.00  0.00              
ATOM    539 3HB  ALA A  33     -22.228  29.034  -7.048  1.00  0.00              
ATOM    540  N   PHE A  34     -21.486  30.570  -4.458  1.00  0.00              
ATOM    541  CA  PHE A  34     -21.043  31.863  -3.976  1.00  0.00              
ATOM    542  C   PHE A  34     -20.298  31.727  -2.639  1.00  0.00              
ATOM    543  O   PHE A  34     -19.265  32.367  -2.423  1.00  0.00              
ATOM    544  CB  PHE A  34     -22.213  32.819  -3.795  1.00  0.00              
ATOM    545  CG  PHE A  34     -21.775  34.198  -3.440  1.00  0.00              
ATOM    546  CD1 PHE A  34     -21.118  34.982  -4.380  1.00  0.00              
ATOM    547  CD2 PHE A  34     -21.933  34.685  -2.154  1.00  0.00              
ATOM    548  CE1 PHE A  34     -20.616  36.237  -4.041  1.00  0.00              
ATOM    549  CE2 PHE A  34     -21.437  35.939  -1.802  1.00  0.00              
ATOM    550  CZ  PHE A  34     -20.778  36.713  -2.748  1.00  0.00              
ATOM    551  H   PHE A  34     -22.475  30.364  -4.474  1.00  0.00              
ATOM    552  HA  PHE A  34     -20.362  32.293  -4.712  1.00  0.00              
ATOM    553 1HB  PHE A  34     -22.793  32.861  -4.716  1.00  0.00              
ATOM    554 2HB  PHE A  34     -22.870  32.446  -3.011  1.00  0.00              
ATOM    555  HD1 PHE A  34     -20.997  34.606  -5.396  1.00  0.00              
ATOM    556  HD2 PHE A  34     -22.451  34.077  -1.412  1.00  0.00              
ATOM    557  HE1 PHE A  34     -20.100  36.837  -4.789  1.00  0.00              
ATOM    558  HE2 PHE A  34     -21.566  36.313  -0.787  1.00  0.00              
ATOM    559  HZ  PHE A  34     -20.387  37.692  -2.474  1.00  0.00              
ATOM    560  N   SER A  35     -20.842  30.918  -1.735  1.00  0.00              
ATOM    561  CA  SER A  35     -20.179  30.640  -0.474  1.00  0.00              
ATOM    562  C   SER A  35     -18.806  30.027  -0.760  1.00  0.00              
ATOM    563  O   SER A  35     -17.822  30.367  -0.111  1.00  0.00              
ATOM    564  CB  SER A  35     -21.016  29.701   0.373  1.00  0.00              
ATOM    565  OG  SER A  35     -22.214  30.314   0.766  1.00  0.00              
ATOM    566  H   SER A  35     -21.735  30.488  -1.926  1.00  0.00              
ATOM    567  HA  SER A  35     -20.080  31.575   0.079  1.00  0.00              
ATOM    568 1HB  SER A  35     -21.236  28.798  -0.195  1.00  0.00              
ATOM    569 2HB  SER A  35     -20.450  29.404   1.254  1.00  0.00              
ATOM    570  HG  SER A  35     -22.683  29.662   1.293  1.00  0.00              
ATOM    571  N   VAL A  36     -18.739  29.128  -1.737  1.00  0.00              
ATOM    572  CA  VAL A  36     -17.455  28.539  -2.128  1.00  0.00              
ATOM    573  C   VAL A  36     -16.527  29.576  -2.748  1.00  0.00              
ATOM    574  O   VAL A  36     -15.319  29.582  -2.470  1.00  0.00              
ATOM    575  CB  VAL A  36     -17.677  27.394  -3.135  1.00  0.00              
ATOM    576  CG1 VAL A  36     -16.347  26.918  -3.701  1.00  0.00              
ATOM    577  CG2 VAL A  36     -18.418  26.249  -2.461  1.00  0.00              
ATOM    578  H   VAL A  36     -19.579  28.842  -2.219  1.00  0.00              
ATOM    579  HA  VAL A  36     -16.980  28.122  -1.239  1.00  0.00              
ATOM    580  HB  VAL A  36     -18.267  27.768  -3.971  1.00  0.00              
ATOM    581 1HG1 VAL A  36     -16.523  26.109  -4.411  1.00  0.00              
ATOM    582 2HG1 VAL A  36     -15.851  27.744  -4.209  1.00  0.00              
ATOM    583 3HG1 VAL A  36     -15.715  26.557  -2.890  1.00  0.00              
ATOM    584 1HG2 VAL A  36     -18.572  25.444  -3.179  1.00  0.00              
ATOM    585 2HG2 VAL A  36     -17.830  25.880  -1.621  1.00  0.00              
ATOM    586 3HG2 VAL A  36     -19.384  26.603  -2.100  1.00  0.00              
ATOM    587  N   GLN A  37     -17.091  30.441  -3.598  1.00  0.00              
ATOM    588  CA  GLN A  37     -16.318  31.516  -4.234  1.00  0.00              
ATOM    589  C   GLN A  37     -15.586  32.352  -3.172  1.00  0.00              
ATOM    590  O   GLN A  37     -14.389  32.623  -3.286  1.00  0.00              
ATOM    591  CB  GLN A  37     -17.230  32.412  -5.076  1.00  0.00              
ATOM    592  CG  GLN A  37     -16.517  33.578  -5.740  1.00  0.00              
ATOM    593  CD  GLN A  37     -17.471  34.487  -6.492  1.00  0.00              
ATOM    594  OE1 GLN A  37     -18.523  34.050  -6.966  1.00  0.00              
ATOM    595  NE2 GLN A  37     -17.107  35.759  -6.606  1.00  0.00              
ATOM    596  H   GLN A  37     -18.075  30.352  -3.807  1.00  0.00              
ATOM    597  HA  GLN A  37     -15.584  31.065  -4.902  1.00  0.00              
ATOM    598 1HB  GLN A  37     -17.704  31.818  -5.858  1.00  0.00              
ATOM    599 2HB  GLN A  37     -18.023  32.817  -4.447  1.00  0.00              
ATOM    600 1HG  GLN A  37     -16.016  34.168  -4.973  1.00  0.00              
ATOM    601 2HG  GLN A  37     -15.787  33.188  -6.448  1.00  0.00              
ATOM    602 1HE2 GLN A  37     -17.696  36.407  -7.091  1.00  0.00              
ATOM    603 2HE2 GLN A  37     -16.245  36.072  -6.206  1.00  0.00              
ATOM    604  N   LYS A  38     -16.314  32.760  -2.137  1.00  0.00              
ATOM    605  CA  LYS A  38     -15.698  33.540  -1.069  1.00  0.00              
ATOM    606  C   LYS A  38     -14.581  32.745  -0.404  1.00  0.00              
ATOM    607  O   LYS A  38     -13.549  33.302  -0.053  1.00  0.00              
ATOM    608  CB  LYS A  38     -16.743  33.957  -0.033  1.00  0.00              
ATOM    609  CG  LYS A  38     -17.739  34.998  -0.527  1.00  0.00              
ATOM    610  CD  LYS A  38     -18.572  35.554   0.619  1.00  0.00              
ATOM    611  CE  LYS A  38     -19.561  34.521   1.137  1.00  0.00              
ATOM    612  NZ  LYS A  38     -20.460  35.086   2.180  1.00  0.00              
ATOM    613  H   LYS A  38     -17.296  32.535  -2.078  1.00  0.00              
ATOM    614  HA  LYS A  38     -15.260  34.439  -1.506  1.00  0.00              
ATOM    615 1HB  LYS A  38     -17.307  33.081   0.288  1.00  0.00              
ATOM    616 2HB  LYS A  38     -16.242  34.364   0.846  1.00  0.00              
ATOM    617 1HG  LYS A  38     -17.202  35.817  -1.006  1.00  0.00              
ATOM    618 2HG  LYS A  38     -18.405  34.544  -1.262  1.00  0.00              
ATOM    619 1HD  LYS A  38     -17.913  35.856   1.434  1.00  0.00              
ATOM    620 2HD  LYS A  38     -19.122  36.430   0.276  1.00  0.00              
ATOM    621 1HE  LYS A  38     -20.169  34.153   0.312  1.00  0.00              
ATOM    622 2HE  LYS A  38     -19.017  33.678   1.563  1.00  0.00              
ATOM    623 1HZ  LYS A  38     -21.099  34.371   2.498  1.00  0.00              
ATOM    624 2HZ  LYS A  38     -19.907  35.414   2.960  1.00  0.00              
ATOM    625 3HZ  LYS A  38     -20.984  35.857   1.792  1.00  0.00              
ATOM    626  N   GLU A  39     -14.782  31.443  -0.243  1.00  0.00              
ATOM    627  CA  GLU A  39     -13.746  30.596   0.333  1.00  0.00              
ATOM    628  C   GLU A  39     -12.529  30.455  -0.582  1.00  0.00              
ATOM    629  O   GLU A  39     -11.395  30.458  -0.109  1.00  0.00              
ATOM    630  CB  GLU A  39     -14.319  29.211   0.644  1.00  0.00              
ATOM    631  CG  GLU A  39     -13.339  28.265   1.323  1.00  0.00              
ATOM    632  CD  GLU A  39     -12.941  28.723   2.699  1.00  0.00              
ATOM    633  OE1 GLU A  39     -13.669  29.489   3.283  1.00  0.00              
ATOM    634  OE2 GLU A  39     -11.908  28.306   3.166  1.00  0.00              
ATOM    635  H   GLU A  39     -15.660  31.027  -0.520  1.00  0.00              
ATOM    636  HA  GLU A  39     -13.397  31.057   1.257  1.00  0.00              
ATOM    637 1HB  GLU A  39     -15.189  29.315   1.293  1.00  0.00              
ATOM    638 2HB  GLU A  39     -14.653  28.740  -0.280  1.00  0.00              
ATOM    639 1HG  GLU A  39     -13.797  27.279   1.400  1.00  0.00              
ATOM    640 2HG  GLU A  39     -12.448  28.174   0.704  1.00  0.00              
ATOM    641  N   VAL A  40     -12.768  30.318  -1.885  1.00  0.00              
ATOM    642  CA  VAL A  40     -11.678  30.186  -2.845  1.00  0.00              
ATOM    643  C   VAL A  40     -10.876  31.485  -2.877  1.00  0.00              
ATOM    644  O   VAL A  40      -9.643  31.472  -2.848  1.00  0.00              
ATOM    645  CB  VAL A  40     -12.210  29.906  -4.281  1.00  0.00              
ATOM    646  CG1 VAL A  40     -11.076  29.995  -5.293  1.00  0.00              
ATOM    647  CG2 VAL A  40     -12.848  28.534  -4.343  1.00  0.00              
ATOM    648  H   VAL A  40     -13.721  30.304  -2.219  1.00  0.00              
ATOM    649  HA  VAL A  40     -11.053  29.344  -2.545  1.00  0.00              
ATOM    650  HB  VAL A  40     -12.953  30.662  -4.537  1.00  0.00              
ATOM    651 1HG1 VAL A  40     -11.464  29.797  -6.293  1.00  0.00              
ATOM    652 2HG1 VAL A  40     -10.641  30.994  -5.265  1.00  0.00              
ATOM    653 3HG1 VAL A  40     -10.312  29.257  -5.049  1.00  0.00              
ATOM    654 1HG2 VAL A  40     -13.217  28.349  -5.351  1.00  0.00              
ATOM    655 2HG2 VAL A  40     -12.108  27.776  -4.083  1.00  0.00              
ATOM    656 3HG2 VAL A  40     -13.679  28.486  -3.638  1.00  0.00              
ATOM    657  N   GLU A  41     -11.589  32.606  -2.924  1.00  0.00              
ATOM    658  CA  GLU A  41     -10.950  33.912  -2.920  1.00  0.00              
ATOM    659  C   GLU A  41     -10.118  34.217  -1.688  1.00  0.00              
ATOM    660  O   GLU A  41      -9.075  34.859  -1.794  1.00  0.00              
ATOM    661  CB  GLU A  41     -12.018  34.997  -3.079  1.00  0.00              
ATOM    662  CG  GLU A  41     -12.665  35.046  -4.455  1.00  0.00              
ATOM    663  CD  GLU A  41     -13.785  36.045  -4.540  1.00  0.00              
ATOM    664  OE1 GLU A  41     -14.122  36.618  -3.532  1.00  0.00              
ATOM    665  OE2 GLU A  41     -14.305  36.236  -5.614  1.00  0.00              
ATOM    666  H   GLU A  41     -12.597  32.551  -2.963  1.00  0.00              
ATOM    667  HA  GLU A  41     -10.233  33.948  -3.741  1.00  0.00              
ATOM    668 1HB  GLU A  41     -12.807  34.841  -2.343  1.00  0.00              
ATOM    669 2HB  GLU A  41     -11.575  35.974  -2.882  1.00  0.00              
ATOM    670 1HG  GLU A  41     -11.906  35.305  -5.193  1.00  0.00              
ATOM    671 2HG  GLU A  41     -13.048  34.056  -4.700  1.00  0.00              
ATOM    672  N   LYS A  42     -10.561  33.766  -0.522  1.00  0.00              
ATOM    673  CA  LYS A  42      -9.744  33.916   0.667  1.00  0.00              
ATOM    674  C   LYS A  42      -8.569  32.956   0.714  1.00  0.00              
ATOM    675  O   LYS A  42      -7.489  33.331   1.171  1.00  0.00              
ATOM    676  CB  LYS A  42     -10.606  33.734   1.917  1.00  0.00              
ATOM    677  CG  LYS A  42     -11.600  34.861   2.166  1.00  0.00              
ATOM    678  CD  LYS A  42     -12.446  34.589   3.400  1.00  0.00              
ATOM    679  CE  LYS A  42     -13.452  35.705   3.640  1.00  0.00              
ATOM    680  NZ  LYS A  42     -14.305  35.440   4.830  1.00  0.00              
ATOM    681  H   LYS A  42     -11.462  33.316  -0.446  1.00  0.00              
ATOM    682  HA  LYS A  42      -9.310  34.917   0.665  1.00  0.00              
ATOM    683 1HB  LYS A  42     -11.168  32.803   1.839  1.00  0.00              
ATOM    684 2HB  LYS A  42      -9.963  33.656   2.795  1.00  0.00              
ATOM    685 1HG  LYS A  42     -11.060  35.798   2.304  1.00  0.00              
ATOM    686 2HG  LYS A  42     -12.256  34.964   1.302  1.00  0.00              
ATOM    687 1HD  LYS A  42     -12.983  33.648   3.274  1.00  0.00              
ATOM    688 2HD  LYS A  42     -11.799  34.503   4.273  1.00  0.00              
ATOM    689 1HE  LYS A  42     -12.923  36.646   3.789  1.00  0.00              
ATOM    690 2HE  LYS A  42     -14.094  35.810   2.765  1.00  0.00              
ATOM    691 1HZ  LYS A  42     -14.957  36.202   4.954  1.00  0.00              
ATOM    692 2HZ  LYS A  42     -14.815  34.579   4.695  1.00  0.00              
ATOM    693 3HZ  LYS A  42     -13.722  35.360   5.651  1.00  0.00              
ATOM    694  N   ASN A  43      -8.765  31.730   0.237  1.00  0.00              
ATOM    695  CA  ASN A  43      -7.691  30.740   0.231  1.00  0.00              
ATOM    696  C   ASN A  43      -6.662  30.912  -0.883  1.00  0.00              
ATOM    697  O   ASN A  43      -5.494  30.574  -0.701  1.00  0.00              
ATOM    698  CB  ASN A  43      -8.288  29.346   0.162  1.00  0.00              
ATOM    699  CG  ASN A  43      -9.006  28.962   1.426  1.00  0.00              
ATOM    700  OD1 ASN A  43      -8.831  29.598   2.472  1.00  0.00              
ATOM    701  ND2 ASN A  43      -9.811  27.933   1.351  1.00  0.00              
ATOM    702  H   ASN A  43      -9.671  31.475  -0.129  1.00  0.00              
ATOM    703  HA  ASN A  43      -7.121  30.842   1.156  1.00  0.00              
ATOM    704 1HB  ASN A  43      -8.989  29.290  -0.671  1.00  0.00              
ATOM    705 2HB  ASN A  43      -7.496  28.620  -0.026  1.00  0.00              
ATOM    706 1HD2 ASN A  43     -10.316  27.633   2.161  1.00  0.00              
ATOM    707 2HD2 ASN A  43      -9.922  27.448   0.484  1.00  0.00              
ATOM    708  N   LEU A  44      -7.088  31.432  -2.031  1.00  0.00              
ATOM    709  CA  LEU A  44      -6.178  31.630  -3.159  1.00  0.00              
ATOM    710  C   LEU A  44      -5.831  33.106  -3.307  1.00  0.00              
ATOM    711  O   LEU A  44      -5.445  33.565  -4.386  1.00  0.00              
ATOM    712  CB  LEU A  44      -6.810  31.112  -4.457  1.00  0.00              
ATOM    713  CG  LEU A  44      -6.793  29.589  -4.643  1.00  0.00              
ATOM    714  CD1 LEU A  44      -7.734  28.943  -3.636  1.00  0.00              
ATOM    715  CD2 LEU A  44      -7.200  29.247  -6.069  1.00  0.00              
ATOM    716  H   LEU A  44      -8.058  31.695  -2.128  1.00  0.00              
ATOM    717  HA  LEU A  44      -5.266  31.065  -2.972  1.00  0.00              
ATOM    718 1HB  LEU A  44      -7.848  31.438  -4.493  1.00  0.00              
ATOM    719 2HB  LEU A  44      -6.283  31.555  -5.302  1.00  0.00              
ATOM    720  HG  LEU A  44      -5.789  29.210  -4.452  1.00  0.00              
ATOM    721 1HD1 LEU A  44      -7.722  27.861  -3.768  1.00  0.00              
ATOM    722 2HD1 LEU A  44      -7.409  29.188  -2.625  1.00  0.00              
ATOM    723 3HD1 LEU A  44      -8.746  29.316  -3.792  1.00  0.00              
ATOM    724 1HD2 LEU A  44      -7.187  28.165  -6.201  1.00  0.00              
ATOM    725 2HD2 LEU A  44      -8.205  29.624  -6.261  1.00  0.00              
ATOM    726 3HD2 LEU A  44      -6.500  29.706  -6.767  1.00  0.00              
ATOM    727  N   LYS A  45      -5.972  33.830  -2.202  1.00  0.00              
ATOM    728  CA  LYS A  45      -5.776  35.276  -2.132  1.00  0.00              
ATOM    729  C   LYS A  45      -4.631  35.836  -2.977  1.00  0.00              
ATOM    730  O   LYS A  45      -4.866  36.501  -3.985  1.00  0.00              
ATOM    731  CB  LYS A  45      -5.560  35.681  -0.672  1.00  0.00              
ATOM    732  CG  LYS A  45      -5.395  37.179  -0.453  1.00  0.00              
ATOM    733  CD  LYS A  45      -5.250  37.508   1.025  1.00  0.00              
ATOM    734  CE  LYS A  45      -5.052  39.001   1.243  1.00  0.00              
ATOM    735  NZ  LYS A  45      -4.910  39.338   2.686  1.00  0.00              
ATOM    736  H   LYS A  45      -6.232  33.327  -1.366  1.00  0.00              
ATOM    737  HA  LYS A  45      -6.669  35.765  -2.521  1.00  0.00              
ATOM    738 1HB  LYS A  45      -6.408  35.346  -0.073  1.00  0.00              
ATOM    739 2HB  LYS A  45      -4.670  35.186  -0.285  1.00  0.00              
ATOM    740 1HG  LYS A  45      -4.508  37.528  -0.983  1.00  0.00              
ATOM    741 2HG  LYS A  45      -6.264  37.702  -0.850  1.00  0.00              
ATOM    742 1HD  LYS A  45      -6.146  37.187   1.559  1.00  0.00              
ATOM    743 2HD  LYS A  45      -4.393  36.974   1.435  1.00  0.00              
ATOM    744 1HE  LYS A  45      -4.158  39.330   0.716  1.00  0.00              
ATOM    745 2HE  LYS A  45      -5.906  39.544   0.839  1.00  0.00              
ATOM    746 1HZ  LYS A  45      -4.781  40.335   2.788  1.00  0.00              
ATOM    747 2HZ  LYS A  45      -5.742  39.054   3.183  1.00  0.00              
ATOM    748 3HZ  LYS A  45      -4.109  38.855   3.067  1.00  0.00              
ATOM    749  N   SER A  46      -3.399  35.570  -2.551  1.00  0.00              
ATOM    750  CA  SER A  46      -2.209  36.093  -3.220  1.00  0.00              
ATOM    751  C   SER A  46      -2.032  35.633  -4.672  1.00  0.00              
ATOM    752  O   SER A  46      -1.452  36.350  -5.491  1.00  0.00              
ATOM    753  CB  SER A  46      -0.982  35.697  -2.423  1.00  0.00              
ATOM    754  OG  SER A  46      -0.812  34.306  -2.419  1.00  0.00              
ATOM    755  H   SER A  46      -3.288  34.986  -1.735  1.00  0.00              
ATOM    756  HA  SER A  46      -2.294  37.179  -3.279  1.00  0.00              
ATOM    757 1HB  SER A  46      -0.100  36.173  -2.853  1.00  0.00              
ATOM    758 2HB  SER A  46      -1.081  36.057  -1.400  1.00  0.00              
ATOM    759  HG  SER A  46      -0.025  34.137  -1.897  1.00  0.00              
ATOM    760  N   CYS A  47      -2.536  34.446  -4.994  1.00  0.00              
ATOM    761  CA  CYS A  47      -2.504  33.954  -6.365  1.00  0.00              
ATOM    762  C   CYS A  47      -3.508  34.625  -7.308  1.00  0.00              
ATOM    763  O   CYS A  47      -3.181  34.929  -8.455  1.00  0.00              
ATOM    764  CB  CYS A  47      -2.763  32.447  -6.371  1.00  0.00              
ATOM    765  SG  CYS A  47      -1.425  31.465  -5.653  1.00  0.00              
ATOM    766  H   CYS A  47      -2.950  33.871  -4.274  1.00  0.00              
ATOM    767  HA  CYS A  47      -1.521  34.164  -6.785  1.00  0.00              
ATOM    768 1HB  CYS A  47      -3.676  32.232  -5.815  1.00  0.00              
ATOM    769 2HB  CYS A  47      -2.918  32.109  -7.396  1.00  0.00              
ATOM    770  HG  CYS A  47      -2.159  30.382  -5.417  1.00  0.00              
ATOM    771  N   LEU A  48      -4.729  34.848  -6.830  1.00  0.00              
ATOM    772  CA  LEU A  48      -5.753  35.497  -7.642  1.00  0.00              
ATOM    773  C   LEU A  48      -5.562  37.012  -7.754  1.00  0.00              
ATOM    774  O   LEU A  48      -5.921  37.616  -8.765  1.00  0.00              
ATOM    775  CB  LEU A  48      -7.139  35.203  -7.053  1.00  0.00              
ATOM    776  CG  LEU A  48      -7.580  33.734  -7.094  1.00  0.00              
ATOM    777  CD1 LEU A  48      -8.896  33.578  -6.343  1.00  0.00              
ATOM    778  CD2 LEU A  48      -7.719  33.285  -8.541  1.00  0.00              
ATOM    779  H   LEU A  48      -4.955  34.563  -5.888  1.00  0.00              
ATOM    780  HA  LEU A  48      -5.691  35.105  -8.656  1.00  0.00              
ATOM    781 1HB  LEU A  48      -7.149  35.523  -6.012  1.00  0.00              
ATOM    782 2HB  LEU A  48      -7.880  35.787  -7.598  1.00  0.00              
ATOM    783  HG  LEU A  48      -6.835  33.116  -6.592  1.00  0.00              
ATOM    784 1HD1 LEU A  48      -9.209  32.534  -6.372  1.00  0.00              
ATOM    785 2HD1 LEU A  48      -8.762  33.887  -5.306  1.00  0.00              
ATOM    786 3HD1 LEU A  48      -9.658  34.198  -6.813  1.00  0.00              
ATOM    787 1HD2 LEU A  48      -8.032  32.241  -8.570  1.00  0.00              
ATOM    788 2HD2 LEU A  48      -8.465  33.902  -9.043  1.00  0.00              
ATOM    789 3HD2 LEU A  48      -6.760  33.391  -9.048  1.00  0.00              
ATOM    790  N   ASP A  49      -4.996  37.621  -6.715  1.00  0.00              
ATOM    791  CA  ASP A  49      -4.722  39.057  -6.724  1.00  0.00              
ATOM    792  C   ASP A  49      -3.733  39.453  -7.813  1.00  0.00              
ATOM    793  O   ASP A  49      -3.740  40.591  -8.284  1.00  0.00              
ATOM    794  CB  ASP A  49      -4.181  39.500  -5.362  1.00  0.00              
ATOM    795  CG  ASP A  49      -5.256  39.548  -4.285  1.00  0.00              
ATOM    796  OD1 ASP A  49      -6.414  39.521  -4.627  1.00  0.00              
ATOM    797  OD2 ASP A  49      -4.909  39.612  -3.130  1.00  0.00              
ATOM    798  H   ASP A  49      -4.749  37.078  -5.901  1.00  0.00              
ATOM    799  HA  ASP A  49      -5.658  39.587  -6.902  1.00  0.00              
ATOM    800 1HB  ASP A  49      -3.396  38.815  -5.041  1.00  0.00              
ATOM    801 2HB  ASP A  49      -3.734  40.491  -5.453  1.00  0.00              
ATOM    802  N   ASN A  50      -2.882  38.508  -8.203  1.00  0.00              
ATOM    803  CA  ASN A  50      -1.893  38.756  -9.241  1.00  0.00              
ATOM    804  C   ASN A  50      -2.317  38.338 -10.640  1.00  0.00              
ATOM    805  O   ASN A  50      -1.476  38.169 -11.518  1.00  0.00              
ATOM    806  CB  ASN A  50      -0.590  38.068  -8.875  1.00  0.00              
ATOM    807  CG  ASN A  50       0.090  38.708  -7.696  1.00  0.00              
ATOM    808  OD1 ASN A  50       0.102  39.937  -7.563  1.00  0.00              
ATOM    809  ND2 ASN A  50       0.656  37.898  -6.839  1.00  0.00              
ATOM    810  H   ASN A  50      -2.923  37.596  -7.770  1.00  0.00              
ATOM    811  HA  ASN A  50      -1.726  39.832  -9.310  1.00  0.00              
ATOM    812 1HB  ASN A  50      -0.785  37.020  -8.643  1.00  0.00              
ATOM    813 2HB  ASN A  50       0.087  38.094  -9.728  1.00  0.00              
ATOM    814 1HD2 ASN A  50       1.124  38.267  -6.035  1.00  0.00              
ATOM    815 2HD2 ASN A  50       0.622  36.910  -6.986  1.00  0.00              
ATOM    816  N   VAL A  51      -3.617  38.153 -10.839  1.00  0.00              
ATOM    817  CA  VAL A  51      -4.151  37.811 -12.157  1.00  0.00              
ATOM    818  C   VAL A  51      -5.081  38.941 -12.578  1.00  0.00              
ATOM    819  O   VAL A  51      -6.014  39.300 -11.852  1.00  0.00              
ATOM    820  CB  VAL A  51      -4.916  36.475 -12.125  1.00  0.00              
ATOM    821  CG1 VAL A  51      -5.516  36.172 -13.490  1.00  0.00              
ATOM    822  CG2 VAL A  51      -3.985  35.356 -11.685  1.00  0.00              
ATOM    823  H   VAL A  51      -4.254  38.249 -10.061  1.00  0.00              
ATOM    824  HA  VAL A  51      -3.316  37.696 -12.849  1.00  0.00              
ATOM    825  HB  VAL A  51      -5.744  36.558 -11.421  1.00  0.00              
ATOM    826 1HG1 VAL A  51      -6.054  35.224 -13.449  1.00  0.00              
ATOM    827 2HG1 VAL A  51      -6.206  36.968 -13.768  1.00  0.00              
ATOM    828 3HG1 VAL A  51      -4.720  36.105 -14.231  1.00  0.00              
ATOM    829 1HG2 VAL A  51      -4.533  34.414 -11.663  1.00  0.00              
ATOM    830 2HG2 VAL A  51      -3.154  35.277 -12.386  1.00  0.00              
ATOM    831 3HG2 VAL A  51      -3.600  35.573 -10.688  1.00  0.00              
ATOM    832  N   ASN A  52      -4.822  39.509 -13.748  1.00  0.00              
ATOM    833  CA  ASN A  52      -5.645  40.606 -14.225  1.00  0.00              
ATOM    834  C   ASN A  52      -6.596  40.156 -15.316  1.00  0.00              
ATOM    835  O   ASN A  52      -6.167  39.744 -16.400  1.00  0.00              
ATOM    836  CB  ASN A  52      -4.775  41.748 -14.717  1.00  0.00              
ATOM    837  CG  ASN A  52      -3.951  42.361 -13.619  1.00  0.00              
ATOM    838  OD1 ASN A  52      -4.470  42.689 -12.546  1.00  0.00              
ATOM    839  ND2 ASN A  52      -2.675  42.521 -13.866  1.00  0.00              
ATOM    840  H   ASN A  52      -4.052  39.188 -14.317  1.00  0.00              
ATOM    841  HA  ASN A  52      -6.254  40.969 -13.396  1.00  0.00              
ATOM    842 1HB  ASN A  52      -4.106  41.386 -15.499  1.00  0.00              
ATOM    843 2HB  ASN A  52      -5.404  42.522 -15.157  1.00  0.00              
ATOM    844 1HD2 ASN A  52      -2.078  42.924 -13.171  1.00  0.00              
ATOM    845 2HD2 ASN A  52      -2.298  42.241 -14.748  1.00  0.00              
ATOM    846  N   VAL A  53      -7.891  40.216 -15.012  1.00  0.00              
ATOM    847  CA  VAL A  53      -8.924  39.802 -15.958  1.00  0.00              
ATOM    848  C   VAL A  53      -9.336  41.076 -16.677  1.00  0.00              
ATOM    849  O   VAL A  53     -10.217  41.826 -16.220  1.00  0.00              
ATOM    850  CB  VAL A  53     -10.132  39.160 -15.250  1.00  0.00              
ATOM    851  CG1 VAL A  53     -11.162  38.696 -16.269  1.00  0.00              
ATOM    852  CG2 VAL A  53      -9.668  37.998 -14.385  1.00  0.00              
ATOM    853  H   VAL A  53      -8.165  40.557 -14.102  1.00  0.00              
ATOM    854  HA  VAL A  53      -8.498  39.060 -16.633  1.00  0.00              
ATOM    855  HB  VAL A  53     -10.615  39.910 -14.623  1.00  0.00              
ATOM    856 1HG1 VAL A  53     -12.009  38.245 -15.751  1.00  0.00              
ATOM    857 2HG1 VAL A  53     -11.507  39.550 -16.852  1.00  0.00              
ATOM    858 3HG1 VAL A  53     -10.711  37.960 -16.934  1.00  0.00              
ATOM    859 1HG2 VAL A  53     -10.527  37.549 -13.887  1.00  0.00              
ATOM    860 2HG2 VAL A  53      -9.180  37.251 -15.011  1.00  0.00              
ATOM    861 3HG2 VAL A  53      -8.963  38.360 -13.637  1.00  0.00              
ATOM    862  N   VAL A  54      -8.670  41.310 -17.808  1.00  0.00              
ATOM    863  CA  VAL A  54      -8.779  42.562 -18.530  1.00  0.00              
ATOM    864  C   VAL A  54      -9.710  42.527 -19.712  1.00  0.00              
ATOM    865  O   VAL A  54     -10.030  43.567 -20.290  1.00  0.00              
ATOM    866  CB  VAL A  54      -7.385  42.994 -19.023  1.00  0.00              
ATOM    867  CG1 VAL A  54      -6.439  43.182 -17.847  1.00  0.00              
ATOM    868  CG2 VAL A  54      -6.838  41.961 -19.996  1.00  0.00              
ATOM    869  H   VAL A  54      -8.068  40.584 -18.171  1.00  0.00              
ATOM    870  HA  VAL A  54      -9.204  43.311 -17.860  1.00  0.00              
ATOM    871  HB  VAL A  54      -7.470  43.958 -19.524  1.00  0.00              
ATOM    872 1HG1 VAL A  54      -5.459  43.487 -18.214  1.00  0.00              
ATOM    873 2HG1 VAL A  54      -6.832  43.950 -17.182  1.00  0.00              
ATOM    874 3HG1 VAL A  54      -6.345  42.242 -17.302  1.00  0.00              
ATOM    875 1HG2 VAL A  54      -5.853  42.273 -20.342  1.00  0.00              
ATOM    876 2HG2 VAL A  54      -6.759  40.996 -19.497  1.00  0.00              
ATOM    877 3HG2 VAL A  54      -7.510  41.874 -20.850  1.00  0.00              
ATOM    878  N   SER A  55     -10.149  41.329 -20.071  1.00  0.00              
ATOM    879  CA  SER A  55     -11.037  41.171 -21.204  1.00  0.00              
ATOM    880  C   SER A  55     -11.821  39.876 -21.061  1.00  0.00              
ATOM    881  O   SER A  55     -11.484  39.027 -20.233  1.00  0.00              
ATOM    882  CB  SER A  55     -10.249  41.170 -22.499  1.00  0.00              
ATOM    883  OG  SER A  55      -9.468  40.012 -22.611  1.00  0.00              
ATOM    884  H   SER A  55      -9.864  40.511 -19.552  1.00  0.00              
ATOM    885  HA  SER A  55     -11.716  42.024 -21.233  1.00  0.00              
ATOM    886 1HB  SER A  55     -10.936  41.232 -23.343  1.00  0.00              
ATOM    887 2HB  SER A  55      -9.608  42.049 -22.535  1.00  0.00              
ATOM    888  HG  SER A  55      -8.790  40.212 -23.261  1.00  0.00              
ATOM    889  N   VAL A  56     -12.871  39.742 -21.870  1.00  0.00              
ATOM    890  CA  VAL A  56     -13.675  38.538 -21.905  1.00  0.00              
ATOM    891  C   VAL A  56     -12.856  37.386 -22.497  1.00  0.00              
ATOM    892  O   VAL A  56     -13.097  36.222 -22.168  1.00  0.00              
ATOM    893  CB  VAL A  56     -14.948  38.764 -22.743  1.00  0.00              
ATOM    894  CG1 VAL A  56     -14.603  38.847 -24.222  1.00  0.00              
ATOM    895  CG2 VAL A  56     -15.944  37.645 -22.483  1.00  0.00              
ATOM    896  H   VAL A  56     -13.111  40.511 -22.479  1.00  0.00              
ATOM    897  HA  VAL A  56     -13.978  38.295 -20.885  1.00  0.00              
ATOM    898  HB  VAL A  56     -15.391  39.719 -22.462  1.00  0.00              
ATOM    899 1HG1 VAL A  56     -15.514  39.007 -24.800  1.00  0.00              
ATOM    900 2HG1 VAL A  56     -13.917  39.677 -24.390  1.00  0.00              
ATOM    901 3HG1 VAL A  56     -14.133  37.917 -24.539  1.00  0.00              
ATOM    902 1HG2 VAL A  56     -16.842  37.811 -23.078  1.00  0.00              
ATOM    903 2HG2 VAL A  56     -15.498  36.689 -22.758  1.00  0.00              
ATOM    904 3HG2 VAL A  56     -16.208  37.630 -21.425  1.00  0.00              
ATOM    905  N   ASP A  57     -11.882  37.710 -23.355  1.00  0.00              
ATOM    906  CA  ASP A  57     -10.998  36.695 -23.918  1.00  0.00              
ATOM    907  C   ASP A  57     -10.051  36.199 -22.855  1.00  0.00              
ATOM    908  O   ASP A  57      -9.717  35.024 -22.810  1.00  0.00              
ATOM    909  CB  ASP A  57     -10.204  37.249 -25.104  1.00  0.00              
ATOM    910  CG  ASP A  57     -11.067  37.485 -26.336  1.00  0.00              
ATOM    911  OD1 ASP A  57     -12.163  36.977 -26.376  1.00  0.00              
ATOM    912  OD2 ASP A  57     -10.623  38.170 -27.226  1.00  0.00              
ATOM    913  H   ASP A  57     -11.754  38.676 -23.621  1.00  0.00              
ATOM    914  HA  ASP A  57     -11.610  35.883 -24.311  1.00  0.00              
ATOM    915 1HB  ASP A  57      -9.737  38.192 -24.820  1.00  0.00              
ATOM    916 2HB  ASP A  57      -9.406  36.554 -25.365  1.00  0.00              
ATOM    917  N   THR A  58      -9.598  37.131 -22.030  1.00  0.00              
ATOM    918  CA  THR A  58      -8.727  36.829 -20.919  1.00  0.00              
ATOM    919  C   THR A  58      -9.455  35.928 -19.937  1.00  0.00              
ATOM    920  O   THR A  58      -8.909  34.922 -19.496  1.00  0.00              
ATOM    921  CB  THR A  58      -8.251  38.112 -20.212  1.00  0.00              
ATOM    922  OG1 THR A  58      -7.501  38.917 -21.131  1.00  0.00              
ATOM    923  CG2 THR A  58      -7.378  37.768 -19.015  1.00  0.00              
ATOM    924  H   THR A  58      -9.878  38.089 -22.190  1.00  0.00              
ATOM    925  HA  THR A  58      -7.848  36.310 -21.300  1.00  0.00              
ATOM    926  HB  THR A  58      -9.115  38.683 -19.872  1.00  0.00              
ATOM    927  HG1 THR A  58      -8.105  39.419 -21.683  1.00  0.00              
ATOM    928 1HG2 THR A  58      -7.051  38.687 -18.527  1.00  0.00              
ATOM    929 2HG2 THR A  58      -7.950  37.166 -18.309  1.00  0.00              
ATOM    930 3HG2 THR A  58      -6.507  37.206 -19.349  1.00  0.00              
ATOM    931  N   ALA A  59     -10.688  36.291 -19.598  1.00  0.00              
ATOM    932  CA  ALA A  59     -11.496  35.481 -18.691  1.00  0.00              
ATOM    933  C   ALA A  59     -11.740  34.089 -19.295  1.00  0.00              
ATOM    934  O   ALA A  59     -11.678  33.079 -18.592  1.00  0.00              
ATOM    935  CB  ALA A  59     -12.828  36.163 -18.421  1.00  0.00              
ATOM    936  H   ALA A  59     -11.077  37.144 -19.974  1.00  0.00              
ATOM    937  HA  ALA A  59     -10.952  35.381 -17.751  1.00  0.00              
ATOM    938 1HB  ALA A  59     -13.421  35.549 -17.743  1.00  0.00              
ATOM    939 2HB  ALA A  59     -12.652  37.139 -17.967  1.00  0.00              
ATOM    940 3HB  ALA A  59     -13.367  36.292 -19.359  1.00  0.00              
ATOM    941  N   ARG A  60     -12.021  34.054 -20.592  1.00  0.00              
ATOM    942  CA  ARG A  60     -12.227  32.797 -21.300  1.00  0.00              
ATOM    943  C   ARG A  60     -10.993  31.893 -21.221  1.00  0.00              
ATOM    944  O   ARG A  60     -11.100  30.692 -20.944  1.00  0.00              
ATOM    945  CB  ARG A  60     -12.565  33.062 -22.760  1.00  0.00              
ATOM    946  CG  ARG A  60     -12.856  31.819 -23.585  1.00  0.00              
ATOM    947  CD  ARG A  60     -13.052  32.146 -25.021  1.00  0.00              
ATOM    948  NE  ARG A  60     -11.839  32.673 -25.627  1.00  0.00              
ATOM    949  CZ  ARG A  60     -10.810  31.919 -26.059  1.00  0.00              
ATOM    950  NH1 ARG A  60     -10.860  30.610 -25.944  1.00  0.00              
ATOM    951  NH2 ARG A  60      -9.749  32.494 -26.597  1.00  0.00              
ATOM    952  H   ARG A  60     -12.093  34.923 -21.101  1.00  0.00              
ATOM    953  HA  ARG A  60     -13.068  32.275 -20.842  1.00  0.00              
ATOM    954 1HB  ARG A  60     -13.440  33.709 -22.819  1.00  0.00              
ATOM    955 2HB  ARG A  60     -11.737  33.588 -23.236  1.00  0.00              
ATOM    956 1HG  ARG A  60     -12.020  31.124 -23.503  1.00  0.00              
ATOM    957 2HG  ARG A  60     -13.764  31.341 -23.216  1.00  0.00              
ATOM    958 1HD  ARG A  60     -13.340  31.246 -25.563  1.00  0.00              
ATOM    959 2HD  ARG A  60     -13.836  32.896 -25.120  1.00  0.00              
ATOM    960  HE  ARG A  60     -11.764  33.676 -25.732  1.00  0.00              
ATOM    961 1HH1 ARG A  60     -11.671  30.170 -25.533  1.00  0.00              
ATOM    962 2HH1 ARG A  60     -10.089  30.045 -26.268  1.00  0.00              
ATOM    963 1HH2 ARG A  60      -9.710  33.501 -26.685  1.00  0.00              
ATOM    964 2HH2 ARG A  60      -8.978  31.930 -26.921  1.00  0.00              
ATOM    965  N   THR A  61      -9.832  32.479 -21.477  1.00  0.00              
ATOM    966  CA  THR A  61      -8.579  31.746 -21.447  1.00  0.00              
ATOM    967  C   THR A  61      -8.303  31.221 -20.047  1.00  0.00              
ATOM    968  O   THR A  61      -7.947  30.069 -19.858  1.00  0.00              
ATOM    969  CB  THR A  61      -7.404  32.662 -21.871  1.00  0.00              
ATOM    970  OG1 THR A  61      -7.613  33.091 -23.222  1.00  0.00              
ATOM    971  CG2 THR A  61      -6.085  31.905 -21.808  1.00  0.00              
ATOM    972  H   THR A  61      -9.821  33.465 -21.699  1.00  0.00              
ATOM    973  HA  THR A  61      -8.646  30.917 -22.152  1.00  0.00              
ATOM    974  HB  THR A  61      -7.354  33.522 -21.204  1.00  0.00              
ATOM    975  HG1 THR A  61      -8.431  32.714 -23.554  1.00  0.00              
ATOM    976 1HG2 THR A  61      -5.272  32.566 -22.108  1.00  0.00              
ATOM    977 2HG2 THR A  61      -5.913  31.559 -20.789  1.00  0.00              
ATOM    978 3HG2 THR A  61      -6.124  31.049 -22.480  1.00  0.00              
ATOM    979  N   LEU A  62      -8.467  32.090 -19.061  1.00  0.00              
ATOM    980  CA  LEU A  62      -8.205  31.725 -17.683  1.00  0.00              
ATOM    981  C   LEU A  62      -9.137  30.611 -17.242  1.00  0.00              
ATOM    982  O   LEU A  62      -8.737  29.695 -16.527  1.00  0.00              
ATOM    983  CB  LEU A  62      -8.375  32.943 -16.767  1.00  0.00              
ATOM    984  CG  LEU A  62      -7.312  34.039 -16.913  1.00  0.00              
ATOM    985  CD1 LEU A  62      -7.741  35.272 -16.128  1.00  0.00              
ATOM    986  CD2 LEU A  62      -5.972  33.516 -16.418  1.00  0.00              
ATOM    987  H   LEU A  62      -8.782  33.027 -19.270  1.00  0.00              
ATOM    988  HA  LEU A  62      -7.172  31.389 -17.605  1.00  0.00              
ATOM    989 1HB  LEU A  62      -9.346  33.395 -16.967  1.00  0.00              
ATOM    990 2HB  LEU A  62      -8.362  32.604 -15.731  1.00  0.00              
ATOM    991  HG  LEU A  62      -7.225  34.325 -17.961  1.00  0.00              
ATOM    992 1HD1 LEU A  62      -6.985  36.051 -16.232  1.00  0.00              
ATOM    993 2HD1 LEU A  62      -8.692  35.637 -16.515  1.00  0.00              
ATOM    994 3HD1 LEU A  62      -7.852  35.012 -15.076  1.00  0.00              
ATOM    995 1HD2 LEU A  62      -5.216  34.294 -16.523  1.00  0.00              
ATOM    996 2HD2 LEU A  62      -6.057  33.231 -15.369  1.00  0.00              
ATOM    997 3HD2 LEU A  62      -5.681  32.646 -17.008  1.00  0.00              
ATOM    998  N   PHE A  63     -10.391  30.697 -17.665  1.00  0.00              
ATOM    999  CA  PHE A  63     -11.346  29.659 -17.329  1.00  0.00              
ATOM   1000  C   PHE A  63     -10.877  28.330 -17.948  1.00  0.00              
ATOM   1001  O   PHE A  63     -10.752  27.328 -17.238  1.00  0.00              
ATOM   1002  CB  PHE A  63     -12.726  30.034 -17.857  1.00  0.00              
ATOM   1003  CG  PHE A  63     -13.782  29.026 -17.553  1.00  0.00              
ATOM   1004  CD1 PHE A  63     -14.321  28.927 -16.259  1.00  0.00              
ATOM   1005  CD2 PHE A  63     -14.271  28.195 -18.568  1.00  0.00              
ATOM   1006  CE1 PHE A  63     -15.333  28.031 -15.980  1.00  0.00              
ATOM   1007  CE2 PHE A  63     -15.293  27.280 -18.304  1.00  0.00              
ATOM   1008  CZ  PHE A  63     -15.832  27.197 -17.005  1.00  0.00              
ATOM   1009  H   PHE A  63     -10.694  31.482 -18.223  1.00  0.00              
ATOM   1010  HA  PHE A  63     -11.394  29.570 -16.243  1.00  0.00              
ATOM   1011 1HB  PHE A  63     -13.033  30.987 -17.428  1.00  0.00              
ATOM   1012 2HB  PHE A  63     -12.680  30.162 -18.938  1.00  0.00              
ATOM   1013  HD1 PHE A  63     -13.931  29.570 -15.469  1.00  0.00              
ATOM   1014  HD2 PHE A  63     -13.849  28.265 -19.570  1.00  0.00              
ATOM   1015  HE1 PHE A  63     -15.744  27.970 -14.972  1.00  0.00              
ATOM   1016  HE2 PHE A  63     -15.673  26.633 -19.094  1.00  0.00              
ATOM   1017  HZ  PHE A  63     -16.631  26.489 -16.791  1.00  0.00              
ATOM   1018  N   ASN A  64     -10.627  28.329 -19.261  1.00  0.00              
ATOM   1019  CA  ASN A  64     -10.236  27.113 -19.969  1.00  0.00              
ATOM   1020  C   ASN A  64      -8.934  26.494 -19.446  1.00  0.00              
ATOM   1021  O   ASN A  64      -8.835  25.271 -19.379  1.00  0.00              
ATOM   1022  CB  ASN A  64     -10.118  27.398 -21.455  1.00  0.00              
ATOM   1023  CG  ASN A  64     -11.457  27.580 -22.116  1.00  0.00              
ATOM   1024  OD1 ASN A  64     -12.488  27.149 -21.587  1.00  0.00              
ATOM   1025  ND2 ASN A  64     -11.461  28.211 -23.262  1.00  0.00              
ATOM   1026  H   ASN A  64     -10.711  29.194 -19.777  1.00  0.00              
ATOM   1027  HA  ASN A  64     -10.995  26.350 -19.791  1.00  0.00              
ATOM   1028 1HB  ASN A  64      -9.525  28.301 -21.607  1.00  0.00              
ATOM   1029 2HB  ASN A  64      -9.594  26.576 -21.943  1.00  0.00              
ATOM   1030 1HD2 ASN A  64     -12.322  28.361 -23.748  1.00  0.00              
ATOM   1031 2HD2 ASN A  64     -10.603  28.543 -23.653  1.00  0.00              
ATOM   1032  N   GLN A  65      -7.958  27.314 -19.044  1.00  0.00              
ATOM   1033  CA  GLN A  65      -6.674  26.751 -18.596  1.00  0.00              
ATOM   1034  C   GLN A  65      -6.840  26.163 -17.195  1.00  0.00              
ATOM   1035  O   GLN A  65      -6.319  25.086 -16.892  1.00  0.00              
ATOM   1036  CB  GLN A  65      -5.574  27.816 -18.598  1.00  0.00              
ATOM   1037  CG  GLN A  65      -5.209  28.330 -19.980  1.00  0.00              
ATOM   1038  CD  GLN A  65      -4.705  27.228 -20.893  1.00  0.00              
ATOM   1039  OE1 GLN A  65      -3.857  26.420 -20.505  1.00  0.00              
ATOM   1040  NE2 GLN A  65      -5.228  27.188 -22.114  1.00  0.00              
ATOM   1041  H   GLN A  65      -8.083  28.316 -19.042  1.00  0.00              
ATOM   1042  HA  GLN A  65      -6.361  25.991 -19.312  1.00  0.00              
ATOM   1043 1HB  GLN A  65      -5.890  28.667 -17.995  1.00  0.00              
ATOM   1044 2HB  GLN A  65      -4.673  27.409 -18.141  1.00  0.00              
ATOM   1045 1HG  GLN A  65      -6.092  28.776 -20.437  1.00  0.00              
ATOM   1046 2HG  GLN A  65      -4.421  29.078 -19.881  1.00  0.00              
ATOM   1047 1HE2 GLN A  65      -4.935  26.483 -22.761  1.00  0.00              
ATOM   1048 2HE2 GLN A  65      -5.913  27.863 -22.387  1.00  0.00              
ATOM   1049  N   VAL A  66      -7.559  26.881 -16.339  1.00  0.00              
ATOM   1050  CA  VAL A  66      -7.721  26.463 -14.947  1.00  0.00              
ATOM   1051  C   VAL A  66      -8.638  25.252 -14.840  1.00  0.00              
ATOM   1052  O   VAL A  66      -8.329  24.301 -14.104  1.00  0.00              
ATOM   1053  CB  VAL A  66      -8.265  27.610 -14.060  1.00  0.00              
ATOM   1054  CG1 VAL A  66      -8.601  27.070 -12.671  1.00  0.00              
ATOM   1055  CG2 VAL A  66      -7.215  28.712 -13.938  1.00  0.00              
ATOM   1056  H   VAL A  66      -8.003  27.732 -16.652  1.00  0.00              
ATOM   1057  HA  VAL A  66      -6.746  26.171 -14.557  1.00  0.00              
ATOM   1058  HB  VAL A  66      -9.168  28.015 -14.518  1.00  0.00              
ATOM   1059 1HG1 VAL A  66      -8.984  27.879 -12.049  1.00  0.00              
ATOM   1060 2HG1 VAL A  66      -9.358  26.290 -12.758  1.00  0.00              
ATOM   1061 3HG1 VAL A  66      -7.702  26.656 -12.215  1.00  0.00              
ATOM   1062 1HG2 VAL A  66      -7.603  29.517 -13.313  1.00  0.00              
ATOM   1063 2HG2 VAL A  66      -6.311  28.305 -13.485  1.00  0.00              
ATOM   1064 3HG2 VAL A  66      -6.981  29.103 -14.928  1.00  0.00              
ATOM   1065  N   MET A  67      -9.744  25.273 -15.584  1.00  0.00              
ATOM   1066  CA  MET A  67     -10.670  24.135 -15.597  1.00  0.00              
ATOM   1067  C   MET A  67     -10.019  22.885 -16.179  1.00  0.00              
ATOM   1068  O   MET A  67     -10.275  21.769 -15.704  1.00  0.00              
ATOM   1069  CB  MET A  67     -11.929  24.489 -16.385  1.00  0.00              
ATOM   1070  CG  MET A  67     -12.790  25.569 -15.745  1.00  0.00              
ATOM   1071  SD  MET A  67     -13.393  25.100 -14.111  1.00  0.00              
ATOM   1072  CE  MET A  67     -12.300  26.052 -13.061  1.00  0.00              
ATOM   1073  H   MET A  67      -9.953  26.084 -16.150  1.00  0.00              
ATOM   1074  HA  MET A  67     -10.975  23.926 -14.572  1.00  0.00              
ATOM   1075 1HB  MET A  67     -11.651  24.830 -17.381  1.00  0.00              
ATOM   1076 2HB  MET A  67     -12.546  23.597 -16.505  1.00  0.00              
ATOM   1077 1HG  MET A  67     -12.210  26.486 -15.649  1.00  0.00              
ATOM   1078 2HG  MET A  67     -13.649  25.775 -16.384  1.00  0.00              
ATOM   1079 1HE  MET A  67     -12.549  25.869 -12.015  1.00  0.00              
ATOM   1080 2HE  MET A  67     -11.267  25.755 -13.247  1.00  0.00              
ATOM   1081 3HE  MET A  67     -12.417  27.114 -13.281  1.00  0.00              
ATOM   1082  N   GLU A  68      -9.195  23.055 -17.217  1.00  0.00              
ATOM   1083  CA  GLU A  68      -8.460  21.920 -17.758  1.00  0.00              
ATOM   1084  C   GLU A  68      -7.592  21.273 -16.659  1.00  0.00              
ATOM   1085  O   GLU A  68      -7.573  20.057 -16.516  1.00  0.00              
ATOM   1086  CB  GLU A  68      -7.587  22.362 -18.935  1.00  0.00              
ATOM   1087  CG  GLU A  68      -6.772  21.243 -19.568  1.00  0.00              
ATOM   1088  CD  GLU A  68      -5.929  21.714 -20.720  1.00  0.00              
ATOM   1089  OE1 GLU A  68      -5.990  22.877 -21.041  1.00  0.00              
ATOM   1090  OE2 GLU A  68      -5.223  20.909 -21.281  1.00  0.00              
ATOM   1091  H   GLU A  68      -9.073  23.966 -17.636  1.00  0.00              
ATOM   1092  HA  GLU A  68      -9.178  21.183 -18.120  1.00  0.00              
ATOM   1093 1HB  GLU A  68      -8.216  22.798 -19.711  1.00  0.00              
ATOM   1094 2HB  GLU A  68      -6.893  23.135 -18.603  1.00  0.00              
ATOM   1095 1HG  GLU A  68      -6.120  20.809 -18.810  1.00  0.00              
ATOM   1096 2HG  GLU A  68      -7.450  20.465 -19.914  1.00  0.00              
ATOM   1097  N   LYS A  69      -6.878  22.095 -15.897  1.00  0.00              
ATOM   1098  CA  LYS A  69      -5.963  21.583 -14.876  1.00  0.00              
ATOM   1099  C   LYS A  69      -6.715  20.997 -13.670  1.00  0.00              
ATOM   1100  O   LYS A  69      -6.229  20.071 -13.019  1.00  0.00              
ATOM   1101  CB  LYS A  69      -5.017  22.692 -14.414  1.00  0.00              
ATOM   1102  CG  LYS A  69      -4.043  23.174 -15.482  1.00  0.00              
ATOM   1103  CD  LYS A  69      -3.067  22.075 -15.875  1.00  0.00              
ATOM   1104  CE  LYS A  69      -2.052  22.573 -16.894  1.00  0.00              
ATOM   1105  NZ  LYS A  69      -1.129  21.493 -17.334  1.00  0.00              
ATOM   1106  H   LYS A  69      -6.967  23.093 -16.022  1.00  0.00              
ATOM   1107  HA  LYS A  69      -5.359  20.791 -15.319  1.00  0.00              
ATOM   1108 1HB  LYS A  69      -5.598  23.552 -14.080  1.00  0.00              
ATOM   1109 2HB  LYS A  69      -4.433  22.341 -13.563  1.00  0.00              
ATOM   1110 1HG  LYS A  69      -4.599  23.488 -16.366  1.00  0.00              
ATOM   1111 2HG  LYS A  69      -3.482  24.028 -15.104  1.00  0.00              
ATOM   1112 1HD  LYS A  69      -2.537  21.724 -14.989  1.00  0.00              
ATOM   1113 2HD  LYS A  69      -3.616  21.237 -16.304  1.00  0.00              
ATOM   1114 1HE  LYS A  69      -2.575  22.965 -17.765  1.00  0.00              
ATOM   1115 2HE  LYS A  69      -1.464  23.380 -16.457  1.00  0.00              
ATOM   1116 1HZ  LYS A  69      -0.473  21.863 -18.007  1.00  0.00              
ATOM   1117 2HZ  LYS A  69      -0.625  21.134 -16.536  1.00  0.00              
ATOM   1118 3HZ  LYS A  69      -1.661  20.747 -17.759  1.00  0.00              
ATOM   1119  N   GLU A  70      -7.902  21.532 -13.379  1.00  0.00              
ATOM   1120  CA  GLU A  70      -8.759  20.938 -12.368  1.00  0.00              
ATOM   1121  C   GLU A  70      -9.234  19.530 -12.716  1.00  0.00              
ATOM   1122  O   GLU A  70      -9.146  18.621 -11.907  1.00  0.00              
ATOM   1123  CB  GLU A  70      -9.974  21.838 -12.132  1.00  0.00              
ATOM   1124  CG  GLU A  70     -10.949  21.318 -11.086  1.00  0.00              
ATOM   1125  CD  GLU A  70     -12.114  22.241 -10.861  1.00  0.00              
ATOM   1126  OE1 GLU A  70     -12.151  23.280 -11.476  1.00  0.00              
ATOM   1127  OE2 GLU A  70     -12.967  21.907 -10.074  1.00  0.00              
ATOM   1128  H   GLU A  70      -8.215  22.361 -13.864  1.00  0.00              
ATOM   1129  HA  GLU A  70      -8.190  20.845 -11.443  1.00  0.00              
ATOM   1130 1HB  GLU A  70      -9.638  22.826 -11.815  1.00  0.00              
ATOM   1131 2HB  GLU A  70     -10.521  21.964 -13.067  1.00  0.00              
ATOM   1132 1HG  GLU A  70     -11.327  20.347 -11.408  1.00  0.00              
ATOM   1133 2HG  GLU A  70     -10.417  21.176 -10.147  1.00  0.00              
ATOM   1134  N   PHE A  71      -9.720  19.348 -13.932  1.00  0.00              
ATOM   1135  CA  PHE A  71     -10.204  18.051 -14.369  1.00  0.00              
ATOM   1136  C   PHE A  71      -9.222  17.156 -15.126  1.00  0.00              
ATOM   1137  O   PHE A  71      -9.625  16.144 -15.667  1.00  0.00              
ATOM   1138  CB  PHE A  71     -11.473  18.264 -15.196  1.00  0.00              
ATOM   1139  CG  PHE A  71     -12.643  18.778 -14.383  1.00  0.00              
ATOM   1140  CD1 PHE A  71     -13.454  17.893 -13.673  1.00  0.00              
ATOM   1141  CD2 PHE A  71     -12.916  20.152 -14.310  1.00  0.00              
ATOM   1142  CE1 PHE A  71     -14.518  18.373 -12.899  1.00  0.00              
ATOM   1143  CE2 PHE A  71     -13.987  20.642 -13.530  1.00  0.00              
ATOM   1144  CZ  PHE A  71     -14.785  19.761 -12.828  1.00  0.00              
ATOM   1145  H   PHE A  71      -9.755  20.128 -14.574  1.00  0.00              
ATOM   1146  HA  PHE A  71     -10.437  17.454 -13.486  1.00  0.00              
ATOM   1147 1HB  PHE A  71     -11.271  18.976 -15.995  1.00  0.00              
ATOM   1148 2HB  PHE A  71     -11.765  17.324 -15.662  1.00  0.00              
ATOM   1149  HD1 PHE A  71     -13.250  16.824 -13.728  1.00  0.00              
ATOM   1150  HD2 PHE A  71     -12.284  20.845 -14.865  1.00  0.00              
ATOM   1151  HE1 PHE A  71     -15.147  17.675 -12.347  1.00  0.00              
ATOM   1152  HE2 PHE A  71     -14.184  21.713 -13.481  1.00  0.00              
ATOM   1153  HZ  PHE A  71     -15.615  20.127 -12.224  1.00  0.00              
ATOM   1154  N   GLU A  72      -7.946  17.506 -15.143  1.00  0.00              
ATOM   1155  CA  GLU A  72      -6.931  16.702 -15.841  1.00  0.00              
ATOM   1156  C   GLU A  72      -6.746  15.293 -15.263  1.00  0.00              
ATOM   1157  O   GLU A  72      -6.220  14.409 -15.954  1.00  0.00              
ATOM   1158  CB  GLU A  72      -5.588  17.435 -15.816  1.00  0.00              
ATOM   1159  CG  GLU A  72      -4.925  17.486 -14.447  1.00  0.00              
ATOM   1160  CD  GLU A  72      -3.669  18.311 -14.435  1.00  0.00              
ATOM   1161  OE1 GLU A  72      -3.051  18.434 -15.466  1.00  0.00              
ATOM   1162  OE2 GLU A  72      -3.326  18.820 -13.394  1.00  0.00              
ATOM   1163  H   GLU A  72      -7.662  18.348 -14.663  1.00  0.00              
ATOM   1164  HA  GLU A  72      -7.236  16.588 -16.882  1.00  0.00              
ATOM   1165 1HB  GLU A  72      -4.896  16.950 -16.505  1.00  0.00              
ATOM   1166 2HB  GLU A  72      -5.726  18.461 -16.159  1.00  0.00              
ATOM   1167 1HG  GLU A  72      -5.629  17.907 -13.729  1.00  0.00              
ATOM   1168 2HG  GLU A  72      -4.690  16.471 -14.131  1.00  0.00              
ATOM   1169  N   ASP A  73      -7.141  15.081 -14.008  1.00  0.00              
ATOM   1170  CA  ASP A  73      -6.996  13.761 -13.407  1.00  0.00              
ATOM   1171  C   ASP A  73      -8.188  12.864 -13.718  1.00  0.00              
ATOM   1172  O   ASP A  73      -8.223  11.720 -13.281  1.00  0.00              
ATOM   1173  CB  ASP A  73      -6.789  13.858 -11.882  1.00  0.00              
ATOM   1174  CG  ASP A  73      -7.977  14.490 -11.159  1.00  0.00              
ATOM   1175  OD1 ASP A  73      -8.984  14.777 -11.833  1.00  0.00              
ATOM   1176  OD2 ASP A  73      -7.910  14.682  -9.924  1.00  0.00              
ATOM   1177  H   ASP A  73      -7.544  15.829 -13.462  1.00  0.00              
ATOM   1178  HA  ASP A  73      -6.120  13.278 -13.840  1.00  0.00              
ATOM   1179 1HB  ASP A  73      -6.621  12.862 -11.473  1.00  0.00              
ATOM   1180 2HB  ASP A  73      -5.898  14.452 -11.673  1.00  0.00              
ATOM   1181  N   GLY A  74      -9.165  13.382 -14.470  1.00  0.00              
ATOM   1182  CA  GLY A  74     -10.308  12.557 -14.860  1.00  0.00              
ATOM   1183  C   GLY A  74     -11.436  12.431 -13.834  1.00  0.00              
ATOM   1184  O   GLY A  74     -12.470  11.793 -14.085  1.00  0.00              
ATOM   1185  H   GLY A  74      -9.124  14.343 -14.776  1.00  0.00              
ATOM   1186 1HA  GLY A  74     -10.751  12.958 -15.772  1.00  0.00              
ATOM   1187 2HA  GLY A  74      -9.969  11.547 -15.085  1.00  0.00              
ATOM   1188  N   ILE A  75     -11.264  13.043 -12.674  1.00  0.00              
ATOM   1189  CA  ILE A  75     -12.273  12.908 -11.638  1.00  0.00              
ATOM   1190  C   ILE A  75     -13.326  14.035 -11.691  1.00  0.00              
ATOM   1191  O   ILE A  75     -13.006  15.217 -11.671  1.00  0.00              
ATOM   1192  CB  ILE A  75     -11.608  12.888 -10.249  1.00  0.00              
ATOM   1193  CG1 ILE A  75     -10.666  11.688 -10.126  1.00  0.00              
ATOM   1194  CG2 ILE A  75     -12.663  12.856  -9.155  1.00  0.00              
ATOM   1195  CD1 ILE A  75      -9.779  11.731  -8.902  1.00  0.00              
ATOM   1196  H   ILE A  75     -10.444  13.603 -12.492  1.00  0.00              
ATOM   1197  HA  ILE A  75     -12.808  11.973 -11.796  1.00  0.00              
ATOM   1198  HB  ILE A  75     -10.997  13.782 -10.126  1.00  0.00              
ATOM   1199 1HG1 ILE A  75     -11.250  10.769 -10.092  1.00  0.00              
ATOM   1200 2HG1 ILE A  75     -10.026  11.635 -11.007  1.00  0.00              
ATOM   1201 1HG2 ILE A  75     -12.176  12.841  -8.180  1.00  0.00              
ATOM   1202 2HG2 ILE A  75     -13.294  13.740  -9.232  1.00  0.00              
ATOM   1203 3HG2 ILE A  75     -13.277  11.962  -9.267  1.00  0.00              
ATOM   1204 1HD1 ILE A  75      -9.141  10.847  -8.884  1.00  0.00              
ATOM   1205 2HD1 ILE A  75      -9.159  12.627  -8.933  1.00  0.00              
ATOM   1206 3HD1 ILE A  75     -10.398  11.748  -8.006  1.00  0.00              
ATOM   1207  N   ILE A  76     -14.587  13.638 -11.769  1.00  0.00              
ATOM   1208  CA  ILE A  76     -15.692  14.573 -11.802  1.00  0.00              
ATOM   1209  C   ILE A  76     -16.653  14.260 -10.655  1.00  0.00              
ATOM   1210  O   ILE A  76     -17.035  13.102 -10.476  1.00  0.00              
ATOM   1211  CB  ILE A  76     -16.505  14.447 -13.103  1.00  0.00              
ATOM   1212  CG1 ILE A  76     -15.596  14.704 -14.316  1.00  0.00              
ATOM   1213  CG2 ILE A  76     -17.743  15.394 -13.031  1.00  0.00              
ATOM   1214  CD1 ILE A  76     -16.242  14.366 -15.659  1.00  0.00              
ATOM   1215  H   ILE A  76     -14.780  12.647 -11.806  1.00  0.00              
ATOM   1216  HA  ILE A  76     -15.291  15.584 -11.750  1.00  0.00              
ATOM   1217  HB  ILE A  76     -16.840  13.418 -13.224  1.00  0.00              
ATOM   1218 1HG1 ILE A  76     -15.301  15.752 -14.335  1.00  0.00              
ATOM   1219 2HG1 ILE A  76     -14.685  14.111 -14.221  1.00  0.00              
ATOM   1220 1HG2 ILE A  76     -18.320  15.308 -13.951  1.00  0.00              
ATOM   1221 2HG2 ILE A  76     -18.367  15.113 -12.184  1.00  0.00              
ATOM   1222 3HG2 ILE A  76     -17.407  16.424 -12.908  1.00  0.00              
ATOM   1223 1HD1 ILE A  76     -15.537  14.574 -16.464  1.00  0.00              
ATOM   1224 2HD1 ILE A  76     -16.513  13.310 -15.677  1.00  0.00              
ATOM   1225 3HD1 ILE A  76     -17.136  14.973 -15.795  1.00  0.00              
ATOM   1226  N   ASN A  77     -17.039  15.284  -9.891  1.00  0.00              
ATOM   1227  CA  ASN A  77     -17.972  15.119  -8.773  1.00  0.00              
ATOM   1228  C   ASN A  77     -18.724  16.445  -8.611  1.00  0.00              
ATOM   1229  O   ASN A  77     -18.396  17.435  -9.277  1.00  0.00              
ATOM   1230  CB  ASN A  77     -17.257  14.707  -7.466  1.00  0.00              
ATOM   1231  CG  ASN A  77     -16.221  15.744  -6.977  1.00  0.00              
ATOM   1232  OD1 ASN A  77     -16.540  16.916  -6.753  1.00  0.00              
ATOM   1233  ND2 ASN A  77     -14.975  15.298  -6.803  1.00  0.00              
ATOM   1234  H   ASN A  77     -16.672  16.203 -10.093  1.00  0.00              
ATOM   1235  HA  ASN A  77     -18.680  14.328  -9.028  1.00  0.00              
ATOM   1236 1HB  ASN A  77     -17.996  14.562  -6.677  1.00  0.00              
ATOM   1237 2HB  ASN A  77     -16.746  13.756  -7.615  1.00  0.00              
ATOM   1238 1HD2 ASN A  77     -14.260  15.922  -6.488  1.00  0.00              
ATOM   1239 2HD2 ASN A  77     -14.757  14.340  -6.988  1.00  0.00              
ATOM   1240  N   TRP A  78     -19.743  16.445  -7.756  1.00  0.00              
ATOM   1241  CA  TRP A  78     -20.594  17.608  -7.538  1.00  0.00              
ATOM   1242  C   TRP A  78     -19.842  18.782  -6.921  1.00  0.00              
ATOM   1243  O   TRP A  78     -20.106  19.940  -7.250  1.00  0.00              
ATOM   1244  CB  TRP A  78     -21.769  17.231  -6.634  1.00  0.00              
ATOM   1245  CG  TRP A  78     -22.691  16.217  -7.242  1.00  0.00              
ATOM   1246  CD1 TRP A  78     -22.900  14.943  -6.808  1.00  0.00              
ATOM   1247  CD2 TRP A  78     -23.537  16.390  -8.404  1.00  0.00              
ATOM   1248  NE1 TRP A  78     -23.813  14.312  -7.616  1.00  0.00              
ATOM   1249  CE2 TRP A  78     -24.215  15.183  -8.597  1.00  0.00              
ATOM   1250  CE3 TRP A  78     -23.771  17.456  -9.282  1.00  0.00              
ATOM   1251  CZ2 TRP A  78     -25.115  15.005  -9.637  1.00  0.00              
ATOM   1252  CZ3 TRP A  78     -24.674  17.278 -10.323  1.00  0.00              
ATOM   1253  CH2 TRP A  78     -25.329  16.084 -10.495  1.00  0.00              
ATOM   1254  H   TRP A  78     -19.926  15.597  -7.240  1.00  0.00              
ATOM   1255  HA  TRP A  78     -20.963  17.953  -8.503  1.00  0.00              
ATOM   1256 1HB  TRP A  78     -21.391  16.830  -5.693  1.00  0.00              
ATOM   1257 2HB  TRP A  78     -22.349  18.124  -6.400  1.00  0.00              
ATOM   1258  HD1 TRP A  78     -22.414  14.490  -5.945  1.00  0.00              
ATOM   1259  HE1 TRP A  78     -24.137  13.361  -7.508  1.00  0.00              
ATOM   1260  HE3 TRP A  78     -23.257  18.407  -9.148  1.00  0.00              
ATOM   1261  HZ2 TRP A  78     -25.644  14.065  -9.790  1.00  0.00              
ATOM   1262  HZ3 TRP A  78     -24.850  18.112 -11.002  1.00  0.00              
ATOM   1263  HH2 TRP A  78     -26.031  15.979 -11.322  1.00  0.00              
ATOM   1264  N   GLY A  79     -18.904  18.479  -6.028  1.00  0.00              
ATOM   1265  CA  GLY A  79     -18.171  19.539  -5.366  1.00  0.00              
ATOM   1266  C   GLY A  79     -17.378  20.322  -6.401  1.00  0.00              
ATOM   1267  O   GLY A  79     -17.363  21.557  -6.385  1.00  0.00              
ATOM   1268  H   GLY A  79     -18.691  17.518  -5.802  1.00  0.00              
ATOM   1269 1HA  GLY A  79     -18.869  20.191  -4.841  1.00  0.00              
ATOM   1270 2HA  GLY A  79     -17.507  19.109  -4.617  1.00  0.00              
ATOM   1271  N   ARG A  80     -16.736  19.604  -7.321  1.00  0.00              
ATOM   1272  CA  ARG A  80     -16.016  20.246  -8.423  1.00  0.00              
ATOM   1273  C   ARG A  80     -16.899  21.055  -9.362  1.00  0.00              
ATOM   1274  O   ARG A  80     -16.484  22.107  -9.843  1.00  0.00              
ATOM   1275  CB  ARG A  80     -15.238  19.218  -9.252  1.00  0.00              
ATOM   1276  CG  ARG A  80     -14.044  18.629  -8.508  1.00  0.00              
ATOM   1277  CD  ARG A  80     -13.216  17.730  -9.414  1.00  0.00              
ATOM   1278  NE  ARG A  80     -12.137  17.090  -8.671  1.00  0.00              
ATOM   1279  CZ  ARG A  80     -11.081  16.513  -9.233  1.00  0.00              
ATOM   1280  NH1 ARG A  80     -10.958  16.496 -10.558  1.00  0.00              
ATOM   1281  NH2 ARG A  80     -10.148  15.950  -8.466  1.00  0.00              
ATOM   1282  H   ARG A  80     -16.744  18.596  -7.260  1.00  0.00              
ATOM   1283  HA  ARG A  80     -15.304  20.957  -8.003  1.00  0.00              
ATOM   1284 1HB  ARG A  80     -15.902  18.404  -9.540  1.00  0.00              
ATOM   1285 2HB  ARG A  80     -14.878  19.686 -10.169  1.00  0.00              
ATOM   1286 1HG  ARG A  80     -13.408  19.436  -8.145  1.00  0.00              
ATOM   1287 2HG  ARG A  80     -14.398  18.037  -7.663  1.00  0.00              
ATOM   1288 1HD  ARG A  80     -13.854  16.956  -9.840  1.00  0.00              
ATOM   1289 2HD  ARG A  80     -12.782  18.325 -10.217  1.00  0.00              
ATOM   1290  HE  ARG A  80     -12.199  17.086  -7.662  1.00  0.00              
ATOM   1291 1HH1 ARG A  80     -11.668  16.923 -11.136  1.00  0.00              
ATOM   1292 2HH1 ARG A  80     -10.155  16.058 -10.985  1.00  0.00              
ATOM   1293 1HH2 ARG A  80     -10.245  15.963  -7.459  1.00  0.00              
ATOM   1294 2HH2 ARG A  80      -9.344  15.511  -8.889  1.00  0.00              
ATOM   1295  N   ILE A  81     -18.096  20.553  -9.645  1.00  0.00              
ATOM   1296  CA  ILE A  81     -19.016  21.270 -10.514  1.00  0.00              
ATOM   1297  C   ILE A  81     -19.326  22.622  -9.882  1.00  0.00              
ATOM   1298  O   ILE A  81     -19.420  23.629 -10.586  1.00  0.00              
ATOM   1299  CB  ILE A  81     -20.317  20.478 -10.739  1.00  0.00              
ATOM   1300  CG1 ILE A  81     -20.040  19.224 -11.573  1.00  0.00              
ATOM   1301  CG2 ILE A  81     -21.362  21.351 -11.417  1.00  0.00              
ATOM   1302  CD1 ILE A  81     -21.181  18.232 -11.581  1.00  0.00              
ATOM   1303  H   ILE A  81     -18.378  19.664  -9.256  1.00  0.00              
ATOM   1304  HA  ILE A  81     -18.529  21.434 -11.474  1.00  0.00              
ATOM   1305  HB  ILE A  81     -20.707  20.139  -9.780  1.00  0.00              
ATOM   1306 1HG1 ILE A  81     -19.830  19.510 -12.602  1.00  0.00              
ATOM   1307 2HG1 ILE A  81     -19.154  18.719 -11.187  1.00  0.00              
ATOM   1308 1HG2 ILE A  81     -22.274  20.775 -11.569  1.00  0.00              
ATOM   1309 2HG2 ILE A  81     -21.578  22.214 -10.788  1.00  0.00              
ATOM   1310 3HG2 ILE A  81     -20.982  21.691 -12.381  1.00  0.00              
ATOM   1311 1HD1 ILE A  81     -20.910  17.370 -12.191  1.00  0.00              
ATOM   1312 2HD1 ILE A  81     -21.385  17.904 -10.561  1.00  0.00              
ATOM   1313 3HD1 ILE A  81     -22.070  18.704 -11.995  1.00  0.00              
ATOM   1314  N   VAL A  82     -19.466  22.641  -8.558  1.00  0.00              
ATOM   1315  CA  VAL A  82     -19.704  23.887  -7.854  1.00  0.00              
ATOM   1316  C   VAL A  82     -18.525  24.852  -8.084  1.00  0.00              
ATOM   1317  O   VAL A  82     -18.746  26.049  -8.304  1.00  0.00              
ATOM   1318  CB  VAL A  82     -19.885  23.625  -6.347  1.00  0.00              
ATOM   1319  CG1 VAL A  82     -19.895  24.936  -5.576  1.00  0.00              
ATOM   1320  CG2 VAL A  82     -21.171  22.849  -6.107  1.00  0.00              
ATOM   1321  H   VAL A  82     -19.406  21.782  -8.030  1.00  0.00              
ATOM   1322  HA  VAL A  82     -20.616  24.338  -8.247  1.00  0.00              
ATOM   1323  HB  VAL A  82     -19.037  23.045  -5.984  1.00  0.00              
ATOM   1324 1HG1 VAL A  82     -20.023  24.732  -4.512  1.00  0.00              
ATOM   1325 2HG1 VAL A  82     -18.951  25.458  -5.733  1.00  0.00              
ATOM   1326 3HG1 VAL A  82     -20.718  25.559  -5.927  1.00  0.00              
ATOM   1327 1HG2 VAL A  82     -21.292  22.666  -5.040  1.00  0.00              
ATOM   1328 2HG2 VAL A  82     -22.019  23.427  -6.476  1.00  0.00              
ATOM   1329 3HG2 VAL A  82     -21.125  21.896  -6.635  1.00  0.00              
ATOM   1330  N   THR A  83     -17.283  24.347  -8.054  1.00  0.00              
ATOM   1331  CA  THR A  83     -16.133  25.248  -8.158  1.00  0.00              
ATOM   1332  C   THR A  83     -15.954  25.813  -9.555  1.00  0.00              
ATOM   1333  O   THR A  83     -15.235  26.800  -9.737  1.00  0.00              
ATOM   1334  CB  THR A  83     -14.837  24.532  -7.735  1.00  0.00              
ATOM   1335  OG1 THR A  83     -14.570  23.450  -8.636  1.00  0.00              
ATOM   1336  CG2 THR A  83     -14.964  23.990  -6.320  1.00  0.00              
ATOM   1337  H   THR A  83     -17.123  23.354  -7.960  1.00  0.00              
ATOM   1338  HA  THR A  83     -16.292  26.091  -7.486  1.00  0.00              
ATOM   1339  HB  THR A  83     -14.004  25.234  -7.776  1.00  0.00              
ATOM   1340  HG1 THR A  83     -15.398  23.035  -8.892  1.00  0.00              
ATOM   1341 1HG2 THR A  83     -14.039  23.488  -6.038  1.00  0.00              
ATOM   1342 2HG2 THR A  83     -15.156  24.812  -5.631  1.00  0.00              
ATOM   1343 3HG2 THR A  83     -15.789  23.280  -6.276  1.00  0.00              
ATOM   1344  N   ILE A  84     -16.592  25.186 -10.537  1.00  0.00              
ATOM   1345  CA  ILE A  84     -16.626  25.728 -11.889  1.00  0.00              
ATOM   1346  C   ILE A  84     -17.318  27.088 -11.828  1.00  0.00              
ATOM   1347  O   ILE A  84     -16.843  28.066 -12.402  1.00  0.00              
ATOM   1348  CB  ILE A  84     -17.366  24.792 -12.862  1.00  0.00              
ATOM   1349  CG1 ILE A  84     -16.573  23.499 -13.066  1.00  0.00              
ATOM   1350  CG2 ILE A  84     -17.605  25.490 -14.192  1.00  0.00              
ATOM   1351  CD1 ILE A  84     -17.328  22.432 -13.825  1.00  0.00              
ATOM   1352  H   ILE A  84     -17.064  24.314 -10.344  1.00  0.00              
ATOM   1353  HA  ILE A  84     -15.604  25.803 -12.257  1.00  0.00              
ATOM   1354  HB  ILE A  84     -18.327  24.508 -12.433  1.00  0.00              
ATOM   1355 1HG1 ILE A  84     -15.654  23.718 -13.609  1.00  0.00              
ATOM   1356 2HG1 ILE A  84     -16.288  23.089 -12.096  1.00  0.00              
ATOM   1357 1HG2 ILE A  84     -18.129  24.814 -14.868  1.00  0.00              
ATOM   1358 2HG2 ILE A  84     -18.209  26.381 -14.031  1.00  0.00              
ATOM   1359 3HG2 ILE A  84     -16.649  25.773 -14.631  1.00  0.00              
ATOM   1360 1HD1 ILE A  84     -16.701  21.547 -13.929  1.00  0.00              
ATOM   1361 2HD1 ILE A  84     -18.236  22.172 -13.280  1.00  0.00              
ATOM   1362 3HD1 ILE A  84     -17.592  22.807 -14.813  1.00  0.00              
ATOM   1363  N   PHE A  85     -18.453  27.136 -11.131  1.00  0.00              
ATOM   1364  CA  PHE A  85     -19.203  28.378 -11.013  1.00  0.00              
ATOM   1365  C   PHE A  85     -18.460  29.332 -10.064  1.00  0.00              
ATOM   1366  O   PHE A  85     -18.453  30.541 -10.279  1.00  0.00              
ATOM   1367  CB  PHE A  85     -20.632  28.076 -10.520  1.00  0.00              
ATOM   1368  CG  PHE A  85     -21.487  27.363 -11.552  1.00  0.00              
ATOM   1369  CD1 PHE A  85     -22.057  28.067 -12.610  1.00  0.00              
ATOM   1370  CD2 PHE A  85     -21.659  25.979 -11.500  1.00  0.00              
ATOM   1371  CE1 PHE A  85     -22.780  27.402 -13.618  1.00  0.00              
ATOM   1372  CE2 PHE A  85     -22.374  25.302 -12.489  1.00  0.00              
ATOM   1373  CZ  PHE A  85     -22.939  26.018 -13.560  1.00  0.00              
ATOM   1374  H   PHE A  85     -18.803  26.305 -10.677  1.00  0.00              
ATOM   1375  HA  PHE A  85     -19.257  28.845 -11.997  1.00  0.00              
ATOM   1376 1HB  PHE A  85     -20.585  27.457  -9.625  1.00  0.00              
ATOM   1377 2HB  PHE A  85     -21.126  29.008 -10.248  1.00  0.00              
ATOM   1378  HD1 PHE A  85     -21.937  29.150 -12.655  1.00  0.00              
ATOM   1379  HD2 PHE A  85     -21.220  25.425 -10.669  1.00  0.00              
ATOM   1380  HE1 PHE A  85     -23.214  27.970 -14.441  1.00  0.00              
ATOM   1381  HE2 PHE A  85     -22.496  24.221 -12.433  1.00  0.00              
ATOM   1382  HZ  PHE A  85     -23.498  25.500 -14.338  1.00  0.00              
ATOM   1383  N   ALA A  86     -17.812  28.798  -9.028  1.00  0.00              
ATOM   1384  CA  ALA A  86     -17.117  29.667  -8.084  1.00  0.00              
ATOM   1385  C   ALA A  86     -16.021  30.425  -8.844  1.00  0.00              
ATOM   1386  O   ALA A  86     -15.874  31.645  -8.677  1.00  0.00              
ATOM   1387  CB  ALA A  86     -16.515  28.865  -6.944  1.00  0.00              
ATOM   1388  H   ALA A  86     -17.793  27.799  -8.883  1.00  0.00              
ATOM   1389  HA  ALA A  86     -17.842  30.367  -7.670  1.00  0.00              
ATOM   1390 1HB  ALA A  86     -16.003  29.537  -6.256  1.00  0.00              
ATOM   1391 2HB  ALA A  86     -17.307  28.336  -6.414  1.00  0.00              
ATOM   1392 3HB  ALA A  86     -15.803  28.144  -7.344  1.00  0.00              
ATOM   1393  N   PHE A  87     -15.281  29.720  -9.697  1.00  0.00              
ATOM   1394  CA  PHE A  87     -14.245  30.371 -10.489  1.00  0.00              
ATOM   1395  C   PHE A  87     -14.786  31.330 -11.556  1.00  0.00              
ATOM   1396  O   PHE A  87     -14.148  32.342 -11.878  1.00  0.00              
ATOM   1397  CB  PHE A  87     -13.326  29.342 -11.167  1.00  0.00              
ATOM   1398  CG  PHE A  87     -12.075  29.954 -11.716  1.00  0.00              
ATOM   1399  CD1 PHE A  87     -11.144  30.531 -10.859  1.00  0.00              
ATOM   1400  CD2 PHE A  87     -11.837  30.001 -13.086  1.00  0.00              
ATOM   1401  CE1 PHE A  87      -9.985  31.152 -11.368  1.00  0.00              
ATOM   1402  CE2 PHE A  87     -10.700  30.608 -13.593  1.00  0.00              
ATOM   1403  CZ  PHE A  87      -9.770  31.186 -12.731  1.00  0.00              
ATOM   1404  H   PHE A  87     -15.431  28.726  -9.803  1.00  0.00              
ATOM   1405  HA  PHE A  87     -13.636  30.985  -9.825  1.00  0.00              
ATOM   1406 1HB  PHE A  87     -13.051  28.571 -10.449  1.00  0.00              
ATOM   1407 2HB  PHE A  87     -13.863  28.856 -11.981  1.00  0.00              
ATOM   1408  HD1 PHE A  87     -11.319  30.498  -9.783  1.00  0.00              
ATOM   1409  HD2 PHE A  87     -12.562  29.550 -13.765  1.00  0.00              
ATOM   1410  HE1 PHE A  87      -9.263  31.601 -10.686  1.00  0.00              
ATOM   1411  HE2 PHE A  87     -10.534  30.634 -14.669  1.00  0.00              
ATOM   1412  HZ  PHE A  87      -8.877  31.666 -13.130  1.00  0.00              
ATOM   1413  N   GLU A  88     -15.934  30.996 -12.138  1.00  0.00              
ATOM   1414  CA  GLU A  88     -16.614  31.920 -13.044  1.00  0.00              
ATOM   1415  C   GLU A  88     -16.841  33.245 -12.287  1.00  0.00              
ATOM   1416  O   GLU A  88     -16.553  34.324 -12.802  1.00  0.00              
ATOM   1417  CB  GLU A  88     -17.942  31.337 -13.532  1.00  0.00              
ATOM   1418  CG  GLU A  88     -18.744  32.267 -14.432  1.00  0.00              
ATOM   1419  CD  GLU A  88     -20.072  31.689 -14.836  1.00  0.00              
ATOM   1420  OE1 GLU A  88     -20.537  30.796 -14.169  1.00  0.00              
ATOM   1421  OE2 GLU A  88     -20.622  32.141 -15.812  1.00  0.00              
ATOM   1422  H   GLU A  88     -16.347  30.092 -11.955  1.00  0.00              
ATOM   1423  HA  GLU A  88     -15.989  32.064 -13.926  1.00  0.00              
ATOM   1424 1HB  GLU A  88     -17.754  30.417 -14.085  1.00  0.00              
ATOM   1425 2HB  GLU A  88     -18.565  31.083 -12.675  1.00  0.00              
ATOM   1426 1HG  GLU A  88     -18.915  33.206 -13.907  1.00  0.00              
ATOM   1427 2HG  GLU A  88     -18.161  32.483 -15.326  1.00  0.00              
ATOM   1428  N   GLY A  89     -17.388  33.152 -11.076  1.00  0.00              
ATOM   1429  CA  GLY A  89     -17.722  34.351 -10.327  1.00  0.00              
ATOM   1430  C   GLY A  89     -16.459  35.148 -10.027  1.00  0.00              
ATOM   1431  O   GLY A  89     -16.473  36.377 -10.019  1.00  0.00              
ATOM   1432  H   GLY A  89     -17.575  32.248 -10.667  1.00  0.00              
ATOM   1433 1HA  GLY A  89     -18.424  34.955 -10.901  1.00  0.00              
ATOM   1434 2HA  GLY A  89     -18.223  34.072  -9.400  1.00  0.00              
ATOM   1435  N   ILE A  90     -15.356  34.452  -9.786  1.00  0.00              
ATOM   1436  CA  ILE A  90     -14.089  35.129  -9.567  1.00  0.00              
ATOM   1437  C   ILE A  90     -13.706  35.922 -10.819  1.00  0.00              
ATOM   1438  O   ILE A  90     -13.353  37.097 -10.735  1.00  0.00              
ATOM   1439  CB  ILE A  90     -12.975  34.126  -9.217  1.00  0.00              
ATOM   1440  CG1 ILE A  90     -13.226  33.510  -7.837  1.00  0.00              
ATOM   1441  CG2 ILE A  90     -11.615  34.804  -9.261  1.00  0.00              
ATOM   1442  CD1 ILE A  90     -12.346  32.320  -7.531  1.00  0.00              
ATOM   1443  H   ILE A  90     -15.387  33.443  -9.753  1.00  0.00              
ATOM   1444  HA  ILE A  90     -14.205  35.817  -8.731  1.00  0.00              
ATOM   1445  HB  ILE A  90     -12.986  33.306  -9.934  1.00  0.00              
ATOM   1446 1HG1 ILE A  90     -13.061  34.263  -7.068  1.00  0.00              
ATOM   1447 2HG1 ILE A  90     -14.266  33.191  -7.765  1.00  0.00              
ATOM   1448 1HG2 ILE A  90     -10.839  34.080  -9.010  1.00  0.00              
ATOM   1449 2HG2 ILE A  90     -11.436  35.195 -10.262  1.00  0.00              
ATOM   1450 3HG2 ILE A  90     -11.593  35.623  -8.542  1.00  0.00              
ATOM   1451 1HD1 ILE A  90     -12.582  31.938  -6.537  1.00  0.00              
ATOM   1452 2HD1 ILE A  90     -12.521  31.538  -8.271  1.00  0.00              
ATOM   1453 3HD1 ILE A  90     -11.300  32.622  -7.563  1.00  0.00              
ATOM   1454  N   LEU A  91     -13.804  35.279 -11.980  1.00  0.00              
ATOM   1455  CA  LEU A  91     -13.526  35.952 -13.247  1.00  0.00              
ATOM   1456  C   LEU A  91     -14.488  37.091 -13.551  1.00  0.00              
ATOM   1457  O   LEU A  91     -14.078  38.126 -14.075  1.00  0.00              
ATOM   1458  CB  LEU A  91     -13.575  34.935 -14.393  1.00  0.00              
ATOM   1459  CG  LEU A  91     -12.453  33.888 -14.402  1.00  0.00              
ATOM   1460  CD1 LEU A  91     -12.744  32.841 -15.469  1.00  0.00              
ATOM   1461  CD2 LEU A  91     -11.120  34.574 -14.659  1.00  0.00              
ATOM   1462  H   LEU A  91     -14.075  34.307 -11.988  1.00  0.00              
ATOM   1463  HA  LEU A  91     -12.527  36.384 -13.197  1.00  0.00              
ATOM   1464 1HB  LEU A  91     -14.524  34.403 -14.345  1.00  0.00              
ATOM   1465 2HB  LEU A  91     -13.532  35.474 -15.339  1.00  0.00              
ATOM   1466  HG  LEU A  91     -12.421  33.381 -13.437  1.00  0.00              
ATOM   1467 1HD1 LEU A  91     -11.947  32.097 -15.475  1.00  0.00              
ATOM   1468 2HD1 LEU A  91     -13.693  32.352 -15.250  1.00  0.00              
ATOM   1469 3HD1 LEU A  91     -12.799  33.322 -16.445  1.00  0.00              
ATOM   1470 1HD2 LEU A  91     -10.323  33.831 -14.664  1.00  0.00              
ATOM   1471 2HD2 LEU A  91     -11.151  35.081 -15.624  1.00  0.00              
ATOM   1472 3HD2 LEU A  91     -10.930  35.305 -13.872  1.00  0.00              
ATOM   1473  N   ILE A  92     -15.768  36.908 -13.243  1.00  0.00              
ATOM   1474  CA  ILE A  92     -16.728  37.973 -13.504  1.00  0.00              
ATOM   1475  C   ILE A  92     -16.474  39.149 -12.544  1.00  0.00              
ATOM   1476  O   ILE A  92     -16.494  40.307 -12.955  1.00  0.00              
ATOM   1477  CB  ILE A  92     -18.173  37.465 -13.348  1.00  0.00              
ATOM   1478  CG1 ILE A  92     -18.480  36.397 -14.400  1.00  0.00              
ATOM   1479  CG2 ILE A  92     -19.157  38.620 -13.454  1.00  0.00              
ATOM   1480  CD1 ILE A  92     -18.379  36.895 -15.824  1.00  0.00              
ATOM   1481  H   ILE A  92     -16.091  36.045 -12.830  1.00  0.00              
ATOM   1482  HA  ILE A  92     -16.576  38.334 -14.520  1.00  0.00              
ATOM   1483  HB  ILE A  92     -18.289  36.990 -12.374  1.00  0.00              
ATOM   1484 1HG1 ILE A  92     -17.792  35.561 -14.281  1.00  0.00              
ATOM   1485 2HG1 ILE A  92     -19.489  36.013 -14.245  1.00  0.00              
ATOM   1486 1HG2 ILE A  92     -20.173  38.244 -13.342  1.00  0.00              
ATOM   1487 2HG2 ILE A  92     -18.951  39.347 -12.669  1.00  0.00              
ATOM   1488 3HG2 ILE A  92     -19.052  39.099 -14.428  1.00  0.00              
ATOM   1489 1HD1 ILE A  92     -18.611  36.081 -16.511  1.00  0.00              
ATOM   1490 2HD1 ILE A  92     -19.087  37.711 -15.975  1.00  0.00              
ATOM   1491 3HD1 ILE A  92     -17.368  37.252 -16.013  1.00  0.00              
ATOM   1492  N   LYS A  93     -16.200  38.845 -11.279  1.00  0.00              
ATOM   1493  CA  LYS A  93     -15.893  39.885 -10.298  1.00  0.00              
ATOM   1494  C   LYS A  93     -14.651  40.673 -10.717  1.00  0.00              
ATOM   1495  O   LYS A  93     -14.649  41.905 -10.665  1.00  0.00              
ATOM   1496  CB  LYS A  93     -15.691  39.275  -8.910  1.00  0.00              
ATOM   1497  CG  LYS A  93     -15.380  40.289  -7.817  1.00  0.00              
ATOM   1498  CD  LYS A  93     -15.243  39.613  -6.461  1.00  0.00              
ATOM   1499  CE  LYS A  93     -14.897  40.619  -5.373  1.00  0.00              
ATOM   1500  NZ  LYS A  93     -14.759  39.973  -4.040  1.00  0.00              
ATOM   1501  H   LYS A  93     -16.204  37.878 -10.986  1.00  0.00              
ATOM   1502  HA  LYS A  93     -16.742  40.567 -10.240  1.00  0.00              
ATOM   1503 1HB  LYS A  93     -16.589  38.731  -8.617  1.00  0.00              
ATOM   1504 2HB  LYS A  93     -14.870  38.558  -8.945  1.00  0.00              
ATOM   1505 1HG  LYS A  93     -14.449  40.805  -8.053  1.00  0.00              
ATOM   1506 2HG  LYS A  93     -16.181  41.026  -7.767  1.00  0.00              
ATOM   1507 1HD  LYS A  93     -16.181  39.120  -6.203  1.00  0.00              
ATOM   1508 2HD  LYS A  93     -14.457  38.859  -6.508  1.00  0.00              
ATOM   1509 1HE  LYS A  93     -13.959  41.115  -5.621  1.00  0.00              
ATOM   1510 2HE  LYS A  93     -15.679  41.377  -5.316  1.00  0.00              
ATOM   1511 1HZ  LYS A  93     -14.530  40.672  -3.348  1.00  0.00              
ATOM   1512 2HZ  LYS A  93     -15.630  39.525  -3.791  1.00  0.00              
ATOM   1513 3HZ  LYS A  93     -14.023  39.282  -4.075  1.00  0.00              
ATOM   1514  N   LYS A  94     -13.601  39.968 -11.131  1.00  0.00              
ATOM   1515  CA  LYS A  94     -12.366  40.642 -11.501  1.00  0.00              
ATOM   1516  C   LYS A  94     -12.528  41.339 -12.860  1.00  0.00              
ATOM   1517  O   LYS A  94     -11.954  42.403 -13.091  1.00  0.00              
ATOM   1518  CB  LYS A  94     -11.203  39.649 -11.540  1.00  0.00              
ATOM   1519  CG  LYS A  94     -10.859  39.030 -10.192  1.00  0.00              
ATOM   1520  CD  LYS A  94     -10.394  40.086  -9.201  1.00  0.00              
ATOM   1521  CE  LYS A  94     -10.012  39.464  -7.866  1.00  0.00              
ATOM   1522  NZ  LYS A  94      -9.630  40.493  -6.861  1.00  0.00              
ATOM   1523  H   LYS A  94     -13.649  38.961 -11.193  1.00  0.00              
ATOM   1524  HA  LYS A  94     -12.156  41.413 -10.758  1.00  0.00              
ATOM   1525 1HB  LYS A  94     -11.440  38.839 -12.230  1.00  0.00              
ATOM   1526 2HB  LYS A  94     -10.310  40.149 -11.916  1.00  0.00              
ATOM   1527 1HG  LYS A  94     -11.738  38.527  -9.788  1.00  0.00              
ATOM   1528 2HG  LYS A  94     -10.068  38.292 -10.322  1.00  0.00              
ATOM   1529 1HD  LYS A  94      -9.530  40.612  -9.608  1.00  0.00              
ATOM   1530 2HD  LYS A  94     -11.193  40.809  -9.038  1.00  0.00              
ATOM   1531 1HE  LYS A  94     -10.852  38.890  -7.479  1.00  0.00              
ATOM   1532 2HE  LYS A  94      -9.171  38.785  -8.008  1.00  0.00              
ATOM   1533 1HZ  LYS A  94      -9.384  40.041  -5.992  1.00  0.00              
ATOM   1534 2HZ  LYS A  94      -8.839  41.020  -7.202  1.00  0.00              
ATOM   1535 3HZ  LYS A  94     -10.409  41.118  -6.706  1.00  0.00              
ATOM   1536  N   LEU A  95     -13.339  40.764 -13.740  1.00  0.00              
ATOM   1537  CA  LEU A  95     -13.626  41.395 -15.018  1.00  0.00              
ATOM   1538  C   LEU A  95     -14.367  42.737 -14.830  1.00  0.00              
ATOM   1539  O   LEU A  95     -14.056  43.731 -15.493  1.00  0.00              
ATOM   1540  CB  LEU A  95     -14.463  40.449 -15.888  1.00  0.00              
ATOM   1541  CG  LEU A  95     -14.774  40.948 -17.305  1.00  0.00              
ATOM   1542  CD1 LEU A  95     -13.473  41.161 -18.067  1.00  0.00              
ATOM   1543  CD2 LEU A  95     -15.665  39.940 -18.015  1.00  0.00              
ATOM   1544  H   LEU A  95     -13.767  39.875 -13.524  1.00  0.00              
ATOM   1545  HA  LEU A  95     -12.681  41.595 -15.524  1.00  0.00              
ATOM   1546 1HB  LEU A  95     -13.933  39.502 -15.980  1.00  0.00              
ATOM   1547 2HB  LEU A  95     -15.412  40.263 -15.386  1.00  0.00              
ATOM   1548  HG  LEU A  95     -15.288  41.909 -17.247  1.00  0.00              
ATOM   1549 1HD1 LEU A  95     -13.695  41.516 -19.073  1.00  0.00              
ATOM   1550 2HD1 LEU A  95     -12.864  41.901 -17.547  1.00  0.00              
ATOM   1551 3HD1 LEU A  95     -12.929  40.219 -18.126  1.00  0.00              
ATOM   1552 1HD2 LEU A  95     -15.888  40.296 -19.021  1.00  0.00              
ATOM   1553 2HD2 LEU A  95     -15.153  38.980 -18.074  1.00  0.00              
ATOM   1554 3HD2 LEU A  95     -16.595  39.821 -17.458  1.00  0.00              
ATOM   1555  N   LEU A  96     -15.352  42.757 -13.930  1.00  0.00              
ATOM   1556  CA  LEU A  96     -16.096  43.978 -13.638  1.00  0.00              
ATOM   1557  C   LEU A  96     -15.167  45.160 -13.352  1.00  0.00              
ATOM   1558  O   LEU A  96     -15.319  46.234 -13.928  1.00  0.00              
ATOM   1559  CB  LEU A  96     -17.022  43.770 -12.435  1.00  0.00              
ATOM   1560  CG  LEU A  96     -17.828  45.001 -12.003  1.00  0.00              
ATOM   1561  CD1 LEU A  96     -18.794  45.397 -13.112  1.00  0.00              
ATOM   1562  CD2 LEU A  96     -18.587  44.697 -10.723  1.00  0.00              
ATOM   1563  H   LEU A  96     -15.589  41.906 -13.440  1.00  0.00              
ATOM   1564  HA  LEU A  96     -16.705  44.228 -14.506  1.00  0.00              
ATOM   1565 1HB  LEU A  96     -17.728  42.976 -12.674  1.00  0.00              
ATOM   1566 2HB  LEU A  96     -16.420  43.450 -11.585  1.00  0.00              
ATOM   1567  HG  LEU A  96     -17.150  45.837 -11.829  1.00  0.00              
ATOM   1568 1HD1 LEU A  96     -19.366  46.272 -12.802  1.00  0.00              
ATOM   1569 2HD1 LEU A  96     -18.233  45.632 -14.017  1.00  0.00              
ATOM   1570 3HD1 LEU A  96     -19.476  44.571 -13.312  1.00  0.00              
ATOM   1571 1HD2 LEU A  96     -19.157  45.576 -10.421  1.00  0.00              
ATOM   1572 2HD2 LEU A  96     -19.268  43.864 -10.894  1.00  0.00              
ATOM   1573 3HD2 LEU A  96     -17.881  44.434  -9.936  1.00  0.00              
ATOM   1574  N   ARG A  97     -14.204  44.939 -12.463  1.00  0.00              
ATOM   1575  CA  ARG A  97     -13.279  45.977 -12.037  1.00  0.00              
ATOM   1576  C   ARG A  97     -12.080  46.205 -12.974  1.00  0.00              
ATOM   1577  O   ARG A  97     -11.641  47.346 -13.170  1.00  0.00              
ATOM   1578  CB  ARG A  97     -12.755  45.642 -10.648  1.00  0.00              
ATOM   1579  CG  ARG A  97     -13.788  45.734  -9.536  1.00  0.00              
ATOM   1580  CD  ARG A  97     -13.207  45.377  -8.216  1.00  0.00              
ATOM   1581  NE  ARG A  97     -14.185  45.487  -7.145  1.00  0.00              
ATOM   1582  CZ  ARG A  97     -13.951  45.164  -5.859  1.00  0.00              
ATOM   1583  NH1 ARG A  97     -12.769  44.713  -5.499  1.00  0.00              
ATOM   1584  NH2 ARG A  97     -14.908  45.300  -4.958  1.00  0.00              
ATOM   1585  H   ARG A  97     -14.117  44.012 -12.072  1.00  0.00              
ATOM   1586  HA  ARG A  97     -13.812  46.928 -12.013  1.00  0.00              
ATOM   1587 1HB  ARG A  97     -12.357  44.629 -10.644  1.00  0.00              
ATOM   1588 2HB  ARG A  97     -11.937  46.316 -10.395  1.00  0.00              
ATOM   1589 1HG  ARG A  97     -14.170  46.754  -9.478  1.00  0.00              
ATOM   1590 2HG  ARG A  97     -14.611  45.049  -9.745  1.00  0.00              
ATOM   1591 1HD  ARG A  97     -12.846  44.350  -8.243  1.00  0.00              
ATOM   1592 2HD  ARG A  97     -12.378  46.047  -7.990  1.00  0.00              
ATOM   1593  HE  ARG A  97     -15.106  45.830  -7.384  1.00  0.00              
ATOM   1594 1HH1 ARG A  97     -12.037  44.609  -6.188  1.00  0.00              
ATOM   1595 2HH1 ARG A  97     -12.593  44.471  -4.535  1.00  0.00              
ATOM   1596 1HH2 ARG A  97     -15.817  45.646  -5.235  1.00  0.00              
ATOM   1597 2HH2 ARG A  97     -14.732  45.057  -3.994  1.00  0.00              
ATOM   1598  N   GLN A  98     -11.578  45.125 -13.572  1.00  0.00              
ATOM   1599  CA  GLN A  98     -10.380  45.185 -14.402  1.00  0.00              
ATOM   1600  C   GLN A  98     -10.535  45.198 -15.924  1.00  0.00              
ATOM   1601  O   GLN A  98      -9.547  45.363 -16.633  1.00  0.00              
ATOM   1602  CB  GLN A  98      -9.479  44.006 -14.025  1.00  0.00              
ATOM   1603  CG  GLN A  98      -8.963  44.048 -12.597  1.00  0.00              
ATOM   1604  CD  GLN A  98      -8.247  42.770 -12.202  1.00  0.00              
ATOM   1605  OE1 GLN A  98      -8.560  41.687 -12.704  1.00  0.00              
ATOM   1606  NE2 GLN A  98      -7.281  42.889 -11.299  1.00  0.00              
ATOM   1607  H   GLN A  98     -12.044  44.238 -13.445  1.00  0.00              
ATOM   1608  HA  GLN A  98      -9.882  46.138 -14.221  1.00  0.00              
ATOM   1609 1HB  GLN A  98     -10.027  43.073 -14.157  1.00  0.00              
ATOM   1610 2HB  GLN A  98      -8.619  43.977 -14.693  1.00  0.00              
ATOM   1611 1HG  GLN A  98      -8.261  44.877 -12.500  1.00  0.00              
ATOM   1612 2HG  GLN A  98      -9.806  44.191 -11.921  1.00  0.00              
ATOM   1613 1HE2 GLN A  98      -6.773  42.080 -10.999  1.00  0.00              
ATOM   1614 2HE2 GLN A  98      -7.060  43.787 -10.917  1.00  0.00              
ATOM   1615  N   GLN A  99     -11.746  45.037 -16.441  1.00  0.00              
ATOM   1616  CA  GLN A  99     -11.937  45.059 -17.893  1.00  0.00              
ATOM   1617  C   GLN A  99     -11.516  46.403 -18.478  1.00  0.00              
ATOM   1618  O   GLN A  99     -11.965  47.459 -18.033  1.00  0.00              
ATOM   1619  CB  GLN A  99     -13.397  44.768 -18.249  1.00  0.00              
ATOM   1620  CG  GLN A  99     -13.646  44.564 -19.734  1.00  0.00              
ATOM   1621  CD  GLN A  99     -15.048  44.061 -20.022  1.00  0.00              
ATOM   1622  OE1 GLN A  99     -16.017  44.482 -19.384  1.00  0.00              
ATOM   1623  NE2 GLN A  99     -15.165  43.155 -20.986  1.00  0.00              
ATOM   1624  H   GLN A  99     -12.547  44.898 -15.842  1.00  0.00              
ATOM   1625  HA  GLN A  99     -11.299  44.295 -18.337  1.00  0.00              
ATOM   1626 1HB  GLN A  99     -13.727  43.870 -17.727  1.00  0.00              
ATOM   1627 2HB  GLN A  99     -14.025  45.592 -17.912  1.00  0.00              
ATOM   1628 1HG  GLN A  99     -13.513  45.516 -20.248  1.00  0.00              
ATOM   1629 2HG  GLN A  99     -12.935  43.831 -20.114  1.00  0.00              
ATOM   1630 1HE2 GLN A  99     -16.065  42.786 -21.220  1.00  0.00              
ATOM   1631 2HE2 GLN A  99     -14.353  42.841 -21.478  1.00  0.00              
ATOM   1632  N   ILE A 100     -10.636  46.346 -19.473  1.00  0.00              
ATOM   1633  CA  ILE A 100     -10.136  47.537 -20.152  1.00  0.00              
ATOM   1634  C   ILE A 100     -11.248  48.384 -20.774  1.00  0.00              
ATOM   1635  O   ILE A 100     -11.233  49.612 -20.658  1.00  0.00              
ATOM   1636  CB  ILE A 100      -9.129  47.145 -21.248  1.00  0.00              
ATOM   1637  CG1 ILE A 100      -7.852  46.579 -20.622  1.00  0.00              
ATOM   1638  CG2 ILE A 100      -8.808  48.342 -22.129  1.00  0.00              
ATOM   1639  CD1 ILE A 100      -6.934  45.901 -21.614  1.00  0.00              
ATOM   1640  H   ILE A 100     -10.304  45.438 -19.765  1.00  0.00              
ATOM   1641  HA  ILE A 100      -9.653  48.178 -19.415  1.00  0.00              
ATOM   1642  HB  ILE A 100      -9.554  46.355 -21.866  1.00  0.00              
ATOM   1643 1HG1 ILE A 100      -7.298  47.382 -20.137  1.00  0.00              
ATOM   1644 2HG1 ILE A 100      -8.115  45.853 -19.852  1.00  0.00              
ATOM   1645 1HG2 ILE A 100      -8.094  48.047 -22.898  1.00  0.00              
ATOM   1646 2HG2 ILE A 100      -9.721  48.702 -22.601  1.00  0.00              
ATOM   1647 3HG2 ILE A 100      -8.377  49.137 -21.520  1.00  0.00              
ATOM   1648 1HD1 ILE A 100      -6.051  45.526 -21.095  1.00  0.00              
ATOM   1649 2HD1 ILE A 100      -7.458  45.070 -22.086  1.00  0.00              
ATOM   1650 3HD1 ILE A 100      -6.629  46.618 -22.375  1.00  0.00              
ATOM   1651  N   ALA A 101     -12.206  47.730 -21.423  1.00  0.00              
ATOM   1652  CA  ALA A 101     -13.377  48.405 -21.973  1.00  0.00              
ATOM   1653  C   ALA A 101     -14.633  47.737 -21.398  1.00  0.00              
ATOM   1654  O   ALA A 101     -15.125  46.747 -21.941  1.00  0.00              
ATOM   1655  CB  ALA A 101     -13.365  48.299 -23.495  1.00  0.00              
ATOM   1656  H   ALA A 101     -12.115  46.730 -21.536  1.00  0.00              
ATOM   1657  HA  ALA A 101     -13.328  49.456 -21.686  1.00  0.00              
ATOM   1658 1HB  ALA A 101     -14.241  48.804 -23.902  1.00  0.00              
ATOM   1659 2HB  ALA A 101     -12.462  48.768 -23.885  1.00  0.00              
ATOM   1660 3HB  ALA A 101     -13.384  47.250 -23.786  1.00  0.00              
ATOM   1661  N   PRO A 102     -15.169  48.283 -20.290  1.00  0.00              
ATOM   1662  CA  PRO A 102     -16.384  47.832 -19.599  1.00  0.00              
ATOM   1663  C   PRO A 102     -17.616  47.586 -20.458  1.00  0.00              
ATOM   1664  O   PRO A 102     -18.526  48.414 -20.500  1.00  0.00              
ATOM   1665  CB  PRO A 102     -16.622  48.934 -18.571  1.00  0.00              
ATOM   1666  CG  PRO A 102     -15.236  49.355 -18.222  1.00  0.00              
ATOM   1667  CD  PRO A 102     -14.588  49.410 -19.582  1.00  0.00              
ATOM   1668  HA  PRO A 102     -16.183  46.869 -19.106  1.00  0.00              
ATOM   1669 1HB  PRO A 102     -17.228  49.738 -19.015  1.00  0.00              
ATOM   1670 2HB  PRO A 102     -17.190  48.537 -17.718  1.00  0.00              
ATOM   1671 1HG  PRO A 102     -15.254  50.320 -17.694  1.00  0.00              
ATOM   1672 2HG  PRO A 102     -14.779  48.627 -17.537  1.00  0.00              
ATOM   1673 1HD  PRO A 102     -14.835  50.366 -20.068  1.00  0.00              
ATOM   1674 2HD  PRO A 102     -13.499  49.300 -19.475  1.00  0.00              
ATOM   1675  N   ASP A 103     -17.653  46.439 -21.127  1.00  0.00              
ATOM   1676  CA  ASP A 103     -18.822  46.057 -21.908  1.00  0.00              
ATOM   1677  C   ASP A 103     -19.641  45.041 -21.112  1.00  0.00              
ATOM   1678  O   ASP A 103     -19.209  43.908 -20.911  1.00  0.00              
ATOM   1679  CB  ASP A 103     -18.412  45.469 -23.260  1.00  0.00              
ATOM   1680  CG  ASP A 103     -19.605  45.101 -24.132  1.00  0.00              
ATOM   1681  OD1 ASP A 103     -20.703  45.088 -23.629  1.00  0.00              
ATOM   1682  OD2 ASP A 103     -19.407  44.836 -25.294  1.00  0.00              
ATOM   1683  H   ASP A 103     -16.857  45.818 -21.096  1.00  0.00              
ATOM   1684  HA  ASP A 103     -19.424  46.948 -22.088  1.00  0.00              
ATOM   1685 1HB  ASP A 103     -17.796  46.189 -23.798  1.00  0.00              
ATOM   1686 2HB  ASP A 103     -17.808  44.575 -23.100  1.00  0.00              
ATOM   1687  N   VAL A 104     -20.822  45.463 -20.662  1.00  0.00              
ATOM   1688  CA  VAL A 104     -21.705  44.635 -19.835  1.00  0.00              
ATOM   1689  C   VAL A 104     -22.532  43.596 -20.614  1.00  0.00              
ATOM   1690  O   VAL A 104     -23.499  43.038 -20.094  1.00  0.00              
ATOM   1691  CB  VAL A 104     -22.670  45.548 -19.056  1.00  0.00              
ATOM   1692  CG1 VAL A 104     -21.895  46.498 -18.156  1.00  0.00              
ATOM   1693  CG2 VAL A 104     -23.549  46.321 -20.027  1.00  0.00              
ATOM   1694  H   VAL A 104     -21.113  46.398 -20.908  1.00  0.00              
ATOM   1695  HA  VAL A 104     -21.089  44.045 -19.155  1.00  0.00              
ATOM   1696  HB  VAL A 104     -23.296  44.932 -18.410  1.00  0.00              
ATOM   1697 1HG1 VAL A 104     -22.593  47.135 -17.612  1.00  0.00              
ATOM   1698 2HG1 VAL A 104     -21.301  45.923 -17.445  1.00  0.00              
ATOM   1699 3HG1 VAL A 104     -21.236  47.118 -18.763  1.00  0.00              
ATOM   1700 1HG2 VAL A 104     -24.229  46.964 -19.469  1.00  0.00              
ATOM   1701 2HG2 VAL A 104     -22.922  46.932 -20.677  1.00  0.00              
ATOM   1702 3HG2 VAL A 104     -24.125  45.621 -20.632  1.00  0.00              
ATOM   1703  N   ASP A 105     -22.143  43.333 -21.857  1.00  0.00              
ATOM   1704  CA  ASP A 105     -22.759  42.275 -22.655  1.00  0.00              
ATOM   1705  C   ASP A 105     -21.678  41.301 -23.135  1.00  0.00              
ATOM   1706  O   ASP A 105     -21.765  40.737 -24.226  1.00  0.00              
ATOM   1707  CB  ASP A 105     -23.512  42.861 -23.852  1.00  0.00              
ATOM   1708  CG  ASP A 105     -24.454  41.859 -24.507  1.00  0.00              
ATOM   1709  OD1 ASP A 105     -24.897  40.960 -23.832  1.00  0.00              
ATOM   1710  OD2 ASP A 105     -24.721  42.003 -25.677  1.00  0.00              
ATOM   1711  H   ASP A 105     -21.398  43.883 -22.261  1.00  0.00              
ATOM   1712  HA  ASP A 105     -23.479  41.745 -22.030  1.00  0.00              
ATOM   1713 1HB  ASP A 105     -24.093  43.725 -23.529  1.00  0.00              
ATOM   1714 2HB  ASP A 105     -22.797  43.207 -24.598  1.00  0.00              
ATOM   1715  N   THR A 106     -20.649  41.127 -22.307  1.00  0.00              
ATOM   1716  CA  THR A 106     -19.593  40.150 -22.550  1.00  0.00              
ATOM   1717  C   THR A 106     -19.688  39.129 -21.434  1.00  0.00              
ATOM   1718  O   THR A 106     -18.960  38.139 -21.402  1.00  0.00              
ATOM   1719  CB  THR A 106     -18.192  40.790 -22.584  1.00  0.00              
ATOM   1720  OG1 THR A 106     -17.937  41.453 -21.339  1.00  0.00              
ATOM   1721  CG2 THR A 106     -18.094  41.796 -23.720  1.00  0.00              
ATOM   1722  H   THR A 106     -20.608  41.701 -21.477  1.00  0.00              
ATOM   1723  HA  THR A 106     -19.726  39.737 -23.550  1.00  0.00              
ATOM   1724  HB  THR A 106     -17.441  40.014 -22.727  1.00  0.00              
ATOM   1725  HG1 THR A 106     -18.378  42.307 -21.335  1.00  0.00              
ATOM   1726 1HG2 THR A 106     -17.098  42.238 -23.729  1.00  0.00              
ATOM   1727 2HG2 THR A 106     -18.276  41.293 -24.669  1.00  0.00              
ATOM   1728 3HG2 THR A 106     -18.836  42.580 -23.577  1.00  0.00              
ATOM   1729  N   TYR A 107     -20.606  39.396 -20.517  1.00  0.00              
ATOM   1730  CA  TYR A 107     -20.915  38.491 -19.426  1.00  0.00              
ATOM   1731  C   TYR A 107     -21.688  37.281 -19.943  1.00  0.00              
ATOM   1732  O   TYR A 107     -21.550  36.172 -19.425  1.00  0.00              
ATOM   1733  CB  TYR A 107     -21.710  39.214 -18.337  1.00  0.00              
ATOM   1734  CG  TYR A 107     -20.949  40.338 -17.670  1.00  0.00              
ATOM   1735  CD1 TYR A 107     -19.654  40.127 -17.220  1.00  0.00              
ATOM   1736  CD2 TYR A 107     -21.547  41.579 -17.507  1.00  0.00              
ATOM   1737  CE1 TYR A 107     -18.959  41.154 -16.611  1.00  0.00              
ATOM   1738  CE2 TYR A 107     -20.851  42.605 -16.898  1.00  0.00              
ATOM   1739  CZ  TYR A 107     -19.563  42.396 -16.451  1.00  0.00              
ATOM   1740  OH  TYR A 107     -18.870  43.418 -15.844  1.00  0.00              
ATOM   1741  H   TYR A 107     -21.107  40.270 -20.588  1.00  0.00              
ATOM   1742  HA  TYR A 107     -19.979  38.146 -18.987  1.00  0.00              
ATOM   1743 1HB  TYR A 107     -22.623  39.629 -18.767  1.00  0.00              
ATOM   1744 2HB  TYR A 107     -22.006  38.500 -17.569  1.00  0.00              
ATOM   1745  HD1 TYR A 107     -19.184  39.152 -17.348  1.00  0.00              
ATOM   1746  HD2 TYR A 107     -22.565  41.744 -17.859  1.00  0.00              
ATOM   1747  HE1 TYR A 107     -17.941  40.989 -16.258  1.00  0.00              
ATOM   1748  HE2 TYR A 107     -21.321  43.581 -16.769  1.00  0.00              
ATOM   1749  HH  TYR A 107     -17.995  43.109 -15.598  1.00  0.00              
ATOM   1750  N   LYS A 108     -22.499  37.500 -20.970  1.00  0.00              
ATOM   1751  CA  LYS A 108     -23.296  36.425 -21.530  1.00  0.00              
ATOM   1752  C   LYS A 108     -22.373  35.544 -22.369  1.00  0.00              
ATOM   1753  O   LYS A 108     -22.641  34.360 -22.564  1.00  0.00              
ATOM   1754  CB  LYS A 108     -24.452  36.969 -22.371  1.00  0.00              
ATOM   1755  CG  LYS A 108     -25.546  37.657 -21.565  1.00  0.00              
ATOM   1756  CD  LYS A 108     -26.667  38.153 -22.466  1.00  0.00              
ATOM   1757  CE  LYS A 108     -27.759  38.845 -21.664  1.00  0.00              
ATOM   1758  NZ  LYS A 108     -28.845  39.366 -22.537  1.00  0.00              
ATOM   1759  H   LYS A 108     -22.568  38.424 -21.373  1.00  0.00              
ATOM   1760  HA  LYS A 108     -23.738  35.859 -20.709  1.00  0.00              
ATOM   1761 1HB  LYS A 108     -24.068  37.687 -23.095  1.00  0.00              
ATOM   1762 2HB  LYS A 108     -24.911  36.153 -22.930  1.00  0.00              
ATOM   1763 1HG  LYS A 108     -25.958  36.956 -20.838  1.00  0.00              
ATOM   1764 2HG  LYS A 108     -25.123  38.505 -21.027  1.00  0.00              
ATOM   1765 1HD  LYS A 108     -26.263  38.856 -23.197  1.00  0.00              
ATOM   1766 2HD  LYS A 108     -27.103  37.310 -23.002  1.00  0.00              
ATOM   1767 1HE  LYS A 108     -28.188  38.141 -20.952  1.00  0.00              
ATOM   1768 2HE  LYS A 108     -27.329  39.676 -21.105  1.00  0.00              
ATOM   1769 1HZ  LYS A 108     -29.548  39.817 -21.967  1.00  0.00              
ATOM   1770 2HZ  LYS A 108     -28.462  40.035 -23.190  1.00  0.00              
ATOM   1771 3HZ  LYS A 108     -29.265  38.602 -23.046  1.00  0.00              
ATOM   1772  N   GLU A 109     -21.285  36.136 -22.853  1.00  0.00              
ATOM   1773  CA  GLU A 109     -20.286  35.415 -23.637  1.00  0.00              
ATOM   1774  C   GLU A 109     -19.566  34.424 -22.725  1.00  0.00              
ATOM   1775  O   GLU A 109     -19.207  33.329 -23.140  1.00  0.00              
ATOM   1776  CB  GLU A 109     -19.286  36.382 -24.274  1.00  0.00              
ATOM   1777  CG  GLU A 109     -19.878  37.283 -25.349  1.00  0.00              
ATOM   1778  CD  GLU A 109     -18.872  38.234 -25.934  1.00  0.00              
ATOM   1779  OE1 GLU A 109     -17.774  38.289 -25.436  1.00  0.00              
ATOM   1780  OE2 GLU A 109     -19.203  38.908 -26.882  1.00  0.00              
ATOM   1781  H   GLU A 109     -21.149  37.120 -22.668  1.00  0.00              
ATOM   1782  HA  GLU A 109     -20.794  34.897 -24.451  1.00  0.00              
ATOM   1783 1HB  GLU A 109     -18.855  37.021 -23.503  1.00  0.00              
ATOM   1784 2HB  GLU A 109     -18.470  35.817 -24.725  1.00  0.00              
ATOM   1785 1HG  GLU A 109     -20.281  36.661 -26.148  1.00  0.00              
ATOM   1786 2HG  GLU A 109     -20.701  37.851 -24.918  1.00  0.00              
ATOM   1787  N   ILE A 110     -19.366  34.824 -21.476  1.00  0.00              
ATOM   1788  CA  ILE A 110     -18.761  33.951 -20.490  1.00  0.00              
ATOM   1789  C   ILE A 110     -19.730  32.799 -20.190  1.00  0.00              
ATOM   1790  O   ILE A 110     -19.334  31.640 -20.153  1.00  0.00              
ATOM   1791  CB  ILE A 110     -18.419  34.716 -19.199  1.00  0.00              
ATOM   1792  CG1 ILE A 110     -17.339  35.766 -19.471  1.00  0.00              
ATOM   1793  CG2 ILE A 110     -17.968  33.752 -18.113  1.00  0.00              
ATOM   1794  CD1 ILE A 110     -16.037  35.187 -19.973  1.00  0.00              
ATOM   1795  H   ILE A 110     -19.641  35.757 -21.203  1.00  0.00              
ATOM   1796  HA  ILE A 110     -17.841  33.543 -20.908  1.00  0.00              
ATOM   1797  HB  ILE A 110     -19.301  35.254 -18.851  1.00  0.00              
ATOM   1798 1HG1 ILE A 110     -17.703  36.480 -20.209  1.00  0.00              
ATOM   1799 2HG1 ILE A 110     -17.133  36.322 -18.555  1.00  0.00              
ATOM   1800 1HG2 ILE A 110     -17.730  34.310 -17.207  1.00  0.00              
ATOM   1801 2HG2 ILE A 110     -18.766  33.042 -17.902  1.00  0.00              
ATOM   1802 3HG2 ILE A 110     -17.082  33.213 -18.450  1.00  0.00              
ATOM   1803 1HD1 ILE A 110     -15.321  35.992 -20.142  1.00  0.00              
ATOM   1804 2HD1 ILE A 110     -15.636  34.495 -19.232  1.00  0.00              
ATOM   1805 3HD1 ILE A 110     -16.212  34.656 -20.908  1.00  0.00              
ATOM   1806  N   SER A 111     -21.004  33.129 -20.018  1.00  0.00              
ATOM   1807  CA  SER A 111     -22.024  32.131 -19.725  1.00  0.00              
ATOM   1808  C   SER A 111     -22.015  31.098 -20.839  1.00  0.00              
ATOM   1809  O   SER A 111     -22.148  29.902 -20.597  1.00  0.00              
ATOM   1810  CB  SER A 111     -23.393  32.773 -19.606  1.00  0.00              
ATOM   1811  OG  SER A 111     -23.457  33.615 -18.488  1.00  0.00              
ATOM   1812  H   SER A 111     -21.272  34.100 -20.094  1.00  0.00              
ATOM   1813  HA  SER A 111     -21.797  31.678 -18.759  1.00  0.00              
ATOM   1814 1HB  SER A 111     -23.606  33.345 -20.508  1.00  0.00              
ATOM   1815 2HB  SER A 111     -24.152  31.997 -19.524  1.00  0.00              
ATOM   1816  HG  SER A 111     -24.179  34.225 -18.657  1.00  0.00              
ATOM   1817  N   TYR A 112     -21.858  31.574 -22.064  1.00  0.00              
ATOM   1818  CA  TYR A 112     -21.770  30.681 -23.203  1.00  0.00              
ATOM   1819  C   TYR A 112     -20.598  29.714 -23.042  1.00  0.00              
ATOM   1820  O   TYR A 112     -20.765  28.506 -23.193  1.00  0.00              
ATOM   1821  CB  TYR A 112     -21.632  31.482 -24.500  1.00  0.00              
ATOM   1822  CG  TYR A 112     -21.468  30.622 -25.734  1.00  0.00              
ATOM   1823  CD1 TYR A 112     -22.584  30.235 -26.463  1.00  0.00              
ATOM   1824  CD2 TYR A 112     -20.203  30.221 -26.137  1.00  0.00              
ATOM   1825  CE1 TYR A 112     -22.434  29.450 -27.589  1.00  0.00              
ATOM   1826  CE2 TYR A 112     -20.054  29.436 -27.264  1.00  0.00              
ATOM   1827  CZ  TYR A 112     -21.163  29.051 -27.988  1.00  0.00              
ATOM   1828  OH  TYR A 112     -21.014  28.269 -29.111  1.00  0.00              
ATOM   1829  H   TYR A 112     -21.799  32.571 -22.215  1.00  0.00              
ATOM   1830  HA  TYR A 112     -22.692  30.104 -23.263  1.00  0.00              
ATOM   1831 1HB  TYR A 112     -22.515  32.109 -24.636  1.00  0.00              
ATOM   1832 2HB  TYR A 112     -20.769  32.143 -24.430  1.00  0.00              
ATOM   1833  HD1 TYR A 112     -23.578  30.551 -26.146  1.00  0.00              
ATOM   1834  HD2 TYR A 112     -19.327  30.525 -25.564  1.00  0.00              
ATOM   1835  HE1 TYR A 112     -23.310  29.146 -28.162  1.00  0.00              
ATOM   1836  HE2 TYR A 112     -19.059  29.120 -27.580  1.00  0.00              
ATOM   1837  HH  TYR A 112     -21.877  28.093 -29.494  1.00  0.00              
ATOM   1838  N   PHE A 113     -19.405  30.207 -22.718  1.00  0.00              
ATOM   1839  CA  PHE A 113     -18.319  29.248 -22.717  1.00  0.00              
ATOM   1840  C   PHE A 113     -18.265  28.406 -21.471  1.00  0.00              
ATOM   1841  O   PHE A 113     -17.766  27.293 -21.503  1.00  0.00              
ATOM   1842  CB  PHE A 113     -16.983  29.974 -22.885  1.00  0.00              
ATOM   1843  CG  PHE A 113     -16.759  30.519 -24.267  1.00  0.00              
ATOM   1844  CD1 PHE A 113     -16.796  31.885 -24.504  1.00  0.00              
ATOM   1845  CD2 PHE A 113     -16.512  29.667 -25.333  1.00  0.00              
ATOM   1846  CE1 PHE A 113     -16.590  32.387 -25.775  1.00  0.00              
ATOM   1847  CE2 PHE A 113     -16.305  30.166 -26.604  1.00  0.00              
ATOM   1848  CZ  PHE A 113     -16.344  31.528 -26.825  1.00  0.00              
ATOM   1849  H   PHE A 113     -19.212  31.169 -22.482  1.00  0.00              
ATOM   1850  HA  PHE A 113     -18.532  28.483 -23.464  1.00  0.00              
ATOM   1851 1HB  PHE A 113     -16.928  30.802 -22.180  1.00  0.00              
ATOM   1852 2HB  PHE A 113     -16.167  29.291 -22.652  1.00  0.00              
ATOM   1853  HD1 PHE A 113     -16.989  32.564 -23.674  1.00  0.00              
ATOM   1854  HD2 PHE A 113     -16.481  28.591 -25.158  1.00  0.00              
ATOM   1855  HE1 PHE A 113     -16.622  33.463 -25.947  1.00  0.00              
ATOM   1856  HE2 PHE A 113     -16.111  29.486 -27.433  1.00  0.00              
ATOM   1857  HZ  PHE A 113     -16.183  31.923 -27.827  1.00  0.00              
ATOM   1858  N   VAL A 114     -18.816  28.916 -20.378  1.00  0.00              
ATOM   1859  CA  VAL A 114     -18.813  28.155 -19.144  1.00  0.00              
ATOM   1860  C   VAL A 114     -19.805  26.991 -19.361  1.00  0.00              
ATOM   1861  O   VAL A 114     -19.508  25.837 -19.045  1.00  0.00              
ATOM   1862  CB  VAL A 114     -19.228  29.066 -17.932  1.00  0.00              
ATOM   1863  CG1 VAL A 114     -19.457  28.208 -16.684  1.00  0.00              
ATOM   1864  CG2 VAL A 114     -18.123  30.121 -17.679  1.00  0.00              
ATOM   1865  H   VAL A 114     -19.241  29.832 -20.390  1.00  0.00              
ATOM   1866  HA  VAL A 114     -17.803  27.783 -18.969  1.00  0.00              
ATOM   1867  HB  VAL A 114     -20.167  29.566 -18.170  1.00  0.00              
ATOM   1868 1HG1 VAL A 114     -19.744  28.849 -15.849  1.00  0.00              
ATOM   1869 2HG1 VAL A 114     -20.251  27.488 -16.878  1.00  0.00              
ATOM   1870 3HG1 VAL A 114     -18.538  27.678 -16.434  1.00  0.00              
ATOM   1871 1HG2 VAL A 114     -18.409  30.754 -16.839  1.00  0.00              
ATOM   1872 2HG2 VAL A 114     -17.184  29.617 -17.450  1.00  0.00              
ATOM   1873 3HG2 VAL A 114     -17.996  30.737 -18.570  1.00  0.00              
ATOM   1874  N   ALA A 115     -20.973  27.287 -19.933  1.00  0.00              
ATOM   1875  CA  ALA A 115     -21.974  26.252 -20.183  1.00  0.00              
ATOM   1876  C   ALA A 115     -21.399  25.196 -21.144  1.00  0.00              
ATOM   1877  O   ALA A 115     -21.638  24.004 -20.997  1.00  0.00              
ATOM   1878  CB  ALA A 115     -23.236  26.879 -20.787  1.00  0.00              
ATOM   1879  H   ALA A 115     -21.174  28.241 -20.199  1.00  0.00              
ATOM   1880  HA  ALA A 115     -22.227  25.789 -19.229  1.00  0.00              
ATOM   1881 1HB  ALA A 115     -23.977  26.101 -20.970  1.00  0.00              
ATOM   1882 2HB  ALA A 115     -23.645  27.614 -20.093  1.00  0.00              
ATOM   1883 3HB  ALA A 115     -22.984  27.369 -21.726  1.00  0.00              
ATOM   1884  N   GLU A 116     -20.652  25.651 -22.144  1.00  0.00              
ATOM   1885  CA  GLU A 116     -20.002  24.746 -23.078  1.00  0.00              
ATOM   1886  C   GLU A 116     -19.018  23.804 -22.382  1.00  0.00              
ATOM   1887  O   GLU A 116     -19.059  22.594 -22.621  1.00  0.00              
ATOM   1888  CB  GLU A 116     -19.274  25.546 -24.160  1.00  0.00              
ATOM   1889  CG  GLU A 116     -18.589  24.694 -25.219  1.00  0.00              
ATOM   1890  CD  GLU A 116     -17.906  25.515 -26.277  1.00  0.00              
ATOM   1891  OE1 GLU A 116     -17.987  26.718 -26.215  1.00  0.00              
ATOM   1892  OE2 GLU A 116     -17.301  24.937 -27.150  1.00  0.00              
ATOM   1893  H   GLU A 116     -20.532  26.647 -22.260  1.00  0.00              
ATOM   1894  HA  GLU A 116     -20.766  24.127 -23.550  1.00  0.00              
ATOM   1895 1HB  GLU A 116     -19.982  26.203 -24.665  1.00  0.00              
ATOM   1896 2HB  GLU A 116     -18.515  26.177 -23.696  1.00  0.00              
ATOM   1897 1HG  GLU A 116     -17.850  24.057 -24.736  1.00  0.00              
ATOM   1898 2HG  GLU A 116     -19.332  24.051 -25.688  1.00  0.00              
ATOM   1899  N   PHE A 117     -18.140  24.340 -21.529  1.00  0.00              
ATOM   1900  CA  PHE A 117     -17.219  23.468 -20.798  1.00  0.00              
ATOM   1901  C   PHE A 117     -17.959  22.385 -20.002  1.00  0.00              
ATOM   1902  O   PHE A 117     -17.628  21.188 -20.070  1.00  0.00              
ATOM   1903  CB  PHE A 117     -16.332  24.254 -19.824  1.00  0.00              
ATOM   1904  CG  PHE A 117     -15.464  23.350 -18.970  1.00  0.00              
ATOM   1905  CD1 PHE A 117     -14.255  22.861 -19.462  1.00  0.00              
ATOM   1906  CD2 PHE A 117     -15.923  22.882 -17.750  1.00  0.00              
ATOM   1907  CE1 PHE A 117     -13.528  21.914 -18.750  1.00  0.00              
ATOM   1908  CE2 PHE A 117     -15.209  21.936 -17.025  1.00  0.00              
ATOM   1909  CZ  PHE A 117     -14.011  21.449 -17.527  1.00  0.00              
ATOM   1910  H   PHE A 117     -18.098  25.338 -21.376  1.00  0.00              
ATOM   1911  HA  PHE A 117     -16.567  22.972 -21.519  1.00  0.00              
ATOM   1912 1HB  PHE A 117     -15.689  24.933 -20.384  1.00  0.00              
ATOM   1913 2HB  PHE A 117     -16.957  24.861 -19.171  1.00  0.00              
ATOM   1914  HD1 PHE A 117     -13.880  23.230 -20.417  1.00  0.00              
ATOM   1915  HD2 PHE A 117     -16.866  23.269 -17.361  1.00  0.00              
ATOM   1916  HE1 PHE A 117     -12.586  21.539 -19.149  1.00  0.00              
ATOM   1917  HE2 PHE A 117     -15.585  21.576 -16.067  1.00  0.00              
ATOM   1918  HZ  PHE A 117     -13.450  20.702 -16.967  1.00  0.00              
ATOM   1919  N   ILE A 118     -18.952  22.830 -19.243  1.00  0.00              
ATOM   1920  CA  ILE A 118     -19.704  21.970 -18.352  1.00  0.00              
ATOM   1921  C   ILE A 118     -20.417  20.854 -19.109  1.00  0.00              
ATOM   1922  O   ILE A 118     -20.333  19.685 -18.732  1.00  0.00              
ATOM   1923  CB  ILE A 118     -20.734  22.788 -17.552  1.00  0.00              
ATOM   1924  CG1 ILE A 118     -20.025  23.733 -16.578  1.00  0.00              
ATOM   1925  CG2 ILE A 118     -21.684  21.863 -16.806  1.00  0.00              
ATOM   1926  CD1 ILE A 118     -20.932  24.782 -15.977  1.00  0.00              
ATOM   1927  H   ILE A 118     -19.188  23.811 -19.294  1.00  0.00              
ATOM   1928  HA  ILE A 118     -19.014  21.524 -17.637  1.00  0.00              
ATOM   1929  HB  ILE A 118     -21.311  23.412 -18.233  1.00  0.00              
ATOM   1930 1HG1 ILE A 118     -19.586  23.155 -15.766  1.00  0.00              
ATOM   1931 2HG1 ILE A 118     -19.211  24.242 -17.093  1.00  0.00              
ATOM   1932 1HG2 ILE A 118     -22.405  22.458 -16.245  1.00  0.00              
ATOM   1933 2HG2 ILE A 118     -22.211  21.231 -17.519  1.00  0.00              
ATOM   1934 3HG2 ILE A 118     -21.116  21.237 -16.117  1.00  0.00              
ATOM   1935 1HD1 ILE A 118     -20.357  25.413 -15.298  1.00  0.00              
ATOM   1936 2HD1 ILE A 118     -21.356  25.396 -16.772  1.00  0.00              
ATOM   1937 3HD1 ILE A 118     -21.736  24.296 -15.426  1.00  0.00              
ATOM   1938  N   MET A 119     -21.144  21.226 -20.160  1.00  0.00              
ATOM   1939  CA  MET A 119     -21.871  20.254 -20.979  1.00  0.00              
ATOM   1940  C   MET A 119     -20.926  19.221 -21.633  1.00  0.00              
ATOM   1941  O   MET A 119     -21.132  18.011 -21.540  1.00  0.00              
ATOM   1942  CB  MET A 119     -22.682  20.984 -22.047  1.00  0.00              
ATOM   1943  CG  MET A 119     -23.427  20.068 -23.008  1.00  0.00              
ATOM   1944  SD  MET A 119     -24.275  20.974 -24.317  1.00  0.00              
ATOM   1945  CE  MET A 119     -22.883  21.625 -25.235  1.00  0.00              
ATOM   1946  H   MET A 119     -21.195  22.206 -20.399  1.00  0.00              
ATOM   1947  HA  MET A 119     -22.586  19.732 -20.343  1.00  0.00              
ATOM   1948 1HB  MET A 119     -23.415  21.631 -21.568  1.00  0.00              
ATOM   1949 2HB  MET A 119     -22.020  21.619 -22.637  1.00  0.00              
ATOM   1950 1HG  MET A 119     -22.724  19.375 -23.469  1.00  0.00              
ATOM   1951 2HG  MET A 119     -24.166  19.486 -22.457  1.00  0.00              
ATOM   1952 1HE  MET A 119     -23.246  22.211 -26.079  1.00  0.00              
ATOM   1953 2HE  MET A 119     -22.281  22.260 -24.583  1.00  0.00              
ATOM   1954 3HE  MET A 119     -22.271  20.800 -25.602  1.00  0.00              
ATOM   1955  N   ASN A 120     -19.884  19.722 -22.277  1.00  0.00              
ATOM   1956  CA  ASN A 120     -18.936  18.865 -22.969  1.00  0.00              
ATOM   1957  C   ASN A 120     -18.031  18.010 -22.097  1.00  0.00              
ATOM   1958  O   ASN A 120     -17.627  16.933 -22.512  1.00  0.00              
ATOM   1959  CB  ASN A 120     -18.084  19.716 -23.893  1.00  0.00              
ATOM   1960  CG  ASN A 120     -18.843  20.199 -25.098  1.00  0.00              
ATOM   1961  OD1 ASN A 120     -19.823  19.575 -25.520  1.00  0.00              
ATOM   1962  ND2 ASN A 120     -18.408  21.298 -25.660  1.00  0.00              
ATOM   1963  H   ASN A 120     -19.743  20.722 -22.289  1.00  0.00              
ATOM   1964  HA  ASN A 120     -19.495  18.126 -23.546  1.00  0.00              
ATOM   1965 1HB  ASN A 120     -17.707  20.581 -23.345  1.00  0.00              
ATOM   1966 2HB  ASN A 120     -17.222  19.139 -24.227  1.00  0.00              
ATOM   1967 1HD2 ASN A 120     -18.874  21.665 -26.465  1.00  0.00              
ATOM   1968 2HD2 ASN A 120     -17.611  21.770 -25.284  1.00  0.00              
ATOM   1969  N   ASN A 121     -17.740  18.457 -20.877  1.00  0.00              
ATOM   1970  CA  ASN A 121     -16.834  17.695 -20.033  1.00  0.00              
ATOM   1971  C   ASN A 121     -17.423  17.065 -18.771  1.00  0.00              
ATOM   1972  O   ASN A 121     -16.867  16.096 -18.250  1.00  0.00              
ATOM   1973  CB  ASN A 121     -15.664  18.583 -19.649  1.00  0.00              
ATOM   1974  CG  ASN A 121     -14.819  18.967 -20.832  1.00  0.00              
ATOM   1975  OD1 ASN A 121     -13.969  18.189 -21.282  1.00  0.00              
ATOM   1976  ND2 ASN A 121     -15.035  20.152 -21.344  1.00  0.00              
ATOM   1977  H   ASN A 121     -18.136  19.316 -20.524  1.00  0.00              
ATOM   1978  HA  ASN A 121     -16.475  16.834 -20.598  1.00  0.00              
ATOM   1979 1HB  ASN A 121     -16.036  19.490 -19.173  1.00  0.00              
ATOM   1980 2HB  ASN A 121     -15.037  18.065 -18.923  1.00  0.00              
ATOM   1981 1HD2 ASN A 121     -14.502  20.461 -22.132  1.00  0.00              
ATOM   1982 2HD2 ASN A 121     -15.732  20.748 -20.947  1.00  0.00              
ATOM   1983  N   THR A 122     -18.538  17.592 -18.271  1.00  0.00              
ATOM   1984  CA  THR A 122     -19.147  17.024 -17.075  1.00  0.00              
ATOM   1985  C   THR A 122     -20.629  16.728 -17.279  1.00  0.00              
ATOM   1986  O   THR A 122     -21.257  16.042 -16.451  1.00  0.00              
ATOM   1987  CB  THR A 122     -18.972  17.967 -15.870  1.00  0.00              
ATOM   1988  OG1 THR A 122     -19.661  19.199 -16.119  1.00  0.00              
ATOM   1989  CG2 THR A 122     -17.499  18.255 -15.628  1.00  0.00              
ATOM   1990  H   THR A 122     -18.973  18.389 -18.714  1.00  0.00              
ATOM   1991  HA  THR A 122     -18.631  16.096 -16.831  1.00  0.00              
ATOM   1992  HB  THR A 122     -19.397  17.503 -14.980  1.00  0.00              
ATOM   1993  HG1 THR A 122     -19.551  19.785 -15.367  1.00  0.00              
ATOM   1994 1HG2 THR A 122     -17.394  18.922 -14.772  1.00  0.00              
ATOM   1995 2HG2 THR A 122     -16.974  17.321 -15.426  1.00  0.00              
ATOM   1996 3HG2 THR A 122     -17.071  18.728 -16.510  1.00  0.00              
ATOM   1997  N   GLY A 123     -21.184  17.242 -18.377  1.00  0.00              
ATOM   1998  CA  GLY A 123     -22.608  17.104 -18.644  1.00  0.00              
ATOM   1999  C   GLY A 123     -23.123  15.682 -18.650  1.00  0.00              
ATOM   2000  O   GLY A 123     -24.178  15.392 -18.088  1.00  0.00              
ATOM   2001  H   GLY A 123     -20.606  17.738 -19.040  1.00  0.00              
ATOM   2002 1HA  GLY A 123     -23.174  17.658 -17.894  1.00  0.00              
ATOM   2003 2HA  GLY A 123     -22.841  17.544 -19.612  1.00  0.00              
ATOM   2004  N   GLU A 124     -22.385  14.778 -19.282  1.00  0.00              
ATOM   2005  CA  GLU A 124     -22.784  13.381 -19.298  1.00  0.00              
ATOM   2006  C   GLU A 124     -22.712  12.755 -17.904  1.00  0.00              
ATOM   2007  O   GLU A 124     -23.582  11.977 -17.514  1.00  0.00              
ATOM   2008  CB  GLU A 124     -21.900  12.594 -20.269  1.00  0.00              
ATOM   2009  CG  GLU A 124     -22.178  11.098 -20.299  1.00  0.00              
ATOM   2010  CD  GLU A 124     -23.572  10.771 -20.759  1.00  0.00              
ATOM   2011  OE1 GLU A 124     -24.175  11.598 -21.400  1.00  0.00              
ATOM   2012  OE2 GLU A 124     -24.034   9.693 -20.468  1.00  0.00              
ATOM   2013  H   GLU A 124     -21.537  15.053 -19.758  1.00  0.00              
ATOM   2014  HA  GLU A 124     -23.828  13.323 -19.605  1.00  0.00              
ATOM   2015 1HB  GLU A 124     -22.036  12.980 -21.279  1.00  0.00              
ATOM   2016 2HB  GLU A 124     -20.853  12.734 -20.003  1.00  0.00              
ATOM   2017 1HG  GLU A 124     -21.465  10.620 -20.971  1.00  0.00              
ATOM   2018 2HG  GLU A 124     -22.025  10.690 -19.301  1.00  0.00              
ATOM   2019  N   TRP A 125     -21.681  13.098 -17.146  1.00  0.00              
ATOM   2020  CA  TRP A 125     -21.571  12.616 -15.777  1.00  0.00              
ATOM   2021  C   TRP A 125     -22.785  13.113 -14.952  1.00  0.00              
ATOM   2022  O   TRP A 125     -23.357  12.381 -14.140  1.00  0.00              
ATOM   2023  CB  TRP A 125     -20.263  13.096 -15.145  1.00  0.00              
ATOM   2024  CG  TRP A 125     -20.048  12.584 -13.753  1.00  0.00              
ATOM   2025  CD1 TRP A 125     -19.376  11.454 -13.394  1.00  0.00              
ATOM   2026  CD2 TRP A 125     -20.509  13.185 -12.518  1.00  0.00              
ATOM   2027  NE1 TRP A 125     -19.387  11.310 -12.029  1.00  0.00              
ATOM   2028  CE2 TRP A 125     -20.074  12.361 -11.477  1.00  0.00              
ATOM   2029  CE3 TRP A 125     -21.243  14.339 -12.218  1.00  0.00              
ATOM   2030  CZ2 TRP A 125     -20.350  12.649 -10.149  1.00  0.00              
ATOM   2031  CZ3 TRP A 125     -21.518  14.629 -10.887  1.00  0.00              
ATOM   2032  CH2 TRP A 125     -21.082  13.806  -9.880  1.00  0.00              
ATOM   2033  H   TRP A 125     -20.959  13.701 -17.515  1.00  0.00              
ATOM   2034  HA  TRP A 125     -21.536  11.527 -15.796  1.00  0.00              
ATOM   2035 1HB  TRP A 125     -19.422  12.777 -15.761  1.00  0.00              
ATOM   2036 2HB  TRP A 125     -20.252  14.185 -15.115  1.00  0.00              
ATOM   2037  HD1 TRP A 125     -18.899  10.766 -14.090  1.00  0.00              
ATOM   2038  HE1 TRP A 125     -18.960  10.553 -11.514  1.00  0.00              
ATOM   2039  HE3 TRP A 125     -21.589  14.998 -13.014  1.00  0.00              
ATOM   2040  HZ2 TRP A 125     -20.013  12.007  -9.335  1.00  0.00              
ATOM   2041  HZ3 TRP A 125     -22.091  15.529 -10.662  1.00  0.00              
ATOM   2042  HH2 TRP A 125     -21.315  14.063  -8.846  1.00  0.00              
ATOM   2043  N   ILE A 126     -23.157  14.374 -15.155  1.00  0.00              
ATOM   2044  CA  ILE A 126     -24.272  14.964 -14.431  1.00  0.00              
ATOM   2045  C   ILE A 126     -25.557  14.181 -14.755  1.00  0.00              
ATOM   2046  O   ILE A 126     -26.322  13.831 -13.846  1.00  0.00              
ATOM   2047  CB  ILE A 126     -24.447  16.450 -14.793  1.00  0.00              
ATOM   2048  CG1 ILE A 126     -23.276  17.274 -14.249  1.00  0.00              
ATOM   2049  CG2 ILE A 126     -25.768  16.977 -14.254  1.00  0.00              
ATOM   2050  CD1 ILE A 126     -23.206  18.677 -14.807  1.00  0.00              
ATOM   2051  H   ILE A 126     -22.655  14.936 -15.828  1.00  0.00              
ATOM   2052  HA  ILE A 126     -24.074  14.878 -13.363  1.00  0.00              
ATOM   2053  HB  ILE A 126     -24.436  16.564 -15.876  1.00  0.00              
ATOM   2054 1HG1 ILE A 126     -23.351  17.341 -13.164  1.00  0.00              
ATOM   2055 2HG1 ILE A 126     -22.338  16.769 -14.480  1.00  0.00              
ATOM   2056 1HG2 ILE A 126     -25.875  18.029 -14.518  1.00  0.00              
ATOM   2057 2HG2 ILE A 126     -26.590  16.409 -14.687  1.00  0.00              
ATOM   2058 3HG2 ILE A 126     -25.786  16.872 -13.169  1.00  0.00              
ATOM   2059 1HD1 ILE A 126     -22.350  19.197 -14.375  1.00  0.00              
ATOM   2060 2HD1 ILE A 126     -23.094  18.633 -15.891  1.00  0.00              
ATOM   2061 3HD1 ILE A 126     -24.120  19.214 -14.557  1.00  0.00              
ATOM   2062  N   ARG A 127     -25.755  13.884 -16.041  1.00  0.00              
ATOM   2063  CA  ARG A 127     -26.898  13.092 -16.514  1.00  0.00              
ATOM   2064  C   ARG A 127     -26.951  11.725 -15.818  1.00  0.00              
ATOM   2065  O   ARG A 127     -28.010  11.293 -15.370  1.00  0.00              
ATOM   2066  CB  ARG A 127     -26.822  12.887 -18.020  1.00  0.00              
ATOM   2067  CG  ARG A 127     -27.130  14.123 -18.850  1.00  0.00              
ATOM   2068  CD  ARG A 127     -26.942  13.871 -20.301  1.00  0.00              
ATOM   2069  NE  ARG A 127     -27.298  15.031 -21.103  1.00  0.00              
ATOM   2070  CZ  ARG A 127     -27.097  15.133 -22.432  1.00  0.00              
ATOM   2071  NH1 ARG A 127     -26.544  14.139 -23.091  1.00  0.00              
ATOM   2072  NH2 ARG A 127     -27.456  16.232 -23.072  1.00  0.00              
ATOM   2073  H   ARG A 127     -25.082  14.226 -16.712  1.00  0.00              
ATOM   2074  HA  ARG A 127     -27.815  13.636 -16.285  1.00  0.00              
ATOM   2075 1HB  ARG A 127     -25.822  12.550 -18.291  1.00  0.00              
ATOM   2076 2HB  ARG A 127     -27.522  12.107 -18.317  1.00  0.00              
ATOM   2077 1HG  ARG A 127     -28.165  14.423 -18.685  1.00  0.00              
ATOM   2078 2HG  ARG A 127     -26.465  14.936 -18.553  1.00  0.00              
ATOM   2079 1HD  ARG A 127     -25.898  13.630 -20.496  1.00  0.00              
ATOM   2080 2HD  ARG A 127     -27.571  13.038 -20.610  1.00  0.00              
ATOM   2081  HE  ARG A 127     -27.725  15.816 -20.631  1.00  0.00              
ATOM   2082 1HH1 ARG A 127     -26.270  13.299 -22.602  1.00  0.00              
ATOM   2083 2HH1 ARG A 127     -26.394  14.215 -24.087  1.00  0.00              
ATOM   2084 1HH2 ARG A 127     -27.881  16.996 -22.565  1.00  0.00              
ATOM   2085 2HH2 ARG A 127     -27.306  16.308 -24.067  1.00  0.00              
ATOM   2086  N   GLN A 128     -25.801  11.073 -15.704  1.00  0.00              
ATOM   2087  CA  GLN A 128     -25.713   9.747 -15.106  1.00  0.00              
ATOM   2088  C   GLN A 128     -25.956   9.749 -13.608  1.00  0.00              
ATOM   2089  O   GLN A 128     -26.310   8.724 -13.022  1.00  0.00              
ATOM   2090  CB  GLN A 128     -24.342   9.131 -15.399  1.00  0.00              
ATOM   2091  CG  GLN A 128     -24.109   8.796 -16.862  1.00  0.00              
ATOM   2092  CD  GLN A 128     -22.718   8.249 -17.116  1.00  0.00              
ATOM   2093  OE1 GLN A 128     -21.965   7.967 -16.179  1.00  0.00              
ATOM   2094  NE2 GLN A 128     -22.366   8.096 -18.388  1.00  0.00              
ATOM   2095  H   GLN A 128     -24.960  11.516 -16.045  1.00  0.00              
ATOM   2096  HA  GLN A 128     -26.482   9.116 -15.552  1.00  0.00              
ATOM   2097 1HB  GLN A 128     -23.559   9.820 -15.083  1.00  0.00              
ATOM   2098 2HB  GLN A 128     -24.224   8.215 -14.821  1.00  0.00              
ATOM   2099 1HG  GLN A 128     -24.834   8.044 -17.172  1.00  0.00              
ATOM   2100 2HG  GLN A 128     -24.235   9.702 -17.456  1.00  0.00              
ATOM   2101 1HE2 GLN A 128     -21.460   7.739 -18.617  1.00  0.00              
ATOM   2102 2HE2 GLN A 128     -23.007   8.337 -19.117  1.00  0.00              
ATOM   2103  N   ASN A 129     -25.753  10.896 -12.975  1.00  0.00              
ATOM   2104  CA  ASN A 129     -26.032  10.992 -11.559  1.00  0.00              
ATOM   2105  C   ASN A 129     -27.315  11.725 -11.220  1.00  0.00              
ATOM   2106  O   ASN A 129     -27.455  12.276 -10.133  1.00  0.00              
ATOM   2107  CB  ASN A 129     -24.823  11.579 -10.832  1.00  0.00              
ATOM   2108  CG  ASN A 129     -23.653  10.607 -10.806  1.00  0.00              
ATOM   2109  OD1 ASN A 129     -23.517   9.819  -9.873  1.00  0.00              
ATOM   2110  ND2 ASN A 129     -22.819  10.636 -11.855  1.00  0.00              
ATOM   2111  H   ASN A 129     -25.407  11.709 -13.465  1.00  0.00              
ATOM   2112  HA  ASN A 129     -26.223   9.989 -11.175  1.00  0.00              
ATOM   2113 1HB  ASN A 129     -24.513  12.501 -11.325  1.00  0.00              
ATOM   2114 2HB  ASN A 129     -25.101  11.833  -9.809  1.00  0.00              
ATOM   2115 1HD2 ASN A 129     -22.033  10.017 -11.887  1.00  0.00              
ATOM   2116 2HD2 ASN A 129     -22.981  11.276 -12.605  1.00  0.00              
ATOM   2117  N   GLY A 130     -28.261  11.729 -12.158  1.00  0.00              
ATOM   2118  CA  GLY A 130     -29.561  12.316 -11.885  1.00  0.00              
ATOM   2119  C   GLY A 130     -29.877  13.714 -12.367  1.00  0.00              
ATOM   2120  O   GLY A 130     -30.940  14.256 -12.037  1.00  0.00              
ATOM   2121  H   GLY A 130     -28.085  11.325 -13.066  1.00  0.00              
ATOM   2122 1HA  GLY A 130     -30.342  11.688 -12.316  1.00  0.00              
ATOM   2123 2HA  GLY A 130     -29.729  12.345 -10.809  1.00  0.00              
ATOM   2124  N   GLY A 131     -28.977  14.304 -13.142  1.00  0.00              
ATOM   2125  CA  GLY A 131     -29.229  15.633 -13.636  1.00  0.00              
ATOM   2126  C   GLY A 131     -29.083  16.690 -12.547  1.00  0.00              
ATOM   2127  O   GLY A 131     -28.435  16.492 -11.498  1.00  0.00              
ATOM   2128  H   GLY A 131     -28.116  13.840 -13.394  1.00  0.00              
ATOM   2129 1HA  GLY A 131     -28.537  15.857 -14.448  1.00  0.00              
ATOM   2130 2HA  GLY A 131     -30.236  15.682 -14.049  1.00  0.00              
ATOM   2131  N   TRP A 132     -29.701  17.834 -12.788  1.00  0.00              
ATOM   2132  CA  TRP A 132     -29.647  18.896 -11.812  1.00  0.00              
ATOM   2133  C   TRP A 132     -30.723  18.789 -10.749  1.00  0.00              
ATOM   2134  O   TRP A 132     -30.466  19.059  -9.581  1.00  0.00              
ATOM   2135  CB  TRP A 132     -29.767  20.249 -12.517  1.00  0.00              
ATOM   2136  CG  TRP A 132     -28.613  20.556 -13.423  1.00  0.00              
ATOM   2137  CD1 TRP A 132     -28.570  20.386 -14.774  1.00  0.00              
ATOM   2138  CD2 TRP A 132     -27.322  21.093 -13.045  1.00  0.00              
ATOM   2139  NE1 TRP A 132     -27.348  20.776 -15.262  1.00  0.00              
ATOM   2140  CE2 TRP A 132     -26.572  21.213 -14.218  1.00  0.00              
ATOM   2141  CE3 TRP A 132     -26.753  21.476 -11.824  1.00  0.00              
ATOM   2142  CZ2 TRP A 132     -25.274  21.700 -14.211  1.00  0.00              
ATOM   2143  CZ3 TRP A 132     -25.452  21.966 -11.818  1.00  0.00              
ATOM   2144  CH2 TRP A 132     -24.733  22.075 -12.982  1.00  0.00              
ATOM   2145  H   TRP A 132     -30.213  17.980 -13.646  1.00  0.00              
ATOM   2146  HA  TRP A 132     -28.710  18.812 -11.261  1.00  0.00              
ATOM   2147 1HB  TRP A 132     -30.683  20.271 -13.108  1.00  0.00              
ATOM   2148 2HB  TRP A 132     -29.839  21.042 -11.773  1.00  0.00              
ATOM   2149  HD1 TRP A 132     -29.387  19.996 -15.379  1.00  0.00              
ATOM   2150  HE1 TRP A 132     -27.063  20.746 -16.230  1.00  0.00              
ATOM   2151  HE3 TRP A 132     -27.321  21.394 -10.898  1.00  0.00              
ATOM   2152  HZ2 TRP A 132     -24.686  21.794 -15.125  1.00  0.00              
ATOM   2153  HZ3 TRP A 132     -25.016  22.261 -10.864  1.00  0.00              
ATOM   2154  HH2 TRP A 132     -23.715  22.463 -12.941  1.00  0.00              
ATOM   2155  N   GLU A 133     -31.919  18.367 -11.125  1.00  0.00              
ATOM   2156  CA  GLU A 133     -32.974  18.248 -10.136  1.00  0.00              
ATOM   2157  C   GLU A 133     -32.839  17.033  -9.208  1.00  0.00              
ATOM   2158  O   GLU A 133     -32.992  17.155  -7.998  1.00  0.00              
ATOM   2159  CB  GLU A 133     -34.328  18.195 -10.847  1.00  0.00              
ATOM   2160  CG  GLU A 133     -35.520  18.025  -9.917  1.00  0.00              
ATOM   2161  CD  GLU A 133     -35.687  19.174  -8.963  1.00  0.00              
ATOM   2162  OE1 GLU A 133     -35.166  20.229  -9.237  1.00  0.00              
ATOM   2163  OE2 GLU A 133     -36.337  18.998  -7.960  1.00  0.00              
ATOM   2164  H   GLU A 133     -32.116  18.124 -12.086  1.00  0.00              
ATOM   2165  HA  GLU A 133     -32.920  19.108  -9.468  1.00  0.00              
ATOM   2166 1HB  GLU A 133     -34.476  19.113 -11.416  1.00  0.00              
ATOM   2167 2HB  GLU A 133     -34.334  17.366 -11.555  1.00  0.00              
ATOM   2168 1HG  GLU A 133     -36.425  17.931 -10.517  1.00  0.00              
ATOM   2169 2HG  GLU A 133     -35.397  17.103  -9.350  1.00  0.00              
ATOM   2170  N   ASN A 134     -32.524  15.872  -9.762  1.00  0.00              
ATOM   2171  CA  ASN A 134     -32.346  14.689  -8.935  1.00  0.00              
ATOM   2172  C   ASN A 134     -30.907  14.373  -8.578  1.00  0.00              
ATOM   2173  O   ASN A 134     -30.617  13.319  -8.019  1.00  0.00              
ATOM   2174  CB  ASN A 134     -32.976  13.490  -9.620  1.00  0.00              
ATOM   2175  CG  ASN A 134     -34.475  13.582  -9.682  1.00  0.00              
ATOM   2176  OD1 ASN A 134     -35.121  14.037  -8.731  1.00  0.00              
ATOM   2177  ND2 ASN A 134     -35.041  13.159 -10.784  1.00  0.00              
ATOM   2178  H   ASN A 134     -32.403  15.796 -10.762  1.00  0.00              
ATOM   2179  HA  ASN A 134     -32.828  14.864  -7.972  1.00  0.00              
ATOM   2180 1HB  ASN A 134     -32.586  13.405 -10.635  1.00  0.00              
ATOM   2181 2HB  ASN A 134     -32.701  12.580  -9.086  1.00  0.00              
ATOM   2182 1HD2 ASN A 134     -36.036  13.196 -10.881  1.00  0.00              
ATOM   2183 2HD2 ASN A 134     -34.479  12.799 -11.528  1.00  0.00              
ATOM   2184  N   GLY A 135     -30.008  15.291  -8.899  1.00  0.00              
ATOM   2185  CA  GLY A 135     -28.611  15.090  -8.567  1.00  0.00              
ATOM   2186  C   GLY A 135     -28.067  16.278  -7.800  1.00  0.00              
ATOM   2187  O   GLY A 135     -27.888  16.228  -6.581  1.00  0.00              
ATOM   2188  H   GLY A 135     -30.284  16.138  -9.375  1.00  0.00              
ATOM   2189 1HA  GLY A 135     -28.505  14.182  -7.972  1.00  0.00              
ATOM   2190 2HA  GLY A 135     -28.037  14.942  -9.482  1.00  0.00              
ATOM   2191  N   PHE A 136     -27.795  17.361  -8.513  1.00  0.00              
ATOM   2192  CA  PHE A 136     -27.227  18.520  -7.865  1.00  0.00              
ATOM   2193  C   PHE A 136     -28.057  19.040  -6.694  1.00  0.00              
ATOM   2194  O   PHE A 136     -27.539  19.215  -5.599  1.00  0.00              
ATOM   2195  CB  PHE A 136     -27.046  19.669  -8.835  1.00  0.00              
ATOM   2196  CG  PHE A 136     -26.563  20.907  -8.163  1.00  0.00              
ATOM   2197  CD1 PHE A 136     -25.231  21.013  -7.759  1.00  0.00              
ATOM   2198  CD2 PHE A 136     -27.439  21.953  -7.874  1.00  0.00              
ATOM   2199  CE1 PHE A 136     -24.774  22.156  -7.067  1.00  0.00              
ATOM   2200  CE2 PHE A 136     -26.989  23.097  -7.187  1.00  0.00              
ATOM   2201  CZ  PHE A 136     -25.658  23.196  -6.786  1.00  0.00              
ATOM   2202  H   PHE A 136     -27.978  17.392  -9.505  1.00  0.00              
ATOM   2203  HA  PHE A 136     -26.245  18.250  -7.473  1.00  0.00              
ATOM   2204 1HB  PHE A 136     -26.333  19.385  -9.607  1.00  0.00              
ATOM   2205 2HB  PHE A 136     -27.994  19.881  -9.327  1.00  0.00              
ATOM   2206  HD1 PHE A 136     -24.541  20.199  -7.983  1.00  0.00              
ATOM   2207  HD2 PHE A 136     -28.482  21.879  -8.186  1.00  0.00              
ATOM   2208  HE1 PHE A 136     -23.732  22.224  -6.756  1.00  0.00              
ATOM   2209  HE2 PHE A 136     -27.685  23.908  -6.969  1.00  0.00              
ATOM   2210  HZ  PHE A 136     -25.309  24.080  -6.254  1.00  0.00              
ATOM   2211  N   VAL A 137     -29.341  19.295  -6.931  1.00  0.00              
ATOM   2212  CA  VAL A 137     -30.229  19.746  -5.866  1.00  0.00              
ATOM   2213  C   VAL A 137     -30.412  18.767  -4.716  1.00  0.00              
ATOM   2214  O   VAL A 137     -30.421  19.184  -3.571  1.00  0.00              
ATOM   2215  CB  VAL A 137     -31.615  20.058  -6.462  1.00  0.00              
ATOM   2216  CG1 VAL A 137     -32.624  20.318  -5.354  1.00  0.00              
ATOM   2217  CG2 VAL A 137     -31.519  21.255  -7.395  1.00  0.00              
ATOM   2218  H   VAL A 137     -29.711  19.176  -7.863  1.00  0.00              
ATOM   2219  HA  VAL A 137     -29.779  20.615  -5.385  1.00  0.00              
ATOM   2220  HB  VAL A 137     -31.965  19.189  -7.019  1.00  0.00              
ATOM   2221 1HG1 VAL A 137     -33.598  20.537  -5.792  1.00  0.00              
ATOM   2222 2HG1 VAL A 137     -32.703  19.435  -4.719  1.00  0.00              
ATOM   2223 3HG1 VAL A 137     -32.297  21.168  -4.755  1.00  0.00              
ATOM   2224 1HG2 VAL A 137     -32.502  21.470  -7.813  1.00  0.00              
ATOM   2225 2HG2 VAL A 137     -31.163  22.123  -6.839  1.00  0.00              
ATOM   2226 3HG2 VAL A 137     -30.822  21.032  -8.204  1.00  0.00              
ATOM   2227  N   LYS A 138     -30.551  17.474  -4.997  1.00  0.00              
ATOM   2228  CA  LYS A 138     -30.740  16.502  -3.909  1.00  0.00              
ATOM   2229  C   LYS A 138     -29.504  16.460  -3.000  1.00  0.00              
ATOM   2230  O   LYS A 138     -29.605  16.196  -1.801  1.00  0.00              
ATOM   2231  CB  LYS A 138     -31.029  15.109  -4.472  1.00  0.00              
ATOM   2232  CG  LYS A 138     -32.360  14.990  -5.202  1.00  0.00              
ATOM   2233  CD  LYS A 138     -33.532  15.184  -4.251  1.00  0.00              
ATOM   2234  CE  LYS A 138     -34.862  14.997  -4.964  1.00  0.00              
ATOM   2235  NZ  LYS A 138     -36.018  15.210  -4.052  1.00  0.00              
ATOM   2236  H   LYS A 138     -30.528  17.146  -5.952  1.00  0.00              
ATOM   2237  HA  LYS A 138     -31.613  16.800  -3.327  1.00  0.00              
ATOM   2238 1HB  LYS A 138     -30.239  14.827  -5.168  1.00  0.00              
ATOM   2239 2HB  LYS A 138     -31.026  14.381  -3.661  1.00  0.00              
ATOM   2240 1HG  LYS A 138     -32.413  15.743  -5.988  1.00  0.00              
ATOM   2241 2HG  LYS A 138     -32.436  14.005  -5.661  1.00  0.00              
ATOM   2242 1HD  LYS A 138     -33.462  14.463  -3.435  1.00  0.00              
ATOM   2243 2HD  LYS A 138     -33.495  16.188  -3.828  1.00  0.00              
ATOM   2244 1HE  LYS A 138     -34.933  15.702  -5.791  1.00  0.00              
ATOM   2245 2HE  LYS A 138     -34.918  13.987  -5.371  1.00  0.00              
ATOM   2246 1HZ  LYS A 138     -36.880  15.076  -4.562  1.00  0.00              
ATOM   2247 2HZ  LYS A 138     -35.973  14.548  -3.290  1.00  0.00              
ATOM   2248 3HZ  LYS A 138     -35.988  16.149  -3.683  1.00  0.00              
ATOM   2249  N   LYS A 139     -28.341  16.732  -3.581  1.00  0.00              
ATOM   2250  CA  LYS A 139     -27.102  16.774  -2.820  1.00  0.00              
ATOM   2251  C   LYS A 139     -26.841  18.070  -2.040  1.00  0.00              
ATOM   2252  O   LYS A 139     -26.213  18.035  -0.978  1.00  0.00              
ATOM   2253  CB  LYS A 139     -25.930  16.513  -3.768  1.00  0.00              
ATOM   2254  CG  LYS A 139     -25.892  15.106  -4.348  1.00  0.00              
ATOM   2255  CD  LYS A 139     -25.709  14.062  -3.257  1.00  0.00              
ATOM   2256  CE  LYS A 139     -25.621  12.659  -3.840  1.00  0.00              
ATOM   2257  NZ  LYS A 139     -25.489  11.623  -2.780  1.00  0.00              
ATOM   2258  H   LYS A 139     -28.315  16.913  -4.574  1.00  0.00              
ATOM   2259  HA  LYS A 139     -27.138  15.996  -2.057  1.00  0.00              
ATOM   2260 1HB  LYS A 139     -25.970  17.217  -4.599  1.00  0.00              
ATOM   2261 2HB  LYS A 139     -24.991  16.683  -3.240  1.00  0.00              
ATOM   2262 1HG  LYS A 139     -26.824  14.905  -4.878  1.00  0.00              
ATOM   2263 2HG  LYS A 139     -25.068  15.027  -5.057  1.00  0.00              
ATOM   2264 1HD  LYS A 139     -24.794  14.274  -2.701  1.00  0.00              
ATOM   2265 2HD  LYS A 139     -26.551  14.106  -2.567  1.00  0.00              
ATOM   2266 1HE  LYS A 139     -26.515  12.452  -4.425  1.00  0.00              
ATOM   2267 2HE  LYS A 139     -24.757  12.594  -4.502  1.00  0.00              
ATOM   2268 1HZ  LYS A 139     -25.434  10.709  -3.207  1.00  0.00              
ATOM   2269 2HZ  LYS A 139     -24.651  11.795  -2.242  1.00  0.00              
ATOM   2270 3HZ  LYS A 139     -26.294  11.661  -2.170  1.00  0.00              
ATOM   2271  N   PHE A 140     -27.320  19.205  -2.541  1.00  0.00              
ATOM   2272  CA  PHE A 140     -27.126  20.447  -1.809  1.00  0.00              
ATOM   2273  C   PHE A 140     -28.325  21.085  -1.146  1.00  0.00              
ATOM   2274  O   PHE A 140     -28.178  22.101  -0.474  1.00  0.00              
ATOM   2275  CB  PHE A 140     -26.438  21.465  -2.711  1.00  0.00              
ATOM   2276  CG  PHE A 140     -25.008  21.123  -3.010  1.00  0.00              
ATOM   2277  CD1 PHE A 140     -23.995  21.495  -2.137  1.00  0.00              
ATOM   2278  CD2 PHE A 140     -24.678  20.387  -4.145  1.00  0.00              
ATOM   2279  CE1 PHE A 140     -22.660  21.134  -2.389  1.00  0.00              
ATOM   2280  CE2 PHE A 140     -23.348  20.023  -4.406  1.00  0.00              
ATOM   2281  CZ  PHE A 140     -22.341  20.398  -3.525  1.00  0.00              
ATOM   2282  H   PHE A 140     -27.817  19.225  -3.420  1.00  0.00              
ATOM   2283  HA  PHE A 140     -26.488  20.245  -0.947  1.00  0.00              
ATOM   2284 1HB  PHE A 140     -26.979  21.539  -3.654  1.00  0.00              
ATOM   2285 2HB  PHE A 140     -26.466  22.446  -2.240  1.00  0.00              
ATOM   2286  HD1 PHE A 140     -24.245  22.073  -1.248  1.00  0.00              
ATOM   2287  HD2 PHE A 140     -25.469  20.093  -4.836  1.00  0.00              
ATOM   2288  HE1 PHE A 140     -21.876  21.432  -1.693  1.00  0.00              
ATOM   2289  HE2 PHE A 140     -23.104  19.447  -5.298  1.00  0.00              
ATOM   2290  HZ  PHE A 140     -21.307  20.119  -3.723  1.00  0.00              
ATOM   2291  N   GLU A 141     -29.507  20.504  -1.326  1.00  0.00              
ATOM   2292  CA  GLU A 141     -30.702  21.028  -0.673  1.00  0.00              
ATOM   2293  C   GLU A 141     -30.590  20.813   0.850  1.00  0.00              
ATOM   2294  O   GLU A 141     -29.877  19.924   1.319  1.00  0.00              
ATOM   2295  CB  GLU A 141     -31.959  20.347  -1.220  1.00  0.00              
ATOM   2296  CG  GLU A 141     -32.074  18.869  -0.875  1.00  0.00              
ATOM   2297  CD  GLU A 141     -33.299  18.225  -1.463  1.00  0.00              
ATOM   2298  OE1 GLU A 141     -34.065  18.914  -2.093  1.00  0.00              
ATOM   2299  OE2 GLU A 141     -33.469  17.042  -1.281  1.00  0.00              
ATOM   2300  H   GLU A 141     -29.587  19.690  -1.920  1.00  0.00              
ATOM   2301  HA  GLU A 141     -30.768  22.097  -0.879  1.00  0.00              
ATOM   2302 1HB  GLU A 141     -32.844  20.851  -0.832  1.00  0.00              
ATOM   2303 2HB  GLU A 141     -31.979  20.440  -2.306  1.00  0.00              
ATOM   2304 1HG  GLU A 141     -31.191  18.350  -1.247  1.00  0.00              
ATOM   2305 2HG  GLU A 141     -32.096  18.760   0.208  1.00  0.00              
ATOM   2306  N   PRO A 142     -31.273  21.652   1.645  1.00  0.00              
ATOM   2307  CA  PRO A 142     -31.225  21.487   3.106  1.00  0.00              
ATOM   2308  C   PRO A 142     -31.609  20.081   3.543  1.00  0.00              
ATOM   2309  O   PRO A 142     -30.908  19.535   4.431  1.00  0.00              
ATOM   2310  OXT PRO A 142     -32.552  19.534   3.041  1.00  0.00              
ATOM   2311  CB  PRO A 142     -32.243  22.519   3.601  1.00  0.00              
ATOM   2312  CG  PRO A 142     -32.238  23.573   2.546  1.00  0.00              
ATOM   2313  CD  PRO A 142     -32.106  22.809   1.255  1.00  0.00              
ATOM   2314  HA  PRO A 142     -30.205  21.697   3.460  1.00  0.00              
ATOM   2315 1HB  PRO A 142     -33.228  22.046   3.727  1.00  0.00              
ATOM   2316 2HB  PRO A 142     -31.942  22.902   4.588  1.00  0.00              
ATOM   2317 1HG  PRO A 142     -33.164  24.164   2.596  1.00  0.00              
ATOM   2318 2HG  PRO A 142     -31.405  24.272   2.712  1.00  0.00              
ATOM   2319 1HD  PRO A 142     -33.103  22.498   0.909  1.00  0.00              
ATOM   2320 2HD  PRO A 142     -31.614  23.443   0.503  1.00  0.00              
ATOM   2321  N   ASP B 143     -22.632   4.900  11.767  1.00  0.00              
ATOM   2322  CA  ASP B 143     -22.873   5.911  12.839  1.00  0.00              
ATOM   2323  C   ASP B 143     -22.118   7.227  12.555  1.00  0.00              
ATOM   2324  O   ASP B 143     -21.220   7.253  11.693  1.00  0.00              
ATOM   2325  CB  ASP B 143     -22.446   5.364  14.203  1.00  0.00              
ATOM   2326  CG  ASP B 143     -20.940   5.164  14.317  1.00  0.00              
ATOM   2327  OD1 ASP B 143     -20.223   5.753  13.543  1.00  0.00              
ATOM   2328  OD2 ASP B 143     -20.522   4.426  15.176  1.00  0.00              
ATOM   2329 1H   ASP B 143     -22.209   4.086  12.165  1.00  0.00              
ATOM   2330 2H   ASP B 143     -23.502   4.650  11.343  1.00  0.00              
ATOM   2331 3H   ASP B 143     -22.023   5.287  11.075  1.00  0.00              
ATOM   2332  HA  ASP B 143     -23.935   6.158  12.849  1.00  0.00              
ATOM   2333 1HB  ASP B 143     -22.767   6.049  14.987  1.00  0.00              
ATOM   2334 2HB  ASP B 143     -22.938   4.408  14.382  1.00  0.00              
ATOM   2335  N   PRO B 144     -22.488   8.328  13.257  1.00  0.00              
ATOM   2336  CA  PRO B 144     -21.803   9.623  13.078  1.00  0.00              
ATOM   2337  C   PRO B 144     -20.268   9.617  13.141  1.00  0.00              
ATOM   2338  O   PRO B 144     -19.631  10.400  12.415  1.00  0.00              
ATOM   2339  CB  PRO B 144     -22.383  10.438  14.238  1.00  0.00              
ATOM   2340  CG  PRO B 144     -23.756   9.889  14.420  1.00  0.00              
ATOM   2341  CD  PRO B 144     -23.595   8.404  14.230  1.00  0.00              
ATOM   2342  HA  PRO B 144     -22.061  10.035  12.091  1.00  0.00              
ATOM   2343 1HB  PRO B 144     -21.753  10.319  15.133  1.00  0.00              
ATOM   2344 2HB  PRO B 144     -22.380  11.508  13.984  1.00  0.00              
ATOM   2345 1HG  PRO B 144     -24.140  10.149  15.418  1.00  0.00              
ATOM   2346 2HG  PRO B 144     -24.445  10.338  13.689  1.00  0.00              
ATOM   2347 1HD  PRO B 144     -23.331   7.938  15.191  1.00  0.00              
ATOM   2348 2HD  PRO B 144     -24.531   7.981  13.837  1.00  0.00              
ATOM   2349  N   LYS B 145     -19.679   8.777  13.995  1.00  0.00              
ATOM   2350  CA  LYS B 145     -18.214   8.723  14.087  1.00  0.00              
ATOM   2351  C   LYS B 145     -17.582   8.240  12.771  1.00  0.00              
ATOM   2352  O   LYS B 145     -16.559   8.778  12.342  1.00  0.00              
ATOM   2353  CB  LYS B 145     -17.788   7.812  15.239  1.00  0.00              
ATOM   2354  CG  LYS B 145     -18.082   8.371  16.625  1.00  0.00              
ATOM   2355  CD  LYS B 145     -17.657   7.399  17.715  1.00  0.00              
ATOM   2356  CE  LYS B 145     -17.966   7.949  19.100  1.00  0.00              
ATOM   2357  NZ  LYS B 145     -17.596   6.988  20.175  1.00  0.00              
ATOM   2358  H   LYS B 145     -20.232   8.173  14.586  1.00  0.00              
ATOM   2359  HA  LYS B 145     -17.839   9.736  14.238  1.00  0.00              
ATOM   2360 1HB  LYS B 145     -18.296   6.851  15.151  1.00  0.00              
ATOM   2361 2HB  LYS B 145     -16.716   7.623  15.176  1.00  0.00              
ATOM   2362 1HG  LYS B 145     -17.547   9.312  16.760  1.00  0.00              
ATOM   2363 2HG  LYS B 145     -19.150   8.565  16.720  1.00  0.00              
ATOM   2364 1HD  LYS B 145     -18.182   6.452  17.584  1.00  0.00              
ATOM   2365 2HD  LYS B 145     -16.585   7.214  17.639  1.00  0.00              
ATOM   2366 1HE  LYS B 145     -17.416   8.876  19.254  1.00  0.00              
ATOM   2367 2HE  LYS B 145     -19.031   8.166  19.176  1.00  0.00              
ATOM   2368 1HZ  LYS B 145     -17.817   7.389  21.076  1.00  0.00              
ATOM   2369 2HZ  LYS B 145     -18.115   6.130  20.053  1.00  0.00              
ATOM   2370 3HZ  LYS B 145     -16.606   6.793  20.127  1.00  0.00              
ATOM   2371  N   LYS B 146     -18.195   7.236  12.145  1.00  0.00              
ATOM   2372  CA  LYS B 146     -17.739   6.708  10.848  1.00  0.00              
ATOM   2373  C   LYS B 146     -17.980   7.688   9.703  1.00  0.00              
ATOM   2374  O   LYS B 146     -17.197   7.731   8.741  1.00  0.00              
ATOM   2375  CB  LYS B 146     -18.432   5.379  10.542  1.00  0.00              
ATOM   2376  CG  LYS B 146     -17.990   4.220  11.425  1.00  0.00              
ATOM   2377  CD  LYS B 146     -18.729   2.940  11.068  1.00  0.00              
ATOM   2378  CE  LYS B 146     -18.279   1.778  11.941  1.00  0.00              
ATOM   2379  NZ  LYS B 146     -19.012   0.523  11.619  1.00  0.00              
ATOM   2380  H   LYS B 146     -19.007   6.825  12.585  1.00  0.00              
ATOM   2381  HA  LYS B 146     -16.663   6.541  10.902  1.00  0.00              
ATOM   2382 1HB  LYS B 146     -19.510   5.496  10.658  1.00  0.00              
ATOM   2383 2HB  LYS B 146     -18.243   5.101   9.505  1.00  0.00              
ATOM   2384 1HG  LYS B 146     -16.918   4.058  11.302  1.00  0.00              
ATOM   2385 2HG  LYS B 146     -18.185   4.464  12.469  1.00  0.00              
ATOM   2386 1HD  LYS B 146     -19.802   3.090  11.201  1.00  0.00              
ATOM   2387 2HD  LYS B 146     -18.542   2.691  10.024  1.00  0.00              
ATOM   2388 1HE  LYS B 146     -17.213   1.608  11.800  1.00  0.00              
ATOM   2389 2HE  LYS B 146     -18.449   2.023  12.990  1.00  0.00              
ATOM   2390 1HZ  LYS B 146     -18.685  -0.221  12.219  1.00  0.00              
ATOM   2391 2HZ  LYS B 146     -20.002   0.663  11.766  1.00  0.00              
ATOM   2392 3HZ  LYS B 146     -18.846   0.275  10.654  1.00  0.00              
ATOM   2393  N   VAL B 147     -19.064   8.460   9.798  1.00  0.00              
ATOM   2394  CA  VAL B 147     -19.371   9.480   8.794  1.00  0.00              
ATOM   2395  C   VAL B 147     -18.317  10.580   8.813  1.00  0.00              
ATOM   2396  O   VAL B 147     -17.808  10.963   7.771  1.00  0.00              
ATOM   2397  CB  VAL B 147     -20.759  10.095   9.055  1.00  0.00              
ATOM   2398  CG1 VAL B 147     -20.992  11.290   8.142  1.00  0.00              
ATOM   2399  CG2 VAL B 147     -21.838   9.043   8.851  1.00  0.00              
ATOM   2400  H   VAL B 147     -19.688   8.338  10.583  1.00  0.00              
ATOM   2401  HA  VAL B 147     -19.354   9.012   7.809  1.00  0.00              
ATOM   2402  HB  VAL B 147     -20.797  10.462  10.080  1.00  0.00              
ATOM   2403 1HG1 VAL B 147     -21.977  11.713   8.339  1.00  0.00              
ATOM   2404 2HG1 VAL B 147     -20.229  12.045   8.330  1.00  0.00              
ATOM   2405 3HG1 VAL B 147     -20.937  10.969   7.102  1.00  0.00              
ATOM   2406 1HG2 VAL B 147     -22.817   9.484   9.037  1.00  0.00              
ATOM   2407 2HG2 VAL B 147     -21.796   8.672   7.827  1.00  0.00              
ATOM   2408 3HG2 VAL B 147     -21.676   8.216   9.543  1.00  0.00              
ATOM   2409  N   LEU B 148     -18.005  11.053  10.020  1.00  0.00              
ATOM   2410  CA  LEU B 148     -17.008  12.064  10.261  1.00  0.00              
ATOM   2411  C   LEU B 148     -15.611  11.574   9.866  1.00  0.00              
ATOM   2412  O   LEU B 148     -14.884  12.260   9.151  1.00  0.00              
ATOM   2413  CB  LEU B 148     -17.026  12.470  11.740  1.00  0.00              
ATOM   2414  CG  LEU B 148     -16.012  13.546  12.147  1.00  0.00              
ATOM   2415  CD1 LEU B 148     -16.291  14.827  11.373  1.00  0.00              
ATOM   2416  CD2 LEU B 148     -16.098  13.784  13.647  1.00  0.00              
ATOM   2417  H   LEU B 148     -18.512  10.666  10.804  1.00  0.00              
ATOM   2418  HA  LEU B 148     -17.244  12.935   9.649  1.00  0.00              
ATOM   2419 1HB  LEU B 148     -18.019  12.841  11.987  1.00  0.00              
ATOM   2420 2HB  LEU B 148     -16.831  11.584  12.345  1.00  0.00              
ATOM   2421  HG  LEU B 148     -15.005  13.213  11.890  1.00  0.00              
ATOM   2422 1HD1 LEU B 148     -15.570  15.591  11.662  1.00  0.00              
ATOM   2423 2HD1 LEU B 148     -16.203  14.632  10.304  1.00  0.00              
ATOM   2424 3HD1 LEU B 148     -17.299  15.175  11.598  1.00  0.00              
ATOM   2425 1HD2 LEU B 148     -15.376  14.548  13.937  1.00  0.00              
ATOM   2426 2HD2 LEU B 148     -17.103  14.117  13.906  1.00  0.00              
ATOM   2427 3HD2 LEU B 148     -15.877  12.857  14.176  1.00  0.00              
ATOM   2428  N   ASP B 149     -15.243  10.380  10.311  1.00  0.00              
ATOM   2429  CA  ASP B 149     -13.920   9.881   9.988  1.00  0.00              
ATOM   2430  C   ASP B 149     -13.724   9.556   8.524  1.00  0.00              
ATOM   2431  O   ASP B 149     -12.635   9.763   8.008  1.00  0.00              
ATOM   2432  CB  ASP B 149     -13.622   8.631  10.819  1.00  0.00              
ATOM   2433  CG  ASP B 149     -13.381   8.941  12.290  1.00  0.00              
ATOM   2434  OD1 ASP B 149     -13.149  10.084  12.606  1.00  0.00              
ATOM   2435  OD2 ASP B 149     -13.432   8.032  13.084  1.00  0.00              
ATOM   2436  H   ASP B 149     -15.861   9.809  10.870  1.00  0.00              
ATOM   2437  HA  ASP B 149     -13.206  10.697  10.101  1.00  0.00              
ATOM   2438 1HB  ASP B 149     -14.458   7.935  10.741  1.00  0.00              
ATOM   2439 2HB  ASP B 149     -12.740   8.130  10.419  1.00  0.00              
ATOM   2440  N   LYS B 150     -14.768   9.067   7.855  1.00  0.00              
ATOM   2441  CA  LYS B 150     -14.690   8.799   6.422  1.00  0.00              
ATOM   2442  C   LYS B 150     -14.338  10.064   5.629  1.00  0.00              
ATOM   2443  O   LYS B 150     -13.401  10.052   4.806  1.00  0.00              
ATOM   2444  CB  LYS B 150     -16.012   8.215   5.920  1.00  0.00              
ATOM   2445  CG  LYS B 150     -16.040   7.913   4.427  1.00  0.00              
ATOM   2446  CD  LYS B 150     -17.374   7.314   4.009  1.00  0.00              
ATOM   2447  CE  LYS B 150     -17.422   7.060   2.510  1.00  0.00              
ATOM   2448  NZ  LYS B 150     -18.727   6.484   2.085  1.00  0.00              
ATOM   2449  H   LYS B 150     -15.630   8.876   8.346  1.00  0.00              
ATOM   2450  HA  LYS B 150     -13.891   8.078   6.247  1.00  0.00              
ATOM   2451 1HB  LYS B 150     -16.225   7.287   6.452  1.00  0.00              
ATOM   2452 2HB  LYS B 150     -16.823   8.910   6.136  1.00  0.00              
ATOM   2453 1HG  LYS B 150     -15.873   8.834   3.867  1.00  0.00              
ATOM   2454 2HG  LYS B 150     -15.243   7.212   4.183  1.00  0.00              
ATOM   2455 1HD  LYS B 150     -17.529   6.370   4.534  1.00  0.00              
ATOM   2456 2HD  LYS B 150     -18.180   7.996   4.279  1.00  0.00              
ATOM   2457 1HE  LYS B 150     -17.262   7.996   1.977  1.00  0.00              
ATOM   2458 2HE  LYS B 150     -16.627   6.369   2.232  1.00  0.00              
ATOM   2459 1HZ  LYS B 150     -18.718   6.331   1.086  1.00  0.00              
ATOM   2460 2HZ  LYS B 150     -18.878   5.605   2.559  1.00  0.00              
ATOM   2461 3HZ  LYS B 150     -19.471   7.125   2.320  1.00  0.00              
ATOM   2462  N   ALA B 151     -15.092  11.142   5.870  1.00  0.00              
ATOM   2463  CA  ALA B 151     -14.851  12.401   5.196  1.00  0.00              
ATOM   2464  C   ALA B 151     -13.466  12.947   5.560  1.00  0.00              
ATOM   2465  O   ALA B 151     -12.793  13.517   4.711  1.00  0.00              
ATOM   2466  CB  ALA B 151     -15.928  13.417   5.528  1.00  0.00              
ATOM   2467  H   ALA B 151     -15.847  11.078   6.538  1.00  0.00              
ATOM   2468  HA  ALA B 151     -14.868  12.218   4.122  1.00  0.00              
ATOM   2469 1HB  ALA B 151     -15.720  14.352   5.007  1.00  0.00              
ATOM   2470 2HB  ALA B 151     -16.899  13.035   5.213  1.00  0.00              
ATOM   2471 3HB  ALA B 151     -15.941  13.596   6.602  1.00  0.00              
ATOM   2472  N   LYS B 152     -13.049  12.754   6.813  1.00  0.00              
ATOM   2473  CA  LYS B 152     -11.736  13.218   7.298  1.00  0.00              
ATOM   2474  C   LYS B 152     -10.612  12.572   6.508  1.00  0.00              
ATOM   2475  O   LYS B 152      -9.718  13.257   6.001  1.00  0.00              
ATOM   2476  CB  LYS B 152     -11.566  12.915   8.787  1.00  0.00              
ATOM   2477  CG  LYS B 152     -10.244  13.388   9.378  1.00  0.00              
ATOM   2478  CD  LYS B 152     -10.173  13.103  10.871  1.00  0.00              
ATOM   2479  CE  LYS B 152      -8.836  13.536  11.455  1.00  0.00              
ATOM   2480  NZ  LYS B 152      -8.753  13.267  12.916  1.00  0.00              
ATOM   2481  H   LYS B 152     -13.666  12.270   7.449  1.00  0.00              
ATOM   2482  HA  LYS B 152     -11.683  14.300   7.172  1.00  0.00              
ATOM   2483 1HB  LYS B 152     -12.372  13.389   9.349  1.00  0.00              
ATOM   2484 2HB  LYS B 152     -11.640  11.840   8.951  1.00  0.00              
ATOM   2485 1HG  LYS B 152      -9.419  12.877   8.880  1.00  0.00              
ATOM   2486 2HG  LYS B 152     -10.136  14.460   9.216  1.00  0.00              
ATOM   2487 1HD  LYS B 152     -10.974  13.639  11.382  1.00  0.00              
ATOM   2488 2HD  LYS B 152     -10.306  12.036  11.045  1.00  0.00              
ATOM   2489 1HE  LYS B 152      -8.031  13.001  10.953  1.00  0.00              
ATOM   2490 2HE  LYS B 152      -8.693  14.603  11.286  1.00  0.00              
ATOM   2491 1HZ  LYS B 152      -7.854  13.567  13.264  1.00  0.00              
ATOM   2492 2HZ  LYS B 152      -9.485  13.773  13.394  1.00  0.00              
ATOM   2493 3HZ  LYS B 152      -8.865  12.277  13.083  1.00  0.00              
ATOM   2494  N   ASP B 153     -10.680  11.248   6.385  1.00  0.00              
ATOM   2495  CA  ASP B 153      -9.682  10.475   5.654  1.00  0.00              
ATOM   2496  C   ASP B 153      -9.610  10.906   4.215  1.00  0.00              
ATOM   2497  O   ASP B 153      -8.512  11.092   3.673  1.00  0.00              
ATOM   2498  CB  ASP B 153      -9.996   8.978   5.723  1.00  0.00              
ATOM   2499  CG  ASP B 153      -9.739   8.381   7.100  1.00  0.00              
ATOM   2500  OD1 ASP B 153      -9.072   9.013   7.885  1.00  0.00              
ATOM   2501  OD2 ASP B 153     -10.213   7.299   7.354  1.00  0.00              
ATOM   2502  H   ASP B 153     -11.456  10.767   6.816  1.00  0.00              
ATOM   2503  HA  ASP B 153      -8.708  10.645   6.114  1.00  0.00              
ATOM   2504 1HB  ASP B 153     -11.041   8.813   5.460  1.00  0.00              
ATOM   2505 2HB  ASP B 153      -9.387   8.445   4.992  1.00  0.00              
ATOM   2506  N   GLN B 154     -10.786  11.073   3.601  1.00  0.00              
ATOM   2507  CA  GLN B 154     -10.874  11.512   2.215  1.00  0.00              
ATOM   2508  C   GLN B 154     -10.385  12.951   2.025  1.00  0.00              
ATOM   2509  O   GLN B 154      -9.659  13.209   1.088  1.00  0.00              
ATOM   2510  CB  GLN B 154     -12.315  11.385   1.715  1.00  0.00              
ATOM   2511  CG  GLN B 154     -12.797   9.952   1.564  1.00  0.00              
ATOM   2512  CD  GLN B 154     -14.269   9.871   1.205  1.00  0.00              
ATOM   2513  OE1 GLN B 154     -15.049  10.775   1.515  1.00  0.00              
ATOM   2514  NE2 GLN B 154     -14.657   8.784   0.547  1.00  0.00              
ATOM   2515  H   GLN B 154     -11.637  10.890   4.114  1.00  0.00              
ATOM   2516  HA  GLN B 154     -10.196  10.904   1.616  1.00  0.00              
ATOM   2517 1HB  GLN B 154     -12.987  11.894   2.406  1.00  0.00              
ATOM   2518 2HB  GLN B 154     -12.410  11.875   0.746  1.00  0.00              
ATOM   2519 1HG  GLN B 154     -12.225   9.468   0.773  1.00  0.00              
ATOM   2520 2HG  GLN B 154     -12.647   9.428   2.508  1.00  0.00              
ATOM   2521 1HE2 GLN B 154     -15.616   8.675   0.282  1.00  0.00              
ATOM   2522 2HE2 GLN B 154     -13.991   8.075   0.315  1.00  0.00              
ATOM   2523  N   ALA B 155     -10.760  13.879   2.904  1.00  0.00              
ATOM   2524  CA  ALA B 155     -10.314  15.258   2.725  1.00  0.00              
ATOM   2525  C   ALA B 155      -8.792  15.358   2.908  1.00  0.00              
ATOM   2526  O   ALA B 155      -8.111  16.042   2.130  1.00  0.00              
ATOM   2527  CB  ALA B 155     -11.039  16.204   3.674  1.00  0.00              
ATOM   2528  H   ALA B 155     -11.346  13.650   3.693  1.00  0.00              
ATOM   2529  HA  ALA B 155     -10.541  15.557   1.701  1.00  0.00              
ATOM   2530 1HB  ALA B 155     -10.684  17.222   3.514  1.00  0.00              
ATOM   2531 2HB  ALA B 155     -12.112  16.160   3.483  1.00  0.00              
ATOM   2532 3HB  ALA B 155     -10.842  15.908   4.703  1.00  0.00              
ATOM   2533  N   GLU B 156      -8.256  14.671   3.917  1.00  0.00              
ATOM   2534  CA  GLU B 156      -6.812  14.694   4.149  1.00  0.00              
ATOM   2535  C   GLU B 156      -6.021  14.059   2.991  1.00  0.00              
ATOM   2536  O   GLU B 156      -4.944  14.521   2.656  1.00  0.00              
ATOM   2537  CB  GLU B 156      -6.483  13.971   5.457  1.00  0.00              
ATOM   2538  CG  GLU B 156      -6.917  14.714   6.712  1.00  0.00              
ATOM   2539  CD  GLU B 156      -6.612  13.957   7.975  1.00  0.00              
ATOM   2540  OE1 GLU B 156      -6.235  12.813   7.883  1.00  0.00              
ATOM   2541  OE2 GLU B 156      -6.755  14.523   9.033  1.00  0.00              
ATOM   2542  H   GLU B 156      -8.845  14.126   4.531  1.00  0.00              
ATOM   2543  HA  GLU B 156      -6.480  15.733   4.163  1.00  0.00              
ATOM   2544 1HB  GLU B 156      -6.965  12.993   5.463  1.00  0.00              
ATOM   2545 2HB  GLU B 156      -5.407  13.806   5.520  1.00  0.00              
ATOM   2546 1HG  GLU B 156      -6.406  15.676   6.747  1.00  0.00              
ATOM   2547 2HG  GLU B 156      -7.988  14.903   6.658  1.00  0.00              
ATOM   2548  N   ASN B 157      -6.543  12.997   2.387  1.00  0.00              
ATOM   2549  CA  ASN B 157      -5.880  12.424   1.200  1.00  0.00              
ATOM   2550  C   ASN B 157      -5.831  13.386  -0.004  1.00  0.00              
ATOM   2551  O   ASN B 157      -4.850  13.429  -0.747  1.00  0.00              
ATOM   2552  CB  ASN B 157      -6.564  11.129   0.803  1.00  0.00              
ATOM   2553  CG  ASN B 157      -6.247   9.997   1.741  1.00  0.00              
ATOM   2554  OD1 ASN B 157      -5.255  10.044   2.477  1.00  0.00              
ATOM   2555  ND2 ASN B 157      -7.072   8.981   1.730  1.00  0.00              
ATOM   2556  H   ASN B 157      -7.394  12.572   2.728  1.00  0.00              
ATOM   2557  HA  ASN B 157      -4.833  12.240   1.444  1.00  0.00              
ATOM   2558 1HB  ASN B 157      -7.644  11.278   0.783  1.00  0.00              
ATOM   2559 2HB  ASN B 157      -6.254  10.848  -0.204  1.00  0.00              
ATOM   2560 1HD2 ASN B 157      -6.912   8.200   2.333  1.00  0.00              
ATOM   2561 2HD2 ASN B 157      -7.863   8.986   1.118  1.00  0.00              
ATOM   2562  N   ARG B 158      -6.893  14.161  -0.195  1.00  0.00              
ATOM   2563  CA  ARG B 158      -6.930  15.129  -1.282  1.00  0.00              
ATOM   2564  C   ARG B 158      -5.980  16.297  -0.993  1.00  0.00              
ATOM   2565  O   ARG B 158      -5.294  16.784  -1.876  1.00  0.00              
ATOM   2566  CB  ARG B 158      -8.343  15.656  -1.484  1.00  0.00              
ATOM   2567  CG  ARG B 158      -9.353  14.616  -1.944  1.00  0.00              
ATOM   2568  CD  ARG B 158      -8.953  13.994  -3.232  1.00  0.00              
ATOM   2569  NE  ARG B 158      -9.981  13.103  -3.746  1.00  0.00              
ATOM   2570  CZ  ARG B 158      -9.810  12.251  -4.775  1.00  0.00              
ATOM   2571  NH1 ARG B 158      -8.649  12.186  -5.388  1.00  0.00              
ATOM   2572  NH2 ARG B 158     -10.809  11.480  -5.168  1.00  0.00              
ATOM   2573  H   ARG B 158      -7.690  14.082   0.420  1.00  0.00              
ATOM   2574  HA  ARG B 158      -6.516  14.661  -2.176  1.00  0.00              
ATOM   2575 1HB  ARG B 158      -8.709  16.081  -0.550  1.00  0.00              
ATOM   2576 2HB  ARG B 158      -8.331  16.455  -2.225  1.00  0.00              
ATOM   2577 1HG  ARG B 158      -9.433  13.829  -1.193  1.00  0.00              
ATOM   2578 2HG  ARG B 158     -10.326  15.089  -2.078  1.00  0.00              
ATOM   2579 1HD  ARG B 158      -8.777  14.774  -3.973  1.00  0.00              
ATOM   2580 2HD  ARG B 158      -8.041  13.416  -3.089  1.00  0.00              
ATOM   2581  HE  ARG B 158     -10.888  13.125  -3.299  1.00  0.00              
ATOM   2582 1HH1 ARG B 158      -7.885  12.775  -5.088  1.00  0.00              
ATOM   2583 2HH1 ARG B 158      -8.520  11.547  -6.160  1.00  0.00              
ATOM   2584 1HH2 ARG B 158     -11.701  11.530  -4.696  1.00  0.00              
ATOM   2585 2HH2 ARG B 158     -10.680  10.842  -5.939  1.00  0.00              
ATOM   2586  N   VAL B 159      -5.871  16.677   0.268  1.00  0.00              
ATOM   2587  CA  VAL B 159      -4.832  17.627   0.722  1.00  0.00              
ATOM   2588  C   VAL B 159      -3.377  17.151   0.559  1.00  0.00              
ATOM   2589  O   VAL B 159      -2.510  17.943   0.192  1.00  0.00              
ATOM   2590  CB  VAL B 159      -5.099  18.056   2.181  1.00  0.00              
ATOM   2591  CG1 VAL B 159      -3.938  18.840   2.765  1.00  0.00              
ATOM   2592  CG2 VAL B 159      -6.400  18.835   2.255  1.00  0.00              
ATOM   2593  H   VAL B 159      -6.523  16.302   0.942  1.00  0.00              
ATOM   2594  HA  VAL B 159      -4.870  18.511   0.084  1.00  0.00              
ATOM   2595  HB  VAL B 159      -5.170  17.165   2.805  1.00  0.00              
ATOM   2596 1HG1 VAL B 159      -4.169  19.121   3.793  1.00  0.00              
ATOM   2597 2HG1 VAL B 159      -3.040  18.224   2.751  1.00  0.00              
ATOM   2598 3HG1 VAL B 159      -3.772  19.739   2.173  1.00  0.00              
ATOM   2599 1HG2 VAL B 159      -6.586  19.136   3.286  1.00  0.00              
ATOM   2600 2HG2 VAL B 159      -6.329  19.722   1.626  1.00  0.00              
ATOM   2601 3HG2 VAL B 159      -7.221  18.208   1.907  1.00  0.00              
ATOM   2602  N   ARG B 160      -3.092  15.892   0.886  1.00  0.00              
ATOM   2603  CA  ARG B 160      -1.815  15.289   0.518  1.00  0.00              
ATOM   2604  C   ARG B 160      -1.536  15.290  -0.997  1.00  0.00              
ATOM   2605  O   ARG B 160      -0.411  15.605  -1.417  1.00  0.00              
ATOM   2606  CB  ARG B 160      -1.762  13.857   1.028  1.00  0.00              
ATOM   2607  CG  ARG B 160      -0.515  13.083   0.633  1.00  0.00              
ATOM   2608  CD  ARG B 160      -0.587  11.665   1.069  1.00  0.00              
ATOM   2609  NE  ARG B 160      -1.763  10.993   0.540  1.00  0.00              
ATOM   2610  CZ  ARG B 160      -1.873  10.521  -0.717  1.00  0.00              
ATOM   2611  NH1 ARG B 160      -0.872  10.653  -1.559  1.00  0.00              
ATOM   2612  NH2 ARG B 160      -2.987   9.924  -1.104  1.00  0.00              
ATOM   2613  H   ARG B 160      -3.767  15.341   1.398  1.00  0.00              
ATOM   2614  HA  ARG B 160      -1.013  15.883   0.957  1.00  0.00              
ATOM   2615 1HB  ARG B 160      -1.820  13.856   2.116  1.00  0.00              
ATOM   2616 2HB  ARG B 160      -2.625  13.305   0.654  1.00  0.00              
ATOM   2617 1HG  ARG B 160      -0.403  13.103  -0.452  1.00  0.00              
ATOM   2618 2HG  ARG B 160       0.360  13.541   1.096  1.00  0.00              
ATOM   2619 1HD  ARG B 160       0.297  11.132   0.720  1.00  0.00              
ATOM   2620 2HD  ARG B 160      -0.630  11.621   2.157  1.00  0.00              
ATOM   2621  HE  ARG B 160      -2.553  10.873   1.158  1.00  0.00              
ATOM   2622 1HH1 ARG B 160      -0.020  11.110  -1.264  1.00  0.00              
ATOM   2623 2HH1 ARG B 160      -0.954  10.299  -2.501  1.00  0.00              
ATOM   2624 1HH2 ARG B 160      -3.756   9.822  -0.456  1.00  0.00              
ATOM   2625 2HH2 ARG B 160      -3.069   9.570  -2.045  1.00  0.00              
ATOM   2626  N   GLU B 161      -2.527  14.911  -1.812  1.00  0.00              
ATOM   2627  CA  GLU B 161      -2.383  14.978  -3.290  1.00  0.00              
ATOM   2628  C   GLU B 161      -2.122  16.427  -3.751  1.00  0.00              
ATOM   2629  O   GLU B 161      -1.346  16.656  -4.691  1.00  0.00              
ATOM   2630  CB  GLU B 161      -3.635  14.432  -3.980  1.00  0.00              
ATOM   2631  CG  GLU B 161      -3.822  12.928  -3.846  1.00  0.00              
ATOM   2632  CD  GLU B 161      -5.145  12.453  -4.377  1.00  0.00              
ATOM   2633  OE1 GLU B 161      -5.975  13.278  -4.676  1.00  0.00              
ATOM   2634  OE2 GLU B 161      -5.328  11.263  -4.484  1.00  0.00              
ATOM   2635  H   GLU B 161      -3.392  14.572  -1.416  1.00  0.00              
ATOM   2636  HA  GLU B 161      -1.509  14.393  -3.580  1.00  0.00              
ATOM   2637 1HB  GLU B 161      -4.519  14.917  -3.567  1.00  0.00              
ATOM   2638 2HB  GLU B 161      -3.598  14.671  -5.043  1.00  0.00              
ATOM   2639 1HG  GLU B 161      -3.023  12.423  -4.388  1.00  0.00              
ATOM   2640 2HG  GLU B 161      -3.738  12.654  -2.795  1.00  0.00              
ATOM   2641  N   LEU B 162      -2.774  17.403  -3.112  1.00  0.00              
ATOM   2642  CA  LEU B 162      -2.476  18.800  -3.443  1.00  0.00              
ATOM   2643  C   LEU B 162      -0.989  19.103  -3.201  1.00  0.00              
ATOM   2644  O   LEU B 162      -0.277  19.591  -4.096  1.00  0.00              
ATOM   2645  CB  LEU B 162      -3.348  19.770  -2.660  1.00  0.00              
ATOM   2646  CG  LEU B 162      -3.043  21.265  -2.834  1.00  0.00              
ATOM   2647  CD1 LEU B 162      -3.330  21.647  -4.293  1.00  0.00              
ATOM   2648  CD2 LEU B 162      -3.867  22.114  -1.886  1.00  0.00              
ATOM   2649  H   LEU B 162      -3.467  17.202  -2.405  1.00  0.00              
ATOM   2650  HA  LEU B 162      -2.675  18.953  -4.503  1.00  0.00              
ATOM   2651 1HB  LEU B 162      -4.386  19.617  -2.951  1.00  0.00              
ATOM   2652 2HB  LEU B 162      -3.253  19.543  -1.598  1.00  0.00              
ATOM   2653  HG  LEU B 162      -1.987  21.447  -2.630  1.00  0.00              
ATOM   2654 1HD1 LEU B 162      -3.120  22.706  -4.440  1.00  0.00              
ATOM   2655 2HD1 LEU B 162      -2.697  21.057  -4.955  1.00  0.00              
ATOM   2656 3HD1 LEU B 162      -4.377  21.450  -4.520  1.00  0.00              
ATOM   2657 1HD2 LEU B 162      -3.625  23.167  -2.036  1.00  0.00              
ATOM   2658 2HD2 LEU B 162      -4.927  21.954  -2.083  1.00  0.00              
ATOM   2659 3HD2 LEU B 162      -3.643  21.833  -0.857  1.00  0.00              
ATOM   2660  N   LYS B 163      -0.498  18.791  -2.013  1.00  0.00              
ATOM   2661  CA  LYS B 163       0.920  19.067  -1.724  1.00  0.00              
ATOM   2662  C   LYS B 163       1.858  18.463  -2.786  1.00  0.00              
ATOM   2663  O   LYS B 163       2.754  19.148  -3.319  1.00  0.00              
ATOM   2664  CB  LYS B 163       1.290  18.534  -0.339  1.00  0.00              
ATOM   2665  CG  LYS B 163       2.723  18.829   0.086  1.00  0.00              
ATOM   2666  CD  LYS B 163       3.016  18.265   1.468  1.00  0.00              
ATOM   2667  CE  LYS B 163       4.442  18.571   1.901  1.00  0.00              
ATOM   2668  NZ  LYS B 163       4.738  18.039   3.259  1.00  0.00              
ATOM   2669  H   LYS B 163      -1.073  18.368  -1.298  1.00  0.00              
ATOM   2670  HA  LYS B 163       1.072  20.147  -1.738  1.00  0.00              
ATOM   2671 1HB  LYS B 163       0.624  18.966   0.407  1.00  0.00              
ATOM   2672 2HB  LYS B 163       1.151  17.453  -0.316  1.00  0.00              
ATOM   2673 1HG  LYS B 163       3.414  18.386  -0.632  1.00  0.00              
ATOM   2674 2HG  LYS B 163       2.883  19.906   0.101  1.00  0.00              
ATOM   2675 1HD  LYS B 163       2.324  18.697   2.192  1.00  0.00              
ATOM   2676 2HD  LYS B 163       2.874  17.184   1.458  1.00  0.00              
ATOM   2677 1HE  LYS B 163       5.140  18.129   1.191  1.00  0.00              
ATOM   2678 2HE  LYS B 163       4.597  19.650   1.905  1.00  0.00              
ATOM   2679 1HZ  LYS B 163       5.691  18.263   3.508  1.00  0.00              
ATOM   2680 2HZ  LYS B 163       4.108  18.457   3.929  1.00  0.00              
ATOM   2681 3HZ  LYS B 163       4.617  17.037   3.262  1.00  0.00              
ATOM   2682  N   GLN B 164       1.635  17.180  -3.081  1.00  0.00              
ATOM   2683  CA  GLN B 164       2.417  16.440  -4.064  1.00  0.00              
ATOM   2684  C   GLN B 164       2.325  17.013  -5.486  1.00  0.00              
ATOM   2685  O   GLN B 164       3.341  17.091  -6.159  1.00  0.00              
ATOM   2686  CB  GLN B 164       1.975  14.974  -4.074  1.00  0.00              
ATOM   2687  CG  GLN B 164       2.350  14.203  -2.820  1.00  0.00              
ATOM   2688  CD  GLN B 164       1.802  12.789  -2.825  1.00  0.00              
ATOM   2689  OE1 GLN B 164       0.803  12.497  -3.489  1.00  0.00              
ATOM   2690  NE2 GLN B 164       2.453  11.900  -2.084  1.00  0.00              
ATOM   2691  H   GLN B 164       0.886  16.709  -2.594  1.00  0.00              
ATOM   2692  HA  GLN B 164       3.470  16.505  -3.788  1.00  0.00              
ATOM   2693 1HB  GLN B 164       0.893  14.922  -4.191  1.00  0.00              
ATOM   2694 2HB  GLN B 164       2.422  14.465  -4.928  1.00  0.00              
ATOM   2695 1HG  GLN B 164       3.436  14.149  -2.750  1.00  0.00              
ATOM   2696 2HG  GLN B 164       1.945  14.723  -1.951  1.00  0.00              
ATOM   2697 1HE2 GLN B 164       2.138  10.950  -2.048  1.00  0.00              
ATOM   2698 2HE2 GLN B 164       3.259  12.179  -1.561  1.00  0.00              
ATOM   2699  N   LYS B 165       1.131  17.398  -5.963  1.00  0.00              
ATOM   2700  CA  LYS B 165       1.033  18.056  -7.279  1.00  0.00              
ATOM   2701  C   LYS B 165       1.715  19.421  -7.314  1.00  0.00              
ATOM   2702  O   LYS B 165       2.288  19.834  -8.361  1.00  0.00              
ATOM   2703  CB  LYS B 165      -0.434  18.210  -7.685  1.00  0.00              
ATOM   2704  CG  LYS B 165      -1.134  16.900  -8.021  1.00  0.00              
ATOM   2705  CD  LYS B 165      -2.598  17.128  -8.365  1.00  0.00              
ATOM   2706  CE  LYS B 165      -3.303  15.819  -8.687  1.00  0.00              
ATOM   2707  NZ  LYS B 165      -4.742  16.025  -9.005  1.00  0.00              
ATOM   2708  H   LYS B 165       0.290  17.241  -5.427  1.00  0.00              
ATOM   2709  HA  LYS B 165       1.511  17.418  -8.022  1.00  0.00              
ATOM   2710 1HB  LYS B 165      -0.987  18.687  -6.875  1.00  0.00              
ATOM   2711 2HB  LYS B 165      -0.504  18.860  -8.557  1.00  0.00              
ATOM   2712 1HG  LYS B 165      -0.638  16.430  -8.872  1.00  0.00              
ATOM   2713 2HG  LYS B 165      -1.071  16.225  -7.168  1.00  0.00              
ATOM   2714 1HD  LYS B 165      -3.100  17.605  -7.522  1.00  0.00              
ATOM   2715 2HD  LYS B 165      -2.670  17.790  -9.229  1.00  0.00              
ATOM   2716 1HE  LYS B 165      -2.819  15.345  -9.540  1.00  0.00              
ATOM   2717 2HE  LYS B 165      -3.226  15.145  -7.834  1.00  0.00              
ATOM   2718 1HZ  LYS B 165      -5.172  15.134  -9.212  1.00  0.00              
ATOM   2719 2HZ  LYS B 165      -5.206  16.447  -8.213  1.00  0.00              
ATOM   2720 3HZ  LYS B 165      -4.826  16.633  -9.807  1.00  0.00              
ATOM   2721  N   LEU B 166       1.614  20.177  -6.218  1.00  0.00              
ATOM   2722  CA  LEU B 166       2.334  21.442  -6.137  1.00  0.00              
ATOM   2723  C   LEU B 166       3.875  21.271  -6.086  1.00  0.00              
ATOM   2724  O   LEU B 166       4.596  22.126  -6.610  1.00  0.00              
ATOM   2725  CB  LEU B 166       1.860  22.213  -4.899  1.00  0.00              
ATOM   2726  CG  LEU B 166       0.402  22.687  -4.928  1.00  0.00              
ATOM   2727  CD1 LEU B 166       0.037  23.292  -3.579  1.00  0.00              
ATOM   2728  CD2 LEU B 166       0.219  23.700  -6.049  1.00  0.00              
ATOM   2729  H   LEU B 166       1.043  19.886  -5.438  1.00  0.00              
ATOM   2730  HA  LEU B 166       2.183  21.986  -7.069  1.00  0.00              
ATOM   2731 1HB  LEU B 166       1.984  21.576  -4.025  1.00  0.00              
ATOM   2732 2HB  LEU B 166       2.492  23.093  -4.774  1.00  0.00              
ATOM   2733  HG  LEU B 166      -0.255  21.834  -5.099  1.00  0.00              
ATOM   2734 1HD1 LEU B 166      -1.000  23.629  -3.599  1.00  0.00              
ATOM   2735 2HD1 LEU B 166       0.158  22.541  -2.798  1.00  0.00              
ATOM   2736 3HD1 LEU B 166       0.689  24.140  -3.372  1.00  0.00              
ATOM   2737 1HD2 LEU B 166      -0.818  24.036  -6.070  1.00  0.00              
ATOM   2738 2HD2 LEU B 166       0.874  24.554  -5.878  1.00  0.00              
ATOM   2739 3HD2 LEU B 166       0.469  23.236  -7.003  1.00  0.00              
ATOM   2740  N   GLU B 167       4.359  20.200  -5.450  1.00  0.00              
ATOM   2741  CA  GLU B 167       5.810  19.858  -5.472  1.00  0.00              
ATOM   2742  C   GLU B 167       6.241  19.549  -6.916  1.00  0.00              
ATOM   2743  O   GLU B 167       7.347  19.912  -7.353  1.00  0.00              
ATOM   2744  CB  GLU B 167       6.109  18.661  -4.568  1.00  0.00              
ATOM   2745  CG  GLU B 167       6.028  18.962  -3.078  1.00  0.00              
ATOM   2746  CD  GLU B 167       6.213  17.739  -2.223  1.00  0.00              
ATOM   2747  OE1 GLU B 167       6.236  16.659  -2.762  1.00  0.00              
ATOM   2748  OE2 GLU B 167       6.331  17.886  -1.029  1.00  0.00              
ATOM   2749  H   GLU B 167       3.721  19.605  -4.940  1.00  0.00              
ATOM   2750  HA  GLU B 167       6.370  20.702  -5.067  1.00  0.00              
ATOM   2751 1HB  GLU B 167       5.406  17.856  -4.785  1.00  0.00              
ATOM   2752 2HB  GLU B 167       7.110  18.286  -4.779  1.00  0.00              
ATOM   2753 1HG  GLU B 167       6.799  19.689  -2.823  1.00  0.00              
ATOM   2754 2HG  GLU B 167       5.059  19.409  -2.860  1.00  0.00              
ATOM   2755  N   GLU B 168       5.395  18.825  -7.648  1.00  0.00              
ATOM   2756  CA  GLU B 168       5.665  18.593  -9.095  1.00  0.00              
ATOM   2757  C   GLU B 168       5.693  19.882  -9.947  1.00  0.00              
ATOM   2758  O   GLU B 168       6.551  20.043 -10.844  1.00  0.00              
ATOM   2759  CB  GLU B 168       4.615  17.640  -9.670  1.00  0.00              
ATOM   2760  CG  GLU B 168       4.722  16.208  -9.165  1.00  0.00              
ATOM   2761  CD  GLU B 168       3.611  15.326  -9.665  1.00  0.00              
ATOM   2762  OE1 GLU B 168       2.704  15.836 -10.277  1.00  0.00              
ATOM   2763  OE2 GLU B 168       3.670  14.142  -9.434  1.00  0.00              
ATOM   2764  H   GLU B 168       4.565  18.427  -7.232  1.00  0.00              
ATOM   2765  HA  GLU B 168       6.669  18.181  -9.198  1.00  0.00              
ATOM   2766 1HB  GLU B 168       3.618  18.007  -9.427  1.00  0.00              
ATOM   2767 2HB  GLU B 168       4.699  17.618 -10.757  1.00  0.00              
ATOM   2768 1HG  GLU B 168       5.675  15.790  -9.487  1.00  0.00              
ATOM   2769 2HG  GLU B 168       4.710  16.216  -8.076  1.00  0.00              
ATOM   2770  N   LEU B 169       4.777  20.821  -9.676  1.00  0.00              
ATOM   2771  CA  LEU B 169       4.839  22.134 -10.344  1.00  0.00              
ATOM   2772  C   LEU B 169       6.085  22.939  -9.960  1.00  0.00              
ATOM   2773  O   LEU B 169       6.633  23.651 -10.796  1.00  0.00              
ATOM   2774  CB  LEU B 169       3.586  22.951 -10.004  1.00  0.00              
ATOM   2775  CG  LEU B 169       2.262  22.395 -10.543  1.00  0.00              
ATOM   2776  CD1 LEU B 169       1.104  23.220  -9.998  1.00  0.00              
ATOM   2777  CD2 LEU B 169       2.282  22.419 -12.064  1.00  0.00              
ATOM   2778  H   LEU B 169       4.036  20.641  -9.013  1.00  0.00              
ATOM   2779  HA  LEU B 169       4.924  21.971 -11.418  1.00  0.00              
ATOM   2780 1HB  LEU B 169       3.500  23.020  -8.921  1.00  0.00              
ATOM   2781 2HB  LEU B 169       3.709  23.958 -10.403  1.00  0.00              
ATOM   2782  HG  LEU B 169       2.131  21.369 -10.198  1.00  0.00              
ATOM   2783 1HD1 LEU B 169       0.163  22.825 -10.380  1.00  0.00              
ATOM   2784 2HD1 LEU B 169       1.102  23.169  -8.909  1.00  0.00              
ATOM   2785 3HD1 LEU B 169       1.217  24.257 -10.313  1.00  0.00              
ATOM   2786 1HD2 LEU B 169       1.341  22.023 -12.447  1.00  0.00              
ATOM   2787 2HD2 LEU B 169       2.412  23.445 -12.410  1.00  0.00              
ATOM   2788 3HD2 LEU B 169       3.108  21.807 -12.427  1.00  0.00              
ATOM   2789  N   TYR B 170       6.506  22.817  -8.705  1.00  0.00              
ATOM   2790  CA  TYR B 170       7.760  23.392  -8.234  1.00  0.00              
ATOM   2791  C   TYR B 170       8.967  22.782  -8.979  1.00  0.00              
ATOM   2792  O   TYR B 170       9.844  23.470  -9.435  1.00  0.00              
ATOM   2793  CB  TYR B 170       7.901  23.188  -6.724  1.00  0.00              
ATOM   2794  CG  TYR B 170       9.246  23.609  -6.174  1.00  0.00              
ATOM   2795  CD1 TYR B 170       9.564  24.955  -6.075  1.00  0.00              
ATOM   2796  CD2 TYR B 170      10.160  22.648  -5.769  1.00  0.00              
ATOM   2797  CE1 TYR B 170      10.793  25.339  -5.572  1.00  0.00              
ATOM   2798  CE2 TYR B 170      11.388  23.032  -5.267  1.00  0.00              
ATOM   2799  CZ  TYR B 170      11.705  24.371  -5.168  1.00  0.00              
ATOM   2800  OH  TYR B 170      12.929  24.754  -4.667  1.00  0.00              
ATOM   2801  H   TYR B 170       5.926  22.304  -8.056  1.00  0.00              
ATOM   2802  HA  TYR B 170       7.747  24.463  -8.436  1.00  0.00              
ATOM   2803 1HB  TYR B 170       7.128  23.758  -6.206  1.00  0.00              
ATOM   2804 2HB  TYR B 170       7.749  22.136  -6.483  1.00  0.00              
ATOM   2805  HD1 TYR B 170       8.845  25.710  -6.393  1.00  0.00              
ATOM   2806  HD2 TYR B 170       9.910  21.590  -5.848  1.00  0.00              
ATOM   2807  HE1 TYR B 170      11.043  26.397  -5.495  1.00  0.00              
ATOM   2808  HE2 TYR B 170      12.108  22.277  -4.949  1.00  0.00              
ATOM   2809  HH  TYR B 170      12.982  25.713  -4.653  1.00  0.00              
ATOM   2810  N   LYS B 171       8.995  21.480  -9.104  1.00  0.00              
ATOM   2811  CA  LYS B 171      10.089  20.859  -9.866  1.00  0.00              
ATOM   2812  C   LYS B 171      10.186  21.408 -11.289  1.00  0.00              
ATOM   2813  O   LYS B 171      11.286  21.652 -11.801  1.00  0.00              
ATOM   2814  CB  LYS B 171       9.911  19.340  -9.909  1.00  0.00              
ATOM   2815  CG  LYS B 171      10.142  18.642  -8.576  1.00  0.00              
ATOM   2816  CD  LYS B 171       9.862  17.150  -8.678  1.00  0.00              
ATOM   2817  CE  LYS B 171      10.042  16.459  -7.335  1.00  0.00              
ATOM   2818  NZ  LYS B 171       9.727  15.006  -7.409  1.00  0.00              
ATOM   2819  H   LYS B 171       8.286  20.891  -8.692  1.00  0.00              
ATOM   2820  HA  LYS B 171      11.036  21.152  -9.412  1.00  0.00              
ATOM   2821 1HB  LYS B 171       8.900  19.102 -10.241  1.00  0.00              
ATOM   2822 2HB  LYS B 171      10.603  18.913 -10.635  1.00  0.00              
ATOM   2823 1HG  LYS B 171      11.177  18.788  -8.263  1.00  0.00              
ATOM   2824 2HG  LYS B 171       9.488  19.074  -7.820  1.00  0.00              
ATOM   2825 1HD  LYS B 171       8.839  16.994  -9.024  1.00  0.00              
ATOM   2826 2HD  LYS B 171      10.543  16.700  -9.401  1.00  0.00              
ATOM   2827 1HE  LYS B 171      11.071  16.578  -6.999  1.00  0.00              
ATOM   2828 2HE  LYS B 171       9.387  16.922  -6.597  1.00  0.00              
ATOM   2829 1HZ  LYS B 171       9.858  14.586  -6.500  1.00  0.00              
ATOM   2830 2HZ  LYS B 171       8.768  14.883  -7.702  1.00  0.00              
ATOM   2831 3HZ  LYS B 171      10.342  14.562  -8.076  1.00  0.00              
ATOM   2832  N   GLU B 172       9.030  21.648 -11.912  1.00  0.00              
ATOM   2833  CA  GLU B 172       8.956  22.300 -13.202  1.00  0.00              
ATOM   2834  C   GLU B 172       9.347  23.763 -13.147  1.00  0.00              
ATOM   2835  O   GLU B 172       9.964  24.267 -14.079  1.00  0.00              
ATOM   2836  CB  GLU B 172       7.540  22.173 -13.769  1.00  0.00              
ATOM   2837  CG  GLU B 172       7.155  20.760 -14.187  1.00  0.00              
ATOM   2838  CD  GLU B 172       5.735  20.659 -14.668  1.00  0.00              
ATOM   2839  OE1 GLU B 172       4.915  21.415 -14.205  1.00  0.00              
ATOM   2840  OE2 GLU B 172       5.469  19.824 -15.501  1.00  0.00              
ATOM   2841  H   GLU B 172       8.176  21.360 -11.457  1.00  0.00              
ATOM   2842  HA  GLU B 172       9.661  21.813 -13.877  1.00  0.00              
ATOM   2843 1HB  GLU B 172       6.818  22.510 -13.025  1.00  0.00              
ATOM   2844 2HB  GLU B 172       7.438  22.819 -14.641  1.00  0.00              
ATOM   2845 1HG  GLU B 172       7.821  20.435 -14.986  1.00  0.00              
ATOM   2846 2HG  GLU B 172       7.295  20.091 -13.339  1.00  0.00              
ATOM   2847  N   ALA B 173       8.996  24.448 -12.050  1.00  0.00              
ATOM   2848  CA  ALA B 173       9.426  25.827 -11.794  1.00  0.00              
ATOM   2849  C   ALA B 173      10.946  25.993 -11.683  1.00  0.00              
ATOM   2850  O   ALA B 173      11.482  27.091 -11.951  1.00  0.00              
ATOM   2851  CB  ALA B 173       8.754  26.382 -10.508  1.00  0.00              
ATOM   2852  H   ALA B 173       8.407  23.983 -11.374  1.00  0.00              
ATOM   2853  HA  ALA B 173       9.120  26.440 -12.642  1.00  0.00              
ATOM   2854 1HB  ALA B 173       9.087  27.406 -10.337  1.00  0.00              
ATOM   2855 2HB  ALA B 173       7.671  26.368 -10.629  1.00  0.00              
ATOM   2856 3HB  ALA B 173       9.033  25.763  -9.657  1.00  0.00              
ATOM   2857  N   ARG B 174      11.613  24.939 -11.224  1.00  0.00              
ATOM   2858  CA  ARG B 174      13.077  24.893 -11.144  1.00  0.00              
ATOM   2859  C   ARG B 174      13.784  24.400 -12.435  1.00  0.00              
ATOM   2860  O   ARG B 174      15.005  24.283 -12.457  1.00  0.00              
ATOM   2861  CB  ARG B 174      13.489  23.996  -9.987  1.00  0.00              
ATOM   2862  CG  ARG B 174      12.980  24.435  -8.624  1.00  0.00              
ATOM   2863  CD  ARG B 174      13.477  25.787  -8.261  1.00  0.00              
ATOM   2864  NE  ARG B 174      14.922  25.808  -8.098  1.00  0.00              
ATOM   2865  CZ  ARG B 174      15.665  26.927  -8.000  1.00  0.00              
ATOM   2866  NH1 ARG B 174      15.086  28.107  -8.050  1.00  0.00              
ATOM   2867  NH2 ARG B 174      16.975  26.840  -7.854  1.00  0.00              
ATOM   2868  H   ARG B 174      11.079  24.138 -10.918  1.00  0.00              
ATOM   2869  HA  ARG B 174      13.448  25.910 -11.011  1.00  0.00              
ATOM   2870 1HB  ARG B 174      13.127  22.984 -10.164  1.00  0.00              
ATOM   2871 2HB  ARG B 174      14.577  23.948  -9.933  1.00  0.00              
ATOM   2872 1HG  ARG B 174      11.890  24.462  -8.634  1.00  0.00              
ATOM   2873 2HG  ARG B 174      13.318  23.730  -7.864  1.00  0.00              
ATOM   2874 1HD  ARG B 174      13.212  26.495  -9.046  1.00  0.00              
ATOM   2875 2HD  ARG B 174      13.024  26.101  -7.321  1.00  0.00              
ATOM   2876  HE  ARG B 174      15.403  24.919  -8.056  1.00  0.00              
ATOM   2877 1HH1 ARG B 174      14.084  28.173  -8.161  1.00  0.00              
ATOM   2878 2HH1 ARG B 174      15.642  28.946  -7.976  1.00  0.00              
ATOM   2879 1HH2 ARG B 174      17.420  25.933  -7.816  1.00  0.00              
ATOM   2880 2HH2 ARG B 174      17.532  27.679  -7.781  1.00  0.00              
ATOM   2881  N   LYS B 175      13.050  24.151 -13.518  1.00  0.00              
ATOM   2882  CA  LYS B 175      13.725  23.717 -14.766  1.00  0.00              
ATOM   2883  C   LYS B 175      14.365  24.902 -15.470  1.00  0.00              
ATOM   2884  O   LYS B 175      13.914  26.054 -15.327  1.00  0.00              
ATOM   2885  CB  LYS B 175      12.743  23.023 -15.711  1.00  0.00              
ATOM   2886  CG  LYS B 175      12.223  21.684 -15.205  1.00  0.00              
ATOM   2887  CD  LYS B 175      11.254  21.057 -16.195  1.00  0.00              
ATOM   2888  CE  LYS B 175      10.742  19.713 -15.696  1.00  0.00              
ATOM   2889  NZ  LYS B 175       9.795  19.086 -16.658  1.00  0.00              
ATOM   2890  H   LYS B 175      12.045  24.251 -13.511  1.00  0.00              
ATOM   2891  HA  LYS B 175      14.544  23.047 -14.502  1.00  0.00              
ATOM   2892 1HB  LYS B 175      11.883  23.671 -15.883  1.00  0.00              
ATOM   2893 2HB  LYS B 175      13.223  22.852 -16.675  1.00  0.00              
ATOM   2894 1HG  LYS B 175      13.061  21.003 -15.049  1.00  0.00              
ATOM   2895 2HG  LYS B 175      11.714  21.827 -14.252  1.00  0.00              
ATOM   2896 1HD  LYS B 175      10.405  21.725 -16.347  1.00  0.00              
ATOM   2897 2HD  LYS B 175      11.755  20.911 -17.152  1.00  0.00              
ATOM   2898 1HE  LYS B 175      11.583  19.039 -15.542  1.00  0.00              
ATOM   2899 2HE  LYS B 175      10.234  19.849 -14.742  1.00  0.00              
ATOM   2900 1HZ  LYS B 175       9.479  18.200 -16.290  1.00  0.00              
ATOM   2901 2HZ  LYS B 175       9.000  19.696 -16.794  1.00  0.00              
ATOM   2902 3HZ  LYS B 175      10.260  18.938 -17.541  1.00  0.00              
ATOM   2903  N   LEU B 176      15.419  24.634 -16.234  1.00  0.00              
ATOM   2904  CA  LEU B 176      16.127  25.706 -16.921  1.00  0.00              
ATOM   2905  C   LEU B 176      15.317  26.312 -18.068  1.00  0.00              
ATOM   2906  O   LEU B 176      14.508  25.629 -18.688  1.00  0.00              
ATOM   2907  CB  LEU B 176      17.462  25.178 -17.462  1.00  0.00              
ATOM   2908  CG  LEU B 176      18.474  24.719 -16.405  1.00  0.00              
ATOM   2909  CD1 LEU B 176      19.693  24.121 -17.094  1.00  0.00              
ATOM   2910  CD2 LEU B 176      18.865  25.901 -15.530  1.00  0.00              
ATOM   2911  H   LEU B 176      15.739  23.683 -16.346  1.00  0.00              
ATOM   2912  HA  LEU B 176      16.264  26.532 -16.224  1.00  0.00              
ATOM   2913 1HB  LEU B 176      17.261  24.331 -18.117  1.00  0.00              
ATOM   2914 2HB  LEU B 176      17.933  25.963 -18.053  1.00  0.00              
ATOM   2915  HG  LEU B 176      18.026  23.941 -15.786  1.00  0.00              
ATOM   2916 1HD1 LEU B 176      20.412  23.795 -16.342  1.00  0.00              
ATOM   2917 2HD1 LEU B 176      19.387  23.266 -17.697  1.00  0.00              
ATOM   2918 3HD1 LEU B 176      20.154  24.872 -17.734  1.00  0.00              
ATOM   2919 1HD2 LEU B 176      19.584  25.574 -14.778  1.00  0.00              
ATOM   2920 2HD2 LEU B 176      19.314  26.678 -16.148  1.00  0.00              
ATOM   2921 3HD2 LEU B 176      17.978  26.297 -15.036  1.00  0.00              
ATOM   2922  N   ASP B 177      15.538  27.604 -18.306  1.00  0.00              
ATOM   2923  CA  ASP B 177      14.832  28.398 -19.328  1.00  0.00              
ATOM   2924  C   ASP B 177      13.309  28.449 -19.137  1.00  0.00              
ATOM   2925  O   ASP B 177      12.541  28.309 -20.093  1.00  0.00              
ATOM   2926  CB  ASP B 177      15.140  27.842 -20.721  1.00  0.00              
ATOM   2927  CG  ASP B 177      16.613  27.953 -21.091  1.00  0.00              
ATOM   2928  OD1 ASP B 177      17.226  28.926 -20.721  1.00  0.00              
ATOM   2929  OD2 ASP B 177      17.110  27.064 -21.739  1.00  0.00              
ATOM   2930  H   ASP B 177      16.240  28.051 -17.735  1.00  0.00              
ATOM   2931  HA  ASP B 177      15.143  29.439 -19.234  1.00  0.00              
ATOM   2932 1HB  ASP B 177      14.847  26.793 -20.766  1.00  0.00              
ATOM   2933 2HB  ASP B 177      14.552  28.379 -21.465  1.00  0.00              
ATOM   2934  N   LEU B 178      12.877  28.631 -17.894  1.00  0.00              
ATOM   2935  CA  LEU B 178      11.459  28.758 -17.608  1.00  0.00              
ATOM   2936  C   LEU B 178      11.020  30.076 -18.226  1.00  0.00              
ATOM   2937  O   LEU B 178      11.580  31.139 -17.925  1.00  0.00              
ATOM   2938  CB  LEU B 178      11.185  28.740 -16.099  1.00  0.00              
ATOM   2939  CG  LEU B 178       9.709  28.828 -15.690  1.00  0.00              
ATOM   2940  CD1 LEU B 178       8.983  27.564 -16.130  1.00  0.00              
ATOM   2941  CD2 LEU B 178       9.610  29.020 -14.184  1.00  0.00              
ATOM   2942  H   LEU B 178      13.539  28.682 -17.133  1.00  0.00              
ATOM   2943  HA  LEU B 178      10.939  27.914 -18.058  1.00  0.00              
ATOM   2944 1HB  LEU B 178      11.589  27.818 -15.684  1.00  0.00              
ATOM   2945 2HB  LEU B 178      11.707  29.580 -15.641  1.00  0.00              
ATOM   2946  HG  LEU B 178       9.241  29.674 -16.195  1.00  0.00              
ATOM   2947 1HD1 LEU B 178       7.935  27.627 -15.840  1.00  0.00              
ATOM   2948 2HD1 LEU B 178       9.054  27.462 -17.213  1.00  0.00              
ATOM   2949 3HD1 LEU B 178       9.440  26.698 -15.653  1.00  0.00              
ATOM   2950 1HD2 LEU B 178       8.561  29.083 -13.894  1.00  0.00              
ATOM   2951 2HD2 LEU B 178      10.076  28.174 -13.678  1.00  0.00              
ATOM   2952 3HD2 LEU B 178      10.121  29.939 -13.900  1.00  0.00              
ATOM   2953  N   THR B 179      10.056  30.018 -19.134  1.00  0.00              
ATOM   2954  CA  THR B 179       9.594  31.240 -19.757  1.00  0.00              
ATOM   2955  C   THR B 179       8.474  31.797 -18.882  1.00  0.00              
ATOM   2956  O   THR B 179       7.994  31.107 -17.959  1.00  0.00              
ATOM   2957  CB  THR B 179       9.099  31.005 -21.196  1.00  0.00              
ATOM   2958  OG1 THR B 179       7.924  30.185 -21.172  1.00  0.00              
ATOM   2959  CG2 THR B 179      10.175  30.318 -22.024  1.00  0.00              
ATOM   2960  H   THR B 179       9.634  29.140 -19.402  1.00  0.00              
ATOM   2961  HA  THR B 179      10.414  31.959 -19.757  1.00  0.00              
ATOM   2962  HB  THR B 179       8.850  31.961 -21.656  1.00  0.00              
ATOM   2963  HG1 THR B 179       7.620  30.036 -22.071  1.00  0.00              
ATOM   2964 1HG2 THR B 179       9.808  30.160 -23.038  1.00  0.00              
ATOM   2965 2HG2 THR B 179      11.066  30.945 -22.054  1.00  0.00              
ATOM   2966 3HG2 THR B 179      10.422  29.358 -21.575  1.00  0.00              
ATOM   2967  N   GLN B 180       8.087  33.042 -19.147  1.00  0.00              
ATOM   2968  CA  GLN B 180       6.983  33.656 -18.418  1.00  0.00              
ATOM   2969  C   GLN B 180       5.658  32.969 -18.680  1.00  0.00              
ATOM   2970  O   GLN B 180       4.885  32.823 -17.755  1.00  0.00              
ATOM   2971  CB  GLN B 180       6.869  35.139 -18.782  1.00  0.00              
ATOM   2972  CG  GLN B 180       5.814  35.895 -17.992  1.00  0.00              
ATOM   2973  CD  GLN B 180       6.122  35.935 -16.507  1.00  0.00              
ATOM   2974  OE1 GLN B 180       7.219  36.322 -16.097  1.00  0.00              
ATOM   2975  NE2 GLN B 180       5.153  35.535 -15.692  1.00  0.00              
ATOM   2976  H   GLN B 180       8.562  33.575 -19.861  1.00  0.00              
ATOM   2977  HA  GLN B 180       7.150  33.513 -17.351  1.00  0.00              
ATOM   2978 1HB  GLN B 180       7.828  35.629 -18.616  1.00  0.00              
ATOM   2979 2HB  GLN B 180       6.630  35.237 -19.841  1.00  0.00              
ATOM   2980 1HG  GLN B 180       5.765  36.920 -18.359  1.00  0.00              
ATOM   2981 2HG  GLN B 180       4.851  35.402 -18.128  1.00  0.00              
ATOM   2982 1HE2 GLN B 180       5.298  35.539 -14.701  1.00  0.00              
ATOM   2983 2HE2 GLN B 180       4.278  35.229 -16.067  1.00  0.00              
ATOM   2984  N   GLU B 181       5.408  32.520 -19.919  1.00  0.00              
ATOM   2985  CA  GLU B 181       4.201  31.755 -20.211  1.00  0.00              
ATOM   2986  C   GLU B 181       4.151  30.407 -19.497  1.00  0.00              
ATOM   2987  O   GLU B 181       3.083  29.964 -19.064  1.00  0.00              
ATOM   2988  CB  GLU B 181       4.081  31.534 -21.720  1.00  0.00              
ATOM   2989  CG  GLU B 181       3.771  32.793 -22.517  1.00  0.00              
ATOM   2990  CD  GLU B 181       3.711  32.548 -23.999  1.00  0.00              
ATOM   2991  OE1 GLU B 181       4.036  31.462 -24.416  1.00  0.00              
ATOM   2992  OE2 GLU B 181       3.338  33.447 -24.715  1.00  0.00              
ATOM   2993  H   GLU B 181       6.062  32.711 -20.665  1.00  0.00              
ATOM   2994  HA  GLU B 181       3.342  32.301 -19.820  1.00  0.00              
ATOM   2995 1HB  GLU B 181       5.014  31.118 -22.102  1.00  0.00              
ATOM   2996 2HB  GLU B 181       3.293  30.809 -21.921  1.00  0.00              
ATOM   2997 1HG  GLU B 181       2.811  33.192 -22.188  1.00  0.00              
ATOM   2998 2HG  GLU B 181       4.535  33.541 -22.308  1.00  0.00              
ATOM   2999  N   MET B 182       5.298  29.732 -19.415  1.00  0.00              
ATOM   3000  CA  MET B 182       5.400  28.490 -18.678  1.00  0.00              
ATOM   3001  C   MET B 182       5.114  28.681 -17.186  1.00  0.00              
ATOM   3002  O   MET B 182       4.408  27.862 -16.601  1.00  0.00              
ATOM   3003  CB  MET B 182       6.787  27.883 -18.884  1.00  0.00              
ATOM   3004  CG  MET B 182       7.035  27.340 -20.284  1.00  0.00              
ATOM   3005  SD  MET B 182       8.721  26.740 -20.508  1.00  0.00              
ATOM   3006  CE  MET B 182       8.709  26.340 -22.253  1.00  0.00              
ATOM   3007  H   MET B 182       6.117  30.097 -19.879  1.00  0.00              
ATOM   3008  HA  MET B 182       4.654  27.796 -19.065  1.00  0.00              
ATOM   3009 1HB  MET B 182       7.547  28.636 -18.678  1.00  0.00              
ATOM   3010 2HB  MET B 182       6.935  27.066 -18.177  1.00  0.00              
ATOM   3011 1HG  MET B 182       6.347  26.518 -20.482  1.00  0.00              
ATOM   3012 2HG  MET B 182       6.849  28.124 -21.017  1.00  0.00              
ATOM   3013 1HE  MET B 182       9.686  25.955 -22.545  1.00  0.00              
ATOM   3014 2HE  MET B 182       7.947  25.584 -22.448  1.00  0.00              
ATOM   3015 3HE  MET B 182       8.486  27.238 -22.831  1.00  0.00              
ATOM   3016  N   ARG B 183       5.640  29.759 -16.590  1.00  0.00              
ATOM   3017  CA  ARG B 183       5.352  30.116 -15.185  1.00  0.00              
ATOM   3018  C   ARG B 183       3.875  30.463 -14.932  1.00  0.00              
ATOM   3019  O   ARG B 183       3.318  30.134 -13.870  1.00  0.00              
ATOM   3020  CB  ARG B 183       6.210  31.298 -14.760  1.00  0.00              
ATOM   3021  CG  ARG B 183       6.128  31.650 -13.282  1.00  0.00              
ATOM   3022  CD  ARG B 183       7.150  32.657 -12.900  1.00  0.00              
ATOM   3023  NE  ARG B 183       7.094  32.975 -11.482  1.00  0.00              
ATOM   3024  CZ  ARG B 183       7.919  33.839 -10.859  1.00  0.00              
ATOM   3025  NH1 ARG B 183       8.856  34.462 -11.540  1.00  0.00              
ATOM   3026  NH2 ARG B 183       7.787  34.061  -9.563  1.00  0.00              
ATOM   3027  H   ARG B 183       6.258  30.348 -17.130  1.00  0.00              
ATOM   3028  HA  ARG B 183       5.561  29.249 -14.558  1.00  0.00              
ATOM   3029 1HB  ARG B 183       7.254  31.092 -14.992  1.00  0.00              
ATOM   3030 2HB  ARG B 183       5.917  32.183 -15.326  1.00  0.00              
ATOM   3031 1HG  ARG B 183       5.143  32.060 -13.060  1.00  0.00              
ATOM   3032 2HG  ARG B 183       6.291  30.752 -12.685  1.00  0.00              
ATOM   3033 1HD  ARG B 183       8.144  32.270 -13.123  1.00  0.00              
ATOM   3034 2HD  ARG B 183       6.984  33.575 -13.462  1.00  0.00              
ATOM   3035  HE  ARG B 183       6.386  32.516 -10.925  1.00  0.00              
ATOM   3036 1HH1 ARG B 183       8.957  34.292 -12.531  1.00  0.00              
ATOM   3037 2HH1 ARG B 183       9.474  35.109 -11.073  1.00  0.00              
ATOM   3038 1HH2 ARG B 183       7.066  33.583  -9.039  1.00  0.00              
ATOM   3039 2HH2 ARG B 183       8.404  34.708  -9.096  1.00  0.00              
ATOM   3040  N   LYS B 184       3.253  31.142 -15.905  1.00  0.00              
ATOM   3041  CA  LYS B 184       1.801  31.397 -15.897  1.00  0.00              
ATOM   3042  C   LYS B 184       0.994  30.082 -15.895  1.00  0.00              
ATOM   3043  O   LYS B 184       0.003  29.952 -15.171  1.00  0.00              
ATOM   3044  CB  LYS B 184       1.405  32.253 -17.101  1.00  0.00              
ATOM   3045  CG  LYS B 184       1.825  33.714 -17.000  1.00  0.00              
ATOM   3046  CD  LYS B 184       1.418  34.493 -18.242  1.00  0.00              
ATOM   3047  CE  LYS B 184       1.780  35.966 -18.115  1.00  0.00              
ATOM   3048  NZ  LYS B 184       1.406  36.737 -19.331  1.00  0.00              
ATOM   3049  H   LYS B 184       3.810  31.490 -16.672  1.00  0.00              
ATOM   3050  HA  LYS B 184       1.546  31.918 -14.974  1.00  0.00              
ATOM   3051 1HB  LYS B 184       1.852  31.839 -18.005  1.00  0.00              
ATOM   3052 2HB  LYS B 184       0.323  32.224 -17.229  1.00  0.00              
ATOM   3053 1HG  LYS B 184       1.355  34.168 -16.126  1.00  0.00              
ATOM   3054 2HG  LYS B 184       2.906  33.774 -16.881  1.00  0.00              
ATOM   3055 1HD  LYS B 184       1.924  34.077 -19.114  1.00  0.00              
ATOM   3056 2HD  LYS B 184       0.342  34.405 -18.391  1.00  0.00              
ATOM   3057 1HE  LYS B 184       1.265  36.394 -17.256  1.00  0.00              
ATOM   3058 2HE  LYS B 184       2.853  36.064 -17.954  1.00  0.00              
ATOM   3059 1HZ  LYS B 184       1.662  37.707 -19.208  1.00  0.00              
ATOM   3060 2HZ  LYS B 184       1.892  36.360 -20.133  1.00  0.00              
ATOM   3061 3HZ  LYS B 184       0.409  36.670 -19.481  1.00  0.00              
ATOM   3062  N   LYS B 185       1.433  29.106 -16.701  1.00  0.00              
ATOM   3063  CA  LYS B 185       0.852  27.774 -16.711  1.00  0.00              
ATOM   3064  C   LYS B 185       1.030  27.039 -15.399  1.00  0.00              
ATOM   3065  O   LYS B 185       0.171  26.274 -14.975  1.00  0.00              
ATOM   3066  CB  LYS B 185       1.457  26.947 -17.846  1.00  0.00              
ATOM   3067  CG  LYS B 185       1.033  27.389 -19.241  1.00  0.00              
ATOM   3068  CD  LYS B 185       1.763  26.599 -20.317  1.00  0.00              
ATOM   3069  CE  LYS B 185       1.388  27.081 -21.710  1.00  0.00              
ATOM   3070  NZ  LYS B 185       2.136  26.355 -22.771  1.00  0.00              
ATOM   3071  H   LYS B 185       2.199  29.313 -17.325  1.00  0.00              
ATOM   3072  HA  LYS B 185      -0.209  27.860 -16.944  1.00  0.00              
ATOM   3073 1HB  LYS B 185       2.545  27.000 -17.795  1.00  0.00              
ATOM   3074 2HB  LYS B 185       1.175  25.901 -17.726  1.00  0.00              
ATOM   3075 1HG  LYS B 185      -0.041  27.240 -19.359  1.00  0.00              
ATOM   3076 2HG  LYS B 185       1.251  28.448 -19.369  1.00  0.00              
ATOM   3077 1HD  LYS B 185       2.840  26.708 -20.181  1.00  0.00              
ATOM   3078 2HD  LYS B 185       1.509  25.542 -20.228  1.00  0.00              
ATOM   3079 1HE  LYS B 185       0.320  26.935 -21.870  1.00  0.00              
ATOM   3080 2HE  LYS B 185       1.602  28.146 -21.796  1.00  0.00              
ATOM   3081 1HZ  LYS B 185       1.860  26.704 -23.678  1.00  0.00              
ATOM   3082 2HZ  LYS B 185       3.128  26.500 -22.643  1.00  0.00              
ATOM   3083 3HZ  LYS B 185       1.930  25.368 -22.714  1.00  0.00              
ATOM   3084  N   LEU B 186       2.170  27.234 -14.761  1.00  0.00              
ATOM   3085  CA  LEU B 186       2.359  26.687 -13.423  1.00  0.00              
ATOM   3086  C   LEU B 186       1.402  27.314 -12.399  1.00  0.00              
ATOM   3087  O   LEU B 186       0.907  26.604 -11.522  1.00  0.00              
ATOM   3088  CB  LEU B 186       3.810  26.905 -12.975  1.00  0.00              
ATOM   3089  CG  LEU B 186       4.873  26.128 -13.762  1.00  0.00              
ATOM   3090  CD1 LEU B 186       6.260  26.582 -13.328  1.00  0.00              
ATOM   3091  CD2 LEU B 186       4.688  24.636 -13.528  1.00  0.00              
ATOM   3092  H   LEU B 186       2.919  27.760 -15.188  1.00  0.00              
ATOM   3093  HA  LEU B 186       2.105  25.628 -13.444  1.00  0.00              
ATOM   3094 1HB  LEU B 186       4.044  27.965 -13.060  1.00  0.00              
ATOM   3095 2HB  LEU B 186       3.897  26.617 -11.928  1.00  0.00              
ATOM   3096  HG  LEU B 186       4.769  26.344 -14.826  1.00  0.00              
ATOM   3097 1HD1 LEU B 186       7.015  26.030 -13.887  1.00  0.00              
ATOM   3098 2HD1 LEU B 186       6.371  27.648 -13.524  1.00  0.00              
ATOM   3099 3HD1 LEU B 186       6.387  26.393 -12.263  1.00  0.00              
ATOM   3100 1HD2 LEU B 186       5.443  24.083 -14.089  1.00  0.00              
ATOM   3101 2HD2 LEU B 186       4.793  24.418 -12.465  1.00  0.00              
ATOM   3102 3HD2 LEU B 186       3.695  24.335 -13.864  1.00  0.00              
ATOM   3103  N   GLN B 187       1.143  28.621 -12.530  1.00  0.00              
ATOM   3104  CA  GLN B 187       0.156  29.337 -11.697  1.00  0.00              
ATOM   3105  C   GLN B 187      -1.263  28.843 -11.918  1.00  0.00              
ATOM   3106  O   GLN B 187      -2.045  28.615 -10.961  1.00  0.00              
ATOM   3107  CB  GLN B 187       0.210  30.841 -11.978  1.00  0.00              
ATOM   3108  CG  GLN B 187       1.467  31.525 -11.471  1.00  0.00              
ATOM   3109  CD  GLN B 187       1.537  32.985 -11.877  1.00  0.00              
ATOM   3110  OE1 GLN B 187       0.686  33.477 -12.623  1.00  0.00              
ATOM   3111  NE2 GLN B 187       2.555  33.685 -11.391  1.00  0.00              
ATOM   3112  H   GLN B 187       1.654  29.131 -13.236  1.00  0.00              
ATOM   3113  HA  GLN B 187       0.415  29.188 -10.648  1.00  0.00              
ATOM   3114 1HB  GLN B 187       0.134  30.962 -13.059  1.00  0.00              
ATOM   3115 2HB  GLN B 187      -0.666  31.282 -11.502  1.00  0.00              
ATOM   3116 1HG  GLN B 187       1.804  31.449 -10.437  1.00  0.00              
ATOM   3117 2HG  GLN B 187       2.141  30.956 -12.113  1.00  0.00              
ATOM   3118 1HE2 GLN B 187       2.653  34.654 -11.624  1.00  0.00              
ATOM   3119 2HE2 GLN B 187       3.223  33.246 -10.790  1.00  0.00              
ATOM   3120  N   TYR B 188      -1.588  28.657 -13.186  1.00  0.00              
ATOM   3121  CA  TYR B 188      -2.900  28.125 -13.555  1.00  0.00              
ATOM   3122  C   TYR B 188      -3.116  26.678 -13.087  1.00  0.00              
ATOM   3123  O   TYR B 188      -4.210  26.343 -12.630  1.00  0.00              
ATOM   3124  CB  TYR B 188      -3.087  28.210 -15.072  1.00  0.00              
ATOM   3125  CG  TYR B 188      -3.006  29.617 -15.621  1.00  0.00              
ATOM   3126  CD1 TYR B 188      -3.102  30.717 -14.782  1.00  0.00              
ATOM   3127  CD2 TYR B 188      -2.831  29.841 -16.979  1.00  0.00              
ATOM   3128  CE1 TYR B 188      -3.029  32.004 -15.278  1.00  0.00              
ATOM   3129  CE2 TYR B 188      -2.756  31.123 -17.487  1.00  0.00              
ATOM   3130  CZ  TYR B 188      -2.856  32.203 -16.633  1.00  0.00              
ATOM   3131  OH  TYR B 188      -2.781  33.482 -17.134  1.00  0.00              
ATOM   3132  H   TYR B 188      -0.926  28.884 -13.914  1.00  0.00              
ATOM   3133  HA  TYR B 188      -3.662  28.671 -13.000  1.00  0.00              
ATOM   3134 1HB  TYR B 188      -2.308  27.596 -15.528  1.00  0.00              
ATOM   3135 2HB  TYR B 188      -4.064  27.786 -15.300  1.00  0.00              
ATOM   3136  HD1 TYR B 188      -3.239  30.552 -13.713  1.00  0.00              
ATOM   3137  HD2 TYR B 188      -2.754  28.984 -17.648  1.00  0.00              
ATOM   3138  HE1 TYR B 188      -3.107  32.859 -14.607  1.00  0.00              
ATOM   3139  HE2 TYR B 188      -2.620  31.278 -18.557  1.00  0.00              
ATOM   3140  HH  TYR B 188      -2.660  33.506 -18.086  1.00  0.00              
ATOM   3141  N   ALA B 189      -2.079  25.833 -13.158  1.00  0.00              
ATOM   3142  CA  ALA B 189      -2.180  24.476 -12.617  1.00  0.00              
ATOM   3143  C   ALA B 189      -2.337  24.497 -11.109  1.00  0.00              
ATOM   3144  O   ALA B 189      -3.037  23.663 -10.575  1.00  0.00              
ATOM   3145  CB  ALA B 189      -0.959  23.653 -13.005  1.00  0.00              
ATOM   3146  H   ALA B 189      -1.214  26.128 -13.588  1.00  0.00              
ATOM   3147  HA  ALA B 189      -3.041  23.985 -13.072  1.00  0.00              
ATOM   3148 1HB  ALA B 189      -1.050  22.650 -12.589  1.00  0.00              
ATOM   3149 2HB  ALA B 189      -0.892  23.591 -14.091  1.00  0.00              
ATOM   3150 3HB  ALA B 189      -0.061  24.129 -12.613  1.00  0.00              
ATOM   3151  N   ALA B 190      -1.633  25.408 -10.434  1.00  0.00              
ATOM   3152  CA  ALA B 190      -1.770  25.558  -9.001  1.00  0.00              
ATOM   3153  C   ALA B 190      -3.199  25.994  -8.604  1.00  0.00              
ATOM   3154  O   ALA B 190      -3.766  25.496  -7.622  1.00  0.00              
ATOM   3155  CB  ALA B 190      -0.741  26.556  -8.490  1.00  0.00              
ATOM   3156  H   ALA B 190      -0.990  26.007 -10.932  1.00  0.00              
ATOM   3157  HA  ALA B 190      -1.608  24.586  -8.535  1.00  0.00              
ATOM   3158 1HB  ALA B 190      -0.834  26.652  -7.408  1.00  0.00              
ATOM   3159 2HB  ALA B 190       0.260  26.206  -8.738  1.00  0.00              
ATOM   3160 3HB  ALA B 190      -0.913  27.525  -8.955  1.00  0.00              
ATOM   3161  N   ILE B 191      -3.780  26.924  -9.367  1.00  0.00              
ATOM   3162  CA  ILE B 191      -5.188  27.357  -9.122  1.00  0.00              
ATOM   3163  C   ILE B 191      -6.191  26.226  -9.355  1.00  0.00              
ATOM   3164  O   ILE B 191      -7.111  25.966  -8.553  1.00  0.00              
ATOM   3165  CB  ILE B 191      -5.566  28.546 -10.024  1.00  0.00              
ATOM   3166  CG1 ILE B 191      -4.769  29.792  -9.626  1.00  0.00              
ATOM   3167  CG2 ILE B 191      -7.060  28.819  -9.946  1.00  0.00              
ATOM   3168  CD1 ILE B 191      -4.858  30.919 -10.629  1.00  0.00              
ATOM   3169  H   ILE B 191      -3.260  27.345 -10.124  1.00  0.00              
ATOM   3170  HA  ILE B 191      -5.301  27.583  -8.063  1.00  0.00              
ATOM   3171  HB  ILE B 191      -5.301  28.319 -11.056  1.00  0.00              
ATOM   3172 1HG1 ILE B 191      -5.126  30.160  -8.665  1.00  0.00              
ATOM   3173 2HG1 ILE B 191      -3.718  29.528  -9.504  1.00  0.00              
ATOM   3174 1HG2 ILE B 191      -7.309  29.663 -10.589  1.00  0.00              
ATOM   3175 2HG2 ILE B 191      -7.608  27.938 -10.276  1.00  0.00              
ATOM   3176 3HG2 ILE B 191      -7.334  29.053  -8.917  1.00  0.00              
ATOM   3177 1HD1 ILE B 191      -4.268  31.766 -10.278  1.00  0.00              
ATOM   3178 2HD1 ILE B 191      -4.472  30.582 -11.591  1.00  0.00              
ATOM   3179 3HD1 ILE B 191      -5.897  31.225 -10.741  1.00  0.00              
ATOM   3180  N   GLY B 192      -5.954  25.509 -10.448  1.00  0.00              
ATOM   3181  CA  GLY B 192      -6.749  24.343 -10.822  1.00  0.00              
ATOM   3182  C   GLY B 192      -6.649  23.261  -9.775  1.00  0.00              
ATOM   3183  O   GLY B 192      -7.650  22.684  -9.396  1.00  0.00              
ATOM   3184  H   GLY B 192      -5.187  25.793 -11.041  1.00  0.00              
ATOM   3185 1HA  GLY B 192      -7.791  24.639 -10.950  1.00  0.00              
ATOM   3186 2HA  GLY B 192      -6.404  23.961 -11.782  1.00  0.00              
ATOM   3187  N   ALA B 193      -5.427  23.005  -9.305  1.00  0.00              
ATOM   3188  CA  ALA B 193      -5.174  22.030  -8.262  1.00  0.00              
ATOM   3189  C   ALA B 193      -5.865  22.440  -6.938  1.00  0.00              
ATOM   3190  O   ALA B 193      -6.433  21.581  -6.241  1.00  0.00              
ATOM   3191  CB  ALA B 193      -3.658  21.904  -8.050  1.00  0.00              
ATOM   3192  H   ALA B 193      -4.651  23.516  -9.700  1.00  0.00              
ATOM   3193  HA  ALA B 193      -5.576  21.072  -8.589  1.00  0.00              
ATOM   3194 1HB  ALA B 193      -3.461  21.173  -7.266  1.00  0.00              
ATOM   3195 2HB  ALA B 193      -3.187  21.579  -8.977  1.00  0.00              
ATOM   3196 3HB  ALA B 193      -3.251  22.870  -7.755  1.00  0.00              
ATOM   3197  N   MET B 194      -5.818  23.747  -6.608  1.00  0.00              
ATOM   3198  CA  MET B 194      -6.549  24.301  -5.414  1.00  0.00              
ATOM   3199  C   MET B 194      -8.079  24.163  -5.540  1.00  0.00              
ATOM   3200  O   MET B 194      -8.788  23.856  -4.567  1.00  0.00              
ATOM   3201  CB  MET B 194      -6.182  25.769  -5.204  1.00  0.00              
ATOM   3202  CG  MET B 194      -4.785  25.995  -4.644  1.00  0.00              
ATOM   3203  SD  MET B 194      -4.595  25.352  -2.969  1.00  0.00              
ATOM   3204  CE  MET B 194      -5.715  26.419  -2.068  1.00  0.00              
ATOM   3205  H   MET B 194      -5.273  24.372  -7.184  1.00  0.00              
ATOM   3206  HA  MET B 194      -6.234  23.750  -4.529  1.00  0.00              
ATOM   3207 1HB  MET B 194      -6.252  26.301  -6.152  1.00  0.00              
ATOM   3208 2HB  MET B 194      -6.896  26.228  -4.519  1.00  0.00              
ATOM   3209 1HG  MET B 194      -4.052  25.507  -5.286  1.00  0.00              
ATOM   3210 2HG  MET B 194      -4.567  27.063  -4.629  1.00  0.00              
ATOM   3211 1HE  MET B 194      -5.709  26.145  -1.013  1.00  0.00              
ATOM   3212 2HE  MET B 194      -5.396  27.457  -2.176  1.00  0.00              
ATOM   3213 3HE  MET B 194      -6.724  26.307  -2.466  1.00  0.00              
ATOM   3214  N   LEU B 195      -8.588  24.422  -6.735  1.00  0.00              
ATOM   3215  CA  LEU B 195     -10.018  24.237  -7.001  1.00  0.00              
ATOM   3216  C   LEU B 195     -10.422  22.798  -6.924  1.00  0.00              
ATOM   3217  O   LEU B 195     -11.530  22.490  -6.432  1.00  0.00              
ATOM   3218  CB  LEU B 195     -10.425  24.855  -8.338  1.00  0.00              
ATOM   3219  CG  LEU B 195     -10.378  26.381  -8.247  1.00  0.00              
ATOM   3220  CD1 LEU B 195     -10.597  27.114  -9.572  1.00  0.00              
ATOM   3221  CD2 LEU B 195     -11.339  26.849  -7.164  1.00  0.00              
ATOM   3222  H   LEU B 195      -7.989  24.752  -7.478  1.00  0.00              
ATOM   3223  HA  LEU B 195     -10.583  24.732  -6.212  1.00  0.00              
ATOM   3224 1HB  LEU B 195      -9.745  24.496  -9.109  1.00  0.00              
ATOM   3225 2HB  LEU B 195     -11.432  24.517  -8.585  1.00  0.00              
ATOM   3226  HG  LEU B 195      -9.365  26.700  -7.999  1.00  0.00              
ATOM   3227 1HD1 LEU B 195     -10.545  28.190  -9.405  1.00  0.00              
ATOM   3228 2HD1 LEU B 195      -9.824  26.820 -10.282  1.00  0.00              
ATOM   3229 3HD1 LEU B 195     -11.576  26.856  -9.973  1.00  0.00              
ATOM   3230 1HD2 LEU B 195     -11.307  27.937  -7.095  1.00  0.00              
ATOM   3231 2HD2 LEU B 195     -12.351  26.531  -7.413  1.00  0.00              
ATOM   3232 3HD2 LEU B 195     -11.047  26.416  -6.207  1.00  0.00              
ATOM   3233  N   ALA B 196      -9.539  21.874  -7.389  1.00  0.00              
ATOM   3234  CA  ALA B 196      -9.789  20.444  -7.235  1.00  0.00              
ATOM   3235  C   ALA B 196      -9.792  20.050  -5.777  1.00  0.00              
ATOM   3236  O   ALA B 196     -10.640  19.219  -5.382  1.00  0.00              
ATOM   3237  CB  ALA B 196      -8.726  19.692  -8.054  1.00  0.00              
ATOM   3238  H   ALA B 196      -8.693  22.178  -7.851  1.00  0.00              
ATOM   3239  HA  ALA B 196     -10.784  20.230  -7.625  1.00  0.00              
ATOM   3240 1HB  ALA B 196      -8.886  18.618  -7.959  1.00  0.00              
ATOM   3241 2HB  ALA B 196      -8.804  19.979  -9.102  1.00  0.00              
ATOM   3242 3HB  ALA B 196      -7.735  19.945  -7.681  1.00  0.00              
ATOM   3243  N   ALA B 197      -8.841  20.549  -4.998  1.00  0.00              
ATOM   3244  CA  ALA B 197      -8.771  20.293  -3.576  1.00  0.00              
ATOM   3245  C   ALA B 197      -9.997  20.835  -2.853  1.00  0.00              
ATOM   3246  O   ALA B 197     -10.568  20.168  -2.021  1.00  0.00              
ATOM   3247  CB  ALA B 197      -7.490  20.919  -3.011  1.00  0.00              
ATOM   3248  H   ALA B 197      -8.138  21.134  -5.428  1.00  0.00              
ATOM   3249  HA  ALA B 197      -8.743  19.214  -3.427  1.00  0.00              
ATOM   3250 1HB  ALA B 197      -7.434  20.728  -1.939  1.00  0.00              
ATOM   3251 2HB  ALA B 197      -6.623  20.480  -3.503  1.00  0.00              
ATOM   3252 3HB  ALA B 197      -7.502  21.993  -3.187  1.00  0.00              
ATOM   3253  N   ILE B 198     -10.378  22.064  -3.161  1.00  0.00              
ATOM   3254  CA  ILE B 198     -11.570  22.691  -2.580  1.00  0.00              
ATOM   3255  C   ILE B 198     -12.867  21.959  -2.981  1.00  0.00              
ATOM   3256  O   ILE B 198     -13.731  21.659  -2.134  1.00  0.00              
ATOM   3257  CB  ILE B 198     -11.578  24.193  -2.909  1.00  0.00              
ATOM   3258  CG1 ILE B 198     -10.408  24.853  -2.140  1.00  0.00              
ATOM   3259  CG2 ILE B 198     -12.944  24.836  -2.610  1.00  0.00              
ATOM   3260  CD1 ILE B 198     -10.057  26.290  -2.535  1.00  0.00              
ATOM   3261  H   ILE B 198      -9.822  22.585  -3.824  1.00  0.00              
ATOM   3262  HA  ILE B 198     -11.534  22.565  -1.498  1.00  0.00              
ATOM   3263  HB  ILE B 198     -11.358  24.335  -3.966  1.00  0.00              
ATOM   3264 1HG1 ILE B 198     -10.633  24.864  -1.075  1.00  0.00              
ATOM   3265 2HG1 ILE B 198      -9.503  24.260  -2.276  1.00  0.00              
ATOM   3266 1HG2 ILE B 198     -12.908  25.897  -2.856  1.00  0.00              
ATOM   3267 2HG2 ILE B 198     -13.713  24.351  -3.210  1.00  0.00              
ATOM   3268 3HG2 ILE B 198     -13.180  24.716  -1.553  1.00  0.00              
ATOM   3269 1HD1 ILE B 198      -9.222  26.641  -1.927  1.00  0.00              
ATOM   3270 2HD1 ILE B 198      -9.776  26.320  -3.588  1.00  0.00              
ATOM   3271 3HD1 ILE B 198     -10.920  26.934  -2.370  1.00  0.00              
ATOM   3272  N   GLY B 199     -12.951  21.613  -4.254  1.00  0.00              
ATOM   3273  CA  GLY B 199     -14.067  20.862  -4.804  1.00  0.00              
ATOM   3274  C   GLY B 199     -14.269  19.491  -4.204  1.00  0.00              
ATOM   3275  O   GLY B 199     -15.416  19.108  -3.853  1.00  0.00              
ATOM   3276  H   GLY B 199     -12.196  21.890  -4.865  1.00  0.00              
ATOM   3277 1HA  GLY B 199     -14.989  21.426  -4.663  1.00  0.00              
ATOM   3278 2HA  GLY B 199     -13.927  20.737  -5.877  1.00  0.00              
ATOM   3279  N   ASP B 200     -13.158  18.768  -4.061  1.00  0.00              
ATOM   3280  CA  ASP B 200     -13.165  17.454  -3.440  1.00  0.00              
ATOM   3281  C   ASP B 200     -13.393  17.478  -1.915  1.00  0.00              
ATOM   3282  O   ASP B 200     -14.037  16.594  -1.398  1.00  0.00              
ATOM   3283  CB  ASP B 200     -11.843  16.745  -3.744  1.00  0.00              
ATOM   3284  CG  ASP B 200     -11.674  16.414  -5.221  1.00  0.00              
ATOM   3285  OD1 ASP B 200     -12.627  16.544  -5.952  1.00  0.00              
ATOM   3286  OD2 ASP B 200     -10.593  16.034  -5.604  1.00  0.00              
ATOM   3287  H   ASP B 200     -12.285  19.149  -4.397  1.00  0.00              
ATOM   3288  HA  ASP B 200     -14.008  16.888  -3.836  1.00  0.00              
ATOM   3289 1HB  ASP B 200     -11.011  17.377  -3.431  1.00  0.00              
ATOM   3290 2HB  ASP B 200     -11.785  15.820  -3.170  1.00  0.00              
ATOM   3291  N   ILE B 201     -12.848  18.461  -1.204  1.00  0.00              
ATOM   3292  CA  ILE B 201     -13.218  18.604   0.210  1.00  0.00              
ATOM   3293  C   ILE B 201     -14.705  18.920   0.362  1.00  0.00              
ATOM   3294  O   ILE B 201     -15.408  18.298   1.180  1.00  0.00              
ATOM   3295  CB  ILE B 201     -12.388  19.710   0.889  1.00  0.00              
ATOM   3296  CG1 ILE B 201     -10.918  19.292   0.982  1.00  0.00              
ATOM   3297  CG2 ILE B 201     -12.945  20.021   2.269  1.00  0.00              
ATOM   3298  CD1 ILE B 201      -9.982  20.426   1.336  1.00  0.00              
ATOM   3299  H   ILE B 201     -12.188  19.111  -1.608  1.00  0.00              
ATOM   3300  HA  ILE B 201     -13.139  17.629   0.689  1.00  0.00              
ATOM   3301  HB  ILE B 201     -12.420  20.614   0.281  1.00  0.00              
ATOM   3302 1HG1 ILE B 201     -10.808  18.512   1.735  1.00  0.00              
ATOM   3303 2HG1 ILE B 201     -10.597  18.872   0.028  1.00  0.00              
ATOM   3304 1HG2 ILE B 201     -12.346  20.804   2.735  1.00  0.00              
ATOM   3305 2HG2 ILE B 201     -13.976  20.360   2.177  1.00  0.00              
ATOM   3306 3HG2 ILE B 201     -12.911  19.123   2.886  1.00  0.00              
ATOM   3307 1HD1 ILE B 201      -8.959  20.052   1.383  1.00  0.00              
ATOM   3308 2HD1 ILE B 201     -10.050  21.204   0.575  1.00  0.00              
ATOM   3309 3HD1 ILE B 201     -10.262  20.839   2.304  1.00  0.00              
ATOM   3310  N   LEU B 202     -15.199  19.863  -0.433  1.00  0.00              
ATOM   3311  CA  LEU B 202     -16.638  20.133  -0.471  1.00  0.00              
ATOM   3312  C   LEU B 202     -17.489  18.892  -0.731  1.00  0.00              
ATOM   3313  O   LEU B 202     -18.477  18.681  -0.040  1.00  0.00              
ATOM   3314  CB  LEU B 202     -16.935  21.180  -1.552  1.00  0.00              
ATOM   3315  CG  LEU B 202     -18.417  21.505  -1.774  1.00  0.00              
ATOM   3316  CD1 LEU B 202     -18.999  22.114  -0.505  1.00  0.00              
ATOM   3317  CD2 LEU B 202     -18.558  22.457  -2.952  1.00  0.00              
ATOM   3318  H   LEU B 202     -14.582  20.404  -1.022  1.00  0.00              
ATOM   3319  HA  LEU B 202     -16.948  20.492   0.511  1.00  0.00              
ATOM   3320 1HB  LEU B 202     -16.428  22.106  -1.287  1.00  0.00              
ATOM   3321 2HB  LEU B 202     -16.528  20.826  -2.500  1.00  0.00              
ATOM   3322  HG  LEU B 202     -18.965  20.586  -1.983  1.00  0.00              
ATOM   3323 1HD1 LEU B 202     -20.053  22.345  -0.662  1.00  0.00              
ATOM   3324 2HD1 LEU B 202     -18.903  21.404   0.317  1.00  0.00              
ATOM   3325 3HD1 LEU B 202     -18.460  23.029  -0.261  1.00  0.00              
ATOM   3326 1HD2 LEU B 202     -19.612  22.688  -3.110  1.00  0.00              
ATOM   3327 2HD2 LEU B 202     -18.012  23.378  -2.743  1.00  0.00              
ATOM   3328 3HD2 LEU B 202     -18.151  21.990  -3.848  1.00  0.00              
ATOM   3329  N   ASN B 203     -17.142  18.114  -1.752  1.00  0.00              
ATOM   3330  CA  ASN B 203     -17.838  16.853  -2.088  1.00  0.00              
ATOM   3331  C   ASN B 203     -17.831  15.858  -0.927  1.00  0.00              
ATOM   3332  O   ASN B 203     -18.876  15.288  -0.594  1.00  0.00              
ATOM   3333  CB  ASN B 203     -17.222  16.219  -3.322  1.00  0.00              
ATOM   3334  CG  ASN B 203     -17.953  14.981  -3.761  1.00  0.00              
ATOM   3335  OD1 ASN B 203     -19.159  15.020  -4.033  1.00  0.00              
ATOM   3336  ND2 ASN B 203     -17.248  13.881  -3.836  1.00  0.00              
ATOM   3337  H   ASN B 203     -16.360  18.411  -2.318  1.00  0.00              
ATOM   3338  HA  ASN B 203     -18.874  17.086  -2.340  1.00  0.00              
ATOM   3339 1HB  ASN B 203     -17.225  16.939  -4.141  1.00  0.00              
ATOM   3340 2HB  ASN B 203     -16.183  15.960  -3.118  1.00  0.00              
ATOM   3341 1HD2 ASN B 203     -17.682  13.027  -4.122  1.00  0.00              
ATOM   3342 2HD2 ASN B 203     -16.275  13.895  -3.606  1.00  0.00              
ATOM   3343  N   ALA B 204     -16.657  15.656  -0.317  1.00  0.00              
ATOM   3344  CA  ALA B 204     -16.523  14.731   0.811  1.00  0.00              
ATOM   3345  C   ALA B 204     -17.395  15.129   2.008  1.00  0.00              
ATOM   3346  O   ALA B 204     -18.037  14.278   2.631  1.00  0.00              
ATOM   3347  CB  ALA B 204     -15.066  14.594   1.228  1.00  0.00              
ATOM   3348  H   ALA B 204     -15.842  16.156  -0.643  1.00  0.00              
ATOM   3349  HA  ALA B 204     -16.889  13.754   0.493  1.00  0.00              
ATOM   3350 1HB  ALA B 204     -14.991  13.902   2.067  1.00  0.00              
ATOM   3351 2HB  ALA B 204     -14.482  14.213   0.390  1.00  0.00              
ATOM   3352 3HB  ALA B 204     -14.680  15.568   1.526  1.00  0.00              
ATOM   3353  N   ILE B 205     -17.432  16.417   2.318  1.00  0.00              
ATOM   3354  CA  ILE B 205     -18.211  16.916   3.438  1.00  0.00              
ATOM   3355  C   ILE B 205     -19.700  16.905   3.033  1.00  0.00              
ATOM   3356  O   ILE B 205     -20.559  16.494   3.819  1.00  0.00              
ATOM   3357  CB  ILE B 205     -17.770  18.335   3.842  1.00  0.00              
ATOM   3358  CG1 ILE B 205     -16.316  18.327   4.318  1.00  0.00              
ATOM   3359  CG2 ILE B 205     -18.685  18.890   4.923  1.00  0.00              
ATOM   3360  CD1 ILE B 205     -16.073  17.446   5.523  1.00  0.00              
ATOM   3361  H   ILE B 205     -16.902  17.069   1.757  1.00  0.00              
ATOM   3362  HA  ILE B 205     -18.088  16.232   4.277  1.00  0.00              
ATOM   3363  HB  ILE B 205     -17.813  18.990   2.972  1.00  0.00              
ATOM   3364 1HG1 ILE B 205     -15.670  17.986   3.510  1.00  0.00              
ATOM   3365 2HG1 ILE B 205     -16.010  19.343   4.573  1.00  0.00              
ATOM   3366 1HG2 ILE B 205     -18.359  19.893   5.196  1.00  0.00              
ATOM   3367 2HG2 ILE B 205     -19.707  18.930   4.549  1.00  0.00              
ATOM   3368 3HG2 ILE B 205     -18.645  18.243   5.800  1.00  0.00              
ATOM   3369 1HD1 ILE B 205     -15.020  17.493   5.801  1.00  0.00              
ATOM   3370 2HD1 ILE B 205     -16.684  17.793   6.356  1.00  0.00              
ATOM   3371 3HD1 ILE B 205     -16.338  16.418   5.280  1.00  0.00              
ATOM   3372  N   MET B 206     -19.997  17.313   1.804  1.00  0.00              
ATOM   3373  CA  MET B 206     -21.382  17.265   1.323  1.00  0.00              
ATOM   3374  C   MET B 206     -21.988  15.848   1.375  1.00  0.00              
ATOM   3375  O   MET B 206     -23.085  15.664   1.923  1.00  0.00              
ATOM   3376  CB  MET B 206     -21.448  17.814  -0.101  1.00  0.00              
ATOM   3377  CG  MET B 206     -22.836  17.777  -0.726  1.00  0.00              
ATOM   3378  SD  MET B 206     -23.228  16.174  -1.453  1.00  0.00              
ATOM   3379  CE  MET B 206     -22.128  16.164  -2.865  1.00  0.00              
ATOM   3380  H   MET B 206     -19.274  17.659   1.189  1.00  0.00              
ATOM   3381  HA  MET B 206     -22.010  17.819   2.022  1.00  0.00              
ATOM   3382 1HB  MET B 206     -21.106  18.848  -0.108  1.00  0.00              
ATOM   3383 2HB  MET B 206     -20.777  17.242  -0.743  1.00  0.00              
ATOM   3384 1HG  MET B 206     -23.583  18.004   0.034  1.00  0.00              
ATOM   3385 2HG  MET B 206     -22.903  18.535  -1.506  1.00  0.00              
ATOM   3386 1HE  MET B 206     -22.254  15.233  -3.418  1.00  0.00              
ATOM   3387 2HE  MET B 206     -22.363  17.008  -3.516  1.00  0.00              
ATOM   3388 3HE  MET B 206     -21.096  16.246  -2.523  1.00  0.00              
ATOM   3389  N   GLN B 207     -21.266  14.864   0.841  1.00  0.00              
ATOM   3390  CA  GLN B 207     -21.676  13.459   0.906  1.00  0.00              
ATOM   3391  C   GLN B 207     -21.795  12.953   2.361  1.00  0.00              
ATOM   3392  O   GLN B 207     -22.734  12.230   2.686  1.00  0.00              
ATOM   3393  CB  GLN B 207     -20.684  12.588   0.131  1.00  0.00              
ATOM   3394  CG  GLN B 207     -21.081  11.125   0.036  1.00  0.00              
ATOM   3395  CD  GLN B 207     -22.464  10.938  -0.557  1.00  0.00              
ATOM   3396  OE1 GLN B 207     -22.808  11.551  -1.571  1.00  0.00              
ATOM   3397  NE2 GLN B 207     -23.267  10.087   0.072  1.00  0.00              
ATOM   3398  H   GLN B 207     -20.404  15.104   0.374  1.00  0.00              
ATOM   3399  HA  GLN B 207     -22.674  13.369   0.478  1.00  0.00              
ATOM   3400 1HB  GLN B 207     -20.576  12.973  -0.883  1.00  0.00              
ATOM   3401 2HB  GLN B 207     -19.704  12.640   0.607  1.00  0.00              
ATOM   3402 1HG  GLN B 207     -20.364  10.605  -0.599  1.00  0.00              
ATOM   3403 2HG  GLN B 207     -21.077  10.693   1.037  1.00  0.00              
ATOM   3404 1HE2 GLN B 207     -24.192   9.923  -0.273  1.00  0.00              
ATOM   3405 2HE2 GLN B 207     -22.948   9.611   0.891  1.00  0.00              
ATOM   3406  N   ALA B 208     -20.867  13.353   3.226  1.00  0.00              
ATOM   3407  CA  ALA B 208     -20.991  13.077   4.660  1.00  0.00              
ATOM   3408  C   ALA B 208     -22.275  13.675   5.283  1.00  0.00              
ATOM   3409  O   ALA B 208     -22.910  13.042   6.110  1.00  0.00              
ATOM   3410  CB  ALA B 208     -19.746  13.519   5.411  1.00  0.00              
ATOM   3411  H   ALA B 208     -20.059  13.858   2.890  1.00  0.00              
ATOM   3412  HA  ALA B 208     -21.110  12.001   4.788  1.00  0.00              
ATOM   3413 1HB  ALA B 208     -19.865  13.302   6.472  1.00  0.00              
ATOM   3414 2HB  ALA B 208     -18.879  12.982   5.026  1.00  0.00              
ATOM   3415 3HB  ALA B 208     -19.599  14.589   5.274  1.00  0.00              
ATOM   3416  N   LYS B 209     -22.640  14.891   4.894  1.00  0.00              
ATOM   3417  CA  LYS B 209     -23.916  15.482   5.322  1.00  0.00              
ATOM   3418  C   LYS B 209     -25.137  14.749   4.750  1.00  0.00              
ATOM   3419  O   LYS B 209     -26.177  14.699   5.405  1.00  0.00              
ATOM   3420  CB  LYS B 209     -23.970  16.957   4.924  1.00  0.00              
ATOM   3421  CG  LYS B 209     -23.049  17.861   5.733  1.00  0.00              
ATOM   3422  CD  LYS B 209     -23.146  19.307   5.270  1.00  0.00              
ATOM   3423  CE  LYS B 209     -22.264  20.219   6.110  1.00  0.00              
ATOM   3424  NZ  LYS B 209     -22.309  21.628   5.635  1.00  0.00              
ATOM   3425  H   LYS B 209     -22.029  15.423   4.291  1.00  0.00              
ATOM   3426  HA  LYS B 209     -23.991  15.396   6.406  1.00  0.00              
ATOM   3427 1HB  LYS B 209     -23.700  17.061   3.872  1.00  0.00              
ATOM   3428 2HB  LYS B 209     -24.988  17.329   5.038  1.00  0.00              
ATOM   3429 1HG  LYS B 209     -23.321  17.807   6.788  1.00  0.00              
ATOM   3430 2HG  LYS B 209     -22.019  17.522   5.624  1.00  0.00              
ATOM   3431 1HD  LYS B 209     -22.836  19.376   4.226  1.00  0.00              
ATOM   3432 2HD  LYS B 209     -24.179  19.645   5.347  1.00  0.00              
ATOM   3433 1HE  LYS B 209     -22.593  20.187   7.148  1.00  0.00              
ATOM   3434 2HE  LYS B 209     -21.233  19.868   6.068  1.00  0.00              
ATOM   3435 1HZ  LYS B 209     -21.713  22.199   6.217  1.00  0.00              
ATOM   3436 2HZ  LYS B 209     -21.988  21.672   4.678  1.00  0.00              
ATOM   3437 3HZ  LYS B 209     -23.258  21.972   5.688  1.00  0.00              
ATOM   3438  N   GLN B 210     -25.004  14.190   3.542  1.00  0.00              
ATOM   3439  CA  GLN B 210     -26.030  13.297   2.977  1.00  0.00              
ATOM   3440  C   GLN B 210     -26.120  11.978   3.746  1.00  0.00              
ATOM   3441  O   GLN B 210     -27.198  11.407   3.859  1.00  0.00              
ATOM   3442  CB  GLN B 210     -25.735  13.008   1.503  1.00  0.00              
ATOM   3443  CG  GLN B 210     -25.863  14.218   0.594  1.00  0.00              
ATOM   3444  CD  GLN B 210     -27.262  14.804   0.602  1.00  0.00              
ATOM   3445  OE1 GLN B 210     -28.255  14.076   0.519  1.00  0.00              
ATOM   3446  NE2 GLN B 210     -27.349  16.126   0.698  1.00  0.00              
ATOM   3447  H   GLN B 210     -24.173  14.388   3.003  1.00  0.00              
ATOM   3448  HA  GLN B 210     -27.004  13.771   3.095  1.00  0.00              
ATOM   3449 1HB  GLN B 210     -24.719  12.616   1.456  1.00  0.00              
ATOM   3450 2HB  GLN B 210     -26.436  12.236   1.187  1.00  0.00              
ATOM   3451 1HG  GLN B 210     -25.154  15.046   0.610  1.00  0.00              
ATOM   3452 2HG  GLN B 210     -25.732  13.649  -0.327  1.00  0.00              
ATOM   3453 1HE2 GLN B 210     -28.246  16.569   0.708  1.00  0.00              
ATOM   3454 2HE2 GLN B 210     -26.518  16.679   0.761  1.00  0.00              
ATOM   3455  N   GLU B 211     -24.997  11.490   4.267  1.00  0.00              
ATOM   3456  CA  GLU B 211     -25.029  10.316   5.133  1.00  0.00              
ATOM   3457  C   GLU B 211     -25.634  10.669   6.507  1.00  0.00              
ATOM   3458  O   GLU B 211     -26.318   9.849   7.112  1.00  0.00              
ATOM   3459  CB  GLU B 211     -23.619   9.747   5.306  1.00  0.00              
ATOM   3460  CG  GLU B 211     -23.012   9.173   4.034  1.00  0.00              
ATOM   3461  CD  GLU B 211     -23.801   8.020   3.478  1.00  0.00              
ATOM   3462  OE1 GLU B 211     -24.210   7.180   4.243  1.00  0.00              
ATOM   3463  OE2 GLU B 211     -23.994   7.979   2.285  1.00  0.00              
ATOM   3464  H   GLU B 211     -24.110  11.930   4.067  1.00  0.00              
ATOM   3465  HA  GLU B 211     -25.686   9.571   4.682  1.00  0.00              
ATOM   3466 1HB  GLU B 211     -22.953  10.529   5.671  1.00  0.00              
ATOM   3467 2HB  GLU B 211     -23.636   8.955   6.055  1.00  0.00              
ATOM   3468 1HG  GLU B 211     -22.961   9.959   3.281  1.00  0.00              
ATOM   3469 2HG  GLU B 211     -21.996   8.843   4.245  1.00  0.00              
ATOM   3470  N   ALA B 212     -25.378  11.888   6.977  1.00  0.00              
ATOM   3471  CA  ALA B 212     -25.989  12.391   8.211  1.00  0.00              
ATOM   3472  C   ALA B 212     -27.517  12.428   8.038  1.00  0.00              
ATOM   3473  O   ALA B 212     -28.261  12.052   8.959  1.00  0.00              
ATOM   3474  CB  ALA B 212     -25.439  13.768   8.577  1.00  0.00              
ATOM   3475  H   ALA B 212     -24.741  12.482   6.466  1.00  0.00              
ATOM   3476  HA  ALA B 212     -25.747  11.697   9.016  1.00  0.00              
ATOM   3477 1HB  ALA B 212     -25.911  14.115   9.496  1.00  0.00              
ATOM   3478 2HB  ALA B 212     -24.361  13.702   8.724  1.00  0.00              
ATOM   3479 3HB  ALA B 212     -25.653  14.470   7.772  1.00  0.00              
ATOM   3480  N   ASP B 213     -27.970  12.832   6.846  1.00  0.00              
ATOM   3481  CA  ASP B 213     -29.405  12.844   6.504  1.00  0.00              
ATOM   3482  C   ASP B 213     -29.976  11.432   6.551  1.00  0.00              
ATOM   3483  O   ASP B 213     -31.071  11.228   7.082  1.00  0.00              
ATOM   3484  CB  ASP B 213     -29.631  13.446   5.115  1.00  0.00              
ATOM   3485  CG  ASP B 213     -29.398  14.950   5.076  1.00  0.00              
ATOM   3486  OD1 ASP B 213     -29.359  15.553   6.122  1.00  0.00              
ATOM   3487  OD2 ASP B 213     -29.262  15.481   4.000  1.00  0.00              
ATOM   3488  H   ASP B 213     -27.298  13.139   6.157  1.00  0.00              
ATOM   3489  HA  ASP B 213     -29.928  13.464   7.232  1.00  0.00              
ATOM   3490 1HB  ASP B 213     -28.961  12.970   4.399  1.00  0.00              
ATOM   3491 2HB  ASP B 213     -30.653  13.242   4.793  1.00  0.00              
ATOM   3492  N   LYS B 214     -29.230  10.471   5.988  1.00  0.00              
ATOM   3493  CA  LYS B 214     -29.619   9.058   6.000  1.00  0.00              
ATOM   3494  C   LYS B 214     -29.772   8.505   7.413  1.00  0.00              
ATOM   3495  O   LYS B 214     -30.689   7.715   7.669  1.00  0.00              
ATOM   3496  CB  LYS B 214     -28.598   8.223   5.227  1.00  0.00              
ATOM   3497  CG  LYS B 214     -28.628   8.431   3.718  1.00  0.00              
ATOM   3498  CD  LYS B 214     -27.554   7.605   3.025  1.00  0.00              
ATOM   3499  CE  LYS B 214     -27.518   7.885   1.530  1.00  0.00              
ATOM   3500  NZ  LYS B 214     -26.453   7.105   0.843  1.00  0.00              
ATOM   3501  H   LYS B 214     -28.365  10.739   5.541  1.00  0.00              
ATOM   3502  HA  LYS B 214     -30.593   8.964   5.518  1.00  0.00              
ATOM   3503 1HB  LYS B 214     -27.593   8.460   5.577  1.00  0.00              
ATOM   3504 2HB  LYS B 214     -28.771   7.164   5.422  1.00  0.00              
ATOM   3505 1HG  LYS B 214     -29.605   8.140   3.330  1.00  0.00              
ATOM   3506 2HG  LYS B 214     -28.466   9.484   3.493  1.00  0.00              
ATOM   3507 1HD  LYS B 214     -26.580   7.841   3.454  1.00  0.00              
ATOM   3508 2HD  LYS B 214     -27.753   6.545   3.182  1.00  0.00              
ATOM   3509 1HE  LYS B 214     -28.481   7.629   1.089  1.00  0.00              
ATOM   3510 2HE  LYS B 214     -27.338   8.947   1.363  1.00  0.00              
ATOM   3511 1HZ  LYS B 214     -26.462   7.319  -0.144  1.00  0.00              
ATOM   3512 2HZ  LYS B 214     -25.553   7.349   1.232  1.00  0.00              
ATOM   3513 3HZ  LYS B 214     -26.620   6.118   0.975  1.00  0.00              
ATOM   3514  N   LEU B 215     -28.872   8.908   8.316  1.00  0.00              
ATOM   3515  CA  LEU B 215     -28.962   8.515   9.738  1.00  0.00              
ATOM   3516  C   LEU B 215     -30.251   8.995  10.416  1.00  0.00              
ATOM   3517  O   LEU B 215     -30.879   8.254  11.188  1.00  0.00              
ATOM   3518  CB  LEU B 215     -27.755   9.067  10.508  1.00  0.00              
ATOM   3519  CG  LEU B 215     -26.402   8.430  10.169  1.00  0.00              
ATOM   3520  CD1 LEU B 215     -25.285   9.228  10.829  1.00  0.00              
ATOM   3521  CD2 LEU B 215     -26.390   6.983  10.637  1.00  0.00              
ATOM   3522  H   LEU B 215     -28.109   9.499   8.016  1.00  0.00              
ATOM   3523  HA  LEU B 215     -29.012   7.428   9.794  1.00  0.00              
ATOM   3524 1HB  LEU B 215     -27.677  10.135  10.311  1.00  0.00              
ATOM   3525 2HB  LEU B 215     -27.930   8.927  11.574  1.00  0.00              
ATOM   3526  HG  LEU B 215     -26.243   8.465   9.090  1.00  0.00              
ATOM   3527 1HD1 LEU B 215     -24.323   8.775  10.588  1.00  0.00              
ATOM   3528 2HD1 LEU B 215     -25.305  10.254  10.461  1.00  0.00              
ATOM   3529 3HD1 LEU B 215     -25.426   9.226  11.909  1.00  0.00              
ATOM   3530 1HD2 LEU B 215     -25.428   6.530  10.395  1.00  0.00              
ATOM   3531 2HD2 LEU B 215     -26.547   6.948  11.715  1.00  0.00              
ATOM   3532 3HD2 LEU B 215     -27.187   6.432  10.136  1.00  0.00              
ATOM   3533  N   LYS B 216     -30.647  10.223  10.112  1.00  0.00              
ATOM   3534  CA  LYS B 216     -31.846  10.814  10.687  1.00  0.00              
ATOM   3535  C   LYS B 216     -33.050  10.109  10.094  1.00  0.00              
ATOM   3536  O   LYS B 216     -33.973   9.722  10.817  1.00  0.00              
ATOM   3537  CB  LYS B 216     -31.912  12.318  10.419  1.00  0.00              
ATOM   3538  CG  LYS B 216     -33.108  13.018  11.051  1.00  0.00              
ATOM   3539  CD  LYS B 216     -33.049  12.952  12.569  1.00  0.00              
ATOM   3540  CE  LYS B 216     -34.082  13.871  13.205  1.00  0.00              
ATOM   3541  NZ  LYS B 216     -35.470  13.494  12.827  1.00  0.00              
ATOM   3542  H   LYS B 216     -30.096  10.763   9.460  1.00  0.00              
ATOM   3543  HA  LYS B 216     -31.817  10.674  11.768  1.00  0.00              
ATOM   3544 1HB  LYS B 216     -31.007  12.795  10.798  1.00  0.00              
ATOM   3545 2HB  LYS B 216     -31.950  12.496   9.344  1.00  0.00              
ATOM   3546 1HG  LYS B 216     -33.124  14.064  10.741  1.00  0.00              
ATOM   3547 2HG  LYS B 216     -34.028  12.543  10.711  1.00  0.00              
ATOM   3548 1HD  LYS B 216     -33.235  11.928  12.897  1.00  0.00              
ATOM   3549 2HD  LYS B 216     -32.056  13.248  12.908  1.00  0.00              
ATOM   3550 1HE  LYS B 216     -33.989  13.827  14.289  1.00  0.00              
ATOM   3551 2HE  LYS B 216     -33.899  14.898  12.888  1.00  0.00              
ATOM   3552 1HZ  LYS B 216     -36.124  14.126  13.267  1.00  0.00              
ATOM   3553 2HZ  LYS B 216     -35.573  13.549  11.823  1.00  0.00              
ATOM   3554 3HZ  LYS B 216     -35.658  12.550  13.132  1.00  0.00              
ATOM   3555  N   LYS B 217     -33.009   9.922   8.777  1.00  0.00              
ATOM   3556  CA  LYS B 217     -34.069   9.237   8.041  1.00  0.00              
ATOM   3557  C   LYS B 217     -34.260   7.786   8.483  1.00  0.00              
ATOM   3558  O   LYS B 217     -35.386   7.280   8.473  1.00  0.00              
ATOM   3559  CB  LYS B 217     -33.777   9.284   6.540  1.00  0.00              
ATOM   3560  CG  LYS B 217     -33.965  10.656   5.906  1.00  0.00              
ATOM   3561  CD  LYS B 217     -33.608  10.634   4.427  1.00  0.00              
ATOM   3562  CE  LYS B 217     -33.788  12.006   3.794  1.00  0.00              
ATOM   3563  NZ  LYS B 217     -33.442  12.000   2.347  1.00  0.00              
ATOM   3564  H   LYS B 217     -32.207  10.272   8.272  1.00  0.00              
ATOM   3565  HA  LYS B 217     -35.016   9.730   8.260  1.00  0.00              
ATOM   3566 1HB  LYS B 217     -32.749   8.970   6.359  1.00  0.00              
ATOM   3567 2HB  LYS B 217     -34.430   8.583   6.021  1.00  0.00              
ATOM   3568 1HG  LYS B 217     -35.005  10.968   6.016  1.00  0.00              
ATOM   3569 2HG  LYS B 217     -33.331  11.382   6.414  1.00  0.00              
ATOM   3570 1HD  LYS B 217     -32.570  10.322   4.308  1.00  0.00              
ATOM   3571 2HD  LYS B 217     -34.246   9.919   3.909  1.00  0.00              
ATOM   3572 1HE  LYS B 217     -34.824  12.325   3.905  1.00  0.00              
ATOM   3573 2HE  LYS B 217     -33.152  12.729   4.304  1.00  0.00              
ATOM   3574 1HZ  LYS B 217     -33.574  12.926   1.965  1.00  0.00              
ATOM   3575 2HZ  LYS B 217     -32.477  11.724   2.232  1.00  0.00              
ATOM   3576 3HZ  LYS B 217     -34.039  11.348   1.859  1.00  0.00              
ATOM   3577  N   ALA B 218     -33.169   7.124   8.882  1.00  0.00              
ATOM   3578  CA  ALA B 218     -33.259   5.743   9.356  1.00  0.00              
ATOM   3579  C   ALA B 218     -33.598   5.636  10.854  1.00  0.00              
ATOM   3580  O   ALA B 218     -33.776   4.541  11.368  1.00  0.00              
ATOM   3581  CB  ALA B 218     -31.994   4.968   9.014  1.00  0.00              
ATOM   3582  H   ALA B 218     -32.268   7.578   8.859  1.00  0.00              
ATOM   3583  HA  ALA B 218     -34.104   5.268   8.857  1.00  0.00              
ATOM   3584 1HB  ALA B 218     -32.085   3.944   9.376  1.00  0.00              
ATOM   3585 2HB  ALA B 218     -31.854   4.959   7.933  1.00  0.00              
ATOM   3586 3HB  ALA B 218     -31.137   5.445   9.486  1.00  0.00              
ATOM   3587  N   GLY B 219     -33.701   6.783  11.529  1.00  0.00              
ATOM   3588  CA  GLY B 219     -34.001   6.850  12.961  1.00  0.00              
ATOM   3589  C   GLY B 219     -32.860   6.393  13.867  1.00  0.00              
ATOM   3590  O   GLY B 219     -33.093   5.842  14.937  1.00  0.00              
ATOM   3591  H   GLY B 219     -33.564   7.641  11.014  1.00  0.00              
ATOM   3592 1HA  GLY B 219     -34.257   7.875  13.232  1.00  0.00              
ATOM   3593 2HA  GLY B 219     -34.872   6.233  13.179  1.00  0.00              
ATOM   3594  N   LEU B 220     -31.628   6.632  13.431  1.00  0.00              
ATOM   3595  CA  LEU B 220     -30.438   6.168  14.143  1.00  0.00              
ATOM   3596  C   LEU B 220     -29.797   7.248  14.985  1.00  0.00              
ATOM   3597  O   LEU B 220     -29.050   6.969  15.912  1.00  0.00              
ATOM   3598  CB  LEU B 220     -29.404   5.633  13.143  1.00  0.00              
ATOM   3599  CG  LEU B 220     -29.865   4.456  12.275  1.00  0.00              
ATOM   3600  CD1 LEU B 220     -28.766   4.092  11.286  1.00  0.00              
ATOM   3601  CD2 LEU B 220     -30.214   3.273  13.166  1.00  0.00              
ATOM   3602  H   LEU B 220     -31.516   7.155  12.574  1.00  0.00              
ATOM   3603  HA  LEU B 220     -30.733   5.377  14.831  1.00  0.00              
ATOM   3604 1HB  LEU B 220     -29.115   6.444  12.476  1.00  0.00              
ATOM   3605 2HB  LEU B 220     -28.521   5.312  13.695  1.00  0.00              
ATOM   3606  HG  LEU B 220     -30.745   4.750  11.701  1.00  0.00              
ATOM   3607 1HD1 LEU B 220     -29.094   3.256  10.669  1.00  0.00              
ATOM   3608 2HD1 LEU B 220     -28.551   4.950  10.649  1.00  0.00              
ATOM   3609 3HD1 LEU B 220     -27.866   3.809  11.832  1.00  0.00              
ATOM   3610 1HD2 LEU B 220     -30.542   2.437  12.548  1.00  0.00              
ATOM   3611 2HD2 LEU B 220     -29.334   2.978  13.738  1.00  0.00              
ATOM   3612 3HD2 LEU B 220     -31.014   3.556  13.850  1.00  0.00              
ATOM   3613  N   VAL B 221     -30.097   8.491  14.652  1.00  0.00              
ATOM   3614  CA  VAL B 221     -29.602   9.641  15.403  1.00  0.00              
ATOM   3615  C   VAL B 221     -30.831  10.527  15.618  1.00  0.00              
ATOM   3616  O   VAL B 221     -31.801  10.441  14.858  1.00  0.00              
ATOM   3617  CB  VAL B 221     -28.502  10.400  14.638  1.00  0.00              
ATOM   3618  CG1 VAL B 221     -27.322   9.483  14.353  1.00  0.00              
ATOM   3619  CG2 VAL B 221     -29.068  10.967  13.345  1.00  0.00              
ATOM   3620  H   VAL B 221     -30.689   8.647  13.848  1.00  0.00              
ATOM   3621  HA  VAL B 221     -29.189   9.285  16.348  1.00  0.00              
ATOM   3622  HB  VAL B 221     -28.134  11.214  15.262  1.00  0.00              
ATOM   3623 1HG1 VAL B 221     -26.554  10.036  13.812  1.00  0.00              
ATOM   3624 2HG1 VAL B 221     -26.910   9.118  15.294  1.00  0.00              
ATOM   3625 3HG1 VAL B 221     -27.654   8.639  13.749  1.00  0.00              
ATOM   3626 1HG2 VAL B 221     -28.285  11.503  12.809  1.00  0.00              
ATOM   3627 2HG2 VAL B 221     -29.442  10.153  12.723  1.00  0.00              
ATOM   3628 3HG2 VAL B 221     -29.885  11.652  13.575  1.00  0.00              
ATOM   3629  N   ASN B 222     -30.828  11.329  16.674  1.00  0.00              
ATOM   3630  CA  ASN B 222     -31.889  12.330  16.851  1.00  0.00              
ATOM   3631  C   ASN B 222     -31.463  13.668  16.240  1.00  0.00              
ATOM   3632  O   ASN B 222     -30.424  13.753  15.563  1.00  0.00              
ATOM   3633  CB  ASN B 222     -32.239  12.494  18.319  1.00  0.00              
ATOM   3634  CG  ASN B 222     -31.104  13.064  19.123  1.00  0.00              
ATOM   3635  OD1 ASN B 222     -30.141  13.603  18.566  1.00  0.00              
ATOM   3636  ND2 ASN B 222     -31.198  12.957  20.424  1.00  0.00              
ATOM   3637  H   ASN B 222     -30.096  11.260  17.366  1.00  0.00              
ATOM   3638  HA  ASN B 222     -32.774  11.996  16.308  1.00  0.00              
ATOM   3639 1HB  ASN B 222     -33.104  13.152  18.415  1.00  0.00              
ATOM   3640 2HB  ASN B 222     -32.515  11.527  18.738  1.00  0.00              
ATOM   3641 1HD2 ASN B 222     -30.472  13.318  21.010  1.00  0.00              
ATOM   3642 2HD2 ASN B 222     -31.995  12.513  20.832  1.00  0.00              
ATOM   3643  N   SER B 223     -32.263  14.702  16.502  1.00  0.00              
ATOM   3644  CA  SER B 223     -32.018  16.056  16.009  1.00  0.00              
ATOM   3645  C   SER B 223     -30.752  16.687  16.552  1.00  0.00              
ATOM   3646  O   SER B 223     -30.053  17.390  15.819  1.00  0.00              
ATOM   3647  CB  SER B 223     -33.198  16.943  16.354  1.00  0.00              
ATOM   3648  OG  SER B 223     -34.349  16.539  15.664  1.00  0.00              
ATOM   3649  H   SER B 223     -33.077  14.525  17.072  1.00  0.00              
ATOM   3650  HA  SER B 223     -31.884  16.011  14.927  1.00  0.00              
ATOM   3651 1HB  SER B 223     -33.381  16.903  17.427  1.00  0.00              
ATOM   3652 2HB  SER B 223     -32.963  17.976  16.100  1.00  0.00              
ATOM   3653  HG  SER B 223     -35.045  17.143  15.933  1.00  0.00              
ATOM   3654  N   GLN B 224     -30.464  16.449  17.829  1.00  0.00              
ATOM   3655  CA  GLN B 224     -29.284  17.031  18.462  1.00  0.00              
ATOM   3656  C   GLN B 224     -28.025  16.393  17.874  1.00  0.00              
ATOM   3657  O   GLN B 224     -27.061  17.079  17.529  1.00  0.00              
ATOM   3658  CB  GLN B 224     -29.324  16.834  19.980  1.00  0.00              
ATOM   3659  CG  GLN B 224     -30.402  17.640  20.684  1.00  0.00              
ATOM   3660  CD  GLN B 224     -30.474  17.337  22.169  1.00  0.00              
ATOM   3661  OE1 GLN B 224     -30.084  16.254  22.615  1.00  0.00              
ATOM   3662  NE2 GLN B 224     -30.975  18.292  22.943  1.00  0.00              
ATOM   3663  H   GLN B 224     -31.073  15.856  18.374  1.00  0.00              
ATOM   3664  HA  GLN B 224     -29.281  18.104  18.269  1.00  0.00              
ATOM   3665 1HB  GLN B 224     -29.489  15.781  20.206  1.00  0.00              
ATOM   3666 2HB  GLN B 224     -28.361  17.114  20.408  1.00  0.00              
ATOM   3667 1HG  GLN B 224     -30.186  18.701  20.562  1.00  0.00              
ATOM   3668 2HG  GLN B 224     -31.368  17.401  20.239  1.00  0.00              
ATOM   3669 1HE2 GLN B 224     -31.048  18.149  23.931  1.00  0.00              
ATOM   3670 2HE2 GLN B 224     -31.281  19.155  22.539  1.00  0.00              
ATOM   3671  N   GLN B 225     -28.054  15.072  17.752  1.00  0.00              
ATOM   3672  CA  GLN B 225     -26.930  14.350  17.190  1.00  0.00              
ATOM   3673  C   GLN B 225     -26.769  14.661  15.686  1.00  0.00              
ATOM   3674  O   GLN B 225     -25.640  14.785  15.203  1.00  0.00              
ATOM   3675  CB  GLN B 225     -27.110  12.845  17.409  1.00  0.00              
ATOM   3676  CG  GLN B 225     -25.930  12.005  16.951  1.00  0.00              
ATOM   3677  CD  GLN B 225     -24.662  12.318  17.721  1.00  0.00              
ATOM   3678  OE1 GLN B 225     -24.647  12.297  18.955  1.00  0.00              
ATOM   3679  NE2 GLN B 225     -23.588  12.611  16.997  1.00  0.00              
ATOM   3680  H   GLN B 225     -28.868  14.557  18.053  1.00  0.00              
ATOM   3681  HA  GLN B 225     -26.017  14.707  17.666  1.00  0.00              
ATOM   3682 1HB  GLN B 225     -27.271  12.648  18.469  1.00  0.00              
ATOM   3683 2HB  GLN B 225     -27.995  12.502  16.874  1.00  0.00              
ATOM   3684 1HG  GLN B 225     -26.169  10.951  17.099  1.00  0.00              
ATOM   3685 2HG  GLN B 225     -25.746  12.201  15.894  1.00  0.00              
ATOM   3686 1HE2 GLN B 225     -22.722  12.827  17.450  1.00  0.00              
ATOM   3687 2HE2 GLN B 225     -23.644  12.617  15.998  1.00  0.00              
ATOM   3688  N   LEU B 226     -27.882  14.835  14.968  1.00  0.00              
ATOM   3689  CA  LEU B 226     -27.813  15.268  13.573  1.00  0.00              
ATOM   3690  C   LEU B 226     -27.078  16.600  13.424  1.00  0.00              
ATOM   3691  O   LEU B 226     -26.151  16.712  12.600  1.00  0.00              
ATOM   3692  CB  LEU B 226     -29.227  15.394  12.992  1.00  0.00              
ATOM   3693  CG  LEU B 226     -29.310  15.904  11.548  1.00  0.00              
ATOM   3694  CD1 LEU B 226     -28.603  14.923  10.621  1.00  0.00              
ATOM   3695  CD2 LEU B 226     -30.769  16.075  11.153  1.00  0.00              
ATOM   3696  H   LEU B 226     -28.785  14.667  15.387  1.00  0.00              
ATOM   3697  HA  LEU B 226     -27.203  14.555  13.020  1.00  0.00              
ATOM   3698 1HB  LEU B 226     -29.705  14.416  13.026  1.00  0.00              
ATOM   3699 2HB  LEU B 226     -29.800  16.078  13.618  1.00  0.00              
ATOM   3700  HG  LEU B 226     -28.798  16.863  11.470  1.00  0.00              
ATOM   3701 1HD1 LEU B 226     -28.662  15.286   9.595  1.00  0.00              
ATOM   3702 2HD1 LEU B 226     -27.557  14.835  10.915  1.00  0.00              
ATOM   3703 3HD1 LEU B 226     -29.083  13.948  10.690  1.00  0.00              
ATOM   3704 1HD2 LEU B 226     -30.828  16.438  10.126  1.00  0.00              
ATOM   3705 2HD2 LEU B 226     -31.281  15.115  11.228  1.00  0.00              
ATOM   3706 3HD2 LEU B 226     -31.245  16.794  11.820  1.00  0.00              
ATOM   3707  N   ASP B 227     -27.459  17.590  14.230  1.00  0.00              
ATOM   3708  CA  ASP B 227     -26.814  18.913  14.173  1.00  0.00              
ATOM   3709  C   ASP B 227     -25.363  18.890  14.633  1.00  0.00              
ATOM   3710  O   ASP B 227     -24.516  19.638  14.114  1.00  0.00              
ATOM   3711  CB  ASP B 227     -27.592  19.917  15.027  1.00  0.00              
ATOM   3712  CG  ASP B 227     -28.934  20.300  14.416  1.00  0.00              
ATOM   3713  OD1 ASP B 227     -29.131  20.040  13.253  1.00  0.00              
ATOM   3714  OD2 ASP B 227     -29.748  20.850  15.119  1.00  0.00              
ATOM   3715  H   ASP B 227     -28.203  17.433  14.894  1.00  0.00              
ATOM   3716  HA  ASP B 227     -26.779  19.236  13.132  1.00  0.00              
ATOM   3717 1HB  ASP B 227     -27.767  19.495  16.017  1.00  0.00              
ATOM   3718 2HB  ASP B 227     -26.997  20.822  15.157  1.00  0.00              
ATOM   3719  N   GLU B 228     -25.101  18.028  15.612  1.00  0.00              
ATOM   3720  CA  GLU B 228     -23.778  17.855  16.185  1.00  0.00              
ATOM   3721  C   GLU B 228     -22.812  17.279  15.141  1.00  0.00              
ATOM   3722  O   GLU B 228     -21.690  17.774  15.002  1.00  0.00              
ATOM   3723  CB  GLU B 228     -23.845  16.939  17.409  1.00  0.00              
ATOM   3724  CG  GLU B 228     -22.499  16.671  18.068  1.00  0.00              
ATOM   3725  CD  GLU B 228     -21.885  17.905  18.668  1.00  0.00              
ATOM   3726  OE1 GLU B 228     -22.606  18.838  18.928  1.00  0.00              
ATOM   3727  OE2 GLU B 228     -20.693  17.915  18.866  1.00  0.00              
ATOM   3728  H   GLU B 228     -25.867  17.473  15.966  1.00  0.00              
ATOM   3729  HA  GLU B 228     -23.401  18.833  16.486  1.00  0.00              
ATOM   3730 1HB  GLU B 228     -24.502  17.381  18.159  1.00  0.00              
ATOM   3731 2HB  GLU B 228     -24.274  15.979  17.123  1.00  0.00              
ATOM   3732 1HG  GLU B 228     -22.632  15.927  18.853  1.00  0.00              
ATOM   3733 2HG  GLU B 228     -21.819  16.257  17.325  1.00  0.00              
ATOM   3734  N   LEU B 229     -23.255  16.239  14.423  1.00  0.00              
ATOM   3735  CA  LEU B 229     -22.499  15.654  13.322  1.00  0.00              
ATOM   3736  C   LEU B 229     -22.247  16.652  12.166  1.00  0.00              
ATOM   3737  O   LEU B 229     -21.111  16.765  11.672  1.00  0.00              
ATOM   3738  CB  LEU B 229     -23.179  14.371  12.798  1.00  0.00              
ATOM   3739  CG  LEU B 229     -22.544  13.702  11.569  1.00  0.00              
ATOM   3740  CD1 LEU B 229     -21.087  13.337  11.853  1.00  0.00              
ATOM   3741  CD2 LEU B 229     -23.342  12.477  11.130  1.00  0.00              
ATOM   3742  H   LEU B 229     -24.155  15.849  14.663  1.00  0.00              
ATOM   3743  HA  LEU B 229     -21.506  15.391  13.686  1.00  0.00              
ATOM   3744 1HB  LEU B 229     -23.187  13.631  13.596  1.00  0.00              
ATOM   3745 2HB  LEU B 229     -24.211  14.606  12.538  1.00  0.00              
ATOM   3746  HG  LEU B 229     -22.517  14.413  10.742  1.00  0.00              
ATOM   3747 1HD1 LEU B 229     -20.652  12.864  10.973  1.00  0.00              
ATOM   3748 2HD1 LEU B 229     -20.525  14.239  12.094  1.00  0.00              
ATOM   3749 3HD1 LEU B 229     -21.043  12.646  12.694  1.00  0.00              
ATOM   3750 1HD2 LEU B 229     -22.867  12.027  10.258  1.00  0.00              
ATOM   3751 2HD2 LEU B 229     -23.370  11.751  11.943  1.00  0.00              
ATOM   3752 3HD2 LEU B 229     -24.359  12.777  10.876  1.00  0.00              
ATOM   3753  N   LYS B 230     -23.305  17.339  11.741  1.00  0.00              
ATOM   3754  CA  LYS B 230     -23.232  18.373  10.713  1.00  0.00              
ATOM   3755  C   LYS B 230     -22.189  19.436  11.049  1.00  0.00              
ATOM   3756  O   LYS B 230     -21.363  19.810  10.198  1.00  0.00              
ATOM   3757  CB  LYS B 230     -24.602  19.027  10.521  1.00  0.00              
ATOM   3758  CG  LYS B 230     -24.642  20.096   9.438  1.00  0.00              
ATOM   3759  CD  LYS B 230     -26.045  20.662   9.272  1.00  0.00              
ATOM   3760  CE  LYS B 230     -26.080  21.755   8.213  1.00  0.00              
ATOM   3761  NZ  LYS B 230     -27.446  22.321   8.043  1.00  0.00              
ATOM   3762  H   LYS B 230     -24.198  17.124  12.160  1.00  0.00              
ATOM   3763  HA  LYS B 230     -22.933  17.907   9.774  1.00  0.00              
ATOM   3764 1HB  LYS B 230     -25.337  18.263  10.266  1.00  0.00              
ATOM   3765 2HB  LYS B 230     -24.920  19.487  11.457  1.00  0.00              
ATOM   3766 1HG  LYS B 230     -23.961  20.906   9.700  1.00  0.00              
ATOM   3767 2HG  LYS B 230     -24.319  19.666   8.490  1.00  0.00              
ATOM   3768 1HD  LYS B 230     -26.728  19.863   8.981  1.00  0.00              
ATOM   3769 2HD  LYS B 230     -26.384  21.078  10.221  1.00  0.00              
ATOM   3770 1HE  LYS B 230     -25.400  22.557   8.496  1.00  0.00              
ATOM   3771 2HE  LYS B 230     -25.748  21.347   7.259  1.00  0.00              
ATOM   3772 1HZ  LYS B 230     -27.427  23.040   7.334  1.00  0.00              
ATOM   3773 2HZ  LYS B 230     -28.082  21.588   7.762  1.00  0.00              
ATOM   3774 3HZ  LYS B 230     -27.757  22.719   8.918  1.00  0.00              
ATOM   3775  N   ARG B 231     -22.258  19.900  12.296  1.00  0.00              
ATOM   3776  CA  ARG B 231     -21.310  20.824  12.895  1.00  0.00              
ATOM   3777  C   ARG B 231     -19.876  20.279  12.913  1.00  0.00              
ATOM   3778  O   ARG B 231     -18.951  21.019  12.592  1.00  0.00              
ATOM   3779  CB  ARG B 231     -21.736  21.153  14.318  1.00  0.00              
ATOM   3780  CG  ARG B 231     -20.820  22.118  15.054  1.00  0.00              
ATOM   3781  CD  ARG B 231     -21.339  22.445  16.406  1.00  0.00              
ATOM   3782  NE  ARG B 231     -20.437  23.323  17.135  1.00  0.00              
ATOM   3783  CZ  ARG B 231     -20.642  23.753  18.396  1.00  0.00              
ATOM   3784  NH1 ARG B 231     -21.718  23.380  19.051  1.00  0.00              
ATOM   3785  NH2 ARG B 231     -19.760  24.551  18.972  1.00  0.00              
ATOM   3786  H   ARG B 231     -23.039  19.571  12.846  1.00  0.00              
ATOM   3787  HA  ARG B 231     -21.297  21.739  12.303  1.00  0.00              
ATOM   3788 1HB  ARG B 231     -22.734  21.589  14.307  1.00  0.00              
ATOM   3789 2HB  ARG B 231     -21.787  20.235  14.904  1.00  0.00              
ATOM   3790 1HG  ARG B 231     -19.833  21.670  15.164  1.00  0.00              
ATOM   3791 2HG  ARG B 231     -20.736  23.045  14.485  1.00  0.00              
ATOM   3792 1HD  ARG B 231     -22.302  22.946  16.315  1.00  0.00              
ATOM   3793 2HD  ARG B 231     -21.460  21.528  16.981  1.00  0.00              
ATOM   3794  HE  ARG B 231     -19.598  23.631  16.663  1.00  0.00              
ATOM   3795 1HH1 ARG B 231     -22.392  22.770  18.611  1.00  0.00              
ATOM   3796 2HH1 ARG B 231     -21.871  23.703  19.996  1.00  0.00              
ATOM   3797 1HH2 ARG B 231     -18.932  24.839  18.468  1.00  0.00              
ATOM   3798 2HH2 ARG B 231     -19.913  24.874  19.916  1.00  0.00              
ATOM   3799  N   ARG B 232     -19.674  19.016  13.298  1.00  0.00              
ATOM   3800  CA  ARG B 232     -18.321  18.444  13.277  1.00  0.00              
ATOM   3801  C   ARG B 232     -17.795  18.333  11.837  1.00  0.00              
ATOM   3802  O   ARG B 232     -16.582  18.461  11.597  1.00  0.00              
ATOM   3803  CB  ARG B 232     -18.310  17.069  13.928  1.00  0.00              
ATOM   3804  CG  ARG B 232     -18.505  17.073  15.436  1.00  0.00              
ATOM   3805  CD  ARG B 232     -18.640  15.696  15.977  1.00  0.00              
ATOM   3806  NE  ARG B 232     -18.854  15.697  17.415  1.00  0.00              
ATOM   3807  CZ  ARG B 232     -19.155  14.605  18.144  1.00  0.00              
ATOM   3808  NH1 ARG B 232     -19.274  13.435  17.557  1.00  0.00              
ATOM   3809  NH2 ARG B 232     -19.332  14.710  19.450  1.00  0.00              
ATOM   3810  H   ARG B 232     -20.446  18.443  13.607  1.00  0.00              
ATOM   3811  HA  ARG B 232     -17.656  19.108  13.830  1.00  0.00              
ATOM   3812 1HB  ARG B 232     -19.100  16.456  13.496  1.00  0.00              
ATOM   3813 2HB  ARG B 232     -17.361  16.575  13.720  1.00  0.00              
ATOM   3814 1HG  ARG B 232     -17.645  17.546  15.913  1.00  0.00              
ATOM   3815 2HG  ARG B 232     -19.409  17.630  15.685  1.00  0.00              
ATOM   3816 1HD  ARG B 232     -19.489  15.203  15.506  1.00  0.00              
ATOM   3817 2HD  ARG B 232     -17.731  15.133  15.768  1.00  0.00              
ATOM   3818  HE  ARG B 232     -18.772  16.579  17.902  1.00  0.00              
ATOM   3819 1HH1 ARG B 232     -19.139  13.354  16.559  1.00  0.00              
ATOM   3820 2HH1 ARG B 232     -19.499  12.616  18.103  1.00  0.00              
ATOM   3821 1HH2 ARG B 232     -19.241  15.610  19.901  1.00  0.00              
ATOM   3822 2HH2 ARG B 232     -19.557  13.892  19.996  1.00  0.00              
ATOM   3823  N   LEU B 233     -18.713  18.086  10.897  1.00  0.00              
ATOM   3824  CA  LEU B 233     -18.393  18.044   9.477  1.00  0.00              
ATOM   3825  C   LEU B 233     -18.001  19.425   8.934  1.00  0.00              
ATOM   3826  O   LEU B 233     -17.124  19.520   8.076  1.00  0.00              
ATOM   3827  CB  LEU B 233     -19.548  17.431   8.667  1.00  0.00              
ATOM   3828  CG  LEU B 233     -19.780  15.916   8.855  1.00  0.00              
ATOM   3829  CD1 LEU B 233     -21.104  15.499   8.197  1.00  0.00              
ATOM   3830  CD2 LEU B 233     -18.605  15.073   8.354  1.00  0.00              
ATOM   3831  H   LEU B 233     -19.666  17.924  11.192  1.00  0.00              
ATOM   3832  HA  LEU B 233     -17.510  17.421   9.340  1.00  0.00              
ATOM   3833 1HB  LEU B 233     -20.471  17.940   8.939  1.00  0.00              
ATOM   3834 2HB  LEU B 233     -19.360  17.605   7.607  1.00  0.00              
ATOM   3835  HG  LEU B 233     -19.921  15.697   9.914  1.00  0.00              
ATOM   3836 1HD1 LEU B 233     -21.259  14.429   8.335  1.00  0.00              
ATOM   3837 2HD1 LEU B 233     -21.927  16.046   8.657  1.00  0.00              
ATOM   3838 3HD1 LEU B 233     -21.068  15.726   7.132  1.00  0.00              
ATOM   3839 1HD2 LEU B 233     -18.822  14.016   8.511  1.00  0.00              
ATOM   3840 2HD2 LEU B 233     -18.451  15.257   7.291  1.00  0.00              
ATOM   3841 3HD2 LEU B 233     -17.703  15.344   8.903  1.00  0.00              
ATOM   3842  N   GLU B 234     -18.621  20.483   9.468  1.00  0.00              
ATOM   3843  CA  GLU B 234     -18.270  21.851   9.109  1.00  0.00              
ATOM   3844  C   GLU B 234     -16.943  22.254   9.719  1.00  0.00              
ATOM   3845  O   GLU B 234     -16.160  22.974   9.092  1.00  0.00              
ATOM   3846  CB  GLU B 234     -19.364  22.820   9.561  1.00  0.00              
ATOM   3847  CG  GLU B 234     -20.663  22.714   8.775  1.00  0.00              
ATOM   3848  CD  GLU B 234     -21.738  23.627   9.296  1.00  0.00              
ATOM   3849  OE1 GLU B 234     -21.534  24.230  10.321  1.00  0.00              
ATOM   3850  OE2 GLU B 234     -22.766  23.721   8.667  1.00  0.00              
ATOM   3851  H   GLU B 234     -19.356  20.325  10.142  1.00  0.00              
ATOM   3852  HA  GLU B 234     -18.168  21.908   8.024  1.00  0.00              
ATOM   3853 1HB  GLU B 234     -19.594  22.644  10.612  1.00  0.00              
ATOM   3854 2HB  GLU B 234     -19.002  23.845   9.472  1.00  0.00              
ATOM   3855 1HG  GLU B 234     -20.466  22.963   7.732  1.00  0.00              
ATOM   3856 2HG  GLU B 234     -21.016  21.685   8.814  1.00  0.00              
ATOM   3857  N   GLU B 235     -16.685  21.776  10.936  1.00  0.00              
ATOM   3858  CA  GLU B 235     -15.411  22.028  11.595  1.00  0.00              
ATOM   3859  C   GLU B 235     -14.323  21.302  10.821  1.00  0.00              
ATOM   3860  O   GLU B 235     -13.244  21.836  10.586  1.00  0.00              
ATOM   3861  CB  GLU B 235     -15.439  21.561  13.051  1.00  0.00              
ATOM   3862  CG  GLU B 235     -16.346  22.380  13.958  1.00  0.00              
ATOM   3863  CD  GLU B 235     -16.504  21.778  15.326  1.00  0.00              
ATOM   3864  OE1 GLU B 235     -16.035  20.684  15.531  1.00  0.00              
ATOM   3865  OE2 GLU B 235     -17.094  22.413  16.168  1.00  0.00              
ATOM   3866  H   GLU B 235     -17.386  21.228  11.413  1.00  0.00              
ATOM   3867  HA  GLU B 235     -15.211  23.100  11.562  1.00  0.00              
ATOM   3868 1HB  GLU B 235     -15.772  20.523  13.094  1.00  0.00              
ATOM   3869 2HB  GLU B 235     -14.431  21.598  13.465  1.00  0.00              
ATOM   3870 1HG  GLU B 235     -15.930  23.382  14.060  1.00  0.00              
ATOM   3871 2HG  GLU B 235     -17.325  22.469  13.490  1.00  0.00              
ATOM   3872  N   LEU B 236     -14.628  20.079  10.404  1.00  0.00              
ATOM   3873  CA  LEU B 236     -13.736  19.304   9.570  1.00  0.00              
ATOM   3874  C   LEU B 236     -13.534  20.013   8.223  1.00  0.00              
ATOM   3875  O   LEU B 236     -12.407  20.204   7.796  1.00  0.00              
ATOM   3876  CB  LEU B 236     -14.303  17.895   9.352  1.00  0.00              
ATOM   3877  CG  LEU B 236     -13.501  16.994   8.405  1.00  0.00              
ATOM   3878  CD1 LEU B 236     -12.099  16.789   8.964  1.00  0.00              
ATOM   3879  CD2 LEU B 236     -14.222  15.665   8.235  1.00  0.00              
ATOM   3880  H   LEU B 236     -15.514  19.680  10.682  1.00  0.00              
ATOM   3881  HA  LEU B 236     -12.766  19.245  10.062  1.00  0.00              
ATOM   3882 1HB  LEU B 236     -14.364  17.392  10.316  1.00  0.00              
ATOM   3883 2HB  LEU B 236     -15.312  17.985   8.948  1.00  0.00              
ATOM   3884  HG  LEU B 236     -13.404  17.481   7.434  1.00  0.00              
ATOM   3885 1HD1 LEU B 236     -11.529  16.149   8.291  1.00  0.00              
ATOM   3886 2HD1 LEU B 236     -11.600  17.753   9.057  1.00  0.00              
ATOM   3887 3HD1 LEU B 236     -12.165  16.318   9.944  1.00  0.00              
ATOM   3888 1HD2 LEU B 236     -13.652  15.025   7.561  1.00  0.00              
ATOM   3889 2HD2 LEU B 236     -14.318  15.177   9.205  1.00  0.00              
ATOM   3890 3HD2 LEU B 236     -15.213  15.840   7.817  1.00  0.00              
ATOM   3891  N   LYS B 237     -14.624  20.462   7.603  1.00  0.00              
ATOM   3892  CA  LYS B 237     -14.548  21.180   6.322  1.00  0.00              
ATOM   3893  C   LYS B 237     -13.542  22.318   6.369  1.00  0.00              
ATOM   3894  O   LYS B 237     -12.670  22.452   5.502  1.00  0.00              
ATOM   3895  CB  LYS B 237     -15.922  21.723   5.929  1.00  0.00              
ATOM   3896  CG  LYS B 237     -15.952  22.452   4.592  1.00  0.00              
ATOM   3897  CD  LYS B 237     -17.344  22.981   4.282  1.00  0.00              
ATOM   3898  CE  LYS B 237     -17.354  23.793   2.995  1.00  0.00              
ATOM   3899  NZ  LYS B 237     -18.690  24.390   2.724  1.00  0.00              
ATOM   3900  H   LYS B 237     -15.527  20.304   8.026  1.00  0.00              
ATOM   3901  HA  LYS B 237     -14.207  20.484   5.555  1.00  0.00              
ATOM   3902 1HB  LYS B 237     -16.637  20.902   5.878  1.00  0.00              
ATOM   3903 2HB  LYS B 237     -16.273  22.416   6.695  1.00  0.00              
ATOM   3904 1HG  LYS B 237     -15.252  23.287   4.617  1.00  0.00              
ATOM   3905 2HG  LYS B 237     -15.647  21.769   3.799  1.00  0.00              
ATOM   3906 1HD  LYS B 237     -18.037  22.145   4.179  1.00  0.00              
ATOM   3907 2HD  LYS B 237     -17.684  23.614   5.102  1.00  0.00              
ATOM   3908 1HE  LYS B 237     -16.619  24.594   3.065  1.00  0.00              
ATOM   3909 2HE  LYS B 237     -17.081  23.152   2.157  1.00  0.00              
ATOM   3910 1HZ  LYS B 237     -18.655  24.919   1.864  1.00  0.00              
ATOM   3911 2HZ  LYS B 237     -19.377  23.655   2.639  1.00  0.00              
ATOM   3912 3HZ  LYS B 237     -18.946  25.003   3.485  1.00  0.00              
ATOM   3913  N   GLU B 238     -13.689  23.166   7.375  1.00  0.00              
ATOM   3914  CA  GLU B 238     -12.823  24.301   7.518  1.00  0.00              
ATOM   3915  C   GLU B 238     -11.368  23.872   7.787  1.00  0.00              
ATOM   3916  O   GLU B 238     -10.452  24.417   7.180  1.00  0.00              
ATOM   3917  CB  GLU B 238     -13.331  25.199   8.649  1.00  0.00              
ATOM   3918  CG  GLU B 238     -14.621  25.941   8.330  1.00  0.00              
ATOM   3919  CD  GLU B 238     -15.158  26.712   9.504  1.00  0.00              
ATOM   3920  OE1 GLU B 238     -14.586  26.619  10.564  1.00  0.00              
ATOM   3921  OE2 GLU B 238     -16.141  27.396   9.341  1.00  0.00              
ATOM   3922  H   GLU B 238     -14.420  23.016   8.056  1.00  0.00              
ATOM   3923  HA  GLU B 238     -12.801  24.841   6.571  1.00  0.00              
ATOM   3924 1HB  GLU B 238     -13.502  24.597   9.542  1.00  0.00              
ATOM   3925 2HB  GLU B 238     -12.570  25.940   8.894  1.00  0.00              
ATOM   3926 1HG  GLU B 238     -14.436  26.633   7.509  1.00  0.00              
ATOM   3927 2HG  GLU B 238     -15.370  25.223   8.001  1.00  0.00              
ATOM   3928  N   GLU B 239     -11.168  22.876   8.649  1.00  0.00              
ATOM   3929  CA  GLU B 239      -9.824  22.365   8.950  1.00  0.00              
ATOM   3930  C   GLU B 239      -9.113  21.916   7.669  1.00  0.00              
ATOM   3931  O   GLU B 239      -7.970  22.300   7.430  1.00  0.00              
ATOM   3932  CB  GLU B 239      -9.902  21.200   9.939  1.00  0.00              
ATOM   3933  CG  GLU B 239      -8.552  20.611  10.325  1.00  0.00              
ATOM   3934  CD  GLU B 239      -8.666  19.485  11.314  1.00  0.00              
ATOM   3935  OE1 GLU B 239      -9.764  19.175  11.709  1.00  0.00              
ATOM   3936  OE2 GLU B 239      -7.653  18.932  11.674  1.00  0.00              
ATOM   3937  H   GLU B 239     -11.966  22.462   9.108  1.00  0.00              
ATOM   3938  HA  GLU B 239      -9.249  23.161   9.424  1.00  0.00              
ATOM   3939 1HB  GLU B 239     -10.396  21.531  10.853  1.00  0.00              
ATOM   3940 2HB  GLU B 239     -10.506  20.400   9.512  1.00  0.00              
ATOM   3941 1HG  GLU B 239      -8.058  20.242   9.426  1.00  0.00              
ATOM   3942 2HG  GLU B 239      -7.932  21.399  10.749  1.00  0.00              
ATOM   3943  N   ALA B 240      -9.797  21.086   6.875  1.00  0.00              
ATOM   3944  CA  ALA B 240      -9.253  20.553   5.635  1.00  0.00              
ATOM   3945  C   ALA B 240      -8.930  21.665   4.627  1.00  0.00              
ATOM   3946  O   ALA B 240      -7.887  21.640   3.989  1.00  0.00              
ATOM   3947  CB  ALA B 240     -10.174  19.479   5.046  1.00  0.00              
ATOM   3948  H   ALA B 240     -10.731  20.823   7.156  1.00  0.00              
ATOM   3949  HA  ALA B 240      -8.287  20.098   5.856  1.00  0.00              
ATOM   3950 1HB  ALA B 240      -9.744  19.098   4.120  1.00  0.00              
ATOM   3951 2HB  ALA B 240     -10.283  18.662   5.759  1.00  0.00              
ATOM   3952 3HB  ALA B 240     -11.152  19.912   4.840  1.00  0.00              
ATOM   3953  N   LEU B 241      -9.803  22.658   4.531  1.00  0.00              
ATOM   3954  CA  LEU B 241      -9.626  23.786   3.634  1.00  0.00              
ATOM   3955  C   LEU B 241      -8.457  24.685   4.055  1.00  0.00              
ATOM   3956  O   LEU B 241      -7.726  25.221   3.211  1.00  0.00              
ATOM   3957  CB  LEU B 241     -10.918  24.611   3.580  1.00  0.00              
ATOM   3958  CG  LEU B 241     -12.097  23.952   2.854  1.00  0.00              
ATOM   3959  CD1 LEU B 241     -13.363  24.762   3.101  1.00  0.00              
ATOM   3960  CD2 LEU B 241     -11.790  23.858   1.367  1.00  0.00              
ATOM   3961  H   LEU B 241     -10.628  22.616   5.112  1.00  0.00              
ATOM   3962  HA  LEU B 241      -9.345  23.407   2.651  1.00  0.00              
ATOM   3963 1HB  LEU B 241     -11.235  24.827   4.599  1.00  0.00              
ATOM   3964 2HB  LEU B 241     -10.706  25.556   3.079  1.00  0.00              
ATOM   3965  HG  LEU B 241     -12.259  22.951   3.255  1.00  0.00              
ATOM   3966 1HD1 LEU B 241     -14.201  24.294   2.585  1.00  0.00              
ATOM   3967 2HD1 LEU B 241     -13.570  24.797   4.170  1.00  0.00              
ATOM   3968 3HD1 LEU B 241     -13.226  25.775   2.724  1.00  0.00              
ATOM   3969 1HD2 LEU B 241     -12.628  23.389   0.850  1.00  0.00              
ATOM   3970 2HD2 LEU B 241     -11.630  24.859   0.964  1.00  0.00              
ATOM   3971 3HD2 LEU B 241     -10.891  23.259   1.218  1.00  0.00              
ATOM   3972  N   ARG B 242      -8.266  24.831   5.361  1.00  0.00              
ATOM   3973  CA  ARG B 242      -7.123  25.575   5.863  1.00  0.00              
ATOM   3974  C   ARG B 242      -5.806  24.848   5.571  1.00  0.00              
ATOM   3975  O   ARG B 242      -4.818  25.495   5.271  1.00  0.00              
ATOM   3976  CB  ARG B 242      -7.257  25.798   7.362  1.00  0.00              
ATOM   3977  CG  ARG B 242      -8.332  26.794   7.767  1.00  0.00              
ATOM   3978  CD  ARG B 242      -8.403  26.957   9.241  1.00  0.00              
ATOM   3979  NE  ARG B 242      -9.463  27.871   9.636  1.00  0.00              
ATOM   3980  CZ  ARG B 242      -9.752  28.205  10.909  1.00  0.00              
ATOM   3981  NH1 ARG B 242      -9.053  27.692  11.897  1.00  0.00              
ATOM   3982  NH2 ARG B 242     -10.738  29.047  11.164  1.00  0.00              
ATOM   3983  H   ARG B 242      -8.916  24.425   6.018  1.00  0.00              
ATOM   3984  HA  ARG B 242      -7.059  26.519   5.322  1.00  0.00              
ATOM   3985 1HB  ARG B 242      -7.483  24.852   7.852  1.00  0.00              
ATOM   3986 2HB  ARG B 242      -6.309  26.156   7.763  1.00  0.00              
ATOM   3987 1HG  ARG B 242      -8.113  27.766   7.324  1.00  0.00              
ATOM   3988 2HG  ARG B 242      -9.303  26.446   7.413  1.00  0.00              
ATOM   3989 1HD  ARG B 242      -8.597  25.991   9.705  1.00  0.00              
ATOM   3990 2HD  ARG B 242      -7.458  27.353   9.609  1.00  0.00              
ATOM   3991  HE  ARG B 242     -10.023  28.286   8.903  1.00  0.00              
ATOM   3992 1HH1 ARG B 242      -8.299  27.048  11.702  1.00  0.00              
ATOM   3993 2HH1 ARG B 242      -9.269  27.942  12.851  1.00  0.00              
ATOM   3994 1HH2 ARG B 242     -11.276  29.441  10.404  1.00  0.00              
ATOM   3995 2HH2 ARG B 242     -10.954  29.297  12.118  1.00  0.00              
ATOM   3996  N   LYS B 243      -5.793  23.519   5.669  1.00  0.00              
ATOM   3997  CA  LYS B 243      -4.635  22.713   5.281  1.00  0.00              
ATOM   3998  C   LYS B 243      -4.285  22.821   3.800  1.00  0.00              
ATOM   3999  O   LYS B 243      -3.125  22.914   3.465  1.00  0.00              
ATOM   4000  CB  LYS B 243      -4.878  21.246   5.642  1.00  0.00              
ATOM   4001  CG  LYS B 243      -4.871  20.956   7.137  1.00  0.00              
ATOM   4002  CD  LYS B 243      -5.181  19.494   7.418  1.00  0.00              
ATOM   4003  CE  LYS B 243      -5.166  19.201   8.911  1.00  0.00              
ATOM   4004  NZ  LYS B 243      -5.507  17.782   9.203  1.00  0.00              
ATOM   4005  H   LYS B 243      -6.617  23.057   6.025  1.00  0.00              
ATOM   4006  HA  LYS B 243      -3.770  23.051   5.854  1.00  0.00              
ATOM   4007 1HB  LYS B 243      -5.842  20.929   5.244  1.00  0.00              
ATOM   4008 2HB  LYS B 243      -4.112  20.625   5.177  1.00  0.00              
ATOM   4009 1HG  LYS B 243      -3.890  21.197   7.550  1.00  0.00              
ATOM   4010 2HG  LYS B 243      -5.616  21.579   7.632  1.00  0.00              
ATOM   4011 1HD  LYS B 243      -6.165  19.247   7.018  1.00  0.00              
ATOM   4012 2HD  LYS B 243      -4.440  18.864   6.926  1.00  0.00              
ATOM   4013 1HE  LYS B 243      -4.177  19.414   9.313  1.00  0.00              
ATOM   4014 2HE  LYS B 243      -5.886  19.845   9.416  1.00  0.00              
ATOM   4015 1HZ  LYS B 243      -5.486  17.629  10.202  1.00  0.00              
ATOM   4016 2HZ  LYS B 243      -6.432  17.578   8.851  1.00  0.00              
ATOM   4017 3HZ  LYS B 243      -4.835  17.175   8.756  1.00  0.00              
ATOM   4018  N   ALA B 244      -5.283  22.757   2.912  1.00  0.00              
ATOM   4019  CA  ALA B 244      -5.056  23.054   1.500  1.00  0.00              
ATOM   4020  C   ALA B 244      -4.625  24.478   1.231  1.00  0.00              
ATOM   4021  O   ALA B 244      -3.780  24.710   0.365  1.00  0.00              
ATOM   4022  CB  ALA B 244      -6.281  22.699   0.632  1.00  0.00              
ATOM   4023  H   ALA B 244      -6.211  22.500   3.218  1.00  0.00              
ATOM   4024  HA  ALA B 244      -4.213  22.454   1.159  1.00  0.00              
ATOM   4025 1HB  ALA B 244      -6.069  22.936  -0.411  1.00  0.00              
ATOM   4026 2HB  ALA B 244      -6.497  21.634   0.726  1.00  0.00              
ATOM   4027 3HB  ALA B 244      -7.143  23.274   0.966  1.00  0.00              
ATOM   4028  N   HIS B 245      -5.230  25.458   1.901  1.00  0.00              
ATOM   4029  CA  HIS B 245      -4.749  26.823   1.763  1.00  0.00              
ATOM   4030  C   HIS B 245      -3.230  26.907   2.099  1.00  0.00              
ATOM   4031  O   HIS B 245      -2.456  27.458   1.327  1.00  0.00              
ATOM   4032  CB  HIS B 245      -5.555  27.764   2.664  1.00  0.00              
ATOM   4033  CG  HIS B 245      -4.947  29.124   2.811  1.00  0.00              
ATOM   4034  ND1 HIS B 245      -4.765  29.976   1.742  1.00  0.00              
ATOM   4035  CD2 HIS B 245      -4.479  29.779   3.900  1.00  0.00              
ATOM   4036  CE1 HIS B 245      -4.211  31.099   2.169  1.00  0.00              
ATOM   4037  NE2 HIS B 245      -4.027  31.003   3.473  1.00  0.00              
ATOM   4038  H   HIS B 245      -6.018  25.273   2.506  1.00  0.00              
ATOM   4039  HA  HIS B 245      -4.877  27.132   0.725  1.00  0.00              
ATOM   4040 1HB  HIS B 245      -6.555  27.913   2.254  1.00  0.00              
ATOM   4041 2HB  HIS B 245      -5.634  27.347   3.668  1.00  0.00              
ATOM   4042  HD1 HIS B 245      -5.074  29.823   0.804  1.00  0.00              
ATOM   4043  HD2 HIS B 245      -4.413  29.509   4.954  1.00  0.00              
ATOM   4044  HE1 HIS B 245      -3.985  31.906   1.472  1.00  0.00              
ATOM   4045  N   ASP B 246      -2.825  26.355   3.235  1.00  0.00              
ATOM   4046  CA  ASP B 246      -1.434  26.488   3.649  1.00  0.00              
ATOM   4047  C   ASP B 246      -0.470  25.864   2.622  1.00  0.00              
ATOM   4048  O   ASP B 246       0.608  26.409   2.407  1.00  0.00              
ATOM   4049  CB  ASP B 246      -1.228  25.836   5.019  1.00  0.00              
ATOM   4050  CG  ASP B 246      -1.905  26.601   6.148  1.00  0.00              
ATOM   4051  OD1 ASP B 246      -2.327  27.710   5.918  1.00  0.00              
ATOM   4052  OD2 ASP B 246      -1.993  26.070   7.229  1.00  0.00              
ATOM   4053  H   ASP B 246      -3.466  25.841   3.823  1.00  0.00              
ATOM   4054  HA  ASP B 246      -1.181  27.548   3.676  1.00  0.00              
ATOM   4055 1HB  ASP B 246      -1.623  24.820   5.001  1.00  0.00              
ATOM   4056 2HB  ASP B 246      -0.161  25.769   5.233  1.00  0.00              
ATOM   4057  N   TYR B 247      -0.867  24.734   2.015  1.00  0.00              
ATOM   4058  CA  TYR B 247      -0.014  24.101   0.974  1.00  0.00              
ATOM   4059  C   TYR B 247       0.069  24.918  -0.286  1.00  0.00              
ATOM   4060  O   TYR B 247       1.128  24.978  -0.887  1.00  0.00              
ATOM   4061  CB  TYR B 247      -0.403  22.648   0.668  1.00  0.00              
ATOM   4062  CG  TYR B 247      -0.058  21.709   1.796  1.00  0.00              
ATOM   4063  CD1 TYR B 247       1.088  21.920   2.574  1.00  0.00              
ATOM   4064  CD2 TYR B 247      -0.866  20.605   2.091  1.00  0.00              
ATOM   4065  CE1 TYR B 247       1.416  21.068   3.615  1.00  0.00              
ATOM   4066  CE2 TYR B 247      -0.542  19.743   3.135  1.00  0.00              
ATOM   4067  CZ  TYR B 247       0.600  19.980   3.889  1.00  0.00              
ATOM   4068  OH  TYR B 247       0.939  19.138   4.925  1.00  0.00              
ATOM   4069  H   TYR B 247      -1.747  24.304   2.259  1.00  0.00              
ATOM   4070  HA  TYR B 247       1.016  24.090   1.330  1.00  0.00              
ATOM   4071 1HB  TYR B 247      -1.475  22.590   0.476  1.00  0.00              
ATOM   4072 2HB  TYR B 247       0.109  22.317  -0.235  1.00  0.00              
ATOM   4073  HD1 TYR B 247       1.741  22.768   2.365  1.00  0.00              
ATOM   4074  HD2 TYR B 247      -1.760  20.411   1.499  1.00  0.00              
ATOM   4075  HE1 TYR B 247       2.312  21.251   4.208  1.00  0.00              
ATOM   4076  HE2 TYR B 247      -1.183  18.888   3.354  1.00  0.00              
ATOM   4077  HH  TYR B 247       0.285  18.439   4.994  1.00  0.00              
ATOM   4078  N   GLY B 248      -1.043  25.553  -0.675  1.00  0.00              
ATOM   4079  CA  GLY B 248      -1.022  26.503  -1.773  1.00  0.00              
ATOM   4080  C   GLY B 248      -0.133  27.709  -1.480  1.00  0.00              
ATOM   4081  O   GLY B 248       0.584  28.189  -2.376  1.00  0.00              
ATOM   4082  H   GLY B 248      -1.915  25.371  -0.198  1.00  0.00              
ATOM   4083 1HA  GLY B 248      -0.666  26.007  -2.676  1.00  0.00              
ATOM   4084 2HA  GLY B 248      -2.036  26.848  -1.975  1.00  0.00              
ATOM   4085  N   SER B 249      -0.194  28.219  -0.244  1.00  0.00              
ATOM   4086  CA  SER B 249       0.681  29.342   0.198  1.00  0.00              
ATOM   4087  C   SER B 249       2.184  28.979   0.225  1.00  0.00              
ATOM   4088  O   SER B 249       3.043  29.805  -0.097  1.00  0.00              
ATOM   4089  CB  SER B 249       0.247  29.816   1.571  1.00  0.00              
ATOM   4090  OG  SER B 249      -1.034  30.386   1.551  1.00  0.00              
ATOM   4091  H   SER B 249      -0.857  27.826   0.409  1.00  0.00              
ATOM   4092  HA  SER B 249       0.583  30.159  -0.518  1.00  0.00              
ATOM   4093 1HB  SER B 249       0.245  28.964   2.249  1.00  0.00              
ATOM   4094 2HB  SER B 249       0.959  30.560   1.926  1.00  0.00              
ATOM   4095  HG  SER B 249      -1.270  30.672   2.436  1.00  0.00              
ATOM   4096  N   GLU B 250       2.501  27.748   0.607  1.00  0.00              
ATOM   4097  CA  GLU B 250       3.901  27.290   0.547  1.00  0.00              
ATOM   4098  C   GLU B 250       4.434  27.210  -0.906  1.00  0.00              
ATOM   4099  O   GLU B 250       5.566  27.623  -1.194  1.00  0.00              
ATOM   4100  CB  GLU B 250       4.033  25.922   1.221  1.00  0.00              
ATOM   4101  CG  GLU B 250       3.887  25.950   2.735  1.00  0.00              
ATOM   4102  CD  GLU B 250       3.996  24.587   3.359  1.00  0.00              
ATOM   4103  OE1 GLU B 250       4.078  23.626   2.632  1.00  0.00              
ATOM   4104  OE2 GLU B 250       3.996  24.505   4.565  1.00  0.00              
ATOM   4105  H   GLU B 250       1.790  27.113   0.942  1.00  0.00              
ATOM   4106  HA  GLU B 250       4.532  28.044   1.020  1.00  0.00              
ATOM   4107 1HB  GLU B 250       3.274  25.247   0.824  1.00  0.00              
ATOM   4108 2HB  GLU B 250       5.007  25.493   0.986  1.00  0.00              
ATOM   4109 1HG  GLU B 250       4.663  26.591   3.153  1.00  0.00              
ATOM   4110 2HG  GLU B 250       2.921  26.384   2.989  1.00  0.00              
ATOM   4111  N   PHE B 251       3.602  26.737  -1.834  1.00  0.00              
ATOM   4112  CA  PHE B 251       3.958  26.735  -3.267  1.00  0.00              
ATOM   4113  C   PHE B 251       4.256  28.147  -3.762  1.00  0.00              
ATOM   4114  O   PHE B 251       5.277  28.396  -4.399  1.00  0.00              
ATOM   4115  CB  PHE B 251       2.815  26.148  -4.113  1.00  0.00              
ATOM   4116  CG  PHE B 251       3.047  26.263  -5.599  1.00  0.00              
ATOM   4117  CD1 PHE B 251       3.917  25.381  -6.261  1.00  0.00              
ATOM   4118  CD2 PHE B 251       2.384  27.239  -6.342  1.00  0.00              
ATOM   4119  CE1 PHE B 251       4.130  25.494  -7.640  1.00  0.00              
ATOM   4120  CE2 PHE B 251       2.582  27.354  -7.715  1.00  0.00              
ATOM   4121  CZ  PHE B 251       3.456  26.484  -8.367  1.00  0.00              
ATOM   4122  H   PHE B 251       2.705  26.370  -1.549  1.00  0.00              
ATOM   4123  HA  PHE B 251       4.844  26.112  -3.403  1.00  0.00              
ATOM   4124 1HB  PHE B 251       2.683  25.095  -3.867  1.00  0.00              
ATOM   4125 2HB  PHE B 251       1.884  26.659  -3.871  1.00  0.00              
ATOM   4126  HD1 PHE B 251       4.425  24.605  -5.689  1.00  0.00              
ATOM   4127  HD2 PHE B 251       1.701  27.919  -5.832  1.00  0.00              
ATOM   4128  HE1 PHE B 251       4.817  24.814  -8.142  1.00  0.00              
ATOM   4129  HE2 PHE B 251       2.056  28.123  -8.281  1.00  0.00              
ATOM   4130  HZ  PHE B 251       3.614  26.577  -9.440  1.00  0.00              
ATOM   4131  N   TYR B 252       3.342  29.065  -3.459  1.00  0.00              
ATOM   4132  CA  TYR B 252       3.453  30.464  -3.817  1.00  0.00              
ATOM   4133  C   TYR B 252       4.755  31.088  -3.297  1.00  0.00              
ATOM   4134  O   TYR B 252       5.407  31.825  -4.018  1.00  0.00              
ATOM   4135  CB  TYR B 252       2.246  31.237  -3.281  1.00  0.00              
ATOM   4136  CG  TYR B 252       2.293  32.722  -3.565  1.00  0.00              
ATOM   4137  CD1 TYR B 252       1.952  33.220  -4.814  1.00  0.00              
ATOM   4138  CD2 TYR B 252       2.678  33.622  -2.583  1.00  0.00              
ATOM   4139  CE1 TYR B 252       1.994  34.575  -5.080  1.00  0.00              
ATOM   4140  CE2 TYR B 252       2.723  34.979  -2.836  1.00  0.00              
ATOM   4141  CZ  TYR B 252       2.380  35.452  -4.087  1.00  0.00              
ATOM   4142  OH  TYR B 252       2.422  36.803  -4.344  1.00  0.00              
ATOM   4143  H   TYR B 252       2.530  28.750  -2.950  1.00  0.00              
ATOM   4144  HA  TYR B 252       3.467  30.543  -4.904  1.00  0.00              
ATOM   4145 1HB  TYR B 252       1.356  30.807  -3.743  1.00  0.00              
ATOM   4146 2HB  TYR B 252       2.212  31.074  -2.204  1.00  0.00              
ATOM   4147  HD1 TYR B 252       1.648  32.521  -5.594  1.00  0.00              
ATOM   4148  HD2 TYR B 252       2.948  33.242  -1.597  1.00  0.00              
ATOM   4149  HE1 TYR B 252       1.723  34.951  -6.066  1.00  0.00              
ATOM   4150  HE2 TYR B 252       3.029  35.671  -2.051  1.00  0.00              
ATOM   4151  HH  TYR B 252       2.703  37.321  -3.586  1.00  0.00              
ATOM   4152  N   LEU B 253       5.132  30.782  -2.056  1.00  0.00              
ATOM   4153  CA  LEU B 253       6.444  31.202  -1.546  1.00  0.00              
ATOM   4154  C   LEU B 253       7.602  30.557  -2.326  1.00  0.00              
ATOM   4155  O   LEU B 253       8.538  31.251  -2.716  1.00  0.00              
ATOM   4156  CB  LEU B 253       6.565  30.843  -0.059  1.00  0.00              
ATOM   4157  CG  LEU B 253       7.888  31.230   0.613  1.00  0.00              
ATOM   4158  CD1 LEU B 253       8.063  32.742   0.560  1.00  0.00              
ATOM   4159  CD2 LEU B 253       7.894  30.730   2.050  1.00  0.00              
ATOM   4160  H   LEU B 253       4.515  30.256  -1.454  1.00  0.00              
ATOM   4161  HA  LEU B 253       6.545  32.276  -1.694  1.00  0.00              
ATOM   4162 1HB  LEU B 253       5.761  31.338   0.484  1.00  0.00              
ATOM   4163 2HB  LEU B 253       6.440  29.766   0.050  1.00  0.00              
ATOM   4164  HG  LEU B 253       8.719  30.780   0.068  1.00  0.00              
ATOM   4165 1HD1 LEU B 253       9.003  33.017   1.037  1.00  0.00              
ATOM   4166 2HD1 LEU B 253       8.075  33.071  -0.480  1.00  0.00              
ATOM   4167 3HD1 LEU B 253       7.236  33.222   1.083  1.00  0.00              
ATOM   4168 1HD2 LEU B 253       8.835  31.004   2.527  1.00  0.00              
ATOM   4169 2HD2 LEU B 253       7.065  31.181   2.596  1.00  0.00              
ATOM   4170 3HD2 LEU B 253       7.786  29.645   2.057  1.00  0.00              
ATOM   4171  N   LYS B 254       7.528  29.248  -2.570  1.00  0.00              
ATOM   4172  CA  LYS B 254       8.588  28.571  -3.290  1.00  0.00              
ATOM   4173  C   LYS B 254       8.683  29.054  -4.733  1.00  0.00              
ATOM   4174  O   LYS B 254       9.775  29.087  -5.295  1.00  0.00              
ATOM   4175  CB  LYS B 254       8.369  27.057  -3.254  1.00  0.00              
ATOM   4176  CG  LYS B 254       8.587  26.423  -1.887  1.00  0.00              
ATOM   4177  CD  LYS B 254       8.290  24.931  -1.916  1.00  0.00              
ATOM   4178  CE  LYS B 254       8.481  24.300  -0.545  1.00  0.00              
ATOM   4179  NZ  LYS B 254       8.141  22.852  -0.546  1.00  0.00              
ATOM   4180  H   LYS B 254       6.730  28.715  -2.255  1.00  0.00              
ATOM   4181  HA  LYS B 254       9.544  28.859  -2.851  1.00  0.00              
ATOM   4182 1HB  LYS B 254       7.351  26.829  -3.570  1.00  0.00              
ATOM   4183 2HB  LYS B 254       9.047  26.575  -3.958  1.00  0.00              
ATOM   4184 1HG  LYS B 254       9.622  26.573  -1.576  1.00  0.00              
ATOM   4185 2HG  LYS B 254       7.935  26.900  -1.156  1.00  0.00              
ATOM   4186 1HD  LYS B 254       7.261  24.771  -2.241  1.00  0.00              
ATOM   4187 2HD  LYS B 254       8.957  24.441  -2.626  1.00  0.00              
ATOM   4188 1HE  LYS B 254       9.518  24.417  -0.232  1.00  0.00              
ATOM   4189 2HE  LYS B 254       7.846  24.809   0.181  1.00  0.00              
ATOM   4190 1HZ  LYS B 254       8.280  22.472   0.380  1.00  0.00              
ATOM   4191 2HZ  LYS B 254       7.174  22.732  -0.817  1.00  0.00              
ATOM   4192 3HZ  LYS B 254       8.736  22.366  -1.201  1.00  0.00              
ATOM   4193  N   LEU B 255       7.542  29.426  -5.312  1.00  0.00              
ATOM   4194  CA  LEU B 255       7.430  29.963  -6.664  1.00  0.00              
ATOM   4195  C   LEU B 255       8.050  31.353  -6.810  1.00  0.00              
ATOM   4196  O   LEU B 255       8.787  31.622  -7.758  1.00  0.00              
ATOM   4197  CB  LEU B 255       5.953  30.022  -7.073  1.00  0.00              
ATOM   4198  CG  LEU B 255       5.673  30.578  -8.475  1.00  0.00              
ATOM   4199  CD1 LEU B 255       6.348  29.696  -9.517  1.00  0.00              
ATOM   4200  CD2 LEU B 255       4.170  30.643  -8.705  1.00  0.00              
ATOM   4201  H   LEU B 255       6.707  29.317  -4.755  1.00  0.00              
ATOM   4202  HA  LEU B 255       7.936  29.285  -7.349  1.00  0.00              
ATOM   4203 1HB  LEU B 255       5.540  29.015  -7.028  1.00  0.00              
ATOM   4204 2HB  LEU B 255       5.417  30.644  -6.357  1.00  0.00              
ATOM   4205  HG  LEU B 255       6.096  31.579  -8.561  1.00  0.00              
ATOM   4206 1HD1 LEU B 255       6.149  30.092 -10.513  1.00  0.00              
ATOM   4207 2HD1 LEU B 255       7.424  29.684  -9.340  1.00  0.00              
ATOM   4208 3HD1 LEU B 255       5.956  28.682  -9.444  1.00  0.00              
ATOM   4209 1HD2 LEU B 255       3.971  31.039  -9.701  1.00  0.00              
ATOM   4210 2HD2 LEU B 255       3.746  29.642  -8.621  1.00  0.00              
ATOM   4211 3HD2 LEU B 255       3.715  31.293  -7.958  1.00  0.00              
ATOM   4212  N   GLU B 256       7.707  32.232  -5.868  1.00  0.00              
ATOM   4213  CA  GLU B 256       8.200  33.589  -5.813  1.00  0.00              
ATOM   4214  C   GLU B 256       9.714  33.631  -5.633  1.00  0.00              
ATOM   4215  O   GLU B 256      10.383  34.438  -6.272  1.00  0.00              
ATOM   4216  CB  GLU B 256       7.516  34.348  -4.673  1.00  0.00              
ATOM   4217  CG  GLU B 256       7.870  35.827  -4.601  1.00  0.00              
ATOM   4218  CD  GLU B 256       7.071  36.570  -3.568  1.00  0.00              
ATOM   4219  OE1 GLU B 256       6.252  35.959  -2.924  1.00  0.00              
ATOM   4220  OE2 GLU B 256       7.280  37.751  -3.421  1.00  0.00              
ATOM   4221  H   GLU B 256       7.063  31.913  -5.159  1.00  0.00              
ATOM   4222  HA  GLU B 256       7.959  34.083  -6.754  1.00  0.00              
ATOM   4223 1HB  GLU B 256       6.434  34.268  -4.780  1.00  0.00              
ATOM   4224 2HB  GLU B 256       7.785  33.893  -3.720  1.00  0.00              
ATOM   4225 1HG  GLU B 256       8.930  35.925  -4.365  1.00  0.00              
ATOM   4226 2HG  GLU B 256       7.701  36.278  -5.578  1.00  0.00              
ATOM   4227  N   TYR B 257      10.229  32.738  -4.784  1.00  0.00              
ATOM   4228  CA  TYR B 257      11.647  32.662  -4.441  1.00  0.00              
ATOM   4229  C   TYR B 257      12.269  31.290  -4.723  1.00  0.00              
ATOM   4230  O   TYR B 257      13.054  31.143  -5.673  1.00  0.00              
ATOM   4231  CB  TYR B 257      11.842  33.028  -2.967  1.00  0.00              
ATOM   4232  CG  TYR B 257      11.478  34.459  -2.640  1.00  0.00              
ATOM   4233  CD1 TYR B 257      10.336  34.733  -1.901  1.00  0.00              
ATOM   4234  CD2 TYR B 257      12.286  35.498  -3.078  1.00  0.00              
ATOM   4235  CE1 TYR B 257      10.004  36.040  -1.602  1.00  0.00              
ATOM   4236  CE2 TYR B 257      11.953  36.805  -2.779  1.00  0.00              
ATOM   4237  CZ  TYR B 257      10.818  37.077  -2.044  1.00  0.00              
ATOM   4238  OH  TYR B 257      10.486  38.379  -1.747  1.00  0.00              
ATOM   4239  H   TYR B 257       9.585  32.083  -4.364  1.00  0.00              
ATOM   4240  HA  TYR B 257      12.195  33.358  -5.077  1.00  0.00              
ATOM   4241 1HB  TYR B 257      11.233  32.371  -2.345  1.00  0.00              
ATOM   4242 2HB  TYR B 257      12.884  32.870  -2.688  1.00  0.00              
ATOM   4243  HD1 TYR B 257       9.702  33.916  -1.556  1.00  0.00              
ATOM   4244  HD2 TYR B 257      13.182  35.283  -3.660  1.00  0.00              
ATOM   4245  HE1 TYR B 257       9.107  36.255  -1.022  1.00  0.00              
ATOM   4246  HE2 TYR B 257      12.588  37.621  -3.125  1.00  0.00              
ATOM   4247  HH  TYR B 257       9.675  38.392  -1.234  1.00  0.00              
ATOM   4248  N   GLY B 258      11.915  30.293  -3.910  1.00  0.00              
ATOM   4249  CA  GLY B 258      12.487  28.946  -4.044  1.00  0.00              
ATOM   4250  C   GLY B 258      12.336  28.051  -2.825  1.00  0.00              
ATOM   4251  O   GLY B 258      12.113  28.522  -1.711  1.00  0.00              
ATOM   4252  OXT GLY B 258      12.435  26.861  -2.940  1.00  0.00              
ATOM   4253  H   GLY B 258      11.236  30.469  -3.183  1.00  0.00              
ATOM   4254 1HA  GLY B 258      12.020  28.435  -4.886  1.00  0.00              
ATOM   4255 2HA  GLY B 258      13.551  29.024  -4.265  1.00  0.00              
TER                                                                             

complete: res ss phi psi omega frag rama seq
   1 L     0.000    0.000    0.000 ----      0.00 C
   2 H     0.000    0.000    0.000 ----      0.00 E
   3 H     0.000    0.000    0.000 ----      0.00 F
   4 H     0.000    0.000    0.000 ----      0.00 G
   5 H     0.000    0.000    0.000 ----      0.00 Y
   6 H     0.000    0.000    0.000 ----      0.00 I
   7 H     0.000    0.000    0.000 ----      0.00 Y
   8 H     0.000    0.000    0.000 ----      0.00 R
   9 H     0.000    0.000    0.000 ----      0.00 L
  10 H     0.000    0.000    0.000 ----      0.00 A
  11 H     0.000    0.000    0.000 ----      0.00 Q
  12 H     0.000    0.000    0.000 ----      0.00 D
  13 H     0.000    0.000    0.000 ----      0.00 Y
  14 H     0.000    0.000    0.000 ----      0.00 L
  15 H     0.000    0.000    0.000 ----      0.00 Q
  16 H     0.000    0.000    0.000 ----      0.00 C
  17 H     0.000    0.000    0.000 ----      0.00 V
  18 L     0.000    0.000    0.000 ----      0.00 L
  19 L     0.000    0.000    0.000 ----      0.00 Q
  20 L     0.000    0.000    0.000 ----      0.00 I
  21 L     0.000    0.000    0.000 ----      0.00 P
  22 L     0.000    0.000    0.000 ----      0.00 P
  23 L     0.000    0.000    0.000 ----      0.00 S
  24 H     0.000    0.000    0.000 ----      0.00 K
  25 H     0.000    0.000    0.000 ----      0.00 T
  26 H     0.000    0.000    0.000 ----      0.00 S
  27 H     0.000    0.000    0.000 ----      0.00 R
  28 H     0.000    0.000    0.000 ----      0.00 V
  29 H     0.000    0.000    0.000 ----      0.00 L
  30 H     0.000    0.000    0.000 ----      0.00 Q
  31 H     0.000    0.000    0.000 ----      0.00 N
  32 H     0.000    0.000    0.000 ----      0.00 V
  33 H     0.000    0.000    0.000 ----      0.00 A
  34 H     0.000    0.000    0.000 ----      0.00 F
  35 H     0.000    0.000    0.000 ----      0.00 S
  36 H     0.000    0.000    0.000 ----      0.00 V
  37 H     0.000    0.000    0.000 ----      0.00 Q
  38 H     0.000    0.000    0.000 ----      0.00 K
  39 H     0.000    0.000    0.000 ----      0.00 E
  40 H     0.000    0.000    0.000 ----      0.00 V
  41 H     0.000    0.000    0.000 ----      0.00 E
  42 H     0.000    0.000    0.000 ----      0.00 K
  43 H     0.000    0.000    0.000 ----      0.00 N
  44 L     0.000    0.000    0.000 ----      0.00 L
  45 H     0.000    0.000    0.000 ----      0.00 K
  46 H     0.000    0.000    0.000 ----      0.00 S
  47 H     0.000    0.000    0.000 ----      0.00 C
  48 H     0.000    0.000    0.000 ----      0.00 L
  49 H     0.000    0.000    0.000 ----      0.00 D
  50 L     0.000    0.000    0.000 ----      0.00 N
  51 L     0.000    0.000    0.000 ----      0.00 V
  52 L     0.000    0.000    0.000 ----      0.00 N
  53 L     0.000    0.000    0.000 ----      0.00 V
  54 L     0.000    0.000    0.000 ----      0.00 V
  55 L     0.000    0.000    0.000 ----      0.00 S
  56 H     0.000    0.000    0.000 ----      0.00 V
  57 H     0.000    0.000    0.000 ----      0.00 D
  58 H     0.000    0.000    0.000 ----      0.00 T
  59 H     0.000    0.000    0.000 ----      0.00 A
  60 H     0.000    0.000    0.000 ----      0.00 R
  61 H     0.000    0.000    0.000 ----      0.00 T
  62 H     0.000    0.000    0.000 ----      0.00 L
  63 H     0.000    0.000    0.000 ----      0.00 F
  64 H     0.000    0.000    0.000 ----      0.00 N
  65 H     0.000    0.000    0.000 ----      0.00 Q
  66 H     0.000    0.000    0.000 ----      0.00 V
  67 H     0.000    0.000    0.000 ----      0.00 M
  68 H     0.000    0.000    0.000 ----      0.00 E
  69 H     0.000    0.000    0.000 ----      0.00 K
  70 H     0.000    0.000    0.000 ----      0.00 E
  71 L     0.000    0.000    0.000 ----      0.00 F
  72 L     0.000    0.000    0.000 ----      0.00 E
  73 L     0.000    0.000    0.000 ----      0.00 D
  74 L     0.000    0.000    0.000 ----      0.00 G
  75 L     0.000    0.000    0.000 ----      0.00 I
  76 L     0.000    0.000    0.000 ----      0.00 I
  77 L     0.000    0.000    0.000 ----      0.00 N
  78 H     0.000    0.000    0.000 ----      0.00 W
  79 H     0.000    0.000    0.000 ----      0.00 G
  80 H     0.000    0.000    0.000 ----      0.00 R
  81 H     0.000    0.000    0.000 ----      0.00 I
  82 H     0.000    0.000    0.000 ----      0.00 V
  83 H     0.000    0.000    0.000 ----      0.00 T
  84 H     0.000    0.000    0.000 ----      0.00 I
  85 H     0.000    0.000    0.000 ----      0.00 F
  86 H     0.000    0.000    0.000 ----      0.00 A
  87 H     0.000    0.000    0.000 ----      0.00 F
  88 H     0.000    0.000    0.000 ----      0.00 E
  89 H     0.000    0.000    0.000 ----      0.00 G
  90 H     0.000    0.000    0.000 ----      0.00 I
  91 H     0.000    0.000    0.000 ----      0.00 L
  92 H     0.000    0.000    0.000 ----      0.00 I
  93 H     0.000    0.000    0.000 ----      0.00 K
  94 H     0.000    0.000    0.000 ----      0.00 K
  95 H     0.000    0.000    0.000 ----      0.00 L
  96 H     0.000    0.000    0.000 ----      0.00 L
  97 H     0.000    0.000    0.000 ----      0.00 R
  98 H     0.000    0.000    0.000 ----      0.00 Q
  99 L     0.000    0.000    0.000 ----      0.00 Q
 100 L     0.000    0.000    0.000 ----      0.00 I
 101 L     0.000    0.000    0.000 ----      0.00 A
 102 L     0.000    0.000    0.000 ----      0.00 P
 103 L     0.000    0.000    0.000 ----      0.00 D
 104 L     0.000    0.000    0.000 ----      0.00 V
 105 L     0.000    0.000    0.000 ----      0.00 D
 106 L     0.000    0.000    0.000 ----      0.00 T
 107 H     0.000    0.000    0.000 ----      0.00 Y
 108 H     0.000    0.000    0.000 ----      0.00 K
 109 H     0.000    0.000    0.000 ----      0.00 E
 110 H     0.000    0.000    0.000 ----      0.00 I
 111 H     0.000    0.000    0.000 ----      0.00 S
 112 H     0.000    0.000    0.000 ----      0.00 Y
 113 H     0.000    0.000    0.000 ----      0.00 F
 114 H     0.000    0.000    0.000 ----      0.00 V
 115 H     0.000    0.000    0.000 ----      0.00 A
 116 H     0.000    0.000    0.000 ----      0.00 E
 117 H     0.000    0.000    0.000 ----      0.00 F
 118 H     0.000    0.000    0.000 ----      0.00 I
 119 H     0.000    0.000    0.000 ----      0.00 M
 120 H     0.000    0.000    0.000 ----      0.00 N
 121 H     0.000    0.000    0.000 ----      0.00 N
 122 H     0.000    0.000    0.000 ----      0.00 T
 123 H     0.000    0.000    0.000 ----      0.00 G
 124 H     0.000    0.000    0.000 ----      0.00 E
 125 H     0.000    0.000    0.000 ----      0.00 W
 126 H     0.000    0.000    0.000 ----      0.00 I
 127 H     0.000    0.000    0.000 ----      0.00 R
 128 H     0.000    0.000    0.000 ----      0.00 Q
 129 L     0.000    0.000    0.000 ----      0.00 N
 130 L     0.000    0.000    0.000 ----      0.00 G
 131 L     0.000    0.000    0.000 ----      0.00 G
 132 H     0.000    0.000    0.000 ----      0.00 W
 133 H     0.000    0.000    0.000 ----      0.00 E
 134 H     0.000    0.000    0.000 ----      0.00 N
 135 H     0.000    0.000    0.000 ----      0.00 G
 136 H     0.000    0.000    0.000 ----      0.00 F
 137 H     0.000    0.000    0.000 ----      0.00 V
 138 H     0.000    0.000    0.000 ----      0.00 K
 139 H     0.000    0.000    0.000 ----      0.00 K
 140 H     0.000    0.000    0.000 ----      0.00 F
 141 L     0.000    0.000    0.000 ----      0.00 E
 142 L     0.000    0.000    0.000 ----      0.00 P
 143 L     0.000    0.000    0.000 ----      0.00 D
 144 H     0.000    0.000    0.000 ----      0.00 P
 145 H     0.000    0.000    0.000 ----      0.00 K
 146 H     0.000    0.000    0.000 ----      0.00 K
 147 H     0.000    0.000    0.000 ----      0.00 V
 148 H     0.000    0.000    0.000 ----      0.00 L
 149 H     0.000    0.000    0.000 ----      0.00 D
 150 H     0.000    0.000    0.000 ----      0.00 K
 151 H     0.000    0.000    0.000 ----      0.00 A
 152 H     0.000    0.000    0.000 ----      0.00 K
 153 H     0.000    0.000    0.000 ----      0.00 D
 154 H     0.000    0.000    0.000 ----      0.00 Q
 155 H     0.000    0.000    0.000 ----      0.00 A
 156 H     0.000    0.000    0.000 ----      0.00 E
 157 H     0.000    0.000    0.000 ----      0.00 N
 158 H     0.000    0.000    0.000 ----      0.00 R
 159 H     0.000    0.000    0.000 ----      0.00 V
 160 H     0.000    0.000    0.000 ----      0.00 R
 161 H     0.000    0.000    0.000 ----      0.00 E
 162 H     0.000    0.000    0.000 ----      0.00 L
 163 H     0.000    0.000    0.000 ----      0.00 K
 164 H     0.000    0.000    0.000 ----      0.00 Q
 165 H     0.000    0.000    0.000 ----      0.00 K
 166 H     0.000    0.000    0.000 ----      0.00 L
 167 H     0.000    0.000    0.000 ----      0.00 E
 168 H     0.000    0.000    0.000 ----      0.00 E
 169 H     0.000    0.000    0.000 ----      0.00 L
 170 H     0.000    0.000    0.000 ----      0.00 Y
 171 H     0.000    0.000    0.000 ----      0.00 K
 172 H     0.000    0.000    0.000 ----      0.00 E
 173 H     0.000    0.000    0.000 ----      0.00 A
 174 L     0.000    0.000    0.000 ----      0.00 R
 175 L     0.000    0.000    0.000 ----      0.00 K
 176 L     0.000    0.000    0.000 ----      0.00 L
 177 L     0.000    0.000    0.000 ----      0.00 D
 178 L     0.000    0.000    0.000 ----      0.00 L
 179 L     0.000    0.000    0.000 ----      0.00 T
 180 H     0.000    0.000    0.000 ----      0.00 Q
 181 H     0.000    0.000    0.000 ----      0.00 E
 182 H     0.000    0.000    0.000 ----      0.00 M
 183 H     0.000    0.000    0.000 ----      0.00 R
 184 H     0.000    0.000    0.000 ----      0.00 K
 185 H     0.000    0.000    0.000 ----      0.00 K
 186 H     0.000    0.000    0.000 ----      0.00 L
 187 H     0.000    0.000    0.000 ----      0.00 Q
 188 H     0.000    0.000    0.000 ----      0.00 Y
 189 H     0.000    0.000    0.000 ----      0.00 A
 190 H     0.000    0.000    0.000 ----      0.00 A
 191 H     0.000    0.000    0.000 ----      0.00 I
 192 H     0.000    0.000    0.000 ----      0.00 G
 193 H     0.000    0.000    0.000 ----      0.00 A
 194 H     0.000    0.000    0.000 ----      0.00 M
 195 H     0.000    0.000    0.000 ----      0.00 L
 196 H     0.000    0.000    0.000 ----      0.00 A
 197 H     0.000    0.000    0.000 ----      0.00 A
 198 H     0.000    0.000    0.000 ----      0.00 I
 199 H     0.000    0.000    0.000 ----      0.00 G
 200 H     0.000    0.000    0.000 ----      0.00 D
 201 H     0.000    0.000    0.000 ----      0.00 I
 202 H     0.000    0.000    0.000 ----      0.00 L
 203 H     0.000    0.000    0.000 ----      0.00 N
 204 H     0.000    0.000    0.000 ----      0.00 A
 205 H     0.000    0.000    0.000 ----      0.00 I
 206 H     0.000    0.000    0.000 ----      0.00 M
 207 H     0.000    0.000    0.000 ----      0.00 Q
 208 H     0.000    0.000    0.000 ----      0.00 A
 209 H     0.000    0.000    0.000 ----      0.00 K
 210 H     0.000    0.000    0.000 ----      0.00 Q
 211 H     0.000    0.000    0.000 ----      0.00 E
 212 H     0.000    0.000    0.000 ----      0.00 A
 213 H     0.000    0.000    0.000 ----      0.00 D
 214 H     0.000    0.000    0.000 ----      0.00 K
 215 H     0.000    0.000    0.000 ----      0.00 L
 216 H     0.000    0.000    0.000 ----      0.00 K
 217 H     0.000    0.000    0.000 ----      0.00 K
 218 L     0.000    0.000    0.000 ----      0.00 A
 219 L     0.000    0.000    0.000 ----      0.00 G
 220 L     0.000    0.000    0.000 ----      0.00 L
 221 L     0.000    0.000    0.000 ----      0.00 V
 222 L     0.000    0.000    0.000 ----      0.00 N
 223 H     0.000    0.000    0.000 ----      0.00 S
 224 H     0.000    0.000    0.000 ----      0.00 Q
 225 H     0.000    0.000    0.000 ----      0.00 Q
 226 H     0.000    0.000    0.000 ----      0.00 L
 227 H     0.000    0.000    0.000 ----      0.00 D
 228 H     0.000    0.000    0.000 ----      0.00 E
 229 H     0.000    0.000    0.000 ----      0.00 L
 230 H     0.000    0.000    0.000 ----      0.00 K
 231 H     0.000    0.000    0.000 ----      0.00 R
 232 H     0.000    0.000    0.000 ----      0.00 R
 233 H     0.000    0.000    0.000 ----      0.00 L
 234 H     0.000    0.000    0.000 ----      0.00 E
 235 H     0.000    0.000    0.000 ----      0.00 E
 236 H     0.000    0.000    0.000 ----      0.00 L
 237 H     0.000    0.000    0.000 ----      0.00 K
 238 H     0.000    0.000    0.000 ----      0.00 E
 239 H     0.000    0.000    0.000 ----      0.00 E
 240 H     0.000    0.000    0.000 ----      0.00 A
 241 H     0.000    0.000    0.000 ----      0.00 L
 242 H     0.000    0.000    0.000 ----      0.00 R
 243 H     0.000    0.000    0.000 ----      0.00 K
 244 H     0.000    0.000    0.000 ----      0.00 A
 245 H     0.000    0.000    0.000 ----      0.00 H
 246 H     0.000    0.000    0.000 ----      0.00 D
 247 H     0.000    0.000    0.000 ----      0.00 Y
 248 H     0.000    0.000    0.000 ----      0.00 G
 249 H     0.000    0.000    0.000 ----      0.00 S
 250 H     0.000    0.000    0.000 ----      0.00 E
 251 H     0.000    0.000    0.000 ----      0.00 F
 252 H     0.000    0.000    0.000 ----      0.00 Y
 253 H     0.000    0.000    0.000 ----      0.00 L
 254 H     0.000    0.000    0.000 ----      0.00 K
 255 H     0.000    0.000    0.000 ----      0.00 L
 256 H     0.000    0.000    0.000 ----      0.00 E
 257 L     0.000    0.000    0.000 ----      0.00 Y
 258 L     0.000    0.000    0.000 ----      0.00 G
