# Supplementary material for: Computationally designed high specificity inhibitors delineate the roles of BCL2 family proteins in cancer
Source: eLife. 2016 Nov 2;5:e20352. doi: 10.7554/eLife.20352 (PMC5127641; doi:10.7554/eLife.20352)
Supplement: Supplementary file 2. — PDB models of all computationally designed proteins (CDPs). Please see Supplementary file 1A for descriptions and computational statistics. DOI: http://dx.doi.org/10.7554/eLife.20352.027 [file elife-20352-supp2.gz › CDP_models/M-CDP01.pdb]

ATOM      1  N   ASP A   1     -33.120  24.735 -25.539  1.00  0.00              
ATOM      2  CA  ASP A   1     -32.035  24.089 -24.721  1.00  0.00              
ATOM      3  C   ASP A   1     -32.503  23.780 -23.300  1.00  0.00              
ATOM      4  O   ASP A   1     -32.285  24.570 -22.368  1.00  0.00              
ATOM      5  CB  ASP A   1     -30.795  24.984 -24.651  1.00  0.00              
ATOM      6  CG  ASP A   1     -29.631  24.327 -23.922  1.00  0.00              
ATOM      7  OD1 ASP A   1     -29.848  23.333 -23.270  1.00  0.00              
ATOM      8  OD2 ASP A   1     -28.535  24.825 -24.024  1.00  0.00              
ATOM      9 1H   ASP A   1     -32.815  25.636 -25.846  1.00  0.00              
ATOM     10 2H   ASP A   1     -33.324  24.164 -26.334  1.00  0.00              
ATOM     11 3H   ASP A   1     -33.944  24.835 -24.981  1.00  0.00              
ATOM     12  HA  ASP A   1     -31.775  23.136 -25.182  1.00  0.00              
ATOM     13 1HB  ASP A   1     -30.474  25.240 -25.661  1.00  0.00              
ATOM     14 2HB  ASP A   1     -31.046  25.914 -24.141  1.00  0.00              
ATOM     15  N   GLU A   2     -33.130  22.620 -23.146  1.00  0.00              
ATOM     16  CA  GLU A   2     -33.666  22.188 -21.860  1.00  0.00              
ATOM     17  C   GLU A   2     -32.569  21.945 -20.815  1.00  0.00              
ATOM     18  O   GLU A   2     -32.791  22.166 -19.624  1.00  0.00              
ATOM     19  CB  GLU A   2     -34.494  20.915 -22.044  1.00  0.00              
ATOM     20  CG  GLU A   2     -35.797  21.117 -22.805  1.00  0.00              
ATOM     21  CD  GLU A   2     -36.567  19.839 -22.995  1.00  0.00              
ATOM     22  OE1 GLU A   2     -36.049  18.801 -22.662  1.00  0.00              
ATOM     23  OE2 GLU A   2     -37.674  19.903 -23.475  1.00  0.00              
ATOM     24  H   GLU A   2     -33.238  22.018 -23.950  1.00  0.00              
ATOM     25  HA  GLU A   2     -34.252  23.005 -21.438  1.00  0.00              
ATOM     26 1HB  GLU A   2     -33.905  20.172 -22.581  1.00  0.00              
ATOM     27 2HB  GLU A   2     -34.739  20.496 -21.068  1.00  0.00              
ATOM     28 1HG  GLU A   2     -36.419  21.824 -22.258  1.00  0.00              
ATOM     29 2HG  GLU A   2     -35.573  21.549 -23.779  1.00  0.00              
ATOM     30  N   LEU A   3     -31.384  21.520 -21.256  1.00  0.00              
ATOM     31  CA  LEU A   3     -30.276  21.340 -20.323  1.00  0.00              
ATOM     32  C   LEU A   3     -29.936  22.638 -19.604  1.00  0.00              
ATOM     33  O   LEU A   3     -29.807  22.660 -18.370  1.00  0.00              
ATOM     34  CB  LEU A   3     -29.037  20.825 -21.066  1.00  0.00              
ATOM     35  CG  LEU A   3     -27.776  20.641 -20.212  1.00  0.00              
ATOM     36  CD1 LEU A   3     -28.042  19.602 -19.130  1.00  0.00              
ATOM     37  CD2 LEU A   3     -26.616  20.220 -21.101  1.00  0.00              
ATOM     38  H   LEU A   3     -31.240  21.320 -22.235  1.00  0.00              
ATOM     39  HA  LEU A   3     -30.586  20.640 -19.549  1.00  0.00              
ATOM     40 1HB  LEU A   3     -29.277  19.861 -21.514  1.00  0.00              
ATOM     41 2HB  LEU A   3     -28.796  21.524 -21.867  1.00  0.00              
ATOM     42  HG  LEU A   3     -27.532  21.582 -19.717  1.00  0.00              
ATOM     43 1HD1 LEU A   3     -27.146  19.472 -18.523  1.00  0.00              
ATOM     44 2HD1 LEU A   3     -28.863  19.938 -18.497  1.00  0.00              
ATOM     45 3HD1 LEU A   3     -28.306  18.653 -19.595  1.00  0.00              
ATOM     46 1HD2 LEU A   3     -25.720  20.091 -20.494  1.00  0.00              
ATOM     47 2HD2 LEU A   3     -26.859  19.279 -21.595  1.00  0.00              
ATOM     48 3HD2 LEU A   3     -26.437  20.989 -21.853  1.00  0.00              
ATOM     49  N   TYR A   4     -29.779  23.714 -20.370  1.00  0.00              
ATOM     50  CA  TYR A   4     -29.503  25.010 -19.780  1.00  0.00              
ATOM     51  C   TYR A   4     -30.669  25.484 -18.916  1.00  0.00              
ATOM     52  O   TYR A   4     -30.456  25.901 -17.789  1.00  0.00              
ATOM     53  CB  TYR A   4     -29.196  26.036 -20.873  1.00  0.00              
ATOM     54  CG  TYR A   4     -28.830  27.404 -20.341  1.00  0.00              
ATOM     55  CD1 TYR A   4     -27.506  27.707 -20.058  1.00  0.00              
ATOM     56  CD2 TYR A   4     -29.819  28.355 -20.135  1.00  0.00              
ATOM     57  CE1 TYR A   4     -27.173  28.956 -19.572  1.00  0.00              
ATOM     58  CE2 TYR A   4     -29.485  29.604 -19.649  1.00  0.00              
ATOM     59  CZ  TYR A   4     -28.168  29.905 -19.368  1.00  0.00              
ATOM     60  OH  TYR A   4     -27.835  31.150 -18.884  1.00  0.00              
ATOM     61  H   TYR A   4     -29.851  23.637 -21.375  1.00  0.00              
ATOM     62  HA  TYR A   4     -28.629  24.917 -19.135  1.00  0.00              
ATOM     63 1HB  TYR A   4     -28.368  25.677 -21.487  1.00  0.00              
ATOM     64 2HB  TYR A   4     -30.063  26.145 -21.524  1.00  0.00              
ATOM     65  HD1 TYR A   4     -26.729  26.959 -20.220  1.00  0.00              
ATOM     66  HD2 TYR A   4     -30.859  28.116 -20.356  1.00  0.00              
ATOM     67  HE1 TYR A   4     -26.133  29.195 -19.350  1.00  0.00              
ATOM     68  HE2 TYR A   4     -30.262  30.351 -19.487  1.00  0.00              
ATOM     69  HH  TYR A   4     -26.884  31.203 -18.768  1.00  0.00              
ATOM     70  N   ARG A   5     -31.890  25.427 -19.462  1.00  0.00              
ATOM     71  CA  ARG A   5     -33.099  25.884 -18.755  1.00  0.00              
ATOM     72  C   ARG A   5     -33.306  25.158 -17.427  1.00  0.00              
ATOM     73  O   ARG A   5     -33.510  25.788 -16.387  1.00  0.00              
ATOM     74  CB  ARG A   5     -34.331  25.681 -19.624  1.00  0.00              
ATOM     75  CG  ARG A   5     -35.642  26.114 -18.986  1.00  0.00              
ATOM     76  CD  ARG A   5     -36.809  25.748 -19.828  1.00  0.00              
ATOM     77  NE  ARG A   5     -36.923  24.308 -20.002  1.00  0.00              
ATOM     78  CZ  ARG A   5     -37.422  23.464 -19.078  1.00  0.00              
ATOM     79  NH1 ARG A   5     -37.848  23.928 -17.925  1.00  0.00              
ATOM     80  NH2 ARG A   5     -37.483  22.168 -19.332  1.00  0.00              
ATOM     81  H   ARG A   5     -31.979  25.056 -20.397  1.00  0.00              
ATOM     82  HA  ARG A   5     -32.990  26.946 -18.534  1.00  0.00              
ATOM     83 1HB  ARG A   5     -34.216  26.238 -20.553  1.00  0.00              
ATOM     84 2HB  ARG A   5     -34.423  24.626 -19.884  1.00  0.00              
ATOM     85 1HG  ARG A   5     -35.752  25.628 -18.017  1.00  0.00              
ATOM     86 2HG  ARG A   5     -35.641  27.196 -18.852  1.00  0.00              
ATOM     87 1HD  ARG A   5     -37.724  26.108 -19.358  1.00  0.00              
ATOM     88 2HD  ARG A   5     -36.704  26.202 -20.813  1.00  0.00              
ATOM     89  HE  ARG A   5     -36.605  23.914 -20.877  1.00  0.00              
ATOM     90 1HH1 ARG A   5     -37.801  24.919 -17.731  1.00  0.00              
ATOM     91 2HH1 ARG A   5     -38.222  23.295 -17.233  1.00  0.00              
ATOM     92 1HH2 ARG A   5     -37.155  21.811 -20.219  1.00  0.00              
ATOM     93 2HH2 ARG A   5     -37.857  21.535 -18.641  1.00  0.00              
ATOM     94  N   GLN A   6     -33.256  23.830 -17.464  1.00  0.00              
ATOM     95  CA  GLN A   6     -33.478  23.049 -16.263  1.00  0.00              
ATOM     96  C   GLN A   6     -32.415  23.330 -15.199  1.00  0.00              
ATOM     97  O   GLN A   6     -32.740  23.501 -14.018  1.00  0.00              
ATOM     98  CB  GLN A   6     -33.500  21.557 -16.603  1.00  0.00              
ATOM     99  CG  GLN A   6     -33.772  20.652 -15.413  1.00  0.00              
ATOM    100  CD  GLN A   6     -33.925  19.197 -15.816  1.00  0.00              
ATOM    101  OE1 GLN A   6     -33.240  18.714 -16.722  1.00  0.00              
ATOM    102  NE2 GLN A   6     -34.827  18.490 -15.145  1.00  0.00              
ATOM    103  H   GLN A   6     -33.061  23.353 -18.332  1.00  0.00              
ATOM    104  HA  GLN A   6     -34.437  23.340 -15.834  1.00  0.00              
ATOM    105 1HB  GLN A   6     -34.267  21.366 -17.353  1.00  0.00              
ATOM    106 2HB  GLN A   6     -32.541  21.268 -17.033  1.00  0.00              
ATOM    107 1HG  GLN A   6     -32.939  20.727 -14.714  1.00  0.00              
ATOM    108 2HG  GLN A   6     -34.695  20.972 -14.930  1.00  0.00              
ATOM    109 1HE2 GLN A   6     -34.973  17.525 -15.366  1.00  0.00              
ATOM    110 2HE2 GLN A   6     -35.362  18.922 -14.418  1.00  0.00              
ATOM    111  N   SER A   7     -31.155  23.375 -15.627  1.00  0.00              
ATOM    112  CA  SER A   7     -30.027  23.665 -14.748  1.00  0.00              
ATOM    113  C   SER A   7     -30.188  25.042 -14.093  1.00  0.00              
ATOM    114  O   SER A   7     -29.916  25.208 -12.913  1.00  0.00              
ATOM    115  CB  SER A   7     -28.729  23.610 -15.529  1.00  0.00              
ATOM    116  OG  SER A   7     -28.472  22.310 -15.986  1.00  0.00              
ATOM    117  H   SER A   7     -30.983  23.199 -16.607  1.00  0.00              
ATOM    118  HA  SER A   7     -30.005  22.917 -13.954  1.00  0.00              
ATOM    119 1HB  SER A   7     -28.785  24.292 -16.377  1.00  0.00              
ATOM    120 2HB  SER A   7     -27.908  23.944 -14.895  1.00  0.00              
ATOM    121  HG  SER A   7     -27.849  22.402 -16.710  1.00  0.00              
ATOM    122  N   LEU A   8     -30.612  26.030 -14.874  1.00  0.00              
ATOM    123  CA  LEU A   8     -30.833  27.385 -14.344  1.00  0.00              
ATOM    124  C   LEU A   8     -31.943  27.425 -13.273  1.00  0.00              
ATOM    125  O   LEU A   8     -31.769  28.008 -12.211  1.00  0.00              
ATOM    126  CB  LEU A   8     -31.194  28.338 -15.491  1.00  0.00              
ATOM    127  CG  LEU A   8     -31.469  29.791 -15.086  1.00  0.00              
ATOM    128  CD1 LEU A   8     -30.244  30.366 -14.388  1.00  0.00              
ATOM    129  CD2 LEU A   8     -31.825  30.604 -16.322  1.00  0.00              
ATOM    130  H   LEU A   8     -30.786  25.849 -15.852  1.00  0.00              
ATOM    131  HA  LEU A   8     -29.914  27.723 -13.867  1.00  0.00              
ATOM    132 1HB  LEU A   8     -30.375  28.343 -16.209  1.00  0.00              
ATOM    133 2HB  LEU A   8     -32.085  27.958 -15.991  1.00  0.00              
ATOM    134  HG  LEU A   8     -32.300  29.821 -14.381  1.00  0.00              
ATOM    135 1HD1 LEU A   8     -30.440  31.399 -14.100  1.00  0.00              
ATOM    136 2HD1 LEU A   8     -30.024  29.777 -13.497  1.00  0.00              
ATOM    137 3HD1 LEU A   8     -29.391  30.333 -15.064  1.00  0.00              
ATOM    138 1HD2 LEU A   8     -32.022  31.637 -16.035  1.00  0.00              
ATOM    139 2HD2 LEU A   8     -30.994  30.576 -17.028  1.00  0.00              
ATOM    140 3HD2 LEU A   8     -32.714  30.182 -16.792  1.00  0.00              
ATOM    141  N   GLU A   9     -33.068  26.788 -13.552  1.00  0.00              
ATOM    142  CA  GLU A   9     -34.198  26.732 -12.613  1.00  0.00              
ATOM    143  C   GLU A   9     -33.782  26.048 -11.301  1.00  0.00              
ATOM    144  O   GLU A   9     -34.016  26.582 -10.201  1.00  0.00              
ATOM    145  CB  GLU A   9     -35.379  25.986 -13.239  1.00  0.00              
ATOM    146  CG  GLU A   9     -36.611  25.900 -12.349  1.00  0.00              
ATOM    147  CD  GLU A   9     -37.764  25.200 -13.012  1.00  0.00              
ATOM    148  OE1 GLU A   9     -37.625  24.810 -14.147  1.00  0.00              
ATOM    149  OE2 GLU A   9     -38.787  25.055 -12.384  1.00  0.00              
ATOM    150  H   GLU A   9     -33.147  26.324 -14.446  1.00  0.00              
ATOM    151  HA  GLU A   9     -34.512  27.751 -12.387  1.00  0.00              
ATOM    152 1HB  GLU A   9     -35.670  26.479 -14.166  1.00  0.00              
ATOM    153 2HB  GLU A   9     -35.076  24.969 -13.489  1.00  0.00              
ATOM    154 1HG  GLU A   9     -36.352  25.364 -11.437  1.00  0.00              
ATOM    155 2HG  GLU A   9     -36.916  26.908 -12.070  1.00  0.00              
ATOM    156  N   ILE A  10     -33.158  24.880 -11.420  1.00  0.00              
ATOM    157  CA  ILE A  10     -32.779  24.081 -10.245  1.00  0.00              
ATOM    158  C   ILE A  10     -31.776  24.851  -9.379  1.00  0.00              
ATOM    159  O   ILE A  10     -31.954  24.976  -8.165  1.00  0.00              
ATOM    160  CB  ILE A  10     -32.171  22.729 -10.663  1.00  0.00              
ATOM    161  CG1 ILE A  10     -33.240  21.838 -11.300  1.00  0.00              
ATOM    162  CG2 ILE A  10     -31.540  22.037  -9.465  1.00  0.00              
ATOM    163  CD1 ILE A  10     -32.681  20.629 -12.015  1.00  0.00              
ATOM    164  H   ILE A  10     -32.938  24.532 -12.342  1.00  0.00              
ATOM    165  HA  ILE A  10     -33.668  23.917  -9.637  1.00  0.00              
ATOM    166  HB  ILE A  10     -31.406  22.893 -11.421  1.00  0.00              
ATOM    167 1HG1 ILE A  10     -33.929  21.490 -10.531  1.00  0.00              
ATOM    168 2HG1 ILE A  10     -33.819  22.419 -12.017  1.00  0.00              
ATOM    169 1HG2 ILE A  10     -31.116  21.083  -9.778  1.00  0.00              
ATOM    170 2HG2 ILE A  10     -30.752  22.667  -9.054  1.00  0.00              
ATOM    171 3HG2 ILE A  10     -32.300  21.863  -8.703  1.00  0.00              
ATOM    172 1HD1 ILE A  10     -33.498  20.047 -12.440  1.00  0.00              
ATOM    173 2HD1 ILE A  10     -32.014  20.955 -12.814  1.00  0.00              
ATOM    174 3HD1 ILE A  10     -32.126  20.013 -11.308  1.00  0.00              
ATOM    175  N   ILE A  11     -30.743  25.387 -10.024  1.00  0.00              
ATOM    176  CA  ILE A  11     -29.699  26.142  -9.331  1.00  0.00              
ATOM    177  C   ILE A  11     -30.251  27.426  -8.701  1.00  0.00              
ATOM    178  O   ILE A  11     -29.928  27.726  -7.547  1.00  0.00              
ATOM    179  CB  ILE A  11     -28.460  26.397 -10.262  1.00  0.00              
ATOM    180  CG1 ILE A  11     -27.765  25.070 -10.585  1.00  0.00              
ATOM    181  CG2 ILE A  11     -27.472  27.418  -9.645  1.00  0.00              
ATOM    182  CD1 ILE A  11     -26.749  25.145 -11.754  1.00  0.00              
ATOM    183  H   ILE A  11     -30.681  25.266 -11.024  1.00  0.00              
ATOM    184  HA  ILE A  11     -29.364  25.561  -8.472  1.00  0.00              
ATOM    185  HB  ILE A  11     -28.800  26.789 -11.220  1.00  0.00              
ATOM    186 1HG1 ILE A  11     -27.235  24.713  -9.702  1.00  0.00              
ATOM    187 2HG1 ILE A  11     -28.514  24.319 -10.841  1.00  0.00              
ATOM    188 1HG2 ILE A  11     -26.631  27.564 -10.322  1.00  0.00              
ATOM    189 2HG2 ILE A  11     -27.981  28.368  -9.489  1.00  0.00              
ATOM    190 3HG2 ILE A  11     -27.108  27.041  -8.690  1.00  0.00              
ATOM    191 1HD1 ILE A  11     -26.305  24.162 -11.914  1.00  0.00              
ATOM    192 2HD1 ILE A  11     -27.262  25.464 -12.662  1.00  0.00              
ATOM    193 3HD1 ILE A  11     -25.965  25.861 -11.509  1.00  0.00              
ATOM    194  N   SER A  12     -31.085  28.167  -9.436  1.00  0.00              
ATOM    195  CA  SER A  12     -31.671  29.419  -8.913  1.00  0.00              
ATOM    196  C   SER A  12     -32.495  29.171  -7.655  1.00  0.00              
ATOM    197  O   SER A  12     -32.344  29.876  -6.660  1.00  0.00              
ATOM    198  CB  SER A  12     -32.545  30.071  -9.968  1.00  0.00              
ATOM    199  OG  SER A  12     -33.128  31.248  -9.479  1.00  0.00              
ATOM    200  H   SER A  12     -31.321  27.867 -10.371  1.00  0.00              
ATOM    201  HA  SER A  12     -30.859  30.092  -8.636  1.00  0.00              
ATOM    202 1HB  SER A  12     -31.944  30.298 -10.848  1.00  0.00              
ATOM    203 2HB  SER A  12     -33.325  29.376 -10.274  1.00  0.00              
ATOM    204  HG  SER A  12     -33.660  31.598 -10.197  1.00  0.00              
ATOM    205  N   ARG A  13     -33.363  28.170  -7.720  1.00  0.00              
ATOM    206  CA  ARG A  13     -34.208  27.820  -6.589  1.00  0.00              
ATOM    207  C   ARG A  13     -33.386  27.408  -5.374  1.00  0.00              
ATOM    208  O   ARG A  13     -33.724  27.793  -4.262  1.00  0.00              
ATOM    209  CB  ARG A  13     -35.151  26.687  -6.964  1.00  0.00              
ATOM    210  CG  ARG A  13     -36.265  27.073  -7.925  1.00  0.00              
ATOM    211  CD  ARG A  13     -37.157  25.924  -8.223  1.00  0.00              
ATOM    212  NE  ARG A  13     -38.182  26.270  -9.194  1.00  0.00              
ATOM    213  CZ  ARG A  13     -39.344  26.883  -8.895  1.00  0.00              
ATOM    214  NH1 ARG A  13     -39.612  27.211  -7.650  1.00  0.00              
ATOM    215  NH2 ARG A  13     -40.213  27.156  -9.852  1.00  0.00              
ATOM    216  H   ARG A  13     -33.440  27.638  -8.575  1.00  0.00              
ATOM    217  HA  ARG A  13     -34.779  28.702  -6.298  1.00  0.00              
ATOM    218 1HB  ARG A  13     -34.584  25.879  -7.425  1.00  0.00              
ATOM    219 2HB  ARG A  13     -35.617  26.288  -6.063  1.00  0.00              
ATOM    220 1HG  ARG A  13     -36.866  27.869  -7.484  1.00  0.00              
ATOM    221 2HG  ARG A  13     -35.831  27.423  -8.863  1.00  0.00              
ATOM    222 1HD  ARG A  13     -36.568  25.101  -8.627  1.00  0.00              
ATOM    223 2HD  ARG A  13     -37.651  25.600  -7.307  1.00  0.00              
ATOM    224  HE  ARG A  13     -38.011  26.034 -10.162  1.00  0.00              
ATOM    225 1HH1 ARG A  13     -38.948  27.003  -6.918  1.00  0.00              
ATOM    226 2HH1 ARG A  13     -40.483  27.671  -7.426  1.00  0.00              
ATOM    227 1HH2 ARG A  13     -40.006  26.904 -10.809  1.00  0.00              
ATOM    228 2HH2 ARG A  13     -41.083  27.615  -9.628  1.00  0.00              
ATOM    229  N   TYR A  14     -32.309  26.647  -5.590  1.00  0.00              
ATOM    230  CA  TYR A  14     -31.447  26.248  -4.480  1.00  0.00              
ATOM    231  C   TYR A  14     -30.781  27.461  -3.845  1.00  0.00              
ATOM    232  O   TYR A  14     -30.819  27.620  -2.625  1.00  0.00              
ATOM    233  CB  TYR A  14     -30.389  25.248  -4.951  1.00  0.00              
ATOM    234  CG  TYR A  14     -29.417  24.833  -3.869  1.00  0.00              
ATOM    235  CD1 TYR A  14     -29.844  24.026  -2.825  1.00  0.00              
ATOM    236  CD2 TYR A  14     -28.098  25.260  -3.921  1.00  0.00              
ATOM    237  CE1 TYR A  14     -28.956  23.647  -1.837  1.00  0.00              
ATOM    238  CE2 TYR A  14     -27.211  24.881  -2.933  1.00  0.00              
ATOM    239  CZ  TYR A  14     -27.636  24.077  -1.894  1.00  0.00              
ATOM    240  OH  TYR A  14     -26.751  23.700  -0.910  1.00  0.00              
ATOM    241  H   TYR A  14     -32.080  26.340  -6.525  1.00  0.00              
ATOM    242  HA  TYR A  14     -32.065  25.779  -3.714  1.00  0.00              
ATOM    243 1HB  TYR A  14     -30.880  24.351  -5.330  1.00  0.00              
ATOM    244 2HB  TYR A  14     -29.820  25.681  -5.772  1.00  0.00              
ATOM    245  HD1 TYR A  14     -30.881  23.690  -2.784  1.00  0.00              
ATOM    246  HD2 TYR A  14     -27.763  25.895  -4.741  1.00  0.00              
ATOM    247  HE1 TYR A  14     -29.292  23.012  -1.017  1.00  0.00              
ATOM    248  HE2 TYR A  14     -26.174  25.217  -2.973  1.00  0.00              
ATOM    249  HH  TYR A  14     -27.205  23.149  -0.268  1.00  0.00              
ATOM    250  N   LEU A  15     -30.174  28.311  -4.676  1.00  0.00              
ATOM    251  CA  LEU A  15     -29.519  29.519  -4.186  1.00  0.00              
ATOM    252  C   LEU A  15     -30.503  30.397  -3.400  1.00  0.00              
ATOM    253  O   LEU A  15     -30.151  30.924  -2.343  1.00  0.00              
ATOM    254  CB  LEU A  15     -28.867  30.299  -5.344  1.00  0.00              
ATOM    255  CG  LEU A  15     -27.388  29.990  -5.658  1.00  0.00              
ATOM    256  CD1 LEU A  15     -27.120  28.527  -5.984  1.00  0.00              
ATOM    257  CD2 LEU A  15     -26.853  30.914  -6.770  1.00  0.00              
ATOM    258  H   LEU A  15     -30.166  28.114  -5.666  1.00  0.00              
ATOM    259  HA  LEU A  15     -28.739  29.229  -3.483  1.00  0.00              
ATOM    260 1HB  LEU A  15     -29.431  30.105  -6.255  1.00  0.00              
ATOM    261 2HB  LEU A  15     -28.928  31.364  -5.123  1.00  0.00              
ATOM    262  HG  LEU A  15     -26.786  30.140  -4.761  1.00  0.00              
ATOM    263 1HD1 LEU A  15     -26.060  28.389  -6.193  1.00  0.00              
ATOM    264 2HD1 LEU A  15     -27.405  27.907  -5.134  1.00  0.00              
ATOM    265 3HD1 LEU A  15     -27.703  28.237  -6.857  1.00  0.00              
ATOM    266 1HD2 LEU A  15     -25.808  30.675  -6.971  1.00  0.00              
ATOM    267 2HD2 LEU A  15     -27.440  30.769  -7.677  1.00  0.00              
ATOM    268 3HD2 LEU A  15     -26.933  31.953  -6.449  1.00  0.00              
ATOM    269  N   ARG A  16     -31.731  30.524  -3.905  1.00  0.00              
ATOM    270  CA  ARG A  16     -32.771  31.312  -3.248  1.00  0.00              
ATOM    271  C   ARG A  16     -33.197  30.696  -1.910  1.00  0.00              
ATOM    272  O   ARG A  16     -33.331  31.417  -0.913  1.00  0.00              
ATOM    273  CB  ARG A  16     -33.989  31.439  -4.153  1.00  0.00              
ATOM    274  CG  ARG A  16     -35.116  32.290  -3.592  1.00  0.00              
ATOM    275  CD  ARG A  16     -36.199  32.493  -4.588  1.00  0.00              
ATOM    276  NE  ARG A  16     -37.319  33.233  -4.029  1.00  0.00              
ATOM    277  CZ  ARG A  16     -38.456  33.518  -4.694  1.00  0.00              
ATOM    278  NH1 ARG A  16     -38.608  33.120  -5.937  1.00  0.00              
ATOM    279  NH2 ARG A  16     -39.418  34.199  -4.095  1.00  0.00              
ATOM    280  H   ARG A  16     -31.944  30.056  -4.775  1.00  0.00              
ATOM    281  HA  ARG A  16     -32.358  32.290  -2.998  1.00  0.00              
ATOM    282 1HB  ARG A  16     -33.690  31.873  -5.105  1.00  0.00              
ATOM    283 2HB  ARG A  16     -34.394  30.448  -4.358  1.00  0.00              
ATOM    284 1HG  ARG A  16     -35.543  31.799  -2.717  1.00  0.00              
ATOM    285 2HG  ARG A  16     -34.726  33.268  -3.305  1.00  0.00              
ATOM    286 1HD  ARG A  16     -35.811  33.054  -5.438  1.00  0.00              
ATOM    287 2HD  ARG A  16     -36.566  31.526  -4.929  1.00  0.00              
ATOM    288  HE  ARG A  16     -37.239  33.556  -3.074  1.00  0.00              
ATOM    289 1HH1 ARG A  16     -37.872  32.600  -6.394  1.00  0.00              
ATOM    290 2HH1 ARG A  16     -39.459  33.334  -6.435  1.00  0.00              
ATOM    291 1HH2 ARG A  16     -39.301  34.505  -3.139  1.00  0.00              
ATOM    292 2HH2 ARG A  16     -40.269  34.412  -4.593  1.00  0.00              
ATOM    293  N   GLU A  17     -33.410  29.378  -1.868  1.00  0.00              
ATOM    294  CA  GLU A  17     -33.846  28.753  -0.617  1.00  0.00              
ATOM    295  C   GLU A  17     -32.745  28.804   0.445  1.00  0.00              
ATOM    296  O   GLU A  17     -33.027  29.002   1.630  1.00  0.00              
ATOM    297  CB  GLU A  17     -34.262  27.302  -0.865  1.00  0.00              
ATOM    298  CG  GLU A  17     -35.551  27.144  -1.659  1.00  0.00              
ATOM    299  CD  GLU A  17     -35.908  25.706  -1.916  1.00  0.00              
ATOM    300  OE1 GLU A  17     -35.080  24.858  -1.686  1.00  0.00              
ATOM    301  OE2 GLU A  17     -37.010  25.456  -2.344  1.00  0.00              
ATOM    302  H   GLU A  17     -33.275  28.801  -2.686  1.00  0.00              
ATOM    303  HA  GLU A  17     -34.632  29.369  -0.179  1.00  0.00              
ATOM    304 1HB  GLU A  17     -33.471  26.783  -1.406  1.00  0.00              
ATOM    305 2HB  GLU A  17     -34.394  26.793   0.090  1.00  0.00              
ATOM    306 1HG  GLU A  17     -36.365  27.615  -1.109  1.00  0.00              
ATOM    307 2HG  GLU A  17     -35.445  27.663  -2.611  1.00  0.00              
ATOM    308  N   GLN A  18     -31.492  28.664   0.016  1.00  0.00              
ATOM    309  CA  GLN A  18     -30.370  28.767   0.944  1.00  0.00              
ATOM    310  C   GLN A  18     -30.191  30.198   1.436  1.00  0.00              
ATOM    311  O   GLN A  18     -29.905  30.416   2.608  1.00  0.00              
ATOM    312  CB  GLN A  18     -29.080  28.276   0.283  1.00  0.00              
ATOM    313  CG  GLN A  18     -29.028  26.774   0.058  1.00  0.00              
ATOM    314  CD  GLN A  18     -28.744  26.007   1.335  1.00  0.00              
ATOM    315  OE1 GLN A  18     -27.841  26.359   2.100  1.00  0.00              
ATOM    316  NE2 GLN A  18     -29.515  24.952   1.574  1.00  0.00              
ATOM    317  H   GLN A  18     -31.307  28.486  -0.961  1.00  0.00              
ATOM    318  HA  GLN A  18     -30.590  28.157   1.821  1.00  0.00              
ATOM    319 1HB  GLN A  18     -28.957  28.766  -0.683  1.00  0.00              
ATOM    320 2HB  GLN A  18     -28.226  28.553   0.901  1.00  0.00              
ATOM    321 1HG  GLN A  18     -29.989  26.443  -0.334  1.00  0.00              
ATOM    322 2HG  GLN A  18     -28.236  26.552  -0.658  1.00  0.00              
ATOM    323 1HE2 GLN A  18     -29.374  24.407   2.401  1.00  0.00              
ATOM    324 2HE2 GLN A  18     -30.235  24.702   0.927  1.00  0.00              
ATOM    325  N   ALA A  19     -30.364  31.165   0.538  1.00  0.00              
ATOM    326  CA  ALA A  19     -30.178  32.571   0.882  1.00  0.00              
ATOM    327  C   ALA A  19     -31.256  33.110   1.827  1.00  0.00              
ATOM    328  O   ALA A  19     -30.949  33.909   2.717  1.00  0.00              
ATOM    329  CB  ALA A  19     -30.100  33.422  -0.373  1.00  0.00              
ATOM    330  H   ALA A  19     -30.632  30.920  -0.405  1.00  0.00              
ATOM    331  HA  ALA A  19     -29.240  32.665   1.428  1.00  0.00              
ATOM    332 1HB  ALA A  19     -29.961  34.467  -0.096  1.00  0.00              
ATOM    333 2HB  ALA A  19     -29.258  33.093  -0.983  1.00  0.00              
ATOM    334 3HB  ALA A  19     -31.022  33.317  -0.942  1.00  0.00              
ATOM    335  N   THR A  20     -32.506  32.679   1.630  1.00  0.00              
ATOM    336  CA  THR A  20     -33.627  33.171   2.442  1.00  0.00              
ATOM    337  C   THR A  20     -33.979  32.266   3.628  1.00  0.00              
ATOM    338  O   THR A  20     -34.604  32.715   4.599  1.00  0.00              
ATOM    339  CB  THR A  20     -34.881  33.357   1.567  1.00  0.00              
ATOM    340  OG1 THR A  20     -35.272  32.093   1.014  1.00  0.00              
ATOM    341  CG2 THR A  20     -34.603  34.336   0.437  1.00  0.00              
ATOM    342  H   THR A  20     -32.684  31.998   0.906  1.00  0.00              
ATOM    343  HA  THR A  20     -33.340  34.123   2.889  1.00  0.00              
ATOM    344  HB  THR A  20     -35.698  33.739   2.179  1.00  0.00              
ATOM    345  HG1 THR A  20     -35.832  32.240   0.247  1.00  0.00              
ATOM    346 1HG2 THR A  20     -35.500  34.455  -0.170  1.00  0.00              
ATOM    347 2HG2 THR A  20     -34.316  35.301   0.855  1.00  0.00              
ATOM    348 3HG2 THR A  20     -33.793  33.955  -0.183  1.00  0.00              
ATOM    349  N   GLY A  21     -33.584  30.998   3.544  1.00  0.00              
ATOM    350  CA  GLY A  21     -33.845  30.027   4.607  1.00  0.00              
ATOM    351  C   GLY A  21     -35.253  29.448   4.577  1.00  0.00              
ATOM    352  O   GLY A  21     -35.739  28.950   5.595  1.00  0.00              
ATOM    353  H   GLY A  21     -33.087  30.700   2.717  1.00  0.00              
ATOM    354 1HA  GLY A  21     -33.135  29.204   4.531  1.00  0.00              
ATOM    355 2HA  GLY A  21     -33.689  30.498   5.576  1.00  0.00              
ATOM    356  N   ALA A  22     -35.910  29.514   3.419  1.00  0.00              
ATOM    357  CA  ALA A  22     -37.279  29.018   3.261  1.00  0.00              
ATOM    358  C   ALA A  22     -37.493  28.373   1.897  1.00  0.00              
ATOM    359  O   ALA A  22     -36.868  28.767   0.915  1.00  0.00              
ATOM    360  CB  ALA A  22     -38.291  30.146   3.492  1.00  0.00              
ATOM    361  H   ALA A  22     -35.440  29.923   2.624  1.00  0.00              
ATOM    362  HA  ALA A  22     -37.445  28.239   4.006  1.00  0.00              
ATOM    363 1HB  ALA A  22     -39.303  29.758   3.370  1.00  0.00              
ATOM    364 2HB  ALA A  22     -38.173  30.540   4.501  1.00  0.00              
ATOM    365 3HB  ALA A  22     -38.119  30.942   2.769  1.00  0.00              
ATOM    366  N   LYS A  23     -38.384  27.386   1.843  1.00  0.00              
ATOM    367  CA  LYS A  23     -38.625  26.615   0.621  1.00  0.00              
ATOM    368  C   LYS A  23     -39.579  27.313  -0.361  1.00  0.00              
ATOM    369  O   LYS A  23     -40.453  28.086   0.048  1.00  0.00              
ATOM    370  CB  LYS A  23     -39.177  25.235   0.981  1.00  0.00              
ATOM    371  CG  LYS A  23     -38.200  24.344   1.737  1.00  0.00              
ATOM    372  CD  LYS A  23     -38.814  22.987   2.046  1.00  0.00              
ATOM    373  CE  LYS A  23     -37.841  22.099   2.807  1.00  0.00              
ATOM    374  NZ  LYS A  23     -38.439  20.778   3.142  1.00  0.00              
ATOM    375  H   LYS A  23     -38.911  27.166   2.676  1.00  0.00              
ATOM    376  HA  LYS A  23     -37.681  26.511   0.086  1.00  0.00              
ATOM    377 1HB  LYS A  23     -40.070  25.349   1.596  1.00  0.00              
ATOM    378 2HB  LYS A  23     -39.471  24.712   0.071  1.00  0.00              
ATOM    379 1HG  LYS A  23     -37.301  24.198   1.137  1.00  0.00              
ATOM    380 2HG  LYS A  23     -37.916  24.827   2.672  1.00  0.00              
ATOM    381 1HD  LYS A  23     -39.715  23.124   2.647  1.00  0.00              
ATOM    382 2HD  LYS A  23     -39.091  22.493   1.115  1.00  0.00              
ATOM    383 1HE  LYS A  23     -36.949  21.937   2.205  1.00  0.00              
ATOM    384 2HE  LYS A  23     -37.544  22.593   3.732  1.00  0.00              
ATOM    385 1HZ  LYS A  23     -37.764  20.220   3.645  1.00  0.00              
ATOM    386 2HZ  LYS A  23     -39.258  20.914   3.717  1.00  0.00              
ATOM    387 3HZ  LYS A  23     -38.701  20.301   2.291  1.00  0.00              
ATOM    388  N   ASP A  24     -39.394  27.025  -1.651  1.00  0.00              
ATOM    389  CA  ASP A  24     -40.246  27.534  -2.737  1.00  0.00              
ATOM    390  C   ASP A  24     -41.280  26.484  -3.182  1.00  0.00              
ATOM    391  O   ASP A  24     -41.003  25.284  -3.140  1.00  0.00              
ATOM    392  CB  ASP A  24     -39.390  27.953  -3.934  1.00  0.00              
ATOM    393  CG  ASP A  24     -38.531  29.178  -3.649  1.00  0.00              
ATOM    394  OD1 ASP A  24     -38.908  29.962  -2.810  1.00  0.00              
ATOM    395  OD2 ASP A  24     -37.506  29.317  -4.272  1.00  0.00              
ATOM    396  H   ASP A  24     -38.618  26.420  -1.877  1.00  0.00              
ATOM    397  HA  ASP A  24     -40.780  28.412  -2.374  1.00  0.00              
ATOM    398 1HB  ASP A  24     -38.737  27.129  -4.222  1.00  0.00              
ATOM    399 2HB  ASP A  24     -40.036  28.171  -4.785  1.00  0.00              
ATOM    400  N   THR A  25     -42.460  26.942  -3.609  1.00  0.00              
ATOM    401  CA  THR A  25     -43.537  26.045  -4.058  1.00  0.00              
ATOM    402  C   THR A  25     -43.878  26.201  -5.556  1.00  0.00              
ATOM    403  O   THR A  25     -44.219  27.297  -6.020  1.00  0.00              
ATOM    404  CB  THR A  25     -44.811  26.274  -3.223  1.00  0.00              
ATOM    405  OG1 THR A  25     -44.536  25.999  -1.843  1.00  0.00              
ATOM    406  CG2 THR A  25     -45.934  25.369  -3.703  1.00  0.00              
ATOM    407  H   THR A  25     -42.614  27.940  -3.621  1.00  0.00              
ATOM    408  HA  THR A  25     -43.198  25.015  -3.948  1.00  0.00              
ATOM    409  HB  THR A  25     -45.124  27.314  -3.316  1.00  0.00              
ATOM    410  HG1 THR A  25     -45.332  26.143  -1.325  1.00  0.00              
ATOM    411 1HG2 THR A  25     -46.826  25.545  -3.102  1.00  0.00              
ATOM    412 2HG2 THR A  25     -46.153  25.584  -4.749  1.00  0.00              
ATOM    413 3HG2 THR A  25     -45.630  24.328  -3.604  1.00  0.00              
ATOM    414  N   LYS A  26     -43.776  25.088  -6.291  1.00  0.00              
ATOM    415  CA  LYS A  26     -44.051  25.016  -7.737  1.00  0.00              
ATOM    416  C   LYS A  26     -43.150  25.906  -8.589  1.00  0.00              
ATOM    417  O   LYS A  26     -42.541  25.442  -9.561  1.00  0.00              
ATOM    418  CB  LYS A  26     -45.513  25.377  -8.007  1.00  0.00              
ATOM    419  CG  LYS A  26     -46.520  24.371  -7.465  1.00  0.00              
ATOM    420  CD  LYS A  26     -47.948  24.811  -7.749  1.00  0.00              
ATOM    421  CE  LYS A  26     -48.955  23.813  -7.196  1.00  0.00              
ATOM    422  NZ  LYS A  26     -50.358  24.242  -7.447  1.00  0.00              
ATOM    423  H   LYS A  26     -43.490  24.251  -5.802  1.00  0.00              
ATOM    424  HA  LYS A  26     -43.816  24.009  -8.085  1.00  0.00              
ATOM    425 1HB  LYS A  26     -45.736  26.347  -7.562  1.00  0.00              
ATOM    426 2HB  LYS A  26     -45.674  25.465  -9.082  1.00  0.00              
ATOM    427 1HG  LYS A  26     -46.349  23.399  -7.929  1.00  0.00              
ATOM    428 2HG  LYS A  26     -46.387  24.268  -6.388  1.00  0.00              
ATOM    429 1HD  LYS A  26     -48.126  25.785  -7.292  1.00  0.00              
ATOM    430 2HD  LYS A  26     -48.094  24.901  -8.825  1.00  0.00              
ATOM    431 1HE  LYS A  26     -48.797  22.841  -7.660  1.00  0.00              
ATOM    432 2HE  LYS A  26     -48.809  23.706  -6.121  1.00  0.00              
ATOM    433 1HZ  LYS A  26     -50.994  23.556  -7.065  1.00  0.00              
ATOM    434 2HZ  LYS A  26     -50.522  25.136  -7.004  1.00  0.00              
ATOM    435 3HZ  LYS A  26     -50.512  24.327  -8.441  1.00  0.00              
ATOM    436  N   GLY A  27     -39.752  17.807 -14.750  1.00  0.00              
ATOM    437  CA  GLY A  27     -40.661  17.852 -13.595  1.00  0.00              
ATOM    438  C   GLY A  27     -40.145  17.011 -12.440  1.00  0.00              
ATOM    439  O   GLY A  27     -39.584  17.537 -11.470  1.00  0.00              
ATOM    440  H   GLY A  27     -39.563  16.920 -15.193  1.00  0.00              
ATOM    441 1HA  GLY A  27     -40.781  18.885 -13.267  1.00  0.00              
ATOM    442 2HA  GLY A  27     -41.645  17.493 -13.894  1.00  0.00              
ATOM    443  N   ALA A  28     -40.357  15.699 -12.542  1.00  0.00              
ATOM    444  CA  ALA A  28     -39.981  14.760 -11.488  1.00  0.00              
ATOM    445  C   ALA A  28     -38.466  14.812 -11.317  1.00  0.00              
ATOM    446  O   ALA A  28     -37.961  14.794 -10.198  1.00  0.00              
ATOM    447  CB  ALA A  28     -40.436  13.351 -11.838  1.00  0.00              
ATOM    448  H   ALA A  28     -40.793  15.348 -13.382  1.00  0.00              
ATOM    449  HA  ALA A  28     -40.474  15.069 -10.567  1.00  0.00              
ATOM    450 1HB  ALA A  28     -40.147  12.667 -11.040  1.00  0.00              
ATOM    451 2HB  ALA A  28     -41.520  13.338 -11.952  1.00  0.00              
ATOM    452 3HB  ALA A  28     -39.970  13.039 -12.771  1.00  0.00              
ATOM    453  N   THR A  29     -37.753  14.888 -12.438  1.00  0.00              
ATOM    454  CA  THR A  29     -36.293  14.981 -12.419  1.00  0.00              
ATOM    455  C   THR A  29     -35.815  16.254 -11.719  1.00  0.00              
ATOM    456  O   THR A  29     -34.891  16.184 -10.922  1.00  0.00              
ATOM    457  CB  THR A  29     -35.719  14.934 -13.847  1.00  0.00              
ATOM    458  OG1 THR A  29     -36.059  13.684 -14.460  1.00  0.00              
ATOM    459  CG2 THR A  29     -34.206  15.086 -13.820  1.00  0.00              
ATOM    460  H   THR A  29     -38.234  14.881 -13.327  1.00  0.00              
ATOM    461  HA  THR A  29     -35.902  14.158 -11.820  1.00  0.00              
ATOM    462  HB  THR A  29     -36.149  15.742 -14.439  1.00  0.00              
ATOM    463  HG1 THR A  29     -36.964  13.720 -14.781  1.00  0.00              
ATOM    464 1HG2 THR A  29     -33.818  15.051 -14.838  1.00  0.00              
ATOM    465 2HG2 THR A  29     -33.944  16.041 -13.364  1.00  0.00              
ATOM    466 3HG2 THR A  29     -33.770  14.275 -13.238  1.00  0.00              
ATOM    467  N   SER A  30     -36.442  17.399 -12.008  1.00  0.00              
ATOM    468  CA  SER A  30     -36.093  18.654 -11.317  1.00  0.00              
ATOM    469  C   SER A  30     -36.408  18.575  -9.825  1.00  0.00              
ATOM    470  O   SER A  30     -35.631  19.058  -9.001  1.00  0.00              
ATOM    471  CB  SER A  30     -36.841  19.820 -11.933  1.00  0.00              
ATOM    472  OG  SER A  30     -36.428  20.040 -13.253  1.00  0.00              
ATOM    473  H   SER A  30     -37.168  17.410 -12.711  1.00  0.00              
ATOM    474  HA  SER A  30     -35.018  18.815 -11.414  1.00  0.00              
ATOM    475 1HB  SER A  30     -37.912  19.616 -11.914  1.00  0.00              
ATOM    476 2HB  SER A  30     -36.669  20.717 -11.340  1.00  0.00              
ATOM    477  HG  SER A  30     -36.684  20.941 -13.464  1.00  0.00              
ATOM    478  N   ARG A  31     -37.552  17.967  -9.488  1.00  0.00              
ATOM    479  CA  ARG A  31     -37.921  17.765  -8.088  1.00  0.00              
ATOM    480  C   ARG A  31     -36.890  16.929  -7.368  1.00  0.00              
ATOM    481  O   ARG A  31     -36.474  17.271  -6.266  1.00  0.00              
ATOM    482  CB  ARG A  31     -39.278  17.086  -7.979  1.00  0.00              
ATOM    483  CG  ARG A  31     -39.759  16.842  -6.557  1.00  0.00              
ATOM    484  CD  ARG A  31     -41.027  16.069  -6.531  1.00  0.00              
ATOM    485  NE  ARG A  31     -40.861  14.736  -7.086  1.00  0.00              
ATOM    486  CZ  ARG A  31     -40.311  13.696  -6.429  1.00  0.00              
ATOM    487  NH1 ARG A  31     -39.879  13.852  -5.197  1.00  0.00              
ATOM    488  NH2 ARG A  31     -40.205  12.520  -7.022  1.00  0.00              
ATOM    489  H   ARG A  31     -38.175  17.640 -10.213  1.00  0.00              
ATOM    490  HA  ARG A  31     -37.976  18.739  -7.601  1.00  0.00              
ATOM    491 1HB  ARG A  31     -40.030  17.693  -8.482  1.00  0.00              
ATOM    492 2HB  ARG A  31     -39.244  16.121  -8.486  1.00  0.00              
ATOM    493 1HG  ARG A  31     -39.003  16.279  -6.009  1.00  0.00              
ATOM    494 2HG  ARG A  31     -39.930  17.798  -6.062  1.00  0.00              
ATOM    495 1HD  ARG A  31     -41.371  15.970  -5.502  1.00  0.00              
ATOM    496 2HD  ARG A  31     -41.783  16.591  -7.117  1.00  0.00              
ATOM    497  HE  ARG A  31     -41.182  14.577  -8.032  1.00  0.00              
ATOM    498 1HH1 ARG A  31     -39.960  14.751  -4.743  1.00  0.00              
ATOM    499 2HH1 ARG A  31     -39.467  13.073  -4.704  1.00  0.00              
ATOM    500 1HH2 ARG A  31     -40.537  12.400  -7.970  1.00  0.00              
ATOM    501 2HH2 ARG A  31     -39.793  11.742  -6.530  1.00  0.00              
ATOM    502  N   LYS A  32     -36.490  15.829  -7.995  1.00  0.00              
ATOM    503  CA  LYS A  32     -35.468  14.960  -7.427  1.00  0.00              
ATOM    504  C   LYS A  32     -34.123  15.678  -7.308  1.00  0.00              
ATOM    505  O   LYS A  32     -33.414  15.506  -6.320  1.00  0.00              
ATOM    506  CB  LYS A  32     -35.316  13.696  -8.275  1.00  0.00              
ATOM    507  CG  LYS A  32     -36.493  12.733  -8.186  1.00  0.00              
ATOM    508  CD  LYS A  32     -36.298  11.535  -9.103  1.00  0.00              
ATOM    509  CE  LYS A  32     -37.486  10.587  -9.037  1.00  0.00              
ATOM    510  NZ  LYS A  32     -37.323   9.426  -9.953  1.00  0.00              
ATOM    511  H   LYS A  32     -36.902  15.588  -8.885  1.00  0.00              
ATOM    512  HA  LYS A  32     -35.766  14.691  -6.414  1.00  0.00              
ATOM    513 1HB  LYS A  32     -35.189  13.973  -9.322  1.00  0.00              
ATOM    514 2HB  LYS A  32     -34.419  13.157  -7.968  1.00  0.00              
ATOM    515 1HG  LYS A  32     -36.598  12.381  -7.160  1.00  0.00              
ATOM    516 2HG  LYS A  32     -37.409  13.252  -8.470  1.00  0.00              
ATOM    517 1HD  LYS A  32     -36.176  11.880 -10.131  1.00  0.00              
ATOM    518 2HD  LYS A  32     -35.398  10.996  -8.810  1.00  0.00              
ATOM    519 1HE  LYS A  32     -37.599  10.217  -8.019  1.00  0.00              
ATOM    520 2HE  LYS A  32     -38.395  11.123  -9.308  1.00  0.00              
ATOM    521 1HZ  LYS A  32     -38.130   8.822  -9.880  1.00  0.00              
ATOM    522 2HZ  LYS A  32     -37.236   9.756 -10.904  1.00  0.00              
ATOM    523 3HZ  LYS A  32     -36.493   8.909  -9.699  1.00  0.00              
ATOM    524  N   ALA A  33     -33.772  16.472  -8.317  1.00  0.00              
ATOM    525  CA  ALA A  33     -32.503  17.210  -8.291  1.00  0.00              
ATOM    526  C   ALA A  33     -32.531  18.244  -7.164  1.00  0.00              
ATOM    527  O   ALA A  33     -31.566  18.364  -6.421  1.00  0.00              
ATOM    528  CB  ALA A  33     -32.217  17.881  -9.641  1.00  0.00              
ATOM    529  H   ALA A  33     -34.383  16.572  -9.115  1.00  0.00              
ATOM    530  HA  ALA A  33     -31.703  16.500  -8.084  1.00  0.00              
ATOM    531 1HB  ALA A  33     -31.271  18.419  -9.587  1.00  0.00              
ATOM    532 2HB  ALA A  33     -32.159  17.121 -10.421  1.00  0.00              
ATOM    533 3HB  ALA A  33     -33.018  18.580  -9.877  1.00  0.00              
ATOM    534  N   LEU A  34     -33.655  18.958  -7.023  1.00  0.00              
ATOM    535  CA  LEU A  34     -33.815  19.926  -5.932  1.00  0.00              
ATOM    536  C   LEU A  34     -33.785  19.276  -4.536  1.00  0.00              
ATOM    537  O   LEU A  34     -33.177  19.833  -3.623  1.00  0.00              
ATOM    538  CB  LEU A  34     -35.135  20.687  -6.110  1.00  0.00              
ATOM    539  CG  LEU A  34     -35.162  21.715  -7.248  1.00  0.00              
ATOM    540  CD1 LEU A  34     -36.590  22.198  -7.463  1.00  0.00              
ATOM    541  CD2 LEU A  34     -34.238  22.875  -6.908  1.00  0.00              
ATOM    542  H   LEU A  34     -34.411  18.829  -7.681  1.00  0.00              
ATOM    543  HA  LEU A  34     -32.954  20.594  -5.934  1.00  0.00              
ATOM    544 1HB  LEU A  34     -35.929  19.966  -6.296  1.00  0.00              
ATOM    545 2HB  LEU A  34     -35.360  21.214  -5.182  1.00  0.00              
ATOM    546  HG  LEU A  34     -34.827  21.243  -8.172  1.00  0.00              
ATOM    547 1HD1 LEU A  34     -36.610  22.928  -8.272  1.00  0.00              
ATOM    548 2HD1 LEU A  34     -37.225  21.351  -7.724  1.00  0.00              
ATOM    549 3HD1 LEU A  34     -36.959  22.660  -6.548  1.00  0.00              
ATOM    550 1HD2 LEU A  34     -34.257  23.605  -7.717  1.00  0.00              
ATOM    551 2HD2 LEU A  34     -34.573  23.348  -5.985  1.00  0.00              
ATOM    552 3HD2 LEU A  34     -33.221  22.504  -6.777  1.00  0.00              
ATOM    553  N   GLU A  35     -34.440  18.121  -4.366  1.00  0.00              
ATOM    554  CA  GLU A  35     -34.435  17.398  -3.086  1.00  0.00              
ATOM    555  C   GLU A  35     -33.052  16.848  -2.745  1.00  0.00              
ATOM    556  O   GLU A  35     -32.586  16.961  -1.615  1.00  0.00              
ATOM    557  CB  GLU A  35     -35.447  16.250  -3.120  1.00  0.00              
ATOM    558  CG  GLU A  35     -35.508  15.428  -1.841  1.00  0.00              
ATOM    559  CD  GLU A  35     -36.002  16.217  -0.661  1.00  0.00              
ATOM    560  OE1 GLU A  35     -36.649  17.216  -0.867  1.00  0.00              
ATOM    561  OE2 GLU A  35     -35.732  15.821   0.448  1.00  0.00              
ATOM    562  H   GLU A  35     -34.955  17.737  -5.146  1.00  0.00              
ATOM    563  HA  GLU A  35     -34.725  18.091  -2.296  1.00  0.00              
ATOM    564 1HB  GLU A  35     -36.443  16.650  -3.309  1.00  0.00              
ATOM    565 2HB  GLU A  35     -35.204  15.575  -3.941  1.00  0.00              
ATOM    566 1HG  GLU A  35     -36.172  14.579  -1.999  1.00  0.00              
ATOM    567 2HG  GLU A  35     -34.514  15.041  -1.623  1.00  0.00              
ATOM    568  N   THR A  36     -32.418  16.217  -3.726  1.00  0.00              
ATOM    569  CA  THR A  36     -31.061  15.704  -3.560  1.00  0.00              
ATOM    570  C   THR A  36     -30.056  16.837  -3.309  1.00  0.00              
ATOM    571  O   THR A  36     -29.226  16.752  -2.396  1.00  0.00              
ATOM    572  CB  THR A  36     -30.629  14.891  -4.794  1.00  0.00              
ATOM    573  OG1 THR A  36     -31.483  13.750  -4.941  1.00  0.00              
ATOM    574  CG2 THR A  36     -29.188  14.426  -4.648  1.00  0.00              
ATOM    575  H   THR A  36     -32.887  16.089  -4.611  1.00  0.00              
ATOM    576  HA  THR A  36     -31.042  15.054  -2.685  1.00  0.00              
ATOM    577  HB  THR A  36     -30.716  15.511  -5.687  1.00  0.00              
ATOM    578  HG1 THR A  36     -32.307  14.019  -5.356  1.00  0.00              
ATOM    579 1HG2 THR A  36     -28.900  13.853  -5.530  1.00  0.00              
ATOM    580 2HG2 THR A  36     -28.534  15.292  -4.548  1.00  0.00              
ATOM    581 3HG2 THR A  36     -29.097  13.798  -3.763  1.00  0.00              
ATOM    582  N   LEU A  37     -30.125  17.881  -4.128  1.00  0.00              
ATOM    583  CA  LEU A  37     -29.220  19.018  -4.003  1.00  0.00              
ATOM    584  C   LEU A  37     -29.296  19.652  -2.610  1.00  0.00              
ATOM    585  O   LEU A  37     -28.262  19.978  -2.007  1.00  0.00              
ATOM    586  CB  LEU A  37     -29.529  20.039  -5.113  1.00  0.00              
ATOM    587  CG  LEU A  37     -28.796  21.359  -5.221  1.00  0.00              
ATOM    588  CD1 LEU A  37     -27.257  21.191  -5.396  1.00  0.00              
ATOM    589  CD2 LEU A  37     -29.434  22.177  -6.371  1.00  0.00              
ATOM    590  H   LEU A  37     -30.824  17.886  -4.857  1.00  0.00              
ATOM    591  HA  LEU A  37     -28.197  18.661  -4.119  1.00  0.00              
ATOM    592 1HB  LEU A  37     -29.366  19.563  -6.079  1.00  0.00              
ATOM    593 2HB  LEU A  37     -30.580  20.321  -5.044  1.00  0.00              
ATOM    594  HG  LEU A  37     -28.887  21.904  -4.281  1.00  0.00              
ATOM    595 1HD1 LEU A  37     -26.789  22.173  -5.467  1.00  0.00              
ATOM    596 2HD1 LEU A  37     -26.849  20.658  -4.537  1.00  0.00              
ATOM    597 3HD1 LEU A  37     -27.053  20.626  -6.305  1.00  0.00              
ATOM    598 1HD2 LEU A  37     -28.920  23.134  -6.465  1.00  0.00              
ATOM    599 2HD2 LEU A  37     -29.344  21.623  -7.305  1.00  0.00              
ATOM    600 3HD2 LEU A  37     -30.488  22.351  -6.152  1.00  0.00              
ATOM    601  N   ARG A  38     -30.517  19.780  -2.077  1.00  0.00              
ATOM    602  CA  ARG A  38     -30.710  20.258  -0.710  1.00  0.00              
ATOM    603  C   ARG A  38     -29.959  19.411   0.308  1.00  0.00              
ATOM    604  O   ARG A  38     -29.250  19.935   1.168  1.00  0.00              
ATOM    605  CB  ARG A  38     -32.190  20.265  -0.355  1.00  0.00              
ATOM    606  CG  ARG A  38     -32.512  20.793   1.034  1.00  0.00              
ATOM    607  CD  ARG A  38     -33.944  20.598   1.377  1.00  0.00              
ATOM    608  NE  ARG A  38     -34.284  19.190   1.504  1.00  0.00              
ATOM    609  CZ  ARG A  38     -33.997  18.427   2.577  1.00  0.00              
ATOM    610  NH1 ARG A  38     -33.365  18.949   3.605  1.00  0.00              
ATOM    611  NH2 ARG A  38     -34.349  17.153   2.596  1.00  0.00              
ATOM    612  H   ARG A  38     -31.325  19.539  -2.633  1.00  0.00              
ATOM    613  HA  ARG A  38     -30.354  21.287  -0.650  1.00  0.00              
ATOM    614 1HB  ARG A  38     -32.733  20.876  -1.074  1.00  0.00              
ATOM    615 2HB  ARG A  38     -32.584  19.251  -0.422  1.00  0.00              
ATOM    616 1HG  ARG A  38     -31.908  20.267   1.773  1.00  0.00              
ATOM    617 2HG  ARG A  38     -32.292  21.860   1.078  1.00  0.00              
ATOM    618 1HD  ARG A  38     -34.161  21.088   2.326  1.00  0.00              
ATOM    619 2HD  ARG A  38     -34.568  21.029   0.595  1.00  0.00              
ATOM    620  HE  ARG A  38     -34.771  18.752   0.733  1.00  0.00              
ATOM    621 1HH1 ARG A  38     -33.096  19.923   3.590  1.00  0.00              
ATOM    622 2HH1 ARG A  38     -33.150  18.378   4.408  1.00  0.00              
ATOM    623 1HH2 ARG A  38     -34.835  16.751   1.805  1.00  0.00              
ATOM    624 2HH2 ARG A  38     -34.134  16.582   3.399  1.00  0.00              
ATOM    625  N   ARG A  39     -30.128  18.099   0.206  1.00  0.00              
ATOM    626  CA  ARG A  39     -29.533  17.164   1.147  1.00  0.00              
ATOM    627  C   ARG A  39     -27.990  17.174   1.062  1.00  0.00              
ATOM    628  O   ARG A  39     -27.307  17.326   2.081  1.00  0.00              
ATOM    629  CB  ARG A  39     -30.050  15.757   0.884  1.00  0.00              
ATOM    630  CG  ARG A  39     -31.509  15.533   1.249  1.00  0.00              
ATOM    631  CD  ARG A  39     -31.969  14.174   0.865  1.00  0.00              
ATOM    632  NE  ARG A  39     -33.363  13.955   1.214  1.00  0.00              
ATOM    633  CZ  ARG A  39     -34.079  12.870   0.859  1.00  0.00              
ATOM    634  NH1 ARG A  39     -33.520  11.918   0.146  1.00  0.00              
ATOM    635  NH2 ARG A  39     -35.344  12.764   1.226  1.00  0.00              
ATOM    636  H   ARG A  39     -30.690  17.742  -0.553  1.00  0.00              
ATOM    637  HA  ARG A  39     -29.791  17.479   2.158  1.00  0.00              
ATOM    638 1HB  ARG A  39     -29.934  15.519  -0.172  1.00  0.00              
ATOM    639 2HB  ARG A  39     -29.455  15.039   1.448  1.00  0.00              
ATOM    640 1HG  ARG A  39     -31.637  15.648   2.325  1.00  0.00              
ATOM    641 2HG  ARG A  39     -32.130  16.265   0.730  1.00  0.00              
ATOM    642 1HD  ARG A  39     -31.862  14.044  -0.211  1.00  0.00              
ATOM    643 2HD  ARG A  39     -31.367  13.427   1.382  1.00  0.00              
ATOM    644  HE  ARG A  39     -33.828  14.666   1.763  1.00  0.00              
ATOM    645 1HH1 ARG A  39     -32.553  11.999  -0.135  1.00  0.00              
ATOM    646 2HH1 ARG A  39     -34.056  11.105  -0.121  1.00  0.00              
ATOM    647 1HH2 ARG A  39     -35.775  13.496   1.774  1.00  0.00              
ATOM    648 2HH2 ARG A  39     -35.881  11.952   0.960  1.00  0.00              
ATOM    649  N   VAL A  40     -27.447  16.996  -0.137  1.00  0.00              
ATOM    650  CA  VAL A  40     -25.990  16.907  -0.271  1.00  0.00              
ATOM    651  C   VAL A  40     -25.331  18.302  -0.221  1.00  0.00              
ATOM    652  O   VAL A  40     -24.164  18.418   0.142  1.00  0.00              
ATOM    653  CB  VAL A  40     -25.623  16.214  -1.597  1.00  0.00              
ATOM    654  CG1 VAL A  40     -26.271  14.840  -1.676  1.00  0.00              
ATOM    655  CG2 VAL A  40     -26.052  17.081  -2.771  1.00  0.00              
ATOM    656  H   VAL A  40     -28.023  16.920  -0.964  1.00  0.00              
ATOM    657  HA  VAL A  40     -25.595  16.375   0.595  1.00  0.00              
ATOM    658  HB  VAL A  40     -24.544  16.063  -1.631  1.00  0.00              
ATOM    659 1HG1 VAL A  40     -26.001  14.364  -2.619  1.00  0.00              
ATOM    660 2HG1 VAL A  40     -25.922  14.224  -0.847  1.00  0.00              
ATOM    661 3HG1 VAL A  40     -27.355  14.944  -1.621  1.00  0.00              
ATOM    662 1HG2 VAL A  40     -25.789  16.585  -3.704  1.00  0.00              
ATOM    663 2HG2 VAL A  40     -27.131  17.237  -2.733  1.00  0.00              
ATOM    664 3HG2 VAL A  40     -25.545  18.044  -2.716  1.00  0.00              
ATOM    665  N   GLY A  41     -26.080  19.334  -0.609  1.00  0.00              
ATOM    666  CA  GLY A  41     -25.593  20.720  -0.600  1.00  0.00              
ATOM    667  C   GLY A  41     -25.319  21.209   0.813  1.00  0.00              
ATOM    668  O   GLY A  41     -24.276  21.821   1.082  1.00  0.00              
ATOM    669  H   GLY A  41     -27.022  19.146  -0.921  1.00  0.00              
ATOM    670 1HA  GLY A  41     -24.679  20.788  -1.192  1.00  0.00              
ATOM    671 2HA  GLY A  41     -26.330  21.367  -1.073  1.00  0.00              
ATOM    672  N   ASP A  42     -26.245  20.937   1.722  1.00  0.00              
ATOM    673  CA  ASP A  42     -26.001  21.215   3.123  1.00  0.00              
ATOM    674  C   ASP A  42     -24.826  20.383   3.633  1.00  0.00              
ATOM    675  O   ASP A  42     -23.995  20.886   4.377  1.00  0.00              
ATOM    676  CB  ASP A  42     -27.253  20.923   3.955  1.00  0.00              
ATOM    677  CG  ASP A  42     -28.367  21.935   3.724  1.00  0.00              
ATOM    678  OD1 ASP A  42     -28.093  22.977   3.176  1.00  0.00              
ATOM    679  OD2 ASP A  42     -29.481  21.657   4.098  1.00  0.00              
ATOM    680  H   ASP A  42     -27.128  20.532   1.447  1.00  0.00              
ATOM    681  HA  ASP A  42     -25.712  22.262   3.223  1.00  0.00              
ATOM    682 1HB  ASP A  42     -27.628  19.929   3.711  1.00  0.00              
ATOM    683 2HB  ASP A  42     -26.994  20.925   5.014  1.00  0.00              
ATOM    684  N   GLY A  43     -24.752  19.121   3.215  1.00  0.00              
ATOM    685  CA  GLY A  43     -23.597  18.259   3.538  1.00  0.00              
ATOM    686  C   GLY A  43     -22.247  18.821   3.093  1.00  0.00              
ATOM    687  O   GLY A  43     -21.262  18.735   3.827  1.00  0.00              
ATOM    688  H   GLY A  43     -25.508  18.743   2.662  1.00  0.00              
ATOM    689 1HA  GLY A  43     -23.556  18.094   4.614  1.00  0.00              
ATOM    690 2HA  GLY A  43     -23.728  17.285   3.068  1.00  0.00              
ATOM    691  N   VAL A  44     -22.193  19.418   1.902  1.00  0.00              
ATOM    692  CA  VAL A  44     -20.943  20.089   1.454  1.00  0.00              
ATOM    693  C   VAL A  44     -20.572  21.301   2.316  1.00  0.00              
ATOM    694  O   VAL A  44     -19.414  21.461   2.727  1.00  0.00              
ATOM    695  CB  VAL A  44     -21.085  20.551  -0.008  1.00  0.00              
ATOM    696  CG1 VAL A  44     -19.919  21.446  -0.400  1.00  0.00              
ATOM    697  CG2 VAL A  44     -21.170  19.343  -0.928  1.00  0.00              
ATOM    698  H   VAL A  44     -22.999  19.421   1.293  1.00  0.00              
ATOM    699  HA  VAL A  44     -20.104  19.417   1.639  1.00  0.00              
ATOM    700  HB  VAL A  44     -21.994  21.146  -0.105  1.00  0.00              
ATOM    701 1HG1 VAL A  44     -20.036  21.764  -1.436  1.00  0.00              
ATOM    702 2HG1 VAL A  44     -19.900  22.323   0.248  1.00  0.00              
ATOM    703 3HG1 VAL A  44     -18.985  20.895  -0.294  1.00  0.00              
ATOM    704 1HG2 VAL A  44     -21.271  19.677  -1.960  1.00  0.00              
ATOM    705 2HG2 VAL A  44     -20.264  18.745  -0.827  1.00  0.00              
ATOM    706 3HG2 VAL A  44     -22.036  18.738  -0.656  1.00  0.00              
ATOM    707  N   GLN A  45     -21.543  22.144   2.629  1.00  0.00              
ATOM    708  CA  GLN A  45     -21.234  23.300   3.440  1.00  0.00              
ATOM    709  C   GLN A  45     -20.714  22.880   4.837  1.00  0.00              
ATOM    710  O   GLN A  45     -19.766  23.485   5.355  1.00  0.00              
ATOM    711  CB  GLN A  45     -22.472  24.191   3.574  1.00  0.00              
ATOM    712  CG  GLN A  45     -22.226  25.491   4.319  1.00  0.00              
ATOM    713  CD  GLN A  45     -23.474  26.347   4.418  1.00  0.00              
ATOM    714  OE1 GLN A  45     -24.431  26.163   3.661  1.00  0.00              
ATOM    715  NE2 GLN A  45     -23.471  27.291   5.352  1.00  0.00              
ATOM    716  H   GLN A  45     -22.493  22.001   2.317  1.00  0.00              
ATOM    717  HA  GLN A  45     -20.401  23.832   2.981  1.00  0.00              
ATOM    718 1HB  GLN A  45     -22.851  24.438   2.582  1.00  0.00              
ATOM    719 2HB  GLN A  45     -23.257  23.646   4.098  1.00  0.00              
ATOM    720 1HG  GLN A  45     -21.889  25.260   5.330  1.00  0.00              
ATOM    721 2HG  GLN A  45     -21.461  26.061   3.792  1.00  0.00              
ATOM    722 1HE2 GLN A  45     -24.268  27.887   5.465  1.00  0.00              
ATOM    723 2HE2 GLN A  45     -22.674  27.406   5.945  1.00  0.00              
ATOM    724  N   ARG A  46     -21.303  21.813   5.396  1.00  0.00              
ATOM    725  CA  ARG A  46     -20.888  21.221   6.678  1.00  0.00              
ATOM    726  C   ARG A  46     -19.475  20.617   6.681  1.00  0.00              
ATOM    727  O   ARG A  46     -19.128  19.800   5.825  1.00  0.00              
ATOM    728  CB  ARG A  46     -21.875  20.136   7.083  1.00  0.00              
ATOM    729  CG  ARG A  46     -23.251  20.641   7.489  1.00  0.00              
ATOM    730  CD  ARG A  46     -24.186  19.522   7.772  1.00  0.00              
ATOM    731  NE  ARG A  46     -25.511  20.001   8.130  1.00  0.00              
ATOM    732  CZ  ARG A  46     -26.568  19.206   8.387  1.00  0.00              
ATOM    733  NH1 ARG A  46     -26.439  17.899   8.320  1.00  0.00              
ATOM    734  NH2 ARG A  46     -27.735  19.739   8.705  1.00  0.00              
ATOM    735  H   ARG A  46     -22.077  21.403   4.893  1.00  0.00              
ATOM    736  HA  ARG A  46     -20.844  22.012   7.427  1.00  0.00              
ATOM    737 1HB  ARG A  46     -22.010  19.440   6.256  1.00  0.00              
ATOM    738 2HB  ARG A  46     -21.471  19.571   7.923  1.00  0.00              
ATOM    739 1HG  ARG A  46     -23.163  21.251   8.388  1.00  0.00              
ATOM    740 2HG  ARG A  46     -23.670  21.243   6.681  1.00  0.00              
ATOM    741 1HD  ARG A  46     -24.278  18.893   6.887  1.00  0.00              
ATOM    742 2HD  ARG A  46     -23.802  18.929   8.601  1.00  0.00              
ATOM    743  HE  ARG A  46     -25.649  21.001   8.192  1.00  0.00              
ATOM    744 1HH1 ARG A  46     -25.547  17.491   8.077  1.00  0.00              
ATOM    745 2HH1 ARG A  46     -27.231  17.303   8.512  1.00  0.00              
ATOM    746 1HH2 ARG A  46     -27.834  20.744   8.756  1.00  0.00              
ATOM    747 2HH2 ARG A  46     -28.526  19.143   8.897  1.00  0.00              
ATOM    748  N   ASN A  47     -18.694  20.970   7.698  1.00  0.00              
ATOM    749  CA  ASN A  47     -17.258  20.629   7.792  1.00  0.00              
ATOM    750  C   ASN A  47     -16.405  21.590   6.988  1.00  0.00              
ATOM    751  O   ASN A  47     -15.209  21.743   7.263  1.00  0.00              
ATOM    752  CB  ASN A  47     -17.009  19.204   7.336  1.00  0.00              
ATOM    753  CG  ASN A  47     -17.855  18.204   8.074  1.00  0.00              
ATOM    754  OD1 ASN A  47     -18.077  18.333   9.284  1.00  0.00              
ATOM    755  ND2 ASN A  47     -18.333  17.210   7.370  1.00  0.00              
ATOM    756  H   ASN A  47     -19.123  21.502   8.442  1.00  0.00              
ATOM    757  HA  ASN A  47     -16.958  20.682   8.840  1.00  0.00              
ATOM    758 1HB  ASN A  47     -17.217  19.121   6.268  1.00  0.00              
ATOM    759 2HB  ASN A  47     -15.958  18.953   7.484  1.00  0.00              
ATOM    760 1HD2 ASN A  47     -18.903  16.514   7.808  1.00  0.00              
ATOM    761 2HD2 ASN A  47     -18.128  17.145   6.393  1.00  0.00              
ATOM    762  N   HIS A  48     -17.011  22.248   6.007  1.00  0.00              
ATOM    763  CA  HIS A  48     -16.262  23.218   5.197  1.00  0.00              
ATOM    764  C   HIS A  48     -16.709  24.673   5.380  1.00  0.00              
ATOM    765  O   HIS A  48     -16.386  25.532   4.559  1.00  0.00              
ATOM    766  CB  HIS A  48     -16.370  22.849   3.714  1.00  0.00              
ATOM    767  CG  HIS A  48     -15.968  21.438   3.415  1.00  0.00              
ATOM    768  ND1 HIS A  48     -16.874  20.474   3.024  1.00  0.00              
ATOM    769  CD2 HIS A  48     -14.760  20.829   3.449  1.00  0.00              
ATOM    770  CE1 HIS A  48     -16.238  19.331   2.830  1.00  0.00              
ATOM    771  NE2 HIS A  48     -14.956  19.520   3.082  1.00  0.00              
ATOM    772  H   HIS A  48     -17.988  22.091   5.807  1.00  0.00              
ATOM    773  HA  HIS A  48     -15.229  23.259   5.541  1.00  0.00              
ATOM    774 1HB  HIS A  48     -17.398  22.990   3.378  1.00  0.00              
ATOM    775 2HB  HIS A  48     -15.739  23.516   3.126  1.00  0.00              
ATOM    776  HD1 HIS A  48     -17.844  20.618   2.830  1.00  0.00              
ATOM    777  HD2 HIS A  48     -13.759  21.182   3.699  1.00  0.00              
ATOM    778  HE1 HIS A  48     -16.781  18.441   2.514  1.00  0.00              
ATOM    779  N   GLU A  49     -17.424  24.942   6.475  1.00  0.00              
ATOM    780  CA  GLU A  49     -17.951  26.287   6.762  1.00  0.00              
ATOM    781  C   GLU A  49     -16.840  27.322   6.860  1.00  0.00              
ATOM    782  O   GLU A  49     -16.920  28.402   6.270  1.00  0.00              
ATOM    783  CB  GLU A  49     -18.756  26.279   8.064  1.00  0.00              
ATOM    784  CG  GLU A  49     -19.239  27.651   8.513  1.00  0.00              
ATOM    785  CD  GLU A  49     -20.332  28.202   7.640  1.00  0.00              
ATOM    786  OE1 GLU A  49     -20.985  27.429   6.981  1.00  0.00              
ATOM    787  OE2 GLU A  49     -20.514  29.396   7.633  1.00  0.00              
ATOM    788  H   GLU A  49     -17.607  24.192   7.126  1.00  0.00              
ATOM    789  HA  GLU A  49     -18.601  26.587   5.939  1.00  0.00              
ATOM    790 1HB  GLU A  49     -19.631  25.639   7.947  1.00  0.00              
ATOM    791 2HB  GLU A  49     -18.148  25.859   8.865  1.00  0.00              
ATOM    792 1HG  GLU A  49     -19.608  27.578   9.535  1.00  0.00              
ATOM    793 2HG  GLU A  49     -18.395  28.340   8.509  1.00  0.00              
ATOM    794  N   THR A  50     -15.792  26.977   7.603  1.00  0.00              
ATOM    795  CA  THR A  50     -14.635  27.853   7.754  1.00  0.00              
ATOM    796  C   THR A  50     -13.940  28.108   6.416  1.00  0.00              
ATOM    797  O   THR A  50     -13.558  29.253   6.108  1.00  0.00              
ATOM    798  CB  THR A  50     -13.626  27.261   8.755  1.00  0.00              
ATOM    799  OG1 THR A  50     -14.238  27.150  10.047  1.00  0.00              
ATOM    800  CG2 THR A  50     -12.394  28.147   8.857  1.00  0.00              
ATOM    801  H   THR A  50     -15.798  26.084   8.076  1.00  0.00              
ATOM    802  HA  THR A  50     -14.981  28.825   8.105  1.00  0.00              
ATOM    803  HB  THR A  50     -13.325  26.267   8.424  1.00  0.00              
ATOM    804  HG1 THR A  50     -14.788  26.363  10.073  1.00  0.00              
ATOM    805 1HG2 THR A  50     -11.691  27.713   9.569  1.00  0.00              
ATOM    806 2HG2 THR A  50     -11.919  28.224   7.879  1.00  0.00              
ATOM    807 3HG2 THR A  50     -12.687  29.139   9.197  1.00  0.00              
ATOM    808  N   ALA A  51     -13.779  27.048   5.622  1.00  0.00              
ATOM    809  CA  ALA A  51     -13.204  27.180   4.288  1.00  0.00              
ATOM    810  C   ALA A  51     -14.065  28.085   3.417  1.00  0.00              
ATOM    811  O   ALA A  51     -13.533  28.935   2.718  1.00  0.00              
ATOM    812  CB  ALA A  51     -13.015  25.805   3.623  1.00  0.00              
ATOM    813  H   ALA A  51     -14.061  26.135   5.948  1.00  0.00              
ATOM    814  HA  ALA A  51     -12.226  27.653   4.386  1.00  0.00              
ATOM    815 1HB  ALA A  51     -12.584  25.937   2.630  1.00  0.00              
ATOM    816 2HB  ALA A  51     -12.346  25.195   4.230  1.00  0.00              
ATOM    817 3HB  ALA A  51     -13.980  25.307   3.536  1.00  0.00              
ATOM    818  N   PHE A  52     -15.391  27.916   3.473  1.00  0.00              
ATOM    819  CA  PHE A  52     -16.320  28.794   2.723  1.00  0.00              
ATOM    820  C   PHE A  52     -16.243  30.268   3.173  1.00  0.00              
ATOM    821  O   PHE A  52     -16.292  31.165   2.334  1.00  0.00              
ATOM    822  CB  PHE A  52     -17.757  28.295   2.882  1.00  0.00              
ATOM    823  CG  PHE A  52     -18.106  27.152   1.971  1.00  0.00              
ATOM    824  CD1 PHE A  52     -17.111  26.437   1.320  1.00  0.00              
ATOM    825  CD2 PHE A  52     -19.428  26.791   1.761  1.00  0.00              
ATOM    826  CE1 PHE A  52     -17.431  25.386   0.482  1.00  0.00              
ATOM    827  CE2 PHE A  52     -19.750  25.740   0.925  1.00  0.00              
ATOM    828  CZ  PHE A  52     -18.750  25.037   0.284  1.00  0.00              
ATOM    829  H   PHE A  52     -15.768  27.171   4.040  1.00  0.00              
ATOM    830  HA  PHE A  52     -16.012  28.812   1.677  1.00  0.00              
ATOM    831 1HB  PHE A  52     -17.918  27.972   3.909  1.00  0.00              
ATOM    832 2HB  PHE A  52     -18.450  29.111   2.683  1.00  0.00              
ATOM    833  HD1 PHE A  52     -16.068  26.712   1.478  1.00  0.00              
ATOM    834  HD2 PHE A  52     -20.218  27.347   2.267  1.00  0.00              
ATOM    835  HE1 PHE A  52     -16.639  24.832  -0.023  1.00  0.00              
ATOM    836  HE2 PHE A  52     -20.793  25.466   0.769  1.00  0.00              
ATOM    837  HZ  PHE A  52     -19.002  24.209  -0.377  1.00  0.00              
ATOM    838  N   GLN A  53     -16.112  30.505   4.478  1.00  0.00              
ATOM    839  CA  GLN A  53     -15.984  31.873   5.030  1.00  0.00              
ATOM    840  C   GLN A  53     -14.694  32.525   4.544  1.00  0.00              
ATOM    841  O   GLN A  53     -14.692  33.696   4.147  1.00  0.00              
ATOM    842  CB  GLN A  53     -16.011  31.853   6.560  1.00  0.00              
ATOM    843  CG  GLN A  53     -17.366  31.505   7.154  1.00  0.00              
ATOM    844  CD  GLN A  53     -17.326  31.403   8.667  1.00  0.00              
ATOM    845  OE1 GLN A  53     -16.310  31.712   9.297  1.00  0.00              
ATOM    846  NE2 GLN A  53     -18.432  30.970   9.259  1.00  0.00              
ATOM    847  H   GLN A  53     -16.100  29.717   5.109  1.00  0.00              
ATOM    848  HA  GLN A  53     -16.842  32.460   4.702  1.00  0.00              
ATOM    849 1HB  GLN A  53     -15.286  31.126   6.927  1.00  0.00              
ATOM    850 2HB  GLN A  53     -15.717  32.830   6.943  1.00  0.00              
ATOM    851 1HG  GLN A  53     -18.080  32.282   6.882  1.00  0.00              
ATOM    852 2HG  GLN A  53     -17.690  30.543   6.755  1.00  0.00              
ATOM    853 1HE2 GLN A  53     -18.466  30.882  10.256  1.00  0.00              
ATOM    854 2HE2 GLN A  53     -19.233  30.731   8.710  1.00  0.00              
ATOM    855  N   GLY A  54     -13.597  31.766   4.599  1.00  0.00              
ATOM    856  CA  GLY A  54     -12.287  32.220   4.115  1.00  0.00              
ATOM    857  C   GLY A  54     -12.276  32.550   2.635  1.00  0.00              
ATOM    858  O   GLY A  54     -11.754  33.585   2.231  1.00  0.00              
ATOM    859  H   GLY A  54     -13.682  30.840   4.993  1.00  0.00              
ATOM    860 1HA  GLY A  54     -11.981  33.106   4.672  1.00  0.00              
ATOM    861 2HA  GLY A  54     -11.542  31.448   4.305  1.00  0.00              
ATOM    862  N   MET A  55     -12.852  31.666   1.823  1.00  0.00              
ATOM    863  CA  MET A  55     -12.950  31.874   0.368  1.00  0.00              
ATOM    864  C   MET A  55     -13.906  32.994  -0.017  1.00  0.00              
ATOM    865  O   MET A  55     -13.683  33.687  -1.012  1.00  0.00              
ATOM    866  CB  MET A  55     -13.379  30.576  -0.314  1.00  0.00              
ATOM    867  CG  MET A  55     -12.307  29.496  -0.343  1.00  0.00              
ATOM    868  SD  MET A  55     -12.790  28.063  -1.327  1.00  0.00              
ATOM    869  CE  MET A  55     -13.918  27.245  -0.203  1.00  0.00              
ATOM    870  H   MET A  55     -13.235  30.822   2.226  1.00  0.00              
ATOM    871  HA  MET A  55     -11.965  32.149  -0.009  1.00  0.00              
ATOM    872 1HB  MET A  55     -14.251  30.168   0.196  1.00  0.00              
ATOM    873 2HB  MET A  55     -13.670  30.785  -1.344  1.00  0.00              
ATOM    874 1HG  MET A  55     -11.388  29.906  -0.759  1.00  0.00              
ATOM    875 2HG  MET A  55     -12.101  29.161   0.674  1.00  0.00              
ATOM    876 1HE  MET A  55     -14.303  26.338  -0.669  1.00  0.00              
ATOM    877 2HE  MET A  55     -13.392  26.986   0.717  1.00  0.00              
ATOM    878 3HE  MET A  55     -14.748  27.913   0.030  1.00  0.00              
ATOM    879  N   LEU A  56     -14.982  33.143   0.753  1.00  0.00              
ATOM    880  CA  LEU A  56     -15.885  34.283   0.620  1.00  0.00              
ATOM    881  C   LEU A  56     -15.144  35.619   0.831  1.00  0.00              
ATOM    882  O   LEU A  56     -15.239  36.525   0.004  1.00  0.00              
ATOM    883  CB  LEU A  56     -17.033  34.159   1.629  1.00  0.00              
ATOM    884  CG  LEU A  56     -17.999  35.350   1.688  1.00  0.00              
ATOM    885  CD1 LEU A  56     -18.713  35.491   0.350  1.00  0.00              
ATOM    886  CD2 LEU A  56     -18.994  35.141   2.819  1.00  0.00              
ATOM    887  H   LEU A  56     -15.176  32.440   1.452  1.00  0.00              
ATOM    888  HA  LEU A  56     -16.276  34.297  -0.397  1.00  0.00              
ATOM    889 1HB  LEU A  56     -17.616  33.272   1.385  1.00  0.00              
ATOM    890 2HB  LEU A  56     -16.609  34.027   2.624  1.00  0.00              
ATOM    891  HG  LEU A  56     -17.436  36.266   1.864  1.00  0.00              
ATOM    892 1HD1 LEU A  56     -19.399  36.338   0.392  1.00  0.00              
ATOM    893 2HD1 LEU A  56     -17.979  35.659  -0.438  1.00  0.00              
ATOM    894 3HD1 LEU A  56     -19.273  34.581   0.139  1.00  0.00              
ATOM    895 1HD2 LEU A  56     -19.680  35.988   2.861  1.00  0.00              
ATOM    896 2HD2 LEU A  56     -19.559  34.226   2.643  1.00  0.00              
ATOM    897 3HD2 LEU A  56     -18.458  35.061   3.765  1.00  0.00              
ATOM    898  N   ARG A  57     -14.390  35.710   1.921  1.00  0.00              
ATOM    899  CA  ARG A  57     -13.533  36.871   2.199  1.00  0.00              
ATOM    900  C   ARG A  57     -12.542  37.118   1.049  1.00  0.00              
ATOM    901  O   ARG A  57     -12.400  38.249   0.591  1.00  0.00              
ATOM    902  CB  ARG A  57     -12.762  36.668   3.495  1.00  0.00              
ATOM    903  CG  ARG A  57     -11.945  37.867   3.947  1.00  0.00              
ATOM    904  CD  ARG A  57     -12.783  38.866   4.659  1.00  0.00              
ATOM    905  NE  ARG A  57     -13.321  39.868   3.752  1.00  0.00              
ATOM    906  CZ  ARG A  57     -14.257  40.777   4.085  1.00  0.00              
ATOM    907  NH1 ARG A  57     -14.748  40.799   5.304  1.00  0.00              
ATOM    908  NH2 ARG A  57     -14.680  41.649   3.186  1.00  0.00              
ATOM    909  H   ARG A  57     -14.412  34.945   2.581  1.00  0.00              
ATOM    910  HA  ARG A  57     -14.163  37.759   2.260  1.00  0.00              
ATOM    911 1HB  ARG A  57     -13.457  36.421   4.296  1.00  0.00              
ATOM    912 2HB  ARG A  57     -12.079  35.826   3.385  1.00  0.00              
ATOM    913 1HG  ARG A  57     -11.157  37.537   4.625  1.00  0.00              
ATOM    914 2HG  ARG A  57     -11.498  38.351   3.079  1.00  0.00              
ATOM    915 1HD  ARG A  57     -13.619  38.362   5.144  1.00  0.00              
ATOM    916 2HD  ARG A  57     -12.181  39.375   5.411  1.00  0.00              
ATOM    917  HE  ARG A  57     -12.966  39.882   2.805  1.00  0.00              
ATOM    918 1HH1 ARG A  57     -14.424  40.133   5.991  1.00  0.00              
ATOM    919 2HH1 ARG A  57     -15.450  41.480   5.554  1.00  0.00              
ATOM    920 1HH2 ARG A  57     -14.303  41.632   2.249  1.00  0.00              
ATOM    921 2HH2 ARG A  57     -15.381  42.330   3.436  1.00  0.00              
ATOM    922  N   LYS A  58     -11.898  36.056   0.558  1.00  0.00              
ATOM    923  CA  LYS A  58     -10.991  36.160  -0.593  1.00  0.00              
ATOM    924  C   LYS A  58     -11.699  36.606  -1.871  1.00  0.00              
ATOM    925  O   LYS A  58     -11.137  37.367  -2.655  1.00  0.00              
ATOM    926  CB  LYS A  58     -10.293  34.820  -0.836  1.00  0.00              
ATOM    927  CG  LYS A  58      -9.301  34.423   0.249  1.00  0.00              
ATOM    928  CD  LYS A  58      -8.268  35.516   0.479  1.00  0.00              
ATOM    929  CE  LYS A  58      -8.752  36.529   1.507  1.00  0.00              
ATOM    930  NZ  LYS A  58      -7.781  37.640   1.695  1.00  0.00              
ATOM    931  H   LYS A  58     -12.040  35.155   0.993  1.00  0.00              
ATOM    932  HA  LYS A  58     -10.238  36.917  -0.373  1.00  0.00              
ATOM    933 1HB  LYS A  58     -11.040  34.029  -0.912  1.00  0.00              
ATOM    934 2HB  LYS A  58      -9.756  34.856  -1.784  1.00  0.00              
ATOM    935 1HG  LYS A  58      -9.835  34.236   1.181  1.00  0.00              
ATOM    936 2HG  LYS A  58      -8.788  33.508  -0.045  1.00  0.00              
ATOM    937 1HD  LYS A  58      -7.338  35.070   0.831  1.00  0.00              
ATOM    938 2HD  LYS A  58      -8.071  36.034  -0.460  1.00  0.00              
ATOM    939 1HE  LYS A  58      -9.705  36.946   1.185  1.00  0.00              
ATOM    940 2HE  LYS A  58      -8.905  36.030   2.464  1.00  0.00              
ATOM    941 1HZ  LYS A  58      -8.139  38.287   2.383  1.00  0.00              
ATOM    942 2HZ  LYS A  58      -6.898  37.265   2.012  1.00  0.00              
ATOM    943 3HZ  LYS A  58      -7.647  38.122   0.818  1.00  0.00              
ATOM    944  N   LEU A  59     -12.917  36.105  -2.089  1.00  0.00              
ATOM    945  CA  LEU A  59     -13.733  36.497  -3.241  1.00  0.00              
ATOM    946  C   LEU A  59     -14.088  37.983  -3.189  1.00  0.00              
ATOM    947  O   LEU A  59     -13.930  38.701  -4.179  1.00  0.00              
ATOM    948  CB  LEU A  59     -15.018  35.661  -3.290  1.00  0.00              
ATOM    949  CG  LEU A  59     -15.974  35.978  -4.447  1.00  0.00              
ATOM    950  CD1 LEU A  59     -15.284  35.686  -5.772  1.00  0.00              
ATOM    951  CD2 LEU A  59     -17.243  35.152  -4.298  1.00  0.00              
ATOM    952  H   LEU A  59     -13.284  35.430  -1.433  1.00  0.00              
ATOM    953  HA  LEU A  59     -13.159  36.317  -4.149  1.00  0.00              
ATOM    954 1HB  LEU A  59     -14.746  34.610  -3.364  1.00  0.00              
ATOM    955 2HB  LEU A  59     -15.565  35.809  -2.359  1.00  0.00              
ATOM    956  HG  LEU A  59     -16.228  37.038  -4.430  1.00  0.00              
ATOM    957 1HD1 LEU A  59     -15.963  35.911  -6.594  1.00  0.00              
ATOM    958 2HD1 LEU A  59     -14.390  36.304  -5.861  1.00  0.00              
ATOM    959 3HD1 LEU A  59     -15.003  34.634  -5.812  1.00  0.00              
ATOM    960 1HD2 LEU A  59     -17.924  35.378  -5.120  1.00  0.00              
ATOM    961 2HD2 LEU A  59     -16.992  34.091  -4.316  1.00  0.00              
ATOM    962 3HD2 LEU A  59     -17.726  35.394  -3.351  1.00  0.00              
ATOM    963  N   ASP A  60     -14.589  38.414  -2.035  1.00  0.00              
ATOM    964  CA  ASP A  60     -14.967  39.806  -1.782  1.00  0.00              
ATOM    965  C   ASP A  60     -15.998  40.325  -2.800  1.00  0.00              
ATOM    966  O   ASP A  60     -15.858  41.431  -3.341  1.00  0.00              
ATOM    967  CB  ASP A  60     -13.725  40.701  -1.808  1.00  0.00              
ATOM    968  CG  ASP A  60     -13.965  42.065  -1.175  1.00  0.00              
ATOM    969  OD1 ASP A  60     -14.836  42.168  -0.344  1.00  0.00              
ATOM    970  OD2 ASP A  60     -13.275  42.991  -1.529  1.00  0.00              
ATOM    971  H   ASP A  60     -14.709  37.730  -1.301  1.00  0.00              
ATOM    972  HA  ASP A  60     -15.461  39.860  -0.811  1.00  0.00              
ATOM    973 1HB  ASP A  60     -12.911  40.208  -1.276  1.00  0.00              
ATOM    974 2HB  ASP A  60     -13.403  40.846  -2.839  1.00  0.00              
ATOM    975  N   ILE A  61     -17.028  39.515  -3.056  1.00  0.00              
ATOM    976  CA  ILE A  61     -18.125  39.890  -3.959  1.00  0.00              
ATOM    977  C   ILE A  61     -18.754  41.200  -3.478  1.00  0.00              
ATOM    978  O   ILE A  61     -19.124  41.316  -2.314  1.00  0.00              
ATOM    979  CB  ILE A  61     -19.198  38.789  -4.032  1.00  0.00              
ATOM    980  CG1 ILE A  61     -20.197  39.089  -5.153  1.00  0.00              
ATOM    981  CG2 ILE A  61     -19.915  38.655  -2.697  1.00  0.00              
ATOM    982  CD1 ILE A  61     -21.074  37.914  -5.521  1.00  0.00              
ATOM    983  H   ILE A  61     -17.049  38.610  -2.606  1.00  0.00              
ATOM    984  HA  ILE A  61     -17.708  40.080  -4.948  1.00  0.00              
ATOM    985  HB  ILE A  61     -18.727  37.837  -4.277  1.00  0.00              
ATOM    986 1HG1 ILE A  61     -20.841  39.915  -4.853  1.00  0.00              
ATOM    987 2HG1 ILE A  61     -19.657  39.404  -6.046  1.00  0.00              
ATOM    988 1HG2 ILE A  61     -20.670  37.873  -2.766  1.00  0.00              
ATOM    989 2HG2 ILE A  61     -19.194  38.396  -1.922  1.00  0.00              
ATOM    990 3HG2 ILE A  61     -20.394  39.601  -2.446  1.00  0.00              
ATOM    991 1HD1 ILE A  61     -21.754  38.205  -6.321  1.00  0.00              
ATOM    992 2HD1 ILE A  61     -20.450  37.086  -5.858  1.00  0.00              
ATOM    993 3HD1 ILE A  61     -21.650  37.604  -4.650  1.00  0.00              
ATOM    994  N   LYS A  62     -18.851  42.178  -4.376  1.00  0.00              
ATOM    995  CA  LYS A  62     -19.411  43.497  -4.047  1.00  0.00              
ATOM    996  C   LYS A  62     -20.937  43.580  -4.130  1.00  0.00              
ATOM    997  O   LYS A  62     -21.560  44.305  -3.351  1.00  0.00              
ATOM    998  CB  LYS A  62     -18.800  44.557  -4.965  1.00  0.00              
ATOM    999  CG  LYS A  62     -17.321  44.824  -4.722  1.00  0.00              
ATOM   1000  CD  LYS A  62     -16.784  45.878  -5.679  1.00  0.00              
ATOM   1001  CE  LYS A  62     -15.306  46.146  -5.436  1.00  0.00              
ATOM   1002  NZ  LYS A  62     -14.758  47.146  -6.392  1.00  0.00              
ATOM   1003  H   LYS A  62     -18.526  42.001  -5.316  1.00  0.00              
ATOM   1004  HA  LYS A  62     -19.178  43.722  -3.006  1.00  0.00              
ATOM   1005 1HB  LYS A  62     -18.918  44.251  -6.005  1.00  0.00              
ATOM   1006 2HB  LYS A  62     -19.335  45.499  -4.839  1.00  0.00              
ATOM   1007 1HG  LYS A  62     -17.177  45.168  -3.697  1.00  0.00              
ATOM   1008 2HG  LYS A  62     -16.758  43.901  -4.858  1.00  0.00              
ATOM   1009 1HD  LYS A  62     -16.920  45.539  -6.707  1.00  0.00              
ATOM   1010 2HD  LYS A  62     -17.338  46.807  -5.544  1.00  0.00              
ATOM   1011 1HE  LYS A  62     -15.165  46.515  -4.422  1.00  0.00              
ATOM   1012 2HE  LYS A  62     -14.746  45.216  -5.542  1.00  0.00              
ATOM   1013 1HZ  LYS A  62     -13.777  47.294  -6.199  1.00  0.00              
ATOM   1014 2HZ  LYS A  62     -14.866  46.804  -7.337  1.00  0.00              
ATOM   1015 3HZ  LYS A  62     -15.256  48.018  -6.291  1.00  0.00              
ATOM   1016  N   ASN A  63     -21.524  42.851  -5.081  1.00  0.00              
ATOM   1017  CA  ASN A  63     -22.976  42.814  -5.290  1.00  0.00              
ATOM   1018  C   ASN A  63     -23.375  41.604  -6.134  1.00  0.00              
ATOM   1019  O   ASN A  63     -22.510  40.843  -6.577  1.00  0.00              
ATOM   1020  CB  ASN A  63     -23.460  44.112  -5.961  1.00  0.00              
ATOM   1021  CG  ASN A  63     -22.801  44.351  -7.310  1.00  0.00              
ATOM   1022  OD1 ASN A  63     -22.905  43.531  -8.219  1.00  0.00              
ATOM   1023  ND2 ASN A  63     -22.118  45.478  -7.442  1.00  0.00              
ATOM   1024  H   ASN A  63     -20.927  42.301  -5.681  1.00  0.00              
ATOM   1025  HA  ASN A  63     -23.463  42.722  -4.318  1.00  0.00              
ATOM   1026 1HB  ASN A  63     -24.541  44.068  -6.100  1.00  0.00              
ATOM   1027 2HB  ASN A  63     -23.247  44.959  -5.310  1.00  0.00              
ATOM   1028 1HD2 ASN A  63     -21.664  45.689  -8.308  1.00  0.00              
ATOM   1029 2HD2 ASN A  63     -22.058  46.119  -6.677  1.00  0.00              
ATOM   1030  N   GLU A  64     -24.677  41.447  -6.376  1.00  0.00              
ATOM   1031  CA  GLU A  64     -25.232  40.306  -7.129  1.00  0.00              
ATOM   1032  C   GLU A  64     -24.787  40.223  -8.602  1.00  0.00              
ATOM   1033  O   GLU A  64     -24.908  39.167  -9.231  1.00  0.00              
ATOM   1034  CB  GLU A  64     -26.760  40.358  -7.076  1.00  0.00              
ATOM   1035  CG  GLU A  64     -27.369  41.612  -7.688  1.00  0.00              
ATOM   1036  CD  GLU A  64     -27.462  42.753  -6.714  1.00  0.00              
ATOM   1037  OE1 GLU A  64     -26.802  42.702  -5.704  1.00  0.00              
ATOM   1038  OE2 GLU A  64     -28.194  43.677  -6.980  1.00  0.00              
ATOM   1039  H   GLU A  64     -25.306  42.153  -6.019  1.00  0.00              
ATOM   1040  HA  GLU A  64     -24.860  39.384  -6.683  1.00  0.00              
ATOM   1041 1HB  GLU A  64     -27.172  39.496  -7.600  1.00  0.00              
ATOM   1042 2HB  GLU A  64     -27.090  40.299  -6.038  1.00  0.00              
ATOM   1043 1HG  GLU A  64     -26.759  41.922  -8.536  1.00  0.00              
ATOM   1044 2HG  GLU A  64     -28.365  41.375  -8.059  1.00  0.00              
ATOM   1045  N   ASP A  65     -24.291  41.341  -9.141  1.00  0.00              
ATOM   1046  CA  ASP A  65     -23.767  41.415 -10.514  1.00  0.00              
ATOM   1047  C   ASP A  65     -22.261  41.195 -10.611  1.00  0.00              
ATOM   1048  O   ASP A  65     -21.720  41.060 -11.712  1.00  0.00              
ATOM   1049  CB  ASP A  65     -24.111  42.772 -11.132  1.00  0.00              
ATOM   1050  CG  ASP A  65     -25.605  42.959 -11.357  1.00  0.00              
ATOM   1051  OD1 ASP A  65     -26.285  41.979 -11.548  1.00  0.00              
ATOM   1052  OD2 ASP A  65     -26.053  44.081 -11.336  1.00  0.00              
ATOM   1053  H   ASP A  65     -24.281  42.171  -8.566  1.00  0.00              
ATOM   1054  HA  ASP A  65     -24.248  40.638 -11.109  1.00  0.00              
ATOM   1055 1HB  ASP A  65     -23.754  43.570 -10.480  1.00  0.00              
ATOM   1056 2HB  ASP A  65     -23.598  42.877 -12.088  1.00  0.00              
ATOM   1057  N   ASP A  66     -21.592  41.183  -9.461  1.00  0.00              
ATOM   1058  CA  ASP A  66     -20.161  40.912  -9.383  1.00  0.00              
ATOM   1059  C   ASP A  66     -19.888  39.411  -9.399  1.00  0.00              
ATOM   1060  O   ASP A  66     -19.514  38.826  -8.377  1.00  0.00              
ATOM   1061  CB  ASP A  66     -19.586  41.560  -8.119  1.00  0.00              
ATOM   1062  CG  ASP A  66     -18.066  41.479  -8.049  1.00  0.00              
ATOM   1063  OD1 ASP A  66     -17.429  41.185  -9.082  1.00  0.00              
ATOM   1064  OD2 ASP A  66     -17.510  41.729  -6.958  1.00  0.00              
ATOM   1065  H   ASP A  66     -22.104  41.370  -8.611  1.00  0.00              
ATOM   1066  HA  ASP A  66     -19.678  41.347 -10.259  1.00  0.00              
ATOM   1067 1HB  ASP A  66     -19.881  42.609  -8.082  1.00  0.00              
ATOM   1068 2HB  ASP A  66     -20.002  41.072  -7.238  1.00  0.00              
ATOM   1069  N   VAL A  67     -20.080  38.788 -10.560  1.00  0.00              
ATOM   1070  CA  VAL A  67     -19.970  37.329 -10.675  1.00  0.00              
ATOM   1071  C   VAL A  67     -18.801  36.863 -11.542  1.00  0.00              
ATOM   1072  O   VAL A  67     -18.534  35.656 -11.630  1.00  0.00              
ATOM   1073  CB  VAL A  67     -21.289  36.678 -11.183  1.00  0.00              
ATOM   1074  CG1 VAL A  67     -22.438  36.944 -10.228  1.00  0.00              
ATOM   1075  CG2 VAL A  67     -21.634  37.145 -12.601  1.00  0.00              
ATOM   1076  H   VAL A  67     -20.307  39.330 -11.381  1.00  0.00              
ATOM   1077  HA  VAL A  67     -19.755  36.919  -9.687  1.00  0.00              
ATOM   1078  HB  VAL A  67     -21.169  35.594 -11.190  1.00  0.00              
ATOM   1079 1HG1 VAL A  67     -23.345  36.475 -10.611  1.00  0.00              
ATOM   1080 2HG1 VAL A  67     -22.201  36.528  -9.249  1.00  0.00              
ATOM   1081 3HG1 VAL A  67     -22.595  38.018 -10.139  1.00  0.00              
ATOM   1082 1HG2 VAL A  67     -22.560  36.671 -12.925  1.00  0.00              
ATOM   1083 2HG2 VAL A  67     -21.759  38.228 -12.606  1.00  0.00              
ATOM   1084 3HG2 VAL A  67     -20.828  36.869 -13.281  1.00  0.00              
ATOM   1085  N   LYS A  68     -18.106  37.805 -12.176  1.00  0.00              
ATOM   1086  CA  LYS A  68     -16.972  37.453 -13.028  1.00  0.00              
ATOM   1087  C   LYS A  68     -15.833  36.752 -12.276  1.00  0.00              
ATOM   1088  O   LYS A  68     -15.178  35.876 -12.838  1.00  0.00              
ATOM   1089  CB  LYS A  68     -16.436  38.709 -13.717  1.00  0.00              
ATOM   1090  CG  LYS A  68     -17.357  39.282 -14.785  1.00  0.00              
ATOM   1091  CD  LYS A  68     -16.765  40.537 -15.410  1.00  0.00              
ATOM   1092  CE  LYS A  68     -17.690  41.118 -16.470  1.00  0.00              
ATOM   1093  NZ  LYS A  68     -17.141  42.366 -17.064  1.00  0.00              
ATOM   1094  H   LYS A  68     -18.359  38.777 -12.070  1.00  0.00              
ATOM   1095  HA  LYS A  68     -17.308  36.726 -13.769  1.00  0.00              
ATOM   1096 1HB  LYS A  68     -16.262  39.486 -12.973  1.00  0.00              
ATOM   1097 2HB  LYS A  68     -15.478  38.485 -14.187  1.00  0.00              
ATOM   1098 1HG  LYS A  68     -17.517  38.538 -15.567  1.00  0.00              
ATOM   1099 2HG  LYS A  68     -18.321  39.528 -14.341  1.00  0.00              
ATOM   1100 1HD  LYS A  68     -16.599  41.286 -14.635  1.00  0.00              
ATOM   1101 2HD  LYS A  68     -15.807  40.297 -15.871  1.00  0.00              
ATOM   1102 1HE  LYS A  68     -17.838  40.387 -17.264  1.00  0.00              
ATOM   1103 2HE  LYS A  68     -18.660  41.339 -16.025  1.00  0.00              
ATOM   1104 1HZ  LYS A  68     -17.782  42.719 -17.760  1.00  0.00              
ATOM   1105 2HZ  LYS A  68     -17.017  43.059 -16.339  1.00  0.00              
ATOM   1106 3HZ  LYS A  68     -16.250  42.170 -17.497  1.00  0.00              
ATOM   1107  N   SER A  69     -15.577  37.149 -11.028  1.00  0.00              
ATOM   1108  CA  SER A  69     -14.532  36.473 -10.244  1.00  0.00              
ATOM   1109  C   SER A  69     -14.856  35.005  -9.978  1.00  0.00              
ATOM   1110  O   SER A  69     -14.005  34.135 -10.185  1.00  0.00              
ATOM   1111  CB  SER A  69     -14.331  37.190  -8.924  1.00  0.00              
ATOM   1112  OG  SER A  69     -13.799  38.471  -9.124  1.00  0.00              
ATOM   1113  H   SER A  69     -16.092  37.910 -10.609  1.00  0.00              
ATOM   1114  HA  SER A  69     -13.622  36.431 -10.845  1.00  0.00              
ATOM   1115 1HB  SER A  69     -15.285  37.267  -8.403  1.00  0.00              
ATOM   1116 2HB  SER A  69     -13.660  36.610  -8.293  1.00  0.00              
ATOM   1117  HG  SER A  69     -14.244  38.824  -9.898  1.00  0.00              
ATOM   1118  N   LEU A  70     -16.089  34.731  -9.544  1.00  0.00              
ATOM   1119  CA  LEU A  70     -16.496  33.374  -9.280  1.00  0.00              
ATOM   1120  C   LEU A  70     -16.544  32.566 -10.570  1.00  0.00              
ATOM   1121  O   LEU A  70     -16.206  31.389 -10.559  1.00  0.00              
ATOM   1122  CB  LEU A  70     -17.849  33.288  -8.565  1.00  0.00              
ATOM   1123  CG  LEU A  70     -18.215  31.862  -8.143  1.00  0.00              
ATOM   1124  CD1 LEU A  70     -17.145  31.268  -7.216  1.00  0.00              
ATOM   1125  CD2 LEU A  70     -19.573  31.794  -7.476  1.00  0.00              
ATOM   1126  H   LEU A  70     -16.749  35.481  -9.397  1.00  0.00              
ATOM   1127  HA  LEU A  70     -15.754  32.910  -8.632  1.00  0.00              
ATOM   1128 1HB  LEU A  70     -17.816  33.924  -7.681  1.00  0.00              
ATOM   1129 2HB  LEU A  70     -18.620  33.671  -9.233  1.00  0.00              
ATOM   1130  HG  LEU A  70     -18.236  31.217  -9.021  1.00  0.00              
ATOM   1131 1HD1 LEU A  70     -17.431  30.255  -6.933  1.00  0.00              
ATOM   1132 2HD1 LEU A  70     -16.187  31.242  -7.736  1.00  0.00              
ATOM   1133 3HD1 LEU A  70     -17.057  31.884  -6.321  1.00  0.00              
ATOM   1134 1HD2 LEU A  70     -19.790  30.763  -7.195  1.00  0.00              
ATOM   1135 2HD2 LEU A  70     -19.573  32.421  -6.584  1.00  0.00              
ATOM   1136 3HD2 LEU A  70     -20.337  32.150  -8.169  1.00  0.00              
ATOM   1137  N   SER A  71     -16.966  33.201 -11.667  1.00  0.00              
ATOM   1138  CA  SER A  71     -16.982  32.532 -12.965  1.00  0.00              
ATOM   1139  C   SER A  71     -15.608  31.947 -13.269  1.00  0.00              
ATOM   1140  O   SER A  71     -15.506  30.790 -13.668  1.00  0.00              
ATOM   1141  CB  SER A  71     -17.389  33.502 -14.057  1.00  0.00              
ATOM   1142  OG  SER A  71     -17.379  32.879 -15.312  1.00  0.00              
ATOM   1143  H   SER A  71     -17.279  34.159 -11.603  1.00  0.00              
ATOM   1144  HA  SER A  71     -17.699  31.711 -12.922  1.00  0.00              
ATOM   1145 1HB  SER A  71     -18.386  33.889 -13.848  1.00  0.00              
ATOM   1146 2HB  SER A  71     -16.704  34.349 -14.064  1.00  0.00              
ATOM   1147  HG  SER A  71     -17.645  33.551 -15.944  1.00  0.00              
ATOM   1148  N   ARG A  72     -14.559  32.747 -13.065  1.00  0.00              
ATOM   1149  CA  ARG A  72     -13.177  32.303 -13.323  1.00  0.00              
ATOM   1150  C   ARG A  72     -12.762  31.186 -12.371  1.00  0.00              
ATOM   1151  O   ARG A  72     -12.085  30.244 -12.784  1.00  0.00              
ATOM   1152  CB  ARG A  72     -12.202  33.463 -13.181  1.00  0.00              
ATOM   1153  CG  ARG A  72     -12.262  34.489 -14.302  1.00  0.00              
ATOM   1154  CD  ARG A  72     -11.128  35.445 -14.232  1.00  0.00              
ATOM   1155  NE  ARG A  72     -11.225  36.320 -13.075  1.00  0.00              
ATOM   1156  CZ  ARG A  72     -11.877  37.499 -13.059  1.00  0.00              
ATOM   1157  NH1 ARG A  72     -12.482  37.930 -14.144  1.00  0.00              
ATOM   1158  NH2 ARG A  72     -11.908  38.222 -11.954  1.00  0.00              
ATOM   1159  H   ARG A  72     -14.718  33.685 -12.724  1.00  0.00              
ATOM   1160  HA  ARG A  72     -13.120  31.925 -14.344  1.00  0.00              
ATOM   1161 1HB  ARG A  72     -12.393  33.986 -12.245  1.00  0.00              
ATOM   1162 2HB  ARG A  72     -11.183  33.079 -13.140  1.00  0.00              
ATOM   1163 1HG  ARG A  72     -12.222  33.979 -15.265  1.00  0.00              
ATOM   1164 2HG  ARG A  72     -13.192  35.054 -14.228  1.00  0.00              
ATOM   1165 1HD  ARG A  72     -10.190  34.893 -14.164  1.00  0.00              
ATOM   1166 2HD  ARG A  72     -11.119  36.065 -15.128  1.00  0.00              
ATOM   1167  HE  ARG A  72     -10.773  36.022 -12.221  1.00  0.00              
ATOM   1168 1HH1 ARG A  72     -12.458  37.377 -14.990  1.00  0.00              
ATOM   1169 2HH1 ARG A  72     -12.970  38.813 -14.133  1.00  0.00              
ATOM   1170 1HH2 ARG A  72     -11.444  37.891 -11.120  1.00  0.00              
ATOM   1171 2HH2 ARG A  72     -12.396  39.106 -11.943  1.00  0.00              
ATOM   1172  N   VAL A  73     -13.153  31.323 -11.103  1.00  0.00              
ATOM   1173  CA  VAL A  73     -12.889  30.308 -10.067  1.00  0.00              
ATOM   1174  C   VAL A  73     -13.518  28.981 -10.488  1.00  0.00              
ATOM   1175  O   VAL A  73     -12.897  27.924 -10.392  1.00  0.00              
ATOM   1176  CB  VAL A  73     -13.462  30.751  -8.688  1.00  0.00              
ATOM   1177  CG1 VAL A  73     -13.442  29.579  -7.680  1.00  0.00              
ATOM   1178  CG2 VAL A  73     -12.667  31.953  -8.127  1.00  0.00              
ATOM   1179  H   VAL A  73     -13.653  32.164 -10.852  1.00  0.00              
ATOM   1180  HA  VAL A  73     -11.809  30.188  -9.967  1.00  0.00              
ATOM   1181  HB  VAL A  73     -14.505  31.041  -8.815  1.00  0.00              
ATOM   1182 1HG1 VAL A  73     -13.848  29.913  -6.724  1.00  0.00              
ATOM   1183 2HG1 VAL A  73     -14.049  28.759  -8.063  1.00  0.00              
ATOM   1184 3HG1 VAL A  73     -12.417  29.237  -7.538  1.00  0.00              
ATOM   1185 1HG2 VAL A  73     -13.084  32.247  -7.164  1.00  0.00              
ATOM   1186 2HG2 VAL A  73     -11.622  31.670  -7.999  1.00  0.00              
ATOM   1187 3HG2 VAL A  73     -12.734  32.790  -8.822  1.00  0.00              
ATOM   1188  N   MET A  74     -14.760  29.035 -10.954  1.00  0.00              
ATOM   1189  CA  MET A  74     -15.437  27.818 -11.384  1.00  0.00              
ATOM   1190  C   MET A  74     -14.751  27.206 -12.590  1.00  0.00              
ATOM   1191  O   MET A  74     -14.660  25.987 -12.680  1.00  0.00              
ATOM   1192  CB  MET A  74     -16.903  28.109 -11.699  1.00  0.00              
ATOM   1193  CG  MET A  74     -17.759  28.421 -10.480  1.00  0.00              
ATOM   1194  SD  MET A  74     -19.514  28.550 -10.877  1.00  0.00              
ATOM   1195  CE  MET A  74     -19.582  30.197 -11.577  1.00  0.00              
ATOM   1196  H   MET A  74     -15.247  29.918 -11.017  1.00  0.00              
ATOM   1197  HA  MET A  74     -15.367  27.082 -10.583  1.00  0.00              
ATOM   1198 1HB  MET A  74     -16.967  28.958 -12.378  1.00  0.00              
ATOM   1199 2HB  MET A  74     -17.344  27.250 -12.207  1.00  0.00              
ATOM   1200 1HG  MET A  74     -17.631  27.636  -9.735  1.00  0.00              
ATOM   1201 2HG  MET A  74     -17.436  29.364 -10.040  1.00  0.00              
ATOM   1202 1HE  MET A  74     -20.606  30.425 -11.873  1.00  0.00              
ATOM   1203 2HE  MET A  74     -19.247  30.922 -10.835  1.00  0.00              
ATOM   1204 3HE  MET A  74     -18.932  30.247 -12.452  1.00  0.00              
ATOM   1205  N   ILE A  75     -14.224  28.039 -13.494  1.00  0.00              
ATOM   1206  CA  ILE A  75     -13.431  27.507 -14.620  1.00  0.00              
ATOM   1207  C   ILE A  75     -12.129  26.901 -14.083  1.00  0.00              
ATOM   1208  O   ILE A  75     -11.701  25.807 -14.508  1.00  0.00              
ATOM   1209  CB  ILE A  75     -13.109  28.603 -15.653  1.00  0.00              
ATOM   1210  CG1 ILE A  75     -14.389  29.071 -16.351  1.00  0.00              
ATOM   1211  CG2 ILE A  75     -12.100  28.094 -16.671  1.00  0.00              
ATOM   1212  CD1 ILE A  75     -14.218  30.341 -17.153  1.00  0.00              
ATOM   1213  H   ILE A  75     -14.361  29.037 -13.417  1.00  0.00              
ATOM   1214  HA  ILE A  75     -14.016  26.738 -15.123  1.00  0.00              
ATOM   1215  HB  ILE A  75     -12.692  29.471 -15.145  1.00  0.00              
ATOM   1216 1HG1 ILE A  75     -14.745  28.289 -17.021  1.00  0.00              
ATOM   1217 2HG1 ILE A  75     -15.167  29.242 -15.606  1.00  0.00              
ATOM   1218 1HG2 ILE A  75     -11.885  28.881 -17.394  1.00  0.00              
ATOM   1219 2HG2 ILE A  75     -11.181  27.809 -16.161  1.00  0.00              
ATOM   1220 3HG2 ILE A  75     -12.511  27.228 -17.190  1.00  0.00              
ATOM   1221 1HD1 ILE A  75     -15.167  30.609 -17.617  1.00  0.00              
ATOM   1222 2HD1 ILE A  75     -13.895  31.147 -16.494  1.00  0.00              
ATOM   1223 3HD1 ILE A  75     -13.468  30.183 -17.928  1.00  0.00              
ATOM   1224  N   HIS A  76     -11.506  27.608 -13.134  1.00  0.00              
ATOM   1225  CA  HIS A  76     -10.227  27.152 -12.578  1.00  0.00              
ATOM   1226  C   HIS A  76     -10.325  25.766 -11.965  1.00  0.00              
ATOM   1227  O   HIS A  76      -9.408  24.967 -12.123  1.00  0.00              
ATOM   1228  CB  HIS A  76      -9.718  28.136 -11.519  1.00  0.00              
ATOM   1229  CG  HIS A  76      -9.265  29.446 -12.083  1.00  0.00              
ATOM   1230  ND1 HIS A  76      -9.067  30.565 -11.301  1.00  0.00              
ATOM   1231  CD2 HIS A  76      -8.972  29.818 -13.352  1.00  0.00              
ATOM   1232  CE1 HIS A  76      -8.671  31.568 -12.065  1.00  0.00              
ATOM   1233  NE2 HIS A  76      -8.605  31.140 -13.312  1.00  0.00              
ATOM   1234  H   HIS A  76     -11.914  28.466 -12.791  1.00  0.00              
ATOM   1235  HA  HIS A  76      -9.496  27.052 -13.380  1.00  0.00              
ATOM   1236 1HB  HIS A  76     -10.510  28.332 -10.794  1.00  0.00              
ATOM   1237 2HB  HIS A  76      -8.884  27.690 -10.979  1.00  0.00              
ATOM   1238  HD2 HIS A  76      -9.018  29.185 -14.238  1.00  0.00              
ATOM   1239  HE1 HIS A  76      -8.437  32.576 -11.723  1.00  0.00              
ATOM   1240  HE2 HIS A  76      -8.331  31.692 -14.112  1.00  0.00              
ATOM   1241  N   VAL A  77     -11.430  25.482 -11.269  1.00  0.00              
ATOM   1242  CA  VAL A  77     -11.643  24.161 -10.657  1.00  0.00              
ATOM   1243  C   VAL A  77     -11.597  23.026 -11.713  1.00  0.00              
ATOM   1244  O   VAL A  77     -10.969  21.980 -11.507  1.00  0.00              
ATOM   1245  CB  VAL A  77     -12.965  24.101  -9.848  1.00  0.00              
ATOM   1246  CG1 VAL A  77     -13.296  22.650  -9.443  1.00  0.00              
ATOM   1247  CG2 VAL A  77     -12.877  24.993  -8.570  1.00  0.00              
ATOM   1248  H   VAL A  77     -12.138  26.194 -11.160  1.00  0.00              
ATOM   1249  HA  VAL A  77     -10.821  23.961  -9.970  1.00  0.00              
ATOM   1250  HB  VAL A  77     -13.781  24.460 -10.476  1.00  0.00              
ATOM   1251 1HG1 VAL A  77     -14.227  22.633  -8.877  1.00  0.00              
ATOM   1252 2HG1 VAL A  77     -13.405  22.038 -10.338  1.00  0.00              
ATOM   1253 3HG1 VAL A  77     -12.490  22.252  -8.826  1.00  0.00              
ATOM   1254 1HG2 VAL A  77     -13.816  24.935  -8.021  1.00  0.00              
ATOM   1255 2HG2 VAL A  77     -12.063  24.642  -7.936  1.00  0.00              
ATOM   1256 3HG2 VAL A  77     -12.690  26.027  -8.860  1.00  0.00              
ATOM   1257  N   PHE A  78     -12.215  23.273 -12.853  1.00  0.00              
ATOM   1258  CA  PHE A  78     -12.261  22.279 -13.942  1.00  0.00              
ATOM   1259  C   PHE A  78     -11.116  22.368 -14.939  1.00  0.00              
ATOM   1260  O   PHE A  78     -11.119  21.635 -15.955  1.00  0.00              
ATOM   1261  CB  PHE A  78     -13.591  22.433 -14.697  1.00  0.00              
ATOM   1262  CG  PHE A  78     -14.778  22.055 -13.873  1.00  0.00              
ATOM   1263  CD1 PHE A  78     -14.903  20.758 -13.387  1.00  0.00              
ATOM   1264  CD2 PHE A  78     -15.783  22.982 -13.621  1.00  0.00              
ATOM   1265  CE1 PHE A  78     -16.002  20.391 -12.611  1.00  0.00              
ATOM   1266  CE2 PHE A  78     -16.895  22.636 -12.859  1.00  0.00              
ATOM   1267  CZ  PHE A  78     -17.000  21.324 -12.342  1.00  0.00              
ATOM   1268  H   PHE A  78     -12.669  24.166 -12.983  1.00  0.00              
ATOM   1269  HA  PHE A  78     -12.205  21.282 -13.503  1.00  0.00              
ATOM   1270 1HB  PHE A  78     -13.708  23.467 -15.020  1.00  0.00              
ATOM   1271 2HB  PHE A  78     -13.576  21.811 -15.590  1.00  0.00              
ATOM   1272  HD1 PHE A  78     -14.130  20.025 -13.618  1.00  0.00              
ATOM   1273  HD2 PHE A  78     -15.692  23.991 -14.025  1.00  0.00              
ATOM   1274  HE1 PHE A  78     -16.077  19.378 -12.218  1.00  0.00              
ATOM   1275  HE2 PHE A  78     -17.682  23.364 -12.660  1.00  0.00              
ATOM   1276  HZ  PHE A  78     -17.860  21.044 -11.736  1.00  0.00              
ATOM   1277  N   SER A  79     -10.155  23.261 -14.677  1.00  0.00              
ATOM   1278  CA  SER A  79      -9.069  23.495 -15.630  1.00  0.00              
ATOM   1279  C   SER A  79      -8.039  22.369 -15.706  1.00  0.00              
ATOM   1280  O   SER A  79      -7.196  22.350 -16.622  1.00  0.00              
ATOM   1281  CB  SER A  79      -8.362  24.788 -15.273  1.00  0.00              
ATOM   1282  OG  SER A  79      -7.659  24.659 -14.068  1.00  0.00              
ATOM   1283  H   SER A  79     -10.172  23.783 -13.813  1.00  0.00              
ATOM   1284  HA  SER A  79      -9.490  23.512 -16.637  1.00  0.00              
ATOM   1285 1HB  SER A  79      -7.673  25.058 -16.072  1.00  0.00              
ATOM   1286 2HB  SER A  79      -9.093  25.591 -15.186  1.00  0.00              
ATOM   1287  HG  SER A  79      -7.243  25.511 -13.912  1.00  0.00              
ATOM   1288  N   ASP A  80      -8.123  21.425 -14.769  1.00  0.00              
ATOM   1289  CA  ASP A  80      -7.173  20.306 -14.736  1.00  0.00              
ATOM   1290  C   ASP A  80      -7.619  19.150 -15.652  1.00  0.00              
ATOM   1291  O   ASP A  80      -6.957  18.114 -15.764  1.00  0.00              
ATOM   1292  CB  ASP A  80      -6.919  19.835 -13.296  1.00  0.00              
ATOM   1293  CG  ASP A  80      -8.163  19.245 -12.625  1.00  0.00              
ATOM   1294  OD1 ASP A  80      -9.263  19.263 -13.224  1.00  0.00              
ATOM   1295  OD2 ASP A  80      -8.028  18.749 -11.471  1.00  0.00              
ATOM   1296  H   ASP A  80      -8.849  21.475 -14.068  1.00  0.00              
ATOM   1297  HA  ASP A  80      -6.226  20.645 -15.157  1.00  0.00              
ATOM   1298 1HB  ASP A  80      -6.133  19.079 -13.294  1.00  0.00              
ATOM   1299 2HB  ASP A  80      -6.567  20.674 -12.695  1.00  0.00              
ATOM   1300  N   GLY A  81      -8.761  19.329 -16.294  1.00  0.00              
ATOM   1301  CA  GLY A  81      -9.255  18.329 -17.222  1.00  0.00              
ATOM   1302  C   GLY A  81     -10.158  17.289 -16.587  1.00  0.00              
ATOM   1303  O   GLY A  81     -10.634  16.384 -17.277  1.00  0.00              
ATOM   1304  H   GLY A  81      -9.302  20.169 -16.141  1.00  0.00              
ATOM   1305 1HA  GLY A  81      -9.810  18.818 -18.023  1.00  0.00              
ATOM   1306 2HA  GLY A  81      -8.413  17.813 -17.683  1.00  0.00              
ATOM   1307  N   VAL A  82     -10.386  17.395 -15.280  1.00  0.00              
ATOM   1308  CA  VAL A  82     -11.261  16.449 -14.561  1.00  0.00              
ATOM   1309  C   VAL A  82     -12.618  17.082 -14.209  1.00  0.00              
ATOM   1310  O   VAL A  82     -12.691  18.216 -13.703  1.00  0.00              
ATOM   1311  CB  VAL A  82     -10.576  15.970 -13.267  1.00  0.00              
ATOM   1312  CG1 VAL A  82     -11.495  15.037 -12.492  1.00  0.00              
ATOM   1313  CG2 VAL A  82      -9.263  15.279 -13.601  1.00  0.00              
ATOM   1314  H   VAL A  82      -9.946  18.145 -14.767  1.00  0.00              
ATOM   1315  HA  VAL A  82     -11.467  15.602 -15.216  1.00  0.00              
ATOM   1316  HB  VAL A  82     -10.382  16.832 -12.629  1.00  0.00              
ATOM   1317 1HG1 VAL A  82     -10.995  14.708 -11.580  1.00  0.00              
ATOM   1318 2HG1 VAL A  82     -12.413  15.563 -12.232  1.00  0.00              
ATOM   1319 3HG1 VAL A  82     -11.734  14.169 -13.106  1.00  0.00              
ATOM   1320 1HG2 VAL A  82      -8.784  14.943 -12.682  1.00  0.00              
ATOM   1321 2HG2 VAL A  82      -9.457  14.420 -14.244  1.00  0.00              
ATOM   1322 3HG2 VAL A  82      -8.605  15.978 -14.118  1.00  0.00              
ATOM   1323  N   THR A  83     -13.686  16.336 -14.498  1.00  0.00              
ATOM   1324  CA  THR A  83     -15.046  16.805 -14.288  1.00  0.00              
ATOM   1325  C   THR A  83     -15.840  15.752 -13.543  1.00  0.00              
ATOM   1326  O   THR A  83     -15.846  14.600 -13.938  1.00  0.00              
ATOM   1327  CB  THR A  83     -15.741  17.142 -15.620  1.00  0.00              
ATOM   1328  OG1 THR A  83     -14.982  18.135 -16.320  1.00  0.00              
ATOM   1329  CG2 THR A  83     -17.147  17.667 -15.370  1.00  0.00              
ATOM   1330  H   THR A  83     -13.537  15.411 -14.876  1.00  0.00              
ATOM   1331  HA  THR A  83     -15.006  17.753 -13.751  1.00  0.00              
ATOM   1332  HB  THR A  83     -15.799  16.246 -16.237  1.00  0.00              
ATOM   1333  HG1 THR A  83     -14.100  17.797 -16.498  1.00  0.00              
ATOM   1334 1HG2 THR A  83     -17.623  17.900 -16.322  1.00  0.00              
ATOM   1335 2HG2 THR A  83     -17.731  16.910 -14.847  1.00  0.00              
ATOM   1336 3HG2 THR A  83     -17.095  18.569 -14.761  1.00  0.00              
ATOM   1337  N   ASN A  84     -16.531  16.157 -12.487  1.00  0.00              
ATOM   1338  CA  ASN A  84     -17.389  15.225 -11.752  1.00  0.00              
ATOM   1339  C   ASN A  84     -18.489  15.986 -11.012  1.00  0.00              
ATOM   1340  O   ASN A  84     -18.496  17.212 -11.003  1.00  0.00              
ATOM   1341  CB  ASN A  84     -16.572  14.384 -10.788  1.00  0.00              
ATOM   1342  CG  ASN A  84     -15.882  15.213  -9.740  1.00  0.00              
ATOM   1343  OD1 ASN A  84     -16.529  15.953  -8.991  1.00  0.00              
ATOM   1344  ND2 ASN A  84     -14.580  15.104  -9.674  1.00  0.00              
ATOM   1345  H   ASN A  84     -16.471  17.118 -12.180  1.00  0.00              
ATOM   1346  HA  ASN A  84     -17.901  14.585 -12.473  1.00  0.00              
ATOM   1347 1HB  ASN A  84     -17.223  13.663 -10.293  1.00  0.00              
ATOM   1348 2HB  ASN A  84     -15.821  13.821 -11.342  1.00  0.00              
ATOM   1349 1HD2 ASN A  84     -14.067  15.632  -8.996  1.00  0.00              
ATOM   1350 2HD2 ASN A  84     -14.097  14.493 -10.300  1.00  0.00              
ATOM   1351  N   TRP A  85     -19.434  15.252 -10.436  1.00  0.00              
ATOM   1352  CA  TRP A  85     -20.563  15.838  -9.751  1.00  0.00              
ATOM   1353  C   TRP A  85     -20.211  16.421  -8.393  1.00  0.00              
ATOM   1354  O   TRP A  85     -20.834  17.358  -7.967  1.00  0.00              
ATOM   1355  CB  TRP A  85     -21.694  14.816  -9.616  1.00  0.00              
ATOM   1356  CG  TRP A  85     -22.371  14.502 -10.946  1.00  0.00              
ATOM   1357  CD1 TRP A  85     -22.305  13.329 -11.640  1.00  0.00              
ATOM   1358  CD2 TRP A  85     -23.199  15.390 -11.724  1.00  0.00              
ATOM   1359  NE1 TRP A  85     -23.061  13.428 -12.801  1.00  0.00              
ATOM   1360  CE2 TRP A  85     -23.622  14.679 -12.859  1.00  0.00              
ATOM   1361  CE3 TRP A  85     -23.641  16.717 -11.549  1.00  0.00              
ATOM   1362  CZ2 TRP A  85     -24.462  15.250 -13.836  1.00  0.00              
ATOM   1363  CZ3 TRP A  85     -24.482  17.273 -12.505  1.00  0.00              
ATOM   1364  CH2 TRP A  85     -24.876  16.535 -13.642  1.00  0.00              
ATOM   1365  H   TRP A  85     -19.355  14.246 -10.482  1.00  0.00              
ATOM   1366  HA  TRP A  85     -20.924  16.682 -10.339  1.00  0.00              
ATOM   1367 1HB  TRP A  85     -21.300  13.890  -9.197  1.00  0.00              
ATOM   1368 2HB  TRP A  85     -22.445  15.195  -8.923  1.00  0.00              
ATOM   1369  HD1 TRP A  85     -21.743  12.451 -11.327  1.00  0.00              
ATOM   1370  HE1 TRP A  85     -23.179  12.699 -13.490  1.00  0.00              
ATOM   1371  HE3 TRP A  85     -23.330  17.293 -10.679  1.00  0.00              
ATOM   1372  HZ2 TRP A  85     -24.780  14.697 -14.720  1.00  0.00              
ATOM   1373  HZ3 TRP A  85     -24.831  18.295 -12.356  1.00  0.00              
ATOM   1374  HH2 TRP A  85     -25.524  17.006 -14.381  1.00  0.00              
ATOM   1375  N   GLY A  86     -19.185  15.898  -7.724  1.00  0.00              
ATOM   1376  CA  GLY A  86     -18.772  16.483  -6.425  1.00  0.00              
ATOM   1377  C   GLY A  86     -18.272  17.916  -6.611  1.00  0.00              
ATOM   1378  O   GLY A  86     -18.587  18.795  -5.819  1.00  0.00              
ATOM   1379  H   GLY A  86     -18.679  15.104  -8.089  1.00  0.00              
ATOM   1380 1HA  GLY A  86     -19.616  16.470  -5.735  1.00  0.00              
ATOM   1381 2HA  GLY A  86     -17.988  15.869  -5.983  1.00  0.00              
ATOM   1382  N   ARG A  87     -17.521  18.167  -7.679  1.00  0.00              
ATOM   1383  CA  ARG A  87     -17.065  19.539  -7.970  1.00  0.00              
ATOM   1384  C   ARG A  87     -18.261  20.431  -8.326  1.00  0.00              
ATOM   1385  O   ARG A  87     -18.337  21.588  -7.905  1.00  0.00              
ATOM   1386  CB  ARG A  87     -16.108  19.543  -9.148  1.00  0.00              
ATOM   1387  CG  ARG A  87     -14.759  18.914  -8.816  1.00  0.00              
ATOM   1388  CD  ARG A  87     -13.888  18.878 -10.037  1.00  0.00              
ATOM   1389  NE  ARG A  87     -12.598  18.262  -9.723  1.00  0.00              
ATOM   1390  CZ  ARG A  87     -11.500  18.415 -10.456  1.00  0.00              
ATOM   1391  NH1 ARG A  87     -11.535  19.152 -11.559  1.00  0.00              
ATOM   1392  NH2 ARG A  87     -10.378  17.822 -10.082  1.00  0.00              
ATOM   1393  H   ARG A  87     -17.255  17.418  -8.302  1.00  0.00              
ATOM   1394  HA  ARG A  87     -16.540  19.923  -7.094  1.00  0.00              
ATOM   1395 1HB  ARG A  87     -16.553  18.999  -9.979  1.00  0.00              
ATOM   1396 2HB  ARG A  87     -15.943  20.569  -9.479  1.00  0.00              
ATOM   1397 1HG  ARG A  87     -14.264  19.501  -8.042  1.00  0.00              
ATOM   1398 2HG  ARG A  87     -14.912  17.895  -8.458  1.00  0.00              
ATOM   1399 1HD  ARG A  87     -14.379  18.298 -10.817  1.00  0.00              
ATOM   1400 2HD  ARG A  87     -13.719  19.894 -10.393  1.00  0.00              
ATOM   1401  HE  ARG A  87     -12.542  17.684  -8.895  1.00  0.00              
ATOM   1402 1HH1 ARG A  87     -12.396  19.597 -11.842  1.00  0.00              
ATOM   1403 2HH1 ARG A  87     -10.700  19.267 -12.115  1.00  0.00              
ATOM   1404 1HH2 ARG A  87     -10.359  17.257  -9.244  1.00  0.00              
ATOM   1405 2HH2 ARG A  87      -9.540  17.933 -10.634  1.00  0.00              
ATOM   1406  N   ILE A  88     -19.191  19.888  -9.105  1.00  0.00              
ATOM   1407  CA  ILE A  88     -20.343  20.690  -9.543  1.00  0.00              
ATOM   1408  C   ILE A  88     -21.214  21.095  -8.356  1.00  0.00              
ATOM   1409  O   ILE A  88     -21.588  22.277  -8.203  1.00  0.00              
ATOM   1410  CB  ILE A  88     -21.198  19.920 -10.566  1.00  0.00              
ATOM   1411  CG1 ILE A  88     -20.426  19.732 -11.874  1.00  0.00              
ATOM   1412  CG2 ILE A  88     -22.510  20.647 -10.817  1.00  0.00              
ATOM   1413  CD1 ILE A  88     -21.060  18.737 -12.820  1.00  0.00              
ATOM   1414  H   ILE A  88     -19.120  18.925  -9.403  1.00  0.00              
ATOM   1415  HA  ILE A  88     -19.973  21.619  -9.976  1.00  0.00              
ATOM   1416  HB  ILE A  88     -21.414  18.923 -10.182  1.00  0.00              
ATOM   1417 1HG1 ILE A  88     -20.346  20.689 -12.389  1.00  0.00              
ATOM   1418 2HG1 ILE A  88     -19.413  19.395 -11.654  1.00  0.00              
ATOM   1419 1HG2 ILE A  88     -23.102  20.089 -11.542  1.00  0.00              
ATOM   1420 2HG2 ILE A  88     -23.065  20.730  -9.883  1.00  0.00              
ATOM   1421 3HG2 ILE A  88     -22.305  21.644 -11.207  1.00  0.00              
ATOM   1422 1HD1 ILE A  88     -20.455  18.659 -13.724  1.00  0.00              
ATOM   1423 2HD1 ILE A  88     -21.118  17.762 -12.336  1.00  0.00              
ATOM   1424 3HD1 ILE A  88     -22.062  19.073 -13.082  1.00  0.00              
ATOM   1425  N   VAL A  89     -21.532  20.118  -7.501  1.00  0.00              
ATOM   1426  CA  VAL A  89     -22.419  20.385  -6.365  1.00  0.00              
ATOM   1427  C   VAL A  89     -21.713  21.261  -5.323  1.00  0.00              
ATOM   1428  O   VAL A  89     -22.347  22.039  -4.592  1.00  0.00              
ATOM   1429  CB  VAL A  89     -22.865  19.064  -5.710  1.00  0.00              
ATOM   1430  CG1 VAL A  89     -21.732  18.468  -4.888  1.00  0.00              
ATOM   1431  CG2 VAL A  89     -24.092  19.304  -4.844  1.00  0.00              
ATOM   1432  H   VAL A  89     -21.163  19.187  -7.630  1.00  0.00              
ATOM   1433  HA  VAL A  89     -23.238  21.018  -6.707  1.00  0.00              
ATOM   1434  HB  VAL A  89     -23.107  18.344  -6.493  1.00  0.00              
ATOM   1435 1HG1 VAL A  89     -22.065  17.535  -4.432  1.00  0.00              
ATOM   1436 2HG1 VAL A  89     -20.878  18.271  -5.535  1.00  0.00              
ATOM   1437 3HG1 VAL A  89     -21.443  19.169  -4.105  1.00  0.00              
ATOM   1438 1HG2 VAL A  89     -24.402  18.366  -4.385  1.00  0.00              
ATOM   1439 2HG2 VAL A  89     -23.852  20.028  -4.065  1.00  0.00              
ATOM   1440 3HG2 VAL A  89     -24.903  19.691  -5.461  1.00  0.00              
ATOM   1441  N   THR A  90     -20.389  21.165  -5.274  1.00  0.00              
ATOM   1442  CA  THR A  90     -19.593  22.018  -4.381  1.00  0.00              
ATOM   1443  C   THR A  90     -19.621  23.470  -4.849  1.00  0.00              
ATOM   1444  O   THR A  90     -19.774  24.387  -4.029  1.00  0.00              
ATOM   1445  CB  THR A  90     -18.135  21.532  -4.295  1.00  0.00              
ATOM   1446  OG1 THR A  90     -18.100  20.215  -3.732  1.00  0.00              
ATOM   1447  CG2 THR A  90     -17.310  22.472  -3.430  1.00  0.00              
ATOM   1448  H   THR A  90     -19.918  20.493  -5.861  1.00  0.00              
ATOM   1449  HA  THR A  90     -20.039  21.990  -3.387  1.00  0.00              
ATOM   1450  HB  THR A  90     -17.704  21.496  -5.296  1.00  0.00              
ATOM   1451  HG1 THR A  90     -18.483  20.234  -2.852  1.00  0.00              
ATOM   1452 1HG2 THR A  90     -16.282  22.113  -3.381  1.00  0.00              
ATOM   1453 2HG2 THR A  90     -17.325  23.472  -3.862  1.00  0.00              
ATOM   1454 3HG2 THR A  90     -17.730  22.504  -2.425  1.00  0.00              
ATOM   1455  N   LEU A  91     -19.505  23.675  -6.167  1.00  0.00              
ATOM   1456  CA  LEU A  91     -19.555  25.020  -6.737  1.00  0.00              
ATOM   1457  C   LEU A  91     -20.945  25.624  -6.621  1.00  0.00              
ATOM   1458  O   LEU A  91     -21.086  26.815  -6.401  1.00  0.00              
ATOM   1459  CB  LEU A  91     -19.084  25.049  -8.207  1.00  0.00              
ATOM   1460  CG  LEU A  91     -17.609  24.731  -8.478  1.00  0.00              
ATOM   1461  CD1 LEU A  91     -17.362  24.667  -9.997  1.00  0.00              
ATOM   1462  CD2 LEU A  91     -16.666  25.741  -7.831  1.00  0.00              
ATOM   1463  H   LEU A  91     -19.380  22.884  -6.783  1.00  0.00              
ATOM   1464  HA  LEU A  91     -18.892  25.664  -6.162  1.00  0.00              
ATOM   1465 1HB  LEU A  91     -19.671  24.330  -8.774  1.00  0.00              
ATOM   1466 2HB  LEU A  91     -19.273  26.043  -8.613  1.00  0.00              
ATOM   1467  HG  LEU A  91     -17.370  23.745  -8.078  1.00  0.00              
ATOM   1468 1HD1 LEU A  91     -16.313  24.440 -10.186  1.00  0.00              
ATOM   1469 2HD1 LEU A  91     -17.985  23.886 -10.434  1.00  0.00              
ATOM   1470 3HD1 LEU A  91     -17.613  25.627 -10.447  1.00  0.00              
ATOM   1471 1HD2 LEU A  91     -15.634  25.470  -8.052  1.00  0.00              
ATOM   1472 2HD2 LEU A  91     -16.873  26.736  -8.225  1.00  0.00              
ATOM   1473 3HD2 LEU A  91     -16.818  25.740  -6.751  1.00  0.00              
ATOM   1474  N   ILE A  92     -21.978  24.795  -6.727  1.00  0.00              
ATOM   1475  CA  ILE A  92     -23.327  25.309  -6.536  1.00  0.00              
ATOM   1476  C   ILE A  92     -23.532  25.663  -5.067  1.00  0.00              
ATOM   1477  O   ILE A  92     -24.073  26.733  -4.740  1.00  0.00              
ATOM   1478  CB  ILE A  92     -24.386  24.284  -6.983  1.00  0.00              
ATOM   1479  CG1 ILE A  92     -24.319  24.073  -8.498  1.00  0.00              
ATOM   1480  CG2 ILE A  92     -25.776  24.738  -6.567  1.00  0.00              
ATOM   1481  CD1 ILE A  92     -25.103  22.875  -8.983  1.00  0.00              
ATOM   1482  H   ILE A  92     -21.849  23.816  -6.937  1.00  0.00              
ATOM   1483  HA  ILE A  92     -23.436  26.221  -7.121  1.00  0.00              
ATOM   1484  HB  ILE A  92     -24.175  23.319  -6.521  1.00  0.00              
ATOM   1485 1HG1 ILE A  92     -24.699  24.959  -9.006  1.00  0.00              
ATOM   1486 2HG1 ILE A  92     -23.279  23.944  -8.802  1.00  0.00              
ATOM   1487 1HG2 ILE A  92     -26.512  24.003  -6.891  1.00  0.00              
ATOM   1488 2HG2 ILE A  92     -25.816  24.838  -5.483  1.00  0.00              
ATOM   1489 3HG2 ILE A  92     -25.997  25.701  -7.028  1.00  0.00              
ATOM   1490 1HD1 ILE A  92     -25.007  22.792 -10.066  1.00  0.00              
ATOM   1491 2HD1 ILE A  92     -24.715  21.971  -8.513  1.00  0.00              
ATOM   1492 3HD1 ILE A  92     -26.153  22.998  -8.721  1.00  0.00              
ATOM   1493  N   SER A  93     -23.082  24.777  -4.183  1.00  0.00              
ATOM   1494  CA  SER A  93     -23.182  25.033  -2.744  1.00  0.00              
ATOM   1495  C   SER A  93     -22.405  26.290  -2.342  1.00  0.00              
ATOM   1496  O   SER A  93     -22.889  27.100  -1.545  1.00  0.00              
ATOM   1497  CB  SER A  93     -22.665  23.839  -1.966  1.00  0.00              
ATOM   1498  OG  SER A  93     -22.745  24.065  -0.586  1.00  0.00              
ATOM   1499  H   SER A  93     -22.665  23.914  -4.501  1.00  0.00              
ATOM   1500  HA  SER A  93     -24.230  25.212  -2.496  1.00  0.00              
ATOM   1501 1HB  SER A  93     -23.247  22.955  -2.227  1.00  0.00              
ATOM   1502 2HB  SER A  93     -21.630  23.643  -2.246  1.00  0.00              
ATOM   1503  HG  SER A  93     -22.402  23.272  -0.167  1.00  0.00              
ATOM   1504  N   PHE A  94     -21.196  26.448  -2.867  1.00  0.00              
ATOM   1505  CA  PHE A  94     -20.439  27.650  -2.554  1.00  0.00              
ATOM   1506  C   PHE A  94     -21.166  28.892  -3.071  1.00  0.00              
ATOM   1507  O   PHE A  94     -21.241  29.901  -2.373  1.00  0.00              
ATOM   1508  CB  PHE A  94     -19.009  27.569  -3.083  1.00  0.00              
ATOM   1509  CG  PHE A  94     -18.165  28.749  -2.701  1.00  0.00              
ATOM   1510  CD1 PHE A  94     -17.806  28.962  -1.367  1.00  0.00              
ATOM   1511  CD2 PHE A  94     -17.723  29.648  -3.676  1.00  0.00              
ATOM   1512  CE1 PHE A  94     -17.036  30.056  -1.006  1.00  0.00              
ATOM   1513  CE2 PHE A  94     -16.928  30.744  -3.325  1.00  0.00              
ATOM   1514  CZ  PHE A  94     -16.592  30.951  -1.982  1.00  0.00              
ATOM   1515  H   PHE A  94     -20.789  25.755  -3.478  1.00  0.00              
ATOM   1516  HA  PHE A  94     -20.394  27.757  -1.470  1.00  0.00              
ATOM   1517 1HB  PHE A  94     -18.531  26.667  -2.702  1.00  0.00              
ATOM   1518 2HB  PHE A  94     -19.026  27.496  -4.169  1.00  0.00              
ATOM   1519  HD1 PHE A  94     -18.139  28.255  -0.606  1.00  0.00              
ATOM   1520  HD2 PHE A  94     -17.990  29.480  -4.721  1.00  0.00              
ATOM   1521  HE1 PHE A  94     -16.777  30.218   0.040  1.00  0.00              
ATOM   1522  HE2 PHE A  94     -16.572  31.436  -4.088  1.00  0.00              
ATOM   1523  HZ  PHE A  94     -15.986  31.810  -1.699  1.00  0.00              
ATOM   1524  N   GLY A  95     -21.722  28.812  -4.282  1.00  0.00              
ATOM   1525  CA  GLY A  95     -22.543  29.897  -4.833  1.00  0.00              
ATOM   1526  C   GLY A  95     -23.719  30.258  -3.931  1.00  0.00              
ATOM   1527  O   GLY A  95     -24.009  31.434  -3.714  1.00  0.00              
ATOM   1528  H   GLY A  95     -21.573  27.980  -4.834  1.00  0.00              
ATOM   1529 1HA  GLY A  95     -21.924  30.783  -4.979  1.00  0.00              
ATOM   1530 2HA  GLY A  95     -22.923  29.606  -5.811  1.00  0.00              
ATOM   1531  N   ALA A  96     -24.390  29.244  -3.396  1.00  0.00              
ATOM   1532  CA  ALA A  96     -25.469  29.431  -2.433  1.00  0.00              
ATOM   1533  C   ALA A  96     -24.978  30.080  -1.134  1.00  0.00              
ATOM   1534  O   ALA A  96     -25.679  30.914  -0.538  1.00  0.00              
ATOM   1535  CB  ALA A  96     -26.164  28.073  -2.143  1.00  0.00              
ATOM   1536  H   ALA A  96     -24.135  28.307  -3.673  1.00  0.00              
ATOM   1537  HA  ALA A  96     -26.196  30.117  -2.867  1.00  0.00              
ATOM   1538 1HB  ALA A  96     -26.969  28.222  -1.422  1.00  0.00              
ATOM   1539 2HB  ALA A  96     -26.576  27.670  -3.068  1.00  0.00              
ATOM   1540 3HB  ALA A  96     -25.438  27.372  -1.734  1.00  0.00              
ATOM   1541  N   PHE A  97     -23.778  29.705  -0.689  1.00  0.00              
ATOM   1542  CA  PHE A  97     -23.145  30.351   0.475  1.00  0.00              
ATOM   1543  C   PHE A  97     -22.921  31.856   0.231  1.00  0.00              
ATOM   1544  O   PHE A  97     -23.213  32.702   1.091  1.00  0.00              
ATOM   1545  CB  PHE A  97     -21.810  29.678   0.797  1.00  0.00              
ATOM   1546  CG  PHE A  97     -21.147  30.208   2.037  1.00  0.00              
ATOM   1547  CD1 PHE A  97     -21.585  29.820   3.294  1.00  0.00              
ATOM   1548  CD2 PHE A  97     -20.085  31.095   1.949  1.00  0.00              
ATOM   1549  CE1 PHE A  97     -20.977  30.307   4.436  1.00  0.00              
ATOM   1550  CE2 PHE A  97     -19.474  31.583   3.088  1.00  0.00              
ATOM   1551  CZ  PHE A  97     -19.921  31.188   4.333  1.00  0.00              
ATOM   1552  H   PHE A  97     -23.291  28.957  -1.162  1.00  0.00              
ATOM   1553  HA  PHE A  97     -23.821  30.268   1.327  1.00  0.00              
ATOM   1554 1HB  PHE A  97     -21.963  28.607   0.925  1.00  0.00              
ATOM   1555 2HB  PHE A  97     -21.124  29.813  -0.039  1.00  0.00              
ATOM   1556  HD1 PHE A  97     -22.419  29.123   3.376  1.00  0.00              
ATOM   1557  HD2 PHE A  97     -19.733  31.407   0.965  1.00  0.00              
ATOM   1558  HE1 PHE A  97     -21.331  29.994   5.418  1.00  0.00              
ATOM   1559  HE2 PHE A  97     -18.640  32.279   3.004  1.00  0.00              
ATOM   1560  HZ  PHE A  97     -19.442  31.573   5.231  1.00  0.00              
ATOM   1561  N   VAL A  98     -22.422  32.179  -0.957  1.00  0.00              
ATOM   1562  CA  VAL A  98     -22.265  33.560  -1.405  1.00  0.00              
ATOM   1563  C   VAL A  98     -23.611  34.287  -1.566  1.00  0.00              
ATOM   1564  O   VAL A  98     -23.744  35.455  -1.159  1.00  0.00              
ATOM   1565  CB  VAL A  98     -21.509  33.588  -2.747  1.00  0.00              
ATOM   1566  CG1 VAL A  98     -21.509  34.994  -3.328  1.00  0.00              
ATOM   1567  CG2 VAL A  98     -20.087  33.085  -2.551  1.00  0.00              
ATOM   1568  H   VAL A  98     -22.143  31.428  -1.572  1.00  0.00              
ATOM   1569  HA  VAL A  98     -21.732  34.116  -0.631  1.00  0.00              
ATOM   1570  HB  VAL A  98     -22.028  32.946  -3.458  1.00  0.00              
ATOM   1571 1HG1 VAL A  98     -20.971  34.995  -4.277  1.00  0.00              
ATOM   1572 2HG1 VAL A  98     -22.536  35.319  -3.494  1.00  0.00              
ATOM   1573 3HG1 VAL A  98     -21.019  35.675  -2.633  1.00  0.00              
ATOM   1574 1HG2 VAL A  98     -19.559  33.107  -3.504  1.00  0.00              
ATOM   1575 2HG2 VAL A  98     -19.570  33.724  -1.835  1.00  0.00              
ATOM   1576 3HG2 VAL A  98     -20.111  32.063  -2.174  1.00  0.00              
ATOM   1577  N   ALA A  99     -24.601  33.596  -2.141  1.00  0.00              
ATOM   1578  CA  ALA A  99     -25.956  34.142  -2.284  1.00  0.00              
ATOM   1579  C   ALA A  99     -26.552  34.521  -0.931  1.00  0.00              
ATOM   1580  O   ALA A  99     -27.178  35.578  -0.800  1.00  0.00              
ATOM   1581  CB  ALA A  99     -26.864  33.154  -3.001  1.00  0.00              
ATOM   1582  H   ALA A  99     -24.405  32.668  -2.487  1.00  0.00              
ATOM   1583  HA  ALA A  99     -25.894  35.053  -2.879  1.00  0.00              
ATOM   1584 1HB  ALA A  99     -27.863  33.580  -3.096  1.00  0.00              
ATOM   1585 2HB  ALA A  99     -26.463  32.945  -3.994  1.00  0.00              
ATOM   1586 3HB  ALA A  99     -26.917  32.228  -2.430  1.00  0.00              
ATOM   1587  N   LYS A 100     -26.355  33.654   0.061  1.00  0.00              
ATOM   1588  CA  LYS A 100     -26.721  33.938   1.448  1.00  0.00              
ATOM   1589  C   LYS A 100     -26.057  35.204   1.990  1.00  0.00              
ATOM   1590  O   LYS A 100     -26.711  36.038   2.622  1.00  0.00              
ATOM   1591  CB  LYS A 100     -26.363  32.747   2.339  1.00  0.00              
ATOM   1592  CG  LYS A 100     -26.727  32.927   3.807  1.00  0.00              
ATOM   1593  CD  LYS A 100     -26.347  31.702   4.625  1.00  0.00              
ATOM   1594  CE  LYS A 100     -26.648  31.906   6.102  1.00  0.00              
ATOM   1595  NZ  LYS A 100     -26.261  30.723   6.918  1.00  0.00              
ATOM   1596  H   LYS A 100     -25.933  32.764  -0.165  1.00  0.00              
ATOM   1597  HA  LYS A 100     -27.801  34.082   1.499  1.00  0.00              
ATOM   1598 1HB  LYS A 100     -26.872  31.854   1.975  1.00  0.00              
ATOM   1599 2HB  LYS A 100     -25.290  32.558   2.281  1.00  0.00              
ATOM   1600 1HG  LYS A 100     -26.204  33.797   4.207  1.00  0.00              
ATOM   1601 2HG  LYS A 100     -27.799  33.096   3.897  1.00  0.00              
ATOM   1602 1HD  LYS A 100     -26.905  30.836   4.265  1.00  0.00              
ATOM   1603 2HD  LYS A 100     -25.282  31.500   4.505  1.00  0.00              
ATOM   1604 1HE  LYS A 100     -26.104  32.777   6.466  1.00  0.00              
ATOM   1605 2HE  LYS A 100     -27.714  32.090   6.234  1.00  0.00              
ATOM   1606 1HZ  LYS A 100     -26.477  30.898   7.889  1.00  0.00              
ATOM   1607 2HZ  LYS A 100     -26.774  29.913   6.600  1.00  0.00              
ATOM   1608 3HZ  LYS A 100     -25.271  30.555   6.819  1.00  0.00              
ATOM   1609  N   HIS A 101     -24.757  35.344   1.743  1.00  0.00              
ATOM   1610  CA  HIS A 101     -24.032  36.561   2.111  1.00  0.00              
ATOM   1611  C   HIS A 101     -24.590  37.815   1.428  1.00  0.00              
ATOM   1612  O   HIS A 101     -24.706  38.860   2.066  1.00  0.00              
ATOM   1613  CB  HIS A 101     -22.546  36.415   1.767  1.00  0.00              
ATOM   1614  CG  HIS A 101     -21.716  37.592   2.173  1.00  0.00              
ATOM   1615  ND1 HIS A 101     -21.483  37.918   3.493  1.00  0.00              
ATOM   1616  CD2 HIS A 101     -21.064  38.521   1.435  1.00  0.00              
ATOM   1617  CE1 HIS A 101     -20.723  38.998   3.548  1.00  0.00              
ATOM   1618  NE2 HIS A 101     -20.455  39.383   2.314  1.00  0.00              
ATOM   1619  H   HIS A 101     -24.257  34.592   1.291  1.00  0.00              
ATOM   1620  HA  HIS A 101     -24.163  36.755   3.175  1.00  0.00              
ATOM   1621 1HB  HIS A 101     -22.144  35.528   2.258  1.00  0.00              
ATOM   1622 2HB  HIS A 101     -22.434  36.273   0.692  1.00  0.00              
ATOM   1623  HD1 HIS A 101     -21.765  37.386   4.292  1.00  0.00              
ATOM   1624  HD2 HIS A 101     -20.960  38.674   0.360  1.00  0.00              
ATOM   1625  HE1 HIS A 101     -20.424  39.417   4.509  1.00  0.00              
ATOM   1626  N   LEU A 102     -24.941  37.707   0.150  1.00  0.00              
ATOM   1627  CA  LEU A 102     -25.566  38.816  -0.573  1.00  0.00              
ATOM   1628  C   LEU A 102     -26.924  39.174   0.034  1.00  0.00              
ATOM   1629  O   LEU A 102     -27.262  40.345   0.139  1.00  0.00              
ATOM   1630  CB  LEU A 102     -25.741  38.453  -2.053  1.00  0.00              
ATOM   1631  CG  LEU A 102     -24.445  38.323  -2.864  1.00  0.00              
ATOM   1632  CD1 LEU A 102     -24.761  37.759  -4.242  1.00  0.00              
ATOM   1633  CD2 LEU A 102     -23.774  39.685  -2.972  1.00  0.00              
ATOM   1634  H   LEU A 102     -24.770  36.838  -0.334  1.00  0.00              
ATOM   1635  HA  LEU A 102     -24.926  39.693  -0.484  1.00  0.00              
ATOM   1636 1HB  LEU A 102     -26.268  37.503  -2.118  1.00  0.00              
ATOM   1637 2HB  LEU A 102     -26.354  39.219  -2.529  1.00  0.00              
ATOM   1638  HG  LEU A 102     -23.772  37.626  -2.364  1.00  0.00              
ATOM   1639 1HD1 LEU A 102     -23.840  37.666  -4.818  1.00  0.00              
ATOM   1640 2HD1 LEU A 102     -25.222  36.776  -4.136  1.00  0.00              
ATOM   1641 3HD1 LEU A 102     -25.447  38.428  -4.760  1.00  0.00              
ATOM   1642 1HD2 LEU A 102     -22.853  39.592  -3.547  1.00  0.00              
ATOM   1643 2HD2 LEU A 102     -24.446  40.383  -3.472  1.00  0.00              
ATOM   1644 3HD2 LEU A 102     -23.543  40.057  -1.973  1.00  0.00              
ATOM   1645  N   LYS A 103     -27.689  38.156   0.432  1.00  0.00              
ATOM   1646  CA  LYS A 103     -28.966  38.365   1.123  1.00  0.00              
ATOM   1647  C   LYS A 103     -28.802  39.017   2.490  1.00  0.00              
ATOM   1648  O   LYS A 103     -29.614  39.864   2.873  1.00  0.00              
ATOM   1649  CB  LYS A 103     -29.705  37.034   1.276  1.00  0.00              
ATOM   1650  CG  LYS A 103     -31.155  37.168   1.722  1.00  0.00              
ATOM   1651  CD  LYS A 103     -31.266  37.213   3.238  1.00  0.00              
ATOM   1652  CE  LYS A 103     -32.719  37.204   3.689  1.00  0.00              
ATOM   1653  NZ  LYS A 103     -32.844  37.299   5.169  1.00  0.00              
ATOM   1654  H   LYS A 103     -27.376  37.213   0.250  1.00  0.00              
ATOM   1655  HA  LYS A 103     -29.568  39.060   0.536  1.00  0.00              
ATOM   1656 1HB  LYS A 103     -29.695  36.500   0.326  1.00  0.00              
ATOM   1657 2HB  LYS A 103     -29.187  36.412   2.007  1.00  0.00              
ATOM   1658 1HG  LYS A 103     -31.580  38.083   1.308  1.00  0.00              
ATOM   1659 2HG  LYS A 103     -31.730  36.321   1.349  1.00  0.00              
ATOM   1660 1HD  LYS A 103     -30.756  36.348   3.666  1.00  0.00              
ATOM   1661 2HD  LYS A 103     -30.785  38.117   3.612  1.00  0.00              
ATOM   1662 1HE  LYS A 103     -33.245  38.045   3.238  1.00  0.00              
ATOM   1663 2HE  LYS A 103     -33.198  36.284   3.355  1.00  0.00              
ATOM   1664 1HZ  LYS A 103     -33.821  37.290   5.426  1.00  0.00              
ATOM   1665 2HZ  LYS A 103     -32.375  36.514   5.598  1.00  0.00              
ATOM   1666 3HZ  LYS A 103     -32.420  38.159   5.488  1.00  0.00              
ATOM   1667  N   THR A 104     -27.755  38.632   3.223  1.00  0.00              
ATOM   1668  CA  THR A 104     -27.422  39.303   4.485  1.00  0.00              
ATOM   1669  C   THR A 104     -27.086  40.784   4.294  1.00  0.00              
ATOM   1670  O   THR A 104     -27.499  41.615   5.099  1.00  0.00              
ATOM   1671  CB  THR A 104     -26.240  38.601   5.180  1.00  0.00              
ATOM   1672  OG1 THR A 104     -26.606  37.253   5.505  1.00  0.00              
ATOM   1673  CG2 THR A 104     -25.856  39.339   6.454  1.00  0.00              
ATOM   1674  H   THR A 104     -27.179  37.865   2.907  1.00  0.00              
ATOM   1675  HA  THR A 104     -28.301  39.286   5.129  1.00  0.00              
ATOM   1676  HB  THR A 104     -25.383  38.579   4.508  1.00  0.00              
ATOM   1677  HG1 THR A 104     -26.526  36.703   4.722  1.00  0.00              
ATOM   1678 1HG2 THR A 104     -25.020  38.829   6.931  1.00  0.00              
ATOM   1679 2HG2 THR A 104     -25.567  40.361   6.209  1.00  0.00              
ATOM   1680 3HG2 THR A 104     -26.706  39.356   7.135  1.00  0.00              
ATOM   1681  N   ILE A 105     -26.341  41.112   3.239  1.00  0.00              
ATOM   1682  CA  ILE A 105     -26.075  42.521   2.910  1.00  0.00              
ATOM   1683  C   ILE A 105     -27.335  43.277   2.479  1.00  0.00              
ATOM   1684  O   ILE A 105     -27.584  44.388   2.949  1.00  0.00              
ATOM   1685  CB  ILE A 105     -25.020  42.626   1.794  1.00  0.00              
ATOM   1686  CG1 ILE A 105     -23.662  42.127   2.294  1.00  0.00              
ATOM   1687  CG2 ILE A 105     -24.913  44.059   1.296  1.00  0.00              
ATOM   1688  CD1 ILE A 105     -22.640  41.935   1.197  1.00  0.00              
ATOM   1689  H   ILE A 105     -25.951  40.389   2.652  1.00  0.00              
ATOM   1690  HA  ILE A 105     -25.764  43.035   3.819  1.00  0.00              
ATOM   1691  HB  ILE A 105     -25.305  41.983   0.962  1.00  0.00              
ATOM   1692 1HG1 ILE A 105     -23.258  42.834   3.017  1.00  0.00              
ATOM   1693 2HG1 ILE A 105     -23.791  41.174   2.808  1.00  0.00              
ATOM   1694 1HG2 ILE A 105     -24.162  44.115   0.508  1.00  0.00              
ATOM   1695 2HG2 ILE A 105     -25.876  44.380   0.903  1.00  0.00              
ATOM   1696 3HG2 ILE A 105     -24.622  44.710   2.121  1.00  0.00              
ATOM   1697 1HD1 ILE A 105     -21.704  41.579   1.629  1.00  0.00              
ATOM   1698 2HD1 ILE A 105     -23.009  41.202   0.479  1.00  0.00              
ATOM   1699 3HD1 ILE A 105     -22.467  42.884   0.691  1.00  0.00              
ATOM   1700  N   ASN A 106     -28.129  42.666   1.601  1.00  0.00              
ATOM   1701  CA  ASN A 106     -29.372  43.274   1.125  1.00  0.00              
ATOM   1702  C   ASN A 106     -30.460  42.225   0.886  1.00  0.00              
ATOM   1703  O   ASN A 106     -30.385  41.450  -0.071  1.00  0.00              
ATOM   1704  CB  ASN A 106     -29.120  44.075  -0.139  1.00  0.00              
ATOM   1705  CG  ASN A 106     -30.340  44.822  -0.603  1.00  0.00              
ATOM   1706  OD1 ASN A 106     -31.472  44.457  -0.265  1.00  0.00              
ATOM   1707  ND2 ASN A 106     -30.132  45.861  -1.371  1.00  0.00              
ATOM   1708  H   ASN A 106     -27.863  41.755   1.255  1.00  0.00              
ATOM   1709  HA  ASN A 106     -29.747  43.947   1.898  1.00  0.00              
ATOM   1710 1HB  ASN A 106     -28.316  44.790   0.037  1.00  0.00              
ATOM   1711 2HB  ASN A 106     -28.794  43.406  -0.935  1.00  0.00              
ATOM   1712 1HD2 ASN A 106     -30.907  46.396  -1.709  1.00  0.00              
ATOM   1713 2HD2 ASN A 106     -29.199  46.120  -1.619  1.00  0.00              
ATOM   1714  N   GLN A 107     -31.474  42.213   1.749  1.00  0.00              
ATOM   1715  CA  GLN A 107     -32.562  41.227   1.667  1.00  0.00              
ATOM   1716  C   GLN A 107     -33.306  41.178   0.326  1.00  0.00              
ATOM   1717  O   GLN A 107     -33.876  40.140  -0.026  1.00  0.00              
ATOM   1718  CB  GLN A 107     -33.574  41.494   2.784  1.00  0.00              
ATOM   1719  CG  GLN A 107     -33.057  41.185   4.179  1.00  0.00              
ATOM   1720  CD  GLN A 107     -34.072  41.513   5.258  1.00  0.00              
ATOM   1721  OE1 GLN A 107     -34.944  42.366   5.071  1.00  0.00              
ATOM   1722  NE2 GLN A 107     -33.964  40.837   6.395  1.00  0.00              
ATOM   1723  H   GLN A 107     -31.494  42.906   2.483  1.00  0.00              
ATOM   1724  HA  GLN A 107     -32.129  40.228   1.729  1.00  0.00              
ATOM   1725 1HB  GLN A 107     -33.875  42.541   2.760  1.00  0.00              
ATOM   1726 2HB  GLN A 107     -34.468  40.893   2.616  1.00  0.00              
ATOM   1727 1HG  GLN A 107     -32.823  40.123   4.242  1.00  0.00              
ATOM   1728 2HG  GLN A 107     -32.161  41.777   4.362  1.00  0.00              
ATOM   1729 1HE2 GLN A 107     -34.606  41.010   7.144  1.00  0.00              
ATOM   1730 2HE2 GLN A 107     -33.242  40.154   6.505  1.00  0.00              
ATOM   1731  N   GLU A 108     -33.299  42.282  -0.420  1.00  0.00              
ATOM   1732  CA  GLU A 108     -33.957  42.315  -1.733  1.00  0.00              
ATOM   1733  C   GLU A 108     -33.009  42.079  -2.926  1.00  0.00              
ATOM   1734  O   GLU A 108     -33.411  42.231  -4.082  1.00  0.00              
ATOM   1735  CB  GLU A 108     -34.665  43.660  -1.913  1.00  0.00              
ATOM   1736  CG  GLU A 108     -35.763  43.933  -0.894  1.00  0.00              
ATOM   1737  CD  GLU A 108     -36.891  42.943  -0.970  1.00  0.00              
ATOM   1738  OE1 GLU A 108     -37.225  42.533  -2.056  1.00  0.00              
ATOM   1739  OE2 GLU A 108     -37.420  42.595   0.059  1.00  0.00              
ATOM   1740  H   GLU A 108     -32.836  43.113  -0.081  1.00  0.00              
ATOM   1741  HA  GLU A 108     -34.640  41.468  -1.799  1.00  0.00              
ATOM   1742 1HB  GLU A 108     -33.936  44.467  -1.844  1.00  0.00              
ATOM   1743 2HB  GLU A 108     -35.112  43.706  -2.906  1.00  0.00              
ATOM   1744 1HG  GLU A 108     -35.332  43.899   0.106  1.00  0.00              
ATOM   1745 2HG  GLU A 108     -36.154  44.936  -1.058  1.00  0.00              
ATOM   1746  N   SER A 109     -31.762  41.703  -2.638  1.00  0.00              
ATOM   1747  CA  SER A 109     -30.789  41.374  -3.689  1.00  0.00              
ATOM   1748  C   SER A 109     -31.182  40.128  -4.474  1.00  0.00              
ATOM   1749  O   SER A 109     -31.609  39.130  -3.890  1.00  0.00              
ATOM   1750  CB  SER A 109     -29.416  41.171  -3.079  1.00  0.00              
ATOM   1751  OG  SER A 109     -28.493  40.753  -4.046  1.00  0.00              
ATOM   1752  H   SER A 109     -31.480  41.642  -1.670  1.00  0.00              
ATOM   1753  HA  SER A 109     -30.753  42.202  -4.398  1.00  0.00              
ATOM   1754 1HB  SER A 109     -29.077  42.104  -2.628  1.00  0.00              
ATOM   1755 2HB  SER A 109     -29.477  40.428  -2.285  1.00  0.00              
ATOM   1756  HG  SER A 109     -28.640  39.811  -4.163  1.00  0.00              
ATOM   1757  N   CYS A 110     -31.044  40.192  -5.798  1.00  0.00              
ATOM   1758  CA  CYS A 110     -31.411  39.066  -6.655  1.00  0.00              
ATOM   1759  C   CYS A 110     -30.298  38.011  -6.606  1.00  0.00              
ATOM   1760  O   CYS A 110     -29.125  38.335  -6.794  1.00  0.00              
ATOM   1761  CB  CYS A 110     -31.631  39.521  -8.098  1.00  0.00              
ATOM   1762  SG  CYS A 110     -33.018  40.663  -8.309  1.00  0.00              
ATOM   1763  H   CYS A 110     -30.679  41.034  -6.222  1.00  0.00              
ATOM   1764  HA  CYS A 110     -32.333  38.628  -6.275  1.00  0.00              
ATOM   1765 1HB  CYS A 110     -30.730  40.013  -8.466  1.00  0.00              
ATOM   1766 2HB  CYS A 110     -31.810  38.652  -8.731  1.00  0.00              
ATOM   1767  HG  CYS A 110     -32.880  40.808  -9.623  1.00  0.00              
ATOM   1768  N   ILE A 111     -30.669  36.760  -6.329  1.00  0.00              
ATOM   1769  CA  ILE A 111     -29.703  35.651  -6.293  1.00  0.00              
ATOM   1770  C   ILE A 111     -29.558  35.028  -7.683  1.00  0.00              
ATOM   1771  O   ILE A 111     -28.647  34.230  -7.927  1.00  0.00              
ATOM   1772  CB  ILE A 111     -30.131  34.571  -5.283  1.00  0.00              
ATOM   1773  CG1 ILE A 111     -31.476  33.964  -5.688  1.00  0.00              
ATOM   1774  CG2 ILE A 111     -30.208  35.154  -3.880  1.00  0.00              
ATOM   1775  CD1 ILE A 111     -31.358  32.812  -6.660  1.00  0.00              
ATOM   1776  H   ILE A 111     -31.643  36.570  -6.138  1.00  0.00              
ATOM   1777  HA  ILE A 111     -28.729  36.051  -6.012  1.00  0.00              
ATOM   1778  HB  ILE A 111     -29.404  33.759  -5.289  1.00  0.00              
ATOM   1779 1HG1 ILE A 111     -31.998  33.609  -4.800  1.00  0.00              
ATOM   1780 2HG1 ILE A 111     -32.099  34.732  -6.147  1.00  0.00              
ATOM   1781 1HG2 ILE A 111     -30.512  34.378  -3.179  1.00  0.00              
ATOM   1782 2HG2 ILE A 111     -29.231  35.540  -3.593  1.00  0.00              
ATOM   1783 3HG2 ILE A 111     -30.937  35.965  -3.863  1.00  0.00              
ATOM   1784 1HD1 ILE A 111     -32.352  32.435  -6.901  1.00  0.00              
ATOM   1785 2HD1 ILE A 111     -30.869  33.155  -7.573  1.00  0.00              
ATOM   1786 3HD1 ILE A 111     -30.768  32.015  -6.210  1.00  0.00              
ATOM   1787  N   GLU A 112     -30.462  35.412  -8.585  1.00  0.00              
ATOM   1788  CA  GLU A 112     -30.512  34.867  -9.947  1.00  0.00              
ATOM   1789  C   GLU A 112     -29.283  35.099 -10.859  1.00  0.00              
ATOM   1790  O   GLU A 112     -28.872  34.174 -11.557  1.00  0.00              
ATOM   1791  CB  GLU A 112     -31.748  35.435 -10.647  1.00  0.00              
ATOM   1792  CG  GLU A 112     -33.072  34.910 -10.110  1.00  0.00              
ATOM   1793  CD  GLU A 112     -34.264  35.565 -10.750  1.00  0.00              
ATOM   1794  OE1 GLU A 112     -34.077  36.493 -11.499  1.00  0.00              
ATOM   1795  OE2 GLU A 112     -35.363  35.135 -10.489  1.00  0.00              
ATOM   1796  H   GLU A 112     -31.138  36.110  -8.310  1.00  0.00              
ATOM   1797  HA  GLU A 112     -30.464  33.779  -9.887  1.00  0.00              
ATOM   1798 1HB  GLU A 112     -31.755  36.521 -10.550  1.00  0.00              
ATOM   1799 2HB  GLU A 112     -31.703  35.203 -11.711  1.00  0.00              
ATOM   1800 1HG  GLU A 112     -33.123  33.836 -10.287  1.00  0.00              
ATOM   1801 2HG  GLU A 112     -33.106  35.075  -9.034  1.00  0.00              
ATOM   1802  N   PRO A 113     -28.720  36.325 -10.898  1.00  0.00              
ATOM   1803  CA  PRO A 113     -27.503  36.546 -11.711  1.00  0.00              
ATOM   1804  C   PRO A 113     -26.344  35.607 -11.363  1.00  0.00              
ATOM   1805  O   PRO A 113     -25.569  35.222 -12.246  1.00  0.00              
ATOM   1806  CB  PRO A 113     -27.112  37.989 -11.381  1.00  0.00              
ATOM   1807  CG  PRO A 113     -28.366  38.631 -10.945  1.00  0.00              
ATOM   1808  CD  PRO A 113     -29.134  37.577 -10.197  1.00  0.00              
ATOM   1809  HA  PRO A 113     -27.757  36.444 -12.777  1.00  0.00              
ATOM   1810 1HB  PRO A 113     -26.339  38.000 -10.598  1.00  0.00              
ATOM   1811 2HB  PRO A 113     -26.678  38.473 -12.268  1.00  0.00              
ATOM   1812 1HG  PRO A 113     -28.146  39.503 -10.311  1.00  0.00              
ATOM   1813 2HG  PRO A 113     -28.925  39.004 -11.816  1.00  0.00              
ATOM   1814 1HD  PRO A 113     -28.830  37.581  -9.140  1.00  0.00              
ATOM   1815 2HD  PRO A 113     -30.213  37.773 -10.291  1.00  0.00              
ATOM   1816  N   LEU A 114     -26.222  35.260 -10.088  1.00  0.00              
ATOM   1817  CA  LEU A 114     -25.201  34.322  -9.643  1.00  0.00              
ATOM   1818  C   LEU A 114     -25.575  32.903 -10.105  1.00  0.00              
ATOM   1819  O   LEU A 114     -24.734  32.169 -10.611  1.00  0.00              
ATOM   1820  CB  LEU A 114     -25.106  34.390  -8.123  1.00  0.00              
ATOM   1821  CG  LEU A 114     -24.120  33.550  -7.334  1.00  0.00              
ATOM   1822  CD1 LEU A 114     -22.695  33.839  -7.789  1.00  0.00              
ATOM   1823  CD2 LEU A 114     -24.296  33.948  -5.878  1.00  0.00              
ATOM   1824  H   LEU A 114     -26.854  35.658  -9.408  1.00  0.00              
ATOM   1825  HA  LEU A 114     -24.248  34.615 -10.081  1.00  0.00              
ATOM   1826 1HB  LEU A 114     -24.874  35.414  -7.835  1.00  0.00              
ATOM   1827 2HB  LEU A 114     -26.077  34.128  -7.702  1.00  0.00              
ATOM   1828  HG  LEU A 114     -24.344  32.493  -7.481  1.00  0.00              
ATOM   1829 1HD1 LEU A 114     -21.999  33.228  -7.214  1.00  0.00              
ATOM   1830 2HD1 LEU A 114     -22.596  33.600  -8.848  1.00  0.00              
ATOM   1831 3HD1 LEU A 114     -22.470  34.893  -7.631  1.00  0.00              
ATOM   1832 1HD2 LEU A 114     -23.609  33.372  -5.257  1.00  0.00              
ATOM   1833 2HD2 LEU A 114     -24.084  35.011  -5.763  1.00  0.00              
ATOM   1834 3HD2 LEU A 114     -25.321  33.747  -5.566  1.00  0.00              
ATOM   1835  N   ALA A 115     -26.852  32.547  -9.971  1.00  0.00              
ATOM   1836  CA  ALA A 115     -27.340  31.267 -10.476  1.00  0.00              
ATOM   1837  C   ALA A 115     -27.107  31.154 -11.976  1.00  0.00              
ATOM   1838  O   ALA A 115     -26.764  30.080 -12.468  1.00  0.00              
ATOM   1839  CB  ALA A 115     -28.816  31.069 -10.136  1.00  0.00              
ATOM   1840  H   ALA A 115     -27.498  33.173  -9.511  1.00  0.00              
ATOM   1841  HA  ALA A 115     -26.764  30.474  -9.999  1.00  0.00              
ATOM   1842 1HB  ALA A 115     -29.153  30.107 -10.524  1.00  0.00              
ATOM   1843 2HB  ALA A 115     -28.947  31.089  -9.054  1.00  0.00              
ATOM   1844 3HB  ALA A 115     -29.403  31.867 -10.587  1.00  0.00              
ATOM   1845  N   GLU A 116     -27.284  32.261 -12.699  1.00  0.00              
ATOM   1846  CA  GLU A 116     -27.007  32.283 -14.134  1.00  0.00              
ATOM   1847  C   GLU A 116     -25.534  32.056 -14.469  1.00  0.00              
ATOM   1848  O   GLU A 116     -25.214  31.277 -15.366  1.00  0.00              
ATOM   1849  CB  GLU A 116     -27.461  33.618 -14.729  1.00  0.00              
ATOM   1850  CG  GLU A 116     -28.971  33.795 -14.797  1.00  0.00              
ATOM   1851  CD  GLU A 116     -29.380  35.163 -15.266  1.00  0.00              
ATOM   1852  OE1 GLU A 116     -28.523  36.003 -15.407  1.00  0.00              
ATOM   1853  OE2 GLU A 116     -30.550  35.370 -15.484  1.00  0.00              
ATOM   1854  H   GLU A 116     -27.616  33.102 -12.249  1.00  0.00              
ATOM   1855  HA  GLU A 116     -27.511  31.435 -14.597  1.00  0.00              
ATOM   1856 1HB  GLU A 116     -27.055  34.438 -14.135  1.00  0.00              
ATOM   1857 2HB  GLU A 116     -27.066  33.719 -15.740  1.00  0.00              
ATOM   1858 1HG  GLU A 116     -29.383  33.051 -15.479  1.00  0.00              
ATOM   1859 2HG  GLU A 116     -29.393  33.613 -13.809  1.00  0.00              
ATOM   1860  N   SER A 117     -24.645  32.703 -13.721  1.00  0.00              
ATOM   1861  CA  SER A 117     -23.201  32.539 -13.889  1.00  0.00              
ATOM   1862  C   SER A 117     -22.766  31.085 -13.692  1.00  0.00              
ATOM   1863  O   SER A 117     -21.979  30.533 -14.468  1.00  0.00              
ATOM   1864  CB  SER A 117     -22.462  33.431 -12.910  1.00  0.00              
ATOM   1865  OG  SER A 117     -21.075  33.297 -13.057  1.00  0.00              
ATOM   1866  H   SER A 117     -24.990  33.332 -13.010  1.00  0.00              
ATOM   1867  HA  SER A 117     -22.937  32.822 -14.909  1.00  0.00              
ATOM   1868 1HB  SER A 117     -22.750  34.469 -13.076  1.00  0.00              
ATOM   1869 2HB  SER A 117     -22.750  33.171 -11.893  1.00  0.00              
ATOM   1870  HG  SER A 117     -20.682  33.886 -12.408  1.00  0.00              
ATOM   1871  N   ILE A 118     -23.311  30.462 -12.659  1.00  0.00              
ATOM   1872  CA  ILE A 118     -23.040  29.071 -12.356  1.00  0.00              
ATOM   1873  C   ILE A 118     -23.561  28.158 -13.482  1.00  0.00              
ATOM   1874  O   ILE A 118     -22.861  27.235 -13.917  1.00  0.00              
ATOM   1875  CB  ILE A 118     -23.682  28.672 -11.015  1.00  0.00              
ATOM   1876  CG1 ILE A 118     -23.014  29.421  -9.859  1.00  0.00              
ATOM   1877  CG2 ILE A 118     -23.586  27.168 -10.806  1.00  0.00              
ATOM   1878  CD1 ILE A 118     -23.767  29.324  -8.552  1.00  0.00              
ATOM   1879  H   ILE A 118     -23.939  30.982 -12.064  1.00  0.00              
ATOM   1880  HA  ILE A 118     -21.961  28.934 -12.293  1.00  0.00              
ATOM   1881  HB  ILE A 118     -24.732  28.963 -11.013  1.00  0.00              
ATOM   1882 1HG1 ILE A 118     -22.009  29.029  -9.704  1.00  0.00              
ATOM   1883 2HG1 ILE A 118     -22.916  30.476 -10.117  1.00  0.00              
ATOM   1884 1HG2 ILE A 118     -24.044  26.904  -9.853  1.00  0.00              
ATOM   1885 2HG2 ILE A 118     -24.106  26.655 -11.613  1.00  0.00              
ATOM   1886 3HG2 ILE A 118     -22.538  26.868 -10.800  1.00  0.00              
ATOM   1887 1HD1 ILE A 118     -23.232  29.880  -7.782  1.00  0.00              
ATOM   1888 2HD1 ILE A 118     -24.766  29.745  -8.675  1.00  0.00              
ATOM   1889 3HD1 ILE A 118     -23.847  28.279  -8.255  1.00  0.00              
ATOM   1890  N   THR A 119     -24.772  28.428 -13.961  1.00  0.00              
ATOM   1891  CA  THR A 119     -25.366  27.624 -15.028  1.00  0.00              
ATOM   1892  C   THR A 119     -24.540  27.791 -16.298  1.00  0.00              
ATOM   1893  O   THR A 119     -24.249  26.828 -17.010  1.00  0.00              
ATOM   1894  CB  THR A 119     -26.831  28.020 -15.294  1.00  0.00              
ATOM   1895  OG1 THR A 119     -27.603  27.830 -14.101  1.00  0.00              
ATOM   1896  CG2 THR A 119     -27.418  27.175 -16.414  1.00  0.00              
ATOM   1897  H   THR A 119     -25.295  29.205 -13.582  1.00  0.00              
ATOM   1898  HA  THR A 119     -25.369  26.580 -14.714  1.00  0.00              
ATOM   1899  HB  THR A 119     -26.878  29.072 -15.577  1.00  0.00              
ATOM   1900  HG1 THR A 119     -27.466  28.574 -13.509  1.00  0.00              
ATOM   1901 1HG2 THR A 119     -28.452  27.469 -16.587  1.00  0.00              
ATOM   1902 2HG2 THR A 119     -26.839  27.327 -17.325  1.00  0.00              
ATOM   1903 3HG2 THR A 119     -27.382  26.123 -16.132  1.00  0.00              
ATOM   1904  N   ASP A 120     -24.135  29.027 -16.548  1.00  0.00              
ATOM   1905  CA  ASP A 120     -23.331  29.328 -17.705  1.00  0.00              
ATOM   1906  C   ASP A 120     -22.042  28.530 -17.803  1.00  0.00              
ATOM   1907  O   ASP A 120     -21.788  27.915 -18.837  1.00  0.00              
ATOM   1908  CB  ASP A 120     -22.996  30.822 -17.716  1.00  0.00              
ATOM   1909  CG  ASP A 120     -24.191  31.694 -18.075  1.00  0.00              
ATOM   1910  OD1 ASP A 120     -25.156  31.169 -18.577  1.00  0.00              
ATOM   1911  OD2 ASP A 120     -24.128  32.878 -17.844  1.00  0.00              
ATOM   1912  H   ASP A 120     -24.392  29.775 -15.919  1.00  0.00              
ATOM   1913  HA  ASP A 120     -23.895  29.058 -18.599  1.00  0.00              
ATOM   1914 1HB  ASP A 120     -22.629  31.120 -16.734  1.00  0.00              
ATOM   1915 2HB  ASP A 120     -22.198  31.011 -18.435  1.00  0.00              
ATOM   1916  N   VAL A 121     -21.227  28.547 -16.749  1.00  0.00              
ATOM   1917  CA  VAL A 121     -19.947  27.835 -16.753  1.00  0.00              
ATOM   1918  C   VAL A 121     -20.215  26.350 -16.880  1.00  0.00              
ATOM   1919  O   VAL A 121     -19.584  25.673 -17.704  1.00  0.00              
ATOM   1920  CB  VAL A 121     -19.152  28.113 -15.464  1.00  0.00              
ATOM   1921  CG1 VAL A 121     -17.929  27.212 -15.388  1.00  0.00              
ATOM   1922  CG2 VAL A 121     -18.748  29.578 -15.410  1.00  0.00              
ATOM   1923  H   VAL A 121     -21.500  29.063 -15.925  1.00  0.00              
ATOM   1924  HA  VAL A 121     -19.368  28.171 -17.614  1.00  0.00              
ATOM   1925  HB  VAL A 121     -19.779  27.876 -14.604  1.00  0.00              
ATOM   1926 1HG1 VAL A 121     -17.378  27.421 -14.471  1.00  0.00              
ATOM   1927 2HG1 VAL A 121     -18.244  26.169 -15.392  1.00  0.00              
ATOM   1928 3HG1 VAL A 121     -17.285  27.400 -16.247  1.00  0.00              
ATOM   1929 1HG2 VAL A 121     -18.187  29.767 -14.495  1.00  0.00              
ATOM   1930 2HG2 VAL A 121     -18.126  29.815 -16.273  1.00  0.00              
ATOM   1931 3HG2 VAL A 121     -19.641  30.203 -15.423  1.00  0.00              
ATOM   1932  N   LEU A 122     -21.138  25.833 -16.066  1.00  0.00              
ATOM   1933  CA  LEU A 122     -21.425  24.408 -16.082  1.00  0.00              
ATOM   1934  C   LEU A 122     -21.918  23.907 -17.456  1.00  0.00              
ATOM   1935  O   LEU A 122     -21.343  22.994 -18.030  1.00  0.00              
ATOM   1936  CB  LEU A 122     -22.475  24.090 -15.011  1.00  0.00              
ATOM   1937  CG  LEU A 122     -23.000  22.648 -15.002  1.00  0.00              
ATOM   1938  CD1 LEU A 122     -21.842  21.687 -14.769  1.00  0.00              
ATOM   1939  CD2 LEU A 122     -24.060  22.500 -13.919  1.00  0.00              
ATOM   1940  H   LEU A 122     -21.646  26.430 -15.430  1.00  0.00              
ATOM   1941  HA  LEU A 122     -20.496  23.866 -15.909  1.00  0.00              
ATOM   1942 1HB  LEU A 122     -22.045  24.291 -14.032  1.00  0.00              
ATOM   1943 2HB  LEU A 122     -23.329  24.752 -15.153  1.00  0.00              
ATOM   1944  HG  LEU A 122     -23.438  22.414 -15.972  1.00  0.00              
ATOM   1945 1HD1 LEU A 122     -22.215  20.663 -14.762  1.00  0.00              
ATOM   1946 2HD1 LEU A 122     -21.109  21.800 -15.568  1.00  0.00              
ATOM   1947 3HD1 LEU A 122     -21.373  21.908 -13.811  1.00  0.00              
ATOM   1948 1HD2 LEU A 122     -24.433  21.476 -13.913  1.00  0.00              
ATOM   1949 2HD2 LEU A 122     -23.622  22.733 -12.948  1.00  0.00              
ATOM   1950 3HD2 LEU A 122     -24.883  23.186 -14.120  1.00  0.00              
ATOM   1951  N   VAL A 123     -22.973  24.516 -17.980  1.00  0.00              
ATOM   1952  CA  VAL A 123     -23.614  23.982 -19.172  1.00  0.00              
ATOM   1953  C   VAL A 123     -22.798  24.270 -20.426  1.00  0.00              
ATOM   1954  O   VAL A 123     -22.631  23.403 -21.261  1.00  0.00              
ATOM   1955  CB  VAL A 123     -25.022  24.586 -19.331  1.00  0.00              
ATOM   1956  CG1 VAL A 123     -25.639  24.159 -20.655  1.00  0.00              
ATOM   1957  CG2 VAL A 123     -25.902  24.164 -18.164  1.00  0.00              
ATOM   1958  H   VAL A 123     -23.342  25.355 -17.557  1.00  0.00              
ATOM   1959  HA  VAL A 123     -23.619  22.894 -19.104  1.00  0.00              
ATOM   1960  HB  VAL A 123     -24.941  25.673 -19.351  1.00  0.00              
ATOM   1961 1HG1 VAL A 123     -26.633  24.595 -20.751  1.00  0.00              
ATOM   1962 2HG1 VAL A 123     -25.011  24.503 -21.476  1.00  0.00              
ATOM   1963 3HG1 VAL A 123     -25.715  23.072 -20.686  1.00  0.00              
ATOM   1964 1HG2 VAL A 123     -26.896  24.595 -18.283  1.00  0.00              
ATOM   1965 2HG2 VAL A 123     -25.978  23.077 -18.141  1.00  0.00              
ATOM   1966 3HG2 VAL A 123     -25.463  24.516 -17.231  1.00  0.00              
ATOM   1967  N   ARG A 124     -22.279  25.482 -20.549  1.00  0.00              
ATOM   1968  CA  ARG A 124     -21.625  25.877 -21.776  1.00  0.00              
ATOM   1969  C   ARG A 124     -20.285  25.115 -21.876  1.00  0.00              
ATOM   1970  O   ARG A 124     -19.947  24.605 -22.937  1.00  0.00              
ATOM   1971  CB  ARG A 124     -21.388  27.379 -21.809  1.00  0.00              
ATOM   1972  CG  ARG A 124     -22.649  28.223 -21.907  1.00  0.00              
ATOM   1973  CD  ARG A 124     -22.343  29.676 -21.855  1.00  0.00              
ATOM   1974  NE  ARG A 124     -23.546  30.487 -21.943  1.00  0.00              
ATOM   1975  CZ  ARG A 124     -23.578  31.827 -21.803  1.00  0.00              
ATOM   1976  NH1 ARG A 124     -22.467  32.490 -21.569  1.00  0.00              
ATOM   1977  NH2 ARG A 124     -24.726  32.475 -21.901  1.00  0.00              
ATOM   1978  H   ARG A 124     -22.336  26.143 -19.787  1.00  0.00              
ATOM   1979  HA  ARG A 124     -22.237  25.547 -22.616  1.00  0.00              
ATOM   1980 1HB  ARG A 124     -20.858  27.683 -20.907  1.00  0.00              
ATOM   1981 2HB  ARG A 124     -20.756  27.630 -22.661  1.00  0.00              
ATOM   1982 1HG  ARG A 124     -23.155  28.013 -22.849  1.00  0.00              
ATOM   1983 2HG  ARG A 124     -23.314  27.983 -21.076  1.00  0.00              
ATOM   1984 1HD  ARG A 124     -21.843  29.909 -20.915  1.00  0.00              
ATOM   1985 2HD  ARG A 124     -21.692  29.940 -22.687  1.00  0.00              
ATOM   1986  HE  ARG A 124     -24.421  30.013 -22.123  1.00  0.00              
ATOM   1987 1HH1 ARG A 124     -21.590  31.995 -21.494  1.00  0.00              
ATOM   1988 2HH1 ARG A 124     -22.491  33.494 -21.464  1.00  0.00              
ATOM   1989 1HH2 ARG A 124     -25.580  31.965 -22.081  1.00  0.00              
ATOM   1990 2HH2 ARG A 124     -24.750  33.478 -21.796  1.00  0.00              
ATOM   1991  N   THR A 125     -19.570  24.954 -20.768  1.00  0.00              
ATOM   1992  CA  THR A 125     -18.271  24.289 -20.857  1.00  0.00              
ATOM   1993  C   THR A 125     -18.320  22.778 -20.677  1.00  0.00              
ATOM   1994  O   THR A 125     -17.398  22.092 -21.133  1.00  0.00              
ATOM   1995  CB  THR A 125     -17.300  24.879 -19.819  1.00  0.00              
ATOM   1996  OG1 THR A 125     -17.781  24.600 -18.498  1.00  0.00              
ATOM   1997  CG2 THR A 125     -17.173  26.384 -20.001  1.00  0.00              
ATOM   1998  H   THR A 125     -19.896  25.278 -19.869  1.00  0.00              
ATOM   1999  HA  THR A 125     -17.904  24.384 -21.879  1.00  0.00              
ATOM   2000  HB  THR A 125     -16.318  24.420 -19.937  1.00  0.00              
ATOM   2001  HG1 THR A 125     -17.058  24.677 -17.871  1.00  0.00              
ATOM   2002 1HG2 THR A 125     -16.482  26.783 -19.259  1.00  0.00              
ATOM   2003 2HG2 THR A 125     -16.796  26.598 -21.001  1.00  0.00              
ATOM   2004 3HG2 THR A 125     -18.149  26.849 -19.874  1.00  0.00              
ATOM   2005  N   LYS A 126     -19.375  22.257 -20.037  1.00  0.00              
ATOM   2006  CA  LYS A 126     -19.497  20.797 -19.818  1.00  0.00              
ATOM   2007  C   LYS A 126     -20.718  20.209 -20.503  1.00  0.00              
ATOM   2008  O   LYS A 126     -21.243  19.173 -20.086  1.00  0.00              
ATOM   2009  CB  LYS A 126     -19.482  20.447 -18.316  1.00  0.00              
ATOM   2010  CG  LYS A 126     -18.269  20.977 -17.560  1.00  0.00              
ATOM   2011  CD  LYS A 126     -16.965  20.371 -18.048  1.00  0.00              
ATOM   2012  CE  LYS A 126     -15.802  21.033 -17.314  1.00  0.00              
ATOM   2013  NZ  LYS A 126     -14.522  20.407 -17.750  1.00  0.00              
ATOM   2014  H   LYS A 126     -20.103  22.868 -19.696  1.00  0.00              
ATOM   2015  HA  LYS A 126     -18.646  20.304 -20.290  1.00  0.00              
ATOM   2016 1HB  LYS A 126     -20.376  20.850 -17.840  1.00  0.00              
ATOM   2017 2HB  LYS A 126     -19.506  19.364 -18.194  1.00  0.00              
ATOM   2018 1HG  LYS A 126     -18.210  22.059 -17.680  1.00  0.00              
ATOM   2019 2HG  LYS A 126     -18.375  20.752 -16.499  1.00  0.00              
ATOM   2020 1HD  LYS A 126     -16.968  19.297 -17.856  1.00  0.00              
ATOM   2021 2HD  LYS A 126     -16.869  20.530 -19.122  1.00  0.00              
ATOM   2022 1HE  LYS A 126     -15.793  22.100 -17.535  1.00  0.00              
ATOM   2023 2HE  LYS A 126     -15.933  20.909 -16.239  1.00  0.00              
ATOM   2024 1HZ  LYS A 126     -13.750  20.844 -17.265  1.00  0.00              
ATOM   2025 2HZ  LYS A 126     -14.539  19.420 -17.535  1.00  0.00              
ATOM   2026 3HZ  LYS A 126     -14.407  20.532 -18.745  1.00  0.00              
ATOM   2027  N   ARG A 127     -21.129  20.849 -21.594  1.00  0.00              
ATOM   2028  CA  ARG A 127     -22.303  20.445 -22.340  1.00  0.00              
ATOM   2029  C   ARG A 127     -22.354  18.959 -22.692  1.00  0.00              
ATOM   2030  O   ARG A 127     -23.291  18.259 -22.278  1.00  0.00              
ATOM   2031  CB  ARG A 127     -22.389  21.254 -23.626  1.00  0.00              
ATOM   2032  CG  ARG A 127     -23.595  20.944 -24.498  1.00  0.00              
ATOM   2033  CD  ARG A 127     -23.484  21.580 -25.835  1.00  0.00              
ATOM   2034  NE  ARG A 127     -22.396  21.015 -26.617  1.00  0.00              
ATOM   2035  CZ  ARG A 127     -21.858  21.592 -27.709  1.00  0.00              
ATOM   2036  NH1 ARG A 127     -22.317  22.748 -28.135  1.00  0.00              
ATOM   2037  NH2 ARG A 127     -20.869  20.996 -28.352  1.00  0.00              
ATOM   2038  H   ARG A 127     -20.597  21.648 -21.908  1.00  0.00              
ATOM   2039  HA  ARG A 127     -23.181  20.590 -21.709  1.00  0.00              
ATOM   2040 1HB  ARG A 127     -22.420  22.316 -23.385  1.00  0.00              
ATOM   2041 2HB  ARG A 127     -21.495  21.081 -24.225  1.00  0.00              
ATOM   2042 1HG  ARG A 127     -23.676  19.865 -24.637  1.00  0.00              
ATOM   2043 2HG  ARG A 127     -24.499  21.316 -24.015  1.00  0.00              
ATOM   2044 1HD  ARG A 127     -24.412  21.433 -26.386  1.00  0.00              
ATOM   2045 2HD  ARG A 127     -23.299  22.647 -25.716  1.00  0.00              
ATOM   2046  HE  ARG A 127     -22.016  20.126 -26.319  1.00  0.00              
ATOM   2047 1HH1 ARG A 127     -23.073  23.203 -27.643  1.00  0.00              
ATOM   2048 2HH1 ARG A 127     -21.914  23.181 -28.953  1.00  0.00              
ATOM   2049 1HH2 ARG A 127     -20.516  20.108 -28.024  1.00  0.00              
ATOM   2050 2HH2 ARG A 127     -20.466  21.429 -29.170  1.00  0.00              
ATOM   2051  N   ASP A 128     -21.366  18.477 -23.451  1.00  0.00              
ATOM   2052  CA  ASP A 128     -21.364  17.066 -23.896  1.00  0.00              
ATOM   2053  C   ASP A 128     -21.283  16.084 -22.710  1.00  0.00              
ATOM   2054  O   ASP A 128     -21.955  15.060 -22.707  1.00  0.00              
ATOM   2055  CB  ASP A 128     -20.193  16.812 -24.849  1.00  0.00              
ATOM   2056  CG  ASP A 128     -20.374  17.486 -26.202  1.00  0.00              
ATOM   2057  OD1 ASP A 128     -21.473  17.890 -26.501  1.00  0.00              
ATOM   2058  OD2 ASP A 128     -19.412  17.590 -26.924  1.00  0.00              
ATOM   2059  H   ASP A 128     -20.605  19.081 -23.728  1.00  0.00              
ATOM   2060  HA  ASP A 128     -22.334  16.842 -24.340  1.00  0.00              
ATOM   2061 1HB  ASP A 128     -19.270  17.178 -24.398  1.00  0.00              
ATOM   2062 2HB  ASP A 128     -20.078  15.739 -25.006  1.00  0.00              
ATOM   2063  N   TRP A 129     -20.476  16.414 -21.712  1.00  0.00              
ATOM   2064  CA  TRP A 129     -20.359  15.590 -20.497  1.00  0.00              
ATOM   2065  C   TRP A 129     -21.702  15.435 -19.754  1.00  0.00              
ATOM   2066  O   TRP A 129     -22.046  14.335 -19.300  1.00  0.00              
ATOM   2067  CB  TRP A 129     -19.309  16.187 -19.573  1.00  0.00              
ATOM   2068  CG  TRP A 129     -19.031  15.391 -18.327  1.00  0.00              
ATOM   2069  CD1 TRP A 129     -18.102  14.411 -18.170  1.00  0.00              
ATOM   2070  CD2 TRP A 129     -19.698  15.526 -17.069  1.00  0.00              
ATOM   2071  NE1 TRP A 129     -18.133  13.925 -16.880  1.00  0.00              
ATOM   2072  CE2 TRP A 129     -19.103  14.602 -16.179  1.00  0.00              
ATOM   2073  CE3 TRP A 129     -20.721  16.373 -16.596  1.00  0.00              
ATOM   2074  CZ2 TRP A 129     -19.514  14.468 -14.838  1.00  0.00              
ATOM   2075  CZ3 TRP A 129     -21.128  16.239 -15.241  1.00  0.00              
ATOM   2076  CH2 TRP A 129     -20.515  15.302 -14.391  1.00  0.00              
ATOM   2077  H   TRP A 129     -19.926  17.257 -21.789  1.00  0.00              
ATOM   2078  HA  TRP A 129     -20.048  14.587 -20.789  1.00  0.00              
ATOM   2079 1HB  TRP A 129     -18.367  16.292 -20.112  1.00  0.00              
ATOM   2080 2HB  TRP A 129     -19.622  17.184 -19.263  1.00  0.00              
ATOM   2081  HD1 TRP A 129     -17.430  14.059 -18.950  1.00  0.00              
ATOM   2082  HE1 TRP A 129     -17.542  13.194 -16.512  1.00  0.00              
ATOM   2083  HE3 TRP A 129     -21.188  17.112 -17.246  1.00  0.00              
ATOM   2084  HZ2 TRP A 129     -19.066  13.737 -14.165  1.00  0.00              
ATOM   2085  HZ3 TRP A 129     -21.930  16.881 -14.876  1.00  0.00              
ATOM   2086  HH2 TRP A 129     -20.842  15.236 -13.354  1.00  0.00              
ATOM   2087  N   LEU A 130     -22.435  16.538 -19.643  1.00  0.00              
ATOM   2088  CA  LEU A 130     -23.788  16.548 -19.057  1.00  0.00              
ATOM   2089  C   LEU A 130     -24.782  15.724 -19.879  1.00  0.00              
ATOM   2090  O   LEU A 130     -25.611  15.015 -19.312  1.00  0.00              
ATOM   2091  CB  LEU A 130     -24.306  17.986 -18.967  1.00  0.00              
ATOM   2092  CG  LEU A 130     -23.649  18.910 -17.955  1.00  0.00              
ATOM   2093  CD1 LEU A 130     -24.097  20.342 -18.191  1.00  0.00              
ATOM   2094  CD2 LEU A 130     -24.018  18.430 -16.527  1.00  0.00              
ATOM   2095  H   LEU A 130     -22.037  17.403 -19.979  1.00  0.00              
ATOM   2096  HA  LEU A 130     -23.733  16.129 -18.053  1.00  0.00              
ATOM   2097 1HB  LEU A 130     -24.191  18.459 -19.941  1.00  0.00              
ATOM   2098 2HB  LEU A 130     -25.367  17.959 -18.722  1.00  0.00              
ATOM   2099  HG  LEU A 130     -22.567  18.882 -18.086  1.00  0.00              
ATOM   2100 1HD1 LEU A 130     -23.620  20.997 -17.461  1.00  0.00              
ATOM   2101 2HD1 LEU A 130     -23.810  20.652 -19.196  1.00  0.00              
ATOM   2102 3HD1 LEU A 130     -25.179  20.407 -18.084  1.00  0.00              
ATOM   2103 1HD2 LEU A 130     -23.551  19.085 -15.791  1.00  0.00              
ATOM   2104 2HD2 LEU A 130     -25.101  18.457 -16.403  1.00  0.00              
ATOM   2105 3HD2 LEU A 130     -23.662  17.410 -16.383  1.00  0.00              
ATOM   2106  N   VAL A 131     -24.714  15.827 -21.213  1.00  0.00              
ATOM   2107  CA  VAL A 131     -25.552  14.990 -22.102  1.00  0.00              
ATOM   2108  C   VAL A 131     -25.261  13.503 -21.881  1.00  0.00              
ATOM   2109  O   VAL A 131     -26.184  12.680 -21.796  1.00  0.00              
ATOM   2110  CB  VAL A 131     -25.296  15.342 -23.580  1.00  0.00              
ATOM   2111  CG1 VAL A 131     -25.966  14.327 -24.493  1.00  0.00              
ATOM   2112  CG2 VAL A 131     -25.802  16.747 -23.872  1.00  0.00              
ATOM   2113  H   VAL A 131     -24.075  16.493 -21.623  1.00  0.00              
ATOM   2114  HA  VAL A 131     -26.600  15.160 -21.851  1.00  0.00              
ATOM   2115  HB  VAL A 131     -24.225  15.293 -23.775  1.00  0.00              
ATOM   2116 1HG1 VAL A 131     -25.775  14.591 -25.533  1.00  0.00              
ATOM   2117 2HG1 VAL A 131     -25.564  13.335 -24.291  1.00  0.00              
ATOM   2118 3HG1 VAL A 131     -27.041  14.327 -24.311  1.00  0.00              
ATOM   2119 1HG2 VAL A 131     -25.617  16.990 -24.918  1.00  0.00              
ATOM   2120 2HG2 VAL A 131     -26.872  16.798 -23.670  1.00  0.00              
ATOM   2121 3HG2 VAL A 131     -25.279  17.462 -23.236  1.00  0.00              
ATOM   2122  N   LYS A 132     -23.978  13.164 -21.760  1.00  0.00              
ATOM   2123  CA  LYS A 132     -23.577  11.790 -21.479  1.00  0.00              
ATOM   2124  C   LYS A 132     -24.147  11.269 -20.151  1.00  0.00              
ATOM   2125  O   LYS A 132     -24.347  10.063 -19.987  1.00  0.00              
ATOM   2126  CB  LYS A 132     -22.051  11.683 -21.469  1.00  0.00              
ATOM   2127  CG  LYS A 132     -21.402  11.826 -22.840  1.00  0.00              
ATOM   2128  CD  LYS A 132     -19.884  11.791 -22.738  1.00  0.00              
ATOM   2129  CE  LYS A 132     -19.233  11.957 -24.103  1.00  0.00              
ATOM   2130  NZ  LYS A 132     -17.748  11.952 -24.016  1.00  0.00              
ATOM   2131  H   LYS A 132     -23.266  13.873 -21.866  1.00  0.00              
ATOM   2132  HA  LYS A 132     -23.960  11.148 -22.274  1.00  0.00              
ATOM   2133 1HB  LYS A 132     -21.637  12.456 -20.821  1.00  0.00              
ATOM   2134 2HB  LYS A 132     -21.756  10.718 -21.058  1.00  0.00              
ATOM   2135 1HG  LYS A 132     -21.733  11.012 -23.486  1.00  0.00              
ATOM   2136 2HG  LYS A 132     -21.706  12.770 -23.290  1.00  0.00              
ATOM   2137 1HD  LYS A 132     -19.544  12.595 -22.083  1.00  0.00              
ATOM   2138 2HD  LYS A 132     -19.570  10.839 -22.310  1.00  0.00              
ATOM   2139 1HE  LYS A 132     -19.549  11.146 -24.758  1.00  0.00              
ATOM   2140 2HE  LYS A 132     -19.555  12.899 -24.548  1.00  0.00              
ATOM   2141 1HZ  LYS A 132     -17.355  12.064 -24.940  1.00  0.00              
ATOM   2142 2HZ  LYS A 132     -17.442  12.713 -23.426  1.00  0.00              
ATOM   2143 3HZ  LYS A 132     -17.436  11.075 -23.623  1.00  0.00              
ATOM   2144  N   GLN A 133     -24.409  12.187 -19.218  1.00  0.00              
ATOM   2145  CA  GLN A 133     -24.972  11.832 -17.908  1.00  0.00              
ATOM   2146  C   GLN A 133     -26.467  12.096 -17.788  1.00  0.00              
ATOM   2147  O   GLN A 133     -27.038  12.035 -16.690  1.00  0.00              
ATOM   2148  CB  GLN A 133     -24.239  12.593 -16.801  1.00  0.00              
ATOM   2149  CG  GLN A 133     -22.749  12.305 -16.729  1.00  0.00              
ATOM   2150  CD  GLN A 133     -22.456  10.850 -16.417  1.00  0.00              
ATOM   2151  OE1 GLN A 133     -23.001  10.282 -15.467  1.00  0.00              
ATOM   2152  NE2 GLN A 133     -21.591  10.237 -17.218  1.00  0.00              
ATOM   2153  H   GLN A 133     -24.213  13.156 -19.423  1.00  0.00              
ATOM   2154  HA  GLN A 133     -24.845  10.760 -17.756  1.00  0.00              
ATOM   2155 1HB  GLN A 133     -24.367  13.665 -16.951  1.00  0.00              
ATOM   2156 2HB  GLN A 133     -24.677  12.343 -15.835  1.00  0.00              
ATOM   2157 1HG  GLN A 133     -22.296  12.547 -17.690  1.00  0.00              
ATOM   2158 2HG  GLN A 133     -22.309  12.919 -15.943  1.00  0.00              
ATOM   2159 1HE2 GLN A 133     -21.358   9.276 -17.061  1.00  0.00              
ATOM   2160 2HE2 GLN A 133     -21.172  10.735 -17.977  1.00  0.00              
ATOM   2161  N   ARG A 134     -27.095  12.389 -18.921  1.00  0.00              
ATOM   2162  CA  ARG A 134     -28.532  12.671 -18.990  1.00  0.00              
ATOM   2163  C   ARG A 134     -28.887  13.811 -18.034  1.00  0.00              
ATOM   2164  O   ARG A 134     -29.907  13.778 -17.348  1.00  0.00              
ATOM   2165  CB  ARG A 134     -29.347  11.435 -18.636  1.00  0.00              
ATOM   2166  CG  ARG A 134     -29.146  10.249 -19.565  1.00  0.00              
ATOM   2167  CD  ARG A 134     -30.089   9.144 -19.257  1.00  0.00              
ATOM   2168  NE  ARG A 134     -29.845   8.574 -17.941  1.00  0.00              
ATOM   2169  CZ  ARG A 134     -28.900   7.653 -17.670  1.00  0.00              
ATOM   2170  NH1 ARG A 134     -28.120   7.209 -18.630  1.00  0.00              
ATOM   2171  NH2 ARG A 134     -28.757   7.196 -16.438  1.00  0.00              
ATOM   2172  H   ARG A 134     -26.547  12.416 -19.769  1.00  0.00              
ATOM   2173  HA  ARG A 134     -28.764  13.041 -19.988  1.00  0.00              
ATOM   2174 1HB  ARG A 134     -29.095  11.110 -17.627  1.00  0.00              
ATOM   2175 2HB  ARG A 134     -30.408  11.685 -18.644  1.00  0.00              
ATOM   2176 1HG  ARG A 134     -29.311  10.563 -20.596  1.00  0.00              
ATOM   2177 2HG  ARG A 134     -28.128   9.871 -19.459  1.00  0.00              
ATOM   2178 1HD  ARG A 134     -31.111   9.521 -19.281  1.00  0.00              
ATOM   2179 2HD  ARG A 134     -29.977   8.353 -19.997  1.00  0.00              
ATOM   2180  HE  ARG A 134     -30.426   8.891 -17.177  1.00  0.00              
ATOM   2181 1HH1 ARG A 134     -28.229   7.558 -19.572  1.00  0.00              
ATOM   2182 2HH1 ARG A 134     -27.412   6.519 -18.427  1.00  0.00              
ATOM   2183 1HH2 ARG A 134     -29.357   7.538 -15.700  1.00  0.00              
ATOM   2184 2HH2 ARG A 134     -28.049   6.506 -16.235  1.00  0.00              
ATOM   2185  N   GLY A 135     -28.014  14.818 -18.007  1.00  0.00              
ATOM   2186  CA  GLY A 135     -28.237  16.009 -17.204  1.00  0.00              
ATOM   2187  C   GLY A 135     -28.348  15.698 -15.735  1.00  0.00              
ATOM   2188  O   GLY A 135     -27.472  15.043 -15.164  1.00  0.00              
ATOM   2189  H   GLY A 135     -27.173  14.749 -18.561  1.00  0.00              
ATOM   2190 1HA  GLY A 135     -27.417  16.711 -17.359  1.00  0.00              
ATOM   2191 2HA  GLY A 135     -29.149  16.505 -17.534  1.00  0.00              
ATOM   2192  N   TRP A 136     -29.437  16.150 -15.130  1.00  0.00              
ATOM   2193  CA  TRP A 136     -29.646  15.969 -13.693  1.00  0.00              
ATOM   2194  C   TRP A 136     -29.921  14.529 -13.218  1.00  0.00              
ATOM   2195  O   TRP A 136     -29.922  14.246 -12.007  1.00  0.00              
ATOM   2196  CB  TRP A 136     -30.717  16.951 -13.221  1.00  0.00              
ATOM   2197  CG  TRP A 136     -30.159  18.352 -13.340  1.00  0.00              
ATOM   2198  CD1 TRP A 136     -30.201  19.170 -14.442  1.00  0.00              
ATOM   2199  CD2 TRP A 136     -29.421  19.059 -12.338  1.00  0.00              
ATOM   2200  NE1 TRP A 136     -29.553  20.356 -14.170  1.00  0.00              
ATOM   2201  CE2 TRP A 136     -29.066  20.316 -12.887  1.00  0.00              
ATOM   2202  CE3 TRP A 136     -29.038  18.755 -11.020  1.00  0.00              
ATOM   2203  CZ2 TRP A 136     -28.348  21.284 -12.161  1.00  0.00              
ATOM   2204  CZ3 TRP A 136     -28.311  19.710 -10.292  1.00  0.00              
ATOM   2205  CH2 TRP A 136     -27.971  20.970 -10.876  1.00  0.00              
ATOM   2206  H   TRP A 136     -30.139  16.630 -15.673  1.00  0.00              
ATOM   2207  HA  TRP A 136     -28.709  16.181 -13.177  1.00  0.00              
ATOM   2208 1HB  TRP A 136     -31.613  16.833 -13.830  1.00  0.00              
ATOM   2209 2HB  TRP A 136     -30.990  16.724 -12.190  1.00  0.00              
ATOM   2210  HD1 TRP A 136     -30.677  18.917 -15.388  1.00  0.00              
ATOM   2211  HE1 TRP A 136     -29.450  21.131 -14.809  1.00  0.00              
ATOM   2212  HE3 TRP A 136     -29.302  17.798 -10.572  1.00  0.00              
ATOM   2213  HZ2 TRP A 136     -28.092  22.255 -12.586  1.00  0.00              
ATOM   2214  HZ3 TRP A 136     -28.011  19.470  -9.272  1.00  0.00              
ATOM   2215  HH2 TRP A 136     -27.402  21.695 -10.293  1.00  0.00              
ATOM   2216  N   ASP A 137     -30.128  13.618 -14.167  1.00  0.00              
ATOM   2217  CA  ASP A 137     -30.239  12.208 -13.797  1.00  0.00              
ATOM   2218  C   ASP A 137     -28.897  11.689 -13.255  1.00  0.00              
ATOM   2219  O   ASP A 137     -28.877  10.911 -12.304  1.00  0.00              
ATOM   2220  CB  ASP A 137     -30.680  11.369 -15.000  1.00  0.00              
ATOM   2221  CG  ASP A 137     -32.141  11.585 -15.369  1.00  0.00              
ATOM   2222  OD1 ASP A 137     -32.869  12.105 -14.556  1.00  0.00              
ATOM   2223  OD2 ASP A 137     -32.516  11.227 -16.459  1.00  0.00              
ATOM   2224  H   ASP A 137     -30.209  13.880 -15.140  1.00  0.00              
ATOM   2225  HA  ASP A 137     -30.996  12.114 -13.018  1.00  0.00              
ATOM   2226 1HB  ASP A 137     -30.062  11.618 -15.863  1.00  0.00              
ATOM   2227 2HB  ASP A 137     -30.527  10.312 -14.781  1.00  0.00              
ATOM   2228  N   GLY A 138     -27.781  12.129 -13.842  1.00  0.00              
ATOM   2229  CA  GLY A 138     -26.467  11.674 -13.370  1.00  0.00              
ATOM   2230  C   GLY A 138     -26.228  12.162 -11.959  1.00  0.00              
ATOM   2231  O   GLY A 138     -25.702  11.431 -11.123  1.00  0.00              
ATOM   2232  H   GLY A 138     -27.828  12.776 -14.615  1.00  0.00              
ATOM   2233 1HA  GLY A 138     -26.424  10.586 -13.406  1.00  0.00              
ATOM   2234 2HA  GLY A 138     -25.691  12.049 -14.036  1.00  0.00              
ATOM   2235  N   PHE A 139     -26.640  13.406 -11.709  1.00  0.00              
ATOM   2236  CA  PHE A 139     -26.549  14.061 -10.402  1.00  0.00              
ATOM   2237  C   PHE A 139     -27.264  13.228  -9.342  1.00  0.00              
ATOM   2238  O   PHE A 139     -26.656  12.818  -8.319  1.00  0.00              
ATOM   2239  CB  PHE A 139     -27.159  15.467 -10.528  1.00  0.00              
ATOM   2240  CG  PHE A 139     -27.215  16.258  -9.235  1.00  0.00              
ATOM   2241  CD1 PHE A 139     -26.158  17.077  -8.850  1.00  0.00              
ATOM   2242  CD2 PHE A 139     -28.345  16.204  -8.428  1.00  0.00              
ATOM   2243  CE1 PHE A 139     -26.212  17.815  -7.666  1.00  0.00              
ATOM   2244  CE2 PHE A 139     -28.414  16.951  -7.245  1.00  0.00              
ATOM   2245  CZ  PHE A 139     -27.348  17.749  -6.866  1.00  0.00              
ATOM   2246  H   PHE A 139     -27.038  13.913 -12.487  1.00  0.00              
ATOM   2247  HA  PHE A 139     -25.497  14.139 -10.126  1.00  0.00              
ATOM   2248 1HB  PHE A 139     -26.584  16.050 -11.246  1.00  0.00              
ATOM   2249 2HB  PHE A 139     -28.176  15.389 -10.909  1.00  0.00              
ATOM   2250  HD1 PHE A 139     -25.274  17.141  -9.486  1.00  0.00              
ATOM   2251  HD2 PHE A 139     -29.186  15.575  -8.725  1.00  0.00              
ATOM   2252  HE1 PHE A 139     -25.367  18.438  -7.374  1.00  0.00              
ATOM   2253  HE2 PHE A 139     -29.307  16.904  -6.622  1.00  0.00              
ATOM   2254  HZ  PHE A 139     -27.398  18.324  -5.943  1.00  0.00              
ATOM   2255  N   VAL A 140     -28.541  12.930  -9.603  1.00  0.00              
ATOM   2256  CA  VAL A 140     -29.367  12.209  -8.637  1.00  0.00              
ATOM   2257  C   VAL A 140     -28.883  10.769  -8.443  1.00  0.00              
ATOM   2258  O   VAL A 140     -28.832  10.271  -7.317  1.00  0.00              
ATOM   2259  CB  VAL A 140     -30.858  12.196  -9.062  1.00  0.00              
ATOM   2260  CG1 VAL A 140     -31.691  11.302  -8.153  1.00  0.00              
ATOM   2261  CG2 VAL A 140     -31.419  13.625  -9.014  1.00  0.00              
ATOM   2262  H   VAL A 140     -28.946  13.209 -10.485  1.00  0.00              
ATOM   2263  HA  VAL A 140     -29.293  12.714  -7.673  1.00  0.00              
ATOM   2264  HB  VAL A 140     -30.934  11.806 -10.076  1.00  0.00              
ATOM   2265 1HG1 VAL A 140     -32.731  11.317  -8.481  1.00  0.00              
ATOM   2266 2HG1 VAL A 140     -31.311  10.281  -8.200  1.00  0.00              
ATOM   2267 3HG1 VAL A 140     -31.629  11.666  -7.128  1.00  0.00              
ATOM   2268 1HG2 VAL A 140     -32.466  13.615  -9.314  1.00  0.00              
ATOM   2269 2HG2 VAL A 140     -31.335  14.016  -8.000  1.00  0.00              
ATOM   2270 3HG2 VAL A 140     -30.853  14.261  -9.696  1.00  0.00              
ATOM   2271  N   GLU A 141     -28.554  10.099  -9.551  1.00  0.00              
ATOM   2272  CA  GLU A 141     -28.120   8.720  -9.479  1.00  0.00              
ATOM   2273  C   GLU A 141     -26.809   8.552  -8.719  1.00  0.00              
ATOM   2274  O   GLU A 141     -26.675   7.614  -7.916  1.00  0.00              
ATOM   2275  CB  GLU A 141     -27.973   8.149 -10.891  1.00  0.00              
ATOM   2276  CG  GLU A 141     -29.289   7.955 -11.631  1.00  0.00              
ATOM   2277  CD  GLU A 141     -29.098   7.551 -13.067  1.00  0.00              
ATOM   2278  OE1 GLU A 141     -27.974   7.496 -13.505  1.00  0.00              
ATOM   2279  OE2 GLU A 141     -30.078   7.298 -13.727  1.00  0.00              
ATOM   2280  H   GLU A 141     -28.606  10.552 -10.452  1.00  0.00              
ATOM   2281  HA  GLU A 141     -28.835   8.164  -8.872  1.00  0.00              
ATOM   2282 1HB  GLU A 141     -27.348   8.813 -11.488  1.00  0.00              
ATOM   2283 2HB  GLU A 141     -27.471   7.183 -10.843  1.00  0.00              
ATOM   2284 1HG  GLU A 141     -29.869   7.186 -11.123  1.00  0.00              
ATOM   2285 2HG  GLU A 141     -29.856   8.884 -11.592  1.00  0.00              
ATOM   2286  N   PHE A 142     -25.858   9.459  -8.955  1.00  0.00              
ATOM   2287  CA  PHE A 142     -24.559   9.404  -8.273  1.00  0.00              
ATOM   2288  C   PHE A 142     -24.746   9.734  -6.806  1.00  0.00              
ATOM   2289  O   PHE A 142     -24.118   9.132  -5.927  1.00  0.00              
ATOM   2290  CB  PHE A 142     -23.562  10.379  -8.902  1.00  0.00              
ATOM   2291  CG  PHE A 142     -22.195  10.333  -8.281  1.00  0.00              
ATOM   2292  CD1 PHE A 142     -21.532   9.125  -8.117  1.00  0.00              
ATOM   2293  CD2 PHE A 142     -21.570  11.496  -7.858  1.00  0.00              
ATOM   2294  CE1 PHE A 142     -20.275   9.082  -7.545  1.00  0.00              
ATOM   2295  CE2 PHE A 142     -20.312  11.455  -7.287  1.00  0.00              
ATOM   2296  CZ  PHE A 142     -19.665  10.246  -7.130  1.00  0.00              
ATOM   2297  H   PHE A 142     -26.035  10.201  -9.618  1.00  0.00              
ATOM   2298  HA  PHE A 142     -24.167   8.389  -8.357  1.00  0.00              
ATOM   2299 1HB  PHE A 142     -23.460  10.160  -9.964  1.00  0.00              
ATOM   2300 2HB  PHE A 142     -23.942  11.396  -8.813  1.00  0.00              
ATOM   2301  HD1 PHE A 142     -22.014   8.204  -8.446  1.00  0.00              
ATOM   2302  HD2 PHE A 142     -22.082  12.451  -7.981  1.00  0.00              
ATOM   2303  HE1 PHE A 142     -19.766   8.126  -7.422  1.00  0.00              
ATOM   2304  HE2 PHE A 142     -19.832  12.377  -6.959  1.00  0.00              
ATOM   2305  HZ  PHE A 142     -18.674  10.213  -6.679  1.00  0.00              
ATOM   2306  N   PHE A 143     -25.628  10.686  -6.534  1.00  0.00              
ATOM   2307  CA  PHE A 143     -25.897  11.054  -5.157  1.00  0.00              
ATOM   2308  C   PHE A 143     -27.009  10.253  -4.468  1.00  0.00              
ATOM   2309  O   PHE A 143     -27.424  10.593  -3.343  1.00  0.00              
ATOM   2310  CB  PHE A 143     -26.248  12.541  -5.101  1.00  0.00              
ATOM   2311  CG  PHE A 143     -25.086  13.450  -5.388  1.00  0.00              
ATOM   2312  CD1 PHE A 143     -23.789  12.960  -5.393  1.00  0.00              
ATOM   2313  CD2 PHE A 143     -25.288  14.796  -5.654  1.00  0.00              
ATOM   2314  CE1 PHE A 143     -22.719  13.794  -5.657  1.00  0.00              
ATOM   2315  CE2 PHE A 143     -24.222  15.632  -5.919  1.00  0.00              
ATOM   2316  CZ  PHE A 143     -22.936  15.130  -5.920  1.00  0.00              
ATOM   2317  H   PHE A 143     -26.121  11.162  -7.276  1.00  0.00              
ATOM   2318  HA  PHE A 143     -25.023  10.801  -4.555  1.00  0.00              
ATOM   2319 1HB  PHE A 143     -27.035  12.757  -5.822  1.00  0.00              
ATOM   2320 2HB  PHE A 143     -26.635  12.786  -4.112  1.00  0.00              
ATOM   2321  HD1 PHE A 143     -23.618  11.903  -5.185  1.00  0.00              
ATOM   2322  HD2 PHE A 143     -26.304  15.192  -5.652  1.00  0.00              
ATOM   2323  HE1 PHE A 143     -21.705  13.396  -5.657  1.00  0.00              
ATOM   2324  HE2 PHE A 143     -24.394  16.688  -6.127  1.00  0.00              
ATOM   2325  HZ  PHE A 143     -22.093  15.789  -6.127  1.00  0.00              
ATOM   2326  N   HIS A 144     -27.453   9.173  -5.115  1.00  0.00              
ATOM   2327  CA  HIS A 144     -28.498   8.321  -4.537  1.00  0.00              
ATOM   2328  C   HIS A 144     -27.987   7.533  -3.337  1.00  0.00              
ATOM   2329  O   HIS A 144     -28.741   6.772  -2.733  1.00  0.00              
ATOM   2330  OXT HIS A 144     -26.848   7.655  -2.980  1.00  0.00              
ATOM   2331  CB  HIS A 144     -29.045   7.350  -5.588  1.00  0.00              
ATOM   2332  CG  HIS A 144     -30.250   6.587  -5.133  1.00  0.00              
ATOM   2333  ND1 HIS A 144     -30.183   5.586  -4.187  1.00  0.00              
ATOM   2334  CD2 HIS A 144     -31.552   6.679  -5.494  1.00  0.00              
ATOM   2335  CE1 HIS A 144     -31.394   5.095  -3.985  1.00  0.00              
ATOM   2336  NE2 HIS A 144     -32.241   5.740  -4.766  1.00  0.00              
ATOM   2337  H   HIS A 144     -27.067   8.935  -6.018  1.00  0.00              
ATOM   2338  HA  HIS A 144     -29.323   8.942  -4.190  1.00  0.00              
ATOM   2339 1HB  HIS A 144     -29.310   7.901  -6.490  1.00  0.00              
ATOM   2340 2HB  HIS A 144     -28.270   6.633  -5.859  1.00  0.00              
ATOM   2341  HD2 HIS A 144     -31.974   7.368  -6.226  1.00  0.00              
ATOM   2342  HE1 HIS A 144     -31.649   4.294  -3.292  1.00  0.00              
ATOM   2343  HE2 HIS A 144     -33.236   5.575  -4.823  1.00  0.00              
ATOM   2344  N   ASP B   1     -14.752  -5.791  -0.521  1.00  0.00              
ATOM   2345  CA  ASP B   1     -15.206  -5.953   0.891  1.00  0.00              
ATOM   2346  C   ASP B   1     -15.196  -4.607   1.647  1.00  0.00              
ATOM   2347  O   ASP B   1     -14.610  -3.625   1.155  1.00  0.00              
ATOM   2348  CB  ASP B   1     -14.321  -6.959   1.631  1.00  0.00              
ATOM   2349  CG  ASP B   1     -12.909  -6.441   1.871  1.00  0.00              
ATOM   2350  OD1 ASP B   1     -12.721  -5.249   1.836  1.00  0.00              
ATOM   2351  OD2 ASP B   1     -12.033  -7.244   2.088  1.00  0.00              
ATOM   2352 1H   ASP B   1     -13.940  -6.353  -0.677  1.00  0.00              
ATOM   2353 2H   ASP B   1     -15.481  -6.080  -1.142  1.00  0.00              
ATOM   2354 3H   ASP B   1     -14.531  -4.831  -0.692  1.00  0.00              
ATOM   2355  HA  ASP B   1     -16.241  -6.298   0.885  1.00  0.00              
ATOM   2356 1HB  ASP B   1     -14.772  -7.202   2.593  1.00  0.00              
ATOM   2357 2HB  ASP B   1     -14.261  -7.883   1.055  1.00  0.00              
ATOM   2358  N   PRO B   2     -15.857  -4.545   2.830  1.00  0.00              
ATOM   2359  CA  PRO B   2     -15.882  -3.309   3.636  1.00  0.00              
ATOM   2360  C   PRO B   2     -14.537  -2.613   3.891  1.00  0.00              
ATOM   2361  O   PRO B   2     -14.492  -1.370   3.902  1.00  0.00              
ATOM   2362  CB  PRO B   2     -16.480  -3.815   4.953  1.00  0.00              
ATOM   2363  CG  PRO B   2     -17.391  -4.920   4.540  1.00  0.00              
ATOM   2364  CD  PRO B   2     -16.641  -5.635   3.448  1.00  0.00              
ATOM   2365  HA  PRO B   2     -16.516  -2.563   3.134  1.00  0.00              
ATOM   2366 1HB  PRO B   2     -15.677  -4.152   5.625  1.00  0.00              
ATOM   2367 2HB  PRO B   2     -17.006  -2.997   5.466  1.00  0.00              
ATOM   2368 1HG  PRO B   2     -17.611  -5.571   5.399  1.00  0.00              
ATOM   2369 2HG  PRO B   2     -18.353  -4.511   4.197  1.00  0.00              
ATOM   2370 1HD  PRO B   2     -15.992  -6.405   3.891  1.00  0.00              
ATOM   2371 2HD  PRO B   2     -17.358  -6.088   2.747  1.00  0.00              
ATOM   2372  N   LYS B   3     -13.466  -3.379   4.111  1.00  0.00              
ATOM   2373  CA  LYS B   3     -12.161  -2.764   4.387  1.00  0.00              
ATOM   2374  C   LYS B   3     -11.616  -2.016   3.159  1.00  0.00              
ATOM   2375  O   LYS B   3     -11.052  -0.928   3.297  1.00  0.00              
ATOM   2376  CB  LYS B   3     -11.159  -3.826   4.841  1.00  0.00              
ATOM   2377  CG  LYS B   3     -11.438  -4.405   6.222  1.00  0.00              
ATOM   2378  CD  LYS B   3     -10.416  -5.470   6.592  1.00  0.00              
ATOM   2379  CE  LYS B   3     -10.702  -6.059   7.966  1.00  0.00              
ATOM   2380  NZ  LYS B   3      -9.736  -7.133   8.322  1.00  0.00              
ATOM   2381  H   LYS B   3     -13.541  -4.386   4.091  1.00  0.00              
ATOM   2382  HA  LYS B   3     -12.292  -2.005   5.158  1.00  0.00              
ATOM   2383 1HB  LYS B   3     -11.154  -4.651   4.128  1.00  0.00              
ATOM   2384 2HB  LYS B   3     -10.156  -3.399   4.854  1.00  0.00              
ATOM   2385 1HG  LYS B   3     -11.403  -3.607   6.965  1.00  0.00              
ATOM   2386 2HG  LYS B   3     -12.433  -4.847   6.237  1.00  0.00              
ATOM   2387 1HD  LYS B   3     -10.440  -6.270   5.851  1.00  0.00              
ATOM   2388 2HD  LYS B   3      -9.418  -5.032   6.596  1.00  0.00              
ATOM   2389 1HE  LYS B   3     -10.645  -5.272   8.717  1.00  0.00              
ATOM   2390 2HE  LYS B   3     -11.709  -6.474   7.981  1.00  0.00              
ATOM   2391 1HZ  LYS B   3      -9.959  -7.497   9.238  1.00  0.00              
ATOM   2392 2HZ  LYS B   3      -9.793  -7.878   7.642  1.00  0.00              
ATOM   2393 3HZ  LYS B   3      -8.799  -6.756   8.330  1.00  0.00              
ATOM   2394  N   LYS B   4     -11.792  -2.602   1.974  1.00  0.00              
ATOM   2395  CA  LYS B   4     -11.359  -1.985   0.709  1.00  0.00              
ATOM   2396  C   LYS B   4     -12.150  -0.723   0.376  1.00  0.00              
ATOM   2397  O   LYS B   4     -11.610   0.208  -0.242  1.00  0.00              
ATOM   2398  CB  LYS B   4     -11.483  -2.988  -0.440  1.00  0.00              
ATOM   2399  CG  LYS B   4     -10.470  -4.124  -0.395  1.00  0.00              
ATOM   2400  CD  LYS B   4     -10.668  -5.086  -1.557  1.00  0.00              
ATOM   2401  CE  LYS B   4      -9.652  -6.219  -1.518  1.00  0.00              
ATOM   2402  NZ  LYS B   4      -9.848  -7.181  -2.636  1.00  0.00              
ATOM   2403  H   LYS B   4     -12.241  -3.506   1.952  1.00  0.00              
ATOM   2404  HA  LYS B   4     -10.314  -1.688   0.808  1.00  0.00              
ATOM   2405 1HB  LYS B   4     -12.480  -3.428  -0.432  1.00  0.00              
ATOM   2406 2HB  LYS B   4     -11.362  -2.468  -1.390  1.00  0.00              
ATOM   2407 1HG  LYS B   4      -9.461  -3.714  -0.442  1.00  0.00              
ATOM   2408 2HG  LYS B   4     -10.578  -4.671   0.541  1.00  0.00              
ATOM   2409 1HD  LYS B   4     -11.673  -5.508  -1.513  1.00  0.00              
ATOM   2410 2HD  LYS B   4     -10.560  -4.547  -2.498  1.00  0.00              
ATOM   2411 1HE  LYS B   4      -8.646  -5.807  -1.581  1.00  0.00              
ATOM   2412 2HE  LYS B   4      -9.743  -6.756  -0.573  1.00  0.00              
ATOM   2413 1HZ  LYS B   4      -9.157  -7.915  -2.574  1.00  0.00              
ATOM   2414 2HZ  LYS B   4     -10.773  -7.584  -2.576  1.00  0.00              
ATOM   2415 3HZ  LYS B   4      -9.748  -6.699  -3.517  1.00  0.00              
ATOM   2416  N   VAL B   5     -13.424  -0.698   0.769  1.00  0.00              
ATOM   2417  CA  VAL B   5     -14.269   0.479   0.561  1.00  0.00              
ATOM   2418  C   VAL B   5     -13.782   1.642   1.416  1.00  0.00              
ATOM   2419  O   VAL B   5     -13.624   2.748   0.921  1.00  0.00              
ATOM   2420  CB  VAL B   5     -15.735   0.162   0.913  1.00  0.00              
ATOM   2421  CG1 VAL B   5     -16.574   1.431   0.889  1.00  0.00              
ATOM   2422  CG2 VAL B   5     -16.289  -0.869  -0.058  1.00  0.00              
ATOM   2423  H   VAL B   5     -13.816  -1.511   1.223  1.00  0.00              
ATOM   2424  HA  VAL B   5     -14.198   0.776  -0.486  1.00  0.00              
ATOM   2425  HB  VAL B   5     -15.778  -0.233   1.928  1.00  0.00              
ATOM   2426 1HG1 VAL B   5     -17.607   1.189   1.141  1.00  0.00              
ATOM   2427 2HG1 VAL B   5     -16.182   2.141   1.617  1.00  0.00              
ATOM   2428 3HG1 VAL B   5     -16.538   1.873  -0.106  1.00  0.00              
ATOM   2429 1HG2 VAL B   5     -17.326  -1.089   0.197  1.00  0.00              
ATOM   2430 2HG2 VAL B   5     -16.241  -0.476  -1.073  1.00  0.00              
ATOM   2431 3HG2 VAL B   5     -15.699  -1.783   0.006  1.00  0.00              
ATOM   2432  N   LEU B   6     -13.541   1.350   2.695  1.00  0.00              
ATOM   2433  CA  LEU B   6     -13.061   2.300   3.666  1.00  0.00              
ATOM   2434  C   LEU B   6     -11.642   2.771   3.329  1.00  0.00              
ATOM   2435  O   LEU B   6     -11.329   3.954   3.446  1.00  0.00              
ATOM   2436  CB  LEU B   6     -13.090   1.672   5.065  1.00  0.00              
ATOM   2437  CG  LEU B   6     -14.484   1.399   5.643  1.00  0.00              
ATOM   2438  CD1 LEU B   6     -14.352   0.620   6.945  1.00  0.00              
ATOM   2439  CD2 LEU B   6     -15.208   2.719   5.867  1.00  0.00              
ATOM   2440  H   LEU B   6     -13.713   0.397   2.983  1.00  0.00              
ATOM   2441  HA  LEU B   6     -13.716   3.170   3.652  1.00  0.00              
ATOM   2442 1HB  LEU B   6     -12.554   0.725   5.032  1.00  0.00              
ATOM   2443 2HB  LEU B   6     -12.569   2.336   5.755  1.00  0.00              
ATOM   2444  HG  LEU B   6     -15.055   0.787   4.944  1.00  0.00              
ATOM   2445 1HD1 LEU B   6     -15.343   0.426   7.355  1.00  0.00              
ATOM   2446 2HD1 LEU B   6     -13.848  -0.327   6.752  1.00  0.00              
ATOM   2447 3HD1 LEU B   6     -13.771   1.202   7.659  1.00  0.00              
ATOM   2448 1HD2 LEU B   6     -16.200   2.525   6.277  1.00  0.00              
ATOM   2449 2HD2 LEU B   6     -14.640   3.332   6.567  1.00  0.00              
ATOM   2450 3HD2 LEU B   6     -15.305   3.246   4.918  1.00  0.00              
ATOM   2451  N   ASP B   7     -10.790   1.853   2.892  1.00  0.00              
ATOM   2452  CA  ASP B   7      -9.442   2.252   2.536  1.00  0.00              
ATOM   2453  C   ASP B   7      -9.348   3.024   1.239  1.00  0.00              
ATOM   2454  O   ASP B   7      -8.539   3.935   1.145  1.00  0.00              
ATOM   2455  CB  ASP B   7      -8.545   1.015   2.443  1.00  0.00              
ATOM   2456  CG  ASP B   7      -8.254   0.391   3.802  1.00  0.00              
ATOM   2457  OD1 ASP B   7      -8.463   1.050   4.793  1.00  0.00              
ATOM   2458  OD2 ASP B   7      -7.827  -0.738   3.835  1.00  0.00              
ATOM   2459  H   ASP B   7     -11.056   0.883   2.801  1.00  0.00              
ATOM   2460  HA  ASP B   7      -9.110   3.016   3.239  1.00  0.00              
ATOM   2461 1HB  ASP B   7      -9.021   0.267   1.810  1.00  0.00              
ATOM   2462 2HB  ASP B   7      -7.598   1.286   1.975  1.00  0.00              
ATOM   2463  N   LYS B   8     -10.177   2.678   0.254  1.00  0.00              
ATOM   2464  CA  LYS B   8     -10.215   3.424  -1.001  1.00  0.00              
ATOM   2465  C   LYS B   8     -10.570   4.898  -0.771  1.00  0.00              
ATOM   2466  O   LYS B   8      -9.907   5.799  -1.323  1.00  0.00              
ATOM   2467  CB  LYS B   8     -11.214   2.786  -1.967  1.00  0.00              
ATOM   2468  CG  LYS B   8     -11.313   3.480  -3.319  1.00  0.00              
ATOM   2469  CD  LYS B   8     -12.271   2.748  -4.247  1.00  0.00              
ATOM   2470  CE  LYS B   8     -12.394   3.457  -5.588  1.00  0.00              
ATOM   2471  NZ  LYS B   8     -13.322   2.746  -6.510  1.00  0.00              
ATOM   2472  H   LYS B   8     -10.792   1.885   0.374  1.00  0.00              
ATOM   2473  HA  LYS B   8      -9.220   3.399  -1.448  1.00  0.00              
ATOM   2474 1HB  LYS B   8     -10.937   1.746  -2.143  1.00  0.00              
ATOM   2475 2HB  LYS B   8     -12.207   2.788  -1.517  1.00  0.00              
ATOM   2476 1HG  LYS B   8     -11.666   4.502  -3.179  1.00  0.00              
ATOM   2477 2HG  LYS B   8     -10.328   3.515  -3.782  1.00  0.00              
ATOM   2478 1HD  LYS B   8     -11.912   1.732  -4.414  1.00  0.00              
ATOM   2479 2HD  LYS B   8     -13.257   2.695  -3.784  1.00  0.00              
ATOM   2480 1HE  LYS B   8     -12.762   4.470  -5.431  1.00  0.00              
ATOM   2481 2HE  LYS B   8     -11.413   3.519  -6.057  1.00  0.00              
ATOM   2482 1HZ  LYS B   8     -13.375   3.247  -7.386  1.00  0.00              
ATOM   2483 2HZ  LYS B   8     -12.980   1.810  -6.677  1.00  0.00              
ATOM   2484 3HZ  LYS B   8     -14.240   2.699  -6.093  1.00  0.00              
ATOM   2485  N   ALA B   9     -11.614   5.137   0.028  1.00  0.00              
ATOM   2486  CA  ALA B   9     -12.024   6.487   0.357  1.00  0.00              
ATOM   2487  C   ALA B   9     -10.911   7.212   1.123  1.00  0.00              
ATOM   2488  O   ALA B   9     -10.633   8.370   0.842  1.00  0.00              
ATOM   2489  CB  ALA B   9     -13.312   6.491   1.159  1.00  0.00              
ATOM   2490  H   ALA B   9     -12.131   4.359   0.412  1.00  0.00              
ATOM   2491  HA  ALA B   9     -12.195   7.025  -0.575  1.00  0.00              
ATOM   2492 1HB  ALA B   9     -13.593   7.518   1.391  1.00  0.00              
ATOM   2493 2HB  ALA B   9     -14.105   6.020   0.578  1.00  0.00              
ATOM   2494 3HB  ALA B   9     -13.165   5.938   2.086  1.00  0.00              
ATOM   2495  N   LYS B  10     -10.277   6.519   2.070  1.00  0.00              
ATOM   2496  CA  LYS B  10      -9.182   7.087   2.878  1.00  0.00              
ATOM   2497  C   LYS B  10      -8.039   7.545   1.990  1.00  0.00              
ATOM   2498  O   LYS B  10      -7.590   8.691   2.074  1.00  0.00              
ATOM   2499  CB  LYS B  10      -8.672   6.070   3.900  1.00  0.00              
ATOM   2500  CG  LYS B  10      -7.542   6.580   4.785  1.00  0.00              
ATOM   2501  CD  LYS B  10      -7.124   5.532   5.805  1.00  0.00              
ATOM   2502  CE  LYS B  10      -5.963   6.022   6.659  1.00  0.00              
ATOM   2503  NZ  LYS B  10      -5.541   5.005   7.660  1.00  0.00              
ATOM   2504  H   LYS B  10     -10.566   5.566   2.235  1.00  0.00              
ATOM   2505  HA  LYS B  10      -9.568   7.945   3.430  1.00  0.00              
ATOM   2506 1HB  LYS B  10      -9.493   5.763   4.549  1.00  0.00              
ATOM   2507 2HB  LYS B  10      -8.315   5.180   3.381  1.00  0.00              
ATOM   2508 1HG  LYS B  10      -6.682   6.835   4.165  1.00  0.00              
ATOM   2509 2HG  LYS B  10      -7.868   7.477   5.310  1.00  0.00              
ATOM   2510 1HD  LYS B  10      -7.969   5.299   6.455  1.00  0.00              
ATOM   2511 2HD  LYS B  10      -6.823   4.621   5.289  1.00  0.00              
ATOM   2512 1HE  LYS B  10      -5.115   6.257   6.017  1.00  0.00              
ATOM   2513 2HE  LYS B  10      -6.256   6.931   7.184  1.00  0.00              
ATOM   2514 1HZ  LYS B  10      -4.771   5.368   8.204  1.00  0.00              
ATOM   2515 2HZ  LYS B  10      -6.316   4.793   8.273  1.00  0.00              
ATOM   2516 3HZ  LYS B  10      -5.248   4.164   7.183  1.00  0.00              
ATOM   2517  N   ASP B  11      -7.592   6.644   1.116  1.00  0.00              
ATOM   2518  CA  ASP B  11      -6.448   6.894   0.247  1.00  0.00              
ATOM   2519  C   ASP B  11      -6.714   8.051  -0.679  1.00  0.00              
ATOM   2520  O   ASP B  11      -5.878   8.957  -0.801  1.00  0.00              
ATOM   2521  CB  ASP B  11      -6.108   5.650  -0.577  1.00  0.00              
ATOM   2522  CG  ASP B  11      -5.476   4.543   0.255  1.00  0.00              
ATOM   2523  OD1 ASP B  11      -5.041   4.822   1.348  1.00  0.00              
ATOM   2524  OD2 ASP B  11      -5.434   3.428  -0.209  1.00  0.00              
ATOM   2525  H   ASP B  11      -8.069   5.756   1.058  1.00  0.00              
ATOM   2526  HA  ASP B  11      -5.588   7.143   0.869  1.00  0.00              
ATOM   2527 1HB  ASP B  11      -7.015   5.263  -1.042  1.00  0.00              
ATOM   2528 2HB  ASP B  11      -5.419   5.921  -1.378  1.00  0.00              
ATOM   2529  N   GLN B  12      -7.885   8.019  -1.323  1.00  0.00              
ATOM   2530  CA  GLN B  12      -8.261   9.048  -2.284  1.00  0.00              
ATOM   2531  C   GLN B  12      -8.504  10.406  -1.621  1.00  0.00              
ATOM   2532  O   GLN B  12      -8.052  11.406  -2.139  1.00  0.00              
ATOM   2533  CB  GLN B  12      -9.513   8.615  -3.051  1.00  0.00              
ATOM   2534  CG  GLN B  12      -9.289   7.451  -4.001  1.00  0.00              
ATOM   2535  CD  GLN B  12     -10.571   6.995  -4.671  1.00  0.00              
ATOM   2536  OE1 GLN B  12     -11.666   7.158  -4.123  1.00  0.00              
ATOM   2537  NE2 GLN B  12     -10.445   6.419  -5.861  1.00  0.00              
ATOM   2538  H   GLN B  12      -8.526   7.261  -1.138  1.00  0.00              
ATOM   2539  HA  GLN B  12      -7.423   9.211  -2.961  1.00  0.00              
ATOM   2540 1HB  GLN B  12     -10.291   8.327  -2.345  1.00  0.00              
ATOM   2541 2HB  GLN B  12      -9.892   9.455  -3.632  1.00  0.00              
ATOM   2542 1HG  GLN B  12      -8.589   7.759  -4.778  1.00  0.00              
ATOM   2543 2HG  GLN B  12      -8.878   6.611  -3.441  1.00  0.00              
ATOM   2544 1HE2 GLN B  12     -11.256   6.098  -6.351  1.00  0.00              
ATOM   2545 2HE2 GLN B  12      -9.538   6.307  -6.268  1.00  0.00              
ATOM   2546  N   ALA B  13      -9.193  10.453  -0.482  1.00  0.00              
ATOM   2547  CA  ALA B  13      -9.407  11.738   0.175  1.00  0.00              
ATOM   2548  C   ALA B  13      -8.067  12.346   0.617  1.00  0.00              
ATOM   2549  O   ALA B  13      -7.838  13.552   0.447  1.00  0.00              
ATOM   2550  CB  ALA B  13     -10.360  11.607   1.357  1.00  0.00              
ATOM   2551  H   ALA B  13      -9.571   9.616  -0.062  1.00  0.00              
ATOM   2552  HA  ALA B  13      -9.851  12.420  -0.550  1.00  0.00              
ATOM   2553 1HB  ALA B  13     -10.498  12.582   1.824  1.00  0.00              
ATOM   2554 2HB  ALA B  13     -11.323  11.233   1.008  1.00  0.00              
ATOM   2555 3HB  ALA B  13      -9.943  10.913   2.085  1.00  0.00              
ATOM   2556  N   GLU B  14      -7.178  11.517   1.167  1.00  0.00              
ATOM   2557  CA  GLU B  14      -5.848  11.996   1.543  1.00  0.00              
ATOM   2558  C   GLU B  14      -5.017  12.439   0.325  1.00  0.00              
ATOM   2559  O   GLU B  14      -4.272  13.400   0.406  1.00  0.00              
ATOM   2560  CB  GLU B  14      -5.098  10.904   2.309  1.00  0.00              
ATOM   2561  CG  GLU B  14      -5.629  10.643   3.711  1.00  0.00              
ATOM   2562  CD  GLU B  14      -4.908   9.525   4.411  1.00  0.00              
ATOM   2563  OE1 GLU B  14      -4.119   8.864   3.778  1.00  0.00              
ATOM   2564  OE2 GLU B  14      -5.145   9.331   5.580  1.00  0.00              
ATOM   2565  H   GLU B  14      -7.416  10.549   1.328  1.00  0.00              
ATOM   2566  HA  GLU B  14      -5.962  12.905   2.135  1.00  0.00              
ATOM   2567 1HB  GLU B  14      -5.150   9.968   1.752  1.00  0.00              
ATOM   2568 2HB  GLU B  14      -4.046  11.176   2.395  1.00  0.00              
ATOM   2569 1HG  GLU B  14      -5.526  11.552   4.303  1.00  0.00              
ATOM   2570 2HG  GLU B  14      -6.689  10.401   3.648  1.00  0.00              
ATOM   2571  N   ASN B  15      -5.133  11.739  -0.798  1.00  0.00              
ATOM   2572  CA  ASN B  15      -4.439  12.185  -2.020  1.00  0.00              
ATOM   2573  C   ASN B  15      -4.896  13.571  -2.519  1.00  0.00              
ATOM   2574  O   ASN B  15      -4.097  14.370  -3.006  1.00  0.00              
ATOM   2575  CB  ASN B  15      -4.614  11.153  -3.119  1.00  0.00              
ATOM   2576  CG  ASN B  15      -3.782   9.921  -2.892  1.00  0.00              
ATOM   2577  OD1 ASN B  15      -2.809   9.945  -2.130  1.00  0.00              
ATOM   2578  ND2 ASN B  15      -4.146   8.844  -3.540  1.00  0.00              
ATOM   2579  H   ASN B  15      -5.693  10.899  -0.829  1.00  0.00              
ATOM   2580  HA  ASN B  15      -3.380  12.316  -1.789  1.00  0.00              
ATOM   2581 1HB  ASN B  15      -5.663  10.862  -3.182  1.00  0.00              
ATOM   2582 2HB  ASN B  15      -4.338  11.592  -4.078  1.00  0.00              
ATOM   2583 1HD2 ASN B  15      -3.629   7.994  -3.428  1.00  0.00              
ATOM   2584 2HD2 ASN B  15      -4.940   8.870  -4.147  1.00  0.00              
ATOM   2585  N   ARG B  16      -6.188  13.854  -2.395  1.00  0.00              
ATOM   2586  CA  ARG B  16      -6.711  15.156  -2.786  1.00  0.00              
ATOM   2587  C   ARG B  16      -6.254  16.236  -1.799  1.00  0.00              
ATOM   2588  O   ARG B  16      -5.934  17.347  -2.186  1.00  0.00              
ATOM   2589  CB  ARG B  16      -8.231  15.127  -2.846  1.00  0.00              
ATOM   2590  CG  ARG B  16      -8.812  14.180  -3.885  1.00  0.00              
ATOM   2591  CD  ARG B  16      -8.258  14.442  -5.238  1.00  0.00              
ATOM   2592  NE  ARG B  16      -8.876  13.600  -6.249  1.00  0.00              
ATOM   2593  CZ  ARG B  16      -8.463  13.512  -7.528  1.00  0.00              
ATOM   2594  NH1 ARG B  16      -7.432  14.219  -7.936  1.00  0.00              
ATOM   2595  NH2 ARG B  16      -9.093  12.715  -8.373  1.00  0.00              
ATOM   2596  H   ARG B  16      -6.822  13.161  -2.025  1.00  0.00              
ATOM   2597  HA  ARG B  16      -6.251  15.444  -3.732  1.00  0.00              
ATOM   2598 1HB  ARG B  16      -8.628  14.835  -1.875  1.00  0.00              
ATOM   2599 2HB  ARG B  16      -8.606  16.127  -3.066  1.00  0.00              
ATOM   2600 1HG  ARG B  16      -8.577  13.151  -3.611  1.00  0.00              
ATOM   2601 2HG  ARG B  16      -9.894  14.306  -3.927  1.00  0.00              
ATOM   2602 1HD  ARG B  16      -8.433  15.483  -5.507  1.00  0.00              
ATOM   2603 2HD  ARG B  16      -7.187  14.243  -5.237  1.00  0.00              
ATOM   2604  HE  ARG B  16      -9.672  13.040  -5.973  1.00  0.00              
ATOM   2605 1HH1 ARG B  16      -6.950  14.829  -7.290  1.00  0.00              
ATOM   2606 2HH1 ARG B  16      -7.123  14.154  -8.895  1.00  0.00              
ATOM   2607 1HH2 ARG B  16      -9.886  12.171  -8.060  1.00  0.00              
ATOM   2608 2HH2 ARG B  16      -8.784  12.649  -9.332  1.00  0.00              
ATOM   2609  N   VAL B  17      -6.132  15.873  -0.534  1.00  0.00              
ATOM   2610  CA  VAL B  17      -5.460  16.723   0.473  1.00  0.00              
ATOM   2611  C   VAL B  17      -3.968  17.004   0.217  1.00  0.00              
ATOM   2612  O   VAL B  17      -3.520  18.137   0.386  1.00  0.00              
ATOM   2613  CB  VAL B  17      -5.664  16.140   1.888  1.00  0.00              
ATOM   2614  CG1 VAL B  17      -4.805  16.844   2.923  1.00  0.00              
ATOM   2615  CG2 VAL B  17      -7.137  16.186   2.253  1.00  0.00              
ATOM   2616  H   VAL B  17      -6.514  14.982  -0.249  1.00  0.00              
ATOM   2617  HA  VAL B  17      -5.903  17.718   0.437  1.00  0.00              
ATOM   2618  HB  VAL B  17      -5.316  15.107   1.899  1.00  0.00              
ATOM   2619 1HG1 VAL B  17      -4.981  16.401   3.904  1.00  0.00              
ATOM   2620 2HG1 VAL B  17      -3.754  16.734   2.659  1.00  0.00              
ATOM   2621 3HG1 VAL B  17      -5.065  17.902   2.952  1.00  0.00              
ATOM   2622 1HG2 VAL B  17      -7.278  15.773   3.251  1.00  0.00              
ATOM   2623 2HG2 VAL B  17      -7.485  17.219   2.234  1.00  0.00              
ATOM   2624 3HG2 VAL B  17      -7.708  15.598   1.534  1.00  0.00              
ATOM   2625  N   ARG B  18      -3.189  15.979  -0.124  1.00  0.00              
ATOM   2626  CA  ARG B  18      -1.828  16.195  -0.602  1.00  0.00              
ATOM   2627  C   ARG B  18      -1.736  17.100  -1.845  1.00  0.00              
ATOM   2628  O   ARG B  18      -0.874  17.991  -1.899  1.00  0.00              
ATOM   2629  CB  ARG B  18      -1.180  14.855  -0.920  1.00  0.00              
ATOM   2630  CG  ARG B  18       0.219  14.944  -1.509  1.00  0.00              
ATOM   2631  CD  ARG B  18       0.742  13.606  -1.886  1.00  0.00              
ATOM   2632  NE  ARG B  18      -0.129  12.931  -2.835  1.00  0.00              
ATOM   2633  CZ  ARG B  18      -0.165  13.188  -4.157  1.00  0.00              
ATOM   2634  NH1 ARG B  18       0.624  14.105  -4.670  1.00  0.00              
ATOM   2635  NH2 ARG B  18      -0.995  12.518  -4.938  1.00  0.00              
ATOM   2636  H   ARG B  18      -3.541  15.035  -0.052  1.00  0.00              
ATOM   2637  HA  ARG B  18      -1.267  16.718   0.174  1.00  0.00              
ATOM   2638 1HB  ARG B  18      -1.118  14.257  -0.012  1.00  0.00              
ATOM   2639 2HB  ARG B  18      -1.803  14.309  -1.629  1.00  0.00              
ATOM   2640 1HG  ARG B  18       0.198  15.568  -2.402  1.00  0.00              
ATOM   2641 2HG  ARG B  18       0.895  15.382  -0.774  1.00  0.00              
ATOM   2642 1HD  ARG B  18       1.724  13.715  -2.343  1.00  0.00              
ATOM   2643 2HD  ARG B  18       0.823  12.983  -0.996  1.00  0.00              
ATOM   2644  HE  ARG B  18      -0.751  12.218  -2.477  1.00  0.00              
ATOM   2645 1HH1 ARG B  18       1.258  14.617  -4.073  1.00  0.00              
ATOM   2646 2HH1 ARG B  18       0.597  14.298  -5.661  1.00  0.00              
ATOM   2647 1HH2 ARG B  18      -1.602  11.812  -4.543  1.00  0.00              
ATOM   2648 2HH2 ARG B  18      -1.022  12.710  -5.928  1.00  0.00              
ATOM   2649  N   GLU B  19      -2.585  16.861  -2.851  1.00  0.00              
ATOM   2650  CA  GLU B  19      -2.617  17.726  -4.061  1.00  0.00              
ATOM   2651  C   GLU B  19      -2.979  19.178  -3.687  1.00  0.00              
ATOM   2652  O   GLU B  19      -2.444  20.129  -4.276  1.00  0.00              
ATOM   2653  CB  GLU B  19      -3.620  17.188  -5.083  1.00  0.00              
ATOM   2654  CG  GLU B  19      -3.202  15.885  -5.750  1.00  0.00              
ATOM   2655  CD  GLU B  19      -4.296  15.276  -6.582  1.00  0.00              
ATOM   2656  OE1 GLU B  19      -5.400  15.764  -6.527  1.00  0.00              
ATOM   2657  OE2 GLU B  19      -4.028  14.322  -7.273  1.00  0.00              
ATOM   2658  H   GLU B  19      -3.219  16.077  -2.791  1.00  0.00              
ATOM   2659  HA  GLU B  19      -1.616  17.752  -4.494  1.00  0.00              
ATOM   2660 1HB  GLU B  19      -4.582  17.022  -4.597  1.00  0.00              
ATOM   2661 2HB  GLU B  19      -3.774  17.930  -5.867  1.00  0.00              
ATOM   2662 1HG  GLU B  19      -2.340  16.076  -6.388  1.00  0.00              
ATOM   2663 2HG  GLU B  19      -2.900  15.177  -4.980  1.00  0.00              
ATOM   2664  N   LEU B  20      -3.893  19.358  -2.729  1.00  0.00              
ATOM   2665  CA  LEU B  20      -4.166  20.714  -2.244  1.00  0.00              
ATOM   2666  C   LEU B  20      -2.891  21.340  -1.656  1.00  0.00              
ATOM   2667  O   LEU B  20      -2.502  22.465  -2.013  1.00  0.00              
ATOM   2668  CB  LEU B  20      -5.288  20.738  -1.217  1.00  0.00              
ATOM   2669  CG  LEU B  20      -5.588  22.091  -0.554  1.00  0.00              
ATOM   2670  CD1 LEU B  20      -6.059  23.064  -1.644  1.00  0.00              
ATOM   2671  CD2 LEU B  20      -6.635  21.957   0.533  1.00  0.00              
ATOM   2672  H   LEU B  20      -4.402  18.581  -2.330  1.00  0.00              
ATOM   2673  HA  LEU B  20      -4.473  21.328  -3.090  1.00  0.00              
ATOM   2674 1HB  LEU B  20      -6.207  20.405  -1.698  1.00  0.00              
ATOM   2675 2HB  LEU B  20      -5.045  20.035  -0.420  1.00  0.00              
ATOM   2676  HG  LEU B  20      -4.676  22.487  -0.107  1.00  0.00              
ATOM   2677 1HD1 LEU B  20      -6.278  24.034  -1.195  1.00  0.00              
ATOM   2678 2HD1 LEU B  20      -5.275  23.180  -2.392  1.00  0.00              
ATOM   2679 3HD1 LEU B  20      -6.959  22.672  -2.117  1.00  0.00              
ATOM   2680 1HD2 LEU B  20      -6.822  22.933   0.981  1.00  0.00              
ATOM   2681 2HD2 LEU B  20      -7.560  21.572   0.102  1.00  0.00              
ATOM   2682 3HD2 LEU B  20      -6.278  21.268   1.299  1.00  0.00              
ATOM   2683  N   LYS B  21      -2.215  20.614  -0.781  1.00  0.00              
ATOM   2684  CA  LYS B  21      -0.981  21.163  -0.190  1.00  0.00              
ATOM   2685  C   LYS B  21       0.024  21.619  -1.264  1.00  0.00              
ATOM   2686  O   LYS B  21       0.586  22.730  -1.188  1.00  0.00              
ATOM   2687  CB  LYS B  21      -0.329  20.127   0.727  1.00  0.00              
ATOM   2688  CG  LYS B  21       0.917  20.622   1.449  1.00  0.00              
ATOM   2689  CD  LYS B  21       0.577  21.708   2.458  1.00  0.00              
ATOM   2690  CE  LYS B  21       1.794  22.101   3.281  1.00  0.00              
ATOM   2691  NZ  LYS B  21       1.481  23.180   4.257  1.00  0.00              
ATOM   2692  H   LYS B  21      -2.524  19.692  -0.508  1.00  0.00              
ATOM   2693  HA  LYS B  21      -1.242  22.041   0.401  1.00  0.00              
ATOM   2694 1HB  LYS B  21      -1.047  19.805   1.482  1.00  0.00              
ATOM   2695 2HB  LYS B  21      -0.051  19.248   0.144  1.00  0.00              
ATOM   2696 1HG  LYS B  21       1.391  19.789   1.970  1.00  0.00              
ATOM   2697 2HG  LYS B  21       1.624  21.021   0.722  1.00  0.00              
ATOM   2698 1HD  LYS B  21       0.203  22.588   1.933  1.00  0.00              
ATOM   2699 2HD  LYS B  21      -0.203  21.349   3.130  1.00  0.00              
ATOM   2700 1HE  LYS B  21       2.162  21.232   3.825  1.00  0.00              
ATOM   2701 2HE  LYS B  21       2.586  22.449   2.617  1.00  0.00              
ATOM   2702 1HZ  LYS B  21       2.313  23.412   4.782  1.00  0.00              
ATOM   2703 2HZ  LYS B  21       1.156  23.999   3.762  1.00  0.00              
ATOM   2704 3HZ  LYS B  21       0.762  22.863   4.891  1.00  0.00              
ATOM   2705  N   GLN B  22       0.236  20.749  -2.254  1.00  0.00              
ATOM   2706  CA  GLN B  22       1.127  21.020  -3.376  1.00  0.00              
ATOM   2707  C   GLN B  22       0.679  22.202  -4.250  1.00  0.00              
ATOM   2708  O   GLN B  22       1.518  22.995  -4.645  1.00  0.00              
ATOM   2709  CB  GLN B  22       1.257  19.765  -4.242  1.00  0.00              
ATOM   2710  CG  GLN B  22       2.018  18.628  -3.581  1.00  0.00              
ATOM   2711  CD  GLN B  22       2.040  17.373  -4.432  1.00  0.00              
ATOM   2712  OE1 GLN B  22       1.157  17.158  -5.268  1.00  0.00              
ATOM   2713  NE2 GLN B  22       3.049  16.536  -4.224  1.00  0.00              
ATOM   2714  H   GLN B  22      -0.249  19.864  -2.214  1.00  0.00              
ATOM   2715  HA  GLN B  22       2.104  21.299  -2.982  1.00  0.00              
ATOM   2716 1HB  GLN B  22       0.264  19.398  -4.503  1.00  0.00              
ATOM   2717 2HB  GLN B  22       1.768  20.015  -5.172  1.00  0.00              
ATOM   2718 1HG  GLN B  22       3.048  18.944  -3.411  1.00  0.00              
ATOM   2719 2HG  GLN B  22       1.540  18.389  -2.631  1.00  0.00              
ATOM   2720 1HE2 GLN B  22       3.117  15.691  -4.756  1.00  0.00              
ATOM   2721 2HE2 GLN B  22       3.743  16.749  -3.537  1.00  0.00              
ATOM   2722  N   GLU B  23      -0.617  22.325  -4.572  1.00  0.00              
ATOM   2723  CA  GLU B  23      -1.080  23.482  -5.362  1.00  0.00              
ATOM   2724  C   GLU B  23      -0.945  24.806  -4.615  1.00  0.00              
ATOM   2725  O   GLU B  23      -0.576  25.854  -5.214  1.00  0.00              
ATOM   2726  CB  GLU B  23      -2.537  23.284  -5.786  1.00  0.00              
ATOM   2727  CG  GLU B  23      -2.745  22.199  -6.834  1.00  0.00              
ATOM   2728  CD  GLU B  23      -4.206  21.975  -7.105  1.00  0.00              
ATOM   2729  OE1 GLU B  23      -5.014  22.588  -6.449  1.00  0.00              
ATOM   2730  OE2 GLU B  23      -4.516  21.277  -8.042  1.00  0.00              
ATOM   2731  H   GLU B  23      -1.288  21.630  -4.278  1.00  0.00              
ATOM   2732  HA  GLU B  23      -0.482  23.542  -6.272  1.00  0.00              
ATOM   2733 1HB  GLU B  23      -3.099  23.031  -4.887  1.00  0.00              
ATOM   2734 2HB  GLU B  23      -2.888  24.239  -6.178  1.00  0.00              
ATOM   2735 1HG  GLU B  23      -2.228  22.399  -7.773  1.00  0.00              
ATOM   2736 2HG  GLU B  23      -2.321  21.310  -6.370  1.00  0.00              
ATOM   2737  N   LEU B  24      -1.300  24.814  -3.328  1.00  0.00              
ATOM   2738  CA  LEU B  24      -1.153  26.031  -2.539  1.00  0.00              
ATOM   2739  C   LEU B  24       0.325  26.462  -2.343  1.00  0.00              
ATOM   2740  O   LEU B  24       0.600  27.664  -2.281  1.00  0.00              
ATOM   2741  CB  LEU B  24      -1.816  25.829  -1.171  1.00  0.00              
ATOM   2742  CG  LEU B  24      -3.340  25.657  -1.190  1.00  0.00              
ATOM   2743  CD1 LEU B  24      -3.834  25.350   0.218  1.00  0.00              
ATOM   2744  CD2 LEU B  24      -3.988  26.922  -1.732  1.00  0.00              
ATOM   2745  H   LEU B  24      -1.673  23.985  -2.888  1.00  0.00              
ATOM   2746  HA  LEU B  24      -1.574  26.862  -3.105  1.00  0.00              
ATOM   2747 1HB  LEU B  24      -1.388  24.942  -0.706  1.00  0.00              
ATOM   2748 2HB  LEU B  24      -1.587  26.690  -0.543  1.00  0.00              
ATOM   2749  HG  LEU B  24      -3.604  24.812  -1.827  1.00  0.00              
ATOM   2750 1HD1 LEU B  24      -4.917  25.227   0.205  1.00  0.00              
ATOM   2751 2HD1 LEU B  24      -3.370  24.430   0.573  1.00  0.00              
ATOM   2752 3HD1 LEU B  24      -3.570  26.171   0.883  1.00  0.00              
ATOM   2753 1HD2 LEU B  24      -5.071  26.799  -1.746  1.00  0.00              
ATOM   2754 2HD2 LEU B  24      -3.726  27.767  -1.095  1.00  0.00              
ATOM   2755 3HD2 LEU B  24      -3.631  27.108  -2.746  1.00  0.00              
ATOM   2756  N   GLU B  25       1.242  25.497  -2.229  1.00  0.00              
ATOM   2757  CA  GLU B  25       2.701  25.796  -2.196  1.00  0.00              
ATOM   2758  C   GLU B  25       3.122  26.440  -3.530  1.00  0.00              
ATOM   2759  O   GLU B  25       3.898  27.410  -3.563  1.00  0.00              
ATOM   2760  CB  GLU B  25       3.520  24.528  -1.945  1.00  0.00              
ATOM   2761  CG  GLU B  25       3.439  24.000  -0.520  1.00  0.00              
ATOM   2762  CD  GLU B  25       4.144  22.684  -0.343  1.00  0.00              
ATOM   2763  OE1 GLU B  25       4.556  22.116  -1.325  1.00  0.00              
ATOM   2764  OE2 GLU B  25       4.270  22.246   0.777  1.00  0.00              
ATOM   2765  H   GLU B  25       0.935  24.537  -2.164  1.00  0.00              
ATOM   2766  HA  GLU B  25       2.899  26.465  -1.358  1.00  0.00              
ATOM   2767 1HB  GLU B  25       3.181  23.737  -2.614  1.00  0.00              
ATOM   2768 2HB  GLU B  25       4.569  24.721  -2.171  1.00  0.00              
ATOM   2769 1HG  GLU B  25       3.885  24.731   0.154  1.00  0.00              
ATOM   2770 2HG  GLU B  25       2.391  23.886  -0.245  1.00  0.00              
ATOM   2771  N   GLU B  26       2.659  25.865  -4.639  1.00  0.00              
ATOM   2772  CA  GLU B  26       2.938  26.475  -5.970  1.00  0.00              
ATOM   2773  C   GLU B  26       2.356  27.895  -6.150  1.00  0.00              
ATOM   2774  O   GLU B  26       3.023  28.801  -6.699  1.00  0.00              
ATOM   2775  CB  GLU B  26       2.392  25.570  -7.077  1.00  0.00              
ATOM   2776  CG  GLU B  26       3.156  24.267  -7.259  1.00  0.00              
ATOM   2777  CD  GLU B  26       2.525  23.355  -8.274  1.00  0.00              
ATOM   2778  OE1 GLU B  26       1.449  23.660  -8.731  1.00  0.00              
ATOM   2779  OE2 GLU B  26       3.118  22.352  -8.593  1.00  0.00              
ATOM   2780  H   GLU B  26       2.117  25.015  -4.592  1.00  0.00              
ATOM   2781  HA  GLU B  26       4.016  26.612  -6.069  1.00  0.00              
ATOM   2782 1HB  GLU B  26       1.352  25.321  -6.864  1.00  0.00              
ATOM   2783 2HB  GLU B  26       2.411  26.105  -8.027  1.00  0.00              
ATOM   2784 1HG  GLU B  26       4.173  24.496  -7.576  1.00  0.00              
ATOM   2785 2HG  GLU B  26       3.211  23.753  -6.300  1.00  0.00              
ATOM   2786  N   LEU B  27       1.122  28.120  -5.679  1.00  0.00              
ATOM   2787  CA  LEU B  27       0.548  29.477  -5.721  1.00  0.00              
ATOM   2788  C   LEU B  27       1.330  30.481  -4.866  1.00  0.00              
ATOM   2789  O   LEU B  27       1.462  31.638  -5.251  1.00  0.00              
ATOM   2790  CB  LEU B  27      -0.911  29.441  -5.247  1.00  0.00              
ATOM   2791  CG  LEU B  27      -1.895  28.725  -6.181  1.00  0.00              
ATOM   2792  CD1 LEU B  27      -3.229  28.541  -5.469  1.00  0.00              
ATOM   2793  CD2 LEU B  27      -2.065  29.534  -7.458  1.00  0.00              
ATOM   2794  H   LEU B  27       0.573  27.366  -5.292  1.00  0.00              
ATOM   2795  HA  LEU B  27       0.622  29.853  -6.741  1.00  0.00              
ATOM   2796 1HB  LEU B  27      -0.950  28.942  -4.280  1.00  0.00              
ATOM   2797 2HB  LEU B  27      -1.261  30.465  -5.120  1.00  0.00              
ATOM   2798  HG  LEU B  27      -1.509  27.735  -6.427  1.00  0.00              
ATOM   2799 1HD1 LEU B  27      -3.928  28.032  -6.132  1.00  0.00              
ATOM   2800 2HD1 LEU B  27      -3.081  27.942  -4.570  1.00  0.00              
ATOM   2801 3HD1 LEU B  27      -3.632  29.515  -5.195  1.00  0.00              
ATOM   2802 1HD2 LEU B  27      -2.764  29.025  -8.122  1.00  0.00              
ATOM   2803 2HD2 LEU B  27      -2.452  30.524  -7.213  1.00  0.00              
ATOM   2804 3HD2 LEU B  27      -1.100  29.635  -7.955  1.00  0.00              
ATOM   2805  N   TYR B  28       1.826  30.023  -3.720  1.00  0.00              
ATOM   2806  CA  TYR B  28       2.705  30.816  -2.869  1.00  0.00              
ATOM   2807  C   TYR B  28       4.034  31.138  -3.586  1.00  0.00              
ATOM   2808  O   TYR B  28       4.470  32.259  -3.638  1.00  0.00              
ATOM   2809  CB  TYR B  28       2.968  30.082  -1.552  1.00  0.00              
ATOM   2810  CG  TYR B  28       3.953  30.787  -0.647  1.00  0.00              
ATOM   2811  CD1 TYR B  28       3.567  31.925   0.046  1.00  0.00              
ATOM   2812  CD2 TYR B  28       5.243  30.296  -0.509  1.00  0.00              
ATOM   2813  CE1 TYR B  28       4.467  32.569   0.873  1.00  0.00              
ATOM   2814  CE2 TYR B  28       6.143  30.939   0.318  1.00  0.00              
ATOM   2815  CZ  TYR B  28       5.759  32.071   1.007  1.00  0.00              
ATOM   2816  OH  TYR B  28       6.655  32.712   1.831  1.00  0.00              
ATOM   2817  H   TYR B  28       1.579  29.087  -3.435  1.00  0.00              
ATOM   2818  HA  TYR B  28       2.208  31.760  -2.642  1.00  0.00              
ATOM   2819 1HB  TYR B  28       2.030  29.964  -1.008  1.00  0.00              
ATOM   2820 2HB  TYR B  28       3.352  29.085  -1.762  1.00  0.00              
ATOM   2821  HD1 TYR B  28       2.553  32.311  -0.062  1.00  0.00              
ATOM   2822  HD2 TYR B  28       5.546  29.402  -1.055  1.00  0.00              
ATOM   2823  HE1 TYR B  28       4.164  33.463   1.418  1.00  0.00              
ATOM   2824  HE2 TYR B  28       7.157  30.553   0.425  1.00  0.00              
ATOM   2825  HH  TYR B  28       6.230  33.473   2.234  1.00  0.00              
ATOM   2826  N   LYS B  29       4.667  30.139  -4.145  1.00  0.00              
ATOM   2827  CA  LYS B  29       5.918  30.403  -4.872  1.00  0.00              
ATOM   2828  C   LYS B  29       5.726  31.415  -6.002  1.00  0.00              
ATOM   2829  O   LYS B  29       6.564  32.302  -6.208  1.00  0.00              
ATOM   2830  CB  LYS B  29       6.490  29.102  -5.436  1.00  0.00              
ATOM   2831  CG  LYS B  29       7.040  28.148  -4.383  1.00  0.00              
ATOM   2832  CD  LYS B  29       7.507  26.843  -5.010  1.00  0.00              
ATOM   2833  CE  LYS B  29       8.014  25.871  -3.955  1.00  0.00              
ATOM   2834  NZ  LYS B  29       8.431  24.572  -4.548  1.00  0.00              
ATOM   2835  H   LYS B  29       4.320  29.192  -4.091  1.00  0.00              
ATOM   2836  HA  LYS B  29       6.613  30.902  -4.196  1.00  0.00              
ATOM   2837 1HB  LYS B  29       5.715  28.574  -5.993  1.00  0.00              
ATOM   2838 2HB  LYS B  29       7.296  29.331  -6.134  1.00  0.00              
ATOM   2839 1HG  LYS B  29       7.881  28.617  -3.871  1.00  0.00              
ATOM   2840 2HG  LYS B  29       6.265  27.932  -3.649  1.00  0.00              
ATOM   2841 1HD  LYS B  29       6.680  26.382  -5.550  1.00  0.00              
ATOM   2842 2HD  LYS B  29       8.311  27.047  -5.718  1.00  0.00              
ATOM   2843 1HE  LYS B  29       8.865  26.310  -3.435  1.00  0.00              
ATOM   2844 2HE  LYS B  29       7.227  25.686  -3.224  1.00  0.00              
ATOM   2845 1HZ  LYS B  29       8.759  23.957  -3.817  1.00  0.00              
ATOM   2846 2HZ  LYS B  29       7.643  24.147  -5.017  1.00  0.00              
ATOM   2847 3HZ  LYS B  29       9.174  24.729  -5.214  1.00  0.00              
ATOM   2848  N   LYS B  30       4.597  31.311  -6.705  1.00  0.00              
ATOM   2849  CA  LYS B  30       4.210  32.275  -7.714  1.00  0.00              
ATOM   2850  C   LYS B  30       3.885  33.637  -7.135  1.00  0.00              
ATOM   2851  O   LYS B  30       4.199  34.653  -7.745  1.00  0.00              
ATOM   2852  CB  LYS B  30       3.010  31.751  -8.504  1.00  0.00              
ATOM   2853  CG  LYS B  30       3.325  30.577  -9.421  1.00  0.00              
ATOM   2854  CD  LYS B  30       2.086  30.113 -10.172  1.00  0.00              
ATOM   2855  CE  LYS B  30       2.395  28.926 -11.072  1.00  0.00              
ATOM   2856  NZ  LYS B  30       1.186  28.444 -11.793  1.00  0.00              
ATOM   2857  H   LYS B  30       3.991  30.524  -6.520  1.00  0.00              
ATOM   2858  HA  LYS B  30       5.049  32.418  -8.396  1.00  0.00              
ATOM   2859 1HB  LYS B  30       2.255  31.450  -7.777  1.00  0.00              
ATOM   2860 2HB  LYS B  30       2.630  32.582  -9.098  1.00  0.00              
ATOM   2861 1HG  LYS B  30       4.088  30.890 -10.136  1.00  0.00              
ATOM   2862 2HG  LYS B  30       3.711  29.757  -8.815  1.00  0.00              
ATOM   2863 1HD  LYS B  30       1.324  29.829  -9.445  1.00  0.00              
ATOM   2864 2HD  LYS B  30       1.717  30.940 -10.778  1.00  0.00              
ATOM   2865 1HE  LYS B  30       3.150  29.232 -11.795  1.00  0.00              
ATOM   2866 2HE  LYS B  30       2.792  28.122 -10.453  1.00  0.00              
ATOM   2867 1HZ  LYS B  30       1.433  27.657 -12.377  1.00  0.00              
ATOM   2868 2HZ  LYS B  30       0.485  28.158 -11.123  1.00  0.00              
ATOM   2869 3HZ  LYS B  30       0.818  29.188 -12.368  1.00  0.00              
ATOM   2870  N   ALA B  31       3.259  33.662  -5.949  1.00  0.00              
ATOM   2871  CA  ALA B  31       2.994  34.901  -5.210  1.00  0.00              
ATOM   2872  C   ALA B  31       4.259  35.632  -4.748  1.00  0.00              
ATOM   2873  O   ALA B  31       4.231  36.862  -4.524  1.00  0.00              
ATOM   2874  CB  ALA B  31       2.085  34.623  -3.982  1.00  0.00              
ATOM   2875  H   ALA B  31       2.961  32.781  -5.556  1.00  0.00              
ATOM   2876  HA  ALA B  31       2.478  35.590  -5.878  1.00  0.00              
ATOM   2877 1HB  ALA B  31       1.900  35.555  -3.447  1.00  0.00              
ATOM   2878 2HB  ALA B  31       1.136  34.204  -4.318  1.00  0.00              
ATOM   2879 3HB  ALA B  31       2.578  33.916  -3.317  1.00  0.00              
ATOM   2880  N   ARG B  32       5.328  34.868  -4.539  1.00  0.00              
ATOM   2881  CA  ARG B  32       6.648  35.415  -4.208  1.00  0.00              
ATOM   2882  C   ARG B  32       7.542  35.743  -5.433  1.00  0.00              
ATOM   2883  O   ARG B  32       8.685  36.155  -5.262  1.00  0.00              
ATOM   2884  CB  ARG B  32       7.387  34.434  -3.311  1.00  0.00              
ATOM   2885  CG  ARG B  32       6.695  34.126  -1.992  1.00  0.00              
ATOM   2886  CD  ARG B  32       6.481  35.354  -1.185  1.00  0.00              
ATOM   2887  NE  ARG B  32       7.738  35.956  -0.768  1.00  0.00              
ATOM   2888  CZ  ARG B  32       7.855  37.179  -0.217  1.00  0.00              
ATOM   2889  NH1 ARG B  32       6.785  37.918  -0.024  1.00  0.00              
ATOM   2890  NH2 ARG B  32       9.046  37.637   0.128  1.00  0.00              
ATOM   2891  H   ARG B  32       5.215  33.867  -4.615  1.00  0.00              
ATOM   2892  HA  ARG B  32       6.509  36.378  -3.716  1.00  0.00              
ATOM   2893 1HB  ARG B  32       7.524  33.491  -3.838  1.00  0.00              
ATOM   2894 2HB  ARG B  32       8.377  34.827  -3.080  1.00  0.00              
ATOM   2895 1HG  ARG B  32       5.724  33.671  -2.188  1.00  0.00              
ATOM   2896 2HG  ARG B  32       7.309  33.436  -1.411  1.00  0.00              
ATOM   2897 1HD  ARG B  32       5.932  36.087  -1.776  1.00  0.00              
ATOM   2898 2HD  ARG B  32       5.909  35.107  -0.291  1.00  0.00              
ATOM   2899  HE  ARG B  32       8.584  35.417  -0.901  1.00  0.00              
ATOM   2900 1HH1 ARG B  32       5.875  37.568  -0.288  1.00  0.00              
ATOM   2901 2HH1 ARG B  32       6.873  38.836   0.389  1.00  0.00              
ATOM   2902 1HH2 ARG B  32       9.868  37.069  -0.020  1.00  0.00              
ATOM   2903 2HH2 ARG B  32       9.133  38.554   0.541  1.00  0.00              
ATOM   2904  N   LYS B  33       7.035  35.611  -6.657  1.00  0.00              
ATOM   2905  CA  LYS B  33       7.872  35.963  -7.831  1.00  0.00              
ATOM   2906  C   LYS B  33       7.962  37.472  -7.991  1.00  0.00              
ATOM   2907  O   LYS B  33       7.041  38.214  -7.605  1.00  0.00              
ATOM   2908  CB  LYS B  33       7.317  35.338  -9.111  1.00  0.00              
ATOM   2909  CG  LYS B  33       7.424  33.820  -9.168  1.00  0.00              
ATOM   2910  CD  LYS B  33       6.876  33.275 -10.478  1.00  0.00              
ATOM   2911  CE  LYS B  33       7.006  31.761 -10.548  1.00  0.00              
ATOM   2912  NZ  LYS B  33       6.477  31.215 -11.827  1.00  0.00              
ATOM   2913  H   LYS B  33       6.094  35.276  -6.807  1.00  0.00              
ATOM   2914  HA  LYS B  33       8.891  35.620  -7.645  1.00  0.00              
ATOM   2915 1HB  LYS B  33       6.265  35.603  -9.219  1.00  0.00              
ATOM   2916 2HB  LYS B  33       7.847  35.743  -9.973  1.00  0.00              
ATOM   2917 1HG  LYS B  33       8.470  33.525  -9.071  1.00  0.00              
ATOM   2918 2HG  LYS B  33       6.864  33.384  -8.341  1.00  0.00              
ATOM   2919 1HD  LYS B  33       5.823  33.546 -10.573  1.00  0.00              
ATOM   2920 2HD  LYS B  33       7.423  33.716 -11.312  1.00  0.00              
ATOM   2921 1HE  LYS B  33       8.055  31.482 -10.454  1.00  0.00              
ATOM   2922 2HE  LYS B  33       6.458  31.310  -9.720  1.00  0.00              
ATOM   2923 1HZ  LYS B  33       6.581  30.210 -11.833  1.00  0.00              
ATOM   2924 2HZ  LYS B  33       5.499  31.452 -11.915  1.00  0.00              
ATOM   2925 3HZ  LYS B  33       6.991  31.611 -12.601  1.00  0.00              
ATOM   2926  N   LEU B  34       9.070  37.938  -8.560  1.00  0.00              
ATOM   2927  CA  LEU B  34       9.267  39.371  -8.730  1.00  0.00              
ATOM   2928  C   LEU B  34       8.355  39.973  -9.800  1.00  0.00              
ATOM   2929  O   LEU B  34       7.979  39.296 -10.751  1.00  0.00              
ATOM   2930  CB  LEU B  34      10.731  39.650  -9.093  1.00  0.00              
ATOM   2931  CG  LEU B  34      11.765  39.280  -8.021  1.00  0.00              
ATOM   2932  CD1 LEU B  34      13.168  39.509  -8.567  1.00  0.00              
ATOM   2933  CD2 LEU B  34      11.521  40.115  -6.773  1.00  0.00              
ATOM   2934  H   LEU B  34       9.785  37.301  -8.880  1.00  0.00              
ATOM   2935  HA  LEU B  34       8.969  39.873  -7.811  1.00  0.00              
ATOM   2936 1HB  LEU B  34      10.977  39.093  -9.996  1.00  0.00              
ATOM   2937 2HB  LEU B  34      10.840  40.713  -9.306  1.00  0.00              
ATOM   2938  HG  LEU B  34      11.671  38.222  -7.775  1.00  0.00              
ATOM   2939 1HD1 LEU B  34      13.902  39.246  -7.806  1.00  0.00              
ATOM   2940 2HD1 LEU B  34      13.321  38.886  -9.448  1.00  0.00              
ATOM   2941 3HD1 LEU B  34      13.286  40.557  -8.839  1.00  0.00              
ATOM   2942 1HD2 LEU B  34      12.255  39.852  -6.010  1.00  0.00              
ATOM   2943 2HD2 LEU B  34      11.616  41.173  -7.018  1.00  0.00              
ATOM   2944 3HD2 LEU B  34      10.518  39.919  -6.394  1.00  0.00              
ATOM   2945  N   ASP B  35       7.992  41.239  -9.598  1.00  0.00              
ATOM   2946  CA  ASP B  35       7.079  41.997 -10.473  1.00  0.00              
ATOM   2947  C   ASP B  35       5.688  41.363 -10.619  1.00  0.00              
ATOM   2948  O   ASP B  35       5.116  41.323 -11.712  1.00  0.00              
ATOM   2949  CB  ASP B  35       7.702  42.153 -11.863  1.00  0.00              
ATOM   2950  CG  ASP B  35       8.986  42.971 -11.848  1.00  0.00              
ATOM   2951  OD1 ASP B  35       9.063  43.906 -11.086  1.00  0.00              
ATOM   2952  OD2 ASP B  35       9.878  42.652 -12.597  1.00  0.00              
ATOM   2953  H   ASP B  35       8.383  41.693  -8.785  1.00  0.00              
ATOM   2954  HA  ASP B  35       6.879  42.964 -10.011  1.00  0.00              
ATOM   2955 1HB  ASP B  35       7.920  41.168 -12.277  1.00  0.00              
ATOM   2956 2HB  ASP B  35       6.987  42.637 -12.529  1.00  0.00              
ATOM   2957  N   LEU B  36       5.154  40.851  -9.515  1.00  0.00              
ATOM   2958  CA  LEU B  36       3.817  40.286  -9.525  1.00  0.00              
ATOM   2959  C   LEU B  36       2.864  41.456  -9.712  1.00  0.00              
ATOM   2960  O   LEU B  36       2.935  42.458  -8.987  1.00  0.00              
ATOM   2961  CB  LEU B  36       3.515  39.532  -8.224  1.00  0.00              
ATOM   2962  CG  LEU B  36       2.142  38.852  -8.154  1.00  0.00              
ATOM   2963  CD1 LEU B  36       2.072  37.740  -9.192  1.00  0.00              
ATOM   2964  CD2 LEU B  36       1.917  38.305  -6.752  1.00  0.00              
ATOM   2965  H   LEU B  36       5.681  40.853  -8.654  1.00  0.00              
ATOM   2966  HA  LEU B  36       3.747  39.579 -10.351  1.00  0.00              
ATOM   2967 1HB  LEU B  36       4.273  38.764  -8.084  1.00  0.00              
ATOM   2968 2HB  LEU B  36       3.580  40.234  -7.392  1.00  0.00              
ATOM   2969  HG  LEU B  36       1.363  39.577  -8.389  1.00  0.00              
ATOM   2970 1HD1 LEU B  36       1.096  37.256  -9.142  1.00  0.00              
ATOM   2971 2HD1 LEU B  36       2.216  38.162 -10.187  1.00  0.00              
ATOM   2972 3HD1 LEU B  36       2.851  37.006  -8.991  1.00  0.00              
ATOM   2973 1HD2 LEU B  36       0.941  37.822  -6.701  1.00  0.00              
ATOM   2974 2HD2 LEU B  36       2.694  37.578  -6.515  1.00  0.00              
ATOM   2975 3HD2 LEU B  36       1.954  39.123  -6.032  1.00  0.00              
ATOM   2976  N   THR B  37       2.001  41.369 -10.714  1.00  0.00              
ATOM   2977  CA  THR B  37       1.098  42.471 -10.969  1.00  0.00              
ATOM   2978  C   THR B  37      -0.130  42.259 -10.087  1.00  0.00              
ATOM   2979  O   THR B  37      -0.307  41.170  -9.504  1.00  0.00              
ATOM   2980  CB  THR B  37       0.698  42.560 -12.453  1.00  0.00              
ATOM   2981  OG1 THR B  37      -0.057  41.397 -12.818  1.00  0.00              
ATOM   2982  CG2 THR B  37       1.934  42.654 -13.334  1.00  0.00              
ATOM   2983  H   THR B  37       1.959  40.552 -11.306  1.00  0.00              
ATOM   2984  HA  THR B  37       1.583  43.396 -10.657  1.00  0.00              
ATOM   2985  HB  THR B  37       0.078  43.443 -12.611  1.00  0.00              
ATOM   2986  HG1 THR B  37      -0.037  41.290 -13.772  1.00  0.00              
ATOM   2987 1HG2 THR B  37       1.632  42.717 -14.379  1.00  0.00              
ATOM   2988 2HG2 THR B  37       2.504  43.544 -13.067  1.00  0.00              
ATOM   2989 3HG2 THR B  37       2.553  41.770 -13.188  1.00  0.00              
ATOM   2990  N   GLN B  38      -0.950  43.300  -9.964  1.00  0.00              
ATOM   2991  CA  GLN B  38      -2.194  43.191  -9.210  1.00  0.00              
ATOM   2992  C   GLN B  38      -3.170  42.213  -9.832  1.00  0.00              
ATOM   2993  O   GLN B  38      -3.858  41.532  -9.100  1.00  0.00              
ATOM   2994  CB  GLN B  38      -2.859  44.564  -9.084  1.00  0.00              
ATOM   2995  CG  GLN B  38      -2.116  45.535  -8.182  1.00  0.00              
ATOM   2996  CD  GLN B  38      -2.768  46.904  -8.144  1.00  0.00              
ATOM   2997  OE1 GLN B  38      -3.462  47.303  -9.083  1.00  0.00              
ATOM   2998  NE2 GLN B  38      -2.548  47.633  -7.056  1.00  0.00              
ATOM   2999  H   GLN B  38      -0.713  44.181 -10.397  1.00  0.00              
ATOM   3000  HA  GLN B  38      -1.970  42.758  -8.235  1.00  0.00              
ATOM   3001 1HB  GLN B  38      -2.942  45.020 -10.071  1.00  0.00              
ATOM   3002 2HB  GLN B  38      -3.868  44.445  -8.692  1.00  0.00              
ATOM   3003 1HG  GLN B  38      -2.103  45.135  -7.168  1.00  0.00              
ATOM   3004 2HG  GLN B  38      -1.097  45.651  -8.551  1.00  0.00              
ATOM   3005 1HE2 GLN B  38      -2.952  48.545  -6.974  1.00  0.00              
ATOM   3006 2HE2 GLN B  38      -1.979  47.271  -6.318  1.00  0.00              
ATOM   3007  N   GLU B  39      -3.208  42.116 -11.169  1.00  0.00              
ATOM   3008  CA  GLU B  39      -4.067  41.138 -11.827  1.00  0.00              
ATOM   3009  C   GLU B  39      -3.608  39.696 -11.623  1.00  0.00              
ATOM   3010  O   GLU B  39      -4.429  38.803 -11.391  1.00  0.00              
ATOM   3011  CB  GLU B  39      -4.140  41.439 -13.326  1.00  0.00              
ATOM   3012  CG  GLU B  39      -5.012  40.476 -14.119  1.00  0.00              
ATOM   3013  CD  GLU B  39      -6.459  40.527 -13.712  1.00  0.00              
ATOM   3014  OE1 GLU B  39      -6.860  41.508 -13.134  1.00  0.00              
ATOM   3015  OE2 GLU B  39      -7.164  39.582 -13.979  1.00  0.00              
ATOM   3016  H   GLU B  39      -2.636  42.728 -11.735  1.00  0.00              
ATOM   3017  HA  GLU B  39      -5.054  41.177 -11.365  1.00  0.00              
ATOM   3018 1HB  GLU B  39      -4.531  42.445 -13.476  1.00  0.00              
ATOM   3019 2HB  GLU B  39      -3.137  41.410 -13.752  1.00  0.00              
ATOM   3020 1HG  GLU B  39      -4.936  40.721 -15.178  1.00  0.00              
ATOM   3021 2HG  GLU B  39      -4.636  39.463 -13.980  1.00  0.00              
ATOM   3022  N   GLU B  40      -2.303  39.460 -11.754  1.00  0.00              
ATOM   3023  CA  GLU B  40      -1.736  38.152 -11.504  1.00  0.00              
ATOM   3024  C   GLU B  40      -1.877  37.734 -10.038  1.00  0.00              
ATOM   3025  O   GLU B  40      -2.130  36.561  -9.770  1.00  0.00              
ATOM   3026  CB  GLU B  40      -0.263  38.134 -11.918  1.00  0.00              
ATOM   3027  CG  GLU B  40      -0.032  38.196 -13.421  1.00  0.00              
ATOM   3028  CD  GLU B  40      -0.698  37.047 -14.125  1.00  0.00              
ATOM   3029  OE1 GLU B  40      -0.473  35.926 -13.736  1.00  0.00              
ATOM   3030  OE2 GLU B  40      -1.519  37.293 -14.977  1.00  0.00              
ATOM   3031  H   GLU B  40      -1.693  40.214 -12.036  1.00  0.00              
ATOM   3032  HA  GLU B  40      -2.277  37.420 -12.103  1.00  0.00              
ATOM   3033 1HB  GLU B  40       0.212  38.992 -11.442  1.00  0.00              
ATOM   3034 2HB  GLU B  40       0.168  37.214 -11.523  1.00  0.00              
ATOM   3035 1HG  GLU B  40      -0.357  39.134 -13.871  1.00  0.00              
ATOM   3036 2HG  GLU B  40       1.049  38.103 -13.518  1.00  0.00              
ATOM   3037  N   ARG B  41      -1.736  38.688  -9.109  1.00  0.00              
ATOM   3038  CA  ARG B  41      -2.021  38.456  -7.676  1.00  0.00              
ATOM   3039  C   ARG B  41      -3.474  38.034  -7.401  1.00  0.00              
ATOM   3040  O   ARG B  41      -3.727  37.104  -6.616  1.00  0.00              
ATOM   3041  CB  ARG B  41      -1.718  39.713  -6.874  1.00  0.00              
ATOM   3042  CG  ARG B  41      -2.001  39.605  -5.384  1.00  0.00              
ATOM   3043  CD  ARG B  41      -1.603  40.838  -4.658  1.00  0.00              
ATOM   3044  NE  ARG B  41      -2.317  42.008  -5.145  1.00  0.00              
ATOM   3045  CZ  ARG B  41      -3.574  42.339  -4.791  1.00  0.00              
ATOM   3046  NH1 ARG B  41      -4.241  41.582  -3.949  1.00  0.00              
ATOM   3047  NH2 ARG B  41      -4.136  43.426  -5.291  1.00  0.00              
ATOM   3048  H   ARG B  41      -1.422  39.601  -9.407  1.00  0.00              
ATOM   3049  HA  ARG B  41      -1.404  37.626  -7.331  1.00  0.00              
ATOM   3050 1HB  ARG B  41      -0.668  39.976  -6.992  1.00  0.00              
ATOM   3051 2HB  ARG B  41      -2.309  40.544  -7.262  1.00  0.00              
ATOM   3052 1HG  ARG B  41      -3.067  39.443  -5.227  1.00  0.00              
ATOM   3053 2HG  ARG B  41      -1.441  38.766  -4.968  1.00  0.00              
ATOM   3054 1HD  ARG B  41      -1.822  40.722  -3.597  1.00  0.00              
ATOM   3055 2HD  ARG B  41      -0.536  41.010  -4.791  1.00  0.00              
ATOM   3056  HE  ARG B  41      -1.836  42.615  -5.795  1.00  0.00              
ATOM   3057 1HH1 ARG B  41      -3.811  40.751  -3.568  1.00  0.00              
ATOM   3058 2HH1 ARG B  41      -5.183  41.830  -3.684  1.00  0.00              
ATOM   3059 1HH2 ARG B  41      -3.623  44.009  -5.938  1.00  0.00              
ATOM   3060 2HH2 ARG B  41      -5.078  43.674  -5.026  1.00  0.00              
ATOM   3061  N   ARG B  42      -4.422  38.733  -8.038  1.00  0.00              
ATOM   3062  CA  ARG B  42      -5.854  38.388  -7.963  1.00  0.00              
ATOM   3063  C   ARG B  42      -6.127  36.977  -8.524  1.00  0.00              
ATOM   3064  O   ARG B  42      -6.899  36.207  -7.945  1.00  0.00              
ATOM   3065  CB  ARG B  42      -6.687  39.404  -8.731  1.00  0.00              
ATOM   3066  CG  ARG B  42      -8.180  39.118  -8.758  1.00  0.00              
ATOM   3067  CD  ARG B  42      -8.754  39.065  -7.389  1.00  0.00              
ATOM   3068  NE  ARG B  42     -10.200  38.921  -7.412  1.00  0.00              
ATOM   3069  CZ  ARG B  42     -10.961  38.659  -6.331  1.00  0.00              
ATOM   3070  NH1 ARG B  42     -10.399  38.515  -5.152  1.00  0.00              
ATOM   3071  NH2 ARG B  42     -12.271  38.545  -6.457  1.00  0.00              
ATOM   3072  H   ARG B  42      -4.136  39.527  -8.592  1.00  0.00              
ATOM   3073  HA  ARG B  42      -6.150  38.367  -6.914  1.00  0.00              
ATOM   3074 1HB  ARG B  42      -6.549  40.392  -8.294  1.00  0.00              
ATOM   3075 2HB  ARG B  42      -6.341  39.452  -9.764  1.00  0.00              
ATOM   3076 1HG  ARG B  42      -8.691  39.904  -9.314  1.00  0.00              
ATOM   3077 2HG  ARG B  42      -8.358  38.157  -9.241  1.00  0.00              
ATOM   3078 1HD  ARG B  42      -8.335  38.215  -6.851  1.00  0.00              
ATOM   3079 2HD  ARG B  42      -8.512  39.985  -6.857  1.00  0.00              
ATOM   3080  HE  ARG B  42     -10.669  39.024  -8.303  1.00  0.00              
ATOM   3081 1HH1 ARG B  42      -9.397  38.602  -5.055  1.00  0.00              
ATOM   3082 2HH1 ARG B  42     -10.969  38.319  -4.342  1.00  0.00              
ATOM   3083 1HH2 ARG B  42     -12.704  38.656  -7.364  1.00  0.00              
ATOM   3084 2HH2 ARG B  42     -12.841  38.349  -5.648  1.00  0.00              
ATOM   3085  N   LYS B  43      -5.480  36.640  -9.648  1.00  0.00              
ATOM   3086  CA  LYS B  43      -5.544  35.307 -10.223  1.00  0.00              
ATOM   3087  C   LYS B  43      -5.040  34.231  -9.285  1.00  0.00              
ATOM   3088  O   LYS B  43      -5.592  33.139  -9.213  1.00  0.00              
ATOM   3089  CB  LYS B  43      -4.749  35.262 -11.529  1.00  0.00              
ATOM   3090  CG  LYS B  43      -5.408  35.993 -12.692  1.00  0.00              
ATOM   3091  CD  LYS B  43      -4.527  35.964 -13.932  1.00  0.00              
ATOM   3092  CE  LYS B  43      -5.201  36.659 -15.106  1.00  0.00              
ATOM   3093  NZ  LYS B  43      -4.331  36.683 -16.313  1.00  0.00              
ATOM   3094  H   LYS B  43      -4.927  37.349 -10.108  1.00  0.00              
ATOM   3095  HA  LYS B  43      -6.578  35.099 -10.501  1.00  0.00              
ATOM   3096 1HB  LYS B  43      -3.765  35.703 -11.371  1.00  0.00              
ATOM   3097 2HB  LYS B  43      -4.600  34.224 -11.828  1.00  0.00              
ATOM   3098 1HG  LYS B  43      -6.363  35.521 -12.924  1.00  0.00              
ATOM   3099 2HG  LYS B  43      -5.593  37.029 -12.412  1.00  0.00              
ATOM   3100 1HD  LYS B  43      -3.581  36.464 -13.718  1.00  0.00              
ATOM   3101 2HD  LYS B  43      -4.318  34.930 -14.206  1.00  0.00              
ATOM   3102 1HE  LYS B  43      -6.128  36.143 -15.351  1.00  0.00              
ATOM   3103 2HE  LYS B  43      -5.445  37.685 -14.830  1.00  0.00              
ATOM   3104 1HZ  LYS B  43      -4.812  37.151 -17.067  1.00  0.00              
ATOM   3105 2HZ  LYS B  43      -3.475  37.177 -16.102  1.00  0.00              
ATOM   3106 3HZ  LYS B  43      -4.113  35.736 -16.590  1.00  0.00              
ATOM   3107  N   LEU B  44      -3.958  34.516  -8.586  1.00  0.00              
ATOM   3108  CA  LEU B  44      -3.460  33.569  -7.595  1.00  0.00              
ATOM   3109  C   LEU B  44      -4.453  33.359  -6.442  1.00  0.00              
ATOM   3110  O   LEU B  44      -4.612  32.227  -5.982  1.00  0.00              
ATOM   3111  CB  LEU B  44      -2.118  34.059  -7.037  1.00  0.00              
ATOM   3112  CG  LEU B  44      -0.942  34.042  -8.022  1.00  0.00              
ATOM   3113  CD1 LEU B  44       0.245  34.773  -7.409  1.00  0.00              
ATOM   3114  CD2 LEU B  44      -0.583  32.603  -8.359  1.00  0.00              
ATOM   3115  H   LEU B  44      -3.464  35.386  -8.726  1.00  0.00              
ATOM   3116  HA  LEU B  44      -3.359  32.593  -8.070  1.00  0.00              
ATOM   3117 1HB  LEU B  44      -2.241  35.083  -6.686  1.00  0.00              
ATOM   3118 2HB  LEU B  44      -1.847  33.436  -6.186  1.00  0.00              
ATOM   3119  HG  LEU B  44      -1.223  34.569  -8.934  1.00  0.00              
ATOM   3120 1HD1 LEU B  44       1.081  34.760  -8.108  1.00  0.00              
ATOM   3121 2HD1 LEU B  44      -0.034  35.805  -7.195  1.00  0.00              
ATOM   3122 3HD1 LEU B  44       0.539  34.277  -6.484  1.00  0.00              
ATOM   3123 1HD2 LEU B  44       0.252  32.590  -9.060  1.00  0.00              
ATOM   3124 2HD2 LEU B  44      -0.301  32.075  -7.448  1.00  0.00              
ATOM   3125 3HD2 LEU B  44      -1.444  32.110  -8.812  1.00  0.00              
ATOM   3126  N   GLU B  45      -5.115  34.438  -6.007  1.00  0.00              
ATOM   3127  CA  GLU B  45      -6.164  34.379  -4.969  1.00  0.00              
ATOM   3128  C   GLU B  45      -7.384  33.593  -5.417  1.00  0.00              
ATOM   3129  O   GLU B  45      -7.918  32.720  -4.687  1.00  0.00              
ATOM   3130  CB  GLU B  45      -6.591  35.790  -4.560  1.00  0.00              
ATOM   3131  CG  GLU B  45      -5.520  36.583  -3.824  1.00  0.00              
ATOM   3132  CD  GLU B  45      -5.884  38.039  -3.733  1.00  0.00              
ATOM   3133  OE1 GLU B  45      -6.926  38.403  -4.224  1.00  0.00              
ATOM   3134  OE2 GLU B  45      -5.178  38.767  -3.076  1.00  0.00              
ATOM   3135  H   GLU B  45      -4.876  35.330  -6.415  1.00  0.00              
ATOM   3136  HA  GLU B  45      -5.748  33.897  -4.084  1.00  0.00              
ATOM   3137 1HB  GLU B  45      -6.868  36.317  -5.473  1.00  0.00              
ATOM   3138 2HB  GLU B  45      -7.468  35.685  -3.920  1.00  0.00              
ATOM   3139 1HG  GLU B  45      -5.306  36.200  -2.826  1.00  0.00              
ATOM   3140 2HG  GLU B  45      -4.639  36.468  -4.453  1.00  0.00              
ATOM   3141  N   GLU B  46      -7.810  33.870  -6.644  1.00  0.00              
ATOM   3142  CA  GLU B  46      -8.940  33.141  -7.210  1.00  0.00              
ATOM   3143  C   GLU B  46      -8.575  31.701  -7.479  1.00  0.00              
ATOM   3144  O   GLU B  46      -9.429  30.803  -7.225  1.00  0.00              
ATOM   3145  CB  GLU B  46      -9.417  33.803  -8.505  1.00  0.00              
ATOM   3146  CG  GLU B  46     -10.063  35.167  -8.313  1.00  0.00              
ATOM   3147  CD  GLU B  46     -10.416  35.835  -9.613  1.00  0.00              
ATOM   3148  OE1 GLU B  46     -10.102  35.291 -10.643  1.00  0.00              
ATOM   3149  OE2 GLU B  46     -11.002  36.892  -9.574  1.00  0.00              
ATOM   3150  H   GLU B  46      -7.359  34.585  -7.197  1.00  0.00              
ATOM   3151  HA  GLU B  46      -9.757  33.154  -6.488  1.00  0.00              
ATOM   3152 1HB  GLU B  46      -8.572  33.925  -9.183  1.00  0.00              
ATOM   3153 2HB  GLU B  46     -10.142  33.156  -8.999  1.00  0.00              
ATOM   3154 1HG  GLU B  46     -10.969  35.048  -7.721  1.00  0.00              
ATOM   3155 2HG  GLU B  46      -9.379  35.806  -7.756  1.00  0.00              
ATOM   3156  N   GLU B  47      -7.351  31.356  -7.898  1.00  0.00              
ATOM   3157  CA  GLU B  47      -6.935  29.960  -8.046  1.00  0.00              
ATOM   3158  C   GLU B  47      -6.816  29.278  -6.698  1.00  0.00              
ATOM   3159  O   GLU B  47      -7.020  28.085  -6.617  1.00  0.00              
ATOM   3160  CB  GLU B  47      -5.604  29.869  -8.795  1.00  0.00              
ATOM   3161  CG  GLU B  47      -5.686  30.231 -10.271  1.00  0.00              
ATOM   3162  CD  GLU B  47      -4.327  30.217 -10.914  1.00  0.00              
ATOM   3163  OE1 GLU B  47      -3.364  29.999 -10.219  1.00  0.00              
ATOM   3164  OE2 GLU B  47      -4.260  30.311 -12.117  1.00  0.00              
ATOM   3165  H   GLU B  47      -6.694  32.091  -8.118  1.00  0.00              
ATOM   3166  HA  GLU B  47      -7.674  29.442  -8.658  1.00  0.00              
ATOM   3167 1HB  GLU B  47      -4.910  30.544  -8.294  1.00  0.00              
ATOM   3168 2HB  GLU B  47      -5.250  28.843  -8.693  1.00  0.00              
ATOM   3169 1HG  GLU B  47      -6.362  29.591 -10.837  1.00  0.00              
ATOM   3170 2HG  GLU B  47      -6.073  31.249 -10.263  1.00  0.00              
ATOM   3171  N   ALA B  48      -6.422  30.028  -5.666  1.00  0.00              
ATOM   3172  CA  ALA B  48      -6.410  29.508  -4.316  1.00  0.00              
ATOM   3173  C   ALA B  48      -7.830  29.139  -3.831  1.00  0.00              
ATOM   3174  O   ALA B  48      -8.028  28.114  -3.165  1.00  0.00              
ATOM   3175  CB  ALA B  48      -5.764  30.521  -3.382  1.00  0.00              
ATOM   3176  H   ALA B  48      -6.125  30.980  -5.829  1.00  0.00              
ATOM   3177  HA  ALA B  48      -5.835  28.582  -4.307  1.00  0.00              
ATOM   3178 1HB  ALA B  48      -5.739  30.117  -2.370  1.00  0.00              
ATOM   3179 2HB  ALA B  48      -4.747  30.727  -3.715  1.00  0.00              
ATOM   3180 3HB  ALA B  48      -6.343  31.443  -3.390  1.00  0.00              
ATOM   3181  N   ILE B  49      -8.818  29.974  -4.164  1.00  0.00              
ATOM   3182  CA  ILE B  49     -10.246  29.632  -3.892  1.00  0.00              
ATOM   3183  C   ILE B  49     -10.687  28.364  -4.624  1.00  0.00              
ATOM   3184  O   ILE B  49     -11.294  27.435  -4.055  1.00  0.00              
ATOM   3185  CB  ILE B  49     -11.178  30.788  -4.297  1.00  0.00              
ATOM   3186  CG1 ILE B  49     -10.948  32.002  -3.393  1.00  0.00              
ATOM   3187  CG2 ILE B  49     -12.632  30.345  -4.238  1.00  0.00              
ATOM   3188  CD1 ILE B  49     -11.597  33.271  -3.897  1.00  0.00              
ATOM   3189  H   ILE B  49      -8.598  30.855  -4.607  1.00  0.00              
ATOM   3190  HA  ILE B  49     -10.343  29.366  -2.840  1.00  0.00              
ATOM   3191  HB  ILE B  49     -10.945  31.104  -5.314  1.00  0.00              
ATOM   3192 1HG1 ILE B  49     -11.336  31.792  -2.397  1.00  0.00              
ATOM   3193 2HG1 ILE B  49      -9.878  32.184  -3.294  1.00  0.00              
ATOM   3194 1HG2 ILE B  49     -13.277  31.174  -4.527  1.00  0.00              
ATOM   3195 2HG2 ILE B  49     -12.785  29.511  -4.922  1.00  0.00              
ATOM   3196 3HG2 ILE B  49     -12.876  30.031  -3.223  1.00  0.00              
ATOM   3197 1HD1 ILE B  49     -11.389  34.086  -3.204  1.00  0.00              
ATOM   3198 2HD1 ILE B  49     -11.196  33.519  -4.880  1.00  0.00              
ATOM   3199 3HD1 ILE B  49     -12.674  33.124  -3.971  1.00  0.00              
ATOM   3200  N   ALA B  50     -10.310  28.306  -5.901  1.00  0.00              
ATOM   3201  CA  ALA B  50     -10.589  27.181  -6.766  1.00  0.00              
ATOM   3202  C   ALA B  50      -9.886  25.935  -6.252  1.00  0.00              
ATOM   3203  O   ALA B  50     -10.467  24.862  -6.262  1.00  0.00              
ATOM   3204  CB  ALA B  50     -10.144  27.498  -8.213  1.00  0.00              
ATOM   3205  H   ALA B  50      -9.803  29.097  -6.270  1.00  0.00              
ATOM   3206  HA  ALA B  50     -11.665  27.005  -6.757  1.00  0.00              
ATOM   3207 1HB  ALA B  50     -10.359  26.644  -8.856  1.00  0.00              
ATOM   3208 2HB  ALA B  50     -10.686  28.371  -8.578  1.00  0.00              
ATOM   3209 3HB  ALA B  50      -9.075  27.702  -8.228  1.00  0.00              
ATOM   3210  N   ALA B  51      -8.642  26.096  -5.810  1.00  0.00              
ATOM   3211  CA  ALA B  51      -7.846  25.004  -5.286  1.00  0.00              
ATOM   3212  C   ALA B  51      -8.554  24.323  -4.089  1.00  0.00              
ATOM   3213  O   ALA B  51      -8.615  23.083  -4.026  1.00  0.00              
ATOM   3214  CB  ALA B  51      -6.476  25.545  -4.851  1.00  0.00              
ATOM   3215  H   ALA B  51      -8.243  27.023  -5.846  1.00  0.00              
ATOM   3216  HA  ALA B  51      -7.711  24.271  -6.081  1.00  0.00              
ATOM   3217 1HB  ALA B  51      -5.872  24.729  -4.455  1.00  0.00              
ATOM   3218 2HB  ALA B  51      -5.971  25.989  -5.709  1.00  0.00              
ATOM   3219 3HB  ALA B  51      -6.613  26.302  -4.080  1.00  0.00              
ATOM   3220  N   LEU B  52      -9.090  25.138  -3.156  1.00  0.00              
ATOM   3221  CA  LEU B  52      -9.885  24.613  -1.991  1.00  0.00              
ATOM   3222  C   LEU B  52     -11.218  23.972  -2.425  1.00  0.00              
ATOM   3223  O   LEU B  52     -11.623  22.909  -1.926  1.00  0.00              
ATOM   3224  CB  LEU B  52     -10.160  25.738  -0.985  1.00  0.00              
ATOM   3225  CG  LEU B  52      -8.930  26.244  -0.220  1.00  0.00              
ATOM   3226  CD1 LEU B  52      -9.296  27.472   0.602  1.00  0.00              
ATOM   3227  CD2 LEU B  52      -8.396  25.136   0.675  1.00  0.00              
ATOM   3228  H   LEU B  52      -8.950  26.134  -3.247  1.00  0.00              
ATOM   3229  HA  LEU B  52      -9.294  23.849  -1.485  1.00  0.00              
ATOM   3230 1HB  LEU B  52     -10.516  26.505  -1.670  1.00  0.00              
ATOM   3231 2HB  LEU B  52     -10.957  25.473  -0.291  1.00  0.00              
ATOM   3232  HG  LEU B  52      -8.162  26.476  -0.958  1.00  0.00              
ATOM   3233 1HD1 LEU B  52      -8.417  27.825   1.142  1.00  0.00              
ATOM   3234 2HD1 LEU B  52      -9.654  28.260  -0.060  1.00  0.00              
ATOM   3235 3HD1 LEU B  52     -10.079  27.213   1.315  1.00  0.00              
ATOM   3236 1HD2 LEU B  52      -7.522  25.497   1.217  1.00  0.00              
ATOM   3237 2HD2 LEU B  52      -9.167  24.837   1.385  1.00  0.00              
ATOM   3238 3HD2 LEU B  52      -8.114  24.278   0.064  1.00  0.00              
ATOM   3239  N   LEU B  53     -11.913  24.639  -3.334  1.00  0.00              
ATOM   3240  CA  LEU B  53     -13.186  24.118  -3.841  1.00  0.00              
ATOM   3241  C   LEU B  53     -13.007  22.846  -4.610  1.00  0.00              
ATOM   3242  O   LEU B  53     -13.850  21.928  -4.497  1.00  0.00              
ATOM   3243  CB  LEU B  53     -13.870  25.154  -4.741  1.00  0.00              
ATOM   3244  CG  LEU B  53     -14.406  26.403  -4.030  1.00  0.00              
ATOM   3245  CD1 LEU B  53     -14.835  27.433  -5.066  1.00  0.00              
ATOM   3246  CD2 LEU B  53     -15.569  26.016  -3.130  1.00  0.00              
ATOM   3247  H   LEU B  53     -11.567  25.519  -3.688  1.00  0.00              
ATOM   3248  HA  LEU B  53     -13.812  23.849  -2.990  1.00  0.00              
ATOM   3249 1HB  LEU B  53     -13.158  25.482  -5.496  1.00  0.00              
ATOM   3250 2HB  LEU B  53     -14.709  24.675  -5.247  1.00  0.00              
ATOM   3251  HG  LEU B  53     -13.613  26.847  -3.428  1.00  0.00              
ATOM   3252 1HD1 LEU B  53     -15.215  28.321  -4.561  1.00  0.00              
ATOM   3253 2HD1 LEU B  53     -13.979  27.707  -5.684  1.00  0.00              
ATOM   3254 3HD1 LEU B  53     -15.617  27.011  -5.696  1.00  0.00              
ATOM   3255 1HD2 LEU B  53     -15.949  26.904  -2.624  1.00  0.00              
ATOM   3256 2HD2 LEU B  53     -16.363  25.573  -3.731  1.00  0.00              
ATOM   3257 3HD2 LEU B  53     -15.230  25.293  -2.388  1.00  0.00              
ATOM   3258  N   ARG B  54     -11.915  22.745  -5.390  1.00  0.00              
ATOM   3259  CA  ARG B  54     -11.598  21.507  -6.097  1.00  0.00              
ATOM   3260  C   ARG B  54     -11.342  20.380  -5.124  1.00  0.00              
ATOM   3261  O   ARG B  54     -11.846  19.254  -5.357  1.00  0.00              
ATOM   3262  CB  ARG B  54     -10.377  21.688  -6.985  1.00  0.00              
ATOM   3263  CG  ARG B  54      -9.977  20.456  -7.781  1.00  0.00              
ATOM   3264  CD  ARG B  54      -8.669  20.642  -8.462  1.00  0.00              
ATOM   3265  NE  ARG B  54      -8.776  21.531  -9.608  1.00  0.00              
ATOM   3266  CZ  ARG B  54      -7.741  22.188 -10.165  1.00  0.00              
ATOM   3267  NH1 ARG B  54      -6.531  22.046  -9.672  1.00  0.00              
ATOM   3268  NH2 ARG B  54      -7.942  22.975 -11.208  1.00  0.00              
ATOM   3269  H   ARG B  54     -11.301  23.540  -5.491  1.00  0.00              
ATOM   3270  HA  ARG B  54     -12.457  21.229  -6.709  1.00  0.00              
ATOM   3271 1HB  ARG B  54     -10.560  22.493  -7.695  1.00  0.00              
ATOM   3272 2HB  ARG B  54      -9.522  21.978  -6.375  1.00  0.00              
ATOM   3273 1HG  ARG B  54      -9.894  19.600  -7.109  1.00  0.00              
ATOM   3274 2HG  ARG B  54     -10.732  20.250  -8.539  1.00  0.00              
ATOM   3275 1HD  ARG B  54      -7.953  21.072  -7.762  1.00  0.00              
ATOM   3276 2HD  ARG B  54      -8.300  19.678  -8.811  1.00  0.00              
ATOM   3277  HE  ARG B  54      -9.693  21.665 -10.014  1.00  0.00              
ATOM   3278 1HH1 ARG B  54      -6.376  21.445  -8.876  1.00  0.00              
ATOM   3279 2HH1 ARG B  54      -5.755  22.539 -10.091  1.00  0.00              
ATOM   3280 1HH2 ARG B  54      -8.874  23.084 -11.586  1.00  0.00              
ATOM   3281 2HH2 ARG B  54      -7.168  23.467 -11.625  1.00  0.00              
ATOM   3282  N   ALA B  55     -10.551  20.617  -4.085  1.00  0.00              
ATOM   3283  CA  ALA B  55     -10.263  19.631  -3.066  1.00  0.00              
ATOM   3284  C   ALA B  55     -11.531  19.180  -2.354  1.00  0.00              
ATOM   3285  O   ALA B  55     -11.711  18.013  -2.092  1.00  0.00              
ATOM   3286  CB  ALA B  55      -9.260  20.217  -2.064  1.00  0.00              
ATOM   3287  H   ALA B  55     -10.136  21.535  -4.013  1.00  0.00              
ATOM   3288  HA  ALA B  55      -9.823  18.760  -3.552  1.00  0.00              
ATOM   3289 1HB  ALA B  55      -9.041  19.477  -1.294  1.00  0.00              
ATOM   3290 2HB  ALA B  55      -8.340  20.484  -2.584  1.00  0.00              
ATOM   3291 3HB  ALA B  55      -9.686  21.105  -1.601  1.00  0.00              
ATOM   3292  N   ILE B  56     -12.397  20.123  -2.020  1.00  0.00              
ATOM   3293  CA  ILE B  56     -13.682  19.826  -1.379  1.00  0.00              
ATOM   3294  C   ILE B  56     -14.583  18.940  -2.264  1.00  0.00              
ATOM   3295  O   ILE B  56     -15.151  17.930  -1.805  1.00  0.00              
ATOM   3296  CB  ILE B  56     -14.427  21.128  -1.034  1.00  0.00              
ATOM   3297  CG1 ILE B  56     -13.691  21.886   0.074  1.00  0.00              
ATOM   3298  CG2 ILE B  56     -15.859  20.828  -0.618  1.00  0.00              
ATOM   3299  CD1 ILE B  56     -14.178  23.304   0.271  1.00  0.00              
ATOM   3300  H   ILE B  56     -12.157  21.084  -2.218  1.00  0.00              
ATOM   3301  HA  ILE B  56     -13.497  19.202  -0.506  1.00  0.00              
ATOM   3302  HB  ILE B  56     -14.441  21.781  -1.906  1.00  0.00              
ATOM   3303 1HG1 ILE B  56     -13.805  21.352   1.017  1.00  0.00              
ATOM   3304 2HG1 ILE B  56     -12.626  21.921  -0.154  1.00  0.00              
ATOM   3305 1HG2 ILE B  56     -16.370  21.760  -0.377  1.00  0.00              
ATOM   3306 2HG2 ILE B  56     -16.378  20.330  -1.436  1.00  0.00              
ATOM   3307 3HG2 ILE B  56     -15.855  20.179   0.258  1.00  0.00              
ATOM   3308 1HD1 ILE B  56     -13.609  23.776   1.073  1.00  0.00              
ATOM   3309 2HD1 ILE B  56     -14.041  23.867  -0.652  1.00  0.00              
ATOM   3310 3HD1 ILE B  56     -15.234  23.292   0.536  1.00  0.00              
ATOM   3311  N   GLY B  57     -14.639  19.285  -3.539  1.00  0.00              
ATOM   3312  CA  GLY B  57     -15.401  18.548  -4.532  1.00  0.00              
ATOM   3313  C   GLY B  57     -14.956  17.121  -4.746  1.00  0.00              
ATOM   3314  O   GLY B  57     -15.795  16.182  -4.755  1.00  0.00              
ATOM   3315  H   GLY B  57     -14.122  20.105  -3.824  1.00  0.00              
ATOM   3316 1HA  GLY B  57     -16.452  18.529  -4.243  1.00  0.00              
ATOM   3317 2HA  GLY B  57     -15.342  19.061  -5.491  1.00  0.00              
ATOM   3318  N   ASP B  58     -13.641  16.955  -4.889  1.00  0.00              
ATOM   3319  CA  ASP B  58     -13.041  15.644  -5.064  1.00  0.00              
ATOM   3320  C   ASP B  58     -13.029  14.779  -3.787  1.00  0.00              
ATOM   3321  O   ASP B  58     -13.190  13.584  -3.878  1.00  0.00              
ATOM   3322  CB  ASP B  58     -11.609  15.808  -5.578  1.00  0.00              
ATOM   3323  CG  ASP B  58     -11.550  16.312  -7.014  1.00  0.00              
ATOM   3324  OD1 ASP B  58     -12.576  16.359  -7.650  1.00  0.00              
ATOM   3325  OD2 ASP B  58     -10.478  16.645  -7.461  1.00  0.00              
ATOM   3326  H   ASP B  58     -13.046  17.770  -4.874  1.00  0.00              
ATOM   3327  HA  ASP B  58     -13.646  15.078  -5.773  1.00  0.00              
ATOM   3328 1HB  ASP B  58     -11.071  16.509  -4.940  1.00  0.00              
ATOM   3329 2HB  ASP B  58     -11.090  14.850  -5.523  1.00  0.00              
ATOM   3330  N   ILE B  59     -12.812  15.374  -2.616  1.00  0.00              
ATOM   3331  CA  ILE B  59     -12.934  14.583  -1.384  1.00  0.00              
ATOM   3332  C   ILE B  59     -14.372  14.113  -1.171  1.00  0.00              
ATOM   3333  O   ILE B  59     -14.620  12.919  -0.916  1.00  0.00              
ATOM   3334  CB  ILE B  59     -12.474  15.395  -0.159  1.00  0.00              
ATOM   3335  CG1 ILE B  59     -10.966  15.654  -0.226  1.00  0.00              
ATOM   3336  CG2 ILE B  59     -12.836  14.668   1.127  1.00  0.00              
ATOM   3337  CD1 ILE B  59     -10.484  16.705   0.748  1.00  0.00              
ATOM   3338  H   ILE B  59     -12.567  16.352  -2.551  1.00  0.00              
ATOM   3339  HA  ILE B  59     -12.401  13.643  -1.523  1.00  0.00              
ATOM   3340  HB  ILE B  59     -12.961  16.369  -0.165  1.00  0.00              
ATOM   3341 1HG1 ILE B  59     -10.429  14.729  -0.024  1.00  0.00              
ATOM   3342 2HG1 ILE B  59     -10.696  15.974  -1.233  1.00  0.00              
ATOM   3343 1HG2 ILE B  59     -12.503  15.256   1.982  1.00  0.00              
ATOM   3344 2HG2 ILE B  59     -13.915  14.534   1.177  1.00  0.00              
ATOM   3345 3HG2 ILE B  59     -12.347  13.694   1.144  1.00  0.00              
ATOM   3346 1HD1 ILE B  59      -9.406  16.833   0.640  1.00  0.00              
ATOM   3347 2HD1 ILE B  59     -10.984  17.651   0.539  1.00  0.00              
ATOM   3348 3HD1 ILE B  59     -10.711  16.390   1.765  1.00  0.00              
ATOM   3349  N   TYR B  60     -15.329  15.005  -1.316  1.00  0.00              
ATOM   3350  CA  TYR B  60     -16.739  14.630  -1.271  1.00  0.00              
ATOM   3351  C   TYR B  60     -17.054  13.583  -2.313  1.00  0.00              
ATOM   3352  O   TYR B  60     -17.830  12.650  -2.002  1.00  0.00              
ATOM   3353  CB  TYR B  60     -17.633  15.855  -1.477  1.00  0.00              
ATOM   3354  CG  TYR B  60     -19.104  15.584  -1.256  1.00  0.00              
ATOM   3355  CD1 TYR B  60     -19.685  15.773  -0.010  1.00  0.00              
ATOM   3356  CD2 TYR B  60     -19.910  15.143  -2.295  1.00  0.00              
ATOM   3357  CE1 TYR B  60     -21.028  15.527   0.197  1.00  0.00              
ATOM   3358  CE2 TYR B  60     -21.254  14.894  -2.100  1.00  0.00              
ATOM   3359  CZ  TYR B  60     -21.810  15.087  -0.852  1.00  0.00              
ATOM   3360  OH  TYR B  60     -23.149  14.842  -0.652  1.00  0.00              
ATOM   3361  H   TYR B  60     -15.082  15.974  -1.461  1.00  0.00              
ATOM   3362  HA  TYR B  60     -16.961  14.235  -0.279  1.00  0.00              
ATOM   3363 1HB  TYR B  60     -17.295  16.622  -0.778  1.00  0.00              
ATOM   3364 2HB  TYR B  60     -17.476  16.200  -2.499  1.00  0.00              
ATOM   3365  HD1 TYR B  60     -19.061  16.121   0.813  1.00  0.00              
ATOM   3366  HD2 TYR B  60     -19.464  14.991  -3.279  1.00  0.00              
ATOM   3367  HE1 TYR B  60     -21.470  15.679   1.181  1.00  0.00              
ATOM   3368  HE2 TYR B  60     -21.871  14.546  -2.929  1.00  0.00              
ATOM   3369  HH  TYR B  60     -23.431  15.009   0.251  1.00  0.00              
ATOM   3370  N   ASN B  61     -16.586  13.700  -3.546  1.00  0.00              
ATOM   3371  CA  ASN B  61     -16.753  12.686  -4.609  1.00  0.00              
ATOM   3372  C   ASN B  61     -16.237  11.309  -4.185  1.00  0.00              
ATOM   3373  O   ASN B  61     -16.926  10.302  -4.382  1.00  0.00              
ATOM   3374  CB  ASN B  61     -16.060  13.132  -5.883  1.00  0.00              
ATOM   3375  CG  ASN B  61     -16.270  12.172  -7.022  1.00  0.00              
ATOM   3376  OD1 ASN B  61     -17.310  12.199  -7.689  1.00  0.00              
ATOM   3377  ND2 ASN B  61     -15.301  11.324  -7.256  1.00  0.00              
ATOM   3378  H   ASN B  61     -16.083  14.551  -3.753  1.00  0.00              
ATOM   3379  HA  ASN B  61     -17.816  12.601  -4.843  1.00  0.00              
ATOM   3380 1HB  ASN B  61     -16.435  14.113  -6.177  1.00  0.00              
ATOM   3381 2HB  ASN B  61     -14.990  13.232  -5.700  1.00  0.00              
ATOM   3382 1HD2 ASN B  61     -15.385  10.662  -8.001  1.00  0.00              
ATOM   3383 2HD2 ASN B  61     -14.477  11.338  -6.691  1.00  0.00              
ATOM   3384  N   ALA B  62     -15.032  11.274  -3.605  1.00  0.00              
ATOM   3385  CA  ALA B  62     -14.444  10.020  -3.128  1.00  0.00              
ATOM   3386  C   ALA B  62     -15.293   9.343  -2.045  1.00  0.00              
ATOM   3387  O   ALA B  62     -15.442   8.118  -2.036  1.00  0.00              
ATOM   3388  CB  ALA B  62     -13.021  10.244  -2.635  1.00  0.00              
ATOM   3389  H   ALA B  62     -14.515  12.134  -3.492  1.00  0.00              
ATOM   3390  HA  ALA B  62     -14.418   9.319  -3.962  1.00  0.00              
ATOM   3391 1HB  ALA B  62     -12.605   9.299  -2.286  1.00  0.00              
ATOM   3392 2HB  ALA B  62     -12.410  10.631  -3.450  1.00  0.00              
ATOM   3393 3HB  ALA B  62     -13.029  10.961  -1.816  1.00  0.00              
ATOM   3394  N   ILE B  63     -15.860  10.136  -1.148  1.00  0.00              
ATOM   3395  CA  ILE B  63     -16.705   9.617  -0.086  1.00  0.00              
ATOM   3396  C   ILE B  63     -18.036   9.153  -0.713  1.00  0.00              
ATOM   3397  O   ILE B  63     -18.552   8.085  -0.368  1.00  0.00              
ATOM   3398  CB  ILE B  63     -16.958  10.677   1.001  1.00  0.00              
ATOM   3399  CG1 ILE B  63     -15.640  11.095   1.657  1.00  0.00              
ATOM   3400  CG2 ILE B  63     -17.931  10.148   2.044  1.00  0.00              
ATOM   3401  CD1 ILE B  63     -14.908   9.960   2.336  1.00  0.00              
ATOM   3402  H   ILE B  63     -15.699  11.132  -1.206  1.00  0.00              
ATOM   3403  HA  ILE B  63     -16.218   8.744   0.347  1.00  0.00              
ATOM   3404  HB  ILE B  63     -17.381  11.572   0.545  1.00  0.00              
ATOM   3405 1HG1 ILE B  63     -14.979  11.525   0.904  1.00  0.00              
ATOM   3406 2HG1 ILE B  63     -15.832  11.869   2.401  1.00  0.00              
ATOM   3407 1HG2 ILE B  63     -18.098  10.910   2.805  1.00  0.00              
ATOM   3408 2HG2 ILE B  63     -18.877   9.900   1.565  1.00  0.00              
ATOM   3409 3HG2 ILE B  63     -17.514   9.255   2.510  1.00  0.00              
ATOM   3410 1HD1 ILE B  63     -13.984  10.334   2.777  1.00  0.00              
ATOM   3411 2HD1 ILE B  63     -15.539   9.537   3.119  1.00  0.00              
ATOM   3412 3HD1 ILE B  63     -14.673   9.189   1.604  1.00  0.00              
ATOM   3413  N   GLN B  64     -18.565   9.927  -1.655  1.00  0.00              
ATOM   3414  CA  GLN B  64     -19.800   9.523  -2.336  1.00  0.00              
ATOM   3415  C   GLN B  64     -19.679   8.155  -3.038  1.00  0.00              
ATOM   3416  O   GLN B  64     -20.572   7.307  -2.897  1.00  0.00              
ATOM   3417  CB  GLN B  64     -20.201  10.588  -3.361  1.00  0.00              
ATOM   3418  CG  GLN B  64     -21.519  10.310  -4.063  1.00  0.00              
ATOM   3419  CD  GLN B  64     -22.700  10.346  -3.112  1.00  0.00              
ATOM   3420  OE1 GLN B  64     -22.822  11.255  -2.285  1.00  0.00              
ATOM   3421  NE2 GLN B  64     -23.577   9.354  -3.220  1.00  0.00              
ATOM   3422  H   GLN B  64     -18.124  10.798  -1.911  1.00  0.00              
ATOM   3423  HA  GLN B  64     -20.566   9.338  -1.582  1.00  0.00              
ATOM   3424 1HB  GLN B  64     -20.261  11.535  -2.824  1.00  0.00              
ATOM   3425 2HB  GLN B  64     -19.397  10.637  -4.094  1.00  0.00              
ATOM   3426 1HG  GLN B  64     -21.815  10.814  -4.983  1.00  0.00              
ATOM   3427 2HG  GLN B  64     -21.284   9.268  -4.281  1.00  0.00              
ATOM   3428 1HE2 GLN B  64     -24.376   9.324  -2.619  1.00  0.00              
ATOM   3429 2HE2 GLN B  64     -23.438   8.637  -3.903  1.00  0.00              
ATOM   3430  N   GLN B  65     -18.577   7.940  -3.753  1.00  0.00              
ATOM   3431  CA  GLN B  65     -18.281   6.650  -4.381  1.00  0.00              
ATOM   3432  C   GLN B  65     -18.223   5.500  -3.351  1.00  0.00              
ATOM   3433  O   GLN B  65     -18.825   4.450  -3.565  1.00  0.00              
ATOM   3434  CB  GLN B  65     -16.959   6.731  -5.148  1.00  0.00              
ATOM   3435  CG  GLN B  65     -17.016   7.592  -6.398  1.00  0.00              
ATOM   3436  CD  GLN B  65     -15.662   7.730  -7.068  1.00  0.00              
ATOM   3437  OE1 GLN B  65     -14.618   7.623  -6.418  1.00  0.00              
ATOM   3438  NE2 GLN B  65     -15.670   7.970  -8.374  1.00  0.00              
ATOM   3439  H   GLN B  65     -17.923   8.702  -3.863  1.00  0.00              
ATOM   3440  HA  GLN B  65     -19.097   6.400  -5.059  1.00  0.00              
ATOM   3441 1HB  GLN B  65     -16.184   7.135  -4.496  1.00  0.00              
ATOM   3442 2HB  GLN B  65     -16.648   5.729  -5.444  1.00  0.00              
ATOM   3443 1HG  GLN B  65     -17.704   7.136  -7.110  1.00  0.00              
ATOM   3444 2HG  GLN B  65     -17.366   8.587  -6.125  1.00  0.00              
ATOM   3445 1HE2 GLN B  65     -14.807   8.071  -8.870  1.00  0.00              
ATOM   3446 2HE2 GLN B  65     -16.540   8.050  -8.863  1.00  0.00              
ATOM   3447  N   ALA B  66     -17.526   5.712  -2.237  1.00  0.00              
ATOM   3448  CA  ALA B  66     -17.490   4.719  -1.160  1.00  0.00              
ATOM   3449  C   ALA B  66     -18.878   4.464  -0.523  1.00  0.00              
ATOM   3450  O   ALA B  66     -19.187   3.345  -0.148  1.00  0.00              
ATOM   3451  CB  ALA B  66     -16.453   5.087  -0.112  1.00  0.00              
ATOM   3452  H   ALA B  66     -17.011   6.574  -2.129  1.00  0.00              
ATOM   3453  HA  ALA B  66     -17.217   3.757  -1.595  1.00  0.00              
ATOM   3454 1HB  ALA B  66     -16.448   4.333   0.675  1.00  0.00              
ATOM   3455 2HB  ALA B  66     -15.468   5.134  -0.576  1.00  0.00              
ATOM   3456 3HB  ALA B  66     -16.698   6.057   0.317  1.00  0.00              
ATOM   3457  N   LEU B  67     -19.696   5.501  -0.395  1.00  0.00              
ATOM   3458  CA  LEU B  67     -21.080   5.333   0.072  1.00  0.00              
ATOM   3459  C   LEU B  67     -21.938   4.498  -0.886  1.00  0.00              
ATOM   3460  O   LEU B  67     -22.788   3.734  -0.430  1.00  0.00              
ATOM   3461  CB  LEU B  67     -21.725   6.708   0.286  1.00  0.00              
ATOM   3462  CG  LEU B  67     -21.161   7.519   1.459  1.00  0.00              
ATOM   3463  CD1 LEU B  67     -21.755   8.921   1.459  1.00  0.00              
ATOM   3464  CD2 LEU B  67     -21.467   6.803   2.766  1.00  0.00              
ATOM   3465  H   LEU B  67     -19.363   6.427  -0.623  1.00  0.00              
ATOM   3466  HA  LEU B  67     -21.062   4.789   1.017  1.00  0.00              
ATOM   3467 1HB  LEU B  67     -21.455   7.179  -0.658  1.00  0.00              
ATOM   3468 2HB  LEU B  67     -22.810   6.638   0.359  1.00  0.00              
ATOM   3469  HG  LEU B  67     -20.077   7.548   1.341  1.00  0.00              
ATOM   3470 1HD1 LEU B  67     -21.348   9.489   2.296  1.00  0.00              
ATOM   3471 2HD1 LEU B  67     -21.503   9.422   0.525  1.00  0.00              
ATOM   3472 3HD1 LEU B  67     -22.838   8.856   1.557  1.00  0.00              
ATOM   3473 1HD2 LEU B  67     -21.065   7.380   3.600  1.00  0.00              
ATOM   3474 2HD2 LEU B  67     -22.547   6.702   2.882  1.00  0.00              
ATOM   3475 3HD2 LEU B  67     -21.010   5.814   2.756  1.00  0.00              
ATOM   3476  N   ASN B  68     -21.712   4.645  -2.196  1.00  0.00              
ATOM   3477  CA  ASN B  68     -22.346   3.774  -3.201  1.00  0.00              
ATOM   3478  C   ASN B  68     -21.824   2.339  -3.121  1.00  0.00              
ATOM   3479  O   ASN B  68     -22.573   1.400  -3.356  1.00  0.00              
ATOM   3480  CB  ASN B  68     -22.153   4.316  -4.605  1.00  0.00              
ATOM   3481  CG  ASN B  68     -22.982   5.534  -4.903  1.00  0.00              
ATOM   3482  OD1 ASN B  68     -23.991   5.801  -4.240  1.00  0.00              
ATOM   3483  ND2 ASN B  68     -22.610   6.230  -5.947  1.00  0.00              
ATOM   3484  H   ASN B  68     -21.087   5.377  -2.502  1.00  0.00              
ATOM   3485  HA  ASN B  68     -23.411   3.710  -2.981  1.00  0.00              
ATOM   3486 1HB  ASN B  68     -21.152   4.455  -5.017  1.00  0.00              
ATOM   3487 2HB  ASN B  68     -22.621   3.450  -5.073  1.00  0.00              
ATOM   3488 1HD2 ASN B  68     -23.116   7.053  -6.205  1.00  0.00              
ATOM   3489 2HD2 ASN B  68     -21.821   5.938  -6.487  1.00  0.00              
ATOM   3490  N   GLU B  69     -20.544   2.166  -2.795  1.00  0.00              
ATOM   3491  CA  GLU B  69     -20.002   0.826  -2.600  1.00  0.00              
ATOM   3492  C   GLU B  69     -20.556   0.198  -1.305  1.00  0.00              
ATOM   3493  O   GLU B  69     -20.752  -1.011  -1.236  1.00  0.00              
ATOM   3494  CB  GLU B  69     -18.474   0.874  -2.555  1.00  0.00              
ATOM   3495  CG  GLU B  69     -17.818   1.277  -3.868  1.00  0.00              
ATOM   3496  CD  GLU B  69     -18.090   0.303  -4.980  1.00  0.00              
ATOM   3497  OE1 GLU B  69     -18.037  -0.879  -4.737  1.00  0.00              
ATOM   3498  OE2 GLU B  69     -18.351   0.741  -6.076  1.00  0.00              
ATOM   3499  H   GLU B  69     -19.936   2.964  -2.680  1.00  0.00              
ATOM   3500  HA  GLU B  69     -20.337   0.194  -3.423  1.00  0.00              
ATOM   3501 1HB  GLU B  69     -18.154   1.582  -1.790  1.00  0.00              
ATOM   3502 2HB  GLU B  69     -18.087  -0.106  -2.275  1.00  0.00              
ATOM   3503 1HG  GLU B  69     -18.189   2.258  -4.161  1.00  0.00              
ATOM   3504 2HG  GLU B  69     -16.742   1.356  -3.715  1.00  0.00              
ATOM   3505  N   ALA B  70     -20.803   1.031  -0.295  1.00  0.00              
ATOM   3506  CA  ALA B  70     -21.427   0.580   0.952  1.00  0.00              
ATOM   3507  C   ALA B  70     -22.828   0.023   0.642  1.00  0.00              
ATOM   3508  O   ALA B  70     -23.216  -1.028   1.176  1.00  0.00              
ATOM   3509  CB  ALA B  70     -21.494   1.710   1.975  1.00  0.00              
ATOM   3510  H   ALA B  70     -20.552   2.004  -0.396  1.00  0.00              
ATOM   3511  HA  ALA B  70     -20.817  -0.224   1.364  1.00  0.00              
ATOM   3512 1HB  ALA B  70     -21.961   1.346   2.890  1.00  0.00              
ATOM   3513 2HB  ALA B  70     -20.486   2.060   2.198  1.00  0.00              
ATOM   3514 3HB  ALA B  70     -22.082   2.533   1.571  1.00  0.00              
ATOM   3515  N   ASP B  71     -23.553   0.704  -0.253  1.00  0.00              
ATOM   3516  CA  ASP B  71     -24.867   0.237  -0.731  1.00  0.00              
ATOM   3517  C   ASP B  71     -24.738  -1.131  -1.392  1.00  0.00              
ATOM   3518  O   ASP B  71     -25.547  -2.024  -1.121  1.00  0.00              
ATOM   3519  CB  ASP B  71     -25.480   1.239  -1.713  1.00  0.00              
ATOM   3520  CG  ASP B  71     -25.987   2.522  -1.068  1.00  0.00              
ATOM   3521  OD1 ASP B  71     -26.085   2.560   0.135  1.00  0.00              
ATOM   3522  OD2 ASP B  71     -26.121   3.500  -1.764  1.00  0.00              
ATOM   3523  H   ASP B  71     -23.179   1.572  -0.611  1.00  0.00              
ATOM   3524  HA  ASP B  71     -25.538   0.157   0.125  1.00  0.00              
ATOM   3525 1HB  ASP B  71     -24.823   1.487  -2.547  1.00  0.00              
ATOM   3526 2HB  ASP B  71     -26.327   0.656  -2.077  1.00  0.00              
ATOM   3527  N   LYS B  72     -23.725  -1.279  -2.256  1.00  0.00              
ATOM   3528  CA  LYS B  72     -23.449  -2.545  -2.941  1.00  0.00              
ATOM   3529  C   LYS B  72     -23.175  -3.688  -1.968  1.00  0.00              
ATOM   3530  O   LYS B  72     -23.599  -4.824  -2.218  1.00  0.00              
ATOM   3531  CB  LYS B  72     -22.262  -2.383  -3.892  1.00  0.00              
ATOM   3532  CG  LYS B  72     -22.548  -1.519  -5.113  1.00  0.00              
ATOM   3533  CD  LYS B  72     -21.314  -1.377  -5.991  1.00  0.00              
ATOM   3534  CE  LYS B  72     -21.571  -0.440  -7.162  1.00  0.00              
ATOM   3535  NZ  LYS B  72     -20.362  -0.269  -8.013  1.00  0.00              
ATOM   3536  H   LYS B  72     -23.133  -0.482  -2.438  1.00  0.00              
ATOM   3537  HA  LYS B  72     -24.330  -2.827  -3.517  1.00  0.00              
ATOM   3538 1HB  LYS B  72     -21.424  -1.936  -3.355  1.00  0.00              
ATOM   3539 2HB  LYS B  72     -21.940  -3.363  -4.243  1.00  0.00              
ATOM   3540 1HG  LYS B  72     -23.350  -1.971  -5.698  1.00  0.00              
ATOM   3541 2HG  LYS B  72     -22.870  -0.530  -4.791  1.00  0.00              
ATOM   3542 1HD  LYS B  72     -20.487  -0.985  -5.397  1.00  0.00              
ATOM   3543 2HD  LYS B  72     -21.027  -2.356  -6.377  1.00  0.00              
ATOM   3544 1HE  LYS B  72     -22.378  -0.838  -7.775  1.00  0.00              
ATOM   3545 2HE  LYS B  72     -21.876   0.536  -6.786  1.00  0.00              
ATOM   3546 1HZ  LYS B  72     -20.574   0.358  -8.776  1.00  0.00              
ATOM   3547 2HZ  LYS B  72     -19.611   0.117  -7.459  1.00  0.00              
ATOM   3548 3HZ  LYS B  72     -20.081  -1.165  -8.383  1.00  0.00              
ATOM   3549  N   LEU B  73     -22.463  -3.391  -0.876  1.00  0.00              
ATOM   3550  CA  LEU B  73     -22.212  -4.385   0.188  1.00  0.00              
ATOM   3551  C   LEU B  73     -23.497  -4.892   0.854  1.00  0.00              
ATOM   3552  O   LEU B  73     -23.641  -6.094   1.128  1.00  0.00              
ATOM   3553  CB  LEU B  73     -21.297  -3.780   1.260  1.00  0.00              
ATOM   3554  CG  LEU B  73     -19.850  -3.513   0.826  1.00  0.00              
ATOM   3555  CD1 LEU B  73     -19.143  -2.687   1.892  1.00  0.00              
ATOM   3556  CD2 LEU B  73     -19.136  -4.837   0.597  1.00  0.00              
ATOM   3557  H   LEU B  73     -22.086  -2.459  -0.778  1.00  0.00              
ATOM   3558  HA  LEU B  73     -21.771  -5.272  -0.265  1.00  0.00              
ATOM   3559 1HB  LEU B  73     -21.724  -2.833   1.587  1.00  0.00              
ATOM   3560 2HB  LEU B  73     -21.267  -4.456   2.114  1.00  0.00              
ATOM   3561  HG  LEU B  73     -19.848  -2.935  -0.099  1.00  0.00              
ATOM   3562 1HD1 LEU B  73     -18.115  -2.498   1.584  1.00  0.00              
ATOM   3563 2HD1 LEU B  73     -19.663  -1.738   2.021  1.00  0.00              
ATOM   3564 3HD1 LEU B  73     -19.144  -3.234   2.835  1.00  0.00              
ATOM   3565 1HD2 LEU B  73     -18.107  -4.647   0.287  1.00  0.00              
ATOM   3566 2HD2 LEU B  73     -19.136  -5.415   1.521  1.00  0.00              
ATOM   3567 3HD2 LEU B  73     -19.651  -5.399  -0.182  1.00  0.00              
ATOM   3568  N   LYS B  74     -24.427  -3.980   1.094  1.00  0.00              
ATOM   3569  CA  LYS B  74     -25.703  -4.320   1.708  1.00  0.00              
ATOM   3570  C   LYS B  74     -26.503  -5.136   0.712  1.00  0.00              
ATOM   3571  O   LYS B  74     -27.078  -6.170   1.063  1.00  0.00              
ATOM   3572  CB  LYS B  74     -26.473  -3.067   2.127  1.00  0.00              
ATOM   3573  CG  LYS B  74     -27.786  -3.346   2.847  1.00  0.00              
ATOM   3574  CD  LYS B  74     -27.550  -4.057   4.171  1.00  0.00              
ATOM   3575  CE  LYS B  74     -28.813  -4.086   5.018  1.00  0.00              
ATOM   3576  NZ  LYS B  74     -29.919  -4.819   4.343  1.00  0.00              
ATOM   3577  H   LYS B  74     -24.243  -3.020   0.842  1.00  0.00              
ATOM   3578  HA  LYS B  74     -25.509  -4.902   2.609  1.00  0.00              
ATOM   3579 1HB  LYS B  74     -25.852  -2.461   2.787  1.00  0.00              
ATOM   3580 2HB  LYS B  74     -26.697  -2.465   1.245  1.00  0.00              
ATOM   3581 1HG  LYS B  74     -28.305  -2.406   3.036  1.00  0.00              
ATOM   3582 2HG  LYS B  74     -28.420  -3.970   2.217  1.00  0.00              
ATOM   3583 1HD  LYS B  74     -27.225  -5.081   3.982  1.00  0.00              
ATOM   3584 2HD  LYS B  74     -26.765  -3.542   4.725  1.00  0.00              
ATOM   3585 1HE  LYS B  74     -28.602  -4.568   5.971  1.00  0.00              
ATOM   3586 2HE  LYS B  74     -29.141  -3.065   5.218  1.00  0.00              
ATOM   3587 1HZ  LYS B  74     -30.737  -4.815   4.936  1.00  0.00              
ATOM   3588 2HZ  LYS B  74     -30.137  -4.368   3.466  1.00  0.00              
ATOM   3589 3HZ  LYS B  74     -29.634  -5.772   4.170  1.00  0.00              
ATOM   3590  N   LYS B  75     -26.502  -4.672  -0.535  1.00  0.00              
ATOM   3591  CA  LYS B  75     -27.195  -5.346  -1.631  1.00  0.00              
ATOM   3592  C   LYS B  75     -26.692  -6.769  -1.869  1.00  0.00              
ATOM   3593  O   LYS B  75     -27.478  -7.652  -2.224  1.00  0.00              
ATOM   3594  CB  LYS B  75     -27.058  -4.529  -2.916  1.00  0.00              
ATOM   3595  CG  LYS B  75     -27.867  -3.238  -2.931  1.00  0.00              
ATOM   3596  CD  LYS B  75     -27.633  -2.454  -4.213  1.00  0.00              
ATOM   3597  CE  LYS B  75     -28.426  -1.156  -4.221  1.00  0.00              
ATOM   3598  NZ  LYS B  75     -28.206  -0.376  -5.470  1.00  0.00              
ATOM   3599  H   LYS B  75     -25.998  -3.817  -0.723  1.00  0.00              
ATOM   3600  HA  LYS B  75     -28.246  -5.456  -1.360  1.00  0.00              
ATOM   3601 1HB  LYS B  75     -26.010  -4.268  -3.072  1.00  0.00              
ATOM   3602 2HB  LYS B  75     -27.375  -5.132  -3.767  1.00  0.00              
ATOM   3603 1HG  LYS B  75     -28.928  -3.473  -2.847  1.00  0.00              
ATOM   3604 2HG  LYS B  75     -27.581  -2.620  -2.080  1.00  0.00              
ATOM   3605 1HD  LYS B  75     -26.572  -2.223  -4.311  1.00  0.00              
ATOM   3606 2HD  LYS B  75     -27.935  -3.058  -5.069  1.00  0.00              
ATOM   3607 1HE  LYS B  75     -29.489  -1.378  -4.129  1.00  0.00              
ATOM   3608 2HE  LYS B  75     -28.131  -0.544  -3.369  1.00  0.00              
ATOM   3609 1HZ  LYS B  75     -28.747   0.476  -5.435  1.00  0.00              
ATOM   3610 2HZ  LYS B  75     -27.225  -0.148  -5.556  1.00  0.00              
ATOM   3611 3HZ  LYS B  75     -28.494  -0.926  -6.266  1.00  0.00              
ATOM   3612  N   ALA B  76     -25.391  -6.996  -1.662  1.00  0.00              
ATOM   3613  CA  ALA B  76     -24.822  -8.333  -1.840  1.00  0.00              
ATOM   3614  C   ALA B  76     -24.942  -9.214  -0.583  1.00  0.00              
ATOM   3615  O   ALA B  76     -24.556 -10.374  -0.606  1.00  0.00              
ATOM   3616  CB  ALA B  76     -23.383  -8.250  -2.327  1.00  0.00              
ATOM   3617  H   ALA B  76     -24.786  -6.238  -1.380  1.00  0.00              
ATOM   3618  HA  ALA B  76     -25.415  -8.856  -2.590  1.00  0.00              
ATOM   3619 1HB  ALA B  76     -22.982  -9.256  -2.451  1.00  0.00              
ATOM   3620 2HB  ALA B  76     -23.352  -7.727  -3.283  1.00  0.00              
ATOM   3621 3HB  ALA B  76     -22.782  -7.709  -1.598  1.00  0.00              
ATOM   3622  N   GLY B  77     -25.499  -8.653   0.493  1.00  0.00              
ATOM   3623  CA  GLY B  77     -25.662  -9.349   1.771  1.00  0.00              
ATOM   3624  C   GLY B  77     -24.358  -9.599   2.524  1.00  0.00              
ATOM   3625  O   GLY B  77     -24.211 -10.608   3.204  1.00  0.00              
ATOM   3626  H   GLY B  77     -25.820  -7.699   0.408  1.00  0.00              
ATOM   3627 1HA  GLY B  77     -26.321  -8.771   2.419  1.00  0.00              
ATOM   3628 2HA  GLY B  77     -26.143 -10.312   1.601  1.00  0.00              
ATOM   3629  N   LEU B  78     -23.418  -8.668   2.402  1.00  0.00              
ATOM   3630  CA  LEU B  78     -22.092  -8.804   3.006  1.00  0.00              
ATOM   3631  C   LEU B  78     -21.963  -8.059   4.315  1.00  0.00              
ATOM   3632  O   LEU B  78     -21.072  -8.323   5.109  1.00  0.00              
ATOM   3633  CB  LEU B  78     -21.019  -8.299   2.034  1.00  0.00              
ATOM   3634  CG  LEU B  78     -20.945  -9.029   0.687  1.00  0.00              
ATOM   3635  CD1 LEU B  78     -19.893  -8.366  -0.193  1.00  0.00              
ATOM   3636  CD2 LEU B  78     -20.617 -10.496   0.921  1.00  0.00              
ATOM   3637  H   LEU B  78     -23.633  -7.837   1.870  1.00  0.00              
ATOM   3638  HA  LEU B  78     -21.923  -9.856   3.234  1.00  0.00              
ATOM   3639 1HB  LEU B  78     -21.203  -7.245   1.831  1.00  0.00              
ATOM   3640 2HB  LEU B  78     -20.045  -8.390   2.514  1.00  0.00              
ATOM   3641  HG  LEU B  78     -21.905  -8.948   0.176  1.00  0.00              
ATOM   3642 1HD1 LEU B  78     -19.841  -8.885  -1.151  1.00  0.00              
ATOM   3643 2HD1 LEU B  78     -20.163  -7.323  -0.360  1.00  0.00              
ATOM   3644 3HD1 LEU B  78     -18.923  -8.417   0.300  1.00  0.00              
ATOM   3645 1HD2 LEU B  78     -20.566 -11.014  -0.037  1.00  0.00              
ATOM   3646 2HD2 LEU B  78     -19.657 -10.577   1.430  1.00  0.00              
ATOM   3647 3HD2 LEU B  78     -21.394 -10.948   1.537  1.00  0.00              
ATOM   3648  N   VAL B  79     -22.866  -7.118   4.534  1.00  0.00              
ATOM   3649  CA  VAL B  79     -22.936  -6.382   5.792  1.00  0.00              
ATOM   3650  C   VAL B  79     -24.419  -6.388   6.168  1.00  0.00              
ATOM   3651  O   VAL B  79     -25.282  -6.511   5.293  1.00  0.00              
ATOM   3652  CB  VAL B  79     -22.409  -4.942   5.647  1.00  0.00              
ATOM   3653  CG1 VAL B  79     -20.948  -4.949   5.223  1.00  0.00              
ATOM   3654  CG2 VAL B  79     -23.259  -4.179   4.643  1.00  0.00              
ATOM   3655  H   VAL B  79     -23.528  -6.905   3.802  1.00  0.00              
ATOM   3656  HA  VAL B  79     -22.328  -6.904   6.533  1.00  0.00              
ATOM   3657  HB  VAL B  79     -22.460  -4.447   6.618  1.00  0.00              
ATOM   3658 1HG1 VAL B  79     -20.593  -3.922   5.126  1.00  0.00              
ATOM   3659 2HG1 VAL B  79     -20.354  -5.468   5.974  1.00  0.00              
ATOM   3660 3HG1 VAL B  79     -20.850  -5.458   4.265  1.00  0.00              
ATOM   3661 1HG2 VAL B  79     -22.882  -3.161   4.546  1.00  0.00              
ATOM   3662 2HG2 VAL B  79     -23.213  -4.677   3.674  1.00  0.00              
ATOM   3663 3HG2 VAL B  79     -24.293  -4.151   4.988  1.00  0.00              
ATOM   3664  N   ASN B  80     -24.723  -6.319   7.457  1.00  0.00              
ATOM   3665  CA  ASN B  80     -26.110  -6.094   7.884  1.00  0.00              
ATOM   3666  C   ASN B  80     -26.370  -4.596   8.072  1.00  0.00              
ATOM   3667  O   ASN B  80     -25.528  -3.757   7.709  1.00  0.00              
ATOM   3668  CB  ASN B  80     -26.416  -6.858   9.158  1.00  0.00              
ATOM   3669  CG  ASN B  80     -25.649  -6.337  10.342  1.00  0.00              
ATOM   3670  OD1 ASN B  80     -25.134  -5.214  10.319  1.00  0.00              
ATOM   3671  ND2 ASN B  80     -25.564  -7.132  11.378  1.00  0.00              
ATOM   3672  H   ASN B  80     -24.003  -6.419   8.158  1.00  0.00              
ATOM   3673  HA  ASN B  80     -26.776  -6.439   7.091  1.00  0.00              
ATOM   3674 1HB  ASN B  80     -27.483  -6.794   9.374  1.00  0.00              
ATOM   3675 2HB  ASN B  80     -26.173  -7.912   9.018  1.00  0.00              
ATOM   3676 1HD2 ASN B  80     -25.066  -6.839  12.195  1.00  0.00              
ATOM   3677 2HD2 ASN B  80     -25.996  -8.033  11.354  1.00  0.00              
ATOM   3678  N   SER B  81     -27.527  -4.281   8.653  1.00  0.00              
ATOM   3679  CA  SER B  81     -27.968  -2.906   8.880  1.00  0.00              
ATOM   3680  C   SER B  81     -27.061  -2.116   9.803  1.00  0.00              
ATOM   3681  O   SER B  81     -26.777  -0.947   9.532  1.00  0.00              
ATOM   3682  CB  SER B  81     -29.372  -2.910   9.454  1.00  0.00              
ATOM   3683  OG  SER B  81     -30.293  -3.407   8.522  1.00  0.00              
ATOM   3684  H   SER B  81     -28.122  -5.043   8.948  1.00  0.00              
ATOM   3685  HA  SER B  81     -27.952  -2.375   7.927  1.00  0.00              
ATOM   3686 1HB  SER B  81     -29.395  -3.523  10.354  1.00  0.00              
ATOM   3687 2HB  SER B  81     -29.651  -1.897   9.740  1.00  0.00              
ATOM   3688  HG  SER B  81     -31.149  -3.378   8.956  1.00  0.00              
ATOM   3689  N   GLN B  82     -26.621  -2.743  10.890  1.00  0.00              
ATOM   3690  CA  GLN B  82     -25.746  -2.074  11.850  1.00  0.00              
ATOM   3691  C   GLN B  82     -24.368  -1.865  11.223  1.00  0.00              
ATOM   3692  O   GLN B  82     -23.788  -0.781  11.297  1.00  0.00              
ATOM   3693  CB  GLN B  82     -25.628  -2.886  13.142  1.00  0.00              
ATOM   3694  CG  GLN B  82     -26.905  -2.936  13.965  1.00  0.00              
ATOM   3695  CD  GLN B  82     -26.775  -3.835  15.180  1.00  0.00              
ATOM   3696  OE1 GLN B  82     -25.961  -4.762  15.199  1.00  0.00              
ATOM   3697  NE2 GLN B  82     -27.580  -3.567  16.202  1.00  0.00              
ATOM   3698  H   GLN B  82     -26.894  -3.700  11.059  1.00  0.00              
ATOM   3699  HA  GLN B  82     -26.187  -1.110  12.105  1.00  0.00              
ATOM   3700 1HB  GLN B  82     -25.342  -3.910  12.903  1.00  0.00              
ATOM   3701 2HB  GLN B  82     -24.842  -2.463  13.767  1.00  0.00              
ATOM   3702 1HG  GLN B  82     -27.143  -1.929  14.309  1.00  0.00              
ATOM   3703 2HG  GLN B  82     -27.712  -3.318  13.341  1.00  0.00              
ATOM   3704 1HE2 GLN B  82     -27.540  -4.126  17.031  1.00  0.00              
ATOM   3705 2HE2 GLN B  82     -28.225  -2.806  16.144  1.00  0.00              
ATOM   3706  N   GLN B  83     -23.859  -2.916  10.591  1.00  0.00              
ATOM   3707  CA  GLN B  83     -22.557  -2.849   9.960  1.00  0.00              
ATOM   3708  C   GLN B  83     -22.550  -1.815   8.814  1.00  0.00              
ATOM   3709  O   GLN B  83     -21.574  -1.075   8.660  1.00  0.00              
ATOM   3710  CB  GLN B  83     -22.154  -4.230   9.438  1.00  0.00              
ATOM   3711  CG  GLN B  83     -21.866  -5.249  10.528  1.00  0.00              
ATOM   3712  CD  GLN B  83     -21.610  -6.636   9.971  1.00  0.00              
ATOM   3713  OE1 GLN B  83     -22.383  -7.145   9.154  1.00  0.00              
ATOM   3714  NE2 GLN B  83     -20.521  -7.257  10.410  1.00  0.00              
ATOM   3715  H   GLN B  83     -24.384  -3.778  10.546  1.00  0.00              
ATOM   3716  HA  GLN B  83     -21.837  -2.483  10.692  1.00  0.00              
ATOM   3717 1HB  GLN B  83     -22.949  -4.628   8.808  1.00  0.00              
ATOM   3718 2HB  GLN B  83     -21.261  -4.139   8.819  1.00  0.00              
ATOM   3719 1HG  GLN B  83     -20.981  -4.934  11.081  1.00  0.00              
ATOM   3720 2HG  GLN B  83     -22.725  -5.302  11.197  1.00  0.00              
ATOM   3721 1HE2 GLN B  83     -20.300  -8.176  10.078  1.00  0.00              
ATOM   3722 2HE2 GLN B  83     -19.921  -6.808  11.072  1.00  0.00              
ATOM   3723  N   LEU B  84     -23.644  -1.730   8.051  1.00  0.00              
ATOM   3724  CA  LEU B  84     -23.748  -0.717   7.001  1.00  0.00              
ATOM   3725  C   LEU B  84     -23.620   0.699   7.560  1.00  0.00              
ATOM   3726  O   LEU B  84     -22.846   1.514   7.023  1.00  0.00              
ATOM   3727  CB  LEU B  84     -25.087  -0.860   6.267  1.00  0.00              
ATOM   3728  CG  LEU B  84     -25.316   0.117   5.106  1.00  0.00              
ATOM   3729  CD1 LEU B  84     -24.269  -0.123   4.026  1.00  0.00              
ATOM   3730  CD2 LEU B  84     -26.722  -0.070   4.555  1.00  0.00              
ATOM   3731  H   LEU B  84     -24.412  -2.370   8.195  1.00  0.00              
ATOM   3732  HA  LEU B  84     -22.897  -0.826   6.330  1.00  0.00              
ATOM   3733 1HB  LEU B  84     -25.159  -1.870   5.868  1.00  0.00              
ATOM   3734 2HB  LEU B  84     -25.895  -0.716   6.985  1.00  0.00              
ATOM   3735  HG  LEU B  84     -25.199   1.140   5.463  1.00  0.00              
ATOM   3736 1HD1 LEU B  84     -24.432   0.571   3.201  1.00  0.00              
ATOM   3737 2HD1 LEU B  84     -23.275   0.036   4.442  1.00  0.00              
ATOM   3738 3HD1 LEU B  84     -24.351  -1.146   3.661  1.00  0.00              
ATOM   3739 1HD2 LEU B  84     -26.885   0.625   3.731  1.00  0.00              
ATOM   3740 2HD2 LEU B  84     -26.840  -1.092   4.197  1.00  0.00              
ATOM   3741 3HD2 LEU B  84     -27.450   0.125   5.343  1.00  0.00              
ATOM   3742  N   ASP B  85     -24.340   0.986   8.644  1.00  0.00              
ATOM   3743  CA  ASP B  85     -24.304   2.326   9.253  1.00  0.00              
ATOM   3744  C   ASP B  85     -22.944   2.679   9.841  1.00  0.00              
ATOM   3745  O   ASP B  85     -22.483   3.830   9.740  1.00  0.00              
ATOM   3746  CB  ASP B  85     -25.365   2.437  10.351  1.00  0.00              
ATOM   3747  CG  ASP B  85     -26.784   2.486   9.800  1.00  0.00              
ATOM   3748  OD1 ASP B  85     -26.937   2.728   8.627  1.00  0.00              
ATOM   3749  OD2 ASP B  85     -27.701   2.280  10.559  1.00  0.00              
ATOM   3750  H   ASP B  85     -24.922   0.273   9.058  1.00  0.00              
ATOM   3751  HA  ASP B  85     -24.478   3.067   8.471  1.00  0.00              
ATOM   3752 1HB  ASP B  85     -25.281   1.584  11.025  1.00  0.00              
ATOM   3753 2HB  ASP B  85     -25.188   3.338  10.939  1.00  0.00              
ATOM   3754  N   GLU B  86     -22.324   1.675  10.455  1.00  0.00              
ATOM   3755  CA  GLU B  86     -21.010   1.803  11.059  1.00  0.00              
ATOM   3756  C   GLU B  86     -19.954   2.109   9.988  1.00  0.00              
ATOM   3757  O   GLU B  86     -19.069   2.938  10.217  1.00  0.00              
ATOM   3758  CB  GLU B  86     -20.645   0.523  11.814  1.00  0.00              
ATOM   3759  CG  GLU B  86     -21.422   0.311  13.106  1.00  0.00              
ATOM   3760  CD  GLU B  86     -21.127  -1.012  13.756  1.00  0.00              
ATOM   3761  OE1 GLU B  86     -20.451  -1.811  13.153  1.00  0.00              
ATOM   3762  OE2 GLU B  86     -21.579  -1.224  14.856  1.00  0.00              
ATOM   3763  H   GLU B  86     -22.800   0.785  10.496  1.00  0.00              
ATOM   3764  HA  GLU B  86     -21.031   2.640  11.757  1.00  0.00              
ATOM   3765 1HB  GLU B  86     -20.820  -0.341  11.173  1.00  0.00              
ATOM   3766 2HB  GLU B  86     -19.583   0.537  12.062  1.00  0.00              
ATOM   3767 1HG  GLU B  86     -21.172   1.110  13.804  1.00  0.00              
ATOM   3768 2HG  GLU B  86     -22.488   0.375  12.890  1.00  0.00              
ATOM   3769  N   LEU B  87     -20.056   1.436   8.835  1.00  0.00              
ATOM   3770  CA  LEU B  87     -19.199   1.696   7.685  1.00  0.00              
ATOM   3771  C   LEU B  87     -19.356   3.131   7.127  1.00  0.00              
ATOM   3772  O   LEU B  87     -18.354   3.839   6.925  1.00  0.00              
ATOM   3773  CB  LEU B  87     -19.506   0.677   6.581  1.00  0.00              
ATOM   3774  CG  LEU B  87     -18.517   0.647   5.409  1.00  0.00              
ATOM   3775  CD1 LEU B  87     -18.652  -0.674   4.663  1.00  0.00              
ATOM   3776  CD2 LEU B  87     -18.786   1.826   4.486  1.00  0.00              
ATOM   3777  H   LEU B  87     -20.763   0.718   8.769  1.00  0.00              
ATOM   3778  HA  LEU B  87     -18.160   1.634   8.007  1.00  0.00              
ATOM   3779 1HB  LEU B  87     -19.527  -0.318   7.023  1.00  0.00              
ATOM   3780 2HB  LEU B  87     -20.495   0.892   6.175  1.00  0.00              
ATOM   3781  HG  LEU B  87     -17.498   0.710   5.792  1.00  0.00              
ATOM   3782 1HD1 LEU B  87     -17.949  -0.696   3.831  1.00  0.00              
ATOM   3783 2HD1 LEU B  87     -18.436  -1.499   5.342  1.00  0.00              
ATOM   3784 3HD1 LEU B  87     -19.668  -0.774   4.282  1.00  0.00              
ATOM   3785 1HD2 LEU B  87     -18.082   1.805   3.654  1.00  0.00              
ATOM   3786 2HD2 LEU B  87     -19.804   1.762   4.102  1.00  0.00              
ATOM   3787 3HD2 LEU B  87     -18.665   2.757   5.041  1.00  0.00              
ATOM   3788  N   LYS B  88     -20.600   3.529   6.867  1.00  0.00              
ATOM   3789  CA  LYS B  88     -20.933   4.862   6.376  1.00  0.00              
ATOM   3790  C   LYS B  88     -20.432   5.955   7.317  1.00  0.00              
ATOM   3791  O   LYS B  88     -19.938   7.005   6.868  1.00  0.00              
ATOM   3792  CB  LYS B  88     -22.444   4.993   6.180  1.00  0.00              
ATOM   3793  CG  LYS B  88     -23.000   4.187   5.014  1.00  0.00              
ATOM   3794  CD  LYS B  88     -24.449   4.551   4.730  1.00  0.00              
ATOM   3795  CE  LYS B  88     -25.011   3.732   3.577  1.00  0.00              
ATOM   3796  NZ  LYS B  88     -26.440   4.051   3.312  1.00  0.00              
ATOM   3797  H   LYS B  88     -21.343   2.862   7.023  1.00  0.00              
ATOM   3798  HA  LYS B  88     -20.442   5.009   5.413  1.00  0.00              
ATOM   3799 1HB  LYS B  88     -22.916   4.663   7.106  1.00  0.00              
ATOM   3800 2HB  LYS B  88     -22.656   6.051   6.023  1.00  0.00              
ATOM   3801 1HG  LYS B  88     -22.393   4.392   4.131  1.00  0.00              
ATOM   3802 2HG  LYS B  88     -22.933   3.128   5.261  1.00  0.00              
ATOM   3803 1HD  LYS B  88     -25.037   4.364   5.629  1.00  0.00              
ATOM   3804 2HD  LYS B  88     -24.498   5.611   4.479  1.00  0.00              
ATOM   3805 1HE  LYS B  88     -24.421   3.946   2.687  1.00  0.00              
ATOM   3806 2HE  LYS B  88     -24.916   2.677   3.830  1.00  0.00              
ATOM   3807 1HZ  LYS B  88     -26.774   3.488   2.542  1.00  0.00              
ATOM   3808 2HZ  LYS B  88     -26.988   3.852   4.137  1.00  0.00              
ATOM   3809 3HZ  LYS B  88     -26.529   5.029   3.077  1.00  0.00              
ATOM   3810  N   ARG B  89     -20.578   5.677   8.611  1.00  0.00              
ATOM   3811  CA  ARG B  89     -20.032   6.469   9.700  1.00  0.00              
ATOM   3812  C   ARG B  89     -18.506   6.607   9.631  1.00  0.00              
ATOM   3813  O   ARG B  89     -17.994   7.704   9.840  1.00  0.00              
ATOM   3814  CB  ARG B  89     -20.416   5.848  11.035  1.00  0.00              
ATOM   3815  CG  ARG B  89     -19.788   6.507  12.252  1.00  0.00              
ATOM   3816  CD  ARG B  89     -20.116   5.777  13.504  1.00  0.00              
ATOM   3817  NE  ARG B  89     -19.663   4.396  13.460  1.00  0.00              
ATOM   3818  CZ  ARG B  89     -18.389   4.002  13.657  1.00  0.00              
ATOM   3819  NH1 ARG B  89     -17.457   4.894  13.909  1.00  0.00              
ATOM   3820  NH2 ARG B  89     -18.078   2.719  13.596  1.00  0.00              
ATOM   3821  H   ARG B  89     -21.112   4.847   8.826  1.00  0.00              
ATOM   3822  HA  ARG B  89     -20.448   7.475   9.639  1.00  0.00              
ATOM   3823 1HB  ARG B  89     -21.498   5.891  11.158  1.00  0.00              
ATOM   3824 2HB  ARG B  89     -20.128   4.796  11.044  1.00  0.00              
ATOM   3825 1HG  ARG B  89     -18.704   6.523  12.139  1.00  0.00              
ATOM   3826 2HG  ARG B  89     -20.158   7.529  12.344  1.00  0.00              
ATOM   3827 1HD  ARG B  89     -19.633   6.268  14.348  1.00  0.00              
ATOM   3828 2HD  ARG B  89     -21.195   5.777  13.652  1.00  0.00              
ATOM   3829  HE  ARG B  89     -20.352   3.681  13.269  1.00  0.00              
ATOM   3830 1HH1 ARG B  89     -17.695   5.875  13.955  1.00  0.00              
ATOM   3831 2HH1 ARG B  89     -16.503   4.599  14.056  1.00  0.00              
ATOM   3832 1HH2 ARG B  89     -18.795   2.033  13.403  1.00  0.00              
ATOM   3833 2HH2 ARG B  89     -17.124   2.424  13.744  1.00  0.00              
ATOM   3834  N   ARG B  90     -17.774   5.522   9.364  1.00  0.00              
ATOM   3835  CA  ARG B  90     -16.311   5.620   9.274  1.00  0.00              
ATOM   3836  C   ARG B  90     -15.892   6.448   8.048  1.00  0.00              
ATOM   3837  O   ARG B  90     -14.862   7.145   8.080  1.00  0.00              
ATOM   3838  CB  ARG B  90     -15.685   4.236   9.189  1.00  0.00              
ATOM   3839  CG  ARG B  90     -15.745   3.427  10.475  1.00  0.00              
ATOM   3840  CD  ARG B  90     -15.264   2.036  10.271  1.00  0.00              
ATOM   3841  NE  ARG B  90     -15.328   1.256  11.496  1.00  0.00              
ATOM   3842  CZ  ARG B  90     -15.098  -0.070  11.572  1.00  0.00              
ATOM   3843  NH1 ARG B  90     -14.790  -0.746  10.488  1.00  0.00              
ATOM   3844  NH2 ARG B  90     -15.181  -0.689  12.737  1.00  0.00              
ATOM   3845  H   ARG B  90     -18.217   4.626   9.222  1.00  0.00              
ATOM   3846  HA  ARG B  90     -15.942   6.127  10.166  1.00  0.00              
ATOM   3847 1HB  ARG B  90     -16.184   3.658   8.412  1.00  0.00              
ATOM   3848 2HB  ARG B  90     -14.636   4.328   8.905  1.00  0.00              
ATOM   3849 1HG  ARG B  90     -15.118   3.899  11.231  1.00  0.00              
ATOM   3850 2HG  ARG B  90     -16.775   3.385  10.831  1.00  0.00              
ATOM   3851 1HD  ARG B  90     -15.883   1.544   9.521  1.00  0.00              
ATOM   3852 2HD  ARG B  90     -14.229   2.055   9.933  1.00  0.00              
ATOM   3853  HE  ARG B  90     -15.563   1.742  12.352  1.00  0.00              
ATOM   3854 1HH1 ARG B  90     -14.726  -0.273   9.598  1.00  0.00              
ATOM   3855 2HH1 ARG B  90     -14.617  -1.739  10.545  1.00  0.00              
ATOM   3856 1HH2 ARG B  90     -15.417  -0.169  13.570  1.00  0.00              
ATOM   3857 2HH2 ARG B  90     -15.008  -1.682  12.793  1.00  0.00              
ATOM   3858  N   LEU B  91     -16.689   6.354   6.979  1.00  0.00              
ATOM   3859  CA  LEU B  91     -16.505   7.170   5.786  1.00  0.00              
ATOM   3860  C   LEU B  91     -16.711   8.663   6.073  1.00  0.00              
ATOM   3861  O   LEU B  91     -15.979   9.497   5.540  1.00  0.00              
ATOM   3862  CB  LEU B  91     -17.476   6.715   4.690  1.00  0.00              
ATOM   3863  CG  LEU B  91     -17.191   5.337   4.079  1.00  0.00              
ATOM   3864  CD1 LEU B  91     -18.305   4.973   3.106  1.00  0.00              
ATOM   3865  CD2 LEU B  91     -15.840   5.362   3.379  1.00  0.00              
ATOM   3866  H   LEU B  91     -17.448   5.689   7.008  1.00  0.00              
ATOM   3867  HA  LEU B  91     -15.468   7.080   5.463  1.00  0.00              
ATOM   3868 1HB  LEU B  91     -18.482   6.691   5.106  1.00  0.00              
ATOM   3869 2HB  LEU B  91     -17.456   7.447   3.882  1.00  0.00              
ATOM   3870  HG  LEU B  91     -17.178   4.585   4.867  1.00  0.00              
ATOM   3871 1HD1 LEU B  91     -18.102   3.994   2.672  1.00  0.00              
ATOM   3872 2HD1 LEU B  91     -19.256   4.944   3.637  1.00  0.00              
ATOM   3873 3HD1 LEU B  91     -18.353   5.718   2.313  1.00  0.00              
ATOM   3874 1HD2 LEU B  91     -15.637   4.382   2.945  1.00  0.00              
ATOM   3875 2HD2 LEU B  91     -15.853   6.113   2.589  1.00  0.00              
ATOM   3876 3HD2 LEU B  91     -15.061   5.607   4.101  1.00  0.00              
ATOM   3877  N   GLU B  92     -17.674   8.986   6.943  1.00  0.00              
ATOM   3878  CA  GLU B  92     -17.895  10.356   7.385  1.00  0.00              
ATOM   3879  C   GLU B  92     -16.755  10.839   8.259  1.00  0.00              
ATOM   3880  O   GLU B  92     -16.405  12.024   8.231  1.00  0.00              
ATOM   3881  CB  GLU B  92     -19.217  10.466   8.148  1.00  0.00              
ATOM   3882  CG  GLU B  92     -20.458  10.323   7.279  1.00  0.00              
ATOM   3883  CD  GLU B  92     -21.735  10.360   8.073  1.00  0.00              
ATOM   3884  OE1 GLU B  92     -21.663  10.357   9.278  1.00  0.00              
ATOM   3885  OE2 GLU B  92     -22.783  10.391   7.473  1.00  0.00              
ATOM   3886  H   GLU B  92     -18.266   8.251   7.304  1.00  0.00              
ATOM   3887  HA  GLU B  92     -17.936  11.000   6.506  1.00  0.00              
ATOM   3888 1HB  GLU B  92     -19.257   9.696   8.919  1.00  0.00              
ATOM   3889 2HB  GLU B  92     -19.268  11.433   8.648  1.00  0.00              
ATOM   3890 1HG  GLU B  92     -20.474  11.132   6.550  1.00  0.00              
ATOM   3891 2HG  GLU B  92     -20.402   9.381   6.735  1.00  0.00              
ATOM   3892  N   GLU B  93     -16.169   9.920   9.024  1.00  0.00              
ATOM   3893  CA  GLU B  93     -15.028  10.250   9.866  1.00  0.00              
ATOM   3894  C   GLU B  93     -13.849  10.574   8.964  1.00  0.00              
ATOM   3895  O   GLU B  93     -13.104  11.519   9.204  1.00  0.00              
ATOM   3896  CB  GLU B  93     -14.683   9.096  10.810  1.00  0.00              
ATOM   3897  CG  GLU B  93     -15.702   8.860  11.915  1.00  0.00              
ATOM   3898  CD  GLU B  93     -15.419   7.620  12.717  1.00  0.00              
ATOM   3899  OE1 GLU B  93     -14.541   6.881  12.343  1.00  0.00              
ATOM   3900  OE2 GLU B  93     -16.082   7.413  13.706  1.00  0.00              
ATOM   3901  H   GLU B  93     -16.522   8.974   9.022  1.00  0.00              
ATOM   3902  HA  GLU B  93     -15.276  11.135  10.454  1.00  0.00              
ATOM   3903 1HB  GLU B  93     -14.591   8.173  10.237  1.00  0.00              
ATOM   3904 2HB  GLU B  93     -13.718   9.286  11.280  1.00  0.00              
ATOM   3905 1HG  GLU B  93     -15.703   9.720  12.584  1.00  0.00              
ATOM   3906 2HG  GLU B  93     -16.693   8.780  11.469  1.00  0.00              
ATOM   3907  N   LEU B  94     -13.699   9.790   7.904  1.00  0.00              
ATOM   3908  CA  LEU B  94     -12.668  10.017   6.915  1.00  0.00              
ATOM   3909  C   LEU B  94     -12.939  11.332   6.171  1.00  0.00              
ATOM   3910  O   LEU B  94     -12.022  12.101   5.936  1.00  0.00              
ATOM   3911  CB  LEU B  94     -12.612   8.845   5.927  1.00  0.00              
ATOM   3912  CG  LEU B  94     -12.085   7.521   6.494  1.00  0.00              
ATOM   3913  CD1 LEU B  94     -12.290   6.412   5.471  1.00  0.00              
ATOM   3914  CD2 LEU B  94     -10.614   7.671   6.851  1.00  0.00              
ATOM   3915  H   LEU B  94     -14.329   9.009   7.787  1.00  0.00              
ATOM   3916  HA  LEU B  94     -11.713  10.118   7.430  1.00  0.00              
ATOM   3917 1HB  LEU B  94     -13.615   8.666   5.544  1.00  0.00              
ATOM   3918 2HB  LEU B  94     -11.971   9.126   5.091  1.00  0.00              
ATOM   3919  HG  LEU B  94     -12.651   7.258   7.389  1.00  0.00              
ATOM   3920 1HD1 LEU B  94     -11.916   5.471   5.874  1.00  0.00              
ATOM   3921 2HD1 LEU B  94     -13.353   6.314   5.249  1.00  0.00              
ATOM   3922 3HD1 LEU B  94     -11.749   6.656   4.558  1.00  0.00              
ATOM   3923 1HD2 LEU B  94     -10.240   6.730   7.255  1.00  0.00              
ATOM   3924 2HD2 LEU B  94     -10.047   7.933   5.957  1.00  0.00              
ATOM   3925 3HD2 LEU B  94     -10.499   8.457   7.597  1.00  0.00              
ATOM   3926  N   LYS B  95     -14.207  11.611   5.874  1.00  0.00              
ATOM   3927  CA  LYS B  95     -14.595  12.883   5.245  1.00  0.00              
ATOM   3928  C   LYS B  95     -14.215  14.078   6.103  1.00  0.00              
ATOM   3929  O   LYS B  95     -13.663  15.075   5.621  1.00  0.00              
ATOM   3930  CB  LYS B  95     -16.098  12.907   4.965  1.00  0.00              
ATOM   3931  CG  LYS B  95     -16.589  14.173   4.274  1.00  0.00              
ATOM   3932  CD  LYS B  95     -18.109  14.217   4.215  1.00  0.00              
ATOM   3933  CE  LYS B  95     -18.601  15.502   3.564  1.00  0.00              
ATOM   3934  NZ  LYS B  95     -20.087  15.569   3.519  1.00  0.00              
ATOM   3935  H   LYS B  95     -14.921  10.929   6.087  1.00  0.00              
ATOM   3936  HA  LYS B  95     -14.056  12.981   4.302  1.00  0.00              
ATOM   3937 1HB  LYS B  95     -16.321  12.043   4.339  1.00  0.00              
ATOM   3938 2HB  LYS B  95     -16.604  12.800   5.925  1.00  0.00              
ATOM   3939 1HG  LYS B  95     -16.221  15.036   4.829  1.00  0.00              
ATOM   3940 2HG  LYS B  95     -16.185  14.194   3.262  1.00  0.00              
ATOM   3941 1HD  LYS B  95     -18.459  13.360   3.639  1.00  0.00              
ATOM   3942 2HD  LYS B  95     -18.498  14.154   5.231  1.00  0.00              
ATOM   3943 1HE  LYS B  95     -18.217  16.344   4.137  1.00  0.00              
ATOM   3944 2HE  LYS B  95     -18.205  15.543   2.550  1.00  0.00              
ATOM   3945 1HZ  LYS B  95     -20.371  16.433   3.080  1.00  0.00              
ATOM   3946 2HZ  LYS B  95     -20.443  14.787   2.986  1.00  0.00              
ATOM   3947 3HZ  LYS B  95     -20.454  15.531   4.459  1.00  0.00              
ATOM   3948  N   LYS B  96     -14.545  13.989   7.381  1.00  0.00              
ATOM   3949  CA  LYS B  96     -14.256  15.057   8.296  1.00  0.00              
ATOM   3950  C   LYS B  96     -12.739  15.243   8.485  1.00  0.00              
ATOM   3951  O   LYS B  96     -12.264  16.374   8.512  1.00  0.00              
ATOM   3952  CB  LYS B  96     -14.937  14.788   9.638  1.00  0.00              
ATOM   3953  CG  LYS B  96     -16.455  14.905   9.607  1.00  0.00              
ATOM   3954  CD  LYS B  96     -17.066  14.531  10.950  1.00  0.00              
ATOM   3955  CE  LYS B  96     -18.585  14.611  10.910  1.00  0.00              
ATOM   3956  NZ  LYS B  96     -19.198  14.199  12.201  1.00  0.00              
ATOM   3957  H   LYS B  96     -15.008  13.160   7.724  1.00  0.00              
ATOM   3958  HA  LYS B  96     -14.616  15.991   7.863  1.00  0.00              
ATOM   3959 1HB  LYS B  96     -14.686  13.784   9.979  1.00  0.00              
ATOM   3960 2HB  LYS B  96     -14.563  15.490  10.383  1.00  0.00              
ATOM   3961 1HG  LYS B  96     -16.737  15.930   9.363  1.00  0.00              
ATOM   3962 2HG  LYS B  96     -16.856  14.244   8.839  1.00  0.00              
ATOM   3963 1HD  LYS B  96     -16.771  13.515  11.213  1.00  0.00              
ATOM   3964 2HD  LYS B  96     -16.696  15.209  11.719  1.00  0.00              
ATOM   3965 1HE  LYS B  96     -18.889  15.633  10.686  1.00  0.00              
ATOM   3966 2HE  LYS B  96     -18.963  13.962  10.120  1.00  0.00              
ATOM   3967 1HZ  LYS B  96     -20.204  14.266  12.133  1.00  0.00              
ATOM   3968 2HZ  LYS B  96     -18.938  13.246  12.409  1.00  0.00              
ATOM   3969 3HZ  LYS B  96     -18.870  14.806  12.939  1.00  0.00              
ATOM   3970  N   GLU B  97     -11.987  14.146   8.566  1.00  0.00              
ATOM   3971  CA  GLU B  97     -10.528  14.209   8.724  1.00  0.00              
ATOM   3972  C   GLU B  97      -9.889  14.974   7.560  1.00  0.00              
ATOM   3973  O   GLU B  97      -9.103  15.894   7.782  1.00  0.00              
ATOM   3974  CB  GLU B  97      -9.935  12.801   8.811  1.00  0.00              
ATOM   3975  CG  GLU B  97      -8.425  12.766   9.000  1.00  0.00              
ATOM   3976  CD  GLU B  97      -7.884  11.369   9.126  1.00  0.00              
ATOM   3977  OE1 GLU B  97      -8.662  10.446   9.094  1.00  0.00              
ATOM   3978  OE2 GLU B  97      -6.691  11.225   9.255  1.00  0.00              
ATOM   3979  H   GLU B  97     -12.438  13.243   8.518  1.00  0.00              
ATOM   3980  HA  GLU B  97     -10.303  14.719   9.661  1.00  0.00              
ATOM   3981 1HB  GLU B  97     -10.389  12.266   9.645  1.00  0.00              
ATOM   3982 2HB  GLU B  97     -10.171  12.250   7.901  1.00  0.00              
ATOM   3983 1HG  GLU B  97      -7.951  13.251   8.147  1.00  0.00              
ATOM   3984 2HG  GLU B  97      -8.168  13.332   9.894  1.00  0.00              
ATOM   3985  N   ALA B  98     -10.220  14.563   6.332  1.00  0.00              
ATOM   3986  CA  ALA B  98      -9.718  15.203   5.124  1.00  0.00              
ATOM   3987  C   ALA B  98     -10.197  16.656   5.006  1.00  0.00              
ATOM   3988  O   ALA B  98      -9.437  17.530   4.612  1.00  0.00              
ATOM   3989  CB  ALA B  98     -10.055  14.372   3.881  1.00  0.00              
ATOM   3990  H   ALA B  98     -10.845  13.774   6.248  1.00  0.00              
ATOM   3991  HA  ALA B  98      -8.634  15.280   5.206  1.00  0.00              
ATOM   3992 1HB  ALA B  98      -9.670  14.873   2.993  1.00  0.00              
ATOM   3993 2HB  ALA B  98      -9.600  13.385   3.968  1.00  0.00              
ATOM   3994 3HB  ALA B  98     -11.136  14.266   3.797  1.00  0.00              
ATOM   3995  N   SER B  99     -11.438  16.912   5.395  1.00  0.00              
ATOM   3996  CA  SER B  99     -12.012  18.246   5.393  1.00  0.00              
ATOM   3997  C   SER B  99     -11.288  19.191   6.359  1.00  0.00              
ATOM   3998  O   SER B  99     -11.025  20.357   6.035  1.00  0.00              
ATOM   3999  CB  SER B  99     -13.482  18.168   5.756  1.00  0.00              
ATOM   4000  OG  SER B  99     -14.208  17.492   4.767  1.00  0.00              
ATOM   4001  H   SER B  99     -12.002  16.134   5.706  1.00  0.00              
ATOM   4002  HA  SER B  99     -11.861  18.686   4.407  1.00  0.00              
ATOM   4003 1HB  SER B  99     -13.594  17.653   6.710  1.00  0.00              
ATOM   4004 2HB  SER B  99     -13.880  19.174   5.879  1.00  0.00              
ATOM   4005  HG  SER B  99     -14.374  18.135   4.074  1.00  0.00              
ATOM   4006  N   LYS B 100     -10.945  18.683   7.536  1.00  0.00              
ATOM   4007  CA  LYS B 100     -10.205  19.480   8.500  1.00  0.00              
ATOM   4008  C   LYS B 100      -8.773  19.752   8.025  1.00  0.00              
ATOM   4009  O   LYS B 100      -8.260  20.833   8.255  1.00  0.00              
ATOM   4010  CB  LYS B 100     -10.187  18.780   9.860  1.00  0.00              
ATOM   4011  CG  LYS B 100     -11.537  18.738  10.564  1.00  0.00              
ATOM   4012  CD  LYS B 100     -11.449  17.984  11.882  1.00  0.00              
ATOM   4013  CE  LYS B 100     -12.801  17.926  12.579  1.00  0.00              
ATOM   4014  NZ  LYS B 100     -12.736  17.169  13.858  1.00  0.00              
ATOM   4015  H   LYS B 100     -11.197  17.734   7.773  1.00  0.00              
ATOM   4016  HA  LYS B 100     -10.677  20.460   8.574  1.00  0.00              
ATOM   4017 1HB  LYS B 100      -9.842  17.753   9.736  1.00  0.00              
ATOM   4018 2HB  LYS B 100      -9.481  19.285  10.520  1.00  0.00              
ATOM   4019 1HG  LYS B 100     -11.877  19.756  10.759  1.00  0.00              
ATOM   4020 2HG  LYS B 100     -12.267  18.247   9.922  1.00  0.00              
ATOM   4021 1HD  LYS B 100     -11.100  16.967  11.698  1.00  0.00              
ATOM   4022 2HD  LYS B 100     -10.734  18.481  12.539  1.00  0.00              
ATOM   4023 1HE  LYS B 100     -13.147  18.938  12.786  1.00  0.00              
ATOM   4024 2HE  LYS B 100     -13.527  17.445  11.923  1.00  0.00              
ATOM   4025 1HZ  LYS B 100     -13.650  17.153  14.287  1.00  0.00              
ATOM   4026 2HZ  LYS B 100     -12.434  16.222  13.675  1.00  0.00              
ATOM   4027 3HZ  LYS B 100     -12.080  17.617  14.482  1.00  0.00              
ATOM   4028  N   LYS B 101      -8.136  18.776   7.378  1.00  0.00              
ATOM   4029  CA  LYS B 101      -6.828  18.972   6.751  1.00  0.00              
ATOM   4030  C   LYS B 101      -6.838  20.009   5.631  1.00  0.00              
ATOM   4031  O   LYS B 101      -5.932  20.808   5.549  1.00  0.00              
ATOM   4032  CB  LYS B 101      -6.308  17.640   6.207  1.00  0.00              
ATOM   4033  CG  LYS B 101      -5.885  16.645   7.280  1.00  0.00              
ATOM   4034  CD  LYS B 101      -5.442  15.326   6.666  1.00  0.00              
ATOM   4035  CE  LYS B 101      -5.019  14.330   7.737  1.00  0.00              
ATOM   4036  NZ  LYS B 101      -4.617  13.022   7.153  1.00  0.00              
ATOM   4037  H   LYS B 101      -8.578  17.870   7.322  1.00  0.00              
ATOM   4038  HA  LYS B 101      -6.126  19.311   7.513  1.00  0.00              
ATOM   4039 1HB  LYS B 101      -7.081  17.168   5.600  1.00  0.00              
ATOM   4040 2HB  LYS B 101      -5.449  17.821   5.561  1.00  0.00              
ATOM   4041 1HG  LYS B 101      -5.060  17.063   7.858  1.00  0.00              
ATOM   4042 2HG  LYS B 101      -6.720  16.460   7.955  1.00  0.00              
ATOM   4043 1HD  LYS B 101      -6.263  14.899   6.089  1.00  0.00              
ATOM   4044 2HD  LYS B 101      -4.601  15.501   5.995  1.00  0.00              
ATOM   4045 1HE  LYS B 101      -4.180  14.737   8.300  1.00  0.00              
ATOM   4046 2HE  LYS B 101      -5.846  14.166   8.428  1.00  0.00              
ATOM   4047 1HZ  LYS B 101      -4.345  12.392   7.894  1.00  0.00              
ATOM   4048 2HZ  LYS B 101      -5.395  12.627   6.643  1.00  0.00              
ATOM   4049 3HZ  LYS B 101      -3.838  13.159   6.525  1.00  0.00              
ATOM   4050  N   ALA B 102      -7.834  19.963   4.740  1.00  0.00              
ATOM   4051  CA  ALA B 102      -8.007  21.020   3.748  1.00  0.00              
ATOM   4052  C   ALA B 102      -8.351  22.369   4.337  1.00  0.00              
ATOM   4053  O   ALA B 102      -7.870  23.393   3.848  1.00  0.00              
ATOM   4054  CB  ALA B 102      -9.041  20.634   2.669  1.00  0.00              
ATOM   4055  H   ALA B 102      -8.481  19.186   4.750  1.00  0.00              
ATOM   4056  HA  ALA B 102      -7.048  21.183   3.256  1.00  0.00              
ATOM   4057 1HB  ALA B 102      -9.139  21.449   1.951  1.00  0.00              
ATOM   4058 2HB  ALA B 102      -8.709  19.734   2.152  1.00  0.00              
ATOM   4059 3HB  ALA B 102     -10.005  20.448   3.139  1.00  0.00              
ATOM   4060  N   ARG B 103      -9.228  22.415   5.339  1.00  0.00              
ATOM   4061  CA  ARG B 103      -9.461  23.673   6.030  1.00  0.00              
ATOM   4062  C   ARG B 103      -8.123  24.258   6.573  1.00  0.00              
ATOM   4063  O   ARG B 103      -7.815  25.419   6.336  1.00  0.00              
ATOM   4064  CB  ARG B 103     -10.444  23.471   7.173  1.00  0.00              
ATOM   4065  CG  ARG B 103     -10.748  24.721   7.984  1.00  0.00              
ATOM   4066  CD  ARG B 103     -11.253  24.387   9.340  1.00  0.00              
ATOM   4067  NE  ARG B 103     -10.224  23.777  10.167  1.00  0.00              
ATOM   4068  CZ  ARG B 103     -10.466  23.037  11.267  1.00  0.00              
ATOM   4069  NH1 ARG B 103     -11.703  22.825  11.658  1.00  0.00              
ATOM   4070  NH2 ARG B 103      -9.459  22.525  11.953  1.00  0.00              
ATOM   4071  H   ARG B 103      -9.737  21.593   5.631  1.00  0.00              
ATOM   4072  HA  ARG B 103      -9.871  24.389   5.316  1.00  0.00              
ATOM   4073 1HB  ARG B 103     -11.388  23.097   6.779  1.00  0.00              
ATOM   4074 2HB  ARG B 103     -10.055  22.719   7.859  1.00  0.00              
ATOM   4075 1HG  ARG B 103      -9.839  25.314   8.093  1.00  0.00              
ATOM   4076 2HG  ARG B 103     -11.507  25.312   7.471  1.00  0.00              
ATOM   4077 1HD  ARG B 103     -11.595  25.295   9.835  1.00  0.00              
ATOM   4078 2HD  ARG B 103     -12.083  23.686   9.256  1.00  0.00              
ATOM   4079  HE  ARG B 103      -9.260  23.918   9.898  1.00  0.00              
ATOM   4080 1HH1 ARG B 103     -12.472  23.217  11.134  1.00  0.00              
ATOM   4081 2HH1 ARG B 103     -11.884  22.271  12.482  1.00  0.00              
ATOM   4082 1HH2 ARG B 103      -8.508  22.688  11.652  1.00  0.00              
ATOM   4083 2HH2 ARG B 103      -9.640  21.971  12.777  1.00  0.00              
ATOM   4084  N   ASP B 104      -7.347  23.448   7.281  1.00  0.00              
ATOM   4085  CA  ASP B 104      -6.115  23.959   7.870  1.00  0.00              
ATOM   4086  C   ASP B 104      -5.111  24.410   6.792  1.00  0.00              
ATOM   4087  O   ASP B 104      -4.413  25.397   7.003  1.00  0.00              
ATOM   4088  CB  ASP B 104      -5.476  22.891   8.761  1.00  0.00              
ATOM   4089  CG  ASP B 104      -6.289  22.600  10.015  1.00  0.00              
ATOM   4090  OD1 ASP B 104      -7.184  23.358  10.308  1.00  0.00              
ATOM   4091  OD2 ASP B 104      -6.008  21.624  10.668  1.00  0.00              
ATOM   4092  H   ASP B 104      -7.595  22.479   7.421  1.00  0.00              
ATOM   4093  HA  ASP B 104      -6.351  24.858   8.441  1.00  0.00              
ATOM   4094 1HB  ASP B 104      -5.364  21.965   8.195  1.00  0.00              
ATOM   4095 2HB  ASP B 104      -4.479  23.215   9.059  1.00  0.00              
ATOM   4096  N   TYR B 105      -5.050  23.682   5.666  1.00  0.00              
ATOM   4097  CA  TYR B 105      -4.145  24.087   4.557  1.00  0.00              
ATOM   4098  C   TYR B 105      -4.556  25.384   3.916  1.00  0.00              
ATOM   4099  O   TYR B 105      -3.696  26.184   3.588  1.00  0.00              
ATOM   4100  CB  TYR B 105      -4.080  22.996   3.485  1.00  0.00              
ATOM   4101  CG  TYR B 105      -3.309  21.767   3.911  1.00  0.00              
ATOM   4102  CD1 TYR B 105      -2.524  21.802   5.055  1.00  0.00              
ATOM   4103  CD2 TYR B 105      -3.386  20.604   3.159  1.00  0.00              
ATOM   4104  CE1 TYR B 105      -1.820  20.679   5.444  1.00  0.00              
ATOM   4105  CE2 TYR B 105      -2.682  19.481   3.548  1.00  0.00              
ATOM   4106  CZ  TYR B 105      -1.902  19.516   4.686  1.00  0.00              
ATOM   4107  OH  TYR B 105      -1.201  18.398   5.073  1.00  0.00              
ATOM   4108  H   TYR B 105      -5.617  22.853   5.561  1.00  0.00              
ATOM   4109  HA  TYR B 105      -3.166  24.318   4.976  1.00  0.00              
ATOM   4110 1HB  TYR B 105      -5.091  22.688   3.217  1.00  0.00              
ATOM   4111 2HB  TYR B 105      -3.611  23.397   2.587  1.00  0.00              
ATOM   4112  HD1 TYR B 105      -2.464  22.715   5.646  1.00  0.00              
ATOM   4113  HD2 TYR B 105      -4.002  20.577   2.260  1.00  0.00              
ATOM   4114  HE1 TYR B 105      -1.204  20.706   6.342  1.00  0.00              
ATOM   4115  HE2 TYR B 105      -2.743  18.568   2.956  1.00  0.00              
ATOM   4116  HH  TYR B 105      -0.713  18.590   5.878  1.00  0.00              
ATOM   4117  N   GLY B 106      -5.867  25.594   3.751  1.00  0.00              
ATOM   4118  CA  GLY B 106      -6.372  26.875   3.289  1.00  0.00              
ATOM   4119  C   GLY B 106      -6.053  28.008   4.263  1.00  0.00              
ATOM   4120  O   GLY B 106      -5.658  29.107   3.834  1.00  0.00              
ATOM   4121  H   GLY B 106      -6.521  24.850   3.949  1.00  0.00              
ATOM   4122 1HA  GLY B 106      -5.939  27.108   2.316  1.00  0.00              
ATOM   4123 2HA  GLY B 106      -7.451  26.814   3.155  1.00  0.00              
ATOM   4124  N   LEU B 107      -6.248  27.761   5.564  1.00  0.00              
ATOM   4125  CA  LEU B 107      -5.915  28.756   6.622  1.00  0.00              
ATOM   4126  C   LEU B 107      -4.405  29.075   6.715  1.00  0.00              
ATOM   4127  O   LEU B 107      -4.010  30.229   6.905  1.00  0.00              
ATOM   4128  CB  LEU B 107      -6.420  28.255   7.981  1.00  0.00              
ATOM   4129  CG  LEU B 107      -7.946  28.230   8.141  1.00  0.00              
ATOM   4130  CD1 LEU B 107      -8.322  27.548   9.450  1.00  0.00              
ATOM   4131  CD2 LEU B 107      -8.485  29.651   8.099  1.00  0.00              
ATOM   4132  H   LEU B 107      -6.635  26.867   5.833  1.00  0.00              
ATOM   4133  HA  LEU B 107      -6.406  29.699   6.377  1.00  0.00              
ATOM   4134 1HB  LEU B 107      -6.031  27.239   7.951  1.00  0.00              
ATOM   4135 2HB  LEU B 107      -5.960  28.796   8.807  1.00  0.00              
ATOM   4136  HG  LEU B 107      -8.353  27.693   7.284  1.00  0.00              
ATOM   4137 1HD1 LEU B 107      -9.407  27.535   9.555  1.00  0.00              
ATOM   4138 2HD1 LEU B 107      -7.946  26.525   9.449  1.00  0.00              
ATOM   4139 3HD1 LEU B 107      -7.883  28.095  10.284  1.00  0.00              
ATOM   4140 1HD2 LEU B 107      -9.570  29.632   8.212  1.00  0.00              
ATOM   4141 2HD2 LEU B 107      -8.045  30.232   8.910  1.00  0.00              
ATOM   4142 3HD2 LEU B 107      -8.229  30.110   7.144  1.00  0.00              
ATOM   4143  N   GLU B 108      -3.564  28.056   6.583  1.00  0.00              
ATOM   4144  CA  GLU B 108      -2.109  28.293   6.570  1.00  0.00              
ATOM   4145  C   GLU B 108      -1.652  29.082   5.317  1.00  0.00              
ATOM   4146  O   GLU B 108      -0.827  30.002   5.408  1.00  0.00              
ATOM   4147  CB  GLU B 108      -1.362  26.959   6.641  1.00  0.00              
ATOM   4148  CG  GLU B 108      -1.458  26.256   7.987  1.00  0.00              
ATOM   4149  CD  GLU B 108      -0.794  24.907   7.991  1.00  0.00              
ATOM   4150  OE1 GLU B 108      -0.389  24.462   6.944  1.00  0.00              
ATOM   4151  OE2 GLU B 108      -0.691  24.321   9.043  1.00  0.00              
ATOM   4152  H   GLU B 108      -3.909  27.112   6.490  1.00  0.00              
ATOM   4153  HA  GLU B 108      -1.858  28.950   7.403  1.00  0.00              
ATOM   4154 1HB  GLU B 108      -1.754  26.282   5.881  1.00  0.00              
ATOM   4155 2HB  GLU B 108      -0.307  27.121   6.422  1.00  0.00              
ATOM   4156 1HG  GLU B 108      -0.988  26.881   8.746  1.00  0.00              
ATOM   4157 2HG  GLU B 108      -2.508  26.139   8.251  1.00  0.00              
ATOM   4158  N   PHE B 109      -2.227  28.768   4.156  1.00  0.00              
ATOM   4159  CA  PHE B 109      -1.957  29.535   2.924  1.00  0.00              
ATOM   4160  C   PHE B 109      -2.367  30.996   3.084  1.00  0.00              
ATOM   4161  O   PHE B 109      -1.611  31.909   2.761  1.00  0.00              
ATOM   4162  CB  PHE B 109      -2.723  28.938   1.730  1.00  0.00              
ATOM   4163  CG  PHE B 109      -2.533  29.710   0.448  1.00  0.00              
ATOM   4164  CD1 PHE B 109      -1.381  29.532  -0.335  1.00  0.00              
ATOM   4165  CD2 PHE B 109      -3.514  30.600   0.011  1.00  0.00              
ATOM   4166  CE1 PHE B 109      -1.210  30.252  -1.522  1.00  0.00              
ATOM   4167  CE2 PHE B 109      -3.357  31.315  -1.173  1.00  0.00              
ATOM   4168  CZ  PHE B 109      -2.206  31.145  -1.941  1.00  0.00              
ATOM   4169  H   PHE B 109      -2.863  27.984   4.119  1.00  0.00              
ATOM   4170  HA  PHE B 109      -0.889  29.483   2.710  1.00  0.00              
ATOM   4171 1HB  PHE B 109      -2.396  27.912   1.564  1.00  0.00              
ATOM   4172 2HB  PHE B 109      -3.787  28.909   1.958  1.00  0.00              
ATOM   4173  HD1 PHE B 109      -0.619  28.824  -0.008  1.00  0.00              
ATOM   4174  HD2 PHE B 109      -4.413  30.733   0.612  1.00  0.00              
ATOM   4175  HE1 PHE B 109      -0.307  30.117  -2.116  1.00  0.00              
ATOM   4176  HE2 PHE B 109      -4.132  32.007  -1.500  1.00  0.00              
ATOM   4177  HZ  PHE B 109      -2.081  31.707  -2.866  1.00  0.00              
ATOM   4178  N   PHE B 110      -3.583  31.198   3.587  1.00  0.00              
ATOM   4179  CA  PHE B 110      -4.154  32.509   3.820  1.00  0.00              
ATOM   4180  C   PHE B 110      -3.253  33.376   4.710  1.00  0.00              
ATOM   4181  O   PHE B 110      -3.132  34.568   4.477  1.00  0.00              
ATOM   4182  CB  PHE B 110      -5.542  32.369   4.448  1.00  0.00              
ATOM   4183  CG  PHE B 110      -6.580  31.824   3.509  1.00  0.00              
ATOM   4184  CD1 PHE B 110      -6.345  31.780   2.142  1.00  0.00              
ATOM   4185  CD2 PHE B 110      -7.793  31.354   3.989  1.00  0.00              
ATOM   4186  CE1 PHE B 110      -7.299  31.279   1.277  1.00  0.00              
ATOM   4187  CE2 PHE B 110      -8.748  30.852   3.127  1.00  0.00              
ATOM   4188  CZ  PHE B 110      -8.501  30.815   1.769  1.00  0.00              
ATOM   4189  H   PHE B 110      -4.126  30.377   3.813  1.00  0.00              
ATOM   4190  HA  PHE B 110      -4.250  33.019   2.862  1.00  0.00              
ATOM   4191 1HB  PHE B 110      -5.503  31.689   5.298  1.00  0.00              
ATOM   4192 2HB  PHE B 110      -5.903  33.342   4.779  1.00  0.00              
ATOM   4193  HD1 PHE B 110      -5.394  32.146   1.754  1.00  0.00              
ATOM   4194  HD2 PHE B 110      -7.989  31.384   5.061  1.00  0.00              
ATOM   4195  HE1 PHE B 110      -7.102  31.251   0.206  1.00  0.00              
ATOM   4196  HE2 PHE B 110      -9.697  30.486   3.517  1.00  0.00              
ATOM   4197  HZ  PHE B 110      -9.254  30.420   1.088  1.00  0.00              
ATOM   4198  N   GLU B 111      -2.617  32.775   5.716  1.00  0.00              
ATOM   4199  CA  GLU B 111      -1.596  33.490   6.492  1.00  0.00              
ATOM   4200  C   GLU B 111      -0.383  33.881   5.632  1.00  0.00              
ATOM   4201  O   GLU B 111       0.068  35.023   5.693  1.00  0.00              
ATOM   4202  CB  GLU B 111      -1.141  32.637   7.678  1.00  0.00              
ATOM   4203  CG  GLU B 111      -2.182  32.480   8.776  1.00  0.00              
ATOM   4204  CD  GLU B 111      -1.716  31.525   9.840  1.00  0.00              
ATOM   4205  OE1 GLU B 111      -0.661  30.958   9.681  1.00  0.00              
ATOM   4206  OE2 GLU B 111      -2.356  31.446  10.862  1.00  0.00              
ATOM   4207  H   GLU B 111      -2.834  31.817   5.952  1.00  0.00              
ATOM   4208  HA  GLU B 111      -2.025  34.426   6.848  1.00  0.00              
ATOM   4209 1HB  GLU B 111      -0.881  31.655   7.282  1.00  0.00              
ATOM   4210 2HB  GLU B 111      -0.249  33.111   8.088  1.00  0.00              
ATOM   4211 1HG  GLU B 111      -2.471  33.424   9.238  1.00  0.00              
ATOM   4212 2HG  GLU B 111      -3.040  32.054   8.257  1.00  0.00              
ATOM   4213  N   LYS B 112       0.125  32.951   4.821  1.00  0.00              
ATOM   4214  CA  LYS B 112       1.234  33.264   3.943  1.00  0.00              
ATOM   4215  C   LYS B 112       0.829  34.258   2.860  1.00  0.00              
ATOM   4216  O   LYS B 112       1.663  35.034   2.402  1.00  0.00              
ATOM   4217  CB  LYS B 112       1.782  31.985   3.307  1.00  0.00              
ATOM   4218  CG  LYS B 112       2.509  31.061   4.276  1.00  0.00              
ATOM   4219  CD  LYS B 112       3.007  29.807   3.575  1.00  0.00              
ATOM   4220  CE  LYS B 112       3.731  28.882   4.542  1.00  0.00              
ATOM   4221  NZ  LYS B 112       4.193  27.633   3.878  1.00  0.00              
ATOM   4222  H   LYS B 112      -0.262  32.018   4.813  1.00  0.00              
ATOM   4223  HA  LYS B 112       1.993  33.794   4.520  1.00  0.00              
ATOM   4224 1HB  LYS B 112       0.963  31.422   2.859  1.00  0.00              
ATOM   4225 2HB  LYS B 112       2.477  32.245   2.508  1.00  0.00              
ATOM   4226 1HG  LYS B 112       3.359  31.587   4.711  1.00  0.00              
ATOM   4227 2HG  LYS B 112       1.832  30.774   5.080  1.00  0.00              
ATOM   4228 1HD  LYS B 112       2.162  29.273   3.139  1.00  0.00              
ATOM   4229 2HD  LYS B 112       3.691  30.085   2.774  1.00  0.00              
ATOM   4230 1HE  LYS B 112       4.595  29.397   4.961  1.00  0.00              
ATOM   4231 2HE  LYS B 112       3.063  28.616   5.361  1.00  0.00              
ATOM   4232 1HZ  LYS B 112       4.667  27.048   4.552  1.00  0.00              
ATOM   4233 2HZ  LYS B 112       3.397  27.137   3.502  1.00  0.00              
ATOM   4234 3HZ  LYS B 112       4.829  27.865   3.129  1.00  0.00              
ATOM   4235  N   LEU B 113      -0.444  34.225   2.469  1.00  0.00              
ATOM   4236  CA  LEU B 113      -1.038  35.127   1.488  1.00  0.00              
ATOM   4237  C   LEU B 113      -1.164  36.564   1.995  1.00  0.00              
ATOM   4238  O   LEU B 113      -0.785  37.514   1.308  1.00  0.00              
ATOM   4239  CB  LEU B 113      -2.424  34.608   1.085  1.00  0.00              
ATOM   4240  CG  LEU B 113      -3.183  35.464   0.063  1.00  0.00              
ATOM   4241  CD1 LEU B 113      -2.390  35.529  -1.235  1.00  0.00              
ATOM   4242  CD2 LEU B 113      -4.565  34.871  -0.170  1.00  0.00              
ATOM   4243  H   LEU B 113      -1.021  33.514   2.896  1.00  0.00              
ATOM   4244  HA  LEU B 113      -0.413  35.128   0.596  1.00  0.00              
ATOM   4245 1HB  LEU B 113      -2.312  33.611   0.664  1.00  0.00              
ATOM   4246 2HB  LEU B 113      -3.042  34.535   1.980  1.00  0.00              
ATOM   4247  HG  LEU B 113      -3.285  36.481   0.443  1.00  0.00              
ATOM   4248 1HD1 LEU B 113      -2.929  36.138  -1.961  1.00  0.00              
ATOM   4249 2HD1 LEU B 113      -1.414  35.975  -1.043  1.00  0.00              
ATOM   4250 3HD1 LEU B 113      -2.258  34.523  -1.631  1.00  0.00              
ATOM   4251 1HD2 LEU B 113      -5.105  35.480  -0.896  1.00  0.00              
ATOM   4252 2HD2 LEU B 113      -4.465  33.855  -0.551  1.00  0.00              
ATOM   4253 3HD2 LEU B 113      -5.116  34.853   0.770  1.00  0.00              
ATOM   4254  N   ASP B 114      -1.733  36.699   3.192  1.00  0.00              
ATOM   4255  CA  ASP B 114      -1.930  37.967   3.855  1.00  0.00              
ATOM   4256  C   ASP B 114      -0.603  38.634   4.201  1.00  0.00              
ATOM   4257  O   ASP B 114      -0.460  39.841   4.020  1.00  0.00              
ATOM   4258  CB  ASP B 114      -2.771  37.776   5.120  1.00  0.00              
ATOM   4259  CG  ASP B 114      -4.243  37.489   4.858  1.00  0.00              
ATOM   4260  OD1 ASP B 114      -4.674  37.664   3.743  1.00  0.00              
ATOM   4261  OD2 ASP B 114      -4.886  36.951   5.728  1.00  0.00              
ATOM   4262  H   ASP B 114      -2.038  35.852   3.650  1.00  0.00              
ATOM   4263  HA  ASP B 114      -2.473  38.629   3.179  1.00  0.00              
ATOM   4264 1HB  ASP B 114      -2.370  37.022   5.798  1.00  0.00              
ATOM   4265 2HB  ASP B 114      -2.668  38.763   5.569  1.00  0.00              
ATOM   4266  N   TYR B 115       0.354  37.829   4.667  1.00  0.00              
ATOM   4267  CA  TYR B 115       1.667  38.293   5.112  1.00  0.00              
ATOM   4268  C   TYR B 115       2.830  37.633   4.364  1.00  0.00              
ATOM   4269  O   TYR B 115       3.521  38.295   3.573  1.00  0.00              
ATOM   4270  CB  TYR B 115       1.816  38.057   6.617  1.00  0.00              
ATOM   4271  CG  TYR B 115       0.842  38.851   7.459  1.00  0.00              
ATOM   4272  CD1 TYR B 115      -0.207  38.207   8.099  1.00  0.00              
ATOM   4273  CD2 TYR B 115       0.998  40.223   7.591  1.00  0.00              
ATOM   4274  CE1 TYR B 115      -1.096  38.933   8.868  1.00  0.00              
ATOM   4275  CE2 TYR B 115       0.109  40.948   8.360  1.00  0.00              
ATOM   4276  CZ  TYR B 115      -0.935  40.308   8.997  1.00  0.00              
ATOM   4277  OH  TYR B 115      -1.821  41.030   9.763  1.00  0.00              
ATOM   4278  H   TYR B 115       0.141  36.842   4.708  1.00  0.00              
ATOM   4279  HA  TYR B 115       1.752  39.356   4.887  1.00  0.00              
ATOM   4280 1HB  TYR B 115       1.670  36.998   6.835  1.00  0.00              
ATOM   4281 2HB  TYR B 115       2.827  38.319   6.928  1.00  0.00              
ATOM   4282  HD1 TYR B 115      -0.329  37.129   7.995  1.00  0.00              
ATOM   4283  HD2 TYR B 115       1.822  40.729   7.087  1.00  0.00              
ATOM   4284  HE1 TYR B 115      -1.920  38.427   9.371  1.00  0.00              
ATOM   4285  HE2 TYR B 115       0.231  42.027   8.463  1.00  0.00              
ATOM   4286  HH  TYR B 115      -2.480  40.438  10.132  1.00  0.00              
ATOM   4287  N   GLY B 116       3.041  36.337   4.606  1.00  0.00              
ATOM   4288  CA  GLY B 116       4.174  35.614   4.012  1.00  0.00              
ATOM   4289  C   GLY B 116       4.542  34.308   4.694  1.00  0.00              
ATOM   4290  O   GLY B 116       4.191  34.070   5.849  1.00  0.00              
ATOM   4291  OXT GLY B 116       5.186  33.484   4.106  1.00  0.00              
ATOM   4292  H   GLY B 116       2.405  35.841   5.214  1.00  0.00              
ATOM   4293 1HA  GLY B 116       3.954  35.389   2.968  1.00  0.00              
ATOM   4294 2HA  GLY B 116       5.058  36.251   4.024  1.00  0.00              
TER                                                                             

complete: res ss phi psi omega frag rama seq
   1 L     0.000    0.000    0.000 ----      0.00 D
   2 H     0.000    0.000    0.000 ----      0.00 E
   3 H     0.000    0.000    0.000 ----      0.00 L
   4 H     0.000    0.000    0.000 ----      0.00 Y
   5 H     0.000    0.000    0.000 ----      0.00 R
   6 H     0.000    0.000    0.000 ----      0.00 Q
   7 H     0.000    0.000    0.000 ----      0.00 S
   8 H     0.000    0.000    0.000 ----      0.00 L
   9 H     0.000    0.000    0.000 ----      0.00 E
  10 H     0.000    0.000    0.000 ----      0.00 I
  11 H     0.000    0.000    0.000 ----      0.00 I
  12 H     0.000    0.000    0.000 ----      0.00 S
  13 H     0.000    0.000    0.000 ----      0.00 R
  14 H     0.000    0.000    0.000 ----      0.00 Y
  15 H     0.000    0.000    0.000 ----      0.00 L
  16 H     0.000    0.000    0.000 ----      0.00 R
  17 H     0.000    0.000    0.000 ----      0.00 E
  18 H     0.000    0.000    0.000 ----      0.00 Q
  19 H     0.000    0.000    0.000 ----      0.00 A
  20 H     0.000    0.000    0.000 ----      0.00 T
  21 L     0.000    0.000    0.000 ----      0.00 G
  22 L     0.000    0.000    0.000 ----      0.00 A
  23 L     0.000    0.000    0.000 ----      0.00 K
  24 L     0.000    0.000    0.000 ----      0.00 D
  25 L     0.000    0.000    0.000 ----      0.00 T
  26 L     0.000    0.000    0.000 ----      0.00 K
  27 L     0.000    0.000    0.000 ----      0.00 G
  28 H     0.000    0.000    0.000 ----      0.00 A
  29 H     0.000    0.000    0.000 ----      0.00 T
  30 H     0.000    0.000    0.000 ----      0.00 S
  31 H     0.000    0.000    0.000 ----      0.00 R
  32 H     0.000    0.000    0.000 ----      0.00 K
  33 H     0.000    0.000    0.000 ----      0.00 A
  34 H     0.000    0.000    0.000 ----      0.00 L
  35 H     0.000    0.000    0.000 ----      0.00 E
  36 H     0.000    0.000    0.000 ----      0.00 T
  37 H     0.000    0.000    0.000 ----      0.00 L
  38 H     0.000    0.000    0.000 ----      0.00 R
  39 H     0.000    0.000    0.000 ----      0.00 R
  40 H     0.000    0.000    0.000 ----      0.00 V
  41 H     0.000    0.000    0.000 ----      0.00 G
  42 H     0.000    0.000    0.000 ----      0.00 D
  43 H     0.000    0.000    0.000 ----      0.00 G
  44 H     0.000    0.000    0.000 ----      0.00 V
  45 H     0.000    0.000    0.000 ----      0.00 Q
  46 L     0.000    0.000    0.000 ----      0.00 R
  47 L     0.000    0.000    0.000 ----      0.00 N
  48 L     0.000    0.000    0.000 ----      0.00 H
  49 H     0.000    0.000    0.000 ----      0.00 E
  50 H     0.000    0.000    0.000 ----      0.00 T
  51 H     0.000    0.000    0.000 ----      0.00 A
  52 H     0.000    0.000    0.000 ----      0.00 F
  53 H     0.000    0.000    0.000 ----      0.00 Q
  54 H     0.000    0.000    0.000 ----      0.00 G
  55 H     0.000    0.000    0.000 ----      0.00 M
  56 H     0.000    0.000    0.000 ----      0.00 L
  57 H     0.000    0.000    0.000 ----      0.00 R
  58 H     0.000    0.000    0.000 ----      0.00 K
  59 H     0.000    0.000    0.000 ----      0.00 L
  60 L     0.000    0.000    0.000 ----      0.00 D
  61 L     0.000    0.000    0.000 ----      0.00 I
  62 L     0.000    0.000    0.000 ----      0.00 K
  63 L     0.000    0.000    0.000 ----      0.00 N
  64 L     0.000    0.000    0.000 ----      0.00 E
  65 L     0.000    0.000    0.000 ----      0.00 D
  66 L     0.000    0.000    0.000 ----      0.00 D
  67 L     0.000    0.000    0.000 ----      0.00 V
  68 H     0.000    0.000    0.000 ----      0.00 K
  69 H     0.000    0.000    0.000 ----      0.00 S
  70 H     0.000    0.000    0.000 ----      0.00 L
  71 H     0.000    0.000    0.000 ----      0.00 S
  72 H     0.000    0.000    0.000 ----      0.00 R
  73 H     0.000    0.000    0.000 ----      0.00 V
  74 H     0.000    0.000    0.000 ----      0.00 M
  75 H     0.000    0.000    0.000 ----      0.00 I
  76 H     0.000    0.000    0.000 ----      0.00 H
  77 H     0.000    0.000    0.000 ----      0.00 V
  78 H     0.000    0.000    0.000 ----      0.00 F
  79 H     0.000    0.000    0.000 ----      0.00 S
  80 H     0.000    0.000    0.000 ----      0.00 D
  81 L     0.000    0.000    0.000 ----      0.00 G
  82 L     0.000    0.000    0.000 ----      0.00 V
  83 L     0.000    0.000    0.000 ----      0.00 T
  84 L     0.000    0.000    0.000 ----      0.00 N
  85 H     0.000    0.000    0.000 ----      0.00 W
  86 H     0.000    0.000    0.000 ----      0.00 G
  87 H     0.000    0.000    0.000 ----      0.00 R
  88 H     0.000    0.000    0.000 ----      0.00 I
  89 H     0.000    0.000    0.000 ----      0.00 V
  90 H     0.000    0.000    0.000 ----      0.00 T
  91 H     0.000    0.000    0.000 ----      0.00 L
  92 H     0.000    0.000    0.000 ----      0.00 I
  93 H     0.000    0.000    0.000 ----      0.00 S
  94 H     0.000    0.000    0.000 ----      0.00 F
  95 H     0.000    0.000    0.000 ----      0.00 G
  96 H     0.000    0.000    0.000 ----      0.00 A
  97 H     0.000    0.000    0.000 ----      0.00 F
  98 H     0.000    0.000    0.000 ----      0.00 V
  99 H     0.000    0.000    0.000 ----      0.00 A
 100 H     0.000    0.000    0.000 ----      0.00 K
 101 H     0.000    0.000    0.000 ----      0.00 H
 102 H     0.000    0.000    0.000 ----      0.00 L
 103 H     0.000    0.000    0.000 ----      0.00 K
 104 H     0.000    0.000    0.000 ----      0.00 T
 105 H     0.000    0.000    0.000 ----      0.00 I
 106 L     0.000    0.000    0.000 ----      0.00 N
 107 L     0.000    0.000    0.000 ----      0.00 Q
 108 L     0.000    0.000    0.000 ----      0.00 E
 109 L     0.000    0.000    0.000 ----      0.00 S
 110 L     0.000    0.000    0.000 ----      0.00 C
 111 L     0.000    0.000    0.000 ----      0.00 I
 112 H     0.000    0.000    0.000 ----      0.00 E
 113 H     0.000    0.000    0.000 ----      0.00 P
 114 H     0.000    0.000    0.000 ----      0.00 L
 115 H     0.000    0.000    0.000 ----      0.00 A
 116 H     0.000    0.000    0.000 ----      0.00 E
 117 H     0.000    0.000    0.000 ----      0.00 S
 118 H     0.000    0.000    0.000 ----      0.00 I
 119 H     0.000    0.000    0.000 ----      0.00 T
 120 H     0.000    0.000    0.000 ----      0.00 D
 121 H     0.000    0.000    0.000 ----      0.00 V
 122 H     0.000    0.000    0.000 ----      0.00 L
 123 H     0.000    0.000    0.000 ----      0.00 V
 124 H     0.000    0.000    0.000 ----      0.00 R
 125 H     0.000    0.000    0.000 ----      0.00 T
 126 L     0.000    0.000    0.000 ----      0.00 K
 127 H     0.000    0.000    0.000 ----      0.00 R
 128 H     0.000    0.000    0.000 ----      0.00 D
 129 H     0.000    0.000    0.000 ----      0.00 W
 130 H     0.000    0.000    0.000 ----      0.00 L
 131 H     0.000    0.000    0.000 ----      0.00 V
 132 H     0.000    0.000    0.000 ----      0.00 K
 133 L     0.000    0.000    0.000 ----      0.00 Q
 134 L     0.000    0.000    0.000 ----      0.00 R
 135 H     0.000    0.000    0.000 ----      0.00 G
 136 H     0.000    0.000    0.000 ----      0.00 W
 137 H     0.000    0.000    0.000 ----      0.00 D
 138 H     0.000    0.000    0.000 ----      0.00 G
 139 H     0.000    0.000    0.000 ----      0.00 F
 140 H     0.000    0.000    0.000 ----      0.00 V
 141 H     0.000    0.000    0.000 ----      0.00 E
 142 H     0.000    0.000    0.000 ----      0.00 F
 143 L     0.000    0.000    0.000 ----      0.00 F
 144 L     0.000    0.000    0.000 ----      0.00 H
 145 L     0.000    0.000    0.000 ----      0.00 D
 146 H     0.000    0.000    0.000 ----      0.00 P
 147 H     0.000    0.000    0.000 ----      0.00 K
 148 H     0.000    0.000    0.000 ----      0.00 K
 149 H     0.000    0.000    0.000 ----      0.00 V
 150 H     0.000    0.000    0.000 ----      0.00 L
 151 H     0.000    0.000    0.000 ----      0.00 D
 152 H     0.000    0.000    0.000 ----      0.00 K
 153 H     0.000    0.000    0.000 ----      0.00 A
 154 H     0.000    0.000    0.000 ----      0.00 K
 155 H     0.000    0.000    0.000 ----      0.00 D
 156 H     0.000    0.000    0.000 ----      0.00 Q
 157 H     0.000    0.000    0.000 ----      0.00 A
 158 H     0.000    0.000    0.000 ----      0.00 E
 159 H     0.000    0.000    0.000 ----      0.00 N
 160 H     0.000    0.000    0.000 ----      0.00 R
 161 H     0.000    0.000    0.000 ----      0.00 V
 162 H     0.000    0.000    0.000 ----      0.00 R
 163 H     0.000    0.000    0.000 ----      0.00 E
 164 H     0.000    0.000    0.000 ----      0.00 L
 165 H     0.000    0.000    0.000 ----      0.00 K
 166 H     0.000    0.000    0.000 ----      0.00 Q
 167 H     0.000    0.000    0.000 ----      0.00 E
 168 H     0.000    0.000    0.000 ----      0.00 L
 169 H     0.000    0.000    0.000 ----      0.00 E
 170 H     0.000    0.000    0.000 ----      0.00 E
 171 H     0.000    0.000    0.000 ----      0.00 L
 172 H     0.000    0.000    0.000 ----      0.00 Y
 173 H     0.000    0.000    0.000 ----      0.00 K
 174 H     0.000    0.000    0.000 ----      0.00 K
 175 H     0.000    0.000    0.000 ----      0.00 A
 176 L     0.000    0.000    0.000 ----      0.00 R
 177 L     0.000    0.000    0.000 ----      0.00 K
 178 L     0.000    0.000    0.000 ----      0.00 L
 179 L     0.000    0.000    0.000 ----      0.00 D
 180 L     0.000    0.000    0.000 ----      0.00 L
 181 L     0.000    0.000    0.000 ----      0.00 T
 182 H     0.000    0.000    0.000 ----      0.00 Q
 183 H     0.000    0.000    0.000 ----      0.00 E
 184 H     0.000    0.000    0.000 ----      0.00 E
 185 H     0.000    0.000    0.000 ----      0.00 R
 186 H     0.000    0.000    0.000 ----      0.00 R
 187 H     0.000    0.000    0.000 ----      0.00 K
 188 H     0.000    0.000    0.000 ----      0.00 L
 189 H     0.000    0.000    0.000 ----      0.00 E
 190 H     0.000    0.000    0.000 ----      0.00 E
 191 H     0.000    0.000    0.000 ----      0.00 E
 192 H     0.000    0.000    0.000 ----      0.00 A
 193 H     0.000    0.000    0.000 ----      0.00 I
 194 H     0.000    0.000    0.000 ----      0.00 A
 195 H     0.000    0.000    0.000 ----      0.00 A
 196 H     0.000    0.000    0.000 ----      0.00 L
 197 H     0.000    0.000    0.000 ----      0.00 L
 198 H     0.000    0.000    0.000 ----      0.00 R
 199 H     0.000    0.000    0.000 ----      0.00 A
 200 H     0.000    0.000    0.000 ----      0.00 I
 201 H     0.000    0.000    0.000 ----      0.00 G
 202 H     0.000    0.000    0.000 ----      0.00 D
 203 H     0.000    0.000    0.000 ----      0.00 I
 204 H     0.000    0.000    0.000 ----      0.00 Y
 205 H     0.000    0.000    0.000 ----      0.00 N
 206 H     0.000    0.000    0.000 ----      0.00 A
 207 H     0.000    0.000    0.000 ----      0.00 I
 208 H     0.000    0.000    0.000 ----      0.00 Q
 209 H     0.000    0.000    0.000 ----      0.00 Q
 210 H     0.000    0.000    0.000 ----      0.00 A
 211 H     0.000    0.000    0.000 ----      0.00 L
 212 H     0.000    0.000    0.000 ----      0.00 N
 213 H     0.000    0.000    0.000 ----      0.00 E
 214 H     0.000    0.000    0.000 ----      0.00 A
 215 H     0.000    0.000    0.000 ----      0.00 D
 216 H     0.000    0.000    0.000 ----      0.00 K
 217 H     0.000    0.000    0.000 ----      0.00 L
 218 H     0.000    0.000    0.000 ----      0.00 K
 219 H     0.000    0.000    0.000 ----      0.00 K
 220 L     0.000    0.000    0.000 ----      0.00 A
 221 L     0.000    0.000    0.000 ----      0.00 G
 222 L     0.000    0.000    0.000 ----      0.00 L
 223 L     0.000    0.000    0.000 ----      0.00 V
 224 L     0.000    0.000    0.000 ----      0.00 N
 225 H     0.000    0.000    0.000 ----      0.00 S
 226 H     0.000    0.000    0.000 ----      0.00 Q
 227 H     0.000    0.000    0.000 ----      0.00 Q
 228 H     0.000    0.000    0.000 ----      0.00 L
 229 H     0.000    0.000    0.000 ----      0.00 D
 230 H     0.000    0.000    0.000 ----      0.00 E
 231 H     0.000    0.000    0.000 ----      0.00 L
 232 H     0.000    0.000    0.000 ----      0.00 K
 233 H     0.000    0.000    0.000 ----      0.00 R
 234 H     0.000    0.000    0.000 ----      0.00 R
 235 H     0.000    0.000    0.000 ----      0.00 L
 236 H     0.000    0.000    0.000 ----      0.00 E
 237 H     0.000    0.000    0.000 ----      0.00 E
 238 H     0.000    0.000    0.000 ----      0.00 L
 239 H     0.000    0.000    0.000 ----      0.00 K
 240 H     0.000    0.000    0.000 ----      0.00 K
 241 H     0.000    0.000    0.000 ----      0.00 E
 242 H     0.000    0.000    0.000 ----      0.00 A
 243 H     0.000    0.000    0.000 ----      0.00 S
 244 H     0.000    0.000    0.000 ----      0.00 K
 245 H     0.000    0.000    0.000 ----      0.00 K
 246 H     0.000    0.000    0.000 ----      0.00 A
 247 H     0.000    0.000    0.000 ----      0.00 R
 248 H     0.000    0.000    0.000 ----      0.00 D
 249 H     0.000    0.000    0.000 ----      0.00 Y
 250 H     0.000    0.000    0.000 ----      0.00 G
 251 H     0.000    0.000    0.000 ----      0.00 L
 252 H     0.000    0.000    0.000 ----      0.00 E
 253 H     0.000    0.000    0.000 ----      0.00 F
 254 H     0.000    0.000    0.000 ----      0.00 F
 255 H     0.000    0.000    0.000 ----      0.00 E
 256 H     0.000    0.000    0.000 ----      0.00 K
 257 H     0.000    0.000    0.000 ----      0.00 L
 258 H     0.000    0.000    0.000 ----      0.00 D
 259 L     0.000    0.000    0.000 ----      0.00 Y
 260 L     0.000    0.000    0.000 ----      0.00 G
