# Supplementary material for: Computationally designed high specificity inhibitors delineate the roles of BCL2 family proteins in cancer
Source: eLife. 2016 Nov 2;5:e20352. doi: 10.7554/eLife.20352 (PMC5127641; doi:10.7554/eLife.20352)
Supplement: Supplementary file 2. — PDB models of all computationally designed proteins (CDPs). Please see Supplementary file 1A for descriptions and computational statistics. DOI: http://dx.doi.org/10.7554/eLife.20352.027 [file elife-20352-supp2.gz › CDP_models/M-CDP02.pdb]

ATOM      1  N   ASP A   1     -33.120  24.735 -25.539  1.00  0.00              
ATOM      2  CA  ASP A   1     -32.035  24.089 -24.721  1.00  0.00              
ATOM      3  C   ASP A   1     -32.503  23.780 -23.300  1.00  0.00              
ATOM      4  O   ASP A   1     -32.291  24.573 -22.369  1.00  0.00              
ATOM      5  CB  ASP A   1     -30.795  24.984 -24.651  1.00  0.00              
ATOM      6  CG  ASP A   1     -29.630  24.326 -23.923  1.00  0.00              
ATOM      7  OD1 ASP A   1     -29.848  23.333 -23.271  1.00  0.00              
ATOM      8  OD2 ASP A   1     -28.535  24.824 -24.025  1.00  0.00              
ATOM      9 1H   ASP A   1     -32.815  25.636 -25.846  1.00  0.00              
ATOM     10 2H   ASP A   1     -33.324  24.164 -26.334  1.00  0.00              
ATOM     11 3H   ASP A   1     -33.944  24.835 -24.981  1.00  0.00              
ATOM     12  HA  ASP A   1     -31.775  23.136 -25.182  1.00  0.00              
ATOM     13 1HB  ASP A   1     -30.474  25.241 -25.661  1.00  0.00              
ATOM     14 2HB  ASP A   1     -31.046  25.914 -24.140  1.00  0.00              
ATOM     15  N   GLU A   2     -33.123  22.616 -23.144  1.00  0.00              
ATOM     16  CA  GLU A   2     -33.667  22.189 -21.861  1.00  0.00              
ATOM     17  C   GLU A   2     -32.578  21.960 -20.805  1.00  0.00              
ATOM     18  O   GLU A   2     -32.810  22.195 -19.618  1.00  0.00              
ATOM     19  CB  GLU A   2     -34.484  20.908 -22.044  1.00  0.00              
ATOM     20  CG  GLU A   2     -35.781  21.095 -22.819  1.00  0.00              
ATOM     21  CD  GLU A   2     -36.540  19.811 -23.008  1.00  0.00              
ATOM     22  OE1 GLU A   2     -36.018  18.778 -22.663  1.00  0.00              
ATOM     23  OE2 GLU A   2     -37.643  19.863 -23.498  1.00  0.00              
ATOM     24  H   GLU A   2     -33.219  22.009 -23.946  1.00  0.00              
ATOM     25  HA  GLU A   2     -34.263  23.004 -21.449  1.00  0.00              
ATOM     26 1HB  GLU A   2     -33.884  20.166 -22.570  1.00  0.00              
ATOM     27 2HB  GLU A   2     -34.735  20.494 -21.067  1.00  0.00              
ATOM     28 1HG  GLU A   2     -36.414  21.802 -22.282  1.00  0.00              
ATOM     29 2HG  GLU A   2     -35.551  21.523 -23.793  1.00  0.00              
ATOM     30  N   LEU A   3     -31.388  21.533 -21.231  1.00  0.00              
ATOM     31  CA  LEU A   3     -30.286  21.370 -20.288  1.00  0.00              
ATOM     32  C   LEU A   3     -29.959  22.677 -19.581  1.00  0.00              
ATOM     33  O   LEU A   3     -29.830  22.713 -18.348  1.00  0.00              
ATOM     34  CB  LEU A   3     -29.040  20.852 -21.016  1.00  0.00              
ATOM     35  CG  LEU A   3     -27.786  20.680 -20.148  1.00  0.00              
ATOM     36  CD1 LEU A   3     -28.056  19.646 -19.064  1.00  0.00              
ATOM     37  CD2 LEU A   3     -26.616  20.261 -21.025  1.00  0.00              
ATOM     38  H   LEU A   3     -31.237  21.319 -22.206  1.00  0.00              
ATOM     39  HA  LEU A   3     -30.599  20.676 -19.508  1.00  0.00              
ATOM     40 1HB  LEU A   3     -29.272  19.884 -21.457  1.00  0.00              
ATOM     41 2HB  LEU A   3     -28.794  21.545 -21.820  1.00  0.00              
ATOM     42  HG  LEU A   3     -27.551  21.625 -19.657  1.00  0.00              
ATOM     43 1HD1 LEU A   3     -27.165  19.524 -18.448  1.00  0.00              
ATOM     44 2HD1 LEU A   3     -28.885  19.980 -18.440  1.00  0.00              
ATOM     45 3HD1 LEU A   3     -28.310  18.692 -19.526  1.00  0.00              
ATOM     46 1HD2 LEU A   3     -25.724  20.139 -20.409  1.00  0.00              
ATOM     47 2HD2 LEU A   3     -26.849  19.315 -21.516  1.00  0.00              
ATOM     48 3HD2 LEU A   3     -26.433  21.026 -21.780  1.00  0.00              
ATOM     49  N   TYR A   4     -29.812  23.748 -20.358  1.00  0.00              
ATOM     50  CA  TYR A   4     -29.543  25.050 -19.781  1.00  0.00              
ATOM     51  C   TYR A   4     -30.704  25.520 -18.909  1.00  0.00              
ATOM     52  O   TYR A   4     -30.486  25.924 -17.778  1.00  0.00              
ATOM     53  CB  TYR A   4     -29.256  26.070 -20.885  1.00  0.00              
ATOM     54  CG  TYR A   4     -28.926  27.453 -20.367  1.00  0.00              
ATOM     55  CD1 TYR A   4     -27.613  27.787 -20.070  1.00  0.00              
ATOM     56  CD2 TYR A   4     -29.936  28.386 -20.190  1.00  0.00              
ATOM     57  CE1 TYR A   4     -27.312  29.050 -19.598  1.00  0.00              
ATOM     58  CE2 TYR A   4     -29.635  29.649 -19.718  1.00  0.00              
ATOM     59  CZ  TYR A   4     -28.329  29.982 -19.422  1.00  0.00              
ATOM     60  OH  TYR A   4     -28.029  31.239 -18.951  1.00  0.00              
ATOM     61  H   TYR A   4     -29.888  23.660 -21.361  1.00  0.00              
ATOM     62  HA  TYR A   4     -28.662  24.970 -19.143  1.00  0.00              
ATOM     63 1HB  TYR A   4     -28.417  25.725 -21.491  1.00  0.00              
ATOM     64 2HB  TYR A   4     -30.122  26.150 -21.540  1.00  0.00              
ATOM     65  HD1 TYR A   4     -26.818  27.054 -20.210  1.00  0.00              
ATOM     66  HD2 TYR A   4     -30.968  28.123 -20.423  1.00  0.00              
ATOM     67  HE1 TYR A   4     -26.280  29.313 -19.364  1.00  0.00              
ATOM     68  HE2 TYR A   4     -30.429  30.382 -19.578  1.00  0.00              
ATOM     69  HH  TYR A   4     -27.081  31.312 -18.819  1.00  0.00              
ATOM     70  N   ARG A   5     -31.927  25.476 -19.452  1.00  0.00              
ATOM     71  CA  ARG A   5     -33.131  25.935 -18.739  1.00  0.00              
ATOM     72  C   ARG A   5     -33.338  25.203 -17.415  1.00  0.00              
ATOM     73  O   ARG A   5     -33.549  25.827 -16.373  1.00  0.00              
ATOM     74  CB  ARG A   5     -34.366  25.744 -19.606  1.00  0.00              
ATOM     75  CG  ARG A   5     -35.676  26.158 -18.954  1.00  0.00              
ATOM     76  CD  ARG A   5     -36.843  25.849 -19.819  1.00  0.00              
ATOM     77  NE  ARG A   5     -36.965  24.423 -20.076  1.00  0.00              
ATOM     78  CZ  ARG A   5     -37.493  23.533 -19.213  1.00  0.00              
ATOM     79  NH1 ARG A   5     -37.940  23.936 -18.044  1.00  0.00              
ATOM     80  NH2 ARG A   5     -37.559  22.254 -19.541  1.00  0.00              
ATOM     81  H   ARG A   5     -32.020  25.112 -20.390  1.00  0.00              
ATOM     82  HA  ARG A   5     -33.016  26.995 -18.513  1.00  0.00              
ATOM     83 1HB  ARG A   5     -34.259  26.320 -20.524  1.00  0.00              
ATOM     84 2HB  ARG A   5     -34.455  24.695 -19.887  1.00  0.00              
ATOM     85 1HG  ARG A   5     -35.797  25.624 -18.011  1.00  0.00              
ATOM     86 2HG  ARG A   5     -35.664  27.232 -18.763  1.00  0.00              
ATOM     87 1HD  ARG A   5     -37.757  26.188 -19.332  1.00  0.00              
ATOM     88 2HD  ARG A   5     -36.731  26.359 -20.776  1.00  0.00              
ATOM     89  HE  ARG A   5     -36.632  24.075 -20.965  1.00  0.00              
ATOM     90 1HH1 ARG A   5     -37.889  24.914 -17.794  1.00  0.00              
ATOM     91 2HH1 ARG A   5     -38.335  23.269 -17.398  1.00  0.00              
ATOM     92 1HH2 ARG A   5     -37.215  21.944 -20.439  1.00  0.00              
ATOM     93 2HH2 ARG A   5     -37.954  21.588 -18.894  1.00  0.00              
ATOM     94  N   GLN A   6     -33.282  23.875 -17.458  1.00  0.00              
ATOM     95  CA  GLN A   6     -33.496  23.088 -16.259  1.00  0.00              
ATOM     96  C   GLN A   6     -32.453  23.398 -15.183  1.00  0.00              
ATOM     97  O   GLN A   6     -32.799  23.581 -14.010  1.00  0.00              
ATOM     98  CB  GLN A   6     -33.473  21.595 -16.599  1.00  0.00              
ATOM     99  CG  GLN A   6     -33.732  20.683 -15.413  1.00  0.00              
ATOM    100  CD  GLN A   6     -33.843  19.225 -15.817  1.00  0.00              
ATOM    101  OE1 GLN A   6     -33.124  18.756 -16.704  1.00  0.00              
ATOM    102  NE2 GLN A   6     -34.747  18.500 -15.169  1.00  0.00              
ATOM    103  H   GLN A   6     -33.089  23.402 -18.329  1.00  0.00              
ATOM    104  HA  GLN A   6     -34.468  23.352 -15.842  1.00  0.00              
ATOM    105 1HB  GLN A   6     -34.226  21.383 -17.358  1.00  0.00              
ATOM    106 2HB  GLN A   6     -32.502  21.333 -17.020  1.00  0.00              
ATOM    107 1HG  GLN A   6     -32.908  20.780 -14.706  1.00  0.00              
ATOM    108 2HG  GLN A   6     -34.668  20.978 -14.938  1.00  0.00              
ATOM    109 1HE2 GLN A   6     -34.866  17.531 -15.393  1.00  0.00              
ATOM    110 2HE2 GLN A   6     -35.310  18.920 -14.457  1.00  0.00              
ATOM    111  N   SER A   7     -31.188  23.454 -15.593  1.00  0.00              
ATOM    112  CA  SER A   7     -30.077  23.766 -14.700  1.00  0.00              
ATOM    113  C   SER A   7     -30.264  25.148 -14.063  1.00  0.00              
ATOM    114  O   SER A   7     -30.005  25.332 -12.883  1.00  0.00              
ATOM    115  CB  SER A   7     -28.766  23.717 -15.460  1.00  0.00              
ATOM    116  OG  SER A   7     -28.482  22.413 -15.887  1.00  0.00              
ATOM    117  H   SER A   7     -30.999  23.270 -16.568  1.00  0.00              
ATOM    118  HA  SER A   7     -30.059  23.027 -13.898  1.00  0.00              
ATOM    119 1HB  SER A   7     -28.820  24.381 -16.323  1.00  0.00              
ATOM    120 2HB  SER A   7     -27.961  24.077 -14.821  1.00  0.00              
ATOM    121  HG  SER A   7     -27.849  22.501 -16.604  1.00  0.00              
ATOM    122  N   LEU A   8     -30.693  26.121 -14.860  1.00  0.00              
ATOM    123  CA  LEU A   8     -30.964  27.472 -14.343  1.00  0.00              
ATOM    124  C   LEU A   8     -32.091  27.485 -13.289  1.00  0.00              
ATOM    125  O   LEU A   8     -31.962  28.099 -12.239  1.00  0.00              
ATOM    126  CB  LEU A   8     -31.335  28.406 -15.502  1.00  0.00              
ATOM    127  CG  LEU A   8     -31.650  29.856 -15.113  1.00  0.00              
ATOM    128  CD1 LEU A   8     -30.444  30.469 -14.415  1.00  0.00              
ATOM    129  CD2 LEU A   8     -32.021  30.647 -16.359  1.00  0.00              
ATOM    130  H   LEU A   8     -30.837  25.931 -15.841  1.00  0.00              
ATOM    131  HA  LEU A   8     -30.064  27.842 -13.853  1.00  0.00              
ATOM    132 1HB  LEU A   8     -30.509  28.425 -16.211  1.00  0.00              
ATOM    133 2HB  LEU A   8     -32.211  28.001 -16.008  1.00  0.00              
ATOM    134  HG  LEU A   8     -32.485  29.871 -14.411  1.00  0.00              
ATOM    135 1HD1 LEU A   8     -30.668  31.499 -14.139  1.00  0.00              
ATOM    136 2HD1 LEU A   8     -30.212  29.895 -13.518  1.00  0.00              
ATOM    137 3HD1 LEU A   8     -29.587  30.452 -15.088  1.00  0.00              
ATOM    138 1HD2 LEU A   8     -32.246  31.677 -16.082  1.00  0.00              
ATOM    139 2HD2 LEU A   8     -31.187  30.633 -17.060  1.00  0.00              
ATOM    140 3HD2 LEU A   8     -32.897  30.198 -16.827  1.00  0.00              
ATOM    141  N   GLU A   9     -33.181  26.791 -13.571  1.00  0.00              
ATOM    142  CA  GLU A   9     -34.326  26.708 -12.650  1.00  0.00              
ATOM    143  C   GLU A   9     -33.914  26.040 -11.329  1.00  0.00              
ATOM    144  O   GLU A   9     -34.245  26.532 -10.235  1.00  0.00              
ATOM    145  CB  GLU A   9     -35.477  25.931 -13.292  1.00  0.00              
ATOM    146  CG  GLU A   9     -36.121  26.630 -14.481  1.00  0.00              
ATOM    147  CD  GLU A   9     -37.066  25.740 -15.241  1.00  0.00              
ATOM    148  OE1 GLU A   9     -37.162  24.584 -14.906  1.00  0.00              
ATOM    149  OE2 GLU A   9     -37.693  26.218 -16.156  1.00  0.00              
ATOM    150  H   GLU A   9     -33.223  26.301 -14.453  1.00  0.00              
ATOM    151  HA  GLU A   9     -34.669  27.721 -12.433  1.00  0.00              
ATOM    152 1HB  GLU A   9     -35.115  24.960 -13.631  1.00  0.00              
ATOM    153 2HB  GLU A   9     -36.253  25.750 -12.549  1.00  0.00              
ATOM    154 1HG  GLU A   9     -36.669  27.501 -14.124  1.00  0.00              
ATOM    155 2HG  GLU A   9     -35.338  26.977 -15.153  1.00  0.00              
ATOM    156  N   ILE A  10     -33.185  24.932 -11.434  1.00  0.00              
ATOM    157  CA  ILE A  10     -32.760  24.170 -10.250  1.00  0.00              
ATOM    158  C   ILE A  10     -31.791  25.000  -9.402  1.00  0.00              
ATOM    159  O   ILE A  10     -31.969  25.138  -8.190  1.00  0.00              
ATOM    160  CB  ILE A  10     -32.091  22.843 -10.653  1.00  0.00              
ATOM    161  CG1 ILE A  10     -33.118  21.895 -11.278  1.00  0.00              
ATOM    162  CG2 ILE A  10     -31.428  22.195  -9.448  1.00  0.00              
ATOM    163  CD1 ILE A  10     -32.503  20.716 -11.996  1.00  0.00              
ATOM    164  H   ILE A  10     -32.916  24.606 -12.351  1.00  0.00              
ATOM    165  HA  ILE A  10     -33.637  23.972  -9.634  1.00  0.00              
ATOM    166  HB  ILE A  10     -31.335  23.034 -11.414  1.00  0.00              
ATOM    167 1HG1 ILE A  10     -33.781  21.515 -10.502  1.00  0.00              
ATOM    168 2HG1 ILE A  10     -33.733  22.444 -11.992  1.00  0.00              
ATOM    169 1HG2 ILE A  10     -30.960  21.258  -9.750  1.00  0.00              
ATOM    170 2HG2 ILE A  10     -30.670  22.865  -9.046  1.00  0.00              
ATOM    171 3HG2 ILE A  10     -32.178  21.995  -8.683  1.00  0.00              
ATOM    172 1HD1 ILE A  10     -33.293  20.091 -12.412  1.00  0.00              
ATOM    173 2HD1 ILE A  10     -31.861  21.074 -12.801  1.00  0.00              
ATOM    174 3HD1 ILE A  10     -31.911  20.131 -11.293  1.00  0.00              
ATOM    175  N   ILE A  11     -30.786  25.571 -10.061  1.00  0.00              
ATOM    176  CA  ILE A  11     -29.767  26.375  -9.385  1.00  0.00              
ATOM    177  C   ILE A  11     -30.366  27.643  -8.764  1.00  0.00              
ATOM    178  O   ILE A  11     -30.052  27.965  -7.615  1.00  0.00              
ATOM    179  CB  ILE A  11     -28.547  26.669 -10.328  1.00  0.00              
ATOM    180  CG1 ILE A  11     -27.808  25.365 -10.651  1.00  0.00              
ATOM    181  CG2 ILE A  11     -27.591  27.728  -9.725  1.00  0.00              
ATOM    182  CD1 ILE A  11     -26.804  25.471 -11.828  1.00  0.00              
ATOM    183  H   ILE A  11     -30.727  25.442 -11.061  1.00  0.00              
ATOM    184  HA  ILE A  11     -29.403  25.818  -8.522  1.00  0.00              
ATOM    185  HB  ILE A  11     -28.909  27.044 -11.285  1.00  0.00              
ATOM    186 1HG1 ILE A  11     -27.259  25.031  -9.771  1.00  0.00              
ATOM    187 2HG1 ILE A  11     -28.531  24.588 -10.898  1.00  0.00              
ATOM    188 1HG2 ILE A  11     -26.761  27.900 -10.410  1.00  0.00              
ATOM    189 2HG2 ILE A  11     -28.132  28.660  -9.569  1.00  0.00              
ATOM    190 3HG2 ILE A  11     -27.205  27.368  -8.771  1.00  0.00              
ATOM    191 1HD1 ILE A  11     -26.326  24.504 -11.988  1.00  0.00              
ATOM    192 2HD1 ILE A  11     -27.334  25.768 -12.734  1.00  0.00              
ATOM    193 3HD1 ILE A  11     -26.044  26.215 -11.592  1.00  0.00              
ATOM    194  N   SER A  12     -31.230  28.346  -9.504  1.00  0.00              
ATOM    195  CA  SER A  12     -31.874  29.570  -8.985  1.00  0.00              
ATOM    196  C   SER A  12     -32.697  29.284  -7.735  1.00  0.00              
ATOM    197  O   SER A  12     -32.584  29.992  -6.736  1.00  0.00              
ATOM    198  CB  SER A  12     -32.765  30.186 -10.046  1.00  0.00              
ATOM    199  OG  SER A  12     -33.400  31.337  -9.561  1.00  0.00              
ATOM    200  H   SER A  12     -31.448  28.034 -10.439  1.00  0.00              
ATOM    201  HA  SER A  12     -31.094  30.277  -8.699  1.00  0.00              
ATOM    202 1HB  SER A  12     -32.166  30.438 -10.921  1.00  0.00              
ATOM    203 2HB  SER A  12     -33.513  29.459 -10.360  1.00  0.00              
ATOM    204  HG  SER A  12     -33.940  31.665 -10.284  1.00  0.00              
ATOM    205  N   ARG A  13     -33.524  28.249  -7.810  1.00  0.00              
ATOM    206  CA  ARG A  13     -34.362  27.860  -6.687  1.00  0.00              
ATOM    207  C   ARG A  13     -33.532  27.438  -5.481  1.00  0.00              
ATOM    208  O   ARG A  13     -33.891  27.773  -4.359  1.00  0.00              
ATOM    209  CB  ARG A  13     -35.285  26.718  -7.087  1.00  0.00              
ATOM    210  CG  ARG A  13     -36.398  27.101  -8.048  1.00  0.00              
ATOM    211  CD  ARG A  13     -37.192  25.919  -8.469  1.00  0.00              
ATOM    212  NE  ARG A  13     -38.256  26.280  -9.392  1.00  0.00              
ATOM    213  CZ  ARG A  13     -39.041  25.396 -10.039  1.00  0.00              
ATOM    214  NH1 ARG A  13     -38.870  24.106  -9.853  1.00  0.00              
ATOM    215  NH2 ARG A  13     -39.982  25.826 -10.860  1.00  0.00              
ATOM    216  H   ARG A  13     -33.573  27.718  -8.668  1.00  0.00              
ATOM    217  HA  ARG A  13     -34.949  28.725  -6.378  1.00  0.00              
ATOM    218 1HB  ARG A  13     -34.702  25.927  -7.556  1.00  0.00              
ATOM    219 2HB  ARG A  13     -35.749  26.297  -6.195  1.00  0.00              
ATOM    220 1HG  ARG A  13     -37.070  27.810  -7.563  1.00  0.00              
ATOM    221 2HG  ARG A  13     -35.968  27.561  -8.939  1.00  0.00              
ATOM    222 1HD  ARG A  13     -36.540  25.200  -8.965  1.00  0.00              
ATOM    223 2HD  ARG A  13     -37.644  25.454  -7.594  1.00  0.00              
ATOM    224  HE  ARG A  13     -38.417  27.264  -9.561  1.00  0.00              
ATOM    225 1HH1 ARG A  13     -38.150  23.777  -9.225  1.00  0.00              
ATOM    226 2HH1 ARG A  13     -39.458  23.444 -10.337  1.00  0.00              
ATOM    227 1HH2 ARG A  13     -40.114  26.818 -11.004  1.00  0.00              
ATOM    228 2HH2 ARG A  13     -40.570  25.164 -11.345  1.00  0.00              
ATOM    229  N   TYR A  14     -32.427  26.724  -5.714  1.00  0.00              
ATOM    230  CA  TYR A  14     -31.545  26.341  -4.615  1.00  0.00              
ATOM    231  C   TYR A  14     -30.936  27.570  -3.953  1.00  0.00              
ATOM    232  O   TYR A  14     -30.990  27.706  -2.731  1.00  0.00              
ATOM    233  CB  TYR A  14     -30.443  25.403  -5.110  1.00  0.00              
ATOM    234  CG  TYR A  14     -29.454  25.003  -4.037  1.00  0.00              
ATOM    235  CD1 TYR A  14     -29.831  24.109  -3.045  1.00  0.00              
ATOM    236  CD2 TYR A  14     -28.171  25.529  -4.045  1.00  0.00              
ATOM    237  CE1 TYR A  14     -28.928  23.744  -2.065  1.00  0.00              
ATOM    238  CE2 TYR A  14     -27.268  25.163  -3.066  1.00  0.00              
ATOM    239  CZ  TYR A  14     -27.643  24.275  -2.079  1.00  0.00              
ATOM    240  OH  TYR A  14     -26.744  23.911  -1.103  1.00  0.00              
ATOM    241  H   TYR A  14     -32.192  26.442  -6.655  1.00  0.00              
ATOM    242  HA  TYR A  14     -32.139  25.826  -3.859  1.00  0.00              
ATOM    243 1HB  TYR A  14     -30.892  24.495  -5.515  1.00  0.00              
ATOM    244 2HB  TYR A  14     -29.892  25.884  -5.918  1.00  0.00              
ATOM    245  HD1 TYR A  14     -30.840  23.696  -3.039  1.00  0.00              
ATOM    246  HD2 TYR A  14     -27.875  26.232  -4.824  1.00  0.00              
ATOM    247  HE1 TYR A  14     -29.225  23.042  -1.286  1.00  0.00              
ATOM    248  HE2 TYR A  14     -26.260  25.578  -3.072  1.00  0.00              
ATOM    249  HH  TYR A  14     -27.163  23.293  -0.498  1.00  0.00              
ATOM    250  N   LEU A  15     -30.357  28.458  -4.764  1.00  0.00              
ATOM    251  CA  LEU A  15     -29.748  29.678  -4.247  1.00  0.00              
ATOM    252  C   LEU A  15     -30.770  30.513  -3.462  1.00  0.00              
ATOM    253  O   LEU A  15     -30.450  31.031  -2.390  1.00  0.00              
ATOM    254  CB  LEU A  15     -29.105  30.497  -5.383  1.00  0.00              
ATOM    255  CG  LEU A  15     -27.606  30.261  -5.662  1.00  0.00              
ATOM    256  CD1 LEU A  15     -27.260  28.814  -5.988  1.00  0.00              
ATOM    257  CD2 LEU A  15     -27.088  31.217  -6.755  1.00  0.00              
ATOM    258  H   LEU A  15     -30.339  28.282  -5.758  1.00  0.00              
ATOM    259  HA  LEU A  15     -28.969  29.403  -3.537  1.00  0.00              
ATOM    260 1HB  LEU A  15     -29.636  30.282  -6.309  1.00  0.00              
ATOM    261 2HB  LEU A  15     -29.222  31.556  -5.158  1.00  0.00              
ATOM    262  HG  LEU A  15     -27.034  30.433  -4.749  1.00  0.00              
ATOM    263 1HD1 LEU A  15     -26.189  28.728  -6.171  1.00  0.00              
ATOM    264 2HD1 LEU A  15     -27.536  28.176  -5.149  1.00  0.00              
ATOM    265 3HD1 LEU A  15     -27.806  28.502  -6.877  1.00  0.00              
ATOM    266 1HD2 LEU A  15     -26.028  31.029  -6.930  1.00  0.00              
ATOM    267 2HD2 LEU A  15     -27.644  31.049  -7.677  1.00  0.00              
ATOM    268 3HD2 LEU A  15     -27.225  32.248  -6.431  1.00  0.00              
ATOM    269  N   ARG A  16     -31.993  30.612  -3.985  1.00  0.00              
ATOM    270  CA  ARG A  16     -33.063  31.368  -3.338  1.00  0.00              
ATOM    271  C   ARG A  16     -33.484  30.738  -2.005  1.00  0.00              
ATOM    272  O   ARG A  16     -33.655  31.455  -1.010  1.00  0.00              
ATOM    273  CB  ARG A  16     -34.274  31.460  -4.255  1.00  0.00              
ATOM    274  CG  ARG A  16     -35.431  32.281  -3.707  1.00  0.00              
ATOM    275  CD  ARG A  16     -36.502  32.465  -4.719  1.00  0.00              
ATOM    276  NE  ARG A  16     -37.649  33.173  -4.173  1.00  0.00              
ATOM    277  CZ  ARG A  16     -38.781  33.435  -4.854  1.00  0.00              
ATOM    278  NH1 ARG A  16     -38.903  33.043  -6.103  1.00  0.00              
ATOM    279  NH2 ARG A  16     -39.769  34.087  -4.267  1.00  0.00              
ATOM    280  H   ARG A  16     -32.181  30.145  -4.861  1.00  0.00              
ATOM    281  HA  ARG A  16     -32.682  32.357  -3.082  1.00  0.00              
ATOM    282 1HB  ARG A  16     -33.978  31.901  -5.205  1.00  0.00              
ATOM    283 2HB  ARG A  16     -34.650  30.458  -4.462  1.00  0.00              
ATOM    284 1HG  ARG A  16     -35.859  31.774  -2.842  1.00  0.00              
ATOM    285 2HG  ARG A  16     -35.069  33.265  -3.408  1.00  0.00              
ATOM    286 1HD  ARG A  16     -36.114  33.040  -5.559  1.00  0.00              
ATOM    287 2HD  ARG A  16     -36.839  31.491  -5.072  1.00  0.00              
ATOM    288  HE  ARG A  16     -37.592  33.490  -3.215  1.00  0.00              
ATOM    289 1HH1 ARG A  16     -38.147  32.545  -6.552  1.00  0.00              
ATOM    290 2HH1 ARG A  16     -39.751  33.240  -6.614  1.00  0.00              
ATOM    291 1HH2 ARG A  16     -39.675  34.389  -3.307  1.00  0.00              
ATOM    292 2HH2 ARG A  16     -40.617  34.284  -4.777  1.00  0.00              
ATOM    293  N   GLU A  17     -33.653  29.414  -1.965  1.00  0.00              
ATOM    294  CA  GLU A  17     -34.065  28.773  -0.714  1.00  0.00              
ATOM    295  C   GLU A  17     -32.968  28.866   0.349  1.00  0.00              
ATOM    296  O   GLU A  17     -33.258  29.050   1.534  1.00  0.00              
ATOM    297  CB  GLU A  17     -34.424  27.306  -0.961  1.00  0.00              
ATOM    298  CG  GLU A  17     -35.702  27.098  -1.762  1.00  0.00              
ATOM    299  CD  GLU A  17     -36.007  25.647  -2.010  1.00  0.00              
ATOM    300  OE1 GLU A  17     -35.153  24.829  -1.764  1.00  0.00              
ATOM    301  OE2 GLU A  17     -37.096  25.355  -2.445  1.00  0.00              
ATOM    302  H   GLU A  17     -33.501  28.843  -2.784  1.00  0.00              
ATOM    303  HA  GLU A  17     -34.875  29.357  -0.276  1.00  0.00              
ATOM    304 1HB  GLU A  17     -33.610  26.818  -1.497  1.00  0.00              
ATOM    305 2HB  GLU A  17     -34.541  26.794  -0.006  1.00  0.00              
ATOM    306 1HG  GLU A  17     -36.535  27.545  -1.221  1.00  0.00              
ATOM    307 2HG  GLU A  17     -35.607  27.612  -2.718  1.00  0.00              
ATOM    308  N   GLN A  18     -31.710  28.780  -0.080  1.00  0.00              
ATOM    309  CA  GLN A  18     -30.594  28.918   0.851  1.00  0.00              
ATOM    310  C   GLN A  18     -30.462  30.353   1.346  1.00  0.00              
ATOM    311  O   GLN A  18     -30.174  30.577   2.516  1.00  0.00              
ATOM    312  CB  GLN A  18     -29.287  28.470   0.191  1.00  0.00              
ATOM    313  CG  GLN A  18     -29.207  26.979  -0.084  1.00  0.00              
ATOM    314  CD  GLN A  18     -29.005  26.166   1.181  1.00  0.00              
ATOM    315  OE1 GLN A  18     -28.173  26.505   2.027  1.00  0.00              
ATOM    316  NE2 GLN A  18     -29.767  25.087   1.318  1.00  0.00              
ATOM    317  H   GLN A  18     -31.517  28.619  -1.058  1.00  0.00              
ATOM    318  HA  GLN A  18     -30.795  28.299   1.726  1.00  0.00              
ATOM    319 1HB  GLN A  18     -29.159  28.995  -0.756  1.00  0.00              
ATOM    320 2HB  GLN A  18     -28.446  28.740   0.830  1.00  0.00              
ATOM    321 1HG  GLN A  18     -30.136  26.656  -0.553  1.00  0.00              
ATOM    322 2HG  GLN A  18     -28.366  26.787  -0.751  1.00  0.00              
ATOM    323 1HE2 GLN A  18     -29.679  24.512   2.132  1.00  0.00              
ATOM    324 2HE2 GLN A  18     -30.429  24.849   0.608  1.00  0.00              
ATOM    325  N   ALA A  19     -30.679  31.316   0.452  1.00  0.00              
ATOM    326  CA  ALA A  19     -30.543  32.727   0.799  1.00  0.00              
ATOM    327  C   ALA A  19     -31.630  33.221   1.758  1.00  0.00              
ATOM    328  O   ALA A  19     -31.345  34.028   2.647  1.00  0.00              
ATOM    329  CB  ALA A  19     -30.511  33.584  -0.453  1.00  0.00              
ATOM    330  H   ALA A  19     -30.945  31.064  -0.489  1.00  0.00              
ATOM    331  HA  ALA A  19     -29.604  32.855   1.337  1.00  0.00              
ATOM    332 1HB  ALA A  19     -30.409  34.633  -0.173  1.00  0.00              
ATOM    333 2HB  ALA A  19     -29.664  33.290  -1.073  1.00  0.00              
ATOM    334 3HB  ALA A  19     -31.435  33.446  -1.012  1.00  0.00              
ATOM    335  N   THR A  20     -32.865  32.742   1.574  1.00  0.00              
ATOM    336  CA  THR A  20     -33.993  33.179   2.407  1.00  0.00              
ATOM    337  C   THR A  20     -34.293  32.245   3.585  1.00  0.00              
ATOM    338  O   THR A  20     -34.928  32.654   4.567  1.00  0.00              
ATOM    339  CB  THR A  20     -35.265  33.327   1.552  1.00  0.00              
ATOM    340  OG1 THR A  20     -35.616  32.056   0.989  1.00  0.00              
ATOM    341  CG2 THR A  20     -35.040  34.329   0.430  1.00  0.00              
ATOM    342  H   THR A  20     -33.026  32.063   0.844  1.00  0.00              
ATOM    343  HA  THR A  20     -33.737  34.135   2.863  1.00  0.00              
ATOM    344  HB  THR A  20     -36.088  33.671   2.179  1.00  0.00              
ATOM    345  HG1 THR A  20     -36.191  32.190   0.232  1.00  0.00              
ATOM    346 1HG2 THR A  20     -35.950  34.421  -0.164  1.00  0.00              
ATOM    347 2HG2 THR A  20     -34.785  35.300   0.855  1.00  0.00              
ATOM    348 3HG2 THR A  20     -34.225  33.986  -0.206  1.00  0.00              
ATOM    349  N   GLY A  21     -33.841  30.998   3.483  1.00  0.00              
ATOM    350  CA  GLY A  21     -34.054  30.002   4.534  1.00  0.00              
ATOM    351  C   GLY A  21     -35.433  29.360   4.503  1.00  0.00              
ATOM    352  O   GLY A  21     -35.889  28.821   5.514  1.00  0.00              
ATOM    353  H   GLY A  21     -33.336  30.733   2.650  1.00  0.00              
ATOM    354 1HA  GLY A  21     -33.306  29.214   4.445  1.00  0.00              
ATOM    355 2HA  GLY A  21     -33.915  30.468   5.509  1.00  0.00              
ATOM    356  N   ALA A  22     -36.101  29.418   3.350  1.00  0.00              
ATOM    357  CA  ALA A  22     -37.446  28.860   3.191  1.00  0.00              
ATOM    358  C   ALA A  22     -37.642  28.242   1.812  1.00  0.00              
ATOM    359  O   ALA A  22     -37.030  28.679   0.840  1.00  0.00              
ATOM    360  CB  ALA A  22     -38.510  29.931   3.462  1.00  0.00              
ATOM    361  H   ALA A  22     -35.658  29.865   2.561  1.00  0.00              
ATOM    362  HA  ALA A  22     -37.566  28.055   3.915  1.00  0.00              
ATOM    363 1HB  ALA A  22     -39.502  29.497   3.338  1.00  0.00              
ATOM    364 2HB  ALA A  22     -38.401  30.303   4.480  1.00  0.00              
ATOM    365 3HB  ALA A  22     -38.384  30.754   2.760  1.00  0.00              
ATOM    366  N   LYS A  23     -38.504  27.232   1.734  1.00  0.00              
ATOM    367  CA  LYS A  23     -38.728  26.488   0.493  1.00  0.00              
ATOM    368  C   LYS A  23     -39.671  27.205  -0.486  1.00  0.00              
ATOM    369  O   LYS A  23     -40.552  27.967  -0.070  1.00  0.00              
ATOM    370  CB  LYS A  23     -39.280  25.098   0.814  1.00  0.00              
ATOM    371  CG  LYS A  23     -38.308  24.191   1.558  1.00  0.00              
ATOM    372  CD  LYS A  23     -38.920  22.823   1.820  1.00  0.00              
ATOM    373  CE  LYS A  23     -37.950  21.916   2.564  1.00  0.00              
ATOM    374  NZ  LYS A  23     -38.543  20.581   2.846  1.00  0.00              
ATOM    375  H   LYS A  23     -39.020  26.972   2.563  1.00  0.00              
ATOM    376  HA  LYS A  23     -37.777  26.398  -0.033  1.00  0.00              
ATOM    377 1HB  LYS A  23     -40.179  25.196   1.424  1.00  0.00              
ATOM    378 2HB  LYS A  23     -39.565  24.596  -0.111  1.00  0.00              
ATOM    379 1HG  LYS A  23     -37.401  24.067   0.966  1.00  0.00              
ATOM    380 2HG  LYS A  23     -38.040  24.649   2.510  1.00  0.00              
ATOM    381 1HD  LYS A  23     -39.827  22.938   2.415  1.00  0.00              
ATOM    382 2HD  LYS A  23     -39.185  22.355   0.872  1.00  0.00              
ATOM    383 1HE  LYS A  23     -37.049  21.782   1.968  1.00  0.00              
ATOM    384 2HE  LYS A  23     -37.669  22.381   3.509  1.00  0.00              
ATOM    385 1HZ  LYS A  23     -37.870  20.011   3.339  1.00  0.00              
ATOM    386 2HZ  LYS A  23     -39.371  20.692   3.414  1.00  0.00              
ATOM    387 3HZ  LYS A  23     -38.790  20.131   1.976  1.00  0.00              
ATOM    388  N   ASP A  24     -39.469  26.946  -1.779  1.00  0.00              
ATOM    389  CA  ASP A  24     -40.294  27.497  -2.866  1.00  0.00              
ATOM    390  C   ASP A  24     -41.372  26.496  -3.318  1.00  0.00              
ATOM    391  O   ASP A  24     -41.153  25.284  -3.270  1.00  0.00              
ATOM    392  CB  ASP A  24     -39.417  27.883  -4.059  1.00  0.00              
ATOM    393  CG  ASP A  24     -38.503  29.066  -3.765  1.00  0.00              
ATOM    394  OD1 ASP A  24     -38.850  29.865  -2.928  1.00  0.00              
ATOM    395  OD2 ASP A  24     -37.468  29.158  -4.380  1.00  0.00              
ATOM    396  H   ASP A  24     -38.699  26.334  -2.008  1.00  0.00              
ATOM    397  HA  ASP A  24     -40.790  28.397  -2.501  1.00  0.00              
ATOM    398 1HB  ASP A  24     -38.801  27.031  -4.349  1.00  0.00              
ATOM    399 2HB  ASP A  24     -40.050  28.135  -4.910  1.00  0.00              
ATOM    400  N   THR A  25     -42.525  27.008  -3.760  1.00  0.00              
ATOM    401  CA  THR A  25     -43.631  26.162  -4.237  1.00  0.00              
ATOM    402  C   THR A  25     -43.928  26.336  -5.742  1.00  0.00              
ATOM    403  O   THR A  25     -44.224  27.444  -6.209  1.00  0.00              
ATOM    404  CB  THR A  25     -44.912  26.449  -3.432  1.00  0.00              
ATOM    405  OG1 THR A  25     -44.683  26.162  -2.047  1.00  0.00              
ATOM    406  CG2 THR A  25     -46.064  25.595  -3.940  1.00  0.00              
ATOM    407  H   THR A  25     -42.636  28.012  -3.764  1.00  0.00              
ATOM    408  HA  THR A  25     -43.342  25.117  -4.121  1.00  0.00              
ATOM    409  HB  THR A  25     -45.176  27.502  -3.532  1.00  0.00              
ATOM    410  HG1 THR A  25     -45.484  26.342  -1.547  1.00  0.00              
ATOM    411 1HG2 THR A  25     -46.960  25.812  -3.360  1.00  0.00              
ATOM    412 2HG2 THR A  25     -46.247  25.820  -4.991  1.00  0.00              
ATOM    413 3HG2 THR A  25     -45.809  24.541  -3.834  1.00  0.00              
ATOM    414  N   LYS A  26     -43.840  25.224  -6.481  1.00  0.00              
ATOM    415  CA  LYS A  26     -44.089  25.166  -7.933  1.00  0.00              
ATOM    416  C   LYS A  26     -43.146  26.033  -8.763  1.00  0.00              
ATOM    417  O   LYS A  26     -42.521  25.550  -9.716  1.00  0.00              
ATOM    418  CB  LYS A  26     -45.534  25.570  -8.229  1.00  0.00              
ATOM    419  CG  LYS A  26     -46.580  24.600  -7.697  1.00  0.00              
ATOM    420  CD  LYS A  26     -47.989  25.083  -8.006  1.00  0.00              
ATOM    421  CE  LYS A  26     -49.037  24.122  -7.463  1.00  0.00              
ATOM    422  NZ  LYS A  26     -50.421  24.594  -7.738  1.00  0.00              
ATOM    423  H   LYS A  26     -43.583  24.379  -5.991  1.00  0.00              
ATOM    424  HA  LYS A  26     -43.877  24.154  -8.280  1.00  0.00              
ATOM    425 1HB  LYS A  26     -45.734  26.550  -7.794  1.00  0.00              
ATOM    426 2HB  LYS A  26     -45.674  25.656  -9.306  1.00  0.00              
ATOM    427 1HG  LYS A  26     -46.433  23.620  -8.152  1.00  0.00              
ATOM    428 2HG  LYS A  26     -46.468  24.500  -6.618  1.00  0.00              
ATOM    429 1HD  LYS A  26     -48.144  26.066  -7.560  1.00  0.00              
ATOM    430 2HD  LYS A  26     -48.115  25.170  -9.085  1.00  0.00              
ATOM    431 1HE  LYS A  26     -48.902  23.142  -7.918  1.00  0.00              
ATOM    432 2HE  LYS A  26     -48.910  24.018  -6.385  1.00  0.00              
ATOM    433 1HZ  LYS A  26     -51.084  23.931  -7.362  1.00  0.00              
ATOM    434 2HZ  LYS A  26     -50.563  25.495  -7.304  1.00  0.00              
ATOM    435 3HZ  LYS A  26     -50.557  24.676  -8.735  1.00  0.00              
ATOM    436  N   GLY A  27     -39.758  17.834 -14.797  1.00  0.00              
ATOM    437  CA  GLY A  27     -40.698  17.904 -13.668  1.00  0.00              
ATOM    438  C   GLY A  27     -40.203  17.105 -12.473  1.00  0.00              
ATOM    439  O   GLY A  27     -39.635  17.664 -11.526  1.00  0.00              
ATOM    440  H   GLY A  27     -39.578  16.940 -15.231  1.00  0.00              
ATOM    441 1HA  GLY A  27     -40.839  18.944 -13.375  1.00  0.00              
ATOM    442 2HA  GLY A  27     -41.670  17.524 -13.980  1.00  0.00              
ATOM    443  N   ALA A  28     -40.439  15.795 -12.518  1.00  0.00              
ATOM    444  CA  ALA A  28     -40.070  14.894 -11.428  1.00  0.00              
ATOM    445  C   ALA A  28     -38.555  14.932 -11.268  1.00  0.00              
ATOM    446  O   ALA A  28     -38.043  14.931 -10.151  1.00  0.00              
ATOM    447  CB  ALA A  28     -40.548  13.479 -11.717  1.00  0.00              
ATOM    448  H   ALA A  28     -40.891  15.416 -13.338  1.00  0.00              
ATOM    449  HA  ALA A  28     -40.554  15.248 -10.518  1.00  0.00              
ATOM    450 1HB  ALA A  28     -40.263  12.824 -10.894  1.00  0.00              
ATOM    451 2HB  ALA A  28     -41.633  13.476 -11.825  1.00  0.00              
ATOM    452 3HB  ALA A  28     -40.091  13.123 -12.639  1.00  0.00              
ATOM    453  N   THR A  29     -37.848  14.977 -12.394  1.00  0.00              
ATOM    454  CA  THR A  29     -36.386  15.058 -12.385  1.00  0.00              
ATOM    455  C   THR A  29     -35.894  16.339 -11.710  1.00  0.00              
ATOM    456  O   THR A  29     -34.964  16.274 -10.920  1.00  0.00              
ATOM    457  CB  THR A  29     -35.822  14.982 -13.816  1.00  0.00              
ATOM    458  OG1 THR A  29     -36.165  13.719 -14.401  1.00  0.00              
ATOM    459  CG2 THR A  29     -34.309  15.136 -13.802  1.00  0.00              
ATOM    460  H   THR A  29     -38.334  14.955 -13.279  1.00  0.00              
ATOM    461  HA  THR A  29     -35.998  14.242 -11.775  1.00  0.00              
ATOM    462  HB  THR A  29     -36.257  15.777 -14.422  1.00  0.00              
ATOM    463  HG1 THR A  29     -37.072  13.748 -14.716  1.00  0.00              
ATOM    464 1HG2 THR A  29     -33.928  15.080 -14.822  1.00  0.00              
ATOM    465 2HG2 THR A  29     -34.046  16.100 -13.368  1.00  0.00              
ATOM    466 3HG2 THR A  29     -33.868  14.338 -13.206  1.00  0.00              
ATOM    467  N   SER A  30     -36.515  17.483 -12.012  1.00  0.00              
ATOM    468  CA  SER A  30     -36.139  18.750 -11.357  1.00  0.00              
ATOM    469  C   SER A  30     -36.430  18.710  -9.859  1.00  0.00              
ATOM    470  O   SER A  30     -35.634  19.205  -9.060  1.00  0.00              
ATOM    471  CB  SER A  30     -36.884  19.910 -11.988  1.00  0.00              
ATOM    472  OG  SER A  30     -36.491  20.093 -13.321  1.00  0.00              
ATOM    473  H   SER A  30     -37.255  17.486 -12.700  1.00  0.00              
ATOM    474  HA  SER A  30     -35.064  18.895 -11.476  1.00  0.00              
ATOM    475 1HB  SER A  30     -37.956  19.720 -11.945  1.00  0.00              
ATOM    476 2HB  SER A  30     -36.689  20.819 -11.421  1.00  0.00              
ATOM    477  HG  SER A  30     -36.741  20.992 -13.549  1.00  0.00              
ATOM    478  N   ARG A  31     -37.573  18.121  -9.488  1.00  0.00              
ATOM    479  CA  ARG A  31     -37.920  17.956  -8.078  1.00  0.00              
ATOM    480  C   ARG A  31     -36.890  17.116  -7.359  1.00  0.00              
ATOM    481  O   ARG A  31     -36.436  17.483  -6.281  1.00  0.00              
ATOM    482  CB  ARG A  31     -39.287  17.304  -7.930  1.00  0.00              
ATOM    483  CG  ARG A  31     -39.746  17.100  -6.495  1.00  0.00              
ATOM    484  CD  ARG A  31     -41.026  16.350  -6.429  1.00  0.00              
ATOM    485  NE  ARG A  31     -40.892  15.001  -6.954  1.00  0.00              
ATOM    486  CZ  ARG A  31     -40.346  13.969  -6.282  1.00  0.00              
ATOM    487  NH1 ARG A  31     -39.889  14.147  -5.062  1.00  0.00              
ATOM    488  NH2 ARG A  31     -40.270  12.777  -6.848  1.00  0.00              
ATOM    489  H   ARG A  31     -38.211  17.784 -10.194  1.00  0.00              
ATOM    490  HA  ARG A  31     -37.949  18.941  -7.611  1.00  0.00              
ATOM    491 1HB  ARG A  31     -40.037  17.913  -8.432  1.00  0.00              
ATOM    492 2HB  ARG A  31     -39.279  16.328  -8.415  1.00  0.00              
ATOM    493 1HG  ARG A  31     -38.990  16.537  -5.947  1.00  0.00              
ATOM    494 2HG  ARG A  31     -39.891  18.070  -6.018  1.00  0.00              
ATOM    495 1HD  ARG A  31     -41.354  16.281  -5.392  1.00  0.00              
ATOM    496 2HD  ARG A  31     -41.783  16.870  -7.015  1.00  0.00              
ATOM    497  HE  ARG A  31     -41.233  14.825  -7.890  1.00  0.00              
ATOM    498 1HH1 ARG A  31     -39.947  15.058  -4.629  1.00  0.00              
ATOM    499 2HH1 ARG A  31     -39.480  13.373  -4.558  1.00  0.00              
ATOM    500 1HH2 ARG A  31     -40.622  12.640  -7.786  1.00  0.00              
ATOM    501 2HH2 ARG A  31     -39.861  12.004  -6.345  1.00  0.00              
ATOM    502  N   LYS A  32     -36.536  15.987  -7.959  1.00  0.00              
ATOM    503  CA  LYS A  32     -35.515  15.114  -7.396  1.00  0.00              
ATOM    504  C   LYS A  32     -34.152  15.805  -7.343  1.00  0.00              
ATOM    505  O   LYS A  32     -33.400  15.623  -6.389  1.00  0.00              
ATOM    506  CB  LYS A  32     -35.418  13.819  -8.205  1.00  0.00              
ATOM    507  CG  LYS A  32     -36.615  12.890  -8.051  1.00  0.00              
ATOM    508  CD  LYS A  32     -36.475  11.658  -8.932  1.00  0.00              
ATOM    509  CE  LYS A  32     -37.684  10.743  -8.801  1.00  0.00              
ATOM    510  NZ  LYS A  32     -37.577   9.550  -9.685  1.00  0.00              
ATOM    511  H   LYS A  32     -36.983  15.725  -8.826  1.00  0.00              
ATOM    512  HA  LYS A  32     -35.786  14.885  -6.364  1.00  0.00              
ATOM    513 1HB  LYS A  32     -35.315  14.059  -9.264  1.00  0.00              
ATOM    514 2HB  LYS A  32     -34.526  13.269  -7.905  1.00  0.00              
ATOM    515 1HG  LYS A  32     -36.699  12.574  -7.010  1.00  0.00              
ATOM    516 2HG  LYS A  32     -37.526  13.421  -8.325  1.00  0.00              
ATOM    517 1HD  LYS A  32     -36.374  11.965  -9.974  1.00  0.00              
ATOM    518 2HD  LYS A  32     -35.580  11.105  -8.646  1.00  0.00              
ATOM    519 1HE  LYS A  32     -37.776  10.408  -7.769  1.00  0.00              
ATOM    520 2HE  LYS A  32     -38.587  11.293  -9.064  1.00  0.00              
ATOM    521 1HZ  LYS A  32     -38.396   8.970  -9.569  1.00  0.00              
ATOM    522 2HZ  LYS A  32     -37.509   9.849 -10.648  1.00  0.00              
ATOM    523 3HZ  LYS A  32     -36.753   9.021  -9.439  1.00  0.00              
ATOM    524  N   ALA A  33     -33.833  16.588  -8.372  1.00  0.00              
ATOM    525  CA  ALA A  33     -32.549  17.298  -8.411  1.00  0.00              
ATOM    526  C   ALA A  33     -32.496  18.330  -7.283  1.00  0.00              
ATOM    527  O   ALA A  33     -31.490  18.431  -6.594  1.00  0.00              
ATOM    528  CB  ALA A  33     -32.319  17.965  -9.774  1.00  0.00              
ATOM    529  H   ALA A  33     -34.480  16.698  -9.140  1.00  0.00              
ATOM    530  HA  ALA A  33     -31.755  16.570  -8.246  1.00  0.00              
ATOM    531 1HB  ALA A  33     -31.359  18.482  -9.768  1.00  0.00              
ATOM    532 2HB  ALA A  33     -32.317  17.206 -10.555  1.00  0.00              
ATOM    533 3HB  ALA A  33     -33.115  18.682  -9.966  1.00  0.00              
ATOM    534  N   LEU A  34     -33.598  19.064  -7.080  1.00  0.00              
ATOM    535  CA  LEU A  34     -33.687  20.018  -5.968  1.00  0.00              
ATOM    536  C   LEU A  34     -33.591  19.346  -4.585  1.00  0.00              
ATOM    537  O   LEU A  34     -32.948  19.893  -3.692  1.00  0.00              
ATOM    538  CB  LEU A  34     -35.006  20.796  -6.065  1.00  0.00              
ATOM    539  CG  LEU A  34     -35.084  21.834  -7.191  1.00  0.00              
ATOM    540  CD1 LEU A  34     -36.517  22.332  -7.324  1.00  0.00              
ATOM    541  CD2 LEU A  34     -34.132  22.982  -6.891  1.00  0.00              
ATOM    542  H   LEU A  34     -34.385  18.961  -7.704  1.00  0.00              
ATOM    543  HA  LEU A  34     -32.820  20.676  -6.006  1.00  0.00              
ATOM    544 1HB  LEU A  34     -35.818  20.086  -6.211  1.00  0.00              
ATOM    545 2HB  LEU A  34     -35.171  21.317  -5.122  1.00  0.00              
ATOM    546  HG  LEU A  34     -34.804  21.368  -8.136  1.00  0.00              
ATOM    547 1HD1 LEU A  34     -36.573  23.069  -8.125  1.00  0.00              
ATOM    548 2HD1 LEU A  34     -37.173  21.493  -7.558  1.00  0.00              
ATOM    549 3HD1 LEU A  34     -36.832  22.790  -6.387  1.00  0.00              
ATOM    550 1HD2 LEU A  34     -34.188  23.720  -7.693  1.00  0.00              
ATOM    551 2HD2 LEU A  34     -34.413  23.450  -5.947  1.00  0.00              
ATOM    552 3HD2 LEU A  34     -33.114  22.601  -6.819  1.00  0.00              
ATOM    553  N   GLU A  35     -34.231  18.184  -4.405  1.00  0.00              
ATOM    554  CA  GLU A  35     -34.159  17.438  -3.140  1.00  0.00              
ATOM    555  C   GLU A  35     -32.756  16.899  -2.872  1.00  0.00              
ATOM    556  O   GLU A  35     -32.246  16.984  -1.759  1.00  0.00              
ATOM    557  CB  GLU A  35     -35.159  16.280  -3.149  1.00  0.00              
ATOM    558  CG  GLU A  35     -35.177  15.454  -1.870  1.00  0.00              
ATOM    559  CD  GLU A  35     -35.663  16.232  -0.679  1.00  0.00              
ATOM    560  OE1 GLU A  35     -36.333  17.218  -0.870  1.00  0.00              
ATOM    561  OE2 GLU A  35     -35.363  15.840   0.424  1.00  0.00              
ATOM    562  H   GLU A  35     -34.781  17.811  -5.165  1.00  0.00              
ATOM    563  HA  GLU A  35     -34.421  18.113  -2.325  1.00  0.00              
ATOM    564 1HB  GLU A  35     -36.164  16.668  -3.311  1.00  0.00              
ATOM    565 2HB  GLU A  35     -34.930  15.608  -3.977  1.00  0.00              
ATOM    566 1HG  GLU A  35     -35.826  14.592  -2.016  1.00  0.00              
ATOM    567 2HG  GLU A  35     -34.170  15.088  -1.673  1.00  0.00              
ATOM    568  N   THR A  36     -32.154  16.308  -3.897  1.00  0.00              
ATOM    569  CA  THR A  36     -30.792  15.792  -3.795  1.00  0.00              
ATOM    570  C   THR A  36     -29.780  16.917  -3.539  1.00  0.00              
ATOM    571  O   THR A  36     -28.958  16.827  -2.620  1.00  0.00              
ATOM    572  CB  THR A  36     -30.402  15.024  -5.071  1.00  0.00              
ATOM    573  OG1 THR A  36     -31.261  13.887  -5.230  1.00  0.00              
ATOM    574  CG2 THR A  36     -28.957  14.555  -4.990  1.00  0.00              
ATOM    575  H   THR A  36     -32.652  16.212  -4.770  1.00  0.00              
ATOM    576  HA  THR A  36     -30.742  15.112  -2.945  1.00  0.00              
ATOM    577  HB  THR A  36     -30.518  15.674  -5.938  1.00  0.00              
ATOM    578  HG1 THR A  36     -32.098  14.170  -5.607  1.00  0.00              
ATOM    579 1HG2 THR A  36     -28.698  14.014  -5.900  1.00  0.00              
ATOM    580 2HG2 THR A  36     -28.300  15.417  -4.881  1.00  0.00              
ATOM    581 3HG2 THR A  36     -28.836  13.896  -4.131  1.00  0.00              
ATOM    582  N   LEU A  37     -29.835  17.960  -4.361  1.00  0.00              
ATOM    583  CA  LEU A  37     -28.936  19.100  -4.218  1.00  0.00              
ATOM    584  C   LEU A  37     -29.064  19.753  -2.837  1.00  0.00              
ATOM    585  O   LEU A  37     -28.055  20.124  -2.219  1.00  0.00              
ATOM    586  CB  LEU A  37     -29.205  20.106  -5.353  1.00  0.00              
ATOM    587  CG  LEU A  37     -28.441  21.406  -5.475  1.00  0.00              
ATOM    588  CD1 LEU A  37     -26.909  21.198  -5.678  1.00  0.00              
ATOM    589  CD2 LEU A  37     -29.078  22.240  -6.614  1.00  0.00              
ATOM    590  H   LEU A  37     -30.517  17.962  -5.105  1.00  0.00              
ATOM    591  HA  LEU A  37     -27.909  18.743  -4.292  1.00  0.00              
ATOM    592 1HB  LEU A  37     -29.039  19.607  -6.306  1.00  0.00              
ATOM    593 2HB  LEU A  37     -30.250  20.413  -5.305  1.00  0.00              
ATOM    594  HG  LEU A  37     -28.500  21.954  -4.534  1.00  0.00              
ATOM    595 1HD1 LEU A  37     -26.418  22.168  -5.758  1.00  0.00              
ATOM    596 2HD1 LEU A  37     -26.500  20.655  -4.826  1.00  0.00              
ATOM    597 3HD1 LEU A  37     -26.737  20.628  -6.589  1.00  0.00              
ATOM    598 1HD2 LEU A  37     -28.541  23.183  -6.719  1.00  0.00              
ATOM    599 2HD2 LEU A  37     -29.018  21.683  -7.550  1.00  0.00              
ATOM    600 3HD2 LEU A  37     -30.122  22.441  -6.377  1.00  0.00              
ATOM    601  N   ARG A  38     -30.299  19.845  -2.332  1.00  0.00              
ATOM    602  CA  ARG A  38     -30.539  20.343  -0.979  1.00  0.00              
ATOM    603  C   ARG A  38     -29.784  19.539   0.072  1.00  0.00              
ATOM    604  O   ARG A  38     -29.108  20.102   0.933  1.00  0.00              
ATOM    605  CB  ARG A  38     -32.026  20.308  -0.657  1.00  0.00              
ATOM    606  CG  ARG A  38     -32.399  20.875   0.703  1.00  0.00              
ATOM    607  CD  ARG A  38     -33.826  20.625   1.030  1.00  0.00              
ATOM    608  NE  ARG A  38     -34.091  19.213   1.256  1.00  0.00              
ATOM    609  CZ  ARG A  38     -33.794  18.551   2.391  1.00  0.00              
ATOM    610  NH1 ARG A  38     -33.224  19.185   3.392  1.00  0.00              
ATOM    611  NH2 ARG A  38     -34.076  17.265   2.499  1.00  0.00              
ATOM    612  H   ARG A  38     -31.086  19.564  -2.899  1.00  0.00              
ATOM    613  HA  ARG A  38     -30.218  21.384  -0.931  1.00  0.00              
ATOM    614 1HB  ARG A  38     -32.574  20.871  -1.411  1.00  0.00              
ATOM    615 2HB  ARG A  38     -32.382  19.279  -0.694  1.00  0.00              
ATOM    616 1HG  ARG A  38     -31.784  20.409   1.473  1.00  0.00              
ATOM    617 2HG  ARG A  38     -32.230  21.953   0.707  1.00  0.00              
ATOM    618 1HD  ARG A  38     -34.094  21.171   1.934  1.00  0.00              
ATOM    619 2HD  ARG A  38     -34.453  20.961   0.204  1.00  0.00              
ATOM    620  HE  ARG A  38     -34.529  18.691   0.508  1.00  0.00              
ATOM    621 1HH1 ARG A  38     -33.009  20.169   3.309  1.00  0.00              
ATOM    622 2HH1 ARG A  38     -33.001  18.689   4.242  1.00  0.00              
ATOM    623 1HH2 ARG A  38     -34.514  16.777   1.730  1.00  0.00              
ATOM    624 2HH2 ARG A  38     -33.853  16.769   3.349  1.00  0.00              
ATOM    625  N   ARG A  39     -29.914  18.221  -0.005  1.00  0.00              
ATOM    626  CA  ARG A  39     -29.294  17.323   0.955  1.00  0.00              
ATOM    627  C   ARG A  39     -27.752  17.376   0.871  1.00  0.00              
ATOM    628  O   ARG A  39     -27.074  17.549   1.890  1.00  0.00              
ATOM    629  CB  ARG A  39     -29.770  15.897   0.720  1.00  0.00              
ATOM    630  CG  ARG A  39     -31.221  15.637   1.093  1.00  0.00              
ATOM    631  CD  ARG A  39     -31.640  14.256   0.742  1.00  0.00              
ATOM    632  NE  ARG A  39     -33.025  14.001   1.106  1.00  0.00              
ATOM    633  CZ  ARG A  39     -33.708  12.886   0.780  1.00  0.00              
ATOM    634  NH1 ARG A  39     -33.123  11.937   0.084  1.00  0.00              
ATOM    635  NH2 ARG A  39     -34.967  12.748   1.159  1.00  0.00              
ATOM    636  H   ARG A  39     -30.464  17.832  -0.758  1.00  0.00              
ATOM    637  HA  ARG A  39     -29.562  17.651   1.960  1.00  0.00              
ATOM    638 1HB  ARG A  39     -29.650  15.642  -0.332  1.00  0.00              
ATOM    639 2HB  ARG A  39     -29.153  15.207   1.297  1.00  0.00              
ATOM    640 1HG  ARG A  39     -31.351  15.772   2.168  1.00  0.00              
ATOM    641 2HG  ARG A  39     -31.865  16.338   0.560  1.00  0.00              
ATOM    642 1HD  ARG A  39     -31.537  14.107  -0.332  1.00  0.00              
ATOM    643 2HD  ARG A  39     -31.012  13.540   1.270  1.00  0.00              
ATOM    644  HE  ARG A  39     -33.509  14.709   1.642  1.00  0.00              
ATOM    645 1HH1 ARG A  39     -32.161  12.042  -0.206  1.00  0.00              
ATOM    646 2HH1 ARG A  39     -33.636  11.102  -0.160  1.00  0.00              
ATOM    647 1HH2 ARG A  39     -35.417  13.479   1.694  1.00  0.00              
ATOM    648 2HH2 ARG A  39     -35.479  11.914   0.915  1.00  0.00              
ATOM    649  N   VAL A  40     -27.204  17.209  -0.328  1.00  0.00              
ATOM    650  CA  VAL A  40     -25.745  17.171  -0.462  1.00  0.00              
ATOM    651  C   VAL A  40     -25.137  18.590  -0.438  1.00  0.00              
ATOM    652  O   VAL A  40     -23.973  18.755  -0.083  1.00  0.00              
ATOM    653  CB  VAL A  40     -25.266  16.375  -1.734  1.00  0.00              
ATOM    654  CG1 VAL A  40     -25.803  14.924  -1.704  1.00  0.00              
ATOM    655  CG2 VAL A  40     -25.696  17.058  -3.024  1.00  0.00              
ATOM    656  H   VAL A  40     -27.777  17.106  -1.153  1.00  0.00              
ATOM    657  HA  VAL A  40     -25.329  16.669   0.413  1.00  0.00              
ATOM    658  HB  VAL A  40     -24.178  16.310  -1.722  1.00  0.00              
ATOM    659 1HG1 VAL A  40     -25.460  14.391  -2.591  1.00  0.00              
ATOM    660 2HG1 VAL A  40     -25.433  14.418  -0.812  1.00  0.00              
ATOM    661 3HG1 VAL A  40     -26.892  14.939  -1.688  1.00  0.00              
ATOM    662 1HG2 VAL A  40     -25.345  16.479  -3.877  1.00  0.00              
ATOM    663 2HG2 VAL A  40     -26.783  17.128  -3.053  1.00  0.00              
ATOM    664 3HG2 VAL A  40     -25.267  18.060  -3.065  1.00  0.00              
ATOM    665  N   GLY A  41     -25.926  19.587  -0.839  1.00  0.00              
ATOM    666  CA  GLY A  41     -25.503  20.994  -0.821  1.00  0.00              
ATOM    667  C   GLY A  41     -25.322  21.506   0.598  1.00  0.00              
ATOM    668  O   GLY A  41     -24.311  22.149   0.917  1.00  0.00              
ATOM    669  H   GLY A  41     -26.852  19.356  -1.167  1.00  0.00              
ATOM    670 1HA  GLY A  41     -24.565  21.099  -1.368  1.00  0.00              
ATOM    671 2HA  GLY A  41     -26.245  21.603  -1.336  1.00  0.00              
ATOM    672  N   ASP A  42     -26.290  21.221   1.458  1.00  0.00              
ATOM    673  CA  ASP A  42     -26.137  21.533   2.865  1.00  0.00              
ATOM    674  C   ASP A  42     -24.955  20.765   3.453  1.00  0.00              
ATOM    675  O   ASP A  42     -24.199  21.313   4.244  1.00  0.00              
ATOM    676  CB  ASP A  42     -27.418  21.198   3.632  1.00  0.00              
ATOM    677  CG  ASP A  42     -28.562  22.154   3.322  1.00  0.00              
ATOM    678  OD1 ASP A  42     -28.304  23.203   2.782  1.00  0.00              
ATOM    679  OD2 ASP A  42     -29.684  21.825   3.628  1.00  0.00              
ATOM    680  H   ASP A  42     -27.143  20.784   1.141  1.00  0.00              
ATOM    681  HA  ASP A  42     -25.901  22.594   2.961  1.00  0.00              
ATOM    682 1HB  ASP A  42     -27.735  20.184   3.387  1.00  0.00              
ATOM    683 2HB  ASP A  42     -27.219  21.228   4.704  1.00  0.00              
ATOM    684  N   GLY A  43     -24.793  19.505   3.051  1.00  0.00              
ATOM    685  CA  GLY A  43     -23.619  18.705   3.453  1.00  0.00              
ATOM    686  C   GLY A  43     -22.273  19.335   3.095  1.00  0.00              
ATOM    687  O   GLY A  43     -21.339  19.315   3.898  1.00  0.00              
ATOM    688  H   GLY A  43     -25.493  19.087   2.455  1.00  0.00              
ATOM    689 1HA  GLY A  43     -23.640  18.544   4.531  1.00  0.00              
ATOM    690 2HA  GLY A  43     -23.668  17.725   2.981  1.00  0.00              
ATOM    691  N   VAL A  44     -22.167  19.918   1.901  1.00  0.00              
ATOM    692  CA  VAL A  44     -20.933  20.666   1.537  1.00  0.00              
ATOM    693  C   VAL A  44     -20.749  21.951   2.353  1.00  0.00              
ATOM    694  O   VAL A  44     -19.646  22.250   2.833  1.00  0.00              
ATOM    695  CB  VAL A  44     -20.959  21.034   0.041  1.00  0.00              
ATOM    696  CG1 VAL A  44     -19.818  21.983  -0.293  1.00  0.00              
ATOM    697  CG2 VAL A  44     -20.875  19.771  -0.803  1.00  0.00              
ATOM    698  H   VAL A  44     -22.921  19.858   1.232  1.00  0.00              
ATOM    699  HA  VAL A  44     -20.068  20.079   1.847  1.00  0.00              
ATOM    700  HB  VAL A  44     -21.889  21.558  -0.179  1.00  0.00              
ATOM    701 1HG1 VAL A  44     -19.852  22.233  -1.354  1.00  0.00              
ATOM    702 2HG1 VAL A  44     -19.919  22.894   0.297  1.00  0.00              
ATOM    703 3HG1 VAL A  44     -18.867  21.504  -0.064  1.00  0.00              
ATOM    704 1HG2 VAL A  44     -20.894  20.039  -1.859  1.00  0.00              
ATOM    705 2HG2 VAL A  44     -19.948  19.244  -0.579  1.00  0.00              
ATOM    706 3HG2 VAL A  44     -21.723  19.125  -0.577  1.00  0.00              
ATOM    707  N   GLN A  45     -21.820  22.702   2.551  1.00  0.00              
ATOM    708  CA  GLN A  45     -21.689  23.921   3.318  1.00  0.00              
ATOM    709  C   GLN A  45     -21.279  23.620   4.781  1.00  0.00              
ATOM    710  O   GLN A  45     -20.488  24.366   5.372  1.00  0.00              
ATOM    711  CB  GLN A  45     -23.003  24.707   3.280  1.00  0.00              
ATOM    712  CG  GLN A  45     -23.322  25.321   1.928  1.00  0.00              
ATOM    713  CD  GLN A  45     -24.666  26.025   1.914  1.00  0.00              
ATOM    714  OE1 GLN A  45     -25.564  25.693   2.693  1.00  0.00              
ATOM    715  NE2 GLN A  45     -24.811  27.003   1.028  1.00  0.00              
ATOM    716  H   GLN A  45     -22.725  22.449   2.181  1.00  0.00              
ATOM    717  HA  GLN A  45     -20.860  24.499   2.910  1.00  0.00              
ATOM    718 1HB  GLN A  45     -23.828  24.049   3.554  1.00  0.00              
ATOM    719 2HB  GLN A  45     -22.968  25.511   4.015  1.00  0.00              
ATOM    720 1HG  GLN A  45     -22.551  26.051   1.681  1.00  0.00              
ATOM    721 2HG  GLN A  45     -23.343  24.531   1.177  1.00  0.00              
ATOM    722 1HE2 GLN A  45     -25.676  27.505   0.973  1.00  0.00              
ATOM    723 2HE2 GLN A  45     -24.057  27.240   0.416  1.00  0.00              
ATOM    724  N   ARG A  46     -21.778  22.497   5.320  1.00  0.00              
ATOM    725  CA  ARG A  46     -21.399  21.981   6.646  1.00  0.00              
ATOM    726  C   ARG A  46     -19.978  21.403   6.729  1.00  0.00              
ATOM    727  O   ARG A  46     -19.560  20.614   5.878  1.00  0.00              
ATOM    728  CB  ARG A  46     -22.383  20.903   7.075  1.00  0.00              
ATOM    729  CG  ARG A  46     -23.786  21.403   7.380  1.00  0.00              
ATOM    730  CD  ARG A  46     -24.711  20.285   7.700  1.00  0.00              
ATOM    731  NE  ARG A  46     -26.061  20.756   7.964  1.00  0.00              
ATOM    732  CZ  ARG A  46     -27.112  19.956   8.229  1.00  0.00              
ATOM    733  NH1 ARG A  46     -26.953  18.651   8.260  1.00  0.00              
ATOM    734  NH2 ARG A  46     -28.302  20.483   8.456  1.00  0.00              
ATOM    735  H   ARG A  46     -22.454  21.988   4.769  1.00  0.00              
ATOM    736  HA  ARG A  46     -21.393  22.813   7.352  1.00  0.00              
ATOM    737 1HB  ARG A  46     -22.464  20.152   6.291  1.00  0.00              
ATOM    738 2HB  ARG A  46     -22.009  20.405   7.969  1.00  0.00              
ATOM    739 1HG  ARG A  46     -23.755  22.077   8.236  1.00  0.00              
ATOM    740 2HG  ARG A  46     -24.180  21.936   6.513  1.00  0.00              
ATOM    741 1HD  ARG A  46     -24.749  19.594   6.859  1.00  0.00              
ATOM    742 2HD  ARG A  46     -24.353  19.760   8.585  1.00  0.00              
ATOM    743  HE  ARG A  46     -26.222  21.754   7.949  1.00  0.00              
ATOM    744 1HH1 ARG A  46     -26.043  18.249   8.086  1.00  0.00              
ATOM    745 2HH1 ARG A  46     -27.741  18.052   8.458  1.00  0.00              
ATOM    746 1HH2 ARG A  46     -28.424  21.486   8.432  1.00  0.00              
ATOM    747 2HH2 ARG A  46     -29.090  19.883   8.654  1.00  0.00              
ATOM    748  N   ASN A  47     -19.273  21.743   7.804  1.00  0.00              
ATOM    749  CA  ASN A  47     -17.863  21.357   8.022  1.00  0.00              
ATOM    750  C   ASN A  47     -16.914  22.268   7.269  1.00  0.00              
ATOM    751  O   ASN A  47     -15.741  22.392   7.639  1.00  0.00              
ATOM    752  CB  ASN A  47     -17.628  19.912   7.619  1.00  0.00              
ATOM    753  CG  ASN A  47     -18.584  18.964   8.286  1.00  0.00              
ATOM    754  OD1 ASN A  47     -18.915  19.124   9.466  1.00  0.00              
ATOM    755  ND2 ASN A  47     -19.036  17.978   7.553  1.00  0.00              
ATOM    756  H   ASN A  47     -19.745  22.298   8.504  1.00  0.00              
ATOM    757  HA  ASN A  47     -17.646  21.426   9.089  1.00  0.00              
ATOM    758 1HB  ASN A  47     -17.732  19.815   6.537  1.00  0.00              
ATOM    759 2HB  ASN A  47     -16.609  19.624   7.877  1.00  0.00              
ATOM    760 1HD2 ASN A  47     -19.675  17.315   7.944  1.00  0.00              
ATOM    761 2HD2 ASN A  47     -18.741  17.887   6.602  1.00  0.00              
ATOM    762  N   HIS A  48     -17.414  22.917   6.223  1.00  0.00              
ATOM    763  CA  HIS A  48     -16.569  23.838   5.454  1.00  0.00              
ATOM    764  C   HIS A  48     -16.913  25.320   5.643  1.00  0.00              
ATOM    765  O   HIS A  48     -16.511  26.162   4.839  1.00  0.00              
ATOM    766  CB  HIS A  48     -16.652  23.497   3.962  1.00  0.00              
ATOM    767  CG  HIS A  48     -16.272  22.083   3.647  1.00  0.00              
ATOM    768  ND1 HIS A  48     -17.189  21.143   3.226  1.00  0.00              
ATOM    769  CD2 HIS A  48     -15.077  21.450   3.692  1.00  0.00              
ATOM    770  CE1 HIS A  48     -16.573  19.992   3.024  1.00  0.00              
ATOM    771  NE2 HIS A  48     -15.292  20.151   3.300  1.00  0.00              
ATOM    772  H   HIS A  48     -18.376  22.784   5.946  1.00  0.00              
ATOM    773  HA  HIS A  48     -15.548  23.798   5.833  1.00  0.00              
ATOM    774 1HB  HIS A  48     -17.669  23.665   3.607  1.00  0.00              
ATOM    775 2HB  HIS A  48     -15.995  24.160   3.400  1.00  0.00              
ATOM    776  HD1 HIS A  48     -18.154  21.310   3.018  1.00  0.00              
ATOM    777  HD2 HIS A  48     -14.074  21.779   3.964  1.00  0.00              
ATOM    778  HE1 HIS A  48     -17.128  19.117   2.685  1.00  0.00              
ATOM    779  N   GLU A  49     -17.631  25.629   6.725  1.00  0.00              
ATOM    780  CA  GLU A  49     -18.079  27.004   7.009  1.00  0.00              
ATOM    781  C   GLU A  49     -16.909  27.971   7.113  1.00  0.00              
ATOM    782  O   GLU A  49     -16.952  29.085   6.586  1.00  0.00              
ATOM    783  CB  GLU A  49     -18.891  27.045   8.305  1.00  0.00              
ATOM    784  CG  GLU A  49     -19.386  28.431   8.694  1.00  0.00              
ATOM    785  CD  GLU A  49     -20.432  28.963   7.754  1.00  0.00              
ATOM    786  OE1 GLU A  49     -21.034  28.180   7.060  1.00  0.00              
ATOM    787  OE2 GLU A  49     -20.630  30.155   7.731  1.00  0.00              
ATOM    788  H   GLU A  49     -17.873  24.890   7.370  1.00  0.00              
ATOM    789  HA  GLU A  49     -18.704  27.341   6.181  1.00  0.00              
ATOM    790 1HB  GLU A  49     -19.761  26.394   8.211  1.00  0.00              
ATOM    791 2HB  GLU A  49     -18.285  26.664   9.127  1.00  0.00              
ATOM    792 1HG  GLU A  49     -19.804  28.388   9.699  1.00  0.00              
ATOM    793 2HG  GLU A  49     -18.539  29.115   8.712  1.00  0.00              
ATOM    794  N   THR A  50     -15.853  27.529   7.791  1.00  0.00              
ATOM    795  CA  THR A  50     -14.636  28.324   7.922  1.00  0.00              
ATOM    796  C   THR A  50     -14.018  28.639   6.560  1.00  0.00              
ATOM    797  O   THR A  50     -13.617  29.789   6.296  1.00  0.00              
ATOM    798  CB  THR A  50     -13.601  27.601   8.804  1.00  0.00              
ATOM    799  OG1 THR A  50     -14.129  27.435  10.126  1.00  0.00              
ATOM    800  CG2 THR A  50     -12.309  28.402   8.875  1.00  0.00              
ATOM    801  H   THR A  50     -15.895  26.619   8.227  1.00  0.00              
ATOM    802  HA  THR A  50     -14.897  29.285   8.366  1.00  0.00              
ATOM    803  HB  THR A  50     -13.390  26.618   8.385  1.00  0.00              
ATOM    804  HG1 THR A  50     -14.726  26.683  10.139  1.00  0.00              
ATOM    805 1HG2 THR A  50     -11.589  27.876   9.502  1.00  0.00              
ATOM    806 2HG2 THR A  50     -11.899  28.520   7.872  1.00  0.00              
ATOM    807 3HG2 THR A  50     -12.513  29.383   9.302  1.00  0.00              
ATOM    808  N   ALA A  51     -13.943  27.627   5.695  1.00  0.00              
ATOM    809  CA  ALA A  51     -13.429  27.819   4.344  1.00  0.00              
ATOM    810  C   ALA A  51     -14.325  28.765   3.556  1.00  0.00              
ATOM    811  O   ALA A  51     -13.824  29.668   2.903  1.00  0.00              
ATOM    812  CB  ALA A  51     -13.277  26.475   3.607  1.00  0.00              
ATOM    813  H   ALA A  51     -14.247  26.706   5.979  1.00  0.00              
ATOM    814  HA  ALA A  51     -12.446  28.285   4.418  1.00  0.00              
ATOM    815 1HB  ALA A  51     -12.892  26.652   2.603  1.00  0.00              
ATOM    816 2HB  ALA A  51     -12.583  25.837   4.155  1.00  0.00              
ATOM    817 3HB  ALA A  51     -14.247  25.985   3.542  1.00  0.00              
ATOM    818  N   PHE A  52     -15.646  28.571   3.633  1.00  0.00              
ATOM    819  CA  PHE A  52     -16.603  29.416   2.880  1.00  0.00              
ATOM    820  C   PHE A  52     -16.562  30.897   3.315  1.00  0.00              
ATOM    821  O   PHE A  52     -16.664  31.783   2.470  1.00  0.00              
ATOM    822  CB  PHE A  52     -18.025  28.856   2.963  1.00  0.00              
ATOM    823  CG  PHE A  52     -18.295  27.702   1.995  1.00  0.00              
ATOM    824  CD1 PHE A  52     -17.270  26.846   1.594  1.00  0.00              
ATOM    825  CD2 PHE A  52     -19.578  27.471   1.507  1.00  0.00              
ATOM    826  CE1 PHE A  52     -17.520  25.770   0.678  1.00  0.00              
ATOM    827  CE2 PHE A  52     -19.840  26.403   0.600  1.00  0.00              
ATOM    828  CZ  PHE A  52     -18.796  25.560   0.195  1.00  0.00              
ATOM    829  H   PHE A  52     -16.001  27.828   4.218  1.00  0.00              
ATOM    830  HA  PHE A  52     -16.302  29.431   1.832  1.00  0.00              
ATOM    831 1HB  PHE A  52     -18.219  28.502   3.974  1.00  0.00              
ATOM    832 2HB  PHE A  52     -18.741  29.649   2.751  1.00  0.00              
ATOM    833  HD1 PHE A  52     -16.264  27.000   1.986  1.00  0.00              
ATOM    834  HD2 PHE A  52     -20.389  28.128   1.823  1.00  0.00              
ATOM    835  HE1 PHE A  52     -16.703  25.121   0.364  1.00  0.00              
ATOM    836  HE2 PHE A  52     -20.849  26.241   0.221  1.00  0.00              
ATOM    837  HZ  PHE A  52     -18.990  24.743  -0.499  1.00  0.00              
ATOM    838  N   GLN A  53     -16.403  31.150   4.613  1.00  0.00              
ATOM    839  CA  GLN A  53     -16.285  32.526   5.147  1.00  0.00              
ATOM    840  C   GLN A  53     -14.999  33.181   4.653  1.00  0.00              
ATOM    841  O   GLN A  53     -15.009  34.342   4.226  1.00  0.00              
ATOM    842  CB  GLN A  53     -16.312  32.526   6.678  1.00  0.00              
ATOM    843  CG  GLN A  53     -17.664  32.178   7.276  1.00  0.00              
ATOM    844  CD  GLN A  53     -17.634  32.140   8.792  1.00  0.00              
ATOM    845  OE1 GLN A  53     -16.621  32.472   9.415  1.00  0.00              
ATOM    846  NE2 GLN A  53     -18.746  31.735   9.395  1.00  0.00              
ATOM    847  H   GLN A  53     -16.362  30.370   5.252  1.00  0.00              
ATOM    848  HA  GLN A  53     -17.147  33.103   4.812  1.00  0.00              
ATOM    849 1HB  GLN A  53     -15.583  31.808   7.054  1.00  0.00              
ATOM    850 2HB  GLN A  53     -16.023  33.510   7.047  1.00  0.00              
ATOM    851 1HG  GLN A  53     -18.391  32.930   6.967  1.00  0.00              
ATOM    852 2HG  GLN A  53     -17.968  31.196   6.915  1.00  0.00              
ATOM    853 1HE2 GLN A  53     -18.785  31.690  10.395  1.00  0.00              
ATOM    854 2HE2 GLN A  53     -19.544  31.476   8.852  1.00  0.00              
ATOM    855  N   GLY A  54     -13.894  32.438   4.734  1.00  0.00              
ATOM    856  CA  GLY A  54     -12.585  32.898   4.255  1.00  0.00              
ATOM    857  C   GLY A  54     -12.565  33.209   2.770  1.00  0.00              
ATOM    858  O   GLY A  54     -12.026  34.230   2.354  1.00  0.00              
ATOM    859  H   GLY A  54     -13.972  31.518   5.145  1.00  0.00              
ATOM    860 1HA  GLY A  54     -12.292  33.794   4.802  1.00  0.00              
ATOM    861 2HA  GLY A  54     -11.834  32.136   4.460  1.00  0.00              
ATOM    862  N   MET A  55     -13.153  32.323   1.968  1.00  0.00              
ATOM    863  CA  MET A  55     -13.254  32.519   0.511  1.00  0.00              
ATOM    864  C   MET A  55     -14.175  33.667   0.121  1.00  0.00              
ATOM    865  O   MET A  55     -13.905  34.377  -0.850  1.00  0.00              
ATOM    866  CB  MET A  55     -13.730  31.230  -0.154  1.00  0.00              
ATOM    867  CG  MET A  55     -12.694  30.115  -0.181  1.00  0.00              
ATOM    868  SD  MET A  55     -13.231  28.689  -1.146  1.00  0.00              
ATOM    869  CE  MET A  55     -14.424  27.955  -0.030  1.00  0.00              
ATOM    870  H   MET A  55     -13.543  31.487   2.380  1.00  0.00              
ATOM    871  HA  MET A  55     -12.263  32.758   0.125  1.00  0.00              
ATOM    872 1HB  MET A  55     -14.610  30.855   0.367  1.00  0.00              
ATOM    873 2HB  MET A  55     -14.023  31.438  -1.184  1.00  0.00              
ATOM    874 1HG  MET A  55     -11.766  30.492  -0.610  1.00  0.00              
ATOM    875 2HG  MET A  55     -12.489  29.784   0.837  1.00  0.00              
ATOM    876 1HE  MET A  55     -14.846  27.060  -0.487  1.00  0.00              
ATOM    877 2HE  MET A  55     -13.931  27.689   0.906  1.00  0.00              
ATOM    878 3HE  MET A  55     -15.222  28.671   0.171  1.00  0.00              
ATOM    879  N   LEU A  56     -15.272  33.820   0.858  1.00  0.00              
ATOM    880  CA  LEU A  56     -16.156  34.974   0.712  1.00  0.00              
ATOM    881  C   LEU A  56     -15.405  36.296   0.968  1.00  0.00              
ATOM    882  O   LEU A  56     -15.495  37.232   0.174  1.00  0.00              
ATOM    883  CB  LEU A  56     -17.339  34.850   1.680  1.00  0.00              
ATOM    884  CG  LEU A  56     -18.303  36.044   1.708  1.00  0.00              
ATOM    885  CD1 LEU A  56     -18.961  36.198   0.343  1.00  0.00              
ATOM    886  CD2 LEU A  56     -19.344  35.830   2.796  1.00  0.00              
ATOM    887  H   LEU A  56     -15.498  33.110   1.540  1.00  0.00              
ATOM    888  HA  LEU A  56     -16.511  35.009  -0.317  1.00  0.00              
ATOM    889 1HB  LEU A  56     -17.915  33.966   1.413  1.00  0.00              
ATOM    890 2HB  LEU A  56     -16.951  34.714   2.689  1.00  0.00              
ATOM    891  HG  LEU A  56     -17.745  36.957   1.914  1.00  0.00              
ATOM    892 1HD1 LEU A  56     -19.645  37.046   0.363  1.00  0.00              
ATOM    893 2HD1 LEU A  56     -18.194  36.368  -0.413  1.00  0.00              
ATOM    894 3HD1 LEU A  56     -19.514  35.291   0.102  1.00  0.00              
ATOM    895 1HD2 LEU A  56     -20.029  36.679   2.816  1.00  0.00              
ATOM    896 2HD2 LEU A  56     -19.904  34.917   2.590  1.00  0.00              
ATOM    897 3HD2 LEU A  56     -18.848  35.741   3.762  1.00  0.00              
ATOM    898  N   ARG A  57     -14.648  36.343   2.059  1.00  0.00              
ATOM    899  CA  ARG A  57     -13.819  37.507   2.400  1.00  0.00              
ATOM    900  C   ARG A  57     -12.867  37.869   1.248  1.00  0.00              
ATOM    901  O   ARG A  57     -12.753  39.038   0.888  1.00  0.00              
ATOM    902  CB  ARG A  57     -13.008  37.235   3.659  1.00  0.00              
ATOM    903  CG  ARG A  57     -12.130  38.389   4.116  1.00  0.00              
ATOM    904  CD  ARG A  57     -11.408  38.066   5.373  1.00  0.00              
ATOM    905  NE  ARG A  57     -10.541  39.154   5.796  1.00  0.00              
ATOM    906  CZ  ARG A  57      -9.753  39.123   6.888  1.00  0.00              
ATOM    907  NH1 ARG A  57      -9.733  38.056   7.655  1.00  0.00              
ATOM    908  NH2 ARG A  57      -8.999  40.166   7.188  1.00  0.00              
ATOM    909  H   ARG A  57     -14.648  35.542   2.674  1.00  0.00              
ATOM    910  HA  ARG A  57     -14.473  38.368   2.543  1.00  0.00              
ATOM    911 1HB  ARG A  57     -13.681  36.989   4.479  1.00  0.00              
ATOM    912 2HB  ARG A  57     -12.361  36.373   3.496  1.00  0.00              
ATOM    913 1HG  ARG A  57     -11.392  38.612   3.345  1.00  0.00              
ATOM    914 2HG  ARG A  57     -12.748  39.270   4.292  1.00  0.00              
ATOM    915 1HD  ARG A  57     -12.129  37.876   6.168  1.00  0.00              
ATOM    916 2HD  ARG A  57     -10.794  37.179   5.222  1.00  0.00              
ATOM    917  HE  ARG A  57     -10.529  39.992   5.231  1.00  0.00              
ATOM    918 1HH1 ARG A  57     -10.309  37.258   7.426  1.00  0.00              
ATOM    919 2HH1 ARG A  57      -9.142  38.033   8.474  1.00  0.00              
ATOM    920 1HH2 ARG A  57      -9.013  40.987   6.598  1.00  0.00              
ATOM    921 2HH2 ARG A  57      -8.408  40.144   8.006  1.00  0.00              
ATOM    922  N   LYS A  58     -12.226  36.863   0.647  1.00  0.00              
ATOM    923  CA  LYS A  58     -11.330  37.085  -0.497  1.00  0.00              
ATOM    924  C   LYS A  58     -12.078  37.433  -1.782  1.00  0.00              
ATOM    925  O   LYS A  58     -11.559  38.166  -2.620  1.00  0.00              
ATOM    926  CB  LYS A  58     -10.459  35.850  -0.730  1.00  0.00              
ATOM    927  CG  LYS A  58      -9.496  35.535   0.408  1.00  0.00              
ATOM    928  CD  LYS A  58      -8.512  36.674   0.630  1.00  0.00              
ATOM    929  CE  LYS A  58      -7.539  36.354   1.756  1.00  0.00              
ATOM    930  NZ  LYS A  58      -6.642  37.502   2.059  1.00  0.00              
ATOM    931  H   LYS A  58     -12.363  35.923   0.989  1.00  0.00              
ATOM    932  HA  LYS A  58     -10.686  37.936  -0.271  1.00  0.00              
ATOM    933 1HB  LYS A  58     -11.096  34.978  -0.879  1.00  0.00              
ATOM    934 2HB  LYS A  58      -9.871  35.985  -1.638  1.00  0.00              
ATOM    935 1HG  LYS A  58     -10.060  35.369   1.326  1.00  0.00              
ATOM    936 2HG  LYS A  58      -8.941  34.627   0.174  1.00  0.00              
ATOM    937 1HD  LYS A  58      -7.949  36.853  -0.286  1.00  0.00              
ATOM    938 2HD  LYS A  58      -9.059  37.583   0.883  1.00  0.00              
ATOM    939 1HE  LYS A  58      -8.096  36.097   2.655  1.00  0.00              
ATOM    940 2HE  LYS A  58      -6.928  35.496   1.475  1.00  0.00              
ATOM    941 1HZ  LYS A  58      -6.013  37.250   2.808  1.00  0.00              
ATOM    942 2HZ  LYS A  58      -6.106  37.738   1.235  1.00  0.00              
ATOM    943 3HZ  LYS A  58      -7.196  38.299   2.339  1.00  0.00              
ATOM    944  N   LEU A  59     -13.282  36.879  -1.944  1.00  0.00              
ATOM    945  CA  LEU A  59     -14.146  37.196  -3.085  1.00  0.00              
ATOM    946  C   LEU A  59     -14.556  38.669  -3.078  1.00  0.00              
ATOM    947  O   LEU A  59     -14.463  39.351  -4.100  1.00  0.00              
ATOM    948  CB  LEU A  59     -15.398  36.311  -3.065  1.00  0.00              
ATOM    949  CG  LEU A  59     -16.402  36.552  -4.199  1.00  0.00              
ATOM    950  CD1 LEU A  59     -15.739  36.249  -5.537  1.00  0.00              
ATOM    951  CD2 LEU A  59     -17.629  35.678  -3.986  1.00  0.00              
ATOM    952  H   LEU A  59     -13.604  36.218  -1.252  1.00  0.00              
ATOM    953  HA  LEU A  59     -13.591  37.004  -4.003  1.00  0.00              
ATOM    954 1HB  LEU A  59     -15.087  35.269  -3.113  1.00  0.00              
ATOM    955 2HB  LEU A  59     -15.920  36.469  -2.121  1.00  0.00              
ATOM    956  HG  LEU A  59     -16.700  37.601  -4.205  1.00  0.00              
ATOM    957 1HD1 LEU A  59     -16.453  36.421  -6.343  1.00  0.00              
ATOM    958 2HD1 LEU A  59     -14.877  36.902  -5.672  1.00  0.00              
ATOM    959 3HD1 LEU A  59     -15.415  35.209  -5.555  1.00  0.00              
ATOM    960 1HD2 LEU A  59     -18.343  35.850  -4.793  1.00  0.00              
ATOM    961 2HD2 LEU A  59     -17.332  34.629  -3.982  1.00  0.00              
ATOM    962 3HD2 LEU A  59     -18.092  35.928  -3.032  1.00  0.00              
ATOM    963  N   ASP A  60     -15.030  39.127  -1.922  1.00  0.00              
ATOM    964  CA  ASP A  60     -15.422  40.520  -1.699  1.00  0.00              
ATOM    965  C   ASP A  60     -16.468  41.002  -2.722  1.00  0.00              
ATOM    966  O   ASP A  60     -16.349  42.100  -3.285  1.00  0.00              
ATOM    967  CB  ASP A  60     -14.191  41.428  -1.758  1.00  0.00              
ATOM    968  CG  ASP A  60     -14.440  42.802  -1.150  1.00  0.00              
ATOM    969  OD1 ASP A  60     -15.302  42.912  -0.311  1.00  0.00              
ATOM    970  OD2 ASP A  60     -13.764  43.729  -1.531  1.00  0.00              
ATOM    971  H   ASP A  60     -15.118  38.464  -1.165  1.00  0.00              
ATOM    972  HA  ASP A  60     -15.909  40.591  -0.726  1.00  0.00              
ATOM    973 1HB  ASP A  60     -13.365  40.956  -1.226  1.00  0.00              
ATOM    974 2HB  ASP A  60     -13.882  41.557  -2.795  1.00  0.00              
ATOM    975  N   ILE A  61     -17.486  40.170  -2.954  1.00  0.00              
ATOM    976  CA  ILE A  61     -18.589  40.506  -3.866  1.00  0.00              
ATOM    977  C   ILE A  61     -19.239  41.817  -3.415  1.00  0.00              
ATOM    978  O   ILE A  61     -19.598  41.960  -2.251  1.00  0.00              
ATOM    979  CB  ILE A  61     -19.645  39.386  -3.910  1.00  0.00              
ATOM    980  CG1 ILE A  61     -20.649  39.644  -5.036  1.00  0.00              
ATOM    981  CG2 ILE A  61     -20.357  39.274  -2.572  1.00  0.00              
ATOM    982  CD1 ILE A  61     -21.519  38.452  -5.364  1.00  0.00              
ATOM    983  H   ILE A  61     -17.492  39.277  -2.483  1.00  0.00              
ATOM    984  HA  ILE A  61     -18.177  40.679  -4.859  1.00  0.00              
ATOM    985  HB  ILE A  61     -19.158  38.437  -4.133  1.00  0.00              
ATOM    986 1HG1 ILE A  61     -21.299  40.474  -4.761  1.00  0.00              
ATOM    987 2HG1 ILE A  61     -20.115  39.935  -5.941  1.00  0.00              
ATOM    988 1HG2 ILE A  61     -21.100  38.478  -2.621  1.00  0.00              
ATOM    989 2HG2 ILE A  61     -19.632  39.045  -1.792  1.00  0.00              
ATOM    990 3HG2 ILE A  61     -20.852  40.218  -2.342  1.00  0.00              
ATOM    991 1HD1 ILE A  61     -22.204  38.712  -6.171  1.00  0.00              
ATOM    992 2HD1 ILE A  61     -20.889  37.618  -5.677  1.00  0.00              
ATOM    993 3HD1 ILE A  61     -22.090  38.165  -4.482  1.00  0.00              
ATOM    994  N   LYS A  62     -19.365  42.766  -4.340  1.00  0.00              
ATOM    995  CA  LYS A  62     -19.953  44.081  -4.045  1.00  0.00              
ATOM    996  C   LYS A  62     -21.481  44.126  -4.118  1.00  0.00              
ATOM    997  O   LYS A  62     -22.116  44.851  -3.350  1.00  0.00              
ATOM    998  CB  LYS A  62     -19.374  45.129  -4.997  1.00  0.00              
ATOM    999  CG  LYS A  62     -17.900  45.437  -4.772  1.00  0.00              
ATOM   1000  CD  LYS A  62     -17.395  46.475  -5.763  1.00  0.00              
ATOM   1001  CE  LYS A  62     -15.922  46.784  -5.539  1.00  0.00              
ATOM   1002  NZ  LYS A  62     -15.403  47.769  -6.527  1.00  0.00              
ATOM   1003  H   LYS A  62     -19.043  42.570  -5.277  1.00  0.00              
ATOM   1004  HA  LYS A  62     -19.719  44.341  -3.012  1.00  0.00              
ATOM   1005 1HB  LYS A  62     -19.492  44.789  -6.026  1.00  0.00              
ATOM   1006 2HB  LYS A  62     -19.930  46.061  -4.894  1.00  0.00              
ATOM   1007 1HG  LYS A  62     -17.757  45.814  -3.759  1.00  0.00              
ATOM   1008 2HG  LYS A  62     -17.316  44.524  -4.886  1.00  0.00              
ATOM   1009 1HD  LYS A  62     -17.529  46.103  -6.779  1.00  0.00              
ATOM   1010 2HD  LYS A  62     -17.970  47.394  -5.651  1.00  0.00              
ATOM   1011 1HE  LYS A  62     -15.783  47.187  -4.536  1.00  0.00              
ATOM   1012 2HE  LYS A  62     -15.341  45.866  -5.621  1.00  0.00              
ATOM   1013 1HZ  LYS A  62     -14.426  47.946  -6.345  1.00  0.00              
ATOM   1014 2HZ  LYS A  62     -15.510  47.397  -7.461  1.00  0.00              
ATOM   1015 3HZ  LYS A  62     -15.922  48.631  -6.447  1.00  0.00              
ATOM   1016  N   ASN A  63     -22.058  43.365  -5.050  1.00  0.00              
ATOM   1017  CA  ASN A  63     -23.509  43.286  -5.246  1.00  0.00              
ATOM   1018  C   ASN A  63     -23.884  42.053  -6.066  1.00  0.00              
ATOM   1019  O   ASN A  63     -23.003  41.305  -6.499  1.00  0.00              
ATOM   1020  CB  ASN A  63     -24.033  44.560  -5.933  1.00  0.00              
ATOM   1021  CG  ASN A  63     -23.390  44.796  -7.290  1.00  0.00              
ATOM   1022  OD1 ASN A  63     -23.481  43.961  -8.186  1.00  0.00              
ATOM   1023  ND2 ASN A  63     -22.737  45.938  -7.444  1.00  0.00              
ATOM   1024  H   ASN A  63     -21.451  42.819  -5.645  1.00  0.00              
ATOM   1025  HA  ASN A  63     -23.986  43.198  -4.268  1.00  0.00              
ATOM   1026 1HB  ASN A  63     -25.114  44.485  -6.063  1.00  0.00              
ATOM   1027 2HB  ASN A  63     -23.839  45.423  -5.296  1.00  0.00              
ATOM   1028 1HD2 ASN A  63     -22.294  46.147  -8.316  1.00  0.00              
ATOM   1029 2HD2 ASN A  63     -22.687  46.591  -6.689  1.00  0.00              
ATOM   1030  N   GLU A  64     -25.183  41.863  -6.300  1.00  0.00              
ATOM   1031  CA  GLU A  64     -25.715  40.692  -7.025  1.00  0.00              
ATOM   1032  C   GLU A  64     -25.284  40.591  -8.501  1.00  0.00              
ATOM   1033  O   GLU A  64     -25.391  39.522  -9.110  1.00  0.00              
ATOM   1034  CB  GLU A  64     -27.243  40.704  -6.955  1.00  0.00              
ATOM   1035  CG  GLU A  64     -27.893  41.925  -7.590  1.00  0.00              
ATOM   1036  CD  GLU A  64     -28.004  43.088  -6.643  1.00  0.00              
ATOM   1037  OE1 GLU A  64     -27.329  43.081  -5.642  1.00  0.00              
ATOM   1038  OE2 GLU A  64     -28.765  43.984  -6.922  1.00  0.00              
ATOM   1039  H   GLU A  64     -25.826  42.563  -5.959  1.00  0.00              
ATOM   1040  HA  GLU A  64     -25.313  39.789  -6.565  1.00  0.00              
ATOM   1041 1HB  GLU A  64     -27.638  39.818  -7.453  1.00  0.00              
ATOM   1042 2HB  GLU A  64     -27.560  40.661  -5.912  1.00  0.00              
ATOM   1043 1HG  GLU A  64     -27.302  42.230  -8.454  1.00  0.00              
ATOM   1044 2HG  GLU A  64     -28.887  41.653  -7.942  1.00  0.00              
ATOM   1045  N   ASP A  65     -24.816  41.709  -9.065  1.00  0.00              
ATOM   1046  CA  ASP A  65     -24.306  41.768 -10.443  1.00  0.00              
ATOM   1047  C   ASP A  65     -22.795  41.587 -10.550  1.00  0.00              
ATOM   1048  O   ASP A  65     -22.260  41.443 -11.653  1.00  0.00              
ATOM   1049  CB  ASP A  65     -24.692  43.102 -11.087  1.00  0.00              
ATOM   1050  CG  ASP A  65     -26.193  43.243 -11.304  1.00  0.00              
ATOM   1051  OD1 ASP A  65     -26.846  42.240 -11.468  1.00  0.00              
ATOM   1052  OD2 ASP A  65     -26.671  44.352 -11.303  1.00  0.00              
ATOM   1053  H   ASP A  65     -24.818  42.550  -8.505  1.00  0.00              
ATOM   1054  HA  ASP A  65     -24.771  40.966 -11.018  1.00  0.00              
ATOM   1055 1HB  ASP A  65     -24.353  43.922 -10.454  1.00  0.00              
ATOM   1056 2HB  ASP A  65     -24.190  43.201 -12.049  1.00  0.00              
ATOM   1057  N   ASP A  66     -22.116  41.619  -9.406  1.00  0.00              
ATOM   1058  CA  ASP A  66     -20.679  41.386  -9.335  1.00  0.00              
ATOM   1059  C   ASP A  66     -20.367  39.893  -9.319  1.00  0.00              
ATOM   1060  O   ASP A  66     -19.981  39.339  -8.285  1.00  0.00              
ATOM   1061  CB  ASP A  66     -20.110  42.078  -8.092  1.00  0.00              
ATOM   1062  CG  ASP A  66     -18.588  42.035  -8.032  1.00  0.00              
ATOM   1063  OD1 ASP A  66     -17.952  41.728  -9.062  1.00  0.00              
ATOM   1064  OD2 ASP A  66     -18.029  42.329  -6.953  1.00  0.00              
ATOM   1065  H   ASP A  66     -22.626  41.812  -8.556  1.00  0.00              
ATOM   1066  HA  ASP A  66     -20.215  41.813 -10.225  1.00  0.00              
ATOM   1067 1HB  ASP A  66     -20.430  43.120  -8.076  1.00  0.00              
ATOM   1068 2HB  ASP A  66     -20.507  41.601  -7.196  1.00  0.00              
ATOM   1069  N   VAL A  67     -20.539  39.242 -10.468  1.00  0.00              
ATOM   1070  CA  VAL A  67     -20.402  37.782 -10.550  1.00  0.00              
ATOM   1071  C   VAL A  67     -19.220  37.319 -11.400  1.00  0.00              
ATOM   1072  O   VAL A  67     -18.920  36.117 -11.448  1.00  0.00              
ATOM   1073  CB  VAL A  67     -21.706  37.097 -11.051  1.00  0.00              
ATOM   1074  CG1 VAL A  67     -22.864  37.361 -10.107  1.00  0.00              
ATOM   1075  CG2 VAL A  67     -22.052  37.529 -12.480  1.00  0.00              
ATOM   1076  H   VAL A  67     -20.768  39.762 -11.303  1.00  0.00              
ATOM   1077  HA  VAL A  67     -20.185  37.398  -9.553  1.00  0.00              
ATOM   1078  HB  VAL A  67     -21.566  36.016 -11.036  1.00  0.00              
ATOM   1079 1HG1 VAL A  67     -23.761  36.868 -10.485  1.00  0.00              
ATOM   1080 2HG1 VAL A  67     -22.625  36.969  -9.119  1.00  0.00              
ATOM   1081 3HG1 VAL A  67     -23.042  38.434 -10.040  1.00  0.00              
ATOM   1082 1HG2 VAL A  67     -22.967  37.031 -12.799  1.00  0.00              
ATOM   1083 2HG2 VAL A  67     -22.197  38.609 -12.508  1.00  0.00              
ATOM   1084 3HG2 VAL A  67     -21.237  37.255 -13.150  1.00  0.00              
ATOM   1085  N   LYS A  68     -18.548  38.257 -12.065  1.00  0.00              
ATOM   1086  CA  LYS A  68     -17.409  37.907 -12.910  1.00  0.00              
ATOM   1087  C   LYS A  68     -16.255  37.250 -12.142  1.00  0.00              
ATOM   1088  O   LYS A  68     -15.561  36.396 -12.693  1.00  0.00              
ATOM   1089  CB  LYS A  68     -16.900  39.155 -13.633  1.00  0.00              
ATOM   1090  CG  LYS A  68     -17.835  39.681 -14.713  1.00  0.00              
ATOM   1091  CD  LYS A  68     -17.271  40.931 -15.373  1.00  0.00              
ATOM   1092  CE  LYS A  68     -18.209  41.465 -16.444  1.00  0.00              
ATOM   1093  NZ  LYS A  68     -17.687  42.709 -17.072  1.00  0.00              
ATOM   1094  H   LYS A  68     -18.825  39.226 -11.989  1.00  0.00              
ATOM   1095  HA  LYS A  68     -17.731  37.154 -13.630  1.00  0.00              
ATOM   1096 1HB  LYS A  68     -16.740  39.955 -12.910  1.00  0.00              
ATOM   1097 2HB  LYS A  68     -15.938  38.938 -14.100  1.00  0.00              
ATOM   1098 1HG  LYS A  68     -17.982  38.914 -15.474  1.00  0.00              
ATOM   1099 2HG  LYS A  68     -18.803  39.919 -14.272  1.00  0.00              
ATOM   1100 1HD  LYS A  68     -17.117  41.703 -14.618  1.00  0.00              
ATOM   1101 2HD  LYS A  68     -16.309  40.698 -15.829  1.00  0.00              
ATOM   1102 1HE  LYS A  68     -18.344  40.710 -17.218  1.00  0.00              
ATOM   1103 2HE  LYS A  68     -19.183  41.677 -16.002  1.00  0.00              
ATOM   1104 1HZ  LYS A  68     -18.337  43.030 -17.776  1.00  0.00              
ATOM   1105 2HZ  LYS A  68     -17.576  43.422 -16.366  1.00  0.00              
ATOM   1106 3HZ  LYS A  68     -16.793  42.519 -17.503  1.00  0.00              
ATOM   1107  N   SER A  69     -16.028  37.660 -10.892  1.00  0.00              
ATOM   1108  CA  SER A  69     -14.978  37.015 -10.089  1.00  0.00              
ATOM   1109  C   SER A  69     -15.259  35.536  -9.837  1.00  0.00              
ATOM   1110  O   SER A  69     -14.375  34.696 -10.032  1.00  0.00              
ATOM   1111  CB  SER A  69     -14.831  37.732  -8.761  1.00  0.00              
ATOM   1112  OG  SER A  69     -14.345  39.034  -8.944  1.00  0.00              
ATOM   1113  H   SER A  69     -16.569  38.410 -10.485  1.00  0.00              
ATOM   1114  HA  SER A  69     -14.054  37.008 -10.669  1.00  0.00              
ATOM   1115 1HB  SER A  69     -15.797  37.769  -8.259  1.00  0.00              
ATOM   1116 2HB  SER A  69     -14.150  37.174  -8.120  1.00  0.00              
ATOM   1117  HG  SER A  69     -14.987  39.480  -9.501  1.00  0.00              
ATOM   1118  N   LEU A  70     -16.489  35.219  -9.427  1.00  0.00              
ATOM   1119  CA  LEU A  70     -16.860  33.847  -9.190  1.00  0.00              
ATOM   1120  C   LEU A  70     -16.861  33.057 -10.492  1.00  0.00              
ATOM   1121  O   LEU A  70     -16.484  31.891 -10.493  1.00  0.00              
ATOM   1122  CB  LEU A  70     -18.222  33.710  -8.501  1.00  0.00              
ATOM   1123  CG  LEU A  70     -18.550  32.267  -8.104  1.00  0.00              
ATOM   1124  CD1 LEU A  70     -17.480  31.695  -7.164  1.00  0.00              
ATOM   1125  CD2 LEU A  70     -19.918  32.148  -7.464  1.00  0.00              
ATOM   1126  H   LEU A  70     -17.174  35.947  -9.279  1.00  0.00              
ATOM   1127  HA  LEU A  70     -16.115  33.396  -8.535  1.00  0.00              
ATOM   1128 1HB  LEU A  70     -18.224  34.334  -7.609  1.00  0.00              
ATOM   1129 2HB  LEU A  70     -18.992  34.077  -9.178  1.00  0.00              
ATOM   1130  HG  LEU A  70     -18.535  31.633  -8.991  1.00  0.00              
ATOM   1131 1HD1 LEU A  70     -17.740  30.670  -6.899  1.00  0.00              
ATOM   1132 2HD1 LEU A  70     -16.512  31.705  -7.666  1.00  0.00              
ATOM   1133 3HD1 LEU A  70     -17.428  32.301  -6.260  1.00  0.00              
ATOM   1134 1HD2 LEU A  70     -20.107  31.107  -7.200  1.00  0.00              
ATOM   1135 2HD2 LEU A  70     -19.954  32.763  -6.565  1.00  0.00              
ATOM   1136 3HD2 LEU A  70     -20.679  32.489  -8.167  1.00  0.00              
ATOM   1137  N   SER A  71     -17.285  33.694 -11.586  1.00  0.00              
ATOM   1138  CA  SER A  71     -17.251  33.048 -12.896  1.00  0.00              
ATOM   1139  C   SER A  71     -15.849  32.521 -13.182  1.00  0.00              
ATOM   1140  O   SER A  71     -15.695  31.375 -13.594  1.00  0.00              
ATOM   1141  CB  SER A  71     -17.673  34.021 -13.979  1.00  0.00              
ATOM   1142  OG  SER A  71     -17.617  33.420 -15.244  1.00  0.00              
ATOM   1143  H   SER A  71     -17.636  34.639 -11.513  1.00  0.00              
ATOM   1144  HA  SER A  71     -17.936  32.200 -12.881  1.00  0.00              
ATOM   1145 1HB  SER A  71     -18.688  34.366 -13.783  1.00  0.00              
ATOM   1146 2HB  SER A  71     -17.021  34.893 -13.959  1.00  0.00              
ATOM   1147  HG  SER A  71     -17.896  34.093 -15.869  1.00  0.00              
ATOM   1148  N   ARG A  72     -14.836  33.359 -12.948  1.00  0.00              
ATOM   1149  CA  ARG A  72     -13.433  32.973 -13.187  1.00  0.00              
ATOM   1150  C   ARG A  72     -12.992  31.859 -12.245  1.00  0.00              
ATOM   1151  O   ARG A  72     -12.265  30.954 -12.658  1.00  0.00              
ATOM   1152  CB  ARG A  72     -12.508  34.168 -13.011  1.00  0.00              
ATOM   1153  CG  ARG A  72     -12.584  35.205 -14.120  1.00  0.00              
ATOM   1154  CD  ARG A  72     -11.487  36.201 -14.016  1.00  0.00              
ATOM   1155  NE  ARG A  72     -11.648  37.067 -12.859  1.00  0.00              
ATOM   1156  CZ  ARG A  72     -12.347  38.218 -12.856  1.00  0.00              
ATOM   1157  NH1 ARG A  72     -12.943  38.628 -13.954  1.00  0.00              
ATOM   1158  NH2 ARG A  72     -12.435  38.936 -11.750  1.00  0.00              
ATOM   1159  H   ARG A  72     -15.038  34.284 -12.596  1.00  0.00              
ATOM   1160  HA  ARG A  72     -13.344  32.613 -14.213  1.00  0.00              
ATOM   1161 1HB  ARG A  72     -12.738  34.671 -12.073  1.00  0.00              
ATOM   1162 2HB  ARG A  72     -11.475  33.823 -12.952  1.00  0.00              
ATOM   1163 1HG  ARG A  72     -12.506  34.709 -15.088  1.00  0.00              
ATOM   1164 2HG  ARG A  72     -13.535  35.735 -14.058  1.00  0.00              
ATOM   1165 1HD  ARG A  72     -10.533  35.683 -13.924  1.00  0.00              
ATOM   1166 2HD  ARG A  72     -11.476  36.825 -14.909  1.00  0.00              
ATOM   1167  HE  ARG A  72     -11.204  36.785 -11.995  1.00  0.00              
ATOM   1168 1HH1 ARG A  72     -12.876  38.079 -14.800  1.00  0.00              
ATOM   1169 2HH1 ARG A  72     -13.467  39.491 -13.952  1.00  0.00              
ATOM   1170 1HH2 ARG A  72     -11.976  38.621 -10.906  1.00  0.00              
ATOM   1171 2HH2 ARG A  72     -12.958  39.799 -11.748  1.00  0.00              
ATOM   1172  N   VAL A  73     -13.417  31.956 -10.984  1.00  0.00              
ATOM   1173  CA  VAL A  73     -13.136  30.932  -9.961  1.00  0.00              
ATOM   1174  C   VAL A  73     -13.710  29.591 -10.417  1.00  0.00              
ATOM   1175  O   VAL A  73     -13.054  28.556 -10.324  1.00  0.00              
ATOM   1176  CB  VAL A  73     -13.751  31.330  -8.586  1.00  0.00              
ATOM   1177  CG1 VAL A  73     -13.714  30.139  -7.600  1.00  0.00              
ATOM   1178  CG2 VAL A  73     -13.009  32.546  -7.986  1.00  0.00              
ATOM   1179  H   VAL A  73     -13.955  32.772 -10.729  1.00  0.00              
ATOM   1180  HA  VAL A  73     -12.055  30.849  -9.842  1.00  0.00              
ATOM   1181  HB  VAL A  73     -14.801  31.588  -8.729  1.00  0.00              
ATOM   1182 1HG1 VAL A  73     -14.149  30.442  -6.647  1.00  0.00              
ATOM   1183 2HG1 VAL A  73     -14.285  29.307  -8.011  1.00  0.00              
ATOM   1184 3HG1 VAL A  73     -12.681  29.829  -7.443  1.00  0.00              
ATOM   1185 1HG2 VAL A  73     -13.455  32.807  -7.027  1.00  0.00              
ATOM   1186 2HG2 VAL A  73     -11.958  32.296  -7.842  1.00  0.00              
ATOM   1187 3HG2 VAL A  73     -13.090  33.394  -8.667  1.00  0.00              
ATOM   1188  N   MET A  74     -14.941  29.611 -10.911  1.00  0.00              
ATOM   1189  CA  MET A  74     -15.566  28.378 -11.376  1.00  0.00              
ATOM   1190  C   MET A  74     -14.831  27.810 -12.575  1.00  0.00              
ATOM   1191  O   MET A  74     -14.686  26.598 -12.676  1.00  0.00              
ATOM   1192  CB  MET A  74     -17.034  28.624 -11.720  1.00  0.00              
ATOM   1193  CG  MET A  74     -17.927  28.890 -10.517  1.00  0.00              
ATOM   1194  SD  MET A  74     -19.674  28.985 -10.955  1.00  0.00              
ATOM   1195  CE  MET A  74     -19.761  30.635 -11.644  1.00  0.00              
ATOM   1196  H   MET A  74     -15.458  30.477 -10.970  1.00  0.00              
ATOM   1197  HA  MET A  74     -15.488  27.631 -10.586  1.00  0.00              
ATOM   1198 1HB  MET A  74     -17.112  29.479 -12.390  1.00  0.00              
ATOM   1199 2HB  MET A  74     -17.434  27.757 -12.248  1.00  0.00              
ATOM   1200 1HG  MET A  74     -17.797  28.094  -9.784  1.00  0.00              
ATOM   1201 2HG  MET A  74     -17.637  29.832 -10.051  1.00  0.00              
ATOM   1202 1HE  MET A  74     -20.783  30.842 -11.962  1.00  0.00              
ATOM   1203 2HE  MET A  74     -19.461  31.361 -10.888  1.00  0.00              
ATOM   1204 3HE  MET A  74     -19.093  30.706 -12.502  1.00  0.00              
ATOM   1205  N   ILE A  75     -14.326  28.676 -13.461  1.00  0.00              
ATOM   1206  CA  ILE A  75     -13.490  28.193 -14.578  1.00  0.00              
ATOM   1207  C   ILE A  75     -12.179  27.627 -14.022  1.00  0.00              
ATOM   1208  O   ILE A  75     -11.700  26.558 -14.456  1.00  0.00              
ATOM   1209  CB  ILE A  75     -13.188  29.317 -15.586  1.00  0.00              
ATOM   1210  CG1 ILE A  75     -14.469  29.747 -16.306  1.00  0.00              
ATOM   1211  CG2 ILE A  75     -12.137  28.864 -16.588  1.00  0.00              
ATOM   1212  CD1 ILE A  75     -14.330  31.036 -17.082  1.00  0.00              
ATOM   1213  H   ILE A  75     -14.510  29.666 -13.376  1.00  0.00              
ATOM   1214  HA  ILE A  75     -14.036  27.411 -15.105  1.00  0.00              
ATOM   1215  HB  ILE A  75     -12.816  30.192 -15.055  1.00  0.00              
ATOM   1216 1HG1 ILE A  75     -14.778  28.963 -16.998  1.00  0.00              
ATOM   1217 2HG1 ILE A  75     -15.271  29.873 -15.578  1.00  0.00              
ATOM   1218 1HG2 ILE A  75     -11.936  29.670 -17.294  1.00  0.00              
ATOM   1219 2HG2 ILE A  75     -11.220  28.606 -16.061  1.00  0.00              
ATOM   1220 3HG2 ILE A  75     -12.502  27.991 -17.129  1.00  0.00              
ATOM   1221 1HD1 ILE A  75     -15.278  31.275 -17.564  1.00  0.00              
ATOM   1222 2HD1 ILE A  75     -14.055  31.843 -16.402  1.00  0.00              
ATOM   1223 3HD1 ILE A  75     -13.557  30.922 -17.841  1.00  0.00              
ATOM   1224  N   HIS A  76     -11.604  28.339 -13.047  1.00  0.00              
ATOM   1225  CA  HIS A  76     -10.328  27.914 -12.460  1.00  0.00              
ATOM   1226  C   HIS A  76     -10.397  26.511 -11.881  1.00  0.00              
ATOM   1227  O   HIS A  76      -9.462  25.737 -12.055  1.00  0.00              
ATOM   1228  CB  HIS A  76      -9.887  28.889 -11.364  1.00  0.00              
ATOM   1229  CG  HIS A  76      -9.463  30.228 -11.885  1.00  0.00              
ATOM   1230  ND1 HIS A  76      -9.291  31.324 -11.066  1.00  0.00              
ATOM   1231  CD2 HIS A  76      -9.177  30.646 -13.140  1.00  0.00              
ATOM   1232  CE1 HIS A  76      -8.916  32.360 -11.796  1.00  0.00              
ATOM   1233  NE2 HIS A  76      -8.841  31.975 -13.057  1.00  0.00              
ATOM   1234  H   HIS A  76     -12.047  29.180 -12.705  1.00  0.00              
ATOM   1235  HA  HIS A  76      -9.570  27.857 -13.241  1.00  0.00              
ATOM   1236 1HB  HIS A  76     -10.706  29.041 -10.660  1.00  0.00              
ATOM   1237 2HB  HIS A  76      -9.054  28.460 -10.808  1.00  0.00              
ATOM   1238  HD2 HIS A  76      -9.208  30.042 -14.047  1.00  0.00              
ATOM   1239  HE1 HIS A  76      -8.705  33.361 -11.421  1.00  0.00              
ATOM   1240  HE2 HIS A  76      -8.577  32.559 -13.838  1.00  0.00              
ATOM   1241  N   VAL A  77     -11.498  26.186 -11.196  1.00  0.00              
ATOM   1242  CA  VAL A  77     -11.679  24.850 -10.607  1.00  0.00              
ATOM   1243  C   VAL A  77     -11.615  23.736 -11.684  1.00  0.00              
ATOM   1244  O   VAL A  77     -10.930  22.718 -11.519  1.00  0.00              
ATOM   1245  CB  VAL A  77     -12.993  24.747  -9.792  1.00  0.00              
ATOM   1246  CG1 VAL A  77     -13.294  23.281  -9.418  1.00  0.00              
ATOM   1247  CG2 VAL A  77     -12.913  25.611  -8.494  1.00  0.00              
ATOM   1248  H   VAL A  77     -12.225  26.878 -11.079  1.00  0.00              
ATOM   1249  HA  VAL A  77     -10.848  24.655  -9.929  1.00  0.00              
ATOM   1250  HB  VAL A  77     -13.820  25.104 -10.406  1.00  0.00              
ATOM   1251 1HG1 VAL A  77     -14.222  23.234  -8.846  1.00  0.00              
ATOM   1252 2HG1 VAL A  77     -13.398  22.687 -10.326  1.00  0.00              
ATOM   1253 3HG1 VAL A  77     -12.477  22.884  -8.815  1.00  0.00              
ATOM   1254 1HG2 VAL A  77     -13.847  25.523  -7.940  1.00  0.00              
ATOM   1255 2HG2 VAL A  77     -12.088  25.261  -7.874  1.00  0.00              
ATOM   1256 3HG2 VAL A  77     -12.748  26.655  -8.761  1.00  0.00              
ATOM   1257  N   PHE A  78     -12.284  23.970 -12.798  1.00  0.00              
ATOM   1258  CA  PHE A  78     -12.328  22.989 -13.898  1.00  0.00              
ATOM   1259  C   PHE A  78     -11.190  23.098 -14.900  1.00  0.00              
ATOM   1260  O   PHE A  78     -11.185  22.368 -15.917  1.00  0.00              
ATOM   1261  CB  PHE A  78     -13.664  23.142 -14.643  1.00  0.00              
ATOM   1262  CG  PHE A  78     -14.839  22.701 -13.834  1.00  0.00              
ATOM   1263  CD1 PHE A  78     -14.908  21.394 -13.361  1.00  0.00              
ATOM   1264  CD2 PHE A  78     -15.888  23.578 -13.584  1.00  0.00              
ATOM   1265  CE1 PHE A  78     -15.995  20.970 -12.599  1.00  0.00              
ATOM   1266  CE2 PHE A  78     -16.990  23.172 -12.835  1.00  0.00              
ATOM   1267  CZ  PHE A  78     -17.038  21.852 -12.331  1.00  0.00              
ATOM   1268  H   PHE A  78     -12.780  24.845 -12.898  1.00  0.00              
ATOM   1269  HA  PHE A  78     -12.263  21.988 -13.471  1.00  0.00              
ATOM   1270 1HB  PHE A  78     -13.807  24.185 -14.923  1.00  0.00              
ATOM   1271 2HB  PHE A  78     -13.636  22.557 -15.562  1.00  0.00              
ATOM   1272  HD1 PHE A  78     -14.099  20.701 -13.592  1.00  0.00              
ATOM   1273  HD2 PHE A  78     -15.841  24.594 -13.978  1.00  0.00              
ATOM   1274  HE1 PHE A  78     -16.026  19.950 -12.216  1.00  0.00              
ATOM   1275  HE2 PHE A  78     -17.812  23.861 -12.637  1.00  0.00              
ATOM   1276  HZ  PHE A  78     -17.890  21.526 -11.736  1.00  0.00              
ATOM   1277  N   SER A  79     -10.243  24.007 -14.641  1.00  0.00              
ATOM   1278  CA  SER A  79      -9.166  24.262 -15.599  1.00  0.00              
ATOM   1279  C   SER A  79      -8.129  23.144 -15.698  1.00  0.00              
ATOM   1280  O   SER A  79      -7.304  23.134 -16.631  1.00  0.00              
ATOM   1281  CB  SER A  79      -8.465  25.555 -15.229  1.00  0.00              
ATOM   1282  OG  SER A  79      -7.751  25.414 -14.032  1.00  0.00              
ATOM   1283  H   SER A  79     -10.264  24.528 -13.775  1.00  0.00              
ATOM   1284  HA  SER A  79      -9.594  24.290 -16.602  1.00  0.00              
ATOM   1285 1HB  SER A  79      -7.784  25.841 -16.031  1.00  0.00              
ATOM   1286 2HB  SER A  79      -9.200  26.351 -15.126  1.00  0.00              
ATOM   1287  HG  SER A  79      -7.339  26.266 -13.868  1.00  0.00              
ATOM   1288  N   ASP A  80      -8.187  22.197 -14.762  1.00  0.00              
ATOM   1289  CA  ASP A  80      -7.222  21.091 -14.744  1.00  0.00              
ATOM   1290  C   ASP A  80      -7.674  19.924 -15.644  1.00  0.00              
ATOM   1291  O   ASP A  80      -6.996  18.901 -15.774  1.00  0.00              
ATOM   1292  CB  ASP A  80      -6.928  20.632 -13.308  1.00  0.00              
ATOM   1293  CG  ASP A  80      -8.148  20.023 -12.608  1.00  0.00              
ATOM   1294  OD1 ASP A  80      -9.263  20.030 -13.177  1.00  0.00              
ATOM   1295  OD2 ASP A  80      -7.977  19.524 -11.460  1.00  0.00              
ATOM   1296  H   ASP A  80      -8.904  22.236 -14.051  1.00  0.00              
ATOM   1297  HA  ASP A  80      -6.289  21.439 -15.189  1.00  0.00              
ATOM   1298 1HB  ASP A  80      -6.130  19.889 -13.320  1.00  0.00              
ATOM   1299 2HB  ASP A  80      -6.579  21.480 -12.719  1.00  0.00              
ATOM   1300  N   GLY A  81      -8.839  20.079 -16.249  1.00  0.00              
ATOM   1301  CA  GLY A  81      -9.339  19.070 -17.166  1.00  0.00              
ATOM   1302  C   GLY A  81     -10.183  17.999 -16.503  1.00  0.00              
ATOM   1303  O   GLY A  81     -10.632  17.066 -17.177  1.00  0.00              
ATOM   1304  H   GLY A  81      -9.394  20.905 -16.078  1.00  0.00              
ATOM   1305 1HA  GLY A  81      -9.939  19.547 -17.940  1.00  0.00              
ATOM   1306 2HA  GLY A  81      -8.500  18.584 -17.664  1.00  0.00              
ATOM   1307  N   VAL A  82     -10.390  18.106 -15.193  1.00  0.00              
ATOM   1308  CA  VAL A  82     -11.193  17.120 -14.446  1.00  0.00              
ATOM   1309  C   VAL A  82     -12.591  17.665 -14.104  1.00  0.00              
ATOM   1310  O   VAL A  82     -12.742  18.803 -13.624  1.00  0.00              
ATOM   1311  CB  VAL A  82     -10.472  16.725 -13.143  1.00  0.00              
ATOM   1312  CG1 VAL A  82     -11.322  15.753 -12.338  1.00  0.00              
ATOM   1313  CG2 VAL A  82      -9.116  16.116 -13.466  1.00  0.00              
ATOM   1314  H   VAL A  82      -9.984  18.888 -14.698  1.00  0.00              
ATOM   1315  HA  VAL A  82     -11.342  16.244 -15.078  1.00  0.00              
ATOM   1316  HB  VAL A  82     -10.335  17.615 -12.530  1.00  0.00              
ATOM   1317 1HG1 VAL A  82     -10.797  15.484 -11.421  1.00  0.00              
ATOM   1318 2HG1 VAL A  82     -12.273  16.222 -12.087  1.00  0.00              
ATOM   1319 3HG1 VAL A  82     -11.504  14.854 -12.928  1.00  0.00              
ATOM   1320 1HG2 VAL A  82      -8.612  15.840 -12.541  1.00  0.00              
ATOM   1321 2HG2 VAL A  82      -9.253  15.229 -14.085  1.00  0.00              
ATOM   1322 3HG2 VAL A  82      -8.510  16.844 -14.006  1.00  0.00              
ATOM   1323  N   THR A  83     -13.604  16.839 -14.370  1.00  0.00              
ATOM   1324  CA  THR A  83     -14.994  17.217 -14.166  1.00  0.00              
ATOM   1325  C   THR A  83     -15.703  16.144 -13.367  1.00  0.00              
ATOM   1326  O   THR A  83     -15.623  14.977 -13.707  1.00  0.00              
ATOM   1327  CB  THR A  83     -15.722  17.442 -15.504  1.00  0.00              
ATOM   1328  OG1 THR A  83     -15.044  18.458 -16.256  1.00  0.00              
ATOM   1329  CG2 THR A  83     -17.161  17.872 -15.263  1.00  0.00              
ATOM   1330  H   THR A  83     -13.392  15.918 -14.726  1.00  0.00              
ATOM   1331  HA  THR A  83     -15.019  18.189 -13.673  1.00  0.00              
ATOM   1332  HB  THR A  83     -15.717  16.518 -16.082  1.00  0.00              
ATOM   1333  HG1 THR A  83     -14.141  18.178 -16.427  1.00  0.00              
ATOM   1334 1HG2 THR A  83     -17.660  18.026 -16.219  1.00  0.00              
ATOM   1335 2HG2 THR A  83     -17.683  17.097 -14.702  1.00  0.00              
ATOM   1336 3HG2 THR A  83     -17.173  18.801 -14.694  1.00  0.00              
ATOM   1337  N   ASN A  84     -16.418  16.545 -12.327  1.00  0.00              
ATOM   1338  CA  ASN A  84     -17.193  15.585 -11.538  1.00  0.00              
ATOM   1339  C   ASN A  84     -18.367  16.285 -10.852  1.00  0.00              
ATOM   1340  O   ASN A  84     -18.564  17.483 -11.030  1.00  0.00              
ATOM   1341  CB  ASN A  84     -16.313  14.887 -10.518  1.00  0.00              
ATOM   1342  CG  ASN A  84     -15.725  15.839  -9.513  1.00  0.00              
ATOM   1343  OD1 ASN A  84     -16.453  16.576  -8.839  1.00  0.00              
ATOM   1344  ND2 ASN A  84     -14.421  15.838  -9.401  1.00  0.00              
ATOM   1345  H   ASN A  84     -16.435  17.522 -12.069  1.00  0.00              
ATOM   1346  HA  ASN A  84     -17.638  14.856 -12.218  1.00  0.00              
ATOM   1347 1HB  ASN A  84     -16.896  14.132  -9.988  1.00  0.00              
ATOM   1348 2HB  ASN A  84     -15.500  14.371 -11.031  1.00  0.00              
ATOM   1349 1HD2 ASN A  84     -13.975  16.451  -8.748  1.00  0.00              
ATOM   1350 2HD2 ASN A  84     -13.871  15.224  -9.967  1.00  0.00              
ATOM   1351  N   TRP A  85     -19.162  15.523 -10.110  1.00  0.00              
ATOM   1352  CA  TRP A  85     -20.352  16.035  -9.470  1.00  0.00              
ATOM   1353  C   TRP A  85     -20.067  16.814  -8.197  1.00  0.00              
ATOM   1354  O   TRP A  85     -20.744  17.768  -7.918  1.00  0.00              
ATOM   1355  CB  TRP A  85     -21.300  14.878  -9.149  1.00  0.00              
ATOM   1356  CG  TRP A  85     -21.765  14.131 -10.363  1.00  0.00              
ATOM   1357  CD1 TRP A  85     -22.919  14.343 -11.058  1.00  0.00              
ATOM   1358  CD2 TRP A  85     -21.086  13.044 -11.036  1.00  0.00              
ATOM   1359  NE1 TRP A  85     -23.004  13.466 -12.111  1.00  0.00              
ATOM   1360  CE2 TRP A  85     -21.891  12.665 -12.113  1.00  0.00              
ATOM   1361  CE3 TRP A  85     -19.877  12.373 -10.814  1.00  0.00              
ATOM   1362  CZ2 TRP A  85     -21.530  11.639 -12.973  1.00  0.00              
ATOM   1363  CZ3 TRP A  85     -19.515  11.345 -11.676  1.00  0.00              
ATOM   1364  CH2 TRP A  85     -20.320  10.988 -12.728  1.00  0.00              
ATOM   1365  H   TRP A  85     -18.921  14.549  -9.994  1.00  0.00              
ATOM   1366  HA  TRP A  85     -20.826  16.750 -10.141  1.00  0.00              
ATOM   1367 1HB  TRP A  85     -20.802  14.172  -8.484  1.00  0.00              
ATOM   1368 2HB  TRP A  85     -22.176  15.259  -8.625  1.00  0.00              
ATOM   1369  HD1 TRP A  85     -23.663  15.098 -10.813  1.00  0.00              
ATOM   1370  HE1 TRP A  85     -23.763  13.417 -12.775  1.00  0.00              
ATOM   1371  HE3 TRP A  85     -19.232  12.654  -9.981  1.00  0.00              
ATOM   1372  HZ2 TRP A  85     -22.156  11.340 -13.814  1.00  0.00              
ATOM   1373  HZ3 TRP A  85     -18.572  10.827 -11.495  1.00  0.00              
ATOM   1374  HH2 TRP A  85     -20.006  10.178 -13.386  1.00  0.00              
ATOM   1375  N   GLY A  86     -19.038  16.438  -7.440  1.00  0.00              
ATOM   1376  CA  GLY A  86     -18.747  17.157  -6.175  1.00  0.00              
ATOM   1377  C   GLY A  86     -18.320  18.598  -6.458  1.00  0.00              
ATOM   1378  O   GLY A  86     -18.730  19.519  -5.762  1.00  0.00              
ATOM   1379  H   GLY A  86     -18.448  15.666  -7.714  1.00  0.00              
ATOM   1380 1HA  GLY A  86     -19.633  17.150  -5.540  1.00  0.00              
ATOM   1381 2HA  GLY A  86     -17.960  16.635  -5.633  1.00  0.00              
ATOM   1382  N   ARG A  87     -17.523  18.806  -7.502  1.00  0.00              
ATOM   1383  CA  ARG A  87     -17.100  20.172  -7.863  1.00  0.00              
ATOM   1384  C   ARG A  87     -18.321  21.025  -8.233  1.00  0.00              
ATOM   1385  O   ARG A  87     -18.432  22.183  -7.824  1.00  0.00              
ATOM   1386  CB  ARG A  87     -16.167  20.141  -9.060  1.00  0.00              
ATOM   1387  CG  ARG A  87     -14.791  19.577  -8.722  1.00  0.00              
ATOM   1388  CD  ARG A  87     -13.931  19.535  -9.951  1.00  0.00              
ATOM   1389  NE  ARG A  87     -12.608  18.997  -9.627  1.00  0.00              
ATOM   1390  CZ  ARG A  87     -11.525  19.182 -10.374  1.00  0.00              
ATOM   1391  NH1 ARG A  87     -11.606  19.879 -11.501  1.00  0.00              
ATOM   1392  NH2 ARG A  87     -10.371  18.661  -9.991  1.00  0.00              
ATOM   1393  H   ARG A  87     -17.200  18.027  -8.058  1.00  0.00              
ATOM   1394  HA  ARG A  87     -16.566  20.604  -7.017  1.00  0.00              
ATOM   1395 1HB  ARG A  87     -16.609  19.534  -9.849  1.00  0.00              
ATOM   1396 2HB  ARG A  87     -16.045  21.150  -9.452  1.00  0.00              
ATOM   1397 1HG  ARG A  87     -14.313  20.209  -7.974  1.00  0.00              
ATOM   1398 2HG  ARG A  87     -14.899  18.566  -8.328  1.00  0.00              
ATOM   1399 1HD  ARG A  87     -14.400  18.899 -10.701  1.00  0.00              
ATOM   1400 2HD  ARG A  87     -13.818  20.542 -10.350  1.00  0.00              
ATOM   1401  HE  ARG A  87     -12.517  18.451  -8.781  1.00  0.00              
ATOM   1402 1HH1 ARG A  87     -12.491  20.269 -11.792  1.00  0.00              
ATOM   1403 2HH1 ARG A  87     -10.782  20.018 -12.068  1.00  0.00              
ATOM   1404 1HH2 ARG A  87     -10.318  18.126  -9.134  1.00  0.00              
ATOM   1405 2HH2 ARG A  87      -9.544  18.797 -10.553  1.00  0.00              
ATOM   1406  N   ILE A  88     -19.230  20.446  -9.011  1.00  0.00              
ATOM   1407  CA  ILE A  88     -20.407  21.209  -9.457  1.00  0.00              
ATOM   1408  C   ILE A  88     -21.292  21.594  -8.274  1.00  0.00              
ATOM   1409  O   ILE A  88     -21.726  22.758  -8.146  1.00  0.00              
ATOM   1410  CB  ILE A  88     -21.235  20.403 -10.474  1.00  0.00              
ATOM   1411  CG1 ILE A  88     -20.434  20.182 -11.760  1.00  0.00              
ATOM   1412  CG2 ILE A  88     -22.545  21.115 -10.776  1.00  0.00              
ATOM   1413  CD1 ILE A  88     -21.047  19.164 -12.694  1.00  0.00              
ATOM   1414  H   ILE A  88     -19.127  19.485  -9.303  1.00  0.00              
ATOM   1415  HA  ILE A  88     -20.065  22.145  -9.896  1.00  0.00              
ATOM   1416  HB  ILE A  88     -21.454  19.418 -10.066  1.00  0.00              
ATOM   1417 1HG1 ILE A  88     -20.340  21.125 -12.297  1.00  0.00              
ATOM   1418 2HG1 ILE A  88     -19.427  19.848 -11.508  1.00  0.00              
ATOM   1419 1HG2 ILE A  88     -23.118  20.533 -11.497  1.00  0.00              
ATOM   1420 2HG2 ILE A  88     -23.120  21.223  -9.857  1.00  0.00              
ATOM   1421 3HG2 ILE A  88     -22.336  22.102 -11.191  1.00  0.00              
ATOM   1422 1HD1 ILE A  88     -20.423  19.061 -13.581  1.00  0.00              
ATOM   1423 2HD1 ILE A  88     -21.119  18.201 -12.187  1.00  0.00              
ATOM   1424 3HD1 ILE A  88     -22.043  19.494 -12.988  1.00  0.00              
ATOM   1425  N   VAL A  89     -21.554  20.622  -7.395  1.00  0.00              
ATOM   1426  CA  VAL A  89     -22.378  20.892  -6.213  1.00  0.00              
ATOM   1427  C   VAL A  89     -21.681  21.898  -5.288  1.00  0.00              
ATOM   1428  O   VAL A  89     -22.308  22.822  -4.745  1.00  0.00              
ATOM   1429  CB  VAL A  89     -22.653  19.587  -5.442  1.00  0.00              
ATOM   1430  CG1 VAL A  89     -23.288  19.891  -4.092  1.00  0.00              
ATOM   1431  CG2 VAL A  89     -23.550  18.677  -6.267  1.00  0.00              
ATOM   1432  H   VAL A  89     -21.186  19.693  -7.537  1.00  0.00              
ATOM   1433  HA  VAL A  89     -23.274  21.426  -6.530  1.00  0.00              
ATOM   1434  HB  VAL A  89     -21.706  19.085  -5.246  1.00  0.00              
ATOM   1435 1HG1 VAL A  89     -23.475  18.957  -3.560  1.00  0.00              
ATOM   1436 2HG1 VAL A  89     -22.613  20.513  -3.505  1.00  0.00              
ATOM   1437 3HG1 VAL A  89     -24.230  20.417  -4.243  1.00  0.00              
ATOM   1438 1HG2 VAL A  89     -23.741  17.757  -5.716  1.00  0.00              
ATOM   1439 2HG2 VAL A  89     -24.495  19.183  -6.467  1.00  0.00              
ATOM   1440 3HG2 VAL A  89     -23.059  18.440  -7.210  1.00  0.00              
ATOM   1441  N   THR A  90     -20.372  21.744  -5.132  1.00  0.00              
ATOM   1442  CA  THR A  90     -19.595  22.638  -4.263  1.00  0.00              
ATOM   1443  C   THR A  90     -19.645  24.073  -4.775  1.00  0.00              
ATOM   1444  O   THR A  90     -19.811  25.013  -3.983  1.00  0.00              
ATOM   1445  CB  THR A  90     -18.128  22.180  -4.156  1.00  0.00              
ATOM   1446  OG1 THR A  90     -18.073  20.882  -3.548  1.00  0.00              
ATOM   1447  CG2 THR A  90     -17.323  23.162  -3.319  1.00  0.00              
ATOM   1448  H   THR A  90     -19.897  20.997  -5.620  1.00  0.00              
ATOM   1449  HA  THR A  90     -20.045  22.632  -3.270  1.00  0.00              
ATOM   1450  HB  THR A  90     -17.693  22.118  -5.153  1.00  0.00              
ATOM   1451  HG1 THR A  90     -18.460  20.924  -2.670  1.00  0.00              
ATOM   1452 1HG2 THR A  90     -16.289  22.822  -3.255  1.00  0.00              
ATOM   1453 2HG2 THR A  90     -17.353  24.147  -3.785  1.00  0.00              
ATOM   1454 3HG2 THR A  90     -17.748  23.221  -2.318  1.00  0.00              
ATOM   1455  N   LEU A  91     -19.534  24.239  -6.099  1.00  0.00              
ATOM   1456  CA  LEU A  91     -19.592  25.566  -6.709  1.00  0.00              
ATOM   1457  C   LEU A  91     -20.987  26.163  -6.613  1.00  0.00              
ATOM   1458  O   LEU A  91     -21.136  27.353  -6.391  1.00  0.00              
ATOM   1459  CB  LEU A  91     -19.118  25.555  -8.178  1.00  0.00              
ATOM   1460  CG  LEU A  91     -17.639  25.246  -8.436  1.00  0.00              
ATOM   1461  CD1 LEU A  91     -17.391  25.126  -9.952  1.00  0.00              
ATOM   1462  CD2 LEU A  91     -16.710  26.293  -7.829  1.00  0.00              
ATOM   1463  H   LEU A  91     -19.406  23.431  -6.691  1.00  0.00              
ATOM   1464  HA  LEU A  91     -18.934  26.232  -6.152  1.00  0.00              
ATOM   1465 1HB  LEU A  91     -19.696  24.811  -8.724  1.00  0.00              
ATOM   1466 2HB  LEU A  91     -19.318  26.533  -8.615  1.00  0.00              
ATOM   1467  HG  LEU A  91     -17.387  24.279  -7.999  1.00  0.00              
ATOM   1468 1HD1 LEU A  91     -16.339  24.907 -10.132  1.00  0.00              
ATOM   1469 2HD1 LEU A  91     -18.004  24.322 -10.359  1.00  0.00              
ATOM   1470 3HD1 LEU A  91     -17.654  26.065 -10.439  1.00  0.00              
ATOM   1471 1HD2 LEU A  91     -15.674  26.027  -8.040  1.00  0.00              
ATOM   1472 2HD2 LEU A  91     -16.930  27.269  -8.262  1.00  0.00              
ATOM   1473 3HD2 LEU A  91     -16.862  26.332  -6.750  1.00  0.00              
ATOM   1474  N   ILE A  92     -22.013  25.331  -6.739  1.00  0.00              
ATOM   1475  CA  ILE A  92     -23.368  25.835  -6.561  1.00  0.00              
ATOM   1476  C   ILE A  92     -23.580  26.215  -5.099  1.00  0.00              
ATOM   1477  O   ILE A  92     -24.142  27.279  -4.792  1.00  0.00              
ATOM   1478  CB  ILE A  92     -24.416  24.793  -6.991  1.00  0.00              
ATOM   1479  CG1 ILE A  92     -24.349  24.561  -8.503  1.00  0.00              
ATOM   1480  CG2 ILE A  92     -25.811  25.239  -6.580  1.00  0.00              
ATOM   1481  CD1 ILE A  92     -25.106  23.338  -8.968  1.00  0.00              
ATOM   1482  H   ILE A  92     -21.877  24.354  -6.956  1.00  0.00              
ATOM   1483  HA  ILE A  92     -23.483  26.736  -7.162  1.00  0.00              
ATOM   1484  HB  ILE A  92     -24.195  23.838  -6.516  1.00  0.00              
ATOM   1485 1HG1 ILE A  92     -24.752  25.430  -9.023  1.00  0.00              
ATOM   1486 2HG1 ILE A  92     -23.308  24.453  -8.809  1.00  0.00              
ATOM   1487 1HG2 ILE A  92     -26.539  24.491  -6.892  1.00  0.00              
ATOM   1488 2HG2 ILE A  92     -25.851  25.354  -5.497  1.00  0.00              
ATOM   1489 3HG2 ILE A  92     -26.043  26.192  -7.055  1.00  0.00              
ATOM   1490 1HD1 ILE A  92     -25.011  23.241 -10.050  1.00  0.00              
ATOM   1491 2HD1 ILE A  92     -24.695  22.450  -8.486  1.00  0.00              
ATOM   1492 3HD1 ILE A  92     -26.158  23.440  -8.704  1.00  0.00              
ATOM   1493  N   SER A  93     -23.110  25.355  -4.198  1.00  0.00              
ATOM   1494  CA  SER A  93     -23.266  25.611  -2.764  1.00  0.00              
ATOM   1495  C   SER A  93     -22.516  26.875  -2.333  1.00  0.00              
ATOM   1496  O   SER A  93     -23.005  27.642  -1.497  1.00  0.00              
ATOM   1497  CB  SER A  93     -22.766  24.421  -1.967  1.00  0.00              
ATOM   1498  OG  SER A  93     -23.567  23.294  -2.192  1.00  0.00              
ATOM   1499  H   SER A  93     -22.640  24.514  -4.500  1.00  0.00              
ATOM   1500  HA  SER A  93     -24.324  25.779  -2.555  1.00  0.00              
ATOM   1501 1HB  SER A  93     -21.737  24.202  -2.249  1.00  0.00              
ATOM   1502 2HB  SER A  93     -22.769  24.667  -0.906  1.00  0.00              
ATOM   1503  HG  SER A  93     -23.276  22.925  -3.030  1.00  0.00              
ATOM   1504  N   PHE A  94     -21.325  27.087  -2.879  1.00  0.00              
ATOM   1505  CA  PHE A  94     -20.609  28.313  -2.563  1.00  0.00              
ATOM   1506  C   PHE A  94     -21.377  29.531  -3.079  1.00  0.00              
ATOM   1507  O   PHE A  94     -21.498  30.531  -2.373  1.00  0.00              
ATOM   1508  CB  PHE A  94     -19.177  28.282  -3.090  1.00  0.00              
ATOM   1509  CG  PHE A  94     -18.373  29.487  -2.703  1.00  0.00              
ATOM   1510  CD1 PHE A  94     -18.004  29.695  -1.371  1.00  0.00              
ATOM   1511  CD2 PHE A  94     -17.978  30.415  -3.671  1.00  0.00              
ATOM   1512  CE1 PHE A  94     -17.270  30.812  -1.004  1.00  0.00              
ATOM   1513  CE2 PHE A  94     -17.220  31.536  -3.314  1.00  0.00              
ATOM   1514  CZ  PHE A  94     -16.874  31.737  -1.972  1.00  0.00              
ATOM   1515  H   PHE A  94     -20.903  26.418  -3.507  1.00  0.00              
ATOM   1516  HA  PHE A  94     -20.568  28.420  -1.478  1.00  0.00              
ATOM   1517 1HB  PHE A  94     -18.670  27.394  -2.713  1.00  0.00              
ATOM   1518 2HB  PHE A  94     -19.191  28.213  -4.177  1.00  0.00              
ATOM   1519  HD1 PHE A  94     -18.299  28.965  -0.616  1.00  0.00              
ATOM   1520  HD2 PHE A  94     -18.253  30.253  -4.714  1.00  0.00              
ATOM   1521  HE1 PHE A  94     -17.003  30.968   0.041  1.00  0.00              
ATOM   1522  HE2 PHE A  94     -16.900  32.251  -4.071  1.00  0.00              
ATOM   1523  HZ  PHE A  94     -16.296  32.614  -1.685  1.00  0.00              
ATOM   1524  N   GLY A  95     -21.917  29.440  -4.296  1.00  0.00              
ATOM   1525  CA  GLY A  95     -22.789  30.488  -4.839  1.00  0.00              
ATOM   1526  C   GLY A  95     -23.992  30.771  -3.945  1.00  0.00              
ATOM   1527  O   GLY A  95     -24.352  31.926  -3.721  1.00  0.00              
ATOM   1528  H   GLY A  95     -21.718  28.625  -4.859  1.00  0.00              
ATOM   1529 1HA  GLY A  95     -22.217  31.407  -4.966  1.00  0.00              
ATOM   1530 2HA  GLY A  95     -23.143  30.191  -5.826  1.00  0.00              
ATOM   1531  N   ALA A  96     -24.606  29.715  -3.423  1.00  0.00              
ATOM   1532  CA  ALA A  96     -25.700  29.830  -2.465  1.00  0.00              
ATOM   1533  C   ALA A  96     -25.251  30.484  -1.153  1.00  0.00              
ATOM   1534  O   ALA A  96     -25.996  31.276  -0.553  1.00  0.00              
ATOM   1535  CB  ALA A  96     -26.324  28.433  -2.200  1.00  0.00              
ATOM   1536  H   ALA A  96     -24.296  28.797  -3.708  1.00  0.00              
ATOM   1537  HA  ALA A  96     -26.459  30.484  -2.894  1.00  0.00              
ATOM   1538 1HB  ALA A  96     -27.140  28.529  -1.483  1.00  0.00              
ATOM   1539 2HB  ALA A  96     -26.709  28.023  -3.135  1.00  0.00              
ATOM   1540 3HB  ALA A  96     -25.564  27.765  -1.798  1.00  0.00              
ATOM   1541  N   PHE A  97     -24.039  30.159  -0.701  1.00  0.00              
ATOM   1542  CA  PHE A  97     -23.447  30.821   0.475  1.00  0.00              
ATOM   1543  C   PHE A  97     -23.288  32.337   0.249  1.00  0.00              
ATOM   1544  O   PHE A  97     -23.632  33.160   1.112  1.00  0.00              
ATOM   1545  CB  PHE A  97     -22.085  30.205   0.803  1.00  0.00              
ATOM   1546  CG  PHE A  97     -21.443  30.774   2.036  1.00  0.00              
ATOM   1547  CD1 PHE A  97     -21.858  30.375   3.298  1.00  0.00              
ATOM   1548  CD2 PHE A  97     -20.425  31.710   1.937  1.00  0.00              
ATOM   1549  CE1 PHE A  97     -21.268  30.898   4.434  1.00  0.00              
ATOM   1550  CE2 PHE A  97     -19.833  32.234   3.070  1.00  0.00              
ATOM   1551  CZ  PHE A  97     -20.256  31.827   4.320  1.00  0.00              
ATOM   1552  H   PHE A  97     -23.514  29.440  -1.178  1.00  0.00              
ATOM   1553  HA  PHE A  97     -24.126  30.699   1.320  1.00  0.00              
ATOM   1554 1HB  PHE A  97     -22.196  29.130   0.943  1.00  0.00              
ATOM   1555 2HB  PHE A  97     -21.406  30.357  -0.035  1.00  0.00              
ATOM   1556  HD1 PHE A  97     -22.657  29.639   3.388  1.00  0.00              
ATOM   1557  HD2 PHE A  97     -20.092  32.032   0.950  1.00  0.00              
ATOM   1558  HE1 PHE A  97     -21.604  30.576   5.419  1.00  0.00              
ATOM   1559  HE2 PHE A  97     -19.033  32.968   2.979  1.00  0.00              
ATOM   1560  HZ  PHE A  97     -19.792  32.241   5.214  1.00  0.00              
ATOM   1561  N   VAL A  98     -22.786  32.694  -0.928  1.00  0.00              
ATOM   1562  CA  VAL A  98     -22.681  34.085  -1.359  1.00  0.00              
ATOM   1563  C   VAL A  98     -24.055  34.759  -1.524  1.00  0.00              
ATOM   1564  O   VAL A  98     -24.238  35.915  -1.106  1.00  0.00              
ATOM   1565  CB  VAL A  98     -21.916  34.160  -2.694  1.00  0.00              
ATOM   1566  CG1 VAL A  98     -21.967  35.572  -3.259  1.00  0.00              
ATOM   1567  CG2 VAL A  98     -20.477  33.712  -2.491  1.00  0.00              
ATOM   1568  H   VAL A  98     -22.466  31.962  -1.547  1.00  0.00              
ATOM   1569  HA  VAL A  98     -22.179  34.653  -0.575  1.00  0.00              
ATOM   1570  HB  VAL A  98     -22.403  33.506  -3.418  1.00  0.00              
ATOM   1571 1HG1 VAL A  98     -21.422  35.606  -4.202  1.00  0.00              
ATOM   1572 2HG1 VAL A  98     -23.005  35.858  -3.429  1.00  0.00              
ATOM   1573 3HG1 VAL A  98     -21.510  36.263  -2.551  1.00  0.00              
ATOM   1574 1HG2 VAL A  98     -19.942  33.766  -3.439  1.00  0.00              
ATOM   1575 2HG2 VAL A  98     -19.992  34.362  -1.763  1.00  0.00              
ATOM   1576 3HG2 VAL A  98     -20.463  32.684  -2.126  1.00  0.00              
ATOM   1577  N   ALA A  99     -25.010  34.035  -2.115  1.00  0.00              
ATOM   1578  CA  ALA A  99     -26.385  34.528  -2.269  1.00  0.00              
ATOM   1579  C   ALA A  99     -27.012  34.865  -0.919  1.00  0.00              
ATOM   1580  O   ALA A  99     -27.682  35.894  -0.783  1.00  0.00              
ATOM   1581  CB  ALA A  99     -27.244  33.515  -3.011  1.00  0.00              
ATOM   1582  H   ALA A  99     -24.775  33.117  -2.466  1.00  0.00              
ATOM   1583  HA  ALA A  99     -26.350  35.450  -2.851  1.00  0.00              
ATOM   1584 1HB  ALA A  99     -28.257  33.903  -3.113  1.00  0.00              
ATOM   1585 2HB  ALA A  99     -26.822  33.336  -4.001  1.00  0.00              
ATOM   1586 3HB  ALA A  99     -27.268  32.581  -2.453  1.00  0.00              
ATOM   1587  N   LYS A 100     -26.791  33.995   0.064  1.00  0.00              
ATOM   1588  CA  LYS A 100     -27.185  34.246   1.451  1.00  0.00              
ATOM   1589  C   LYS A 100     -26.569  35.525   2.019  1.00  0.00              
ATOM   1590  O   LYS A 100     -27.258  36.330   2.651  1.00  0.00              
ATOM   1591  CB  LYS A 100     -26.800  33.054   2.329  1.00  0.00              
ATOM   1592  CG  LYS A 100     -27.183  33.204   3.795  1.00  0.00              
ATOM   1593  CD  LYS A 100     -26.767  31.983   4.602  1.00  0.00              
ATOM   1594  CE  LYS A 100     -27.084  32.161   6.080  1.00  0.00              
ATOM   1595  NZ  LYS A 100     -26.658  30.985   6.886  1.00  0.00              
ATOM   1596  H   LYS A 100     -26.331  33.126  -0.167  1.00  0.00              
ATOM   1597  HA  LYS A 100     -28.269  34.355   1.488  1.00  0.00              
ATOM   1598 1HB  LYS A 100     -27.280  32.152   1.948  1.00  0.00              
ATOM   1599 2HB  LYS A 100     -25.723  32.898   2.279  1.00  0.00              
ATOM   1600 1HG  LYS A 100     -26.696  34.087   4.210  1.00  0.00              
ATOM   1601 2HG  LYS A 100     -28.262  33.334   3.878  1.00  0.00              
ATOM   1602 1HD  LYS A 100     -27.294  31.104   4.230  1.00  0.00              
ATOM   1603 2HD  LYS A 100     -25.696  31.819   4.488  1.00  0.00              
ATOM   1604 1HE  LYS A 100     -26.575  33.047   6.456  1.00  0.00              
ATOM   1605 2HE  LYS A 100     -28.157  32.304   6.207  1.00  0.00              
ATOM   1606 1HZ  LYS A 100     -26.886  31.142   7.858  1.00  0.00              
ATOM   1607 2HZ  LYS A 100     -27.139  30.159   6.557  1.00  0.00              
ATOM   1608 3HZ  LYS A 100     -25.661  30.854   6.791  1.00  0.00              
ATOM   1609  N   HIS A 101     -25.270  35.708   1.796  1.00  0.00              
ATOM   1610  CA  HIS A 101     -24.587  36.939   2.196  1.00  0.00              
ATOM   1611  C   HIS A 101     -25.174  38.188   1.527  1.00  0.00              
ATOM   1612  O   HIS A 101     -25.339  39.214   2.184  1.00  0.00              
ATOM   1613  CB  HIS A 101     -23.093  36.844   1.872  1.00  0.00              
ATOM   1614  CG  HIS A 101     -22.304  38.037   2.314  1.00  0.00              
ATOM   1615  ND1 HIS A 101     -22.100  38.342   3.644  1.00  0.00              
ATOM   1616  CD2 HIS A 101     -21.670  39.000   1.605  1.00  0.00              
ATOM   1617  CE1 HIS A 101     -21.373  39.442   3.733  1.00  0.00              
ATOM   1618  NE2 HIS A 101     -21.100  39.861   2.511  1.00  0.00              
ATOM   1619  H   HIS A 101     -24.741  34.979   1.338  1.00  0.00              
ATOM   1620  HA  HIS A 101     -24.740  37.110   3.261  1.00  0.00              
ATOM   1621 1HB  HIS A 101     -22.672  35.959   2.351  1.00  0.00              
ATOM   1622 2HB  HIS A 101     -22.961  36.727   0.796  1.00  0.00              
ATOM   1623  HD1 HIS A 101     -22.377  37.785   4.428  1.00  0.00              
ATOM   1624  HD2 HIS A 101     -21.556  39.178   0.536  1.00  0.00              
ATOM   1625  HE1 HIS A 101     -21.100  39.850   4.706  1.00  0.00              
ATOM   1626  N   LEU A 102     -25.492  38.096   0.239  1.00  0.00              
ATOM   1627  CA  LEU A 102     -26.138  39.199  -0.475  1.00  0.00              
ATOM   1628  C   LEU A 102     -27.521  39.498   0.108  1.00  0.00              
ATOM   1629  O   LEU A 102     -27.904  40.654   0.223  1.00  0.00              
ATOM   1630  CB  LEU A 102     -26.266  38.863  -1.966  1.00  0.00              
ATOM   1631  CG  LEU A 102     -24.948  38.793  -2.748  1.00  0.00              
ATOM   1632  CD1 LEU A 102     -25.213  38.240  -4.142  1.00  0.00              
ATOM   1633  CD2 LEU A 102     -24.326  40.180  -2.819  1.00  0.00              
ATOM   1634  H   LEU A 102     -25.282  37.243  -0.259  1.00  0.00              
ATOM   1635  HA  LEU A 102     -25.530  40.094  -0.352  1.00  0.00              
ATOM   1636 1HB  LEU A 102     -26.760  37.897  -2.063  1.00  0.00              
ATOM   1637 2HB  LEU A 102     -26.893  39.618  -2.440  1.00  0.00              
ATOM   1638  HG  LEU A 102     -24.262  38.113  -2.244  1.00  0.00              
ATOM   1639 1HD1 LEU A 102     -24.276  38.190  -4.697  1.00  0.00              
ATOM   1640 2HD1 LEU A 102     -25.639  37.240  -4.062  1.00  0.00              
ATOM   1641 3HD1 LEU A 102     -25.911  38.892  -4.666  1.00  0.00              
ATOM   1642 1HD2 LEU A 102     -23.389  40.130  -3.374  1.00  0.00              
ATOM   1643 2HD2 LEU A 102     -25.011  40.861  -3.324  1.00  0.00              
ATOM   1644 3HD2 LEU A 102     -24.131  40.543  -1.810  1.00  0.00              
ATOM   1645  N   LYS A 103     -28.257  38.446   0.472  1.00  0.00              
ATOM   1646  CA  LYS A 103     -29.557  38.598   1.134  1.00  0.00              
ATOM   1647  C   LYS A 103     -29.451  39.237   2.513  1.00  0.00              
ATOM   1648  O   LYS A 103     -30.301  40.051   2.884  1.00  0.00              
ATOM   1649  CB  LYS A 103     -30.249  37.239   1.252  1.00  0.00              
ATOM   1650  CG  LYS A 103     -31.713  37.312   1.666  1.00  0.00              
ATOM   1651  CD  LYS A 103     -31.858  37.323   3.181  1.00  0.00              
ATOM   1652  CE  LYS A 103     -33.320  37.256   3.598  1.00  0.00              
ATOM   1653  NZ  LYS A 103     -33.481  37.322   5.076  1.00  0.00              
ATOM   1654  H   LYS A 103     -27.904  37.518   0.286  1.00  0.00              
ATOM   1655  HA  LYS A 103     -30.170  39.278   0.541  1.00  0.00              
ATOM   1656 1HB  LYS A 103     -30.199  36.721   0.294  1.00  0.00              
ATOM   1657 2HB  LYS A 103     -29.724  36.626   1.984  1.00  0.00              
ATOM   1658 1HG  LYS A 103     -32.161  38.220   1.261  1.00  0.00              
ATOM   1659 2HG  LYS A 103     -32.248  36.453   1.264  1.00  0.00              
ATOM   1660 1HD  LYS A 103     -31.329  36.467   3.603  1.00  0.00              
ATOM   1661 2HD  LYS A 103     -31.417  38.235   3.582  1.00  0.00              
ATOM   1662 1HE  LYS A 103     -33.864  38.086   3.149  1.00  0.00              
ATOM   1663 2HE  LYS A 103     -33.759  36.326   3.239  1.00  0.00              
ATOM   1664 1HZ  LYS A 103     -34.462  37.274   5.311  1.00  0.00              
ATOM   1665 2HZ  LYS A 103     -32.995  36.545   5.503  1.00  0.00              
ATOM   1666 3HZ  LYS A 103     -33.094  38.189   5.419  1.00  0.00              
ATOM   1667  N   THR A 104     -28.411  38.878   3.269  1.00  0.00              
ATOM   1668  CA  THR A 104     -28.135  39.542   4.548  1.00  0.00              
ATOM   1669  C   THR A 104     -27.849  41.037   4.387  1.00  0.00              
ATOM   1670  O   THR A 104     -28.317  41.841   5.188  1.00  0.00              
ATOM   1671  CB  THR A 104     -26.947  38.873   5.264  1.00  0.00              
ATOM   1672  OG1 THR A 104     -27.272  37.508   5.561  1.00  0.00              
ATOM   1673  CG2 THR A 104     -26.623  39.605   6.557  1.00  0.00              
ATOM   1674  H   THR A 104     -27.801  38.135   2.958  1.00  0.00              
ATOM   1675  HA  THR A 104     -29.030  39.483   5.168  1.00  0.00              
ATOM   1676  HB  THR A 104     -26.073  38.891   4.614  1.00  0.00              
ATOM   1677  HG1 THR A 104     -27.151  36.973   4.773  1.00  0.00              
ATOM   1678 1HG2 THR A 104     -25.781  39.119   7.049  1.00  0.00              
ATOM   1679 2HG2 THR A 104     -26.365  40.640   6.334  1.00  0.00              
ATOM   1680 3HG2 THR A 104     -27.490  39.582   7.216  1.00  0.00              
ATOM   1681  N   ILE A 105     -27.084  41.407   3.359  1.00  0.00              
ATOM   1682  CA  ILE A 105     -26.869  42.829   3.051  1.00  0.00              
ATOM   1683  C   ILE A 105     -28.149  43.536   2.596  1.00  0.00              
ATOM   1684  O   ILE A 105     -28.455  44.631   3.071  1.00  0.00              
ATOM   1685  CB  ILE A 105     -25.793  42.989   1.961  1.00  0.00              
ATOM   1686  CG1 ILE A 105     -24.428  42.541   2.490  1.00  0.00              
ATOM   1687  CG2 ILE A 105     -25.735  44.430   1.479  1.00  0.00              
ATOM   1688  CD1 ILE A 105     -23.373  42.401   1.416  1.00  0.00              
ATOM   1689  H   ILE A 105     -26.644  40.706   2.781  1.00  0.00              
ATOM   1690  HA  ILE A 105     -26.602  43.346   3.972  1.00  0.00              
ATOM   1691  HB  ILE A 105     -26.031  42.342   1.117  1.00  0.00              
ATOM   1692 1HG1 ILE A 105     -24.070  43.259   3.227  1.00  0.00              
ATOM   1693 2HG1 ILE A 105     -24.530  41.580   2.994  1.00  0.00              
ATOM   1694 1HG2 ILE A 105     -24.969  44.525   0.710  1.00  0.00              
ATOM   1695 2HG2 ILE A 105     -26.701  44.714   1.065  1.00  0.00              
ATOM   1696 3HG2 ILE A 105     -25.492  45.084   2.316  1.00  0.00              
ATOM   1697 1HD1 ILE A 105     -22.434  42.081   1.868  1.00  0.00              
ATOM   1698 2HD1 ILE A 105     -23.695  41.659   0.684  1.00  0.00              
ATOM   1699 3HD1 ILE A 105     -23.228  43.360   0.921  1.00  0.00              
ATOM   1700  N   ASN A 106     -28.896  42.902   1.693  1.00  0.00              
ATOM   1701  CA  ASN A 106     -30.151  43.463   1.191  1.00  0.00              
ATOM   1702  C   ASN A 106     -31.189  42.374   0.916  1.00  0.00              
ATOM   1703  O   ASN A 106     -31.062  41.617  -0.049  1.00  0.00              
ATOM   1704  CB  ASN A 106     -29.901  44.287  -0.059  1.00  0.00              
ATOM   1705  CG  ASN A 106     -31.137  44.994  -0.541  1.00  0.00              
ATOM   1706  OD1 ASN A 106     -32.262  44.588  -0.228  1.00  0.00              
ATOM   1707  ND2 ASN A 106     -30.950  46.046  -1.298  1.00  0.00              
ATOM   1708  H   ASN A 106     -28.584  42.007   1.345  1.00  0.00              
ATOM   1709  HA  ASN A 106     -30.572  44.113   1.961  1.00  0.00              
ATOM   1710 1HB  ASN A 106     -29.127  45.028   0.142  1.00  0.00              
ATOM   1711 2HB  ASN A 106     -29.535  43.638  -0.854  1.00  0.00              
ATOM   1712 1HD2 ASN A 106     -31.736  46.556  -1.648  1.00  0.00              
ATOM   1713 2HD2 ASN A 106     -30.022  46.339  -1.526  1.00  0.00              
ATOM   1714  N   GLN A 107     -32.218  42.307   1.759  1.00  0.00              
ATOM   1715  CA  GLN A 107     -33.259  41.274   1.644  1.00  0.00              
ATOM   1716  C   GLN A 107     -33.967  41.203   0.285  1.00  0.00              
ATOM   1717  O   GLN A 107     -34.483  40.144  -0.087  1.00  0.00              
ATOM   1718  CB  GLN A 107     -34.309  41.489   2.738  1.00  0.00              
ATOM   1719  CG  GLN A 107     -33.813  41.194   4.143  1.00  0.00              
ATOM   1720  CD  GLN A 107     -34.867  41.468   5.198  1.00  0.00              
ATOM   1721  OE1 GLN A 107     -35.771  42.282   4.995  1.00  0.00              
ATOM   1722  NE2 GLN A 107     -34.756  40.789   6.334  1.00  0.00              
ATOM   1723  H   GLN A 107     -32.282  42.989   2.501  1.00  0.00              
ATOM   1724  HA  GLN A 107     -32.785  40.295   1.710  1.00  0.00              
ATOM   1725 1HB  GLN A 107     -34.654  42.522   2.713  1.00  0.00              
ATOM   1726 2HB  GLN A 107     -35.171  40.851   2.545  1.00  0.00              
ATOM   1727 1HG  GLN A 107     -33.532  40.142   4.205  1.00  0.00              
ATOM   1728 2HG  GLN A 107     -32.948  41.823   4.351  1.00  0.00              
ATOM   1729 1HE2 GLN A 107     -35.422  40.928   7.068  1.00  0.00              
ATOM   1730 2HE2 GLN A 107     -34.007  40.138   6.458  1.00  0.00              
ATOM   1731  N   GLU A 108     -33.991  42.312  -0.454  1.00  0.00              
ATOM   1732  CA  GLU A 108     -34.626  42.329  -1.778  1.00  0.00              
ATOM   1733  C   GLU A 108     -33.651  42.121  -2.955  1.00  0.00              
ATOM   1734  O   GLU A 108     -34.036  42.265  -4.117  1.00  0.00              
ATOM   1735  CB  GLU A 108     -35.368  43.653  -1.969  1.00  0.00              
ATOM   1736  CG  GLU A 108     -36.490  43.895  -0.969  1.00  0.00              
ATOM   1737  CD  GLU A 108     -37.589  42.874  -1.065  1.00  0.00              
ATOM   1738  OE1 GLU A 108     -37.893  42.457  -2.157  1.00  0.00              
ATOM   1739  OE2 GLU A 108     -38.125  42.510  -0.045  1.00  0.00              
ATOM   1740  H   GLU A 108     -33.566  43.158  -0.101  1.00  0.00              
ATOM   1741  HA  GLU A 108     -35.284  41.463  -1.857  1.00  0.00              
ATOM   1742 1HB  GLU A 108     -34.663  44.481  -1.887  1.00  0.00              
ATOM   1743 2HB  GLU A 108     -35.798  43.689  -2.970  1.00  0.00              
ATOM   1744 1HG  GLU A 108     -36.076  43.872   0.039  1.00  0.00              
ATOM   1745 2HG  GLU A 108     -36.906  44.887  -1.139  1.00  0.00              
ATOM   1746  N   SER A 109     -32.400  41.777  -2.645  1.00  0.00              
ATOM   1747  CA  SER A 109     -31.396  41.491  -3.680  1.00  0.00              
ATOM   1748  C   SER A 109     -31.743  40.252  -4.498  1.00  0.00              
ATOM   1749  O   SER A 109     -32.161  39.233  -3.942  1.00  0.00              
ATOM   1750  CB  SER A 109     -30.033  41.307  -3.042  1.00  0.00              
ATOM   1751  OG  SER A 109     -29.079  40.928  -3.996  1.00  0.00              
ATOM   1752  H   SER A 109     -32.136  41.712  -1.673  1.00  0.00              
ATOM   1753  HA  SER A 109     -31.362  42.333  -4.372  1.00  0.00              
ATOM   1754 1HB  SER A 109     -29.725  42.238  -2.567  1.00  0.00              
ATOM   1755 2HB  SER A 109     -30.095  40.547  -2.264  1.00  0.00              
ATOM   1756  HG  SER A 109     -29.202  39.985  -4.134  1.00  0.00              
ATOM   1757  N   CYS A 110     -31.576  40.345  -5.817  1.00  0.00              
ATOM   1758  CA  CYS A 110     -31.898  39.228  -6.703  1.00  0.00              
ATOM   1759  C   CYS A 110     -30.763  38.198  -6.650  1.00  0.00              
ATOM   1760  O   CYS A 110     -29.595  38.551  -6.813  1.00  0.00              
ATOM   1761  CB  CYS A 110     -32.097  39.707  -8.142  1.00  0.00              
ATOM   1762  SG  CYS A 110     -33.504  40.822  -8.360  1.00  0.00              
ATOM   1763  H   CYS A 110     -31.220  41.203  -6.215  1.00  0.00              
ATOM   1764  HA  CYS A 110     -32.818  38.762  -6.352  1.00  0.00              
ATOM   1765 1HB  CYS A 110     -31.200  40.225  -8.480  1.00  0.00              
ATOM   1766 2HB  CYS A 110     -32.244  38.847  -8.794  1.00  0.00              
ATOM   1767  HG  CYS A 110     -33.626  40.636  -9.671  1.00  0.00              
ATOM   1768  N   ILE A 111     -31.110  36.935  -6.396  1.00  0.00              
ATOM   1769  CA  ILE A 111     -30.120  35.847  -6.364  1.00  0.00              
ATOM   1770  C   ILE A 111     -29.946  35.247  -7.761  1.00  0.00              
ATOM   1771  O   ILE A 111     -29.015  34.471  -8.006  1.00  0.00              
ATOM   1772  CB  ILE A 111     -30.536  34.743  -5.375  1.00  0.00              
ATOM   1773  CG1 ILE A 111     -31.857  34.104  -5.812  1.00  0.00              
ATOM   1774  CG2 ILE A 111     -30.655  35.307  -3.967  1.00  0.00              
ATOM   1775  CD1 ILE A 111     -31.689  32.966  -6.793  1.00  0.00              
ATOM   1776  H   ILE A 111     -32.081  36.721  -6.222  1.00  0.00              
ATOM   1777  HA  ILE A 111     -29.159  36.263  -6.066  1.00  0.00              
ATOM   1778  HB  ILE A 111     -29.787  33.952  -5.377  1.00  0.00              
ATOM   1779 1HG1 ILE A 111     -32.385  33.726  -4.938  1.00  0.00              
ATOM   1780 2HG1 ILE A 111     -32.491  34.860  -6.275  1.00  0.00              
ATOM   1781 1HG2 ILE A 111     -30.950  34.514  -3.281  1.00  0.00              
ATOM   1782 2HG2 ILE A 111     -29.694  35.716  -3.657  1.00  0.00              
ATOM   1783 3HG2 ILE A 111     -31.406  36.097  -3.954  1.00  0.00              
ATOM   1784 1HD1 ILE A 111     -32.668  32.565  -7.056  1.00  0.00              
ATOM   1785 2HD1 ILE A 111     -31.193  33.331  -7.693  1.00  0.00              
ATOM   1786 3HD1 ILE A 111     -31.086  32.181  -6.338  1.00  0.00              
ATOM   1787  N   GLU A 112     -30.846  35.626  -8.670  1.00  0.00              
ATOM   1788  CA  GLU A 112     -30.866  35.103 -10.041  1.00  0.00              
ATOM   1789  C   GLU A 112     -29.632  35.379 -10.933  1.00  0.00              
ATOM   1790  O   GLU A 112     -29.193  34.477 -11.644  1.00  0.00              
ATOM   1791  CB  GLU A 112     -32.107  35.653 -10.747  1.00  0.00              
ATOM   1792  CG  GLU A 112     -33.424  35.088 -10.234  1.00  0.00              
ATOM   1793  CD  GLU A 112     -34.624  35.728 -10.875  1.00  0.00              
ATOM   1794  OE1 GLU A 112     -34.450  36.674 -11.605  1.00  0.00              
ATOM   1795  OE2 GLU A 112     -35.716  35.271 -10.633  1.00  0.00              
ATOM   1796  H   GLU A 112     -31.541  36.305  -8.392  1.00  0.00              
ATOM   1797  HA  GLU A 112     -30.793  34.016  -9.997  1.00  0.00              
ATOM   1798 1HB  GLU A 112     -32.140  36.736 -10.633  1.00  0.00              
ATOM   1799 2HB  GLU A 112     -32.044  35.438 -11.814  1.00  0.00              
ATOM   1800 1HG  GLU A 112     -33.450  34.017 -10.431  1.00  0.00              
ATOM   1801 2HG  GLU A 112     -33.474  35.233  -9.156  1.00  0.00              
ATOM   1802  N   PRO A 113     -29.096  36.617 -10.940  1.00  0.00              
ATOM   1803  CA  PRO A 113     -27.872  36.880 -11.731  1.00  0.00              
ATOM   1804  C   PRO A 113     -26.699  35.957 -11.386  1.00  0.00              
ATOM   1805  O   PRO A 113     -25.911  35.596 -12.268  1.00  0.00              
ATOM   1806  CB  PRO A 113     -27.514  38.323 -11.365  1.00  0.00              
ATOM   1807  CG  PRO A 113     -28.786  38.930 -10.933  1.00  0.00              
ATOM   1808  CD  PRO A 113     -29.547  37.845 -10.224  1.00  0.00              
ATOM   1809  HA  PRO A 113     -28.108  36.796 -12.802  1.00  0.00              
ATOM   1810 1HB  PRO A 113     -26.753  38.332 -10.571  1.00  0.00              
ATOM   1811 2HB  PRO A 113     -27.077  38.834 -12.235  1.00  0.00              
ATOM   1812 1HG  PRO A 113     -28.593  39.791 -10.276  1.00  0.00              
ATOM   1813 2HG  PRO A 113     -29.338  39.314 -11.804  1.00  0.00              
ATOM   1814 1HD  PRO A 113     -29.264  37.833  -9.161  1.00  0.00              
ATOM   1815 2HD  PRO A 113     -30.627  38.019 -10.337  1.00  0.00              
ATOM   1816  N   LEU A 114     -26.581  35.596 -10.114  1.00  0.00              
ATOM   1817  CA  LEU A 114     -25.541  34.678  -9.671  1.00  0.00              
ATOM   1818  C   LEU A 114     -25.883  33.253 -10.140  1.00  0.00              
ATOM   1819  O   LEU A 114     -25.025  32.540 -10.650  1.00  0.00              
ATOM   1820  CB  LEU A 114     -25.450  34.741  -8.151  1.00  0.00              
ATOM   1821  CG  LEU A 114     -24.444  33.922  -7.364  1.00  0.00              
ATOM   1822  CD1 LEU A 114     -23.026  34.248  -7.818  1.00  0.00              
ATOM   1823  CD2 LEU A 114     -24.630  34.311  -5.907  1.00  0.00              
ATOM   1824  H   LEU A 114     -27.229  35.968  -9.435  1.00  0.00              
ATOM   1825  HA  LEU A 114     -24.593  34.993 -10.106  1.00  0.00              
ATOM   1826 1HB  LEU A 114     -25.245  35.769  -7.858  1.00  0.00              
ATOM   1827 2HB  LEU A 114     -26.414  34.452  -7.733  1.00  0.00              
ATOM   1828  HG  LEU A 114     -24.641  32.861  -7.516  1.00  0.00              
ATOM   1829 1HD1 LEU A 114     -22.315  33.653  -7.245  1.00  0.00              
ATOM   1830 2HD1 LEU A 114     -22.921  34.016  -8.878  1.00  0.00              
ATOM   1831 3HD1 LEU A 114     -22.827  35.307  -7.656  1.00  0.00              
ATOM   1832 1HD2 LEU A 114     -23.929  33.750  -5.288  1.00  0.00              
ATOM   1833 2HD2 LEU A 114     -24.445  35.379  -5.788  1.00  0.00              
ATOM   1834 3HD2 LEU A 114     -25.650  34.083  -5.597  1.00  0.00              
ATOM   1835  N   ALA A 115     -27.152  32.868 -10.009  1.00  0.00              
ATOM   1836  CA  ALA A 115     -27.608  31.575 -10.508  1.00  0.00              
ATOM   1837  C   ALA A 115     -27.369  31.458 -12.007  1.00  0.00              
ATOM   1838  O   ALA A 115     -26.994  30.391 -12.491  1.00  0.00              
ATOM   1839  CB  ALA A 115     -29.080  31.343 -10.170  1.00  0.00              
ATOM   1840  H   ALA A 115     -27.814  33.482  -9.557  1.00  0.00              
ATOM   1841  HA  ALA A 115     -27.015  30.798 -10.025  1.00  0.00              
ATOM   1842 1HB  ALA A 115     -29.393  30.372 -10.554  1.00  0.00              
ATOM   1843 2HB  ALA A 115     -29.214  31.367  -9.089  1.00  0.00              
ATOM   1844 3HB  ALA A 115     -29.685  32.125 -10.627  1.00  0.00              
ATOM   1845  N   GLU A 116     -27.575  32.555 -12.738  1.00  0.00              
ATOM   1846  CA  GLU A 116     -27.298  32.574 -14.173  1.00  0.00              
ATOM   1847  C   GLU A 116     -25.820  32.383 -14.507  1.00  0.00              
ATOM   1848  O   GLU A 116     -25.478  31.605 -15.396  1.00  0.00              
ATOM   1849  CB  GLU A 116     -27.788  33.892 -14.777  1.00  0.00              
ATOM   1850  CG  GLU A 116     -29.302  34.025 -14.852  1.00  0.00              
ATOM   1851  CD  GLU A 116     -29.748  35.375 -15.339  1.00  0.00              
ATOM   1852  OE1 GLU A 116     -28.915  36.237 -15.489  1.00  0.00              
ATOM   1853  OE2 GLU A 116     -30.923  35.546 -15.562  1.00  0.00              
ATOM   1854  H   GLU A 116     -27.930  33.390 -12.294  1.00  0.00              
ATOM   1855  HA  GLU A 116     -27.780  31.709 -14.630  1.00  0.00              
ATOM   1856 1HB  GLU A 116     -27.408  34.726 -14.187  1.00  0.00              
ATOM   1857 2HB  GLU A 116     -27.392  33.999 -15.787  1.00  0.00              
ATOM   1858 1HG  GLU A 116     -29.691  33.262 -15.526  1.00  0.00              
ATOM   1859 2HG  GLU A 116     -29.722  33.844 -13.863  1.00  0.00              
ATOM   1860  N   SER A 117     -24.949  33.062 -13.765  1.00  0.00              
ATOM   1861  CA  SER A 117     -23.501  32.932 -13.928  1.00  0.00              
ATOM   1862  C   SER A 117     -23.030  31.493 -13.706  1.00  0.00              
ATOM   1863  O   SER A 117     -22.226  30.949 -14.470  1.00  0.00              
ATOM   1864  CB  SER A 117     -22.787  33.858 -12.963  1.00  0.00              
ATOM   1865  OG  SER A 117     -21.396  33.755 -13.104  1.00  0.00              
ATOM   1866  H   SER A 117     -25.310  33.692 -13.063  1.00  0.00              
ATOM   1867  HA  SER A 117     -23.242  33.205 -14.952  1.00  0.00              
ATOM   1868 1HB  SER A 117     -23.099  34.886 -13.147  1.00  0.00              
ATOM   1869 2HB  SER A 117     -23.071  33.608 -11.942  1.00  0.00              
ATOM   1870  HG  SER A 117     -21.020  34.366 -12.466  1.00  0.00              
ATOM   1871  N   ILE A 118     -23.564  30.872 -12.667  1.00  0.00              
ATOM   1872  CA  ILE A 118     -23.253  29.495 -12.336  1.00  0.00              
ATOM   1873  C   ILE A 118     -23.747  28.546 -13.443  1.00  0.00              
ATOM   1874  O   ILE A 118     -23.020  27.635 -13.860  1.00  0.00              
ATOM   1875  CB  ILE A 118     -23.884  29.105 -10.987  1.00  0.00              
ATOM   1876  CG1 ILE A 118     -23.230  29.888  -9.845  1.00  0.00              
ATOM   1877  CG2 ILE A 118     -23.754  27.608 -10.752  1.00  0.00              
ATOM   1878  CD1 ILE A 118     -23.977  29.794  -8.534  1.00  0.00              
ATOM   1879  H   ILE A 118     -24.214  31.383 -12.086  1.00  0.00              
ATOM   1880  HA  ILE A 118     -22.171  29.392 -12.271  1.00  0.00              
ATOM   1881  HB  ILE A 118     -24.940  29.372 -10.988  1.00  0.00              
ATOM   1882 1HG1 ILE A 118     -22.216  29.523  -9.687  1.00  0.00              
ATOM   1883 2HG1 ILE A 118     -23.158  30.941 -10.120  1.00  0.00              
ATOM   1884 1HG2 ILE A 118     -24.204  27.349  -9.794  1.00  0.00              
ATOM   1885 2HG2 ILE A 118     -24.264  27.069 -11.550  1.00  0.00              
ATOM   1886 3HG2 ILE A 118     -22.699  27.331 -10.744  1.00  0.00              
ATOM   1887 1HD1 ILE A 118     -23.453  30.375  -7.774  1.00  0.00              
ATOM   1888 2HD1 ILE A 118     -24.986  30.189  -8.661  1.00  0.00              
ATOM   1889 3HD1 ILE A 118     -24.031  28.753  -8.220  1.00  0.00              
ATOM   1890  N   THR A 119     -24.967  28.770 -13.926  1.00  0.00              
ATOM   1891  CA  THR A 119     -25.542  27.919 -14.967  1.00  0.00              
ATOM   1892  C   THR A 119     -24.721  28.067 -16.242  1.00  0.00              
ATOM   1893  O   THR A 119     -24.406  27.088 -16.924  1.00  0.00              
ATOM   1894  CB  THR A 119     -27.016  28.271 -15.242  1.00  0.00              
ATOM   1895  OG1 THR A 119     -27.783  28.095 -14.044  1.00  0.00              
ATOM   1896  CG2 THR A 119     -27.581  27.382 -16.338  1.00  0.00              
ATOM   1897  H   THR A 119     -25.508  29.543 -13.568  1.00  0.00              
ATOM   1898  HA  THR A 119     -25.519  26.885 -14.621  1.00  0.00              
ATOM   1899  HB  THR A 119     -27.088  29.313 -15.553  1.00  0.00              
ATOM   1900  HG1 THR A 119     -27.664  28.857 -13.473  1.00  0.00              
ATOM   1901 1HG2 THR A 119     -28.623  27.645 -16.519  1.00  0.00              
ATOM   1902 2HG2 THR A 119     -27.007  27.522 -17.253  1.00  0.00              
ATOM   1903 3HG2 THR A 119     -27.520  26.339 -16.028  1.00  0.00              
ATOM   1904  N   ASP A 120     -24.348  29.304 -16.532  1.00  0.00              
ATOM   1905  CA  ASP A 120     -23.551  29.588 -17.699  1.00  0.00              
ATOM   1906  C   ASP A 120     -22.252  28.805 -17.782  1.00  0.00              
ATOM   1907  O   ASP A 120     -21.993  28.169 -18.802  1.00  0.00              
ATOM   1908  CB  ASP A 120     -23.235  31.085 -17.745  1.00  0.00              
ATOM   1909  CG  ASP A 120     -24.444  31.934 -18.117  1.00  0.00              
ATOM   1910  OD1 ASP A 120     -25.404  31.385 -18.604  1.00  0.00              
ATOM   1911  OD2 ASP A 120     -24.396  33.123 -17.910  1.00  0.00              
ATOM   1912  H   ASP A 120     -24.624  30.065 -15.927  1.00  0.00              
ATOM   1913  HA  ASP A 120     -24.114  29.290 -18.583  1.00  0.00              
ATOM   1914 1HB  ASP A 120     -22.867  31.410 -16.772  1.00  0.00              
ATOM   1915 2HB  ASP A 120     -22.444  31.268 -18.473  1.00  0.00              
ATOM   1916  N   VAL A 121     -21.434  28.856 -16.731  1.00  0.00              
ATOM   1917  CA  VAL A 121     -20.148  28.156 -16.721  1.00  0.00              
ATOM   1918  C   VAL A 121     -20.404  26.665 -16.796  1.00  0.00              
ATOM   1919  O   VAL A 121     -19.764  25.965 -17.595  1.00  0.00              
ATOM   1920  CB  VAL A 121     -19.347  28.483 -15.447  1.00  0.00              
ATOM   1921  CG1 VAL A 121     -18.111  27.601 -15.354  1.00  0.00              
ATOM   1922  CG2 VAL A 121     -18.961  29.955 -15.441  1.00  0.00              
ATOM   1923  H   VAL A 121     -21.709  29.393 -15.921  1.00  0.00              
ATOM   1924  HA  VAL A 121     -19.577  28.468 -17.597  1.00  0.00              
ATOM   1925  HB  VAL A 121     -19.964  28.265 -14.575  1.00  0.00              
ATOM   1926 1HG1 VAL A 121     -17.557  27.845 -14.448  1.00  0.00              
ATOM   1927 2HG1 VAL A 121     -18.412  26.554 -15.323  1.00  0.00              
ATOM   1928 3HG1 VAL A 121     -17.476  27.772 -16.224  1.00  0.00              
ATOM   1929 1HG2 VAL A 121     -18.396  30.179 -14.537  1.00  0.00              
ATOM   1930 2HG2 VAL A 121     -18.349  30.174 -16.316  1.00  0.00              
ATOM   1931 3HG2 VAL A 121     -19.863  30.567 -15.466  1.00  0.00              
ATOM   1932  N   LEU A 122     -21.325  26.170 -15.968  1.00  0.00              
ATOM   1933  CA  LEU A 122     -21.597  24.742 -15.931  1.00  0.00              
ATOM   1934  C   LEU A 122     -22.074  24.184 -17.287  1.00  0.00              
ATOM   1935  O   LEU A 122     -21.476  23.266 -17.830  1.00  0.00              
ATOM   1936  CB  LEU A 122     -22.651  24.454 -14.856  1.00  0.00              
ATOM   1937  CG  LEU A 122     -23.179  23.014 -14.810  1.00  0.00              
ATOM   1938  CD1 LEU A 122     -22.022  22.057 -14.555  1.00  0.00              
ATOM   1939  CD2 LEU A 122     -24.237  22.895 -13.724  1.00  0.00              
ATOM   1940  H   LEU A 122     -21.843  26.785 -15.357  1.00  0.00              
ATOM   1941  HA  LEU A 122     -20.663  24.218 -15.730  1.00  0.00              
ATOM   1942 1HB  LEU A 122     -22.224  24.680 -13.880  1.00  0.00              
ATOM   1943 2HB  LEU A 122     -23.503  25.114 -15.018  1.00  0.00              
ATOM   1944  HG  LEU A 122     -23.618  22.757 -15.775  1.00  0.00              
ATOM   1945 1HD1 LEU A 122     -22.397  21.034 -14.523  1.00  0.00              
ATOM   1946 2HD1 LEU A 122     -21.290  22.149 -15.357  1.00  0.00              
ATOM   1947 3HD1 LEU A 122     -21.552  22.300 -13.603  1.00  0.00              
ATOM   1948 1HD2 LEU A 122     -24.613  21.871 -13.692  1.00  0.00              
ATOM   1949 2HD2 LEU A 122     -23.799  23.150 -12.759  1.00  0.00              
ATOM   1950 3HD2 LEU A 122     -25.060  23.577 -13.941  1.00  0.00              
ATOM   1951  N   VAL A 123     -23.142  24.748 -17.834  1.00  0.00              
ATOM   1952  CA  VAL A 123     -23.770  24.158 -19.006  1.00  0.00              
ATOM   1953  C   VAL A 123     -22.963  24.426 -20.270  1.00  0.00              
ATOM   1954  O   VAL A 123     -22.777  23.537 -21.079  1.00  0.00              
ATOM   1955  CB  VAL A 123     -25.194  24.717 -19.182  1.00  0.00              
ATOM   1956  CG1 VAL A 123     -25.800  24.229 -20.490  1.00  0.00              
ATOM   1957  CG2 VAL A 123     -26.061  24.308 -18.001  1.00  0.00              
ATOM   1958  H   VAL A 123     -23.530  25.594 -17.442  1.00  0.00              
ATOM   1959  HA  VAL A 123     -23.745  23.072 -18.902  1.00  0.00              
ATOM   1960  HB  VAL A 123     -25.143  25.804 -19.237  1.00  0.00              
ATOM   1961 1HG1 VAL A 123     -26.806  24.634 -20.598  1.00  0.00              
ATOM   1962 2HG1 VAL A 123     -25.183  24.564 -21.323  1.00  0.00              
ATOM   1963 3HG1 VAL A 123     -25.846  23.141 -20.485  1.00  0.00              
ATOM   1964 1HG2 VAL A 123     -27.066  24.707 -18.132  1.00  0.00              
ATOM   1965 2HG2 VAL A 123     -26.107  23.220 -17.942  1.00  0.00              
ATOM   1966 3HG2 VAL A 123     -25.631  24.703 -17.080  1.00  0.00              
ATOM   1967  N   ARG A 124     -22.476  25.646 -20.434  1.00  0.00              
ATOM   1968  CA  ARG A 124     -21.840  26.020 -21.677  1.00  0.00              
ATOM   1969  C   ARG A 124     -20.483  25.288 -21.765  1.00  0.00              
ATOM   1970  O   ARG A 124     -20.137  24.760 -22.815  1.00  0.00              
ATOM   1971  CB  ARG A 124     -21.640  27.526 -21.756  1.00  0.00              
ATOM   1972  CG  ARG A 124     -22.922  28.336 -21.869  1.00  0.00              
ATOM   1973  CD  ARG A 124     -22.652  29.797 -21.856  1.00  0.00              
ATOM   1974  NE  ARG A 124     -23.875  30.576 -21.954  1.00  0.00              
ATOM   1975  CZ  ARG A 124     -23.940  31.917 -21.843  1.00  0.00              
ATOM   1976  NH1 ARG A 124     -22.844  32.612 -21.631  1.00  0.00              
ATOM   1977  NH2 ARG A 124     -25.104  32.533 -21.947  1.00  0.00              
ATOM   1978  H   ARG A 124     -22.543  26.328 -19.692  1.00  0.00              
ATOM   1979  HA  ARG A 124     -22.449  25.650 -22.502  1.00  0.00              
ATOM   1980 1HB  ARG A 124     -21.111  27.869 -20.868  1.00  0.00              
ATOM   1981 2HB  ARG A 124     -21.020  27.766 -22.620  1.00  0.00              
ATOM   1982 1HG  ARG A 124     -23.427  28.089 -22.804  1.00  0.00              
ATOM   1983 2HG  ARG A 124     -23.577  28.101 -21.030  1.00  0.00              
ATOM   1984 1HD  ARG A 124     -22.150  30.065 -20.927  1.00  0.00              
ATOM   1985 2HD  ARG A 124     -22.014  30.056 -22.700  1.00  0.00              
ATOM   1986  HE  ARG A 124     -24.739  30.075 -22.117  1.00  0.00              
ATOM   1987 1HH1 ARG A 124     -21.954  32.140 -21.551  1.00  0.00              
ATOM   1988 2HH1 ARG A 124     -22.892  33.617 -21.548  1.00  0.00              
ATOM   1989 1HH2 ARG A 124     -25.946  31.999 -22.110  1.00  0.00              
ATOM   1990 2HH2 ARG A 124     -25.152  33.538 -21.864  1.00  0.00              
ATOM   1991  N   THR A 125     -19.759  25.171 -20.657  1.00  0.00              
ATOM   1992  CA  THR A 125     -18.448  24.530 -20.735  1.00  0.00              
ATOM   1993  C   THR A 125     -18.464  23.025 -20.503  1.00  0.00              
ATOM   1994  O   THR A 125     -17.536  22.342 -20.950  1.00  0.00              
ATOM   1995  CB  THR A 125     -17.480  25.175 -19.726  1.00  0.00              
ATOM   1996  OG1 THR A 125     -17.943  24.929 -18.392  1.00  0.00              
ATOM   1997  CG2 THR A 125     -17.389  26.675 -19.959  1.00  0.00              
ATOM   1998  H   THR A 125     -20.088  25.512 -19.765  1.00  0.00              
ATOM   1999  HA  THR A 125     -18.091  24.597 -21.763  1.00  0.00              
ATOM   2000  HB  THR A 125     -16.490  24.734 -19.839  1.00  0.00              
ATOM   2001  HG1 THR A 125     -17.216  25.043 -17.775  1.00  0.00              
ATOM   2002 1HG2 THR A 125     -16.700  27.114 -19.237  1.00  0.00              
ATOM   2003 2HG2 THR A 125     -17.026  26.865 -20.969  1.00  0.00              
ATOM   2004 3HG2 THR A 125     -18.374  27.123 -19.837  1.00  0.00              
ATOM   2005  N   LYS A 126     -19.498  22.506 -19.829  1.00  0.00              
ATOM   2006  CA  LYS A 126     -19.586  21.052 -19.557  1.00  0.00              
ATOM   2007  C   LYS A 126     -20.809  20.417 -20.196  1.00  0.00              
ATOM   2008  O   LYS A 126     -21.312  19.393 -19.726  1.00  0.00              
ATOM   2009  CB  LYS A 126     -19.535  20.756 -18.044  1.00  0.00              
ATOM   2010  CG  LYS A 126     -18.311  21.323 -17.335  1.00  0.00              
ATOM   2011  CD  LYS A 126     -17.011  20.722 -17.840  1.00  0.00              
ATOM   2012  CE  LYS A 126     -15.839  21.422 -17.157  1.00  0.00              
ATOM   2013  NZ  LYS A 126     -14.560  20.815 -17.625  1.00  0.00              
ATOM   2014  H   LYS A 126     -20.234  23.114 -19.499  1.00  0.00              
ATOM   2015  HA  LYS A 126     -18.735  20.560 -20.029  1.00  0.00              
ATOM   2016 1HB  LYS A 126     -20.422  21.168 -17.562  1.00  0.00              
ATOM   2017 2HB  LYS A 126     -19.546  19.678 -17.884  1.00  0.00              
ATOM   2018 1HG  LYS A 126     -18.270  22.403 -17.486  1.00  0.00              
ATOM   2019 2HG  LYS A 126     -18.386  21.126 -16.266  1.00  0.00              
ATOM   2020 1HD  LYS A 126     -16.993  19.654 -17.618  1.00  0.00              
ATOM   2021 2HD  LYS A 126     -16.946  20.852 -18.920  1.00  0.00              
ATOM   2022 1HE  LYS A 126     -15.860  22.484 -17.396  1.00  0.00              
ATOM   2023 2HE  LYS A 126     -15.931  21.314 -16.076  1.00  0.00              
ATOM   2024 1HZ  LYS A 126     -13.783  21.276 -17.173  1.00  0.00              
ATOM   2025 2HZ  LYS A 126     -14.549  19.831 -17.393  1.00  0.00              
ATOM   2026 3HZ  LYS A 126     -14.481  20.925 -18.626  1.00  0.00              
ATOM   2027  N   ARG A 127     -21.247  21.003 -21.306  1.00  0.00              
ATOM   2028  CA  ARG A 127     -22.407  20.529 -22.033  1.00  0.00              
ATOM   2029  C   ARG A 127     -22.398  19.033 -22.340  1.00  0.00              
ATOM   2030  O   ARG A 127     -23.311  18.310 -21.911  1.00  0.00              
ATOM   2031  CB  ARG A 127     -22.532  21.295 -23.342  1.00  0.00              
ATOM   2032  CG  ARG A 127     -23.728  20.910 -24.197  1.00  0.00              
ATOM   2033  CD  ARG A 127     -23.651  21.513 -25.552  1.00  0.00              
ATOM   2034  NE  ARG A 127     -22.543  20.974 -26.324  1.00  0.00              
ATOM   2035  CZ  ARG A 127     -22.036  21.544 -27.435  1.00  0.00              
ATOM   2036  NH1 ARG A 127     -22.548  22.665 -27.891  1.00  0.00              
ATOM   2037  NH2 ARG A 127     -21.025  20.974 -28.067  1.00  0.00              
ATOM   2038  H   ARG A 127     -20.746  21.809 -21.651  1.00  0.00              
ATOM   2039  HA  ARG A 127     -23.287  20.657 -21.402  1.00  0.00              
ATOM   2040 1HB  ARG A 127     -22.606  22.362 -23.133  1.00  0.00              
ATOM   2041 2HB  ARG A 127     -21.634  21.141 -23.941  1.00  0.00              
ATOM   2042 1HG  ARG A 127     -23.763  19.825 -24.306  1.00  0.00              
ATOM   2043 2HG  ARG A 127     -24.645  21.256 -23.719  1.00  0.00              
ATOM   2044 1HD  ARG A 127     -24.575  21.309 -26.094  1.00  0.00              
ATOM   2045 2HD  ARG A 127     -23.513  22.590 -25.464  1.00  0.00              
ATOM   2046  HE  ARG A 127     -22.123  20.112 -26.004  1.00  0.00              
ATOM   2047 1HH1 ARG A 127     -23.321  23.101 -27.408  1.00  0.00              
ATOM   2048 2HH1 ARG A 127     -22.168  23.092 -28.724  1.00  0.00              
ATOM   2049 1HH2 ARG A 127     -20.631  20.111 -27.717  1.00  0.00              
ATOM   2050 2HH2 ARG A 127     -20.645  21.400 -28.899  1.00  0.00              
ATOM   2051  N   ASP A 128     -21.388  18.566 -23.079  1.00  0.00              
ATOM   2052  CA  ASP A 128     -21.331  17.145 -23.485  1.00  0.00              
ATOM   2053  C   ASP A 128     -21.268  16.196 -22.271  1.00  0.00              
ATOM   2054  O   ASP A 128     -21.923  15.161 -22.260  1.00  0.00              
ATOM   2055  CB  ASP A 128     -20.120  16.899 -24.388  1.00  0.00              
ATOM   2056  CG  ASP A 128     -20.270  17.528 -25.766  1.00  0.00              
ATOM   2057  OD1 ASP A 128     -21.368  17.890 -26.116  1.00  0.00              
ATOM   2058  OD2 ASP A 128     -19.285  17.641 -26.456  1.00  0.00              
ATOM   2059  H   ASP A 128     -20.648  19.190 -23.367  1.00  0.00              
ATOM   2060  HA  ASP A 128     -22.278  16.883 -23.959  1.00  0.00              
ATOM   2061 1HB  ASP A 128     -19.225  17.304 -23.915  1.00  0.00              
ATOM   2062 2HB  ASP A 128     -19.968  15.826 -24.509  1.00  0.00              
ATOM   2063  N   TRP A 129     -20.497  16.568 -21.260  1.00  0.00              
ATOM   2064  CA  TRP A 129     -20.401  15.778 -20.021  1.00  0.00              
ATOM   2065  C   TRP A 129     -21.765  15.604 -19.321  1.00  0.00              
ATOM   2066  O   TRP A 129     -22.098  14.505 -18.858  1.00  0.00              
ATOM   2067  CB  TRP A 129     -19.402  16.429 -19.075  1.00  0.00              
ATOM   2068  CG  TRP A 129     -19.121  15.656 -17.816  1.00  0.00              
ATOM   2069  CD1 TRP A 129     -18.156  14.717 -17.628  1.00  0.00              
ATOM   2070  CD2 TRP A 129     -19.823  15.773 -16.576  1.00  0.00              
ATOM   2071  NE1 TRP A 129     -18.197  14.241 -16.335  1.00  0.00              
ATOM   2072  CE2 TRP A 129     -19.211  14.882 -15.663  1.00  0.00              
ATOM   2073  CE3 TRP A 129     -20.891  16.580 -16.134  1.00  0.00              
ATOM   2074  CZ2 TRP A 129     -19.648  14.743 -14.331  1.00  0.00              
ATOM   2075  CZ3 TRP A 129     -21.324  16.441 -14.788  1.00  0.00              
ATOM   2076  CH2 TRP A 129     -20.692  15.538 -13.916  1.00  0.00              
ATOM   2077  H   TRP A 129     -19.959  17.419 -21.344  1.00  0.00              
ATOM   2078  HA  TRP A 129     -20.051  14.778 -20.274  1.00  0.00              
ATOM   2079 1HB  TRP A 129     -18.453  16.572 -19.592  1.00  0.00              
ATOM   2080 2HB  TRP A 129     -19.767  17.413 -18.782  1.00  0.00              
ATOM   2081  HD1 TRP A 129     -17.451  14.387 -18.389  1.00  0.00              
ATOM   2082  HE1 TRP A 129     -17.585  13.538 -15.946  1.00  0.00              
ATOM   2083  HE3 TRP A 129     -21.372  17.294 -16.802  1.00  0.00              
ATOM   2084  HZ2 TRP A 129     -19.186  14.037 -13.641  1.00  0.00              
ATOM   2085  HZ3 TRP A 129     -22.160  17.052 -14.448  1.00  0.00              
ATOM   2086  HH2 TRP A 129     -21.042  15.468 -12.885  1.00  0.00              
ATOM   2087  N   LEU A 130     -22.529  16.689 -19.258  1.00  0.00              
ATOM   2088  CA  LEU A 130     -23.895  16.680 -18.705  1.00  0.00              
ATOM   2089  C   LEU A 130     -24.861  15.856 -19.559  1.00  0.00              
ATOM   2090  O   LEU A 130     -25.672  15.105 -19.019  1.00  0.00              
ATOM   2091  CB  LEU A 130     -24.430  18.112 -18.611  1.00  0.00              
ATOM   2092  CG  LEU A 130     -23.799  19.034 -17.583  1.00  0.00              
ATOM   2093  CD1 LEU A 130     -24.251  20.465 -17.819  1.00  0.00              
ATOM   2094  CD2 LEU A 130     -24.192  18.544 -16.165  1.00  0.00              
ATOM   2095  H   LEU A 130     -22.146  17.555 -19.609  1.00  0.00              
ATOM   2096  HA  LEU A 130     -23.860  16.251 -17.704  1.00  0.00              
ATOM   2097 1HB  LEU A 130     -24.305  18.593 -19.580  1.00  0.00              
ATOM   2098 2HB  LEU A 130     -25.495  18.072 -18.384  1.00  0.00              
ATOM   2099  HG  LEU A 130     -22.714  19.015 -17.693  1.00  0.00              
ATOM   2100 1HD1 LEU A 130     -23.794  21.119 -17.077  1.00  0.00              
ATOM   2101 2HD1 LEU A 130     -23.948  20.783 -18.817  1.00  0.00              
ATOM   2102 3HD1 LEU A 130     -25.336  20.523 -17.733  1.00  0.00              
ATOM   2103 1HD2 LEU A 130     -23.744  19.198 -15.416  1.00  0.00              
ATOM   2104 2HD2 LEU A 130     -25.277  18.563 -16.061  1.00  0.00              
ATOM   2105 3HD2 LEU A 130     -23.832  17.526 -16.019  1.00  0.00              
ATOM   2106  N   VAL A 131     -24.791  16.004 -20.888  1.00  0.00              
ATOM   2107  CA  VAL A 131     -25.661  15.232 -21.805  1.00  0.00              
ATOM   2108  C   VAL A 131     -25.410  13.729 -21.655  1.00  0.00              
ATOM   2109  O   VAL A 131     -26.355  12.930 -21.585  1.00  0.00              
ATOM   2110  CB  VAL A 131     -25.410  15.645 -23.267  1.00  0.00              
ATOM   2111  CG1 VAL A 131     -26.110  14.686 -24.219  1.00  0.00              
ATOM   2112  CG2 VAL A 131     -25.887  17.072 -23.492  1.00  0.00              
ATOM   2113  H   VAL A 131     -24.127  16.659 -21.275  1.00  0.00              
ATOM   2114  HA  VAL A 131     -26.701  15.419 -21.534  1.00  0.00              
ATOM   2115  HB  VAL A 131     -24.342  15.581 -23.475  1.00  0.00              
ATOM   2116 1HG1 VAL A 131     -25.922  14.993 -25.248  1.00  0.00              
ATOM   2117 2HG1 VAL A 131     -25.728  13.677 -24.066  1.00  0.00              
ATOM   2118 3HG1 VAL A 131     -27.183  14.702 -24.027  1.00  0.00              
ATOM   2119 1HG2 VAL A 131     -25.706  17.357 -24.528  1.00  0.00              
ATOM   2120 2HG2 VAL A 131     -26.954  17.137 -23.278  1.00  0.00              
ATOM   2121 3HG2 VAL A 131     -25.342  17.745 -22.830  1.00  0.00              
ATOM   2122  N   LYS A 132     -24.135  13.348 -21.579  1.00  0.00              
ATOM   2123  CA  LYS A 132     -23.768  11.945 -21.417  1.00  0.00              
ATOM   2124  C   LYS A 132     -24.339  11.331 -20.129  1.00  0.00              
ATOM   2125  O   LYS A 132     -24.559  10.119 -20.059  1.00  0.00              
ATOM   2126  CB  LYS A 132     -22.246  11.798 -21.434  1.00  0.00              
ATOM   2127  CG  LYS A 132     -21.610  12.001 -22.803  1.00  0.00              
ATOM   2128  CD  LYS A 132     -20.093  11.928 -22.724  1.00  0.00              
ATOM   2129  CE  LYS A 132     -19.455  12.152 -24.087  1.00  0.00              
ATOM   2130  NZ  LYS A 132     -17.969  12.109 -24.020  1.00  0.00              
ATOM   2131  H   LYS A 132     -23.406  14.044 -21.634  1.00  0.00              
ATOM   2132  HA  LYS A 132     -24.176  11.381 -22.257  1.00  0.00              
ATOM   2133 1HB  LYS A 132     -21.803  12.522 -20.749  1.00  0.00              
ATOM   2134 2HB  LYS A 132     -21.972  10.804 -21.082  1.00  0.00              
ATOM   2135 1HG  LYS A 132     -21.967  11.231 -23.488  1.00  0.00              
ATOM   2136 2HG  LYS A 132     -21.898  12.974 -23.198  1.00  0.00              
ATOM   2137 1HD  LYS A 132     -19.727  12.687 -22.031  1.00  0.00              
ATOM   2138 2HD  LYS A 132     -19.794  10.948 -22.351  1.00  0.00              
ATOM   2139 1HE  LYS A 132     -19.797  11.385 -24.779  1.00  0.00              
ATOM   2140 2HE  LYS A 132     -19.760  13.123 -24.476  1.00  0.00              
ATOM   2141 1HZ  LYS A 132     -17.585  12.262 -24.942  1.00  0.00              
ATOM   2142 2HZ  LYS A 132     -17.638  12.830 -23.394  1.00  0.00              
ATOM   2143 3HZ  LYS A 132     -17.673  11.206 -23.678  1.00  0.00              
ATOM   2144  N   GLN A 133     -24.581  12.177 -19.126  1.00  0.00              
ATOM   2145  CA  GLN A 133     -25.141  11.729 -17.843  1.00  0.00              
ATOM   2146  C   GLN A 133     -26.622  12.036 -17.678  1.00  0.00              
ATOM   2147  O   GLN A 133     -27.170  11.950 -16.569  1.00  0.00              
ATOM   2148  CB  GLN A 133     -24.366  12.364 -16.685  1.00  0.00              
ATOM   2149  CG  GLN A 133     -22.886  12.021 -16.665  1.00  0.00              
ATOM   2150  CD  GLN A 133     -22.638  10.532 -16.513  1.00  0.00              
ATOM   2151  OE1 GLN A 133     -23.201   9.882 -15.628  1.00  0.00              
ATOM   2152  NE2 GLN A 133     -21.793   9.983 -17.378  1.00  0.00              
ATOM   2153  H   GLN A 133     -24.371  13.156 -19.256  1.00  0.00              
ATOM   2154  HA  GLN A 133     -25.052  10.644 -17.787  1.00  0.00              
ATOM   2155 1HB  GLN A 133     -24.459  13.448 -16.736  1.00  0.00              
ATOM   2156 2HB  GLN A 133     -24.798  12.042 -15.738  1.00  0.00              
ATOM   2157 1HG  GLN A 133     -22.435  12.349 -17.602  1.00  0.00              
ATOM   2158 2HG  GLN A 133     -22.416  12.533 -15.825  1.00  0.00              
ATOM   2159 1HE2 GLN A 133     -21.590   9.004 -17.327  1.00  0.00              
ATOM   2160 2HE2 GLN A 133     -21.358  10.546 -18.080  1.00  0.00              
ATOM   2161  N   ARG A 134     -27.266  12.393 -18.783  1.00  0.00              
ATOM   2162  CA  ARG A 134     -28.700  12.699 -18.811  1.00  0.00              
ATOM   2163  C   ARG A 134     -29.006  13.856 -17.858  1.00  0.00              
ATOM   2164  O   ARG A 134     -30.003  13.845 -17.138  1.00  0.00              
ATOM   2165  CB  ARG A 134     -29.524  11.482 -18.418  1.00  0.00              
ATOM   2166  CG  ARG A 134     -29.346  10.271 -19.321  1.00  0.00              
ATOM   2167  CD  ARG A 134     -30.239   9.153 -18.923  1.00  0.00              
ATOM   2168  NE  ARG A 134     -29.944   8.674 -17.582  1.00  0.00              
ATOM   2169  CZ  ARG A 134     -28.960   7.806 -17.279  1.00  0.00              
ATOM   2170  NH1 ARG A 134     -28.186   7.332 -18.230  1.00  0.00              
ATOM   2171  NH2 ARG A 134     -28.772   7.431 -16.025  1.00  0.00              
ATOM   2172  H   ARG A 134     -26.733  12.455 -19.638  1.00  0.00              
ATOM   2173  HA  ARG A 134     -28.956  13.063 -19.806  1.00  0.00              
ATOM   2174 1HB  ARG A 134     -29.265  11.178 -17.405  1.00  0.00              
ATOM   2175 2HB  ARG A 134     -30.582  11.742 -18.421  1.00  0.00              
ATOM   2176 1HG  ARG A 134     -29.579  10.546 -20.350  1.00  0.00              
ATOM   2177 2HG  ARG A 134     -28.314   9.922 -19.263  1.00  0.00              
ATOM   2178 1HD  ARG A 134     -31.275   9.490 -18.944  1.00  0.00              
ATOM   2179 2HD  ARG A 134     -30.114   8.323 -19.616  1.00  0.00              
ATOM   2180  HE  ARG A 134     -30.519   9.017 -16.823  1.00  0.00              
ATOM   2181 1HH1 ARG A 134     -28.329   7.619 -19.188  1.00  0.00              
ATOM   2182 2HH1 ARG A 134     -27.448   6.681 -18.003  1.00  0.00              
ATOM   2183 1HH2 ARG A 134     -29.367   7.796 -15.294  1.00  0.00              
ATOM   2184 2HH2 ARG A 134     -28.034   6.781 -15.798  1.00  0.00              
ATOM   2185  N   GLY A 135     -28.119  14.850 -17.871  1.00  0.00              
ATOM   2186  CA  GLY A 135     -28.292  16.049 -17.069  1.00  0.00              
ATOM   2187  C   GLY A 135     -28.339  15.750 -15.594  1.00  0.00              
ATOM   2188  O   GLY A 135     -27.439  15.098 -15.056  1.00  0.00              
ATOM   2189  H   GLY A 135     -27.301  14.764 -18.458  1.00  0.00              
ATOM   2190 1HA  GLY A 135     -27.473  16.741 -17.267  1.00  0.00              
ATOM   2191 2HA  GLY A 135     -29.214  16.551 -17.360  1.00  0.00              
ATOM   2192  N   TRP A 136     -29.398  16.208 -14.945  1.00  0.00              
ATOM   2193  CA  TRP A 136     -29.541  16.045 -13.497  1.00  0.00              
ATOM   2194  C   TRP A 136     -29.829  14.616 -12.996  1.00  0.00              
ATOM   2195  O   TRP A 136     -29.765  14.340 -11.784  1.00  0.00              
ATOM   2196  CB  TRP A 136     -30.561  17.059 -12.982  1.00  0.00              
ATOM   2197  CG  TRP A 136     -29.946  18.437 -13.077  1.00  0.00              
ATOM   2198  CD1 TRP A 136     -29.956  19.277 -14.164  1.00  0.00              
ATOM   2199  CD2 TRP A 136     -29.179  19.095 -12.064  1.00  0.00              
ATOM   2200  NE1 TRP A 136     -29.259  20.430 -13.872  1.00  0.00              
ATOM   2201  CE2 TRP A 136     -28.773  20.347 -12.591  1.00  0.00              
ATOM   2202  CE3 TRP A 136     -28.807  18.753 -10.752  1.00  0.00              
ATOM   2203  CZ2 TRP A 136     -28.015  21.271 -11.849  1.00  0.00              
ATOM   2204  CZ3 TRP A 136     -28.041  19.664 -10.009  1.00  0.00              
ATOM   2205  CH2 TRP A 136     -27.650  20.919 -10.570  1.00  0.00              
ATOM   2206  H   TRP A 136     -30.126  16.682 -15.460  1.00  0.00              
ATOM   2207  HA  TRP A 136     -28.575  16.236 -13.030  1.00  0.00              
ATOM   2208 1HB  TRP A 136     -31.472  16.994 -13.578  1.00  0.00              
ATOM   2209 2HB  TRP A 136     -30.826  16.818 -11.953  1.00  0.00              
ATOM   2210  HD1 TRP A 136     -30.443  19.061 -15.113  1.00  0.00              
ATOM   2211  HE1 TRP A 136     -29.125  21.211 -14.497  1.00  0.00              
ATOM   2212  HE3 TRP A 136     -29.110  17.799 -10.321  1.00  0.00              
ATOM   2213  HZ2 TRP A 136     -27.720  22.239 -12.257  1.00  0.00              
ATOM   2214  HZ3 TRP A 136     -27.750  19.393  -8.993  1.00  0.00              
ATOM   2215  HH2 TRP A 136     -27.051  21.609  -9.975  1.00  0.00              
ATOM   2216  N   ASP A 137     -30.121  13.707 -13.924  1.00  0.00              
ATOM   2217  CA  ASP A 137     -30.241  12.302 -13.539  1.00  0.00              
ATOM   2218  C   ASP A 137     -28.887  11.763 -13.049  1.00  0.00              
ATOM   2219  O   ASP A 137     -28.848  10.884 -12.191  1.00  0.00              
ATOM   2220  CB  ASP A 137     -30.746  11.463 -14.715  1.00  0.00              
ATOM   2221  CG  ASP A 137     -32.223  11.686 -15.012  1.00  0.00              
ATOM   2222  OD1 ASP A 137     -32.907  12.209 -14.164  1.00  0.00              
ATOM   2223  OD2 ASP A 137     -32.653  11.333 -16.084  1.00  0.00              
ATOM   2224  H   ASP A 137     -30.260  13.967 -14.890  1.00  0.00              
ATOM   2225  HA  ASP A 137     -30.967  12.226 -12.728  1.00  0.00              
ATOM   2226 1HB  ASP A 137     -30.170  11.705 -15.609  1.00  0.00              
ATOM   2227 2HB  ASP A 137     -30.589  10.405 -14.502  1.00  0.00              
ATOM   2228  N   GLY A 138     -27.781  12.295 -13.576  1.00  0.00              
ATOM   2229  CA  GLY A 138     -26.457  11.836 -13.140  1.00  0.00              
ATOM   2230  C   GLY A 138     -26.263  12.138 -11.671  1.00  0.00              
ATOM   2231  O   GLY A 138     -25.715  11.324 -10.931  1.00  0.00              
ATOM   2232  H   GLY A 138     -27.845  13.018 -14.279  1.00  0.00              
ATOM   2233 1HA  GLY A 138     -26.365  10.765 -13.322  1.00  0.00              
ATOM   2234 2HA  GLY A 138     -25.687  12.330 -13.733  1.00  0.00              
ATOM   2235  N   PHE A 139     -26.739  13.315 -11.264  1.00  0.00              
ATOM   2236  CA  PHE A 139     -26.638  13.819  -9.892  1.00  0.00              
ATOM   2237  C   PHE A 139     -27.481  12.964  -8.951  1.00  0.00              
ATOM   2238  O   PHE A 139     -26.990  12.478  -7.899  1.00  0.00              
ATOM   2239  CB  PHE A 139     -27.092  15.278  -9.815  1.00  0.00              
ATOM   2240  CG  PHE A 139     -26.190  16.233 -10.544  1.00  0.00              
ATOM   2241  CD1 PHE A 139     -26.125  16.228 -11.929  1.00  0.00              
ATOM   2242  CD2 PHE A 139     -25.404  17.137  -9.846  1.00  0.00              
ATOM   2243  CE1 PHE A 139     -25.295  17.106 -12.600  1.00  0.00              
ATOM   2244  CE2 PHE A 139     -24.574  18.017 -10.514  1.00  0.00              
ATOM   2245  CZ  PHE A 139     -24.520  18.000 -11.893  1.00  0.00              
ATOM   2246  H   PHE A 139     -27.196  13.882 -11.964  1.00  0.00              
ATOM   2247  HA  PHE A 139     -25.596  13.753  -9.575  1.00  0.00              
ATOM   2248 1HB  PHE A 139     -28.093  15.369 -10.234  1.00  0.00              
ATOM   2249 2HB  PHE A 139     -27.144  15.588  -8.772  1.00  0.00              
ATOM   2250  HD1 PHE A 139     -26.738  15.521 -12.488  1.00  0.00              
ATOM   2251  HD2 PHE A 139     -25.446  17.149  -8.756  1.00  0.00              
ATOM   2252  HE1 PHE A 139     -25.253  17.091 -13.689  1.00  0.00              
ATOM   2253  HE2 PHE A 139     -23.962  18.723  -9.953  1.00  0.00              
ATOM   2254  HZ  PHE A 139     -23.865  18.692 -12.421  1.00  0.00              
ATOM   2255  N   VAL A 140     -28.737  12.734  -9.347  1.00  0.00              
ATOM   2256  CA  VAL A 140     -29.661  11.948  -8.531  1.00  0.00              
ATOM   2257  C   VAL A 140     -29.122  10.538  -8.266  1.00  0.00              
ATOM   2258  O   VAL A 140     -29.187  10.044  -7.139  1.00  0.00              
ATOM   2259  CB  VAL A 140     -31.059  11.846  -9.193  1.00  0.00              
ATOM   2260  CG1 VAL A 140     -31.954  10.856  -8.460  1.00  0.00              
ATOM   2261  CG2 VAL A 140     -31.729  13.228  -9.193  1.00  0.00              
ATOM   2262  H   VAL A 140     -29.057  13.110 -10.228  1.00  0.00              
ATOM   2263  HA  VAL A 140     -29.777  12.442  -7.566  1.00  0.00              
ATOM   2264  HB  VAL A 140     -30.940  11.496 -10.218  1.00  0.00              
ATOM   2265 1HG1 VAL A 140     -32.926  10.810  -8.952  1.00  0.00              
ATOM   2266 2HG1 VAL A 140     -31.494   9.868  -8.476  1.00  0.00              
ATOM   2267 3HG1 VAL A 140     -32.086  11.179  -7.428  1.00  0.00              
ATOM   2268 1HG2 VAL A 140     -32.712  13.155  -9.659  1.00  0.00              
ATOM   2269 2HG2 VAL A 140     -31.839  13.579  -8.167  1.00  0.00              
ATOM   2270 3HG2 VAL A 140     -31.113  13.932  -9.753  1.00  0.00              
ATOM   2271  N   GLU A 141     -28.615   9.890  -9.318  1.00  0.00              
ATOM   2272  CA  GLU A 141     -28.070   8.557  -9.171  1.00  0.00              
ATOM   2273  C   GLU A 141     -26.727   8.544  -8.448  1.00  0.00              
ATOM   2274  O   GLU A 141     -26.497   7.680  -7.586  1.00  0.00              
ATOM   2275  CB  GLU A 141     -27.919   7.904 -10.547  1.00  0.00              
ATOM   2276  CG  GLU A 141     -29.237   7.580 -11.237  1.00  0.00              
ATOM   2277  CD  GLU A 141     -29.050   6.973 -12.599  1.00  0.00              
ATOM   2278  OE1 GLU A 141     -27.934   6.921 -13.058  1.00  0.00              
ATOM   2279  OE2 GLU A 141     -30.024   6.560 -13.183  1.00  0.00              
ATOM   2280  H   GLU A 141     -28.608  10.326 -10.229  1.00  0.00              
ATOM   2281  HA  GLU A 141     -28.719   7.989  -8.504  1.00  0.00              
ATOM   2282 1HB  GLU A 141     -27.352   8.565 -11.203  1.00  0.00              
ATOM   2283 2HB  GLU A 141     -27.355   6.976 -10.450  1.00  0.00              
ATOM   2284 1HG  GLU A 141     -29.799   6.884 -10.615  1.00  0.00              
ATOM   2285 2HG  GLU A 141     -29.821   8.495 -11.329  1.00  0.00              
ATOM   2286  N   PHE A 142     -25.857   9.501  -8.782  1.00  0.00              
ATOM   2287  CA  PHE A 142     -24.510   9.549  -8.199  1.00  0.00              
ATOM   2288  C   PHE A 142     -24.615   9.789  -6.707  1.00  0.00              
ATOM   2289  O   PHE A 142     -23.921   9.155  -5.904  1.00  0.00              
ATOM   2290  CB  PHE A 142     -23.667  10.650  -8.845  1.00  0.00              
ATOM   2291  CG  PHE A 142     -22.270  10.741  -8.301  1.00  0.00              
ATOM   2292  CD1 PHE A 142     -21.326   9.772  -8.608  1.00  0.00              
ATOM   2293  CD2 PHE A 142     -21.896  11.795  -7.482  1.00  0.00              
ATOM   2294  CE1 PHE A 142     -20.040   9.855  -8.108  1.00  0.00              
ATOM   2295  CE2 PHE A 142     -20.611  11.882  -6.982  1.00  0.00              
ATOM   2296  CZ  PHE A 142     -19.683  10.909  -7.295  1.00  0.00              
ATOM   2297  H   PHE A 142     -26.130  10.208  -9.449  1.00  0.00              
ATOM   2298  HA  PHE A 142     -24.026   8.585  -8.366  1.00  0.00              
ATOM   2299 1HB  PHE A 142     -23.604  10.477  -9.919  1.00  0.00              
ATOM   2300 2HB  PHE A 142     -24.153  11.613  -8.697  1.00  0.00              
ATOM   2301  HD1 PHE A 142     -21.609   8.939  -9.251  1.00  0.00              
ATOM   2302  HD2 PHE A 142     -22.630  12.563  -7.234  1.00  0.00              
ATOM   2303  HE1 PHE A 142     -19.309   9.086  -8.356  1.00  0.00              
ATOM   2304  HE2 PHE A 142     -20.330  12.716  -6.339  1.00  0.00              
ATOM   2305  HZ  PHE A 142     -18.670  10.975  -6.900  1.00  0.00              
ATOM   2306  N   PHE A 143     -25.501  10.700  -6.327  1.00  0.00              
ATOM   2307  CA  PHE A 143     -25.651  11.023  -4.922  1.00  0.00              
ATOM   2308  C   PHE A 143     -26.709  10.206  -4.169  1.00  0.00              
ATOM   2309  O   PHE A 143     -27.043  10.524  -3.011  1.00  0.00              
ATOM   2310  CB  PHE A 143     -25.985  12.510  -4.788  1.00  0.00              
ATOM   2311  CG  PHE A 143     -24.865  13.422  -5.202  1.00  0.00              
ATOM   2312  CD1 PHE A 143     -25.003  14.261  -6.297  1.00  0.00              
ATOM   2313  CD2 PHE A 143     -23.670  13.442  -4.497  1.00  0.00              
ATOM   2314  CE1 PHE A 143     -23.974  15.100  -6.679  1.00  0.00              
ATOM   2315  CE2 PHE A 143     -22.640  14.280  -4.876  1.00  0.00              
ATOM   2316  CZ  PHE A 143     -22.792  15.110  -5.969  1.00  0.00              
ATOM   2317  H   PHE A 143     -26.077  11.176  -7.006  1.00  0.00              
ATOM   2318  HA  PHE A 143     -24.733  10.746  -4.402  1.00  0.00              
ATOM   2319 1HB  PHE A 143     -26.856  12.744  -5.397  1.00  0.00              
ATOM   2320 2HB  PHE A 143     -26.240  12.733  -3.753  1.00  0.00              
ATOM   2321  HD1 PHE A 143     -25.938  14.254  -6.858  1.00  0.00              
ATOM   2322  HD2 PHE A 143     -23.550  12.786  -3.634  1.00  0.00              
ATOM   2323  HE1 PHE A 143     -24.096  15.754  -7.542  1.00  0.00              
ATOM   2324  HE2 PHE A 143     -21.707  14.287  -4.313  1.00  0.00              
ATOM   2325  HZ  PHE A 143     -21.980  15.770  -6.269  1.00  0.00              
ATOM   2326  N   HIS A 144     -27.197   9.137  -4.803  1.00  0.00              
ATOM   2327  CA  HIS A 144     -28.152   8.238  -4.146  1.00  0.00              
ATOM   2328  C   HIS A 144     -27.493   7.417  -3.044  1.00  0.00              
ATOM   2329  O   HIS A 144     -28.161   6.615  -2.390  1.00  0.00              
ATOM   2330  OXT HIS A 144     -26.323   7.552  -2.813  1.00  0.00              
ATOM   2331  CB  HIS A 144     -28.796   7.295  -5.167  1.00  0.00              
ATOM   2332  CG  HIS A 144     -29.954   6.519  -4.622  1.00  0.00              
ATOM   2333  ND1 HIS A 144     -29.800   5.499  -3.706  1.00  0.00              
ATOM   2334  CD2 HIS A 144     -31.283   6.611  -4.863  1.00  0.00              
ATOM   2335  CE1 HIS A 144     -30.987   4.998  -3.407  1.00  0.00              
ATOM   2336  NE2 HIS A 144     -31.902   5.655  -4.096  1.00  0.00              
ATOM   2337  H   HIS A 144     -26.906   8.939  -5.750  1.00  0.00              
ATOM   2338  HA  HIS A 144     -28.944   8.825  -3.682  1.00  0.00              
ATOM   2339 1HB  HIS A 144     -29.145   7.871  -6.025  1.00  0.00              
ATOM   2340 2HB  HIS A 144     -28.051   6.587  -5.529  1.00  0.00              
ATOM   2341  HD2 HIS A 144     -31.770   7.313  -5.540  1.00  0.00              
ATOM   2342  HE1 HIS A 144     -31.177   4.182  -2.711  1.00  0.00              
ATOM   2343  HE2 HIS A 144     -32.897   5.487  -4.067  1.00  0.00              
ATOM   2344  N   ASP B   1     -14.244  -5.285   0.602  1.00  0.00              
ATOM   2345  CA  ASP B   1     -14.824  -5.138   1.970  1.00  0.00              
ATOM   2346  C   ASP B   1     -14.747  -3.677   2.463  1.00  0.00              
ATOM   2347  O   ASP B   1     -14.024  -2.859   1.864  1.00  0.00              
ATOM   2348  CB  ASP B   1     -14.100  -6.049   2.964  1.00  0.00              
ATOM   2349  CG  ASP B   1     -12.655  -5.632   3.206  1.00  0.00              
ATOM   2350  OD1 ASP B   1     -12.330  -4.502   2.930  1.00  0.00              
ATOM   2351  OD2 ASP B   1     -11.892  -6.447   3.666  1.00  0.00              
ATOM   2352 1H   ASP B   1     -13.479  -5.928   0.631  1.00  0.00              
ATOM   2353 2H   ASP B   1     -14.945  -5.630  -0.022  1.00  0.00              
ATOM   2354 3H   ASP B   1     -13.920  -4.396   0.279  1.00  0.00              
ATOM   2355  HA  ASP B   1     -15.882  -5.396   1.926  1.00  0.00              
ATOM   2356 1HB  ASP B   1     -14.629  -6.042   3.916  1.00  0.00              
ATOM   2357 2HB  ASP B   1     -14.109  -7.074   2.591  1.00  0.00              
ATOM   2358  N   PRO B   2     -15.502  -3.335   3.537  1.00  0.00              
ATOM   2359  CA  PRO B   2     -15.472  -1.971   4.098  1.00  0.00              
ATOM   2360  C   PRO B   2     -14.091  -1.361   4.381  1.00  0.00              
ATOM   2361  O   PRO B   2     -13.928  -0.138   4.232  1.00  0.00              
ATOM   2362  CB  PRO B   2     -16.250  -2.160   5.404  1.00  0.00              
ATOM   2363  CG  PRO B   2     -17.228  -3.242   5.093  1.00  0.00              
ATOM   2364  CD  PRO B   2     -16.453  -4.215   4.244  1.00  0.00              
ATOM   2365  HA  PRO B   2     -15.966  -1.281   3.399  1.00  0.00              
ATOM   2366 1HB  PRO B   2     -15.561  -2.430   6.217  1.00  0.00              
ATOM   2367 2HB  PRO B   2     -16.735  -1.216   5.693  1.00  0.00              
ATOM   2368 1HG  PRO B   2     -17.602  -3.695   6.023  1.00  0.00              
ATOM   2369 2HG  PRO B   2     -18.101  -2.825   4.569  1.00  0.00              
ATOM   2370 1HD  PRO B   2     -15.942  -4.941   4.893  1.00  0.00              
ATOM   2371 2HD  PRO B   2     -17.139  -4.727   3.553  1.00  0.00              
ATOM   2372  N   LYS B   3     -13.120  -2.177   4.800  1.00  0.00              
ATOM   2373  CA  LYS B   3     -11.781  -1.646   5.087  1.00  0.00              
ATOM   2374  C   LYS B   3     -11.102  -1.103   3.818  1.00  0.00              
ATOM   2375  O   LYS B   3     -10.462  -0.051   3.861  1.00  0.00              
ATOM   2376  CB  LYS B   3     -10.907  -2.725   5.728  1.00  0.00              
ATOM   2377  CG  LYS B   3     -11.313  -3.103   7.147  1.00  0.00              
ATOM   2378  CD  LYS B   3     -10.417  -4.199   7.705  1.00  0.00              
ATOM   2379  CE  LYS B   3     -10.830  -4.587   9.117  1.00  0.00              
ATOM   2380  NZ  LYS B   3      -9.990  -5.689   9.659  1.00  0.00              
ATOM   2381  H   LYS B   3     -13.295  -3.164   4.924  1.00  0.00              
ATOM   2382  HA  LYS B   3     -11.884  -0.789   5.754  1.00  0.00              
ATOM   2383 1HB  LYS B   3     -10.940  -3.629   5.119  1.00  0.00              
ATOM   2384 2HB  LYS B   3      -9.871  -2.387   5.756  1.00  0.00              
ATOM   2385 1HG  LYS B   3     -11.244  -2.226   7.791  1.00  0.00              
ATOM   2386 2HG  LYS B   3     -12.345  -3.453   7.149  1.00  0.00              
ATOM   2387 1HD  LYS B   3     -10.475  -5.079   7.063  1.00  0.00              
ATOM   2388 2HD  LYS B   3      -9.384  -3.850   7.722  1.00  0.00              
ATOM   2389 1HE  LYS B   3     -10.742  -3.723   9.772  1.00  0.00              
ATOM   2390 2HE  LYS B   3     -11.872  -4.909   9.115  1.00  0.00              
ATOM   2391 1HZ  LYS B   3     -10.296  -5.917  10.595  1.00  0.00              
ATOM   2392 2HZ  LYS B   3     -10.079  -6.504   9.068  1.00  0.00              
ATOM   2393 3HZ  LYS B   3      -9.024  -5.396   9.683  1.00  0.00              
ATOM   2394  N   LYS B   4     -11.251  -1.822   2.705  1.00  0.00              
ATOM   2395  CA  LYS B   4     -10.711  -1.396   1.404  1.00  0.00              
ATOM   2396  C   LYS B   4     -11.440  -0.178   0.841  1.00  0.00              
ATOM   2397  O   LYS B   4     -10.827   0.658   0.159  1.00  0.00              
ATOM   2398  CB  LYS B   4     -10.780  -2.547   0.398  1.00  0.00              
ATOM   2399  CG  LYS B   4      -9.812  -3.688   0.680  1.00  0.00              
ATOM   2400  CD  LYS B   4      -9.948  -4.796  -0.352  1.00  0.00              
ATOM   2401  CE  LYS B   4      -8.975  -5.934  -0.077  1.00  0.00              
ATOM   2402  NZ  LYS B   4      -9.115  -7.037  -1.065  1.00  0.00              
ATOM   2403  H   LYS B   4     -11.757  -2.694   2.766  1.00  0.00              
ATOM   2404  HA  LYS B   4      -9.669  -1.107   1.540  1.00  0.00              
ATOM   2405 1HB  LYS B   4     -11.789  -2.959   0.386  1.00  0.00              
ATOM   2406 2HB  LYS B   4     -10.569  -2.169  -0.602  1.00  0.00              
ATOM   2407 1HG  LYS B   4      -8.789  -3.310   0.663  1.00  0.00              
ATOM   2408 2HG  LYS B   4     -10.012  -4.098   1.670  1.00  0.00              
ATOM   2409 1HD  LYS B   4     -10.966  -5.188  -0.334  1.00  0.00              
ATOM   2410 2HD  LYS B   4      -9.750  -4.395  -1.346  1.00  0.00              
ATOM   2411 1HE  LYS B   4      -7.955  -5.556  -0.114  1.00  0.00              
ATOM   2412 2HE  LYS B   4      -9.155  -6.332   0.921  1.00  0.00              
ATOM   2413 1HZ  LYS B   4      -8.454  -7.770  -0.848  1.00  0.00              
ATOM   2414 2HZ  LYS B   4     -10.054  -7.408  -1.026  1.00  0.00              
ATOM   2415 3HZ  LYS B   4      -8.931  -6.684  -1.993  1.00  0.00              
ATOM   2416  N   VAL B   5     -12.743  -0.087   1.112  1.00  0.00              
ATOM   2417  CA  VAL B   5     -13.541   1.058   0.671  1.00  0.00              
ATOM   2418  C   VAL B   5     -13.104   2.323   1.398  1.00  0.00              
ATOM   2419  O   VAL B   5     -12.891   3.351   0.773  1.00  0.00              
ATOM   2420  CB  VAL B   5     -15.038   0.807   0.931  1.00  0.00              
ATOM   2421  CG1 VAL B   5     -15.845   2.066   0.650  1.00  0.00              
ATOM   2422  CG2 VAL B   5     -15.526  -0.350   0.073  1.00  0.00              
ATOM   2423  H   VAL B   5     -13.191  -0.826   1.635  1.00  0.00              
ATOM   2424  HA  VAL B   5     -13.372   1.206  -0.397  1.00  0.00              
ATOM   2425  HB  VAL B   5     -15.179   0.564   1.984  1.00  0.00              
ATOM   2426 1HG1 VAL B   5     -16.901   1.871   0.839  1.00  0.00              
ATOM   2427 2HG1 VAL B   5     -15.503   2.871   1.300  1.00  0.00              
ATOM   2428 3HG1 VAL B   5     -15.713   2.358  -0.392  1.00  0.00              
ATOM   2429 1HG2 VAL B   5     -16.585  -0.522   0.263  1.00  0.00              
ATOM   2430 2HG2 VAL B   5     -15.380  -0.109  -0.980  1.00  0.00              
ATOM   2431 3HG2 VAL B   5     -14.963  -1.250   0.321  1.00  0.00              
ATOM   2432  N   LEU B   6     -12.968   2.205   2.720  1.00  0.00              
ATOM   2433  CA  LEU B   6     -12.539   3.271   3.588  1.00  0.00              
ATOM   2434  C   LEU B   6     -11.102   3.701   3.274  1.00  0.00              
ATOM   2435  O   LEU B   6     -10.818   4.890   3.139  1.00  0.00              
ATOM   2436  CB  LEU B   6     -12.648   2.825   5.051  1.00  0.00              
ATOM   2437  CG  LEU B   6     -12.244   3.871   6.098  1.00  0.00              
ATOM   2438  CD1 LEU B   6     -13.149   5.089   5.974  1.00  0.00              
ATOM   2439  CD2 LEU B   6     -12.337   3.261   7.488  1.00  0.00              
ATOM   2440  H   LEU B   6     -13.184   1.303   3.119  1.00  0.00              
ATOM   2441  HA  LEU B   6     -13.190   4.130   3.428  1.00  0.00              
ATOM   2442 1HB  LEU B   6     -13.679   2.537   5.251  1.00  0.00              
ATOM   2443 2HB  LEU B   6     -12.014   1.950   5.196  1.00  0.00              
ATOM   2444  HG  LEU B   6     -11.220   4.196   5.912  1.00  0.00              
ATOM   2445 1HD1 LEU B   6     -12.862   5.833   6.717  1.00  0.00              
ATOM   2446 2HD1 LEU B   6     -13.048   5.517   4.976  1.00  0.00              
ATOM   2447 3HD1 LEU B   6     -14.184   4.792   6.139  1.00  0.00              
ATOM   2448 1HD2 LEU B   6     -12.049   4.004   8.232  1.00  0.00              
ATOM   2449 2HD2 LEU B   6     -13.361   2.937   7.676  1.00  0.00              
ATOM   2450 3HD2 LEU B   6     -11.667   2.403   7.555  1.00  0.00              
ATOM   2451  N   ASP B   7     -10.200   2.738   3.137  1.00  0.00              
ATOM   2452  CA  ASP B   7      -8.819   3.094   2.874  1.00  0.00              
ATOM   2453  C   ASP B   7      -8.583   3.684   1.502  1.00  0.00              
ATOM   2454  O   ASP B   7      -7.765   4.583   1.373  1.00  0.00              
ATOM   2455  CB  ASP B   7      -7.927   1.862   3.046  1.00  0.00              
ATOM   2456  CG  ASP B   7      -7.770   1.443   4.502  1.00  0.00              
ATOM   2457  OD1 ASP B   7      -8.069   2.236   5.364  1.00  0.00              
ATOM   2458  OD2 ASP B   7      -7.352   0.335   4.738  1.00  0.00              
ATOM   2459  H   ASP B   7     -10.452   1.763   3.211  1.00  0.00              
ATOM   2460  HA  ASP B   7      -8.558   3.949   3.499  1.00  0.00              
ATOM   2461 1HB  ASP B   7      -8.348   1.027   2.486  1.00  0.00              
ATOM   2462 2HB  ASP B   7      -6.939   2.068   2.634  1.00  0.00              
ATOM   2463  N   LYS B   8      -9.301   3.197   0.490  1.00  0.00              
ATOM   2464  CA  LYS B   8      -9.222   3.785  -0.845  1.00  0.00              
ATOM   2465  C   LYS B   8      -9.630   5.264  -0.836  1.00  0.00              
ATOM   2466  O   LYS B   8      -8.914   6.118  -1.397  1.00  0.00              
ATOM   2467  CB  LYS B   8     -10.103   3.003  -1.820  1.00  0.00              
ATOM   2468  CG  LYS B   8     -10.095   3.541  -3.245  1.00  0.00              
ATOM   2469  CD  LYS B   8     -10.966   2.694  -4.161  1.00  0.00              
ATOM   2470  CE  LYS B   8     -10.998   3.259  -5.573  1.00  0.00              
ATOM   2471  NZ  LYS B   8     -11.857   2.447  -6.478  1.00  0.00              
ATOM   2472  H   LYS B   8      -9.912   2.408   0.645  1.00  0.00              
ATOM   2473  HA  LYS B   8      -8.187   3.739  -1.183  1.00  0.00              
ATOM   2474 1HB  LYS B   8      -9.774   1.964  -1.854  1.00  0.00              
ATOM   2475 2HB  LYS B   8     -11.134   3.009  -1.466  1.00  0.00              
ATOM   2476 1HG  LYS B   8     -10.469   4.566  -3.248  1.00  0.00              
ATOM   2477 2HG  LYS B   8      -9.075   3.544  -3.628  1.00  0.00              
ATOM   2478 1HD  LYS B   8     -10.577   1.676  -4.194  1.00  0.00              
ATOM   2479 2HD  LYS B   8     -11.983   2.663  -3.769  1.00  0.00              
ATOM   2480 1HE  LYS B   8     -11.379   4.278  -5.549  1.00  0.00              
ATOM   2481 2HE  LYS B   8      -9.987   3.282  -5.979  1.00  0.00              
ATOM   2482 1HZ  LYS B   8     -11.851   2.853  -7.403  1.00  0.00              
ATOM   2483 2HZ  LYS B   8     -11.501   1.502  -6.523  1.00  0.00              
ATOM   2484 3HZ  LYS B   8     -12.802   2.433  -6.122  1.00  0.00              
ATOM   2485  N   ALA B   9     -10.775   5.558  -0.212  1.00  0.00              
ATOM   2486  CA  ALA B   9     -11.248   6.922  -0.099  1.00  0.00              
ATOM   2487  C   ALA B   9     -10.265   7.762   0.726  1.00  0.00              
ATOM   2488  O   ALA B   9     -10.028   8.917   0.398  1.00  0.00              
ATOM   2489  CB  ALA B   9     -12.636   6.974   0.511  1.00  0.00              
ATOM   2490  H   ALA B   9     -11.325   4.812   0.189  1.00  0.00              
ATOM   2491  HA  ALA B   9     -11.295   7.348  -1.101  1.00  0.00              
ATOM   2492 1HB  ALA B   9     -12.963   8.012   0.583  1.00  0.00              
ATOM   2493 2HB  ALA B   9     -13.331   6.418  -0.117  1.00  0.00              
ATOM   2494 3HB  ALA B   9     -12.613   6.532   1.506  1.00  0.00              
ATOM   2495  N   LYS B  10      -9.696   7.169   1.776  1.00  0.00              
ATOM   2496  CA  LYS B  10      -8.736   7.858   2.658  1.00  0.00              
ATOM   2497  C   LYS B  10      -7.533   8.345   1.871  1.00  0.00              
ATOM   2498  O   LYS B  10      -7.138   9.510   1.970  1.00  0.00              
ATOM   2499  CB  LYS B  10      -8.278   6.939   3.792  1.00  0.00              
ATOM   2500  CG  LYS B  10      -7.311   7.585   4.774  1.00  0.00              
ATOM   2501  CD  LYS B  10      -6.943   6.628   5.898  1.00  0.00              
ATOM   2502  CE  LYS B  10      -5.939   7.256   6.854  1.00  0.00              
ATOM   2503  NZ  LYS B  10      -5.571   6.331   7.960  1.00  0.00              
ATOM   2504  H   LYS B  10      -9.938   6.208   1.968  1.00  0.00              
ATOM   2505  HA  LYS B  10      -9.235   8.716   3.110  1.00  0.00              
ATOM   2506 1HB  LYS B  10      -9.146   6.595   4.354  1.00  0.00              
ATOM   2507 2HB  LYS B  10      -7.790   6.059   3.372  1.00  0.00              
ATOM   2508 1HG  LYS B  10      -6.402   7.882   4.249  1.00  0.00              
ATOM   2509 2HG  LYS B  10      -7.769   8.476   5.203  1.00  0.00              
ATOM   2510 1HD  LYS B  10      -7.841   6.356   6.454  1.00  0.00              
ATOM   2511 2HD  LYS B  10      -6.509   5.721   5.476  1.00  0.00              
ATOM   2512 1HE  LYS B  10      -5.037   7.527   6.308  1.00  0.00              
ATOM   2513 2HE  LYS B  10      -6.364   8.163   7.283  1.00  0.00              
ATOM   2514 1HZ  LYS B  10      -4.906   6.784   8.571  1.00  0.00              
ATOM   2515 2HZ  LYS B  10      -6.399   6.087   8.486  1.00  0.00              
ATOM   2516 3HZ  LYS B  10      -5.158   5.493   7.576  1.00  0.00              
ATOM   2517  N   ASP B  11      -6.971   7.447   1.063  1.00  0.00              
ATOM   2518  CA  ASP B  11      -5.825   7.760   0.217  1.00  0.00              
ATOM   2519  C   ASP B  11      -6.150   8.870  -0.746  1.00  0.00              
ATOM   2520  O   ASP B  11      -5.357   9.808  -0.908  1.00  0.00              
ATOM   2521  CB  ASP B  11      -5.370   6.525  -0.563  1.00  0.00              
ATOM   2522  CG  ASP B  11      -4.686   5.487   0.316  1.00  0.00              
ATOM   2523  OD1 ASP B  11      -4.308   5.823   1.413  1.00  0.00              
ATOM   2524  OD2 ASP B  11      -4.548   4.368  -0.118  1.00  0.00              
ATOM   2525  H   ASP B  11      -7.359   6.515   1.040  1.00  0.00              
ATOM   2526  HA  ASP B  11      -5.004   8.088   0.855  1.00  0.00              
ATOM   2527 1HB  ASP B  11      -6.232   6.061  -1.044  1.00  0.00              
ATOM   2528 2HB  ASP B  11      -4.679   6.825  -1.351  1.00  0.00              
ATOM   2529  N   GLN B  12      -7.324   8.763  -1.378  1.00  0.00              
ATOM   2530  CA  GLN B  12      -7.766   9.754  -2.349  1.00  0.00              
ATOM   2531  C   GLN B  12      -8.087  11.104  -1.703  1.00  0.00              
ATOM   2532  O   GLN B  12      -7.682  12.121  -2.226  1.00  0.00              
ATOM   2533  CB  GLN B  12      -8.994   9.236  -3.103  1.00  0.00              
ATOM   2534  CG  GLN B  12      -8.709   8.061  -4.023  1.00  0.00              
ATOM   2535  CD  GLN B  12      -9.970   7.499  -4.652  1.00  0.00              
ATOM   2536  OE1 GLN B  12     -11.066   7.627  -4.099  1.00  0.00              
ATOM   2537  NE2 GLN B  12      -9.823   6.872  -5.813  1.00  0.00              
ATOM   2538  H   GLN B  12      -7.919   7.973  -1.175  1.00  0.00              
ATOM   2539  HA  GLN B  12      -6.943   9.959  -3.034  1.00  0.00              
ATOM   2540 1HB  GLN B  12      -9.756   8.926  -2.388  1.00  0.00              
ATOM   2541 2HB  GLN B  12      -9.417  10.040  -3.705  1.00  0.00              
ATOM   2542 1HG  GLN B  12      -8.047   8.392  -4.823  1.00  0.00              
ATOM   2543 2HG  GLN B  12      -8.232   7.269  -3.447  1.00  0.00              
ATOM   2544 1HE2 GLN B  12     -10.619   6.481  -6.276  1.00  0.00              
ATOM   2545 2HE2 GLN B  12      -8.916   6.791  -6.227  1.00  0.00              
ATOM   2546  N   ALA B  13      -8.791  11.125  -0.572  1.00  0.00              
ATOM   2547  CA  ALA B  13      -9.095  12.405   0.061  1.00  0.00              
ATOM   2548  C   ALA B  13      -7.804  13.089   0.537  1.00  0.00              
ATOM   2549  O   ALA B  13      -7.641  14.307   0.371  1.00  0.00              
ATOM   2550  CB  ALA B  13     -10.077  12.237   1.213  1.00  0.00              
ATOM   2551  H   ALA B  13      -9.120  10.273  -0.141  1.00  0.00              
ATOM   2552  HA  ALA B  13      -9.550  13.053  -0.688  1.00  0.00              
ATOM   2553 1HB  ALA B  13     -10.282  13.209   1.662  1.00  0.00              
ATOM   2554 2HB  ALA B  13     -11.007  11.807   0.839  1.00  0.00              
ATOM   2555 3HB  ALA B  13      -9.648  11.575   1.963  1.00  0.00              
ATOM   2556  N   GLU B  14      -6.884  12.313   1.111  1.00  0.00              
ATOM   2557  CA  GLU B  14      -5.589  12.866   1.511  1.00  0.00              
ATOM   2558  C   GLU B  14      -4.769  13.369   0.310  1.00  0.00              
ATOM   2559  O   GLU B  14      -4.070  14.362   0.415  1.00  0.00              
ATOM   2560  CB  GLU B  14      -4.788  11.811   2.278  1.00  0.00              
ATOM   2561  CG  GLU B  14      -5.324  11.502   3.668  1.00  0.00              
ATOM   2562  CD  GLU B  14      -4.540  10.430   4.373  1.00  0.00              
ATOM   2563  OE1 GLU B  14      -3.697   9.830   3.749  1.00  0.00              
ATOM   2564  OE2 GLU B  14      -4.784  10.211   5.536  1.00  0.00              
ATOM   2565  H   GLU B  14      -7.073  11.335   1.275  1.00  0.00              
ATOM   2566  HA  GLU B  14      -5.765  13.759   2.111  1.00  0.00              
ATOM   2567 1HB  GLU B  14      -4.774  10.881   1.710  1.00  0.00              
ATOM   2568 2HB  GLU B  14      -3.755  12.145   2.384  1.00  0.00              
ATOM   2569 1HG  GLU B  14      -5.294  12.412   4.268  1.00  0.00              
ATOM   2570 2HG  GLU B  14      -6.364  11.190   3.584  1.00  0.00              
ATOM   2571  N   ASN B  15      -4.842  12.685  -0.826  1.00  0.00              
ATOM   2572  CA  ASN B  15      -4.192  13.206  -2.043  1.00  0.00              
ATOM   2573  C   ASN B  15      -4.760  14.560  -2.516  1.00  0.00              
ATOM   2574  O   ASN B  15      -4.030  15.425  -3.001  1.00  0.00              
ATOM   2575  CB  ASN B  15      -4.291  12.183  -3.160  1.00  0.00              
ATOM   2576  CG  ASN B  15      -3.361  11.020  -2.962  1.00  0.00              
ATOM   2577  OD1 ASN B  15      -2.388  11.109  -2.205  1.00  0.00              
ATOM   2578  ND2 ASN B  15      -3.640   9.929  -3.629  1.00  0.00              
ATOM   2579  H   ASN B  15      -5.339  11.807  -0.872  1.00  0.00              
ATOM   2580  HA  ASN B  15      -3.146  13.416  -1.814  1.00  0.00              
ATOM   2581 1HB  ASN B  15      -5.314  11.809  -3.221  1.00  0.00              
ATOM   2582 2HB  ASN B  15      -4.060  12.661  -4.112  1.00  0.00              
ATOM   2583 1HD2 ASN B  15      -3.055   9.122  -3.536  1.00  0.00              
ATOM   2584 2HD2 ASN B  15      -4.437   9.901  -4.231  1.00  0.00              
ATOM   2585  N   ARG B  16      -6.068  14.744  -2.370  1.00  0.00              
ATOM   2586  CA  ARG B  16      -6.692  16.010  -2.728  1.00  0.00              
ATOM   2587  C   ARG B  16      -6.292  17.106  -1.734  1.00  0.00              
ATOM   2588  O   ARG B  16      -6.054  18.241  -2.112  1.00  0.00              
ATOM   2589  CB  ARG B  16      -8.207  15.871  -2.757  1.00  0.00              
ATOM   2590  CG  ARG B  16      -8.742  14.916  -3.813  1.00  0.00              
ATOM   2591  CD  ARG B  16      -8.233  15.253  -5.167  1.00  0.00              
ATOM   2592  NE  ARG B  16      -8.822  14.409  -6.194  1.00  0.00              
ATOM   2593  CZ  ARG B  16      -8.436  14.392  -7.484  1.00  0.00              
ATOM   2594  NH1 ARG B  16      -7.462  15.176  -7.890  1.00  0.00              
ATOM   2595  NH2 ARG B  16      -9.036  13.586  -8.343  1.00  0.00              
ATOM   2596  H   ARG B  16      -6.642  13.998  -2.005  1.00  0.00              
ATOM   2597  HA  ARG B  16      -6.275  16.344  -3.679  1.00  0.00              
ATOM   2598 1HB  ARG B  16      -8.558  15.521  -1.788  1.00  0.00              
ATOM   2599 2HB  ARG B  16      -8.658  16.847  -2.936  1.00  0.00              
ATOM   2600 1HG  ARG B  16      -8.432  13.898  -3.574  1.00  0.00              
ATOM   2601 2HG  ARG B  16      -9.831  14.969  -3.833  1.00  0.00              
ATOM   2602 1HD  ARG B  16      -8.474  16.290  -5.398  1.00  0.00              
ATOM   2603 2HD  ARG B  16      -7.152  15.118  -5.193  1.00  0.00              
ATOM   2604  HE  ARG B  16      -9.574  13.791  -5.920  1.00  0.00              
ATOM   2605 1HH1 ARG B  16      -7.003  15.792  -7.233  1.00  0.00              
ATOM   2606 2HH1 ARG B  16      -7.173  15.163  -8.857  1.00  0.00              
ATOM   2607 1HH2 ARG B  16      -9.785  12.983  -8.031  1.00  0.00              
ATOM   2608 2HH2 ARG B  16      -8.747  13.573  -9.309  1.00  0.00              
ATOM   2609  N   VAL B  17      -6.125  16.736  -0.476  1.00  0.00              
ATOM   2610  CA  VAL B  17      -5.497  17.618   0.531  1.00  0.00              
ATOM   2611  C   VAL B  17      -4.022  17.977   0.275  1.00  0.00              
ATOM   2612  O   VAL B  17      -3.632  19.130   0.452  1.00  0.00              
ATOM   2613  CB  VAL B  17      -5.669  17.023   1.946  1.00  0.00              
ATOM   2614  CG1 VAL B  17      -4.864  17.781   2.984  1.00  0.00              
ATOM   2615  CG2 VAL B  17      -7.145  16.972   2.303  1.00  0.00              
ATOM   2616  H   VAL B  17      -6.440  15.818  -0.198  1.00  0.00              
ATOM   2617  HA  VAL B  17      -5.992  18.589   0.497  1.00  0.00              
ATOM   2618  HB  VAL B  17      -5.255  16.015   1.959  1.00  0.00              
ATOM   2619 1HG1 VAL B  17      -5.015  17.328   3.965  1.00  0.00              
ATOM   2620 2HG1 VAL B  17      -3.806  17.740   2.725  1.00  0.00              
ATOM   2621 3HG1 VAL B  17      -5.192  18.820   3.012  1.00  0.00              
ATOM   2622 1HG2 VAL B  17      -7.263  16.551   3.301  1.00  0.00              
ATOM   2623 2HG2 VAL B  17      -7.559  17.980   2.282  1.00  0.00              
ATOM   2624 3HG2 VAL B  17      -7.672  16.348   1.581  1.00  0.00              
ATOM   2625  N   ARG B  18      -3.193  16.995  -0.075  1.00  0.00              
ATOM   2626  CA  ARG B  18      -1.847  17.284  -0.561  1.00  0.00              
ATOM   2627  C   ARG B  18      -1.811  18.200  -1.798  1.00  0.00              
ATOM   2628  O   ARG B  18      -0.977  19.116  -1.865  1.00  0.00              
ATOM   2629  CB  ARG B  18      -1.135  15.981  -0.891  1.00  0.00              
ATOM   2630  CG  ARG B  18       0.243  16.145  -1.513  1.00  0.00              
ATOM   2631  CD  ARG B  18       0.839  14.836  -1.883  1.00  0.00              
ATOM   2632  NE  ARG B  18      -0.021  14.084  -2.783  1.00  0.00              
ATOM   2633  CZ  ARG B  18      -0.117  14.302  -4.109  1.00  0.00              
ATOM   2634  NH1 ARG B  18       0.599  15.251  -4.673  1.00  0.00              
ATOM   2635  NH2 ARG B  18      -0.930  13.563  -4.844  1.00  0.00              
ATOM   2636  H   ARG B  18      -3.495  16.034  -0.005  1.00  0.00              
ATOM   2637  HA  ARG B  18      -1.309  17.830   0.215  1.00  0.00              
ATOM   2638 1HB  ARG B  18      -1.019  15.389   0.016  1.00  0.00              
ATOM   2639 2HB  ARG B  18      -1.742  15.399  -1.585  1.00  0.00              
ATOM   2640 1HG  ARG B  18       0.166  16.754  -2.414  1.00  0.00              
ATOM   2641 2HG  ARG B  18       0.908  16.635  -0.800  1.00  0.00              
ATOM   2642 1HD  ARG B  18       1.794  14.999  -2.381  1.00  0.00              
ATOM   2643 2HD  ARG B  18       0.995  14.240  -0.984  1.00  0.00              
ATOM   2644  HE  ARG B  18      -0.587  13.346  -2.386  1.00  0.00              
ATOM   2645 1HH1 ARG B  18       1.220  15.816  -4.112  1.00  0.00              
ATOM   2646 2HH1 ARG B  18       0.527  15.414  -5.667  1.00  0.00              
ATOM   2647 1HH2 ARG B  18      -1.480  12.834  -4.410  1.00  0.00              
ATOM   2648 2HH2 ARG B  18      -1.001  13.726  -5.837  1.00  0.00              
ATOM   2649  N   GLU B  19      -2.676  17.944  -2.786  1.00  0.00              
ATOM   2650  CA  GLU B  19      -2.763  18.818  -3.986  1.00  0.00              
ATOM   2651  C   GLU B  19      -3.156  20.256  -3.590  1.00  0.00              
ATOM   2652  O   GLU B  19      -2.666  21.227  -4.186  1.00  0.00              
ATOM   2653  CB  GLU B  19      -3.776  18.261  -4.989  1.00  0.00              
ATOM   2654  CG  GLU B  19      -3.325  16.994  -5.701  1.00  0.00              
ATOM   2655  CD  GLU B  19      -4.415  16.365  -6.523  1.00  0.00              
ATOM   2656  OE1 GLU B  19      -5.533  16.814  -6.435  1.00  0.00              
ATOM   2657  OE2 GLU B  19      -4.130  15.435  -7.240  1.00  0.00              
ATOM   2658  H   GLU B  19      -3.284  17.140  -2.718  1.00  0.00              
ATOM   2659  HA  GLU B  19      -1.775  18.877  -4.444  1.00  0.00              
ATOM   2660 1HB  GLU B  19      -4.712  18.041  -4.475  1.00  0.00              
ATOM   2661 2HB  GLU B  19      -3.989  19.014  -5.748  1.00  0.00              
ATOM   2662 1HG  GLU B  19      -2.487  17.236  -6.354  1.00  0.00              
ATOM   2663 2HG  GLU B  19      -2.976  16.277  -4.959  1.00  0.00              
ATOM   2664  N   LEU B  20      -4.047  20.401  -2.604  1.00  0.00              
ATOM   2665  CA  LEU B  20      -4.340  21.745  -2.095  1.00  0.00              
ATOM   2666  C   LEU B  20      -3.075  22.377  -1.493  1.00  0.00              
ATOM   2667  O   LEU B  20      -2.692  23.508  -1.842  1.00  0.00              
ATOM   2668  CB  LEU B  20      -5.465  21.733  -1.070  1.00  0.00              
ATOM   2669  CG  LEU B  20      -5.806  23.076  -0.407  1.00  0.00              
ATOM   2670  CD1 LEU B  20      -6.257  24.052  -1.503  1.00  0.00              
ATOM   2671  CD2 LEU B  20      -6.885  22.917   0.645  1.00  0.00              
ATOM   2672  H   LEU B  20      -4.524  19.608  -2.201  1.00  0.00              
ATOM   2673  HA  LEU B  20      -4.655  22.370  -2.930  1.00  0.00              
ATOM   2674 1HB  LEU B  20      -6.371  21.373  -1.553  1.00  0.00              
ATOM   2675 2HB  LEU B  20      -5.202  21.038  -0.273  1.00  0.00              
ATOM   2676  HG  LEU B  20      -4.914  23.482   0.072  1.00  0.00              
ATOM   2677 1HD1 LEU B  20      -6.505  25.014  -1.054  1.00  0.00              
ATOM   2678 2HD1 LEU B  20      -5.452  24.186  -2.225  1.00  0.00              
ATOM   2679 3HD1 LEU B  20      -7.135  23.650  -2.008  1.00  0.00              
ATOM   2680 1HD2 LEU B  20      -7.101  23.887   1.095  1.00  0.00              
ATOM   2681 2HD2 LEU B  20      -7.789  22.523   0.182  1.00  0.00              
ATOM   2682 3HD2 LEU B  20      -6.542  22.228   1.417  1.00  0.00              
ATOM   2683  N   LYS B  21      -2.400  21.653  -0.617  1.00  0.00              
ATOM   2684  CA  LYS B  21      -1.172  22.205  -0.019  1.00  0.00              
ATOM   2685  C   LYS B  21      -0.175  22.693  -1.088  1.00  0.00              
ATOM   2686  O   LYS B  21       0.343  23.825  -1.015  1.00  0.00              
ATOM   2687  CB  LYS B  21      -0.504  21.160   0.876  1.00  0.00              
ATOM   2688  CG  LYS B  21       0.750  21.650   1.588  1.00  0.00              
ATOM   2689  CD  LYS B  21       1.373  20.548   2.432  1.00  0.00              
ATOM   2690  CE  LYS B  21       2.535  21.074   3.261  1.00  0.00              
ATOM   2691  NZ  LYS B  21       3.683  21.489   2.410  1.00  0.00              
ATOM   2692  H   LYS B  21      -2.707  20.730  -0.346  1.00  0.00              
ATOM   2693  HA  LYS B  21      -1.440  23.069   0.589  1.00  0.00              
ATOM   2694 1HB  LYS B  21      -1.212  20.827   1.636  1.00  0.00              
ATOM   2695 2HB  LYS B  21      -0.231  20.290   0.279  1.00  0.00              
ATOM   2696 1HG  LYS B  21       1.479  21.988   0.851  1.00  0.00              
ATOM   2697 2HG  LYS B  21       0.497  22.491   2.234  1.00  0.00              
ATOM   2698 1HD  LYS B  21       0.619  20.131   3.101  1.00  0.00              
ATOM   2699 2HD  LYS B  21       1.735  19.752   1.780  1.00  0.00              
ATOM   2700 1HE  LYS B  21       2.205  21.931   3.847  1.00  0.00              
ATOM   2701 2HE  LYS B  21       2.871  20.299   3.950  1.00  0.00              
ATOM   2702 1HZ  LYS B  21       4.431  21.830   2.997  1.00  0.00              
ATOM   2703 2HZ  LYS B  21       4.011  20.696   1.876  1.00  0.00              
ATOM   2704 3HZ  LYS B  21       3.389  22.221   1.780  1.00  0.00              
ATOM   2705  N   GLN B  22       0.079  21.825  -2.070  1.00  0.00              
ATOM   2706  CA  GLN B  22       0.996  22.110  -3.168  1.00  0.00              
ATOM   2707  C   GLN B  22       0.536  23.260  -4.076  1.00  0.00              
ATOM   2708  O   GLN B  22       1.357  24.078  -4.456  1.00  0.00              
ATOM   2709  CB  GLN B  22       1.199  20.846  -4.007  1.00  0.00              
ATOM   2710  CG  GLN B  22       1.981  19.750  -3.303  1.00  0.00              
ATOM   2711  CD  GLN B  22       2.091  18.489  -4.138  1.00  0.00              
ATOM   2712  OE1 GLN B  22       1.255  18.229  -5.008  1.00  0.00              
ATOM   2713  NE2 GLN B  22       3.124  17.696  -3.878  1.00  0.00              
ATOM   2714  H   GLN B  22      -0.392  20.932  -2.042  1.00  0.00              
ATOM   2715  HA  GLN B  22       1.949  22.430  -2.747  1.00  0.00              
ATOM   2716 1HB  GLN B  22       0.229  20.437  -4.290  1.00  0.00              
ATOM   2717 2HB  GLN B  22       1.728  21.100  -4.925  1.00  0.00              
ATOM   2718 1HG  GLN B  22       2.989  20.112  -3.097  1.00  0.00              
ATOM   2719 2HG  GLN B  22       1.477  19.500  -2.370  1.00  0.00              
ATOM   2720 1HE2 GLN B  22       3.248  16.849  -4.397  1.00  0.00              
ATOM   2721 2HE2 GLN B  22       3.778  17.944  -3.164  1.00  0.00              
ATOM   2722  N   GLU B  23      -0.753  23.330  -4.445  1.00  0.00              
ATOM   2723  CA  GLU B  23      -1.243  24.484  -5.221  1.00  0.00              
ATOM   2724  C   GLU B  23      -1.158  25.799  -4.451  1.00  0.00              
ATOM   2725  O   GLU B  23      -0.854  26.876  -5.036  1.00  0.00              
ATOM   2726  CB  GLU B  23      -2.688  24.247  -5.665  1.00  0.00              
ATOM   2727  CG  GLU B  23      -2.849  23.176  -6.735  1.00  0.00              
ATOM   2728  CD  GLU B  23      -4.300  22.912  -7.030  1.00  0.00              
ATOM   2729  OE1 GLU B  23      -5.134  23.488  -6.374  1.00  0.00              
ATOM   2730  OE2 GLU B  23      -4.576  22.223  -7.983  1.00  0.00              
ATOM   2731  H   GLU B  23      -1.399  22.594  -4.195  1.00  0.00              
ATOM   2732  HA  GLU B  23      -0.636  24.578  -6.122  1.00  0.00              
ATOM   2733 1HB  GLU B  23      -3.251  23.959  -4.777  1.00  0.00              
ATOM   2734 2HB  GLU B  23      -3.066  25.197  -6.043  1.00  0.00              
ATOM   2735 1HG  GLU B  23      -2.327  23.408  -7.663  1.00  0.00              
ATOM   2736 2HG  GLU B  23      -2.405  22.291  -6.281  1.00  0.00              
ATOM   2737  N   LEU B  24      -1.488  25.765  -3.157  1.00  0.00              
ATOM   2738  CA  LEU B  24      -1.330  26.958  -2.334  1.00  0.00              
ATOM   2739  C   LEU B  24       0.148  27.404  -2.176  1.00  0.00              
ATOM   2740  O   LEU B  24       0.412  28.609  -2.116  1.00  0.00              
ATOM   2741  CB  LEU B  24      -1.940  26.700  -0.951  1.00  0.00              
ATOM   2742  CG  LEU B  24      -3.457  26.473  -0.925  1.00  0.00              
ATOM   2743  CD1 LEU B  24      -3.896  26.133   0.493  1.00  0.00              
ATOM   2744  CD2 LEU B  24      -4.166  27.720  -1.432  1.00  0.00              
ATOM   2745  H   LEU B  24      -1.849  24.921  -2.736  1.00  0.00              
ATOM   2746  HA  LEU B  24      -1.782  27.801  -2.856  1.00  0.00              
ATOM   2747 1HB  LEU B  24      -1.467  25.819  -0.521  1.00  0.00              
ATOM   2748 2HB  LEU B  24      -1.722  27.554  -0.310  1.00  0.00              
ATOM   2749  HG  LEU B  24      -3.710  25.626  -1.564  1.00  0.00              
ATOM   2750 1HD1 LEU B  24      -4.974  25.972   0.511  1.00  0.00              
ATOM   2751 2HD1 LEU B  24      -3.389  25.226   0.823  1.00  0.00              
ATOM   2752 3HD1 LEU B  24      -3.642  26.956   1.160  1.00  0.00              
ATOM   2753 1HD2 LEU B  24      -5.244  27.558  -1.415  1.00  0.00              
ATOM   2754 2HD2 LEU B  24      -3.915  28.567  -0.793  1.00  0.00              
ATOM   2755 3HD2 LEU B  24      -3.847  27.929  -2.454  1.00  0.00              
ATOM   2756  N   GLU B  25       1.078  26.449  -2.091  1.00  0.00              
ATOM   2757  CA  GLU B  25       2.535  26.764  -2.105  1.00  0.00              
ATOM   2758  C   GLU B  25       2.894  27.468  -3.426  1.00  0.00              
ATOM   2759  O   GLU B  25       3.631  28.468  -3.446  1.00  0.00              
ATOM   2760  CB  GLU B  25       3.376  25.496  -1.941  1.00  0.00              
ATOM   2761  CG  GLU B  25       4.879  25.737  -1.916  1.00  0.00              
ATOM   2762  CD  GLU B  25       5.671  24.474  -1.724  1.00  0.00              
ATOM   2763  OE1 GLU B  25       5.071  23.434  -1.592  1.00  0.00              
ATOM   2764  OE2 GLU B  25       6.877  24.549  -1.709  1.00  0.00              
ATOM   2765  H   GLU B  25       0.784  25.485  -2.016  1.00  0.00              
ATOM   2766  HA  GLU B  25       2.760  27.399  -1.248  1.00  0.00              
ATOM   2767 1HB  GLU B  25       3.102  24.995  -1.012  1.00  0.00              
ATOM   2768 2HB  GLU B  25       3.161  24.808  -2.759  1.00  0.00              
ATOM   2769 1HG  GLU B  25       5.178  26.200  -2.856  1.00  0.00              
ATOM   2770 2HG  GLU B  25       5.111  26.432  -1.110  1.00  0.00              
ATOM   2771  N   GLU B  26       2.423  26.913  -4.542  1.00  0.00              
ATOM   2772  CA  GLU B  26       2.646  27.575  -5.859  1.00  0.00              
ATOM   2773  C   GLU B  26       2.034  28.990  -5.966  1.00  0.00              
ATOM   2774  O   GLU B  26       2.661  29.923  -6.518  1.00  0.00              
ATOM   2775  CB  GLU B  26       2.077  26.701  -6.979  1.00  0.00              
ATOM   2776  CG  GLU B  26       2.844  25.408  -7.220  1.00  0.00              
ATOM   2777  CD  GLU B  26       2.194  24.525  -8.248  1.00  0.00              
ATOM   2778  OE1 GLU B  26       1.108  24.839  -8.672  1.00  0.00              
ATOM   2779  OE2 GLU B  26       2.785  23.535  -8.610  1.00  0.00              
ATOM   2780  H   GLU B  26       1.913  26.042  -4.509  1.00  0.00              
ATOM   2781  HA  GLU B  26       3.717  27.734  -5.989  1.00  0.00              
ATOM   2782 1HB  GLU B  26       1.045  26.439  -6.747  1.00  0.00              
ATOM   2783 2HB  GLU B  26       2.070  27.264  -7.912  1.00  0.00              
ATOM   2784 1HG  GLU B  26       3.852  25.653  -7.553  1.00  0.00              
ATOM   2785 2HG  GLU B  26       2.924  24.865  -6.279  1.00  0.00              
ATOM   2786  N   LEU B  27       0.821  29.180  -5.431  1.00  0.00              
ATOM   2787  CA  LEU B  27       0.226  30.528  -5.401  1.00  0.00              
ATOM   2788  C   LEU B  27       1.031  31.515  -4.549  1.00  0.00              
ATOM   2789  O   LEU B  27       1.134  32.685  -4.903  1.00  0.00              
ATOM   2790  CB  LEU B  27      -1.210  30.452  -4.865  1.00  0.00              
ATOM   2791  CG  LEU B  27      -2.226  29.757  -5.780  1.00  0.00              
ATOM   2792  CD1 LEU B  27      -3.542  29.579  -5.035  1.00  0.00              
ATOM   2793  CD2 LEU B  27      -2.419  30.581  -7.044  1.00  0.00              
ATOM   2794  H   LEU B  27       0.302  28.404  -5.045  1.00  0.00              
ATOM   2795  HA  LEU B  27       0.248  30.939  -6.410  1.00  0.00              
ATOM   2796 1HB  LEU B  27      -1.198  29.918  -3.916  1.00  0.00              
ATOM   2797 2HB  LEU B  27      -1.567  31.466  -4.684  1.00  0.00              
ATOM   2798  HG  LEU B  27      -1.857  28.766  -6.046  1.00  0.00              
ATOM   2799 1HD1 LEU B  27      -4.264  29.085  -5.685  1.00  0.00              
ATOM   2800 2HD1 LEU B  27      -3.378  28.970  -4.147  1.00  0.00              
ATOM   2801 3HD1 LEU B  27      -3.928  30.555  -4.741  1.00  0.00              
ATOM   2802 1HD2 LEU B  27      -3.141  30.086  -7.695  1.00  0.00              
ATOM   2803 2HD2 LEU B  27      -2.789  31.572  -6.779  1.00  0.00              
ATOM   2804 3HD2 LEU B  27      -1.466  30.677  -7.565  1.00  0.00              
ATOM   2805  N   TYR B  28       1.579  31.029  -3.439  1.00  0.00              
ATOM   2806  CA  TYR B  28       2.477  31.810  -2.596  1.00  0.00              
ATOM   2807  C   TYR B  28       3.773  32.174  -3.351  1.00  0.00              
ATOM   2808  O   TYR B  28       4.213  33.296  -3.349  1.00  0.00              
ATOM   2809  CB  TYR B  28       2.800  31.040  -1.314  1.00  0.00              
ATOM   2810  CG  TYR B  28       3.820  31.724  -0.431  1.00  0.00              
ATOM   2811  CD1 TYR B  28       3.469  32.863   0.280  1.00  0.00              
ATOM   2812  CD2 TYR B  28       5.105  31.214  -0.332  1.00  0.00              
ATOM   2813  CE1 TYR B  28       4.400  33.488   1.086  1.00  0.00              
ATOM   2814  CE2 TYR B  28       6.037  31.839   0.474  1.00  0.00              
ATOM   2815  CZ  TYR B  28       5.688  32.971   1.181  1.00  0.00              
ATOM   2816  OH  TYR B  28       6.616  33.594   1.984  1.00  0.00              
ATOM   2817  H   TYR B  28       1.359  30.079  -3.176  1.00  0.00              
ATOM   2818  HA  TYR B  28       1.975  32.737  -2.322  1.00  0.00              
ATOM   2819 1HB  TYR B  28       1.886  30.900  -0.734  1.00  0.00              
ATOM   2820 2HB  TYR B  28       3.180  30.051  -1.569  1.00  0.00              
ATOM   2821  HD1 TYR B  28       2.458  33.264   0.202  1.00  0.00              
ATOM   2822  HD2 TYR B  28       5.381  30.320  -0.891  1.00  0.00              
ATOM   2823  HE1 TYR B  28       4.125  34.382   1.644  1.00  0.00              
ATOM   2824  HE2 TYR B  28       7.048  31.438   0.551  1.00  0.00              
ATOM   2825  HH  TYR B  28       6.210  34.353   2.411  1.00  0.00              
ATOM   2826  N   LYS B  29       4.374  31.214  -4.004  1.00  0.00              
ATOM   2827  CA  LYS B  29       5.576  31.528  -4.792  1.00  0.00              
ATOM   2828  C   LYS B  29       5.316  32.618  -5.831  1.00  0.00              
ATOM   2829  O   LYS B  29       6.148  33.511  -6.035  1.00  0.00              
ATOM   2830  CB  LYS B  29       6.101  30.269  -5.484  1.00  0.00              
ATOM   2831  CG  LYS B  29       6.731  29.250  -4.543  1.00  0.00              
ATOM   2832  CD  LYS B  29       7.172  28.004  -5.295  1.00  0.00              
ATOM   2833  CE  LYS B  29       7.805  26.986  -4.357  1.00  0.00              
ATOM   2834  NZ  LYS B  29       8.198  25.741  -5.070  1.00  0.00              
ATOM   2835  H   LYS B  29       4.035  30.263  -3.981  1.00  0.00              
ATOM   2836  HA  LYS B  29       6.317  31.976  -4.129  1.00  0.00              
ATOM   2837 1HB  LYS B  29       5.285  29.777  -6.013  1.00  0.00              
ATOM   2838 2HB  LYS B  29       6.851  30.548  -6.225  1.00  0.00              
ATOM   2839 1HG  LYS B  29       7.597  29.695  -4.052  1.00  0.00              
ATOM   2840 2HG  LYS B  29       6.008  28.966  -3.779  1.00  0.00              
ATOM   2841 1HD  LYS B  29       6.310  27.548  -5.784  1.00  0.00              
ATOM   2842 2HD  LYS B  29       7.899  28.278  -6.060  1.00  0.00              
ATOM   2843 1HE  LYS B  29       8.689  27.419  -3.893  1.00  0.00              
ATOM   2844 2HE  LYS B  29       7.097  26.729  -3.569  1.00  0.00              
ATOM   2845 1HZ  LYS B  29       8.612  25.093  -4.415  1.00  0.00              
ATOM   2846 2HZ  LYS B  29       7.381  25.319  -5.489  1.00  0.00              
ATOM   2847 3HZ  LYS B  29       8.869  25.963  -5.792  1.00  0.00              
ATOM   2848  N   GLU B  30       4.137  32.573  -6.456  1.00  0.00              
ATOM   2849  CA  GLU B  30       3.694  33.604  -7.370  1.00  0.00              
ATOM   2850  C   GLU B  30       3.422  34.926  -6.680  1.00  0.00              
ATOM   2851  O   GLU B  30       3.705  35.979  -7.241  1.00  0.00              
ATOM   2852  CB  GLU B  30       2.432  33.143  -8.103  1.00  0.00              
ATOM   2853  CG  GLU B  30       2.661  32.019  -9.102  1.00  0.00              
ATOM   2854  CD  GLU B  30       1.387  31.521  -9.725  1.00  0.00              
ATOM   2855  OE1 GLU B  30       0.373  31.561  -9.071  1.00  0.00              
ATOM   2856  OE2 GLU B  30       1.427  31.100 -10.857  1.00  0.00              
ATOM   2857  H   GLU B  30       3.535  31.781  -6.279  1.00  0.00              
ATOM   2858  HA  GLU B  30       4.487  33.788  -8.096  1.00  0.00              
ATOM   2859 1HB  GLU B  30       1.694  32.801  -7.377  1.00  0.00              
ATOM   2860 2HB  GLU B  30       1.996  33.985  -8.641  1.00  0.00              
ATOM   2861 1HG  GLU B  30       3.322  32.377  -9.891  1.00  0.00              
ATOM   2862 2HG  GLU B  30       3.159  31.193  -8.596  1.00  0.00              
ATOM   2863  N   ALA B  31       2.878  34.875  -5.455  1.00  0.00              
ATOM   2864  CA  ALA B  31       2.695  36.059  -4.611  1.00  0.00              
ATOM   2865  C   ALA B  31       4.005  36.747  -4.211  1.00  0.00              
ATOM   2866  O   ALA B  31       4.017  37.963  -3.921  1.00  0.00              
ATOM   2867  CB  ALA B  31       1.892  35.701  -3.330  1.00  0.00              
ATOM   2868  H   ALA B  31       2.584  33.973  -5.109  1.00  0.00              
ATOM   2869  HA  ALA B  31       2.132  36.798  -5.181  1.00  0.00              
ATOM   2870 1HB  ALA B  31       1.768  36.594  -2.717  1.00  0.00              
ATOM   2871 2HB  ALA B  31       0.913  35.314  -3.610  1.00  0.00              
ATOM   2872 3HB  ALA B  31       2.432  34.945  -2.762  1.00  0.00              
ATOM   2873  N   ARG B  32       5.073  35.958  -4.127  1.00  0.00              
ATOM   2874  CA  ARG B  32       6.423  36.467  -3.865  1.00  0.00              
ATOM   2875  C   ARG B  32       7.231  36.853  -5.133  1.00  0.00              
ATOM   2876  O   ARG B  32       8.386  37.250  -5.024  1.00  0.00              
ATOM   2877  CB  ARG B  32       7.209  35.425  -3.082  1.00  0.00              
ATOM   2878  CG  ARG B  32       6.604  35.042  -1.741  1.00  0.00              
ATOM   2879  CD  ARG B  32       6.461  36.220  -0.847  1.00  0.00              
ATOM   2880  NE  ARG B  32       7.751  36.782  -0.481  1.00  0.00              
ATOM   2881  CZ  ARG B  32       7.921  37.961   0.148  1.00  0.00              
ATOM   2882  NH1 ARG B  32       6.875  38.689   0.474  1.00  0.00              
ATOM   2883  NH2 ARG B  32       9.138  38.387   0.438  1.00  0.00              
ATOM   2884  H   ARG B  32       4.937  34.965  -4.252  1.00  0.00              
ATOM   2885  HA  ARG B  32       6.339  37.401  -3.310  1.00  0.00              
ATOM   2886 1HB  ARG B  32       7.298  34.516  -3.675  1.00  0.00              
ATOM   2887 2HB  ARG B  32       8.217  35.795  -2.896  1.00  0.00              
ATOM   2888 1HG  ARG B  32       5.615  34.609  -1.898  1.00  0.00              
ATOM   2889 2HG  ARG B  32       7.246  34.312  -1.247  1.00  0.00              
ATOM   2890 1HD  ARG B  32       5.883  36.993  -1.352  1.00  0.00              
ATOM   2891 2HD  ARG B  32       5.947  35.922   0.067  1.00  0.00              
ATOM   2892  HE  ARG B  32       8.579  36.251  -0.715  1.00  0.00              
ATOM   2893 1HH1 ARG B  32       5.945  38.364   0.253  1.00  0.00              
ATOM   2894 2HH1 ARG B  32       7.002  39.573   0.946  1.00  0.00              
ATOM   2895 1HH2 ARG B  32       9.942  37.827   0.188  1.00  0.00              
ATOM   2896 2HH2 ARG B  32       9.265  39.270   0.909  1.00  0.00              
ATOM   2897  N   LYS B  33       6.636  36.786  -6.322  1.00  0.00              
ATOM   2898  CA  LYS B  33       7.390  37.197  -7.533  1.00  0.00              
ATOM   2899  C   LYS B  33       7.452  38.712  -7.636  1.00  0.00              
ATOM   2900  O   LYS B  33       6.562  39.427  -7.141  1.00  0.00              
ATOM   2901  CB  LYS B  33       6.757  36.617  -8.799  1.00  0.00              
ATOM   2902  CG  LYS B  33       6.870  35.104  -8.923  1.00  0.00              
ATOM   2903  CD  LYS B  33       6.230  34.604 -10.209  1.00  0.00              
ATOM   2904  CE  LYS B  33       6.354  33.094 -10.341  1.00  0.00              
ATOM   2905  NZ  LYS B  33       5.730  32.591 -11.595  1.00  0.00              
ATOM   2906  H   LYS B  33       5.685  36.462  -6.421  1.00  0.00              
ATOM   2907  HA  LYS B  33       8.422  36.860  -7.429  1.00  0.00              
ATOM   2908 1HB  LYS B  33       5.698  36.876  -8.828  1.00  0.00              
ATOM   2909 2HB  LYS B  33       7.226  37.061  -9.677  1.00  0.00              
ATOM   2910 1HG  LYS B  33       7.922  34.816  -8.915  1.00  0.00              
ATOM   2911 2HG  LYS B  33       6.377  34.631  -8.074  1.00  0.00              
ATOM   2912 1HD  LYS B  33       5.173  34.876 -10.219  1.00  0.00              
ATOM   2913 2HD  LYS B  33       6.716  35.075 -11.064  1.00  0.00              
ATOM   2914 1HE  LYS B  33       7.406  32.813 -10.335  1.00  0.00              
ATOM   2915 2HE  LYS B  33       5.868  32.614  -9.491  1.00  0.00              
ATOM   2916 1HZ  LYS B  33       5.833  31.587 -11.644  1.00  0.00              
ATOM   2917 2HZ  LYS B  33       4.748  32.829 -11.603  1.00  0.00              
ATOM   2918 3HZ  LYS B  33       6.186  33.015 -12.391  1.00  0.00              
ATOM   2919  N   LEU B  34       8.503  39.215  -8.279  1.00  0.00              
ATOM   2920  CA  LEU B  34       8.671  40.656  -8.408  1.00  0.00              
ATOM   2921  C   LEU B  34       7.656  41.288  -9.361  1.00  0.00              
ATOM   2922  O   LEU B  34       7.199  40.645 -10.300  1.00  0.00              
ATOM   2923  CB  LEU B  34      10.091  40.968  -8.894  1.00  0.00              
ATOM   2924  CG  LEU B  34      11.224  40.569  -7.940  1.00  0.00              
ATOM   2925  CD1 LEU B  34      12.567  40.837  -8.605  1.00  0.00              
ATOM   2926  CD2 LEU B  34      11.092  41.349  -6.641  1.00  0.00              
ATOM   2927  H   LEU B  34       9.194  38.601  -8.684  1.00  0.00              
ATOM   2928  HA  LEU B  34       8.455  41.117  -7.444  1.00  0.00              
ATOM   2929 1HB  LEU B  34      10.256  40.451  -9.838  1.00  0.00              
ATOM   2930 2HB  LEU B  34      10.170  42.040  -9.073  1.00  0.00              
ATOM   2931  HG  LEU B  34      11.164  39.501  -7.730  1.00  0.00              
ATOM   2932 1HD1 LEU B  34      13.372  40.554  -7.927  1.00  0.00              
ATOM   2933 2HD1 LEU B  34      12.643  40.252  -9.522  1.00  0.00              
ATOM   2934 3HD1 LEU B  34      12.650  41.897  -8.843  1.00  0.00              
ATOM   2935 1HD2 LEU B  34      11.897  41.065  -5.962  1.00  0.00              
ATOM   2936 2HD2 LEU B  34      11.153  42.417  -6.850  1.00  0.00              
ATOM   2937 3HD2 LEU B  34      10.131  41.125  -6.178  1.00  0.00              
ATOM   2938  N   ASP B  35       7.303  42.541  -9.075  1.00  0.00              
ATOM   2939  CA  ASP B  35       6.299  43.319  -9.824  1.00  0.00              
ATOM   2940  C   ASP B  35       4.905  42.675  -9.850  1.00  0.00              
ATOM   2941  O   ASP B  35       4.243  42.629 -10.891  1.00  0.00              
ATOM   2942  CB  ASP B  35       6.775  43.531 -11.263  1.00  0.00              
ATOM   2943  CG  ASP B  35       8.050  44.359 -11.349  1.00  0.00              
ATOM   2944  OD1 ASP B  35       8.199  45.267 -10.567  1.00  0.00              
ATOM   2945  OD2 ASP B  35       8.863  44.075 -12.197  1.00  0.00              
ATOM   2946  H   ASP B  35       7.768  42.968  -8.287  1.00  0.00              
ATOM   2947  HA  ASP B  35       6.141  44.267  -9.309  1.00  0.00              
ATOM   2948 1HB  ASP B  35       6.955  42.564 -11.733  1.00  0.00              
ATOM   2949 2HB  ASP B  35       5.994  44.032 -11.835  1.00  0.00              
ATOM   2950  N   LEU B  36       4.470  42.163  -8.704  1.00  0.00              
ATOM   2951  CA  LEU B  36       3.145  41.580  -8.602  1.00  0.00              
ATOM   2952  C   LEU B  36       2.164  42.729  -8.774  1.00  0.00              
ATOM   2953  O   LEU B  36       2.218  43.728  -8.045  1.00  0.00              
ATOM   2954  CB  LEU B  36       2.940  40.879  -7.253  1.00  0.00              
ATOM   2955  CG  LEU B  36       1.594  40.167  -7.071  1.00  0.00              
ATOM   2956  CD1 LEU B  36       1.504  38.994  -8.038  1.00  0.00              
ATOM   2957  CD2 LEU B  36       1.457  39.700  -5.630  1.00  0.00              
ATOM   2958  H   LEU B  36       5.066  42.176  -7.889  1.00  0.00              
ATOM   2959  HA  LEU B  36       3.032  40.838  -9.391  1.00  0.00              
ATOM   2960 1HB  LEU B  36       3.727  40.137  -7.125  1.00  0.00              
ATOM   2961 2HB  LEU B  36       3.034  41.619  -6.459  1.00  0.00              
ATOM   2962  HG  LEU B  36       0.783  40.856  -7.308  1.00  0.00              
ATOM   2963 1HD1 LEU B  36       0.547  38.488  -7.909  1.00  0.00              
ATOM   2964 2HD1 LEU B  36       1.586  39.359  -9.062  1.00  0.00              
ATOM   2965 3HD1 LEU B  36       2.314  38.294  -7.836  1.00  0.00              
ATOM   2966 1HD2 LEU B  36       0.499  39.194  -5.501  1.00  0.00              
ATOM   2967 2HD2 LEU B  36       2.266  39.009  -5.393  1.00  0.00              
ATOM   2968 3HD2 LEU B  36       1.506  40.560  -4.962  1.00  0.00              
ATOM   2969  N   THR B  37       1.294  42.627  -9.769  1.00  0.00              
ATOM   2970  CA  THR B  37       0.375  43.717 -10.021  1.00  0.00              
ATOM   2971  C   THR B  37      -0.867  43.463  -9.172  1.00  0.00              
ATOM   2972  O   THR B  37      -1.021  42.369  -8.591  1.00  0.00              
ATOM   2973  CB  THR B  37       0.006  43.829 -11.512  1.00  0.00              
ATOM   2974  OG1 THR B  37      -0.722  42.662 -11.916  1.00  0.00              
ATOM   2975  CG2 THR B  37       1.259  43.960 -12.364  1.00  0.00              
ATOM   2976  H   THR B  37       1.257  41.806 -10.357  1.00  0.00              
ATOM   2977  HA  THR B  37       0.836  44.644  -9.680  1.00  0.00              
ATOM   2978  HB  THR B  37      -0.624  44.705 -11.666  1.00  0.00              
ATOM   2979  HG1 THR B  37      -0.949  42.733 -12.847  1.00  0.00              
ATOM   2980 1HG2 THR B  37       0.979  44.038 -13.414  1.00  0.00              
ATOM   2981 2HG2 THR B  37       1.809  44.852 -12.067  1.00  0.00              
ATOM   2982 3HG2 THR B  37       1.889  43.082 -12.221  1.00  0.00              
ATOM   2983  N   GLN B  38      -1.727  44.475  -9.073  1.00  0.00              
ATOM   2984  CA  GLN B  38      -2.989  44.321  -8.359  1.00  0.00              
ATOM   2985  C   GLN B  38      -3.909  43.309  -9.012  1.00  0.00              
ATOM   2986  O   GLN B  38      -4.595  42.603  -8.301  1.00  0.00              
ATOM   2987  CB  GLN B  38      -3.706  45.670  -8.255  1.00  0.00              
ATOM   2988  CG  GLN B  38      -4.982  45.635  -7.432  1.00  0.00              
ATOM   2989  CD  GLN B  38      -4.723  45.283  -5.979  1.00  0.00              
ATOM   2990  OE1 GLN B  38      -3.880  45.895  -5.318  1.00  0.00              
ATOM   2991  NE2 GLN B  38      -5.449  44.292  -5.473  1.00  0.00              
ATOM   2992  H   GLN B  38      -1.507  45.365  -9.498  1.00  0.00              
ATOM   2993  HA  GLN B  38      -2.781  43.896  -7.377  1.00  0.00              
ATOM   2994 1HB  GLN B  38      -3.036  46.404  -7.808  1.00  0.00              
ATOM   2995 2HB  GLN B  38      -3.960  46.025  -9.254  1.00  0.00              
ATOM   2996 1HG  GLN B  38      -5.452  46.618  -7.467  1.00  0.00              
ATOM   2997 2HG  GLN B  38      -5.653  44.885  -7.851  1.00  0.00              
ATOM   2998 1HE2 GLN B  38      -5.323  44.015  -4.520  1.00  0.00              
ATOM   2999 2HE2 GLN B  38      -6.123  43.823  -6.045  1.00  0.00              
ATOM   3000  N   GLU B  39      -3.902  43.213 -10.349  1.00  0.00              
ATOM   3001  CA  GLU B  39      -4.682  42.187 -11.032  1.00  0.00              
ATOM   3002  C   GLU B  39      -4.146  40.774 -10.815  1.00  0.00              
ATOM   3003  O   GLU B  39      -4.921  39.826 -10.652  1.00  0.00              
ATOM   3004  CB  GLU B  39      -4.729  42.486 -12.532  1.00  0.00              
ATOM   3005  CG  GLU B  39      -5.527  41.480 -13.350  1.00  0.00              
ATOM   3006  CD  GLU B  39      -6.984  41.449 -12.980  1.00  0.00              
ATOM   3007  OE1 GLU B  39      -7.452  42.405 -12.409  1.00  0.00              
ATOM   3008  OE2 GLU B  39      -7.629  40.469 -13.268  1.00  0.00              
ATOM   3009  H   GLU B  39      -3.350  43.857 -10.897  1.00  0.00              
ATOM   3010  HA  GLU B  39      -5.683  42.167 -10.599  1.00  0.00              
ATOM   3011 1HB  GLU B  39      -5.168  43.471 -12.693  1.00  0.00              
ATOM   3012 2HB  GLU B  39      -3.714  42.511 -12.930  1.00  0.00              
ATOM   3013 1HG  GLU B  39      -5.437  41.733 -14.406  1.00  0.00              
ATOM   3014 2HG  GLU B  39      -5.099  40.489 -13.204  1.00  0.00              
ATOM   3015  N   GLU B  40      -2.822  40.624 -10.858  1.00  0.00              
ATOM   3016  CA  GLU B  40      -2.189  39.355 -10.569  1.00  0.00              
ATOM   3017  C   GLU B  40      -2.457  38.891  -9.134  1.00  0.00              
ATOM   3018  O   GLU B  40      -2.761  37.718  -8.929  1.00  0.00              
ATOM   3019  CB  GLU B  40      -0.682  39.455 -10.819  1.00  0.00              
ATOM   3020  CG  GLU B  40      -0.293  39.544 -12.287  1.00  0.00              
ATOM   3021  CD  GLU B  40      -0.772  38.343 -13.054  1.00  0.00              
ATOM   3022  OE1 GLU B  40      -0.487  37.245 -12.639  1.00  0.00              
ATOM   3023  OE2 GLU B  40      -1.518  38.518 -13.989  1.00  0.00              
ATOM   3024  H   GLU B  40      -2.246  41.417 -11.099  1.00  0.00              
ATOM   3025  HA  GLU B  40      -2.606  38.600 -11.236  1.00  0.00              
ATOM   3026 1HB  GLU B  40      -0.331  40.344 -10.296  1.00  0.00              
ATOM   3027 2HB  GLU B  40      -0.227  38.569 -10.376  1.00  0.00              
ATOM   3028 1HG  GLU B  40      -0.649  40.451 -12.776  1.00  0.00              
ATOM   3029 2HG  GLU B  40       0.796  39.548 -12.264  1.00  0.00              
ATOM   3030  N   ARG B  41      -2.364  39.809  -8.163  1.00  0.00              
ATOM   3031  CA  ARG B  41      -2.710  39.520  -6.755  1.00  0.00              
ATOM   3032  C   ARG B  41      -4.186  39.140  -6.552  1.00  0.00              
ATOM   3033  O   ARG B  41      -4.509  38.261  -5.734  1.00  0.00              
ATOM   3034  CB  ARG B  41      -2.392  40.724  -5.881  1.00  0.00              
ATOM   3035  CG  ARG B  41      -2.587  40.501  -4.390  1.00  0.00              
ATOM   3036  CD  ARG B  41      -2.089  41.652  -3.593  1.00  0.00              
ATOM   3037  NE  ARG B  41      -2.291  41.452  -2.167  1.00  0.00              
ATOM   3038  CZ  ARG B  41      -1.939  42.336  -1.213  1.00  0.00              
ATOM   3039  NH1 ARG B  41      -1.370  43.473  -1.548  1.00  0.00              
ATOM   3040  NH2 ARG B  41      -2.165  42.060   0.060  1.00  0.00              
ATOM   3041  H   ARG B  41      -2.045  40.735  -8.411  1.00  0.00              
ATOM   3042  HA  ARG B  41      -2.136  38.651  -6.430  1.00  0.00              
ATOM   3043 1HB  ARG B  41      -1.356  41.023  -6.037  1.00  0.00              
ATOM   3044 2HB  ARG B  41      -3.023  41.563  -6.174  1.00  0.00              
ATOM   3045 1HG  ARG B  41      -3.648  40.371  -4.177  1.00  0.00              
ATOM   3046 2HG  ARG B  41      -2.042  39.608  -4.080  1.00  0.00              
ATOM   3047 1HD  ARG B  41      -1.022  41.783  -3.771  1.00  0.00              
ATOM   3048 2HD  ARG B  41      -2.620  42.556  -3.888  1.00  0.00              
ATOM   3049  HE  ARG B  41      -2.725  40.588  -1.870  1.00  0.00              
ATOM   3050 1HH1 ARG B  41      -1.197  43.684  -2.521  1.00  0.00              
ATOM   3051 2HH1 ARG B  41      -1.107  44.135  -0.833  1.00  0.00              
ATOM   3052 1HH2 ARG B  41      -2.603  41.185   0.317  1.00  0.00              
ATOM   3053 2HH2 ARG B  41      -1.902  42.722   0.774  1.00  0.00              
ATOM   3054  N   ARG B  42      -5.077  39.817  -7.288  1.00  0.00              
ATOM   3055  CA  ARG B  42      -6.512  39.480  -7.316  1.00  0.00              
ATOM   3056  C   ARG B  42      -6.749  38.062  -7.874  1.00  0.00              
ATOM   3057  O   ARG B  42      -7.552  37.297  -7.332  1.00  0.00              
ATOM   3058  CB  ARG B  42      -7.279  40.487  -8.160  1.00  0.00              
ATOM   3059  CG  ARG B  42      -8.762  40.193  -8.316  1.00  0.00              
ATOM   3060  CD  ARG B  42      -9.448  40.114  -7.000  1.00  0.00              
ATOM   3061  NE  ARG B  42     -10.871  39.853  -7.145  1.00  0.00              
ATOM   3062  CZ  ARG B  42     -11.698  39.538  -6.130  1.00  0.00              
ATOM   3063  NH1 ARG B  42     -11.230  39.448  -4.904  1.00  0.00              
ATOM   3064  NH2 ARG B  42     -12.980  39.318  -6.365  1.00  0.00              
ATOM   3065  H   ARG B  42      -4.742  40.591  -7.845  1.00  0.00              
ATOM   3066  HA  ARG B  42      -6.886  39.476  -6.292  1.00  0.00              
ATOM   3067 1HB  ARG B  42      -7.184  41.478  -7.718  1.00  0.00              
ATOM   3068 2HB  ARG B  42      -6.845  40.531  -9.159  1.00  0.00              
ATOM   3069 1HG  ARG B  42      -9.231  40.985  -8.900  1.00  0.00              
ATOM   3070 2HG  ARG B  42      -8.892  39.239  -8.828  1.00  0.00              
ATOM   3071 1HD  ARG B  42      -9.012  39.308  -6.411  1.00  0.00              
ATOM   3072 2HD  ARG B  42      -9.327  41.058  -6.470  1.00  0.00              
ATOM   3073  HE  ARG B  42     -11.268  39.913  -8.074  1.00  0.00              
ATOM   3074 1HH1 ARG B  42     -10.251  39.616  -4.724  1.00  0.00              
ATOM   3075 2HH1 ARG B  42     -11.850  39.212  -4.143  1.00  0.00              
ATOM   3076 1HH2 ARG B  42     -13.340  39.387  -7.307  1.00  0.00              
ATOM   3077 2HH2 ARG B  42     -13.600  39.082  -5.605  1.00  0.00              
ATOM   3078  N   LYS B  43      -6.036  37.712  -8.953  1.00  0.00              
ATOM   3079  CA  LYS B  43      -6.046  36.366  -9.501  1.00  0.00              
ATOM   3080  C   LYS B  43      -5.548  35.323  -8.522  1.00  0.00              
ATOM   3081  O   LYS B  43      -6.029  34.196  -8.492  1.00  0.00              
ATOM   3082  CB  LYS B  43      -5.204  36.314 -10.777  1.00  0.00              
ATOM   3083  CG  LYS B  43      -5.836  37.009 -11.976  1.00  0.00              
ATOM   3084  CD  LYS B  43      -4.910  36.979 -13.183  1.00  0.00              
ATOM   3085  CE  LYS B  43      -5.549  37.653 -14.388  1.00  0.00              
ATOM   3086  NZ  LYS B  43      -4.635  37.675 -15.562  1.00  0.00              
ATOM   3087  H   LYS B  43      -5.471  38.420  -9.399  1.00  0.00              
ATOM   3088  HA  LYS B  43      -7.063  36.125  -9.810  1.00  0.00              
ATOM   3089 1HB  LYS B  43      -4.235  36.778 -10.593  1.00  0.00              
ATOM   3090 2HB  LYS B  43      -5.023  35.274 -11.051  1.00  0.00              
ATOM   3091 1HG  LYS B  43      -6.772  36.512 -12.234  1.00  0.00              
ATOM   3092 2HG  LYS B  43      -6.054  38.046 -11.721  1.00  0.00              
ATOM   3093 1HD  LYS B  43      -3.979  37.493 -12.940  1.00  0.00              
ATOM   3094 2HD  LYS B  43      -4.678  35.945 -13.438  1.00  0.00              
ATOM   3095 1HE  LYS B  43      -6.459  37.122 -14.661  1.00  0.00              
ATOM   3096 2HE  LYS B  43      -5.816  38.679 -14.132  1.00  0.00              
ATOM   3097 1HZ  LYS B  43      -5.095  38.130 -16.339  1.00  0.00              
ATOM   3098 2HZ  LYS B  43      -3.794  38.182 -15.326  1.00  0.00              
ATOM   3099 3HZ  LYS B  43      -4.396  36.729 -15.821  1.00  0.00              
ATOM   3100  N   LEU B  44      -4.548  35.679  -7.737  1.00  0.00              
ATOM   3101  CA  LEU B  44      -4.075  34.767  -6.702  1.00  0.00              
ATOM   3102  C   LEU B  44      -5.143  34.498  -5.633  1.00  0.00              
ATOM   3103  O   LEU B  44      -5.259  33.363  -5.169  1.00  0.00              
ATOM   3104  CB  LEU B  44      -2.816  35.343  -6.041  1.00  0.00              
ATOM   3105  CG  LEU B  44      -1.561  35.383  -6.922  1.00  0.00              
ATOM   3106  CD1 LEU B  44      -0.470  36.178  -6.217  1.00  0.00              
ATOM   3107  CD2 LEU B  44      -1.100  33.962  -7.213  1.00  0.00              
ATOM   3108  H   LEU B  44      -4.102  36.579  -7.842  1.00  0.00              
ATOM   3109  HA  LEU B  44      -3.874  33.799  -7.160  1.00  0.00              
ATOM   3110 1HB  LEU B  44      -3.028  36.362  -5.720  1.00  0.00              
ATOM   3111 2HB  LEU B  44      -2.584  34.747  -5.159  1.00  0.00              
ATOM   3112  HG  LEU B  44      -1.790  35.889  -7.859  1.00  0.00              
ATOM   3113 1HD1 LEU B  44       0.422  36.207  -6.843  1.00  0.00              
ATOM   3114 2HD1 LEU B  44      -0.820  37.195  -6.038  1.00  0.00              
ATOM   3115 3HD1 LEU B  44      -0.231  35.704  -5.266  1.00  0.00              
ATOM   3116 1HD2 LEU B  44      -0.208  33.990  -7.839  1.00  0.00              
ATOM   3117 2HD2 LEU B  44      -0.869  33.455  -6.275  1.00  0.00              
ATOM   3118 3HD2 LEU B  44      -1.891  33.422  -7.732  1.00  0.00              
ATOM   3119  N   GLU B  45      -5.914  35.531  -5.270  1.00  0.00              
ATOM   3120  CA  GLU B  45      -7.055  35.402  -4.342  1.00  0.00              
ATOM   3121  C   GLU B  45      -8.172  34.540  -4.906  1.00  0.00              
ATOM   3122  O   GLU B  45      -8.755  33.668  -4.212  1.00  0.00              
ATOM   3123  CB  GLU B  45      -7.610  36.782  -3.983  1.00  0.00              
ATOM   3124  CG  GLU B  45      -6.698  37.615  -3.094  1.00  0.00              
ATOM   3125  CD  GLU B  45      -7.249  38.999  -2.889  1.00  0.00              
ATOM   3126  OE1 GLU B  45      -8.258  39.309  -3.476  1.00  0.00              
ATOM   3127  OE2 GLU B  45      -6.728  39.707  -2.061  1.00  0.00              
ATOM   3128  H   GLU B  45      -5.695  36.437  -5.657  1.00  0.00              
ATOM   3129  HA  GLU B  45      -6.699  34.945  -3.418  1.00  0.00              
ATOM   3130 1HB  GLU B  45      -7.783  37.310  -4.921  1.00  0.00              
ATOM   3131 2HB  GLU B  45      -8.562  36.621  -3.476  1.00  0.00              
ATOM   3132 1HG  GLU B  45      -6.500  37.157  -2.125  1.00  0.00              
ATOM   3133 2HG  GLU B  45      -5.771  37.675  -3.663  1.00  0.00              
ATOM   3134  N   GLU B  46      -8.449  34.750  -6.186  1.00  0.00              
ATOM   3135  CA  GLU B  46      -9.484  33.964  -6.851  1.00  0.00              
ATOM   3136  C   GLU B  46      -9.012  32.552  -7.104  1.00  0.00              
ATOM   3137  O   GLU B  46      -9.818  31.599  -6.896  1.00  0.00              
ATOM   3138  CB  GLU B  46      -9.892  34.615  -8.174  1.00  0.00              
ATOM   3139  CG  GLU B  46     -10.616  35.946  -8.023  1.00  0.00              
ATOM   3140  CD  GLU B  46     -10.914  36.603  -9.342  1.00  0.00              
ATOM   3141  OE1 GLU B  46     -10.530  36.065 -10.352  1.00  0.00              
ATOM   3142  OE2 GLU B  46     -11.527  37.645  -9.339  1.00  0.00              
ATOM   3143  H   GLU B  46      -7.951  35.453  -6.713  1.00  0.00              
ATOM   3144  HA  GLU B  46     -10.357  33.918  -6.198  1.00  0.00              
ATOM   3145 1HB  GLU B  46      -9.005  34.785  -8.785  1.00  0.00              
ATOM   3146 2HB  GLU B  46     -10.546  33.940  -8.726  1.00  0.00              
ATOM   3147 1HG  GLU B  46     -11.553  35.780  -7.493  1.00  0.00              
ATOM   3148 2HG  GLU B  46     -10.003  36.614  -7.420  1.00  0.00              
ATOM   3149  N   SER B  47      -7.748  32.290  -7.459  1.00  0.00              
ATOM   3150  CA  SER B  47      -7.235  30.925  -7.590  1.00  0.00              
ATOM   3151  C   SER B  47      -7.105  30.256  -6.236  1.00  0.00              
ATOM   3152  O   SER B  47      -7.177  29.047  -6.163  1.00  0.00              
ATOM   3153  CB  SER B  47      -5.896  30.931  -8.301  1.00  0.00              
ATOM   3154  OG  SER B  47      -6.006  31.372  -9.627  1.00  0.00              
ATOM   3155  H   SER B  47      -7.129  33.067  -7.641  1.00  0.00              
ATOM   3156  HA  SER B  47      -7.922  30.357  -8.219  1.00  0.00              
ATOM   3157 1HB  SER B  47      -5.219  31.593  -7.762  1.00  0.00              
ATOM   3158 2HB  SER B  47      -5.493  29.919  -8.296  1.00  0.00              
ATOM   3159  HG  SER B  47      -6.804  31.010 -10.019  1.00  0.00              
ATOM   3160  N   TYR B  48      -6.849  31.042  -5.188  1.00  0.00              
ATOM   3161  CA  TYR B  48      -6.924  30.541  -3.832  1.00  0.00              
ATOM   3162  C   TYR B  48      -8.337  30.014  -3.493  1.00  0.00              
ATOM   3163  O   TYR B  48      -8.492  28.908  -2.959  1.00  0.00              
ATOM   3164  CB  TYR B  48      -6.508  31.638  -2.851  1.00  0.00              
ATOM   3165  CG  TYR B  48      -6.835  31.323  -1.408  1.00  0.00              
ATOM   3166  CD1 TYR B  48      -6.716  30.024  -0.937  1.00  0.00              
ATOM   3167  CD2 TYR B  48      -7.254  32.334  -0.555  1.00  0.00              
ATOM   3168  CE1 TYR B  48      -7.015  29.736   0.380  1.00  0.00              
ATOM   3169  CE2 TYR B  48      -7.553  32.046   0.762  1.00  0.00              
ATOM   3170  CZ  TYR B  48      -7.435  30.753   1.230  1.00  0.00              
ATOM   3171  OH  TYR B  48      -7.732  30.466   2.543  1.00  0.00              
ATOM   3172  H   TYR B  48      -6.596  32.007  -5.342  1.00  0.00              
ATOM   3173  HA  TYR B  48      -6.252  29.688  -3.741  1.00  0.00              
ATOM   3174 1HB  TYR B  48      -5.432  31.806  -2.927  1.00  0.00              
ATOM   3175 2HB  TYR B  48      -7.004  32.571  -3.116  1.00  0.00              
ATOM   3176  HD1 TYR B  48      -6.386  29.230  -1.608  1.00  0.00              
ATOM   3177  HD2 TYR B  48      -7.349  33.355  -0.925  1.00  0.00              
ATOM   3178  HE1 TYR B  48      -6.921  28.715   0.750  1.00  0.00              
ATOM   3179  HE2 TYR B  48      -7.884  32.840   1.432  1.00  0.00              
ATOM   3180  HH  TYR B  48      -8.005  31.271   2.991  1.00  0.00              
ATOM   3181  N   ILE B  49      -9.367  30.807  -3.803  1.00  0.00              
ATOM   3182  CA  ILE B  49     -10.777  30.352  -3.617  1.00  0.00              
ATOM   3183  C   ILE B  49     -11.085  29.078  -4.405  1.00  0.00              
ATOM   3184  O   ILE B  49     -11.659  28.094  -3.897  1.00  0.00              
ATOM   3185  CB  ILE B  49     -11.772  31.448  -4.040  1.00  0.00              
ATOM   3186  CG1 ILE B  49     -11.664  32.656  -3.106  1.00  0.00              
ATOM   3187  CG2 ILE B  49     -13.192  30.903  -4.049  1.00  0.00              
ATOM   3188  CD1 ILE B  49     -12.370  33.890  -3.621  1.00  0.00              
ATOM   3189  H   ILE B  49      -9.193  31.731  -4.171  1.00  0.00              
ATOM   3190  HA  ILE B  49     -10.908  30.047  -2.579  1.00  0.00              
ATOM   3191  HB  ILE B  49     -11.522  31.800  -5.040  1.00  0.00              
ATOM   3192 1HG1 ILE B  49     -12.085  32.403  -2.134  1.00  0.00              
ATOM   3193 2HG1 ILE B  49     -10.614  32.905  -2.952  1.00  0.00              
ATOM   3194 1HG2 ILE B  49     -13.882  31.691  -4.349  1.00  0.00              
ATOM   3195 2HG2 ILE B  49     -13.259  30.074  -4.752  1.00  0.00              
ATOM   3196 3HG2 ILE B  49     -13.454  30.553  -3.050  1.00  0.00              
ATOM   3197 1HD1 ILE B  49     -12.248  34.704  -2.905  1.00  0.00              
ATOM   3198 2HD1 ILE B  49     -11.940  34.183  -4.579  1.00  0.00              
ATOM   3199 3HD1 ILE B  49     -13.430  33.676  -3.749  1.00  0.00              
ATOM   3200  N   ALA B  50     -10.627  29.080  -5.656  1.00  0.00              
ATOM   3201  CA  ALA B  50     -10.802  27.976  -6.574  1.00  0.00              
ATOM   3202  C   ALA B  50     -10.082  26.742  -6.054  1.00  0.00              
ATOM   3203  O   ALA B  50     -10.635  25.655  -6.094  1.00  0.00              
ATOM   3204  CB  ALA B  50     -10.277  28.360  -7.977  1.00  0.00              
ATOM   3205  H   ALA B  50     -10.133  29.905  -5.966  1.00  0.00              
ATOM   3206  HA  ALA B  50     -11.868  27.757  -6.641  1.00  0.00              
ATOM   3207 1HB  ALA B  50     -10.414  27.520  -8.659  1.00  0.00              
ATOM   3208 2HB  ALA B  50     -10.829  29.223  -8.349  1.00  0.00              
ATOM   3209 3HB  ALA B  50      -9.218  28.606  -7.914  1.00  0.00              
ATOM   3210  N   ALA B  51      -8.857  26.928  -5.573  1.00  0.00              
ATOM   3211  CA  ALA B  51      -8.047  25.850  -5.043  1.00  0.00              
ATOM   3212  C   ALA B  51      -8.762  25.142  -3.866  1.00  0.00              
ATOM   3213  O   ALA B  51      -8.800  23.900  -3.816  1.00  0.00              
ATOM   3214  CB  ALA B  51      -6.698  26.416  -4.576  1.00  0.00              
ATOM   3215  H   ALA B  51      -8.482  27.866  -5.582  1.00  0.00              
ATOM   3216  HA  ALA B  51      -7.881  25.127  -5.841  1.00  0.00              
ATOM   3217 1HB  ALA B  51      -6.083  25.610  -4.176  1.00  0.00              
ATOM   3218 2HB  ALA B  51      -6.186  26.878  -5.420  1.00  0.00              
ATOM   3219 3HB  ALA B  51      -6.866  27.163  -3.802  1.00  0.00              
ATOM   3220  N   MET B  52      -9.331  25.936  -2.935  1.00  0.00              
ATOM   3221  CA  MET B  52     -10.130  25.383  -1.786  1.00  0.00              
ATOM   3222  C   MET B  52     -11.426  24.686  -2.246  1.00  0.00              
ATOM   3223  O   MET B  52     -11.781  23.594  -1.775  1.00  0.00              
ATOM   3224  CB  MET B  52     -10.471  26.495  -0.795  1.00  0.00              
ATOM   3225  CG  MET B  52     -11.280  26.038   0.411  1.00  0.00              
ATOM   3226  SD  MET B  52     -10.386  24.856   1.440  1.00  0.00              
ATOM   3227  CE  MET B  52      -9.265  25.947   2.311  1.00  0.00              
ATOM   3228  H   MET B  52      -9.214  26.936  -3.016  1.00  0.00              
ATOM   3229  HA  MET B  52      -9.521  24.646  -1.263  1.00  0.00              
ATOM   3230 1HB  MET B  52      -9.551  26.948  -0.427  1.00  0.00              
ATOM   3231 2HB  MET B  52     -11.040  27.274  -1.303  1.00  0.00              
ATOM   3232 1HG  MET B  52     -11.540  26.901   1.023  1.00  0.00              
ATOM   3233 2HG  MET B  52     -12.204  25.569   0.073  1.00  0.00              
ATOM   3234 1HE  MET B  52      -8.642  25.362   2.989  1.00  0.00              
ATOM   3235 2HE  MET B  52      -8.630  26.466   1.592  1.00  0.00              
ATOM   3236 3HE  MET B  52      -9.838  26.677   2.883  1.00  0.00              
ATOM   3237  N   LEU B  53     -12.146  25.338  -3.148  1.00  0.00              
ATOM   3238  CA  LEU B  53     -13.395  24.773  -3.665  1.00  0.00              
ATOM   3239  C   LEU B  53     -13.167  23.506  -4.427  1.00  0.00              
ATOM   3240  O   LEU B  53     -13.985  22.564  -4.326  1.00  0.00              
ATOM   3241  CB  LEU B  53     -14.104  25.783  -4.577  1.00  0.00              
ATOM   3242  CG  LEU B  53     -14.686  27.017  -3.877  1.00  0.00              
ATOM   3243  CD1 LEU B  53     -15.116  28.039  -4.921  1.00  0.00              
ATOM   3244  CD2 LEU B  53     -15.861  26.599  -3.005  1.00  0.00              
ATOM   3245  H   LEU B  53     -11.834  26.237  -3.487  1.00  0.00              
ATOM   3246  HA  LEU B  53     -14.021  24.487  -2.820  1.00  0.00              
ATOM   3247 1HB  LEU B  53     -13.394  26.131  -5.326  1.00  0.00              
ATOM   3248 2HB  LEU B  53     -14.921  25.276  -5.089  1.00  0.00              
ATOM   3249  HG  LEU B  53     -13.919  27.479  -3.255  1.00  0.00              
ATOM   3250 1HD1 LEU B  53     -15.530  28.916  -4.424  1.00  0.00              
ATOM   3251 2HD1 LEU B  53     -14.252  28.335  -5.518  1.00  0.00              
ATOM   3252 3HD1 LEU B  53     -15.872  27.599  -5.570  1.00  0.00              
ATOM   3253 1HD2 LEU B  53     -16.275  27.477  -2.507  1.00  0.00              
ATOM   3254 2HD2 LEU B  53     -16.630  26.139  -3.627  1.00  0.00              
ATOM   3255 3HD2 LEU B  53     -15.522  25.883  -2.257  1.00  0.00              
ATOM   3256  N   ARG B  54     -12.058  23.434  -5.188  1.00  0.00              
ATOM   3257  CA  ARG B  54     -11.702  22.208  -5.897  1.00  0.00              
ATOM   3258  C   ARG B  54     -11.425  21.083  -4.928  1.00  0.00              
ATOM   3259  O   ARG B  54     -11.878  19.940  -5.182  1.00  0.00              
ATOM   3260  CB  ARG B  54     -10.478  22.426  -6.774  1.00  0.00              
ATOM   3261  CG  ARG B  54     -10.141  21.269  -7.700  1.00  0.00              
ATOM   3262  CD  ARG B  54      -8.869  21.503  -8.432  1.00  0.00              
ATOM   3263  NE  ARG B  54      -8.901  22.743  -9.191  1.00  0.00              
ATOM   3264  CZ  ARG B  54      -8.151  23.828  -8.916  1.00  0.00              
ATOM   3265  NH1 ARG B  54      -7.319  23.811  -7.898  1.00  0.00              
ATOM   3266  NH2 ARG B  54      -8.253  24.909  -9.668  1.00  0.00              
ATOM   3267  H   ARG B  54     -11.459  24.242  -5.271  1.00  0.00              
ATOM   3268  HA  ARG B  54     -12.547  21.910  -6.518  1.00  0.00              
ATOM   3269 1HB  ARG B  54     -10.626  23.311  -7.392  1.00  0.00              
ATOM   3270 2HB  ARG B  54      -9.607  22.609  -6.144  1.00  0.00              
ATOM   3271 1HG  ARG B  54     -10.037  20.354  -7.117  1.00  0.00              
ATOM   3272 2HG  ARG B  54     -10.939  21.144  -8.433  1.00  0.00              
ATOM   3273 1HD  ARG B  54      -8.046  21.560  -7.720  1.00  0.00              
ATOM   3274 2HD  ARG B  54      -8.692  20.682  -9.126  1.00  0.00              
ATOM   3275  HE  ARG B  54      -9.529  22.794  -9.982  1.00  0.00              
ATOM   3276 1HH1 ARG B  54      -7.241  22.984  -7.323  1.00  0.00              
ATOM   3277 2HH1 ARG B  54      -6.757  24.624  -7.692  1.00  0.00              
ATOM   3278 1HH2 ARG B  54      -8.893  24.922 -10.451  1.00  0.00              
ATOM   3279 2HH2 ARG B  54      -7.692  25.722  -9.462  1.00  0.00              
ATOM   3280  N   ALA B  55     -10.669  21.343  -3.868  1.00  0.00              
ATOM   3281  CA  ALA B  55     -10.360  20.357  -2.854  1.00  0.00              
ATOM   3282  C   ALA B  55     -11.621  19.852  -2.168  1.00  0.00              
ATOM   3283  O   ALA B  55     -11.758  18.677  -1.915  1.00  0.00              
ATOM   3284  CB  ALA B  55      -9.397  20.970  -1.830  1.00  0.00              
ATOM   3285  H   ALA B  55     -10.297  22.277  -3.776  1.00  0.00              
ATOM   3286  HA  ALA B  55      -9.879  19.509  -3.341  1.00  0.00              
ATOM   3287 1HB  ALA B  55      -9.161  20.231  -1.064  1.00  0.00              
ATOM   3288 2HB  ALA B  55      -8.479  21.277  -2.332  1.00  0.00              
ATOM   3289 3HB  ALA B  55      -9.863  21.837  -1.365  1.00  0.00              
ATOM   3290  N   ILE B  56     -12.531  20.757  -1.846  1.00  0.00              
ATOM   3291  CA  ILE B  56     -13.811  20.405  -1.222  1.00  0.00              
ATOM   3292  C   ILE B  56     -14.669  19.496  -2.126  1.00  0.00              
ATOM   3293  O   ILE B  56     -15.186  18.450  -1.690  1.00  0.00              
ATOM   3294  CB  ILE B  56     -14.533  21.683  -0.762  1.00  0.00              
ATOM   3295  CG1 ILE B  56     -13.721  22.291   0.406  1.00  0.00              
ATOM   3296  CG2 ILE B  56     -16.005  21.411  -0.407  1.00  0.00              
ATOM   3297  CD1 ILE B  56     -14.115  23.703   0.849  1.00  0.00              
ATOM   3298  H   ILE B  56     -12.329  21.727  -2.040  1.00  0.00              
ATOM   3299  HA  ILE B  56     -13.611  19.778  -0.353  1.00  0.00              
ATOM   3300  HB  ILE B  56     -14.505  22.423  -1.561  1.00  0.00              
ATOM   3301 1HG1 ILE B  56     -13.808  21.650   1.283  1.00  0.00              
ATOM   3302 2HG1 ILE B  56     -12.666  22.331   0.135  1.00  0.00              
ATOM   3303 1HG2 ILE B  56     -16.479  22.339  -0.086  1.00  0.00              
ATOM   3304 2HG2 ILE B  56     -16.524  21.022  -1.281  1.00  0.00              
ATOM   3305 3HG2 ILE B  56     -16.056  20.680   0.401  1.00  0.00              
ATOM   3306 1HD1 ILE B  56     -13.475  24.018   1.673  1.00  0.00              
ATOM   3307 2HD1 ILE B  56     -13.997  24.393   0.013  1.00  0.00              
ATOM   3308 3HD1 ILE B  56     -15.154  23.704   1.178  1.00  0.00              
ATOM   3309  N   GLY B  57     -14.745  19.869  -3.393  1.00  0.00              
ATOM   3310  CA  GLY B  57     -15.476  19.121  -4.400  1.00  0.00              
ATOM   3311  C   GLY B  57     -14.975  17.716  -4.640  1.00  0.00              
ATOM   3312  O   GLY B  57     -15.775  16.745  -4.658  1.00  0.00              
ATOM   3313  H   GLY B  57     -14.267  20.717  -3.660  1.00  0.00              
ATOM   3314 1HA  GLY B  57     -16.526  19.054  -4.114  1.00  0.00              
ATOM   3315 2HA  GLY B  57     -15.435  19.654  -5.350  1.00  0.00              
ATOM   3316  N   ASP B  58     -13.656  17.606  -4.794  1.00  0.00              
ATOM   3317  CA  ASP B  58     -13.006  16.325  -5.013  1.00  0.00              
ATOM   3318  C   ASP B  58     -12.976  15.412  -3.770  1.00  0.00              
ATOM   3319  O   ASP B  58     -13.102  14.217  -3.908  1.00  0.00              
ATOM   3320  CB  ASP B  58     -11.575  16.561  -5.503  1.00  0.00              
ATOM   3321  CG  ASP B  58     -11.519  17.146  -6.908  1.00  0.00              
ATOM   3322  OD1 ASP B  58     -12.544  17.210  -7.545  1.00  0.00              
ATOM   3323  OD2 ASP B  58     -10.453  17.524  -7.330  1.00  0.00              
ATOM   3324  H   ASP B  58     -13.092  18.443  -4.758  1.00  0.00              
ATOM   3325  HA  ASP B  58     -13.582  15.766  -5.751  1.00  0.00              
ATOM   3326 1HB  ASP B  58     -11.064  17.241  -4.821  1.00  0.00              
ATOM   3327 2HB  ASP B  58     -11.028  15.618  -5.496  1.00  0.00              
ATOM   3328  N   ILE B  59     -12.783  15.967  -2.576  1.00  0.00              
ATOM   3329  CA  ILE B  59     -12.848  15.118  -1.379  1.00  0.00              
ATOM   3330  C   ILE B  59     -14.254  14.553  -1.180  1.00  0.00              
ATOM   3331  O   ILE B  59     -14.430  13.333  -0.998  1.00  0.00              
ATOM   3332  CB  ILE B  59     -12.428  15.902  -0.122  1.00  0.00              
ATOM   3333  CG1 ILE B  59     -10.938  16.247  -0.181  1.00  0.00              
ATOM   3334  CG2 ILE B  59     -12.744  15.103   1.133  1.00  0.00              
ATOM   3335  CD1 ILE B  59     -10.506  17.269   0.846  1.00  0.00              
ATOM   3336  H   ILE B  59     -12.594  16.954  -2.470  1.00  0.00              
ATOM   3337  HA  ILE B  59     -12.261  14.218  -1.562  1.00  0.00              
ATOM   3338  HB  ILE B  59     -12.969  16.847  -0.086  1.00  0.00              
ATOM   3339 1HG1 ILE B  59     -10.349  15.342  -0.031  1.00  0.00              
ATOM   3340 2HG1 ILE B  59     -10.693  16.635  -1.170  1.00  0.00              
ATOM   3341 1HG2 ILE B  59     -12.440  15.672   2.012  1.00  0.00              
ATOM   3342 2HG2 ILE B  59     -13.814  14.908   1.180  1.00  0.00              
ATOM   3343 3HG2 ILE B  59     -12.203  14.157   1.108  1.00  0.00              
ATOM   3344 1HD1 ILE B  59      -9.438  17.461   0.741  1.00  0.00              
ATOM   3345 2HD1 ILE B  59     -11.059  18.196   0.691  1.00  0.00              
ATOM   3346 3HD1 ILE B  59     -10.709  16.887   1.846  1.00  0.00              
ATOM   3347  N   PHE B  60     -15.262  15.396  -1.256  1.00  0.00              
ATOM   3348  CA  PHE B  60     -16.648  14.943  -1.172  1.00  0.00              
ATOM   3349  C   PHE B  60     -16.964  13.961  -2.275  1.00  0.00              
ATOM   3350  O   PHE B  60     -17.646  12.950  -1.992  1.00  0.00              
ATOM   3351  CB  PHE B  60     -17.611  16.129  -1.253  1.00  0.00              
ATOM   3352  CG  PHE B  60     -19.059  15.732  -1.281  1.00  0.00              
ATOM   3353  CD1 PHE B  60     -19.520  14.680  -0.504  1.00  0.00              
ATOM   3354  CD2 PHE B  60     -19.964  16.410  -2.084  1.00  0.00              
ATOM   3355  CE1 PHE B  60     -20.852  14.314  -0.529  1.00  0.00              
ATOM   3356  CE2 PHE B  60     -21.297  16.048  -2.110  1.00  0.00              
ATOM   3357  CZ  PHE B  60     -21.741  14.998  -1.331  1.00  0.00              
ATOM   3358  H   PHE B  60     -15.073  16.381  -1.374  1.00  0.00              
ATOM   3359  HA  PHE B  60     -16.797  14.464  -0.204  1.00  0.00              
ATOM   3360 1HB  PHE B  60     -17.454  16.784  -0.397  1.00  0.00              
ATOM   3361 2HB  PHE B  60     -17.400  16.708  -2.151  1.00  0.00              
ATOM   3362  HD1 PHE B  60     -18.817  14.139   0.131  1.00  0.00              
ATOM   3363  HD2 PHE B  60     -19.613  17.240  -2.699  1.00  0.00              
ATOM   3364  HE1 PHE B  60     -21.201  13.484   0.086  1.00  0.00              
ATOM   3365  HE2 PHE B  60     -21.998  16.589  -2.744  1.00  0.00              
ATOM   3366  HZ  PHE B  60     -22.791  14.709  -1.352  1.00  0.00              
ATOM   3367  N   ASN B  61     -16.597  14.211  -3.522  1.00  0.00              
ATOM   3368  CA  ASN B  61     -16.796  13.286  -4.659  1.00  0.00              
ATOM   3369  C   ASN B  61     -16.219  11.896  -4.385  1.00  0.00              
ATOM   3370  O   ASN B  61     -16.885  10.887  -4.641  1.00  0.00              
ATOM   3371  CB  ASN B  61     -16.191  13.862  -5.926  1.00  0.00              
ATOM   3372  CG  ASN B  61     -16.479  13.021  -7.138  1.00  0.00              
ATOM   3373  OD1 ASN B  61     -17.575  13.085  -7.707  1.00  0.00              
ATOM   3374  ND2 ASN B  61     -15.516  12.233  -7.545  1.00  0.00              
ATOM   3375  H   ASN B  61     -16.152  15.103  -3.686  1.00  0.00              
ATOM   3376  HA  ASN B  61     -17.868  13.187  -4.841  1.00  0.00              
ATOM   3377 1HB  ASN B  61     -16.583  14.866  -6.093  1.00  0.00              
ATOM   3378 2HB  ASN B  61     -15.111  13.948  -5.806  1.00  0.00              
ATOM   3379 1HD2 ASN B  61     -15.651  11.650  -8.346  1.00  0.00              
ATOM   3380 2HD2 ASN B  61     -14.646  12.213  -7.054  1.00  0.00              
ATOM   3381  N   ALA B  62     -14.987  11.851  -3.865  1.00  0.00              
ATOM   3382  CA  ALA B  62     -14.350  10.583  -3.501  1.00  0.00              
ATOM   3383  C   ALA B  62     -15.114   9.832  -2.404  1.00  0.00              
ATOM   3384  O   ALA B  62     -15.234   8.604  -2.448  1.00  0.00              
ATOM   3385  CB  ALA B  62     -12.901  10.804  -3.092  1.00  0.00              
ATOM   3386  H   ALA B  62     -14.483  12.714  -3.720  1.00  0.00              
ATOM   3387  HA  ALA B  62     -14.371   9.931  -4.374  1.00  0.00              
ATOM   3388 1HB  ALA B  62     -12.448   9.848  -2.826  1.00  0.00              
ATOM   3389 2HB  ALA B  62     -12.352  11.246  -3.923  1.00  0.00              
ATOM   3390 3HB  ALA B  62     -12.863  11.474  -2.235  1.00  0.00              
ATOM   3391  N   ILE B  63     -15.644  10.566  -1.437  1.00  0.00              
ATOM   3392  CA  ILE B  63     -16.390   9.970  -0.340  1.00  0.00              
ATOM   3393  C   ILE B  63     -17.735   9.458  -0.895  1.00  0.00              
ATOM   3394  O   ILE B  63     -18.169   8.350  -0.560  1.00  0.00              
ATOM   3395  CB  ILE B  63     -16.622  10.982   0.797  1.00  0.00              
ATOM   3396  CG1 ILE B  63     -15.289  11.390   1.430  1.00  0.00              
ATOM   3397  CG2 ILE B  63     -17.557  10.398   1.845  1.00  0.00              
ATOM   3398  CD1 ILE B  63     -14.543  10.243   2.072  1.00  0.00              
ATOM   3399  H   ILE B  63     -15.526  11.568  -1.464  1.00  0.00              
ATOM   3400  HA  ILE B  63     -15.832   9.110   0.030  1.00  0.00              
ATOM   3401  HB  ILE B  63     -17.069  11.889   0.390  1.00  0.00              
ATOM   3402 1HG1 ILE B  63     -14.646  11.833   0.670  1.00  0.00              
ATOM   3403 2HG1 ILE B  63     -15.466  12.150   2.191  1.00  0.00              
ATOM   3404 1HG2 ILE B  63     -17.710  11.127   2.642  1.00  0.00              
ATOM   3405 2HG2 ILE B  63     -18.514  10.157   1.385  1.00  0.00              
ATOM   3406 3HG2 ILE B  63     -17.116   9.493   2.262  1.00  0.00              
ATOM   3407 1HD1 ILE B  63     -13.609  10.611   2.499  1.00  0.00              
ATOM   3408 2HD1 ILE B  63     -15.155   9.807   2.862  1.00  0.00              
ATOM   3409 3HD1 ILE B  63     -14.324   9.486   1.322  1.00  0.00              
ATOM   3410  N   MET B  64     -18.369  10.236  -1.765  1.00  0.00              
ATOM   3411  CA  MET B  64     -19.619   9.787  -2.386  1.00  0.00              
ATOM   3412  C   MET B  64     -19.451   8.491  -3.206  1.00  0.00              
ATOM   3413  O   MET B  64     -20.283   7.578  -3.097  1.00  0.00              
ATOM   3414  CB  MET B  64     -20.180  10.899  -3.270  1.00  0.00              
ATOM   3415  CG  MET B  64     -21.567  10.620  -3.830  1.00  0.00              
ATOM   3416  SD  MET B  64     -22.818  10.458  -2.540  1.00  0.00              
ATOM   3417  CE  MET B  64     -23.181   8.708  -2.638  1.00  0.00              
ATOM   3418  H   MET B  64     -17.997  11.144  -2.008  1.00  0.00              
ATOM   3419  HA  MET B  64     -20.307   9.482  -1.597  1.00  0.00              
ATOM   3420 1HB  MET B  64     -20.230  11.826  -2.700  1.00  0.00              
ATOM   3421 2HB  MET B  64     -19.508  11.069  -4.112  1.00  0.00              
ATOM   3422 1HG  MET B  64     -21.861  11.431  -4.495  1.00  0.00              
ATOM   3423 2HG  MET B  64     -21.548   9.696  -4.407  1.00  0.00              
ATOM   3424 1HE  MET B  64     -23.941   8.452  -1.899  1.00  0.00              
ATOM   3425 2HE  MET B  64     -23.550   8.469  -3.637  1.00  0.00              
ATOM   3426 3HE  MET B  64     -22.274   8.136  -2.440  1.00  0.00              
ATOM   3427  N   GLN B  65     -18.375   8.407  -3.985  1.00  0.00              
ATOM   3428  CA  GLN B  65     -18.012   7.180  -4.701  1.00  0.00              
ATOM   3429  C   GLN B  65     -17.791   5.989  -3.743  1.00  0.00              
ATOM   3430  O   GLN B  65     -18.273   4.890  -4.007  1.00  0.00              
ATOM   3431  CB  GLN B  65     -16.753   7.416  -5.539  1.00  0.00              
ATOM   3432  CG  GLN B  65     -16.962   8.331  -6.733  1.00  0.00              
ATOM   3433  CD  GLN B  65     -15.671   8.619  -7.475  1.00  0.00              
ATOM   3434  OE1 GLN B  65     -14.581   8.567  -6.897  1.00  0.00              
ATOM   3435  NE2 GLN B  65     -15.784   8.925  -8.763  1.00  0.00              
ATOM   3436  H   GLN B  65     -17.789   9.224  -4.082  1.00  0.00              
ATOM   3437  HA  GLN B  65     -18.846   6.895  -5.342  1.00  0.00              
ATOM   3438 1HB  GLN B  65     -15.975   7.853  -4.913  1.00  0.00              
ATOM   3439 2HB  GLN B  65     -16.378   6.462  -5.909  1.00  0.00              
ATOM   3440 1HG  GLN B  65     -17.655   7.855  -7.426  1.00  0.00              
ATOM   3441 2HG  GLN B  65     -17.374   9.278  -6.385  1.00  0.00              
ATOM   3442 1HE2 GLN B  65     -14.967   9.125  -9.304  1.00  0.00              
ATOM   3443 2HE2 GLN B  65     -16.687   8.956  -9.192  1.00  0.00              
ATOM   3444  N   ALA B  66     -17.093   6.218  -2.633  1.00  0.00              
ATOM   3445  CA  ALA B  66     -16.966   5.198  -1.588  1.00  0.00              
ATOM   3446  C   ALA B  66     -18.323   4.809  -0.953  1.00  0.00              
ATOM   3447  O   ALA B  66     -18.543   3.654  -0.630  1.00  0.00              
ATOM   3448  CB  ALA B  66     -15.955   5.619  -0.535  1.00  0.00              
ATOM   3449  H   ALA B  66     -16.640   7.112  -2.506  1.00  0.00              
ATOM   3450  HA  ALA B  66     -16.618   4.277  -2.055  1.00  0.00              
ATOM   3451 1HB  ALA B  66     -15.881   4.844   0.228  1.00  0.00              
ATOM   3452 2HB  ALA B  66     -14.981   5.762  -1.002  1.00  0.00              
ATOM   3453 3HB  ALA B  66     -16.277   6.551  -0.074  1.00  0.00              
ATOM   3454  N   LYS B  67     -19.215   5.774  -0.769  1.00  0.00              
ATOM   3455  CA  LYS B  67     -20.576   5.480  -0.296  1.00  0.00              
ATOM   3456  C   LYS B  67     -21.391   4.652  -1.297  1.00  0.00              
ATOM   3457  O   LYS B  67     -22.201   3.823  -0.881  1.00  0.00              
ATOM   3458  CB  LYS B  67     -21.315   6.782   0.016  1.00  0.00              
ATOM   3459  CG  LYS B  67     -22.720   6.591   0.571  1.00  0.00              
ATOM   3460  CD  LYS B  67     -23.356   7.923   0.940  1.00  0.00              
ATOM   3461  CE  LYS B  67     -24.762   7.732   1.490  1.00  0.00              
ATOM   3462  NZ  LYS B  67     -25.398   9.028   1.853  1.00  0.00              
ATOM   3463  H   LYS B  67     -18.956   6.732  -0.956  1.00  0.00              
ATOM   3464  HA  LYS B  67     -20.505   4.879   0.611  1.00  0.00              
ATOM   3465 1HB  LYS B  67     -20.710   7.327   0.741  1.00  0.00              
ATOM   3466 2HB  LYS B  67     -21.367   7.351  -0.913  1.00  0.00              
ATOM   3467 1HG  LYS B  67     -23.328   6.095  -0.187  1.00  0.00              
ATOM   3468 2HG  LYS B  67     -22.660   5.959   1.457  1.00  0.00              
ATOM   3469 1HD  LYS B  67     -22.733   8.408   1.692  1.00  0.00              
ATOM   3470 2HD  LYS B  67     -23.398   8.547   0.047  1.00  0.00              
ATOM   3471 1HE  LYS B  67     -25.362   7.234   0.729  1.00  0.00              
ATOM   3472 2HE  LYS B  67     -24.700   7.099   2.374  1.00  0.00              
ATOM   3473 1HZ  LYS B  67     -26.326   8.858   2.213  1.00  0.00              
ATOM   3474 2HZ  LYS B  67     -24.842   9.490   2.559  1.00  0.00              
ATOM   3475 3HZ  LYS B  67     -25.456   9.615   1.033  1.00  0.00              
ATOM   3476  N   ASN B  68     -21.174   4.876  -2.597  1.00  0.00              
ATOM   3477  CA  ASN B  68     -21.743   4.011  -3.645  1.00  0.00              
ATOM   3478  C   ASN B  68     -21.145   2.604  -3.607  1.00  0.00              
ATOM   3479  O   ASN B  68     -21.839   1.636  -3.888  1.00  0.00              
ATOM   3480  CB  ASN B  68     -21.556   4.615  -5.025  1.00  0.00              
ATOM   3481  CG  ASN B  68     -22.496   5.750  -5.321  1.00  0.00              
ATOM   3482  OD1 ASN B  68     -23.718   5.569  -5.386  1.00  0.00              
ATOM   3483  ND2 ASN B  68     -21.929   6.900  -5.582  1.00  0.00              
ATOM   3484  H   ASN B  68     -20.602   5.664  -2.866  1.00  0.00              
ATOM   3485  HA  ASN B  68     -22.807   3.882  -3.447  1.00  0.00              
ATOM   3486 1HB  ASN B  68     -20.561   4.870  -5.392  1.00  0.00              
ATOM   3487 2HB  ASN B  68     -21.913   3.720  -5.535  1.00  0.00              
ATOM   3488 1HD2 ASN B  68     -22.494   7.700  -5.788  1.00  0.00              
ATOM   3489 2HD2 ASN B  68     -20.933   6.979  -5.576  1.00  0.00              
ATOM   3490  N   GLU B  69     -19.863   2.488  -3.268  1.00  0.00              
ATOM   3491  CA  GLU B  69     -19.253   1.173  -3.108  1.00  0.00              
ATOM   3492  C   GLU B  69     -19.797   0.471  -1.846  1.00  0.00              
ATOM   3493  O   GLU B  69     -19.949  -0.747  -1.831  1.00  0.00              
ATOM   3494  CB  GLU B  69     -17.730   1.300  -3.028  1.00  0.00              
ATOM   3495  CG  GLU B  69     -17.073   1.790  -4.311  1.00  0.00              
ATOM   3496  CD  GLU B  69     -17.283   0.856  -5.470  1.00  0.00              
ATOM   3497  OE1 GLU B  69     -17.192  -0.332  -5.275  1.00  0.00              
ATOM   3498  OE2 GLU B  69     -17.535   1.332  -6.552  1.00  0.00              
ATOM   3499  H   GLU B  69     -19.300   3.313  -3.118  1.00  0.00              
ATOM   3500  HA  GLU B  69     -19.538   0.553  -3.959  1.00  0.00              
ATOM   3501 1HB  GLU B  69     -17.464   1.993  -2.230  1.00  0.00              
ATOM   3502 2HB  GLU B  69     -17.296   0.332  -2.779  1.00  0.00              
ATOM   3503 1HG  GLU B  69     -17.483   2.767  -4.567  1.00  0.00              
ATOM   3504 2HG  GLU B  69     -16.004   1.910  -4.136  1.00  0.00              
ATOM   3505  N   ALA B  70     -20.084   1.251  -0.806  1.00  0.00              
ATOM   3506  CA  ALA B  70     -20.710   0.726   0.411  1.00  0.00              
ATOM   3507  C   ALA B  70     -22.081   0.124   0.055  1.00  0.00              
ATOM   3508  O   ALA B  70     -22.436  -0.959   0.547  1.00  0.00              
ATOM   3509  CB  ALA B  70     -20.842   1.812   1.476  1.00  0.00              
ATOM   3510  H   ALA B  70     -19.863   2.235  -0.861  1.00  0.00              
ATOM   3511  HA  ALA B  70     -20.074  -0.067   0.804  1.00  0.00              
ATOM   3512 1HB  ALA B  70     -21.309   1.394   2.367  1.00  0.00              
ATOM   3513 2HB  ALA B  70     -19.853   2.195   1.730  1.00  0.00              
ATOM   3514 3HB  ALA B  70     -21.457   2.625   1.092  1.00  0.00              
ATOM   3515  N   ASP B  71     -22.814   0.804  -0.834  1.00  0.00              
ATOM   3516  CA  ASP B  71     -24.109   0.311  -1.338  1.00  0.00              
ATOM   3517  C   ASP B  71     -23.929  -1.019  -2.061  1.00  0.00              
ATOM   3518  O   ASP B  71     -24.706  -1.952  -1.838  1.00  0.00              
ATOM   3519  CB  ASP B  71     -24.757   1.333  -2.275  1.00  0.00              
ATOM   3520  CG  ASP B  71     -25.312   2.566  -1.574  1.00  0.00              
ATOM   3521  OD1 ASP B  71     -25.415   2.544  -0.370  1.00  0.00              
ATOM   3522  OD2 ASP B  71     -25.480   3.570  -2.224  1.00  0.00              
ATOM   3523  H   ASP B  71     -22.461   1.689  -1.169  1.00  0.00              
ATOM   3524  HA  ASP B  71     -24.778   0.166  -0.489  1.00  0.00              
ATOM   3525 1HB  ASP B  71     -24.108   1.644  -3.094  1.00  0.00              
ATOM   3526 2HB  ASP B  71     -25.581   0.738  -2.668  1.00  0.00              
ATOM   3527  N   LYS B  72     -22.907  -1.091  -2.924  1.00  0.00              
ATOM   3528  CA  LYS B  72     -22.582  -2.312  -3.666  1.00  0.00              
ATOM   3529  C   LYS B  72     -22.313  -3.500  -2.747  1.00  0.00              
ATOM   3530  O   LYS B  72     -22.704  -4.629  -3.072  1.00  0.00              
ATOM   3531  CB  LYS B  72     -21.371  -2.075  -4.569  1.00  0.00              
ATOM   3532  CG  LYS B  72     -21.647  -1.178  -5.768  1.00  0.00              
ATOM   3533  CD  LYS B  72     -20.390  -0.963  -6.599  1.00  0.00              
ATOM   3534  CE  LYS B  72     -20.642   0.004  -7.746  1.00  0.00              
ATOM   3535  NZ  LYS B  72     -19.416   0.239  -8.556  1.00  0.00              
ATOM   3536  H   LYS B  72     -22.341  -0.266  -3.064  1.00  0.00              
ATOM   3537  HA  LYS B  72     -23.440  -2.580  -4.284  1.00  0.00              
ATOM   3538 1HB  LYS B  72     -20.567  -1.621  -3.989  1.00  0.00              
ATOM   3539 2HB  LYS B  72     -21.004  -3.031  -4.945  1.00  0.00              
ATOM   3540 1HG  LYS B  72     -22.413  -1.634  -6.396  1.00  0.00              
ATOM   3541 2HG  LYS B  72     -22.013  -0.211  -5.423  1.00  0.00              
ATOM   3542 1HD  LYS B  72     -19.599  -0.562  -5.964  1.00  0.00              
ATOM   3543 2HD  LYS B  72     -20.056  -1.917  -7.007  1.00  0.00              
ATOM   3544 1HE  LYS B  72     -21.419  -0.398  -8.395  1.00  0.00              
ATOM   3545 2HE  LYS B  72     -20.988   0.958  -7.349  1.00  0.00              
ATOM   3546 1HZ  LYS B  72     -19.625   0.884  -9.305  1.00  0.00              
ATOM   3547 2HZ  LYS B  72     -18.693   0.629  -7.967  1.00  0.00              
ATOM   3548 3HZ  LYS B  72     -19.096  -0.636  -8.945  1.00  0.00              
ATOM   3549  N   LEU B  73     -21.642  -3.247  -1.619  1.00  0.00              
ATOM   3550  CA  LEU B  73     -21.408  -4.291  -0.599  1.00  0.00              
ATOM   3551  C   LEU B  73     -22.705  -4.852  -0.003  1.00  0.00              
ATOM   3552  O   LEU B  73     -22.841  -6.070   0.194  1.00  0.00              
ATOM   3553  CB  LEU B  73     -20.540  -3.726   0.532  1.00  0.00              
ATOM   3554  CG  LEU B  73     -19.081  -3.425   0.164  1.00  0.00              
ATOM   3555  CD1 LEU B  73     -18.417  -2.661   1.302  1.00  0.00              
ATOM   3556  CD2 LEU B  73     -18.349  -4.729  -0.119  1.00  0.00              
ATOM   3557  H   LEU B  73     -21.286  -2.316  -1.461  1.00  0.00              
ATOM   3558  HA  LEU B  73     -20.936  -5.146  -1.081  1.00  0.00              
ATOM   3559 1HB  LEU B  73     -20.990  -2.800   0.887  1.00  0.00              
ATOM   3560 2HB  LEU B  73     -20.533  -4.441   1.355  1.00  0.00              
ATOM   3561  HG  LEU B  73     -19.053  -2.793  -0.723  1.00  0.00              
ATOM   3562 1HD1 LEU B  73     -17.381  -2.447   1.040  1.00  0.00              
ATOM   3563 2HD1 LEU B  73     -18.949  -1.724   1.470  1.00  0.00              
ATOM   3564 3HD1 LEU B  73     -18.445  -3.263   2.209  1.00  0.00              
ATOM   3565 1HD2 LEU B  73     -17.313  -4.515  -0.382  1.00  0.00              
ATOM   3566 2HD2 LEU B  73     -18.376  -5.361   0.768  1.00  0.00              
ATOM   3567 3HD2 LEU B  73     -18.834  -5.245  -0.948  1.00  0.00              
ATOM   3568  N   LYS B  74     -23.654  -3.967   0.266  1.00  0.00              
ATOM   3569  CA  LYS B  74     -24.939  -4.357   0.826  1.00  0.00              
ATOM   3570  C   LYS B  74     -25.705  -5.121  -0.236  1.00  0.00              
ATOM   3571  O   LYS B  74     -26.276  -6.180   0.038  1.00  0.00              
ATOM   3572  CB  LYS B  74     -25.735  -3.140   1.300  1.00  0.00              
ATOM   3573  CG  LYS B  74     -27.063  -3.477   1.966  1.00  0.00              
ATOM   3574  CD  LYS B  74     -26.853  -4.258   3.254  1.00  0.00              
ATOM   3575  CE  LYS B  74     -28.138  -4.351   4.062  1.00  0.00              
ATOM   3576  NZ  LYS B  74     -29.214  -5.060   3.318  1.00  0.00              
ATOM   3577  H   LYS B  74     -23.476  -2.992   0.074  1.00  0.00              
ATOM   3578  HA  LYS B  74     -24.760  -4.991   1.696  1.00  0.00              
ATOM   3579 1HB  LYS B  74     -25.139  -2.570   2.013  1.00  0.00              
ATOM   3580 2HB  LYS B  74     -25.943  -2.488   0.451  1.00  0.00              
ATOM   3581 1HG  LYS B  74     -27.600  -2.556   2.193  1.00  0.00              
ATOM   3582 2HG  LYS B  74     -27.671  -4.072   1.285  1.00  0.00              
ATOM   3583 1HD  LYS B  74     -26.509  -5.266   3.017  1.00  0.00              
ATOM   3584 2HD  LYS B  74     -26.090  -3.766   3.858  1.00  0.00              
ATOM   3585 1HE  LYS B  74     -27.946  -4.884   4.992  1.00  0.00              
ATOM   3586 2HE  LYS B  74     -28.486  -3.348   4.309  1.00  0.00              
ATOM   3587 1HZ  LYS B  74     -30.048  -5.100   3.886  1.00  0.00              
ATOM   3588 2HZ  LYS B  74     -29.415  -4.563   2.461  1.00  0.00              
ATOM   3589 3HZ  LYS B  74     -28.911  -5.998   3.099  1.00  0.00              
ATOM   3590  N   LYS B  75     -25.679  -4.583  -1.453  1.00  0.00              
ATOM   3591  CA  LYS B  75     -26.349  -5.190  -2.601  1.00  0.00              
ATOM   3592  C   LYS B  75     -25.835  -6.594  -2.917  1.00  0.00              
ATOM   3593  O   LYS B  75     -26.613  -7.457  -3.335  1.00  0.00              
ATOM   3594  CB  LYS B  75     -26.192  -4.294  -3.831  1.00  0.00              
ATOM   3595  CG  LYS B  75     -27.008  -3.009  -3.782  1.00  0.00              
ATOM   3596  CD  LYS B  75     -26.759  -2.149  -5.012  1.00  0.00              
ATOM   3597  CE  LYS B  75     -27.562  -0.858  -4.958  1.00  0.00              
ATOM   3598  NZ  LYS B  75     -27.328  -0.006  -6.155  1.00  0.00              
ATOM   3599  H   LYS B  75     -25.173  -3.718  -1.580  1.00  0.00              
ATOM   3600  HA  LYS B  75     -27.404  -5.319  -2.357  1.00  0.00              
ATOM   3601 1HB  LYS B  75     -25.143  -4.020  -3.950  1.00  0.00              
ATOM   3602 2HB  LYS B  75     -26.489  -4.845  -4.723  1.00  0.00              
ATOM   3603 1HG  LYS B  75     -28.069  -3.254  -3.729  1.00  0.00              
ATOM   3604 2HG  LYS B  75     -26.739  -2.441  -2.892  1.00  0.00              
ATOM   3605 1HD  LYS B  75     -25.698  -1.905  -5.077  1.00  0.00              
ATOM   3606 2HD  LYS B  75     -27.041  -2.704  -5.907  1.00  0.00              
ATOM   3607 1HE  LYS B  75     -28.624  -1.093  -4.896  1.00  0.00              
ATOM   3608 2HE  LYS B  75     -27.286  -0.295  -4.067  1.00  0.00              
ATOM   3609 1HZ  LYS B  75     -27.877   0.839  -6.080  1.00  0.00              
ATOM   3610 2HZ  LYS B  75     -26.348   0.234  -6.211  1.00  0.00              
ATOM   3611 3HZ  LYS B  75     -27.599  -0.511  -6.986  1.00  0.00              
ATOM   3612  N   ALA B  76     -24.536  -6.827  -2.708  1.00  0.00              
ATOM   3613  CA  ALA B  76     -23.957  -8.146  -2.966  1.00  0.00              
ATOM   3614  C   ALA B  76     -24.081  -9.107  -1.771  1.00  0.00              
ATOM   3615  O   ALA B  76     -23.680 -10.258  -1.863  1.00  0.00              
ATOM   3616  CB  ALA B  76     -22.513  -8.022  -3.435  1.00  0.00              
ATOM   3617  H   ALA B  76     -23.940  -6.086  -2.367  1.00  0.00              
ATOM   3618  HA  ALA B  76     -24.539  -8.623  -3.754  1.00  0.00              
ATOM   3619 1HB  ALA B  76     -22.105  -9.015  -3.620  1.00  0.00              
ATOM   3620 2HB  ALA B  76     -22.478  -7.438  -4.354  1.00  0.00              
ATOM   3621 3HB  ALA B  76     -21.923  -7.525  -2.666  1.00  0.00              
ATOM   3622  N   GLY B  77     -24.658  -8.623  -0.669  1.00  0.00              
ATOM   3623  CA  GLY B  77     -24.822  -9.400   0.562  1.00  0.00              
ATOM   3624  C   GLY B  77     -23.522  -9.673   1.314  1.00  0.00              
ATOM   3625  O   GLY B  77     -23.368 -10.715   1.940  1.00  0.00              
ATOM   3626  H   GLY B  77     -24.995  -7.671  -0.698  1.00  0.00              
ATOM   3627 1HA  GLY B  77     -25.498  -8.875   1.237  1.00  0.00              
ATOM   3628 2HA  GLY B  77     -25.283 -10.359   0.328  1.00  0.00              
ATOM   3629  N   LEU B  78     -22.593  -8.724   1.252  1.00  0.00              
ATOM   3630  CA  LEU B  78     -21.270  -8.878   1.855  1.00  0.00              
ATOM   3631  C   LEU B  78     -21.158  -8.209   3.207  1.00  0.00              
ATOM   3632  O   LEU B  78     -20.272  -8.514   3.993  1.00  0.00              
ATOM   3633  CB  LEU B  78     -20.198  -8.301   0.921  1.00  0.00              
ATOM   3634  CG  LEU B  78     -20.116  -8.939  -0.471  1.00  0.00              
ATOM   3635  CD1 LEU B  78     -19.070  -8.210  -1.304  1.00  0.00              
ATOM   3636  CD2 LEU B  78     -19.773 -10.415  -0.334  1.00  0.00              
ATOM   3637  H   LEU B  78     -22.817  -7.866   0.768  1.00  0.00              
ATOM   3638  HA  LEU B  78     -21.087  -9.939   2.021  1.00  0.00              
ATOM   3639 1HB  LEU B  78     -20.390  -7.238   0.788  1.00  0.00              
ATOM   3640 2HB  LEU B  78     -19.224  -8.417   1.397  1.00  0.00              
ATOM   3641  HG  LEU B  78     -21.077  -8.835  -0.977  1.00  0.00              
ATOM   3642 1HD1 LEU B  78     -19.012  -8.663  -2.293  1.00  0.00              
ATOM   3643 2HD1 LEU B  78     -19.351  -7.161  -1.402  1.00  0.00              
ATOM   3644 3HD1 LEU B  78     -18.100  -8.282  -0.814  1.00  0.00              
ATOM   3645 1HD2 LEU B  78     -19.716 -10.869  -1.324  1.00  0.00              
ATOM   3646 2HD2 LEU B  78     -18.812 -10.520   0.170  1.00  0.00              
ATOM   3647 3HD2 LEU B  78     -20.546 -10.915   0.250  1.00  0.00              
ATOM   3648  N   VAL B  79     -22.069  -7.290   3.472  1.00  0.00              
ATOM   3649  CA  VAL B  79     -22.135  -6.604   4.759  1.00  0.00              
ATOM   3650  C   VAL B  79     -23.616  -6.632   5.142  1.00  0.00              
ATOM   3651  O   VAL B  79     -24.482  -6.769   4.273  1.00  0.00              
ATOM   3652  CB  VAL B  79     -21.615  -5.157   4.668  1.00  0.00              
ATOM   3653  CG1 VAL B  79     -20.168  -5.139   4.197  1.00  0.00              
ATOM   3654  CG2 VAL B  79     -22.498  -4.348   3.730  1.00  0.00              
ATOM   3655  H   VAL B  79     -22.742  -7.056   2.755  1.00  0.00              
ATOM   3656  HA  VAL B  79     -21.521  -7.152   5.474  1.00  0.00              
ATOM   3657  HB  VAL B  79     -21.635  -4.711   5.662  1.00  0.00              
ATOM   3658 1HG1 VAL B  79     -19.817  -4.108   4.139  1.00  0.00              
ATOM   3659 2HG1 VAL B  79     -19.549  -5.693   4.902  1.00  0.00              
ATOM   3660 3HG1 VAL B  79     -20.101  -5.600   3.212  1.00  0.00              
ATOM   3661 1HG2 VAL B  79     -22.125  -3.326   3.671  1.00  0.00              
ATOM   3662 2HG2 VAL B  79     -22.482  -4.798   2.737  1.00  0.00              
ATOM   3663 3HG2 VAL B  79     -23.520  -4.340   4.109  1.00  0.00              
ATOM   3664  N   ASN B  80     -23.913  -6.564   6.433  1.00  0.00              
ATOM   3665  CA  ASN B  80     -25.306  -6.399   6.868  1.00  0.00              
ATOM   3666  C   ASN B  80     -25.638  -4.912   7.030  1.00  0.00              
ATOM   3667  O   ASN B  80     -24.829  -4.040   6.669  1.00  0.00              
ATOM   3668  CB  ASN B  80     -25.564  -7.153   8.160  1.00  0.00              
ATOM   3669  CG  ASN B  80     -24.807  -6.578   9.325  1.00  0.00              
ATOM   3670  OD1 ASN B  80     -24.335  -5.437   9.272  1.00  0.00              
ATOM   3671  ND2 ASN B  80     -24.683  -7.347  10.377  1.00  0.00              
ATOM   3672  H   ASN B  80     -23.185  -6.626   7.130  1.00  0.00              
ATOM   3673  HA  ASN B  80     -25.961  -6.791   6.088  1.00  0.00              
ATOM   3674 1HB  ASN B  80     -26.631  -7.131   8.388  1.00  0.00              
ATOM   3675 2HB  ASN B  80     -25.278  -8.197   8.035  1.00  0.00              
ATOM   3676 1HD2 ASN B  80     -24.190  -7.017  11.182  1.00  0.00              
ATOM   3677 2HD2 ASN B  80     -25.082  -8.263  10.376  1.00  0.00              
ATOM   3678  N   SER B  81     -26.818  -4.643   7.589  1.00  0.00              
ATOM   3679  CA  SER B  81     -27.317  -3.286   7.803  1.00  0.00              
ATOM   3680  C   SER B  81     -26.474  -2.465   8.757  1.00  0.00              
ATOM   3681  O   SER B  81     -26.250  -1.277   8.514  1.00  0.00              
ATOM   3682  CB  SER B  81     -28.739  -3.345   8.327  1.00  0.00              
ATOM   3683  OG  SER B  81     -29.608  -3.873   7.363  1.00  0.00              
ATOM   3684  H   SER B  81     -27.386  -5.427   7.874  1.00  0.00              
ATOM   3685  HA  SER B  81     -27.289  -2.752   6.852  1.00  0.00              
ATOM   3686 1HB  SER B  81     -28.770  -3.960   9.225  1.00  0.00              
ATOM   3687 2HB  SER B  81     -29.066  -2.344   8.605  1.00  0.00              
ATOM   3688  HG  SER B  81     -30.479  -3.878   7.767  1.00  0.00              
ATOM   3689  N   GLN B  82     -26.020  -3.088   9.842  1.00  0.00              
ATOM   3690  CA  GLN B  82     -25.210  -2.388  10.836  1.00  0.00              
ATOM   3691  C   GLN B  82     -23.845  -2.053  10.234  1.00  0.00              
ATOM   3692  O   GLN B  82     -23.347  -0.933  10.359  1.00  0.00              
ATOM   3693  CB  GLN B  82     -25.044  -3.234  12.101  1.00  0.00              
ATOM   3694  CG  GLN B  82     -26.321  -3.409  12.904  1.00  0.00              
ATOM   3695  CD  GLN B  82     -26.137  -4.341  14.087  1.00  0.00              
ATOM   3696  OE1 GLN B  82     -25.256  -5.205  14.084  1.00  0.00              
ATOM   3697  NE2 GLN B  82     -26.970  -4.170  15.108  1.00  0.00              
ATOM   3698  H   GLN B  82     -26.238  -4.064   9.984  1.00  0.00              
ATOM   3699  HA  GLN B  82     -25.725  -1.470  11.118  1.00  0.00              
ATOM   3700 1HB  GLN B  82     -24.677  -4.224  11.831  1.00  0.00              
ATOM   3701 2HB  GLN B  82     -24.298  -2.775  12.750  1.00  0.00              
ATOM   3702 1HG  GLN B  82     -26.638  -2.437  13.281  1.00  0.00              
ATOM   3703 2HG  GLN B  82     -27.091  -3.828  12.256  1.00  0.00              
ATOM   3704 1HE2 GLN B  82     -26.896  -4.756  15.917  1.00  0.00              
ATOM   3705 2HE2 GLN B  82     -27.670  -3.458  15.069  1.00  0.00              
ATOM   3706  N   GLN B  83     -23.253  -3.037   9.567  1.00  0.00              
ATOM   3707  CA  GLN B  83     -21.957  -2.847   8.950  1.00  0.00              
ATOM   3708  C   GLN B  83     -22.024  -1.773   7.843  1.00  0.00              
ATOM   3709  O   GLN B  83     -21.100  -0.964   7.716  1.00  0.00              
ATOM   3710  CB  GLN B  83     -21.446  -4.173   8.380  1.00  0.00              
ATOM   3711  CG  GLN B  83     -21.071  -5.200   9.434  1.00  0.00              
ATOM   3712  CD  GLN B  83     -20.702  -6.542   8.830  1.00  0.00              
ATOM   3713  OE1 GLN B  83     -21.445  -7.096   8.015  1.00  0.00              
ATOM   3714  NE2 GLN B  83     -19.550  -7.071   9.225  1.00  0.00              
ATOM   3715  H   GLN B  83     -23.710  -3.934   9.486  1.00  0.00              
ATOM   3716  HA  GLN B  83     -21.271  -2.454   9.701  1.00  0.00              
ATOM   3717 1HB  GLN B  83     -22.210  -4.612   7.739  1.00  0.00              
ATOM   3718 2HB  GLN B  83     -20.567  -3.988   7.763  1.00  0.00              
ATOM   3719 1HG  GLN B  83     -20.214  -4.832   9.998  1.00  0.00              
ATOM   3720 2HG  GLN B  83     -21.920  -5.348  10.101  1.00  0.00              
ATOM   3721 1HE2 GLN B  83     -19.254  -7.955   8.860  1.00  0.00              
ATOM   3722 2HE2 GLN B  83     -18.978  -6.588   9.888  1.00  0.00              
ATOM   3723  N   LEU B  84     -23.123  -1.734   7.085  1.00  0.00              
ATOM   3724  CA  LEU B  84     -23.324  -0.661   6.112  1.00  0.00              
ATOM   3725  C   LEU B  84     -23.302   0.718   6.769  1.00  0.00              
ATOM   3726  O   LEU B  84     -22.614   1.632   6.278  1.00  0.00              
ATOM   3727  CB  LEU B  84     -24.658  -0.859   5.381  1.00  0.00              
ATOM   3728  CG  LEU B  84     -25.015   0.214   4.344  1.00  0.00              
ATOM   3729  CD1 LEU B  84     -23.956   0.236   3.250  1.00  0.00              
ATOM   3730  CD2 LEU B  84     -26.392  -0.076   3.767  1.00  0.00              
ATOM   3731  H   LEU B  84     -23.829  -2.450   7.180  1.00  0.00              
ATOM   3732  HA  LEU B  84     -22.477  -0.653   5.427  1.00  0.00              
ATOM   3733 1HB  LEU B  84     -24.634  -1.820   4.868  1.00  0.00              
ATOM   3734 2HB  LEU B  84     -25.459  -0.886   6.120  1.00  0.00              
ATOM   3735  HG  LEU B  84     -25.020   1.194   4.822  1.00  0.00              
ATOM   3736 1HD1 LEU B  84     -24.209   0.998   2.514  1.00  0.00              
ATOM   3737 2HD1 LEU B  84     -22.984   0.464   3.689  1.00  0.00              
ATOM   3738 3HD1 LEU B  84     -23.915  -0.738   2.764  1.00  0.00              
ATOM   3739 1HD2 LEU B  84     -26.646   0.688   3.030  1.00  0.00              
ATOM   3740 2HD2 LEU B  84     -26.387  -1.055   3.287  1.00  0.00              
ATOM   3741 3HD2 LEU B  84     -27.132  -0.068   4.567  1.00  0.00              
ATOM   3742  N   ASP B  85     -24.015   0.864   7.884  1.00  0.00              
ATOM   3743  CA  ASP B  85     -24.079   2.157   8.588  1.00  0.00              
ATOM   3744  C   ASP B  85     -22.744   2.577   9.187  1.00  0.00              
ATOM   3745  O   ASP B  85     -22.396   3.772   9.198  1.00  0.00              
ATOM   3746  CB  ASP B  85     -25.129   2.103   9.700  1.00  0.00              
ATOM   3747  CG  ASP B  85     -26.556   2.079   9.167  1.00  0.00              
ATOM   3748  OD1 ASP B  85     -26.745   2.393   8.016  1.00  0.00              
ATOM   3749  OD2 ASP B  85     -27.443   1.748   9.917  1.00  0.00              
ATOM   3750  H   ASP B  85     -24.523   0.075   8.258  1.00  0.00              
ATOM   3751  HA  ASP B  85     -24.324   2.934   7.862  1.00  0.00              
ATOM   3752 1HB  ASP B  85     -24.969   1.213  10.308  1.00  0.00              
ATOM   3753 2HB  ASP B  85     -25.015   2.970  10.351  1.00  0.00              
ATOM   3754  N   GLU B  86     -22.016   1.581   9.684  1.00  0.00              
ATOM   3755  CA  GLU B  86     -20.706   1.773  10.279  1.00  0.00              
ATOM   3756  C   GLU B  86     -19.713   2.298   9.232  1.00  0.00              
ATOM   3757  O   GLU B  86     -18.958   3.232   9.515  1.00  0.00              
ATOM   3758  CB  GLU B  86     -20.198   0.462  10.883  1.00  0.00              
ATOM   3759  CG  GLU B  86     -20.908   0.042  12.161  1.00  0.00              
ATOM   3760  CD  GLU B  86     -20.478  -1.312  12.652  1.00  0.00              
ATOM   3761  OE1 GLU B  86     -19.759  -1.978  11.946  1.00  0.00              
ATOM   3762  OE2 GLU B  86     -20.870  -1.682  13.734  1.00  0.00              
ATOM   3763  H   GLU B  86     -22.404   0.649   9.640  1.00  0.00              
ATOM   3764  HA  GLU B  86     -20.790   2.524  11.065  1.00  0.00              
ATOM   3765 1HB  GLU B  86     -20.314  -0.342  10.156  1.00  0.00              
ATOM   3766 2HB  GLU B  86     -19.135   0.552  11.105  1.00  0.00              
ATOM   3767 1HG  GLU B  86     -20.703   0.779  12.938  1.00  0.00              
ATOM   3768 2HG  GLU B  86     -21.983   0.034  11.982  1.00  0.00              
ATOM   3769  N   LEU B  87     -19.722   1.690   8.039  1.00  0.00              
ATOM   3770  CA  LEU B  87     -18.902   2.130   6.917  1.00  0.00              
ATOM   3771  C   LEU B  87     -19.279   3.544   6.413  1.00  0.00              
ATOM   3772  O   LEU B  87     -18.391   4.384   6.178  1.00  0.00              
ATOM   3773  CB  LEU B  87     -18.945   1.109   5.760  1.00  0.00              
ATOM   3774  CG  LEU B  87     -18.173   1.475   4.483  1.00  0.00              
ATOM   3775  CD1 LEU B  87     -16.699   1.730   4.805  1.00  0.00              
ATOM   3776  CD2 LEU B  87     -18.322   0.394   3.416  1.00  0.00              
ATOM   3777  H   LEU B  87     -20.328   0.891   7.921  1.00  0.00              
ATOM   3778  HA  LEU B  87     -17.871   2.220   7.256  1.00  0.00              
ATOM   3779 1HB  LEU B  87     -18.543   0.162   6.117  1.00  0.00              
ATOM   3780 2HB  LEU B  87     -19.985   0.953   5.472  1.00  0.00              
ATOM   3781  HG  LEU B  87     -18.556   2.413   4.082  1.00  0.00              
ATOM   3782 1HD1 LEU B  87     -16.166   1.988   3.890  1.00  0.00              
ATOM   3783 2HD1 LEU B  87     -16.619   2.553   5.515  1.00  0.00              
ATOM   3784 3HD1 LEU B  87     -16.261   0.832   5.239  1.00  0.00              
ATOM   3785 1HD2 LEU B  87     -17.765   0.683   2.524  1.00  0.00              
ATOM   3786 2HD2 LEU B  87     -17.933  -0.550   3.797  1.00  0.00              
ATOM   3787 3HD2 LEU B  87     -19.376   0.276   3.162  1.00  0.00              
ATOM   3788  N   ARG B  88     -20.577   3.780   6.234  1.00  0.00              
ATOM   3789  CA  ARG B  88     -21.119   5.094   5.904  1.00  0.00              
ATOM   3790  C   ARG B  88     -20.625   6.170   6.867  1.00  0.00              
ATOM   3791  O   ARG B  88     -20.135   7.230   6.441  1.00  0.00              
ATOM   3792  CB  ARG B  88     -22.638   5.078   5.824  1.00  0.00              
ATOM   3793  CG  ARG B  88     -23.205   4.535   4.522  1.00  0.00              
ATOM   3794  CD  ARG B  88     -24.688   4.477   4.476  1.00  0.00              
ATOM   3795  NE  ARG B  88     -25.232   3.915   3.250  1.00  0.00              
ATOM   3796  CZ  ARG B  88     -26.539   3.670   3.035  1.00  0.00              
ATOM   3797  NH1 ARG B  88     -27.434   3.899   3.970  1.00  0.00              
ATOM   3798  NH2 ARG B  88     -26.896   3.170   1.865  1.00  0.00              
ATOM   3799  H   ARG B  88     -21.209   2.998   6.335  1.00  0.00              
ATOM   3800  HA  ARG B  88     -20.778   5.368   4.905  1.00  0.00              
ATOM   3801 1HB  ARG B  88     -22.995   4.469   6.653  1.00  0.00              
ATOM   3802 2HB  ARG B  88     -22.974   6.107   5.959  1.00  0.00              
ATOM   3803 1HG  ARG B  88     -22.868   5.172   3.704  1.00  0.00              
ATOM   3804 2HG  ARG B  88     -22.824   3.523   4.375  1.00  0.00              
ATOM   3805 1HD  ARG B  88     -25.044   3.863   5.302  1.00  0.00              
ATOM   3806 2HD  ARG B  88     -25.085   5.487   4.577  1.00  0.00              
ATOM   3807  HE  ARG B  88     -24.755   3.631   2.405  1.00  0.00              
ATOM   3808 1HH1 ARG B  88     -27.143   4.265   4.865  1.00  0.00              
ATOM   3809 2HH1 ARG B  88     -28.409   3.709   3.789  1.00  0.00              
ATOM   3810 1HH2 ARG B  88     -26.193   2.983   1.163  1.00  0.00              
ATOM   3811 2HH2 ARG B  88     -27.869   2.976   1.677  1.00  0.00              
ATOM   3812  N   ARG B  89     -20.772   5.865   8.156  1.00  0.00              
ATOM   3813  CA  ARG B  89     -20.298   6.677   9.264  1.00  0.00              
ATOM   3814  C   ARG B  89     -18.787   6.933   9.212  1.00  0.00              
ATOM   3815  O   ARG B  89     -18.366   8.073   9.392  1.00  0.00              
ATOM   3816  CB  ARG B  89     -20.646   6.005  10.584  1.00  0.00              
ATOM   3817  CG  ARG B  89     -20.104   6.705  11.820  1.00  0.00              
ATOM   3818  CD  ARG B  89     -20.394   5.937  13.058  1.00  0.00              
ATOM   3819  NE  ARG B  89     -19.827   4.599  13.011  1.00  0.00              
ATOM   3820  CZ  ARG B  89     -18.533   4.308  13.245  1.00  0.00              
ATOM   3821  NH1 ARG B  89     -17.686   5.270  13.540  1.00  0.00              
ATOM   3822  NH2 ARG B  89     -18.114   3.056  13.179  1.00  0.00              
ATOM   3823  H   ARG B  89     -21.253   4.999   8.351  1.00  0.00              
ATOM   3824  HA  ARG B  89     -20.789   7.649   9.215  1.00  0.00              
ATOM   3825 1HB  ARG B  89     -21.728   5.945  10.687  1.00  0.00              
ATOM   3826 2HB  ARG B  89     -20.260   4.986  10.586  1.00  0.00              
ATOM   3827 1HG  ARG B  89     -19.023   6.816  11.731  1.00  0.00              
ATOM   3828 2HG  ARG B  89     -20.563   7.690  11.912  1.00  0.00              
ATOM   3829 1HD  ARG B  89     -19.971   6.457  13.916  1.00  0.00              
ATOM   3830 2HD  ARG B  89     -21.473   5.846  13.184  1.00  0.00              
ATOM   3831  HE  ARG B  89     -20.448   3.833  12.787  1.00  0.00              
ATOM   3832 1HH1 ARG B  89     -18.006   6.226  13.591  1.00  0.00              
ATOM   3833 2HH1 ARG B  89     -16.716   5.052  13.716  1.00  0.00              
ATOM   3834 1HH2 ARG B  89     -18.765   2.317  12.952  1.00  0.00              
ATOM   3835 2HH2 ARG B  89     -17.144   2.839  13.354  1.00  0.00              
ATOM   3836  N   ARG B  90     -17.968   5.901   8.993  1.00  0.00              
ATOM   3837  CA  ARG B  90     -16.513   6.105   8.958  1.00  0.00              
ATOM   3838  C   ARG B  90     -16.106   6.936   7.731  1.00  0.00              
ATOM   3839  O   ARG B  90     -15.122   7.695   7.781  1.00  0.00              
ATOM   3840  CB  ARG B  90     -15.785   4.769   8.930  1.00  0.00              
ATOM   3841  CG  ARG B  90     -15.835   3.986  10.232  1.00  0.00              
ATOM   3842  CD  ARG B  90     -15.212   2.645  10.091  1.00  0.00              
ATOM   3843  NE  ARG B  90     -15.277   1.884  11.329  1.00  0.00              
ATOM   3844  CZ  ARG B  90     -14.910   0.593  11.453  1.00  0.00              
ATOM   3845  NH1 ARG B  90     -14.456  -0.064  10.409  1.00  0.00              
ATOM   3846  NH2 ARG B  90     -15.007  -0.011  12.624  1.00  0.00              
ATOM   3847  H   ARG B  90     -18.338   4.972   8.850  1.00  0.00              
ATOM   3848  HA  ARG B  90     -16.219   6.655   9.852  1.00  0.00              
ATOM   3849 1HB  ARG B  90     -16.210   4.139   8.150  1.00  0.00              
ATOM   3850 2HB  ARG B  90     -14.736   4.932   8.684  1.00  0.00              
ATOM   3851 1HG  ARG B  90     -15.299   4.533  11.008  1.00  0.00              
ATOM   3852 2HG  ARG B  90     -16.874   3.851  10.536  1.00  0.00              
ATOM   3853 1HD  ARG B  90     -15.732   2.082   9.317  1.00  0.00              
ATOM   3854 2HD  ARG B  90     -14.164   2.758   9.816  1.00  0.00              
ATOM   3855  HE  ARG B  90     -15.621   2.356  12.154  1.00  0.00              
ATOM   3856 1HH1 ARG B  90     -14.381   0.398   9.514  1.00  0.00              
ATOM   3857 2HH1 ARG B  90     -14.181  -1.032  10.502  1.00  0.00              
ATOM   3858 1HH2 ARG B  90     -15.357   0.494  13.427  1.00  0.00              
ATOM   3859 2HH2 ARG B  90     -14.732  -0.978  12.717  1.00  0.00              
ATOM   3860  N   LEU B  91     -16.861   6.775   6.640  1.00  0.00              
ATOM   3861  CA  LEU B  91     -16.666   7.557   5.426  1.00  0.00              
ATOM   3862  C   LEU B  91     -17.015   9.037   5.633  1.00  0.00              
ATOM   3863  O   LEU B  91     -16.321   9.909   5.110  1.00  0.00              
ATOM   3864  CB  LEU B  91     -17.451   6.956   4.248  1.00  0.00              
ATOM   3865  CG  LEU B  91     -16.909   5.626   3.678  1.00  0.00              
ATOM   3866  CD1 LEU B  91     -17.923   5.021   2.696  1.00  0.00              
ATOM   3867  CD2 LEU B  91     -15.523   5.778   3.045  1.00  0.00              
ATOM   3868  H   LEU B  91     -17.595   6.082   6.665  1.00  0.00              
ATOM   3869  HA  LEU B  91     -15.606   7.545   5.173  1.00  0.00              
ATOM   3870 1HB  LEU B  91     -18.477   6.780   4.568  1.00  0.00              
ATOM   3871 2HB  LEU B  91     -17.465   7.680   3.434  1.00  0.00              
ATOM   3872  HG  LEU B  91     -16.832   4.891   4.479  1.00  0.00              
ATOM   3873 1HD1 LEU B  91     -17.531   4.084   2.300  1.00  0.00              
ATOM   3874 2HD1 LEU B  91     -18.862   4.830   3.215  1.00  0.00              
ATOM   3875 3HD1 LEU B  91     -18.095   5.717   1.876  1.00  0.00              
ATOM   3876 1HD2 LEU B  91     -15.190   4.813   2.662  1.00  0.00              
ATOM   3877 2HD2 LEU B  91     -15.573   6.496   2.227  1.00  0.00              
ATOM   3878 3HD2 LEU B  91     -14.817   6.133   3.796  1.00  0.00              
ATOM   3879  N   GLU B  92     -18.058   9.308   6.424  1.00  0.00              
ATOM   3880  CA  GLU B  92     -18.429  10.671   6.779  1.00  0.00              
ATOM   3881  C   GLU B  92     -17.438  11.272   7.756  1.00  0.00              
ATOM   3882  O   GLU B  92     -17.105  12.458   7.659  1.00  0.00              
ATOM   3883  CB  GLU B  92     -19.835  10.703   7.383  1.00  0.00              
ATOM   3884  CG  GLU B  92     -20.954  10.451   6.383  1.00  0.00              
ATOM   3885  CD  GLU B  92     -22.313  10.400   7.026  1.00  0.00              
ATOM   3886  OE1 GLU B  92     -22.380  10.427   8.231  1.00  0.00              
ATOM   3887  OE2 GLU B  92     -23.284  10.335   6.310  1.00  0.00              
ATOM   3888  H   GLU B  92     -18.603   8.540   6.787  1.00  0.00              
ATOM   3889  HA  GLU B  92     -18.415  11.280   5.875  1.00  0.00              
ATOM   3890 1HB  GLU B  92     -19.911   9.951   8.168  1.00  0.00              
ATOM   3891 2HB  GLU B  92     -20.011  11.675   7.844  1.00  0.00              
ATOM   3892 1HG  GLU B  92     -20.947  11.245   5.637  1.00  0.00              
ATOM   3893 2HG  GLU B  92     -20.765   9.508   5.872  1.00  0.00              
ATOM   3894  N   GLU B  93     -16.956  10.450   8.686  1.00  0.00              
ATOM   3895  CA  GLU B  93     -15.952  10.893   9.644  1.00  0.00              
ATOM   3896  C   GLU B  93     -14.661  11.162   8.889  1.00  0.00              
ATOM   3897  O   GLU B  93     -13.944  12.117   9.172  1.00  0.00              
ATOM   3898  CB  GLU B  93     -15.729   9.847  10.738  1.00  0.00              
ATOM   3899  CG  GLU B  93     -16.911   9.656  11.676  1.00  0.00              
ATOM   3900  CD  GLU B  93     -16.751   8.469  12.586  1.00  0.00              
ATOM   3901  OE1 GLU B  93     -15.795   7.748  12.427  1.00  0.00              
ATOM   3902  OE2 GLU B  93     -17.585   8.284  13.440  1.00  0.00              
ATOM   3903  H   GLU B  93     -17.292   9.498   8.731  1.00  0.00              
ATOM   3904  HA  GLU B  93     -16.295  11.824  10.098  1.00  0.00              
ATOM   3905 1HB  GLU B  93     -15.506   8.883  10.279  1.00  0.00              
ATOM   3906 2HB  GLU B  93     -14.865  10.129  11.340  1.00  0.00              
ATOM   3907 1HG  GLU B  93     -17.027  10.552  12.285  1.00  0.00              
ATOM   3908 2HG  GLU B  93     -17.816   9.533  11.083  1.00  0.00              
ATOM   3909  N   LEU B  94     -14.381  10.317   7.904  1.00  0.00              
ATOM   3910  CA  LEU B  94     -13.229  10.489   7.045  1.00  0.00              
ATOM   3911  C   LEU B  94     -13.327  11.828   6.302  1.00  0.00              
ATOM   3912  O   LEU B  94     -12.388  12.607   6.319  1.00  0.00              
ATOM   3913  CB  LEU B  94     -13.134   9.329   6.046  1.00  0.00              
ATOM   3914  CG  LEU B  94     -12.021   9.444   4.996  1.00  0.00              
ATOM   3915  CD1 LEU B  94     -10.668   9.482   5.693  1.00  0.00              
ATOM   3916  CD2 LEU B  94     -12.108   8.270   4.033  1.00  0.00              
ATOM   3917  H   LEU B  94     -14.995   9.530   7.752  1.00  0.00              
ATOM   3918  HA  LEU B  94     -12.335  10.520   7.667  1.00  0.00              
ATOM   3919 1HB  LEU B  94     -12.973   8.406   6.600  1.00  0.00              
ATOM   3920 2HB  LEU B  94     -14.083   9.249   5.516  1.00  0.00              
ATOM   3921  HG  LEU B  94     -12.138  10.377   4.443  1.00  0.00              
ATOM   3922 1HD1 LEU B  94      -9.877   9.564   4.947  1.00  0.00              
ATOM   3923 2HD1 LEU B  94     -10.626  10.342   6.361  1.00  0.00              
ATOM   3924 3HD1 LEU B  94     -10.530   8.568   6.268  1.00  0.00              
ATOM   3925 1HD2 LEU B  94     -11.318   8.353   3.286  1.00  0.00              
ATOM   3926 2HD2 LEU B  94     -11.991   7.337   4.585  1.00  0.00              
ATOM   3927 3HD2 LEU B  94     -13.079   8.278   3.536  1.00  0.00              
ATOM   3928  N   ARG B  95     -14.489  12.115   5.719  1.00  0.00              
ATOM   3929  CA  ARG B  95     -14.722  13.400   5.041  1.00  0.00              
ATOM   3930  C   ARG B  95     -14.444  14.581   5.954  1.00  0.00              
ATOM   3931  O   ARG B  95     -13.841  15.585   5.555  1.00  0.00              
ATOM   3932  CB  ARG B  95     -16.155  13.490   4.539  1.00  0.00              
ATOM   3933  CG  ARG B  95     -16.474  14.741   3.736  1.00  0.00              
ATOM   3934  CD  ARG B  95     -17.898  14.775   3.314  1.00  0.00              
ATOM   3935  NE  ARG B  95     -18.799  14.856   4.453  1.00  0.00              
ATOM   3936  CZ  ARG B  95     -20.116  14.579   4.407  1.00  0.00              
ATOM   3937  NH1 ARG B  95     -20.671  14.205   3.275  1.00  0.00              
ATOM   3938  NH2 ARG B  95     -20.852  14.683   5.500  1.00  0.00              
ATOM   3939  H   ARG B  95     -15.232  11.431   5.743  1.00  0.00              
ATOM   3940  HA  ARG B  95     -14.032  13.476   4.199  1.00  0.00              
ATOM   3941 1HB  ARG B  95     -16.375  12.629   3.909  1.00  0.00              
ATOM   3942 2HB  ARG B  95     -16.840  13.459   5.387  1.00  0.00              
ATOM   3943 1HG  ARG B  95     -16.275  15.624   4.343  1.00  0.00              
ATOM   3944 2HG  ARG B  95     -15.851  14.768   2.841  1.00  0.00              
ATOM   3945 1HD  ARG B  95     -18.069  15.645   2.682  1.00  0.00              
ATOM   3946 2HD  ARG B  95     -18.134  13.869   2.757  1.00  0.00              
ATOM   3947  HE  ARG B  95     -18.409  15.141   5.342  1.00  0.00              
ATOM   3948 1HH1 ARG B  95     -20.108  14.125   2.439  1.00  0.00              
ATOM   3949 2HH1 ARG B  95     -21.658  13.997   3.241  1.00  0.00              
ATOM   3950 1HH2 ARG B  95     -20.426  14.970   6.371  1.00  0.00              
ATOM   3951 2HH2 ARG B  95     -21.839  14.475   5.466  1.00  0.00              
ATOM   3952  N   LYS B  96     -14.919  14.473   7.184  1.00  0.00              
ATOM   3953  CA  LYS B  96     -14.721  15.518   8.148  1.00  0.00              
ATOM   3954  C   LYS B  96     -13.229  15.709   8.476  1.00  0.00              
ATOM   3955  O   LYS B  96     -12.765  16.842   8.559  1.00  0.00              
ATOM   3956  CB  LYS B  96     -15.516  15.209   9.418  1.00  0.00              
ATOM   3957  CG  LYS B  96     -17.027  15.305   9.253  1.00  0.00              
ATOM   3958  CD  LYS B  96     -17.750  14.877  10.521  1.00  0.00              
ATOM   3959  CE  LYS B  96     -19.260  14.921  10.340  1.00  0.00              
ATOM   3960  NZ  LYS B  96     -19.980  14.445  11.553  1.00  0.00              
ATOM   3961  H   LYS B  96     -15.430  13.645   7.455  1.00  0.00              
ATOM   3962  HA  LYS B  96     -15.050  16.461   7.709  1.00  0.00              
ATOM   3963 1HB  LYS B  96     -15.280  14.201   9.759  1.00  0.00              
ATOM   3964 2HB  LYS B  96     -15.222  15.900  10.209  1.00  0.00              
ATOM   3965 1HG  LYS B  96     -17.303  16.334   9.017  1.00  0.00              
ATOM   3966 2HG  LYS B  96     -17.345  14.665   8.430  1.00  0.00              
ATOM   3967 1HD  LYS B  96     -17.453  13.861  10.784  1.00  0.00              
ATOM   3968 2HD  LYS B  96     -17.473  15.541  11.340  1.00  0.00              
ATOM   3969 1HE  LYS B  96     -19.571  15.942  10.125  1.00  0.00              
ATOM   3970 2HE  LYS B  96     -19.544  14.293   9.495  1.00  0.00              
ATOM   3971 1HZ  LYS B  96     -20.977  14.489  11.392  1.00  0.00              
ATOM   3972 2HZ  LYS B  96     -19.713  13.491  11.751  1.00  0.00              
ATOM   3973 3HZ  LYS B  96     -19.740  15.032  12.339  1.00  0.00              
ATOM   3974  N   GLU B  97     -12.481  14.615   8.611  1.00  0.00              
ATOM   3975  CA  GLU B  97     -11.039  14.684   8.881  1.00  0.00              
ATOM   3976  C   GLU B  97     -10.307  15.408   7.746  1.00  0.00              
ATOM   3977  O   GLU B  97      -9.530  16.327   7.999  1.00  0.00              
ATOM   3978  CB  GLU B  97     -10.458  13.280   9.064  1.00  0.00              
ATOM   3979  CG  GLU B  97      -8.968  13.251   9.372  1.00  0.00              
ATOM   3980  CD  GLU B  97      -8.439  11.858   9.574  1.00  0.00              
ATOM   3981  OE1 GLU B  97      -9.212  10.933   9.497  1.00  0.00              
ATOM   3982  OE2 GLU B  97      -7.261  11.719   9.804  1.00  0.00              
ATOM   3983  H   GLU B  97     -12.922  13.710   8.524  1.00  0.00              
ATOM   3984  HA  GLU B  97     -10.888  15.226   9.815  1.00  0.00              
ATOM   3985 1HB  GLU B  97     -10.978  12.774   9.878  1.00  0.00              
ATOM   3986 2HB  GLU B  97     -10.624  12.697   8.158  1.00  0.00              
ATOM   3987 1HG  GLU B  97      -8.428  13.716   8.547  1.00  0.00              
ATOM   3988 2HG  GLU B  97      -8.782  13.839  10.269  1.00  0.00              
ATOM   3989  N   ALA B  98     -10.550  14.963   6.509  1.00  0.00              
ATOM   3990  CA  ALA B  98      -9.938  15.548   5.325  1.00  0.00              
ATOM   3991  C   ALA B  98     -10.331  17.022   5.147  1.00  0.00              
ATOM   3992  O   ALA B  98      -9.509  17.840   4.762  1.00  0.00              
ATOM   3993  CB  ALA B  98     -10.237  14.708   4.079  1.00  0.00              
ATOM   3994  H   ALA B  98     -11.187  14.187   6.401  1.00  0.00              
ATOM   3995  HA  ALA B  98      -8.859  15.572   5.478  1.00  0.00              
ATOM   3996 1HB  ALA B  98      -9.768  15.168   3.209  1.00  0.00              
ATOM   3997 2HB  ALA B  98      -9.840  13.701   4.216  1.00  0.00              
ATOM   3998 3HB  ALA B  98     -11.313  14.655   3.925  1.00  0.00              
ATOM   3999  N   SER B  99     -11.571  17.355   5.478  1.00  0.00              
ATOM   4000  CA  SER B  99     -12.059  18.722   5.449  1.00  0.00              
ATOM   4001  C   SER B  99     -11.285  19.636   6.405  1.00  0.00              
ATOM   4002  O   SER B  99     -10.897  20.756   6.045  1.00  0.00              
ATOM   4003  CB  SER B  99     -13.534  18.743   5.800  1.00  0.00              
ATOM   4004  OG  SER B  99     -14.296  18.114   4.806  1.00  0.00              
ATOM   4005  H   SER B  99     -12.196  16.615   5.763  1.00  0.00              
ATOM   4006  HA  SER B  99     -11.874  19.135   4.456  1.00  0.00              
ATOM   4007 1HB  SER B  99     -13.688  18.238   6.754  1.00  0.00              
ATOM   4008 2HB  SER B  99     -13.866  19.773   5.918  1.00  0.00              
ATOM   4009  HG  SER B  99     -14.450  18.778   4.131  1.00  0.00              
ATOM   4010  N   LEU B 100     -11.039  19.152   7.616  1.00  0.00              
ATOM   4011  CA  LEU B 100     -10.284  19.928   8.585  1.00  0.00              
ATOM   4012  C   LEU B 100      -8.824  20.103   8.151  1.00  0.00              
ATOM   4013  O   LEU B 100      -8.257  21.159   8.368  1.00  0.00              
ATOM   4014  CB  LEU B 100     -10.340  19.245   9.958  1.00  0.00              
ATOM   4015  CG  LEU B 100     -11.719  19.215  10.630  1.00  0.00              
ATOM   4016  CD1 LEU B 100     -11.654  18.356  11.885  1.00  0.00              
ATOM   4017  CD2 LEU B 100     -12.153  20.635  10.961  1.00  0.00              
ATOM   4018  H   LEU B 100     -11.377  18.236   7.875  1.00  0.00              
ATOM   4019  HA  LEU B 100     -10.699  20.935   8.621  1.00  0.00              
ATOM   4020 1HB  LEU B 100     -10.003  18.216   9.848  1.00  0.00              
ATOM   4021 2HB  LEU B 100      -9.655  19.760  10.631  1.00  0.00              
ATOM   4022  HG  LEU B 100     -12.444  18.763   9.953  1.00  0.00              
ATOM   4023 1HD1 LEU B 100     -12.634  18.335  12.362  1.00  0.00              
ATOM   4024 2HD1 LEU B 100     -11.360  17.341  11.617  1.00  0.00              
ATOM   4025 3HD1 LEU B 100     -10.924  18.776  12.576  1.00  0.00              
ATOM   4026 1HD2 LEU B 100     -13.134  20.614  11.438  1.00  0.00              
ATOM   4027 2HD2 LEU B 100     -11.430  21.089  11.639  1.00  0.00              
ATOM   4028 3HD2 LEU B 100     -12.209  21.222  10.044  1.00  0.00              
ATOM   4029  N   LYS B 101      -8.225  19.073   7.555  1.00  0.00              
ATOM   4030  CA  LYS B 101      -6.884  19.172   6.975  1.00  0.00              
ATOM   4031  C   LYS B 101      -6.787  20.179   5.831  1.00  0.00              
ATOM   4032  O   LYS B 101      -5.820  20.902   5.753  1.00  0.00              
ATOM   4033  CB  LYS B 101      -6.427  17.798   6.484  1.00  0.00              
ATOM   4034  CG  LYS B 101      -6.122  16.802   7.596  1.00  0.00              
ATOM   4035  CD  LYS B 101      -5.725  15.447   7.031  1.00  0.00              
ATOM   4036  CE  LYS B 101      -5.407  14.455   8.140  1.00  0.00              
ATOM   4037  NZ  LYS B 101      -5.051  13.114   7.603  1.00  0.00              
ATOM   4038  H   LYS B 101      -8.719  18.194   7.504  1.00  0.00              
ATOM   4039  HA  LYS B 101      -6.192  19.487   7.756  1.00  0.00              
ATOM   4040 1HB  LYS B 101      -7.199  17.363   5.849  1.00  0.00              
ATOM   4041 2HB  LYS B 101      -5.528  17.908   5.878  1.00  0.00              
ATOM   4042 1HG  LYS B 101      -5.306  17.183   8.212  1.00  0.00              
ATOM   4043 2HG  LYS B 101      -7.002  16.680   8.226  1.00  0.00              
ATOM   4044 1HD  LYS B 101      -6.541  15.052   6.424  1.00  0.00              
ATOM   4045 2HD  LYS B 101      -4.846  15.561   6.396  1.00  0.00              
ATOM   4046 1HE  LYS B 101      -4.573  14.828   8.733  1.00  0.00              
ATOM   4047 2HE  LYS B 101      -6.272  14.352   8.795  1.00  0.00              
ATOM   4048 1HZ  LYS B 101      -4.848  12.487   8.368  1.00  0.00              
ATOM   4049 2HZ  LYS B 101      -5.825  12.750   7.065  1.00  0.00              
ATOM   4050 3HZ  LYS B 101      -4.238  13.194   7.009  1.00  0.00              
ATOM   4051  N   ALA B 102      -7.764  20.188   4.918  1.00  0.00              
ATOM   4052  CA  ALA B 102      -7.818  21.217   3.884  1.00  0.00              
ATOM   4053  C   ALA B 102      -8.037  22.616   4.415  1.00  0.00              
ATOM   4054  O   ALA B 102      -7.439  23.566   3.908  1.00  0.00              
ATOM   4055  CB  ALA B 102      -8.869  20.892   2.802  1.00  0.00              
ATOM   4056  H   ALA B 102      -8.478  19.474   4.940  1.00  0.00              
ATOM   4057  HA  ALA B 102      -6.841  21.267   3.404  1.00  0.00              
ATOM   4058 1HB  ALA B 102      -8.876  21.684   2.052  1.00  0.00              
ATOM   4059 2HB  ALA B 102      -8.620  19.944   2.325  1.00  0.00              
ATOM   4060 3HB  ALA B 102      -9.854  20.819   3.261  1.00  0.00              
ATOM   4061  N   GLU B 103      -8.933  22.789   5.387  1.00  0.00              
ATOM   4062  CA  GLU B 103      -9.138  24.116   5.944  1.00  0.00              
ATOM   4063  C   GLU B 103      -7.831  24.639   6.612  1.00  0.00              
ATOM   4064  O   GLU B 103      -7.468  25.795   6.437  1.00  0.00              
ATOM   4065  CB  GLU B 103     -10.291  24.091   6.950  1.00  0.00              
ATOM   4066  CG  GLU B 103     -11.662  23.864   6.330  1.00  0.00              
ATOM   4067  CD  GLU B 103     -12.761  24.138   7.319  1.00  0.00              
ATOM   4068  OE1 GLU B 103     -12.701  23.615   8.406  1.00  0.00              
ATOM   4069  OE2 GLU B 103     -13.601  24.957   7.031  1.00  0.00              
ATOM   4070  H   GLU B 103      -9.475  22.016   5.745  1.00  0.00              
ATOM   4071  HA  GLU B 103      -9.392  24.797   5.132  1.00  0.00              
ATOM   4072 1HB  GLU B 103     -10.076  23.292   7.660  1.00  0.00              
ATOM   4073 2HB  GLU B 103     -10.282  25.050   7.469  1.00  0.00              
ATOM   4074 1HG  GLU B 103     -11.832  24.449   5.428  1.00  0.00              
ATOM   4075 2HG  GLU B 103     -11.656  22.804   6.079  1.00  0.00              
ATOM   4076  N   ASP B 104      -7.141  23.784   7.355  1.00  0.00              
ATOM   4077  CA  ASP B 104      -5.902  24.213   7.991  1.00  0.00              
ATOM   4078  C   ASP B 104      -4.863  24.684   6.955  1.00  0.00              
ATOM   4079  O   ASP B 104      -4.154  25.651   7.218  1.00  0.00              
ATOM   4080  CB  ASP B 104      -5.319  23.074   8.831  1.00  0.00              
ATOM   4081  CG  ASP B 104      -6.113  22.810  10.103  1.00  0.00              
ATOM   4082  OD1 ASP B 104      -6.895  23.652  10.478  1.00  0.00              
ATOM   4083  OD2 ASP B 104      -5.930  21.770  10.688  1.00  0.00              
ATOM   4084  H   ASP B 104      -7.460  22.835   7.490  1.00  0.00              
ATOM   4085  HA  ASP B 104      -6.114  25.088   8.606  1.00  0.00              
ATOM   4086 1HB  ASP B 104      -5.297  22.160   8.238  1.00  0.00              
ATOM   4087 2HB  ASP B 104      -4.291  23.313   9.104  1.00  0.00              
ATOM   4088  N   TYR B 105      -4.783  23.994   5.807  1.00  0.00              
ATOM   4089  CA  TYR B 105      -3.836  24.414   4.741  1.00  0.00              
ATOM   4090  C   TYR B 105      -4.209  25.731   4.116  1.00  0.00              
ATOM   4091  O   TYR B 105      -3.329  26.519   3.817  1.00  0.00              
ATOM   4092  CB  TYR B 105      -3.604  23.339   3.670  1.00  0.00              
ATOM   4093  CG  TYR B 105      -2.758  22.198   4.174  1.00  0.00              
ATOM   4094  CD1 TYR B 105      -1.690  22.434   5.050  1.00  0.00              
ATOM   4095  CD2 TYR B 105      -3.011  20.880   3.777  1.00  0.00              
ATOM   4096  CE1 TYR B 105      -0.905  21.396   5.523  1.00  0.00              
ATOM   4097  CE2 TYR B 105      -2.226  19.830   4.247  1.00  0.00              
ATOM   4098  CZ  TYR B 105      -1.176  20.097   5.117  1.00  0.00              
ATOM   4099  OH  TYR B 105      -0.386  19.073   5.591  1.00  0.00              
ATOM   4100  H   TYR B 105      -5.366  23.183   5.656  1.00  0.00              
ATOM   4101  HA  TYR B 105      -2.869  24.625   5.200  1.00  0.00              
ATOM   4102 1HB  TYR B 105      -4.565  22.945   3.336  1.00  0.00              
ATOM   4103 2HB  TYR B 105      -3.115  23.786   2.805  1.00  0.00              
ATOM   4104  HD1 TYR B 105      -1.464  23.451   5.372  1.00  0.00              
ATOM   4105  HD2 TYR B 105      -3.830  20.665   3.091  1.00  0.00              
ATOM   4106  HE1 TYR B 105      -0.080  21.602   6.204  1.00  0.00              
ATOM   4107  HE2 TYR B 105      -2.437  18.808   3.931  1.00  0.00              
ATOM   4108  HH  TYR B 105      -0.692  18.239   5.227  1.00  0.00              
ATOM   4109  N   GLY B 106      -5.514  25.969   3.933  1.00  0.00              
ATOM   4110  CA  GLY B 106      -5.984  27.264   3.474  1.00  0.00              
ATOM   4111  C   GLY B 106      -5.667  28.381   4.465  1.00  0.00              
ATOM   4112  O   GLY B 106      -5.261  29.483   4.055  1.00  0.00              
ATOM   4113  H   GLY B 106      -6.186  25.238   4.116  1.00  0.00              
ATOM   4114 1HA  GLY B 106      -5.525  27.499   2.513  1.00  0.00              
ATOM   4115 2HA  GLY B 106      -7.061  27.224   3.314  1.00  0.00              
ATOM   4116  N   ARG B 107      -5.876  28.117   5.761  1.00  0.00              
ATOM   4117  CA  ARG B 107      -5.536  29.092   6.836  1.00  0.00              
ATOM   4118  C   ARG B 107      -4.025  29.410   6.926  1.00  0.00              
ATOM   4119  O   ARG B 107      -3.632  30.556   7.164  1.00  0.00              
ATOM   4120  CB  ARG B 107      -6.072  28.645   8.188  1.00  0.00              
ATOM   4121  CG  ARG B 107      -7.584  28.713   8.331  1.00  0.00              
ATOM   4122  CD  ARG B 107      -8.103  28.166   9.610  1.00  0.00              
ATOM   4123  NE  ARG B 107      -7.699  28.909  10.793  1.00  0.00              
ATOM   4124  CZ  ARG B 107      -7.843  28.471  12.059  1.00  0.00              
ATOM   4125  NH1 ARG B 107      -8.412  27.314  12.314  1.00  0.00              
ATOM   4126  NH2 ARG B 107      -7.417  29.247  13.040  1.00  0.00              
ATOM   4127  H   ARG B 107      -6.277  27.226   6.013  1.00  0.00              
ATOM   4128  HA  ARG B 107      -6.030  30.039   6.614  1.00  0.00              
ATOM   4129 1HB  ARG B 107      -5.743  27.617   8.337  1.00  0.00              
ATOM   4130 2HB  ARG B 107      -5.611  29.286   8.940  1.00  0.00              
ATOM   4131 1HG  ARG B 107      -7.892  29.757   8.263  1.00  0.00              
ATOM   4132 2HG  ARG B 107      -8.035  28.148   7.515  1.00  0.00              
ATOM   4133 1HD  ARG B 107      -9.192  28.168   9.580  1.00  0.00              
ATOM   4134 2HD  ARG B 107      -7.745  27.144   9.729  1.00  0.00              
ATOM   4135  HE  ARG B 107      -7.270  29.822  10.864  1.00  0.00              
ATOM   4136 1HH1 ARG B 107      -8.748  26.740  11.553  1.00  0.00              
ATOM   4137 2HH1 ARG B 107      -8.510  27.003  13.270  1.00  0.00              
ATOM   4138 1HH2 ARG B 107      -6.998  30.142  12.827  1.00  0.00              
ATOM   4139 2HH2 ARG B 107      -7.513  28.943  13.998  1.00  0.00              
ATOM   4140  N   GLU B 108      -3.184  28.402   6.736  1.00  0.00              
ATOM   4141  CA  GLU B 108      -1.732  28.651   6.668  1.00  0.00              
ATOM   4142  C   GLU B 108      -1.337  29.505   5.437  1.00  0.00              
ATOM   4143  O   GLU B 108      -0.522  30.432   5.539  1.00  0.00              
ATOM   4144  CB  GLU B 108      -0.976  27.321   6.637  1.00  0.00              
ATOM   4145  CG  GLU B 108      -1.016  26.544   7.946  1.00  0.00              
ATOM   4146  CD  GLU B 108      -0.319  25.215   7.859  1.00  0.00              
ATOM   4147  OE1 GLU B 108       0.081  24.844   6.781  1.00  0.00              
ATOM   4148  OE2 GLU B 108      -0.185  24.569   8.872  1.00  0.00              
ATOM   4149  H   GLU B 108      -3.526  27.457   6.636  1.00  0.00              
ATOM   4150  HA  GLU B 108      -1.447  29.267   7.521  1.00  0.00              
ATOM   4151 1HB  GLU B 108      -1.392  26.683   5.857  1.00  0.00              
ATOM   4152 2HB  GLU B 108       0.070  27.502   6.389  1.00  0.00              
ATOM   4153 1HG  GLU B 108      -0.542  27.140   8.725  1.00  0.00              
ATOM   4154 2HG  GLU B 108      -2.055  26.385   8.230  1.00  0.00              
ATOM   4155  N   PHE B 109      -1.955  29.237   4.287  1.00  0.00              
ATOM   4156  CA  PHE B 109      -1.721  30.046   3.073  1.00  0.00              
ATOM   4157  C   PHE B 109      -2.100  31.506   3.304  1.00  0.00              
ATOM   4158  O   PHE B 109      -1.322  32.416   3.028  1.00  0.00              
ATOM   4159  CB  PHE B 109      -2.521  29.493   1.892  1.00  0.00              
ATOM   4160  CG  PHE B 109      -2.478  30.365   0.670  1.00  0.00              
ATOM   4161  CD1 PHE B 109      -1.374  30.353  -0.170  1.00  0.00              
ATOM   4162  CD2 PHE B 109      -3.540  31.200   0.358  1.00  0.00              
ATOM   4163  CE1 PHE B 109      -1.334  31.155  -1.295  1.00  0.00              
ATOM   4164  CE2 PHE B 109      -3.503  32.002  -0.766  1.00  0.00              
ATOM   4165  CZ  PHE B 109      -2.398  31.980  -1.593  1.00  0.00              
ATOM   4166  H   PHE B 109      -2.600  28.461   4.244  1.00  0.00              
ATOM   4167  HA  PHE B 109      -0.663  29.985   2.816  1.00  0.00              
ATOM   4168 1HB  PHE B 109      -2.137  28.510   1.622  1.00  0.00              
ATOM   4169 2HB  PHE B 109      -3.562  29.368   2.185  1.00  0.00              
ATOM   4170  HD1 PHE B 109      -0.533  29.700   0.065  1.00  0.00              
ATOM   4171  HD2 PHE B 109      -4.413  31.218   1.012  1.00  0.00              
ATOM   4172  HE1 PHE B 109      -0.461  31.136  -1.946  1.00  0.00              
ATOM   4173  HE2 PHE B 109      -4.345  32.653  -1.000  1.00  0.00              
ATOM   4174  HZ  PHE B 109      -2.367  32.613  -2.478  1.00  0.00              
ATOM   4175  N   GLN B 110      -3.312  31.710   3.812  1.00  0.00              
ATOM   4176  CA  GLN B 110      -3.850  33.019   4.120  1.00  0.00              
ATOM   4177  C   GLN B 110      -2.939  33.802   5.075  1.00  0.00              
ATOM   4178  O   GLN B 110      -2.767  34.999   4.909  1.00  0.00              
ATOM   4179  CB  GLN B 110      -5.247  32.880   4.731  1.00  0.00              
ATOM   4180  CG  GLN B 110      -5.836  34.184   5.242  1.00  0.00              
ATOM   4181  CD  GLN B 110      -7.235  34.008   5.799  1.00  0.00              
ATOM   4182  OE1 GLN B 110      -7.750  32.889   5.881  1.00  0.00              
ATOM   4183  NE2 GLN B 110      -7.862  35.114   6.183  1.00  0.00              
ATOM   4184  H   GLN B 110      -3.878  30.892   3.987  1.00  0.00              
ATOM   4185  HA  GLN B 110      -3.917  33.592   3.195  1.00  0.00              
ATOM   4186 1HB  GLN B 110      -5.890  32.463   3.955  1.00  0.00              
ATOM   4187 2HB  GLN B 110      -5.162  32.168   5.552  1.00  0.00              
ATOM   4188 1HG  GLN B 110      -5.293  34.856   5.906  1.00  0.00              
ATOM   4189 2HG  GLN B 110      -5.913  34.637   4.253  1.00  0.00              
ATOM   4190 1HE2 GLN B 110      -8.788  35.060   6.559  1.00  0.00              
ATOM   4191 2HE2 GLN B 110      -7.409  36.001   6.098  1.00  0.00              
ATOM   4192  N   GLU B 111      -2.353  33.124   6.062  1.00  0.00              
ATOM   4193  CA  GLU B 111      -1.336  33.761   6.909  1.00  0.00              
ATOM   4194  C   GLU B 111      -0.083  34.157   6.110  1.00  0.00              
ATOM   4195  O   GLU B 111       0.420  35.267   6.270  1.00  0.00              
ATOM   4196  CB  GLU B 111      -0.948  32.829   8.059  1.00  0.00              
ATOM   4197  CG  GLU B 111      -2.031  32.647   9.114  1.00  0.00              
ATOM   4198  CD  GLU B 111      -1.629  31.623  10.138  1.00  0.00              
ATOM   4199  OE1 GLU B 111      -0.587  31.032   9.983  1.00  0.00              
ATOM   4200  OE2 GLU B 111      -2.306  31.509  11.132  1.00  0.00              
ATOM   4201  H   GLU B 111      -2.606  32.162   6.236  1.00  0.00              
ATOM   4202  HA  GLU B 111      -1.746  34.691   7.302  1.00  0.00              
ATOM   4203 1HB  GLU B 111      -0.706  31.862   7.618  1.00  0.00              
ATOM   4204 2HB  GLU B 111      -0.056  33.251   8.524  1.00  0.00              
ATOM   4205 1HG  GLU B 111      -2.306  33.574   9.617  1.00  0.00              
ATOM   4206 2HG  GLU B 111      -2.882  32.277   8.545  1.00  0.00              
ATOM   4207  N   LYS B 112       0.402  33.267   5.242  1.00  0.00              
ATOM   4208  CA  LYS B 112       1.569  33.579   4.441  1.00  0.00              
ATOM   4209  C   LYS B 112       1.273  34.672   3.419  1.00  0.00              
ATOM   4210  O   LYS B 112       2.158  35.456   3.091  1.00  0.00              
ATOM   4211  CB  LYS B 112       2.077  32.320   3.735  1.00  0.00              
ATOM   4212  CG  LYS B 112       2.710  31.291   4.663  1.00  0.00              
ATOM   4213  CD  LYS B 112       3.152  30.054   3.895  1.00  0.00              
ATOM   4214  CE  LYS B 112       3.769  29.017   4.823  1.00  0.00              
ATOM   4215  NZ  LYS B 112       4.167  27.784   4.093  1.00  0.00              
ATOM   4216  H   LYS B 112      -0.042  32.367   5.135  1.00  0.00              
ATOM   4217  HA  LYS B 112       2.326  34.021   5.090  1.00  0.00              
ATOM   4218 1HB  LYS B 112       1.251  31.837   3.213  1.00  0.00              
ATOM   4219 2HB  LYS B 112       2.820  32.598   2.987  1.00  0.00              
ATOM   4220 1HG  LYS B 112       3.577  31.731   5.157  1.00  0.00              
ATOM   4221 2HG  LYS B 112       1.989  30.997   5.425  1.00  0.00              
ATOM   4222 1HD  LYS B 112       2.293  29.612   3.390  1.00  0.00              
ATOM   4223 2HD  LYS B 112       3.888  30.337   3.143  1.00  0.00              
ATOM   4224 1HE  LYS B 112       4.649  29.439   5.306  1.00  0.00              
ATOM   4225 2HE  LYS B 112       3.050  28.749   5.598  1.00  0.00              
ATOM   4226 1HZ  LYS B 112       4.570  27.123   4.742  1.00  0.00              
ATOM   4227 2HZ  LYS B 112       3.353  27.373   3.656  1.00  0.00              
ATOM   4228 3HZ  LYS B 112       4.848  28.016   3.384  1.00  0.00              
ATOM   4229  N   LEU B 113       0.032  34.711   2.934  1.00  0.00              
ATOM   4230  CA  LEU B 113      -0.446  35.673   1.947  1.00  0.00              
ATOM   4231  C   LEU B 113      -0.578  37.090   2.506  1.00  0.00              
ATOM   4232  O   LEU B 113      -0.082  38.052   1.919  1.00  0.00              
ATOM   4233  CB  LEU B 113      -1.804  35.216   1.399  1.00  0.00              
ATOM   4234  CG  LEU B 113      -2.453  36.149   0.368  1.00  0.00              
ATOM   4235  CD1 LEU B 113      -1.559  36.251  -0.860  1.00  0.00              
ATOM   4236  CD2 LEU B 113      -3.830  35.617  -0.001  1.00  0.00              
ATOM   4237  H   LEU B 113      -0.605  34.014   3.290  1.00  0.00              
ATOM   4238  HA  LEU B 113       0.257  35.694   1.115  1.00  0.00              
ATOM   4239 1HB  LEU B 113      -1.679  34.241   0.930  1.00  0.00              
ATOM   4240 2HB  LEU B 113      -2.498  35.109   2.233  1.00  0.00              
ATOM   4241  HG  LEU B 113      -2.552  37.148   0.793  1.00  0.00              
ATOM   4242 1HD1 LEU B 113      -2.020  36.914  -1.592  1.00  0.00              
ATOM   4243 2HD1 LEU B 113      -0.587  36.652  -0.570  1.00  0.00              
ATOM   4244 3HD1 LEU B 113      -1.428  35.262  -1.298  1.00  0.00              
ATOM   4245 1HD2 LEU B 113      -4.292  36.281  -0.733  1.00  0.00              
ATOM   4246 2HD2 LEU B 113      -3.733  34.619  -0.427  1.00  0.00              
ATOM   4247 3HD2 LEU B 113      -4.454  35.572   0.892  1.00  0.00              
ATOM   4248  N   GLU B 114      -1.284  37.195   3.632  1.00  0.00              
ATOM   4249  CA  GLU B 114      -1.559  38.447   4.299  1.00  0.00              
ATOM   4250  C   GLU B 114      -0.301  39.040   4.925  1.00  0.00              
ATOM   4251  O   GLU B 114      -0.074  40.242   4.819  1.00  0.00              
ATOM   4252  CB  GLU B 114      -2.632  38.245   5.371  1.00  0.00              
ATOM   4253  CG  GLU B 114      -4.024  37.969   4.823  1.00  0.00              
ATOM   4254  CD  GLU B 114      -5.025  37.652   5.900  1.00  0.00              
ATOM   4255  OE1 GLU B 114      -4.637  37.578   7.042  1.00  0.00              
ATOM   4256  OE2 GLU B 114      -6.179  37.485   5.582  1.00  0.00              
ATOM   4257  H   GLU B 114      -1.640  36.338   4.029  1.00  0.00              
ATOM   4258  HA  GLU B 114      -1.934  39.157   3.561  1.00  0.00              
ATOM   4259 1HB  GLU B 114      -2.353  37.410   6.013  1.00  0.00              
ATOM   4260 2HB  GLU B 114      -2.690  39.134   5.999  1.00  0.00              
ATOM   4261 1HG  GLU B 114      -4.368  38.844   4.271  1.00  0.00              
ATOM   4262 2HG  GLU B 114      -3.971  37.132   4.127  1.00  0.00              
ATOM   4263  N   TYR B 115       0.510  38.177   5.542  1.00  0.00              
ATOM   4264  CA  TYR B 115       1.718  38.566   6.265  1.00  0.00              
ATOM   4265  C   TYR B 115       2.983  37.864   5.759  1.00  0.00              
ATOM   4266  O   TYR B 115       3.850  38.505   5.145  1.00  0.00              
ATOM   4267  CB  TYR B 115       1.536  38.294   7.760  1.00  0.00              
ATOM   4268  CG  TYR B 115       0.445  39.120   8.403  1.00  0.00              
ATOM   4269  CD1 TYR B 115      -0.756  38.525   8.762  1.00  0.00              
ATOM   4270  CD2 TYR B 115       0.644  40.473   8.634  1.00  0.00              
ATOM   4271  CE1 TYR B 115      -1.753  39.280   9.349  1.00  0.00              
ATOM   4272  CE2 TYR B 115      -0.353  41.228   9.221  1.00  0.00              
ATOM   4273  CZ  TYR B 115      -1.547  40.636   9.578  1.00  0.00              
ATOM   4274  OH  TYR B 115      -2.540  41.388  10.163  1.00  0.00              
ATOM   4275  H   TYR B 115       0.257  37.200   5.496  1.00  0.00              
ATOM   4276  HA  TYR B 115       1.896  39.628   6.095  1.00  0.00              
ATOM   4277 1HB  TYR B 115       1.299  37.240   7.912  1.00  0.00              
ATOM   4278 2HB  TYR B 115       2.470  38.497   8.283  1.00  0.00              
ATOM   4279  HD1 TYR B 115      -0.913  37.461   8.580  1.00  0.00              
ATOM   4280  HD2 TYR B 115       1.587  40.941   8.351  1.00  0.00              
ATOM   4281  HE1 TYR B 115      -2.696  38.812   9.631  1.00  0.00              
ATOM   4282  HE2 TYR B 115      -0.196  42.292   9.402  1.00  0.00              
ATOM   4283  HH  TYR B 115      -3.298  40.828  10.346  1.00  0.00              
ATOM   4284  N   GLY B 116       3.083  36.557   6.007  1.00  0.00              
ATOM   4285  CA  GLY B 116       4.299  35.800   5.680  1.00  0.00              
ATOM   4286  C   GLY B 116       4.471  34.489   6.430  1.00  0.00              
ATOM   4287  O   GLY B 116       3.867  34.271   7.479  1.00  0.00              
ATOM   4288  OXT GLY B 116       5.207  33.644   6.001  1.00  0.00              
ATOM   4289  H   GLY B 116       2.303  36.076   6.430  1.00  0.00              
ATOM   4290 1HA  GLY B 116       4.310  35.571   4.614  1.00  0.00              
ATOM   4291 2HA  GLY B 116       5.176  36.412   5.887  1.00  0.00              
TER                                                                             

complete: res ss phi psi omega frag rama seq
   1 L     0.000    0.000    0.000 ----      0.00 D
   2 H     0.000    0.000    0.000 ----      0.00 E
   3 H     0.000    0.000    0.000 ----      0.00 L
   4 H     0.000    0.000    0.000 ----      0.00 Y
   5 H     0.000    0.000    0.000 ----      0.00 R
   6 H     0.000    0.000    0.000 ----      0.00 Q
   7 H     0.000    0.000    0.000 ----      0.00 S
   8 H     0.000    0.000    0.000 ----      0.00 L
   9 H     0.000    0.000    0.000 ----      0.00 E
  10 H     0.000    0.000    0.000 ----      0.00 I
  11 H     0.000    0.000    0.000 ----      0.00 I
  12 H     0.000    0.000    0.000 ----      0.00 S
  13 H     0.000    0.000    0.000 ----      0.00 R
  14 H     0.000    0.000    0.000 ----      0.00 Y
  15 H     0.000    0.000    0.000 ----      0.00 L
  16 H     0.000    0.000    0.000 ----      0.00 R
  17 H     0.000    0.000    0.000 ----      0.00 E
  18 H     0.000    0.000    0.000 ----      0.00 Q
  19 H     0.000    0.000    0.000 ----      0.00 A
  20 H     0.000    0.000    0.000 ----      0.00 T
  21 L     0.000    0.000    0.000 ----      0.00 G
  22 L     0.000    0.000    0.000 ----      0.00 A
  23 L     0.000    0.000    0.000 ----      0.00 K
  24 L     0.000    0.000    0.000 ----      0.00 D
  25 L     0.000    0.000    0.000 ----      0.00 T
  26 L     0.000    0.000    0.000 ----      0.00 K
  27 L     0.000    0.000    0.000 ----      0.00 G
  28 H     0.000    0.000    0.000 ----      0.00 A
  29 H     0.000    0.000    0.000 ----      0.00 T
  30 H     0.000    0.000    0.000 ----      0.00 S
  31 H     0.000    0.000    0.000 ----      0.00 R
  32 H     0.000    0.000    0.000 ----      0.00 K
  33 H     0.000    0.000    0.000 ----      0.00 A
  34 H     0.000    0.000    0.000 ----      0.00 L
  35 H     0.000    0.000    0.000 ----      0.00 E
  36 H     0.000    0.000    0.000 ----      0.00 T
  37 H     0.000    0.000    0.000 ----      0.00 L
  38 H     0.000    0.000    0.000 ----      0.00 R
  39 H     0.000    0.000    0.000 ----      0.00 R
  40 H     0.000    0.000    0.000 ----      0.00 V
  41 H     0.000    0.000    0.000 ----      0.00 G
  42 H     0.000    0.000    0.000 ----      0.00 D
  43 H     0.000    0.000    0.000 ----      0.00 G
  44 H     0.000    0.000    0.000 ----      0.00 V
  45 H     0.000    0.000    0.000 ----      0.00 Q
  46 L     0.000    0.000    0.000 ----      0.00 R
  47 L     0.000    0.000    0.000 ----      0.00 N
  48 L     0.000    0.000    0.000 ----      0.00 H
  49 H     0.000    0.000    0.000 ----      0.00 E
  50 H     0.000    0.000    0.000 ----      0.00 T
  51 H     0.000    0.000    0.000 ----      0.00 A
  52 H     0.000    0.000    0.000 ----      0.00 F
  53 H     0.000    0.000    0.000 ----      0.00 Q
  54 H     0.000    0.000    0.000 ----      0.00 G
  55 H     0.000    0.000    0.000 ----      0.00 M
  56 H     0.000    0.000    0.000 ----      0.00 L
  57 H     0.000    0.000    0.000 ----      0.00 R
  58 H     0.000    0.000    0.000 ----      0.00 K
  59 H     0.000    0.000    0.000 ----      0.00 L
  60 L     0.000    0.000    0.000 ----      0.00 D
  61 L     0.000    0.000    0.000 ----      0.00 I
  62 L     0.000    0.000    0.000 ----      0.00 K
  63 L     0.000    0.000    0.000 ----      0.00 N
  64 L     0.000    0.000    0.000 ----      0.00 E
  65 L     0.000    0.000    0.000 ----      0.00 D
  66 L     0.000    0.000    0.000 ----      0.00 D
  67 L     0.000    0.000    0.000 ----      0.00 V
  68 H     0.000    0.000    0.000 ----      0.00 K
  69 H     0.000    0.000    0.000 ----      0.00 S
  70 H     0.000    0.000    0.000 ----      0.00 L
  71 H     0.000    0.000    0.000 ----      0.00 S
  72 H     0.000    0.000    0.000 ----      0.00 R
  73 H     0.000    0.000    0.000 ----      0.00 V
  74 H     0.000    0.000    0.000 ----      0.00 M
  75 H     0.000    0.000    0.000 ----      0.00 I
  76 H     0.000    0.000    0.000 ----      0.00 H
  77 H     0.000    0.000    0.000 ----      0.00 V
  78 H     0.000    0.000    0.000 ----      0.00 F
  79 H     0.000    0.000    0.000 ----      0.00 S
  80 H     0.000    0.000    0.000 ----      0.00 D
  81 L     0.000    0.000    0.000 ----      0.00 G
  82 L     0.000    0.000    0.000 ----      0.00 V
  83 L     0.000    0.000    0.000 ----      0.00 T
  84 L     0.000    0.000    0.000 ----      0.00 N
  85 H     0.000    0.000    0.000 ----      0.00 W
  86 H     0.000    0.000    0.000 ----      0.00 G
  87 H     0.000    0.000    0.000 ----      0.00 R
  88 H     0.000    0.000    0.000 ----      0.00 I
  89 H     0.000    0.000    0.000 ----      0.00 V
  90 H     0.000    0.000    0.000 ----      0.00 T
  91 H     0.000    0.000    0.000 ----      0.00 L
  92 H     0.000    0.000    0.000 ----      0.00 I
  93 H     0.000    0.000    0.000 ----      0.00 S
  94 H     0.000    0.000    0.000 ----      0.00 F
  95 H     0.000    0.000    0.000 ----      0.00 G
  96 H     0.000    0.000    0.000 ----      0.00 A
  97 H     0.000    0.000    0.000 ----      0.00 F
  98 H     0.000    0.000    0.000 ----      0.00 V
  99 H     0.000    0.000    0.000 ----      0.00 A
 100 H     0.000    0.000    0.000 ----      0.00 K
 101 H     0.000    0.000    0.000 ----      0.00 H
 102 H     0.000    0.000    0.000 ----      0.00 L
 103 H     0.000    0.000    0.000 ----      0.00 K
 104 H     0.000    0.000    0.000 ----      0.00 T
 105 H     0.000    0.000    0.000 ----      0.00 I
 106 L     0.000    0.000    0.000 ----      0.00 N
 107 L     0.000    0.000    0.000 ----      0.00 Q
 108 L     0.000    0.000    0.000 ----      0.00 E
 109 L     0.000    0.000    0.000 ----      0.00 S
 110 L     0.000    0.000    0.000 ----      0.00 C
 111 L     0.000    0.000    0.000 ----      0.00 I
 112 H     0.000    0.000    0.000 ----      0.00 E
 113 H     0.000    0.000    0.000 ----      0.00 P
 114 H     0.000    0.000    0.000 ----      0.00 L
 115 H     0.000    0.000    0.000 ----      0.00 A
 116 H     0.000    0.000    0.000 ----      0.00 E
 117 H     0.000    0.000    0.000 ----      0.00 S
 118 H     0.000    0.000    0.000 ----      0.00 I
 119 H     0.000    0.000    0.000 ----      0.00 T
 120 H     0.000    0.000    0.000 ----      0.00 D
 121 H     0.000    0.000    0.000 ----      0.00 V
 122 H     0.000    0.000    0.000 ----      0.00 L
 123 H     0.000    0.000    0.000 ----      0.00 V
 124 H     0.000    0.000    0.000 ----      0.00 R
 125 H     0.000    0.000    0.000 ----      0.00 T
 126 L     0.000    0.000    0.000 ----      0.00 K
 127 H     0.000    0.000    0.000 ----      0.00 R
 128 H     0.000    0.000    0.000 ----      0.00 D
 129 H     0.000    0.000    0.000 ----      0.00 W
 130 H     0.000    0.000    0.000 ----      0.00 L
 131 H     0.000    0.000    0.000 ----      0.00 V
 132 H     0.000    0.000    0.000 ----      0.00 K
 133 L     0.000    0.000    0.000 ----      0.00 Q
 134 L     0.000    0.000    0.000 ----      0.00 R
 135 H     0.000    0.000    0.000 ----      0.00 G
 136 H     0.000    0.000    0.000 ----      0.00 W
 137 H     0.000    0.000    0.000 ----      0.00 D
 138 H     0.000    0.000    0.000 ----      0.00 G
 139 H     0.000    0.000    0.000 ----      0.00 F
 140 H     0.000    0.000    0.000 ----      0.00 V
 141 H     0.000    0.000    0.000 ----      0.00 E
 142 H     0.000    0.000    0.000 ----      0.00 F
 143 L     0.000    0.000    0.000 ----      0.00 F
 144 L     0.000    0.000    0.000 ----      0.00 H
 145 L     0.000    0.000    0.000 ----      0.00 D
 146 H     0.000    0.000    0.000 ----      0.00 P
 147 H     0.000    0.000    0.000 ----      0.00 K
 148 H     0.000    0.000    0.000 ----      0.00 K
 149 H     0.000    0.000    0.000 ----      0.00 V
 150 H     0.000    0.000    0.000 ----      0.00 L
 151 H     0.000    0.000    0.000 ----      0.00 D
 152 H     0.000    0.000    0.000 ----      0.00 K
 153 H     0.000    0.000    0.000 ----      0.00 A
 154 H     0.000    0.000    0.000 ----      0.00 K
 155 H     0.000    0.000    0.000 ----      0.00 D
 156 H     0.000    0.000    0.000 ----      0.00 Q
 157 H     0.000    0.000    0.000 ----      0.00 A
 158 H     0.000    0.000    0.000 ----      0.00 E
 159 H     0.000    0.000    0.000 ----      0.00 N
 160 H     0.000    0.000    0.000 ----      0.00 R
 161 H     0.000    0.000    0.000 ----      0.00 V
 162 H     0.000    0.000    0.000 ----      0.00 R
 163 H     0.000    0.000    0.000 ----      0.00 E
 164 H     0.000    0.000    0.000 ----      0.00 L
 165 H     0.000    0.000    0.000 ----      0.00 K
 166 H     0.000    0.000    0.000 ----      0.00 Q
 167 H     0.000    0.000    0.000 ----      0.00 E
 168 H     0.000    0.000    0.000 ----      0.00 L
 169 H     0.000    0.000    0.000 ----      0.00 E
 170 H     0.000    0.000    0.000 ----      0.00 E
 171 H     0.000    0.000    0.000 ----      0.00 L
 172 H     0.000    0.000    0.000 ----      0.00 Y
 173 H     0.000    0.000    0.000 ----      0.00 K
 174 H     0.000    0.000    0.000 ----      0.00 E
 175 H     0.000    0.000    0.000 ----      0.00 A
 176 L     0.000    0.000    0.000 ----      0.00 R
 177 L     0.000    0.000    0.000 ----      0.00 K
 178 L     0.000    0.000    0.000 ----      0.00 L
 179 L     0.000    0.000    0.000 ----      0.00 D
 180 L     0.000    0.000    0.000 ----      0.00 L
 181 L     0.000    0.000    0.000 ----      0.00 T
 182 H     0.000    0.000    0.000 ----      0.00 Q
 183 H     0.000    0.000    0.000 ----      0.00 E
 184 H     0.000    0.000    0.000 ----      0.00 E
 185 H     0.000    0.000    0.000 ----      0.00 R
 186 H     0.000    0.000    0.000 ----      0.00 R
 187 H     0.000    0.000    0.000 ----      0.00 K
 188 H     0.000    0.000    0.000 ----      0.00 L
 189 H     0.000    0.000    0.000 ----      0.00 E
 190 H     0.000    0.000    0.000 ----      0.00 E
 191 H     0.000    0.000    0.000 ----      0.00 S
 192 H     0.000    0.000    0.000 ----      0.00 Y
 193 H     0.000    0.000    0.000 ----      0.00 I
 194 H     0.000    0.000    0.000 ----      0.00 A
 195 H     0.000    0.000    0.000 ----      0.00 A
 196 H     0.000    0.000    0.000 ----      0.00 M
 197 H     0.000    0.000    0.000 ----      0.00 L
 198 H     0.000    0.000    0.000 ----      0.00 R
 199 H     0.000    0.000    0.000 ----      0.00 A
 200 H     0.000    0.000    0.000 ----      0.00 I
 201 H     0.000    0.000    0.000 ----      0.00 G
 202 H     0.000    0.000    0.000 ----      0.00 D
 203 H     0.000    0.000    0.000 ----      0.00 I
 204 H     0.000    0.000    0.000 ----      0.00 F
 205 H     0.000    0.000    0.000 ----      0.00 N
 206 H     0.000    0.000    0.000 ----      0.00 A
 207 H     0.000    0.000    0.000 ----      0.00 I
 208 H     0.000    0.000    0.000 ----      0.00 M
 209 H     0.000    0.000    0.000 ----      0.00 Q
 210 H     0.000    0.000    0.000 ----      0.00 A
 211 H     0.000    0.000    0.000 ----      0.00 K
 212 H     0.000    0.000    0.000 ----      0.00 N
 213 H     0.000    0.000    0.000 ----      0.00 E
 214 H     0.000    0.000    0.000 ----      0.00 A
 215 H     0.000    0.000    0.000 ----      0.00 D
 216 H     0.000    0.000    0.000 ----      0.00 K
 217 H     0.000    0.000    0.000 ----      0.00 L
 218 H     0.000    0.000    0.000 ----      0.00 K
 219 H     0.000    0.000    0.000 ----      0.00 K
 220 L     0.000    0.000    0.000 ----      0.00 A
 221 L     0.000    0.000    0.000 ----      0.00 G
 222 L     0.000    0.000    0.000 ----      0.00 L
 223 L     0.000    0.000    0.000 ----      0.00 V
 224 L     0.000    0.000    0.000 ----      0.00 N
 225 H     0.000    0.000    0.000 ----      0.00 S
 226 H     0.000    0.000    0.000 ----      0.00 Q
 227 H     0.000    0.000    0.000 ----      0.00 Q
 228 H     0.000    0.000    0.000 ----      0.00 L
 229 H     0.000    0.000    0.000 ----      0.00 D
 230 H     0.000    0.000    0.000 ----      0.00 E
 231 H     0.000    0.000    0.000 ----      0.00 L
 232 H     0.000    0.000    0.000 ----      0.00 R
 233 H     0.000    0.000    0.000 ----      0.00 R
 234 H     0.000    0.000    0.000 ----      0.00 R
 235 H     0.000    0.000    0.000 ----      0.00 L
 236 H     0.000    0.000    0.000 ----      0.00 E
 237 H     0.000    0.000    0.000 ----      0.00 E
 238 H     0.000    0.000    0.000 ----      0.00 L
 239 H     0.000    0.000    0.000 ----      0.00 R
 240 H     0.000    0.000    0.000 ----      0.00 K
 241 H     0.000    0.000    0.000 ----      0.00 E
 242 H     0.000    0.000    0.000 ----      0.00 A
 243 H     0.000    0.000    0.000 ----      0.00 S
 244 H     0.000    0.000    0.000 ----      0.00 L
 245 H     0.000    0.000    0.000 ----      0.00 K
 246 H     0.000    0.000    0.000 ----      0.00 A
 247 H     0.000    0.000    0.000 ----      0.00 E
 248 H     0.000    0.000    0.000 ----      0.00 D
 249 H     0.000    0.000    0.000 ----      0.00 Y
 250 H     0.000    0.000    0.000 ----      0.00 G
 251 H     0.000    0.000    0.000 ----      0.00 R
 252 H     0.000    0.000    0.000 ----      0.00 E
 253 H     0.000    0.000    0.000 ----      0.00 F
 254 H     0.000    0.000    0.000 ----      0.00 Q
 255 H     0.000    0.000    0.000 ----      0.00 E
 256 H     0.000    0.000    0.000 ----      0.00 K
 257 H     0.000    0.000    0.000 ----      0.00 L
 258 H     0.000    0.000    0.000 ----      0.00 E
 259 L     0.000    0.000    0.000 ----      0.00 Y
 260 L     0.000    0.000    0.000 ----      0.00 G
