# Supplementary material for: Computationally designed high specificity inhibitors delineate the roles of BCL2 family proteins in cancer
Source: eLife. 2016 Nov 2;5:e20352. doi: 10.7554/eLife.20352 (PMC5127641; doi:10.7554/eLife.20352)
Supplement: Supplementary file 2. — PDB models of all computationally designed proteins (CDPs). Please see Supplementary file 1A for descriptions and computational statistics. DOI: http://dx.doi.org/10.7554/eLife.20352.027 [file elife-20352-supp2.gz › CDP_models/M-CDP03.pdb]

ATOM      1  N   ASP A   1     -32.851  26.289 -24.167  1.00  0.00              
ATOM      2  CA  ASP A   1     -31.966  25.388 -23.456  1.00  0.00              
ATOM      3  C   ASP A   1     -32.548  25.004 -22.108  1.00  0.00              
ATOM      4  O   ASP A   1     -32.428  25.738 -21.126  1.00  0.00              
ATOM      5  CB  ASP A   1     -30.590  26.029 -23.263  1.00  0.00              
ATOM      6  CG  ASP A   1     -29.598  25.106 -22.569  1.00  0.00              
ATOM      7  OD1 ASP A   1     -30.029  24.177 -21.927  1.00  0.00              
ATOM      8  OD2 ASP A   1     -28.418  25.338 -22.687  1.00  0.00              
ATOM      9 1H   ASP A   1     -32.376  27.151 -24.347  1.00  0.00              
ATOM     10 2H   ASP A   1     -33.125  25.873 -25.034  1.00  0.00              
ATOM     11 3H   ASP A   1     -33.663  26.466 -23.612  1.00  0.00              
ATOM     12  HA  ASP A   1     -31.817  24.496 -24.066  1.00  0.00              
ATOM     13 1HB  ASP A   1     -30.181  26.314 -24.233  1.00  0.00              
ATOM     14 2HB  ASP A   1     -30.692  26.939 -22.671  1.00  0.00              
ATOM     15  N   GLU A   2     -33.185  23.843 -22.069  1.00  0.00              
ATOM     16  CA  GLU A   2     -33.850  23.394 -20.853  1.00  0.00              
ATOM     17  C   GLU A   2     -32.869  23.044 -19.732  1.00  0.00              
ATOM     18  O   GLU A   2     -33.150  23.289 -18.560  1.00  0.00              
ATOM     19  CB  GLU A   2     -34.729  22.181 -21.163  1.00  0.00              
ATOM     20  CG  GLU A   2     -35.525  21.662 -19.973  1.00  0.00              
ATOM     21  CD  GLU A   2     -36.524  22.659 -19.457  1.00  0.00              
ATOM     22  OE1 GLU A   2     -36.879  23.550 -20.191  1.00  0.00              
ATOM     23  OE2 GLU A   2     -36.933  22.530 -18.327  1.00  0.00              
ATOM     24  H   GLU A   2     -33.213  23.256 -22.890  1.00  0.00              
ATOM     25  HA  GLU A   2     -34.457  24.214 -20.469  1.00  0.00              
ATOM     26 1HB  GLU A   2     -35.436  22.436 -21.952  1.00  0.00              
ATOM     27 2HB  GLU A   2     -34.108  21.365 -21.531  1.00  0.00              
ATOM     28 1HG  GLU A   2     -36.053  20.756 -20.270  1.00  0.00              
ATOM     29 2HG  GLU A   2     -34.833  21.400 -19.174  1.00  0.00              
ATOM     30  N   LEU A   3     -31.724  22.470 -20.090  1.00  0.00              
ATOM     31  CA  LEU A   3     -30.704  22.128 -19.102  1.00  0.00              
ATOM     32  C   LEU A   3     -30.283  23.366 -18.322  1.00  0.00              
ATOM     33  O   LEU A   3     -30.223  23.353 -17.092  1.00  0.00              
ATOM     34  CB  LEU A   3     -29.482  21.503 -19.786  1.00  0.00              
ATOM     35  CG  LEU A   3     -28.312  21.146 -18.860  1.00  0.00              
ATOM     36  CD1 LEU A   3     -28.777  20.136 -17.820  1.00  0.00              
ATOM     37  CD2 LEU A   3     -27.162  20.589 -19.687  1.00  0.00              
ATOM     38  H   LEU A   3     -31.553  22.265 -21.064  1.00  0.00              
ATOM     39  HA  LEU A   3     -31.127  21.406 -18.405  1.00  0.00              
ATOM     40 1HB  LEU A   3     -29.796  20.590 -20.290  1.00  0.00              
ATOM     41 2HB  LEU A   3     -29.110  22.199 -20.537  1.00  0.00              
ATOM     42  HG  LEU A   3     -27.980  22.040 -18.332  1.00  0.00              
ATOM     43 1HD1 LEU A   3     -27.946  19.882 -17.162  1.00  0.00              
ATOM     44 2HD1 LEU A   3     -29.586  20.566 -17.230  1.00  0.00              
ATOM     45 3HD1 LEU A   3     -29.131  19.235 -18.320  1.00  0.00              
ATOM     46 1HD2 LEU A   3     -26.330  20.336 -19.029  1.00  0.00              
ATOM     47 2HD2 LEU A   3     -27.493  19.695 -20.214  1.00  0.00              
ATOM     48 3HD2 LEU A   3     -26.839  21.338 -20.410  1.00  0.00              
ATOM     49  N   TYR A   4     -29.993  24.438 -19.050  1.00  0.00              
ATOM     50  CA  TYR A   4     -29.631  25.701 -18.425  1.00  0.00              
ATOM     51  C   TYR A   4     -30.796  26.263 -17.617  1.00  0.00              
ATOM     52  O   TYR A   4     -30.632  26.641 -16.459  1.00  0.00              
ATOM     53  CB  TYR A   4     -29.187  26.714 -19.479  1.00  0.00              
ATOM     54  CG  TYR A   4     -28.804  28.058 -18.904  1.00  0.00              
ATOM     55  CD1 TYR A   4     -27.503  28.310 -18.485  1.00  0.00              
ATOM     56  CD2 TYR A   4     -29.742  29.071 -18.776  1.00  0.00              
ATOM     57  CE1 TYR A   4     -27.150  29.537 -17.955  1.00  0.00              
ATOM     58  CE2 TYR A   4     -29.399  30.300 -18.249  1.00  0.00              
ATOM     59  CZ  TYR A   4     -28.102  30.528 -17.840  1.00  0.00              
ATOM     60  OH  TYR A   4     -27.758  31.752 -17.313  1.00  0.00              
ATOM     61  H   TYR A   4     -30.023  24.379 -20.058  1.00  0.00              
ATOM     62  HA  TYR A   4     -28.801  25.523 -17.741  1.00  0.00              
ATOM     63 1HB  TYR A   4     -28.329  26.318 -20.025  1.00  0.00              
ATOM     64 2HB  TYR A   4     -29.990  26.867 -20.199  1.00  0.00              
ATOM     65  HD1 TYR A   4     -26.743  27.534 -18.571  1.00  0.00              
ATOM     66  HD2 TYR A   4     -30.771  28.904 -19.094  1.00  0.00              
ATOM     67  HE1 TYR A   4     -26.125  29.717 -17.632  1.00  0.00              
ATOM     68  HE2 TYR A   4     -30.152  31.083 -18.157  1.00  0.00              
ATOM     69  HH  TYR A   4     -28.530  32.323 -17.303  1.00  0.00              
ATOM     70  N   ARG A   5     -31.971  26.319 -18.237  1.00  0.00              
ATOM     71  CA  ARG A   5     -33.143  26.917 -17.607  1.00  0.00              
ATOM     72  C   ARG A   5     -33.449  26.230 -16.283  1.00  0.00              
ATOM     73  O   ARG A   5     -33.563  26.884 -15.244  1.00  0.00              
ATOM     74  CB  ARG A   5     -34.355  26.820 -18.522  1.00  0.00              
ATOM     75  CG  ARG A   5     -35.636  27.405 -17.950  1.00  0.00              
ATOM     76  CD  ARG A   5     -36.758  27.327 -18.921  1.00  0.00              
ATOM     77  NE  ARG A   5     -37.999  27.835 -18.359  1.00  0.00              
ATOM     78  CZ  ARG A   5     -39.180  27.854 -19.005  1.00  0.00              
ATOM     79  NH1 ARG A   5     -39.265  27.390 -20.232  1.00  0.00              
ATOM     80  NH2 ARG A   5     -40.254  28.338 -18.406  1.00  0.00              
ATOM     81  H   ARG A   5     -32.053  25.937 -19.168  1.00  0.00              
ATOM     82  HA  ARG A   5     -32.934  27.970 -17.417  1.00  0.00              
ATOM     83 1HB  ARG A   5     -34.147  27.336 -19.458  1.00  0.00              
ATOM     84 2HB  ARG A   5     -34.548  25.774 -18.761  1.00  0.00              
ATOM     85 1HG  ARG A   5     -35.920  26.853 -17.053  1.00  0.00              
ATOM     86 2HG  ARG A   5     -35.476  28.453 -17.695  1.00  0.00              
ATOM     87 1HD  ARG A   5     -36.516  27.917 -19.804  1.00  0.00              
ATOM     88 2HD  ARG A   5     -36.915  26.288 -19.211  1.00  0.00              
ATOM     89  HE  ARG A   5     -37.973  28.200 -17.416  1.00  0.00              
ATOM     90 1HH1 ARG A   5     -38.445  27.020 -20.691  1.00  0.00              
ATOM     91 2HH1 ARG A   5     -40.151  27.404 -20.717  1.00  0.00              
ATOM     92 1HH2 ARG A   5     -40.188  28.695 -17.462  1.00  0.00              
ATOM     93 2HH2 ARG A   5     -41.139  28.353 -18.890  1.00  0.00              
ATOM     94  N   GLN A   6     -33.581  24.910 -16.329  1.00  0.00              
ATOM     95  CA  GLN A   6     -33.907  24.132 -15.141  1.00  0.00              
ATOM     96  C   GLN A   6     -32.826  24.282 -14.077  1.00  0.00              
ATOM     97  O   GLN A   6     -33.126  24.474 -12.900  1.00  0.00              
ATOM     98  CB  GLN A   6     -34.088  22.654 -15.500  1.00  0.00              
ATOM     99  CG  GLN A   6     -34.461  21.769 -14.323  1.00  0.00              
ATOM    100  CD  GLN A   6     -34.801  20.354 -14.748  1.00  0.00              
ATOM    101  OE1 GLN A   6     -34.173  19.794 -15.651  1.00  0.00              
ATOM    102  NE2 GLN A   6     -35.800  19.766 -14.099  1.00  0.00              
ATOM    103  H   GLN A   6     -33.453  24.432 -17.210  1.00  0.00              
ATOM    104  HA  GLN A   6     -34.842  24.508 -14.727  1.00  0.00              
ATOM    105 1HB  GLN A   6     -34.868  22.557 -16.255  1.00  0.00              
ATOM    106 2HB  GLN A   6     -33.165  22.269 -15.932  1.00  0.00              
ATOM    107 1HG  GLN A   6     -33.618  21.726 -13.633  1.00  0.00              
ATOM    108 2HG  GLN A   6     -35.331  22.195 -13.823  1.00  0.00              
ATOM    109 1HE2 GLN A   6     -36.070  18.831 -14.337  1.00  0.00              
ATOM    110 2HE2 GLN A   6     -36.283  20.256 -13.374  1.00  0.00              
ATOM    111  N   SER A   7     -31.568  24.195 -14.500  1.00  0.00              
ATOM    112  CA  SER A   7     -30.440  24.348 -13.587  1.00  0.00              
ATOM    113  C   SER A   7     -30.458  25.709 -12.904  1.00  0.00              
ATOM    114  O   SER A   7     -30.177  25.821 -11.710  1.00  0.00              
ATOM    115  CB  SER A   7     -29.134  24.166 -14.336  1.00  0.00              
ATOM    116  OG  SER A   7     -29.008  22.856 -14.816  1.00  0.00              
ATOM    117  H   SER A   7     -31.389  24.019 -15.478  1.00  0.00              
ATOM    118  HA  SER A   7     -30.518  23.586 -12.810  1.00  0.00              
ATOM    119 1HB  SER A   7     -29.093  24.867 -15.169  1.00  0.00              
ATOM    120 2HB  SER A   7     -28.300  24.396 -13.674  1.00  0.00              
ATOM    121  HG  SER A   7     -28.358  22.894 -15.522  1.00  0.00              
ATOM    122  N   LEU A   8     -30.789  26.742 -13.673  1.00  0.00              
ATOM    123  CA  LEU A   8     -30.874  28.100 -13.151  1.00  0.00              
ATOM    124  C   LEU A   8     -31.965  28.222 -12.094  1.00  0.00              
ATOM    125  O   LEU A   8     -31.745  28.786 -11.024  1.00  0.00              
ATOM    126  CB  LEU A   8     -31.148  29.089 -14.292  1.00  0.00              
ATOM    127  CG  LEU A   8     -31.274  30.561 -13.880  1.00  0.00              
ATOM    128  CD1 LEU A   8     -29.985  31.013 -13.208  1.00  0.00              
ATOM    129  CD2 LEU A   8     -31.577  31.407 -15.108  1.00  0.00              
ATOM    130  H   LEU A   8     -30.987  26.577 -14.650  1.00  0.00              
ATOM    131  HA  LEU A   8     -29.924  28.350 -12.681  1.00  0.00              
ATOM    132 1HB  LEU A   8     -30.339  29.016 -15.017  1.00  0.00              
ATOM    133 2HB  LEU A   8     -32.077  28.802 -14.785  1.00  0.00              
ATOM    134  HG  LEU A   8     -32.083  30.669 -13.157  1.00  0.00              
ATOM    135 1HD1 LEU A   8     -30.074  32.059 -12.915  1.00  0.00              
ATOM    136 2HD1 LEU A   8     -29.803  30.404 -12.323  1.00  0.00              
ATOM    137 3HD1 LEU A   8     -29.154  30.901 -13.903  1.00  0.00              
ATOM    138 1HD2 LEU A   8     -31.667  32.454 -14.815  1.00  0.00              
ATOM    139 2HD2 LEU A   8     -30.768  31.301 -15.831  1.00  0.00              
ATOM    140 3HD2 LEU A   8     -32.512  31.075 -15.558  1.00  0.00              
ATOM    141  N   GLU A   9     -33.141  27.686 -12.397  1.00  0.00              
ATOM    142  CA  GLU A   9     -34.266  27.767 -11.478  1.00  0.00              
ATOM    143  C   GLU A   9     -33.926  27.065 -10.173  1.00  0.00              
ATOM    144  O   GLU A   9     -34.157  27.598  -9.088  1.00  0.00              
ATOM    145  CB  GLU A   9     -35.518  27.147 -12.100  1.00  0.00              
ATOM    146  CG  GLU A   9     -36.113  27.948 -13.249  1.00  0.00              
ATOM    147  CD  GLU A   9     -37.259  27.244 -13.922  1.00  0.00              
ATOM    148  OE1 GLU A   9     -37.510  26.110 -13.593  1.00  0.00              
ATOM    149  OE2 GLU A   9     -37.884  27.842 -14.766  1.00  0.00              
ATOM    150  H   GLU A   9     -33.262  27.213 -13.281  1.00  0.00              
ATOM    151  HA  GLU A   9     -34.466  28.819 -11.268  1.00  0.00              
ATOM    152 1HB  GLU A   9     -35.284  26.150 -12.473  1.00  0.00              
ATOM    153 2HB  GLU A   9     -36.288  27.037 -11.335  1.00  0.00              
ATOM    154 1HG  GLU A   9     -36.464  28.906 -12.867  1.00  0.00              
ATOM    155 2HG  GLU A   9     -35.333  28.145 -13.983  1.00  0.00              
ATOM    156  N   ILE A  10     -33.369  25.865 -10.285  1.00  0.00              
ATOM    157  CA  ILE A  10     -33.052  25.060  -9.115  1.00  0.00              
ATOM    158  C   ILE A  10     -31.991  25.739  -8.256  1.00  0.00              
ATOM    159  O   ILE A  10     -32.169  25.901  -7.046  1.00  0.00              
ATOM    160  CB  ILE A  10     -32.564  23.659  -9.529  1.00  0.00              
ATOM    161  CG1 ILE A  10     -33.711  22.857 -10.150  1.00  0.00              
ATOM    162  CG2 ILE A  10     -31.982  22.923  -8.332  1.00  0.00              
ATOM    163  CD1 ILE A  10     -33.260  21.606 -10.871  1.00  0.00              
ATOM    164  H   ILE A  10     -33.159  25.503 -11.204  1.00  0.00              
ATOM    165  HA  ILE A  10     -33.956  24.949  -8.517  1.00  0.00              
ATOM    166  HB  ILE A  10     -31.795  23.754 -10.295  1.00  0.00              
ATOM    167 1HG1 ILE A  10     -34.415  22.567  -9.371  1.00  0.00              
ATOM    168 2HG1 ILE A  10     -34.250  23.483 -10.861  1.00  0.00              
ATOM    169 1HG2 ILE A  10     -31.643  21.935  -8.643  1.00  0.00              
ATOM    170 2HG2 ILE A  10     -31.140  23.487  -7.933  1.00  0.00              
ATOM    171 3HG2 ILE A  10     -32.747  22.819  -7.562  1.00  0.00              
ATOM    172 1HD1 ILE A  10     -34.128  21.092 -11.284  1.00  0.00              
ATOM    173 2HD1 ILE A  10     -32.580  21.877 -11.679  1.00  0.00              
ATOM    174 3HD1 ILE A  10     -32.748  20.948 -10.171  1.00  0.00              
ATOM    175  N   ILE A  11     -30.899  26.149  -8.891  1.00  0.00              
ATOM    176  CA  ILE A  11     -29.799  26.806  -8.195  1.00  0.00              
ATOM    177  C   ILE A  11     -30.201  28.158  -7.605  1.00  0.00              
ATOM    178  O   ILE A  11     -29.877  28.461  -6.455  1.00  0.00              
ATOM    179  CB  ILE A  11     -28.603  27.004  -9.144  1.00  0.00              
ATOM    180  CG1 ILE A  11     -27.985  25.652  -9.513  1.00  0.00              
ATOM    181  CG2 ILE A  11     -27.562  27.912  -8.507  1.00  0.00              
ATOM    182  CD1 ILE A  11     -26.998  25.723 -10.655  1.00  0.00              
ATOM    183  H   ILE A  11     -30.831  26.000  -9.888  1.00  0.00              
ATOM    184  HA  ILE A  11     -29.508  26.188  -7.346  1.00  0.00              
ATOM    185  HB  ILE A  11     -28.947  27.457 -10.073  1.00  0.00              
ATOM    186 1HG1 ILE A  11     -27.474  25.237  -8.645  1.00  0.00              
ATOM    187 2HG1 ILE A  11     -28.776  24.954  -9.790  1.00  0.00              
ATOM    188 1HG2 ILE A  11     -26.724  28.040  -9.191  1.00  0.00              
ATOM    189 2HG2 ILE A  11     -28.008  28.882  -8.294  1.00  0.00              
ATOM    190 3HG2 ILE A  11     -27.208  27.464  -7.578  1.00  0.00              
ATOM    191 1HD1 ILE A  11     -26.604  24.727 -10.858  1.00  0.00              
ATOM    192 2HD1 ILE A  11     -27.499  26.104 -11.546  1.00  0.00              
ATOM    193 3HD1 ILE A  11     -26.179  26.389 -10.387  1.00  0.00              
ATOM    194  N   SER A  12     -30.913  28.963  -8.390  1.00  0.00              
ATOM    195  CA  SER A  12     -31.364  30.275  -7.928  1.00  0.00              
ATOM    196  C   SER A  12     -32.275  30.179  -6.710  1.00  0.00              
ATOM    197  O   SER A  12     -32.119  30.926  -5.744  1.00  0.00              
ATOM    198  CB  SER A  12     -32.091  30.993  -9.049  1.00  0.00              
ATOM    199  OG  SER A  12     -32.543  32.251  -8.629  1.00  0.00              
ATOM    200  H   SER A  12     -31.147  28.663  -9.325  1.00  0.00              
ATOM    201  HA  SER A  12     -30.491  30.856  -7.629  1.00  0.00              
ATOM    202 1HB  SER A  12     -31.422  31.109  -9.901  1.00  0.00              
ATOM    203 2HB  SER A  12     -32.938  30.391  -9.377  1.00  0.00              
ATOM    204  HG  SER A  12     -32.988  32.639  -9.386  1.00  0.00              
ATOM    205  N   ARG A  13     -33.226  29.257  -6.767  1.00  0.00              
ATOM    206  CA  ARG A  13     -34.136  29.037  -5.654  1.00  0.00              
ATOM    207  C   ARG A  13     -33.399  28.535  -4.421  1.00  0.00              
ATOM    208  O   ARG A  13     -33.707  28.945  -3.306  1.00  0.00              
ATOM    209  CB  ARG A  13     -35.214  28.034  -6.038  1.00  0.00              
ATOM    210  CG  ARG A  13     -36.256  28.557  -7.015  1.00  0.00              
ATOM    211  CD  ARG A  13     -37.205  27.492  -7.428  1.00  0.00              
ATOM    212  NE  ARG A  13     -38.199  27.986  -8.367  1.00  0.00              
ATOM    213  CZ  ARG A  13     -39.098  27.212  -9.006  1.00  0.00              
ATOM    214  NH1 ARG A  13     -39.116  25.915  -8.797  1.00  0.00              
ATOM    215  NH2 ARG A  13     -39.963  27.759  -9.843  1.00  0.00              
ATOM    216  H   ARG A  13     -33.323  28.694  -7.600  1.00  0.00              
ATOM    217  HA  ARG A  13     -34.590  29.991  -5.384  1.00  0.00              
ATOM    218 1HB  ARG A  13     -34.751  27.157  -6.489  1.00  0.00              
ATOM    219 2HB  ARG A  13     -35.739  27.702  -5.142  1.00  0.00              
ATOM    220 1HG  ARG A  13     -36.824  29.360  -6.545  1.00  0.00              
ATOM    221 2HG  ARG A  13     -35.758  28.938  -7.908  1.00  0.00              
ATOM    222 1HD  ARG A  13     -36.656  26.681  -7.907  1.00  0.00              
ATOM    223 2HD  ARG A  13     -37.726  27.108  -6.551  1.00  0.00              
ATOM    224  HE  ARG A  13     -38.216  28.979  -8.554  1.00  0.00              
ATOM    225 1HH1 ARG A  13     -38.455  25.497  -8.157  1.00  0.00              
ATOM    226 2HH1 ARG A  13     -39.790  25.335  -9.276  1.00  0.00              
ATOM    227 1HH2 ARG A  13     -39.949  28.757 -10.004  1.00  0.00              
ATOM    228 2HH2 ARG A  13     -40.637  27.180 -10.322  1.00  0.00              
ATOM    229  N   TYR A  14     -32.423  27.655  -4.621  1.00  0.00              
ATOM    230  CA  TYR A  14     -31.634  27.149  -3.505  1.00  0.00              
ATOM    231  C   TYR A  14     -30.834  28.262  -2.835  1.00  0.00              
ATOM    232  O   TYR A  14     -30.880  28.419  -1.614  1.00  0.00              
ATOM    233  CB  TYR A  14     -30.696  26.026  -3.960  1.00  0.00              
ATOM    234  CG  TYR A  14     -29.819  25.500  -2.846  1.00  0.00              
ATOM    235  CD1 TYR A  14     -30.373  24.837  -1.759  1.00  0.00              
ATOM    236  CD2 TYR A  14     -28.441  25.671  -2.876  1.00  0.00              
ATOM    237  CE1 TYR A  14     -29.580  24.356  -0.734  1.00  0.00              
ATOM    238  CE2 TYR A  14     -27.637  25.190  -1.853  1.00  0.00              
ATOM    239  CZ  TYR A  14     -28.215  24.533  -0.784  1.00  0.00              
ATOM    240  OH  TYR A  14     -27.428  24.052   0.239  1.00  0.00              
ATOM    241  H   TYR A  14     -32.221  27.329  -5.555  1.00  0.00              
ATOM    242  HA  TYR A  14     -32.314  26.746  -2.755  1.00  0.00              
ATOM    243 1HB  TYR A  14     -31.286  25.199  -4.358  1.00  0.00              
ATOM    244 2HB  TYR A  14     -30.057  26.390  -4.763  1.00  0.00              
ATOM    245  HD1 TYR A  14     -31.452  24.687  -1.703  1.00  0.00              
ATOM    246  HD2 TYR A  14     -27.974  26.191  -3.713  1.00  0.00              
ATOM    247  HE1 TYR A  14     -30.036  23.839   0.110  1.00  0.00              
ATOM    248  HE2 TYR A  14     -26.557  25.332  -1.896  1.00  0.00              
ATOM    249  HH  TYR A  14     -26.507  24.252   0.054  1.00  0.00              
ATOM    250  N   LEU A  15     -30.102  29.033  -3.632  1.00  0.00              
ATOM    251  CA  LEU A  15     -29.345  30.159  -3.100  1.00  0.00              
ATOM    252  C   LEU A  15     -30.260  31.172  -2.416  1.00  0.00              
ATOM    253  O   LEU A  15     -29.908  31.733  -1.380  1.00  0.00              
ATOM    254  CB  LEU A  15     -28.528  30.841  -4.201  1.00  0.00              
ATOM    255  CG  LEU A  15     -27.091  30.349  -4.392  1.00  0.00              
ATOM    256  CD1 LEU A  15     -27.052  28.847  -4.628  1.00  0.00              
ATOM    257  CD2 LEU A  15     -26.422  31.091  -5.538  1.00  0.00              
ATOM    258  H   LEU A  15     -30.065  28.840  -4.623  1.00  0.00              
ATOM    259  HA  LEU A  15     -28.657  29.787  -2.342  1.00  0.00              
ATOM    260 1HB  LEU A  15     -29.044  30.705  -5.150  1.00  0.00              
ATOM    261 2HB  LEU A  15     -28.479  31.908  -3.987  1.00  0.00              
ATOM    262  HG  LEU A  15     -26.523  30.523  -3.478  1.00  0.00              
ATOM    263 1HD1 LEU A  15     -26.019  28.526  -4.760  1.00  0.00              
ATOM    264 2HD1 LEU A  15     -27.485  28.332  -3.770  1.00  0.00              
ATOM    265 3HD1 LEU A  15     -27.624  28.605  -5.523  1.00  0.00              
ATOM    266 1HD2 LEU A  15     -25.400  30.730  -5.659  1.00  0.00              
ATOM    267 2HD2 LEU A  15     -26.980  30.918  -6.458  1.00  0.00              
ATOM    268 3HD2 LEU A  15     -26.405  32.159  -5.319  1.00  0.00              
ATOM    269  N   ARG A  16     -31.433  31.396  -3.000  1.00  0.00              
ATOM    270  CA  ARG A  16     -32.391  32.345  -2.445  1.00  0.00              
ATOM    271  C   ARG A  16     -32.966  31.858  -1.120  1.00  0.00              
ATOM    272  O   ARG A  16     -33.095  32.631  -0.172  1.00  0.00              
ATOM    273  CB  ARG A  16     -33.528  32.585  -3.427  1.00  0.00              
ATOM    274  CG  ARG A  16     -34.586  33.568  -2.951  1.00  0.00              
ATOM    275  CD  ARG A  16     -35.521  33.940  -4.043  1.00  0.00              
ATOM    276  NE  ARG A  16     -36.243  32.787  -4.556  1.00  0.00              
ATOM    277  CZ  ARG A  16     -37.323  32.237  -3.968  1.00  0.00              
ATOM    278  NH1 ARG A  16     -37.793  32.745  -2.850  1.00  0.00              
ATOM    279  NH2 ARG A  16     -37.910  31.187  -4.514  1.00  0.00              
ATOM    280  H   ARG A  16     -31.667  30.899  -3.847  1.00  0.00              
ATOM    281  HA  ARG A  16     -31.873  33.284  -2.247  1.00  0.00              
ATOM    282 1HB  ARG A  16     -33.125  32.964  -4.365  1.00  0.00              
ATOM    283 2HB  ARG A  16     -34.028  31.641  -3.643  1.00  0.00              
ATOM    284 1HG  ARG A  16     -35.164  33.118  -2.143  1.00  0.00              
ATOM    285 2HG  ARG A  16     -34.103  34.476  -2.588  1.00  0.00              
ATOM    286 1HD  ARG A  16     -36.249  34.660  -3.669  1.00  0.00              
ATOM    287 2HD  ARG A  16     -34.961  34.385  -4.865  1.00  0.00              
ATOM    288  HE  ARG A  16     -35.911  32.368  -5.414  1.00  0.00              
ATOM    289 1HH1 ARG A  16     -37.345  33.548  -2.432  1.00  0.00              
ATOM    290 2HH1 ARG A  16     -38.603  32.333  -2.409  1.00  0.00              
ATOM    291 1HH2 ARG A  16     -37.549  30.796  -5.373  1.00  0.00              
ATOM    292 2HH2 ARG A  16     -38.719  30.775  -4.074  1.00  0.00              
ATOM    293  N   GLU A  17     -33.309  30.577  -1.059  1.00  0.00              
ATOM    294  CA  GLU A  17     -33.880  30.005   0.154  1.00  0.00              
ATOM    295  C   GLU A  17     -32.834  29.894   1.260  1.00  0.00              
ATOM    296  O   GLU A  17     -33.157  30.001   2.440  1.00  0.00              
ATOM    297  CB  GLU A  17     -34.476  28.626  -0.138  1.00  0.00              
ATOM    298  CG  GLU A  17     -35.753  28.656  -0.966  1.00  0.00              
ATOM    299  CD  GLU A  17     -36.231  27.285  -1.355  1.00  0.00              
ATOM    300  OE1 GLU A  17     -35.521  26.338  -1.112  1.00  0.00              
ATOM    301  OE2 GLU A  17     -37.307  27.183  -1.896  1.00  0.00              
ATOM    302  H   GLU A  17     -33.174  29.984  -1.866  1.00  0.00              
ATOM    303  HA  GLU A  17     -34.660  30.674   0.518  1.00  0.00              
ATOM    304 1HB  GLU A  17     -33.745  28.019  -0.673  1.00  0.00              
ATOM    305 2HB  GLU A  17     -34.699  28.119   0.801  1.00  0.00              
ATOM    306 1HG  GLU A  17     -36.535  29.151  -0.391  1.00  0.00              
ATOM    307 2HG  GLU A  17     -35.576  29.243  -1.866  1.00  0.00              
ATOM    308  N   GLN A  18     -31.581  29.678   0.872  1.00  0.00              
ATOM    309  CA  GLN A  18     -30.489  29.616   1.833  1.00  0.00              
ATOM    310  C   GLN A  18     -30.132  31.016   2.312  1.00  0.00              
ATOM    311  O   GLN A  18     -29.776  31.218   3.473  1.00  0.00              
ATOM    312  CB  GLN A  18     -29.262  28.937   1.218  1.00  0.00              
ATOM    313  CG  GLN A  18     -29.439  27.450   0.958  1.00  0.00              
ATOM    314  CD  GLN A  18     -29.539  26.646   2.240  1.00  0.00              
ATOM    315  OE1 GLN A  18     -28.558  26.497   2.973  1.00  0.00              
ATOM    316  NE2 GLN A  18     -30.727  26.122   2.517  1.00  0.00              
ATOM    317  H   GLN A  18     -31.380  29.554  -0.110  1.00  0.00              
ATOM    318  HA  GLN A  18     -30.815  29.025   2.689  1.00  0.00              
ATOM    319 1HB  GLN A  18     -29.017  29.417   0.272  1.00  0.00              
ATOM    320 2HB  GLN A  18     -28.407  29.062   1.881  1.00  0.00              
ATOM    321 1HG  GLN A  18     -30.355  27.298   0.387  1.00  0.00              
ATOM    322 2HG  GLN A  18     -28.581  27.087   0.392  1.00  0.00              
ATOM    323 1HE2 GLN A  18     -30.854  25.581   3.350  1.00  0.00              
ATOM    324 2HE2 GLN A  18     -31.496  26.267   1.895  1.00  0.00              
ATOM    325  N   ALA A  19     -30.235  31.984   1.406  1.00  0.00              
ATOM    326  CA  ALA A  19     -30.003  33.383   1.741  1.00  0.00              
ATOM    327  C   ALA A  19     -31.051  33.901   2.721  1.00  0.00              
ATOM    328  O   ALA A  19     -30.718  34.548   3.714  1.00  0.00              
ATOM    329  CB  ALA A  19     -29.990  34.232   0.479  1.00  0.00              
ATOM    330  H   ALA A  19     -30.482  31.740   0.458  1.00  0.00              
ATOM    331  HA  ALA A  19     -29.031  33.458   2.229  1.00  0.00              
ATOM    332 1HB  ALA A  19     -29.816  35.275   0.744  1.00  0.00              
ATOM    333 2HB  ALA A  19     -29.194  33.888  -0.182  1.00  0.00              
ATOM    334 3HB  ALA A  19     -30.948  34.142  -0.029  1.00  0.00              
ATOM    335  N   THR A  20     -32.317  33.617   2.433  1.00  0.00              
ATOM    336  CA  THR A  20     -33.408  33.977   3.330  1.00  0.00              
ATOM    337  C   THR A  20     -33.356  33.141   4.603  1.00  0.00              
ATOM    338  O   THR A  20     -33.529  33.659   5.706  1.00  0.00              
ATOM    339  CB  THR A  20     -34.775  33.799   2.644  1.00  0.00              
ATOM    340  OG1 THR A  20     -34.862  34.673   1.511  1.00  0.00              
ATOM    341  CG2 THR A  20     -35.903  34.119   3.613  1.00  0.00              
ATOM    342  H   THR A  20     -32.529  33.138   1.569  1.00  0.00              
ATOM    343  HA  THR A  20     -33.302  35.029   3.597  1.00  0.00              
ATOM    344  HB  THR A  20     -34.879  32.770   2.301  1.00  0.00              
ATOM    345  HG1 THR A  20     -34.393  34.281   0.769  1.00  0.00              
ATOM    346 1HG2 THR A  20     -36.862  33.987   3.111  1.00  0.00              
ATOM    347 2HG2 THR A  20     -35.847  33.449   4.471  1.00  0.00              
ATOM    348 3HG2 THR A  20     -35.810  35.150   3.952  1.00  0.00              
ATOM    349  N   GLY A  21     -33.119  31.843   4.442  1.00  0.00              
ATOM    350  CA  GLY A  21     -33.124  30.922   5.562  1.00  0.00              
ATOM    351  C   GLY A  21     -34.387  30.090   5.660  1.00  0.00              
ATOM    352  O   GLY A  21     -34.556  29.318   6.604  1.00  0.00              
ATOM    353  H   GLY A  21     -32.931  31.490   3.515  1.00  0.00              
ATOM    354 1HA  GLY A  21     -32.272  30.247   5.482  1.00  0.00              
ATOM    355 2HA  GLY A  21     -33.006  31.479   6.491  1.00  0.00              
ATOM    356  N   ALA A  22     -35.277  30.239   4.684  1.00  0.00              
ATOM    357  CA  ALA A  22     -36.536  29.503   4.692  1.00  0.00              
ATOM    358  C   ALA A  22     -37.061  29.235   3.287  1.00  0.00              
ATOM    359  O   ALA A  22     -36.777  29.983   2.351  1.00  0.00              
ATOM    360  CB  ALA A  22     -37.579  30.251   5.513  1.00  0.00              
ATOM    361  H   ALA A  22     -35.082  30.872   3.922  1.00  0.00              
ATOM    362  HA  ALA A  22     -36.356  28.530   5.149  1.00  0.00              
ATOM    363 1HB  ALA A  22     -38.513  29.690   5.510  1.00  0.00              
ATOM    364 2HB  ALA A  22     -37.224  30.361   6.538  1.00  0.00              
ATOM    365 3HB  ALA A  22     -37.745  31.235   5.079  1.00  0.00              
ATOM    366  N   LYS A  23     -37.828  28.158   3.149  1.00  0.00              
ATOM    367  CA  LYS A  23     -38.435  27.806   1.873  1.00  0.00              
ATOM    368  C   LYS A  23     -39.714  28.613   1.686  1.00  0.00              
ATOM    369  O   LYS A  23     -40.323  29.058   2.660  1.00  0.00              
ATOM    370  CB  LYS A  23     -38.729  26.306   1.801  1.00  0.00              
ATOM    371  CG  LYS A  23     -37.489  25.422   1.799  1.00  0.00              
ATOM    372  CD  LYS A  23     -37.861  23.947   1.773  1.00  0.00              
ATOM    373  CE  LYS A  23     -38.449  23.548   0.428  1.00  0.00              
ATOM    374  NZ  LYS A  23     -38.725  22.087   0.353  1.00  0.00              
ATOM    375  H   LYS A  23     -37.994  27.569   3.952  1.00  0.00              
ATOM    376  HA  LYS A  23     -37.730  28.045   1.077  1.00  0.00              
ATOM    377 1HB  LYS A  23     -39.346  26.015   2.652  1.00  0.00              
ATOM    378 2HB  LYS A  23     -39.296  26.090   0.896  1.00  0.00              
ATOM    379 1HG  LYS A  23     -36.881  25.650   0.923  1.00  0.00              
ATOM    380 2HG  LYS A  23     -36.897  25.623   2.692  1.00  0.00              
ATOM    381 1HD  LYS A  23     -36.973  23.344   1.966  1.00  0.00              
ATOM    382 2HD  LYS A  23     -38.594  23.744   2.554  1.00  0.00              
ATOM    383 1HE  LYS A  23     -39.379  24.089   0.263  1.00  0.00              
ATOM    384 2HE  LYS A  23     -37.753  23.814  -0.367  1.00  0.00              
ATOM    385 1HZ  LYS A  23     -39.113  21.863  -0.552  1.00  0.00              
ATOM    386 2HZ  LYS A  23     -37.865  21.574   0.487  1.00  0.00              
ATOM    387 3HZ  LYS A  23     -39.384  21.831   1.074  1.00  0.00              
ATOM    388  N   ASP A  24     -40.117  28.805   0.434  1.00  0.00              
ATOM    389  CA  ASP A  24     -41.289  29.616   0.123  1.00  0.00              
ATOM    390  C   ASP A  24     -42.530  29.119   0.861  1.00  0.00              
ATOM    391  O   ASP A  24     -43.178  28.164   0.433  1.00  0.00              
ATOM    392  CB  ASP A  24     -41.553  29.614  -1.385  1.00  0.00              
ATOM    393  CG  ASP A  24     -40.506  30.393  -2.170  1.00  0.00              
ATOM    394  OD1 ASP A  24     -39.873  31.246  -1.595  1.00  0.00              
ATOM    395  OD2 ASP A  24     -40.348  30.126  -3.337  1.00  0.00              
ATOM    396  H   ASP A  24     -39.599  28.378  -0.321  1.00  0.00              
ATOM    397  HA  ASP A  24     -41.101  30.637   0.455  1.00  0.00              
ATOM    398 1HB  ASP A  24     -41.571  28.587  -1.750  1.00  0.00              
ATOM    399 2HB  ASP A  24     -42.532  30.050  -1.583  1.00  0.00              
ATOM    400  N   GLY A  25     -40.341  20.076 -13.305  1.00  0.00              
ATOM    401  CA  GLY A  25     -41.348  20.047 -12.258  1.00  0.00              
ATOM    402  C   GLY A  25     -40.972  19.105 -11.131  1.00  0.00              
ATOM    403  O   GLY A  25     -40.343  19.510 -10.153  1.00  0.00              
ATOM    404  H   GLY A  25     -40.413  19.427 -14.075  1.00  0.00              
ATOM    405 1HA  GLY A  25     -41.484  21.051 -11.856  1.00  0.00              
ATOM    406 2HA  GLY A  25     -42.303  19.738 -12.680  1.00  0.00              
ATOM    407  N   ALA A  26     -41.362  17.842 -11.268  1.00  0.00              
ATOM    408  CA  ALA A  26     -41.072  16.839 -10.252  1.00  0.00              
ATOM    409  C   ALA A  26     -39.565  16.667 -10.115  1.00  0.00              
ATOM    410  O   ALA A  26     -39.040  16.527  -9.010  1.00  0.00              
ATOM    411  CB  ALA A  26     -41.725  15.516 -10.613  1.00  0.00              
ATOM    412  H   ALA A  26     -41.873  17.570 -12.096  1.00  0.00              
ATOM    413  HA  ALA A  26     -41.482  17.188  -9.305  1.00  0.00              
ATOM    414 1HB  ALA A  26     -41.499  14.777  -9.844  1.00  0.00              
ATOM    415 2HB  ALA A  26     -42.805  15.650 -10.681  1.00  0.00              
ATOM    416 3HB  ALA A  26     -41.342  15.171 -11.572  1.00  0.00              
ATOM    417  N   THR A  27     -38.870  16.675 -11.247  1.00  0.00              
ATOM    418  CA  THR A  27     -37.417  16.589 -11.247  1.00  0.00              
ATOM    419  C   THR A  27     -36.811  17.773 -10.505  1.00  0.00              
ATOM    420  O   THR A  27     -35.888  17.611  -9.707  1.00  0.00              
ATOM    421  CB  THR A  27     -36.862  16.532 -12.682  1.00  0.00              
ATOM    422  OG1 THR A  27     -37.306  15.328 -13.321  1.00  0.00              
ATOM    423  CG2 THR A  27     -35.342  16.563 -12.668  1.00  0.00              
ATOM    424  H   THR A  27     -39.359  16.743 -12.128  1.00  0.00              
ATOM    425  HA  THR A  27     -37.125  15.669 -10.740  1.00  0.00              
ATOM    426  HB  THR A  27     -37.232  17.385 -13.250  1.00  0.00              
ATOM    427  HG1 THR A  27     -36.719  14.605 -13.084  1.00  0.00              
ATOM    428 1HG2 THR A  27     -34.967  16.522 -13.691  1.00  0.00              
ATOM    429 2HG2 THR A  27     -35.001  17.483 -12.193  1.00  0.00              
ATOM    430 3HG2 THR A  27     -34.966  15.706 -12.110  1.00  0.00              
ATOM    431  N   SER A  28     -37.339  18.962 -10.771  1.00  0.00              
ATOM    432  CA  SER A  28     -36.859  20.172 -10.117  1.00  0.00              
ATOM    433  C   SER A  28     -37.124  20.131  -8.618  1.00  0.00              
ATOM    434  O   SER A  28     -36.271  20.513  -7.819  1.00  0.00              
ATOM    435  CB  SER A  28     -37.525  21.392 -10.724  1.00  0.00              
ATOM    436  OG  SER A  28     -37.139  21.561 -12.060  1.00  0.00              
ATOM    437  H   SER A  28     -38.091  19.030 -11.442  1.00  0.00              
ATOM    438  HA  SER A  28     -35.779  20.236 -10.257  1.00  0.00              
ATOM    439 1HB  SER A  28     -38.607  21.282 -10.666  1.00  0.00              
ATOM    440 2HB  SER A  28     -37.254  22.277 -10.150  1.00  0.00              
ATOM    441  HG  SER A  28     -37.323  22.479 -12.274  1.00  0.00              
ATOM    442  N   ARG A  29     -38.310  19.664  -8.242  1.00  0.00              
ATOM    443  CA  ARG A  29     -38.672  19.585  -6.833  1.00  0.00              
ATOM    444  C   ARG A  29     -37.814  18.558  -6.100  1.00  0.00              
ATOM    445  O   ARG A  29     -37.379  18.795  -4.975  1.00  0.00              
ATOM    446  CB  ARG A  29     -40.141  19.220  -6.678  1.00  0.00              
ATOM    447  CG  ARG A  29     -41.118  20.317  -7.072  1.00  0.00              
ATOM    448  CD  ARG A  29     -42.527  19.854  -6.987  1.00  0.00              
ATOM    449  NE  ARG A  29     -43.464  20.899  -7.364  1.00  0.00              
ATOM    450  CZ  ARG A  29     -44.793  20.722  -7.500  1.00  0.00              
ATOM    451  NH1 ARG A  29     -45.324  19.538  -7.288  1.00  0.00              
ATOM    452  NH2 ARG A  29     -45.563  21.739  -7.848  1.00  0.00              
ATOM    453  H   ARG A  29     -38.975  19.358  -8.938  1.00  0.00              
ATOM    454  HA  ARG A  29     -38.463  20.549  -6.368  1.00  0.00              
ATOM    455 1HB  ARG A  29     -40.364  18.346  -7.288  1.00  0.00              
ATOM    456 2HB  ARG A  29     -40.343  18.956  -5.640  1.00  0.00              
ATOM    457 1HG  ARG A  29     -40.996  21.170  -6.404  1.00  0.00              
ATOM    458 2HG  ARG A  29     -40.921  20.628  -8.098  1.00  0.00              
ATOM    459 1HD  ARG A  29     -42.673  19.007  -7.656  1.00  0.00              
ATOM    460 2HD  ARG A  29     -42.748  19.550  -5.964  1.00  0.00              
ATOM    461  HE  ARG A  29     -43.093  21.824  -7.536  1.00  0.00              
ATOM    462 1HH1 ARG A  29     -44.735  18.761  -7.022  1.00  0.00              
ATOM    463 2HH1 ARG A  29     -46.319  19.405  -7.390  1.00  0.00              
ATOM    464 1HH2 ARG A  29     -45.155  22.649  -8.011  1.00  0.00              
ATOM    465 2HH2 ARG A  29     -46.558  21.606  -7.950  1.00  0.00              
ATOM    466  N   LYS A  30     -37.565  17.421  -6.743  1.00  0.00              
ATOM    467  CA  LYS A  30     -36.678  16.410  -6.178  1.00  0.00              
ATOM    468  C   LYS A  30     -35.234  16.905  -6.098  1.00  0.00              
ATOM    469  O   LYS A  30     -34.518  16.605  -5.141  1.00  0.00              
ATOM    470  CB  LYS A  30     -36.746  15.124  -7.004  1.00  0.00              
ATOM    471  CG  LYS A  30     -38.057  14.361  -6.872  1.00  0.00              
ATOM    472  CD  LYS A  30     -38.073  13.131  -7.768  1.00  0.00              
ATOM    473  CE  LYS A  30     -39.393  12.382  -7.658  1.00  0.00              
ATOM    474  NZ  LYS A  30     -39.435  11.195  -8.554  1.00  0.00              
ATOM    475  H   LYS A  30     -37.997  17.251  -7.640  1.00  0.00              
ATOM    476  HA  LYS A  30     -36.999  16.198  -5.158  1.00  0.00              
ATOM    477 1HB  LYS A  30     -36.600  15.360  -8.058  1.00  0.00              
ATOM    478 2HB  LYS A  30     -35.938  14.456  -6.704  1.00  0.00              
ATOM    479 1HG  LYS A  30     -38.193  14.047  -5.836  1.00  0.00              
ATOM    480 2HG  LYS A  30     -38.886  15.012  -7.148  1.00  0.00              
ATOM    481 1HD  LYS A  30     -37.921  13.434  -8.805  1.00  0.00              
ATOM    482 2HD  LYS A  30     -37.262  12.462  -7.481  1.00  0.00              
ATOM    483 1HE  LYS A  30     -39.539  12.052  -6.630  1.00  0.00              
ATOM    484 2HE  LYS A  30     -40.213  13.050  -7.922  1.00  0.00              
ATOM    485 1HZ  LYS A  30     -40.325  10.727  -8.452  1.00  0.00              
ATOM    486 2HZ  LYS A  30     -39.319  11.491  -9.513  1.00  0.00              
ATOM    487 3HZ  LYS A  30     -38.691  10.559  -8.306  1.00  0.00              
ATOM    488  N   ALA A  31     -34.807  17.660  -7.106  1.00  0.00              
ATOM    489  CA  ALA A  31     -33.457  18.211  -7.120  1.00  0.00              
ATOM    490  C   ALA A  31     -33.287  19.232  -6.003  1.00  0.00              
ATOM    491  O   ALA A  31     -32.260  19.263  -5.327  1.00  0.00              
ATOM    492  CB  ALA A  31     -33.149  18.839  -8.472  1.00  0.00              
ATOM    493  H   ALA A  31     -35.428  17.858  -7.878  1.00  0.00              
ATOM    494  HA  ALA A  31     -32.756  17.395  -6.945  1.00  0.00              
ATOM    495 1HB  ALA A  31     -32.137  19.245  -8.463  1.00  0.00              
ATOM    496 2HB  ALA A  31     -33.229  18.082  -9.252  1.00  0.00              
ATOM    497 3HB  ALA A  31     -33.859  19.641  -8.671  1.00  0.00              
ATOM    498  N   LEU A  32     -34.307  20.063  -5.810  1.00  0.00              
ATOM    499  CA  LEU A  32     -34.293  21.060  -4.748  1.00  0.00              
ATOM    500  C   LEU A  32     -34.246  20.393  -3.377  1.00  0.00              
ATOM    501  O   LEU A  32     -33.566  20.870  -2.469  1.00  0.00              
ATOM    502  CB  LEU A  32     -35.533  21.958  -4.847  1.00  0.00              
ATOM    503  CG  LEU A  32     -35.523  22.980  -5.991  1.00  0.00              
ATOM    504  CD1 LEU A  32     -36.907  23.599  -6.131  1.00  0.00              
ATOM    505  CD2 LEU A  32     -34.474  24.046  -5.712  1.00  0.00              
ATOM    506  H   LEU A  32     -35.112  20.001  -6.416  1.00  0.00              
ATOM    507  HA  LEU A  32     -33.399  21.672  -4.859  1.00  0.00              
ATOM    508 1HB  LEU A  32     -36.410  21.327  -4.975  1.00  0.00              
ATOM    509 2HB  LEU A  32     -35.639  22.508  -3.912  1.00  0.00              
ATOM    510  HG  LEU A  32     -35.288  22.475  -6.929  1.00  0.00              
ATOM    511 1HD1 LEU A  32     -36.901  24.325  -6.944  1.00  0.00              
ATOM    512 2HD1 LEU A  32     -37.635  22.818  -6.350  1.00  0.00              
ATOM    513 3HD1 LEU A  32     -37.178  24.099  -5.202  1.00  0.00              
ATOM    514 1HD2 LEU A  32     -34.466  24.772  -6.526  1.00  0.00              
ATOM    515 2HD2 LEU A  32     -34.709  24.552  -4.776  1.00  0.00              
ATOM    516 3HD2 LEU A  32     -33.492  23.578  -5.635  1.00  0.00              
ATOM    517  N   GLU A  33     -34.974  19.290  -3.234  1.00  0.00              
ATOM    518  CA  GLU A  33     -35.030  18.565  -1.969  1.00  0.00              
ATOM    519  C   GLU A  33     -33.704  17.873  -1.682  1.00  0.00              
ATOM    520  O   GLU A  33     -33.191  17.930  -0.564  1.00  0.00              
ATOM    521  CB  GLU A  33     -36.161  17.534  -1.991  1.00  0.00              
ATOM    522  CG  GLU A  33     -36.325  16.753  -0.694  1.00  0.00              
ATOM    523  CD  GLU A  33     -36.722  17.623   0.466  1.00  0.00              
ATOM    524  OE1 GLU A  33     -37.242  18.688   0.235  1.00  0.00              
ATOM    525  OE2 GLU A  33     -36.505  17.221   1.585  1.00  0.00              
ATOM    526  H   GLU A  33     -35.502  18.945  -4.022  1.00  0.00              
ATOM    527  HA  GLU A  33     -35.243  19.277  -1.171  1.00  0.00              
ATOM    528 1HB  GLU A  33     -37.106  18.035  -2.201  1.00  0.00              
ATOM    529 2HB  GLU A  33     -35.985  16.817  -2.793  1.00  0.00              
ATOM    530 1HG  GLU A  33     -37.088  15.988  -0.837  1.00  0.00              
ATOM    531 2HG  GLU A  33     -35.386  16.253  -0.463  1.00  0.00              
ATOM    532  N   THR A  34     -33.166  17.199  -2.692  1.00  0.00              
ATOM    533  CA  THR A  34     -31.895  16.504  -2.552  1.00  0.00              
ATOM    534  C   THR A  34     -30.782  17.518  -2.343  1.00  0.00              
ATOM    535  O   THR A  34     -29.900  17.332  -1.505  1.00  0.00              
ATOM    536  CB  THR A  34     -31.589  15.629  -3.782  1.00  0.00              
ATOM    537  OG1 THR A  34     -32.596  14.617  -3.914  1.00  0.00              
ATOM    538  CG2 THR A  34     -30.226  14.969  -3.641  1.00  0.00              
ATOM    539  H   THR A  34     -33.649  17.168  -3.579  1.00  0.00              
ATOM    540  HA  THR A  34     -31.958  15.840  -1.690  1.00  0.00              
ATOM    541  HB  THR A  34     -31.596  16.248  -4.679  1.00  0.00              
ATOM    542  HG1 THR A  34     -33.377  14.995  -4.326  1.00  0.00              
ATOM    543 1HG2 THR A  34     -30.027  14.355  -4.520  1.00  0.00              
ATOM    544 2HG2 THR A  34     -29.458  15.736  -3.552  1.00  0.00              
ATOM    545 3HG2 THR A  34     -30.217  14.341  -2.751  1.00  0.00              
ATOM    546  N   LEU A  35     -30.841  18.603  -3.109  1.00  0.00              
ATOM    547  CA  LEU A  35     -29.866  19.676  -3.007  1.00  0.00              
ATOM    548  C   LEU A  35     -29.915  20.312  -1.622  1.00  0.00              
ATOM    549  O   LEU A  35     -28.880  20.637  -1.043  1.00  0.00              
ATOM    550  CB  LEU A  35     -30.128  20.739  -4.081  1.00  0.00              
ATOM    551  CG  LEU A  35     -29.192  21.954  -4.057  1.00  0.00              
ATOM    552  CD1 LEU A  35     -27.751  21.489  -4.218  1.00  0.00              
ATOM    553  CD2 LEU A  35     -29.583  22.918  -5.167  1.00  0.00              
ATOM    554  H   LEU A  35     -31.590  18.680  -3.783  1.00  0.00              
ATOM    555  HA  LEU A  35     -28.872  19.256  -3.157  1.00  0.00              
ATOM    556 1HB  LEU A  35     -30.040  20.272  -5.060  1.00  0.00              
ATOM    557 2HB  LEU A  35     -31.149  21.105  -3.966  1.00  0.00              
ATOM    558  HG  LEU A  35     -29.274  22.458  -3.093  1.00  0.00              
ATOM    559 1HD1 LEU A  35     -27.086  22.352  -4.201  1.00  0.00              
ATOM    560 2HD1 LEU A  35     -27.492  20.816  -3.401  1.00  0.00              
ATOM    561 3HD1 LEU A  35     -27.642  20.966  -5.168  1.00  0.00              
ATOM    562 1HD2 LEU A  35     -28.918  23.782  -5.150  1.00  0.00              
ATOM    563 2HD2 LEU A  35     -29.500  22.416  -6.131  1.00  0.00              
ATOM    564 3HD2 LEU A  35     -30.611  23.248  -5.017  1.00  0.00              
ATOM    565  N   ARG A  36     -31.124  20.487  -1.093  1.00  0.00              
ATOM    566  CA  ARG A  36     -31.296  21.047   0.244  1.00  0.00              
ATOM    567  C   ARG A  36     -30.649  20.162   1.300  1.00  0.00              
ATOM    568  O   ARG A  36     -29.900  20.639   2.151  1.00  0.00              
ATOM    569  CB  ARG A  36     -32.773  21.218   0.566  1.00  0.00              
ATOM    570  CG  ARG A  36     -33.063  21.874   1.907  1.00  0.00              
ATOM    571  CD  ARG A  36     -34.514  21.855   2.226  1.00  0.00              
ATOM    572  NE  ARG A  36     -34.997  20.506   2.473  1.00  0.00              
ATOM    573  CZ  ARG A  36     -34.837  19.837   3.631  1.00  0.00              
ATOM    574  NH1 ARG A  36     -34.206  20.403   4.636  1.00  0.00              
ATOM    575  NH2 ARG A  36     -35.315  18.611   3.757  1.00  0.00              
ATOM    576  H   ARG A  36     -31.941  20.227  -1.627  1.00  0.00              
ATOM    577  HA  ARG A  36     -30.822  22.028   0.271  1.00  0.00              
ATOM    578 1HB  ARG A  36     -33.246  21.823  -0.206  1.00  0.00              
ATOM    579 2HB  ARG A  36     -33.262  20.243   0.564  1.00  0.00              
ATOM    580 1HG  ARG A  36     -32.532  21.340   2.696  1.00  0.00              
ATOM    581 2HG  ARG A  36     -32.730  22.912   1.884  1.00  0.00              
ATOM    582 1HD  ARG A  36     -34.698  22.452   3.118  1.00  0.00              
ATOM    583 2HD  ARG A  36     -35.075  22.270   1.390  1.00  0.00              
ATOM    584  HE  ARG A  36     -35.488  20.038   1.723  1.00  0.00              
ATOM    585 1HH1 ARG A  36     -33.841  21.340   4.540  1.00  0.00              
ATOM    586 2HH1 ARG A  36     -34.087  19.901   5.504  1.00  0.00              
ATOM    587 1HH2 ARG A  36     -35.800  18.176   2.984  1.00  0.00              
ATOM    588 2HH2 ARG A  36     -35.196  18.109   4.624  1.00  0.00              
ATOM    589  N   ARG A  37     -30.954  18.871   1.246  1.00  0.00              
ATOM    590  CA  ARG A  37     -30.464  17.925   2.238  1.00  0.00              
ATOM    591  C   ARG A  37     -28.946  17.752   2.165  1.00  0.00              
ATOM    592  O   ARG A  37     -28.262  17.792   3.187  1.00  0.00              
ATOM    593  CB  ARG A  37     -31.133  16.571   2.051  1.00  0.00              
ATOM    594  CG  ARG A  37     -32.604  16.526   2.433  1.00  0.00              
ATOM    595  CD  ARG A  37     -33.214  15.209   2.118  1.00  0.00              
ATOM    596  NE  ARG A  37     -34.623  15.164   2.475  1.00  0.00              
ATOM    597  CZ  ARG A  37     -35.455  14.147   2.176  1.00  0.00              
ATOM    598  NH1 ARG A  37     -35.007  13.102   1.517  1.00  0.00              
ATOM    599  NH2 ARG A  37     -36.723  14.201   2.547  1.00  0.00              
ATOM    600  H   ARG A  37     -31.541  18.537   0.495  1.00  0.00              
ATOM    601  HA  ARG A  37     -30.685  18.319   3.231  1.00  0.00              
ATOM    602 1HB  ARG A  37     -31.055  16.268   1.008  1.00  0.00              
ATOM    603 2HB  ARG A  37     -30.614  15.822   2.649  1.00  0.00              
ATOM    604 1HG  ARG A  37     -32.708  16.704   3.504  1.00  0.00              
ATOM    605 2HG  ARG A  37     -33.147  17.296   1.883  1.00  0.00              
ATOM    606 1HD  ARG A  37     -33.127  15.014   1.049  1.00  0.00              
ATOM    607 2HD  ARG A  37     -32.696  14.427   2.672  1.00  0.00              
ATOM    608  HE  ARG A  37     -35.004  15.950   2.983  1.00  0.00              
ATOM    609 1HH1 ARG A  37     -34.038  13.061   1.234  1.00  0.00              
ATOM    610 2HH1 ARG A  37     -35.631  12.341   1.293  1.00  0.00              
ATOM    611 1HH2 ARG A  37     -37.068  15.005   3.054  1.00  0.00              
ATOM    612 2HH2 ARG A  37     -37.346  13.440   2.323  1.00  0.00              
ATOM    613  N   VAL A  38     -28.423  17.569   0.956  1.00  0.00              
ATOM    614  CA  VAL A  38     -26.982  17.415   0.769  1.00  0.00              
ATOM    615  C   VAL A  38     -26.231  18.730   0.971  1.00  0.00              
ATOM    616  O   VAL A  38     -25.226  18.777   1.676  1.00  0.00              
ATOM    617  CB  VAL A  38     -26.688  16.878  -0.644  1.00  0.00              
ATOM    618  CG1 VAL A  38     -25.190  16.876  -0.912  1.00  0.00              
ATOM    619  CG2 VAL A  38     -27.265  15.479  -0.796  1.00  0.00              
ATOM    620  H   VAL A  38     -29.030  17.536   0.150  1.00  0.00              
ATOM    621  HA  VAL A  38     -26.609  16.715   1.517  1.00  0.00              
ATOM    622  HB  VAL A  38     -27.145  17.542  -1.378  1.00  0.00              
ATOM    623 1HG1 VAL A  38     -25.001  16.493  -1.916  1.00  0.00              
ATOM    624 2HG1 VAL A  38     -24.805  17.892  -0.833  1.00  0.00              
ATOM    625 3HG1 VAL A  38     -24.691  16.239  -0.182  1.00  0.00              
ATOM    626 1HG2 VAL A  38     -27.054  15.105  -1.798  1.00  0.00              
ATOM    627 2HG2 VAL A  38     -26.812  14.816  -0.059  1.00  0.00              
ATOM    628 3HG2 VAL A  38     -28.344  15.511  -0.641  1.00  0.00              
ATOM    629  N   GLY A  39     -26.729  19.793   0.346  1.00  0.00              
ATOM    630  CA  GLY A  39     -26.105  21.102   0.427  1.00  0.00              
ATOM    631  C   GLY A  39     -25.977  21.661   1.832  1.00  0.00              
ATOM    632  O   GLY A  39     -24.953  22.251   2.180  1.00  0.00              
ATOM    633  H   GLY A  39     -27.570  19.682  -0.203  1.00  0.00              
ATOM    634 1HA  GLY A  39     -25.105  21.056  -0.005  1.00  0.00              
ATOM    635 2HA  GLY A  39     -26.678  21.815  -0.164  1.00  0.00              
ATOM    636  N   ASP A  40     -27.016  21.493   2.645  1.00  0.00              
ATOM    637  CA  ASP A  40     -26.946  21.929   4.032  1.00  0.00              
ATOM    638  C   ASP A  40     -25.874  21.127   4.751  1.00  0.00              
ATOM    639  O   ASP A  40     -25.118  21.660   5.561  1.00  0.00              
ATOM    640  CB  ASP A  40     -28.296  21.756   4.734  1.00  0.00              
ATOM    641  CG  ASP A  40     -29.332  22.777   4.285  1.00  0.00              
ATOM    642  OD1 ASP A  40     -28.964  23.713   3.616  1.00  0.00              
ATOM    643  OD2 ASP A  40     -30.482  22.611   4.615  1.00  0.00              
ATOM    644  H   ASP A  40     -27.864  21.061   2.306  1.00  0.00              
ATOM    645  HA  ASP A  40     -26.683  22.987   4.050  1.00  0.00              
ATOM    646 1HB  ASP A  40     -28.683  20.756   4.537  1.00  0.00              
ATOM    647 2HB  ASP A  40     -28.160  21.848   5.812  1.00  0.00              
ATOM    648  N   GLY A  41     -25.813  19.839   4.442  1.00  0.00              
ATOM    649  CA  GLY A  41     -24.774  18.981   4.980  1.00  0.00              
ATOM    650  C   GLY A  41     -23.371  19.397   4.589  1.00  0.00              
ATOM    651  O   GLY A  41     -22.459  19.346   5.407  1.00  0.00              
ATOM    652  H   GLY A  41     -26.504  19.444   3.820  1.00  0.00              
ATOM    653 1HA  GLY A  41     -24.837  18.970   6.068  1.00  0.00              
ATOM    654 2HA  GLY A  41     -24.934  17.958   4.639  1.00  0.00              
ATOM    655  N   VAL A  42     -23.192  19.790   3.335  1.00  0.00              
ATOM    656  CA  VAL A  42     -21.892  20.231   2.852  1.00  0.00              
ATOM    657  C   VAL A  42     -21.476  21.525   3.539  1.00  0.00              
ATOM    658  O   VAL A  42     -20.334  21.673   3.961  1.00  0.00              
ATOM    659  CB  VAL A  42     -21.907  20.435   1.321  1.00  0.00              
ATOM    660  CG1 VAL A  42     -20.617  21.076   0.850  1.00  0.00              
ATOM    661  CG2 VAL A  42     -22.126  19.114   0.623  1.00  0.00              
ATOM    662  H   VAL A  42     -23.977  19.784   2.700  1.00  0.00              
ATOM    663  HA  VAL A  42     -21.156  19.462   3.088  1.00  0.00              
ATOM    664  HB  VAL A  42     -22.715  21.120   1.063  1.00  0.00              
ATOM    665 1HG1 VAL A  42     -20.651  21.210  -0.231  1.00  0.00              
ATOM    666 2HG1 VAL A  42     -20.496  22.046   1.332  1.00  0.00              
ATOM    667 3HG1 VAL A  42     -19.776  20.433   1.109  1.00  0.00              
ATOM    668 1HG2 VAL A  42     -22.136  19.269  -0.456  1.00  0.00              
ATOM    669 2HG2 VAL A  42     -21.321  18.426   0.884  1.00  0.00              
ATOM    670 3HG2 VAL A  42     -23.081  18.691   0.937  1.00  0.00              
ATOM    671  N   GLN A  43     -22.410  22.464   3.646  1.00  0.00              
ATOM    672  CA  GLN A  43     -22.129  23.733   4.301  1.00  0.00              
ATOM    673  C   GLN A  43     -21.806  23.563   5.776  1.00  0.00              
ATOM    674  O   GLN A  43     -20.887  24.191   6.285  1.00  0.00              
ATOM    675  CB  GLN A  43     -23.317  24.685   4.140  1.00  0.00              
ATOM    676  CG  GLN A  43     -23.521  25.192   2.723  1.00  0.00              
ATOM    677  CD  GLN A  43     -24.731  26.100   2.601  1.00  0.00              
ATOM    678  OE1 GLN A  43     -24.621  27.323   2.728  1.00  0.00              
ATOM    679  NE2 GLN A  43     -25.893  25.506   2.356  1.00  0.00              
ATOM    680  H   GLN A  43     -23.332  22.299   3.269  1.00  0.00              
ATOM    681  HA  GLN A  43     -21.254  24.180   3.828  1.00  0.00              
ATOM    682 1HB  GLN A  43     -24.232  24.180   4.452  1.00  0.00              
ATOM    683 2HB  GLN A  43     -23.182  25.549   4.790  1.00  0.00              
ATOM    684 1HG  GLN A  43     -22.639  25.755   2.419  1.00  0.00              
ATOM    685 2HG  GLN A  43     -23.667  24.339   2.060  1.00  0.00              
ATOM    686 1HE2 GLN A  43     -26.726  26.054   2.265  1.00  0.00              
ATOM    687 2HE2 GLN A  43     -25.937  24.512   2.260  1.00  0.00              
ATOM    688  N   ARG A  44     -22.563  22.720   6.467  1.00  0.00              
ATOM    689  CA  ARG A  44     -22.342  22.495   7.892  1.00  0.00              
ATOM    690  C   ARG A  44     -21.037  21.747   8.186  1.00  0.00              
ATOM    691  O   ARG A  44     -20.307  22.091   9.116  1.00  0.00              
ATOM    692  CB  ARG A  44     -23.506  21.711   8.481  1.00  0.00              
ATOM    693  CG  ARG A  44     -24.809  22.487   8.591  1.00  0.00              
ATOM    694  CD  ARG A  44     -25.925  21.623   9.053  1.00  0.00              
ATOM    695  NE  ARG A  44     -27.177  22.357   9.147  1.00  0.00              
ATOM    696  CZ  ARG A  44     -28.375  21.797   9.402  1.00  0.00              
ATOM    697  NH1 ARG A  44     -28.468  20.498   9.587  1.00  0.00              
ATOM    698  NH2 ARG A  44     -29.457  22.553   9.467  1.00  0.00              
ATOM    699  H   ARG A  44     -23.309  22.224   6.000  1.00  0.00              
ATOM    700  HA  ARG A  44     -22.259  23.463   8.387  1.00  0.00              
ATOM    701 1HB  ARG A  44     -23.697  20.831   7.869  1.00  0.00              
ATOM    702 2HB  ARG A  44     -23.243  21.364   9.480  1.00  0.00              
ATOM    703 1HG  ARG A  44     -24.688  23.302   9.305  1.00  0.00              
ATOM    704 2HG  ARG A  44     -25.073  22.895   7.615  1.00  0.00              
ATOM    705 1HD  ARG A  44     -26.064  20.801   8.352  1.00  0.00              
ATOM    706 2HD  ARG A  44     -25.691  21.222  10.039  1.00  0.00              
ATOM    707  HE  ARG A  44     -27.145  23.359   9.011  1.00  0.00              
ATOM    708 1HH1 ARG A  44     -27.641  19.921   9.537  1.00  0.00              
ATOM    709 2HH1 ARG A  44     -29.366  20.079   9.778  1.00  0.00              
ATOM    710 1HH2 ARG A  44     -29.386  23.551   9.325  1.00  0.00              
ATOM    711 2HH2 ARG A  44     -30.355  22.133   9.659  1.00  0.00              
ATOM    712  N   ASN A  45     -20.748  20.730   7.383  1.00  0.00              
ATOM    713  CA  ASN A  45     -19.515  19.957   7.519  1.00  0.00              
ATOM    714  C   ASN A  45     -18.250  20.700   7.107  1.00  0.00              
ATOM    715  O   ASN A  45     -17.164  20.426   7.619  1.00  0.00              
ATOM    716  CB  ASN A  45     -19.632  18.668   6.726  1.00  0.00              
ATOM    717  CG  ASN A  45     -20.563  17.678   7.368  1.00  0.00              
ATOM    718  OD1 ASN A  45     -20.838  17.754   8.571  1.00  0.00              
ATOM    719  ND2 ASN A  45     -21.056  16.749   6.588  1.00  0.00              
ATOM    720  H   ASN A  45     -21.404  20.485   6.655  1.00  0.00              
ATOM    721  HA  ASN A  45     -19.374  19.713   8.573  1.00  0.00              
ATOM    722 1HB  ASN A  45     -19.992  18.890   5.721  1.00  0.00              
ATOM    723 2HB  ASN A  45     -18.647  18.212   6.627  1.00  0.00              
ATOM    724 1HD2 ASN A  45     -21.681  16.063   6.960  1.00  0.00              
ATOM    725 2HD2 ASN A  45     -20.806  16.725   5.621  1.00  0.00              
ATOM    726  N   HIS A  46     -18.395  21.618   6.162  1.00  0.00              
ATOM    727  CA  HIS A  46     -17.256  22.368   5.656  1.00  0.00              
ATOM    728  C   HIS A  46     -17.450  23.894   5.773  1.00  0.00              
ATOM    729  O   HIS A  46     -17.031  24.646   4.898  1.00  0.00              
ATOM    730  CB  HIS A  46     -16.991  21.992   4.194  1.00  0.00              
ATOM    731  CG  HIS A  46     -16.841  20.519   3.970  1.00  0.00              
ATOM    732  ND1 HIS A  46     -17.888  19.718   3.563  1.00  0.00              
ATOM    733  CD2 HIS A  46     -15.769  19.702   4.096  1.00  0.00              
ATOM    734  CE1 HIS A  46     -17.465  18.471   3.448  1.00  0.00              
ATOM    735  NE2 HIS A  46     -16.184  18.435   3.766  1.00  0.00              
ATOM    736  H   HIS A  46     -19.313  21.804   5.784  1.00  0.00              
ATOM    737  HA  HIS A  46     -16.382  22.164   6.274  1.00  0.00              
ATOM    738 1HB  HIS A  46     -17.812  22.350   3.572  1.00  0.00              
ATOM    739 2HB  HIS A  46     -16.081  22.483   3.851  1.00  0.00              
ATOM    740  HD1 HIS A  46     -18.805  20.027   3.309  1.00  0.00              
ATOM    741  HD2 HIS A  46     -14.734  19.879   4.390  1.00  0.00              
ATOM    742  HE1 HIS A  46     -18.146  17.681   3.134  1.00  0.00              
ATOM    743  N   GLU A  47     -18.077  24.339   6.862  1.00  0.00              
ATOM    744  CA  GLU A  47     -18.293  25.765   7.117  1.00  0.00              
ATOM    745  C   GLU A  47     -16.973  26.520   7.239  1.00  0.00              
ATOM    746  O   GLU A  47     -16.796  27.581   6.641  1.00  0.00              
ATOM    747  CB  GLU A  47     -19.118  25.960   8.391  1.00  0.00              
ATOM    748  CG  GLU A  47     -19.440  27.412   8.716  1.00  0.00              
ATOM    749  CD  GLU A  47     -20.302  27.560   9.939  1.00  0.00              
ATOM    750  OE1 GLU A  47     -20.658  26.561  10.517  1.00  0.00              
ATOM    751  OE2 GLU A  47     -20.604  28.674  10.296  1.00  0.00              
ATOM    752  H   GLU A  47     -18.413  23.663   7.533  1.00  0.00              
ATOM    753  HA  GLU A  47     -18.834  26.190   6.270  1.00  0.00              
ATOM    754 1HB  GLU A  47     -20.060  25.420   8.301  1.00  0.00              
ATOM    755 2HB  GLU A  47     -18.579  25.539   9.241  1.00  0.00              
ATOM    756 1HG  GLU A  47     -18.508  27.954   8.874  1.00  0.00              
ATOM    757 2HG  GLU A  47     -19.949  27.859   7.863  1.00  0.00              
ATOM    758  N   THR A  48     -16.047  25.963   8.012  1.00  0.00              
ATOM    759  CA  THR A  48     -14.741  26.586   8.212  1.00  0.00              
ATOM    760  C   THR A  48     -13.996  26.744   6.895  1.00  0.00              
ATOM    761  O   THR A  48     -13.408  27.790   6.617  1.00  0.00              
ATOM    762  CB  THR A  48     -13.882  25.770   9.195  1.00  0.00              
ATOM    763  OG1 THR A  48     -14.525  25.729  10.476  1.00  0.00              
ATOM    764  CG2 THR A  48     -12.503  26.394   9.344  1.00  0.00              
ATOM    765  H   THR A  48     -16.251  25.088   8.473  1.00  0.00              
ATOM    766  HA  THR A  48     -14.892  27.574   8.649  1.00  0.00              
ATOM    767  HB  THR A  48     -13.775  24.750   8.825  1.00  0.00              
ATOM    768  HG1 THR A  48     -15.217  25.064  10.464  1.00  0.00              
ATOM    769 1HG2 THR A  48     -11.910  25.804  10.042  1.00  0.00              
ATOM    770 2HG2 THR A  48     -12.007  26.416   8.374  1.00  0.00              
ATOM    771 3HG2 THR A  48     -12.603  27.411   9.723  1.00  0.00              
ATOM    772  N   ALA A  49     -14.026  25.689   6.088  1.00  0.00              
ATOM    773  CA  ALA A  49     -13.349  25.691   4.801  1.00  0.00              
ATOM    774  C   ALA A  49     -13.939  26.761   3.898  1.00  0.00              
ATOM    775  O   ALA A  49     -13.211  27.508   3.248  1.00  0.00              
ATOM    776  CB  ALA A  49     -13.463  24.331   4.151  1.00  0.00              
ATOM    777  H   ALA A  49     -14.532  24.864   6.376  1.00  0.00              
ATOM    778  HA  ALA A  49     -12.296  25.916   4.972  1.00  0.00              
ATOM    779 1HB  ALA A  49     -12.953  24.344   3.188  1.00  0.00              
ATOM    780 2HB  ALA A  49     -13.004  23.580   4.795  1.00  0.00              
ATOM    781 3HB  ALA A  49     -14.513  24.086   4.002  1.00  0.00              
ATOM    782  N   PHE A  50     -15.262  26.834   3.858  1.00  0.00              
ATOM    783  CA  PHE A  50     -15.928  27.788   2.988  1.00  0.00              
ATOM    784  C   PHE A  50     -15.623  29.203   3.453  1.00  0.00              
ATOM    785  O   PHE A  50     -15.394  30.097   2.641  1.00  0.00              
ATOM    786  CB  PHE A  50     -17.440  27.552   2.977  1.00  0.00              
ATOM    787  CG  PHE A  50     -17.861  26.362   2.163  1.00  0.00              
ATOM    788  CD1 PHE A  50     -16.971  25.747   1.295  1.00  0.00              
ATOM    789  CD2 PHE A  50     -19.148  25.854   2.264  1.00  0.00              
ATOM    790  CE1 PHE A  50     -17.358  24.652   0.545  1.00  0.00              
ATOM    791  CE2 PHE A  50     -19.537  24.760   1.517  1.00  0.00              
ATOM    792  CZ  PHE A  50     -18.641  24.158   0.656  1.00  0.00              
ATOM    793  H   PHE A  50     -15.821  26.223   4.437  1.00  0.00              
ATOM    794  HA  PHE A  50     -15.556  27.648   1.972  1.00  0.00              
ATOM    795 1HB  PHE A  50     -17.793  27.408   3.998  1.00  0.00              
ATOM    796 2HB  PHE A  50     -17.942  28.432   2.578  1.00  0.00              
ATOM    797  HD1 PHE A  50     -15.957  26.137   1.208  1.00  0.00              
ATOM    798  HD2 PHE A  50     -19.856  26.330   2.944  1.00  0.00              
ATOM    799  HE1 PHE A  50     -16.649  24.179  -0.134  1.00  0.00              
ATOM    800  HE2 PHE A  50     -20.551  24.370   1.606  1.00  0.00              
ATOM    801  HZ  PHE A  50     -18.947  23.296   0.065  1.00  0.00              
ATOM    802  N   GLN A  51     -15.627  29.400   4.767  1.00  0.00              
ATOM    803  CA  GLN A  51     -15.411  30.723   5.337  1.00  0.00              
ATOM    804  C   GLN A  51     -13.980  31.168   5.097  1.00  0.00              
ATOM    805  O   GLN A  51     -13.727  32.314   4.728  1.00  0.00              
ATOM    806  CB  GLN A  51     -15.721  30.728   6.836  1.00  0.00              
ATOM    807  CG  GLN A  51     -15.617  32.095   7.489  1.00  0.00              
ATOM    808  CD  GLN A  51     -16.661  33.066   6.969  1.00  0.00              
ATOM    809  OE1 GLN A  51     -17.858  32.766   6.962  1.00  0.00              
ATOM    810  NE2 GLN A  51     -16.213  34.237   6.531  1.00  0.00              
ATOM    811  H   GLN A  51     -15.784  28.618   5.386  1.00  0.00              
ATOM    812  HA  GLN A  51     -16.085  31.425   4.847  1.00  0.00              
ATOM    813 1HB  GLN A  51     -16.732  30.353   6.999  1.00  0.00              
ATOM    814 2HB  GLN A  51     -15.036  30.056   7.352  1.00  0.00              
ATOM    815 1HG  GLN A  51     -15.758  31.985   8.564  1.00  0.00              
ATOM    816 2HG  GLN A  51     -14.631  32.511   7.282  1.00  0.00              
ATOM    817 1HE2 GLN A  51     -16.855  34.918   6.176  1.00  0.00              
ATOM    818 2HE2 GLN A  51     -15.234  34.439   6.555  1.00  0.00              
ATOM    819  N   GLY A  52     -13.044  30.252   5.312  1.00  0.00              
ATOM    820  CA  GLY A  52     -11.640  30.568   5.164  1.00  0.00              
ATOM    821  C   GLY A  52     -11.313  30.948   3.736  1.00  0.00              
ATOM    822  O   GLY A  52     -10.601  31.920   3.489  1.00  0.00              
ATOM    823  H   GLY A  52     -13.312  29.316   5.583  1.00  0.00              
ATOM    824 1HA  GLY A  52     -11.380  31.389   5.832  1.00  0.00              
ATOM    825 2HA  GLY A  52     -11.041  29.708   5.462  1.00  0.00              
ATOM    826  N   MET A  53     -11.835  30.180   2.787  1.00  0.00              
ATOM    827  CA  MET A  53     -11.522  30.415   1.386  1.00  0.00              
ATOM    828  C   MET A  53     -12.183  31.697   0.942  1.00  0.00              
ATOM    829  O   MET A  53     -11.620  32.478   0.180  1.00  0.00              
ATOM    830  CB  MET A  53     -11.976  29.242   0.520  1.00  0.00              
ATOM    831  CG  MET A  53     -11.218  27.946   0.768  1.00  0.00              
ATOM    832  SD  MET A  53      -9.453  28.095   0.425  1.00  0.00              
ATOM    833  CE  MET A  53      -8.804  28.308   2.080  1.00  0.00              
ATOM    834  H   MET A  53     -12.456  29.422   3.032  1.00  0.00              
ATOM    835  HA  MET A  53     -10.439  30.470   1.278  1.00  0.00              
ATOM    836 1HB  MET A  53     -13.033  29.049   0.695  1.00  0.00              
ATOM    837 2HB  MET A  53     -11.860  29.500  -0.533  1.00  0.00              
ATOM    838 1HG  MET A  53     -11.343  27.645   1.808  1.00  0.00              
ATOM    839 2HG  MET A  53     -11.626  27.158   0.135  1.00  0.00              
ATOM    840 1HE  MET A  53      -7.719  28.414   2.035  1.00  0.00              
ATOM    841 2HE  MET A  53      -9.238  29.201   2.530  1.00  0.00              
ATOM    842 3HE  MET A  53      -9.057  27.437   2.685  1.00  0.00              
ATOM    843  N   LEU A  54     -13.399  31.903   1.426  1.00  0.00              
ATOM    844  CA  LEU A  54     -14.169  33.080   1.078  1.00  0.00              
ATOM    845  C   LEU A  54     -13.436  34.345   1.501  1.00  0.00              
ATOM    846  O   LEU A  54     -13.390  35.327   0.762  1.00  0.00              
ATOM    847  CB  LEU A  54     -15.550  33.027   1.743  1.00  0.00              
ATOM    848  CG  LEU A  54     -16.479  34.210   1.444  1.00  0.00              
ATOM    849  CD1 LEU A  54     -16.702  34.314  -0.059  1.00  0.00              
ATOM    850  CD2 LEU A  54     -17.796  34.021   2.181  1.00  0.00              
ATOM    851  H   LEU A  54     -13.800  31.221   2.053  1.00  0.00              
ATOM    852  HA  LEU A  54     -14.306  33.096  -0.003  1.00  0.00              
ATOM    853 1HB  LEU A  54     -16.056  32.118   1.420  1.00  0.00              
ATOM    854 2HB  LEU A  54     -15.414  32.977   2.823  1.00  0.00              
ATOM    855  HG  LEU A  54     -16.007  35.136   1.776  1.00  0.00              
ATOM    856 1HD1 LEU A  54     -17.362  35.155  -0.271  1.00  0.00              
ATOM    857 2HD1 LEU A  54     -15.745  34.469  -0.559  1.00  0.00              
ATOM    858 3HD1 LEU A  54     -17.158  33.394  -0.423  1.00  0.00              
ATOM    859 1HD2 LEU A  54     -18.456  34.863   1.969  1.00  0.00              
ATOM    860 2HD2 LEU A  54     -18.269  33.096   1.848  1.00  0.00              
ATOM    861 3HD2 LEU A  54     -17.609  33.967   3.253  1.00  0.00              
ATOM    862  N   ARG A  55     -12.867  34.314   2.699  1.00  0.00              
ATOM    863  CA  ARG A  55     -12.096  35.437   3.201  1.00  0.00              
ATOM    864  C   ARG A  55     -10.914  35.734   2.288  1.00  0.00              
ATOM    865  O   ARG A  55     -10.585  36.893   2.038  1.00  0.00              
ATOM    866  CB  ARG A  55     -11.593  35.155   4.609  1.00  0.00              
ATOM    867  CG  ARG A  55     -12.661  35.197   5.690  1.00  0.00              
ATOM    868  CD  ARG A  55     -12.116  34.807   7.016  1.00  0.00              
ATOM    869  NE  ARG A  55     -13.130  34.863   8.057  1.00  0.00              
ATOM    870  CZ  ARG A  55     -12.954  34.427   9.319  1.00  0.00              
ATOM    871  NH1 ARG A  55     -11.802  33.908   9.682  1.00  0.00              
ATOM    872  NH2 ARG A  55     -13.941  34.522  10.194  1.00  0.00              
ATOM    873  H   ARG A  55     -12.971  33.491   3.276  1.00  0.00              
ATOM    874  HA  ARG A  55     -12.740  36.317   3.221  1.00  0.00              
ATOM    875 1HB  ARG A  55     -11.132  34.169   4.639  1.00  0.00              
ATOM    876 2HB  ARG A  55     -10.826  35.883   4.874  1.00  0.00              
ATOM    877 1HG  ARG A  55     -13.060  36.209   5.768  1.00  0.00              
ATOM    878 2HG  ARG A  55     -13.466  34.508   5.434  1.00  0.00              
ATOM    879 1HD  ARG A  55     -11.734  33.788   6.966  1.00  0.00              
ATOM    880 2HD  ARG A  55     -11.308  35.485   7.290  1.00  0.00              
ATOM    881  HE  ARG A  55     -14.030  35.256   7.816  1.00  0.00              
ATOM    882 1HH1 ARG A  55     -11.048  33.836   9.013  1.00  0.00              
ATOM    883 2HH1 ARG A  55     -11.671  33.582  10.628  1.00  0.00              
ATOM    884 1HH2 ARG A  55     -14.827  34.922   9.916  1.00  0.00              
ATOM    885 2HH2 ARG A  55     -13.809  34.196  11.140  1.00  0.00              
ATOM    886  N   LYS A  56     -10.281  34.683   1.783  1.00  0.00              
ATOM    887  CA  LYS A  56      -9.170  34.860   0.864  1.00  0.00              
ATOM    888  C   LYS A  56      -9.651  35.339  -0.502  1.00  0.00              
ATOM    889  O   LYS A  56      -8.964  36.106  -1.175  1.00  0.00              
ATOM    890  CB  LYS A  56      -8.385  33.556   0.720  1.00  0.00              
ATOM    891  CG  LYS A  56      -7.698  33.090   1.997  1.00  0.00              
ATOM    892  CD  LYS A  56      -6.674  34.108   2.476  1.00  0.00              
ATOM    893  CE  LYS A  56      -5.975  33.637   3.743  1.00  0.00              
ATOM    894  NZ  LYS A  56      -5.041  34.664   4.278  1.00  0.00              
ATOM    895  H   LYS A  56     -10.568  33.748   2.034  1.00  0.00              
ATOM    896  HA  LYS A  56      -8.529  35.656   1.245  1.00  0.00              
ATOM    897 1HB  LYS A  56      -9.056  32.761   0.392  1.00  0.00              
ATOM    898 2HB  LYS A  56      -7.619  33.674  -0.047  1.00  0.00              
ATOM    899 1HG  LYS A  56      -8.445  32.943   2.779  1.00  0.00              
ATOM    900 2HG  LYS A  56      -7.197  32.140   1.815  1.00  0.00              
ATOM    901 1HD  LYS A  56      -5.927  34.267   1.697  1.00  0.00              
ATOM    902 2HD  LYS A  56      -7.171  35.057   2.678  1.00  0.00              
ATOM    903 1HE  LYS A  56      -6.719  33.408   4.505  1.00  0.00              
ATOM    904 2HE  LYS A  56      -5.413  32.727   3.532  1.00  0.00              
ATOM    905 1HZ  LYS A  56      -4.598  34.313   5.116  1.00  0.00              
ATOM    906 2HZ  LYS A  56      -4.334  34.870   3.586  1.00  0.00              
ATOM    907 3HZ  LYS A  56      -5.554  35.506   4.496  1.00  0.00              
ATOM    908  N   LEU A  57     -10.842  34.906  -0.900  1.00  0.00              
ATOM    909  CA  LEU A  57     -11.424  35.373  -2.152  1.00  0.00              
ATOM    910  C   LEU A  57     -11.812  36.845  -2.061  1.00  0.00              
ATOM    911  O   LEU A  57     -11.736  37.577  -3.048  1.00  0.00              
ATOM    912  CB  LEU A  57     -12.657  34.532  -2.509  1.00  0.00              
ATOM    913  CG  LEU A  57     -12.379  33.072  -2.888  1.00  0.00              
ATOM    914  CD1 LEU A  57     -13.698  32.326  -3.039  1.00  0.00              
ATOM    915  CD2 LEU A  57     -11.574  33.027  -4.178  1.00  0.00              
ATOM    916  H   LEU A  57     -11.356  34.246  -0.334  1.00  0.00              
ATOM    917  HA  LEU A  57     -10.669  35.299  -2.933  1.00  0.00              
ATOM    918 1HB  LEU A  57     -13.334  34.530  -1.656  1.00  0.00              
ATOM    919 2HB  LEU A  57     -13.166  35.002  -3.350  1.00  0.00              
ATOM    920  HG  LEU A  57     -11.813  32.590  -2.090  1.00  0.00              
ATOM    921 1HD1 LEU A  57     -13.501  31.289  -3.308  1.00  0.00              
ATOM    922 2HD1 LEU A  57     -14.244  32.358  -2.096  1.00  0.00              
ATOM    923 3HD1 LEU A  57     -14.294  32.797  -3.820  1.00  0.00              
ATOM    924 1HD2 LEU A  57     -11.376  31.989  -4.447  1.00  0.00              
ATOM    925 2HD2 LEU A  57     -12.140  33.507  -4.977  1.00  0.00              
ATOM    926 3HD2 LEU A  57     -10.629  33.551  -4.036  1.00  0.00              
ATOM    927  N   ASP A  58     -12.209  37.277  -0.870  1.00  0.00              
ATOM    928  CA  ASP A  58     -12.621  38.657  -0.656  1.00  0.00              
ATOM    929  C   ASP A  58     -13.726  39.102  -1.616  1.00  0.00              
ATOM    930  O   ASP A  58     -13.541  40.036  -2.388  1.00  0.00              
ATOM    931  CB  ASP A  58     -11.417  39.591  -0.800  1.00  0.00              
ATOM    932  CG  ASP A  58     -11.671  40.979  -0.227  1.00  0.00              
ATOM    933  OD1 ASP A  58     -12.519  41.102   0.624  1.00  0.00              
ATOM    934  OD2 ASP A  58     -11.014  41.901  -0.646  1.00  0.00              
ATOM    935  H   ASP A  58     -12.225  36.632  -0.093  1.00  0.00              
ATOM    936  HA  ASP A  58     -13.011  38.749   0.358  1.00  0.00              
ATOM    937 1HB  ASP A  58     -10.557  39.155  -0.291  1.00  0.00              
ATOM    938 2HB  ASP A  58     -11.158  39.691  -1.854  1.00  0.00              
ATOM    939  N   ILE A  59     -14.873  38.436  -1.577  1.00  0.00              
ATOM    940  CA  ILE A  59     -15.970  38.801  -2.463  1.00  0.00              
ATOM    941  C   ILE A  59     -16.646  40.076  -1.984  1.00  0.00              
ATOM    942  O   ILE A  59     -17.257  40.096  -0.915  1.00  0.00              
ATOM    943  CB  ILE A  59     -17.009  37.668  -2.553  1.00  0.00              
ATOM    944  CG1 ILE A  59     -16.347  36.374  -3.036  1.00  0.00              
ATOM    945  CG2 ILE A  59     -18.149  38.064  -3.478  1.00  0.00              
ATOM    946  CD1 ILE A  59     -15.669  36.500  -4.381  1.00  0.00              
ATOM    947  H   ILE A  59     -14.996  37.669  -0.931  1.00  0.00              
ATOM    948  HA  ILE A  59     -15.576  38.913  -3.472  1.00  0.00              
ATOM    949  HB  ILE A  59     -17.412  37.464  -1.561  1.00  0.00              
ATOM    950 1HG1 ILE A  59     -15.603  36.052  -2.308  1.00  0.00              
ATOM    951 2HG1 ILE A  59     -17.097  35.586  -3.106  1.00  0.00              
ATOM    952 1HG2 ILE A  59     -18.873  37.252  -3.531  1.00  0.00              
ATOM    953 2HG2 ILE A  59     -18.635  38.959  -3.093  1.00  0.00              
ATOM    954 3HG2 ILE A  59     -17.756  38.264  -4.475  1.00  0.00              
ATOM    955 1HD1 ILE A  59     -15.225  35.543  -4.656  1.00  0.00              
ATOM    956 2HD1 ILE A  59     -16.405  36.788  -5.134  1.00  0.00              
ATOM    957 3HD1 ILE A  59     -14.890  37.259  -4.326  1.00  0.00              
ATOM    958  N   LYS A  60     -16.554  41.127  -2.791  1.00  0.00              
ATOM    959  CA  LYS A  60     -17.023  42.459  -2.413  1.00  0.00              
ATOM    960  C   LYS A  60     -18.544  42.663  -2.434  1.00  0.00              
ATOM    961  O   LYS A  60     -19.107  43.269  -1.519  1.00  0.00              
ATOM    962  CB  LYS A  60     -16.367  43.496  -3.325  1.00  0.00              
ATOM    963  CG  LYS A  60     -14.871  43.675  -3.100  1.00  0.00              
ATOM    964  CD  LYS A  60     -14.286  44.698  -4.062  1.00  0.00              
ATOM    965  CE  LYS A  60     -12.789  44.866  -3.849  1.00  0.00              
ATOM    966  NZ  LYS A  60     -12.195  45.830  -4.815  1.00  0.00              
ATOM    967  H   LYS A  60     -16.141  40.992  -3.702  1.00  0.00              
ATOM    968  HA  LYS A  60     -16.744  42.642  -1.375  1.00  0.00              
ATOM    969 1HB  LYS A  60     -16.517  43.212  -4.366  1.00  0.00              
ATOM    970 2HB  LYS A  60     -16.846  44.465  -3.177  1.00  0.00              
ATOM    971 1HG  LYS A  60     -14.694  44.009  -2.077  1.00  0.00              
ATOM    972 2HG  LYS A  60     -14.365  42.721  -3.245  1.00  0.00              
ATOM    973 1HD  LYS A  60     -14.465  44.376  -5.089  1.00  0.00              
ATOM    974 2HD  LYS A  60     -14.775  45.660  -3.912  1.00  0.00              
ATOM    975 1HE  LYS A  60     -12.604  45.224  -2.838  1.00  0.00              
ATOM    976 2HE  LYS A  60     -12.294  43.902  -3.967  1.00  0.00              
ATOM    977 1HZ  LYS A  60     -11.203  45.913  -4.642  1.00  0.00              
ATOM    978 2HZ  LYS A  60     -12.344  45.498  -5.758  1.00  0.00              
ATOM    979 3HZ  LYS A  60     -12.632  46.733  -4.703  1.00  0.00              
ATOM    980  N   ASN A  61     -19.202  42.173  -3.480  1.00  0.00              
ATOM    981  CA  ASN A  61     -20.641  42.368  -3.608  1.00  0.00              
ATOM    982  C   ASN A  61     -21.310  41.372  -4.538  1.00  0.00              
ATOM    983  O   ASN A  61     -20.674  40.452  -5.045  1.00  0.00              
ATOM    984  CB  ASN A  61     -20.931  43.784  -4.072  1.00  0.00              
ATOM    985  CG  ASN A  61     -20.273  44.109  -5.383  1.00  0.00              
ATOM    986  OD1 ASN A  61     -20.687  43.616  -6.439  1.00  0.00              
ATOM    987  ND2 ASN A  61     -19.255  44.930  -5.338  1.00  0.00              
ATOM    988  H   ASN A  61     -18.709  41.659  -4.196  1.00  0.00              
ATOM    989  HA  ASN A  61     -21.102  42.195  -2.635  1.00  0.00              
ATOM    990 1HB  ASN A  61     -22.009  43.918  -4.176  1.00  0.00              
ATOM    991 2HB  ASN A  61     -20.584  44.491  -3.319  1.00  0.00              
ATOM    992 1HD2 ASN A  61     -18.778  45.182  -6.180  1.00  0.00              
ATOM    993 2HD2 ASN A  61     -18.954  45.305  -4.462  1.00  0.00              
ATOM    994  N   GLU A  62     -22.608  41.568  -4.739  1.00  0.00              
ATOM    995  CA  GLU A  62     -23.431  40.633  -5.488  1.00  0.00              
ATOM    996  C   GLU A  62     -23.014  40.561  -6.947  1.00  0.00              
ATOM    997  O   GLU A  62     -23.297  39.581  -7.625  1.00  0.00              
ATOM    998  CB  GLU A  62     -24.905  41.031  -5.392  1.00  0.00              
ATOM    999  CG  GLU A  62     -25.258  42.318  -6.125  1.00  0.00              
ATOM   1000  CD  GLU A  62     -26.649  42.802  -5.820  1.00  0.00              
ATOM   1001  OE1 GLU A  62     -27.304  42.194  -5.007  1.00  0.00              
ATOM   1002  OE2 GLU A  62     -27.056  43.780  -6.401  1.00  0.00              
ATOM   1003  H   GLU A  62     -23.033  42.399  -4.354  1.00  0.00              
ATOM   1004  HA  GLU A  62     -23.310  39.640  -5.054  1.00  0.00              
ATOM   1005 1HB  GLU A  62     -25.525  40.233  -5.800  1.00  0.00              
ATOM   1006 2HB  GLU A  62     -25.181  41.156  -4.345  1.00  0.00              
ATOM   1007 1HG  GLU A  62     -24.546  43.092  -5.841  1.00  0.00              
ATOM   1008 2HG  GLU A  62     -25.164  42.150  -7.197  1.00  0.00              
ATOM   1009  N   ASP A  63     -22.353  41.606  -7.428  1.00  0.00              
ATOM   1010  CA  ASP A  63     -21.868  41.641  -8.803  1.00  0.00              
ATOM   1011  C   ASP A  63     -20.431  41.135  -8.927  1.00  0.00              
ATOM   1012  O   ASP A  63     -19.934  40.927 -10.033  1.00  0.00              
ATOM   1013  CB  ASP A  63     -21.957  43.065  -9.356  1.00  0.00              
ATOM   1014  CG  ASP A  63     -23.392  43.547  -9.525  1.00  0.00              
ATOM   1015  OD1 ASP A  63     -24.257  42.723  -9.706  1.00  0.00              
ATOM   1016  OD2 ASP A  63     -23.609  44.734  -9.472  1.00  0.00              
ATOM   1017  H   ASP A  63     -22.181  42.399  -6.826  1.00  0.00              
ATOM   1018  HA  ASP A  63     -22.486  40.974  -9.405  1.00  0.00              
ATOM   1019 1HB  ASP A  63     -21.437  43.750  -8.686  1.00  0.00              
ATOM   1020 2HB  ASP A  63     -21.457  43.112 -10.324  1.00  0.00              
ATOM   1021  N   ASP A  64     -19.770  40.939  -7.789  1.00  0.00              
ATOM   1022  CA  ASP A  64     -18.399  40.435  -7.768  1.00  0.00              
ATOM   1023  C   ASP A  64     -18.402  38.916  -7.858  1.00  0.00              
ATOM   1024  O   ASP A  64     -18.175  38.223  -6.865  1.00  0.00              
ATOM   1025  CB  ASP A  64     -17.684  40.882  -6.493  1.00  0.00              
ATOM   1026  CG  ASP A  64     -16.201  40.563  -6.511  1.00  0.00              
ATOM   1027  OD1 ASP A  64     -15.685  40.182  -7.583  1.00  0.00              
ATOM   1028  OD2 ASP A  64     -15.552  40.696  -5.454  1.00  0.00              
ATOM   1029  H   ASP A  64     -20.232  41.145  -6.915  1.00  0.00              
ATOM   1030  HA  ASP A  64     -17.867  40.844  -8.628  1.00  0.00              
ATOM   1031 1HB  ASP A  64     -17.811  41.957  -6.363  1.00  0.00              
ATOM   1032 2HB  ASP A  64     -18.138  40.392  -5.631  1.00  0.00              
ATOM   1033  N   VAL A  65     -18.703  38.402  -9.045  1.00  0.00              
ATOM   1034  CA  VAL A  65     -18.759  36.962  -9.250  1.00  0.00              
ATOM   1035  C   VAL A  65     -17.715  36.465 -10.242  1.00  0.00              
ATOM   1036  O   VAL A  65     -17.603  35.263 -10.474  1.00  0.00              
ATOM   1037  CB  VAL A  65     -20.159  36.561  -9.752  1.00  0.00              
ATOM   1038  CG1 VAL A  65     -21.217  36.917  -8.719  1.00  0.00              
ATOM   1039  CG2 VAL A  65     -20.449  37.245 -11.079  1.00  0.00              
ATOM   1040  H   VAL A  65     -18.897  39.017  -9.822  1.00  0.00              
ATOM   1041  HA  VAL A  65     -18.551  36.469  -8.300  1.00  0.00              
ATOM   1042  HB  VAL A  65     -20.190  35.479  -9.885  1.00  0.00              
ATOM   1043 1HG1 VAL A  65     -22.200  36.626  -9.090  1.00  0.00              
ATOM   1044 2HG1 VAL A  65     -21.010  36.388  -7.789  1.00  0.00              
ATOM   1045 3HG1 VAL A  65     -21.202  37.991  -8.538  1.00  0.00              
ATOM   1046 1HG2 VAL A  65     -21.440  36.956 -11.428  1.00  0.00              
ATOM   1047 2HG2 VAL A  65     -20.411  38.327 -10.947  1.00  0.00              
ATOM   1048 3HG2 VAL A  65     -19.703  36.944 -11.815  1.00  0.00              
ATOM   1049  N   LYS A  66     -16.950  37.383 -10.821  1.00  0.00              
ATOM   1050  CA  LYS A  66     -15.884  37.003 -11.745  1.00  0.00              
ATOM   1051  C   LYS A  66     -14.755  36.228 -11.080  1.00  0.00              
ATOM   1052  O   LYS A  66     -14.188  35.317 -11.677  1.00  0.00              
ATOM   1053  CB  LYS A  66     -15.316  38.249 -12.426  1.00  0.00              
ATOM   1054  CG  LYS A  66     -16.261  38.909 -13.421  1.00  0.00              
ATOM   1055  CD  LYS A  66     -15.634  40.148 -14.041  1.00  0.00              
ATOM   1056  CE  LYS A  66     -16.581  40.813 -15.029  1.00  0.00              
ATOM   1057  NZ  LYS A  66     -15.995  42.049 -15.616  1.00  0.00              
ATOM   1058  H   LYS A  66     -17.103  38.362 -10.624  1.00  0.00              
ATOM   1059  HA  LYS A  66     -16.298  36.321 -12.488  1.00  0.00              
ATOM   1060 1HB  LYS A  66     -15.055  38.990 -11.670  1.00  0.00              
ATOM   1061 2HB  LYS A  66     -14.400  37.988 -12.957  1.00  0.00              
ATOM   1062 1HG  LYS A  66     -16.507  38.201 -14.214  1.00  0.00              
ATOM   1063 2HG  LYS A  66     -17.183  39.193 -12.914  1.00  0.00              
ATOM   1064 1HD  LYS A  66     -15.383  40.861 -13.255  1.00  0.00              
ATOM   1065 2HD  LYS A  66     -14.718  39.871 -14.562  1.00  0.00              
ATOM   1066 1HE  LYS A  66     -16.813  40.118 -15.835  1.00  0.00              
ATOM   1067 2HE  LYS A  66     -17.511  41.072 -14.524  1.00  0.00              
ATOM   1068 1HZ  LYS A  66     -16.653  42.459 -16.264  1.00  0.00              
ATOM   1069 2HZ  LYS A  66     -15.793  42.710 -14.878  1.00  0.00              
ATOM   1070 3HZ  LYS A  66     -15.142  41.819 -16.104  1.00  0.00              
ATOM   1071  N   SER A  67     -14.416  36.602  -9.854  1.00  0.00              
ATOM   1072  CA  SER A  67     -13.459  35.832  -9.078  1.00  0.00              
ATOM   1073  C   SER A  67     -13.978  34.420  -8.842  1.00  0.00              
ATOM   1074  O   SER A  67     -13.250  33.450  -9.022  1.00  0.00              
ATOM   1075  CB  SER A  67     -13.186  36.515  -7.752  1.00  0.00              
ATOM   1076  OG  SER A  67     -12.293  35.765  -6.976  1.00  0.00              
ATOM   1077  H   SER A  67     -14.824  37.432  -9.448  1.00  0.00              
ATOM   1078  HA  SER A  67     -12.525  35.775  -9.639  1.00  0.00              
ATOM   1079 1HB  SER A  67     -12.773  37.507  -7.932  1.00  0.00              
ATOM   1080 2HB  SER A  67     -14.123  36.644  -7.211  1.00  0.00              
ATOM   1081  HG  SER A  67     -11.420  35.937  -7.337  1.00  0.00              
ATOM   1082  N   LEU A  68     -15.236  34.309  -8.434  1.00  0.00              
ATOM   1083  CA  LEU A  68     -15.833  33.005  -8.200  1.00  0.00              
ATOM   1084  C   LEU A  68     -15.931  32.206  -9.481  1.00  0.00              
ATOM   1085  O   LEU A  68     -15.815  30.987  -9.464  1.00  0.00              
ATOM   1086  CB  LEU A  68     -17.229  33.163  -7.584  1.00  0.00              
ATOM   1087  CG  LEU A  68     -17.267  33.731  -6.160  1.00  0.00              
ATOM   1088  CD1 LEU A  68     -18.708  34.028  -5.769  1.00  0.00              
ATOM   1089  CD2 LEU A  68     -16.634  32.736  -5.199  1.00  0.00              
ATOM   1090  H   LEU A  68     -15.792  35.139  -8.283  1.00  0.00              
ATOM   1091  HA  LEU A  68     -15.196  32.452  -7.510  1.00  0.00              
ATOM   1092 1HB  LEU A  68     -17.816  33.823  -8.220  1.00  0.00              
ATOM   1093 2HB  LEU A  68     -17.712  32.186  -7.564  1.00  0.00              
ATOM   1094  HG  LEU A  68     -16.712  34.669  -6.127  1.00  0.00              
ATOM   1095 1HD1 LEU A  68     -18.735  34.432  -4.757  1.00  0.00              
ATOM   1096 2HD1 LEU A  68     -19.130  34.757  -6.462  1.00  0.00              
ATOM   1097 3HD1 LEU A  68     -19.293  33.110  -5.809  1.00  0.00              
ATOM   1098 1HD2 LEU A  68     -16.661  33.140  -4.186  1.00  0.00              
ATOM   1099 2HD2 LEU A  68     -17.189  31.797  -5.229  1.00  0.00              
ATOM   1100 3HD2 LEU A  68     -15.600  32.555  -5.490  1.00  0.00              
ATOM   1101  N   SER A  69     -16.160  32.893 -10.591  1.00  0.00              
ATOM   1102  CA  SER A  69     -16.212  32.227 -11.880  1.00  0.00              
ATOM   1103  C   SER A  69     -14.902  31.531 -12.175  1.00  0.00              
ATOM   1104  O   SER A  69     -14.889  30.375 -12.584  1.00  0.00              
ATOM   1105  CB  SER A  69     -16.524  33.226 -12.977  1.00  0.00              
ATOM   1106  OG  SER A  69     -16.555  32.602 -14.231  1.00  0.00              
ATOM   1107  H   SER A  69     -16.300  33.892 -10.547  1.00  0.00              
ATOM   1108  HA  SER A  69     -17.007  31.481 -11.852  1.00  0.00              
ATOM   1109 1HB  SER A  69     -17.487  33.696 -12.777  1.00  0.00              
ATOM   1110 2HB  SER A  69     -15.770  34.013 -12.977  1.00  0.00              
ATOM   1111  HG  SER A  69     -16.756  33.294 -14.866  1.00  0.00              
ATOM   1112  N   ARG A  70     -13.802  32.241 -11.966  1.00  0.00              
ATOM   1113  CA  ARG A  70     -12.481  31.683 -12.207  1.00  0.00              
ATOM   1114  C   ARG A  70     -12.210  30.511 -11.283  1.00  0.00              
ATOM   1115  O   ARG A  70     -11.607  29.527 -11.688  1.00  0.00              
ATOM   1116  CB  ARG A  70     -11.406  32.742 -12.010  1.00  0.00              
ATOM   1117  CG  ARG A  70     -11.344  33.801 -13.098  1.00  0.00              
ATOM   1118  CD  ARG A  70     -10.106  34.616 -13.002  1.00  0.00              
ATOM   1119  NE  ARG A  70     -10.091  35.442 -11.806  1.00  0.00              
ATOM   1120  CZ  ARG A  70     -10.599  36.687 -11.729  1.00  0.00              
ATOM   1121  NH1 ARG A  70     -11.157  37.235 -12.786  1.00  0.00              
ATOM   1122  NH2 ARG A  70     -10.536  37.358 -10.592  1.00  0.00              
ATOM   1123  H   ARG A  70     -13.881  33.191 -11.631  1.00  0.00              
ATOM   1124  HA  ARG A  70     -12.443  31.316 -13.233  1.00  0.00              
ATOM   1125 1HB  ARG A  70     -11.569  33.253 -11.062  1.00  0.00              
ATOM   1126 2HB  ARG A  70     -10.429  32.263 -11.960  1.00  0.00              
ATOM   1127 1HG  ARG A  70     -11.363  33.320 -14.076  1.00  0.00              
ATOM   1128 2HG  ARG A  70     -12.202  34.469 -13.006  1.00  0.00              
ATOM   1129 1HD  ARG A  70      -9.239  33.957 -12.973  1.00  0.00              
ATOM   1130 2HD  ARG A  70     -10.033  35.271 -13.870  1.00  0.00              
ATOM   1131  HE  ARG A  70      -9.669  35.054 -10.972  1.00  0.00              
ATOM   1132 1HH1 ARG A  70     -11.205  36.722 -13.655  1.00  0.00              
ATOM   1133 2HH1 ARG A  70     -11.538  38.168 -12.729  1.00  0.00              
ATOM   1134 1HH2 ARG A  70     -10.107  36.936  -9.780  1.00  0.00              
ATOM   1135 2HH2 ARG A  70     -10.917  38.291 -10.535  1.00  0.00              
ATOM   1136  N   VAL A  71     -12.657  30.628 -10.038  1.00  0.00              
ATOM   1137  CA  VAL A  71     -12.583  29.531  -9.081  1.00  0.00              
ATOM   1138  C   VAL A  71     -13.332  28.275  -9.533  1.00  0.00              
ATOM   1139  O   VAL A  71     -12.809  27.170  -9.427  1.00  0.00              
ATOM   1140  CB  VAL A  71     -13.135  29.971  -7.719  1.00  0.00              
ATOM   1141  CG1 VAL A  71     -13.279  28.787  -6.798  1.00  0.00              
ATOM   1142  CG2 VAL A  71     -12.233  31.010  -7.106  1.00  0.00              
ATOM   1143  H   VAL A  71     -13.060  31.507  -9.749  1.00  0.00              
ATOM   1144  HA  VAL A  71     -11.537  29.247  -8.959  1.00  0.00              
ATOM   1145  HB  VAL A  71     -14.130  30.394  -7.860  1.00  0.00              
ATOM   1146 1HG1 VAL A  71     -13.672  29.119  -5.837  1.00  0.00              
ATOM   1147 2HG1 VAL A  71     -13.965  28.064  -7.240  1.00  0.00              
ATOM   1148 3HG1 VAL A  71     -12.305  28.321  -6.650  1.00  0.00              
ATOM   1149 1HG2 VAL A  71     -12.634  31.316  -6.140  1.00  0.00              
ATOM   1150 2HG2 VAL A  71     -11.236  30.591  -6.969  1.00  0.00              
ATOM   1151 3HG2 VAL A  71     -12.174  31.876  -7.765  1.00  0.00              
ATOM   1152  N   MET A  72     -14.556  28.448 -10.021  1.00  0.00              
ATOM   1153  CA  MET A  72     -15.358  27.329 -10.512  1.00  0.00              
ATOM   1154  C   MET A  72     -14.703  26.664 -11.722  1.00  0.00              
ATOM   1155  O   MET A  72     -14.786  25.449 -11.894  1.00  0.00              
ATOM   1156  CB  MET A  72     -16.766  27.805 -10.864  1.00  0.00              
ATOM   1157  CG  MET A  72     -17.616  28.199  -9.664  1.00  0.00              
ATOM   1158  SD  MET A  72     -19.338  28.507 -10.103  1.00  0.00              
ATOM   1159  CE  MET A  72     -19.222  30.155 -10.793  1.00  0.00              
ATOM   1160  H   MET A  72     -14.942  29.381 -10.053  1.00  0.00              
ATOM   1161  HA  MET A  72     -15.418  26.576  -9.727  1.00  0.00              
ATOM   1162 1HB  MET A  72     -16.703  28.668 -11.526  1.00  0.00              
ATOM   1163 2HB  MET A  72     -17.293  27.017 -11.403  1.00  0.00              
ATOM   1164 1HG  MET A  72     -17.586  27.403  -8.921  1.00  0.00              
ATOM   1165 2HG  MET A  72     -17.209  29.103  -9.211  1.00  0.00              
ATOM   1166 1HE  MET A  72     -20.210  30.486 -11.112  1.00  0.00              
ATOM   1167 2HE  MET A  72     -18.834  30.840 -10.038  1.00  0.00              
ATOM   1168 3HE  MET A  72     -18.549  30.143 -11.651  1.00  0.00              
ATOM   1169  N   ILE A  73     -14.048  27.471 -12.551  1.00  0.00              
ATOM   1170  CA  ILE A  73     -13.258  26.956 -13.659  1.00  0.00              
ATOM   1171  C   ILE A  73     -12.049  26.184 -13.145  1.00  0.00              
ATOM   1172  O   ILE A  73     -11.714  25.117 -13.658  1.00  0.00              
ATOM   1173  CB  ILE A  73     -12.789  28.098 -14.580  1.00  0.00              
ATOM   1174  CG1 ILE A  73     -13.985  28.727 -15.301  1.00  0.00              
ATOM   1175  CG2 ILE A  73     -11.768  27.586 -15.584  1.00  0.00              
ATOM   1176  CD1 ILE A  73     -13.665  30.037 -15.984  1.00  0.00              
ATOM   1177  H   ILE A  73     -14.101  28.469 -12.406  1.00  0.00              
ATOM   1178  HA  ILE A  73     -13.887  26.296 -14.255  1.00  0.00              
ATOM   1179  HB  ILE A  73     -12.333  28.885 -13.981  1.00  0.00              
ATOM   1180 1HG1 ILE A  73     -14.363  28.034 -16.051  1.00  0.00              
ATOM   1181 2HG1 ILE A  73     -14.789  28.904 -14.585  1.00  0.00              
ATOM   1182 1HG2 ILE A  73     -11.448  28.406 -16.228  1.00  0.00              
ATOM   1183 2HG2 ILE A  73     -10.906  27.184 -15.053  1.00  0.00              
ATOM   1184 3HG2 ILE A  73     -12.217  26.801 -16.193  1.00  0.00              
ATOM   1185 1HD1 ILE A  73     -14.562  30.421 -16.472  1.00  0.00              
ATOM   1186 2HD1 ILE A  73     -13.318  30.758 -15.244  1.00  0.00              
ATOM   1187 3HD1 ILE A  73     -12.888  29.878 -16.730  1.00  0.00              
ATOM   1188  N   HIS A  74     -11.402  26.728 -12.123  1.00  0.00              
ATOM   1189  CA  HIS A  74     -10.208  26.106 -11.572  1.00  0.00              
ATOM   1190  C   HIS A  74     -10.495  24.726 -10.992  1.00  0.00              
ATOM   1191  O   HIS A  74      -9.663  23.822 -11.079  1.00  0.00              
ATOM   1192  CB  HIS A  74      -9.593  26.999 -10.489  1.00  0.00              
ATOM   1193  CG  HIS A  74      -8.966  28.249 -11.024  1.00  0.00              
ATOM   1194  ND1 HIS A  74      -8.622  29.313 -10.216  1.00  0.00              
ATOM   1195  CD2 HIS A  74      -8.621  28.605 -12.283  1.00  0.00              
ATOM   1196  CE1 HIS A  74      -8.091  30.270 -10.958  1.00  0.00              
ATOM   1197  NE2 HIS A  74      -8.080  29.865 -12.215  1.00  0.00              
ATOM   1198  H   HIS A  74     -11.741  27.589 -11.718  1.00  0.00              
ATOM   1199  HA  HIS A  74      -9.475  25.959 -12.365  1.00  0.00              
ATOM   1200 1HB  HIS A  74     -10.364  27.284  -9.772  1.00  0.00              
ATOM   1201 2HB  HIS A  74      -8.832  26.440  -9.946  1.00  0.00              
ATOM   1202  HD2 HIS A  74      -8.750  28.004 -13.184  1.00  0.00              
ATOM   1203  HE1 HIS A  74      -7.725  31.229 -10.594  1.00  0.00              
ATOM   1204  HE2 HIS A  74      -7.731  30.392 -13.002  1.00  0.00              
ATOM   1205  N   VAL A  75     -11.672  24.569 -10.398  1.00  0.00              
ATOM   1206  CA  VAL A  75     -12.073  23.287  -9.827  1.00  0.00              
ATOM   1207  C   VAL A  75     -12.112  22.200 -10.896  1.00  0.00              
ATOM   1208  O   VAL A  75     -11.673  21.071 -10.666  1.00  0.00              
ATOM   1209  CB  VAL A  75     -13.459  23.405  -9.166  1.00  0.00              
ATOM   1210  CG1 VAL A  75     -13.998  22.028  -8.810  1.00  0.00              
ATOM   1211  CG2 VAL A  75     -13.370  24.287  -7.930  1.00  0.00              
ATOM   1212  H   VAL A  75     -12.305  25.353 -10.338  1.00  0.00              
ATOM   1213  HA  VAL A  75     -11.342  23.001  -9.070  1.00  0.00              
ATOM   1214  HB  VAL A  75     -14.155  23.848  -9.880  1.00  0.00              
ATOM   1215 1HG1 VAL A  75     -14.979  22.131  -8.344  1.00  0.00              
ATOM   1216 2HG1 VAL A  75     -14.088  21.427  -9.714  1.00  0.00              
ATOM   1217 3HG1 VAL A  75     -13.317  21.540  -8.114  1.00  0.00              
ATOM   1218 1HG2 VAL A  75     -14.353  24.367  -7.468  1.00  0.00              
ATOM   1219 2HG2 VAL A  75     -12.669  23.847  -7.219  1.00  0.00              
ATOM   1220 3HG2 VAL A  75     -13.021  25.280  -8.215  1.00  0.00              
ATOM   1221  N   PHE A  76     -12.634  22.546 -12.067  1.00  0.00              
ATOM   1222  CA  PHE A  76     -12.758  21.587 -13.156  1.00  0.00              
ATOM   1223  C   PHE A  76     -11.584  21.652 -14.133  1.00  0.00              
ATOM   1224  O   PHE A  76     -11.628  21.036 -15.196  1.00  0.00              
ATOM   1225  CB  PHE A  76     -14.065  21.824 -13.916  1.00  0.00              
ATOM   1226  CG  PHE A  76     -15.296  21.486 -13.124  1.00  0.00              
ATOM   1227  CD1 PHE A  76     -16.305  22.421 -12.951  1.00  0.00              
ATOM   1228  CD2 PHE A  76     -15.446  20.232 -12.550  1.00  0.00              
ATOM   1229  CE1 PHE A  76     -17.438  22.110 -12.223  1.00  0.00              
ATOM   1230  CE2 PHE A  76     -16.578  19.919 -11.823  1.00  0.00              
ATOM   1231  CZ  PHE A  76     -17.575  20.860 -11.659  1.00  0.00              
ATOM   1232  H   PHE A  76     -12.953  23.494 -12.208  1.00  0.00              
ATOM   1233  HA  PHE A  76     -12.757  20.581 -12.734  1.00  0.00              
ATOM   1234 1HB  PHE A  76     -14.128  22.870 -14.212  1.00  0.00              
ATOM   1235 2HB  PHE A  76     -14.070  21.226 -14.826  1.00  0.00              
ATOM   1236  HD1 PHE A  76     -16.198  23.409 -13.398  1.00  0.00              
ATOM   1237  HD2 PHE A  76     -14.659  19.489 -12.679  1.00  0.00              
ATOM   1238  HE1 PHE A  76     -18.224  22.855 -12.094  1.00  0.00              
ATOM   1239  HE2 PHE A  76     -16.685  18.930 -11.377  1.00  0.00              
ATOM   1240  HZ  PHE A  76     -18.467  20.615 -11.084  1.00  0.00              
ATOM   1241  N   SER A  77     -10.536  22.388 -13.770  1.00  0.00              
ATOM   1242  CA  SER A  77      -9.402  22.583 -14.673  1.00  0.00              
ATOM   1243  C   SER A  77      -8.568  21.314 -14.854  1.00  0.00              
ATOM   1244  O   SER A  77      -7.816  21.199 -15.823  1.00  0.00              
ATOM   1245  CB  SER A  77      -8.518  23.699 -14.151  1.00  0.00              
ATOM   1246  OG  SER A  77      -7.874  23.316 -12.967  1.00  0.00              
ATOM   1247  H   SER A  77     -10.519  22.822 -12.858  1.00  0.00              
ATOM   1248  HA  SER A  77      -9.787  22.813 -15.668  1.00  0.00              
ATOM   1249 1HB  SER A  77      -7.775  23.958 -14.905  1.00  0.00              
ATOM   1250 2HB  SER A  77      -9.122  24.587 -13.968  1.00  0.00              
ATOM   1251  HG  SER A  77      -7.338  24.068 -12.702  1.00  0.00              
ATOM   1252  N   ASP A  78      -8.712  20.364 -13.932  1.00  0.00              
ATOM   1253  CA  ASP A  78      -7.938  19.123 -13.996  1.00  0.00              
ATOM   1254  C   ASP A  78      -8.610  18.065 -14.877  1.00  0.00              
ATOM   1255  O   ASP A  78      -8.109  16.949 -15.006  1.00  0.00              
ATOM   1256  CB  ASP A  78      -7.730  18.558 -12.589  1.00  0.00              
ATOM   1257  CG  ASP A  78      -9.032  18.138 -11.920  1.00  0.00              
ATOM   1258  OD1 ASP A  78     -10.069  18.333 -12.508  1.00  0.00              
ATOM   1259  OD2 ASP A  78      -8.977  17.625 -10.828  1.00  0.00              
ATOM   1260  H   ASP A  78      -9.365  20.498 -13.174  1.00  0.00              
ATOM   1261  HA  ASP A  78      -6.977  19.338 -14.464  1.00  0.00              
ATOM   1262 1HB  ASP A  78      -7.068  17.693 -12.639  1.00  0.00              
ATOM   1263 2HB  ASP A  78      -7.243  19.307 -11.964  1.00  0.00              
ATOM   1264  N   GLY A  79      -9.744  18.416 -15.474  1.00  0.00              
ATOM   1265  CA  GLY A  79     -10.416  17.532 -16.413  1.00  0.00              
ATOM   1266  C   GLY A  79     -11.341  16.519 -15.761  1.00  0.00              
ATOM   1267  O   GLY A  79     -11.907  15.658 -16.435  1.00  0.00              
ATOM   1268  H   GLY A  79     -10.150  19.318 -15.271  1.00  0.00              
ATOM   1269 1HA  GLY A  79     -11.003  18.126 -17.115  1.00  0.00              
ATOM   1270 2HA  GLY A  79      -9.673  16.988 -16.995  1.00  0.00              
ATOM   1271  N   VAL A  80     -11.500  16.614 -14.445  1.00  0.00              
ATOM   1272  CA  VAL A  80     -12.362  15.683 -13.725  1.00  0.00              
ATOM   1273  C   VAL A  80     -13.677  16.345 -13.324  1.00  0.00              
ATOM   1274  O   VAL A  80     -13.689  17.428 -12.741  1.00  0.00              
ATOM   1275  CB  VAL A  80     -11.649  15.160 -12.464  1.00  0.00              
ATOM   1276  CG1 VAL A  80     -12.549  14.198 -11.703  1.00  0.00              
ATOM   1277  CG2 VAL A  80     -10.342  14.484 -12.852  1.00  0.00              
ATOM   1278  H   VAL A  80     -11.020  17.339 -13.931  1.00  0.00              
ATOM   1279  HA  VAL A  80     -12.606  14.852 -14.389  1.00  0.00              
ATOM   1280  HB  VAL A  80     -11.441  16.000 -11.801  1.00  0.00              
ATOM   1281 1HG1 VAL A  80     -12.028  13.839 -10.814  1.00  0.00              
ATOM   1282 2HG1 VAL A  80     -13.461  14.714 -11.404  1.00  0.00              
ATOM   1283 3HG1 VAL A  80     -12.800  13.352 -12.342  1.00  0.00              
ATOM   1284 1HG2 VAL A  80      -9.843  14.118 -11.955  1.00  0.00              
ATOM   1285 2HG2 VAL A  80     -10.549  13.648 -13.520  1.00  0.00              
ATOM   1286 3HG2 VAL A  80      -9.697  15.202 -13.359  1.00  0.00              
ATOM   1287  N   THR A  81     -14.786  15.694 -13.656  1.00  0.00              
ATOM   1288  CA  THR A  81     -16.100  16.227 -13.331  1.00  0.00              
ATOM   1289  C   THR A  81     -16.958  15.165 -12.659  1.00  0.00              
ATOM   1290  O   THR A  81     -17.027  14.023 -13.113  1.00  0.00              
ATOM   1291  CB  THR A  81     -16.815  16.755 -14.589  1.00  0.00              
ATOM   1292  OG1 THR A  81     -16.034  17.801 -15.181  1.00  0.00              
ATOM   1293  CG2 THR A  81     -18.192  17.295 -14.233  1.00  0.00              
ATOM   1294  H   THR A  81     -14.720  14.811 -14.142  1.00  0.00              
ATOM   1295  HA  THR A  81     -15.975  17.053 -12.631  1.00  0.00              
ATOM   1296  HB  THR A  81     -16.923  15.947 -15.312  1.00  0.00              
ATOM   1297  HG1 THR A  81     -15.663  18.354 -14.489  1.00  0.00              
ATOM   1298 1HG2 THR A  81     -18.682  17.664 -15.134  1.00  0.00              
ATOM   1299 2HG2 THR A  81     -18.792  16.499 -13.793  1.00  0.00              
ATOM   1300 3HG2 THR A  81     -18.089  18.110 -13.518  1.00  0.00              
ATOM   1301  N   ASN A  82     -17.599  15.552 -11.563  1.00  0.00              
ATOM   1302  CA  ASN A  82     -18.488  14.659 -10.839  1.00  0.00              
ATOM   1303  C   ASN A  82     -19.524  15.455 -10.055  1.00  0.00              
ATOM   1304  O   ASN A  82     -19.383  16.670  -9.883  1.00  0.00              
ATOM   1305  CB  ASN A  82     -17.699  13.745  -9.920  1.00  0.00              
ATOM   1306  CG  ASN A  82     -16.932  14.503  -8.871  1.00  0.00              
ATOM   1307  OD1 ASN A  82     -17.514  15.254  -8.081  1.00  0.00              
ATOM   1308  ND2 ASN A  82     -15.636  14.320  -8.849  1.00  0.00              
ATOM   1309  H   ASN A  82     -17.464  16.493 -11.223  1.00  0.00              
ATOM   1310  HA  ASN A  82     -19.031  14.050 -11.563  1.00  0.00              
ATOM   1311 1HB  ASN A  82     -18.379  13.051  -9.425  1.00  0.00              
ATOM   1312 2HB  ASN A  82     -16.998  13.153 -10.509  1.00  0.00              
ATOM   1313 1HD2 ASN A  82     -15.075  14.799  -8.173  1.00  0.00              
ATOM   1314 2HD2 ASN A  82     -15.207  13.703  -9.508  1.00  0.00              
ATOM   1315  N   TRP A  83     -20.563  14.768  -9.594  1.00  0.00              
ATOM   1316  CA  TRP A  83     -21.677  15.415  -8.906  1.00  0.00              
ATOM   1317  C   TRP A  83     -21.267  15.985  -7.547  1.00  0.00              
ATOM   1318  O   TRP A  83     -21.828  16.983  -7.087  1.00  0.00              
ATOM   1319  CB  TRP A  83     -22.833  14.430  -8.718  1.00  0.00              
ATOM   1320  CG  TRP A  83     -23.607  14.119  -9.970  1.00  0.00              
ATOM   1321  CD1 TRP A  83     -23.689  12.912 -10.604  1.00  0.00              
ATOM   1322  CD2 TRP A  83     -24.420  15.025 -10.728  1.00  0.00              
ATOM   1323  NE1 TRP A  83     -24.504  13.011 -11.706  1.00  0.00              
ATOM   1324  CE2 TRP A  83     -24.963  14.295 -11.805  1.00  0.00              
ATOM   1325  CE3 TRP A  83     -24.739  16.380 -10.600  1.00  0.00              
ATOM   1326  CZ2 TRP A  83     -25.807  14.879 -12.750  1.00  0.00              
ATOM   1327  CZ3 TRP A  83     -25.579  16.956 -11.539  1.00  0.00              
ATOM   1328  CH2 TRP A  83     -26.103  16.206 -12.598  1.00  0.00              
ATOM   1329  H   TRP A  83     -20.581  13.766  -9.726  1.00  0.00              
ATOM   1330  HA  TRP A  83     -22.024  16.248  -9.517  1.00  0.00              
ATOM   1331 1HB  TRP A  83     -22.448  13.489  -8.325  1.00  0.00              
ATOM   1332 2HB  TRP A  83     -23.534  14.828  -7.985  1.00  0.00              
ATOM   1333  HD1 TRP A  83     -23.182  12.004 -10.282  1.00  0.00              
ATOM   1334  HE1 TRP A  83     -24.728  12.258 -12.341  1.00  0.00              
ATOM   1335  HE3 TRP A  83     -24.337  16.970  -9.778  1.00  0.00              
ATOM   1336  HZ2 TRP A  83     -26.224  14.313 -13.583  1.00  0.00              
ATOM   1337  HZ3 TRP A  83     -25.822  18.013 -11.431  1.00  0.00              
ATOM   1338  HH2 TRP A  83     -26.761  16.693 -13.318  1.00  0.00              
ATOM   1339  N   GLY A  84     -20.299  15.341  -6.907  1.00  0.00              
ATOM   1340  CA  GLY A  84     -19.780  15.813  -5.637  1.00  0.00              
ATOM   1341  C   GLY A  84     -19.231  17.226  -5.728  1.00  0.00              
ATOM   1342  O   GLY A  84     -19.484  18.059  -4.855  1.00  0.00              
ATOM   1343  H   GLY A  84     -19.913  14.501  -7.314  1.00  0.00              
ATOM   1344 1HA  GLY A  84     -20.572  15.786  -4.888  1.00  0.00              
ATOM   1345 2HA  GLY A  84     -18.991  15.145  -5.294  1.00  0.00              
ATOM   1346  N   ARG A  85     -18.479  17.497  -6.789  1.00  0.00              
ATOM   1347  CA  ARG A  85     -17.947  18.831  -7.032  1.00  0.00              
ATOM   1348  C   ARG A  85     -19.069  19.813  -7.328  1.00  0.00              
ATOM   1349  O   ARG A  85     -19.064  20.946  -6.846  1.00  0.00              
ATOM   1350  CB  ARG A  85     -16.966  18.817  -8.196  1.00  0.00              
ATOM   1351  CG  ARG A  85     -15.649  18.111  -7.913  1.00  0.00              
ATOM   1352  CD  ARG A  85     -14.695  18.257  -9.042  1.00  0.00              
ATOM   1353  NE  ARG A  85     -13.447  17.554  -8.792  1.00  0.00              
ATOM   1354  CZ  ARG A  85     -12.355  17.630  -9.579  1.00  0.00              
ATOM   1355  NH1 ARG A  85     -12.373  18.380 -10.658  1.00  0.00              
ATOM   1356  NH2 ARG A  85     -11.267  16.950  -9.264  1.00  0.00              
ATOM   1357  H   ARG A  85     -18.272  16.757  -7.445  1.00  0.00              
ATOM   1358  HA  ARG A  85     -17.418  19.161  -6.137  1.00  0.00              
ATOM   1359 1HB  ARG A  85     -17.426  18.326  -9.052  1.00  0.00              
ATOM   1360 2HB  ARG A  85     -16.736  19.840  -8.490  1.00  0.00              
ATOM   1361 1HG  ARG A  85     -15.192  18.538  -7.021  1.00  0.00              
ATOM   1362 2HG  ARG A  85     -15.832  17.048  -7.755  1.00  0.00              
ATOM   1363 1HD  ARG A  85     -15.140  17.850  -9.950  1.00  0.00              
ATOM   1364 2HD  ARG A  85     -14.467  19.312  -9.192  1.00  0.00              
ATOM   1365  HE  ARG A  85     -13.395  16.967  -7.971  1.00  0.00              
ATOM   1366 1HH1 ARG A  85     -13.206  18.900 -10.898  1.00  0.00              
ATOM   1367 2HH1 ARG A  85     -11.555  18.436 -11.247  1.00  0.00              
ATOM   1368 1HH2 ARG A  85     -11.253  16.373  -8.434  1.00  0.00              
ATOM   1369 2HH2 ARG A  85     -10.449  17.006  -9.853  1.00  0.00              
ATOM   1370  N   ILE A  86     -20.029  19.368  -8.131  1.00  0.00              
ATOM   1371  CA  ILE A  86     -21.131  20.219  -8.559  1.00  0.00              
ATOM   1372  C   ILE A  86     -21.995  20.678  -7.381  1.00  0.00              
ATOM   1373  O   ILE A  86     -22.315  21.861  -7.266  1.00  0.00              
ATOM   1374  CB  ILE A  86     -22.012  19.483  -9.585  1.00  0.00              
ATOM   1375  CG1 ILE A  86     -21.243  19.265 -10.891  1.00  0.00              
ATOM   1376  CG2 ILE A  86     -23.293  20.263  -9.842  1.00  0.00              
ATOM   1377  CD1 ILE A  86     -21.924  18.313 -11.848  1.00  0.00              
ATOM   1378  H   ILE A  86     -19.992  18.411  -8.454  1.00  0.00              
ATOM   1379  HA  ILE A  86     -20.717  21.122  -9.006  1.00  0.00              
ATOM   1380  HB  ILE A  86     -22.270  18.496  -9.202  1.00  0.00              
ATOM   1381 1HG1 ILE A  86     -21.108  20.220 -11.397  1.00  0.00              
ATOM   1382 2HG1 ILE A  86     -20.252  18.871 -10.667  1.00  0.00              
ATOM   1383 1HG2 ILE A  86     -23.904  19.730 -10.570  1.00  0.00              
ATOM   1384 2HG2 ILE A  86     -23.847  20.368  -8.911  1.00  0.00              
ATOM   1385 3HG2 ILE A  86     -23.045  21.251 -10.231  1.00  0.00              
ATOM   1386 1HD1 ILE A  86     -21.319  18.209 -12.749  1.00  0.00              
ATOM   1387 2HD1 ILE A  86     -22.038  17.338 -11.373  1.00  0.00              
ATOM   1388 3HD1 ILE A  86     -22.905  18.705 -12.114  1.00  0.00              
ATOM   1389  N   VAL A  87     -22.361  19.750  -6.504  1.00  0.00              
ATOM   1390  CA  VAL A  87     -23.179  20.097  -5.345  1.00  0.00              
ATOM   1391  C   VAL A  87     -22.385  20.911  -4.323  1.00  0.00              
ATOM   1392  O   VAL A  87     -22.954  21.712  -3.580  1.00  0.00              
ATOM   1393  CB  VAL A  87     -23.717  18.820  -4.673  1.00  0.00              
ATOM   1394  CG1 VAL A  87     -22.616  18.132  -3.879  1.00  0.00              
ATOM   1395  CG2 VAL A  87     -24.895  19.165  -3.774  1.00  0.00              
ATOM   1396  H   VAL A  87     -22.074  18.791  -6.634  1.00  0.00              
ATOM   1397  HA  VAL A  87     -24.004  20.727  -5.680  1.00  0.00              
ATOM   1398  HB  VAL A  87     -24.040  18.122  -5.445  1.00  0.00              
ATOM   1399 1HG1 VAL A  87     -23.014  17.231  -3.410  1.00  0.00              
ATOM   1400 2HG1 VAL A  87     -21.799  17.862  -4.548  1.00  0.00              
ATOM   1401 3HG1 VAL A  87     -22.247  18.808  -3.108  1.00  0.00              
ATOM   1402 1HG2 VAL A  87     -25.271  18.257  -3.303  1.00  0.00              
ATOM   1403 2HG2 VAL A  87     -24.573  19.867  -3.005  1.00  0.00              
ATOM   1404 3HG2 VAL A  87     -25.687  19.618  -4.371  1.00  0.00              
ATOM   1405  N   THR A  88     -21.071  20.709  -4.291  1.00  0.00              
ATOM   1406  CA  THR A  88     -20.210  21.493  -3.414  1.00  0.00              
ATOM   1407  C   THR A  88     -20.128  22.933  -3.907  1.00  0.00              
ATOM   1408  O   THR A  88     -20.184  23.875  -3.115  1.00  0.00              
ATOM   1409  CB  THR A  88     -18.796  20.888  -3.328  1.00  0.00              
ATOM   1410  OG1 THR A  88     -18.872  19.569  -2.769  1.00  0.00              
ATOM   1411  CG2 THR A  88     -17.898  21.752  -2.457  1.00  0.00              
ATOM   1412  H   THR A  88     -20.658  20.001  -4.882  1.00  0.00              
ATOM   1413  HA  THR A  88     -20.651  21.505  -2.417  1.00  0.00              
ATOM   1414  HB  THR A  88     -18.368  20.820  -4.328  1.00  0.00              
ATOM   1415  HG1 THR A  88     -19.254  19.617  -1.889  1.00  0.00              
ATOM   1416 1HG2 THR A  88     -16.903  21.309  -2.408  1.00  0.00              
ATOM   1417 2HG2 THR A  88     -17.829  22.752  -2.885  1.00  0.00              
ATOM   1418 3HG2 THR A  88     -18.316  21.816  -1.453  1.00  0.00              
ATOM   1419  N   LEU A  89     -20.001  23.096  -5.220  1.00  0.00              
ATOM   1420  CA  LEU A  89     -19.940  24.422  -5.825  1.00  0.00              
ATOM   1421  C   LEU A  89     -21.223  25.196  -5.551  1.00  0.00              
ATOM   1422  O   LEU A  89     -21.190  26.379  -5.219  1.00  0.00              
ATOM   1423  CB  LEU A  89     -19.712  24.309  -7.337  1.00  0.00              
ATOM   1424  CG  LEU A  89     -18.307  23.868  -7.767  1.00  0.00              
ATOM   1425  CD1 LEU A  89     -18.297  23.592  -9.265  1.00  0.00              
ATOM   1426  CD2 LEU A  89     -17.301  24.949  -7.403  1.00  0.00              
ATOM   1427  H   LEU A  89     -19.945  22.282  -5.815  1.00  0.00              
ATOM   1428  HA  LEU A  89     -19.099  24.961  -5.391  1.00  0.00              
ATOM   1429 1HB  LEU A  89     -20.423  23.592  -7.743  1.00  0.00              
ATOM   1430 2HB  LEU A  89     -19.908  25.280  -7.792  1.00  0.00              
ATOM   1431  HG  LEU A  89     -18.045  22.941  -7.256  1.00  0.00              
ATOM   1432 1HD1 LEU A  89     -17.299  23.278  -9.570  1.00  0.00              
ATOM   1433 2HD1 LEU A  89     -19.011  22.802  -9.494  1.00  0.00              
ATOM   1434 3HD1 LEU A  89     -18.573  24.499  -9.803  1.00  0.00              
ATOM   1435 1HD2 LEU A  89     -16.303  24.635  -7.708  1.00  0.00              
ATOM   1436 2HD2 LEU A  89     -17.562  25.876  -7.915  1.00  0.00              
ATOM   1437 3HD2 LEU A  89     -17.317  25.113  -6.326  1.00  0.00              
ATOM   1438  N   ILE A  90     -22.357  24.523  -5.703  1.00  0.00              
ATOM   1439  CA  ILE A  90     -23.640  25.145  -5.416  1.00  0.00              
ATOM   1440  C   ILE A  90     -23.759  25.451  -3.926  1.00  0.00              
ATOM   1441  O   ILE A  90     -24.231  26.521  -3.541  1.00  0.00              
ATOM   1442  CB  ILE A  90     -24.804  24.239  -5.858  1.00  0.00              
ATOM   1443  CG1 ILE A  90     -24.816  24.090  -7.382  1.00  0.00              
ATOM   1444  CG2 ILE A  90     -26.129  24.798  -5.364  1.00  0.00              
ATOM   1445  CD1 ILE A  90     -25.722  22.988  -7.880  1.00  0.00              
ATOM   1446  H   ILE A  90     -22.335  23.565  -6.021  1.00  0.00              
ATOM   1447  HA  ILE A  90     -23.693  26.091  -5.954  1.00  0.00              
ATOM   1448  HB  ILE A  90     -24.665  23.241  -5.445  1.00  0.00              
ATOM   1449 1HG1 ILE A  90     -25.137  25.027  -7.836  1.00  0.00              
ATOM   1450 2HG1 ILE A  90     -23.806  23.886  -7.736  1.00  0.00              
ATOM   1451 1HG2 ILE A  90     -26.941  24.146  -5.685  1.00  0.00              
ATOM   1452 2HG2 ILE A  90     -26.118  24.853  -4.276  1.00  0.00              
ATOM   1453 3HG2 ILE A  90     -26.280  25.796  -5.776  1.00  0.00              
ATOM   1454 1HD1 ILE A  90     -25.677  22.944  -8.969  1.00  0.00              
ATOM   1455 2HD1 ILE A  90     -25.397  22.033  -7.465  1.00  0.00              
ATOM   1456 3HD1 ILE A  90     -26.746  23.189  -7.568  1.00  0.00              
ATOM   1457  N   SER A  91     -23.316  24.516  -3.090  1.00  0.00              
ATOM   1458  CA  SER A  91     -23.362  24.701  -1.644  1.00  0.00              
ATOM   1459  C   SER A  91     -22.550  25.919  -1.228  1.00  0.00              
ATOM   1460  O   SER A  91     -22.976  26.702  -0.377  1.00  0.00              
ATOM   1461  CB  SER A  91     -22.837  23.466  -0.939  1.00  0.00              
ATOM   1462  OG  SER A  91     -23.662  22.359  -1.185  1.00  0.00              
ATOM   1463  H   SER A  91     -22.938  23.658  -3.464  1.00  0.00              
ATOM   1464  HA  SER A  91     -24.400  24.865  -1.349  1.00  0.00              
ATOM   1465 1HB  SER A  91     -21.826  23.253  -1.284  1.00  0.00              
ATOM   1466 2HB  SER A  91     -22.786  23.653   0.132  1.00  0.00              
ATOM   1467  HG  SER A  91     -23.126  21.584  -1.001  1.00  0.00              
ATOM   1468  N   PHE A  92     -21.374  26.074  -1.830  1.00  0.00              
ATOM   1469  CA  PHE A  92     -20.535  27.230  -1.552  1.00  0.00              
ATOM   1470  C   PHE A  92     -21.189  28.505  -2.077  1.00  0.00              
ATOM   1471  O   PHE A  92     -21.117  29.557  -1.443  1.00  0.00              
ATOM   1472  CB  PHE A  92     -19.154  27.055  -2.185  1.00  0.00              
ATOM   1473  CG  PHE A  92     -18.205  28.182  -1.890  1.00  0.00              
ATOM   1474  CD1 PHE A  92     -17.995  28.608  -0.587  1.00  0.00              
ATOM   1475  CD2 PHE A  92     -17.522  28.819  -2.915  1.00  0.00              
ATOM   1476  CE1 PHE A  92     -17.122  29.645  -0.315  1.00  0.00              
ATOM   1477  CE2 PHE A  92     -16.648  29.855  -2.646  1.00  0.00              
ATOM   1478  CZ  PHE A  92     -16.449  30.268  -1.344  1.00  0.00              
ATOM   1479  H   PHE A  92     -21.053  25.381  -2.490  1.00  0.00              
ATOM   1480  HA  PHE A  92     -20.438  27.336  -0.471  1.00  0.00              
ATOM   1481 1HB  PHE A  92     -18.704  26.130  -1.827  1.00  0.00              
ATOM   1482 2HB  PHE A  92     -19.257  26.971  -3.266  1.00  0.00              
ATOM   1483  HD1 PHE A  92     -18.527  28.114   0.227  1.00  0.00              
ATOM   1484  HD2 PHE A  92     -17.679  28.493  -3.944  1.00  0.00              
ATOM   1485  HE1 PHE A  92     -16.967  29.969   0.714  1.00  0.00              
ATOM   1486  HE2 PHE A  92     -16.117  30.346  -3.460  1.00  0.00              
ATOM   1487  HZ  PHE A  92     -15.762  31.086  -1.130  1.00  0.00              
ATOM   1488  N   GLY A  93     -21.829  28.401  -3.237  1.00  0.00              
ATOM   1489  CA  GLY A  93     -22.588  29.509  -3.783  1.00  0.00              
ATOM   1490  C   GLY A  93     -23.661  29.981  -2.817  1.00  0.00              
ATOM   1491  O   GLY A  93     -23.874  31.181  -2.646  1.00  0.00              
ATOM   1492  H   GLY A  93     -21.787  27.532  -3.751  1.00  0.00              
ATOM   1493 1HA  GLY A  93     -21.914  30.335  -4.011  1.00  0.00              
ATOM   1494 2HA  GLY A  93     -23.052  29.205  -4.721  1.00  0.00              
ATOM   1495  N   ALA A  94     -24.340  29.029  -2.181  1.00  0.00              
ATOM   1496  CA  ALA A  94     -25.344  29.352  -1.175  1.00  0.00              
ATOM   1497  C   ALA A  94     -24.686  29.965   0.053  1.00  0.00              
ATOM   1498  O   ALA A  94     -25.243  30.860   0.689  1.00  0.00              
ATOM   1499  CB  ALA A  94     -26.133  28.109  -0.793  1.00  0.00              
ATOM   1500  H   ALA A  94     -24.157  28.060  -2.400  1.00  0.00              
ATOM   1501  HA  ALA A  94     -26.028  30.086  -1.602  1.00  0.00              
ATOM   1502 1HB  ALA A  94     -26.878  28.367  -0.041  1.00  0.00              
ATOM   1503 2HB  ALA A  94     -26.632  27.709  -1.676  1.00  0.00              
ATOM   1504 3HB  ALA A  94     -25.455  27.358  -0.389  1.00  0.00              
ATOM   1505  N   PHE A  95     -23.498  29.472   0.383  1.00  0.00              
ATOM   1506  CA  PHE A  95     -22.714  30.024   1.478  1.00  0.00              
ATOM   1507  C   PHE A  95     -22.390  31.484   1.194  1.00  0.00              
ATOM   1508  O   PHE A  95     -22.503  32.339   2.070  1.00  0.00              
ATOM   1509  CB  PHE A  95     -21.426  29.220   1.663  1.00  0.00              
ATOM   1510  CG  PHE A  95     -20.627  29.619   2.871  1.00  0.00              
ATOM   1511  CD1 PHE A  95     -20.917  29.085   4.116  1.00  0.00              
ATOM   1512  CD2 PHE A  95     -19.581  30.519   2.761  1.00  0.00              
ATOM   1513  CE1 PHE A  95     -20.181  29.446   5.229  1.00  0.00              
ATOM   1514  CE2 PHE A  95     -18.841  30.882   3.870  1.00  0.00              
ATOM   1515  CZ  PHE A  95     -19.142  30.346   5.107  1.00  0.00              
ATOM   1516  H   PHE A  95     -23.129  28.692  -0.142  1.00  0.00              
ATOM   1517  HA  PHE A  95     -23.304  29.958   2.394  1.00  0.00              
ATOM   1518 1HB  PHE A  95     -21.667  28.161   1.751  1.00  0.00              
ATOM   1519 2HB  PHE A  95     -20.794  29.340   0.784  1.00  0.00              
ATOM   1520  HD1 PHE A  95     -21.736  28.371   4.212  1.00  0.00              
ATOM   1521  HD2 PHE A  95     -19.343  30.942   1.784  1.00  0.00              
ATOM   1522  HE1 PHE A  95     -20.422  29.019   6.203  1.00  0.00              
ATOM   1523  HE2 PHE A  95     -18.020  31.592   3.770  1.00  0.00              
ATOM   1524  HZ  PHE A  95     -18.562  30.633   5.983  1.00  0.00              
ATOM   1525  N   VAL A  96     -21.990  31.762  -0.042  1.00  0.00              
ATOM   1526  CA  VAL A  96     -21.720  33.130  -0.467  1.00  0.00              
ATOM   1527  C   VAL A  96     -23.004  33.948  -0.475  1.00  0.00              
ATOM   1528  O   VAL A  96     -23.004  35.126  -0.117  1.00  0.00              
ATOM   1529  CB  VAL A  96     -21.083  33.169  -1.870  1.00  0.00              
ATOM   1530  CG1 VAL A  96     -20.992  34.600  -2.375  1.00  0.00              
ATOM   1531  CG2 VAL A  96     -19.708  32.515  -1.848  1.00  0.00              
ATOM   1532  H   VAL A  96     -21.871  31.008  -0.704  1.00  0.00              
ATOM   1533  HA  VAL A  96     -21.018  33.579   0.237  1.00  0.00              
ATOM   1534  HB  VAL A  96     -21.726  32.630  -2.566  1.00  0.00              
ATOM   1535 1HG1 VAL A  96     -20.540  34.608  -3.368  1.00  0.00              
ATOM   1536 2HG1 VAL A  96     -21.992  35.031  -2.429  1.00  0.00              
ATOM   1537 3HG1 VAL A  96     -20.379  35.189  -1.693  1.00  0.00              
ATOM   1538 1HG2 VAL A  96     -19.273  32.551  -2.847  1.00  0.00              
ATOM   1539 2HG2 VAL A  96     -19.062  33.050  -1.151  1.00  0.00              
ATOM   1540 3HG2 VAL A  96     -19.804  31.477  -1.531  1.00  0.00              
ATOM   1541  N   ALA A  97     -24.101  33.312  -0.877  1.00  0.00              
ATOM   1542  CA  ALA A  97     -25.407  33.958  -0.876  1.00  0.00              
ATOM   1543  C   ALA A  97     -25.766  34.455   0.518  1.00  0.00              
ATOM   1544  O   ALA A  97     -26.355  35.526   0.673  1.00  0.00              
ATOM   1545  CB  ALA A  97     -26.470  33.006  -1.392  1.00  0.00              
ATOM   1546  H   ALA A  97     -24.025  32.356  -1.193  1.00  0.00              
ATOM   1547  HA  ALA A  97     -25.358  34.823  -1.538  1.00  0.00              
ATOM   1548 1HB  ALA A  97     -27.440  33.504  -1.384  1.00  0.00              
ATOM   1549 2HB  ALA A  97     -26.226  32.704  -2.410  1.00  0.00              
ATOM   1550 3HB  ALA A  97     -26.510  32.125  -0.753  1.00  0.00              
ATOM   1551  N   LYS A  98     -25.409  33.674   1.532  1.00  0.00              
ATOM   1552  CA  LYS A  98     -25.598  34.090   2.914  1.00  0.00              
ATOM   1553  C   LYS A  98     -24.704  35.272   3.239  1.00  0.00              
ATOM   1554  O   LYS A  98     -25.117  36.212   3.917  1.00  0.00              
ATOM   1555  CB  LYS A  98     -25.315  32.933   3.873  1.00  0.00              
ATOM   1556  CG  LYS A  98     -26.346  31.813   3.830  1.00  0.00              
ATOM   1557  CD  LYS A  98     -25.970  30.679   4.772  1.00  0.00              
ATOM   1558  CE  LYS A  98     -26.988  29.549   4.713  1.00  0.00              
ATOM   1559  NZ  LYS A  98     -26.624  28.426   5.619  1.00  0.00              
ATOM   1560  H   LYS A  98     -24.998  32.771   1.342  1.00  0.00              
ATOM   1561  HA  LYS A  98     -26.642  34.376   3.050  1.00  0.00              
ATOM   1562 1HB  LYS A  98     -24.341  32.500   3.643  1.00  0.00              
ATOM   1563 2HB  LYS A  98     -25.272  33.309   4.895  1.00  0.00              
ATOM   1564 1HG  LYS A  98     -27.322  32.206   4.120  1.00  0.00              
ATOM   1565 2HG  LYS A  98     -26.418  31.423   2.816  1.00  0.00              
ATOM   1566 1HD  LYS A  98     -24.989  30.288   4.497  1.00  0.00              
ATOM   1567 2HD  LYS A  98     -25.919  31.056   5.793  1.00  0.00              
ATOM   1568 1HE  LYS A  98     -27.968  29.928   4.999  1.00  0.00              
ATOM   1569 2HE  LYS A  98     -27.052  29.170   3.694  1.00  0.00              
ATOM   1570 1HZ  LYS A  98     -27.322  27.698   5.551  1.00  0.00              
ATOM   1571 2HZ  LYS A  98     -25.724  28.054   5.351  1.00  0.00              
ATOM   1572 3HZ  LYS A  98     -26.580  28.761   6.571  1.00  0.00              
ATOM   1573  N   HIS A  99     -23.471  35.217   2.751  1.00  0.00              
ATOM   1574  CA  HIS A  99     -22.553  36.334   2.893  1.00  0.00              
ATOM   1575  C   HIS A  99     -23.085  37.586   2.217  1.00  0.00              
ATOM   1576  O   HIS A  99     -22.874  38.696   2.702  1.00  0.00              
ATOM   1577  CB  HIS A  99     -21.181  35.981   2.311  1.00  0.00              
ATOM   1578  CG  HIS A  99     -20.165  37.071   2.459  1.00  0.00              
ATOM   1579  ND1 HIS A  99     -19.651  37.448   3.682  1.00  0.00              
ATOM   1580  CD2 HIS A  99     -19.570  37.866   1.539  1.00  0.00              
ATOM   1581  CE1 HIS A  99     -18.782  38.428   3.506  1.00  0.00              
ATOM   1582  NE2 HIS A  99     -18.715  38.700   2.216  1.00  0.00              
ATOM   1583  H   HIS A  99     -23.160  34.384   2.271  1.00  0.00              
ATOM   1584  HA  HIS A  99     -22.433  36.574   3.949  1.00  0.00              
ATOM   1585 1HB  HIS A  99     -20.796  35.087   2.804  1.00  0.00              
ATOM   1586 2HB  HIS A  99     -21.283  35.751   1.251  1.00  0.00              
ATOM   1587  HD1 HIS A  99     -19.830  37.005   4.560  1.00  0.00              
ATOM   1588  HD2 HIS A  99     -19.658  37.938   0.454  1.00  0.00              
ATOM   1589  HE1 HIS A  99     -18.261  38.867   4.357  1.00  0.00              
ATOM   1590  N   LEU A 100     -23.767  37.410   1.092  1.00  0.00              
ATOM   1591  CA  LEU A 100     -24.279  38.555   0.356  1.00  0.00              
ATOM   1592  C   LEU A 100     -25.335  39.238   1.203  1.00  0.00              
ATOM   1593  O   LEU A 100     -25.461  40.462   1.193  1.00  0.00              
ATOM   1594  CB  LEU A 100     -24.872  38.123  -0.990  1.00  0.00              
ATOM   1595  CG  LEU A 100     -23.865  37.609  -2.027  1.00  0.00              
ATOM   1596  CD1 LEU A 100     -24.605  37.184  -3.288  1.00  0.00              
ATOM   1597  CD2 LEU A 100     -22.848  38.699  -2.331  1.00  0.00              
ATOM   1598  H   LEU A 100     -23.937  36.481   0.735  1.00  0.00              
ATOM   1599  HA  LEU A 100     -23.451  39.233   0.152  1.00  0.00              
ATOM   1600 1HB  LEU A 100     -25.598  37.331  -0.812  1.00  0.00              
ATOM   1601 2HB  LEU A 100     -25.394  38.974  -1.429  1.00  0.00              
ATOM   1602  HG  LEU A 100     -23.350  36.733  -1.631  1.00  0.00              
ATOM   1603 1HD1 LEU A 100     -23.889  36.818  -4.024  1.00  0.00              
ATOM   1604 2HD1 LEU A 100     -25.312  36.390  -3.044  1.00  0.00              
ATOM   1605 3HD1 LEU A 100     -25.144  38.037  -3.698  1.00  0.00              
ATOM   1606 1HD2 LEU A 100     -22.131  38.333  -3.067  1.00  0.00              
ATOM   1607 2HD2 LEU A 100     -23.361  39.575  -2.729  1.00  0.00              
ATOM   1608 3HD2 LEU A 100     -22.321  38.971  -1.416  1.00  0.00              
ATOM   1609  N   LYS A 101     -26.095  38.432   1.936  1.00  0.00              
ATOM   1610  CA  LYS A 101     -27.105  38.959   2.837  1.00  0.00              
ATOM   1611  C   LYS A 101     -26.459  39.611   4.047  1.00  0.00              
ATOM   1612  O   LYS A 101     -27.008  40.548   4.623  1.00  0.00              
ATOM   1613  CB  LYS A 101     -28.063  37.852   3.280  1.00  0.00              
ATOM   1614  CG  LYS A 101     -29.003  37.359   2.188  1.00  0.00              
ATOM   1615  CD  LYS A 101     -29.938  38.466   1.723  1.00  0.00              
ATOM   1616  CE  LYS A 101     -30.919  37.959   0.675  1.00  0.00              
ATOM   1617  NZ  LYS A 101     -31.819  39.039   0.188  1.00  0.00              
ATOM   1618  H   LYS A 101     -25.970  37.432   1.868  1.00  0.00              
ATOM   1619  HA  LYS A 101     -27.668  39.732   2.311  1.00  0.00              
ATOM   1620 1HB  LYS A 101     -27.489  36.997   3.638  1.00  0.00              
ATOM   1621 2HB  LYS A 101     -28.672  38.209   4.110  1.00  0.00              
ATOM   1622 1HG  LYS A 101     -28.420  37.006   1.337  1.00  0.00              
ATOM   1623 2HG  LYS A 101     -29.598  36.529   2.567  1.00  0.00              
ATOM   1624 1HD  LYS A 101     -30.498  38.852   2.576  1.00  0.00              
ATOM   1625 2HD  LYS A 101     -29.353  39.280   1.295  1.00  0.00              
ATOM   1626 1HE  LYS A 101     -30.368  37.553  -0.172  1.00  0.00              
ATOM   1627 2HE  LYS A 101     -31.527  37.162   1.101  1.00  0.00              
ATOM   1628 1HZ  LYS A 101     -32.453  38.663  -0.503  1.00  0.00              
ATOM   1629 2HZ  LYS A 101     -32.350  39.411   0.963  1.00  0.00              
ATOM   1630 3HZ  LYS A 101     -31.268  39.776  -0.227  1.00  0.00              
ATOM   1631  N   THR A 102     -25.290  39.111   4.433  1.00  0.00              
ATOM   1632  CA  THR A 102     -24.520  39.752   5.484  1.00  0.00              
ATOM   1633  C   THR A 102     -24.095  41.135   5.022  1.00  0.00              
ATOM   1634  O   THR A 102     -24.135  42.100   5.784  1.00  0.00              
ATOM   1635  CB  THR A 102     -23.284  38.918   5.870  1.00  0.00              
ATOM   1636  OG1 THR A 102     -23.703  37.642   6.373  1.00  0.00              
ATOM   1637  CG2 THR A 102     -22.468  39.635   6.935  1.00  0.00              
ATOM   1638  H   THR A 102     -24.926  38.277   3.995  1.00  0.00              
ATOM   1639  HA  THR A 102     -25.141  39.815   6.378  1.00  0.00              
ATOM   1640  HB  THR A 102     -22.663  38.759   4.989  1.00  0.00              
ATOM   1641  HG1 THR A 102     -22.973  37.022   6.319  1.00  0.00              
ATOM   1642 1HG2 THR A 102     -21.599  39.032   7.195  1.00  0.00              
ATOM   1643 2HG2 THR A 102     -22.139  40.601   6.551  1.00  0.00              
ATOM   1644 3HG2 THR A 102     -23.082  39.788   7.822  1.00  0.00              
ATOM   1645  N   ILE A 103     -23.697  41.226   3.759  1.00  0.00              
ATOM   1646  CA  ILE A 103     -23.307  42.500   3.175  1.00  0.00              
ATOM   1647  C   ILE A 103     -24.490  43.455   3.126  1.00  0.00              
ATOM   1648  O   ILE A 103     -24.390  44.607   3.548  1.00  0.00              
ATOM   1649  CB  ILE A 103     -22.738  42.306   1.757  1.00  0.00              
ATOM   1650  CG1 ILE A 103     -21.402  41.562   1.815  1.00  0.00              
ATOM   1651  CG2 ILE A 103     -22.574  43.649   1.063  1.00  0.00              
ATOM   1652  CD1 ILE A 103     -20.913  41.079   0.469  1.00  0.00              
ATOM   1653  H   ILE A 103     -23.663  40.393   3.188  1.00  0.00              
ATOM   1654  HA  ILE A 103     -22.548  42.954   3.812  1.00  0.00              
ATOM   1655  HB  ILE A 103     -23.419  41.687   1.174  1.00  0.00              
ATOM   1656 1HG1 ILE A 103     -20.640  42.215   2.240  1.00  0.00              
ATOM   1657 2HG1 ILE A 103     -21.494  40.698   2.473  1.00  0.00              
ATOM   1658 1HG2 ILE A 103     -22.170  43.494   0.062  1.00  0.00              
ATOM   1659 2HG2 ILE A 103     -23.542  44.142   0.991  1.00  0.00              
ATOM   1660 3HG2 ILE A 103     -21.890  44.275   1.637  1.00  0.00              
ATOM   1661 1HD1 ILE A 103     -19.962  40.561   0.591  1.00  0.00              
ATOM   1662 2HD1 ILE A 103     -21.646  40.394   0.040  1.00  0.00              
ATOM   1663 3HD1 ILE A 103     -20.779  41.930  -0.196  1.00  0.00              
ATOM   1664  N   ASN A 104     -25.613  42.963   2.617  1.00  0.00              
ATOM   1665  CA  ASN A 104     -26.813  43.773   2.476  1.00  0.00              
ATOM   1666  C   ASN A 104     -28.067  42.914   2.543  1.00  0.00              
ATOM   1667  O   ASN A 104     -28.171  41.894   1.863  1.00  0.00              
ATOM   1668  CB  ASN A 104     -26.774  44.563   1.181  1.00  0.00              
ATOM   1669  CG  ASN A 104     -27.874  45.585   1.093  1.00  0.00              
ATOM   1670  OD1 ASN A 104     -29.010  45.262   0.727  1.00  0.00              
ATOM   1671  ND2 ASN A 104     -27.559  46.811   1.423  1.00  0.00              
ATOM   1672  H   ASN A 104     -25.633  41.997   2.320  1.00  0.00              
ATOM   1673  HA  ASN A 104     -26.850  44.484   3.303  1.00  0.00              
ATOM   1674 1HB  ASN A 104     -25.814  45.072   1.093  1.00  0.00              
ATOM   1675 2HB  ASN A 104     -26.861  43.880   0.335  1.00  0.00              
ATOM   1676 1HD2 ASN A 104     -28.251  47.533   1.384  1.00  0.00              
ATOM   1677 2HD2 ASN A 104     -26.628  47.027   1.714  1.00  0.00              
ATOM   1678  N   GLN A 105     -29.022  43.335   3.364  1.00  0.00              
ATOM   1679  CA  GLN A 105     -30.244  42.571   3.571  1.00  0.00              
ATOM   1680  C   GLN A 105     -31.056  42.381   2.288  1.00  0.00              
ATOM   1681  O   GLN A 105     -31.725  41.365   2.120  1.00  0.00              
ATOM   1682  CB  GLN A 105     -31.111  43.254   4.632  1.00  0.00              
ATOM   1683  CG  GLN A 105     -32.353  42.469   5.020  1.00  0.00              
ATOM   1684  CD  GLN A 105     -32.019  41.144   5.678  1.00  0.00              
ATOM   1685  OE1 GLN A 105     -31.219  41.085   6.616  1.00  0.00              
ATOM   1686  NE2 GLN A 105     -32.630  40.071   5.190  1.00  0.00              
ATOM   1687  H   GLN A 105     -28.898  44.207   3.859  1.00  0.00              
ATOM   1688  HA  GLN A 105     -29.974  41.574   3.919  1.00  0.00              
ATOM   1689 1HB  GLN A 105     -30.521  43.417   5.534  1.00  0.00              
ATOM   1690 2HB  GLN A 105     -31.430  44.230   4.268  1.00  0.00              
ATOM   1691 1HG  GLN A 105     -32.939  43.062   5.723  1.00  0.00              
ATOM   1692 2HG  GLN A 105     -32.938  42.268   4.123  1.00  0.00              
ATOM   1693 1HE2 GLN A 105     -32.449  39.169   5.584  1.00  0.00              
ATOM   1694 2HE2 GLN A 105     -33.272  40.164   4.428  1.00  0.00              
ATOM   1695  N   GLU A 106     -30.989  43.353   1.382  1.00  0.00              
ATOM   1696  CA  GLU A 106     -31.686  43.244   0.099  1.00  0.00              
ATOM   1697  C   GLU A 106     -30.867  42.798  -1.119  1.00  0.00              
ATOM   1698  O   GLU A 106     -31.328  42.934  -2.252  1.00  0.00              
ATOM   1699  CB  GLU A 106     -32.326  44.597  -0.222  1.00  0.00              
ATOM   1700  CG  GLU A 106     -33.370  45.053   0.788  1.00  0.00              
ATOM   1701  CD  GLU A 106     -34.551  44.127   0.867  1.00  0.00              
ATOM   1702  OE1 GLU A 106     -34.947  43.610  -0.150  1.00  0.00              
ATOM   1703  OE2 GLU A 106     -35.059  43.936   1.947  1.00  0.00              
ATOM   1704  H   GLU A 106     -30.447  44.182   1.578  1.00  0.00              
ATOM   1705  HA  GLU A 106     -32.438  42.458   0.179  1.00  0.00              
ATOM   1706 1HB  GLU A 106     -31.552  45.363  -0.272  1.00  0.00              
ATOM   1707 2HB  GLU A 106     -32.805  44.550  -1.200  1.00  0.00              
ATOM   1708 1HG  GLU A 106     -32.906  45.117   1.772  1.00  0.00              
ATOM   1709 2HG  GLU A 106     -33.714  46.050   0.514  1.00  0.00              
ATOM   1710  N   SER A 107     -29.672  42.259  -0.903  1.00  0.00              
ATOM   1711  CA  SER A 107     -28.845  41.819  -2.026  1.00  0.00              
ATOM   1712  C   SER A 107     -29.472  40.664  -2.813  1.00  0.00              
ATOM   1713  O   SER A 107     -29.968  39.699  -2.230  1.00  0.00              
ATOM   1714  CB  SER A 107     -27.479  41.400  -1.517  1.00  0.00              
ATOM   1715  OG  SER A 107     -26.695  40.879  -2.555  1.00  0.00              
ATOM   1716  H   SER A 107     -29.323  42.148   0.038  1.00  0.00              
ATOM   1717  HA  SER A 107     -28.743  42.648  -2.727  1.00  0.00              
ATOM   1718 1HB  SER A 107     -26.977  42.259  -1.074  1.00  0.00              
ATOM   1719 2HB  SER A 107     -27.597  40.651  -0.735  1.00  0.00              
ATOM   1720  HG  SER A 107     -26.886  41.417  -3.327  1.00  0.00              
ATOM   1721  N   CYS A 108     -29.454  40.787  -4.140  1.00  0.00              
ATOM   1722  CA  CYS A 108     -30.010  39.773  -5.035  1.00  0.00              
ATOM   1723  C   CYS A 108     -28.971  38.671  -5.212  1.00  0.00              
ATOM   1724  O   CYS A 108     -27.807  38.961  -5.486  1.00  0.00              
ATOM   1725  CB  CYS A 108     -30.377  40.367  -6.395  1.00  0.00              
ATOM   1726  SG  CYS A 108     -31.688  41.612  -6.327  1.00  0.00              
ATOM   1727  H   CYS A 108     -29.038  41.617  -4.536  1.00  0.00              
ATOM   1728  HA  CYS A 108     -30.942  39.405  -4.605  1.00  0.00              
ATOM   1729 1HB  CYS A 108     -29.495  40.830  -6.840  1.00  0.00              
ATOM   1730 2HB  CYS A 108     -30.702  39.571  -7.064  1.00  0.00              
ATOM   1731  HG  CYS A 108     -32.023  41.531  -7.611  1.00  0.00              
ATOM   1732  N   ILE A 109     -29.376  37.412  -5.068  1.00  0.00              
ATOM   1733  CA  ILE A 109     -28.442  36.300  -5.249  1.00  0.00              
ATOM   1734  C   ILE A 109     -28.409  35.799  -6.693  1.00  0.00              
ATOM   1735  O   ILE A 109     -27.634  34.903  -7.031  1.00  0.00              
ATOM   1736  CB  ILE A 109     -28.806  35.130  -4.316  1.00  0.00              
ATOM   1737  CG1 ILE A 109     -30.233  34.650  -4.593  1.00  0.00              
ATOM   1738  CG2 ILE A 109     -28.654  35.544  -2.861  1.00  0.00              
ATOM   1739  CD1 ILE A 109     -30.343  33.715  -5.776  1.00  0.00              
ATOM   1740  H   ILE A 109     -30.338  37.214  -4.832  1.00  0.00              
ATOM   1741  HA  ILE A 109     -27.435  36.655  -5.033  1.00  0.00              
ATOM   1742  HB  ILE A 109     -28.145  34.287  -4.515  1.00  0.00              
ATOM   1743 1HG1 ILE A 109     -30.621  34.136  -3.715  1.00  0.00              
ATOM   1744 2HG1 ILE A 109     -30.877  35.510  -4.779  1.00  0.00              
ATOM   1745 1HG2 ILE A 109     -28.915  34.706  -2.215  1.00  0.00              
ATOM   1746 2HG2 ILE A 109     -27.622  35.839  -2.672  1.00  0.00              
ATOM   1747 3HG2 ILE A 109     -29.315  36.385  -2.650  1.00  0.00              
ATOM   1748 1HD1 ILE A 109     -31.384  33.418  -5.910  1.00  0.00              
ATOM   1749 2HD1 ILE A 109     -29.993  34.223  -6.676  1.00  0.00              
ATOM   1750 3HD1 ILE A 109     -29.735  32.830  -5.598  1.00  0.00              
ATOM   1751  N   GLU A 110     -29.246  36.391  -7.540  1.00  0.00              
ATOM   1752  CA  GLU A 110     -29.412  35.934  -8.918  1.00  0.00              
ATOM   1753  C   GLU A 110     -28.144  36.038  -9.768  1.00  0.00              
ATOM   1754  O   GLU A 110     -27.831  35.120 -10.524  1.00  0.00              
ATOM   1755  CB  GLU A 110     -30.534  36.729  -9.589  1.00  0.00              
ATOM   1756  CG  GLU A 110     -31.928  36.420  -9.060  1.00  0.00              
ATOM   1757  CD  GLU A 110     -32.991  37.292  -9.667  1.00  0.00              
ATOM   1758  OE1 GLU A 110     -32.649  38.201 -10.384  1.00  0.00              
ATOM   1759  OE2 GLU A 110     -34.147  37.049  -9.413  1.00  0.00              
ATOM   1760  H   GLU A 110     -29.783  37.183  -7.216  1.00  0.00              
ATOM   1761  HA  GLU A 110     -29.639  34.867  -8.903  1.00  0.00              
ATOM   1762 1HB  GLU A 110     -30.355  37.796  -9.455  1.00  0.00              
ATOM   1763 2HB  GLU A 110     -30.531  36.529 -10.660  1.00  0.00              
ATOM   1764 1HG  GLU A 110     -32.163  35.378  -9.274  1.00  0.00              
ATOM   1765 2HG  GLU A 110     -31.931  36.550  -7.978  1.00  0.00              
ATOM   1766  N   PRO A 111     -27.412  37.158  -9.654  1.00  0.00              
ATOM   1767  CA  PRO A 111     -26.148  37.282 -10.389  1.00  0.00              
ATOM   1768  C   PRO A 111     -25.222  36.094 -10.141  1.00  0.00              
ATOM   1769  O   PRO A 111     -24.587  35.599 -11.072  1.00  0.00              
ATOM   1770  CB  PRO A 111     -25.554  38.579  -9.829  1.00  0.00              
ATOM   1771  CG  PRO A 111     -26.744  39.387  -9.439  1.00  0.00              
ATOM   1772  CD  PRO A 111     -27.701  38.385  -8.851  1.00  0.00              
ATOM   1773  HA  PRO A 111     -26.362  37.397 -11.461  1.00  0.00              
ATOM   1774 1HB  PRO A 111     -24.893  38.354  -8.979  1.00  0.00              
ATOM   1775 2HB  PRO A 111     -24.937  39.071 -10.595  1.00  0.00              
ATOM   1776 1HG  PRO A 111     -26.454  40.168  -8.720  1.00  0.00              
ATOM   1777 2HG  PRO A 111     -27.158  39.903 -10.318  1.00  0.00              
ATOM   1778 1HD  PRO A 111     -27.472  38.240  -7.785  1.00  0.00              
ATOM   1779 2HD  PRO A 111     -28.733  38.742  -8.981  1.00  0.00              
ATOM   1780  N   LEU A 112     -25.151  35.648  -8.893  1.00  0.00              
ATOM   1781  CA  LEU A 112     -24.306  34.520  -8.525  1.00  0.00              
ATOM   1782  C   LEU A 112     -24.879  33.220  -9.077  1.00  0.00              
ATOM   1783  O   LEU A 112     -24.157  32.402  -9.650  1.00  0.00              
ATOM   1784  CB  LEU A 112     -24.174  34.427  -6.999  1.00  0.00              
ATOM   1785  CG  LEU A 112     -23.329  33.259  -6.475  1.00  0.00              
ATOM   1786  CD1 LEU A 112     -21.917  33.361  -7.035  1.00  0.00              
ATOM   1787  CD2 LEU A 112     -23.318  33.284  -4.954  1.00  0.00              
ATOM   1788  H   LEU A 112     -25.700  36.105  -8.179  1.00  0.00              
ATOM   1789  HA  LEU A 112     -23.314  34.679  -8.947  1.00  0.00              
ATOM   1790 1HB  LEU A 112     -23.727  35.350  -6.633  1.00  0.00              
ATOM   1791 2HB  LEU A 112     -25.171  34.335  -6.569  1.00  0.00              
ATOM   1792  HG  LEU A 112     -23.757  32.317  -6.819  1.00  0.00              
ATOM   1793 1HD1 LEU A 112     -21.317  32.531  -6.662  1.00  0.00              
ATOM   1794 2HD1 LEU A 112     -21.954  33.321  -8.124  1.00  0.00              
ATOM   1795 3HD1 LEU A 112     -21.468  34.303  -6.720  1.00  0.00              
ATOM   1796 1HD2 LEU A 112     -22.718  32.453  -4.581  1.00  0.00              
ATOM   1797 2HD2 LEU A 112     -22.889  34.225  -4.608  1.00  0.00              
ATOM   1798 3HD2 LEU A 112     -24.338  33.192  -4.580  1.00  0.00              
ATOM   1799  N   ALA A 113     -26.182  33.035  -8.901  1.00  0.00              
ATOM   1800  CA  ALA A 113     -26.856  31.830  -9.366  1.00  0.00              
ATOM   1801  C   ALA A 113     -26.687  31.644 -10.868  1.00  0.00              
ATOM   1802  O   ALA A 113     -26.532  30.522 -11.350  1.00  0.00              
ATOM   1803  CB  ALA A 113     -28.329  31.873  -9.000  1.00  0.00              
ATOM   1804  H   ALA A 113     -26.721  33.750  -8.432  1.00  0.00              
ATOM   1805  HA  ALA A 113     -26.395  30.974  -8.873  1.00  0.00              
ATOM   1806 1HB  ALA A 113     -28.819  30.966  -9.355  1.00  0.00              
ATOM   1807 2HB  ALA A 113     -28.434  31.943  -7.918  1.00  0.00              
ATOM   1808 3HB  ALA A 113     -28.794  32.741  -9.466  1.00  0.00              
ATOM   1809  N   GLU A 114     -26.717  32.750 -11.601  1.00  0.00              
ATOM   1810  CA  GLU A 114     -26.537  32.712 -13.045  1.00  0.00              
ATOM   1811  C   GLU A 114     -25.108  32.318 -13.394  1.00  0.00              
ATOM   1812  O   GLU A 114     -24.877  31.545 -14.320  1.00  0.00              
ATOM   1813  CB  GLU A 114     -26.872  34.071 -13.665  1.00  0.00              
ATOM   1814  CG  GLU A 114     -28.354  34.417 -13.655  1.00  0.00              
ATOM   1815  CD  GLU A 114     -28.638  35.789 -14.200  1.00  0.00              
ATOM   1816  OE1 GLU A 114     -27.704  36.510 -14.458  1.00  0.00              
ATOM   1817  OE2 GLU A 114     -29.790  36.117 -14.358  1.00  0.00              
ATOM   1818  H   GLU A 114     -26.868  33.640 -11.147  1.00  0.00              
ATOM   1819  HA  GLU A 114     -27.206  31.956 -13.458  1.00  0.00              
ATOM   1820 1HB  GLU A 114     -26.341  34.857 -13.128  1.00  0.00              
ATOM   1821 2HB  GLU A 114     -26.531  34.093 -14.700  1.00  0.00              
ATOM   1822 1HG  GLU A 114     -28.893  33.683 -14.253  1.00  0.00              
ATOM   1823 2HG  GLU A 114     -28.724  34.354 -12.632  1.00  0.00              
ATOM   1824  N   SER A 115     -24.155  32.851 -12.639  1.00  0.00              
ATOM   1825  CA  SER A 115     -22.750  32.546 -12.858  1.00  0.00              
ATOM   1826  C   SER A 115     -22.497  31.064 -12.621  1.00  0.00              
ATOM   1827  O   SER A 115     -21.835  30.397 -13.418  1.00  0.00              
ATOM   1828  CB  SER A 115     -21.877  33.379 -11.939  1.00  0.00              
ATOM   1829  OG  SER A 115     -20.520  33.102 -12.148  1.00  0.00              
ATOM   1830  H   SER A 115     -24.411  33.483 -11.894  1.00  0.00              
ATOM   1831  HA  SER A 115     -22.499  32.793 -13.890  1.00  0.00              
ATOM   1832 1HB  SER A 115     -22.067  34.437 -12.117  1.00  0.00              
ATOM   1833 2HB  SER A 115     -22.138  33.170 -10.902  1.00  0.00              
ATOM   1834  HG  SER A 115     -20.038  33.663 -11.535  1.00  0.00              
ATOM   1835  N   ILE A 116     -23.035  30.554 -11.519  1.00  0.00              
ATOM   1836  CA  ILE A 116     -22.875  29.153 -11.169  1.00  0.00              
ATOM   1837  C   ILE A 116     -23.503  28.251 -12.225  1.00  0.00              
ATOM   1838  O   ILE A 116     -22.897  27.273 -12.666  1.00  0.00              
ATOM   1839  CB  ILE A 116     -23.502  28.855  -9.795  1.00  0.00              
ATOM   1840  CG1 ILE A 116     -22.712  29.554  -8.685  1.00  0.00              
ATOM   1841  CG2 ILE A 116     -23.558  27.356  -9.549  1.00  0.00              
ATOM   1842  CD1 ILE A 116     -23.418  29.567  -7.348  1.00  0.00              
ATOM   1843  H   ILE A 116     -23.569  31.156 -10.909  1.00  0.00              
ATOM   1844  HA  ILE A 116     -21.810  28.930 -11.111  1.00  0.00              
ATOM   1845  HB  ILE A 116     -24.514  29.258  -9.762  1.00  0.00              
ATOM   1846 1HG1 ILE A 116     -21.749  29.061  -8.558  1.00  0.00              
ATOM   1847 2HG1 ILE A 116     -22.514  30.587  -8.974  1.00  0.00              
ATOM   1848 1HG2 ILE A 116     -24.003  27.163  -8.573  1.00  0.00              
ATOM   1849 2HG2 ILE A 116     -24.161  26.883 -10.323  1.00  0.00              
ATOM   1850 3HG2 ILE A 116     -22.548  26.945  -9.574  1.00  0.00              
ATOM   1851 1HD1 ILE A 116     -22.796  30.080  -6.614  1.00  0.00              
ATOM   1852 2HD1 ILE A 116     -24.371  30.088  -7.445  1.00  0.00              
ATOM   1853 3HD1 ILE A 116     -23.595  28.543  -7.021  1.00  0.00              
ATOM   1854  N   THR A 117     -24.719  28.592 -12.632  1.00  0.00              
ATOM   1855  CA  THR A 117     -25.440  27.813 -13.630  1.00  0.00              
ATOM   1856  C   THR A 117     -24.708  27.800 -14.964  1.00  0.00              
ATOM   1857  O   THR A 117     -24.592  26.757 -15.607  1.00  0.00              
ATOM   1858  CB  THR A 117     -26.866  28.358 -13.830  1.00  0.00              
ATOM   1859  OG1 THR A 117     -27.592  28.271 -12.597  1.00  0.00              
ATOM   1860  CG2 THR A 117     -27.596  27.561 -14.901  1.00  0.00              
ATOM   1861  H   THR A 117     -25.156  29.413 -12.239  1.00  0.00              
ATOM   1862  HA  THR A 117     -25.510  26.783 -13.280  1.00  0.00              
ATOM   1863  HB  THR A 117     -26.817  29.403 -14.134  1.00  0.00              
ATOM   1864  HG1 THR A 117     -27.143  28.790 -11.925  1.00  0.00              
ATOM   1865 1HG2 THR A 117     -28.602  27.960 -15.029  1.00  0.00              
ATOM   1866 2HG2 THR A 117     -27.053  27.634 -15.843  1.00  0.00              
ATOM   1867 3HG2 THR A 117     -27.657  26.516 -14.598  1.00  0.00              
ATOM   1868  N   ASP A 118     -24.215  28.962 -15.377  1.00  0.00              
ATOM   1869  CA  ASP A 118     -23.513  29.079 -16.649  1.00  0.00              
ATOM   1870  C   ASP A 118     -22.267  28.204 -16.690  1.00  0.00              
ATOM   1871  O   ASP A 118     -22.082  27.424 -17.620  1.00  0.00              
ATOM   1872  CB  ASP A 118     -23.124  30.536 -16.910  1.00  0.00              
ATOM   1873  CG  ASP A 118     -22.526  30.751 -18.293  1.00  0.00              
ATOM   1874  OD1 ASP A 118     -23.263  30.714 -19.250  1.00  0.00              
ATOM   1875  OD2 ASP A 118     -21.338  30.951 -18.380  1.00  0.00              
ATOM   1876  H   ASP A 118     -24.328  29.784 -14.800  1.00  0.00              
ATOM   1877  HA  ASP A 118     -24.172  28.725 -17.442  1.00  0.00              
ATOM   1878 1HB  ASP A 118     -24.004  31.172 -16.808  1.00  0.00              
ATOM   1879 2HB  ASP A 118     -22.399  30.859 -16.162  1.00  0.00              
ATOM   1880  N   VAL A 119     -21.410  28.330 -15.684  1.00  0.00              
ATOM   1881  CA  VAL A 119     -20.180  27.552 -15.672  1.00  0.00              
ATOM   1882  C   VAL A 119     -20.488  26.055 -15.677  1.00  0.00              
ATOM   1883  O   VAL A 119     -19.895  25.302 -16.444  1.00  0.00              
ATOM   1884  CB  VAL A 119     -19.338  27.901 -14.430  1.00  0.00              
ATOM   1885  CG1 VAL A 119     -18.166  26.940 -14.294  1.00  0.00              
ATOM   1886  CG2 VAL A 119     -18.849  29.338 -14.524  1.00  0.00              
ATOM   1887  H   VAL A 119     -21.599  28.963 -14.920  1.00  0.00              
ATOM   1888  HA  VAL A 119     -19.628  27.762 -16.588  1.00  0.00              
ATOM   1889  HB  VAL A 119     -19.955  27.784 -13.539  1.00  0.00              
ATOM   1890 1HG1 VAL A 119     -17.582  27.201 -13.411  1.00  0.00              
ATOM   1891 2HG1 VAL A 119     -18.541  25.922 -14.192  1.00  0.00              
ATOM   1892 3HG1 VAL A 119     -17.534  27.009 -15.179  1.00  0.00              
ATOM   1893 1HG2 VAL A 119     -18.255  29.578 -13.642  1.00  0.00              
ATOM   1894 2HG2 VAL A 119     -18.236  29.457 -15.418  1.00  0.00              
ATOM   1895 3HG2 VAL A 119     -19.705  30.011 -14.579  1.00  0.00              
ATOM   1896  N   LEU A 120     -21.426  25.624 -14.840  1.00  0.00              
ATOM   1897  CA  LEU A 120     -21.750  24.202 -14.757  1.00  0.00              
ATOM   1898  C   LEU A 120     -22.324  23.665 -16.059  1.00  0.00              
ATOM   1899  O   LEU A 120     -21.884  22.635 -16.569  1.00  0.00              
ATOM   1900  CB  LEU A 120     -22.751  23.958 -13.620  1.00  0.00              
ATOM   1901  CG  LEU A 120     -22.200  24.135 -12.199  1.00  0.00              
ATOM   1902  CD1 LEU A 120     -23.345  24.064 -11.198  1.00  0.00              
ATOM   1903  CD2 LEU A 120     -21.162  23.059 -11.920  1.00  0.00              
ATOM   1904  H   LEU A 120     -21.923  26.277 -14.252  1.00  0.00              
ATOM   1905  HA  LEU A 120     -20.834  23.651 -14.545  1.00  0.00              
ATOM   1906 1HB  LEU A 120     -23.586  24.646 -13.740  1.00  0.00              
ATOM   1907 2HB  LEU A 120     -23.131  22.940 -13.704  1.00  0.00              
ATOM   1908  HG  LEU A 120     -21.738  25.118 -12.108  1.00  0.00              
ATOM   1909 1HD1 LEU A 120     -22.954  24.190 -10.189  1.00  0.00              
ATOM   1910 2HD1 LEU A 120     -24.063  24.857 -11.410  1.00  0.00              
ATOM   1911 3HD1 LEU A 120     -23.839  23.096 -11.278  1.00  0.00              
ATOM   1912 1HD2 LEU A 120     -20.770  23.185 -10.910  1.00  0.00              
ATOM   1913 2HD2 LEU A 120     -21.624  22.075 -12.009  1.00  0.00              
ATOM   1914 3HD2 LEU A 120     -20.347  23.144 -12.638  1.00  0.00              
ATOM   1915  N   VAL A 121     -23.317  24.370 -16.589  1.00  0.00              
ATOM   1916  CA  VAL A 121     -24.021  23.915 -17.782  1.00  0.00              
ATOM   1917  C   VAL A 121     -23.238  24.171 -19.070  1.00  0.00              
ATOM   1918  O   VAL A 121     -23.082  23.268 -19.886  1.00  0.00              
ATOM   1919  CB  VAL A 121     -25.389  24.616 -17.878  1.00  0.00              
ATOM   1920  CG1 VAL A 121     -26.064  24.288 -19.201  1.00  0.00              
ATOM   1921  CG2 VAL A 121     -26.267  24.200 -16.707  1.00  0.00              
ATOM   1922  H   VAL A 121     -23.593  25.241 -16.158  1.00  0.00              
ATOM   1923  HA  VAL A 121     -24.125  22.830 -17.729  1.00  0.00              
ATOM   1924  HB  VAL A 121     -25.236  25.695 -17.853  1.00  0.00              
ATOM   1925 1HG1 VAL A 121     -27.029  24.792 -19.252  1.00  0.00              
ATOM   1926 2HG1 VAL A 121     -25.435  24.626 -20.024  1.00  0.00              
ATOM   1927 3HG1 VAL A 121     -26.213  23.211 -19.276  1.00  0.00              
ATOM   1928 1HG2 VAL A 121     -27.232  24.700 -16.781  1.00  0.00              
ATOM   1929 2HG2 VAL A 121     -26.415  23.120 -16.728  1.00  0.00              
ATOM   1930 3HG2 VAL A 121     -25.783  24.482 -15.772  1.00  0.00              
ATOM   1931  N   ARG A 122     -22.741  25.390 -19.249  1.00  0.00              
ATOM   1932  CA  ARG A 122     -22.093  25.754 -20.509  1.00  0.00              
ATOM   1933  C   ARG A 122     -20.826  24.946 -20.760  1.00  0.00              
ATOM   1934  O   ARG A 122     -20.589  24.483 -21.873  1.00  0.00              
ATOM   1935  CB  ARG A 122     -21.748  27.235 -20.518  1.00  0.00              
ATOM   1936  CG  ARG A 122     -21.131  27.740 -21.813  1.00  0.00              
ATOM   1937  CD  ARG A 122     -20.984  29.218 -21.812  1.00  0.00              
ATOM   1938  NE  ARG A 122     -20.097  29.674 -20.754  1.00  0.00              
ATOM   1939  CZ  ARG A 122     -18.752  29.619 -20.806  1.00  0.00              
ATOM   1940  NH1 ARG A 122     -18.155  29.127 -21.869  1.00  0.00              
ATOM   1941  NH2 ARG A 122     -18.033  30.060 -19.789  1.00  0.00              
ATOM   1942  H   ARG A 122     -22.807  26.079 -18.514  1.00  0.00              
ATOM   1943  HA  ARG A 122     -22.776  25.525 -21.327  1.00  0.00              
ATOM   1944 1HB  ARG A 122     -22.648  27.820 -20.332  1.00  0.00              
ATOM   1945 2HB  ARG A 122     -21.046  27.451 -19.713  1.00  0.00              
ATOM   1946 1HG  ARG A 122     -20.144  27.297 -21.943  1.00  0.00              
ATOM   1947 2HG  ARG A 122     -21.768  27.459 -22.653  1.00  0.00              
ATOM   1948 1HD  ARG A 122     -20.571  29.543 -22.766  1.00  0.00              
ATOM   1949 2HD  ARG A 122     -21.959  29.680 -21.662  1.00  0.00              
ATOM   1950  HE  ARG A 122     -20.520  30.059 -19.920  1.00  0.00              
ATOM   1951 1HH1 ARG A 122     -18.705  28.790 -22.647  1.00  0.00              
ATOM   1952 2HH1 ARG A 122     -17.147  29.086 -21.908  1.00  0.00              
ATOM   1953 1HH2 ARG A 122     -18.492  30.439 -18.972  1.00  0.00              
ATOM   1954 2HH2 ARG A 122     -17.025  30.020 -19.829  1.00  0.00              
ATOM   1955  N   THR A 123     -20.015  24.772 -19.724  1.00  0.00              
ATOM   1956  CA  THR A 123     -18.753  24.062 -19.888  1.00  0.00              
ATOM   1957  C   THR A 123     -18.853  22.541 -19.742  1.00  0.00              
ATOM   1958  O   THR A 123     -18.009  21.817 -20.264  1.00  0.00              
ATOM   1959  CB  THR A 123     -17.716  24.592 -18.881  1.00  0.00              
ATOM   1960  OG1 THR A 123     -18.164  24.327 -17.546  1.00  0.00              
ATOM   1961  CG2 THR A 123     -17.518  26.090 -19.058  1.00  0.00              
ATOM   1962  H   THR A 123     -20.263  25.130 -18.813  1.00  0.00              
ATOM   1963  HA  THR A 123     -18.420  24.182 -20.920  1.00  0.00              
ATOM   1964  HB  THR A 123     -16.764  24.085 -19.038  1.00  0.00              
ATOM   1965  HG1 THR A 123     -17.416  24.362 -16.945  1.00  0.00              
ATOM   1966 1HG2 THR A 123     -16.782  26.447 -18.339  1.00  0.00              
ATOM   1967 2HG2 THR A 123     -17.166  26.293 -20.070  1.00  0.00              
ATOM   1968 3HG2 THR A 123     -18.464  26.603 -18.894  1.00  0.00              
ATOM   1969  N   LYS A 124     -19.878  22.049 -19.052  1.00  0.00              
ATOM   1970  CA  LYS A 124     -20.044  20.601 -18.905  1.00  0.00              
ATOM   1971  C   LYS A 124     -21.402  20.106 -19.378  1.00  0.00              
ATOM   1972  O   LYS A 124     -21.955  19.164 -18.810  1.00  0.00              
ATOM   1973  CB  LYS A 124     -19.830  20.193 -17.447  1.00  0.00              
ATOM   1974  CG  LYS A 124     -18.482  20.604 -16.869  1.00  0.00              
ATOM   1975  CD  LYS A 124     -17.337  19.909 -17.590  1.00  0.00              
ATOM   1976  CE  LYS A 124     -15.987  20.374 -17.065  1.00  0.00              
ATOM   1977  NZ  LYS A 124     -14.857  19.758 -17.811  1.00  0.00              
ATOM   1978  H   LYS A 124     -20.552  22.667 -18.623  1.00  0.00              
ATOM   1979  HA  LYS A 124     -19.293  20.103 -19.520  1.00  0.00              
ATOM   1980 1HB  LYS A 124     -20.609  20.638 -16.827  1.00  0.00              
ATOM   1981 2HB  LYS A 124     -19.917  19.110 -17.356  1.00  0.00              
ATOM   1982 1HG  LYS A 124     -18.359  21.683 -16.965  1.00  0.00              
ATOM   1983 2HG  LYS A 124     -18.445  20.344 -15.812  1.00  0.00              
ATOM   1984 1HD  LYS A 124     -17.420  18.830 -17.450  1.00  0.00              
ATOM   1985 2HD  LYS A 124     -17.395  20.124 -18.657  1.00  0.00              
ATOM   1986 1HE  LYS A 124     -15.917  21.457 -17.153  1.00  0.00              
ATOM   1987 2HE  LYS A 124     -15.896  20.110 -16.011  1.00  0.00              
ATOM   1988 1HZ  LYS A 124     -13.981  20.091 -17.433  1.00  0.00              
ATOM   1989 2HZ  LYS A 124     -14.902  18.752 -17.721  1.00  0.00              
ATOM   1990 3HZ  LYS A 124     -14.919  20.011 -18.787  1.00  0.00              
ATOM   1991  N   ARG A 125     -21.932  20.735 -20.418  1.00  0.00              
ATOM   1992  CA  ARG A 125     -23.233  20.353 -20.952  1.00  0.00              
ATOM   1993  C   ARG A 125     -23.339  18.866 -21.282  1.00  0.00              
ATOM   1994  O   ARG A 125     -24.256  18.185 -20.823  1.00  0.00              
ATOM   1995  CB  ARG A 125     -23.535  21.159 -22.207  1.00  0.00              
ATOM   1996  CG  ARG A 125     -24.896  20.889 -22.828  1.00  0.00              
ATOM   1997  CD  ARG A 125     -24.953  21.338 -24.242  1.00  0.00              
ATOM   1998  NE  ARG A 125     -24.102  20.531 -25.102  1.00  0.00              
ATOM   1999  CZ  ARG A 125     -23.708  20.887 -26.341  1.00  0.00              
ATOM   2000  NH1 ARG A 125     -24.096  22.036 -26.848  1.00  0.00              
ATOM   2001  NH2 ARG A 125     -22.933  20.081 -27.044  1.00  0.00              
ATOM   2002  H   ARG A 125     -21.426  21.494 -20.850  1.00  0.00              
ATOM   2003  HA  ARG A 125     -23.990  20.548 -20.191  1.00  0.00              
ATOM   2004 1HB  ARG A 125     -23.482  22.222 -21.977  1.00  0.00              
ATOM   2005 2HB  ARG A 125     -22.779  20.949 -22.964  1.00  0.00              
ATOM   2006 1HG  ARG A 125     -25.104  19.819 -22.799  1.00  0.00              
ATOM   2007 2HG  ARG A 125     -25.664  21.423 -22.267  1.00  0.00              
ATOM   2008 1HD  ARG A 125     -25.977  21.262 -24.607  1.00  0.00              
ATOM   2009 2HD  ARG A 125     -24.620  22.373 -24.309  1.00  0.00              
ATOM   2010  HE  ARG A 125     -23.784  19.640 -24.746  1.00  0.00              
ATOM   2011 1HH1 ARG A 125     -24.689  22.652 -26.310  1.00  0.00              
ATOM   2012 2HH1 ARG A 125     -23.800  22.303 -27.776  1.00  0.00              
ATOM   2013 1HH2 ARG A 125     -22.635  19.198 -26.654  1.00  0.00              
ATOM   2014 2HH2 ARG A 125     -22.638  20.348 -27.972  1.00  0.00              
ATOM   2015  N   ASP A 126     -22.405  18.366 -22.082  1.00  0.00              
ATOM   2016  CA  ASP A 126     -22.484  16.984 -22.539  1.00  0.00              
ATOM   2017  C   ASP A 126     -22.369  15.976 -21.388  1.00  0.00              
ATOM   2018  O   ASP A 126     -23.014  14.927 -21.411  1.00  0.00              
ATOM   2019  CB  ASP A 126     -21.386  16.711 -23.571  1.00  0.00              
ATOM   2020  CG  ASP A 126     -21.609  17.451 -24.883  1.00  0.00              
ATOM   2021  OD1 ASP A 126     -22.699  17.927 -25.096  1.00  0.00              
ATOM   2022  OD2 ASP A 126     -20.688  17.532 -25.660  1.00  0.00              
ATOM   2023  H   ASP A 126     -21.629  18.939 -22.381  1.00  0.00              
ATOM   2024  HA  ASP A 126     -23.482  16.810 -22.943  1.00  0.00              
ATOM   2025 1HB  ASP A 126     -20.420  17.010 -23.162  1.00  0.00              
ATOM   2026 2HB  ASP A 126     -21.338  15.642 -23.777  1.00  0.00              
ATOM   2027  N   TRP A 127     -21.564  16.300 -20.376  1.00  0.00              
ATOM   2028  CA  TRP A 127     -21.437  15.437 -19.204  1.00  0.00              
ATOM   2029  C   TRP A 127     -22.779  15.338 -18.484  1.00  0.00              
ATOM   2030  O   TRP A 127     -23.212  14.254 -18.096  1.00  0.00              
ATOM   2031  CB  TRP A 127     -20.367  15.967 -18.241  1.00  0.00              
ATOM   2032  CG  TRP A 127     -20.112  15.065 -17.056  1.00  0.00              
ATOM   2033  CD1 TRP A 127     -19.215  14.038 -16.987  1.00  0.00              
ATOM   2034  CD2 TRP A 127     -20.760  15.115 -15.777  1.00  0.00              
ATOM   2035  NE1 TRP A 127     -19.266  13.445 -15.749  1.00  0.00              
ATOM   2036  CE2 TRP A 127     -20.205  14.087 -14.986  1.00  0.00              
ATOM   2037  CE3 TRP A 127     -21.756  15.925 -15.224  1.00  0.00              
ATOM   2038  CZ2 TRP A 127     -20.611  13.850 -13.673  1.00  0.00              
ATOM   2039  CZ3 TRP A 127     -22.157  15.689 -13.917  1.00  0.00              
ATOM   2040  CH2 TRP A 127     -21.586  14.661 -13.159  1.00  0.00              
ATOM   2041  H   TRP A 127     -21.032  17.157 -20.417  1.00  0.00              
ATOM   2042  HA  TRP A 127     -21.136  14.443 -19.537  1.00  0.00              
ATOM   2043 1HB  TRP A 127     -19.427  16.097 -18.778  1.00  0.00              
ATOM   2044 2HB  TRP A 127     -20.668  16.945 -17.866  1.00  0.00              
ATOM   2045  HD1 TRP A 127     -18.555  13.732 -17.797  1.00  0.00              
ATOM   2046  HE1 TRP A 127     -18.703  12.662 -15.448  1.00  0.00              
ATOM   2047  HE3 TRP A 127     -22.205  16.727 -15.808  1.00  0.00              
ATOM   2048  HZ2 TRP A 127     -20.176  13.055 -13.066  1.00  0.00              
ATOM   2049  HZ3 TRP A 127     -22.933  16.328 -13.494  1.00  0.00              
ATOM   2050  HH2 TRP A 127     -21.929  14.504 -12.136  1.00  0.00              
ATOM   2051  N   LEU A 128     -23.427  16.483 -18.310  1.00  0.00              
ATOM   2052  CA  LEU A 128     -24.734  16.547 -17.668  1.00  0.00              
ATOM   2053  C   LEU A 128     -25.788  15.770 -18.451  1.00  0.00              
ATOM   2054  O   LEU A 128     -26.646  15.111 -17.864  1.00  0.00              
ATOM   2055  CB  LEU A 128     -25.177  18.008 -17.521  1.00  0.00              
ATOM   2056  CG  LEU A 128     -24.382  18.845 -16.511  1.00  0.00              
ATOM   2057  CD1 LEU A 128     -24.768  20.311 -16.650  1.00  0.00              
ATOM   2058  CD2 LEU A 128     -24.657  18.338 -15.103  1.00  0.00              
ATOM   2059  H   LEU A 128     -22.997  17.337 -18.636  1.00  0.00              
ATOM   2060  HA  LEU A 128     -24.658  16.090 -16.682  1.00  0.00              
ATOM   2061 1HB  LEU A 128     -25.095  18.495 -18.492  1.00  0.00              
ATOM   2062 2HB  LEU A 128     -26.223  18.026 -17.216  1.00  0.00              
ATOM   2063  HG  LEU A 128     -23.316  18.759 -16.726  1.00  0.00              
ATOM   2064 1HD1 LEU A 128     -24.203  20.906 -15.932  1.00  0.00              
ATOM   2065 2HD1 LEU A 128     -24.542  20.653 -17.660  1.00  0.00              
ATOM   2066 3HD1 LEU A 128     -25.834  20.427 -16.457  1.00  0.00              
ATOM   2067 1HD2 LEU A 128     -24.091  18.933 -14.385  1.00  0.00              
ATOM   2068 2HD2 LEU A 128     -25.722  18.425 -14.887  1.00  0.00              
ATOM   2069 3HD2 LEU A 128     -24.355  17.294 -15.027  1.00  0.00              
ATOM   2070  N   VAL A 129     -25.722  15.856 -19.777  1.00  0.00              
ATOM   2071  CA  VAL A 129     -26.637  15.115 -20.641  1.00  0.00              
ATOM   2072  C   VAL A 129     -26.449  13.611 -20.464  1.00  0.00              
ATOM   2073  O   VAL A 129     -27.422  12.863 -20.362  1.00  0.00              
ATOM   2074  CB  VAL A 129     -26.405  15.491 -22.116  1.00  0.00              
ATOM   2075  CG1 VAL A 129     -27.179  14.555 -23.032  1.00  0.00              
ATOM   2076  CG2 VAL A 129     -26.814  16.937 -22.352  1.00  0.00              
ATOM   2077  H   VAL A 129     -25.022  16.450 -20.196  1.00  0.00              
ATOM   2078  HA  VAL A 129     -27.660  15.357 -20.351  1.00  0.00              
ATOM   2079  HB  VAL A 129     -25.348  15.369 -22.351  1.00  0.00              
ATOM   2080 1HG1 VAL A 129     -27.004  14.835 -24.071  1.00  0.00              
ATOM   2081 2HG1 VAL A 129     -26.845  13.530 -22.872  1.00  0.00              
ATOM   2082 3HG1 VAL A 129     -28.244  14.629 -22.812  1.00  0.00              
ATOM   2083 1HG2 VAL A 129     -26.647  17.196 -23.397  1.00  0.00              
ATOM   2084 2HG2 VAL A 129     -27.870  17.060 -22.112  1.00  0.00              
ATOM   2085 3HG2 VAL A 129     -26.218  17.592 -21.716  1.00  0.00              
ATOM   2086  N   LYS A 130     -25.192  13.179 -20.416  1.00  0.00              
ATOM   2087  CA  LYS A 130     -24.860  11.777 -20.195  1.00  0.00              
ATOM   2088  C   LYS A 130     -25.333  11.317 -18.817  1.00  0.00              
ATOM   2089  O   LYS A 130     -25.671  10.149 -18.626  1.00  0.00              
ATOM   2090  CB  LYS A 130     -23.354  11.552 -20.340  1.00  0.00              
ATOM   2091  CG  LYS A 130     -22.832  11.694 -21.764  1.00  0.00              
ATOM   2092  CD  LYS A 130     -21.321  11.525 -21.817  1.00  0.00              
ATOM   2093  CE  LYS A 130     -20.795  11.684 -23.236  1.00  0.00              
ATOM   2094  NZ  LYS A 130     -19.314  11.551 -23.299  1.00  0.00              
ATOM   2095  H   LYS A 130     -24.445  13.848 -20.537  1.00  0.00              
ATOM   2096  HA  LYS A 130     -25.371  11.177 -20.949  1.00  0.00              
ATOM   2097 1HB  LYS A 130     -22.818  12.265 -19.714  1.00  0.00              
ATOM   2098 2HB  LYS A 130     -23.100  10.551 -19.989  1.00  0.00              
ATOM   2099 1HG  LYS A 130     -23.296  10.939 -22.399  1.00  0.00              
ATOM   2100 2HG  LYS A 130     -23.092  12.678 -22.150  1.00  0.00              
ATOM   2101 1HD  LYS A 130     -20.848  12.270 -21.176  1.00  0.00              
ATOM   2102 2HD  LYS A 130     -21.052  10.534 -21.450  1.00  0.00              
ATOM   2103 1HE  LYS A 130     -21.243  10.927 -23.877  1.00  0.00              
ATOM   2104 2HE  LYS A 130     -21.075  12.666 -23.619  1.00  0.00              
ATOM   2105 1HZ  LYS A 130     -19.005  11.664 -24.254  1.00  0.00              
ATOM   2106 2HZ  LYS A 130     -18.886  12.261 -22.721  1.00  0.00              
ATOM   2107 3HZ  LYS A 130     -19.043  10.638 -22.963  1.00  0.00              
ATOM   2108  N   GLN A 131     -25.358  12.243 -17.864  1.00  0.00              
ATOM   2109  CA  GLN A 131     -25.815  11.939 -16.511  1.00  0.00              
ATOM   2110  C   GLN A 131     -27.318  12.177 -16.326  1.00  0.00              
ATOM   2111  O   GLN A 131     -27.817  12.129 -15.202  1.00  0.00              
ATOM   2112  CB  GLN A 131     -25.032  12.776 -15.495  1.00  0.00              
ATOM   2113  CG  GLN A 131     -23.552  12.442 -15.423  1.00  0.00              
ATOM   2114  CD  GLN A 131     -23.300  11.042 -14.894  1.00  0.00              
ATOM   2115  OE1 GLN A 131     -23.814  10.660 -13.840  1.00  0.00              
ATOM   2116  NE2 GLN A 131     -22.504  10.269 -15.625  1.00  0.00              
ATOM   2117  H   GLN A 131     -25.053  13.181 -18.082  1.00  0.00              
ATOM   2118  HA  GLN A 131     -25.644  10.881 -16.317  1.00  0.00              
ATOM   2119 1HB  GLN A 131     -25.127  13.833 -15.744  1.00  0.00              
ATOM   2120 2HB  GLN A 131     -25.458  12.634 -14.502  1.00  0.00              
ATOM   2121 1HG  GLN A 131     -23.125  12.512 -16.423  1.00  0.00              
ATOM   2122 2HG  GLN A 131     -23.062  13.152 -14.757  1.00  0.00              
ATOM   2123 1HE2 GLN A 131     -22.301   9.336 -15.327  1.00  0.00              
ATOM   2124 2HE2 GLN A 131     -22.108  10.620 -16.474  1.00  0.00              
ATOM   2125  N   ARG A 132     -28.026  12.432 -17.423  1.00  0.00              
ATOM   2126  CA  ARG A 132     -29.475  12.657 -17.392  1.00  0.00              
ATOM   2127  C   ARG A 132     -29.865  13.830 -16.493  1.00  0.00              
ATOM   2128  O   ARG A 132     -30.901  13.800 -15.823  1.00  0.00              
ATOM   2129  CB  ARG A 132     -30.193  11.404 -16.910  1.00  0.00              
ATOM   2130  CG  ARG A 132     -29.984  10.174 -17.778  1.00  0.00              
ATOM   2131  CD  ARG A 132     -30.772   9.014 -17.286  1.00  0.00              
ATOM   2132  NE  ARG A 132     -30.570   7.833 -18.109  1.00  0.00              
ATOM   2133  CZ  ARG A 132     -31.098   6.621 -17.851  1.00  0.00              
ATOM   2134  NH1 ARG A 132     -31.857   6.447 -16.791  1.00  0.00              
ATOM   2135  NH2 ARG A 132     -30.855   5.607 -18.662  1.00  0.00              
ATOM   2136  H   ARG A 132     -27.542  12.471 -18.309  1.00  0.00              
ATOM   2137  HA  ARG A 132     -29.804  12.933 -18.394  1.00  0.00              
ATOM   2138 1HB  ARG A 132     -29.858  11.158 -15.904  1.00  0.00              
ATOM   2139 2HB  ARG A 132     -31.265  11.596 -16.861  1.00  0.00              
ATOM   2140 1HG  ARG A 132     -30.297  10.392 -18.800  1.00  0.00              
ATOM   2141 2HG  ARG A 132     -28.929   9.899 -17.772  1.00  0.00              
ATOM   2142 1HD  ARG A 132     -30.469   8.776 -16.267  1.00  0.00              
ATOM   2143 2HD  ARG A 132     -31.832   9.263 -17.301  1.00  0.00              
ATOM   2144  HE  ARG A 132     -29.991   7.927 -18.934  1.00  0.00              
ATOM   2145 1HH1 ARG A 132     -32.043   7.222 -16.171  1.00  0.00              
ATOM   2146 2HH1 ARG A 132     -32.253   5.539 -16.597  1.00  0.00              
ATOM   2147 1HH2 ARG A 132     -30.271   5.741 -19.477  1.00  0.00              
ATOM   2148 2HH2 ARG A 132     -31.251   4.699 -18.469  1.00  0.00              
ATOM   2149  N   GLY A 133     -29.028  14.861 -16.489  1.00  0.00              
ATOM   2150  CA  GLY A 133     -29.325  16.099 -15.792  1.00  0.00              
ATOM   2151  C   GLY A 133     -29.600  15.933 -14.311  1.00  0.00              
ATOM   2152  O   GLY A 133     -28.862  15.251 -13.598  1.00  0.00              
ATOM   2153  H   GLY A 133     -28.156  14.775 -16.991  1.00  0.00              
ATOM   2154 1HA  GLY A 133     -28.488  16.789 -15.904  1.00  0.00              
ATOM   2155 2HA  GLY A 133     -30.194  16.572 -16.245  1.00  0.00              
ATOM   2156  N   TRP A 134     -30.678  16.557 -13.847  1.00  0.00              
ATOM   2157  CA  TRP A 134     -30.981  16.609 -12.422  1.00  0.00              
ATOM   2158  C   TRP A 134     -31.570  15.304 -11.894  1.00  0.00              
ATOM   2159  O   TRP A 134     -31.641  15.094 -10.686  1.00  0.00              
ATOM   2160  CB  TRP A 134     -31.894  17.791 -12.111  1.00  0.00              
ATOM   2161  CG  TRP A 134     -31.184  19.090 -12.259  1.00  0.00              
ATOM   2162  CD1 TRP A 134     -31.177  19.900 -13.357  1.00  0.00              
ATOM   2163  CD2 TRP A 134     -30.342  19.718 -11.290  1.00  0.00              
ATOM   2164  NE1 TRP A 134     -30.393  21.003 -13.124  1.00  0.00              
ATOM   2165  CE2 TRP A 134     -29.867  20.915 -11.857  1.00  0.00              
ATOM   2166  CE3 TRP A 134     -29.947  19.390  -9.987  1.00  0.00              
ATOM   2167  CZ2 TRP A 134     -29.023  21.786 -11.177  1.00  0.00              
ATOM   2168  CZ3 TRP A 134     -29.108  20.254  -9.309  1.00  0.00              
ATOM   2169  CH2 TRP A 134     -28.654  21.437  -9.906  1.00  0.00              
ATOM   2170  H   TRP A 134     -31.303  17.008 -14.500  1.00  0.00              
ATOM   2171  HA  TRP A 134     -30.047  16.737 -11.874  1.00  0.00              
ATOM   2172 1HB  TRP A 134     -32.754  17.772 -12.781  1.00  0.00              
ATOM   2173 2HB  TRP A 134     -32.270  17.702 -11.092  1.00  0.00              
ATOM   2174  HD1 TRP A 134     -31.714  19.699 -14.283  1.00  0.00              
ATOM   2175  HE1 TRP A 134     -30.230  21.757 -13.776  1.00  0.00              
ATOM   2176  HE3 TRP A 134     -30.298  18.472  -9.516  1.00  0.00              
ATOM   2177  HZ2 TRP A 134     -28.664  22.713 -11.625  1.00  0.00              
ATOM   2178  HZ3 TRP A 134     -28.806  19.990  -8.295  1.00  0.00              
ATOM   2179  HH2 TRP A 134     -27.991  22.093  -9.342  1.00  0.00              
ATOM   2180  N   ASP A 135     -31.987  14.434 -12.804  1.00  0.00              
ATOM   2181  CA  ASP A 135     -32.430  13.101 -12.422  1.00  0.00              
ATOM   2182  C   ASP A 135     -31.233  12.298 -11.923  1.00  0.00              
ATOM   2183  O   ASP A 135     -31.331  11.554 -10.947  1.00  0.00              
ATOM   2184  CB  ASP A 135     -33.095  12.385 -13.600  1.00  0.00              
ATOM   2185  CG  ASP A 135     -34.470  12.948 -13.936  1.00  0.00              
ATOM   2186  OD1 ASP A 135     -35.132  13.419 -13.042  1.00  0.00              
ATOM   2187  OD2 ASP A 135     -34.844  12.901 -15.083  1.00  0.00              
ATOM   2188  H   ASP A 135     -31.999  14.695 -13.780  1.00  0.00              
ATOM   2189  HA  ASP A 135     -33.162  13.197 -11.620  1.00  0.00              
ATOM   2190 1HB  ASP A 135     -32.460  12.467 -14.482  1.00  0.00              
ATOM   2191 2HB  ASP A 135     -33.199  11.324 -13.370  1.00  0.00              
ATOM   2192  N   GLY A 136     -30.100  12.455 -12.601  1.00  0.00              
ATOM   2193  CA  GLY A 136     -28.861  11.831 -12.174  1.00  0.00              
ATOM   2194  C   GLY A 136     -28.367  12.424 -10.870  1.00  0.00              
ATOM   2195  O   GLY A 136     -27.819  11.722 -10.021  1.00  0.00              
ATOM   2196  H   GLY A 136     -30.102  13.025 -13.435  1.00  0.00              
ATOM   2197 1HA  GLY A 136     -29.017  10.759 -12.054  1.00  0.00              
ATOM   2198 2HA  GLY A 136     -28.104  11.961 -12.946  1.00  0.00              
ATOM   2199  N   PHE A 137     -28.565  13.729 -10.714  1.00  0.00              
ATOM   2200  CA  PHE A 137     -28.252  14.419  -9.467  1.00  0.00              
ATOM   2201  C   PHE A 137     -28.949  13.761  -8.278  1.00  0.00              
ATOM   2202  O   PHE A 137     -28.308  13.369  -7.304  1.00  0.00              
ATOM   2203  CB  PHE A 137     -28.662  15.890  -9.556  1.00  0.00              
ATOM   2204  CG  PHE A 137     -28.484  16.647  -8.271  1.00  0.00              
ATOM   2205  CD1 PHE A 137     -27.274  17.256  -7.970  1.00  0.00              
ATOM   2206  CD2 PHE A 137     -29.524  16.752  -7.361  1.00  0.00              
ATOM   2207  CE1 PHE A 137     -27.110  17.953  -6.788  1.00  0.00              
ATOM   2208  CE2 PHE A 137     -29.363  17.449  -6.179  1.00  0.00              
ATOM   2209  CZ  PHE A 137     -28.153  18.050  -5.892  1.00  0.00              
ATOM   2210  H   PHE A 137     -28.944  14.256 -11.487  1.00  0.00              
ATOM   2211  HA  PHE A 137     -27.176  14.353  -9.296  1.00  0.00              
ATOM   2212 1HB  PHE A 137     -28.073  16.386 -10.327  1.00  0.00              
ATOM   2213 2HB  PHE A 137     -29.709  15.959  -9.849  1.00  0.00              
ATOM   2214  HD1 PHE A 137     -26.449  17.180  -8.678  1.00  0.00              
ATOM   2215  HD2 PHE A 137     -30.480  16.277  -7.587  1.00  0.00              
ATOM   2216  HE1 PHE A 137     -26.154  18.426  -6.564  1.00  0.00              
ATOM   2217  HE2 PHE A 137     -30.189  17.524  -5.472  1.00  0.00              
ATOM   2218  HZ  PHE A 137     -28.024  18.598  -4.960  1.00  0.00              
ATOM   2219  N   VAL A 138     -30.267  13.634  -8.370  1.00  0.00              
ATOM   2220  CA  VAL A 138     -31.052  13.071  -7.279  1.00  0.00              
ATOM   2221  C   VAL A 138     -30.658  11.628  -7.009  1.00  0.00              
ATOM   2222  O   VAL A 138     -30.482  11.231  -5.861  1.00  0.00              
ATOM   2223  CB  VAL A 138     -32.549  13.138  -7.595  1.00  0.00              
ATOM   2224  CG1 VAL A 138     -33.343  12.378  -6.566  1.00  0.00              
ATOM   2225  CG2 VAL A 138     -33.002  14.572  -7.650  1.00  0.00              
ATOM   2226  H   VAL A 138     -30.738  13.933  -9.212  1.00  0.00              
ATOM   2227  HA  VAL A 138     -30.862  13.656  -6.378  1.00  0.00              
ATOM   2228  HB  VAL A 138     -32.729  12.664  -8.559  1.00  0.00              
ATOM   2229 1HG1 VAL A 138     -34.404  12.438  -6.808  1.00  0.00              
ATOM   2230 2HG1 VAL A 138     -33.030  11.334  -6.564  1.00  0.00              
ATOM   2231 3HG1 VAL A 138     -33.172  12.812  -5.581  1.00  0.00              
ATOM   2232 1HG2 VAL A 138     -34.067  14.609  -7.876  1.00  0.00              
ATOM   2233 2HG2 VAL A 138     -32.818  15.050  -6.687  1.00  0.00              
ATOM   2234 3HG2 VAL A 138     -32.448  15.099  -8.428  1.00  0.00              
ATOM   2235  N   GLU A 139     -30.501  10.852  -8.074  1.00  0.00              
ATOM   2236  CA  GLU A 139     -30.160   9.443  -7.941  1.00  0.00              
ATOM   2237  C   GLU A 139     -28.793   9.238  -7.305  1.00  0.00              
ATOM   2238  O   GLU A 139     -28.617   8.366  -6.458  1.00  0.00              
ATOM   2239  CB  GLU A 139     -30.196   8.761  -9.311  1.00  0.00              
ATOM   2240  CG  GLU A 139     -31.595   8.552  -9.872  1.00  0.00              
ATOM   2241  CD  GLU A 139     -31.588   7.981 -11.263  1.00  0.00              
ATOM   2242  OE1 GLU A 139     -30.530   7.872 -11.834  1.00  0.00              
ATOM   2243  OE2 GLU A 139     -32.642   7.654 -11.755  1.00  0.00              
ATOM   2244  H   GLU A 139     -30.620  11.244  -8.997  1.00  0.00              
ATOM   2245  HA  GLU A 139     -30.892   8.970  -7.285  1.00  0.00              
ATOM   2246 1HB  GLU A 139     -29.633   9.358 -10.029  1.00  0.00              
ATOM   2247 2HB  GLU A 139     -29.713   7.787  -9.245  1.00  0.00              
ATOM   2248 1HG  GLU A 139     -32.141   7.873  -9.216  1.00  0.00              
ATOM   2249 2HG  GLU A 139     -32.119   9.506  -9.879  1.00  0.00              
ATOM   2250  N   PHE A 140     -27.827  10.047  -7.718  1.00  0.00              
ATOM   2251  CA  PHE A 140     -26.481   9.935  -7.191  1.00  0.00              
ATOM   2252  C   PHE A 140     -26.443  10.123  -5.685  1.00  0.00              
ATOM   2253  O   PHE A 140     -25.798   9.359  -4.979  1.00  0.00              
ATOM   2254  CB  PHE A 140     -25.566  10.963  -7.859  1.00  0.00              
ATOM   2255  CG  PHE A 140     -24.144  10.913  -7.376  1.00  0.00              
ATOM   2256  CD1 PHE A 140     -23.240  10.018  -7.929  1.00  0.00              
ATOM   2257  CD2 PHE A 140     -23.709  11.759  -6.368  1.00  0.00              
ATOM   2258  CE1 PHE A 140     -21.932   9.971  -7.485  1.00  0.00              
ATOM   2259  CE2 PHE A 140     -22.401  11.715  -5.923  1.00  0.00              
ATOM   2260  CZ  PHE A 140     -21.513  10.819  -6.483  1.00  0.00              
ATOM   2261  H   PHE A 140     -28.026  10.754  -8.411  1.00  0.00              
ATOM   2262  HA  PHE A 140     -26.109   8.932  -7.403  1.00  0.00              
ATOM   2263 1HB  PHE A 140     -25.565  10.803  -8.936  1.00  0.00              
ATOM   2264 2HB  PHE A 140     -25.952  11.965  -7.677  1.00  0.00              
ATOM   2265  HD1 PHE A 140     -23.572   9.348  -8.722  1.00  0.00              
ATOM   2266  HD2 PHE A 140     -24.411  12.466  -5.925  1.00  0.00              
ATOM   2267  HE1 PHE A 140     -21.232   9.263  -7.928  1.00  0.00              
ATOM   2268  HE2 PHE A 140     -22.071  12.386  -5.130  1.00  0.00              
ATOM   2269  HZ  PHE A 140     -20.482  10.782  -6.132  1.00  0.00              
ATOM   2270  N   PHE A 141     -27.147  11.138  -5.195  1.00  0.00              
ATOM   2271  CA  PHE A 141     -27.146  11.432  -3.768  1.00  0.00              
ATOM   2272  C   PHE A 141     -28.258  10.714  -3.014  1.00  0.00              
ATOM   2273  O   PHE A 141     -28.472  10.965  -1.830  1.00  0.00              
ATOM   2274  CB  PHE A 141     -27.278  12.940  -3.547  1.00  0.00              
ATOM   2275  CG  PHE A 141     -26.124  13.736  -4.088  1.00  0.00              
ATOM   2276  CD1 PHE A 141     -26.274  14.516  -5.225  1.00  0.00              
ATOM   2277  CD2 PHE A 141     -24.887  13.705  -3.463  1.00  0.00              
ATOM   2278  CE1 PHE A 141     -25.213  15.248  -5.724  1.00  0.00              
ATOM   2279  CE2 PHE A 141     -23.825  14.436  -3.958  1.00  0.00              
ATOM   2280  CZ  PHE A 141     -23.989  15.209  -5.091  1.00  0.00              
ATOM   2281  H   PHE A 141     -27.693  11.717  -5.816  1.00  0.00              
ATOM   2282  HA  PHE A 141     -26.209  11.073  -3.341  1.00  0.00              
ATOM   2283 1HB  PHE A 141     -28.190  13.299  -4.022  1.00  0.00              
ATOM   2284 2HB  PHE A 141     -27.362  13.146  -2.481  1.00  0.00              
ATOM   2285  HD1 PHE A 141     -27.242  14.549  -5.725  1.00  0.00              
ATOM   2286  HD2 PHE A 141     -24.758  13.094  -2.569  1.00  0.00              
ATOM   2287  HE1 PHE A 141     -25.344  15.857  -6.618  1.00  0.00              
ATOM   2288  HE2 PHE A 141     -22.858  14.403  -3.457  1.00  0.00              
ATOM   2289  HZ  PHE A 141     -23.152  15.784  -5.484  1.00  0.00              
ATOM   2290  N   HIS A 142     -28.963   9.820  -3.698  1.00  0.00              
ATOM   2291  CA  HIS A 142     -30.010   9.040  -3.053  1.00  0.00              
ATOM   2292  C   HIS A 142     -29.401   7.990  -2.129  1.00  0.00              
ATOM   2293  O   HIS A 142     -30.117   7.226  -1.484  1.00  0.00              
ATOM   2294  OXT HIS A 142     -28.209   7.902  -2.024  1.00  0.00              
ATOM   2295  CB  HIS A 142     -30.905   8.362  -4.095  1.00  0.00              
ATOM   2296  CG  HIS A 142     -32.159   7.779  -3.522  1.00  0.00              
ATOM   2297  ND1 HIS A 142     -32.196   6.538  -2.921  1.00  0.00              
ATOM   2298  CD2 HIS A 142     -33.421   8.265  -3.459  1.00  0.00              
ATOM   2299  CE1 HIS A 142     -33.428   6.287  -2.512  1.00  0.00              
ATOM   2300  NE2 HIS A 142     -34.189   7.318  -2.827  1.00  0.00              
ATOM   2301  H   HIS A 142     -28.775   9.675  -4.679  1.00  0.00              
ATOM   2302  HA  HIS A 142     -30.650   9.702  -2.470  1.00  0.00              
ATOM   2303 1HB  HIS A 142     -31.184   9.086  -4.861  1.00  0.00              
ATOM   2304 2HB  HIS A 142     -30.351   7.563  -4.586  1.00  0.00              
ATOM   2305  HD2 HIS A 142     -33.764   9.228  -3.839  1.00  0.00              
ATOM   2306  HE1 HIS A 142     -33.758   5.382  -2.002  1.00  0.00              
ATOM   2307  HE2 HIS A 142     -35.177   7.403  -2.636  1.00  0.00              
ATOM   2308  N   ASP B   1     -18.369  -6.714  -0.482  1.00  0.00              
ATOM   2309  CA  ASP B   1     -18.964  -6.631   0.884  1.00  0.00              
ATOM   2310  C   ASP B   1     -18.736  -5.242   1.517  1.00  0.00              
ATOM   2311  O   ASP B   1     -17.900  -4.465   1.021  1.00  0.00              
ATOM   2312  CB  ASP B   1     -18.374  -7.709   1.796  1.00  0.00              
ATOM   2313  CG  ASP B   1     -16.901  -7.481   2.108  1.00  0.00              
ATOM   2314  OD1 ASP B   1     -16.447  -6.372   1.955  1.00  0.00              
ATOM   2315  OD2 ASP B   1     -16.245  -8.417   2.496  1.00  0.00              
ATOM   2316 1H   ASP B   1     -17.682  -7.440  -0.503  1.00  0.00              
ATOM   2317 2H   ASP B   1     -19.087  -6.916  -1.148  1.00  0.00              
ATOM   2318 3H   ASP B   1     -17.938  -5.841  -0.712  1.00  0.00              
ATOM   2319  HA  ASP B   1     -20.044  -6.761   0.799  1.00  0.00              
ATOM   2320 1HB  ASP B   1     -18.929  -7.736   2.734  1.00  0.00              
ATOM   2321 2HB  ASP B   1     -18.483  -8.686   1.324  1.00  0.00              
ATOM   2322  N   PRO B   2     -19.489  -4.912   2.597  1.00  0.00              
ATOM   2323  CA  PRO B   2     -19.321  -3.619   3.288  1.00  0.00              
ATOM   2324  C   PRO B   2     -17.889  -3.206   3.660  1.00  0.00              
ATOM   2325  O   PRO B   2     -17.581  -2.001   3.632  1.00  0.00              
ATOM   2326  CB  PRO B   2     -20.160  -3.837   4.551  1.00  0.00              
ATOM   2327  CG  PRO B   2     -21.239  -4.770   4.118  1.00  0.00              
ATOM   2328  CD  PRO B   2     -20.549  -5.735   3.191  1.00  0.00              
ATOM   2329  HA  PRO B   2     -19.709  -2.814   2.648  1.00  0.00              
ATOM   2330 1HB  PRO B   2     -19.532  -4.253   5.353  1.00  0.00              
ATOM   2331 2HB  PRO B   2     -20.549  -2.874   4.915  1.00  0.00              
ATOM   2332 1HG  PRO B   2     -21.684  -5.267   4.992  1.00  0.00              
ATOM   2333 2HG  PRO B   2     -22.047  -4.212   3.623  1.00  0.00              
ATOM   2334 1HD  PRO B   2     -20.138  -6.573   3.773  1.00  0.00              
ATOM   2335 2HD  PRO B   2     -21.265  -6.098   2.439  1.00  0.00              
ATOM   2336  N   LYS B   3     -17.034  -4.165   4.022  1.00  0.00              
ATOM   2337  CA  LYS B   3     -15.651  -3.825   4.381  1.00  0.00              
ATOM   2338  C   LYS B   3     -14.875  -3.259   3.179  1.00  0.00              
ATOM   2339  O   LYS B   3     -14.124  -2.293   3.327  1.00  0.00              
ATOM   2340  CB  LYS B   3     -14.930  -5.053   4.940  1.00  0.00              
ATOM   2341  CG  LYS B   3     -15.421  -5.501   6.310  1.00  0.00              
ATOM   2342  CD  LYS B   3     -14.676  -6.740   6.785  1.00  0.00              
ATOM   2343  CE  LYS B   3     -15.175  -7.198   8.148  1.00  0.00              
ATOM   2344  NZ  LYS B   3     -14.486  -8.435   8.606  1.00  0.00              
ATOM   2345  H   LYS B   3     -17.327  -5.131   4.052  1.00  0.00              
ATOM   2346  HA  LYS B   3     -15.672  -3.023   5.120  1.00  0.00              
ATOM   2347 1HB  LYS B   3     -15.050  -5.890   4.251  1.00  0.00              
ATOM   2348 2HB  LYS B   3     -13.863  -4.844   5.019  1.00  0.00              
ATOM   2349 1HG  LYS B   3     -15.270  -4.698   7.032  1.00  0.00              
ATOM   2350 2HG  LYS B   3     -16.486  -5.725   6.259  1.00  0.00              
ATOM   2351 1HD  LYS B   3     -14.817  -7.548   6.066  1.00  0.00              
ATOM   2352 2HD  LYS B   3     -13.611  -6.520   6.854  1.00  0.00              
ATOM   2353 1HE  LYS B   3     -15.006  -6.410   8.880  1.00  0.00              
ATOM   2354 2HE  LYS B   3     -16.246  -7.392   8.097  1.00  0.00              
ATOM   2355 1HZ  LYS B   3     -14.844  -8.705   9.511  1.00  0.00              
ATOM   2356 2HZ  LYS B   3     -14.651  -9.179   7.943  1.00  0.00              
ATOM   2357 3HZ  LYS B   3     -13.493  -8.261   8.676  1.00  0.00              
ATOM   2358  N   LYS B   4     -15.067  -3.862   2.006  1.00  0.00              
ATOM   2359  CA  LYS B   4     -14.449  -3.387   0.757  1.00  0.00              
ATOM   2360  C   LYS B   4     -15.013  -2.043   0.302  1.00  0.00              
ATOM   2361  O   LYS B   4     -14.281  -1.218  -0.267  1.00  0.00              
ATOM   2362  CB  LYS B   4     -14.633  -4.423  -0.354  1.00  0.00              
ATOM   2363  CG  LYS B   4     -13.819  -5.697  -0.166  1.00  0.00              
ATOM   2364  CD  LYS B   4     -14.064  -6.681  -1.301  1.00  0.00              
ATOM   2365  CE  LYS B   4     -13.245  -7.950  -1.120  1.00  0.00              
ATOM   2366  NZ  LYS B   4     -13.493  -8.933  -2.209  1.00  0.00              
ATOM   2367  H   LYS B   4     -15.662  -4.677   1.981  1.00  0.00              
ATOM   2368  HA  LYS B   4     -13.383  -3.241   0.932  1.00  0.00              
ATOM   2369 1HB  LYS B   4     -15.684  -4.705  -0.419  1.00  0.00              
ATOM   2370 2HB  LYS B   4     -14.352  -3.984  -1.311  1.00  0.00              
ATOM   2371 1HG  LYS B   4     -12.758  -5.449  -0.134  1.00  0.00              
ATOM   2372 2HG  LYS B   4     -14.093  -6.168   0.777  1.00  0.00              
ATOM   2373 1HD  LYS B   4     -15.123  -6.943  -1.333  1.00  0.00              
ATOM   2374 2HD  LYS B   4     -13.793  -6.217  -2.249  1.00  0.00              
ATOM   2375 1HE  LYS B   4     -12.185  -7.701  -1.107  1.00  0.00              
ATOM   2376 2HE  LYS B   4     -13.498  -8.414  -0.166  1.00  0.00              
ATOM   2377 1HZ  LYS B   4     -12.933  -9.759  -2.053  1.00  0.00              
ATOM   2378 2HZ  LYS B   4     -14.471  -9.186  -2.219  1.00  0.00              
ATOM   2379 3HZ  LYS B   4     -13.244  -8.521  -3.097  1.00  0.00              
ATOM   2380  N   VAL B   5     -16.308  -1.830   0.539  1.00  0.00              
ATOM   2381  CA  VAL B   5     -16.951  -0.558   0.207  1.00  0.00              
ATOM   2382  C   VAL B   5     -16.367   0.569   1.050  1.00  0.00              
ATOM   2383  O   VAL B   5     -16.038   1.623   0.528  1.00  0.00              
ATOM   2384  CB  VAL B   5     -18.470  -0.640   0.443  1.00  0.00              
ATOM   2385  CG1 VAL B   5     -19.109   0.732   0.285  1.00  0.00              
ATOM   2386  CG2 VAL B   5     -19.091  -1.638  -0.523  1.00  0.00              
ATOM   2387  H   VAL B   5     -16.860  -2.565   0.957  1.00  0.00              
ATOM   2388  HA  VAL B   5     -16.752  -0.333  -0.842  1.00  0.00              
ATOM   2389  HB  VAL B   5     -18.653  -0.964   1.467  1.00  0.00              
ATOM   2390 1HG1 VAL B   5     -20.184   0.655   0.455  1.00  0.00              
ATOM   2391 2HG1 VAL B   5     -18.676   1.420   1.010  1.00  0.00              
ATOM   2392 3HG1 VAL B   5     -18.928   1.104  -0.723  1.00  0.00              
ATOM   2393 1HG2 VAL B   5     -20.165  -1.692  -0.351  1.00  0.00              
ATOM   2394 2HG2 VAL B   5     -18.903  -1.317  -1.548  1.00  0.00              
ATOM   2395 3HG2 VAL B   5     -18.648  -2.622  -0.365  1.00  0.00              
ATOM   2396  N   LEU B   6     -16.241   0.303   2.351  1.00  0.00              
ATOM   2397  CA  LEU B   6     -15.676   1.215   3.312  1.00  0.00              
ATOM   2398  C   LEU B   6     -14.194   1.480   3.024  1.00  0.00              
ATOM   2399  O   LEU B   6     -13.753   2.628   3.010  1.00  0.00              
ATOM   2400  CB  LEU B   6     -15.844   0.648   4.727  1.00  0.00              
ATOM   2401  CG  LEU B   6     -15.321   1.533   5.866  1.00  0.00              
ATOM   2402  CD1 LEU B   6     -16.080   2.854   5.871  1.00  0.00              
ATOM   2403  CD2 LEU B   6     -15.483   0.804   7.191  1.00  0.00              
ATOM   2404  H   LEU B   6     -16.568  -0.600   2.663  1.00  0.00              
ATOM   2405  HA  LEU B   6     -16.207   2.164   3.243  1.00  0.00              
ATOM   2406 1HB  LEU B   6     -16.903   0.469   4.906  1.00  0.00              
ATOM   2407 2HB  LEU B   6     -15.321  -0.307   4.783  1.00  0.00              
ATOM   2408  HG  LEU B   6     -14.267   1.755   5.700  1.00  0.00              
ATOM   2409 1HD1 LEU B   6     -15.708   3.483   6.680  1.00  0.00              
ATOM   2410 2HD1 LEU B   6     -15.931   3.363   4.919  1.00  0.00              
ATOM   2411 3HD1 LEU B   6     -17.142   2.663   6.019  1.00  0.00              
ATOM   2412 1HD2 LEU B   6     -15.111   1.434   8.000  1.00  0.00              
ATOM   2413 2HD2 LEU B   6     -16.538   0.583   7.359  1.00  0.00              
ATOM   2414 3HD2 LEU B   6     -14.917  -0.127   7.166  1.00  0.00              
ATOM   2415  N   ASP B   7     -13.430   0.425   2.773  1.00  0.00              
ATOM   2416  CA  ASP B   7     -12.004   0.613   2.586  1.00  0.00              
ATOM   2417  C   ASP B   7     -11.637   1.305   1.292  1.00  0.00              
ATOM   2418  O   ASP B   7     -10.721   2.114   1.288  1.00  0.00              
ATOM   2419  CB  ASP B   7     -11.293  -0.741   2.644  1.00  0.00              
ATOM   2420  CG  ASP B   7     -11.247  -1.326   4.049  1.00  0.00              
ATOM   2421  OD1 ASP B   7     -11.465  -0.593   4.984  1.00  0.00              
ATOM   2422  OD2 ASP B   7     -10.993  -2.501   4.174  1.00  0.00              
ATOM   2423  H   ASP B   7     -13.816  -0.506   2.710  1.00  0.00              
ATOM   2424  HA  ASP B   7     -11.655   1.353   3.306  1.00  0.00              
ATOM   2425 1HB  ASP B   7     -11.802  -1.448   1.988  1.00  0.00              
ATOM   2426 2HB  ASP B   7     -10.272  -0.632   2.278  1.00  0.00              
ATOM   2427  N   LYS B   8     -12.352   1.005   0.208  1.00  0.00              
ATOM   2428  CA  LYS B   8     -12.105   1.670  -1.069  1.00  0.00              
ATOM   2429  C   LYS B   8     -12.395   3.174  -0.988  1.00  0.00              
ATOM   2430  O   LYS B   8     -11.631   3.993  -1.537  1.00  0.00              
ATOM   2431  CB  LYS B   8     -12.950   1.030  -2.171  1.00  0.00              
ATOM   2432  CG  LYS B   8     -12.468  -0.346  -2.615  1.00  0.00              
ATOM   2433  CD  LYS B   8     -13.389  -0.940  -3.669  1.00  0.00              
ATOM   2434  CE  LYS B   8     -12.922  -2.323  -4.098  1.00  0.00              
ATOM   2435  NZ  LYS B   8     -13.823  -2.924  -5.118  1.00  0.00              
ATOM   2436  H   LYS B   8     -13.079   0.307   0.267  1.00  0.00              
ATOM   2437  HA  LYS B   8     -11.049   1.559  -1.318  1.00  0.00              
ATOM   2438 1HB  LYS B   8     -13.980   0.929  -1.828  1.00  0.00              
ATOM   2439 2HB  LYS B   8     -12.959   1.679  -3.047  1.00  0.00              
ATOM   2440 1HG  LYS B   8     -11.462  -0.263  -3.027  1.00  0.00              
ATOM   2441 2HG  LYS B   8     -12.435  -1.014  -1.755  1.00  0.00              
ATOM   2442 1HD  LYS B   8     -14.401  -1.016  -3.269  1.00  0.00              
ATOM   2443 2HD  LYS B   8     -13.411  -0.288  -4.543  1.00  0.00              
ATOM   2444 1HE  LYS B   8     -11.917  -2.255  -4.513  1.00  0.00              
ATOM   2445 2HE  LYS B   8     -12.888  -2.981  -3.229  1.00  0.00              
ATOM   2446 1HZ  LYS B   8     -13.479  -3.839  -5.375  1.00  0.00              
ATOM   2447 2HZ  LYS B   8     -14.755  -3.010  -4.737  1.00  0.00              
ATOM   2448 3HZ  LYS B   8     -13.848  -2.333  -5.936  1.00  0.00              
ATOM   2449  N   ALA B   9     -13.495   3.529  -0.318  1.00  0.00              
ATOM   2450  CA  ALA B   9     -13.833   4.920  -0.099  1.00  0.00              
ATOM   2451  C   ALA B   9     -12.774   5.597   0.778  1.00  0.00              
ATOM   2452  O   ALA B   9     -12.397   6.731   0.512  1.00  0.00              
ATOM   2453  CB  ALA B   9     -15.210   5.060   0.525  1.00  0.00              
ATOM   2454  H   ALA B   9     -14.106   2.812   0.045  1.00  0.00              
ATOM   2455  HA  ALA B   9     -13.840   5.423  -1.066  1.00  0.00              
ATOM   2456 1HB  ALA B   9     -15.435   6.116   0.676  1.00  0.00              
ATOM   2457 2HB  ALA B   9     -15.956   4.622  -0.138  1.00  0.00              
ATOM   2458 3HB  ALA B   9     -15.229   4.544   1.483  1.00  0.00              
ATOM   2459  N   LYS B  10     -12.295   4.891   1.803  1.00  0.00              
ATOM   2460  CA  LYS B  10     -11.265   5.412   2.720  1.00  0.00              
ATOM   2461  C   LYS B  10      -9.988   5.738   1.968  1.00  0.00              
ATOM   2462  O   LYS B  10      -9.445   6.841   2.085  1.00  0.00              
ATOM   2463  CB  LYS B  10     -10.970   4.409   3.837  1.00  0.00              
ATOM   2464  CG  LYS B  10      -9.930   4.879   4.845  1.00  0.00              
ATOM   2465  CD  LYS B  10      -9.727   3.853   5.950  1.00  0.00              
ATOM   2466  CE  LYS B  10      -8.655   4.299   6.932  1.00  0.00              
ATOM   2467  NZ  LYS B  10      -8.445   3.303   8.018  1.00  0.00              
ATOM   2468  H   LYS B  10     -12.659   3.960   1.950  1.00  0.00              
ATOM   2469  HA  LYS B  10     -11.645   6.322   3.186  1.00  0.00              
ATOM   2470 1HB  LYS B  10     -11.888   4.189   4.381  1.00  0.00              
ATOM   2471 2HB  LYS B  10     -10.615   3.474   3.402  1.00  0.00              
ATOM   2472 1HG  LYS B  10      -8.979   5.046   4.337  1.00  0.00              
ATOM   2473 2HG  LYS B  10     -10.253   5.820   5.290  1.00  0.00              
ATOM   2474 1HD  LYS B  10     -10.665   3.708   6.488  1.00  0.00              
ATOM   2475 2HD  LYS B  10      -9.430   2.900   5.511  1.00  0.00              
ATOM   2476 1HE  LYS B  10      -7.715   4.445   6.403  1.00  0.00              
ATOM   2477 2HE  LYS B  10      -8.945   5.250   7.380  1.00  0.00              
ATOM   2478 1HZ  LYS B  10      -7.728   3.637   8.647  1.00  0.00              
ATOM   2479 2HZ  LYS B  10      -9.308   3.174   8.528  1.00  0.00              
ATOM   2480 3HZ  LYS B  10      -8.157   2.423   7.616  1.00  0.00              
ATOM   2481  N   ASP B  11      -9.529   4.777   1.168  1.00  0.00              
ATOM   2482  CA  ASP B  11      -8.299   4.918   0.397  1.00  0.00              
ATOM   2483  C   ASP B  11      -8.383   6.085  -0.549  1.00  0.00              
ATOM   2484  O   ASP B  11      -7.447   6.893  -0.629  1.00  0.00              
ATOM   2485  CB  ASP B  11      -8.003   3.642  -0.395  1.00  0.00              
ATOM   2486  CG  ASP B  11      -7.542   2.490   0.489  1.00  0.00              
ATOM   2487  OD1 ASP B  11      -7.178   2.739   1.614  1.00  0.00              
ATOM   2488  OD2 ASP B  11      -7.560   1.373   0.030  1.00  0.00              
ATOM   2489  H   ASP B  11     -10.058   3.919   1.098  1.00  0.00              
ATOM   2490  HA  ASP B  11      -7.475   5.095   1.089  1.00  0.00              
ATOM   2491 1HB  ASP B  11      -8.899   3.331  -0.933  1.00  0.00              
ATOM   2492 2HB  ASP B  11      -7.229   3.844  -1.136  1.00  0.00              
ATOM   2493  N   GLN B  12      -9.513   6.176  -1.258  1.00  0.00              
ATOM   2494  CA  GLN B  12      -9.743   7.260  -2.203  1.00  0.00              
ATOM   2495  C   GLN B  12      -9.930   8.611  -1.508  1.00  0.00              
ATOM   2496  O   GLN B  12      -9.392   9.594  -1.974  1.00  0.00              
ATOM   2497  CB  GLN B  12     -10.966   6.949  -3.069  1.00  0.00              
ATOM   2498  CG  GLN B  12     -11.205   7.947  -4.190  1.00  0.00              
ATOM   2499  CD  GLN B  12     -10.080   7.953  -5.208  1.00  0.00              
ATOM   2500  OE1 GLN B  12      -9.697   6.906  -5.737  1.00  0.00              
ATOM   2501  NE2 GLN B  12      -9.545   9.135  -5.489  1.00  0.00              
ATOM   2502  H   GLN B  12     -10.227   5.472  -1.133  1.00  0.00              
ATOM   2503  HA  GLN B  12      -8.849   7.380  -2.815  1.00  0.00              
ATOM   2504 1HB  GLN B  12     -10.854   5.962  -3.516  1.00  0.00              
ATOM   2505 2HB  GLN B  12     -11.858   6.926  -2.444  1.00  0.00              
ATOM   2506 1HG  GLN B  12     -12.130   7.686  -4.704  1.00  0.00              
ATOM   2507 2HG  GLN B  12     -11.284   8.946  -3.762  1.00  0.00              
ATOM   2508 1HE2 GLN B  12      -8.799   9.202  -6.154  1.00  0.00              
ATOM   2509 2HE2 GLN B  12      -9.886   9.960  -5.037  1.00  0.00              
ATOM   2510  N   ALA B  13     -10.667   8.669  -0.400  1.00  0.00              
ATOM   2511  CA  ALA B  13     -10.820   9.944   0.294  1.00  0.00              
ATOM   2512  C   ALA B  13      -9.465  10.426   0.836  1.00  0.00              
ATOM   2513  O   ALA B  13      -9.134  11.617   0.729  1.00  0.00              
ATOM   2514  CB  ALA B  13     -11.849   9.848   1.414  1.00  0.00              
ATOM   2515  H   ALA B  13     -11.124   7.849  -0.029  1.00  0.00              
ATOM   2516  HA  ALA B  13     -11.165  10.684  -0.428  1.00  0.00              
ATOM   2517 1HB  ALA B  13     -11.938  10.814   1.910  1.00  0.00              
ATOM   2518 2HB  ALA B  13     -12.815   9.564   0.996  1.00  0.00              
ATOM   2519 3HB  ALA B  13     -11.532   9.097   2.136  1.00  0.00              
ATOM   2520  N   GLU B  14      -8.677   9.510   1.399  1.00  0.00              
ATOM   2521  CA  GLU B  14      -7.337   9.867   1.865  1.00  0.00              
ATOM   2522  C   GLU B  14      -6.418  10.323   0.718  1.00  0.00              
ATOM   2523  O   GLU B  14      -5.606  11.215   0.897  1.00  0.00              
ATOM   2524  CB  GLU B  14      -6.704   8.678   2.592  1.00  0.00              
ATOM   2525  CG  GLU B  14      -7.323   8.368   3.947  1.00  0.00              
ATOM   2526  CD  GLU B  14      -6.716   7.160   4.605  1.00  0.00              
ATOM   2527  OE1 GLU B  14      -5.938   6.489   3.970  1.00  0.00              
ATOM   2528  OE2 GLU B  14      -7.031   6.907   5.744  1.00  0.00              
ATOM   2529  H   GLU B  14      -8.999   8.560   1.509  1.00  0.00              
ATOM   2530  HA  GLU B  14      -7.416  10.743   2.510  1.00  0.00              
ATOM   2531 1HB  GLU B  14      -6.791   7.785   1.972  1.00  0.00              
ATOM   2532 2HB  GLU B  14      -5.642   8.868   2.744  1.00  0.00              
ATOM   2533 1HG  GLU B  14      -7.189   9.229   4.602  1.00  0.00              
ATOM   2534 2HG  GLU B  14      -8.392   8.207   3.819  1.00  0.00              
ATOM   2535  N   ASN B  15      -6.533   9.710  -0.455  1.00  0.00              
ATOM   2536  CA  ASN B  15      -5.776  10.202  -1.621  1.00  0.00              
ATOM   2537  C   ASN B  15      -6.134  11.647  -2.025  1.00  0.00              
ATOM   2538  O   ASN B  15      -5.273  12.430  -2.425  1.00  0.00              
ATOM   2539  CB  ASN B  15      -5.980   9.268  -2.800  1.00  0.00              
ATOM   2540  CG  ASN B  15      -5.238   7.970  -2.644  1.00  0.00              
ATOM   2541  OD1 ASN B  15      -4.293   7.872  -1.852  1.00  0.00              
ATOM   2542  ND2 ASN B  15      -5.647   6.971  -3.383  1.00  0.00              
ATOM   2543  H   ASN B  15      -7.135   8.906  -0.563  1.00  0.00              
ATOM   2544  HA  ASN B  15      -4.719  10.249  -1.354  1.00  0.00              
ATOM   2545 1HB  ASN B  15      -7.043   9.054  -2.916  1.00  0.00              
ATOM   2546 2HB  ASN B  15      -5.643   9.757  -3.714  1.00  0.00              
ATOM   2547 1HD2 ASN B  15      -5.190   6.083  -3.321  1.00  0.00              
ATOM   2548 2HD2 ASN B  15      -6.415   7.095  -4.010  1.00  0.00              
ATOM   2549  N   ARG B  16      -7.410  12.000  -1.917  1.00  0.00              
ATOM   2550  CA  ARG B  16      -7.842  13.357  -2.220  1.00  0.00              
ATOM   2551  C   ARG B  16      -7.338  14.332  -1.150  1.00  0.00              
ATOM   2552  O   ARG B  16      -6.935  15.443  -1.451  1.00  0.00              
ATOM   2553  CB  ARG B  16      -9.359  13.430  -2.308  1.00  0.00              
ATOM   2554  CG  ARG B  16      -9.973  12.632  -3.447  1.00  0.00              
ATOM   2555  CD  ARG B  16      -9.385  13.006  -4.759  1.00  0.00              
ATOM   2556  NE  ARG B  16     -10.075  12.362  -5.865  1.00  0.00              
ATOM   2557  CZ  ARG B  16      -9.660  12.391  -7.147  1.00  0.00              
ATOM   2558  NH1 ARG B  16      -8.559  13.036  -7.466  1.00  0.00              
ATOM   2559  NH2 ARG B  16     -10.358  11.773  -8.082  1.00  0.00              
ATOM   2560  H   ARG B  16      -8.096  11.321  -1.619  1.00  0.00              
ATOM   2561  HA  ARG B  16      -7.345  13.682  -3.135  1.00  0.00              
ATOM   2562 1HB  ARG B  16      -9.795  13.067  -1.378  1.00  0.00              
ATOM   2563 2HB  ARG B  16      -9.667  14.469  -2.430  1.00  0.00              
ATOM   2564 1HG  ARG B  16      -9.797  11.569  -3.283  1.00  0.00              
ATOM   2565 2HG  ARG B  16     -11.047  12.820  -3.486  1.00  0.00              
ATOM   2566 1HD  ARG B  16      -9.456  14.084  -4.895  1.00  0.00              
ATOM   2567 2HD  ARG B  16      -8.339  12.704  -4.788  1.00  0.00              
ATOM   2568  HE  ARG B  16     -10.926  11.856  -5.658  1.00  0.00              
ATOM   2569 1HH1 ARG B  16      -8.025  13.509  -6.751  1.00  0.00              
ATOM   2570 2HH1 ARG B  16      -8.248  13.058  -8.427  1.00  0.00              
ATOM   2571 1HH2 ARG B  16     -11.205  11.277  -7.837  1.00  0.00              
ATOM   2572 2HH2 ARG B  16     -10.048  11.795  -9.042  1.00  0.00              
ATOM   2573  N   VAL B  17      -7.273  13.874   0.088  1.00  0.00              
ATOM   2574  CA  VAL B  17      -6.582  14.611   1.169  1.00  0.00              
ATOM   2575  C   VAL B  17      -5.072  14.831   0.965  1.00  0.00              
ATOM   2576  O   VAL B  17      -4.572  15.927   1.216  1.00  0.00              
ATOM   2577  CB  VAL B  17      -6.850  13.937   2.533  1.00  0.00              
ATOM   2578  CG1 VAL B  17      -5.970  14.505   3.631  1.00  0.00              
ATOM   2579  CG2 VAL B  17      -8.324  14.048   2.877  1.00  0.00              
ATOM   2580  H   VAL B  17      -7.712  12.989   0.299  1.00  0.00              
ATOM   2581  HA  VAL B  17      -6.973  15.629   1.199  1.00  0.00              
ATOM   2582  HB  VAL B  17      -6.567  12.886   2.470  1.00  0.00              
ATOM   2583 1HG1 VAL B  17      -6.191  14.002   4.572  1.00  0.00              
ATOM   2584 2HG1 VAL B  17      -4.922  14.349   3.374  1.00  0.00              
ATOM   2585 3HG1 VAL B  17      -6.163  15.572   3.736  1.00  0.00              
ATOM   2586 1HG2 VAL B  17      -8.510  13.571   3.839  1.00  0.00              
ATOM   2587 2HG2 VAL B  17      -8.607  15.100   2.933  1.00  0.00              
ATOM   2588 3HG2 VAL B  17      -8.916  13.554   2.107  1.00  0.00              
ATOM   2589  N   ARG B  18      -4.337  13.791   0.577  1.00  0.00              
ATOM   2590  CA  ARG B  18      -2.957  13.967   0.136  1.00  0.00              
ATOM   2591  C   ARG B  18      -2.796  14.942  -1.045  1.00  0.00              
ATOM   2592  O   ARG B  18      -1.884  15.784  -1.032  1.00  0.00              
ATOM   2593  CB  ARG B  18      -2.370  12.619  -0.254  1.00  0.00              
ATOM   2594  CG  ARG B  18      -0.959  12.674  -0.817  1.00  0.00              
ATOM   2595  CD  ARG B  18      -0.489  11.334  -1.253  1.00  0.00              
ATOM   2596  NE  ARG B  18      -1.372  10.746  -2.247  1.00  0.00              
ATOM   2597  CZ  ARG B  18      -1.369  11.063  -3.557  1.00  0.00              
ATOM   2598  NH1 ARG B  18      -0.525  11.961  -4.014  1.00  0.00              
ATOM   2599  NH2 ARG B  18      -2.214  10.470  -4.382  1.00  0.00              
ATOM   2600  H   ARG B  18      -4.735  12.863   0.585  1.00  0.00              
ATOM   2601  HA  ARG B  18      -2.387  14.412   0.953  1.00  0.00              
ATOM   2602 1HB  ARG B  18      -2.352  11.964   0.616  1.00  0.00              
ATOM   2603 2HB  ARG B  18      -3.006  12.149  -1.004  1.00  0.00              
ATOM   2604 1HG  ARG B  18      -0.936  13.342  -1.678  1.00  0.00              
ATOM   2605 2HG  ARG B  18      -0.276  13.044  -0.051  1.00  0.00              
ATOM   2606 1HD  ARG B  18       0.505  11.422  -1.691  1.00  0.00              
ATOM   2607 2HD  ARG B  18      -0.449  10.665  -0.394  1.00  0.00              
ATOM   2608  HE  ARG B  18      -2.036  10.051  -1.933  1.00  0.00              
ATOM   2609 1HH1 ARG B  18       0.122  12.413  -3.383  1.00  0.00              
ATOM   2610 2HH1 ARG B  18      -0.522  12.198  -4.995  1.00  0.00              
ATOM   2611 1HH2 ARG B  18      -2.864   9.780  -4.030  1.00  0.00              
ATOM   2612 2HH2 ARG B  18      -2.212  10.707  -5.363  1.00  0.00              
ATOM   2613  N   GLU B  19      -3.641  14.816  -2.074  1.00  0.00              
ATOM   2614  CA  GLU B  19      -3.597  15.748  -3.233  1.00  0.00              
ATOM   2615  C   GLU B  19      -3.870  17.197  -2.781  1.00  0.00              
ATOM   2616  O   GLU B  19      -3.268  18.143  -3.312  1.00  0.00              
ATOM   2617  CB  GLU B  19      -4.617  15.336  -4.296  1.00  0.00              
ATOM   2618  CG  GLU B  19      -4.264  14.059  -5.045  1.00  0.00              
ATOM   2619  CD  GLU B  19      -5.372  13.582  -5.943  1.00  0.00              
ATOM   2620  OE1 GLU B  19      -6.438  14.146  -5.890  1.00  0.00              
ATOM   2621  OE2 GLU B  19      -5.151  12.652  -6.683  1.00  0.00              
ATOM   2622  H   GLU B  19      -4.325  14.073  -2.067  1.00  0.00              
ATOM   2623  HA  GLU B  19      -2.590  15.732  -3.651  1.00  0.00              
ATOM   2624 1HB  GLU B  19      -5.592  15.192  -3.830  1.00  0.00              
ATOM   2625 2HB  GLU B  19      -4.721  16.136  -5.030  1.00  0.00              
ATOM   2626 1HG  GLU B  19      -3.374  14.238  -5.648  1.00  0.00              
ATOM   2627 2HG  GLU B  19      -4.028  13.280  -4.322  1.00  0.00              
ATOM   2628  N   LEU B  20      -4.780  17.383  -1.820  1.00  0.00              
ATOM   2629  CA  LEU B  20      -5.003  18.733  -1.295  1.00  0.00              
ATOM   2630  C   LEU B  20      -3.713  19.282  -0.664  1.00  0.00              
ATOM   2631  O   LEU B  20      -3.252  20.387  -1.000  1.00  0.00              
ATOM   2632  CB  LEU B  20      -6.142  18.771  -0.286  1.00  0.00              
ATOM   2633  CG  LEU B  20      -6.418  20.123   0.390  1.00  0.00              
ATOM   2634  CD1 LEU B  20      -6.837  21.125  -0.695  1.00  0.00              
ATOM   2635  CD2 LEU B  20      -7.493  20.003   1.452  1.00  0.00              
ATOM   2636  H   LEU B  20      -5.320  16.614  -1.447  1.00  0.00              
ATOM   2637  HA  LEU B  20      -5.268  19.387  -2.124  1.00  0.00              
ATOM   2638 1HB  LEU B  20      -7.060  18.469  -0.788  1.00  0.00              
ATOM   2639 2HB  LEU B  20      -5.930  18.052   0.505  1.00  0.00              
ATOM   2640  HG  LEU B  20      -5.505  20.486   0.863  1.00  0.00              
ATOM   2641 1HD1 LEU B  20      -7.038  22.094  -0.237  1.00  0.00              
ATOM   2642 2HD1 LEU B  20      -6.033  21.229  -1.424  1.00  0.00              
ATOM   2643 3HD1 LEU B  20      -7.736  20.766  -1.194  1.00  0.00              
ATOM   2644 1HD2 LEU B  20      -7.662  20.978   1.910  1.00  0.00              
ATOM   2645 2HD2 LEU B  20      -8.418  19.651   0.995  1.00  0.00              
ATOM   2646 3HD2 LEU B  20      -7.173  19.294   2.215  1.00  0.00              
ATOM   2647  N   LYS B  21      -3.104  18.513   0.223  1.00  0.00              
ATOM   2648  CA  LYS B  21      -1.851  18.981   0.842  1.00  0.00              
ATOM   2649  C   LYS B  21      -0.808  19.409  -0.208  1.00  0.00              
ATOM   2650  O   LYS B  21      -0.227  20.510  -0.126  1.00  0.00              
ATOM   2651  CB  LYS B  21      -1.267  17.890   1.741  1.00  0.00              
ATOM   2652  CG  LYS B  21       0.003  18.295   2.478  1.00  0.00              
ATOM   2653  CD  LYS B  21       0.519  17.163   3.353  1.00  0.00              
ATOM   2654  CE  LYS B  21       1.793  17.563   4.083  1.00  0.00              
ATOM   2655  NZ  LYS B  21       2.300  16.471   4.957  1.00  0.00              
ATOM   2656  H   LYS B  21      -3.476  17.612   0.486  1.00  0.00              
ATOM   2657  HA  LYS B  21      -2.073  19.858   1.452  1.00  0.00              
ATOM   2658 1HB  LYS B  21      -2.007  17.597   2.486  1.00  0.00              
ATOM   2659 2HB  LYS B  21      -1.039  17.008   1.142  1.00  0.00              
ATOM   2660 1HG  LYS B  21       0.774  18.564   1.754  1.00  0.00              
ATOM   2661 2HG  LYS B  21      -0.201  19.163   3.104  1.00  0.00              
ATOM   2662 1HD  LYS B  21      -0.242  16.895   4.088  1.00  0.00              
ATOM   2663 2HD  LYS B  21       0.725  16.290   2.735  1.00  0.00              
ATOM   2664 1HE  LYS B  21       2.563  17.818   3.357  1.00  0.00              
ATOM   2665 2HE  LYS B  21       1.599  18.443   4.698  1.00  0.00              
ATOM   2666 1HZ  LYS B  21       3.143  16.775   5.423  1.00  0.00              
ATOM   2667 2HZ  LYS B  21       1.600  16.239   5.648  1.00  0.00              
ATOM   2668 3HZ  LYS B  21       2.501  15.656   4.396  1.00  0.00              
ATOM   2669  N   GLN B  22      -0.587  18.527  -1.185  1.00  0.00              
ATOM   2670  CA  GLN B  22       0.384  18.746  -2.250  1.00  0.00              
ATOM   2671  C   GLN B  22       0.064  19.955  -3.142  1.00  0.00              
ATOM   2672  O   GLN B  22       0.969  20.706  -3.467  1.00  0.00              
ATOM   2673  CB  GLN B  22       0.489  17.486  -3.115  1.00  0.00              
ATOM   2674  CG  GLN B  22       1.130  16.301  -2.413  1.00  0.00              
ATOM   2675  CD  GLN B  22       1.135  15.052  -3.274  1.00  0.00              
ATOM   2676  OE1 GLN B  22       0.307  14.900  -4.177  1.00  0.00              
ATOM   2677  NE2 GLN B  22       2.070  14.150  -3.000  1.00  0.00              
ATOM   2678  H   GLN B  22      -1.123  17.672  -1.176  1.00  0.00              
ATOM   2679  HA  GLN B  22       1.352  18.963  -1.797  1.00  0.00              
ATOM   2680 1HB  GLN B  22      -0.506  17.186  -3.442  1.00  0.00              
ATOM   2681 2HB  GLN B  22       1.075  17.706  -4.007  1.00  0.00              
ATOM   2682 1HG  GLN B  22       2.162  16.552  -2.168  1.00  0.00              
ATOM   2683 2HG  GLN B  22       0.571  16.086  -1.502  1.00  0.00              
ATOM   2684 1HE2 GLN B  22       2.123  13.305  -3.535  1.00  0.00              
ATOM   2685 2HE2 GLN B  22       2.721  14.313  -2.259  1.00  0.00              
ATOM   2686  N   ASP B  23      -1.197  20.148  -3.557  1.00  0.00              
ATOM   2687  CA  ASP B  23      -1.546  21.344  -4.346  1.00  0.00              
ATOM   2688  C   ASP B  23      -1.393  22.642  -3.558  1.00  0.00              
ATOM   2689  O   ASP B  23      -0.957  23.690  -4.111  1.00  0.00              
ATOM   2690  CB  ASP B  23      -2.980  21.233  -4.870  1.00  0.00              
ATOM   2691  CG  ASP B  23      -3.161  20.227  -5.999  1.00  0.00              
ATOM   2692  OD1 ASP B  23      -2.174  19.788  -6.541  1.00  0.00              
ATOM   2693  OD2 ASP B  23      -4.267  19.787  -6.204  1.00  0.00              
ATOM   2694  H   ASP B  23      -1.920  19.478  -3.334  1.00  0.00              
ATOM   2695  HA  ASP B  23      -0.885  21.392  -5.212  1.00  0.00              
ATOM   2696 1HB  ASP B  23      -3.714  21.037  -4.088  1.00  0.00              
ATOM   2697 2HB  ASP B  23      -3.121  22.242  -5.258  1.00  0.00              
ATOM   2698  N   LEU B  24      -1.807  22.632  -2.288  1.00  0.00              
ATOM   2699  CA  LEU B  24      -1.620  23.812  -1.452  1.00  0.00              
ATOM   2700  C   LEU B  24      -0.129  24.139  -1.175  1.00  0.00              
ATOM   2701  O   LEU B  24       0.220  25.317  -1.056  1.00  0.00              
ATOM   2702  CB  LEU B  24      -2.358  23.609  -0.123  1.00  0.00              
ATOM   2703  CG  LEU B  24      -3.887  23.519  -0.218  1.00  0.00              
ATOM   2704  CD1 LEU B  24      -4.462  23.186   1.151  1.00  0.00              
ATOM   2705  CD2 LEU B  24      -4.442  24.836  -0.739  1.00  0.00              
ATOM   2706  H   LEU B  24      -2.251  21.815  -1.894  1.00  0.00              
ATOM   2707  HA  LEU B  24      -1.959  24.686  -2.007  1.00  0.00              
ATOM   2708 1HB  LEU B  24      -2.000  22.689   0.336  1.00  0.00              
ATOM   2709 2HB  LEU B  24      -2.116  24.440   0.539  1.00  0.00              
ATOM   2710  HG  LEU B  24      -4.162  22.714  -0.901  1.00  0.00              
ATOM   2711 1HD1 LEU B  24      -5.548  23.121   1.084  1.00  0.00              
ATOM   2712 2HD1 LEU B  24      -4.064  22.230   1.491  1.00  0.00              
ATOM   2713 3HD1 LEU B  24      -4.189  23.966   1.860  1.00  0.00              
ATOM   2714 1HD2 LEU B  24      -5.528  24.772  -0.808  1.00  0.00              
ATOM   2715 2HD2 LEU B  24      -4.168  25.641  -0.057  1.00  0.00              
ATOM   2716 3HD2 LEU B  24      -4.027  25.041  -1.726  1.00  0.00              
ATOM   2717  N   GLU B  25       0.719  23.112  -1.056  1.00  0.00              
ATOM   2718  CA  GLU B  25       2.192  23.315  -0.950  1.00  0.00              
ATOM   2719  C   GLU B  25       2.716  23.949  -2.251  1.00  0.00              
ATOM   2720  O   GLU B  25       3.567  24.854  -2.232  1.00  0.00              
ATOM   2721  CB  GLU B  25       2.914  21.992  -0.684  1.00  0.00              
ATOM   2722  CG  GLU B  25       2.755  21.463   0.734  1.00  0.00              
ATOM   2723  CD  GLU B  25       3.384  20.111   0.929  1.00  0.00              
ATOM   2724  OE1 GLU B  25       3.796  19.524  -0.042  1.00  0.00              
ATOM   2725  OE2 GLU B  25       3.453  19.666   2.050  1.00  0.00              
ATOM   2726  H   GLU B  25       0.349  22.173  -1.036  1.00  0.00              
ATOM   2727  HA  GLU B  25       2.393  23.956  -0.092  1.00  0.00              
ATOM   2728 1HB  GLU B  25       2.541  21.230  -1.369  1.00  0.00              
ATOM   2729 2HB  GLU B  25       3.979  22.113  -0.878  1.00  0.00              
ATOM   2730 1HG  GLU B  25       3.213  22.168   1.427  1.00  0.00              
ATOM   2731 2HG  GLU B  25       1.693  21.401   0.971  1.00  0.00              
ATOM   2732  N   ARG B  26       2.254  23.436  -3.391  1.00  0.00              
ATOM   2733  CA  ARG B  26       2.620  24.058  -4.695  1.00  0.00              
ATOM   2734  C   ARG B  26       2.159  25.525  -4.846  1.00  0.00              
ATOM   2735  O   ARG B  26       2.916  26.391  -5.342  1.00  0.00              
ATOM   2736  CB  ARG B  26       2.128  23.222  -5.868  1.00  0.00              
ATOM   2737  CG  ARG B  26       2.868  21.910  -6.072  1.00  0.00              
ATOM   2738  CD  ARG B  26       2.336  21.073  -7.179  1.00  0.00              
ATOM   2739  NE  ARG B  26       3.023  19.804  -7.358  1.00  0.00              
ATOM   2740  CZ  ARG B  26       2.666  18.861  -8.252  1.00  0.00              
ATOM   2741  NH1 ARG B  26       1.613  19.022  -9.022  1.00  0.00              
ATOM   2742  NH2 ARG B  26       3.390  17.757  -8.317  1.00  0.00              
ATOM   2743  H   ARG B  26       1.653  22.624  -3.384  1.00  0.00              
ATOM   2744  HA  ARG B  26       3.707  24.109  -4.760  1.00  0.00              
ATOM   2745 1HB  ARG B  26       1.073  23.017  -5.692  1.00  0.00              
ATOM   2746 2HB  ARG B  26       2.234  23.836  -6.762  1.00  0.00              
ATOM   2747 1HG  ARG B  26       3.913  22.130  -6.290  1.00  0.00              
ATOM   2748 2HG  ARG B  26       2.804  21.329  -5.151  1.00  0.00              
ATOM   2749 1HD  ARG B  26       1.288  20.852  -6.983  1.00  0.00              
ATOM   2750 2HD  ARG B  26       2.423  21.626  -8.113  1.00  0.00              
ATOM   2751  HE  ARG B  26       3.831  19.435  -6.875  1.00  0.00              
ATOM   2752 1HH1 ARG B  26       1.060  19.863  -8.947  1.00  0.00              
ATOM   2753 2HH1 ARG B  26       1.363  18.303  -9.686  1.00  0.00              
ATOM   2754 1HH2 ARG B  26       4.186  17.642  -7.705  1.00  0.00              
ATOM   2755 2HH2 ARG B  26       3.145  17.035  -8.978  1.00  0.00              
ATOM   2756  N   LEU B  27       0.930  25.834  -4.411  1.00  0.00              
ATOM   2757  CA  LEU B  27       0.469  27.234  -4.422  1.00  0.00              
ATOM   2758  C   LEU B  27       1.290  28.138  -3.496  1.00  0.00              
ATOM   2759  O   LEU B  27       1.535  29.293  -3.830  1.00  0.00              
ATOM   2760  CB  LEU B  27      -1.008  27.300  -4.013  1.00  0.00              
ATOM   2761  CG  LEU B  27      -2.001  26.675  -5.001  1.00  0.00              
ATOM   2762  CD1 LEU B  27      -3.380  26.603  -4.359  1.00  0.00              
ATOM   2763  CD2 LEU B  27      -2.034  27.502  -6.278  1.00  0.00              
ATOM   2764  H   LEU B  27       0.308  25.114  -4.072  1.00  0.00              
ATOM   2765  HA  LEU B  27       0.619  27.640  -5.422  1.00  0.00              
ATOM   2766 1HB  LEU B  27      -1.126  26.790  -3.058  1.00  0.00              
ATOM   2767 2HB  LEU B  27      -1.285  28.345  -3.880  1.00  0.00              
ATOM   2768  HG  LEU B  27      -1.689  25.657  -5.236  1.00  0.00              
ATOM   2769 1HD1 LEU B  27      -4.085  26.160  -5.062  1.00  0.00              
ATOM   2770 2HD1 LEU B  27      -3.331  25.990  -3.459  1.00  0.00              
ATOM   2771 3HD1 LEU B  27      -3.712  27.607  -4.098  1.00  0.00              
ATOM   2772 1HD2 LEU B  27      -2.739  27.058  -6.981  1.00  0.00              
ATOM   2773 2HD2 LEU B  27      -2.347  28.520  -6.044  1.00  0.00              
ATOM   2774 3HD2 LEU B  27      -1.040  27.522  -6.725  1.00  0.00              
ATOM   2775  N   TYR B  28       1.692  27.602  -2.348  1.00  0.00              
ATOM   2776  CA  TYR B  28       2.594  28.287  -1.430  1.00  0.00              
ATOM   2777  C   TYR B  28       3.970  28.537  -2.083  1.00  0.00              
ATOM   2778  O   TYR B  28       4.499  29.618  -2.052  1.00  0.00              
ATOM   2779  CB  TYR B  28       2.750  27.479  -0.141  1.00  0.00              
ATOM   2780  CG  TYR B  28       3.813  28.015   0.792  1.00  0.00              
ATOM   2781  CD1 TYR B  28       3.587  29.186   1.501  1.00  0.00              
ATOM   2782  CD2 TYR B  28       5.014  27.337   0.938  1.00  0.00              
ATOM   2783  CE1 TYR B  28       4.558  29.676   2.352  1.00  0.00              
ATOM   2784  CE2 TYR B  28       5.985  27.827   1.789  1.00  0.00              
ATOM   2785  CZ  TYR B  28       5.760  28.991   2.495  1.00  0.00              
ATOM   2786  OH  TYR B  28       6.727  29.480   3.343  1.00  0.00              
ATOM   2787  H   TYR B  28       1.354  26.681  -2.109  1.00  0.00              
ATOM   2788  HA  TYR B  28       2.161  29.255  -1.178  1.00  0.00              
ATOM   2789 1HB  TYR B  28       1.800  27.465   0.397  1.00  0.00              
ATOM   2790 2HB  TYR B  28       3.001  26.447  -0.386  1.00  0.00              
ATOM   2791  HD1 TYR B  28       2.643  29.719   1.386  1.00  0.00              
ATOM   2792  HD2 TYR B  28       5.192  26.417   0.380  1.00  0.00              
ATOM   2793  HE1 TYR B  28       4.381  30.596   2.909  1.00  0.00              
ATOM   2794  HE2 TYR B  28       6.929  27.294   1.903  1.00  0.00              
ATOM   2795  HH  TYR B  28       6.412  30.288   3.755  1.00  0.00              
ATOM   2796  N   LYS B  29       4.538  27.524  -2.685  1.00  0.00              
ATOM   2797  CA  LYS B  29       5.834  27.722  -3.350  1.00  0.00              
ATOM   2798  C   LYS B  29       5.775  28.817  -4.415  1.00  0.00              
ATOM   2799  O   LYS B  29       6.698  29.633  -4.538  1.00  0.00              
ATOM   2800  CB  LYS B  29       6.314  26.414  -3.981  1.00  0.00              
ATOM   2801  CG  LYS B  29       6.748  25.354  -2.978  1.00  0.00              
ATOM   2802  CD  LYS B  29       7.127  24.056  -3.675  1.00  0.00              
ATOM   2803  CE  LYS B  29       7.520  22.982  -2.671  1.00  0.00              
ATOM   2804  NZ  LYS B  29       7.852  21.693  -3.336  1.00  0.00              
ATOM   2805  H   LYS B  29       4.110  26.609  -2.704  1.00  0.00              
ATOM   2806  HA  LYS B  29       6.542  28.113  -2.619  1.00  0.00              
ATOM   2807 1HB  LYS B  29       5.516  25.991  -4.592  1.00  0.00              
ATOM   2808 2HB  LYS B  29       7.159  26.617  -4.640  1.00  0.00              
ATOM   2809 1HG  LYS B  29       7.607  25.717  -2.412  1.00  0.00              
ATOM   2810 2HG  LYS B  29       5.934  25.158  -2.281  1.00  0.00              
ATOM   2811 1HD  LYS B  29       6.281  23.698  -4.264  1.00  0.00              
ATOM   2812 2HD  LYS B  29       7.965  24.235  -4.347  1.00  0.00              
ATOM   2813 1HE  LYS B  29       8.387  23.317  -2.102  1.00  0.00              
ATOM   2814 2HE  LYS B  29       6.698  22.816  -1.975  1.00  0.00              
ATOM   2815 1HZ  LYS B  29       8.107  21.009  -2.638  1.00  0.00              
ATOM   2816 2HZ  LYS B  29       7.049  21.363  -3.853  1.00  0.00              
ATOM   2817 3HZ  LYS B  29       8.626  21.830  -3.970  1.00  0.00              
ATOM   2818  N   GLU B  30       4.665  28.866  -5.154  1.00  0.00              
ATOM   2819  CA  GLU B  30       4.398  29.931  -6.098  1.00  0.00              
ATOM   2820  C   GLU B  30       4.174  31.271  -5.427  1.00  0.00              
ATOM   2821  O   GLU B  30       4.584  32.297  -5.957  1.00  0.00              
ATOM   2822  CB  GLU B  30       3.177  29.577  -6.950  1.00  0.00              
ATOM   2823  CG  GLU B  30       3.406  28.440  -7.935  1.00  0.00              
ATOM   2824  CD  GLU B  30       2.153  28.033  -8.660  1.00  0.00              
ATOM   2825  OE1 GLU B  30       1.098  28.120  -8.080  1.00  0.00              
ATOM   2826  OE2 GLU B  30       2.252  27.635  -9.797  1.00  0.00              
ATOM   2827  H   GLU B  30       3.988  28.125  -5.044  1.00  0.00              
ATOM   2828  HA  GLU B  30       5.268  30.047  -6.744  1.00  0.00              
ATOM   2829 1HB  GLU B  30       2.349  29.295  -6.299  1.00  0.00              
ATOM   2830 2HB  GLU B  30       2.863  30.453  -7.517  1.00  0.00              
ATOM   2831 1HG  GLU B  30       4.151  28.752  -8.666  1.00  0.00              
ATOM   2832 2HG  GLU B  30       3.803  27.581  -7.396  1.00  0.00              
ATOM   2833  N   ALA B  31       3.527  31.265  -4.252  1.00  0.00              
ATOM   2834  CA  ALA B  31       3.369  32.462  -3.419  1.00  0.00              
ATOM   2835  C   ALA B  31       4.690  33.030  -2.890  1.00  0.00              
ATOM   2836  O   ALA B  31       4.772  34.233  -2.557  1.00  0.00              
ATOM   2837  CB  ALA B  31       2.417  32.178  -2.225  1.00  0.00              
ATOM   2838  H   ALA B  31       3.134  30.390  -3.936  1.00  0.00              
ATOM   2839  HA  ALA B  31       2.932  33.248  -4.035  1.00  0.00              
ATOM   2840 1HB  ALA B  31       2.314  33.078  -1.620  1.00  0.00              
ATOM   2841 2HB  ALA B  31       1.439  31.879  -2.602  1.00  0.00              
ATOM   2842 3HB  ALA B  31       2.830  31.376  -1.614  1.00  0.00              
ATOM   2843  N   ARG B  32       5.682  32.155  -2.747  1.00  0.00              
ATOM   2844  CA  ARG B  32       7.041  32.546  -2.359  1.00  0.00              
ATOM   2845  C   ARG B  32       7.978  32.903  -3.544  1.00  0.00              
ATOM   2846  O   ARG B  32       9.151  33.193  -3.330  1.00  0.00              
ATOM   2847  CB  ARG B  32       7.677  31.423  -1.554  1.00  0.00              
ATOM   2848  CG  ARG B  32       6.943  31.061  -0.272  1.00  0.00              
ATOM   2849  CD  ARG B  32       6.818  32.228   0.638  1.00  0.00              
ATOM   2850  NE  ARG B  32       8.113  32.684   1.116  1.00  0.00              
ATOM   2851  CZ  ARG B  32       8.319  33.834   1.787  1.00  0.00              
ATOM   2852  NH1 ARG B  32       7.308  34.631   2.051  1.00  0.00              
ATOM   2853  NH2 ARG B  32       9.538  34.160   2.180  1.00  0.00              
ATOM   2854  H   ARG B  32       5.480  31.180  -2.915  1.00  0.00              
ATOM   2855  HA  ARG B  32       6.984  33.468  -1.780  1.00  0.00              
ATOM   2856 1HB  ARG B  32       7.734  30.524  -2.166  1.00  0.00              
ATOM   2857 2HB  ARG B  32       8.696  31.700  -1.283  1.00  0.00              
ATOM   2858 1HG  ARG B  32       5.941  30.706  -0.514  1.00  0.00              
ATOM   2859 2HG  ARG B  32       7.489  30.275   0.251  1.00  0.00              
ATOM   2860 1HD  ARG B  32       6.340  33.052   0.109  1.00  0.00              
ATOM   2861 2HD  ARG B  32       6.214  31.953   1.502  1.00  0.00              
ATOM   2862  HE  ARG B  32       8.916  32.097   0.932  1.00  0.00              
ATOM   2863 1HH1 ARG B  32       6.376  34.382   1.750  1.00  0.00              
ATOM   2864 2HH1 ARG B  32       7.463  35.493   2.554  1.00  0.00              
ATOM   2865 1HH2 ARG B  32      10.316  33.547   1.977  1.00  0.00              
ATOM   2866 2HH2 ARG B  32       9.693  35.021   2.683  1.00  0.00              
ATOM   2867  N   LYS B  33       7.478  32.930  -4.777  1.00  0.00              
ATOM   2868  CA  LYS B  33       8.358  33.315  -5.908  1.00  0.00              
ATOM   2869  C   LYS B  33       8.600  34.816  -5.913  1.00  0.00              
ATOM   2870  O   LYS B  33       7.748  35.604  -5.464  1.00  0.00              
ATOM   2871  CB  LYS B  33       7.757  32.883  -7.247  1.00  0.00              
ATOM   2872  CG  LYS B  33       7.720  31.376  -7.462  1.00  0.00              
ATOM   2873  CD  LYS B  33       7.121  31.026  -8.817  1.00  0.00              
ATOM   2874  CE  LYS B  33       7.108  29.522  -9.045  1.00  0.00              
ATOM   2875  NZ  LYS B  33       6.521  29.165 -10.365  1.00  0.00              
ATOM   2876  H   LYS B  33       6.513  32.695  -4.963  1.00  0.00              
ATOM   2877  HA  LYS B  33       9.335  32.854  -5.759  1.00  0.00              
ATOM   2878 1HB  LYS B  33       6.736  33.258  -7.324  1.00  0.00              
ATOM   2879 2HB  LYS B  33       8.330  33.324  -8.063  1.00  0.00              
ATOM   2880 1HG  LYS B  33       8.732  30.975  -7.408  1.00  0.00              
ATOM   2881 2HG  LYS B  33       7.121  30.911  -6.679  1.00  0.00              
ATOM   2882 1HD  LYS B  33       6.099  31.403  -8.871  1.00  0.00              
ATOM   2883 2HD  LYS B  33       7.706  31.499  -9.606  1.00  0.00              
ATOM   2884 1HE  LYS B  33       8.126  29.138  -8.999  1.00  0.00              
ATOM   2885 2HE  LYS B  33       6.526  29.040  -8.260  1.00  0.00              
ATOM   2886 1HZ  LYS B  33       6.530  28.161 -10.477  1.00  0.00              
ATOM   2887 2HZ  LYS B  33       5.568  29.500 -10.412  1.00  0.00              
ATOM   2888 3HZ  LYS B  33       7.064  29.591 -11.102  1.00  0.00              
ATOM   2889  N   LEU B  34       9.760  35.223  -6.419  1.00  0.00              
ATOM   2890  CA  LEU B  34      10.108  36.638  -6.427  1.00  0.00              
ATOM   2891  C   LEU B  34       9.267  37.449  -7.415  1.00  0.00              
ATOM   2892  O   LEU B  34       8.830  36.927  -8.435  1.00  0.00              
ATOM   2893  CB  LEU B  34      11.594  36.801  -6.768  1.00  0.00              
ATOM   2894  CG  LEU B  34      12.578  36.211  -5.750  1.00  0.00              
ATOM   2895  CD1 LEU B  34      14.000  36.350  -6.278  1.00  0.00              
ATOM   2896  CD2 LEU B  34      12.418  36.924  -4.416  1.00  0.00              
ATOM   2897  H   LEU B  34      10.412  34.554  -6.802  1.00  0.00              
ATOM   2898  HA  LEU B  34       9.859  37.061  -5.455  1.00  0.00              
ATOM   2899 1HB  LEU B  34      11.785  36.325  -7.728  1.00  0.00              
ATOM   2900 2HB  LEU B  34      11.814  37.865  -6.863  1.00  0.00              
ATOM   2901  HG  LEU B  34      12.373  35.148  -5.620  1.00  0.00              
ATOM   2902 1HD1 LEU B  34      14.699  35.930  -5.555  1.00  0.00              
ATOM   2903 2HD1 LEU B  34      14.091  35.814  -7.223  1.00  0.00              
ATOM   2904 3HD1 LEU B  34      14.229  37.403  -6.434  1.00  0.00              
ATOM   2905 1HD2 LEU B  34      13.118  36.503  -3.692  1.00  0.00              
ATOM   2906 2HD2 LEU B  34      12.625  37.987  -4.544  1.00  0.00              
ATOM   2907 3HD2 LEU B  34      11.399  36.793  -4.053  1.00  0.00              
ATOM   2908  N   ASP B  35       9.037  38.715  -7.068  1.00  0.00              
ATOM   2909  CA  ASP B  35       8.207  39.656  -7.842  1.00  0.00              
ATOM   2910  C   ASP B  35       6.762  39.183  -8.056  1.00  0.00              
ATOM   2911  O   ASP B  35       6.190  39.347  -9.137  1.00  0.00              
ATOM   2912  CB  ASP B  35       8.852  39.914  -9.207  1.00  0.00              
ATOM   2913  CG  ASP B  35      10.210  40.595  -9.101  1.00  0.00              
ATOM   2914  OD1 ASP B  35      10.371  41.423  -8.236  1.00  0.00              
ATOM   2915  OD2 ASP B  35      11.072  40.280  -9.886  1.00  0.00              
ATOM   2916  H   ASP B  35       9.469  39.030  -6.211  1.00  0.00              
ATOM   2917  HA  ASP B  35       8.100  40.576  -7.268  1.00  0.00              
ATOM   2918 1HB  ASP B  35       8.976  38.968  -9.735  1.00  0.00              
ATOM   2919 2HB  ASP B  35       8.193  40.541  -9.808  1.00  0.00              
ATOM   2920  N   LEU B  36       6.181  38.579  -7.025  1.00  0.00              
ATOM   2921  CA  LEU B  36       4.795  38.153  -7.093  1.00  0.00              
ATOM   2922  C   LEU B  36       3.961  39.424  -7.077  1.00  0.00              
ATOM   2923  O   LEU B  36       4.133  40.289  -6.208  1.00  0.00              
ATOM   2924  CB  LEU B  36       4.428  37.239  -5.918  1.00  0.00              
ATOM   2925  CG  LEU B  36       2.995  36.691  -5.924  1.00  0.00              
ATOM   2926  CD1 LEU B  36       2.824  35.729  -7.091  1.00  0.00              
ATOM   2927  CD2 LEU B  36       2.710  35.999  -4.599  1.00  0.00              
ATOM   2928  H   LEU B  36       6.706  38.411  -6.178  1.00  0.00              
ATOM   2929  HA  LEU B  36       4.651  37.594  -8.016  1.00  0.00              
ATOM   2930 1HB  LEU B  36       5.107  36.389  -5.913  1.00  0.00              
ATOM   2931 2HB  LEU B  36       4.566  37.794  -4.989  1.00  0.00              
ATOM   2932  HG  LEU B  36       2.291  37.512  -6.063  1.00  0.00              
ATOM   2933 1HD1 LEU B  36       1.806  35.339  -7.096  1.00  0.00              
ATOM   2934 2HD1 LEU B  36       3.015  36.254  -8.027  1.00  0.00              
ATOM   2935 3HD1 LEU B  36       3.527  34.903  -6.988  1.00  0.00              
ATOM   2936 1HD2 LEU B  36       1.691  35.610  -4.603  1.00  0.00              
ATOM   2937 2HD2 LEU B  36       3.412  35.177  -4.459  1.00  0.00              
ATOM   2938 3HD2 LEU B  36       2.822  36.714  -3.784  1.00  0.00              
ATOM   2939  N   THR B  37       3.089  39.579  -8.064  1.00  0.00              
ATOM   2940  CA  THR B  37       2.253  40.760  -8.093  1.00  0.00              
ATOM   2941  C   THR B  37       1.022  40.460  -7.240  1.00  0.00              
ATOM   2942  O   THR B  37       0.774  39.292  -6.880  1.00  0.00              
ATOM   2943  CB  THR B  37       1.845  41.146  -9.527  1.00  0.00              
ATOM   2944  OG1 THR B  37       1.017  40.117 -10.084  1.00  0.00              
ATOM   2945  CG2 THR B  37       3.077  41.328 -10.400  1.00  0.00              
ATOM   2946  H   THR B  37       2.994  38.891  -8.798  1.00  0.00              
ATOM   2947  HA  THR B  37       2.797  41.581  -7.626  1.00  0.00              
ATOM   2948  HB  THR B  37       1.280  42.077  -9.506  1.00  0.00              
ATOM   2949  HG1 THR B  37       0.766  40.359 -10.979  1.00  0.00              
ATOM   2950 1HG2 THR B  37       2.770  41.601 -11.410  1.00  0.00              
ATOM   2951 2HG2 THR B  37       3.704  42.117  -9.985  1.00  0.00              
ATOM   2952 3HG2 THR B  37       3.641  40.397 -10.432  1.00  0.00              
ATOM   2953  N   GLN B  38       0.279  41.509  -6.894  1.00  0.00              
ATOM   2954  CA  GLN B  38      -0.940  41.340  -6.112  1.00  0.00              
ATOM   2955  C   GLN B  38      -2.005  40.559  -6.854  1.00  0.00              
ATOM   2956  O   GLN B  38      -2.673  39.754  -6.237  1.00  0.00              
ATOM   2957  CB  GLN B  38      -1.500  42.706  -5.705  1.00  0.00              
ATOM   2958  CG  GLN B  38      -2.714  42.634  -4.794  1.00  0.00              
ATOM   2959  CD  GLN B  38      -2.396  41.994  -3.456  1.00  0.00              
ATOM   2960  OE1 GLN B  38      -1.450  42.392  -2.770  1.00  0.00              
ATOM   2961  NE2 GLN B  38      -3.185  40.995  -3.076  1.00  0.00              
ATOM   2962  H   GLN B  38       0.559  42.438  -7.175  1.00  0.00              
ATOM   2963  HA  GLN B  38      -0.712  40.721  -5.245  1.00  0.00              
ATOM   2964 1HB  GLN B  38      -0.727  43.278  -5.191  1.00  0.00              
ATOM   2965 2HB  GLN B  38      -1.782  43.264  -6.597  1.00  0.00              
ATOM   2966 1HG  GLN B  38      -3.078  43.645  -4.611  1.00  0.00              
ATOM   2967 2HG  GLN B  38      -3.487  42.041  -5.282  1.00  0.00              
ATOM   2968 1HE2 GLN B  38      -3.024  40.533  -2.203  1.00  0.00              
ATOM   2969 2HE2 GLN B  38      -3.940  40.703  -3.663  1.00  0.00              
ATOM   2970  N   GLU B  39      -2.143  40.764  -8.172  1.00  0.00              
ATOM   2971  CA  GLU B  39      -3.070  39.963  -8.964  1.00  0.00              
ATOM   2972  C   GLU B  39      -2.701  38.482  -9.013  1.00  0.00              
ATOM   2973  O   GLU B  39      -3.571  37.614  -8.897  1.00  0.00              
ATOM   2974  CB  GLU B  39      -3.142  40.514 -10.390  1.00  0.00              
ATOM   2975  CG  GLU B  39      -4.132  39.794 -11.294  1.00  0.00              
ATOM   2976  CD  GLU B  39      -4.243  40.419 -12.656  1.00  0.00              
ATOM   2977  OE1 GLU B  39      -3.586  41.404 -12.892  1.00  0.00              
ATOM   2978  OE2 GLU B  39      -4.986  39.911 -13.463  1.00  0.00              
ATOM   2979  H   GLU B  39      -1.601  41.484  -8.629  1.00  0.00              
ATOM   2980  HA  GLU B  39      -4.047  39.984  -8.480  1.00  0.00              
ATOM   2981 1HB  GLU B  39      -3.422  41.568 -10.359  1.00  0.00              
ATOM   2982 2HB  GLU B  39      -2.158  40.451 -10.855  1.00  0.00              
ATOM   2983 1HG  GLU B  39      -3.817  38.757 -11.407  1.00  0.00              
ATOM   2984 2HG  GLU B  39      -5.112  39.797 -10.817  1.00  0.00              
ATOM   2985  N   MET B  40      -1.417  38.194  -9.229  1.00  0.00              
ATOM   2986  CA  MET B  40      -0.932  36.830  -9.225  1.00  0.00              
ATOM   2987  C   MET B  40      -1.187  36.132  -7.885  1.00  0.00              
ATOM   2988  O   MET B  40      -1.577  34.967  -7.881  1.00  0.00              
ATOM   2989  CB  MET B  40       0.558  36.814  -9.561  1.00  0.00              
ATOM   2990  CG  MET B  40       0.881  37.162 -11.007  1.00  0.00              
ATOM   2991  SD  MET B  40       2.655  37.239 -11.324  1.00  0.00              
ATOM   2992  CE  MET B  40       2.671  37.793 -13.026  1.00  0.00              
ATOM   2993  H   MET B  40      -0.767  38.947  -9.401  1.00  0.00              
ATOM   2994  HA  MET B  40      -1.469  36.269  -9.990  1.00  0.00              
ATOM   2995 1HB  MET B  40       1.083  37.523  -8.922  1.00  0.00              
ATOM   2996 2HB  MET B  40       0.967  35.824  -9.356  1.00  0.00              
ATOM   2997 1HG  MET B  40       0.445  36.414 -11.667  1.00  0.00              
ATOM   2998 2HG  MET B  40       0.445  38.130 -11.254  1.00  0.00              
ATOM   2999 1HE  MET B  40       3.702  37.890 -13.368  1.00  0.00              
ATOM   3000 2HE  MET B  40       2.147  37.068 -13.650  1.00  0.00              
ATOM   3001 3HE  MET B  40       2.173  38.761 -13.099  1.00  0.00              
ATOM   3002  N   ARG B  41      -0.988  36.848  -6.770  1.00  0.00              
ATOM   3003  CA  ARG B  41      -1.295  36.326  -5.422  1.00  0.00              
ATOM   3004  C   ARG B  41      -2.793  36.062  -5.194  1.00  0.00              
ATOM   3005  O   ARG B  41      -3.172  35.062  -4.560  1.00  0.00              
ATOM   3006  CB  ARG B  41      -0.805  37.300  -4.361  1.00  0.00              
ATOM   3007  CG  ARG B  41      -0.924  36.800  -2.930  1.00  0.00              
ATOM   3008  CD  ARG B  41      -0.243  37.709  -1.972  1.00  0.00              
ATOM   3009  NE  ARG B  41      -0.350  37.233  -0.602  1.00  0.00              
ATOM   3010  CZ  ARG B  41       0.176  37.858   0.469  1.00  0.00              
ATOM   3011  NH1 ARG B  41       0.840  38.982   0.313  1.00  0.00              
ATOM   3012  NH2 ARG B  41       0.023  37.343   1.676  1.00  0.00              
ATOM   3013  H   ARG B  41      -0.613  37.781  -6.863  1.00  0.00              
ATOM   3014  HA  ARG B  41      -0.806  35.358  -5.305  1.00  0.00              
ATOM   3015 1HB  ARG B  41       0.243  37.537  -4.541  1.00  0.00              
ATOM   3016 2HB  ARG B  41      -1.368  38.230  -4.433  1.00  0.00              
ATOM   3017 1HG  ARG B  41      -1.976  36.737  -2.653  1.00  0.00              
ATOM   3018 2HG  ARG B  41      -0.467  35.813  -2.849  1.00  0.00              
ATOM   3019 1HD  ARG B  41       0.814  37.780  -2.227  1.00  0.00              
ATOM   3020 2HD  ARG B  41      -0.696  38.698  -2.025  1.00  0.00              
ATOM   3021  HE  ARG B  41      -0.854  36.371  -0.443  1.00  0.00              
ATOM   3022 1HH1 ARG B  41       0.957  39.376  -0.610  1.00  0.00              
ATOM   3023 2HH1 ARG B  41       1.234  39.451   1.115  1.00  0.00              
ATOM   3024 1HH2 ARG B  41      -0.488  36.479   1.796  1.00  0.00              
ATOM   3025 2HH2 ARG B  41       0.417  37.812   2.478  1.00  0.00              
ATOM   3026  N   ARG B  42      -3.637  36.971  -5.699  1.00  0.00              
ATOM   3027  CA  ARG B  42      -5.099  36.787  -5.704  1.00  0.00              
ATOM   3028  C   ARG B  42      -5.508  35.525  -6.491  1.00  0.00              
ATOM   3029  O   ARG B  42      -6.386  34.771  -6.060  1.00  0.00              
ATOM   3030  CB  ARG B  42      -5.827  38.021  -6.215  1.00  0.00              
ATOM   3031  CG  ARG B  42      -5.800  39.215  -5.274  1.00  0.00              
ATOM   3032  CD  ARG B  42      -6.457  40.434  -5.812  1.00  0.00              
ATOM   3033  NE  ARG B  42      -6.405  41.587  -4.928  1.00  0.00              
ATOM   3034  CZ  ARG B  42      -6.872  42.812  -5.240  1.00  0.00              
ATOM   3035  NH1 ARG B  42      -7.390  43.059  -6.423  1.00  0.00              
ATOM   3036  NH2 ARG B  42      -6.772  43.768  -4.332  1.00  0.00              
ATOM   3037  H   ARG B  42      -3.245  37.816  -6.090  1.00  0.00              
ATOM   3038  HA  ARG B  42      -5.433  36.634  -4.678  1.00  0.00              
ATOM   3039 1HB  ARG B  42      -5.362  38.297  -7.160  1.00  0.00              
ATOM   3040 2HB  ARG B  42      -6.862  37.729  -6.392  1.00  0.00              
ATOM   3041 1HG  ARG B  42      -6.308  38.941  -4.350  1.00  0.00              
ATOM   3042 2HG  ARG B  42      -4.760  39.462  -5.058  1.00  0.00              
ATOM   3043 1HD  ARG B  42      -5.970  40.716  -6.745  1.00  0.00              
ATOM   3044 2HD  ARG B  42      -7.507  40.215  -6.002  1.00  0.00              
ATOM   3045  HE  ARG B  42      -6.036  41.664  -3.990  1.00  0.00              
ATOM   3046 1HH1 ARG B  42      -7.442  42.322  -7.112  1.00  0.00              
ATOM   3047 2HH1 ARG B  42      -7.733  43.984  -6.637  1.00  0.00              
ATOM   3048 1HH2 ARG B  42      -6.355  43.565  -3.434  1.00  0.00              
ATOM   3049 2HH2 ARG B  42      -7.113  44.694  -4.540  1.00  0.00              
ATOM   3050  N   LYS B  43      -4.858  35.293  -7.639  1.00  0.00              
ATOM   3051  CA  LYS B  43      -5.036  34.076  -8.412  1.00  0.00              
ATOM   3052  C   LYS B  43      -4.649  32.826  -7.649  1.00  0.00              
ATOM   3053  O   LYS B  43      -5.280  31.783  -7.774  1.00  0.00              
ATOM   3054  CB  LYS B  43      -4.227  34.156  -9.707  1.00  0.00              
ATOM   3055  CG  LYS B  43      -4.783  35.130 -10.737  1.00  0.00              
ATOM   3056  CD  LYS B  43      -3.892  35.202 -11.968  1.00  0.00              
ATOM   3057  CE  LYS B  43      -4.453  36.165 -13.004  1.00  0.00              
ATOM   3058  NZ  LYS B  43      -3.569  36.278 -14.195  1.00  0.00              
ATOM   3059  H   LYS B  43      -4.220  36.000  -7.974  1.00  0.00              
ATOM   3060  HA  LYS B  43      -6.080  34.011  -8.721  1.00  0.00              
ATOM   3061 1HB  LYS B  43      -3.204  34.457  -9.480  1.00  0.00              
ATOM   3062 2HB  LYS B  43      -4.182  33.169 -10.170  1.00  0.00              
ATOM   3063 1HG  LYS B  43      -5.781  34.811 -11.039  1.00  0.00              
ATOM   3064 2HG  LYS B  43      -4.857  36.123 -10.295  1.00  0.00              
ATOM   3065 1HD  LYS B  43      -2.895  35.534 -11.677  1.00  0.00              
ATOM   3066 2HD  LYS B  43      -3.809  34.211 -12.415  1.00  0.00              
ATOM   3067 1HE  LYS B  43      -5.435  35.821 -13.326  1.00  0.00              
ATOM   3068 2HE  LYS B  43      -4.567  37.153 -12.557  1.00  0.00              
ATOM   3069 1HZ  LYS B  43      -3.975  36.925 -14.857  1.00  0.00              
ATOM   3070 2HZ  LYS B  43      -2.660  36.615 -13.911  1.00  0.00              
ATOM   3071 3HZ  LYS B  43      -3.471  35.371 -14.629  1.00  0.00              
ATOM   3072  N   LEU B  44      -3.580  32.910  -6.880  1.00  0.00              
ATOM   3073  CA  LEU B  44      -3.207  31.789  -6.025  1.00  0.00              
ATOM   3074  C   LEU B  44      -4.263  31.507  -4.946  1.00  0.00              
ATOM   3075  O   LEU B  44      -4.532  30.339  -4.657  1.00  0.00              
ATOM   3076  CB  LEU B  44      -1.853  32.071  -5.362  1.00  0.00              
ATOM   3077  CG  LEU B  44      -0.644  32.100  -6.305  1.00  0.00              
ATOM   3078  CD1 LEU B  44       0.575  32.616  -5.553  1.00  0.00              
ATOM   3079  CD2 LEU B  44      -0.396  30.704  -6.857  1.00  0.00              
ATOM   3080  H   LEU B  44      -3.011  33.744  -6.873  1.00  0.00              
ATOM   3081  HA  LEU B  44      -3.170  30.887  -6.635  1.00  0.00              
ATOM   3082 1HB  LEU B  44      -1.906  33.036  -4.861  1.00  0.00              
ATOM   3083 2HB  LEU B  44      -1.668  31.304  -4.610  1.00  0.00              
ATOM   3084  HG  LEU B  44      -0.842  32.786  -7.130  1.00  0.00              
ATOM   3085 1HD1 LEU B  44       1.435  32.637  -6.223  1.00  0.00              
ATOM   3086 2HD1 LEU B  44       0.377  33.623  -5.186  1.00  0.00              
ATOM   3087 3HD1 LEU B  44       0.788  31.958  -4.711  1.00  0.00              
ATOM   3088 1HD2 LEU B  44       0.463  30.725  -7.528  1.00  0.00              
ATOM   3089 2HD2 LEU B  44      -0.197  30.018  -6.034  1.00  0.00              
ATOM   3090 3HD2 LEU B  44      -1.276  30.368  -7.405  1.00  0.00              
ATOM   3091  N   GLN B  45      -4.852  32.566  -4.380  1.00  0.00              
ATOM   3092  CA  GLN B  45      -5.977  32.455  -3.430  1.00  0.00              
ATOM   3093  C   GLN B  45      -7.217  31.847  -4.063  1.00  0.00              
ATOM   3094  O   GLN B  45      -7.939  31.019  -3.450  1.00  0.00              
ATOM   3095  CB  GLN B  45      -6.332  33.830  -2.858  1.00  0.00              
ATOM   3096  CG  GLN B  45      -5.293  34.395  -1.905  1.00  0.00              
ATOM   3097  CD  GLN B  45      -5.466  35.885  -1.676  1.00  0.00              
ATOM   3098  OE1 GLN B  45      -6.318  36.527  -2.297  1.00  0.00              
ATOM   3099  NE2 GLN B  45      -4.655  36.444  -0.785  1.00  0.00              
ATOM   3100  H   GLN B  45      -4.502  33.482  -4.623  1.00  0.00              
ATOM   3101  HA  GLN B  45      -5.667  31.821  -2.599  1.00  0.00              
ATOM   3102 1HB  GLN B  45      -6.458  34.502  -3.708  1.00  0.00              
ATOM   3103 2HB  GLN B  45      -7.284  33.719  -2.340  1.00  0.00              
ATOM   3104 1HG  GLN B  45      -5.059  33.934  -0.946  1.00  0.00              
ATOM   3105 2HG  GLN B  45      -4.457  34.247  -2.590  1.00  0.00              
ATOM   3106 1HE2 GLN B  45      -4.723  37.424  -0.593  1.00  0.00              
ATOM   3107 2HE2 GLN B  45      -3.978  35.886  -0.306  1.00  0.00              
ATOM   3108  N   GLU B  46      -7.450  32.223  -5.314  1.00  0.00              
ATOM   3109  CA  GLU B  46      -8.558  31.637  -6.062  1.00  0.00              
ATOM   3110  C   GLU B  46      -8.287  30.186  -6.380  1.00  0.00              
ATOM   3111  O   GLU B  46      -9.228  29.351  -6.241  1.00  0.00              
ATOM   3112  CB  GLU B  46      -8.804  32.411  -7.359  1.00  0.00              
ATOM   3113  CG  GLU B  46      -9.366  33.812  -7.157  1.00  0.00              
ATOM   3114  CD  GLU B  46      -9.463  34.593  -8.438  1.00  0.00              
ATOM   3115  OE1 GLU B  46      -9.000  34.109  -9.443  1.00  0.00              
ATOM   3116  OE2 GLU B  46     -10.001  35.675  -8.412  1.00  0.00              
ATOM   3117  H   GLU B  46      -6.867  32.916  -5.761  1.00  0.00              
ATOM   3118  HA  GLU B  46      -9.456  31.687  -5.447  1.00  0.00              
ATOM   3119 1HB  GLU B  46      -7.869  32.502  -7.912  1.00  0.00              
ATOM   3120 2HB  GLU B  46      -9.503  31.858  -7.986  1.00  0.00              
ATOM   3121 1HG  GLU B  46     -10.360  33.733  -6.717  1.00  0.00              
ATOM   3122 2HG  GLU B  46      -8.729  34.350  -6.456  1.00  0.00              
ATOM   3123  N   LYS B  47      -7.065  29.760  -6.722  1.00  0.00              
ATOM   3124  CA  LYS B  47      -6.756  28.345  -6.934  1.00  0.00              
ATOM   3125  C   LYS B  47      -6.816  27.570  -5.632  1.00  0.00              
ATOM   3126  O   LYS B  47      -7.156  26.405  -5.651  1.00  0.00              
ATOM   3127  CB  LYS B  47      -5.376  28.182  -7.573  1.00  0.00              
ATOM   3128  CG  LYS B  47      -5.300  28.630  -9.027  1.00  0.00              
ATOM   3129  CD  LYS B  47      -3.896  28.456  -9.586  1.00  0.00              
ATOM   3130  CE  LYS B  47      -3.819  28.897 -11.040  1.00  0.00              
ATOM   3131  NZ  LYS B  47      -2.449  28.739 -11.599  1.00  0.00              
ATOM   3132  H   LYS B  47      -6.332  30.446  -6.835  1.00  0.00              
ATOM   3133  HA  LYS B  47      -7.478  27.936  -7.641  1.00  0.00              
ATOM   3134 1HB  LYS B  47      -4.643  28.757  -7.007  1.00  0.00              
ATOM   3135 2HB  LYS B  47      -5.076  27.135  -7.530  1.00  0.00              
ATOM   3136 1HG  LYS B  47      -5.996  28.042  -9.626  1.00  0.00              
ATOM   3137 2HG  LYS B  47      -5.583  29.680  -9.100  1.00  0.00              
ATOM   3138 1HD  LYS B  47      -3.194  29.048  -8.998  1.00  0.00              
ATOM   3139 2HD  LYS B  47      -3.605  27.408  -9.519  1.00  0.00              
ATOM   3140 1HE  LYS B  47      -4.512  28.305 -11.637  1.00  0.00              
ATOM   3141 2HE  LYS B  47      -4.111  29.944 -11.119  1.00  0.00              
ATOM   3142 1HZ  LYS B  47      -2.441  29.042 -12.562  1.00  0.00              
ATOM   3143 2HZ  LYS B  47      -1.800  29.300 -11.064  1.00  0.00              
ATOM   3144 3HZ  LYS B  47      -2.175  27.768 -11.549  1.00  0.00              
ATOM   3145  N   ALA B  48      -6.422  28.203  -4.525  1.00  0.00              
ATOM   3146  CA  ALA B  48      -6.541  27.588  -3.220  1.00  0.00              
ATOM   3147  C   ALA B  48      -8.016  27.332  -2.839  1.00  0.00              
ATOM   3148  O   ALA B  48      -8.354  26.282  -2.275  1.00  0.00              
ATOM   3149  CB  ALA B  48      -5.860  28.462  -2.177  1.00  0.00              
ATOM   3150  H   ALA B  48      -6.032  29.132  -4.597  1.00  0.00              
ATOM   3151  HA  ALA B  48      -6.061  26.609  -3.254  1.00  0.00              
ATOM   3152 1HB  ALA B  48      -5.934  27.986  -1.199  1.00  0.00              
ATOM   3153 2HB  ALA B  48      -4.810  28.591  -2.440  1.00  0.00              
ATOM   3154 3HB  ALA B  48      -6.347  29.435  -2.145  1.00  0.00              
ATOM   3155  N   ALA B  49      -8.945  28.297  -3.162  1.00  0.00              
ATOM   3156  CA  ALA B  49     -10.371  28.066  -2.958  1.00  0.00              
ATOM   3157  C   ALA B  49     -10.850  26.889  -3.773  1.00  0.00              
ATOM   3158  O   ALA B  49     -11.609  25.999  -3.274  1.00  0.00              
ATOM   3159  CB  ALA B  49     -11.109  29.371  -3.304  1.00  0.00              
ATOM   3160  H   ALA B  49      -8.639  29.180  -3.546  1.00  0.00              
ATOM   3161  HA  ALA B  49     -10.527  27.814  -1.909  1.00  0.00              
ATOM   3162 1HB  ALA B  49     -12.181  29.232  -3.162  1.00  0.00              
ATOM   3163 2HB  ALA B  49     -10.758  30.172  -2.654  1.00  0.00              
ATOM   3164 3HB  ALA B  49     -10.913  29.634  -4.342  1.00  0.00              
ATOM   3165  N   ALA B  50     -10.400  26.794  -5.017  1.00  0.00              
ATOM   3166  CA  ALA B  50     -10.715  25.714  -5.926  1.00  0.00              
ATOM   3167  C   ALA B  50     -10.149  24.404  -5.402  1.00  0.00              
ATOM   3168  O   ALA B  50     -10.836  23.396  -5.419  1.00  0.00              
ATOM   3169  CB  ALA B  50     -10.157  26.022  -7.335  1.00  0.00              
ATOM   3170  H   ALA B  50      -9.795  27.540  -5.330  1.00  0.00              
ATOM   3171  HA  ALA B  50     -11.800  25.628  -5.985  1.00  0.00              
ATOM   3172 1HB  ALA B  50     -10.401  25.202  -8.010  1.00  0.00              
ATOM   3173 2HB  ALA B  50     -10.602  26.945  -7.709  1.00  0.00              
ATOM   3174 3HB  ALA B  50      -9.076  26.138  -7.281  1.00  0.00              
ATOM   3175  N   ALA B  51      -8.901  24.438  -4.945  1.00  0.00              
ATOM   3176  CA  ALA B  51      -8.223  23.270  -4.420  1.00  0.00              
ATOM   3177  C   ALA B  51      -9.006  22.657  -3.233  1.00  0.00              
ATOM   3178  O   ALA B  51      -9.153  21.425  -3.153  1.00  0.00              
ATOM   3179  CB  ALA B  51      -6.810  23.668  -3.971  1.00  0.00              
ATOM   3180  H   ALA B  51      -8.412  25.322  -4.968  1.00  0.00              
ATOM   3181  HA  ALA B  51      -8.156  22.530  -5.218  1.00  0.00              
ATOM   3182 1HB  ALA B  51      -6.294  22.793  -3.575  1.00  0.00              
ATOM   3183 2HB  ALA B  51      -6.255  24.062  -4.822  1.00  0.00              
ATOM   3184 3HB  ALA B  51      -6.876  24.431  -3.197  1.00  0.00              
ATOM   3185  N   MET B  52      -9.509  23.521  -2.326  1.00  0.00              
ATOM   3186  CA  MET B  52     -10.383  23.073  -1.186  1.00  0.00              
ATOM   3187  C   MET B  52     -11.729  22.493  -1.664  1.00  0.00              
ATOM   3188  O   MET B  52     -12.230  21.487  -1.135  1.00  0.00              
ATOM   3189  CB  MET B  52     -10.636  24.233  -0.226  1.00  0.00              
ATOM   3190  CG  MET B  52      -9.418  24.661   0.580  1.00  0.00              
ATOM   3191  SD  MET B  52      -8.800  23.352   1.656  1.00  0.00              
ATOM   3192  CE  MET B  52     -10.156  23.199   2.815  1.00  0.00              
ATOM   3193  H   MET B  52      -9.288  24.502  -2.420  1.00  0.00              
ATOM   3194  HA  MET B  52      -9.858  22.292  -0.635  1.00  0.00              
ATOM   3195 1HB  MET B  52     -10.987  25.098  -0.786  1.00  0.00              
ATOM   3196 2HB  MET B  52     -11.423  23.957   0.478  1.00  0.00              
ATOM   3197 1HG  MET B  52      -8.618  24.956  -0.099  1.00  0.00              
ATOM   3198 2HG  MET B  52      -9.675  25.522   1.198  1.00  0.00              
ATOM   3199 1HE  MET B  52      -9.923  22.425   3.547  1.00  0.00              
ATOM   3200 2HE  MET B  52     -10.306  24.150   3.327  1.00  0.00              
ATOM   3201 3HE  MET B  52     -11.066  22.928   2.278  1.00  0.00              
ATOM   3202  N   ILE B  53     -12.324  23.136  -2.650  1.00  0.00              
ATOM   3203  CA  ILE B  53     -13.566  22.639  -3.234  1.00  0.00              
ATOM   3204  C   ILE B  53     -13.353  21.302  -3.902  1.00  0.00              
ATOM   3205  O   ILE B  53     -14.228  20.420  -3.769  1.00  0.00              
ATOM   3206  CB  ILE B  53     -14.135  23.636  -4.260  1.00  0.00              
ATOM   3207  CG1 ILE B  53     -14.624  24.905  -3.557  1.00  0.00              
ATOM   3208  CG2 ILE B  53     -15.263  22.996  -5.054  1.00  0.00              
ATOM   3209  CD1 ILE B  53     -14.912  26.052  -4.498  1.00  0.00              
ATOM   3210  H   ILE B  53     -11.917  23.988  -3.009  1.00  0.00              
ATOM   3211  HA  ILE B  53     -14.277  22.456  -2.430  1.00  0.00              
ATOM   3212  HB  ILE B  53     -13.347  23.941  -4.948  1.00  0.00              
ATOM   3213 1HG1 ILE B  53     -15.533  24.685  -2.999  1.00  0.00              
ATOM   3214 2HG1 ILE B  53     -13.873  25.235  -2.839  1.00  0.00              
ATOM   3215 1HG2 ILE B  53     -15.655  23.714  -5.774  1.00  0.00              
ATOM   3216 2HG2 ILE B  53     -14.885  22.122  -5.583  1.00  0.00              
ATOM   3217 3HG2 ILE B  53     -16.060  22.692  -4.375  1.00  0.00              
ATOM   3218 1HD1 ILE B  53     -15.253  26.916  -3.926  1.00  0.00              
ATOM   3219 2HD1 ILE B  53     -14.004  26.314  -5.043  1.00  0.00              
ATOM   3220 3HD1 ILE B  53     -15.687  25.757  -5.204  1.00  0.00              
ATOM   3221  N   ARG B  54     -12.247  21.151  -4.634  1.00  0.00              
ATOM   3222  CA  ARG B  54     -11.939  19.876  -5.275  1.00  0.00              
ATOM   3223  C   ARG B  54     -11.817  18.771  -4.252  1.00  0.00              
ATOM   3224  O   ARG B  54     -12.319  17.650  -4.510  1.00  0.00              
ATOM   3225  CB  ARG B  54     -10.645  19.968  -6.070  1.00  0.00              
ATOM   3226  CG  ARG B  54     -10.731  20.802  -7.338  1.00  0.00              
ATOM   3227  CD  ARG B  54      -9.386  21.085  -7.901  1.00  0.00              
ATOM   3228  NE  ARG B  54      -8.770  19.893  -8.460  1.00  0.00              
ATOM   3229  CZ  ARG B  54      -7.446  19.734  -8.652  1.00  0.00              
ATOM   3230  NH1 ARG B  54      -6.614  20.698  -8.327  1.00  0.00              
ATOM   3231  NH2 ARG B  54      -6.983  18.608  -9.168  1.00  0.00              
ATOM   3232  H   ARG B  54     -11.609  21.926  -4.749  1.00  0.00              
ATOM   3233  HA  ARG B  54     -12.761  19.619  -5.945  1.00  0.00              
ATOM   3234 1HB  ARG B  54      -9.864  20.397  -5.445  1.00  0.00              
ATOM   3235 2HB  ARG B  54     -10.322  18.966  -6.356  1.00  0.00              
ATOM   3236 1HG  ARG B  54     -11.311  20.265  -8.089  1.00  0.00              
ATOM   3237 2HG  ARG B  54     -11.216  21.753  -7.116  1.00  0.00              
ATOM   3238 1HD  ARG B  54      -9.472  21.828  -8.694  1.00  0.00              
ATOM   3239 2HD  ARG B  54      -8.735  21.469  -7.115  1.00  0.00              
ATOM   3240  HE  ARG B  54      -9.378  19.128  -8.722  1.00  0.00              
ATOM   3241 1HH1 ARG B  54      -6.967  21.559  -7.932  1.00  0.00              
ATOM   3242 2HH1 ARG B  54      -5.621  20.579  -8.471  1.00  0.00              
ATOM   3243 1HH2 ARG B  54      -7.623  17.867  -9.418  1.00  0.00              
ATOM   3244 2HH2 ARG B  54      -5.991  18.489  -9.312  1.00  0.00              
ATOM   3245  N   ALA B  55     -11.137  19.022  -3.140  1.00  0.00              
ATOM   3246  CA  ALA B  55     -10.986  18.060  -2.069  1.00  0.00              
ATOM   3247  C   ALA B  55     -12.329  17.711  -1.442  1.00  0.00              
ATOM   3248  O   ALA B  55     -12.620  16.561  -1.205  1.00  0.00              
ATOM   3249  CB  ALA B  55     -10.027  18.624  -1.013  1.00  0.00              
ATOM   3250  H   ALA B  55     -10.709  19.932  -3.047  1.00  0.00              
ATOM   3251  HA  ALA B  55     -10.565  17.147  -2.490  1.00  0.00              
ATOM   3252 1HB  ALA B  55      -9.911  17.902  -0.205  1.00  0.00              
ATOM   3253 2HB  ALA B  55      -9.056  18.817  -1.470  1.00  0.00              
ATOM   3254 3HB  ALA B  55     -10.432  19.553  -0.614  1.00  0.00              
ATOM   3255  N   ILE B  56     -13.133  18.720  -1.151  1.00  0.00              
ATOM   3256  CA  ILE B  56     -14.470  18.527  -0.579  1.00  0.00              
ATOM   3257  C   ILE B  56     -15.402  17.746  -1.528  1.00  0.00              
ATOM   3258  O   ILE B  56     -16.056  16.762  -1.131  1.00  0.00              
ATOM   3259  CB  ILE B  56     -15.111  19.884  -0.235  1.00  0.00              
ATOM   3260  CG1 ILE B  56     -14.354  20.556   0.914  1.00  0.00              
ATOM   3261  CG2 ILE B  56     -16.578  19.703   0.123  1.00  0.00              
ATOM   3262  CD1 ILE B  56     -14.722  22.007   1.120  1.00  0.00              
ATOM   3263  H   ILE B  56     -12.807  19.659  -1.332  1.00  0.00              
ATOM   3264  HA  ILE B  56     -14.384  17.869   0.286  1.00  0.00              
ATOM   3265  HB  ILE B  56     -15.036  20.549  -1.094  1.00  0.00              
ATOM   3266 1HG1 ILE B  56     -14.550  20.019   1.841  1.00  0.00              
ATOM   3267 2HG1 ILE B  56     -13.282  20.500   0.725  1.00  0.00              
ATOM   3268 1HG2 ILE B  56     -17.015  20.672   0.364  1.00  0.00              
ATOM   3269 2HG2 ILE B  56     -17.108  19.266  -0.722  1.00  0.00              
ATOM   3270 3HG2 ILE B  56     -16.664  19.042   0.986  1.00  0.00              
ATOM   3271 1HD1 ILE B  56     -14.145  22.414   1.951  1.00  0.00              
ATOM   3272 2HD1 ILE B  56     -14.501  22.572   0.213  1.00  0.00              
ATOM   3273 3HD1 ILE B  56     -15.785  22.085   1.346  1.00  0.00              
ATOM   3274  N   GLY B  57     -15.391  18.146  -2.788  1.00  0.00              
ATOM   3275  CA  GLY B  57     -16.200  17.533  -3.827  1.00  0.00              
ATOM   3276  C   GLY B  57     -15.876  16.086  -4.115  1.00  0.00              
ATOM   3277  O   GLY B  57     -16.794  15.228  -4.199  1.00  0.00              
ATOM   3278  H   GLY B  57     -14.785  18.918  -3.028  1.00  0.00              
ATOM   3279 1HA  GLY B  57     -17.252  17.588  -3.549  1.00  0.00              
ATOM   3280 2HA  GLY B  57     -16.083  18.090  -4.755  1.00  0.00              
ATOM   3281  N   ASP B  58     -14.577  15.811  -4.238  1.00  0.00              
ATOM   3282  CA  ASP B  58     -14.091  14.466  -4.492  1.00  0.00              
ATOM   3283  C   ASP B  58     -14.169  13.525  -3.274  1.00  0.00              
ATOM   3284  O   ASP B  58     -14.426  12.355  -3.443  1.00  0.00              
ATOM   3285  CB  ASP B  58     -12.644  14.537  -4.986  1.00  0.00              
ATOM   3286  CG  ASP B  58     -12.515  15.202  -6.350  1.00  0.00              
ATOM   3287  OD1 ASP B  58     -13.519  15.387  -6.996  1.00  0.00              
ATOM   3288  OD2 ASP B  58     -11.414  15.518  -6.733  1.00  0.00              
ATOM   3289  H   ASP B  58     -13.912  16.566  -4.150  1.00  0.00              
ATOM   3290  HA  ASP B  58     -14.734  14.002  -5.240  1.00  0.00              
ATOM   3291 1HB  ASP B  58     -12.041  15.094  -4.269  1.00  0.00              
ATOM   3292 2HB  ASP B  58     -12.231  13.530  -5.049  1.00  0.00              
ATOM   3293  N   ILE B  59     -13.923  14.025  -2.065  1.00  0.00              
ATOM   3294  CA  ILE B  59     -14.138  13.174  -0.887  1.00  0.00              
ATOM   3295  C   ILE B  59     -15.613  12.808  -0.733  1.00  0.00              
ATOM   3296  O   ILE B  59     -15.961  11.626  -0.548  1.00  0.00              
ATOM   3297  CB  ILE B  59     -13.646  13.871   0.395  1.00  0.00              
ATOM   3298  CG1 ILE B  59     -12.121  13.997   0.383  1.00  0.00              
ATOM   3299  CG2 ILE B  59     -14.111  13.109   1.626  1.00  0.00              
ATOM   3300  CD1 ILE B  59     -11.578  14.941   1.431  1.00  0.00              
ATOM   3301  H   ILE B  59     -13.593  14.970  -1.935  1.00  0.00              
ATOM   3302  HA  ILE B  59     -13.678  12.204  -1.073  1.00  0.00              
ATOM   3303  HB  ILE B  59     -14.046  14.884   0.433  1.00  0.00              
ATOM   3304 1HG1 ILE B  59     -11.674  13.016   0.542  1.00  0.00              
ATOM   3305 2HG1 ILE B  59     -11.792  14.350  -0.595  1.00  0.00              
ATOM   3306 1HG2 ILE B  59     -13.755  13.615   2.523  1.00  0.00              
ATOM   3307 2HG2 ILE B  59     -15.199  13.070   1.640  1.00  0.00              
ATOM   3308 3HG2 ILE B  59     -13.712  12.095   1.599  1.00  0.00              
ATOM   3309 1HD1 ILE B  59     -10.490  14.978   1.360  1.00  0.00              
ATOM   3310 2HD1 ILE B  59     -11.986  15.939   1.268  1.00  0.00              
ATOM   3311 3HD1 ILE B  59     -11.864  14.589   2.421  1.00  0.00              
ATOM   3312  N   ASN B  60     -16.501  13.783  -0.851  1.00  0.00              
ATOM   3313  CA  ASN B  60     -17.937  13.518  -0.863  1.00  0.00              
ATOM   3314  C   ASN B  60     -18.304  12.584  -1.992  1.00  0.00              
ATOM   3315  O   ASN B  60     -19.195  11.737  -1.792  1.00  0.00              
ATOM   3316  CB  ASN B  60     -18.745  14.799  -0.964  1.00  0.00              
ATOM   3317  CG  ASN B  60     -18.745  15.615   0.299  1.00  0.00              
ATOM   3318  OD1 ASN B  60     -18.331  15.146   1.365  1.00  0.00              
ATOM   3319  ND2 ASN B  60     -19.283  16.804   0.203  1.00  0.00              
ATOM   3320  H   ASN B  60     -16.176  14.736  -0.936  1.00  0.00              
ATOM   3321  HA  ASN B  60     -18.207  13.033   0.077  1.00  0.00              
ATOM   3322 1HB  ASN B  60     -18.631  15.465  -1.820  1.00  0.00              
ATOM   3323 2HB  ASN B  60     -19.694  14.269  -1.040  1.00  0.00              
ATOM   3324 1HD2 ASN B  60     -19.317  17.403   1.003  1.00  0.00              
ATOM   3325 2HD2 ASN B  60     -19.658  17.114  -0.670  1.00  0.00              
ATOM   3326  N   ASN B  61     -17.775  12.765  -3.192  1.00  0.00              
ATOM   3327  CA  ASN B  61     -17.986  11.856  -4.339  1.00  0.00              
ATOM   3328  C   ASN B  61     -17.670  10.400  -3.993  1.00  0.00              
ATOM   3329  O   ASN B  61     -18.476   9.507  -4.276  1.00  0.00              
ATOM   3330  CB  ASN B  61     -17.156  12.301  -5.529  1.00  0.00              
ATOM   3331  CG  ASN B  61     -17.370  11.435  -6.739  1.00  0.00              
ATOM   3332  OD1 ASN B  61     -18.495  11.310  -7.238  1.00  0.00              
ATOM   3333  ND2 ASN B  61     -16.312  10.833  -7.221  1.00  0.00              
ATOM   3334  H   ASN B  61     -17.193  13.582  -3.311  1.00  0.00              
ATOM   3335  HA  ASN B  61     -19.032  11.921  -4.645  1.00  0.00              
ATOM   3336 1HB  ASN B  61     -17.409  13.331  -5.785  1.00  0.00              
ATOM   3337 2HB  ASN B  61     -16.099  12.280  -5.264  1.00  0.00              
ATOM   3338 1HD2 ASN B  61     -16.395  10.244  -8.025  1.00  0.00              
ATOM   3339 2HD2 ASN B  61     -15.422  10.963  -6.786  1.00  0.00              
ATOM   3340  N   ALA B  62     -16.502  10.170  -3.382  1.00  0.00              
ATOM   3341  CA  ALA B  62     -16.099   8.822  -2.974  1.00  0.00              
ATOM   3342  C   ALA B  62     -17.065   8.199  -1.959  1.00  0.00              
ATOM   3343  O   ALA B  62     -17.363   7.002  -2.026  1.00  0.00              
ATOM   3344  CB  ALA B  62     -14.677   8.824  -2.431  1.00  0.00              
ATOM   3345  H   ALA B  62     -15.882  10.946  -3.198  1.00  0.00              
ATOM   3346  HA  ALA B  62     -16.137   8.177  -3.851  1.00  0.00              
ATOM   3347 1HB  ALA B  62     -14.400   7.813  -2.134  1.00  0.00              
ATOM   3348 2HB  ALA B  62     -13.993   9.176  -3.203  1.00  0.00              
ATOM   3349 3HB  ALA B  62     -14.619   9.485  -1.567  1.00  0.00              
ATOM   3350  N   ILE B  63     -17.566   9.007  -1.037  1.00  0.00              
ATOM   3351  CA  ILE B  63     -18.452   8.524   0.010  1.00  0.00              
ATOM   3352  C   ILE B  63     -19.844   8.284  -0.610  1.00  0.00              
ATOM   3353  O   ILE B  63     -20.449   7.228  -0.398  1.00  0.00              
ATOM   3354  CB  ILE B  63     -18.544   9.527   1.175  1.00  0.00              
ATOM   3355  CG1 ILE B  63     -17.174   9.704   1.837  1.00  0.00              
ATOM   3356  CG2 ILE B  63     -19.575   9.066   2.193  1.00  0.00              
ATOM   3357  CD1 ILE B  63     -16.618   8.433   2.437  1.00  0.00              
ATOM   3358  H   ILE B  63     -17.325   9.987  -1.064  1.00  0.00              
ATOM   3359  HA  ILE B  63     -18.075   7.567   0.367  1.00  0.00              
ATOM   3360  HB  ILE B  63     -18.837  10.504   0.792  1.00  0.00              
ATOM   3361 1HG1 ILE B  63     -16.461  10.076   1.102  1.00  0.00              
ATOM   3362 2HG1 ILE B  63     -17.246  10.451   2.628  1.00  0.00              
ATOM   3363 1HG2 ILE B  63     -19.627   9.786   3.010  1.00  0.00              
ATOM   3364 2HG2 ILE B  63     -20.550   8.990   1.714  1.00  0.00              
ATOM   3365 3HG2 ILE B  63     -19.287   8.091   2.587  1.00  0.00              
ATOM   3366 1HD1 ILE B  63     -15.646   8.639   2.887  1.00  0.00              
ATOM   3367 2HD1 ILE B  63     -17.301   8.062   3.202  1.00  0.00              
ATOM   3368 3HD1 ILE B  63     -16.504   7.682   1.657  1.00  0.00              
ATOM   3369  N   TYR B  64     -20.326   9.219  -1.423  1.00  0.00              
ATOM   3370  CA  TYR B  64     -21.660   9.055  -1.993  1.00  0.00              
ATOM   3371  C   TYR B  64     -21.683   7.931  -3.002  1.00  0.00              
ATOM   3372  O   TYR B  64     -22.715   7.167  -3.041  1.00  0.00              
ATOM   3373  CB  TYR B  64     -22.136  10.356  -2.644  1.00  0.00              
ATOM   3374  CG  TYR B  64     -22.680  11.367  -1.660  1.00  0.00              
ATOM   3375  CD1 TYR B  64     -22.062  12.601  -1.520  1.00  0.00              
ATOM   3376  CD2 TYR B  64     -23.798  11.061  -0.897  1.00  0.00              
ATOM   3377  CE1 TYR B  64     -22.560  13.525  -0.621  1.00  0.00              
ATOM   3378  CE2 TYR B  64     -24.295  11.984   0.002  1.00  0.00              
ATOM   3379  CZ  TYR B  64     -23.680  13.212   0.141  1.00  0.00              
ATOM   3380  OH  TYR B  64     -24.176  14.132   1.036  1.00  0.00              
ATOM   3381  H   TYR B  64     -19.789  10.042  -1.656  1.00  0.00              
ATOM   3382  HA  TYR B  64     -22.359   8.845  -1.183  1.00  0.00              
ATOM   3383 1HB  TYR B  64     -21.307  10.818  -3.183  1.00  0.00              
ATOM   3384 2HB  TYR B  64     -22.917  10.135  -3.371  1.00  0.00              
ATOM   3385  HD1 TYR B  64     -21.184  12.842  -2.119  1.00  0.00              
ATOM   3386  HD2 TYR B  64     -24.283  10.091  -1.006  1.00  0.00              
ATOM   3387  HE1 TYR B  64     -22.074  14.494  -0.511  1.00  0.00              
ATOM   3388  HE2 TYR B  64     -25.173  11.743   0.602  1.00  0.00              
ATOM   3389  HH  TYR B  64     -24.945  13.764   1.479  1.00  0.00              
ATOM   3390  N   GLN B  65     -20.633   7.665  -3.772  1.00  0.00              
ATOM   3391  CA  GLN B  65     -20.486   6.465  -4.601  1.00  0.00              
ATOM   3392  C   GLN B  65     -20.450   5.173  -3.755  1.00  0.00              
ATOM   3393  O   GLN B  65     -21.087   4.185  -4.115  1.00  0.00              
ATOM   3394  CB  GLN B  65     -19.216   6.568  -5.450  1.00  0.00              
ATOM   3395  CG  GLN B  65     -19.027   5.423  -6.430  1.00  0.00              
ATOM   3396  CD  GLN B  65     -20.124   5.371  -7.477  1.00  0.00              
ATOM   3397  OE1 GLN B  65     -20.492   6.394  -8.062  1.00  0.00              
ATOM   3398  NE2 GLN B  65     -20.653   4.177  -7.720  1.00  0.00              
ATOM   3399  H   GLN B  65     -19.895   8.354  -3.770  1.00  0.00              
ATOM   3400  HA  GLN B  65     -21.363   6.377  -5.241  1.00  0.00              
ATOM   3401 1HB  GLN B  65     -19.232   7.498  -6.018  1.00  0.00              
ATOM   3402 2HB  GLN B  65     -18.343   6.599  -4.797  1.00  0.00              
ATOM   3403 1HG  GLN B  65     -18.072   5.548  -6.939  1.00  0.00              
ATOM   3404 2HG  GLN B  65     -19.037   4.482  -5.879  1.00  0.00              
ATOM   3405 1HE2 GLN B  65     -21.380   4.080  -8.401  1.00  0.00              
ATOM   3406 2HE2 GLN B  65     -20.324   3.373  -7.223  1.00  0.00              
ATOM   3407  N   ALA B  66     -19.735   5.195  -2.634  1.00  0.00              
ATOM   3408  CA  ALA B  66     -19.773   4.080  -1.683  1.00  0.00              
ATOM   3409  C   ALA B  66     -21.176   3.853  -1.070  1.00  0.00              
ATOM   3410  O   ALA B  66     -21.570   2.723  -0.836  1.00  0.00              
ATOM   3411  CB  ALA B  66     -18.712   4.243  -0.608  1.00  0.00              
ATOM   3412  H   ALA B  66     -19.153   5.995  -2.431  1.00  0.00              
ATOM   3413  HA  ALA B  66     -19.571   3.160  -2.232  1.00  0.00              
ATOM   3414 1HB  ALA B  66     -18.763   3.402   0.084  1.00  0.00              
ATOM   3415 2HB  ALA B  66     -17.726   4.274  -1.071  1.00  0.00              
ATOM   3416 3HB  ALA B  66     -18.885   5.171  -0.064  1.00  0.00              
ATOM   3417  N   LEU B  67     -21.912   4.925  -0.804  1.00  0.00              
ATOM   3418  CA  LEU B  67     -23.299   4.805  -0.333  1.00  0.00              
ATOM   3419  C   LEU B  67     -24.240   4.207  -1.387  1.00  0.00              
ATOM   3420  O   LEU B  67     -25.180   3.499  -1.030  1.00  0.00              
ATOM   3421  CB  LEU B  67     -23.816   6.180   0.109  1.00  0.00              
ATOM   3422  CG  LEU B  67     -23.160   6.749   1.373  1.00  0.00              
ATOM   3423  CD1 LEU B  67     -23.635   8.176   1.610  1.00  0.00              
ATOM   3424  CD2 LEU B  67     -23.499   5.864   2.564  1.00  0.00              
ATOM   3425  H   LEU B  67     -21.512   5.845  -0.928  1.00  0.00              
ATOM   3426  HA  LEU B  67     -23.319   4.120   0.515  1.00  0.00              
ATOM   3427 1HB  LEU B  67     -23.523   6.767  -0.761  1.00  0.00              
ATOM   3428 2HB  LEU B  67     -24.902   6.191   0.205  1.00  0.00              
ATOM   3429  HG  LEU B  67     -22.081   6.709   1.224  1.00  0.00              
ATOM   3430 1HD1 LEU B  67     -23.164   8.572   2.510  1.00  0.00              
ATOM   3431 2HD1 LEU B  67     -23.362   8.797   0.757  1.00  0.00              
ATOM   3432 3HD1 LEU B  67     -24.717   8.184   1.734  1.00  0.00              
ATOM   3433 1HD2 LEU B  67     -23.031   6.269   3.462  1.00  0.00              
ATOM   3434 2HD2 LEU B  67     -24.580   5.832   2.699  1.00  0.00              
ATOM   3435 3HD2 LEU B  67     -23.126   4.855   2.385  1.00  0.00              
ATOM   3436  N   GLN B  68     -23.982   4.492  -2.668  1.00  0.00              
ATOM   3437  CA  GLN B  68     -24.671   3.805  -3.775  1.00  0.00              
ATOM   3438  C   GLN B  68     -24.301   2.323  -3.843  1.00  0.00              
ATOM   3439  O   GLN B  68     -25.138   1.498  -4.185  1.00  0.00              
ATOM   3440  CB  GLN B  68     -24.337   4.474  -5.111  1.00  0.00              
ATOM   3441  CG  GLN B  68     -24.887   5.883  -5.256  1.00  0.00              
ATOM   3442  CD  GLN B  68     -26.401   5.924  -5.175  1.00  0.00              
ATOM   3443  OE1 GLN B  68     -27.093   5.108  -5.789  1.00  0.00              
ATOM   3444  NE2 GLN B  68     -26.926   6.880  -4.417  1.00  0.00              
ATOM   3445  H   GLN B  68     -23.294   5.200  -2.881  1.00  0.00              
ATOM   3446  HA  GLN B  68     -25.743   3.831  -3.584  1.00  0.00              
ATOM   3447 1HB  GLN B  68     -23.250   4.492  -5.191  1.00  0.00              
ATOM   3448 2HB  GLN B  68     -24.748   3.837  -5.894  1.00  0.00              
ATOM   3449 1HG  GLN B  68     -24.498   6.729  -4.690  1.00  0.00              
ATOM   3450 2HG  GLN B  68     -24.595   5.982  -6.302  1.00  0.00              
ATOM   3451 1HE2 GLN B  68     -27.920   6.958  -4.325  1.00  0.00              
ATOM   3452 2HE2 GLN B  68     -26.329   7.523  -3.937  1.00  0.00              
ATOM   3453  N   GLU B  69     -23.054   1.984  -3.524  1.00  0.00              
ATOM   3454  CA  GLU B  69     -22.660   0.581  -3.458  1.00  0.00              
ATOM   3455  C   GLU B  69     -23.304  -0.109  -2.239  1.00  0.00              
ATOM   3456  O   GLU B  69     -23.641  -1.288  -2.299  1.00  0.00              
ATOM   3457  CB  GLU B  69     -21.136   0.461  -3.390  1.00  0.00              
ATOM   3458  CG  GLU B  69     -20.412   0.921  -4.648  1.00  0.00              
ATOM   3459  CD  GLU B  69     -20.771   0.107  -5.860  1.00  0.00              
ATOM   3460  OE1 GLU B  69     -20.882  -1.089  -5.737  1.00  0.00              
ATOM   3461  OE2 GLU B  69     -20.934   0.682  -6.910  1.00  0.00              
ATOM   3462  H   GLU B  69     -22.368   2.698  -3.324  1.00  0.00              
ATOM   3463  HA  GLU B  69     -23.041   0.073  -4.344  1.00  0.00              
ATOM   3464 1HB  GLU B  69     -20.761   1.052  -2.554  1.00  0.00              
ATOM   3465 2HB  GLU B  69     -20.860  -0.577  -3.207  1.00  0.00              
ATOM   3466 1HG  GLU B  69     -20.663   1.964  -4.838  1.00  0.00              
ATOM   3467 2HG  GLU B  69     -19.338   0.859  -4.480  1.00  0.00              
ATOM   3468  N   ALA B  70     -23.471   0.637  -1.149  1.00  0.00              
ATOM   3469  CA  ALA B  70     -24.173   0.139   0.037  1.00  0.00              
ATOM   3470  C   ALA B  70     -25.620  -0.217  -0.346  1.00  0.00              
ATOM   3471  O   ALA B  70     -26.136  -1.269   0.065  1.00  0.00              
ATOM   3472  CB  ALA B  70     -24.135   1.160   1.171  1.00  0.00              
ATOM   3473  H   ALA B  70     -23.100   1.577  -1.142  1.00  0.00              
ATOM   3474  HA  ALA B  70     -23.670  -0.769   0.372  1.00  0.00              
ATOM   3475 1HB  ALA B  70     -24.664   0.762   2.037  1.00  0.00              
ATOM   3476 2HB  ALA B  70     -23.099   1.366   1.441  1.00  0.00              
ATOM   3477 3HB  ALA B  70     -24.615   2.082   0.846  1.00  0.00              
ATOM   3478  N   ASP B  71     -26.243   0.635  -1.168  1.00  0.00              
ATOM   3479  CA  ASP B  71     -27.597   0.384  -1.695  1.00  0.00              
ATOM   3480  C   ASP B  71     -27.618  -0.898  -2.520  1.00  0.00              
ATOM   3481  O   ASP B  71     -28.527  -1.717  -2.361  1.00  0.00              
ATOM   3482  CB  ASP B  71     -28.081   1.562  -2.544  1.00  0.00              
ATOM   3483  CG  ASP B  71     -28.445   2.806  -1.744  1.00  0.00              
ATOM   3484  OD1 ASP B  71     -28.552   2.707  -0.545  1.00  0.00              
ATOM   3485  OD2 ASP B  71     -28.458   3.871  -2.314  1.00  0.00              
ATOM   3486  H   ASP B  71     -25.761   1.482  -1.434  1.00  0.00              
ATOM   3487  HA  ASP B  71     -28.281   0.276  -0.854  1.00  0.00              
ATOM   3488 1HB  ASP B  71     -27.392   1.834  -3.344  1.00  0.00              
ATOM   3489 2HB  ASP B  71     -28.986   1.130  -2.973  1.00  0.00              
ATOM   3490  N   LYS B  72     -26.618  -1.055  -3.398  1.00  0.00              
ATOM   3491  CA  LYS B  72     -26.486  -2.246  -4.241  1.00  0.00              
ATOM   3492  C   LYS B  72     -26.396  -3.532  -3.426  1.00  0.00              
ATOM   3493  O   LYS B  72     -26.960  -4.558  -3.831  1.00  0.00              
ATOM   3494  CB  LYS B  72     -25.257  -2.121  -5.143  1.00  0.00              
ATOM   3495  CG  LYS B  72     -25.402  -1.103  -6.266  1.00  0.00              
ATOM   3496  CD  LYS B  72     -24.130  -1.011  -7.096  1.00  0.00              
ATOM   3497  CE  LYS B  72     -24.242   0.067  -8.165  1.00  0.00              
ATOM   3498  NZ  LYS B  72     -22.997   0.181  -8.973  1.00  0.00              
ATOM   3499  H   LYS B  72     -25.932  -0.318  -3.477  1.00  0.00              
ATOM   3500  HA  LYS B  72     -27.377  -2.330  -4.865  1.00  0.00              
ATOM   3501 1HB  LYS B  72     -24.392  -1.836  -4.543  1.00  0.00              
ATOM   3502 2HB  LYS B  72     -25.037  -3.089  -5.595  1.00  0.00              
ATOM   3503 1HG  LYS B  72     -26.229  -1.392  -6.916  1.00  0.00              
ATOM   3504 2HG  LYS B  72     -25.621  -0.123  -5.843  1.00  0.00              
ATOM   3505 1HD  LYS B  72     -23.286  -0.779  -6.445  1.00  0.00              
ATOM   3506 2HD  LYS B  72     -23.940  -1.969  -7.579  1.00  0.00              
ATOM   3507 1HE  LYS B  72     -25.072  -0.166  -8.830  1.00  0.00              
ATOM   3508 2HE  LYS B  72     -24.442   1.028  -7.692  1.00  0.00              
ATOM   3509 1HZ  LYS B  72     -23.112   0.904  -9.668  1.00  0.00              
ATOM   3510 2HZ  LYS B  72     -22.223   0.415  -8.368  1.00  0.00              
ATOM   3511 3HZ  LYS B  72     -22.811  -0.700  -9.431  1.00  0.00              
ATOM   3512  N   LEU B  73     -25.684  -3.479  -2.296  1.00  0.00              
ATOM   3513  CA  LEU B  73     -25.597  -4.629  -1.372  1.00  0.00              
ATOM   3514  C   LEU B  73     -26.957  -5.044  -0.797  1.00  0.00              
ATOM   3515  O   LEU B  73     -27.269  -6.241  -0.697  1.00  0.00              
ATOM   3516  CB  LEU B  73     -24.644  -4.298  -0.217  1.00  0.00              
ATOM   3517  CG  LEU B  73     -23.161  -4.178  -0.592  1.00  0.00              
ATOM   3518  CD1 LEU B  73     -22.382  -3.617   0.590  1.00  0.00              
ATOM   3519  CD2 LEU B  73     -22.629  -5.544  -0.999  1.00  0.00              
ATOM   3520  H   LEU B  73     -25.192  -2.627  -2.068  1.00  0.00              
ATOM   3521  HA  LEU B  73     -25.262  -5.500  -1.934  1.00  0.00              
ATOM   3522 1HB  LEU B  73     -24.951  -3.352   0.226  1.00  0.00              
ATOM   3523 2HB  LEU B  73     -24.733  -5.076   0.541  1.00  0.00              
ATOM   3524  HG  LEU B  73     -23.051  -3.483  -1.424  1.00  0.00              
ATOM   3525 1HD1 LEU B  73     -21.329  -3.532   0.324  1.00  0.00              
ATOM   3526 2HD1 LEU B  73     -22.771  -2.632   0.848  1.00  0.00              
ATOM   3527 3HD1 LEU B  73     -22.487  -4.284   1.445  1.00  0.00              
ATOM   3528 1HD2 LEU B  73     -21.575  -5.458  -1.266  1.00  0.00              
ATOM   3529 2HD2 LEU B  73     -22.737  -6.240  -0.167  1.00  0.00              
ATOM   3530 3HD2 LEU B  73     -23.191  -5.913  -1.856  1.00  0.00              
ATOM   3531  N   LYS B  74     -27.763  -4.056  -0.438  1.00  0.00              
ATOM   3532  CA  LYS B  74     -29.094  -4.299   0.102  1.00  0.00              
ATOM   3533  C   LYS B  74     -29.962  -4.848  -1.013  1.00  0.00              
ATOM   3534  O   LYS B  74     -30.680  -5.834  -0.825  1.00  0.00              
ATOM   3535  CB  LYS B  74     -29.702  -3.024   0.687  1.00  0.00              
ATOM   3536  CG  LYS B  74     -31.066  -3.218   1.336  1.00  0.00              
ATOM   3537  CD  LYS B  74     -30.976  -4.129   2.551  1.00  0.00              
ATOM   3538  CE  LYS B  74     -32.260  -4.095   3.366  1.00  0.00              
ATOM   3539  NZ  LYS B  74     -33.431  -4.571   2.580  1.00  0.00              
ATOM   3540  H   LYS B  74     -27.442  -3.104  -0.543  1.00  0.00              
ATOM   3541  HA  LYS B  74     -29.011  -5.025   0.912  1.00  0.00              
ATOM   3542 1HB  LYS B  74     -29.029  -2.612   1.440  1.00  0.00              
ATOM   3543 2HB  LYS B  74     -29.809  -2.278  -0.100  1.00  0.00              
ATOM   3544 1HG  LYS B  74     -31.463  -2.251   1.646  1.00  0.00              
ATOM   3545 2HG  LYS B  74     -31.753  -3.658   0.613  1.00  0.00              
ATOM   3546 1HD  LYS B  74     -30.788  -5.153   2.226  1.00  0.00              
ATOM   3547 2HD  LYS B  74     -30.147  -3.810   3.184  1.00  0.00              
ATOM   3548 1HE  LYS B  74     -32.149  -4.726   4.247  1.00  0.00              
ATOM   3549 2HE  LYS B  74     -32.453  -3.075   3.699  1.00  0.00              
ATOM   3550 1HZ  LYS B  74     -34.261  -4.533   3.154  1.00  0.00              
ATOM   3551 2HZ  LYS B  74     -33.555  -3.981   1.769  1.00  0.00              
ATOM   3552 3HZ  LYS B  74     -33.272  -5.523   2.282  1.00  0.00              
ATOM   3553  N   LYS B  75     -29.858  -4.214  -2.179  1.00  0.00              
ATOM   3554  CA  LYS B  75     -30.600  -4.622  -3.370  1.00  0.00              
ATOM   3555  C   LYS B  75     -30.286  -6.052  -3.807  1.00  0.00              
ATOM   3556  O   LYS B  75     -31.175  -6.761  -4.288  1.00  0.00              
ATOM   3557  CB  LYS B  75     -30.311  -3.656  -4.520  1.00  0.00              
ATOM   3558  CG  LYS B  75     -30.941  -2.279  -4.358  1.00  0.00              
ATOM   3559  CD  LYS B  75     -30.566  -1.360  -5.511  1.00  0.00              
ATOM   3560  CE  LYS B  75     -31.180   0.022  -5.342  1.00  0.00              
ATOM   3561  NZ  LYS B  75     -30.816   0.933  -6.460  1.00  0.00              
ATOM   3562  H   LYS B  75     -29.238  -3.419  -2.234  1.00  0.00              
ATOM   3563  HA  LYS B  75     -31.664  -4.623  -3.131  1.00  0.00              
ATOM   3564 1HB  LYS B  75     -29.234  -3.522  -4.622  1.00  0.00              
ATOM   3565 2HB  LYS B  75     -30.678  -4.083  -5.454  1.00  0.00              
ATOM   3566 1HG  LYS B  75     -32.026  -2.376  -4.320  1.00  0.00              
ATOM   3567 2HG  LYS B  75     -30.601  -1.832  -3.424  1.00  0.00              
ATOM   3568 1HD  LYS B  75     -29.480  -1.263  -5.561  1.00  0.00              
ATOM   3569 2HD  LYS B  75     -30.918  -1.791  -6.448  1.00  0.00              
ATOM   3570 1HE  LYS B  75     -32.264  -0.065  -5.297  1.00  0.00              
ATOM   3571 2HE  LYS B  75     -30.834   0.461  -4.406  1.00  0.00              
ATOM   3572 1HZ  LYS B  75     -31.242   1.837  -6.311  1.00  0.00              
ATOM   3573 2HZ  LYS B  75     -29.812   1.036  -6.499  1.00  0.00              
ATOM   3574 3HZ  LYS B  75     -31.149   0.546  -7.332  1.00  0.00              
ATOM   3575  N   ALA B  76     -29.032  -6.480  -3.631  1.00  0.00              
ATOM   3576  CA  ALA B  76     -28.642  -7.841  -4.000  1.00  0.00              
ATOM   3577  C   ALA B  76     -28.905  -8.870  -2.886  1.00  0.00              
ATOM   3578  O   ALA B  76     -28.663 -10.055  -3.073  1.00  0.00              
ATOM   3579  CB  ALA B  76     -27.194  -7.883  -4.468  1.00  0.00              
ATOM   3580  H   ALA B  76     -28.339  -5.860  -3.237  1.00  0.00              
ATOM   3581  HA  ALA B  76     -29.283  -8.166  -4.820  1.00  0.00              
ATOM   3582 1HB  ALA B  76     -26.928  -8.906  -4.737  1.00  0.00              
ATOM   3583 2HB  ALA B  76     -27.074  -7.237  -5.337  1.00  0.00              
ATOM   3584 3HB  ALA B  76     -26.543  -7.539  -3.666  1.00  0.00              
ATOM   3585  N   GLY B  77     -29.419  -8.403  -1.746  1.00  0.00              
ATOM   3586  CA  GLY B  77     -29.716  -9.252  -0.590  1.00  0.00              
ATOM   3587  C   GLY B  77     -28.483  -9.795   0.127  1.00  0.00              
ATOM   3588  O   GLY B  77     -28.498 -10.905   0.645  1.00  0.00              
ATOM   3589  H   GLY B  77     -29.609  -7.413  -1.692  1.00  0.00              
ATOM   3590 1HA  GLY B  77     -30.306  -8.688   0.133  1.00  0.00              
ATOM   3591 2HA  GLY B  77     -30.322 -10.099  -0.907  1.00  0.00              
ATOM   3592  N   LEU B  78     -27.418  -8.999   0.157  1.00  0.00              
ATOM   3593  CA  LEU B  78     -26.143  -9.414   0.740  1.00  0.00              
ATOM   3594  C   LEU B  78     -25.938  -8.888   2.143  1.00  0.00              
ATOM   3595  O   LEU B  78     -25.108  -9.385   2.891  1.00  0.00              
ATOM   3596  CB  LEU B  78     -24.983  -8.941  -0.146  1.00  0.00              
ATOM   3597  CG  LEU B  78     -24.993  -9.462  -1.589  1.00  0.00              
ATOM   3598  CD1 LEU B  78     -23.837  -8.841  -2.361  1.00  0.00              
ATOM   3599  CD2 LEU B  78     -24.893 -10.980  -1.581  1.00  0.00              
ATOM   3600  H   LEU B  78     -27.501  -8.074  -0.240  1.00  0.00              
ATOM   3601  HA  LEU B  78     -26.134 -10.501   0.815  1.00  0.00              
ATOM   3602 1HB  LEU B  78     -24.999  -7.853  -0.186  1.00  0.00              
ATOM   3603 2HB  LEU B  78     -24.045  -9.253   0.313  1.00  0.00              
ATOM   3604  HG  LEU B  78     -25.920  -9.161  -2.078  1.00  0.00              
ATOM   3605 1HD1 LEU B  78     -23.844  -9.211  -3.386  1.00  0.00              
ATOM   3606 2HD1 LEU B  78     -23.944  -7.756  -2.367  1.00  0.00              
ATOM   3607 3HD1 LEU B  78     -22.895  -9.111  -1.885  1.00  0.00              
ATOM   3608 1HD2 LEU B  78     -24.901 -11.350  -2.606  1.00  0.00              
ATOM   3609 2HD2 LEU B  78     -23.966 -11.281  -1.093  1.00  0.00              
ATOM   3610 3HD2 LEU B  78     -25.741 -11.398  -1.038  1.00  0.00              
ATOM   3611  N   VAL B  79     -26.706  -7.871   2.495  1.00  0.00              
ATOM   3612  CA  VAL B  79     -26.667  -7.291   3.833  1.00  0.00              
ATOM   3613  C   VAL B  79     -28.136  -7.126   4.231  1.00  0.00              
ATOM   3614  O   VAL B  79     -29.012  -7.060   3.364  1.00  0.00              
ATOM   3615  CB  VAL B  79     -25.934  -5.937   3.854  1.00  0.00              
ATOM   3616  CG1 VAL B  79     -24.500  -6.100   3.375  1.00  0.00              
ATOM   3617  CG2 VAL B  79     -26.680  -4.931   2.990  1.00  0.00              
ATOM   3618  H   VAL B  79     -27.340  -7.486   1.809  1.00  0.00              
ATOM   3619  HA  VAL B  79     -26.144  -7.983   4.495  1.00  0.00              
ATOM   3620  HB  VAL B  79     -25.891  -5.573   4.881  1.00  0.00              
ATOM   3621 1HG1 VAL B  79     -23.996  -5.133   3.396  1.00  0.00              
ATOM   3622 2HG1 VAL B  79     -23.975  -6.796   4.029  1.00  0.00              
ATOM   3623 3HG1 VAL B  79     -24.498  -6.487   2.356  1.00  0.00              
ATOM   3624 1HG2 VAL B  79     -26.157  -3.976   3.010  1.00  0.00              
ATOM   3625 2HG2 VAL B  79     -26.729  -5.298   1.965  1.00  0.00              
ATOM   3626 3HG2 VAL B  79     -27.691  -4.799   3.376  1.00  0.00              
ATOM   3627  N   ASN B  80     -28.420  -7.118   5.526  1.00  0.00              
ATOM   3628  CA  ASN B  80     -29.769  -6.767   5.990  1.00  0.00              
ATOM   3629  C   ASN B  80     -29.852  -5.269   6.293  1.00  0.00              
ATOM   3630  O   ASN B  80     -28.916  -4.509   5.990  1.00  0.00              
ATOM   3631  CB  ASN B  80     -30.153  -7.585   7.209  1.00  0.00              
ATOM   3632  CG  ASN B  80     -29.314  -7.257   8.413  1.00  0.00              
ATOM   3633  OD1 ASN B  80     -28.654  -6.212   8.459  1.00  0.00              
ATOM   3634  ND2 ASN B  80     -29.327  -8.129   9.389  1.00  0.00              
ATOM   3635  H   ASN B  80     -27.712  -7.354   6.207  1.00  0.00              
ATOM   3636  HA  ASN B  80     -30.476  -6.973   5.185  1.00  0.00              
ATOM   3637 1HB  ASN B  80     -31.202  -7.407   7.452  1.00  0.00              
ATOM   3638 2HB  ASN B  80     -30.045  -8.647   6.984  1.00  0.00              
ATOM   3639 1HD2 ASN B  80     -28.787  -7.963  10.215  1.00  0.00              
ATOM   3640 2HD2 ASN B  80     -29.875  -8.960   9.309  1.00  0.00              
ATOM   3641  N   SER B  81     -30.966  -4.865   6.903  1.00  0.00              
ATOM   3642  CA  SER B  81     -31.241  -3.468   7.238  1.00  0.00              
ATOM   3643  C   SER B  81     -30.273  -2.876   8.242  1.00  0.00              
ATOM   3644  O   SER B  81     -29.869  -1.721   8.099  1.00  0.00              
ATOM   3645  CB  SER B  81     -32.651  -3.345   7.781  1.00  0.00              
ATOM   3646  OG  SER B  81     -33.598  -3.644   6.793  1.00  0.00              
ATOM   3647  H   SER B  81     -31.648  -5.571   7.140  1.00  0.00              
ATOM   3648  HA  SER B  81     -31.132  -2.867   6.334  1.00  0.00              
ATOM   3649 1HB  SER B  81     -32.777  -4.023   8.626  1.00  0.00              
ATOM   3650 2HB  SER B  81     -32.813  -2.332   8.148  1.00  0.00              
ATOM   3651  HG  SER B  81     -34.457  -3.545   7.210  1.00  0.00              
ATOM   3652  N   GLN B  82     -29.913  -3.656   9.259  1.00  0.00              
ATOM   3653  CA  GLN B  82     -28.982  -3.188  10.282  1.00  0.00              
ATOM   3654  C   GLN B  82     -27.588  -3.040   9.671  1.00  0.00              
ATOM   3655  O   GLN B  82     -26.894  -2.047   9.894  1.00  0.00              
ATOM   3656  CB  GLN B  82     -28.945  -4.151  11.471  1.00  0.00              
ATOM   3657  CG  GLN B  82     -30.223  -4.175  12.293  1.00  0.00              
ATOM   3658  CD  GLN B  82     -30.182  -5.215  13.396  1.00  0.00              
ATOM   3659  OE1 GLN B  82     -29.458  -6.210  13.304  1.00  0.00              
ATOM   3660  NE2 GLN B  82     -30.960  -4.990  14.449  1.00  0.00              
ATOM   3661  H   GLN B  82     -30.289  -4.591   9.327  1.00  0.00              
ATOM   3662  HA  GLN B  82     -29.329  -2.223  10.650  1.00  0.00              
ATOM   3663 1HB  GLN B  82     -28.756  -5.164  11.114  1.00  0.00              
ATOM   3664 2HB  GLN B  82     -28.124  -3.880  12.134  1.00  0.00              
ATOM   3665 1HG  GLN B  82     -30.366  -3.196  12.750  1.00  0.00              
ATOM   3666 2HG  GLN B  82     -31.061  -4.406  11.636  1.00  0.00              
ATOM   3667 1HE2 GLN B  82     -30.976  -5.641  15.209  1.00  0.00              
ATOM   3668 2HE2 GLN B  82     -31.532  -4.170  14.483  1.00  0.00              
ATOM   3669  N   GLN B  83     -27.195  -4.036   8.887  1.00  0.00              
ATOM   3670  CA  GLN B  83     -25.898  -4.013   8.243  1.00  0.00              
ATOM   3671  C   GLN B  83     -25.815  -2.869   7.209  1.00  0.00              
ATOM   3672  O   GLN B  83     -24.775  -2.213   7.102  1.00  0.00              
ATOM   3673  CB  GLN B  83     -25.617  -5.361   7.575  1.00  0.00              
ATOM   3674  CG  GLN B  83     -25.394  -6.505   8.550  1.00  0.00              
ATOM   3675  CD  GLN B  83     -25.262  -7.844   7.850  1.00  0.00              
ATOM   3676  OE1 GLN B  83     -26.106  -8.218   7.031  1.00  0.00              
ATOM   3677  NE2 GLN B  83     -24.200  -8.575   8.169  1.00  0.00              
ATOM   3678  H   GLN B  83     -27.806  -4.826   8.734  1.00  0.00              
ATOM   3679  HA  GLN B  83     -25.143  -3.786   8.995  1.00  0.00              
ATOM   3680 1HB  GLN B  83     -26.454  -5.628   6.929  1.00  0.00              
ATOM   3681 2HB  GLN B  83     -24.732  -5.278   6.945  1.00  0.00              
ATOM   3682 1HG  GLN B  83     -24.476  -6.319   9.107  1.00  0.00              
ATOM   3683 2HG  GLN B  83     -26.242  -6.558   9.232  1.00  0.00              
ATOM   3684 1HE2 GLN B  83     -24.060  -9.469   7.740  1.00  0.00              
ATOM   3685 2HE2 GLN B  83     -23.540  -8.234   8.838  1.00  0.00              
ATOM   3686  N   LEU B  84     -26.911  -2.603   6.493  1.00  0.00              
ATOM   3687  CA  LEU B  84     -26.950  -1.461   5.580  1.00  0.00              
ATOM   3688  C   LEU B  84     -26.682  -0.142   6.304  1.00  0.00              
ATOM   3689  O   LEU B  84     -25.790   0.624   5.895  1.00  0.00              
ATOM   3690  CB  LEU B  84     -28.314  -1.395   4.880  1.00  0.00              
ATOM   3691  CG  LEU B  84     -28.529  -0.190   3.956  1.00  0.00              
ATOM   3692  CD1 LEU B  84     -27.496  -0.216   2.837  1.00  0.00              
ATOM   3693  CD2 LEU B  84     -29.943  -0.227   3.395  1.00  0.00              
ATOM   3694  H   LEU B  84     -27.727  -3.192   6.578  1.00  0.00              
ATOM   3695  HA  LEU B  84     -26.128  -1.557   4.871  1.00  0.00              
ATOM   3696 1HB  LEU B  84     -28.442  -2.297   4.284  1.00  0.00              
ATOM   3697 2HB  LEU B  84     -29.094  -1.373   5.641  1.00  0.00              
ATOM   3698  HG  LEU B  84     -28.386   0.732   4.520  1.00  0.00              
ATOM   3699 1HD1 LEU B  84     -27.649   0.640   2.180  1.00  0.00              
ATOM   3700 2HD1 LEU B  84     -26.495  -0.169   3.266  1.00  0.00              
ATOM   3701 3HD1 LEU B  84     -27.604  -1.137   2.264  1.00  0.00              
ATOM   3702 1HD2 LEU B  84     -30.097   0.630   2.739  1.00  0.00              
ATOM   3703 2HD2 LEU B  84     -30.087  -1.148   2.830  1.00  0.00              
ATOM   3704 3HD2 LEU B  84     -30.661  -0.189   4.215  1.00  0.00              
ATOM   3705  N   ASP B  85     -27.419   0.111   7.384  1.00  0.00              
ATOM   3706  CA  ASP B  85     -27.250   1.357   8.151  1.00  0.00              
ATOM   3707  C   ASP B  85     -25.884   1.468   8.816  1.00  0.00              
ATOM   3708  O   ASP B  85     -25.326   2.572   8.949  1.00  0.00              
ATOM   3709  CB  ASP B  85     -28.336   1.471   9.223  1.00  0.00              
ATOM   3710  CG  ASP B  85     -29.714   1.757   8.642  1.00  0.00              
ATOM   3711  OD1 ASP B  85     -29.787   2.150   7.501  1.00  0.00              
ATOM   3712  OD2 ASP B  85     -30.681   1.580   9.343  1.00  0.00              
ATOM   3713  H   ASP B  85     -28.108  -0.562   7.686  1.00  0.00              
ATOM   3714  HA  ASP B  85     -27.300   2.199   7.459  1.00  0.00              
ATOM   3715 1HB  ASP B  85     -28.384   0.543   9.793  1.00  0.00              
ATOM   3716 2HB  ASP B  85     -28.079   2.270   9.919  1.00  0.00              
ATOM   3717  N   GLU B  86     -25.369   0.314   9.229  1.00  0.00              
ATOM   3718  CA  GLU B  86     -24.054   0.201   9.833  1.00  0.00              
ATOM   3719  C   GLU B  86     -22.972   0.691   8.860  1.00  0.00              
ATOM   3720  O   GLU B  86     -22.119   1.496   9.243  1.00  0.00              
ATOM   3721  CB  GLU B  86     -23.780  -1.247  10.247  1.00  0.00              
ATOM   3722  CG  GLU B  86     -22.443  -1.460  10.942  1.00  0.00              
ATOM   3723  CD  GLU B  86     -22.238  -2.879  11.393  1.00  0.00              
ATOM   3724  OE1 GLU B  86     -23.116  -3.681  11.185  1.00  0.00              
ATOM   3725  OE2 GLU B  86     -21.201  -3.161  11.947  1.00  0.00              
ATOM   3726  H   GLU B  86     -25.929  -0.519   9.112  1.00  0.00              
ATOM   3727  HA  GLU B  86     -24.023   0.840  10.716  1.00  0.00              
ATOM   3728 1HB  GLU B  86     -24.566  -1.588  10.921  1.00  0.00              
ATOM   3729 2HB  GLU B  86     -23.804  -1.887   9.365  1.00  0.00              
ATOM   3730 1HG  GLU B  86     -21.641  -1.189  10.256  1.00  0.00              
ATOM   3731 2HG  GLU B  86     -22.385  -0.797  11.805  1.00  0.00              
ATOM   3732  N   LEU B  87     -23.017   0.198   7.616  1.00  0.00              
ATOM   3733  CA  LEU B  87     -22.110   0.627   6.558  1.00  0.00              
ATOM   3734  C   LEU B  87     -22.258   2.127   6.207  1.00  0.00              
ATOM   3735  O   LEU B  87     -21.249   2.836   6.046  1.00  0.00              
ATOM   3736  CB  LEU B  87     -22.271  -0.248   5.296  1.00  0.00              
ATOM   3737  CG  LEU B  87     -21.439   0.148   4.067  1.00  0.00              
ATOM   3738  CD1 LEU B  87     -19.949   0.153   4.410  1.00  0.00              
ATOM   3739  CD2 LEU B  87     -21.727  -0.771   2.883  1.00  0.00              
ATOM   3740  H   LEU B  87     -23.716  -0.502   7.411  1.00  0.00              
ATOM   3741  HA  LEU B  87     -21.087   0.523   6.918  1.00  0.00              
ATOM   3742 1HB  LEU B  87     -22.003  -1.273   5.547  1.00  0.00              
ATOM   3743 2HB  LEU B  87     -23.318  -0.232   4.993  1.00  0.00              
ATOM   3744  HG  LEU B  87     -21.681   1.171   3.778  1.00  0.00              
ATOM   3745 1HD1 LEU B  87     -19.373   0.436   3.529  1.00  0.00              
ATOM   3746 2HD1 LEU B  87     -19.762   0.870   5.210  1.00  0.00              
ATOM   3747 3HD1 LEU B  87     -19.647  -0.842   4.736  1.00  0.00              
ATOM   3748 1HD2 LEU B  87     -21.123  -0.464   2.029  1.00  0.00              
ATOM   3749 2HD2 LEU B  87     -21.479  -1.799   3.151  1.00  0.00              
ATOM   3750 3HD2 LEU B  87     -22.783  -0.709   2.622  1.00  0.00              
ATOM   3751  N   LYS B  88     -23.503   2.580   6.075  1.00  0.00              
ATOM   3752  CA  LYS B  88     -23.826   3.977   5.799  1.00  0.00              
ATOM   3753  C   LYS B  88     -23.228   4.915   6.845  1.00  0.00              
ATOM   3754  O   LYS B  88     -22.599   5.932   6.504  1.00  0.00              
ATOM   3755  CB  LYS B  88     -25.342   4.168   5.732  1.00  0.00              
ATOM   3756  CG  LYS B  88     -25.783   5.589   5.407  1.00  0.00              
ATOM   3757  CD  LYS B  88     -27.297   5.685   5.289  1.00  0.00              
ATOM   3758  CE  LYS B  88     -27.742   7.113   5.010  1.00  0.00              
ATOM   3759  NZ  LYS B  88     -29.222   7.223   4.898  1.00  0.00              
ATOM   3760  H   LYS B  88     -24.254   1.912   6.172  1.00  0.00              
ATOM   3761  HA  LYS B  88     -23.395   4.247   4.834  1.00  0.00              
ATOM   3762 1HB  LYS B  88     -25.716   3.488   4.966  1.00  0.00              
ATOM   3763 2HB  LYS B  88     -25.745   3.877   6.702  1.00  0.00              
ATOM   3764 1HG  LYS B  88     -25.438   6.249   6.203  1.00  0.00              
ATOM   3765 2HG  LYS B  88     -25.325   5.887   4.464  1.00  0.00              
ATOM   3766 1HD  LYS B  88     -27.624   5.036   4.475  1.00  0.00              
ATOM   3767 2HD  LYS B  88     -27.741   5.344   6.224  1.00  0.00              
ATOM   3768 1HE  LYS B  88     -27.391   7.746   5.824  1.00  0.00              
ATOM   3769 2HE  LYS B  88     -27.283   7.437   4.075  1.00  0.00              
ATOM   3770 1HZ  LYS B  88     -29.475   8.184   4.713  1.00  0.00              
ATOM   3771 2HZ  LYS B  88     -29.548   6.637   4.143  1.00  0.00              
ATOM   3772 3HZ  LYS B  88     -29.647   6.924   5.764  1.00  0.00              
ATOM   3773  N   ARG B  89     -23.446   4.543   8.106  1.00  0.00              
ATOM   3774  CA  ARG B  89     -22.886   5.199   9.276  1.00  0.00              
ATOM   3775  C   ARG B  89     -21.354   5.256   9.253  1.00  0.00              
ATOM   3776  O   ARG B  89     -20.790   6.317   9.506  1.00  0.00              
ATOM   3777  CB  ARG B  89     -23.340   4.480  10.538  1.00  0.00              
ATOM   3778  CG  ARG B  89     -22.791   5.055  11.834  1.00  0.00              
ATOM   3779  CD  ARG B  89     -23.138   4.206  13.002  1.00  0.00              
ATOM   3780  NE  ARG B  89     -22.560   2.876  12.896  1.00  0.00              
ATOM   3781  CZ  ARG B  89     -21.278   2.573  13.181  1.00  0.00              
ATOM   3782  NH1 ARG B  89     -20.456   3.515  13.588  1.00  0.00              
ATOM   3783  NH2 ARG B  89     -20.848   1.330  13.053  1.00  0.00              
ATOM   3784  H   ARG B  89     -24.049   3.743   8.231  1.00  0.00              
ATOM   3785  HA  ARG B  89     -23.244   6.228   9.300  1.00  0.00              
ATOM   3786 1HB  ARG B  89     -24.427   4.507  10.600  1.00  0.00              
ATOM   3787 2HB  ARG B  89     -23.041   3.433  10.489  1.00  0.00              
ATOM   3788 1HG  ARG B  89     -21.705   5.124  11.770  1.00  0.00              
ATOM   3789 2HG  ARG B  89     -23.208   6.050  11.997  1.00  0.00              
ATOM   3790 1HD  ARG B  89     -22.761   4.669  13.913  1.00  0.00              
ATOM   3791 2HD  ARG B  89     -24.220   4.103  13.068  1.00  0.00              
ATOM   3792  HE  ARG B  89     -23.162   2.125  12.586  1.00  0.00              
ATOM   3793 1HH1 ARG B  89     -20.784   4.465  13.687  1.00  0.00              
ATOM   3794 2HH1 ARG B  89     -19.495   3.288  13.802  1.00  0.00              
ATOM   3795 1HH2 ARG B  89     -21.481   0.606  12.740  1.00  0.00              
ATOM   3796 2HH2 ARG B  89     -19.888   1.104  13.267  1.00  0.00              
ATOM   3797  N   ARG B  90     -20.674   4.140   8.977  1.00  0.00              
ATOM   3798  CA  ARG B  90     -19.206   4.158   8.936  1.00  0.00              
ATOM   3799  C   ARG B  90     -18.700   5.040   7.782  1.00  0.00              
ATOM   3800  O   ARG B  90     -17.644   5.686   7.898  1.00  0.00              
ATOM   3801  CB  ARG B  90     -18.655   2.749   8.777  1.00  0.00              
ATOM   3802  CG  ARG B  90     -18.808   1.860  10.001  1.00  0.00              
ATOM   3803  CD  ARG B  90     -18.321   0.481   9.742  1.00  0.00              
ATOM   3804  NE  ARG B  90     -18.457  -0.371  10.913  1.00  0.00              
ATOM   3805  CZ  ARG B  90     -18.204  -1.694  10.930  1.00  0.00              
ATOM   3806  NH1 ARG B  90     -17.804  -2.301   9.835  1.00  0.00              
ATOM   3807  NH2 ARG B  90     -18.359  -2.382  12.048  1.00  0.00              
ATOM   3808  H   ARG B  90     -21.160   3.274   8.793  1.00  0.00              
ATOM   3809  HA  ARG B  90     -18.839   4.583   9.872  1.00  0.00              
ATOM   3810 1HB  ARG B  90     -19.157   2.255   7.946  1.00  0.00              
ATOM   3811 2HB  ARG B  90     -17.593   2.798   8.535  1.00  0.00              
ATOM   3812 1HG  ARG B  90     -18.233   2.277  10.828  1.00  0.00              
ATOM   3813 2HG  ARG B  90     -19.861   1.805  10.282  1.00  0.00              
ATOM   3814 1HD  ARG B  90     -18.896   0.038   8.930  1.00  0.00              
ATOM   3815 2HD  ARG B  90     -17.268   0.513   9.465  1.00  0.00              
ATOM   3816  HE  ARG B  90     -18.764   0.060  11.775  1.00  0.00              
ATOM   3817 1HH1 ARG B  90     -17.685  -1.775   8.981  1.00  0.00              
ATOM   3818 2HH1 ARG B  90     -17.614  -3.293   9.848  1.00  0.00              
ATOM   3819 1HH2 ARG B  90     -18.667  -1.915  12.890  1.00  0.00              
ATOM   3820 2HH2 ARG B  90     -18.169  -3.373  12.061  1.00  0.00              
ATOM   3821  N   LEU B  91     -19.455   5.047   6.679  1.00  0.00              
ATOM   3822  CA  LEU B  91     -19.165   5.899   5.534  1.00  0.00              
ATOM   3823  C   LEU B  91     -19.340   7.387   5.865  1.00  0.00              
ATOM   3824  O   LEU B  91     -18.562   8.215   5.392  1.00  0.00              
ATOM   3825  CB  LEU B  91     -20.011   5.494   4.315  1.00  0.00              
ATOM   3826  CG  LEU B  91     -19.619   4.169   3.625  1.00  0.00              
ATOM   3827  CD1 LEU B  91     -20.705   3.754   2.622  1.00  0.00              
ATOM   3828  CD2 LEU B  91     -18.235   4.231   2.973  1.00  0.00              
ATOM   3829  H   LEU B  91     -20.258   4.434   6.646  1.00  0.00              
ATOM   3830  HA  LEU B  91     -18.114   5.784   5.274  1.00  0.00              
ATOM   3831 1HB  LEU B  91     -21.050   5.405   4.627  1.00  0.00              
ATOM   3832 2HB  LEU B  91     -19.945   6.285   3.567  1.00  0.00              
ATOM   3833  HG  LEU B  91     -19.605   3.365   4.361  1.00  0.00              
ATOM   3834 1HD1 LEU B  91     -20.419   2.818   2.141  1.00  0.00              
ATOM   3835 2HD1 LEU B  91     -21.651   3.616   3.146  1.00  0.00              
ATOM   3836 3HD1 LEU B  91     -20.818   4.530   1.866  1.00  0.00              
ATOM   3837 1HD2 LEU B  91     -18.010   3.273   2.504  1.00  0.00              
ATOM   3838 2HD2 LEU B  91     -18.224   5.017   2.217  1.00  0.00              
ATOM   3839 3HD2 LEU B  91     -17.484   4.448   3.733  1.00  0.00              
ATOM   3840  N   GLU B  92     -20.328   7.709   6.706  1.00  0.00              
ATOM   3841  CA  GLU B  92     -20.560   9.078   7.145  1.00  0.00              
ATOM   3842  C   GLU B  92     -19.479   9.536   8.104  1.00  0.00              
ATOM   3843  O   GLU B  92     -19.028  10.684   8.036  1.00  0.00              
ATOM   3844  CB  GLU B  92     -21.931   9.202   7.813  1.00  0.00              
ATOM   3845  CG  GLU B  92     -23.108   9.138   6.849  1.00  0.00              
ATOM   3846  CD  GLU B  92     -24.438   9.192   7.547  1.00  0.00              
ATOM   3847  OE1 GLU B  92     -24.458   9.144   8.753  1.00  0.00              
ATOM   3848  OE2 GLU B  92     -25.437   9.280   6.872  1.00  0.00              
ATOM   3849  H   GLU B  92     -20.932   6.974   7.046  1.00  0.00              
ATOM   3850  HA  GLU B  92     -20.527   9.731   6.272  1.00  0.00              
ATOM   3851 1HB  GLU B  92     -22.054   8.402   8.543  1.00  0.00              
ATOM   3852 2HB  GLU B  92     -21.990  10.148   8.351  1.00  0.00              
ATOM   3853 1HG  GLU B  92     -23.041   9.975   6.155  1.00  0.00              
ATOM   3854 2HG  GLU B  92     -23.042   8.217   6.272  1.00  0.00              
ATOM   3855  N   GLU B  93     -19.055   8.633   8.987  1.00  0.00              
ATOM   3856  CA  GLU B  93     -18.002   8.945   9.944  1.00  0.00              
ATOM   3857  C   GLU B  93     -16.692   9.077   9.185  1.00  0.00              
ATOM   3858  O   GLU B  93     -15.868   9.937   9.479  1.00  0.00              
ATOM   3859  CB  GLU B  93     -17.893   7.864  11.021  1.00  0.00              
ATOM   3860  CG  GLU B  93     -19.088   7.790  11.961  1.00  0.00              
ATOM   3861  CD  GLU B  93     -18.974   6.678  12.966  1.00  0.00              
ATOM   3862  OE1 GLU B  93     -18.056   5.901  12.862  1.00  0.00              
ATOM   3863  OE2 GLU B  93     -19.806   6.606  13.839  1.00  0.00              
ATOM   3864  H   GLU B  93     -19.470   7.713   8.995  1.00  0.00              
ATOM   3865  HA  GLU B  93     -18.234   9.902  10.414  1.00  0.00              
ATOM   3866 1HB  GLU B  93     -17.781   6.888  10.547  1.00  0.00              
ATOM   3867 2HB  GLU B  93     -17.003   8.039  11.624  1.00  0.00              
ATOM   3868 1HG  GLU B  93     -19.177   8.737  12.493  1.00  0.00              
ATOM   3869 2HG  GLU B  93     -19.993   7.650  11.372  1.00  0.00              
ATOM   3870  N   LEU B  94     -16.518   8.224   8.182  1.00  0.00              
ATOM   3871  CA  LEU B  94     -15.377   8.300   7.295  1.00  0.00              
ATOM   3872  C   LEU B  94     -15.365   9.656   6.575  1.00  0.00              
ATOM   3873  O   LEU B  94     -14.350  10.332   6.562  1.00  0.00              
ATOM   3874  CB  LEU B  94     -15.419   7.155   6.276  1.00  0.00              
ATOM   3875  CG  LEU B  94     -14.320   7.175   5.206  1.00  0.00              
ATOM   3876  CD1 LEU B  94     -12.956   7.074   5.876  1.00  0.00              
ATOM   3877  CD2 LEU B  94     -14.537   6.026   4.233  1.00  0.00              
ATOM   3878  H   LEU B  94     -17.206   7.500   8.036  1.00  0.00              
ATOM   3879  HA  LEU B  94     -14.469   8.235   7.893  1.00  0.00              
ATOM   3880 1HB  LEU B  94     -15.342   6.210   6.812  1.00  0.00              
ATOM   3881 2HB  LEU B  94     -16.381   7.180   5.764  1.00  0.00              
ATOM   3882  HG  LEU B  94     -14.356   8.121   4.665  1.00  0.00              
ATOM   3883 1HD1 LEU B  94     -12.175   7.089   5.116  1.00  0.00              
ATOM   3884 2HD1 LEU B  94     -12.820   7.919   6.552  1.00  0.00              
ATOM   3885 3HD1 LEU B  94     -12.896   6.144   6.440  1.00  0.00              
ATOM   3886 1HD2 LEU B  94     -13.756   6.041   3.472  1.00  0.00              
ATOM   3887 2HD2 LEU B  94     -14.500   5.079   4.773  1.00  0.00              
ATOM   3888 3HD2 LEU B  94     -15.511   6.133   3.756  1.00  0.00              
ATOM   3889  N   GLN B  95     -16.514  10.073   6.047  1.00  0.00              
ATOM   3890  CA  GLN B  95     -16.639  11.388   5.399  1.00  0.00              
ATOM   3891  C   GLN B  95     -16.219  12.517   6.325  1.00  0.00              
ATOM   3892  O   GLN B  95     -15.507  13.449   5.932  1.00  0.00              
ATOM   3893  CB  GLN B  95     -18.079  11.624   4.934  1.00  0.00              
ATOM   3894  CG  GLN B  95     -18.290  12.942   4.208  1.00  0.00              
ATOM   3895  CD  GLN B  95     -19.759  13.253   3.990  1.00  0.00              
ATOM   3896  OE1 GLN B  95     -20.638  12.523   4.456  1.00  0.00              
ATOM   3897  NE2 GLN B  95     -20.033  14.338   3.275  1.00  0.00              
ATOM   3898  H   GLN B  95     -17.322   9.468   6.092  1.00  0.00              
ATOM   3899  HA  GLN B  95     -15.971  11.414   4.538  1.00  0.00              
ATOM   3900 1HB  GLN B  95     -18.337  10.794   4.276  1.00  0.00              
ATOM   3901 2HB  GLN B  95     -18.706  11.590   5.825  1.00  0.00              
ATOM   3902 1HG  GLN B  95     -17.793  13.865   4.505  1.00  0.00              
ATOM   3903 2HG  GLN B  95     -17.868  12.590   3.266  1.00  0.00              
ATOM   3904 1HE2 GLN B  95     -20.984  14.594   3.098  1.00  0.00              
ATOM   3905 2HE2 GLN B  95     -19.289  14.901   2.915  1.00  0.00              
ATOM   3906  N   LYS B  96     -16.695  12.449   7.558  1.00  0.00              
ATOM   3907  CA  LYS B  96     -16.373  13.454   8.531  1.00  0.00              
ATOM   3908  C   LYS B  96     -14.870  13.457   8.865  1.00  0.00              
ATOM   3909  O   LYS B  96     -14.273  14.523   8.968  1.00  0.00              
ATOM   3910  CB  LYS B  96     -17.206  13.235   9.795  1.00  0.00              
ATOM   3911  CG  LYS B  96     -18.691  13.529   9.629  1.00  0.00              
ATOM   3912  CD  LYS B  96     -19.465  13.193  10.895  1.00  0.00              
ATOM   3913  CE  LYS B  96     -20.955  13.449  10.718  1.00  0.00              
ATOM   3914  NZ  LYS B  96     -21.732  13.077  11.931  1.00  0.00              
ATOM   3915  H   LYS B  96     -17.294  11.680   7.823  1.00  0.00              
ATOM   3916  HA  LYS B  96     -16.582  14.433   8.099  1.00  0.00              
ATOM   3917 1HB  LYS B  96     -17.104  12.201  10.124  1.00  0.00              
ATOM   3918 2HB  LYS B  96     -16.826  13.871  10.595  1.00  0.00              
ATOM   3919 1HG  LYS B  96     -18.829  14.586   9.399  1.00  0.00              
ATOM   3920 2HG  LYS B  96     -19.088  12.940   8.803  1.00  0.00              
ATOM   3921 1HD  LYS B  96     -19.313  12.143  11.148  1.00  0.00              
ATOM   3922 2HD  LYS B  96     -19.098  13.804  11.720  1.00  0.00              
ATOM   3923 1HE  LYS B  96     -21.120  14.504  10.505  1.00  0.00              
ATOM   3924 2HE  LYS B  96     -21.326  12.868   9.873  1.00  0.00              
ATOM   3925 1HZ  LYS B  96     -22.712  13.261  11.773  1.00  0.00              
ATOM   3926 2HZ  LYS B  96     -21.601  12.095  12.128  1.00  0.00              
ATOM   3927 3HZ  LYS B  96     -21.410  13.623  12.718  1.00  0.00              
ATOM   3928  N   GLU B  97     -14.261  12.277   8.983  1.00  0.00              
ATOM   3929  CA  GLU B  97     -12.823  12.167   9.260  1.00  0.00              
ATOM   3930  C   GLU B  97     -12.003  12.834   8.151  1.00  0.00              
ATOM   3931  O   GLU B  97     -11.122  13.644   8.436  1.00  0.00              
ATOM   3932  CB  GLU B  97     -12.415  10.698   9.400  1.00  0.00              
ATOM   3933  CG  GLU B  97     -10.939  10.483   9.705  1.00  0.00              
ATOM   3934  CD  GLU B  97     -10.580   9.031   9.859  1.00  0.00              
ATOM   3935  OE1 GLU B  97     -11.456   8.207   9.754  1.00  0.00              
ATOM   3936  OE2 GLU B  97      -9.427   8.746  10.083  1.00  0.00              
ATOM   3937  H   GLU B  97     -14.809  11.435   8.877  1.00  0.00              
ATOM   3938  HA  GLU B  97     -12.615  12.658  10.211  1.00  0.00              
ATOM   3939 1HB  GLU B  97     -12.993  10.234  10.199  1.00  0.00              
ATOM   3940 2HB  GLU B  97     -12.646  10.167   8.477  1.00  0.00              
ATOM   3941 1HG  GLU B  97     -10.345  10.908   8.897  1.00  0.00              
ATOM   3942 2HG  GLU B  97     -10.687  11.014  10.622  1.00  0.00              
ATOM   3943  N   ALA B  98     -12.290  12.462   6.900  1.00  0.00              
ATOM   3944  CA  ALA B  98     -11.608  13.011   5.737  1.00  0.00              
ATOM   3945  C   ALA B  98     -11.842  14.521   5.596  1.00  0.00              
ATOM   3946  O   ALA B  98     -10.934  15.260   5.245  1.00  0.00              
ATOM   3947  CB  ALA B  98     -11.979  12.239   4.466  1.00  0.00              
ATOM   3948  H   ALA B  98     -13.013  11.770   6.765  1.00  0.00              
ATOM   3949  HA  ALA B  98     -10.534  12.917   5.899  1.00  0.00              
ATOM   3950 1HB  ALA B  98     -11.455  12.670   3.613  1.00  0.00              
ATOM   3951 2HB  ALA B  98     -11.691  11.194   4.578  1.00  0.00              
ATOM   3952 3HB  ALA B  98     -13.053  12.304   4.302  1.00  0.00              
ATOM   3953  N   SER B  99     -13.046  14.973   5.920  1.00  0.00              
ATOM   3954  CA  SER B  99     -13.390  16.384   5.920  1.00  0.00              
ATOM   3955  C   SER B  99     -12.551  17.187   6.920  1.00  0.00              
ATOM   3956  O   SER B  99     -12.051  18.276   6.605  1.00  0.00              
ATOM   3957  CB  SER B  99     -14.864  16.548   6.237  1.00  0.00              
ATOM   3958  OG  SER B  99     -15.660  16.052   5.196  1.00  0.00              
ATOM   3959  H   SER B  99     -13.749  14.295   6.177  1.00  0.00              
ATOM   3960  HA  SER B  99     -13.137  16.802   4.944  1.00  0.00              
ATOM   3961 1HB  SER B  99     -15.098  16.019   7.161  1.00  0.00              
ATOM   3962 2HB  SER B  99     -15.086  17.602   6.398  1.00  0.00              
ATOM   3963  HG  SER B  99     -15.712  16.755   4.545  1.00  0.00              
ATOM   3964  N   ARG B 100     -12.377  16.641   8.117  1.00  0.00              
ATOM   3965  CA  ARG B 100     -11.551  17.296   9.117  1.00  0.00              
ATOM   3966  C   ARG B 100     -10.082  17.354   8.684  1.00  0.00              
ATOM   3967  O   ARG B 100      -9.417  18.340   8.950  1.00  0.00              
ATOM   3968  CB  ARG B 100     -11.658  16.568  10.449  1.00  0.00              
ATOM   3969  CG  ARG B 100     -13.009  16.688  11.136  1.00  0.00              
ATOM   3970  CD  ARG B 100     -13.070  15.870  12.375  1.00  0.00              
ATOM   3971  NE  ARG B 100     -14.360  15.982  13.036  1.00  0.00              
ATOM   3972  CZ  ARG B 100     -14.736  15.258  14.108  1.00  0.00              
ATOM   3973  NH1 ARG B 100     -13.911  14.377  14.628  1.00  0.00              
ATOM   3974  NH2 ARG B 100     -15.934  15.434  14.638  1.00  0.00              
ATOM   3975  H   ARG B 100     -12.819  15.762   8.343  1.00  0.00              
ATOM   3976  HA  ARG B 100     -11.869  18.335   9.202  1.00  0.00              
ATOM   3977 1HB  ARG B 100     -11.457  15.508  10.301  1.00  0.00              
ATOM   3978 2HB  ARG B 100     -10.904  16.952  11.136  1.00  0.00              
ATOM   3979 1HG  ARG B 100     -13.190  17.729  11.404  1.00  0.00              
ATOM   3980 2HG  ARG B 100     -13.793  16.345  10.460  1.00  0.00              
ATOM   3981 1HD  ARG B 100     -12.903  14.822  12.127  1.00  0.00              
ATOM   3982 2HD  ARG B 100     -12.301  16.205  13.070  1.00  0.00              
ATOM   3983  HE  ARG B 100     -15.022  16.650  12.664  1.00  0.00              
ATOM   3984 1HH1 ARG B 100     -12.995  14.242  14.223  1.00  0.00              
ATOM   3985 2HH1 ARG B 100     -14.192  13.834  15.431  1.00  0.00              
ATOM   3986 1HH2 ARG B 100     -16.568  16.112  14.238  1.00  0.00              
ATOM   3987 2HH2 ARG B 100     -16.215  14.892  15.441  1.00  0.00              
ATOM   3988  N   LYS B 101      -9.583  16.304   8.033  1.00  0.00              
ATOM   3989  CA  LYS B 101      -8.242  16.307   7.446  1.00  0.00              
ATOM   3990  C   LYS B 101      -8.062  17.343   6.340  1.00  0.00              
ATOM   3991  O   LYS B 101      -7.043  17.994   6.291  1.00  0.00              
ATOM   3992  CB  LYS B 101      -7.910  14.917   6.901  1.00  0.00              
ATOM   3993  CG  LYS B 101      -7.702  13.854   7.972  1.00  0.00              
ATOM   3994  CD  LYS B 101      -7.440  12.489   7.352  1.00  0.00              
ATOM   3995  CE  LYS B 101      -7.252  11.423   8.421  1.00  0.00              
ATOM   3996  NZ  LYS B 101      -7.029  10.075   7.830  1.00  0.00              
ATOM   3997  H   LYS B 101     -10.157  15.477   7.945  1.00  0.00              
ATOM   3998  HA  LYS B 101      -7.520  16.530   8.232  1.00  0.00              
ATOM   3999 1HB  LYS B 101      -8.716  14.580   6.248  1.00  0.00              
ATOM   4000 2HB  LYS B 101      -7.002  14.969   6.300  1.00  0.00              
ATOM   4001 1HG  LYS B 101      -6.852  14.129   8.597  1.00  0.00              
ATOM   4002 2HG  LYS B 101      -8.589  13.794   8.601  1.00  0.00              
ATOM   4003 1HD  LYS B 101      -8.282  12.210   6.717  1.00  0.00              
ATOM   4004 2HD  LYS B 101      -6.542  12.535   6.736  1.00  0.00              
ATOM   4005 1HE  LYS B 101      -6.396  11.679   9.043  1.00  0.00              
ATOM   4006 2HE  LYS B 101      -8.136  11.384   9.057  1.00  0.00              
ATOM   4007 1HZ  LYS B 101      -6.909   9.398   8.569  1.00  0.00              
ATOM   4008 2HZ  LYS B 101      -7.826   9.819   7.264  1.00  0.00              
ATOM   4009 3HZ  LYS B 101      -6.200  10.093   7.253  1.00  0.00              
ATOM   4010  N   ALA B 102      -9.031  17.459   5.425  1.00  0.00              
ATOM   4011  CA  ALA B 102      -8.985  18.506   4.407  1.00  0.00              
ATOM   4012  C   ALA B 102      -9.115  19.907   4.958  1.00  0.00              
ATOM   4013  O   ALA B 102      -8.423  20.816   4.495  1.00  0.00              
ATOM   4014  CB  ALA B 102     -10.028  18.275   3.294  1.00  0.00              
ATOM   4015  H   ALA B 102      -9.809  16.815   5.433  1.00  0.00              
ATOM   4016  HA  ALA B 102      -7.994  18.492   3.952  1.00  0.00              
ATOM   4017 1HB  ALA B 102      -9.959  19.076   2.559  1.00  0.00              
ATOM   4018 2HB  ALA B 102      -9.836  17.318   2.808  1.00  0.00              
ATOM   4019 3HB  ALA B 102     -11.027  18.266   3.728  1.00  0.00              
ATOM   4020  N   GLN B 103     -10.036  20.135   5.894  1.00  0.00              
ATOM   4021  CA  GLN B 103     -10.166  21.466   6.463  1.00  0.00              
ATOM   4022  C   GLN B 103      -8.844  21.894   7.168  1.00  0.00              
ATOM   4023  O   GLN B 103      -8.405  23.028   7.022  1.00  0.00              
ATOM   4024  CB  GLN B 103     -11.335  21.503   7.451  1.00  0.00              
ATOM   4025  CG  GLN B 103     -12.704  21.404   6.800  1.00  0.00              
ATOM   4026  CD  GLN B 103     -13.804  21.124   7.806  1.00  0.00              
ATOM   4027  OE1 GLN B 103     -13.932  20.006   8.312  1.00  0.00              
ATOM   4028  NE2 GLN B 103     -14.609  22.140   8.099  1.00  0.00              
ATOM   4029  H   GLN B 103     -10.648  19.400   6.219  1.00  0.00              
ATOM   4030  HA  GLN B 103     -10.354  22.172   5.653  1.00  0.00              
ATOM   4031 1HB  GLN B 103     -11.192  20.670   8.139  1.00  0.00              
ATOM   4032 2HB  GLN B 103     -11.255  22.443   7.998  1.00  0.00              
ATOM   4033 1HG  GLN B 103     -13.076  22.146   6.094  1.00  0.00              
ATOM   4034 2HG  GLN B 103     -12.480  20.479   6.268  1.00  0.00              
ATOM   4035 1HE2 GLN B 103     -15.354  22.015   8.756  1.00  0.00              
ATOM   4036 2HE2 GLN B 103     -14.471  23.029   7.664  1.00  0.00              
ATOM   4037  N   ALA B 104      -8.228  20.985   7.911  1.00  0.00              
ATOM   4038  CA  ALA B 104      -6.974  21.321   8.573  1.00  0.00              
ATOM   4039  C   ALA B 104      -5.885  21.728   7.562  1.00  0.00              
ATOM   4040  O   ALA B 104      -5.110  22.635   7.851  1.00  0.00              
ATOM   4041  CB  ALA B 104      -6.502  20.148   9.419  1.00  0.00              
ATOM   4042  H   ALA B 104      -8.612  20.058   8.027  1.00  0.00              
ATOM   4043  HA  ALA B 104      -7.136  22.203   9.194  1.00  0.00              
ATOM   4044 1HB  ALA B 104      -5.571  20.411   9.921  1.00  0.00              
ATOM   4045 2HB  ALA B 104      -7.261  19.908  10.165  1.00  0.00              
ATOM   4046 3HB  ALA B 104      -6.337  19.282   8.780  1.00  0.00              
ATOM   4047  N   TYR B 105      -5.838  21.051   6.405  1.00  0.00              
ATOM   4048  CA  TYR B 105      -4.848  21.419   5.357  1.00  0.00              
ATOM   4049  C   TYR B 105      -5.113  22.773   4.757  1.00  0.00              
ATOM   4050  O   TYR B 105      -4.171  23.500   4.488  1.00  0.00              
ATOM   4051  CB  TYR B 105      -4.687  20.351   4.266  1.00  0.00              
ATOM   4052  CG  TYR B 105      -3.919  19.147   4.748  1.00  0.00              
ATOM   4053  CD1 TYR B 105      -2.866  19.291   5.661  1.00  0.00              
ATOM   4054  CD2 TYR B 105      -4.233  17.861   4.295  1.00  0.00              
ATOM   4055  CE1 TYR B 105      -2.154  18.193   6.115  1.00  0.00              
ATOM   4056  CE2 TYR B 105      -3.521  16.752   4.745  1.00  0.00              
ATOM   4057  CZ  TYR B 105      -2.483  16.928   5.652  1.00  0.00              
ATOM   4058  OH  TYR B 105      -1.765  15.845   6.108  1.00  0.00              
ATOM   4059  H   TYR B 105      -6.473  20.285   6.233  1.00  0.00              
ATOM   4060  HA  TYR B 105      -3.874  21.546   5.830  1.00  0.00              
ATOM   4061 1HB  TYR B 105      -5.671  20.029   3.924  1.00  0.00              
ATOM   4062 2HB  TYR B 105      -4.168  20.781   3.410  1.00  0.00              
ATOM   4063  HD1 TYR B 105      -2.594  20.281   6.028  1.00  0.00              
ATOM   4064  HD2 TYR B 105      -5.043  17.718   3.579  1.00  0.00              
ATOM   4065  HE1 TYR B 105      -1.339  18.328   6.825  1.00  0.00              
ATOM   4066  HE2 TYR B 105      -3.778  15.756   4.385  1.00  0.00              
ATOM   4067  HH  TYR B 105      -2.106  15.043   5.704  1.00  0.00              
ATOM   4068  N   GLY B 106      -6.393  23.112   4.560  1.00  0.00              
ATOM   4069  CA  GLY B 106      -6.760  24.454   4.144  1.00  0.00              
ATOM   4070  C   GLY B 106      -6.329  25.513   5.157  1.00  0.00              
ATOM   4071  O   GLY B 106      -5.822  26.580   4.767  1.00  0.00              
ATOM   4072  H   GLY B 106      -7.119  22.425   4.702  1.00  0.00              
ATOM   4073 1HA  GLY B 106      -6.302  24.675   3.180  1.00  0.00              
ATOM   4074 2HA  GLY B 106      -7.840  24.510   4.007  1.00  0.00              
ATOM   4075  N   GLU B 107      -6.552  25.241   6.448  1.00  0.00              
ATOM   4076  CA  GLU B 107      -6.099  26.147   7.542  1.00  0.00              
ATOM   4077  C   GLU B 107      -4.564  26.328   7.597  1.00  0.00              
ATOM   4078  O   GLU B 107      -4.062  27.446   7.747  1.00  0.00              
ATOM   4079  CB  GLU B 107      -6.597  25.627   8.892  1.00  0.00              
ATOM   4080  CG  GLU B 107      -8.098  25.761   9.103  1.00  0.00              
ATOM   4081  CD  GLU B 107      -8.529  25.113  10.390  1.00  0.00              
ATOM   4082  OE1 GLU B 107      -7.702  24.522  11.041  1.00  0.00              
ATOM   4083  OE2 GLU B 107      -9.658  25.303  10.778  1.00  0.00              
ATOM   4084  H   GLU B 107      -7.044  24.391   6.685  1.00  0.00              
ATOM   4085  HA  GLU B 107      -6.512  27.140   7.362  1.00  0.00              
ATOM   4086 1HB  GLU B 107      -6.315  24.575   8.951  1.00  0.00              
ATOM   4087 2HB  GLU B 107      -6.070  26.188   9.664  1.00  0.00              
ATOM   4088 1HG  GLU B 107      -8.448  26.793   9.082  1.00  0.00              
ATOM   4089 2HG  GLU B 107      -8.525  25.217   8.262  1.00  0.00              
ATOM   4090  N   GLU B 108      -3.823  25.234   7.477  1.00  0.00              
ATOM   4091  CA  GLU B 108      -2.352  25.331   7.477  1.00  0.00              
ATOM   4092  C   GLU B 108      -1.816  26.153   6.278  1.00  0.00              
ATOM   4093  O   GLU B 108      -0.876  26.948   6.418  1.00  0.00              
ATOM   4094  CB  GLU B 108      -1.735  23.931   7.459  1.00  0.00              
ATOM   4095  CG  GLU B 108      -1.916  23.147   8.751  1.00  0.00              
ATOM   4096  CD  GLU B 108      -1.329  21.765   8.684  1.00  0.00              
ATOM   4097  OE1 GLU B 108      -0.891  21.376   7.628  1.00  0.00              
ATOM   4098  OE2 GLU B 108      -1.319  21.096   9.691  1.00  0.00              
ATOM   4099  H   GLU B 108      -4.255  24.326   7.385  1.00  0.00              
ATOM   4100  HA  GLU B 108      -2.043  25.906   8.351  1.00  0.00              
ATOM   4101 1HB  GLU B 108      -2.178  23.349   6.650  1.00  0.00              
ATOM   4102 2HB  GLU B 108      -0.666  24.006   7.260  1.00  0.00              
ATOM   4103 1HG  GLU B 108      -1.439  23.693   9.565  1.00  0.00              
ATOM   4104 2HG  GLU B 108      -2.980  23.075   8.974  1.00  0.00              
ATOM   4105  N   PHE B 109      -2.447  26.012   5.112  1.00  0.00              
ATOM   4106  CA  PHE B 109      -2.075  26.809   3.926  1.00  0.00              
ATOM   4107  C   PHE B 109      -2.208  28.304   4.204  1.00  0.00              
ATOM   4108  O   PHE B 109      -1.284  29.079   3.972  1.00  0.00              
ATOM   4109  CB  PHE B 109      -2.967  26.451   2.725  1.00  0.00              
ATOM   4110  CG  PHE B 109      -2.756  27.347   1.531  1.00  0.00              
ATOM   4111  CD1 PHE B 109      -1.635  27.186   0.700  1.00  0.00              
ATOM   4112  CD2 PHE B 109      -3.685  28.341   1.223  1.00  0.00              
ATOM   4113  CE1 PHE B 109      -1.443  28.023  -0.405  1.00  0.00              
ATOM   4114  CE2 PHE B 109      -3.508  29.171   0.121  1.00  0.00              
ATOM   4115  CZ  PHE B 109      -2.388  29.017  -0.695  1.00  0.00              
ATOM   4116  H   PHE B 109      -3.199  25.342   5.039  1.00  0.00              
ATOM   4117  HA  PHE B 109      -1.039  26.583   3.668  1.00  0.00              
ATOM   4118 1HB  PHE B 109      -2.772  25.423   2.421  1.00  0.00              
ATOM   4119 2HB  PHE B 109      -4.014  26.512   3.019  1.00  0.00              
ATOM   4120  HD1 PHE B 109      -0.913  26.400   0.925  1.00  0.00              
ATOM   4121  HD2 PHE B 109      -4.561  28.462   1.861  1.00  0.00              
ATOM   4122  HE1 PHE B 109      -0.563  27.899  -1.036  1.00  0.00              
ATOM   4123  HE2 PHE B 109      -4.244  29.943  -0.106  1.00  0.00              
ATOM   4124  HZ  PHE B 109      -2.247  29.670  -1.555  1.00  0.00              
ATOM   4125  N   MET B 110      -3.379  28.692   4.702  1.00  0.00              
ATOM   4126  CA  MET B 110      -3.702  30.064   5.033  1.00  0.00              
ATOM   4127  C   MET B 110      -2.742  30.642   6.082  1.00  0.00              
ATOM   4128  O   MET B 110      -2.396  31.810   6.013  1.00  0.00              
ATOM   4129  CB  MET B 110      -5.144  30.147   5.528  1.00  0.00              
ATOM   4130  CG  MET B 110      -6.195  29.912   4.452  1.00  0.00              
ATOM   4131  SD  MET B 110      -7.869  30.260   5.026  1.00  0.00              
ATOM   4132  CE  MET B 110      -8.164  28.848   6.086  1.00  0.00              
ATOM   4133  H   MET B 110      -4.073  27.973   4.851  1.00  0.00              
ATOM   4134  HA  MET B 110      -3.601  30.670   4.133  1.00  0.00              
ATOM   4135 1HB  MET B 110      -5.254  29.399   6.312  1.00  0.00              
ATOM   4136 2HB  MET B 110      -5.277  31.143   5.954  1.00  0.00              
ATOM   4137 1HG  MET B 110      -5.965  30.559   3.606  1.00  0.00              
ATOM   4138 2HG  MET B 110      -6.133  28.870   4.140  1.00  0.00              
ATOM   4139 1HE  MET B 110      -9.162  28.918   6.517  1.00  0.00              
ATOM   4140 2HE  MET B 110      -8.085  27.931   5.500  1.00  0.00              
ATOM   4141 3HE  MET B 110      -7.423  28.833   6.886  1.00  0.00              
ATOM   4142  N   LEU B 111      -2.308  29.821   7.038  1.00  0.00              
ATOM   4143  CA  LEU B 111      -1.233  30.234   7.950  1.00  0.00              
ATOM   4144  C   LEU B 111       0.093  30.476   7.210  1.00  0.00              
ATOM   4145  O   LEU B 111       0.748  31.488   7.444  1.00  0.00              
ATOM   4146  CB  LEU B 111      -1.029  29.167   9.033  1.00  0.00              
ATOM   4147  CG  LEU B 111       0.071  29.463  10.060  1.00  0.00              
ATOM   4148  CD1 LEU B 111      -0.272  30.737  10.820  1.00  0.00              
ATOM   4149  CD2 LEU B 111       0.213  28.282  11.009  1.00  0.00              
ATOM   4150  H   LEU B 111      -2.718  28.904   7.144  1.00  0.00              
ATOM   4151  HA  LEU B 111      -1.506  31.190   8.396  1.00  0.00              
ATOM   4152 1HB  LEU B 111      -1.964  29.041   9.577  1.00  0.00              
ATOM   4153 2HB  LEU B 111      -0.784  28.222   8.549  1.00  0.00              
ATOM   4154  HG  LEU B 111       1.017  29.629   9.543  1.00  0.00              
ATOM   4155 1HD1 LEU B 111       0.510  30.948  11.549  1.00  0.00              
ATOM   4156 2HD1 LEU B 111      -0.348  31.570  10.120  1.00  0.00              
ATOM   4157 3HD1 LEU B 111      -1.223  30.608  11.335  1.00  0.00              
ATOM   4158 1HD2 LEU B 111       0.996  28.493  11.738  1.00  0.00              
ATOM   4159 2HD2 LEU B 111      -0.732  28.117  11.527  1.00  0.00              
ATOM   4160 3HD2 LEU B 111       0.476  27.390  10.441  1.00  0.00              
ATOM   4161  N   LYS B 112       0.471  29.567   6.309  1.00  0.00              
ATOM   4162  CA  LYS B 112       1.705  29.734   5.567  1.00  0.00              
ATOM   4163  C   LYS B 112       1.619  30.905   4.594  1.00  0.00              
ATOM   4164  O   LYS B 112       2.628  31.555   4.331  1.00  0.00              
ATOM   4165  CB  LYS B 112       2.048  28.447   4.815  1.00  0.00              
ATOM   4166  CG  LYS B 112       2.456  27.285   5.710  1.00  0.00              
ATOM   4167  CD  LYS B 112       2.740  26.032   4.895  1.00  0.00              
ATOM   4168  CE  LYS B 112       3.132  24.865   5.790  1.00  0.00              
ATOM   4169  NZ  LYS B 112       3.371  23.621   5.009  1.00  0.00              
ATOM   4170  H   LYS B 112      -0.101  28.753   6.136  1.00  0.00              
ATOM   4171  HA  LYS B 112       2.491  30.026   6.264  1.00  0.00              
ATOM   4172 1HB  LYS B 112       1.187  28.129   4.226  1.00  0.00              
ATOM   4173 2HB  LYS B 112       2.866  28.638   4.121  1.00  0.00              
ATOM   4174 1HG  LYS B 112       3.352  27.555   6.271  1.00  0.00              
ATOM   4175 2HG  LYS B 112       1.656  27.073   6.419  1.00  0.00              
ATOM   4176 1HD  LYS B 112       1.851  25.760   4.325  1.00  0.00              
ATOM   4177 2HD  LYS B 112       3.553  26.230   4.196  1.00  0.00              
ATOM   4178 1HE  LYS B 112       4.039  25.116   6.338  1.00  0.00              
ATOM   4179 2HE  LYS B 112       2.337  24.678   6.512  1.00  0.00              
ATOM   4180 1HZ  LYS B 112       3.628  22.873   5.638  1.00  0.00              
ATOM   4181 2HZ  LYS B 112       2.530  23.369   4.511  1.00  0.00              
ATOM   4182 3HZ  LYS B 112       4.120  23.777   4.349  1.00  0.00              
ATOM   4183  N   LEU B 113       0.419  31.161   4.075  1.00  0.00              
ATOM   4184  CA  LEU B 113       0.130  32.235   3.131  1.00  0.00              
ATOM   4185  C   LEU B 113       0.200  33.624   3.764  1.00  0.00              
ATOM   4186  O   LEU B 113       0.860  34.525   3.246  1.00  0.00              
ATOM   4187  CB  LEU B 113      -1.261  32.024   2.520  1.00  0.00              
ATOM   4188  CG  LEU B 113      -1.721  33.098   1.526  1.00  0.00              
ATOM   4189  CD1 LEU B 113      -0.758  33.145   0.348  1.00  0.00              
ATOM   4190  CD2 LEU B 113      -3.137  32.788   1.063  1.00  0.00              
ATOM   4191  H   LEU B 113      -0.331  30.553   4.372  1.00  0.00              
ATOM   4192  HA  LEU B 113       0.857  32.188   2.321  1.00  0.00              
ATOM   4193 1HB  LEU B 113      -1.271  31.067   2.002  1.00  0.00              
ATOM   4194 2HB  LEU B 113      -1.992  31.985   3.327  1.00  0.00              
ATOM   4195  HG  LEU B 113      -1.703  34.074   2.011  1.00  0.00              
ATOM   4196 1HD1 LEU B 113      -1.085  33.909  -0.359  1.00  0.00              
ATOM   4197 2HD1 LEU B 113       0.243  33.388   0.705  1.00  0.00              
ATOM   4198 3HD1 LEU B 113      -0.742  32.175  -0.148  1.00  0.00              
ATOM   4199 1HD2 LEU B 113      -3.464  33.552   0.357  1.00  0.00              
ATOM   4200 2HD2 LEU B 113      -3.155  31.813   0.577  1.00  0.00              
ATOM   4201 3HD2 LEU B 113      -3.807  32.778   1.923  1.00  0.00              
ATOM   4202  N   GLU B 114      -0.523  33.782   4.873  1.00  0.00              
ATOM   4203  CA  GLU B 114      -0.610  35.021   5.610  1.00  0.00              
ATOM   4204  C   GLU B 114       0.717  35.377   6.273  1.00  0.00              
ATOM   4205  O   GLU B 114       1.131  36.532   6.229  1.00  0.00              
ATOM   4206  CB  GLU B 114      -1.713  34.925   6.667  1.00  0.00              
ATOM   4207  CG  GLU B 114      -1.957  36.214   7.440  1.00  0.00              
ATOM   4208  CD  GLU B 114      -2.486  37.324   6.574  1.00  0.00              
ATOM   4209  OE1 GLU B 114      -3.028  37.034   5.534  1.00  0.00              
ATOM   4210  OE2 GLU B 114      -2.347  38.463   6.953  1.00  0.00              
ATOM   4211  H   GLU B 114      -1.034  32.976   5.203  1.00  0.00              
ATOM   4212  HA  GLU B 114      -0.864  35.821   4.914  1.00  0.00              
ATOM   4213 1HB  GLU B 114      -2.650  34.638   6.190  1.00  0.00              
ATOM   4214 2HB  GLU B 114      -1.460  34.147   7.387  1.00  0.00              
ATOM   4215 1HG  GLU B 114      -2.675  36.017   8.236  1.00  0.00              
ATOM   4216 2HG  GLU B 114      -1.023  36.532   7.900  1.00  0.00              
ATOM   4217  N   TYR B 115       1.374  34.368   6.850  1.00  0.00              
ATOM   4218  CA  TYR B 115       2.616  34.527   7.603  1.00  0.00              
ATOM   4219  C   TYR B 115       3.757  33.644   7.086  1.00  0.00              
ATOM   4220  O   TYR B 115       4.740  34.157   6.526  1.00  0.00              
ATOM   4221  CB  TYR B 115       2.364  34.235   9.084  1.00  0.00              
ATOM   4222  CG  TYR B 115       1.380  35.183   9.733  1.00  0.00              
ATOM   4223  CD1 TYR B 115       0.099  34.749  10.043  1.00  0.00              
ATOM   4224  CD2 TYR B 115       1.759  36.486  10.020  1.00  0.00              
ATOM   4225  CE1 TYR B 115      -0.799  35.614  10.637  1.00  0.00              
ATOM   4226  CE2 TYR B 115       0.861  37.352  10.614  1.00  0.00              
ATOM   4227  CZ  TYR B 115      -0.413  36.920  10.921  1.00  0.00              
ATOM   4228  OH  TYR B 115      -1.308  37.782  11.513  1.00  0.00              
ATOM   4229  H   TYR B 115       0.974  33.446   6.749  1.00  0.00              
ATOM   4230  HA  TYR B 115       2.969  35.550   7.475  1.00  0.00              
ATOM   4231 1HB  TYR B 115       1.982  33.219   9.195  1.00  0.00              
ATOM   4232 2HB  TYR B 115       3.304  34.293   9.631  1.00  0.00              
ATOM   4233  HD1 TYR B 115      -0.198  33.724   9.818  1.00  0.00              
ATOM   4234  HD2 TYR B 115       2.765  36.827   9.776  1.00  0.00              
ATOM   4235  HE1 TYR B 115      -1.805  35.273  10.880  1.00  0.00              
ATOM   4236  HE2 TYR B 115       1.158  38.376  10.838  1.00  0.00              
ATOM   4237  HH  TYR B 115      -2.141  37.327  11.658  1.00  0.00              
ATOM   4238  N   GLY B 116       3.626  32.328   7.265  1.00  0.00              
ATOM   4239  CA  GLY B 116       4.684  31.386   6.876  1.00  0.00              
ATOM   4240  C   GLY B 116       4.614  30.019   7.536  1.00  0.00              
ATOM   4241  O   GLY B 116       3.979  29.844   8.575  1.00  0.00              
ATOM   4242  OXT GLY B 116       5.184  29.085   7.044  1.00  0.00              
ATOM   4243  H   GLY B 116       2.777  31.971   7.679  1.00  0.00              
ATOM   4244 1HA  GLY B 116       4.655  31.231   5.797  1.00  0.00              
ATOM   4245 2HA  GLY B 116       5.658  31.814   7.112  1.00  0.00              
TER                                                                             

complete: res ss phi psi omega frag rama seq
   1 L     0.000    0.000    0.000 ----      0.00 D
   2 H     0.000    0.000    0.000 ----      0.00 E
   3 H     0.000    0.000    0.000 ----      0.00 L
   4 H     0.000    0.000    0.000 ----      0.00 Y
   5 H     0.000    0.000    0.000 ----      0.00 R
   6 H     0.000    0.000    0.000 ----      0.00 Q
   7 H     0.000    0.000    0.000 ----      0.00 S
   8 H     0.000    0.000    0.000 ----      0.00 L
   9 H     0.000    0.000    0.000 ----      0.00 E
  10 H     0.000    0.000    0.000 ----      0.00 I
  11 H     0.000    0.000    0.000 ----      0.00 I
  12 H     0.000    0.000    0.000 ----      0.00 S
  13 H     0.000    0.000    0.000 ----      0.00 R
  14 H     0.000    0.000    0.000 ----      0.00 Y
  15 H     0.000    0.000    0.000 ----      0.00 L
  16 H     0.000    0.000    0.000 ----      0.00 R
  17 H     0.000    0.000    0.000 ----      0.00 E
  18 H     0.000    0.000    0.000 ----      0.00 Q
  19 H     0.000    0.000    0.000 ----      0.00 A
  20 H     0.000    0.000    0.000 ----      0.00 T
  21 L     0.000    0.000    0.000 ----      0.00 G
  22 L     0.000    0.000    0.000 ----      0.00 A
  23 L     0.000    0.000    0.000 ----      0.00 K
  24 L     0.000    0.000    0.000 ----      0.00 D
  25 L     0.000    0.000    0.000 ----      0.00 G
  26 H     0.000    0.000    0.000 ----      0.00 A
  27 H     0.000    0.000    0.000 ----      0.00 T
  28 H     0.000    0.000    0.000 ----      0.00 S
  29 H     0.000    0.000    0.000 ----      0.00 R
  30 H     0.000    0.000    0.000 ----      0.00 K
  31 H     0.000    0.000    0.000 ----      0.00 A
  32 H     0.000    0.000    0.000 ----      0.00 L
  33 H     0.000    0.000    0.000 ----      0.00 E
  34 H     0.000    0.000    0.000 ----      0.00 T
  35 H     0.000    0.000    0.000 ----      0.00 L
  36 H     0.000    0.000    0.000 ----      0.00 R
  37 H     0.000    0.000    0.000 ----      0.00 R
  38 H     0.000    0.000    0.000 ----      0.00 V
  39 H     0.000    0.000    0.000 ----      0.00 G
  40 H     0.000    0.000    0.000 ----      0.00 D
  41 H     0.000    0.000    0.000 ----      0.00 G
  42 H     0.000    0.000    0.000 ----      0.00 V
  43 H     0.000    0.000    0.000 ----      0.00 Q
  44 H     0.000    0.000    0.000 ----      0.00 R
  45 H     0.000    0.000    0.000 ----      0.00 N
  46 L     0.000    0.000    0.000 ----      0.00 H
  47 H     0.000    0.000    0.000 ----      0.00 E
  48 H     0.000    0.000    0.000 ----      0.00 T
  49 H     0.000    0.000    0.000 ----      0.00 A
  50 H     0.000    0.000    0.000 ----      0.00 F
  51 H     0.000    0.000    0.000 ----      0.00 Q
  52 H     0.000    0.000    0.000 ----      0.00 G
  53 H     0.000    0.000    0.000 ----      0.00 M
  54 H     0.000    0.000    0.000 ----      0.00 L
  55 H     0.000    0.000    0.000 ----      0.00 R
  56 H     0.000    0.000    0.000 ----      0.00 K
  57 H     0.000    0.000    0.000 ----      0.00 L
  58 L     0.000    0.000    0.000 ----      0.00 D
  59 L     0.000    0.000    0.000 ----      0.00 I
  60 L     0.000    0.000    0.000 ----      0.00 K
  61 L     0.000    0.000    0.000 ----      0.00 N
  62 L     0.000    0.000    0.000 ----      0.00 E
  63 L     0.000    0.000    0.000 ----      0.00 D
  64 L     0.000    0.000    0.000 ----      0.00 D
  65 L     0.000    0.000    0.000 ----      0.00 V
  66 H     0.000    0.000    0.000 ----      0.00 K
  67 H     0.000    0.000    0.000 ----      0.00 S
  68 H     0.000    0.000    0.000 ----      0.00 L
  69 H     0.000    0.000    0.000 ----      0.00 S
  70 H     0.000    0.000    0.000 ----      0.00 R
  71 H     0.000    0.000    0.000 ----      0.00 V
  72 H     0.000    0.000    0.000 ----      0.00 M
  73 H     0.000    0.000    0.000 ----      0.00 I
  74 H     0.000    0.000    0.000 ----      0.00 H
  75 H     0.000    0.000    0.000 ----      0.00 V
  76 L     0.000    0.000    0.000 ----      0.00 F
  77 L     0.000    0.000    0.000 ----      0.00 S
  78 L     0.000    0.000    0.000 ----      0.00 D
  79 L     0.000    0.000    0.000 ----      0.00 G
  80 L     0.000    0.000    0.000 ----      0.00 V
  81 L     0.000    0.000    0.000 ----      0.00 T
  82 L     0.000    0.000    0.000 ----      0.00 N
  83 H     0.000    0.000    0.000 ----      0.00 W
  84 H     0.000    0.000    0.000 ----      0.00 G
  85 H     0.000    0.000    0.000 ----      0.00 R
  86 H     0.000    0.000    0.000 ----      0.00 I
  87 H     0.000    0.000    0.000 ----      0.00 V
  88 H     0.000    0.000    0.000 ----      0.00 T
  89 H     0.000    0.000    0.000 ----      0.00 L
  90 H     0.000    0.000    0.000 ----      0.00 I
  91 H     0.000    0.000    0.000 ----      0.00 S
  92 H     0.000    0.000    0.000 ----      0.00 F
  93 H     0.000    0.000    0.000 ----      0.00 G
  94 H     0.000    0.000    0.000 ----      0.00 A
  95 H     0.000    0.000    0.000 ----      0.00 F
  96 H     0.000    0.000    0.000 ----      0.00 V
  97 H     0.000    0.000    0.000 ----      0.00 A
  98 H     0.000    0.000    0.000 ----      0.00 K
  99 H     0.000    0.000    0.000 ----      0.00 H
 100 H     0.000    0.000    0.000 ----      0.00 L
 101 H     0.000    0.000    0.000 ----      0.00 K
 102 H     0.000    0.000    0.000 ----      0.00 T
 103 H     0.000    0.000    0.000 ----      0.00 I
 104 L     0.000    0.000    0.000 ----      0.00 N
 105 L     0.000    0.000    0.000 ----      0.00 Q
 106 L     0.000    0.000    0.000 ----      0.00 E
 107 L     0.000    0.000    0.000 ----      0.00 S
 108 L     0.000    0.000    0.000 ----      0.00 C
 109 L     0.000    0.000    0.000 ----      0.00 I
 110 H     0.000    0.000    0.000 ----      0.00 E
 111 H     0.000    0.000    0.000 ----      0.00 P
 112 H     0.000    0.000    0.000 ----      0.00 L
 113 H     0.000    0.000    0.000 ----      0.00 A
 114 H     0.000    0.000    0.000 ----      0.00 E
 115 H     0.000    0.000    0.000 ----      0.00 S
 116 H     0.000    0.000    0.000 ----      0.00 I
 117 H     0.000    0.000    0.000 ----      0.00 T
 118 H     0.000    0.000    0.000 ----      0.00 D
 119 H     0.000    0.000    0.000 ----      0.00 V
 120 H     0.000    0.000    0.000 ----      0.00 L
 121 H     0.000    0.000    0.000 ----      0.00 V
 122 H     0.000    0.000    0.000 ----      0.00 R
 123 H     0.000    0.000    0.000 ----      0.00 T
 124 L     0.000    0.000    0.000 ----      0.00 K
 125 H     0.000    0.000    0.000 ----      0.00 R
 126 H     0.000    0.000    0.000 ----      0.00 D
 127 H     0.000    0.000    0.000 ----      0.00 W
 128 H     0.000    0.000    0.000 ----      0.00 L
 129 H     0.000    0.000    0.000 ----      0.00 V
 130 H     0.000    0.000    0.000 ----      0.00 K
 131 L     0.000    0.000    0.000 ----      0.00 Q
 132 L     0.000    0.000    0.000 ----      0.00 R
 133 H     0.000    0.000    0.000 ----      0.00 G
 134 H     0.000    0.000    0.000 ----      0.00 W
 135 H     0.000    0.000    0.000 ----      0.00 D
 136 H     0.000    0.000    0.000 ----      0.00 G
 137 H     0.000    0.000    0.000 ----      0.00 F
 138 H     0.000    0.000    0.000 ----      0.00 V
 139 H     0.000    0.000    0.000 ----      0.00 E
 140 H     0.000    0.000    0.000 ----      0.00 F
 141 L     0.000    0.000    0.000 ----      0.00 F
 142 L     0.000    0.000    0.000 ----      0.00 H
 143 L     0.000    0.000    0.000 ----      0.00 D
 144 H     0.000    0.000    0.000 ----      0.00 P
 145 H     0.000    0.000    0.000 ----      0.00 K
 146 H     0.000    0.000    0.000 ----      0.00 K
 147 H     0.000    0.000    0.000 ----      0.00 V
 148 H     0.000    0.000    0.000 ----      0.00 L
 149 H     0.000    0.000    0.000 ----      0.00 D
 150 H     0.000    0.000    0.000 ----      0.00 K
 151 H     0.000    0.000    0.000 ----      0.00 A
 152 H     0.000    0.000    0.000 ----      0.00 K
 153 H     0.000    0.000    0.000 ----      0.00 D
 154 H     0.000    0.000    0.000 ----      0.00 Q
 155 H     0.000    0.000    0.000 ----      0.00 A
 156 H     0.000    0.000    0.000 ----      0.00 E
 157 H     0.000    0.000    0.000 ----      0.00 N
 158 H     0.000    0.000    0.000 ----      0.00 R
 159 H     0.000    0.000    0.000 ----      0.00 V
 160 H     0.000    0.000    0.000 ----      0.00 R
 161 H     0.000    0.000    0.000 ----      0.00 E
 162 H     0.000    0.000    0.000 ----      0.00 L
 163 H     0.000    0.000    0.000 ----      0.00 K
 164 H     0.000    0.000    0.000 ----      0.00 Q
 165 H     0.000    0.000    0.000 ----      0.00 D
 166 H     0.000    0.000    0.000 ----      0.00 L
 167 H     0.000    0.000    0.000 ----      0.00 E
 168 H     0.000    0.000    0.000 ----      0.00 R
 169 H     0.000    0.000    0.000 ----      0.00 L
 170 H     0.000    0.000    0.000 ----      0.00 Y
 171 H     0.000    0.000    0.000 ----      0.00 K
 172 H     0.000    0.000    0.000 ----      0.00 E
 173 H     0.000    0.000    0.000 ----      0.00 A
 174 L     0.000    0.000    0.000 ----      0.00 R
 175 L     0.000    0.000    0.000 ----      0.00 K
 176 L     0.000    0.000    0.000 ----      0.00 L
 177 L     0.000    0.000    0.000 ----      0.00 D
 178 L     0.000    0.000    0.000 ----      0.00 L
 179 L     0.000    0.000    0.000 ----      0.00 T
 180 H     0.000    0.000    0.000 ----      0.00 Q
 181 H     0.000    0.000    0.000 ----      0.00 E
 182 H     0.000    0.000    0.000 ----      0.00 M
 183 H     0.000    0.000    0.000 ----      0.00 R
 184 H     0.000    0.000    0.000 ----      0.00 R
 185 H     0.000    0.000    0.000 ----      0.00 K
 186 H     0.000    0.000    0.000 ----      0.00 L
 187 H     0.000    0.000    0.000 ----      0.00 Q
 188 H     0.000    0.000    0.000 ----      0.00 E
 189 H     0.000    0.000    0.000 ----      0.00 K
 190 H     0.000    0.000    0.000 ----      0.00 A
 191 H     0.000    0.000    0.000 ----      0.00 A
 192 H     0.000    0.000    0.000 ----      0.00 A
 193 H     0.000    0.000    0.000 ----      0.00 A
 194 H     0.000    0.000    0.000 ----      0.00 M
 195 H     0.000    0.000    0.000 ----      0.00 I
 196 H     0.000    0.000    0.000 ----      0.00 R
 197 H     0.000    0.000    0.000 ----      0.00 A
 198 H     0.000    0.000    0.000 ----      0.00 I
 199 H     0.000    0.000    0.000 ----      0.00 G
 200 H     0.000    0.000    0.000 ----      0.00 D
 201 H     0.000    0.000    0.000 ----      0.00 I
 202 H     0.000    0.000    0.000 ----      0.00 N
 203 H     0.000    0.000    0.000 ----      0.00 N
 204 H     0.000    0.000    0.000 ----      0.00 A
 205 H     0.000    0.000    0.000 ----      0.00 I
 206 H     0.000    0.000    0.000 ----      0.00 Y
 207 H     0.000    0.000    0.000 ----      0.00 Q
 208 H     0.000    0.000    0.000 ----      0.00 A
 209 H     0.000    0.000    0.000 ----      0.00 L
 210 H     0.000    0.000    0.000 ----      0.00 Q
 211 H     0.000    0.000    0.000 ----      0.00 E
 212 H     0.000    0.000    0.000 ----      0.00 A
 213 H     0.000    0.000    0.000 ----      0.00 D
 214 H     0.000    0.000    0.000 ----      0.00 K
 215 H     0.000    0.000    0.000 ----      0.00 L
 216 H     0.000    0.000    0.000 ----      0.00 K
 217 H     0.000    0.000    0.000 ----      0.00 K
 218 L     0.000    0.000    0.000 ----      0.00 A
 219 L     0.000    0.000    0.000 ----      0.00 G
 220 L     0.000    0.000    0.000 ----      0.00 L
 221 L     0.000    0.000    0.000 ----      0.00 V
 222 L     0.000    0.000    0.000 ----      0.00 N
 223 H     0.000    0.000    0.000 ----      0.00 S
 224 H     0.000    0.000    0.000 ----      0.00 Q
 225 H     0.000    0.000    0.000 ----      0.00 Q
 226 H     0.000    0.000    0.000 ----      0.00 L
 227 H     0.000    0.000    0.000 ----      0.00 D
 228 H     0.000    0.000    0.000 ----      0.00 E
 229 H     0.000    0.000    0.000 ----      0.00 L
 230 H     0.000    0.000    0.000 ----      0.00 K
 231 H     0.000    0.000    0.000 ----      0.00 R
 232 H     0.000    0.000    0.000 ----      0.00 R
 233 H     0.000    0.000    0.000 ----      0.00 L
 234 H     0.000    0.000    0.000 ----      0.00 E
 235 H     0.000    0.000    0.000 ----      0.00 E
 236 H     0.000    0.000    0.000 ----      0.00 L
 237 H     0.000    0.000    0.000 ----      0.00 Q
 238 H     0.000    0.000    0.000 ----      0.00 K
 239 H     0.000    0.000    0.000 ----      0.00 E
 240 H     0.000    0.000    0.000 ----      0.00 A
 241 H     0.000    0.000    0.000 ----      0.00 S
 242 H     0.000    0.000    0.000 ----      0.00 R
 243 H     0.000    0.000    0.000 ----      0.00 K
 244 H     0.000    0.000    0.000 ----      0.00 A
 245 H     0.000    0.000    0.000 ----      0.00 Q
 246 H     0.000    0.000    0.000 ----      0.00 A
 247 H     0.000    0.000    0.000 ----      0.00 Y
 248 H     0.000    0.000    0.000 ----      0.00 G
 249 H     0.000    0.000    0.000 ----      0.00 E
 250 H     0.000    0.000    0.000 ----      0.00 E
 251 H     0.000    0.000    0.000 ----      0.00 F
 252 H     0.000    0.000    0.000 ----      0.00 M
 253 H     0.000    0.000    0.000 ----      0.00 L
 254 H     0.000    0.000    0.000 ----      0.00 K
 255 H     0.000    0.000    0.000 ----      0.00 L
 256 H     0.000    0.000    0.000 ----      0.00 E
 257 L     0.000    0.000    0.000 ----      0.00 Y
 258 L     0.000    0.000    0.000 ----      0.00 G
