# Supplementary material for: Computationally designed high specificity inhibitors delineate the roles of BCL2 family proteins in cancer
Source: eLife. 2016 Nov 2;5:e20352. doi: 10.7554/eLife.20352 (PMC5127641; doi:10.7554/eLife.20352)
Supplement: Supplementary file 2. — PDB models of all computationally designed proteins (CDPs). Please see Supplementary file 1A for descriptions and computational statistics. DOI: http://dx.doi.org/10.7554/eLife.20352.027 [file elife-20352-supp2.gz › CDP_models/M-CDP04.pdb]

ATOM      1  N   ASP A   1     -32.851  26.289 -24.167  1.00  0.00              
ATOM      2  CA  ASP A   1     -31.966  25.388 -23.456  1.00  0.00              
ATOM      3  C   ASP A   1     -32.548  25.004 -22.108  1.00  0.00              
ATOM      4  O   ASP A   1     -32.401  25.723 -21.118  1.00  0.00              
ATOM      5  CB  ASP A   1     -30.590  26.029 -23.263  1.00  0.00              
ATOM      6  CG  ASP A   1     -29.595  25.103 -22.576  1.00  0.00              
ATOM      7  OD1 ASP A   1     -30.024  24.165 -21.946  1.00  0.00              
ATOM      8  OD2 ASP A   1     -28.417  25.342 -22.688  1.00  0.00              
ATOM      9 1H   ASP A   1     -32.376  27.151 -24.347  1.00  0.00              
ATOM     10 2H   ASP A   1     -33.125  25.873 -25.034  1.00  0.00              
ATOM     11 3H   ASP A   1     -33.663  26.466 -23.612  1.00  0.00              
ATOM     12  HA  ASP A   1     -31.817  24.496 -24.066  1.00  0.00              
ATOM     13 1HB  ASP A   1     -30.184  26.319 -24.232  1.00  0.00              
ATOM     14 2HB  ASP A   1     -30.691  26.936 -22.666  1.00  0.00              
ATOM     15  N   GLU A   2     -33.216  23.860 -22.077  1.00  0.00              
ATOM     16  CA  GLU A   2     -33.892  23.420 -20.865  1.00  0.00              
ATOM     17  C   GLU A   2     -32.921  23.063 -19.737  1.00  0.00              
ATOM     18  O   GLU A   2     -33.219  23.286 -18.565  1.00  0.00              
ATOM     19  CB  GLU A   2     -34.781  22.215 -21.177  1.00  0.00              
ATOM     20  CG  GLU A   2     -36.000  22.536 -22.030  1.00  0.00              
ATOM     21  CD  GLU A   2     -36.826  21.322 -22.352  1.00  0.00              
ATOM     22  OE1 GLU A   2     -36.401  20.237 -22.035  1.00  0.00              
ATOM     23  OE2 GLU A   2     -37.884  21.480 -22.914  1.00  0.00              
ATOM     24  H   GLU A   2     -33.260  23.280 -22.903  1.00  0.00              
ATOM     25  HA  GLU A   2     -34.494  24.246 -20.485  1.00  0.00              
ATOM     26 1HB  GLU A   2     -34.197  21.457 -21.700  1.00  0.00              
ATOM     27 2HB  GLU A   2     -35.133  21.771 -20.245  1.00  0.00              
ATOM     28 1HG  GLU A   2     -36.623  23.255 -21.498  1.00  0.00              
ATOM     29 2HG  GLU A   2     -35.668  23.001 -22.958  1.00  0.00              
ATOM     30  N   LEU A   3     -31.765  22.507 -20.090  1.00  0.00              
ATOM     31  CA  LEU A   3     -30.750  22.172 -19.095  1.00  0.00              
ATOM     32  C   LEU A   3     -30.343  23.412 -18.311  1.00  0.00              
ATOM     33  O   LEU A   3     -30.306  23.402 -17.079  1.00  0.00              
ATOM     34  CB  LEU A   3     -29.518  21.557 -19.772  1.00  0.00              
ATOM     35  CG  LEU A   3     -28.353  21.205 -18.839  1.00  0.00              
ATOM     36  CD1 LEU A   3     -28.810  20.164 -17.826  1.00  0.00              
ATOM     37  CD2 LEU A   3     -27.182  20.690 -19.662  1.00  0.00              
ATOM     38  H   LEU A   3     -31.583  22.312 -21.064  1.00  0.00              
ATOM     39  HA  LEU A   3     -31.171  21.445 -18.402  1.00  0.00              
ATOM     40 1HB  LEU A   3     -29.822  20.645 -20.282  1.00  0.00              
ATOM     41 2HB  LEU A   3     -29.145  22.259 -20.518  1.00  0.00              
ATOM     42  HG  LEU A   3     -28.046  22.094 -18.288  1.00  0.00              
ATOM     43 1HD1 LEU A   3     -27.982  19.913 -17.163  1.00  0.00              
ATOM     44 2HD1 LEU A   3     -29.636  20.565 -17.238  1.00  0.00              
ATOM     45 3HD1 LEU A   3     -29.139  19.267 -18.350  1.00  0.00              
ATOM     46 1HD2 LEU A   3     -26.353  20.440 -18.998  1.00  0.00              
ATOM     47 2HD2 LEU A   3     -27.487  19.800 -20.212  1.00  0.00              
ATOM     48 3HD2 LEU A   3     -26.864  21.460 -20.365  1.00  0.00              
ATOM     49  N   TYR A   4     -30.041  24.483 -19.036  1.00  0.00              
ATOM     50  CA  TYR A   4     -29.707  25.752 -18.407  1.00  0.00              
ATOM     51  C   TYR A   4     -30.887  26.290 -17.605  1.00  0.00              
ATOM     52  O   TYR A   4     -30.744  26.639 -16.435  1.00  0.00              
ATOM     53  CB  TYR A   4     -29.267  26.772 -19.459  1.00  0.00              
ATOM     54  CG  TYR A   4     -29.018  28.156 -18.901  1.00  0.00              
ATOM     55  CD1 TYR A   4     -27.825  28.438 -18.252  1.00  0.00              
ATOM     56  CD2 TYR A   4     -29.983  29.143 -19.039  1.00  0.00              
ATOM     57  CE1 TYR A   4     -27.598  29.701 -17.742  1.00  0.00              
ATOM     58  CE2 TYR A   4     -29.755  30.407 -18.530  1.00  0.00              
ATOM     59  CZ  TYR A   4     -28.568  30.687 -17.884  1.00  0.00              
ATOM     60  OH  TYR A   4     -28.342  31.946 -17.377  1.00  0.00              
ATOM     61  H   TYR A   4     -30.042  24.418 -20.044  1.00  0.00              
ATOM     62  HA  TYR A   4     -28.877  25.589 -17.719  1.00  0.00              
ATOM     63 1HB  TYR A   4     -28.350  26.428 -19.939  1.00  0.00              
ATOM     64 2HB  TYR A   4     -30.031  26.849 -20.232  1.00  0.00              
ATOM     65  HD1 TYR A   4     -27.067  27.662 -18.143  1.00  0.00              
ATOM     66  HD2 TYR A   4     -30.920  28.921 -19.549  1.00  0.00              
ATOM     67  HE1 TYR A   4     -26.661  29.923 -17.232  1.00  0.00              
ATOM     68  HE2 TYR A   4     -30.514  31.183 -18.638  1.00  0.00              
ATOM     69  HH  TYR A   4     -27.474  31.973 -16.966  1.00  0.00              
ATOM     70  N   ARG A   5     -32.051  26.358 -18.243  1.00  0.00              
ATOM     71  CA  ARG A   5     -33.231  26.954 -17.625  1.00  0.00              
ATOM     72  C   ARG A   5     -33.559  26.256 -16.313  1.00  0.00              
ATOM     73  O   ARG A   5     -33.679  26.900 -15.267  1.00  0.00              
ATOM     74  CB  ARG A   5     -34.430  26.870 -18.559  1.00  0.00              
ATOM     75  CG  ARG A   5     -35.721  27.439 -17.994  1.00  0.00              
ATOM     76  CD  ARG A   5     -36.860  27.251 -18.929  1.00  0.00              
ATOM     77  NE  ARG A   5     -37.119  25.845 -19.193  1.00  0.00              
ATOM     78  CZ  ARG A   5     -37.783  25.020 -18.360  1.00  0.00              
ATOM     79  NH1 ARG A   5     -38.248  25.475 -17.217  1.00  0.00              
ATOM     80  NH2 ARG A   5     -37.968  23.754 -18.691  1.00  0.00              
ATOM     81  H   ARG A   5     -32.121  25.988 -19.179  1.00  0.00              
ATOM     82  HA  ARG A   5     -33.021  28.005 -17.421  1.00  0.00              
ATOM     83 1HB  ARG A   5     -34.210  27.405 -19.482  1.00  0.00              
ATOM     84 2HB  ARG A   5     -34.615  25.828 -18.820  1.00  0.00              
ATOM     85 1HG  ARG A   5     -35.961  26.936 -17.057  1.00  0.00              
ATOM     86 2HG  ARG A   5     -35.600  28.507 -17.812  1.00  0.00              
ATOM     87 1HD  ARG A   5     -37.760  27.689 -18.499  1.00  0.00              
ATOM     88 2HD  ARG A   5     -36.636  27.740 -19.877  1.00  0.00              
ATOM     89  HE  ARG A   5     -36.777  25.458 -20.062  1.00  0.00              
ATOM     90 1HH1 ARG A   5     -38.107  26.443 -16.964  1.00  0.00              
ATOM     91 2HH1 ARG A   5     -38.746  24.857 -16.593  1.00  0.00              
ATOM     92 1HH2 ARG A   5     -37.610  23.405 -19.570  1.00  0.00              
ATOM     93 2HH2 ARG A   5     -38.466  23.137 -18.067  1.00  0.00              
ATOM     94  N   GLN A   6     -33.704  24.937 -16.374  1.00  0.00              
ATOM     95  CA  GLN A   6     -34.080  24.153 -15.206  1.00  0.00              
ATOM     96  C   GLN A   6     -33.037  24.284 -14.102  1.00  0.00              
ATOM     97  O   GLN A   6     -33.378  24.469 -12.935  1.00  0.00              
ATOM     98  CB  GLN A   6     -34.262  22.680 -15.583  1.00  0.00              
ATOM     99  CG  GLN A   6     -34.709  21.794 -14.434  1.00  0.00              
ATOM    100  CD  GLN A   6     -35.048  20.386 -14.886  1.00  0.00              
ATOM    101  OE1 GLN A   6     -34.368  19.814 -15.742  1.00  0.00              
ATOM    102  NE2 GLN A   6     -36.103  19.819 -14.313  1.00  0.00              
ATOM    103  H   GLN A   6     -33.550  24.466 -17.254  1.00  0.00              
ATOM    104  HA  GLN A   6     -35.026  24.535 -14.822  1.00  0.00              
ATOM    105 1HB  GLN A   6     -35.002  22.598 -16.379  1.00  0.00              
ATOM    106 2HB  GLN A   6     -33.322  22.285 -15.968  1.00  0.00              
ATOM    107 1HG  GLN A   6     -33.904  21.733 -13.701  1.00  0.00              
ATOM    108 2HG  GLN A   6     -35.597  22.229 -13.976  1.00  0.00              
ATOM    109 1HE2 GLN A   6     -36.375  18.891 -14.571  1.00  0.00              
ATOM    110 2HE2 GLN A   6     -36.627  20.319 -13.623  1.00  0.00              
ATOM    111  N   SER A   7     -31.766  24.189 -14.480  1.00  0.00              
ATOM    112  CA  SER A   7     -30.670  24.311 -13.523  1.00  0.00              
ATOM    113  C   SER A   7     -30.693  25.663 -12.821  1.00  0.00              
ATOM    114  O   SER A   7     -30.493  25.748 -11.609  1.00  0.00              
ATOM    115  CB  SER A   7     -29.340  24.120 -14.225  1.00  0.00              
ATOM    116  OG  SER A   7     -29.215  22.814 -14.718  1.00  0.00              
ATOM    117  H   SER A   7     -31.552  24.029 -15.454  1.00  0.00              
ATOM    118  HA  SER A   7     -30.789  23.539 -12.761  1.00  0.00              
ATOM    119 1HB  SER A   7     -29.258  24.831 -15.047  1.00  0.00              
ATOM    120 2HB  SER A   7     -28.528  24.328 -13.530  1.00  0.00              
ATOM    121  HG  SER A   7     -28.538  22.852 -15.398  1.00  0.00              
ATOM    122  N   LEU A   8     -30.938  26.716 -13.594  1.00  0.00              
ATOM    123  CA  LEU A   8     -31.017  28.069 -13.057  1.00  0.00              
ATOM    124  C   LEU A   8     -32.187  28.215 -12.092  1.00  0.00              
ATOM    125  O   LEU A   8     -32.047  28.792 -11.015  1.00  0.00              
ATOM    126  CB  LEU A   8     -31.160  29.083 -14.199  1.00  0.00              
ATOM    127  CG  LEU A   8     -31.239  30.555 -13.775  1.00  0.00              
ATOM    128  CD1 LEU A   8     -29.985  30.928 -12.996  1.00  0.00              
ATOM    129  CD2 LEU A   8     -31.397  31.431 -15.009  1.00  0.00              
ATOM    130  H   LEU A   8     -31.072  26.571 -14.585  1.00  0.00              
ATOM    131  HA  LEU A   8     -30.101  28.276 -12.506  1.00  0.00              
ATOM    132 1HB  LEU A   8     -30.306  28.977 -14.867  1.00  0.00              
ATOM    133 2HB  LEU A   8     -32.065  28.851 -14.760  1.00  0.00              
ATOM    134  HG  LEU A   8     -32.096  30.699 -13.116  1.00  0.00              
ATOM    135 1HD1 LEU A   8     -30.041  31.974 -12.694  1.00  0.00              
ATOM    136 2HD1 LEU A   8     -29.907  30.299 -12.108  1.00  0.00              
ATOM    137 3HD1 LEU A   8     -29.108  30.779 -13.625  1.00  0.00              
ATOM    138 1HD2 LEU A   8     -31.454  32.478 -14.707  1.00  0.00              
ATOM    139 2HD2 LEU A   8     -30.540  31.290 -15.667  1.00  0.00              
ATOM    140 3HD2 LEU A   8     -32.310  31.156 -15.536  1.00  0.00              
ATOM    141  N   GLU A   9     -33.341  27.687 -12.481  1.00  0.00              
ATOM    142  CA  GLU A   9     -34.532  27.785 -11.651  1.00  0.00              
ATOM    143  C   GLU A   9     -34.300  27.087 -10.320  1.00  0.00              
ATOM    144  O   GLU A   9     -34.589  27.637  -9.258  1.00  0.00              
ATOM    145  CB  GLU A   9     -35.739  27.171 -12.364  1.00  0.00              
ATOM    146  CG  GLU A   9     -36.219  27.956 -13.576  1.00  0.00              
ATOM    147  CD  GLU A   9     -37.232  27.206 -14.396  1.00  0.00              
ATOM    148  OE1 GLU A   9     -37.492  26.068 -14.087  1.00  0.00              
ATOM    149  OE2 GLU A   9     -37.745  27.771 -15.333  1.00  0.00              
ATOM    150  H   GLU A   9     -33.398  27.209 -13.368  1.00  0.00              
ATOM    151  HA  GLU A   9     -34.738  28.839 -11.463  1.00  0.00              
ATOM    152 1HB  GLU A   9     -35.493  26.162 -12.695  1.00  0.00              
ATOM    153 2HB  GLU A   9     -36.573  27.092 -11.665  1.00  0.00              
ATOM    154 1HG  GLU A   9     -36.665  28.892 -13.238  1.00  0.00              
ATOM    155 2HG  GLU A   9     -35.361  28.200 -14.201  1.00  0.00              
ATOM    156  N   ILE A  10     -33.769  25.872 -10.383  1.00  0.00              
ATOM    157  CA  ILE A  10     -33.572  25.063  -9.190  1.00  0.00              
ATOM    158  C   ILE A  10     -32.548  25.704  -8.259  1.00  0.00              
ATOM    159  O   ILE A  10     -32.802  25.875  -7.065  1.00  0.00              
ATOM    160  CB  ILE A  10     -33.115  23.640  -9.561  1.00  0.00              
ATOM    161  CG1 ILE A  10     -34.244  22.884 -10.267  1.00  0.00              
ATOM    162  CG2 ILE A  10     -32.660  22.887  -8.321  1.00  0.00              
ATOM    163  CD1 ILE A  10     -33.797  21.606 -10.937  1.00  0.00              
ATOM    164  H   ILE A  10     -33.496  25.500 -11.281  1.00  0.00              
ATOM    165  HA  ILE A  10     -34.520  24.995  -8.658  1.00  0.00              
ATOM    166  HB  ILE A  10     -32.286  23.697 -10.265  1.00  0.00              
ATOM    167 1HG1 ILE A  10     -35.023  22.637  -9.545  1.00  0.00              
ATOM    168 2HG1 ILE A  10     -34.694  23.526 -11.024  1.00  0.00              
ATOM    169 1HG2 ILE A  10     -32.341  21.884  -8.601  1.00  0.00              
ATOM    170 2HG2 ILE A  10     -31.828  23.417  -7.859  1.00  0.00              
ATOM    171 3HG2 ILE A  10     -33.486  22.821  -7.612  1.00  0.00              
ATOM    172 1HD1 ILE A  10     -34.652  21.127 -11.415  1.00  0.00              
ATOM    173 2HD1 ILE A  10     -33.041  21.834 -11.690  1.00  0.00              
ATOM    174 3HD1 ILE A  10     -33.375  20.932 -10.192  1.00  0.00              
ATOM    175  N   ILE A  11     -31.400  26.072  -8.818  1.00  0.00              
ATOM    176  CA  ILE A  11     -30.325  26.685  -8.047  1.00  0.00              
ATOM    177  C   ILE A  11     -30.715  28.048  -7.476  1.00  0.00              
ATOM    178  O   ILE A  11     -30.446  28.338  -6.308  1.00  0.00              
ATOM    179  CB  ILE A  11     -29.063  26.842  -8.914  1.00  0.00              
ATOM    180  CG1 ILE A  11     -28.476  25.470  -9.256  1.00  0.00              
ATOM    181  CG2 ILE A  11     -28.031  27.703  -8.202  1.00  0.00              
ATOM    182  CD1 ILE A  11     -27.426  25.508 -10.343  1.00  0.00              
ATOM    183  H   ILE A  11     -31.272  25.922  -9.809  1.00  0.00              
ATOM    184  HA  ILE A  11     -30.114  26.053  -7.185  1.00  0.00              
ATOM    185  HB  ILE A  11     -29.327  27.315  -9.859  1.00  0.00              
ATOM    186 1HG1 ILE A  11     -28.028  25.033  -8.364  1.00  0.00              
ATOM    187 2HG1 ILE A  11     -29.275  24.802  -9.579  1.00  0.00              
ATOM    188 1HG2 ILE A  11     -27.145  27.803  -8.829  1.00  0.00              
ATOM    189 2HG2 ILE A  11     -28.452  28.689  -8.009  1.00  0.00              
ATOM    190 3HG2 ILE A  11     -27.756  27.234  -7.257  1.00  0.00              
ATOM    191 1HD1 ILE A  11     -27.058  24.499 -10.529  1.00  0.00              
ATOM    192 2HD1 ILE A  11     -27.863  25.909 -11.258  1.00  0.00              
ATOM    193 3HD1 ILE A  11     -26.599  26.142 -10.027  1.00  0.00              
ATOM    194  N   SER A  12     -31.355  28.878  -8.296  1.00  0.00              
ATOM    195  CA  SER A  12     -31.808  30.194  -7.850  1.00  0.00              
ATOM    196  C   SER A  12     -32.793  30.105  -6.691  1.00  0.00              
ATOM    197  O   SER A  12     -32.684  30.841  -5.710  1.00  0.00              
ATOM    198  CB  SER A  12     -32.451  30.937  -9.005  1.00  0.00              
ATOM    199  OG  SER A  12     -32.905  32.199  -8.600  1.00  0.00              
ATOM    200  H   SER A  12     -31.531  28.594  -9.249  1.00  0.00              
ATOM    201  HA  SER A  12     -30.944  30.755  -7.492  1.00  0.00              
ATOM    202 1HB  SER A  12     -31.729  31.049  -9.813  1.00  0.00              
ATOM    203 2HB  SER A  12     -33.286  30.354  -9.392  1.00  0.00              
ATOM    204  HG  SER A  12     -33.295  32.602  -9.379  1.00  0.00              
ATOM    205  N   ARG A  13     -33.756  29.201  -6.813  1.00  0.00              
ATOM    206  CA  ARG A  13     -34.740  28.993  -5.764  1.00  0.00              
ATOM    207  C   ARG A  13     -34.095  28.463  -4.491  1.00  0.00              
ATOM    208  O   ARG A  13     -34.469  28.866  -3.394  1.00  0.00              
ATOM    209  CB  ARG A  13     -35.815  28.020  -6.226  1.00  0.00              
ATOM    210  CG  ARG A  13     -36.776  28.576  -7.265  1.00  0.00              
ATOM    211  CD  ARG A  13     -37.716  27.536  -7.755  1.00  0.00              
ATOM    212  NE  ARG A  13     -38.630  28.059  -8.758  1.00  0.00              
ATOM    213  CZ  ARG A  13     -39.496  27.311  -9.468  1.00  0.00              
ATOM    214  NH1 ARG A  13     -39.555  26.012  -9.276  1.00  0.00              
ATOM    215  NH2 ARG A  13     -40.287  27.883 -10.359  1.00  0.00              
ATOM    216  H   ARG A  13     -33.808  28.643  -7.654  1.00  0.00              
ATOM    217  HA  ARG A  13     -35.187  29.956  -5.513  1.00  0.00              
ATOM    218 1HB  ARG A  13     -35.345  27.135  -6.652  1.00  0.00              
ATOM    219 2HB  ARG A  13     -36.406  27.697  -5.370  1.00  0.00              
ATOM    220 1HG  ARG A  13     -37.358  29.386  -6.826  1.00  0.00              
ATOM    221 2HG  ARG A  13     -36.211  28.956  -8.117  1.00  0.00              
ATOM    222 1HD  ARG A  13     -37.153  26.717  -8.202  1.00  0.00              
ATOM    223 2HD  ARG A  13     -38.306  27.157  -6.921  1.00  0.00              
ATOM    224  HE  ARG A  13     -38.614  29.055  -8.934  1.00  0.00              
ATOM    225 1HH1 ARG A  13     -38.950  25.575  -8.595  1.00  0.00              
ATOM    226 2HH1 ARG A  13     -40.204  25.452  -9.808  1.00  0.00              
ATOM    227 1HH2 ARG A  13     -40.242  28.882 -10.508  1.00  0.00              
ATOM    228 2HH2 ARG A  13     -40.936  27.323 -10.892  1.00  0.00              
ATOM    229  N   TYR A  14     -33.126  27.567  -4.637  1.00  0.00              
ATOM    230  CA  TYR A  14     -32.421  27.033  -3.479  1.00  0.00              
ATOM    231  C   TYR A  14     -31.645  28.122  -2.745  1.00  0.00              
ATOM    232  O   TYR A  14     -31.775  28.273  -1.530  1.00  0.00              
ATOM    233  CB  TYR A  14     -31.478  25.896  -3.884  1.00  0.00              
ATOM    234  CG  TYR A  14     -30.698  25.330  -2.720  1.00  0.00              
ATOM    235  CD1 TYR A  14     -31.342  24.637  -1.703  1.00  0.00              
ATOM    236  CD2 TYR A  14     -29.321  25.493  -2.630  1.00  0.00              
ATOM    237  CE1 TYR A  14     -30.639  24.119  -0.632  1.00  0.00              
ATOM    238  CE2 TYR A  14     -28.606  24.975  -1.560  1.00  0.00              
ATOM    239  CZ  TYR A  14     -29.273  24.288  -0.564  1.00  0.00              
ATOM    240  OH  TYR A  14     -28.575  23.771   0.505  1.00  0.00              
ATOM    241  H   TYR A  14     -32.869  27.246  -5.560  1.00  0.00              
ATOM    242  HA  TYR A  14     -33.157  26.636  -2.779  1.00  0.00              
ATOM    243 1HB  TYR A  14     -32.054  25.090  -4.341  1.00  0.00              
ATOM    244 2HB  TYR A  14     -30.772  26.258  -4.632  1.00  0.00              
ATOM    245  HD1 TYR A  14     -32.422  24.492  -1.741  1.00  0.00              
ATOM    246  HD2 TYR A  14     -28.785  26.036  -3.409  1.00  0.00              
ATOM    247  HE1 TYR A  14     -31.164  23.578   0.155  1.00  0.00              
ATOM    248  HE2 TYR A  14     -27.526  25.112  -1.509  1.00  0.00              
ATOM    249  HH  TYR A  14     -27.641  23.968   0.401  1.00  0.00              
ATOM    250  N   LEU A  15     -30.839  28.880  -3.482  1.00  0.00              
ATOM    251  CA  LEU A  15     -30.112  29.997  -2.893  1.00  0.00              
ATOM    252  C   LEU A  15     -31.064  31.023  -2.283  1.00  0.00              
ATOM    253  O   LEU A  15     -30.790  31.576  -1.220  1.00  0.00              
ATOM    254  CB  LEU A  15     -29.203  30.666  -3.928  1.00  0.00              
ATOM    255  CG  LEU A  15     -27.771  30.135  -4.028  1.00  0.00              
ATOM    256  CD1 LEU A  15     -27.759  28.640  -4.307  1.00  0.00              
ATOM    257  CD2 LEU A  15     -26.997  30.888  -5.098  1.00  0.00              
ATOM    258  H   LEU A  15     -30.725  28.682  -4.466  1.00  0.00              
ATOM    259  HA  LEU A  15     -29.490  29.617  -2.084  1.00  0.00              
ATOM    260 1HB  LEU A  15     -29.657  30.556  -4.912  1.00  0.00              
ATOM    261 2HB  LEU A  15     -29.138  31.730  -3.698  1.00  0.00              
ATOM    262  HG  LEU A  15     -27.267  30.264  -3.070  1.00  0.00              
ATOM    263 1HD1 LEU A  15     -26.729  28.290  -4.372  1.00  0.00              
ATOM    264 2HD1 LEU A  15     -28.269  28.115  -3.499  1.00  0.00              
ATOM    265 3HD1 LEU A  15     -28.270  28.441  -5.248  1.00  0.00              
ATOM    266 1HD2 LEU A  15     -25.980  30.497  -5.155  1.00  0.00              
ATOM    267 2HD2 LEU A  15     -27.489  30.759  -6.062  1.00  0.00              
ATOM    268 3HD2 LEU A  15     -26.965  31.948  -4.846  1.00  0.00              
ATOM    269  N   ARG A  16     -32.181  31.266  -2.961  1.00  0.00              
ATOM    270  CA  ARG A  16     -33.187  32.196  -2.462  1.00  0.00              
ATOM    271  C   ARG A  16     -33.790  31.723  -1.143  1.00  0.00              
ATOM    272  O   ARG A  16     -33.886  32.491  -0.187  1.00  0.00              
ATOM    273  CB  ARG A  16     -34.299  32.375  -3.485  1.00  0.00              
ATOM    274  CG  ARG A  16     -35.452  33.254  -3.029  1.00  0.00              
ATOM    275  CD  ARG A  16     -36.524  33.329  -4.054  1.00  0.00              
ATOM    276  NE  ARG A  16     -37.075  32.019  -4.361  1.00  0.00              
ATOM    277  CZ  ARG A  16     -37.971  31.367  -3.594  1.00  0.00              
ATOM    278  NH1 ARG A  16     -38.407  31.916  -2.482  1.00  0.00              
ATOM    279  NH2 ARG A  16     -38.411  30.176  -3.961  1.00  0.00              
ATOM    280  H   ARG A  16     -32.338  30.798  -3.842  1.00  0.00              
ATOM    281  HA  ARG A  16     -32.706  33.156  -2.270  1.00  0.00              
ATOM    282 1HB  ARG A  16     -33.889  32.815  -4.393  1.00  0.00              
ATOM    283 2HB  ARG A  16     -34.710  31.401  -3.749  1.00  0.00              
ATOM    284 1HG  ARG A  16     -35.881  32.845  -2.113  1.00  0.00              
ATOM    285 2HG  ARG A  16     -35.088  34.264  -2.839  1.00  0.00              
ATOM    286 1HD  ARG A  16     -37.333  33.962  -3.689  1.00  0.00              
ATOM    287 2HD  ARG A  16     -36.120  33.752  -4.973  1.00  0.00              
ATOM    288  HE  ARG A  16     -36.763  31.565  -5.209  1.00  0.00              
ATOM    289 1HH1 ARG A  16     -38.070  32.826  -2.202  1.00  0.00              
ATOM    290 2HH1 ARG A  16     -39.079  31.427  -1.908  1.00  0.00              
ATOM    291 1HH2 ARG A  16     -38.076  29.754  -4.816  1.00  0.00              
ATOM    292 2HH2 ARG A  16     -39.082  29.688  -3.387  1.00  0.00              
ATOM    293  N   GLU A  17     -34.194  30.459  -1.098  1.00  0.00              
ATOM    294  CA  GLU A  17     -34.867  29.923   0.078  1.00  0.00              
ATOM    295  C   GLU A  17     -33.903  29.784   1.253  1.00  0.00              
ATOM    296  O   GLU A  17     -34.299  29.924   2.408  1.00  0.00              
ATOM    297  CB  GLU A  17     -35.497  28.566  -0.242  1.00  0.00              
ATOM    298  CG  GLU A  17     -36.695  28.634  -1.178  1.00  0.00              
ATOM    299  CD  GLU A  17     -37.197  27.276  -1.586  1.00  0.00              
ATOM    300  OE1 GLU A  17     -36.547  26.307  -1.277  1.00  0.00              
ATOM    301  OE2 GLU A  17     -38.231  27.209  -2.208  1.00  0.00              
ATOM    302  H   GLU A  17     -34.033  29.854  -1.891  1.00  0.00              
ATOM    303  HA  GLU A  17     -35.642  30.627   0.383  1.00  0.00              
ATOM    304 1HB  GLU A  17     -34.751  27.917  -0.701  1.00  0.00              
ATOM    305 2HB  GLU A  17     -35.821  28.088   0.683  1.00  0.00              
ATOM    306 1HG  GLU A  17     -37.502  29.171  -0.680  1.00  0.00              
ATOM    307 2HG  GLU A  17     -36.416  29.196  -2.068  1.00  0.00              
ATOM    308  N   GLN A  18     -32.639  29.507   0.953  1.00  0.00              
ATOM    309  CA  GLN A  18     -31.625  29.374   1.990  1.00  0.00              
ATOM    310  C   GLN A  18     -31.211  30.749   2.497  1.00  0.00              
ATOM    311  O   GLN A  18     -30.954  30.934   3.687  1.00  0.00              
ATOM    312  CB  GLN A  18     -30.404  28.615   1.462  1.00  0.00              
ATOM    313  CG  GLN A  18     -30.660  27.144   1.181  1.00  0.00              
ATOM    314  CD  GLN A  18     -31.076  26.381   2.425  1.00  0.00              
ATOM    315  OE1 GLN A  18     -30.430  26.475   3.473  1.00  0.00              
ATOM    316  NE2 GLN A  18     -32.158  25.620   2.317  1.00  0.00              
ATOM    317  H   GLN A  18     -32.373  29.385  -0.013  1.00  0.00              
ATOM    318  HA  GLN A  18     -32.049  28.807   2.818  1.00  0.00              
ATOM    319 1HB  GLN A  18     -30.059  29.079   0.538  1.00  0.00              
ATOM    320 2HB  GLN A  18     -29.592  28.683   2.186  1.00  0.00              
ATOM    321 1HG  GLN A  18     -31.459  27.059   0.445  1.00  0.00              
ATOM    322 2HG  GLN A  18     -29.746  26.694   0.794  1.00  0.00              
ATOM    323 1HE2 GLN A  18     -32.481  25.093   3.104  1.00  0.00              
ATOM    324 2HE2 GLN A  18     -32.652  25.572   1.448  1.00  0.00              
ATOM    325  N   ALA A  19     -31.154  31.713   1.584  1.00  0.00              
ATOM    326  CA  ALA A  19     -30.858  33.095   1.937  1.00  0.00              
ATOM    327  C   ALA A  19     -31.943  33.685   2.831  1.00  0.00              
ATOM    328  O   ALA A  19     -31.646  34.340   3.831  1.00  0.00              
ATOM    329  CB  ALA A  19     -30.689  33.935   0.681  1.00  0.00              
ATOM    330  H   ALA A  19     -31.322  31.478   0.616  1.00  0.00              
ATOM    331  HA  ALA A  19     -29.924  33.108   2.500  1.00  0.00              
ATOM    332 1HB  ALA A  19     -30.468  34.966   0.959  1.00  0.00              
ATOM    333 2HB  ALA A  19     -29.869  33.537   0.084  1.00  0.00              
ATOM    334 3HB  ALA A  19     -31.609  33.907   0.098  1.00  0.00              
ATOM    335  N   THR A  20     -33.199  33.453   2.464  1.00  0.00              
ATOM    336  CA  THR A  20     -34.328  33.883   3.279  1.00  0.00              
ATOM    337  C   THR A  20     -34.406  33.069   4.565  1.00  0.00              
ATOM    338  O   THR A  20     -34.635  33.613   5.644  1.00  0.00              
ATOM    339  CB  THR A  20     -35.653  33.760   2.503  1.00  0.00              
ATOM    340  OG1 THR A  20     -35.617  34.614   1.352  1.00  0.00              
ATOM    341  CG2 THR A  20     -36.827  34.155   3.386  1.00  0.00              
ATOM    342  H   THR A  20     -33.375  32.966   1.597  1.00  0.00              
ATOM    343  HA  THR A  20     -34.189  34.933   3.537  1.00  0.00              
ATOM    344  HB  THR A  20     -35.786  32.731   2.171  1.00  0.00              
ATOM    345  HG1 THR A  20     -35.120  34.185   0.652  1.00  0.00              
ATOM    346 1HG2 THR A  20     -37.754  34.062   2.822  1.00  0.00              
ATOM    347 2HG2 THR A  20     -36.864  33.500   4.257  1.00  0.00              
ATOM    348 3HG2 THR A  20     -36.704  35.187   3.714  1.00  0.00              
ATOM    349  N   GLY A  21     -34.214  31.759   4.440  1.00  0.00              
ATOM    350  CA  GLY A  21     -34.366  30.856   5.565  1.00  0.00              
ATOM    351  C   GLY A  21     -35.669  30.083   5.553  1.00  0.00              
ATOM    352  O   GLY A  21     -35.959  29.331   6.484  1.00  0.00              
ATOM    353  H   GLY A  21     -33.957  31.384   3.539  1.00  0.00              
ATOM    354 1HA  GLY A  21     -33.542  30.142   5.572  1.00  0.00              
ATOM    355 2HA  GLY A  21     -34.309  31.421   6.495  1.00  0.00              
ATOM    356  N   ALA A  22     -36.459  30.260   4.499  1.00  0.00              
ATOM    357  CA  ALA A  22     -37.744  29.579   4.395  1.00  0.00              
ATOM    358  C   ALA A  22     -38.163  29.345   2.949  1.00  0.00              
ATOM    359  O   ALA A  22     -37.753  30.073   2.044  1.00  0.00              
ATOM    360  CB  ALA A  22     -38.818  30.365   5.136  1.00  0.00              
ATOM    361  H   ALA A  22     -36.168  30.877   3.754  1.00  0.00              
ATOM    362  HA  ALA A  22     -37.644  28.596   4.855  1.00  0.00              
ATOM    363 1HB  ALA A  22     -39.773  29.845   5.050  1.00  0.00              
ATOM    364 2HB  ALA A  22     -38.546  30.452   6.187  1.00  0.00              
ATOM    365 3HB  ALA A  22     -38.907  31.359   4.700  1.00  0.00              
ATOM    366  N   LYS A  23     -38.981  28.318   2.740  1.00  0.00              
ATOM    367  CA  LYS A  23     -39.472  27.985   1.411  1.00  0.00              
ATOM    368  C   LYS A  23     -40.624  28.918   1.054  1.00  0.00              
ATOM    369  O   LYS A  23     -41.302  29.442   1.938  1.00  0.00              
ATOM    370  CB  LYS A  23     -39.920  26.524   1.341  1.00  0.00              
ATOM    371  CG  LYS A  23     -38.796  25.513   1.521  1.00  0.00              
ATOM    372  CD  LYS A  23     -39.327  24.087   1.501  1.00  0.00              
ATOM    373  CE  LYS A  23     -39.784  23.685   0.107  1.00  0.00              
ATOM    374  NZ  LYS A  23     -40.202  22.258   0.049  1.00  0.00              
ATOM    375  H   LYS A  23     -39.268  27.753   3.526  1.00  0.00              
ATOM    376  HA  LYS A  23     -38.658  28.118   0.697  1.00  0.00              
ATOM    377 1HB  LYS A  23     -40.667  26.335   2.112  1.00  0.00              
ATOM    378 2HB  LYS A  23     -40.390  26.334   0.376  1.00  0.00              
ATOM    379 1HG  LYS A  23     -38.067  25.631   0.718  1.00  0.00              
ATOM    380 2HG  LYS A  23     -38.294  25.692   2.472  1.00  0.00              
ATOM    381 1HD  LYS A  23     -38.544  23.403   1.830  1.00  0.00              
ATOM    382 2HD  LYS A  23     -40.169  24.004   2.188  1.00  0.00              
ATOM    383 1HE  LYS A  23     -40.624  24.310  -0.194  1.00  0.00              
ATOM    384 2HE  LYS A  23     -38.971  23.841  -0.602  1.00  0.00              
ATOM    385 1HZ  LYS A  23     -40.497  22.031  -0.891  1.00  0.00              
ATOM    386 2HZ  LYS A  23     -39.424  21.668   0.309  1.00  0.00              
ATOM    387 3HZ  LYS A  23     -40.969  22.105   0.688  1.00  0.00              
ATOM    388  N   ASP A  24     -40.840  29.126  -0.241  1.00  0.00              
ATOM    389  CA  ASP A  24     -41.859  30.060  -0.706  1.00  0.00              
ATOM    390  C   ASP A  24     -43.230  29.735  -0.119  1.00  0.00              
ATOM    391  O   ASP A  24     -43.943  28.865  -0.622  1.00  0.00              
ATOM    392  CB  ASP A  24     -41.938  30.044  -2.235  1.00  0.00              
ATOM    393  CG  ASP A  24     -42.866  31.115  -2.791  1.00  0.00              
ATOM    394  OD1 ASP A  24     -42.585  32.275  -2.600  1.00  0.00              
ATOM    395  OD2 ASP A  24     -43.847  30.764  -3.403  1.00  0.00              
ATOM    396  H   ASP A  24     -40.284  28.625  -0.920  1.00  0.00              
ATOM    397  HA  ASP A  24     -41.591  31.061  -0.369  1.00  0.00              
ATOM    398 1HB  ASP A  24     -40.942  30.194  -2.652  1.00  0.00              
ATOM    399 2HB  ASP A  24     -42.290  29.068  -2.571  1.00  0.00              
ATOM    400  N   GLY A  25     -40.600  20.318 -13.963  1.00  0.00              
ATOM    401  CA  GLY A  25     -41.704  20.408 -13.022  1.00  0.00              
ATOM    402  C   GLY A  25     -41.532  19.464 -11.849  1.00  0.00              
ATOM    403  O   GLY A  25     -40.990  19.841 -10.809  1.00  0.00              
ATOM    404  H   GLY A  25     -40.663  19.669 -14.734  1.00  0.00              
ATOM    405 1HA  GLY A  25     -41.784  21.430 -12.651  1.00  0.00              
ATOM    406 2HA  GLY A  25     -42.638  20.179 -13.534  1.00  0.00              
ATOM    407  N   ALA A  26     -42.000  18.231 -12.015  1.00  0.00              
ATOM    408  CA  ALA A  26     -41.878  17.221 -10.972  1.00  0.00              
ATOM    409  C   ALA A  26     -40.406  16.944 -10.694  1.00  0.00              
ATOM    410  O   ALA A  26     -39.998  16.771  -9.546  1.00  0.00              
ATOM    411  CB  ALA A  26     -42.588  15.945 -11.386  1.00  0.00              
ATOM    412  H   ALA A  26     -42.451  17.987 -12.885  1.00  0.00              
ATOM    413  HA  ALA A  26     -42.347  17.609 -10.068  1.00  0.00              
ATOM    414 1HB  ALA A  26     -42.488  15.200 -10.596  1.00  0.00              
ATOM    415 2HB  ALA A  26     -43.645  16.155 -11.554  1.00  0.00              
ATOM    416 3HB  ALA A  26     -42.144  15.562 -12.304  1.00  0.00              
ATOM    417  N   THR A  27     -39.609  16.899 -11.756  1.00  0.00              
ATOM    418  CA  THR A  27     -38.171  16.723 -11.620  1.00  0.00              
ATOM    419  C   THR A  27     -37.563  17.878 -10.834  1.00  0.00              
ATOM    420  O   THR A  27     -36.726  17.671  -9.956  1.00  0.00              
ATOM    421  CB  THR A  27     -37.490  16.612 -12.997  1.00  0.00              
ATOM    422  OG1 THR A  27     -37.932  15.419 -13.657  1.00  0.00              
ATOM    423  CG2 THR A  27     -35.977  16.570 -12.841  1.00  0.00              
ATOM    424  H   THR A  27     -40.009  16.989 -12.679  1.00  0.00              
ATOM    425  HA  THR A  27     -37.986  15.794 -11.080  1.00  0.00              
ATOM    426  HB  THR A  27     -37.763  17.472 -13.608  1.00  0.00              
ATOM    427  HG1 THR A  27     -37.398  14.676 -13.365  1.00  0.00              
ATOM    428 1HG2 THR A  27     -35.513  16.492 -13.824  1.00  0.00              
ATOM    429 2HG2 THR A  27     -35.637  17.482 -12.350  1.00  0.00              
ATOM    430 3HG2 THR A  27     -35.697  15.707 -12.239  1.00  0.00              
ATOM    431  N   SER A  28     -37.993  19.093 -11.154  1.00  0.00              
ATOM    432  CA  SER A  28     -37.500  20.280 -10.469  1.00  0.00              
ATOM    433  C   SER A  28     -37.882  20.266  -8.995  1.00  0.00              
ATOM    434  O   SER A  28     -37.075  20.613  -8.133  1.00  0.00              
ATOM    435  CB  SER A  28     -38.049  21.530 -11.130  1.00  0.00              
ATOM    436  OG  SER A  28     -37.556  21.666 -12.434  1.00  0.00              
ATOM    437  H   SER A  28     -38.678  19.198 -11.889  1.00  0.00              
ATOM    438  HA  SER A  28     -36.411  20.285 -10.525  1.00  0.00              
ATOM    439 1HB  SER A  28     -39.138  21.481 -11.153  1.00  0.00              
ATOM    440 2HB  SER A  28     -37.774  22.403 -10.541  1.00  0.00              
ATOM    441  HG  SER A  28     -37.672  22.590 -12.666  1.00  0.00              
ATOM    442  N   ARG A  29     -39.115  19.860  -8.710  1.00  0.00              
ATOM    443  CA  ARG A  29     -39.581  19.790  -7.331  1.00  0.00              
ATOM    444  C   ARG A  29     -38.827  18.720  -6.548  1.00  0.00              
ATOM    445  O   ARG A  29     -38.465  18.929  -5.392  1.00  0.00              
ATOM    446  CB  ARG A  29     -41.073  19.494  -7.286  1.00  0.00              
ATOM    447  CG  ARG A  29     -41.967  20.636  -7.742  1.00  0.00              
ATOM    448  CD  ARG A  29     -43.398  20.239  -7.763  1.00  0.00              
ATOM    449  NE  ARG A  29     -44.256  21.329  -8.200  1.00  0.00              
ATOM    450  CZ  ARG A  29     -45.578  21.214  -8.435  1.00  0.00              
ATOM    451  NH1 ARG A  29     -46.177  20.055  -8.271  1.00  0.00              
ATOM    452  NH2 ARG A  29     -46.273  22.267  -8.830  1.00  0.00              
ATOM    453  H   ARG A  29     -39.743  19.595  -9.456  1.00  0.00              
ATOM    454  HA  ARG A  29     -39.363  20.741  -6.844  1.00  0.00              
ATOM    455 1HB  ARG A  29     -41.292  18.633  -7.916  1.00  0.00              
ATOM    456 2HB  ARG A  29     -41.362  19.235  -6.267  1.00  0.00              
ATOM    457 1HG  ARG A  29     -41.855  21.480  -7.060  1.00  0.00              
ATOM    458 2HG  ARG A  29     -41.681  20.943  -8.748  1.00  0.00              
ATOM    459 1HD  ARG A  29     -43.533  19.403  -8.449  1.00  0.00              
ATOM    460 2HD  ARG A  29     -43.708  19.941  -6.762  1.00  0.00              
ATOM    461  HE  ARG A  29     -43.831  22.236  -8.337  1.00  0.00              
ATOM    462 1HH1 ARG A  29     -45.646  19.251  -7.969  1.00  0.00              
ATOM    463 2HH1 ARG A  29     -47.167  19.969  -8.447  1.00  0.00              
ATOM    464 1HH2 ARG A  29     -45.812  23.158  -8.955  1.00  0.00              
ATOM    465 2HH2 ARG A  29     -47.263  22.181  -9.005  1.00  0.00              
ATOM    466  N   LYS A  30     -38.584  17.577  -7.182  1.00  0.00              
ATOM    467  CA  LYS A  30     -37.785  16.523  -6.565  1.00  0.00              
ATOM    468  C   LYS A  30     -36.330  16.951  -6.378  1.00  0.00              
ATOM    469  O   LYS A  30     -35.700  16.617  -5.373  1.00  0.00              
ATOM    470  CB  LYS A  30     -37.852  15.246  -7.405  1.00  0.00              
ATOM    471  CG  LYS A  30     -39.202  14.543  -7.374  1.00  0.00              
ATOM    472  CD  LYS A  30     -39.210  13.321  -8.280  1.00  0.00              
ATOM    473  CE  LYS A  30     -40.568  12.635  -8.273  1.00  0.00              
ATOM    474  NZ  LYS A  30     -40.600  11.456  -9.182  1.00  0.00              
ATOM    475  H   LYS A  30     -38.957  17.432  -8.109  1.00  0.00              
ATOM    476  HA  LYS A  30     -38.188  16.320  -5.572  1.00  0.00              
ATOM    477 1HB  LYS A  30     -37.621  15.482  -8.444  1.00  0.00              
ATOM    478 2HB  LYS A  30     -37.099  14.540  -7.054  1.00  0.00              
ATOM    479 1HG  LYS A  30     -39.426  14.229  -6.353  1.00  0.00              
ATOM    480 2HG  LYS A  30     -39.980  15.233  -7.701  1.00  0.00              
ATOM    481 1HD  LYS A  30     -38.970  13.624  -9.301  1.00  0.00              
ATOM    482 2HD  LYS A  30     -38.454  12.613  -7.943  1.00  0.00              
ATOM    483 1HE  LYS A  30     -40.804  12.305  -7.262  1.00  0.00              
ATOM    484 2HE  LYS A  30     -41.335  13.342  -8.589  1.00  0.00              
ATOM    485 1HZ  LYS A  30     -41.516  11.030  -9.149  1.00  0.00              
ATOM    486 2HZ  LYS A  30     -40.401  11.753 -10.127  1.00  0.00              
ATOM    487 3HZ  LYS A  30     -39.906  10.785  -8.887  1.00  0.00              
ATOM    488  N   ALA A  31     -35.798  17.688  -7.348  1.00  0.00              
ATOM    489  CA  ALA A  31     -34.427  18.179  -7.261  1.00  0.00              
ATOM    490  C   ALA A  31     -34.296  19.195  -6.134  1.00  0.00              
ATOM    491  O   ALA A  31     -33.318  19.188  -5.388  1.00  0.00              
ATOM    492  CB  ALA A  31     -33.991  18.788  -8.586  1.00  0.00              
ATOM    493  H   ALA A  31     -36.351  17.915  -8.162  1.00  0.00              
ATOM    494  HA  ALA A  31     -33.778  17.333  -7.033  1.00  0.00              
ATOM    495 1HB  ALA A  31     -32.965  19.148  -8.501  1.00  0.00              
ATOM    496 2HB  ALA A  31     -34.046  18.032  -9.370  1.00  0.00              
ATOM    497 3HB  ALA A  31     -34.647  19.619  -8.837  1.00  0.00              
ATOM    498  N   LEU A  32     -35.293  20.066  -6.013  1.00  0.00              
ATOM    499  CA  LEU A  32     -35.316  21.064  -4.953  1.00  0.00              
ATOM    500  C   LEU A  32     -35.384  20.400  -3.581  1.00  0.00              
ATOM    501  O   LEU A  32     -34.748  20.854  -2.630  1.00  0.00              
ATOM    502  CB  LEU A  32     -36.513  22.006  -5.135  1.00  0.00              
ATOM    503  CG  LEU A  32     -36.385  23.033  -6.267  1.00  0.00              
ATOM    504  CD1 LEU A  32     -37.737  23.691  -6.511  1.00  0.00              
ATOM    505  CD2 LEU A  32     -35.332  24.067  -5.898  1.00  0.00              
ATOM    506  H   LEU A  32     -36.056  20.033  -6.674  1.00  0.00              
ATOM    507  HA  LEU A  32     -34.395  21.644  -5.004  1.00  0.00              
ATOM    508 1HB  LEU A  32     -37.400  21.405  -5.331  1.00  0.00              
ATOM    509 2HB  LEU A  32     -36.669  22.554  -4.206  1.00  0.00              
ATOM    510  HG  LEU A  32     -36.090  22.526  -7.186  1.00  0.00              
ATOM    511 1HD1 LEU A  32     -37.646  24.421  -7.315  1.00  0.00              
ATOM    512 2HD1 LEU A  32     -38.466  22.931  -6.792  1.00  0.00              
ATOM    513 3HD1 LEU A  32     -38.066  24.193  -5.602  1.00  0.00              
ATOM    514 1HD2 LEU A  32     -35.241  24.797  -6.703  1.00  0.00              
ATOM    515 2HD2 LEU A  32     -35.627  24.575  -4.979  1.00  0.00              
ATOM    516 3HD2 LEU A  32     -34.373  23.571  -5.747  1.00  0.00              
ATOM    517  N   GLU A  33     -36.159  19.323  -3.487  1.00  0.00              
ATOM    518  CA  GLU A  33     -36.316  18.597  -2.231  1.00  0.00              
ATOM    519  C   GLU A  33     -35.040  17.848  -1.875  1.00  0.00              
ATOM    520  O   GLU A  33     -34.597  17.863  -0.726  1.00  0.00              
ATOM    521  CB  GLU A  33     -37.488  17.618  -2.321  1.00  0.00              
ATOM    522  CG  GLU A  33     -37.768  16.852  -1.035  1.00  0.00              
ATOM    523  CD  GLU A  33     -38.195  17.746   0.096  1.00  0.00              
ATOM    524  OE1 GLU A  33     -38.651  18.832  -0.169  1.00  0.00              
ATOM    525  OE2 GLU A  33     -38.065  17.341   1.228  1.00  0.00              
ATOM    526  H   GLU A  33     -36.652  19.000  -4.307  1.00  0.00              
ATOM    527  HA  GLU A  33     -36.542  19.316  -1.442  1.00  0.00              
ATOM    528 1HB  GLU A  33     -38.395  18.159  -2.592  1.00  0.00              
ATOM    529 2HB  GLU A  33     -37.294  16.889  -3.108  1.00  0.00              
ATOM    530 1HG  GLU A  33     -38.554  16.122  -1.223  1.00  0.00              
ATOM    531 2HG  GLU A  33     -36.869  16.311  -0.744  1.00  0.00              
ATOM    532  N   THR A  34     -34.465  17.172  -2.864  1.00  0.00              
ATOM    533  CA  THR A  34     -33.232  16.425  -2.658  1.00  0.00              
ATOM    534  C   THR A  34     -32.097  17.392  -2.360  1.00  0.00              
ATOM    535  O   THR A  34     -31.282  17.161  -1.467  1.00  0.00              
ATOM    536  CB  THR A  34     -32.872  15.582  -3.894  1.00  0.00              
ATOM    537  OG1 THR A  34     -33.907  14.622  -4.136  1.00  0.00              
ATOM    538  CG2 THR A  34     -31.554  14.855  -3.680  1.00  0.00              
ATOM    539  H   THR A  34     -34.891  17.175  -3.779  1.00  0.00              
ATOM    540  HA  THR A  34     -33.374  15.749  -1.815  1.00  0.00              
ATOM    541  HB  THR A  34     -32.784  16.232  -4.765  1.00  0.00              
ATOM    542  HG1 THR A  34     -34.595  14.719  -3.472  1.00  0.00              
ATOM    543 1HG2 THR A  34     -31.317  14.265  -4.565  1.00  0.00              
ATOM    544 2HG2 THR A  34     -30.762  15.583  -3.505  1.00  0.00              
ATOM    545 3HG2 THR A  34     -31.639  14.196  -2.817  1.00  0.00              
ATOM    546  N   LEU A  35     -32.061  18.486  -3.113  1.00  0.00              
ATOM    547  CA  LEU A  35     -31.046  19.512  -2.939  1.00  0.00              
ATOM    548  C   LEU A  35     -31.149  20.136  -1.552  1.00  0.00              
ATOM    549  O   LEU A  35     -30.137  20.394  -0.901  1.00  0.00              
ATOM    550  CB  LEU A  35     -31.194  20.597  -4.013  1.00  0.00              
ATOM    551  CG  LEU A  35     -30.205  21.766  -3.919  1.00  0.00              
ATOM    552  CD1 LEU A  35     -28.780  21.234  -3.996  1.00  0.00              
ATOM    553  CD2 LEU A  35     -30.481  22.756  -5.040  1.00  0.00              
ATOM    554  H   LEU A  35     -32.764  18.606  -3.828  1.00  0.00              
ATOM    555  HA  LEU A  35     -30.065  19.048  -3.035  1.00  0.00              
ATOM    556 1HB  LEU A  35     -31.069  20.136  -4.991  1.00  0.00              
ATOM    557 2HB  LEU A  35     -32.201  21.009  -3.955  1.00  0.00              
ATOM    558  HG  LEU A  35     -30.323  22.266  -2.957  1.00  0.00              
ATOM    559 1HD1 LEU A  35     -28.078  22.065  -3.928  1.00  0.00              
ATOM    560 2HD1 LEU A  35     -28.604  20.544  -3.171  1.00  0.00              
ATOM    561 3HD1 LEU A  35     -28.637  20.714  -4.942  1.00  0.00              
ATOM    562 1HD2 LEU A  35     -29.779  23.588  -4.973  1.00  0.00              
ATOM    563 2HD2 LEU A  35     -30.362  22.258  -6.003  1.00  0.00              
ATOM    564 3HD2 LEU A  35     -31.500  23.133  -4.951  1.00  0.00              
ATOM    565  N   ARG A  36     -32.378  20.376  -1.100  1.00  0.00              
ATOM    566  CA  ARG A  36     -32.605  20.948   0.223  1.00  0.00              
ATOM    567  C   ARG A  36     -32.048  20.046   1.316  1.00  0.00              
ATOM    568  O   ARG A  36     -31.321  20.500   2.199  1.00  0.00              
ATOM    569  CB  ARG A  36     -34.090  21.171   0.464  1.00  0.00              
ATOM    570  CG  ARG A  36     -34.432  21.825   1.793  1.00  0.00              
ATOM    571  CD  ARG A  36     -35.899  21.872   2.020  1.00  0.00              
ATOM    572  NE  ARG A  36     -36.460  20.545   2.223  1.00  0.00              
ATOM    573  CZ  ARG A  36     -36.401  19.859   3.380  1.00  0.00              
ATOM    574  NH1 ARG A  36     -35.806  20.385   4.428  1.00  0.00              
ATOM    575  NH2 ARG A  36     -36.943  18.656   3.463  1.00  0.00              
ATOM    576  H   ARG A  36     -33.172  20.158  -1.685  1.00  0.00              
ATOM    577  HA  ARG A  36     -32.099  21.913   0.275  1.00  0.00              
ATOM    578 1HB  ARG A  36     -34.496  21.800  -0.327  1.00  0.00              
ATOM    579 2HB  ARG A  36     -34.613  20.215   0.422  1.00  0.00              
ATOM    580 1HG  ARG A  36     -33.977  21.258   2.605  1.00  0.00              
ATOM    581 2HG  ARG A  36     -34.050  22.846   1.805  1.00  0.00              
ATOM    582 1HD  ARG A  36     -36.111  22.470   2.906  1.00  0.00              
ATOM    583 2HD  ARG A  36     -36.387  22.320   1.156  1.00  0.00              
ATOM    584  HE  ARG A  36     -36.926  20.107   1.439  1.00  0.00              
ATOM    585 1HH1 ARG A  36     -35.392  21.305   4.364  1.00  0.00              
ATOM    586 2HH1 ARG A  36     -35.763  19.871   5.295  1.00  0.00              
ATOM    587 1HH2 ARG A  36     -37.400  18.251   2.658  1.00  0.00              
ATOM    588 2HH2 ARG A  36     -36.899  18.142   4.330  1.00  0.00              
ATOM    589  N   ARG A  37     -32.404  18.769   1.257  1.00  0.00              
ATOM    590  CA  ARG A  37     -32.004  17.812   2.279  1.00  0.00              
ATOM    591  C   ARG A  37     -30.497  17.549   2.259  1.00  0.00              
ATOM    592  O   ARG A  37     -29.848  17.553   3.304  1.00  0.00              
ATOM    593  CB  ARG A  37     -32.746  16.497   2.089  1.00  0.00              
ATOM    594  CG  ARG A  37     -34.231  16.548   2.413  1.00  0.00              
ATOM    595  CD  ARG A  37     -34.905  15.261   2.105  1.00  0.00              
ATOM    596  NE  ARG A  37     -36.325  15.305   2.412  1.00  0.00              
ATOM    597  CZ  ARG A  37     -37.205  14.331   2.107  1.00  0.00              
ATOM    598  NH1 ARG A  37     -36.795  13.246   1.488  1.00  0.00              
ATOM    599  NH2 ARG A  37     -38.479  14.467   2.429  1.00  0.00              
ATOM    600  H   ARG A  37     -32.967  18.453   0.480  1.00  0.00              
ATOM    601  HA  ARG A  37     -32.233  18.236   3.258  1.00  0.00              
ATOM    602 1HB  ARG A  37     -32.645  16.169   1.056  1.00  0.00              
ATOM    603 2HB  ARG A  37     -32.297  15.731   2.721  1.00  0.00              
ATOM    604 1HG  ARG A  37     -34.365  16.761   3.474  1.00  0.00              
ATOM    605 2HG  ARG A  37     -34.705  17.333   1.822  1.00  0.00              
ATOM    606 1HD  ARG A  37     -34.792  15.036   1.045  1.00  0.00              
ATOM    607 2HD  ARG A  37     -34.453  14.464   2.695  1.00  0.00              
ATOM    608  HE  ARG A  37     -36.678  16.125   2.887  1.00  0.00              
ATOM    609 1HH1 ARG A  37     -35.821  13.142   1.242  1.00  0.00              
ATOM    610 2HH1 ARG A  37     -37.454  12.516   1.260  1.00  0.00              
ATOM    611 1HH2 ARG A  37     -38.794  15.302   2.905  1.00  0.00              
ATOM    612 2HH2 ARG A  37     -39.138  13.737   2.201  1.00  0.00              
ATOM    613  N   VAL A  38     -29.945  17.329   1.070  1.00  0.00              
ATOM    614  CA  VAL A  38     -28.516  17.052   0.937  1.00  0.00              
ATOM    615  C   VAL A  38     -27.665  18.301   1.159  1.00  0.00              
ATOM    616  O   VAL A  38     -26.685  18.270   1.900  1.00  0.00              
ATOM    617  CB  VAL A  38     -28.217  16.479  -0.461  1.00  0.00              
ATOM    618  CG1 VAL A  38     -26.717  16.322  -0.663  1.00  0.00              
ATOM    619  CG2 VAL A  38     -28.928  15.146  -0.637  1.00  0.00              
ATOM    620  H   VAL A  38     -30.520  17.352   0.240  1.00  0.00              
ATOM    621  HA  VAL A  38     -28.231  16.330   1.703  1.00  0.00              
ATOM    622  HB  VAL A  38     -28.571  17.182  -1.215  1.00  0.00              
ATOM    623 1HG1 VAL A  38     -26.524  15.916  -1.656  1.00  0.00              
ATOM    624 2HG1 VAL A  38     -26.234  17.294  -0.568  1.00  0.00              
ATOM    625 3HG1 VAL A  38     -26.318  15.642   0.090  1.00  0.00              
ATOM    626 1HG2 VAL A  38     -28.713  14.747  -1.628  1.00  0.00              
ATOM    627 2HG2 VAL A  38     -28.578  14.444   0.121  1.00  0.00              
ATOM    628 3HG2 VAL A  38     -30.003  15.290  -0.530  1.00  0.00              
ATOM    629  N   GLY A  39     -28.049  19.396   0.510  1.00  0.00              
ATOM    630  CA  GLY A  39     -27.330  20.654   0.622  1.00  0.00              
ATOM    631  C   GLY A  39     -27.208  21.196   2.034  1.00  0.00              
ATOM    632  O   GLY A  39     -26.156  21.709   2.418  1.00  0.00              
ATOM    633  H   GLY A  39     -28.868  19.349  -0.079  1.00  0.00              
ATOM    634 1HA  GLY A  39     -26.323  20.534   0.223  1.00  0.00              
ATOM    635 2HA  GLY A  39     -27.827  21.411   0.017  1.00  0.00              
ATOM    636  N   ASP A  40     -28.281  21.098   2.812  1.00  0.00              
ATOM    637  CA  ASP A  40     -28.224  21.516   4.206  1.00  0.00              
ATOM    638  C   ASP A  40     -27.255  20.616   4.953  1.00  0.00              
ATOM    639  O   ASP A  40     -26.491  21.070   5.803  1.00  0.00              
ATOM    640  CB  ASP A  40     -29.608  21.459   4.857  1.00  0.00              
ATOM    641  CG  ASP A  40     -30.534  22.570   4.378  1.00  0.00              
ATOM    642  OD1 ASP A  40     -30.058  23.479   3.741  1.00  0.00              
ATOM    643  OD2 ASP A  40     -31.707  22.498   4.655  1.00  0.00              
ATOM    644  H   ASP A  40     -29.148  20.734   2.443  1.00  0.00              
ATOM    645  HA  ASP A  40     -27.867  22.546   4.244  1.00  0.00              
ATOM    646 1HB  ASP A  40     -30.074  20.498   4.639  1.00  0.00              
ATOM    647 2HB  ASP A  40     -29.504  21.535   5.940  1.00  0.00              
ATOM    648  N   GLY A  41     -27.290  19.331   4.625  1.00  0.00              
ATOM    649  CA  GLY A  41     -26.357  18.378   5.196  1.00  0.00              
ATOM    650  C   GLY A  41     -24.903  18.701   4.918  1.00  0.00              
ATOM    651  O   GLY A  41     -24.053  18.528   5.785  1.00  0.00              
ATOM    652  H   GLY A  41     -27.981  19.007   3.963  1.00  0.00              
ATOM    653 1HA  GLY A  41     -26.497  18.334   6.277  1.00  0.00              
ATOM    654 2HA  GLY A  41     -26.567  17.384   4.805  1.00  0.00              
ATOM    655  N   VAL A  42     -24.613  19.150   3.705  1.00  0.00              
ATOM    656  CA  VAL A  42     -23.258  19.536   3.338  1.00  0.00              
ATOM    657  C   VAL A  42     -22.805  20.740   4.152  1.00  0.00              
ATOM    658  O   VAL A  42     -21.687  20.773   4.656  1.00  0.00              
ATOM    659  CB  VAL A  42     -23.160  19.859   1.831  1.00  0.00              
ATOM    660  CG1 VAL A  42     -21.809  20.456   1.495  1.00  0.00              
ATOM    661  CG2 VAL A  42     -23.403  18.610   1.015  1.00  0.00              
ATOM    662  H   VAL A  42     -25.349  19.227   3.018  1.00  0.00              
ATOM    663  HA  VAL A  42     -22.590  18.701   3.554  1.00  0.00              
ATOM    664  HB  VAL A  42     -23.910  20.608   1.579  1.00  0.00              
ATOM    665 1HG1 VAL A  42     -21.763  20.676   0.428  1.00  0.00              
ATOM    666 2HG1 VAL A  42     -21.668  21.377   2.060  1.00  0.00              
ATOM    667 3HG1 VAL A  42     -21.023  19.747   1.752  1.00  0.00              
ATOM    668 1HG2 VAL A  42     -23.332  18.849  -0.045  1.00  0.00              
ATOM    669 2HG2 VAL A  42     -22.656  17.858   1.269  1.00  0.00              
ATOM    670 3HG2 VAL A  42     -24.398  18.221   1.234  1.00  0.00              
ATOM    671  N   GLN A  43     -23.679  21.733   4.276  1.00  0.00              
ATOM    672  CA  GLN A  43     -23.364  22.920   5.056  1.00  0.00              
ATOM    673  C   GLN A  43     -23.181  22.609   6.533  1.00  0.00              
ATOM    674  O   GLN A  43     -22.288  23.148   7.172  1.00  0.00              
ATOM    675  CB  GLN A  43     -24.462  23.973   4.883  1.00  0.00              
ATOM    676  CG  GLN A  43     -24.498  24.615   3.507  1.00  0.00              
ATOM    677  CD  GLN A  43     -25.608  25.640   3.376  1.00  0.00              
ATOM    678  OE1 GLN A  43     -25.639  26.638   4.102  1.00  0.00              
ATOM    679  NE2 GLN A  43     -26.527  25.401   2.447  1.00  0.00              
ATOM    680  H   GLN A  43     -24.579  21.667   3.822  1.00  0.00              
ATOM    681  HA  GLN A  43     -22.422  23.332   4.694  1.00  0.00              
ATOM    682 1HB  GLN A  43     -25.435  23.517   5.068  1.00  0.00              
ATOM    683 2HB  GLN A  43     -24.327  24.764   5.620  1.00  0.00              
ATOM    684 1HG  GLN A  43     -23.547  25.115   3.326  1.00  0.00              
ATOM    685 2HG  GLN A  43     -24.660  23.838   2.759  1.00  0.00              
ATOM    686 1HE2 GLN A  43     -27.284  26.043   2.314  1.00  0.00              
ATOM    687 2HE2 GLN A  43     -26.463  24.580   1.880  1.00  0.00              
ATOM    688  N   ARG A  44     -24.029  21.746   7.078  1.00  0.00              
ATOM    689  CA  ARG A  44     -23.931  21.372   8.485  1.00  0.00              
ATOM    690  C   ARG A  44     -22.644  20.607   8.814  1.00  0.00              
ATOM    691  O   ARG A  44     -22.008  20.852   9.840  1.00  0.00              
ATOM    692  CB  ARG A  44     -25.128  20.521   8.880  1.00  0.00              
ATOM    693  CG  ARG A  44     -26.446  21.274   8.976  1.00  0.00              
ATOM    694  CD  ARG A  44     -27.586  20.357   9.227  1.00  0.00              
ATOM    695  NE  ARG A  44     -28.850  21.071   9.305  1.00  0.00              
ATOM    696  CZ  ARG A  44     -30.059  20.481   9.384  1.00  0.00              
ATOM    697  NH1 ARG A  44     -30.151  19.170   9.395  1.00  0.00              
ATOM    698  NH2 ARG A  44     -31.152  21.221   9.451  1.00  0.00              
ATOM    699  H   ARG A  44     -24.758  21.339   6.510  1.00  0.00              
ATOM    700  HA  ARG A  44     -23.909  22.283   9.084  1.00  0.00              
ATOM    701 1HB  ARG A  44     -25.259  19.718   8.156  1.00  0.00              
ATOM    702 2HB  ARG A  44     -24.942  20.058   9.850  1.00  0.00              
ATOM    703 1HG  ARG A  44     -26.396  21.992   9.795  1.00  0.00              
ATOM    704 2HG  ARG A  44     -26.631  21.803   8.040  1.00  0.00              
ATOM    705 1HD  ARG A  44     -27.655  19.631   8.418  1.00  0.00              
ATOM    706 2HD  ARG A  44     -27.432  19.834  10.171  1.00  0.00              
ATOM    707  HE  ARG A  44     -28.820  22.082   9.300  1.00  0.00              
ATOM    708 1HH1 ARG A  44     -29.316  18.605   9.344  1.00  0.00              
ATOM    709 2HH1 ARG A  44     -31.057  18.728   9.454  1.00  0.00              
ATOM    710 1HH2 ARG A  44     -31.081  22.230   9.443  1.00  0.00              
ATOM    711 2HH2 ARG A  44     -32.057  20.780   9.511  1.00  0.00              
ATOM    712  N   ASN A  45     -22.264  19.688   7.935  1.00  0.00              
ATOM    713  CA  ASN A  45     -21.016  18.942   8.080  1.00  0.00              
ATOM    714  C   ASN A  45     -19.754  19.753   7.807  1.00  0.00              
ATOM    715  O   ASN A  45     -18.693  19.472   8.364  1.00  0.00              
ATOM    716  CB  ASN A  45     -21.044  17.723   7.176  1.00  0.00              
ATOM    717  CG  ASN A  45     -21.960  16.645   7.689  1.00  0.00              
ATOM    718  OD1 ASN A  45     -22.295  16.612   8.878  1.00  0.00              
ATOM    719  ND2 ASN A  45     -22.370  15.764   6.813  1.00  0.00              
ATOM    720  H   ASN A  45     -22.860  19.501   7.141  1.00  0.00              
ATOM    721  HA  ASN A  45     -20.927  18.613   9.116  1.00  0.00              
ATOM    722 1HB  ASN A  45     -21.370  18.016   6.178  1.00  0.00              
ATOM    723 2HB  ASN A  45     -20.037  17.314   7.085  1.00  0.00              
ATOM    724 1HD2 ASN A  45     -22.981  15.024   7.097  1.00  0.00              
ATOM    725 2HD2 ASN A  45     -22.074  15.829   5.861  1.00  0.00              
ATOM    726  N   HIS A  46     -19.874  20.739   6.930  1.00  0.00              
ATOM    727  CA  HIS A  46     -18.726  21.538   6.529  1.00  0.00              
ATOM    728  C   HIS A  46     -18.999  23.054   6.614  1.00  0.00              
ATOM    729  O   HIS A  46     -18.630  23.806   5.717  1.00  0.00              
ATOM    730  CB  HIS A  46     -18.304  21.167   5.104  1.00  0.00              
ATOM    731  CG  HIS A  46     -17.841  19.751   4.962  1.00  0.00              
ATOM    732  ND1 HIS A  46     -16.569  19.346   5.312  1.00  0.00              
ATOM    733  CD2 HIS A  46     -18.477  18.645   4.509  1.00  0.00              
ATOM    734  CE1 HIS A  46     -16.445  18.050   5.080  1.00  0.00              
ATOM    735  NE2 HIS A  46     -17.587  17.603   4.593  1.00  0.00              
ATOM    736  H   HIS A  46     -20.779  20.943   6.529  1.00  0.00              
ATOM    737  HA  HIS A  46     -17.908  21.376   7.231  1.00  0.00              
ATOM    738 1HB  HIS A  46     -19.143  21.321   4.424  1.00  0.00              
ATOM    739 2HB  HIS A  46     -17.497  21.824   4.781  1.00  0.00              
ATOM    740  HD1 HIS A  46     -15.869  19.909   5.751  1.00  0.00              
ATOM    741  HD2 HIS A  46     -19.484  18.474   4.127  1.00  0.00              
ATOM    742  HE1 HIS A  46     -15.508  17.536   5.293  1.00  0.00              
ATOM    743  N   GLU A  47     -19.636  23.491   7.700  1.00  0.00              
ATOM    744  CA  GLU A  47     -19.854  24.916   7.963  1.00  0.00              
ATOM    745  C   GLU A  47     -18.536  25.654   8.179  1.00  0.00              
ATOM    746  O   GLU A  47     -18.312  26.721   7.609  1.00  0.00              
ATOM    747  CB  GLU A  47     -20.754  25.100   9.187  1.00  0.00              
ATOM    748  CG  GLU A  47     -21.104  26.548   9.498  1.00  0.00              
ATOM    749  CD  GLU A  47     -22.051  26.685  10.658  1.00  0.00              
ATOM    750  OE1 GLU A  47     -22.443  25.681  11.202  1.00  0.00              
ATOM    751  OE2 GLU A  47     -22.382  27.796  11.000  1.00  0.00              
ATOM    752  H   GLU A  47     -19.979  22.810   8.363  1.00  0.00              
ATOM    753  HA  GLU A  47     -20.337  25.359   7.092  1.00  0.00              
ATOM    754 1HB  GLU A  47     -21.686  24.555   9.038  1.00  0.00              
ATOM    755 2HB  GLU A  47     -20.265  24.678  10.065  1.00  0.00              
ATOM    756 1HG  GLU A  47     -20.188  27.092   9.725  1.00  0.00              
ATOM    757 2HG  GLU A  47     -21.552  27.000   8.614  1.00  0.00              
ATOM    758  N   THR A  48     -17.666  25.077   9.000  1.00  0.00              
ATOM    759  CA  THR A  48     -16.369  25.682   9.290  1.00  0.00              
ATOM    760  C   THR A  48     -15.533  25.831   8.028  1.00  0.00              
ATOM    761  O   THR A  48     -14.898  26.862   7.802  1.00  0.00              
ATOM    762  CB  THR A  48     -15.590  24.854  10.329  1.00  0.00              
ATOM    763  OG1 THR A  48     -16.315  24.829  11.565  1.00  0.00              
ATOM    764  CG2 THR A  48     -14.213  25.455  10.565  1.00  0.00              
ATOM    765  H   THR A  48     -17.907  24.197   9.434  1.00  0.00              
ATOM    766  HA  THR A  48     -16.537  26.671   9.717  1.00  0.00              
ATOM    767  HB  THR A  48     -15.477  23.832   9.969  1.00  0.00              
ATOM    768  HG1 THR A  48     -17.018  24.176  11.510  1.00  0.00              
ATOM    769 1HG2 THR A  48     -13.677  24.856  11.302  1.00  0.00              
ATOM    770 2HG2 THR A  48     -13.655  25.465   9.629  1.00  0.00              
ATOM    771 3HG2 THR A  48     -14.319  26.474  10.935  1.00  0.00              
ATOM    772  N   ALA A  49     -15.539  24.786   7.208  1.00  0.00              
ATOM    773  CA  ALA A  49     -14.798  24.790   5.957  1.00  0.00              
ATOM    774  C   ALA A  49     -15.339  25.864   5.028  1.00  0.00              
ATOM    775  O   ALA A  49     -14.578  26.590   4.394  1.00  0.00              
ATOM    776  CB  ALA A  49     -14.881  23.432   5.298  1.00  0.00              
ATOM    777  H   ALA A  49     -16.073  23.966   7.461  1.00  0.00              
ATOM    778  HA  ALA A  49     -13.755  25.013   6.182  1.00  0.00              
ATOM    779 1HB  ALA A  49     -14.322  23.447   4.362  1.00  0.00              
ATOM    780 2HB  ALA A  49     -14.456  22.679   5.962  1.00  0.00              
ATOM    781 3HB  ALA A  49     -15.922  23.190   5.095  1.00  0.00              
ATOM    782  N   PHE A  50     -16.659  25.965   4.951  1.00  0.00              
ATOM    783  CA  PHE A  50     -17.279  26.963   4.096  1.00  0.00              
ATOM    784  C   PHE A  50     -16.982  28.353   4.637  1.00  0.00              
ATOM    785  O   PHE A  50     -16.804  29.300   3.873  1.00  0.00              
ATOM    786  CB  PHE A  50     -18.791  26.743   4.012  1.00  0.00              
ATOM    787  CG  PHE A  50     -19.191  25.633   3.082  1.00  0.00              
ATOM    788  CD1 PHE A  50     -18.270  25.078   2.205  1.00  0.00              
ATOM    789  CD2 PHE A  50     -20.487  25.142   3.082  1.00  0.00              
ATOM    790  CE1 PHE A  50     -18.637  24.057   1.349  1.00  0.00              
ATOM    791  CE2 PHE A  50     -20.856  24.120   2.228  1.00  0.00              
ATOM    792  CZ  PHE A  50     -19.930  23.578   1.360  1.00  0.00              
ATOM    793  H   PHE A  50     -17.247  25.344   5.488  1.00  0.00              
ATOM    794  HA  PHE A  50     -16.865  26.864   3.092  1.00  0.00              
ATOM    795 1HB  PHE A  50     -19.181  26.514   5.003  1.00  0.00              
ATOM    796 2HB  PHE A  50     -19.273  27.659   3.674  1.00  0.00              
ATOM    797  HD1 PHE A  50     -17.248  25.457   2.196  1.00  0.00              
ATOM    798  HD2 PHE A  50     -21.219  25.571   3.767  1.00  0.00              
ATOM    799  HE1 PHE A  50     -17.904  23.631   0.665  1.00  0.00              
ATOM    800  HE2 PHE A  50     -21.879  23.743   2.238  1.00  0.00              
ATOM    801  HZ  PHE A  50     -20.220  22.774   0.685  1.00  0.00              
ATOM    802  N   GLN A  51     -16.935  28.468   5.959  1.00  0.00              
ATOM    803  CA  GLN A  51     -16.672  29.749   6.600  1.00  0.00              
ATOM    804  C   GLN A  51     -15.254  30.203   6.301  1.00  0.00              
ATOM    805  O   GLN A  51     -15.012  31.375   6.015  1.00  0.00              
ATOM    806  CB  GLN A  51     -16.887  29.656   8.113  1.00  0.00              
ATOM    807  CG  GLN A  51     -16.755  30.981   8.843  1.00  0.00              
ATOM    808  CD  GLN A  51     -17.840  31.967   8.454  1.00  0.00              
ATOM    809  OE1 GLN A  51     -19.031  31.649   8.495  1.00  0.00              
ATOM    810  NE2 GLN A  51     -17.433  33.173   8.073  1.00  0.00              
ATOM    811  H   GLN A  51     -17.084  27.652   6.534  1.00  0.00              
ATOM    812  HA  GLN A  51     -17.369  30.485   6.201  1.00  0.00              
ATOM    813 1HB  GLN A  51     -17.882  29.258   8.314  1.00  0.00              
ATOM    814 2HB  GLN A  51     -16.164  28.962   8.541  1.00  0.00              
ATOM    815 1HG  GLN A  51     -16.825  30.801   9.916  1.00  0.00              
ATOM    816 2HG  GLN A  51     -15.788  31.423   8.602  1.00  0.00              
ATOM    817 1HE2 GLN A  51     -18.103  33.866   7.805  1.00  0.00              
ATOM    818 2HE2 GLN A  51     -16.456  33.389   8.054  1.00  0.00              
ATOM    819  N   GLY A  52     -14.318  29.264   6.368  1.00  0.00              
ATOM    820  CA  GLY A  52     -12.940  29.558   6.042  1.00  0.00              
ATOM    821  C   GLY A  52     -12.793  29.943   4.586  1.00  0.00              
ATOM    822  O   GLY A  52     -12.040  30.855   4.247  1.00  0.00              
ATOM    823  H   GLY A  52     -14.568  28.328   6.652  1.00  0.00              
ATOM    824 1HA  GLY A  52     -12.581  30.369   6.676  1.00  0.00              
ATOM    825 2HA  GLY A  52     -12.322  28.687   6.256  1.00  0.00              
ATOM    826  N   MET A  53     -13.516  29.248   3.716  1.00  0.00              
ATOM    827  CA  MET A  53     -13.488  29.574   2.299  1.00  0.00              
ATOM    828  C   MET A  53     -13.985  30.986   2.108  1.00  0.00              
ATOM    829  O   MET A  53     -13.386  31.784   1.392  1.00  0.00              
ATOM    830  CB  MET A  53     -14.332  28.588   1.494  1.00  0.00              
ATOM    831  CG  MET A  53     -13.757  27.181   1.419  1.00  0.00              
ATOM    832  SD  MET A  53     -14.960  25.968   0.840  1.00  0.00              
ATOM    833  CE  MET A  53     -15.260  26.558  -0.824  1.00  0.00              
ATOM    834  H   MET A  53     -14.095  28.484   4.033  1.00  0.00              
ATOM    835  HA  MET A  53     -12.465  29.462   1.939  1.00  0.00              
ATOM    836 1HB  MET A  53     -15.327  28.519   1.932  1.00  0.00              
ATOM    837 2HB  MET A  53     -14.449  28.956   0.474  1.00  0.00              
ATOM    838 1HG  MET A  53     -12.904  27.172   0.741  1.00  0.00              
ATOM    839 2HG  MET A  53     -13.410  26.877   2.407  1.00  0.00              
ATOM    840 1HE  MET A  53     -15.986  25.908  -1.315  1.00  0.00              
ATOM    841 2HE  MET A  53     -15.651  27.575  -0.784  1.00  0.00              
ATOM    842 3HE  MET A  53     -14.326  26.549  -1.387  1.00  0.00              
ATOM    843  N   LEU A  54     -15.101  31.285   2.756  1.00  0.00              
ATOM    844  CA  LEU A  54     -15.725  32.587   2.638  1.00  0.00              
ATOM    845  C   LEU A  54     -14.777  33.682   3.106  1.00  0.00              
ATOM    846  O   LEU A  54     -14.612  34.704   2.442  1.00  0.00              
ATOM    847  CB  LEU A  54     -17.021  32.631   3.457  1.00  0.00              
ATOM    848  CG  LEU A  54     -17.769  33.970   3.449  1.00  0.00              
ATOM    849  CD1 LEU A  54     -18.200  34.303   2.027  1.00  0.00              
ATOM    850  CD2 LEU A  54     -18.970  33.887   4.378  1.00  0.00              
ATOM    851  H   LEU A  54     -15.528  30.587   3.347  1.00  0.00              
ATOM    852  HA  LEU A  54     -15.972  32.759   1.590  1.00  0.00              
ATOM    853 1HB  LEU A  54     -17.700  31.870   3.074  1.00  0.00              
ATOM    854 2HB  LEU A  54     -16.785  32.389   4.493  1.00  0.00              
ATOM    855  HG  LEU A  54     -17.101  34.762   3.789  1.00  0.00              
ATOM    856 1HD1 LEU A  54     -18.731  35.255   2.021  1.00  0.00              
ATOM    857 2HD1 LEU A  54     -17.319  34.376   1.387  1.00  0.00              
ATOM    858 3HD1 LEU A  54     -18.857  33.519   1.653  1.00  0.00              
ATOM    859 1HD2 LEU A  54     -19.502  34.839   4.373  1.00  0.00              
ATOM    860 2HD2 LEU A  54     -19.640  33.096   4.038  1.00  0.00              
ATOM    861 3HD2 LEU A  54     -18.632  33.665   5.391  1.00  0.00              
ATOM    862  N   ARG A  55     -14.157  33.460   4.258  1.00  0.00              
ATOM    863  CA  ARG A  55     -13.293  34.460   4.858  1.00  0.00              
ATOM    864  C   ARG A  55     -12.091  34.742   3.967  1.00  0.00              
ATOM    865  O   ARG A  55     -11.687  35.892   3.796  1.00  0.00              
ATOM    866  CB  ARG A  55     -12.814  34.003   6.228  1.00  0.00              
ATOM    867  CG  ARG A  55     -13.884  33.993   7.309  1.00  0.00              
ATOM    868  CD  ARG A  55     -13.359  33.471   8.597  1.00  0.00              
ATOM    869  NE  ARG A  55     -14.385  33.438   9.627  1.00  0.00              
ATOM    870  CZ  ARG A  55     -14.206  32.946  10.868  1.00  0.00              
ATOM    871  NH1 ARG A  55     -13.040  32.449  11.217  1.00  0.00              
ATOM    872  NH2 ARG A  55     -15.204  32.961  11.735  1.00  0.00              
ATOM    873  H   ARG A  55     -14.288  32.576   4.729  1.00  0.00              
ATOM    874  HA  ARG A  55     -13.859  35.386   4.968  1.00  0.00              
ATOM    875 1HB  ARG A  55     -12.411  32.994   6.154  1.00  0.00              
ATOM    876 2HB  ARG A  55     -12.008  34.653   6.568  1.00  0.00              
ATOM    877 1HG  ARG A  55     -14.246  35.008   7.472  1.00  0.00              
ATOM    878 2HG  ARG A  55     -14.713  33.358   6.994  1.00  0.00              
ATOM    879 1HD  ARG A  55     -12.987  32.457   8.453  1.00  0.00              
ATOM    880 2HD  ARG A  55     -12.547  34.109   8.944  1.00  0.00              
ATOM    881  HE  ARG A  55     -15.295  33.811   9.396  1.00  0.00              
ATOM    882 1HH1 ARG A  55     -12.277  32.437  10.555  1.00  0.00              
ATOM    883 2HH1 ARG A  55     -12.906  32.080  12.148  1.00  0.00              
ATOM    884 1HH2 ARG A  55     -16.101  33.343  11.467  1.00  0.00              
ATOM    885 2HH2 ARG A  55     -15.070  32.592  12.665  1.00  0.00              
ATOM    886  N   LYS A  56     -11.523  33.690   3.394  1.00  0.00              
ATOM    887  CA  LYS A  56     -10.333  33.846   2.574  1.00  0.00              
ATOM    888  C   LYS A  56     -10.678  34.401   1.196  1.00  0.00              
ATOM    889  O   LYS A  56      -9.932  35.208   0.641  1.00  0.00              
ATOM    890  CB  LYS A  56      -9.602  32.509   2.437  1.00  0.00              
ATOM    891  CG  LYS A  56      -9.011  31.979   3.736  1.00  0.00              
ATOM    892  CD  LYS A  56      -7.873  32.862   4.226  1.00  0.00              
ATOM    893  CE  LYS A  56      -8.377  33.942   5.171  1.00  0.00              
ATOM    894  NZ  LYS A  56      -8.516  33.440   6.566  1.00  0.00              
ATOM    895  H   LYS A  56     -11.915  32.768   3.522  1.00  0.00              
ATOM    896  HA  LYS A  56      -9.688  34.592   3.039  1.00  0.00              
ATOM    897 1HB  LYS A  56     -10.290  31.757   2.050  1.00  0.00              
ATOM    898 2HB  LYS A  56      -8.790  32.610   1.717  1.00  0.00              
ATOM    899 1HG  LYS A  56      -9.787  31.944   4.502  1.00  0.00              
ATOM    900 2HG  LYS A  56      -8.634  30.968   3.579  1.00  0.00              
ATOM    901 1HD  LYS A  56      -7.136  32.249   4.748  1.00  0.00              
ATOM    902 2HD  LYS A  56      -7.387  33.336   3.374  1.00  0.00              
ATOM    903 1HE  LYS A  56      -7.682  34.781   5.168  1.00  0.00              
ATOM    904 2HE  LYS A  56      -9.347  34.302   4.831  1.00  0.00              
ATOM    905 1HZ  LYS A  56      -8.852  34.186   7.160  1.00  0.00              
ATOM    906 2HZ  LYS A  56      -9.173  32.673   6.584  1.00  0.00              
ATOM    907 3HZ  LYS A  56      -7.618  33.122   6.901  1.00  0.00              
ATOM    908  N   LEU A  57     -11.820  33.990   0.656  1.00  0.00              
ATOM    909  CA  LEU A  57     -12.286  34.541  -0.610  1.00  0.00              
ATOM    910  C   LEU A  57     -12.718  35.995  -0.450  1.00  0.00              
ATOM    911  O   LEU A  57     -12.618  36.788  -1.386  1.00  0.00              
ATOM    912  CB  LEU A  57     -13.455  33.709  -1.152  1.00  0.00              
ATOM    913  CG  LEU A  57     -13.100  32.294  -1.628  1.00  0.00              
ATOM    914  CD1 LEU A  57     -14.379  31.513  -1.898  1.00  0.00              
ATOM    915  CD2 LEU A  57     -12.237  32.381  -2.878  1.00  0.00              
ATOM    916  H   LEU A  57     -12.377  33.288   1.122  1.00  0.00              
ATOM    917  HA  LEU A  57     -11.455  34.541  -1.314  1.00  0.00              
ATOM    918 1HB  LEU A  57     -14.207  33.616  -0.369  1.00  0.00              
ATOM    919 2HB  LEU A  57     -13.900  34.240  -1.993  1.00  0.00              
ATOM    920  HG  LEU A  57     -12.551  31.773  -0.843  1.00  0.00              
ATOM    921 1HD1 LEU A  57     -14.127  30.508  -2.237  1.00  0.00              
ATOM    922 2HD1 LEU A  57     -14.967  31.450  -0.983  1.00  0.00              
ATOM    923 3HD1 LEU A  57     -14.958  32.020  -2.669  1.00  0.00              
ATOM    924 1HD2 LEU A  57     -11.984  31.375  -3.216  1.00  0.00              
ATOM    925 2HD2 LEU A  57     -12.786  32.900  -3.664  1.00  0.00              
ATOM    926 3HD2 LEU A  57     -11.322  32.928  -2.651  1.00  0.00              
ATOM    927  N   ASP A  58     -13.180  36.343   0.745  1.00  0.00              
ATOM    928  CA  ASP A  58     -13.597  37.708   1.035  1.00  0.00              
ATOM    929  C   ASP A  58     -14.640  38.232   0.046  1.00  0.00              
ATOM    930  O   ASP A  58     -14.383  39.185  -0.682  1.00  0.00              
ATOM    931  CB  ASP A  58     -12.381  38.638   1.032  1.00  0.00              
ATOM    932  CG  ASP A  58     -12.665  39.987   1.680  1.00  0.00              
ATOM    933  OD1 ASP A  58     -13.567  40.062   2.480  1.00  0.00              
ATOM    934  OD2 ASP A  58     -11.976  40.929   1.368  1.00  0.00              
ATOM    935  H   ASP A  58     -13.244  35.644   1.472  1.00  0.00              
ATOM    936  HA  ASP A  58     -14.047  37.729   2.028  1.00  0.00              
ATOM    937 1HB  ASP A  58     -11.558  38.162   1.564  1.00  0.00              
ATOM    938 2HB  ASP A  58     -12.054  38.806   0.005  1.00  0.00              
ATOM    939  N   ILE A  59     -15.813  37.614   0.012  1.00  0.00              
ATOM    940  CA  ILE A  59     -16.846  38.041  -0.922  1.00  0.00              
ATOM    941  C   ILE A  59     -17.430  39.381  -0.503  1.00  0.00              
ATOM    942  O   ILE A  59     -18.102  39.475   0.525  1.00  0.00              
ATOM    943  CB  ILE A  59     -17.971  36.994  -1.019  1.00  0.00              
ATOM    944  CG1 ILE A  59     -17.399  35.631  -1.415  1.00  0.00              
ATOM    945  CG2 ILE A  59     -19.030  37.441  -2.015  1.00  0.00              
ATOM    946  CD1 ILE A  59     -16.639  35.644  -2.722  1.00  0.00              
ATOM    947  H   ILE A  59     -16.001  36.841   0.634  1.00  0.00              
ATOM    948  HA  ILE A  59     -16.411  38.090  -1.920  1.00  0.00              
ATOM    949  HB  ILE A  59     -18.436  36.868  -0.041  1.00  0.00              
ATOM    950 1HG1 ILE A  59     -16.728  35.276  -0.634  1.00  0.00              
ATOM    951 2HG1 ILE A  59     -18.210  34.907  -1.501  1.00  0.00              
ATOM    952 1HG2 ILE A  59     -19.817  36.690  -2.071  1.00  0.00              
ATOM    953 2HG2 ILE A  59     -19.456  38.390  -1.691  1.00  0.00              
ATOM    954 3HG2 ILE A  59     -18.575  37.565  -2.998  1.00  0.00              
ATOM    955 1HD1 ILE A  59     -16.265  34.642  -2.936  1.00  0.00              
ATOM    956 2HD1 ILE A  59     -17.304  35.962  -3.526  1.00  0.00              
ATOM    957 3HD1 ILE A  59     -15.801  36.335  -2.649  1.00  0.00              
ATOM    958  N   LYS A  60     -17.192  40.405  -1.314  1.00  0.00              
ATOM    959  CA  LYS A  60     -17.594  41.774  -1.000  1.00  0.00              
ATOM    960  C   LYS A  60     -19.081  42.095  -1.193  1.00  0.00              
ATOM    961  O   LYS A  60     -19.687  42.780  -0.364  1.00  0.00              
ATOM    962  CB  LYS A  60     -16.761  42.743  -1.840  1.00  0.00              
ATOM    963  CG  LYS A  60     -15.289  42.808  -1.452  1.00  0.00              
ATOM    964  CD  LYS A  60     -14.522  43.765  -2.352  1.00  0.00              
ATOM    965  CE  LYS A  60     -13.048  43.817  -1.977  1.00  0.00              
ATOM    966  NZ  LYS A  60     -12.275  44.711  -2.881  1.00  0.00              
ATOM    967  H   LYS A  60     -16.712  40.220  -2.184  1.00  0.00              
ATOM    968  HA  LYS A  60     -17.417  41.951   0.061  1.00  0.00              
ATOM    969 1HB  LYS A  60     -16.817  42.456  -2.891  1.00  0.00              
ATOM    970 2HB  LYS A  60     -17.174  43.748  -1.753  1.00  0.00              
ATOM    971 1HG  LYS A  60     -15.200  43.144  -0.419  1.00  0.00              
ATOM    972 2HG  LYS A  60     -14.848  41.815  -1.532  1.00  0.00              
ATOM    973 1HD  LYS A  60     -14.613  43.441  -3.390  1.00  0.00              
ATOM    974 2HD  LYS A  60     -14.944  44.765  -2.264  1.00  0.00              
ATOM    975 1HE  LYS A  60     -12.945  44.177  -0.955  1.00  0.00              
ATOM    976 2HE  LYS A  60     -12.624  42.814  -2.030  1.00  0.00              
ATOM    977 1HZ  LYS A  60     -11.305  44.717  -2.600  1.00  0.00              
ATOM    978 2HZ  LYS A  60     -12.348  44.375  -3.832  1.00  0.00              
ATOM    979 3HZ  LYS A  60     -12.647  45.648  -2.827  1.00  0.00              
ATOM    980  N   ASN A  61     -19.664  41.615  -2.287  1.00  0.00              
ATOM    981  CA  ASN A  61     -21.066  41.897  -2.565  1.00  0.00              
ATOM    982  C   ASN A  61     -21.712  40.902  -3.512  1.00  0.00              
ATOM    983  O   ASN A  61     -21.093  39.924  -3.922  1.00  0.00              
ATOM    984  CB  ASN A  61     -21.211  43.304  -3.117  1.00  0.00              
ATOM    985  CG  ASN A  61     -20.408  43.519  -4.369  1.00  0.00              
ATOM    986  OD1 ASN A  61     -20.745  42.992  -5.436  1.00  0.00              
ATOM    987  ND2 ASN A  61     -19.352  44.284  -4.262  1.00  0.00              
ATOM    988  H   ASN A  61     -19.138  41.048  -2.936  1.00  0.00              
ATOM    989  HA  ASN A  61     -21.630  41.804  -1.636  1.00  0.00              
ATOM    990 1HB  ASN A  61     -22.262  43.503  -3.333  1.00  0.00              
ATOM    991 2HB  ASN A  61     -20.890  44.025  -2.365  1.00  0.00              
ATOM    992 1HD2 ASN A  61     -18.780  44.463  -5.063  1.00  0.00              
ATOM    993 2HD2 ASN A  61     -19.117  44.690  -3.379  1.00  0.00              
ATOM    994  N   GLU A  62     -22.972  41.165  -3.837  1.00  0.00              
ATOM    995  CA  GLU A  62     -23.776  40.257  -4.638  1.00  0.00              
ATOM    996  C   GLU A  62     -23.246  40.138  -6.056  1.00  0.00              
ATOM    997  O   GLU A  62     -23.541  39.172  -6.750  1.00  0.00              
ATOM    998  CB  GLU A  62     -25.233  40.727  -4.669  1.00  0.00              
ATOM    999  CG  GLU A  62     -25.461  42.017  -5.444  1.00  0.00              
ATOM   1000  CD  GLU A  62     -26.834  42.592  -5.230  1.00  0.00              
ATOM   1001  OE1 GLU A  62     -27.560  42.063  -4.424  1.00  0.00              
ATOM   1002  OE2 GLU A  62     -27.156  43.563  -5.874  1.00  0.00              
ATOM   1003  H   GLU A  62     -23.382  42.030  -3.513  1.00  0.00              
ATOM   1004  HA  GLU A  62     -23.740  39.268  -4.181  1.00  0.00              
ATOM   1005 1HB  GLU A  62     -25.855  39.952  -5.118  1.00  0.00              
ATOM   1006 2HB  GLU A  62     -25.587  40.881  -3.650  1.00  0.00              
ATOM   1007 1HG  GLU A  62     -24.719  42.751  -5.133  1.00  0.00              
ATOM   1008 2HG  GLU A  62     -25.316  41.821  -6.505  1.00  0.00              
ATOM   1009  N   ASP A  63     -22.476  41.129  -6.488  1.00  0.00              
ATOM   1010  CA  ASP A  63     -21.876  41.112  -7.817  1.00  0.00              
ATOM   1011  C   ASP A  63     -20.463  40.531  -7.811  1.00  0.00              
ATOM   1012  O   ASP A  63     -19.877  40.298  -8.867  1.00  0.00              
ATOM   1013  CB  ASP A  63     -21.844  42.529  -8.397  1.00  0.00              
ATOM   1014  CG  ASP A  63     -23.232  43.083  -8.685  1.00  0.00              
ATOM   1015  OD1 ASP A  63     -24.124  42.303  -8.924  1.00  0.00              
ATOM   1016  OD2 ASP A  63     -23.388  44.280  -8.664  1.00  0.00              
ATOM   1017  H   ASP A  63     -22.300  41.915  -5.879  1.00  0.00              
ATOM   1018  HA  ASP A  63     -22.476  40.466  -8.458  1.00  0.00              
ATOM   1019 1HB  ASP A  63     -21.340  43.197  -7.698  1.00  0.00              
ATOM   1020 2HB  ASP A  63     -21.269  42.529  -9.323  1.00  0.00              
ATOM   1021  N   ASP A  64     -19.921  40.300  -6.618  1.00  0.00              
ATOM   1022  CA  ASP A  64     -18.579  39.739  -6.474  1.00  0.00              
ATOM   1023  C   ASP A  64     -18.632  38.224  -6.610  1.00  0.00              
ATOM   1024  O   ASP A  64     -18.525  37.497  -5.622  1.00  0.00              
ATOM   1025  CB  ASP A  64     -17.982  40.122  -5.120  1.00  0.00              
ATOM   1026  CG  ASP A  64     -16.519  39.739  -4.996  1.00  0.00              
ATOM   1027  OD1 ASP A  64     -15.907  39.375  -6.023  1.00  0.00              
ATOM   1028  OD2 ASP A  64     -15.982  39.803  -3.872  1.00  0.00              
ATOM   1029  H   ASP A  64     -20.454  40.519  -5.789  1.00  0.00              
ATOM   1030  HA  ASP A  64     -17.947  40.148  -7.263  1.00  0.00              
ATOM   1031 1HB  ASP A  64     -18.076  41.198  -4.972  1.00  0.00              
ATOM   1032 2HB  ASP A  64     -18.542  39.631  -4.323  1.00  0.00              
ATOM   1033  N   VAL A  65     -18.840  37.755  -7.835  1.00  0.00              
ATOM   1034  CA  VAL A  65     -18.936  36.325  -8.087  1.00  0.00              
ATOM   1035  C   VAL A  65     -17.886  35.826  -9.072  1.00  0.00              
ATOM   1036  O   VAL A  65     -17.829  34.635  -9.367  1.00  0.00              
ATOM   1037  CB  VAL A  65     -20.336  35.984  -8.632  1.00  0.00              
ATOM   1038  CG1 VAL A  65     -21.406  36.342  -7.611  1.00  0.00              
ATOM   1039  CG2 VAL A  65     -20.574  36.718  -9.943  1.00  0.00              
ATOM   1040  H   VAL A  65     -18.934  38.399  -8.608  1.00  0.00              
ATOM   1041  HA  VAL A  65     -18.765  35.796  -7.149  1.00  0.00              
ATOM   1042  HB  VAL A  65     -20.398  34.909  -8.799  1.00  0.00              
ATOM   1043 1HG1 VAL A  65     -22.389  36.094  -8.012  1.00  0.00              
ATOM   1044 2HG1 VAL A  65     -21.236  35.779  -6.694  1.00  0.00              
ATOM   1045 3HG1 VAL A  65     -21.361  37.410  -7.396  1.00  0.00              
ATOM   1046 1HG2 VAL A  65     -21.565  36.472 -10.322  1.00  0.00              
ATOM   1047 2HG2 VAL A  65     -20.506  37.793  -9.776  1.00  0.00              
ATOM   1048 3HG2 VAL A  65     -19.821  36.415 -10.671  1.00  0.00              
ATOM   1049  N   LYS A  66     -17.054  36.732  -9.574  1.00  0.00              
ATOM   1050  CA  LYS A  66     -16.014  36.354 -10.527  1.00  0.00              
ATOM   1051  C   LYS A  66     -14.951  35.441  -9.933  1.00  0.00              
ATOM   1052  O   LYS A  66     -14.503  34.500 -10.582  1.00  0.00              
ATOM   1053  CB  LYS A  66     -15.349  37.607 -11.098  1.00  0.00              
ATOM   1054  CG  LYS A  66     -16.234  38.419 -12.034  1.00  0.00              
ATOM   1055  CD  LYS A  66     -15.511  39.656 -12.545  1.00  0.00              
ATOM   1056  CE  LYS A  66     -16.397  40.472 -13.474  1.00  0.00              
ATOM   1057  NZ  LYS A  66     -15.715  41.706 -13.952  1.00  0.00              
ATOM   1058  H   LYS A  66     -17.137  37.700  -9.296  1.00  0.00              
ATOM   1059  HA  LYS A  66     -16.473  35.772 -11.327  1.00  0.00              
ATOM   1060 1HB  LYS A  66     -15.040  38.260 -10.280  1.00  0.00              
ATOM   1061 2HB  LYS A  66     -14.451  37.325 -11.647  1.00  0.00              
ATOM   1062 1HG  LYS A  66     -16.526  37.802 -12.885  1.00  0.00              
ATOM   1063 2HG  LYS A  66     -17.135  38.727 -11.506  1.00  0.00              
ATOM   1064 1HD  LYS A  66     -15.213  40.278 -11.700  1.00  0.00              
ATOM   1065 2HD  LYS A  66     -14.613  39.356 -13.086  1.00  0.00              
ATOM   1066 1HE  LYS A  66     -16.674  39.868 -14.336  1.00  0.00              
ATOM   1067 2HE  LYS A  66     -17.309  40.757 -12.949  1.00  0.00              
ATOM   1068 1HZ  LYS A  66     -16.335  42.218 -14.563  1.00  0.00              
ATOM   1069 2HZ  LYS A  66     -15.470  42.284 -13.160  1.00  0.00              
ATOM   1070 3HZ  LYS A  66     -14.878  41.454 -14.457  1.00  0.00              
ATOM   1071  N   SER A  67     -14.534  35.729  -8.708  1.00  0.00              
ATOM   1072  CA  SER A  67     -13.621  34.845  -8.004  1.00  0.00              
ATOM   1073  C   SER A  67     -14.276  33.495  -7.751  1.00  0.00              
ATOM   1074  O   SER A  67     -13.646  32.455  -7.914  1.00  0.00              
ATOM   1075  CB  SER A  67     -13.191  35.470  -6.691  1.00  0.00              
ATOM   1076  OG  SER A  67     -12.273  34.651  -6.022  1.00  0.00              
ATOM   1077  H   SER A  67     -14.851  36.573  -8.252  1.00  0.00              
ATOM   1078  HA  SER A  67     -12.735  34.697  -8.624  1.00  0.00              
ATOM   1079 1HB  SER A  67     -12.742  36.444  -6.882  1.00  0.00              
ATOM   1080 2HB  SER A  67     -14.066  35.630  -6.062  1.00  0.00              
ATOM   1081  HG  SER A  67     -11.660  34.337  -6.691  1.00  0.00              
ATOM   1082  N   LEU A  68     -15.540  33.513  -7.347  1.00  0.00              
ATOM   1083  CA  LEU A  68     -16.267  32.277  -7.112  1.00  0.00              
ATOM   1084  C   LEU A  68     -16.381  31.456  -8.378  1.00  0.00              
ATOM   1085  O   LEU A  68     -16.304  30.234  -8.335  1.00  0.00              
ATOM   1086  CB  LEU A  68     -17.669  32.580  -6.568  1.00  0.00              
ATOM   1087  CG  LEU A  68     -17.720  33.166  -5.152  1.00  0.00              
ATOM   1088  CD1 LEU A  68     -19.141  33.616  -4.839  1.00  0.00              
ATOM   1089  CD2 LEU A  68     -17.245  32.122  -4.153  1.00  0.00              
ATOM   1090  H   LEU A  68     -16.009  34.395  -7.200  1.00  0.00              
ATOM   1091  HA  LEU A  68     -15.718  31.687  -6.380  1.00  0.00              
ATOM   1092 1HB  LEU A  68     -18.155  33.289  -7.237  1.00  0.00              
ATOM   1093 2HB  LEU A  68     -18.248  31.657  -6.567  1.00  0.00              
ATOM   1094  HG  LEU A  68     -17.074  34.042  -5.096  1.00  0.00              
ATOM   1095 1HD1 LEU A  68     -19.177  34.032  -3.832  1.00  0.00              
ATOM   1096 2HD1 LEU A  68     -19.448  34.376  -5.556  1.00  0.00              
ATOM   1097 3HD1 LEU A  68     -19.815  32.762  -4.902  1.00  0.00              
ATOM   1098 1HD2 LEU A  68     -17.280  32.538  -3.146  1.00  0.00              
ATOM   1099 2HD2 LEU A  68     -17.892  31.246  -4.206  1.00  0.00              
ATOM   1100 3HD2 LEU A  68     -16.221  31.832  -4.389  1.00  0.00              
ATOM   1101  N   SER A  69     -16.578  32.126  -9.504  1.00  0.00              
ATOM   1102  CA  SER A  69     -16.623  31.439 -10.781  1.00  0.00              
ATOM   1103  C   SER A  69     -15.322  30.714 -11.044  1.00  0.00              
ATOM   1104  O   SER A  69     -15.325  29.560 -11.461  1.00  0.00              
ATOM   1105  CB  SER A  69     -16.901  32.424 -11.899  1.00  0.00              
ATOM   1106  OG  SER A  69     -16.926  31.778 -13.143  1.00  0.00              
ATOM   1107  H   SER A  69     -16.699  33.129  -9.480  1.00  0.00              
ATOM   1108  HA  SER A  69     -17.432  30.708 -10.752  1.00  0.00              
ATOM   1109 1HB  SER A  69     -17.857  32.915 -11.723  1.00  0.00              
ATOM   1110 2HB  SER A  69     -16.133  33.196 -11.903  1.00  0.00              
ATOM   1111  HG  SER A  69     -17.106  32.461 -13.793  1.00  0.00              
ATOM   1112  N   ARG A  70     -14.213  31.396 -10.798  1.00  0.00              
ATOM   1113  CA  ARG A  70     -12.899  30.811 -11.013  1.00  0.00              
ATOM   1114  C   ARG A  70     -12.686  29.610 -10.109  1.00  0.00              
ATOM   1115  O   ARG A  70     -12.118  28.611 -10.528  1.00  0.00              
ATOM   1116  CB  ARG A  70     -11.805  31.837 -10.757  1.00  0.00              
ATOM   1117  CG  ARG A  70     -11.672  32.910 -11.825  1.00  0.00              
ATOM   1118  CD  ARG A  70     -10.454  33.737 -11.625  1.00  0.00              
ATOM   1119  NE  ARG A  70     -10.618  34.690 -10.540  1.00  0.00              
ATOM   1120  CZ  ARG A  70     -11.099  35.941 -10.686  1.00  0.00              
ATOM   1121  NH1 ARG A  70     -11.457  36.372 -11.875  1.00  0.00              
ATOM   1122  NH2 ARG A  70     -11.210  36.733  -9.635  1.00  0.00              
ATOM   1123  H   ARG A  70     -14.279  32.344 -10.455  1.00  0.00              
ATOM   1124  HA  ARG A  70     -12.838  30.467 -12.046  1.00  0.00              
ATOM   1125 1HB  ARG A  70     -11.992  32.338  -9.808  1.00  0.00              
ATOM   1126 2HB  ARG A  70     -10.843  31.331 -10.676  1.00  0.00              
ATOM   1127 1HG  ARG A  70     -11.610  32.441 -12.807  1.00  0.00              
ATOM   1128 2HG  ARG A  70     -12.542  33.567 -11.792  1.00  0.00              
ATOM   1129 1HD  ARG A  70      -9.611  33.090 -11.386  1.00  0.00              
ATOM   1130 2HD  ARG A  70     -10.238  34.292 -12.537  1.00  0.00              
ATOM   1131  HE  ARG A  70     -10.353  34.395  -9.610  1.00  0.00              
ATOM   1132 1HH1 ARG A  70     -11.372  35.766 -12.679  1.00  0.00              
ATOM   1133 2HH1 ARG A  70     -11.817  37.309 -11.985  1.00  0.00              
ATOM   1134 1HH2 ARG A  70     -10.934  36.401  -8.720  1.00  0.00              
ATOM   1135 2HH2 ARG A  70     -11.570  37.670  -9.744  1.00  0.00              
ATOM   1136  N   VAL A  71     -13.142  29.721  -8.868  1.00  0.00              
ATOM   1137  CA  VAL A  71     -13.129  28.602  -7.934  1.00  0.00              
ATOM   1138  C   VAL A  71     -13.933  27.393  -8.417  1.00  0.00              
ATOM   1139  O   VAL A  71     -13.452  26.265  -8.362  1.00  0.00              
ATOM   1140  CB  VAL A  71     -13.668  29.040  -6.566  1.00  0.00              
ATOM   1141  CG1 VAL A  71     -13.880  27.844  -5.673  1.00  0.00              
ATOM   1142  CG2 VAL A  71     -12.719  30.017  -5.923  1.00  0.00              
ATOM   1143  H   VAL A  71     -13.510  30.611  -8.564  1.00  0.00              
ATOM   1144  HA  VAL A  71     -12.098  28.266  -7.811  1.00  0.00              
ATOM   1145  HB  VAL A  71     -14.639  29.516  -6.704  1.00  0.00              
ATOM   1146 1HG1 VAL A  71     -14.264  28.175  -4.707  1.00  0.00              
ATOM   1147 2HG1 VAL A  71     -14.598  27.168  -6.136  1.00  0.00              
ATOM   1148 3HG1 VAL A  71     -12.933  27.326  -5.528  1.00  0.00              
ATOM   1149 1HG2 VAL A  71     -13.112  30.322  -4.954  1.00  0.00              
ATOM   1150 2HG2 VAL A  71     -11.746  29.544  -5.789  1.00  0.00              
ATOM   1151 3HG2 VAL A  71     -12.611  30.893  -6.563  1.00  0.00              
ATOM   1152  N   MET A  72     -15.159  27.631  -8.875  1.00  0.00              
ATOM   1153  CA  MET A  72     -16.032  26.556  -9.341  1.00  0.00              
ATOM   1154  C   MET A  72     -15.449  25.856 -10.567  1.00  0.00              
ATOM   1155  O   MET A  72     -15.608  24.649 -10.739  1.00  0.00              
ATOM   1156  CB  MET A  72     -17.423  27.106  -9.653  1.00  0.00              
ATOM   1157  CG  MET A  72     -18.193  27.598  -8.436  1.00  0.00              
ATOM   1158  SD  MET A  72     -19.906  28.015  -8.819  1.00  0.00              
ATOM   1159  CE  MET A  72     -19.704  29.635  -9.554  1.00  0.00              
ATOM   1160  H   MET A  72     -15.494  28.583  -8.901  1.00  0.00              
ATOM   1161  HA  MET A  72     -16.110  25.808  -8.552  1.00  0.00              
ATOM   1162 1HB  MET A  72     -17.336  27.937 -10.352  1.00  0.00              
ATOM   1163 2HB  MET A  72     -18.020  26.332 -10.136  1.00  0.00              
ATOM   1164 1HG  MET A  72     -18.190  26.827  -7.667  1.00  0.00              
ATOM   1165 2HG  MET A  72     -17.706  28.485  -8.031  1.00  0.00              
ATOM   1166 1HE  MET A  72     -20.679  30.027  -9.845  1.00  0.00              
ATOM   1167 2HE  MET A  72     -19.242  30.308  -8.831  1.00  0.00              
ATOM   1168 3HE  MET A  72     -19.066  29.557 -10.436  1.00  0.00              
ATOM   1169  N   ILE A  73     -14.767  26.625 -11.411  1.00  0.00              
ATOM   1170  CA  ILE A  73     -14.048  26.069 -12.547  1.00  0.00              
ATOM   1171  C   ILE A  73     -12.862  25.235 -12.078  1.00  0.00              
ATOM   1172  O   ILE A  73     -12.603  24.152 -12.600  1.00  0.00              
ATOM   1173  CB  ILE A  73     -13.557  27.183 -13.489  1.00  0.00              
ATOM   1174  CG1 ILE A  73     -14.745  27.871 -14.167  1.00  0.00              
ATOM   1175  CG2 ILE A  73     -12.601  26.619 -14.529  1.00  0.00              
ATOM   1176  CD1 ILE A  73     -14.385  29.162 -14.867  1.00  0.00              
ATOM   1177  H   ILE A  73     -14.748  27.623 -11.257  1.00  0.00              
ATOM   1178  HA  ILE A  73     -14.733  25.442 -13.117  1.00  0.00              
ATOM   1179  HB  ILE A  73     -13.039  27.947 -12.910  1.00  0.00              
ATOM   1180 1HG1 ILE A  73     -15.186  27.197 -14.900  1.00  0.00              
ATOM   1181 2HG1 ILE A  73     -15.511  28.091 -13.423  1.00  0.00              
ATOM   1182 1HG2 ILE A  73     -12.264  27.420 -15.187  1.00  0.00              
ATOM   1183 2HG2 ILE A  73     -11.741  26.174 -14.029  1.00  0.00              
ATOM   1184 3HG2 ILE A  73     -13.112  25.857 -15.117  1.00  0.00              
ATOM   1185 1HD1 ILE A  73     -15.278  29.590 -15.322  1.00  0.00              
ATOM   1186 2HD1 ILE A  73     -13.973  29.866 -14.143  1.00  0.00              
ATOM   1187 3HD1 ILE A  73     -13.645  28.962 -15.640  1.00  0.00              
ATOM   1188  N   HIS A  74     -12.148  25.746 -11.084  1.00  0.00              
ATOM   1189  CA  HIS A  74     -10.961  25.069 -10.584  1.00  0.00              
ATOM   1190  C   HIS A  74     -11.282  23.688 -10.023  1.00  0.00              
ATOM   1191  O   HIS A  74     -10.466  22.770 -10.111  1.00  0.00              
ATOM   1192  CB  HIS A  74     -10.279  25.916  -9.504  1.00  0.00              
ATOM   1193  CG  HIS A  74      -9.595  27.135 -10.039  1.00  0.00              
ATOM   1194  ND1 HIS A  74      -9.163  28.162  -9.226  1.00  0.00              
ATOM   1195  CD2 HIS A  74      -9.269  27.494 -11.303  1.00  0.00              
ATOM   1196  CE1 HIS A  74      -8.600  29.100  -9.968  1.00  0.00              
ATOM   1197  NE2 HIS A  74      -8.652  28.718 -11.231  1.00  0.00              
ATOM   1198  H   HIS A  74     -12.430  26.620 -10.663  1.00  0.00              
ATOM   1199  HA  HIS A  74     -10.260  24.912 -11.404  1.00  0.00              
ATOM   1200 1HB  HIS A  74     -11.020  26.234  -8.770  1.00  0.00              
ATOM   1201 2HB  HIS A  74      -9.539  25.311  -8.982  1.00  0.00              
ATOM   1202  HD2 HIS A  74      -9.462  26.918 -12.209  1.00  0.00              
ATOM   1203  HE1 HIS A  74      -8.166  30.029  -9.600  1.00  0.00              
ATOM   1204  HE2 HIS A  74      -8.297  29.238 -12.021  1.00  0.00              
ATOM   1205  N   VAL A  75     -12.468  23.548  -9.443  1.00  0.00              
ATOM   1206  CA  VAL A  75     -12.875  22.285  -8.837  1.00  0.00              
ATOM   1207  C   VAL A  75     -12.838  21.151  -9.856  1.00  0.00              
ATOM   1208  O   VAL A  75     -12.371  20.049  -9.558  1.00  0.00              
ATOM   1209  CB  VAL A  75     -14.291  22.376  -8.238  1.00  0.00              
ATOM   1210  CG1 VAL A  75     -14.800  20.994  -7.849  1.00  0.00              
ATOM   1211  CG2 VAL A  75     -14.308  23.321  -7.045  1.00  0.00              
ATOM   1212  H   VAL A  75     -13.104  24.332  -9.421  1.00  0.00              
ATOM   1213  HA  VAL A  75     -12.180  22.048  -8.030  1.00  0.00              
ATOM   1214  HB  VAL A  75     -14.975  22.749  -9.001  1.00  0.00              
ATOM   1215 1HG1 VAL A  75     -15.802  21.080  -7.429  1.00  0.00              
ATOM   1216 2HG1 VAL A  75     -14.831  20.356  -8.732  1.00  0.00              
ATOM   1217 3HG1 VAL A  75     -14.132  20.556  -7.107  1.00  0.00              
ATOM   1218 1HG2 VAL A  75     -15.316  23.373  -6.636  1.00  0.00              
ATOM   1219 2HG2 VAL A  75     -13.624  22.953  -6.280  1.00  0.00              
ATOM   1220 3HG2 VAL A  75     -13.994  24.315  -7.364  1.00  0.00              
ATOM   1221  N   PHE A  76     -13.325  21.426 -11.060  1.00  0.00              
ATOM   1222  CA  PHE A  76     -13.390  20.411 -12.103  1.00  0.00              
ATOM   1223  C   PHE A  76     -12.165  20.430 -13.017  1.00  0.00              
ATOM   1224  O   PHE A  76     -12.160  19.776 -14.058  1.00  0.00              
ATOM   1225  CB  PHE A  76     -14.654  20.606 -12.943  1.00  0.00              
ATOM   1226  CG  PHE A  76     -15.928  20.358 -12.186  1.00  0.00              
ATOM   1227  CD1 PHE A  76     -16.953  21.292 -12.202  1.00  0.00              
ATOM   1228  CD2 PHE A  76     -16.103  19.192 -11.457  1.00  0.00              
ATOM   1229  CE1 PHE A  76     -18.126  21.065 -11.507  1.00  0.00              
ATOM   1230  CE2 PHE A  76     -17.275  18.962 -10.761  1.00  0.00              
ATOM   1231  CZ  PHE A  76     -18.287  19.901 -10.786  1.00  0.00              
ATOM   1232  H   PHE A  76     -13.659  22.358 -11.259  1.00  0.00              
ATOM   1233  HA  PHE A  76     -13.412  19.429 -11.629  1.00  0.00              
ATOM   1234 1HB  PHE A  76     -14.680  21.623 -13.330  1.00  0.00              
ATOM   1235 2HB  PHE A  76     -14.629  19.931 -13.798  1.00  0.00              
ATOM   1236  HD1 PHE A  76     -16.826  22.212 -12.773  1.00  0.00              
ATOM   1237  HD2 PHE A  76     -15.303  18.451 -11.436  1.00  0.00              
ATOM   1238  HE1 PHE A  76     -18.923  21.808 -11.528  1.00  0.00              
ATOM   1239  HE2 PHE A  76     -17.400  18.042 -10.192  1.00  0.00              
ATOM   1240  HZ  PHE A  76     -19.210  19.722 -10.237  1.00  0.00              
ATOM   1241  N   SER A  77     -11.129  21.167 -12.625  1.00  0.00              
ATOM   1242  CA  SER A  77      -9.942  21.310 -13.468  1.00  0.00              
ATOM   1243  C   SER A  77      -9.106  20.031 -13.528  1.00  0.00              
ATOM   1244  O   SER A  77      -8.272  19.877 -14.422  1.00  0.00              
ATOM   1245  CB  SER A  77      -9.084  22.451 -12.955  1.00  0.00              
ATOM   1246  OG  SER A  77      -8.500  22.126 -11.724  1.00  0.00              
ATOM   1247  H   SER A  77     -11.158  21.639 -11.732  1.00  0.00              
ATOM   1248  HA  SER A  77     -10.265  21.485 -14.495  1.00  0.00              
ATOM   1249 1HB  SER A  77      -8.305  22.675 -13.683  1.00  0.00              
ATOM   1250 2HB  SER A  77      -9.697  23.345 -12.846  1.00  0.00              
ATOM   1251  HG  SER A  77      -7.979  22.891 -11.469  1.00  0.00              
ATOM   1252  N   ASP A  78      -9.337  19.116 -12.589  1.00  0.00              
ATOM   1253  CA  ASP A  78      -8.573  17.869 -12.541  1.00  0.00              
ATOM   1254  C   ASP A  78      -9.165  16.789 -13.452  1.00  0.00              
ATOM   1255  O   ASP A  78      -8.658  15.670 -13.507  1.00  0.00              
ATOM   1256  CB  ASP A  78      -8.454  17.348 -11.102  1.00  0.00              
ATOM   1257  CG  ASP A  78      -9.799  16.949 -10.503  1.00  0.00              
ATOM   1258  OD1 ASP A  78     -10.843  17.204 -11.140  1.00  0.00              
ATOM   1259  OD2 ASP A  78      -9.810  16.377  -9.391  1.00  0.00              
ATOM   1260  H   ASP A  78     -10.053  19.282 -11.895  1.00  0.00              
ATOM   1261  HA  ASP A  78      -7.569  18.063 -12.920  1.00  0.00              
ATOM   1262 1HB  ASP A  78      -7.791  16.482 -11.082  1.00  0.00              
ATOM   1263 2HB  ASP A  78      -8.005  18.117 -10.472  1.00  0.00              
ATOM   1264  N   GLY A  79     -10.241  17.125 -14.156  1.00  0.00              
ATOM   1265  CA  GLY A  79     -10.852  16.204 -15.100  1.00  0.00              
ATOM   1266  C   GLY A  79     -11.856  15.249 -14.477  1.00  0.00              
ATOM   1267  O   GLY A  79     -12.395  14.372 -15.153  1.00  0.00              
ATOM   1268  H   GLY A  79     -10.644  18.043 -14.034  1.00  0.00              
ATOM   1269 1HA  GLY A  79     -11.360  16.768 -15.882  1.00  0.00              
ATOM   1270 2HA  GLY A  79     -10.076  15.611 -15.584  1.00  0.00              
ATOM   1271  N   VAL A  80     -12.114  15.412 -13.184  1.00  0.00              
ATOM   1272  CA  VAL A  80     -13.070  14.551 -12.496  1.00  0.00              
ATOM   1273  C   VAL A  80     -14.366  15.298 -12.192  1.00  0.00              
ATOM   1274  O   VAL A  80     -14.351  16.381 -11.607  1.00  0.00              
ATOM   1275  CB  VAL A  80     -12.464  14.024 -11.182  1.00  0.00              
ATOM   1276  CG1 VAL A  80     -13.468  13.148 -10.446  1.00  0.00              
ATOM   1277  CG2 VAL A  80     -11.186  13.252 -11.474  1.00  0.00              
ATOM   1278  H   VAL A  80     -11.645  16.141 -12.665  1.00  0.00              
ATOM   1279  HA  VAL A  80     -13.322  13.718 -13.153  1.00  0.00              
ATOM   1280  HB  VAL A  80     -12.239  14.869 -10.531  1.00  0.00              
ATOM   1281 1HG1 VAL A  80     -13.023  12.784  -9.520  1.00  0.00              
ATOM   1282 2HG1 VAL A  80     -14.359  13.730 -10.216  1.00  0.00              
ATOM   1283 3HG1 VAL A  80     -13.739  12.300 -11.075  1.00  0.00              
ATOM   1284 1HG2 VAL A  80     -10.763  12.883 -10.540  1.00  0.00              
ATOM   1285 2HG2 VAL A  80     -11.412  12.410 -12.129  1.00  0.00              
ATOM   1286 3HG2 VAL A  80     -10.468  13.910 -11.963  1.00  0.00              
ATOM   1287  N   THR A  81     -15.487  14.719 -12.606  1.00  0.00              
ATOM   1288  CA  THR A  81     -16.782  15.348 -12.398  1.00  0.00              
ATOM   1289  C   THR A  81     -17.767  14.356 -11.796  1.00  0.00              
ATOM   1290  O   THR A  81     -17.884  13.219 -12.252  1.00  0.00              
ATOM   1291  CB  THR A  81     -17.348  15.910 -13.715  1.00  0.00              
ATOM   1292  OG1 THR A  81     -16.431  16.867 -14.262  1.00  0.00              
ATOM   1293  CG2 THR A  81     -18.692  16.581 -13.476  1.00  0.00              
ATOM   1294  H   THR A  81     -15.443  13.826 -13.075  1.00  0.00              
ATOM   1295  HA  THR A  81     -16.659  16.171 -11.694  1.00  0.00              
ATOM   1296  HB  THR A  81     -17.476  15.099 -14.432  1.00  0.00              
ATOM   1297  HG1 THR A  81     -16.062  17.398 -13.552  1.00  0.00              
ATOM   1298 1HG2 THR A  81     -19.076  16.972 -14.417  1.00  0.00              
ATOM   1299 2HG2 THR A  81     -19.395  15.853 -13.070  1.00  0.00              
ATOM   1300 3HG2 THR A  81     -18.568  17.399 -12.767  1.00  0.00              
ATOM   1301  N   ASN A  82     -18.464  14.797 -10.755  1.00  0.00              
ATOM   1302  CA  ASN A  82     -19.472  13.978 -10.105  1.00  0.00              
ATOM   1303  C   ASN A  82     -20.492  14.854  -9.388  1.00  0.00              
ATOM   1304  O   ASN A  82     -20.262  16.051  -9.190  1.00  0.00              
ATOM   1305  CB  ASN A  82     -18.829  12.998  -9.142  1.00  0.00              
ATOM   1306  CG  ASN A  82     -18.068  13.685  -8.041  1.00  0.00              
ATOM   1307  OD1 ASN A  82     -18.634  14.479  -7.281  1.00  0.00              
ATOM   1308  ND2 ASN A  82     -16.796  13.395  -7.942  1.00  0.00              
ATOM   1309  H   ASN A  82     -18.286  15.728 -10.407  1.00  0.00              
ATOM   1310  HA  ASN A  82     -20.012  13.420 -10.872  1.00  0.00              
ATOM   1311 1HB  ASN A  82     -19.598  12.366  -8.697  1.00  0.00              
ATOM   1312 2HB  ASN A  82     -18.146  12.347  -9.688  1.00  0.00              
ATOM   1313 1HD2 ASN A  82     -16.240  13.822  -7.228  1.00  0.00              
ATOM   1314 2HD2 ASN A  82     -16.380  12.747  -8.579  1.00  0.00              
ATOM   1315  N   TRP A  83     -21.617  14.255  -9.013  1.00  0.00              
ATOM   1316  CA  TRP A  83     -22.723  14.991  -8.406  1.00  0.00              
ATOM   1317  C   TRP A  83     -22.397  15.466  -6.990  1.00  0.00              
ATOM   1318  O   TRP A  83     -22.932  16.476  -6.525  1.00  0.00              
ATOM   1319  CB  TRP A  83     -23.978  14.118  -8.373  1.00  0.00              
ATOM   1320  CG  TRP A  83     -24.586  13.891  -9.724  1.00  0.00              
ATOM   1321  CD1 TRP A  83     -24.575  12.731 -10.439  1.00  0.00              
ATOM   1322  CD2 TRP A  83     -25.304  14.854 -10.533  1.00  0.00              
ATOM   1323  NE1 TRP A  83     -25.231  12.905 -11.632  1.00  0.00              
ATOM   1324  CE2 TRP A  83     -25.685  14.198 -11.706  1.00  0.00              
ATOM   1325  CE3 TRP A  83     -25.648  16.200 -10.358  1.00  0.00              
ATOM   1326  CZ2 TRP A  83     -26.395  14.839 -12.709  1.00  0.00              
ATOM   1327  CZ3 TRP A  83     -26.361  16.844 -11.363  1.00  0.00              
ATOM   1328  CH2 TRP A  83     -26.725  16.180 -12.507  1.00  0.00              
ATOM   1329  H   TRP A  83     -21.707  13.258  -9.152  1.00  0.00              
ATOM   1330  HA  TRP A  83     -22.920  15.878  -9.009  1.00  0.00              
ATOM   1331 1HB  TRP A  83     -23.735  13.147  -7.939  1.00  0.00              
ATOM   1332 2HB  TRP A  83     -24.728  14.583  -7.733  1.00  0.00              
ATOM   1333  HD1 TRP A  83     -24.112  11.802 -10.111  1.00  0.00              
ATOM   1334  HE1 TRP A  83     -25.358  12.198 -12.342  1.00  0.00              
ATOM   1335  HE3 TRP A  83     -25.364  16.732  -9.450  1.00  0.00              
ATOM   1336  HZ2 TRP A  83     -26.693  14.329 -13.625  1.00  0.00              
ATOM   1337  HZ3 TRP A  83     -26.625  17.892 -11.219  1.00  0.00              
ATOM   1338  HH2 TRP A  83     -27.285  16.714 -13.275  1.00  0.00              
ATOM   1339  N   GLY A  84     -21.529  14.728  -6.307  1.00  0.00              
ATOM   1340  CA  GLY A  84     -21.087  15.107  -4.978  1.00  0.00              
ATOM   1341  C   GLY A  84     -20.438  16.480  -4.957  1.00  0.00              
ATOM   1342  O   GLY A  84     -20.692  17.284  -4.057  1.00  0.00              
ATOM   1343  H   GLY A  84     -21.168  13.882  -6.723  1.00  0.00              
ATOM   1344 1HA  GLY A  84     -21.939  15.105  -4.297  1.00  0.00              
ATOM   1345 2HA  GLY A  84     -20.377  14.370  -4.607  1.00  0.00              
ATOM   1346  N   ARG A  85     -19.600  16.749  -5.951  1.00  0.00              
ATOM   1347  CA  ARG A  85     -18.974  18.057  -6.095  1.00  0.00              
ATOM   1348  C   ARG A  85     -20.008  19.111  -6.457  1.00  0.00              
ATOM   1349  O   ARG A  85     -19.976  20.232  -5.949  1.00  0.00              
ATOM   1350  CB  ARG A  85     -17.891  18.022  -7.163  1.00  0.00              
ATOM   1351  CG  ARG A  85     -16.636  17.255  -6.777  1.00  0.00              
ATOM   1352  CD  ARG A  85     -15.600  17.326  -7.839  1.00  0.00              
ATOM   1353  NE  ARG A  85     -14.403  16.584  -7.480  1.00  0.00              
ATOM   1354  CZ  ARG A  85     -13.279  16.540  -8.221  1.00  0.00              
ATOM   1355  NH1 ARG A  85     -13.214  17.199  -9.356  1.00  0.00              
ATOM   1356  NH2 ARG A  85     -12.241  15.835  -7.806  1.00  0.00              
ATOM   1357  H   ARG A  85     -19.391  16.027  -6.626  1.00  0.00              
ATOM   1358  HA  ARG A  85     -18.515  18.327  -5.144  1.00  0.00              
ATOM   1359 1HB  ARG A  85     -18.289  17.568  -8.070  1.00  0.00              
ATOM   1360 2HB  ARG A  85     -17.592  19.041  -7.411  1.00  0.00              
ATOM   1361 1HG  ARG A  85     -16.219  17.677  -5.862  1.00  0.00              
ATOM   1362 2HG  ARG A  85     -16.887  16.207  -6.612  1.00  0.00              
ATOM   1363 1HD  ARG A  85     -15.997  16.906  -8.763  1.00  0.00              
ATOM   1364 2HD  ARG A  85     -15.320  18.366  -8.005  1.00  0.00              
ATOM   1365  HE  ARG A  85     -14.415  16.065  -6.612  1.00  0.00              
ATOM   1366 1HH1 ARG A  85     -14.007  17.739  -9.674  1.00  0.00              
ATOM   1367 2HH1 ARG A  85     -12.371  17.166  -9.912  1.00  0.00              
ATOM   1368 1HH2 ARG A  85     -12.291  15.328  -6.933  1.00  0.00              
ATOM   1369 2HH2 ARG A  85     -11.399  15.802  -8.361  1.00  0.00              
ATOM   1370  N   ILE A  86     -20.924  18.741  -7.346  1.00  0.00              
ATOM   1371  CA  ILE A  86     -21.923  19.670  -7.854  1.00  0.00              
ATOM   1372  C   ILE A  86     -22.835  20.199  -6.743  1.00  0.00              
ATOM   1373  O   ILE A  86     -23.100  21.399  -6.672  1.00  0.00              
ATOM   1374  CB  ILE A  86     -22.779  18.999  -8.943  1.00  0.00              
ATOM   1375  CG1 ILE A  86     -21.940  18.740 -10.197  1.00  0.00              
ATOM   1376  CG2 ILE A  86     -23.988  19.859  -9.276  1.00  0.00              
ATOM   1377  CD1 ILE A  86     -22.622  17.855 -11.216  1.00  0.00              
ATOM   1378  H   ILE A  86     -20.925  17.787  -7.678  1.00  0.00              
ATOM   1379  HA  ILE A  86     -21.410  20.537  -8.268  1.00  0.00              
ATOM   1380  HB  ILE A  86     -23.123  18.028  -8.588  1.00  0.00              
ATOM   1381 1HG1 ILE A  86     -21.699  19.688 -10.676  1.00  0.00              
ATOM   1382 2HG1 ILE A  86     -20.999  18.268  -9.914  1.00  0.00              
ATOM   1383 1HG2 ILE A  86     -24.582  19.370 -10.048  1.00  0.00              
ATOM   1384 2HG2 ILE A  86     -24.596  19.994  -8.382  1.00  0.00              
ATOM   1385 3HG2 ILE A  86     -23.654  20.832  -9.637  1.00  0.00              
ATOM   1386 1HD1 ILE A  86     -21.966  17.717 -12.076  1.00  0.00              
ATOM   1387 2HD1 ILE A  86     -22.841  16.885 -10.768  1.00  0.00              
ATOM   1388 3HD1 ILE A  86     -23.550  18.323 -11.541  1.00  0.00              
ATOM   1389  N   VAL A  87     -23.304  19.311  -5.874  1.00  0.00              
ATOM   1390  CA  VAL A  87     -24.154  19.728  -4.761  1.00  0.00              
ATOM   1391  C   VAL A  87     -23.365  20.529  -3.725  1.00  0.00              
ATOM   1392  O   VAL A  87     -23.924  21.377  -3.029  1.00  0.00              
ATOM   1393  CB  VAL A  87     -24.785  18.498  -4.083  1.00  0.00              
ATOM   1394  CG1 VAL A  87     -23.759  17.784  -3.214  1.00  0.00              
ATOM   1395  CG2 VAL A  87     -25.989  18.922  -3.258  1.00  0.00              
ATOM   1396  H   VAL A  87     -23.074  18.333  -5.977  1.00  0.00              
ATOM   1397  HA  VAL A  87     -24.930  20.389  -5.148  1.00  0.00              
ATOM   1398  HB  VAL A  87     -25.100  17.793  -4.852  1.00  0.00              
ATOM   1399 1HG1 VAL A  87     -24.222  16.917  -2.743  1.00  0.00              
ATOM   1400 2HG1 VAL A  87     -22.923  17.458  -3.832  1.00  0.00              
ATOM   1401 3HG1 VAL A  87     -23.398  18.466  -2.444  1.00  0.00              
ATOM   1402 1HG2 VAL A  87     -26.431  18.047  -2.782  1.00  0.00              
ATOM   1403 2HG2 VAL A  87     -25.674  19.632  -2.492  1.00  0.00              
ATOM   1404 3HG2 VAL A  87     -26.728  19.393  -3.907  1.00  0.00              
ATOM   1405  N   THR A  88     -22.066  20.261  -3.627  1.00  0.00              
ATOM   1406  CA  THR A  88     -21.198  21.047  -2.758  1.00  0.00              
ATOM   1407  C   THR A  88     -21.029  22.455  -3.318  1.00  0.00              
ATOM   1408  O   THR A  88     -21.044  23.436  -2.573  1.00  0.00              
ATOM   1409  CB  THR A  88     -19.820  20.381  -2.591  1.00  0.00              
ATOM   1410  OG1 THR A  88     -19.982  19.078  -2.017  1.00  0.00              
ATOM   1411  CG2 THR A  88     -18.928  21.221  -1.688  1.00  0.00              
ATOM   1412  H   THR A  88     -21.669  19.501  -4.161  1.00  0.00              
ATOM   1413  HA  THR A  88     -21.672  21.131  -1.780  1.00  0.00              
ATOM   1414  HB  THR A  88     -19.345  20.277  -3.566  1.00  0.00              
ATOM   1415  HG1 THR A  88     -20.410  19.157  -1.161  1.00  0.00              
ATOM   1416 1HG2 THR A  88     -17.958  20.735  -1.582  1.00  0.00              
ATOM   1417 2HG2 THR A  88     -18.793  22.209  -2.128  1.00  0.00              
ATOM   1418 3HG2 THR A  88     -19.393  21.320  -0.708  1.00  0.00              
ATOM   1419  N   LEU A  89     -20.875  22.547  -4.635  1.00  0.00              
ATOM   1420  CA  LEU A  89     -20.766  23.838  -5.305  1.00  0.00              
ATOM   1421  C   LEU A  89     -22.007  24.683  -5.047  1.00  0.00              
ATOM   1422  O   LEU A  89     -21.912  25.870  -4.744  1.00  0.00              
ATOM   1423  CB  LEU A  89     -20.573  23.642  -6.814  1.00  0.00              
ATOM   1424  CG  LEU A  89     -19.224  23.048  -7.241  1.00  0.00              
ATOM   1425  CD1 LEU A  89     -19.276  22.677  -8.717  1.00  0.00              
ATOM   1426  CD2 LEU A  89     -18.117  24.056  -6.969  1.00  0.00              
ATOM   1427  H   LEU A  89     -20.832  21.702  -5.186  1.00  0.00              
ATOM   1428  HA  LEU A  89     -19.893  24.358  -4.913  1.00  0.00              
ATOM   1429 1HB  LEU A  89     -21.357  22.981  -7.181  1.00  0.00              
ATOM   1430 2HB  LEU A  89     -20.680  24.608  -7.307  1.00  0.00              
ATOM   1431  HG  LEU A  89     -19.032  22.137  -6.674  1.00  0.00              
ATOM   1432 1HD1 LEU A  89     -18.318  22.255  -9.020  1.00  0.00              
ATOM   1433 2HD1 LEU A  89     -20.064  21.941  -8.879  1.00  0.00              
ATOM   1434 3HD1 LEU A  89     -19.484  23.568  -9.308  1.00  0.00              
ATOM   1435 1HD2 LEU A  89     -17.158  23.634  -7.271  1.00  0.00              
ATOM   1436 2HD2 LEU A  89     -18.307  24.967  -7.536  1.00  0.00              
ATOM   1437 3HD2 LEU A  89     -18.091  24.289  -5.904  1.00  0.00              
ATOM   1438  N   ILE A  90     -23.175  24.065  -5.181  1.00  0.00              
ATOM   1439  CA  ILE A  90     -24.424  24.769  -4.943  1.00  0.00              
ATOM   1440  C   ILE A  90     -24.579  25.085  -3.458  1.00  0.00              
ATOM   1441  O   ILE A  90     -24.999  26.182  -3.091  1.00  0.00              
ATOM   1442  CB  ILE A  90     -25.627  23.939  -5.429  1.00  0.00              
ATOM   1443  CG1 ILE A  90     -25.579  23.770  -6.950  1.00  0.00              
ATOM   1444  CG2 ILE A  90     -26.932  24.595  -5.004  1.00  0.00              
ATOM   1445  CD1 ILE A  90     -26.531  22.721  -7.478  1.00  0.00              
ATOM   1446  H   ILE A  90     -23.202  23.093  -5.452  1.00  0.00              
ATOM   1447  HA  ILE A  90     -24.396  25.715  -5.482  1.00  0.00              
ATOM   1448  HB  ILE A  90     -25.577  22.940  -4.999  1.00  0.00              
ATOM   1449 1HG1 ILE A  90     -25.817  24.719  -7.429  1.00  0.00              
ATOM   1450 2HG1 ILE A  90     -24.568  23.496  -7.254  1.00  0.00              
ATOM   1451 1HG2 ILE A  90     -27.771  23.996  -5.357  1.00  0.00              
ATOM   1452 2HG2 ILE A  90     -26.967  24.665  -3.918  1.00  0.00              
ATOM   1453 3HG2 ILE A  90     -26.994  25.595  -5.435  1.00  0.00              
ATOM   1454 1HD1 ILE A  90     -26.439  22.659  -8.563  1.00  0.00              
ATOM   1455 2HD1 ILE A  90     -26.287  21.754  -7.037  1.00  0.00              
ATOM   1456 3HD1 ILE A  90     -27.552  22.993  -7.216  1.00  0.00              
ATOM   1457  N   SER A  91     -24.226  24.126  -2.606  1.00  0.00              
ATOM   1458  CA  SER A  91     -24.370  24.295  -1.165  1.00  0.00              
ATOM   1459  C   SER A  91     -23.575  25.498  -0.679  1.00  0.00              
ATOM   1460  O   SER A  91     -24.057  26.285   0.138  1.00  0.00              
ATOM   1461  CB  SER A  91     -23.907  23.045  -0.441  1.00  0.00              
ATOM   1462  OG  SER A  91     -24.730  21.953  -0.749  1.00  0.00              
ATOM   1463  H   SER A  91     -23.850  23.261  -2.965  1.00  0.00              
ATOM   1464  HA  SER A  91     -25.423  24.467  -0.940  1.00  0.00              
ATOM   1465 1HB  SER A  91     -22.879  22.820  -0.725  1.00  0.00              
ATOM   1466 2HB  SER A  91     -23.919  23.222   0.633  1.00  0.00              
ATOM   1467  HG  SER A  91     -24.219  21.169  -0.537  1.00  0.00              
ATOM   1468  N   PHE A  92     -22.352  25.636  -1.182  1.00  0.00              
ATOM   1469  CA  PHE A  92     -21.520  26.777  -0.831  1.00  0.00              
ATOM   1470  C   PHE A  92     -22.110  28.065  -1.395  1.00  0.00              
ATOM   1471  O   PHE A  92     -22.047  29.118  -0.762  1.00  0.00              
ATOM   1472  CB  PHE A  92     -20.095  26.584  -1.355  1.00  0.00              
ATOM   1473  CG  PHE A  92     -19.152  27.686  -0.965  1.00  0.00              
ATOM   1474  CD1 PHE A  92     -18.993  28.045   0.365  1.00  0.00              
ATOM   1475  CD2 PHE A  92     -18.422  28.367  -1.927  1.00  0.00              
ATOM   1476  CE1 PHE A  92     -18.126  29.059   0.725  1.00  0.00              
ATOM   1477  CE2 PHE A  92     -17.553  29.380  -1.571  1.00  0.00              
ATOM   1478  CZ  PHE A  92     -17.405  29.726  -0.243  1.00  0.00              
ATOM   1479  H   PHE A  92     -21.989  24.940  -1.818  1.00  0.00              
ATOM   1480  HA  PHE A  92     -21.505  26.874   0.256  1.00  0.00              
ATOM   1481 1HB  PHE A  92     -19.694  25.644  -0.979  1.00  0.00              
ATOM   1482 2HB  PHE A  92     -20.113  26.520  -2.442  1.00  0.00              
ATOM   1483  HD1 PHE A  92     -19.562  27.516   1.131  1.00  0.00              
ATOM   1484  HD2 PHE A  92     -18.539  28.093  -2.977  1.00  0.00              
ATOM   1485  HE1 PHE A  92     -18.011  29.330   1.774  1.00  0.00              
ATOM   1486  HE2 PHE A  92     -16.984  29.906  -2.337  1.00  0.00              
ATOM   1487  HZ  PHE A  92     -16.722  30.526   0.040  1.00  0.00              
ATOM   1488  N   GLY A  93     -22.688  27.971  -2.588  1.00  0.00              
ATOM   1489  CA  GLY A  93     -23.395  29.093  -3.175  1.00  0.00              
ATOM   1490  C   GLY A  93     -24.478  29.619  -2.247  1.00  0.00              
ATOM   1491  O   GLY A  93     -24.640  30.828  -2.086  1.00  0.00              
ATOM   1492  H   GLY A  93     -22.635  27.102  -3.099  1.00  0.00              
ATOM   1493 1HA  GLY A  93     -22.688  29.892  -3.399  1.00  0.00              
ATOM   1494 2HA  GLY A  93     -23.843  28.787  -4.120  1.00  0.00              
ATOM   1495  N   ALA A  94     -25.223  28.702  -1.635  1.00  0.00              
ATOM   1496  CA  ALA A  94     -26.256  29.076  -0.676  1.00  0.00              
ATOM   1497  C   ALA A  94     -25.626  29.657   0.581  1.00  0.00              
ATOM   1498  O   ALA A  94     -26.160  30.589   1.183  1.00  0.00              
ATOM   1499  CB  ALA A  94     -27.122  27.874  -0.333  1.00  0.00              
ATOM   1500  H   ALA A  94     -25.070  27.724  -1.837  1.00  0.00              
ATOM   1501  HA  ALA A  94     -26.881  29.842  -1.135  1.00  0.00              
ATOM   1502 1HB  ALA A  94     -27.888  28.170   0.383  1.00  0.00              
ATOM   1503 2HB  ALA A  94     -27.598  27.498  -1.239  1.00  0.00              
ATOM   1504 3HB  ALA A  94     -26.502  27.091   0.102  1.00  0.00              
ATOM   1505  N   PHE A  95     -24.489  29.096   0.975  1.00  0.00              
ATOM   1506  CA  PHE A  95     -23.740  29.598   2.118  1.00  0.00              
ATOM   1507  C   PHE A  95     -23.354  31.052   1.883  1.00  0.00              
ATOM   1508  O   PHE A  95     -23.495  31.894   2.767  1.00  0.00              
ATOM   1509  CB  PHE A  95     -22.489  28.747   2.344  1.00  0.00              
ATOM   1510  CG  PHE A  95     -21.722  29.108   3.584  1.00  0.00              
ATOM   1511  CD1 PHE A  95     -22.066  28.563   4.810  1.00  0.00              
ATOM   1512  CD2 PHE A  95     -20.652  29.985   3.522  1.00  0.00              
ATOM   1513  CE1 PHE A  95     -21.359  28.889   5.953  1.00  0.00              
ATOM   1514  CE2 PHE A  95     -19.941  30.314   4.661  1.00  0.00              
ATOM   1515  CZ  PHE A  95     -20.296  29.767   5.878  1.00  0.00              
ATOM   1516  H   PHE A  95     -24.134  28.299   0.466  1.00  0.00              
ATOM   1517  HA  PHE A  95     -24.375  29.532   3.003  1.00  0.00              
ATOM   1518 1HB  PHE A  95     -22.771  27.697   2.414  1.00  0.00              
ATOM   1519 2HB  PHE A  95     -21.821  28.849   1.490  1.00  0.00              
ATOM   1520  HD1 PHE A  95     -22.904  27.867   4.868  1.00  0.00              
ATOM   1521  HD2 PHE A  95     -20.373  30.418   2.561  1.00  0.00              
ATOM   1522  HE1 PHE A  95     -21.642  28.454   6.911  1.00  0.00              
ATOM   1523  HE2 PHE A  95     -19.102  31.006   4.600  1.00  0.00              
ATOM   1524  HZ  PHE A  95     -19.740  30.027   6.778  1.00  0.00              
ATOM   1525  N   VAL A  96     -22.872  31.339   0.678  1.00  0.00              
ATOM   1526  CA  VAL A  96     -22.523  32.703   0.302  1.00  0.00              
ATOM   1527  C   VAL A  96     -23.776  33.563   0.199  1.00  0.00              
ATOM   1528  O   VAL A  96     -23.775  34.729   0.594  1.00  0.00              
ATOM   1529  CB  VAL A  96     -21.767  32.742  -1.041  1.00  0.00              
ATOM   1530  CG1 VAL A  96     -21.588  34.177  -1.511  1.00  0.00              
ATOM   1531  CG2 VAL A  96     -20.421  32.043  -0.914  1.00  0.00              
ATOM   1532  H   VAL A  96     -22.744  30.595   0.007  1.00  0.00              
ATOM   1533  HA  VAL A  96     -21.871  33.119   1.071  1.00  0.00              
ATOM   1534  HB  VAL A  96     -22.365  32.235  -1.798  1.00  0.00              
ATOM   1535 1HG1 VAL A  96     -21.052  34.184  -2.461  1.00  0.00              
ATOM   1536 2HG1 VAL A  96     -22.565  34.641  -1.643  1.00  0.00              
ATOM   1537 3HG1 VAL A  96     -21.017  34.734  -0.769  1.00  0.00              
ATOM   1538 1HG2 VAL A  96     -19.901  32.078  -1.870  1.00  0.00              
ATOM   1539 2HG2 VAL A  96     -19.821  32.545  -0.155  1.00  0.00              
ATOM   1540 3HG2 VAL A  96     -20.577  31.003  -0.624  1.00  0.00              
ATOM   1541  N   ALA A  97     -24.847  32.977  -0.327  1.00  0.00              
ATOM   1542  CA  ALA A  97     -26.122  33.671  -0.446  1.00  0.00              
ATOM   1543  C   ALA A  97     -26.610  34.148   0.916  1.00  0.00              
ATOM   1544  O   ALA A  97     -27.191  35.227   1.035  1.00  0.00              
ATOM   1545  CB  ALA A  97     -27.157  32.772  -1.098  1.00  0.00              
ATOM   1546  H   ALA A  97     -24.773  32.023  -0.653  1.00  0.00              
ATOM   1547  HA  ALA A  97     -25.972  34.549  -1.074  1.00  0.00              
ATOM   1548 1HB  ALA A  97     -28.104  33.307  -1.179  1.00  0.00              
ATOM   1549 2HB  ALA A  97     -26.816  32.486  -2.093  1.00  0.00              
ATOM   1550 3HB  ALA A  97     -27.296  31.879  -0.492  1.00  0.00              
ATOM   1551  N   LYS A  98     -26.373  33.338   1.942  1.00  0.00              
ATOM   1552  CA  LYS A  98     -26.696  33.729   3.307  1.00  0.00              
ATOM   1553  C   LYS A  98     -25.837  34.903   3.739  1.00  0.00              
ATOM   1554  O   LYS A  98     -26.316  35.836   4.384  1.00  0.00              
ATOM   1555  CB  LYS A  98     -26.507  32.554   4.268  1.00  0.00              
ATOM   1556  CG  LYS A  98     -27.542  31.447   4.118  1.00  0.00              
ATOM   1557  CD  LYS A  98     -27.197  30.247   4.987  1.00  0.00              
ATOM   1558  CE  LYS A  98     -28.244  29.150   4.859  1.00  0.00              
ATOM   1559  NZ  LYS A  98     -27.853  27.918   5.597  1.00  0.00              
ATOM   1560  H   LYS A  98     -25.961  32.432   1.775  1.00  0.00              
ATOM   1561  HA  LYS A  98     -27.748  34.015   3.346  1.00  0.00              
ATOM   1562 1HB  LYS A  98     -25.521  32.114   4.114  1.00  0.00              
ATOM   1563 2HB  LYS A  98     -26.548  32.914   5.296  1.00  0.00              
ATOM   1564 1HG  LYS A  98     -28.523  31.824   4.407  1.00  0.00              
ATOM   1565 2HG  LYS A  98     -27.587  31.129   3.077  1.00  0.00              
ATOM   1566 1HD  LYS A  98     -26.226  29.848   4.689  1.00  0.00              
ATOM   1567 2HD  LYS A  98     -27.137  30.558   6.030  1.00  0.00              
ATOM   1568 1HE  LYS A  98     -29.195  29.508   5.251  1.00  0.00              
ATOM   1569 2HE  LYS A  98     -28.382  28.900   3.807  1.00  0.00              
ATOM   1570 1HZ  LYS A  98     -28.572  27.217   5.486  1.00  0.00              
ATOM   1571 2HZ  LYS A  98     -26.980  27.567   5.228  1.00  0.00              
ATOM   1572 3HZ  LYS A  98     -27.741  28.134   6.577  1.00  0.00              
ATOM   1573  N   HIS A  99     -24.559  34.849   3.382  1.00  0.00              
ATOM   1574  CA  HIS A  99     -23.657  35.959   3.640  1.00  0.00              
ATOM   1575  C   HIS A  99     -24.108  37.224   2.931  1.00  0.00              
ATOM   1576  O   HIS A  99     -23.932  38.326   3.447  1.00  0.00              
ATOM   1577  CB  HIS A  99     -22.232  35.605   3.203  1.00  0.00              
ATOM   1578  CG  HIS A  99     -21.242  36.704   3.433  1.00  0.00              
ATOM   1579  ND1 HIS A  99     -20.878  37.126   4.695  1.00  0.00              
ATOM   1580  CD2 HIS A  99     -20.540  37.469   2.564  1.00  0.00              
ATOM   1581  CE1 HIS A  99     -19.994  38.103   4.591  1.00  0.00              
ATOM   1582  NE2 HIS A  99     -19.773  38.330   3.310  1.00  0.00              
ATOM   1583  H   HIS A  99     -24.204  34.023   2.922  1.00  0.00              
ATOM   1584  HA  HIS A  99     -23.650  36.181   4.706  1.00  0.00              
ATOM   1585 1HB  HIS A  99     -21.893  34.722   3.745  1.00  0.00              
ATOM   1586 2HB  HIS A  99     -22.227  35.359   2.141  1.00  0.00              
ATOM   1587  HD1 HIS A  99     -21.162  36.713   5.561  1.00  0.00              
ATOM   1588  HD2 HIS A  99     -20.497  37.503   1.475  1.00  0.00              
ATOM   1589  HE1 HIS A  99     -19.580  38.573   5.483  1.00  0.00              
ATOM   1590  N   LEU A 100     -24.680  37.069   1.743  1.00  0.00              
ATOM   1591  CA  LEU A 100     -25.113  38.228   0.979  1.00  0.00              
ATOM   1592  C   LEU A 100     -26.231  38.914   1.738  1.00  0.00              
ATOM   1593  O   LEU A 100     -26.362  40.137   1.704  1.00  0.00              
ATOM   1594  CB  LEU A 100     -25.591  37.817  -0.419  1.00  0.00              
ATOM   1595  CG  LEU A 100     -24.506  37.287  -1.364  1.00  0.00              
ATOM   1596  CD1 LEU A 100     -25.132  36.921  -2.703  1.00  0.00              
ATOM   1597  CD2 LEU A 100     -23.423  38.342  -1.537  1.00  0.00              
ATOM   1598  H   LEU A 100     -24.821  36.146   1.359  1.00  0.00              
ATOM   1599  HA  LEU A 100     -24.263  38.897   0.856  1.00  0.00              
ATOM   1600 1HB  LEU A 100     -26.347  37.040  -0.313  1.00  0.00              
ATOM   1601 2HB  LEU A 100     -26.053  38.682  -0.896  1.00  0.00              
ATOM   1602  HG  LEU A 100     -24.067  36.382  -0.943  1.00  0.00              
ATOM   1603 1HD1 LEU A 100     -24.361  36.544  -3.375  1.00  0.00              
ATOM   1604 2HD1 LEU A 100     -25.889  36.151  -2.552  1.00  0.00              
ATOM   1605 3HD1 LEU A 100     -25.595  37.804  -3.142  1.00  0.00              
ATOM   1606 1HD2 LEU A 100     -22.651  37.964  -2.209  1.00  0.00              
ATOM   1607 2HD2 LEU A 100     -23.861  39.246  -1.960  1.00  0.00              
ATOM   1608 3HD2 LEU A 100     -22.981  38.571  -0.568  1.00  0.00              
ATOM   1609  N   LYS A 101     -27.039  38.112   2.424  1.00  0.00              
ATOM   1610  CA  LYS A 101     -28.112  38.645   3.245  1.00  0.00              
ATOM   1611  C   LYS A 101     -27.558  39.267   4.516  1.00  0.00              
ATOM   1612  O   LYS A 101     -28.142  40.200   5.063  1.00  0.00              
ATOM   1613  CB  LYS A 101     -29.122  37.548   3.590  1.00  0.00              
ATOM   1614  CG  LYS A 101     -29.966  37.078   2.412  1.00  0.00              
ATOM   1615  CD  LYS A 101     -30.839  38.202   1.875  1.00  0.00              
ATOM   1616  CE  LYS A 101     -31.735  37.717   0.745  1.00  0.00              
ATOM   1617  NZ  LYS A 101     -32.578  38.812   0.193  1.00  0.00              
ATOM   1618  H   LYS A 101     -26.906  37.112   2.375  1.00  0.00              
ATOM   1619  HA  LYS A 101     -28.616  39.434   2.687  1.00  0.00              
ATOM   1620 1HB  LYS A 101     -28.595  36.682   3.991  1.00  0.00              
ATOM   1621 2HB  LYS A 101     -29.799  37.907   4.365  1.00  0.00              
ATOM   1622 1HG  LYS A 101     -29.313  36.724   1.614  1.00  0.00              
ATOM   1623 2HG  LYS A 101     -30.604  36.254   2.728  1.00  0.00              
ATOM   1624 1HD  LYS A 101     -31.463  38.595   2.679  1.00  0.00              
ATOM   1625 2HD  LYS A 101     -30.207  39.008   1.503  1.00  0.00              
ATOM   1626 1HE  LYS A 101     -31.121  37.309  -0.056  1.00  0.00              
ATOM   1627 2HE  LYS A 101     -32.387  36.924   1.113  1.00  0.00              
ATOM   1628 1HZ  LYS A 101     -33.157  38.449  -0.551  1.00  0.00              
ATOM   1629 2HZ  LYS A 101     -33.167  39.186   0.925  1.00  0.00              
ATOM   1630 3HZ  LYS A 101     -31.985  39.544  -0.168  1.00  0.00              
ATOM   1631  N   THR A 102     -26.430  38.746   4.985  1.00  0.00              
ATOM   1632  CA  THR A 102     -25.745  39.354   6.112  1.00  0.00              
ATOM   1633  C   THR A 102     -25.256  40.737   5.714  1.00  0.00              
ATOM   1634  O   THR A 102     -25.343  41.688   6.488  1.00  0.00              
ATOM   1635  CB  THR A 102     -24.563  38.490   6.589  1.00  0.00              
ATOM   1636  OG1 THR A 102     -25.046  37.215   7.030  1.00  0.00              
ATOM   1637  CG2 THR A 102     -23.831  39.174   7.734  1.00  0.00              
ATOM   1638  H   THR A 102     -26.039  37.918   4.560  1.00  0.00              
ATOM   1639  HA  THR A 102     -26.441  39.414   6.949  1.00  0.00              
ATOM   1640  HB  THR A 102     -23.869  38.335   5.763  1.00  0.00              
ATOM   1641  HG1 THR A 102     -24.325  36.582   7.029  1.00  0.00              
ATOM   1642 1HG2 THR A 102     -22.999  38.550   8.058  1.00  0.00              
ATOM   1643 2HG2 THR A 102     -23.452  40.139   7.399  1.00  0.00              
ATOM   1644 3HG2 THR A 102     -24.517  39.324   8.567  1.00  0.00              
ATOM   1645  N   ILE A 103     -24.751  40.842   4.491  1.00  0.00              
ATOM   1646  CA  ILE A 103     -24.298  42.119   3.964  1.00  0.00              
ATOM   1647  C   ILE A 103     -25.459  43.096   3.845  1.00  0.00              
ATOM   1648  O   ILE A 103     -25.375  44.235   4.304  1.00  0.00              
ATOM   1649  CB  ILE A 103     -23.628  41.943   2.589  1.00  0.00              
ATOM   1650  CG1 ILE A 103     -22.314  41.169   2.730  1.00  0.00              
ATOM   1651  CG2 ILE A 103     -23.384  43.296   1.938  1.00  0.00              
ATOM   1652  CD1 ILE A 103     -21.739  40.696   1.415  1.00  0.00              
ATOM   1653  H   ILE A 103     -24.679  40.017   3.912  1.00  0.00              
ATOM   1654  HA  ILE A 103     -23.582  42.548   4.664  1.00  0.00              
ATOM   1655  HB  ILE A 103     -24.274  41.350   1.942  1.00  0.00              
ATOM   1656 1HG1 ILE A 103     -21.572  41.798   3.221  1.00  0.00              
ATOM   1657 2HG1 ILE A 103     -22.472  40.297   3.365  1.00  0.00              
ATOM   1658 1HG2 ILE A 103     -22.910  43.153   0.968  1.00  0.00              
ATOM   1659 2HG2 ILE A 103     -24.335  43.811   1.804  1.00  0.00              
ATOM   1660 3HG2 ILE A 103     -22.734  43.894   2.575  1.00  0.00              
ATOM   1661 1HD1 ILE A 103     -20.810  40.156   1.597  1.00  0.00              
ATOM   1662 2HD1 ILE A 103     -22.453  40.035   0.922  1.00  0.00              
ATOM   1663 3HD1 ILE A 103     -21.539  41.555   0.776  1.00  0.00              
ATOM   1664  N   ASN A 104     -26.545  42.635   3.238  1.00  0.00              
ATOM   1665  CA  ASN A 104     -27.722  43.466   3.034  1.00  0.00              
ATOM   1666  C   ASN A 104     -28.986  42.621   2.968  1.00  0.00              
ATOM   1667  O   ASN A 104     -29.056  41.647   2.221  1.00  0.00              
ATOM   1668  CB  ASN A 104     -27.574  44.304   1.778  1.00  0.00              
ATOM   1669  CG  ASN A 104     -28.660  45.334   1.638  1.00  0.00              
ATOM   1670  OD1 ASN A 104     -29.765  45.030   1.173  1.00  0.00              
ATOM   1671  ND2 ASN A 104     -28.369  46.548   2.031  1.00  0.00              
ATOM   1672  H   ASN A 104     -26.553  41.681   2.907  1.00  0.00              
ATOM   1673  HA  ASN A 104     -27.818  44.145   3.883  1.00  0.00              
ATOM   1674 1HB  ASN A 104     -26.608  44.812   1.790  1.00  0.00              
ATOM   1675 2HB  ASN A 104     -27.591  43.655   0.902  1.00  0.00              
ATOM   1676 1HD2 ASN A 104     -29.054  47.274   1.962  1.00  0.00              
ATOM   1677 2HD2 ASN A 104     -27.462  46.749   2.401  1.00  0.00              
ATOM   1678  N   GLN A 105     -29.987  43.002   3.754  1.00  0.00              
ATOM   1679  CA  GLN A 105     -31.228  42.245   3.831  1.00  0.00              
ATOM   1680  C   GLN A 105     -31.938  42.119   2.482  1.00  0.00              
ATOM   1681  O   GLN A 105     -32.608  41.122   2.223  1.00  0.00              
ATOM   1682  CB  GLN A 105     -32.170  42.895   4.849  1.00  0.00              
ATOM   1683  CG  GLN A 105     -33.446  42.111   5.105  1.00  0.00              
ATOM   1684  CD  GLN A 105     -33.178  40.759   5.738  1.00  0.00              
ATOM   1685  OE1 GLN A 105     -32.457  40.657   6.735  1.00  0.00              
ATOM   1686  NE2 GLN A 105     -33.757  39.712   5.163  1.00  0.00              
ATOM   1687  H   GLN A 105     -29.885  43.838   4.312  1.00  0.00              
ATOM   1688  HA  GLN A 105     -30.996  41.232   4.158  1.00  0.00              
ATOM   1689 1HB  GLN A 105     -31.652  43.014   5.800  1.00  0.00              
ATOM   1690 2HB  GLN A 105     -32.450  43.890   4.502  1.00  0.00              
ATOM   1691 1HG  GLN A 105     -34.083  42.684   5.779  1.00  0.00              
ATOM   1692 2HG  GLN A 105     -33.957  41.949   4.156  1.00  0.00              
ATOM   1693 1HE2 GLN A 105     -33.616  38.794   5.536  1.00  0.00              
ATOM   1694 2HE2 GLN A 105     -34.334  39.840   4.356  1.00  0.00              
ATOM   1695  N   GLU A 106     -31.782  43.121   1.622  1.00  0.00              
ATOM   1696  CA  GLU A 106     -32.367  43.069   0.280  1.00  0.00              
ATOM   1697  C   GLU A 106     -31.452  42.649  -0.877  1.00  0.00              
ATOM   1698  O   GLU A 106     -31.814  42.823  -2.040  1.00  0.00              
ATOM   1699  CB  GLU A 106     -32.957  44.442  -0.047  1.00  0.00              
ATOM   1700  CG  GLU A 106     -34.078  44.883   0.884  1.00  0.00              
ATOM   1701  CD  GLU A 106     -35.275  43.975   0.829  1.00  0.00              
ATOM   1702  OE1 GLU A 106     -35.589  43.500  -0.237  1.00  0.00              
ATOM   1703  OE2 GLU A 106     -35.877  43.755   1.853  1.00  0.00              
ATOM   1704  H   GLU A 106     -31.251  43.936   1.895  1.00  0.00              
ATOM   1705  HA  GLU A 106     -33.134  42.293   0.267  1.00  0.00              
ATOM   1706 1HB  GLU A 106     -32.171  45.196  -0.003  1.00  0.00              
ATOM   1707 2HB  GLU A 106     -33.349  44.437  -1.064  1.00  0.00              
ATOM   1708 1HG  GLU A 106     -33.700  44.905   1.906  1.00  0.00              
ATOM   1709 2HG  GLU A 106     -34.382  45.894   0.616  1.00  0.00              
ATOM   1710  N   SER A 107     -30.283  42.092  -0.578  1.00  0.00              
ATOM   1711  CA  SER A 107     -29.366  41.679  -1.639  1.00  0.00              
ATOM   1712  C   SER A 107     -29.936  40.562  -2.519  1.00  0.00              
ATOM   1713  O   SER A 107     -30.462  39.568  -2.016  1.00  0.00              
ATOM   1714  CB  SER A 107     -28.055  41.222  -1.029  1.00  0.00              
ATOM   1715  OG  SER A 107     -27.188  40.729  -2.013  1.00  0.00              
ATOM   1716  H   SER A 107     -30.017  41.949   0.386  1.00  0.00              
ATOM   1717  HA  SER A 107     -29.193  42.531  -2.298  1.00  0.00              
ATOM   1718 1HB  SER A 107     -27.585  42.057  -0.511  1.00  0.00              
ATOM   1719 2HB  SER A 107     -28.249  40.446  -0.290  1.00  0.00              
ATOM   1720  HG  SER A 107     -27.312  41.292  -2.781  1.00  0.00              
ATOM   1721  N   CYS A 108     -29.836  40.749  -3.835  1.00  0.00              
ATOM   1722  CA  CYS A 108     -30.354  39.792  -4.811  1.00  0.00              
ATOM   1723  C   CYS A 108     -29.339  38.663  -4.959  1.00  0.00              
ATOM   1724  O   CYS A 108     -28.162  38.924  -5.200  1.00  0.00              
ATOM   1725  CB  CYS A 108     -30.600  40.453  -6.167  1.00  0.00              
ATOM   1726  SG  CYS A 108     -31.289  39.342  -7.417  1.00  0.00              
ATOM   1727  H   CYS A 108     -29.382  41.590  -4.163  1.00  0.00              
ATOM   1728  HA  CYS A 108     -31.327  39.439  -4.467  1.00  0.00              
ATOM   1729 1HB  CYS A 108     -31.288  41.290  -6.045  1.00  0.00              
ATOM   1730 2HB  CYS A 108     -29.662  40.854  -6.552  1.00  0.00              
ATOM   1731  HG  CYS A 108     -31.767  40.299  -8.206  1.00  0.00              
ATOM   1732  N   ILE A 109     -29.780  37.416  -4.825  1.00  0.00              
ATOM   1733  CA  ILE A 109     -28.855  36.284  -4.888  1.00  0.00              
ATOM   1734  C   ILE A 109     -28.767  35.684  -6.291  1.00  0.00              
ATOM   1735  O   ILE A 109     -28.004  34.745  -6.528  1.00  0.00              
ATOM   1736  CB  ILE A 109     -29.274  35.186  -3.893  1.00  0.00              
ATOM   1737  CG1 ILE A 109     -30.712  34.738  -4.166  1.00  0.00              
ATOM   1738  CG2 ILE A 109     -29.130  35.682  -2.462  1.00  0.00              
ATOM   1739  CD1 ILE A 109     -30.840  33.755  -5.307  1.00  0.00              
ATOM   1740  H   ILE A 109     -30.764  37.240  -4.678  1.00  0.00              
ATOM   1741  HA  ILE A 109     -27.854  36.642  -4.653  1.00  0.00              
ATOM   1742  HB  ILE A 109     -28.640  34.310  -4.029  1.00  0.00              
ATOM   1743 1HG1 ILE A 109     -31.126  34.277  -3.270  1.00  0.00              
ATOM   1744 2HG1 ILE A 109     -31.327  35.609  -4.398  1.00  0.00              
ATOM   1745 1HG2 ILE A 109     -29.431  34.894  -1.772  1.00  0.00              
ATOM   1746 2HG2 ILE A 109     -28.092  35.952  -2.274  1.00  0.00              
ATOM   1747 3HG2 ILE A 109     -29.765  36.555  -2.314  1.00  0.00              
ATOM   1748 1HD1 ILE A 109     -31.888  33.485  -5.440  1.00  0.00              
ATOM   1749 2HD1 ILE A 109     -30.463  34.210  -6.223  1.00  0.00              
ATOM   1750 3HD1 ILE A 109     -30.261  32.860  -5.081  1.00  0.00              
ATOM   1751  N   GLU A 110     -29.544  36.238  -7.217  1.00  0.00              
ATOM   1752  CA  GLU A 110     -29.616  35.722  -8.582  1.00  0.00              
ATOM   1753  C   GLU A 110     -28.281  35.743  -9.330  1.00  0.00              
ATOM   1754  O   GLU A 110     -27.934  34.772  -9.999  1.00  0.00              
ATOM   1755  CB  GLU A 110     -30.651  36.522  -9.377  1.00  0.00              
ATOM   1756  CG  GLU A 110     -30.849  36.046 -10.809  1.00  0.00              
ATOM   1757  CD  GLU A 110     -31.914  36.816 -11.539  1.00  0.00              
ATOM   1758  OE1 GLU A 110     -32.504  37.686 -10.945  1.00  0.00              
ATOM   1759  OE2 GLU A 110     -32.136  36.534 -12.693  1.00  0.00              
ATOM   1760  H   GLU A 110     -30.100  37.042  -6.964  1.00  0.00              
ATOM   1761  HA  GLU A 110     -29.883  34.665  -8.539  1.00  0.00              
ATOM   1762 1HB  GLU A 110     -31.616  36.473  -8.871  1.00  0.00              
ATOM   1763 2HB  GLU A 110     -30.352  37.570  -9.411  1.00  0.00              
ATOM   1764 1HG  GLU A 110     -29.908  36.148 -11.348  1.00  0.00              
ATOM   1765 2HG  GLU A 110     -31.116  34.990 -10.796  1.00  0.00              
ATOM   1766  N   PRO A 111     -27.531  36.852  -9.227  1.00  0.00              
ATOM   1767  CA  PRO A 111     -26.228  36.918  -9.898  1.00  0.00              
ATOM   1768  C   PRO A 111     -25.354  35.708  -9.574  1.00  0.00              
ATOM   1769  O   PRO A 111     -24.681  35.176 -10.456  1.00  0.00              
ATOM   1770  CB  PRO A 111     -25.622  38.210  -9.342  1.00  0.00              
ATOM   1771  CG  PRO A 111     -26.802  39.078  -9.065  1.00  0.00              
ATOM   1772  CD  PRO A 111     -27.838  38.136  -8.512  1.00  0.00              
ATOM   1773  HA  PRO A 111     -26.384  37.010 -10.983  1.00  0.00              
ATOM   1774 1HB  PRO A 111     -25.032  37.991  -8.439  1.00  0.00              
ATOM   1775 2HB  PRO A 111     -24.932  38.649 -10.077  1.00  0.00              
ATOM   1776 1HG  PRO A 111     -26.530  39.873  -8.355  1.00  0.00              
ATOM   1777 2HG  PRO A 111     -27.132  39.575  -9.989  1.00  0.00              
ATOM   1778 1HD  PRO A 111     -27.700  38.036  -7.425  1.00  0.00              
ATOM   1779 2HD  PRO A 111     -28.843  38.519  -8.743  1.00  0.00              
ATOM   1780  N   LEU A 112     -25.371  35.286  -8.316  1.00  0.00              
ATOM   1781  CA  LEU A 112     -24.596  34.131  -7.881  1.00  0.00              
ATOM   1782  C   LEU A 112     -25.184  32.846  -8.453  1.00  0.00              
ATOM   1783  O   LEU A 112     -24.460  31.987  -8.959  1.00  0.00              
ATOM   1784  CB  LEU A 112     -24.565  34.055  -6.349  1.00  0.00              
ATOM   1785  CG  LEU A 112     -23.804  32.862  -5.758  1.00  0.00              
ATOM   1786  CD1 LEU A 112     -22.364  32.881  -6.252  1.00  0.00              
ATOM   1787  CD2 LEU A 112     -23.862  32.925  -4.239  1.00  0.00              
ATOM   1788  H   LEU A 112     -25.938  35.780  -7.642  1.00  0.00              
ATOM   1789  HA  LEU A 112     -23.574  34.245  -8.241  1.00  0.00              
ATOM   1790 1HB  LEU A 112     -24.105  34.964  -5.966  1.00  0.00              
ATOM   1791 2HB  LEU A 112     -25.591  34.009  -5.983  1.00  0.00              
ATOM   1792  HG  LEU A 112     -24.262  31.933  -6.100  1.00  0.00              
ATOM   1793 1HD1 LEU A 112     -21.824  32.033  -5.832  1.00  0.00              
ATOM   1794 2HD1 LEU A 112     -22.352  32.815  -7.340  1.00  0.00              
ATOM   1795 3HD1 LEU A 112     -21.885  33.808  -5.939  1.00  0.00              
ATOM   1796 1HD2 LEU A 112     -23.321  32.077  -3.818  1.00  0.00              
ATOM   1797 2HD2 LEU A 112     -23.403  33.853  -3.896  1.00  0.00              
ATOM   1798 3HD2 LEU A 112     -24.901  32.892  -3.912  1.00  0.00              
ATOM   1799  N   ALA A 113     -26.504  32.721  -8.370  1.00  0.00              
ATOM   1800  CA  ALA A 113     -27.200  31.561  -8.910  1.00  0.00              
ATOM   1801  C   ALA A 113     -26.926  31.393 -10.399  1.00  0.00              
ATOM   1802  O   ALA A 113     -26.791  30.274 -10.893  1.00  0.00              
ATOM   1803  CB  ALA A 113     -28.693  31.672  -8.656  1.00  0.00              
ATOM   1804  H   ALA A 113     -27.039  33.450  -7.920  1.00  0.00              
ATOM   1805  HA  ALA A 113     -26.821  30.673  -8.404  1.00  0.00              
ATOM   1806 1HB  ALA A 113     -29.198  30.798  -9.065  1.00  0.00              
ATOM   1807 2HB  ALA A 113     -28.876  31.728  -7.582  1.00  0.00              
ATOM   1808 3HB  ALA A 113     -29.077  32.571  -9.136  1.00  0.00              
ATOM   1809  N   GLU A 114     -26.847  32.512 -11.109  1.00  0.00              
ATOM   1810  CA  GLU A 114     -26.549  32.492 -12.534  1.00  0.00              
ATOM   1811  C   GLU A 114     -25.114  32.042 -12.772  1.00  0.00              
ATOM   1812  O   GLU A 114     -24.844  31.250 -13.671  1.00  0.00              
ATOM   1813  CB  GLU A 114     -26.775  33.874 -13.150  1.00  0.00              
ATOM   1814  CG  GLU A 114     -28.237  34.286 -13.251  1.00  0.00              
ATOM   1815  CD  GLU A 114     -28.418  35.665 -13.821  1.00  0.00              
ATOM   1816  OE1 GLU A 114     -27.553  36.485 -13.629  1.00  0.00              
ATOM   1817  OE2 GLU A 114     -29.424  35.899 -14.449  1.00  0.00              
ATOM   1818  H   GLU A 114     -26.996  33.399 -10.650  1.00  0.00              
ATOM   1819  HA  GLU A 114     -27.213  31.773 -13.016  1.00  0.00              
ATOM   1820 1HB  GLU A 114     -26.256  34.626 -12.557  1.00  0.00              
ATOM   1821 2HB  GLU A 114     -26.351  33.898 -14.154  1.00  0.00              
ATOM   1822 1HG  GLU A 114     -28.762  33.572 -13.884  1.00  0.00              
ATOM   1823 2HG  GLU A 114     -28.684  34.247 -12.258  1.00  0.00              
ATOM   1824  N   SER A 115     -24.200  32.550 -11.954  1.00  0.00              
ATOM   1825  CA  SER A 115     -22.793  32.202 -12.073  1.00  0.00              
ATOM   1826  C   SER A 115     -22.610  30.704 -11.874  1.00  0.00              
ATOM   1827  O   SER A 115     -21.881  30.048 -12.620  1.00  0.00              
ATOM   1828  CB  SER A 115     -21.970  32.969 -11.057  1.00  0.00              
ATOM   1829  OG  SER A 115     -20.610  32.651 -11.170  1.00  0.00              
ATOM   1830  H   SER A 115     -24.488  33.193 -11.230  1.00  0.00              
ATOM   1831  HA  SER A 115     -22.452  32.476 -13.072  1.00  0.00              
ATOM   1832 1HB  SER A 115     -22.110  34.039 -11.209  1.00  0.00              
ATOM   1833 2HB  SER A 115     -22.319  32.733 -10.053  1.00  0.00              
ATOM   1834  HG  SER A 115     -20.160  33.171 -10.500  1.00  0.00              
ATOM   1835  N   ILE A 116     -23.283  30.168 -10.863  1.00  0.00              
ATOM   1836  CA  ILE A 116     -23.208  28.748 -10.562  1.00  0.00              
ATOM   1837  C   ILE A 116     -23.734  27.915 -11.725  1.00  0.00              
ATOM   1838  O   ILE A 116     -23.115  26.930 -12.130  1.00  0.00              
ATOM   1839  CB  ILE A 116     -24.002  28.415  -9.286  1.00  0.00              
ATOM   1840  CG1 ILE A 116     -23.344  29.060  -8.064  1.00  0.00              
ATOM   1841  CG2 ILE A 116     -24.110  26.909  -9.105  1.00  0.00              
ATOM   1842  CD1 ILE A 116     -24.211  29.049  -6.826  1.00  0.00              
ATOM   1843  H   ILE A 116     -23.863  30.763 -10.288  1.00  0.00              
ATOM   1844  HA  ILE A 116     -22.165  28.486 -10.390  1.00  0.00              
ATOM   1845  HB  ILE A 116     -25.005  28.835  -9.361  1.00  0.00              
ATOM   1846 1HG1 ILE A 116     -22.415  28.538  -7.834  1.00  0.00              
ATOM   1847 2HG1 ILE A 116     -23.089  30.095  -8.291  1.00  0.00              
ATOM   1848 1HG2 ILE A 116     -24.673  26.691  -8.198  1.00  0.00              
ATOM   1849 2HG2 ILE A 116     -24.621  26.475  -9.963  1.00  0.00              
ATOM   1850 3HG2 ILE A 116     -23.111  26.480  -9.023  1.00  0.00              
ATOM   1851 1HD1 ILE A 116     -23.676  29.523  -6.002  1.00  0.00              
ATOM   1852 2HD1 ILE A 116     -25.133  29.597  -7.023  1.00  0.00              
ATOM   1853 3HD1 ILE A 116     -24.450  28.021  -6.558  1.00  0.00              
ATOM   1854  N   THR A 117     -24.877  28.323 -12.263  1.00  0.00              
ATOM   1855  CA  THR A 117     -25.483  27.629 -13.391  1.00  0.00              
ATOM   1856  C   THR A 117     -24.592  27.680 -14.623  1.00  0.00              
ATOM   1857  O   THR A 117     -24.449  26.687 -15.337  1.00  0.00              
ATOM   1858  CB  THR A 117     -26.865  28.218 -13.733  1.00  0.00              
ATOM   1859  OG1 THR A 117     -27.729  28.098 -12.597  1.00  0.00              
ATOM   1860  CG2 THR A 117     -27.483  27.485 -14.915  1.00  0.00              
ATOM   1861  H   THR A 117     -25.337  29.136 -11.880  1.00  0.00              
ATOM   1862  HA  THR A 117     -25.617  26.581 -13.121  1.00  0.00              
ATOM   1863  HB  THR A 117     -26.759  29.273 -13.983  1.00  0.00              
ATOM   1864  HG1 THR A 117     -27.247  27.697 -11.870  1.00  0.00              
ATOM   1865 1HG2 THR A 117     -28.458  27.917 -15.141  1.00  0.00              
ATOM   1866 2HG2 THR A 117     -26.833  27.583 -15.784  1.00  0.00              
ATOM   1867 3HG2 THR A 117     -27.602  26.431 -14.668  1.00  0.00              
ATOM   1868  N   ASP A 118     -23.995  28.840 -14.871  1.00  0.00              
ATOM   1869  CA  ASP A 118     -23.106  29.006 -16.014  1.00  0.00              
ATOM   1870  C   ASP A 118     -21.961  28.002 -15.992  1.00  0.00              
ATOM   1871  O   ASP A 118     -21.702  27.328 -16.986  1.00  0.00              
ATOM   1872  CB  ASP A 118     -22.540  30.428 -16.046  1.00  0.00              
ATOM   1873  CG  ASP A 118     -23.562  31.463 -16.495  1.00  0.00              
ATOM   1874  OD1 ASP A 118     -24.528  31.085 -17.116  1.00  0.00              
ATOM   1875  OD2 ASP A 118     -23.368  32.621 -16.214  1.00  0.00              
ATOM   1876  H   ASP A 118     -24.158  29.624 -14.256  1.00  0.00              
ATOM   1877  HA  ASP A 118     -23.674  28.814 -16.925  1.00  0.00              
ATOM   1878 1HB  ASP A 118     -22.183  30.699 -15.052  1.00  0.00              
ATOM   1879 2HB  ASP A 118     -21.686  30.465 -16.722  1.00  0.00              
ATOM   1880  N   VAL A 119     -21.273  27.899 -14.861  1.00  0.00              
ATOM   1881  CA  VAL A 119     -20.135  26.995 -14.779  1.00  0.00              
ATOM   1882  C   VAL A 119     -20.582  25.545 -14.958  1.00  0.00              
ATOM   1883  O   VAL A 119     -19.987  24.803 -15.733  1.00  0.00              
ATOM   1884  CB  VAL A 119     -19.423  27.152 -13.423  1.00  0.00              
ATOM   1885  CG1 VAL A 119     -18.363  26.075 -13.250  1.00  0.00              
ATOM   1886  CG2 VAL A 119     -18.806  28.539 -13.319  1.00  0.00              
ATOM   1887  H   VAL A 119     -21.529  28.443 -14.050  1.00  0.00              
ATOM   1888  HA  VAL A 119     -19.456  27.219 -15.603  1.00  0.00              
ATOM   1889  HB  VAL A 119     -20.152  27.018 -12.623  1.00  0.00              
ATOM   1890 1HG1 VAL A 119     -17.870  26.201 -12.285  1.00  0.00              
ATOM   1891 2HG1 VAL A 119     -18.832  25.093 -13.291  1.00  0.00              
ATOM   1892 3HG1 VAL A 119     -17.624  26.160 -14.047  1.00  0.00              
ATOM   1893 1HG2 VAL A 119     -18.305  28.643 -12.357  1.00  0.00              
ATOM   1894 2HG2 VAL A 119     -18.082  28.676 -14.122  1.00  0.00              
ATOM   1895 3HG2 VAL A 119     -19.588  29.293 -13.404  1.00  0.00              
ATOM   1896  N   LEU A 120     -21.641  25.145 -14.260  1.00  0.00              
ATOM   1897  CA  LEU A 120     -22.074  23.751 -14.303  1.00  0.00              
ATOM   1898  C   LEU A 120     -22.575  23.346 -15.681  1.00  0.00              
ATOM   1899  O   LEU A 120     -22.196  22.302 -16.212  1.00  0.00              
ATOM   1900  CB  LEU A 120     -23.182  23.515 -13.269  1.00  0.00              
ATOM   1901  CG  LEU A 120     -22.742  23.565 -11.800  1.00  0.00              
ATOM   1902  CD1 LEU A 120     -23.969  23.510 -10.900  1.00  0.00              
ATOM   1903  CD2 LEU A 120     -21.801  22.404 -11.512  1.00  0.00              
ATOM   1904  H   LEU A 120     -22.155  25.803 -13.693  1.00  0.00              
ATOM   1905  HA  LEU A 120     -21.223  23.117 -14.060  1.00  0.00              
ATOM   1906 1HB  LEU A 120     -23.955  24.269 -13.409  1.00  0.00              
ATOM   1907 2HB  LEU A 120     -23.622  22.534 -13.450  1.00  0.00              
ATOM   1908  HG  LEU A 120     -22.228  24.506 -11.606  1.00  0.00              
ATOM   1909 1HD1 LEU A 120     -23.657  23.546  -9.856  1.00  0.00              
ATOM   1910 2HD1 LEU A 120     -24.615  24.362 -11.114  1.00  0.00              
ATOM   1911 3HD1 LEU A 120     -24.514  22.585 -11.084  1.00  0.00              
ATOM   1912 1HD2 LEU A 120     -21.488  22.440 -10.468  1.00  0.00              
ATOM   1913 2HD2 LEU A 120     -22.315  21.462 -11.704  1.00  0.00              
ATOM   1914 3HD2 LEU A 120     -20.925  22.478 -12.156  1.00  0.00              
ATOM   1915  N   VAL A 121     -23.438  24.179 -16.252  1.00  0.00              
ATOM   1916  CA  VAL A 121     -24.082  23.855 -17.519  1.00  0.00              
ATOM   1917  C   VAL A 121     -23.154  24.031 -18.721  1.00  0.00              
ATOM   1918  O   VAL A 121     -23.047  23.135 -19.553  1.00  0.00              
ATOM   1919  CB  VAL A 121     -25.326  24.743 -17.712  1.00  0.00              
ATOM   1920  CG1 VAL A 121     -25.920  24.535 -19.097  1.00  0.00              
ATOM   1921  CG2 VAL A 121     -26.353  24.437 -16.633  1.00  0.00              
ATOM   1922  H   VAL A 121     -23.655  25.056 -15.800  1.00  0.00              
ATOM   1923  HA  VAL A 121     -24.339  22.795 -17.517  1.00  0.00              
ATOM   1924  HB  VAL A 121     -25.028  25.790 -17.644  1.00  0.00              
ATOM   1925 1HG1 VAL A 121     -26.798  25.171 -19.216  1.00  0.00              
ATOM   1926 2HG1 VAL A 121     -25.179  24.795 -19.853  1.00  0.00              
ATOM   1927 3HG1 VAL A 121     -26.210  23.491 -19.216  1.00  0.00              
ATOM   1928 1HG2 VAL A 121     -27.230  25.068 -16.775  1.00  0.00              
ATOM   1929 2HG2 VAL A 121     -26.647  23.389 -16.697  1.00  0.00              
ATOM   1930 3HG2 VAL A 121     -25.920  24.632 -15.652  1.00  0.00              
ATOM   1931  N   ARG A 122     -22.479  25.172 -18.810  1.00  0.00              
ATOM   1932  CA  ARG A 122     -21.693  25.483 -20.003  1.00  0.00              
ATOM   1933  C   ARG A 122     -20.480  24.572 -20.147  1.00  0.00              
ATOM   1934  O   ARG A 122     -20.145  24.146 -21.251  1.00  0.00              
ATOM   1935  CB  ARG A 122     -21.225  26.930 -19.966  1.00  0.00              
ATOM   1936  CG  ARG A 122     -22.330  27.963 -20.126  1.00  0.00              
ATOM   1937  CD  ARG A 122     -21.804  29.349 -20.025  1.00  0.00              
ATOM   1938  NE  ARG A 122     -22.856  30.341 -20.186  1.00  0.00              
ATOM   1939  CZ  ARG A 122     -22.687  31.667 -20.024  1.00  0.00              
ATOM   1940  NH1 ARG A 122     -21.507  32.145 -19.696  1.00  0.00              
ATOM   1941  NH2 ARG A 122     -23.708  32.489 -20.193  1.00  0.00              
ATOM   1942  H   ARG A 122     -22.505  25.838 -18.051  1.00  0.00              
ATOM   1943  HA  ARG A 122     -22.316  25.315 -20.882  1.00  0.00              
ATOM   1944 1HB  ARG A 122     -20.725  27.127 -19.020  1.00  0.00              
ATOM   1945 2HB  ARG A 122     -20.499  27.098 -20.762  1.00  0.00              
ATOM   1946 1HG  ARG A 122     -22.800  27.845 -21.103  1.00  0.00              
ATOM   1947 2HG  ARG A 122     -23.077  27.822 -19.344  1.00  0.00              
ATOM   1948 1HD  ARG A 122     -21.346  29.494 -19.047  1.00  0.00              
ATOM   1949 2HD  ARG A 122     -21.059  29.513 -20.802  1.00  0.00              
ATOM   1950  HE  ARG A 122     -23.778  30.011 -20.437  1.00  0.00              
ATOM   1951 1HH1 ARG A 122     -20.726  31.517 -19.567  1.00  0.00              
ATOM   1952 2HH1 ARG A 122     -21.380  33.139 -19.575  1.00  0.00              
ATOM   1953 1HH2 ARG A 122     -24.616  32.122 -20.445  1.00  0.00              
ATOM   1954 2HH2 ARG A 122     -23.582  33.483 -20.072  1.00  0.00              
ATOM   1955  N   THR A 123     -19.825  24.269 -19.034  1.00  0.00              
ATOM   1956  CA  THR A 123     -18.622  23.450 -19.087  1.00  0.00              
ATOM   1957  C   THR A 123     -18.873  21.941 -19.013  1.00  0.00              
ATOM   1958  O   THR A 123     -18.055  21.159 -19.492  1.00  0.00              
ATOM   1959  CB  THR A 123     -17.662  23.851 -17.952  1.00  0.00              
ATOM   1960  OG1 THR A 123     -18.277  23.584 -16.685  1.00  0.00              
ATOM   1961  CG2 THR A 123     -17.317  25.330 -18.043  1.00  0.00              
ATOM   1962  H   THR A 123     -20.154  24.603 -18.139  1.00  0.00              
ATOM   1963  HA  THR A 123     -18.165  23.569 -20.070  1.00  0.00              
ATOM   1964  HB  THR A 123     -16.746  23.265 -18.026  1.00  0.00              
ATOM   1965  HG1 THR A 123     -17.601  23.532 -16.006  1.00  0.00              
ATOM   1966 1HG2 THR A 123     -16.637  25.595 -17.233  1.00  0.00              
ATOM   1967 2HG2 THR A 123     -16.838  25.534 -19.000  1.00  0.00              
ATOM   1968 3HG2 THR A 123     -18.228  25.921 -17.960  1.00  0.00              
ATOM   1969  N   LYS A 124     -19.995  21.525 -18.434  1.00  0.00              
ATOM   1970  CA  LYS A 124     -20.298  20.095 -18.350  1.00  0.00              
ATOM   1971  C   LYS A 124     -21.646  19.735 -18.955  1.00  0.00              
ATOM   1972  O   LYS A 124     -22.328  18.832 -18.470  1.00  0.00              
ATOM   1973  CB  LYS A 124     -20.252  19.632 -16.893  1.00  0.00              
ATOM   1974  CG  LYS A 124     -18.925  19.891 -16.192  1.00  0.00              
ATOM   1975  CD  LYS A 124     -17.797  19.100 -16.835  1.00  0.00              
ATOM   1976  CE  LYS A 124     -16.455  19.432 -16.200  1.00  0.00              
ATOM   1977  NZ  LYS A 124     -15.331  18.721 -16.869  1.00  0.00              
ATOM   1978  H   LYS A 124     -20.649  22.190 -18.045  1.00  0.00              
ATOM   1979  HA  LYS A 124     -19.542  19.548 -18.914  1.00  0.00              
ATOM   1980 1HB  LYS A 124     -21.035  20.137 -16.326  1.00  0.00              
ATOM   1981 2HB  LYS A 124     -20.452  18.561 -16.846  1.00  0.00              
ATOM   1982 1HG  LYS A 124     -18.688  20.954 -16.245  1.00  0.00              
ATOM   1983 2HG  LYS A 124     -19.006  19.606 -15.144  1.00  0.00              
ATOM   1984 1HD  LYS A 124     -17.989  18.032 -16.721  1.00  0.00              
ATOM   1985 2HD  LYS A 124     -17.751  19.330 -17.900  1.00  0.00              
ATOM   1986 1HE  LYS A 124     -16.278  20.505 -16.263  1.00  0.00              
ATOM   1987 2HE  LYS A 124     -16.470  19.150 -15.147  1.00  0.00              
ATOM   1988 1HZ  LYS A 124     -14.461  18.968 -16.419  1.00  0.00              
ATOM   1989 2HZ  LYS A 124     -15.475  17.723 -16.800  1.00  0.00              
ATOM   1990 3HZ  LYS A 124     -15.294  18.990 -17.842  1.00  0.00              
ATOM   1991  N   ARG A 125     -22.025  20.436 -20.015  1.00  0.00              
ATOM   1992  CA  ARG A 125     -23.306  20.194 -20.665  1.00  0.00              
ATOM   1993  C   ARG A 125     -23.530  18.730 -21.036  1.00  0.00              
ATOM   1994  O   ARG A 125     -24.529  18.128 -20.643  1.00  0.00              
ATOM   1995  CB  ARG A 125     -23.418  21.043 -21.923  1.00  0.00              
ATOM   1996  CG  ARG A 125     -24.747  20.932 -22.654  1.00  0.00              
ATOM   1997  CD  ARG A 125     -24.649  21.430 -24.050  1.00  0.00              
ATOM   1998  NE  ARG A 125     -23.847  20.550 -24.885  1.00  0.00              
ATOM   1999  CZ  ARG A 125     -23.325  20.893 -26.078  1.00  0.00              
ATOM   2000  NH1 ARG A 125     -23.529  22.098 -26.562  1.00  0.00              
ATOM   2001  NH2 ARG A 125     -22.607  20.019 -26.762  1.00  0.00              
ATOM   2002  H   ARG A 125     -21.416  21.154 -20.381  1.00  0.00              
ATOM   2003  HA  ARG A 125     -24.103  20.454 -19.968  1.00  0.00              
ATOM   2004 1HB  ARG A 125     -23.268  22.091 -21.669  1.00  0.00              
ATOM   2005 2HB  ARG A 125     -22.632  20.760 -22.624  1.00  0.00              
ATOM   2006 1HG  ARG A 125     -25.060  19.888 -22.683  1.00  0.00              
ATOM   2007 2HG  ARG A 125     -25.500  21.523 -22.131  1.00  0.00              
ATOM   2008 1HD  ARG A 125     -25.646  21.495 -24.484  1.00  0.00              
ATOM   2009 2HD  ARG A 125     -24.187  22.416 -24.053  1.00  0.00              
ATOM   2010  HE  ARG A 125     -23.668  19.614 -24.545  1.00  0.00              
ATOM   2011 1HH1 ARG A 125     -24.077  22.767 -26.040  1.00  0.00              
ATOM   2012 2HH1 ARG A 125     -23.137  22.356 -27.457  1.00  0.00              
ATOM   2013 1HH2 ARG A 125     -22.450  19.092 -26.390  1.00  0.00              
ATOM   2014 2HH2 ARG A 125     -22.216  20.277 -27.656  1.00  0.00              
ATOM   2015  N   ASP A 126     -22.603  18.160 -21.796  1.00  0.00              
ATOM   2016  CA  ASP A 126     -22.758  16.783 -22.248  1.00  0.00              
ATOM   2017  C   ASP A 126     -22.744  15.778 -21.087  1.00  0.00              
ATOM   2018  O   ASP A 126     -23.475  14.787 -21.112  1.00  0.00              
ATOM   2019  CB  ASP A 126     -21.651  16.431 -23.244  1.00  0.00              
ATOM   2020  CG  ASP A 126     -21.777  17.183 -24.561  1.00  0.00              
ATOM   2021  OD1 ASP A 126     -22.818  17.748 -24.803  1.00  0.00              
ATOM   2022  OD2 ASP A 126     -20.832  17.186 -25.314  1.00  0.00              
ATOM   2023  H   ASP A 126     -21.779  18.677 -22.070  1.00  0.00              
ATOM   2024  HA  ASP A 126     -23.753  16.671 -22.681  1.00  0.00              
ATOM   2025 1HB  ASP A 126     -20.680  16.659 -22.804  1.00  0.00              
ATOM   2026 2HB  ASP A 126     -21.673  15.360 -23.450  1.00  0.00              
ATOM   2027  N   TRP A 127     -21.929  16.043 -20.067  1.00  0.00              
ATOM   2028  CA  TRP A 127     -21.870  15.166 -18.899  1.00  0.00              
ATOM   2029  C   TRP A 127     -23.230  15.128 -18.208  1.00  0.00              
ATOM   2030  O   TRP A 127     -23.721  14.065 -17.832  1.00  0.00              
ATOM   2031  CB  TRP A 127     -20.796  15.636 -17.910  1.00  0.00              
ATOM   2032  CG  TRP A 127     -20.608  14.712 -16.729  1.00  0.00              
ATOM   2033  CD1 TRP A 127     -19.775  13.633 -16.659  1.00  0.00              
ATOM   2034  CD2 TRP A 127     -21.266  14.791 -15.456  1.00  0.00              
ATOM   2035  NE1 TRP A 127     -19.874  13.035 -15.426  1.00  0.00              
ATOM   2036  CE2 TRP A 127     -20.782  13.726 -14.668  1.00  0.00              
ATOM   2037  CE3 TRP A 127     -22.218  15.655 -14.907  1.00  0.00              
ATOM   2038  CZ2 TRP A 127     -21.216  13.504 -13.361  1.00  0.00              
ATOM   2039  CZ3 TRP A 127     -22.647  15.434 -13.607  1.00  0.00              
ATOM   2040  CH2 TRP A 127     -22.147  14.367 -12.851  1.00  0.00              
ATOM   2041  H   TRP A 127     -21.341  16.863 -20.097  1.00  0.00              
ATOM   2042  HA  TRP A 127     -21.611  14.161 -19.234  1.00  0.00              
ATOM   2043 1HB  TRP A 127     -19.841  15.727 -18.426  1.00  0.00              
ATOM   2044 2HB  TRP A 127     -21.059  16.623 -17.530  1.00  0.00              
ATOM   2045  HD1 TRP A 127     -19.125  13.295 -17.463  1.00  0.00              
ATOM   2046  HE1 TRP A 127     -19.362  12.218 -15.125  1.00  0.00              
ATOM   2047  HE3 TRP A 127     -22.613  16.486 -15.490  1.00  0.00              
ATOM   2048  HZ2 TRP A 127     -20.836  12.681 -12.756  1.00  0.00              
ATOM   2049  HZ3 TRP A 127     -23.388  16.115 -13.187  1.00  0.00              
ATOM   2050  HH2 TRP A 127     -22.509  14.224 -11.833  1.00  0.00              
ATOM   2051  N   LEU A 128     -23.830  16.302 -18.048  1.00  0.00              
ATOM   2052  CA  LEU A 128     -25.135  16.428 -17.412  1.00  0.00              
ATOM   2053  C   LEU A 128     -26.221  15.706 -18.202  1.00  0.00              
ATOM   2054  O   LEU A 128     -27.104  15.073 -17.622  1.00  0.00              
ATOM   2055  CB  LEU A 128     -25.506  17.909 -17.262  1.00  0.00              
ATOM   2056  CG  LEU A 128     -24.676  18.703 -16.246  1.00  0.00              
ATOM   2057  CD1 LEU A 128     -24.979  20.188 -16.391  1.00  0.00              
ATOM   2058  CD2 LEU A 128     -24.992  18.215 -14.840  1.00  0.00              
ATOM   2059  H   LEU A 128     -23.361  17.133 -18.379  1.00  0.00              
ATOM   2060  HA  LEU A 128     -25.086  15.965 -16.427  1.00  0.00              
ATOM   2061 1HB  LEU A 128     -25.396  18.394 -18.231  1.00  0.00              
ATOM   2062 2HB  LEU A 128     -26.551  17.977 -16.962  1.00  0.00              
ATOM   2063  HG  LEU A 128     -23.615  18.558 -16.450  1.00  0.00              
ATOM   2064 1HD1 LEU A 128     -24.389  20.752 -15.669  1.00  0.00              
ATOM   2065 2HD1 LEU A 128     -24.726  20.514 -17.400  1.00  0.00              
ATOM   2066 3HD1 LEU A 128     -26.039  20.362 -16.209  1.00  0.00              
ATOM   2067 1HD2 LEU A 128     -24.401  18.779 -14.117  1.00  0.00              
ATOM   2068 2HD2 LEU A 128     -26.053  18.361 -14.634  1.00  0.00              
ATOM   2069 3HD2 LEU A 128     -24.749  17.156 -14.759  1.00  0.00              
ATOM   2070  N   VAL A 129     -26.156  15.809 -19.527  1.00  0.00              
ATOM   2071  CA  VAL A 129     -27.102  15.118 -20.398  1.00  0.00              
ATOM   2072  C   VAL A 129     -26.956  13.605 -20.265  1.00  0.00              
ATOM   2073  O   VAL A 129     -27.949  12.883 -20.169  1.00  0.00              
ATOM   2074  CB  VAL A 129     -26.878  15.528 -21.866  1.00  0.00              
ATOM   2075  CG1 VAL A 129     -27.697  14.646 -22.796  1.00  0.00              
ATOM   2076  CG2 VAL A 129     -27.240  16.994 -22.055  1.00  0.00              
ATOM   2077  H   VAL A 129     -25.433  16.380 -19.940  1.00  0.00              
ATOM   2078  HA  VAL A 129     -28.114  15.382 -20.089  1.00  0.00              
ATOM   2079  HB  VAL A 129     -25.829  15.377 -22.120  1.00  0.00              
ATOM   2080 1HG1 VAL A 129     -27.527  14.950 -23.830  1.00  0.00              
ATOM   2081 2HG1 VAL A 129     -27.396  13.606 -22.670  1.00  0.00              
ATOM   2082 3HG1 VAL A 129     -28.756  14.750 -22.559  1.00  0.00              
ATOM   2083 1HG2 VAL A 129     -27.079  17.277 -23.095  1.00  0.00              
ATOM   2084 2HG2 VAL A 129     -28.288  17.146 -21.796  1.00  0.00              
ATOM   2085 3HG2 VAL A 129     -26.613  17.609 -21.410  1.00  0.00              
ATOM   2086  N   LYS A 130     -25.712  13.136 -20.248  1.00  0.00              
ATOM   2087  CA  LYS A 130     -25.419  11.716 -20.092  1.00  0.00              
ATOM   2088  C   LYS A 130     -25.896  11.210 -18.732  1.00  0.00              
ATOM   2089  O   LYS A 130     -26.235  10.036 -18.582  1.00  0.00              
ATOM   2090  CB  LYS A 130     -23.921  11.455 -20.258  1.00  0.00              
ATOM   2091  CG  LYS A 130     -23.406  11.636 -21.680  1.00  0.00              
ATOM   2092  CD  LYS A 130     -21.900  11.429 -21.752  1.00  0.00              
ATOM   2093  CE  LYS A 130     -21.381  11.627 -23.168  1.00  0.00              
ATOM   2094  NZ  LYS A 130     -19.905  11.455 -23.249  1.00  0.00              
ATOM   2095  H   LYS A 130     -24.947  13.788 -20.347  1.00  0.00              
ATOM   2096  HA  LYS A 130     -25.952  11.166 -20.868  1.00  0.00              
ATOM   2097 1HB  LYS A 130     -23.360  12.130 -19.611  1.00  0.00              
ATOM   2098 2HB  LYS A 130     -23.693  10.436 -19.946  1.00  0.00              
ATOM   2099 1HG  LYS A 130     -23.895  10.917 -22.338  1.00  0.00              
ATOM   2100 2HG  LYS A 130     -23.643  12.640 -22.028  1.00  0.00              
ATOM   2101 1HD  LYS A 130     -21.403  12.138 -21.089  1.00  0.00              
ATOM   2102 2HD  LYS A 130     -21.656  10.419 -21.424  1.00  0.00              
ATOM   2103 1HE  LYS A 130     -21.855  10.907 -23.834  1.00  0.00              
ATOM   2104 2HE  LYS A 130     -21.636  12.629 -23.512  1.00  0.00              
ATOM   2105 1HZ  LYS A 130     -19.601  11.595 -24.202  1.00  0.00              
ATOM   2106 2HZ  LYS A 130     -19.453  12.132 -22.649  1.00  0.00              
ATOM   2107 3HZ  LYS A 130     -19.657  10.523 -22.950  1.00  0.00              
ATOM   2108  N   GLN A 131     -25.925  12.102 -17.748  1.00  0.00              
ATOM   2109  CA  GLN A 131     -26.370  11.748 -16.403  1.00  0.00              
ATOM   2110  C   GLN A 131     -27.879  11.932 -16.211  1.00  0.00              
ATOM   2111  O   GLN A 131     -28.374  11.850 -15.087  1.00  0.00              
ATOM   2112  CB  GLN A 131     -25.613  12.581 -15.365  1.00  0.00              
ATOM   2113  CG  GLN A 131     -24.130  12.265 -15.274  1.00  0.00              
ATOM   2114  CD  GLN A 131     -23.867  10.890 -14.689  1.00  0.00              
ATOM   2115  OE1 GLN A 131     -24.388  10.543 -13.626  1.00  0.00              
ATOM   2116  NE2 GLN A 131     -23.054  10.099 -15.381  1.00  0.00              
ATOM   2117  H   GLN A 131     -25.630  13.050 -17.935  1.00  0.00              
ATOM   2118  HA  GLN A 131     -26.164  10.691 -16.238  1.00  0.00              
ATOM   2119 1HB  GLN A 131     -25.717  13.640 -15.603  1.00  0.00              
ATOM   2120 2HB  GLN A 131     -26.052  12.422 -14.381  1.00  0.00              
ATOM   2121 1HG  GLN A 131     -23.700  12.298 -16.275  1.00  0.00              
ATOM   2122 2HG  GLN A 131     -23.649  13.006 -14.636  1.00  0.00              
ATOM   2123 1HE2 GLN A 131     -22.843   9.181 -15.044  1.00  0.00              
ATOM   2124 2HE2 GLN A 131     -22.653  10.421 -16.238  1.00  0.00              
ATOM   2125  N   ARG A 132     -28.599  12.181 -17.303  1.00  0.00              
ATOM   2126  CA  ARG A 132     -30.049  12.393 -17.259  1.00  0.00              
ATOM   2127  C   ARG A 132     -30.436  13.615 -16.426  1.00  0.00              
ATOM   2128  O   ARG A 132     -31.474  13.625 -15.757  1.00  0.00              
ATOM   2129  CB  ARG A 132     -30.745  11.166 -16.691  1.00  0.00              
ATOM   2130  CG  ARG A 132     -30.495   9.876 -17.456  1.00  0.00              
ATOM   2131  CD  ARG A 132     -31.220   8.729 -16.852  1.00  0.00              
ATOM   2132  NE  ARG A 132     -30.731   8.419 -15.519  1.00  0.00              
ATOM   2133  CZ  ARG A 132     -29.625   7.695 -15.259  1.00  0.00              
ATOM   2134  NH1 ARG A 132     -28.906   7.214 -16.249  1.00  0.00              
ATOM   2135  NH2 ARG A 132     -29.263   7.468 -14.008  1.00  0.00              
ATOM   2136  H   ARG A 132     -28.122  12.224 -18.192  1.00  0.00              
ATOM   2137  HA  ARG A 132     -30.398  12.605 -18.271  1.00  0.00              
ATOM   2138 1HB  ARG A 132     -30.421  11.007 -15.663  1.00  0.00              
ATOM   2139 2HB  ARG A 132     -31.822  11.334 -16.672  1.00  0.00              
ATOM   2140 1HG  ARG A 132     -30.833   9.992 -18.486  1.00  0.00              
ATOM   2141 2HG  ARG A 132     -29.428   9.650 -17.448  1.00  0.00              
ATOM   2142 1HD  ARG A 132     -32.281   8.968 -16.779  1.00  0.00              
ATOM   2143 2HD  ARG A 132     -31.089   7.846 -17.477  1.00  0.00              
ATOM   2144  HE  ARG A 132     -31.258   8.772 -14.731  1.00  0.00              
ATOM   2145 1HH1 ARG A 132     -29.183   7.387 -17.205  1.00  0.00              
ATOM   2146 2HH1 ARG A 132     -28.078   6.671 -16.054  1.00  0.00              
ATOM   2147 1HH2 ARG A 132     -29.816   7.837 -13.247  1.00  0.00              
ATOM   2148 2HH2 ARG A 132     -28.435   6.925 -13.813  1.00  0.00              
ATOM   2149  N   GLY A 133     -29.596  14.641 -16.477  1.00  0.00              
ATOM   2150  CA  GLY A 133     -29.890  15.918 -15.851  1.00  0.00              
ATOM   2151  C   GLY A 133     -30.199  15.832 -14.370  1.00  0.00              
ATOM   2152  O   GLY A 133     -29.489  15.173 -13.609  1.00  0.00              
ATOM   2153  H   GLY A 133     -28.722  14.525 -16.971  1.00  0.00              
ATOM   2154 1HA  GLY A 133     -29.042  16.590 -15.980  1.00  0.00              
ATOM   2155 2HA  GLY A 133     -30.744  16.378 -16.347  1.00  0.00              
ATOM   2156  N   TRP A 134     -31.272  16.500 -13.961  1.00  0.00              
ATOM   2157  CA  TRP A 134     -31.638  16.576 -12.551  1.00  0.00              
ATOM   2158  C   TRP A 134     -32.322  15.309 -12.048  1.00  0.00              
ATOM   2159  O   TRP A 134     -32.472  15.115 -10.844  1.00  0.00              
ATOM   2160  CB  TRP A 134     -32.497  17.808 -12.287  1.00  0.00              
ATOM   2161  CG  TRP A 134     -31.701  19.062 -12.362  1.00  0.00              
ATOM   2162  CD1 TRP A 134     -31.528  19.860 -13.454  1.00  0.00              
ATOM   2163  CD2 TRP A 134     -30.932  19.649 -11.309  1.00  0.00              
ATOM   2164  NE1 TRP A 134     -30.710  20.919 -13.141  1.00  0.00              
ATOM   2165  CE2 TRP A 134     -30.328  20.811 -11.825  1.00  0.00              
ATOM   2166  CE3 TRP A 134     -30.698  19.310  -9.970  1.00  0.00              
ATOM   2167  CZ2 TRP A 134     -29.513  21.638 -11.061  1.00  0.00              
ATOM   2168  CZ3 TRP A 134     -29.887  20.130  -9.209  1.00  0.00              
ATOM   2169  CH2 TRP A 134     -29.303  21.279  -9.756  1.00  0.00              
ATOM   2170  H   TRP A 134     -31.850  16.967 -14.645  1.00  0.00              
ATOM   2171  HA  TRP A 134     -30.725  16.654 -11.961  1.00  0.00              
ATOM   2172 1HB  TRP A 134     -33.305  17.852 -13.017  1.00  0.00              
ATOM   2173 2HB  TRP A 134     -32.951  17.730 -11.299  1.00  0.00              
ATOM   2174  HD1 TRP A 134     -31.974  19.683 -14.432  1.00  0.00              
ATOM   2175  HE1 TRP A 134     -30.434  21.656 -13.774  1.00  0.00              
ATOM   2176  HE3 TRP A 134     -31.151  18.418  -9.538  1.00  0.00              
ATOM   2177  HZ2 TRP A 134     -29.054  22.538 -11.470  1.00  0.00              
ATOM   2178  HZ3 TRP A 134     -29.712  19.858  -8.168  1.00  0.00              
ATOM   2179  HH2 TRP A 134     -28.667  21.901  -9.126  1.00  0.00              
ATOM   2180  N   ASP A 135     -32.732  14.451 -12.974  1.00  0.00              
ATOM   2181  CA  ASP A 135     -33.194  13.119 -12.613  1.00  0.00              
ATOM   2182  C   ASP A 135     -32.017  12.307 -12.079  1.00  0.00              
ATOM   2183  O   ASP A 135     -32.154  11.548 -11.120  1.00  0.00              
ATOM   2184  CB  ASP A 135     -33.824  12.411 -13.815  1.00  0.00              
ATOM   2185  CG  ASP A 135     -35.188  12.977 -14.187  1.00  0.00              
ATOM   2186  OD1 ASP A 135     -35.876  13.442 -13.310  1.00  0.00              
ATOM   2187  OD2 ASP A 135     -35.528  12.939 -15.345  1.00  0.00              
ATOM   2188  H   ASP A 135     -32.726  14.723 -13.947  1.00  0.00              
ATOM   2189  HA  ASP A 135     -33.952  13.214 -11.834  1.00  0.00              
ATOM   2190 1HB  ASP A 135     -33.162  12.500 -14.677  1.00  0.00              
ATOM   2191 2HB  ASP A 135     -33.935  11.349 -13.595  1.00  0.00              
ATOM   2192  N   GLY A 136     -30.858  12.477 -12.707  1.00  0.00              
ATOM   2193  CA  GLY A 136     -29.639  11.838 -12.247  1.00  0.00              
ATOM   2194  C   GLY A 136     -29.208  12.381 -10.899  1.00  0.00              
ATOM   2195  O   GLY A 136     -28.716  11.644 -10.045  1.00  0.00              
ATOM   2196  H   GLY A 136     -30.825  13.066 -13.527  1.00  0.00              
ATOM   2197 1HA  GLY A 136     -29.797  10.762 -12.175  1.00  0.00              
ATOM   2198 2HA  GLY A 136     -28.846  11.997 -12.977  1.00  0.00              
ATOM   2199  N   PHE A 137     -29.396  13.683 -10.712  1.00  0.00              
ATOM   2200  CA  PHE A 137     -29.142  14.328  -9.428  1.00  0.00              
ATOM   2201  C   PHE A 137     -29.919  13.649  -8.302  1.00  0.00              
ATOM   2202  O   PHE A 137     -29.347  13.237  -7.293  1.00  0.00              
ATOM   2203  CB  PHE A 137     -29.518  15.809  -9.493  1.00  0.00              
ATOM   2204  CG  PHE A 137     -29.385  16.527  -8.180  1.00  0.00              
ATOM   2205  CD1 PHE A 137     -28.162  17.043  -7.777  1.00  0.00              
ATOM   2206  CD2 PHE A 137     -30.480  16.686  -7.345  1.00  0.00              
ATOM   2207  CE1 PHE A 137     -28.038  17.703  -6.569  1.00  0.00              
ATOM   2208  CE2 PHE A 137     -30.360  17.346  -6.138  1.00  0.00              
ATOM   2209  CZ  PHE A 137     -29.137  17.855  -5.750  1.00  0.00              
ATOM   2210  H   PHE A 137     -29.726  14.241 -11.486  1.00  0.00              
ATOM   2211  HA  PHE A 137     -28.080  14.234  -9.198  1.00  0.00              
ATOM   2212 1HB  PHE A 137     -28.885  16.313 -10.222  1.00  0.00              
ATOM   2213 2HB  PHE A 137     -30.549  15.908  -9.832  1.00  0.00              
ATOM   2214  HD1 PHE A 137     -27.294  16.924  -8.425  1.00  0.00              
ATOM   2215  HD2 PHE A 137     -31.446  16.284  -7.652  1.00  0.00              
ATOM   2216  HE1 PHE A 137     -27.072  18.104  -6.264  1.00  0.00              
ATOM   2217  HE2 PHE A 137     -31.229  17.465  -5.492  1.00  0.00              
ATOM   2218  HZ  PHE A 137     -29.040  18.374  -4.797  1.00  0.00              
ATOM   2219  N   VAL A 138     -31.228  13.526  -8.486  1.00  0.00              
ATOM   2220  CA  VAL A 138     -32.079  12.900  -7.482  1.00  0.00              
ATOM   2221  C   VAL A 138     -31.711  11.438  -7.288  1.00  0.00              
ATOM   2222  O   VAL A 138     -31.617  10.960  -6.161  1.00  0.00              
ATOM   2223  CB  VAL A 138     -33.555  13.004  -7.878  1.00  0.00              
ATOM   2224  CG1 VAL A 138     -34.412  12.186  -6.949  1.00  0.00              
ATOM   2225  CG2 VAL A 138     -33.993  14.444  -7.864  1.00  0.00              
ATOM   2226  H   VAL A 138     -31.645  13.873  -9.338  1.00  0.00              
ATOM   2227  HA  VAL A 138     -31.938  13.421  -6.534  1.00  0.00              
ATOM   2228  HB  VAL A 138     -33.682  12.596  -8.881  1.00  0.00              
ATOM   2229 1HG1 VAL A 138     -35.457  12.274  -7.248  1.00  0.00              
ATOM   2230 2HG1 VAL A 138     -34.108  11.141  -6.998  1.00  0.00              
ATOM   2231 3HG1 VAL A 138     -34.296  12.552  -5.929  1.00  0.00              
ATOM   2232 1HG2 VAL A 138     -35.043  14.507  -8.147  1.00  0.00              
ATOM   2233 2HG2 VAL A 138     -33.862  14.854  -6.863  1.00  0.00              
ATOM   2234 3HG2 VAL A 138     -33.392  15.014  -8.572  1.00  0.00              
ATOM   2235  N   GLU A 139     -31.485  10.736  -8.392  1.00  0.00              
ATOM   2236  CA  GLU A 139     -31.125   9.327  -8.333  1.00  0.00              
ATOM   2237  C   GLU A 139     -29.802   9.100  -7.617  1.00  0.00              
ATOM   2238  O   GLU A 139     -29.663   8.165  -6.832  1.00  0.00              
ATOM   2239  CB  GLU A 139     -31.050   8.744  -9.746  1.00  0.00              
ATOM   2240  CG  GLU A 139     -32.402   8.549 -10.418  1.00  0.00              
ATOM   2241  CD  GLU A 139     -32.285   8.179 -11.871  1.00  0.00              
ATOM   2242  OE1 GLU A 139     -31.353   8.615 -12.502  1.00  0.00              
ATOM   2243  OE2 GLU A 139     -33.130   7.460 -12.350  1.00  0.00              
ATOM   2244  H   GLU A 139     -31.563  11.187  -9.292  1.00  0.00              
ATOM   2245  HA  GLU A 139     -31.891   8.797  -7.766  1.00  0.00              
ATOM   2246 1HB  GLU A 139     -30.454   9.401 -10.380  1.00  0.00              
ATOM   2247 2HB  GLU A 139     -30.549   7.777  -9.715  1.00  0.00              
ATOM   2248 1HG  GLU A 139     -32.944   7.760  -9.897  1.00  0.00              
ATOM   2249 2HG  GLU A 139     -32.977   9.469 -10.327  1.00  0.00              
ATOM   2250  N   PHE A 140     -28.830   9.960  -7.891  1.00  0.00              
ATOM   2251  CA  PHE A 140     -27.541   9.865  -7.236  1.00  0.00              
ATOM   2252  C   PHE A 140     -27.660   9.986  -5.727  1.00  0.00              
ATOM   2253  O   PHE A 140     -27.061   9.211  -4.994  1.00  0.00              
ATOM   2254  CB  PHE A 140     -26.601  10.951  -7.764  1.00  0.00              
ATOM   2255  CG  PHE A 140     -25.217  10.889  -7.183  1.00  0.00              
ATOM   2256  CD1 PHE A 140     -24.236  10.107  -7.774  1.00  0.00              
ATOM   2257  CD2 PHE A 140     -24.894  11.612  -6.045  1.00  0.00              
ATOM   2258  CE1 PHE A 140     -22.962  10.049  -7.240  1.00  0.00              
ATOM   2259  CE2 PHE A 140     -23.621  11.557  -5.509  1.00  0.00              
ATOM   2260  CZ  PHE A 140     -22.655  10.774  -6.108  1.00  0.00              
ATOM   2261  H   PHE A 140     -28.986  10.694  -8.567  1.00  0.00              
ATOM   2262  HA  PHE A 140     -27.114   8.885  -7.453  1.00  0.00              
ATOM   2263 1HB  PHE A 140     -26.519  10.866  -8.847  1.00  0.00              
ATOM   2264 2HB  PHE A 140     -27.019  11.932  -7.543  1.00  0.00              
ATOM   2265  HD1 PHE A 140     -24.478   9.534  -8.669  1.00  0.00              
ATOM   2266  HD2 PHE A 140     -25.658  12.230  -5.571  1.00  0.00              
ATOM   2267  HE1 PHE A 140     -22.201   9.430  -7.714  1.00  0.00              
ATOM   2268  HE2 PHE A 140     -23.380  12.130  -4.615  1.00  0.00              
ATOM   2269  HZ  PHE A 140     -21.652  10.728  -5.686  1.00  0.00              
ATOM   2270  N   PHE A 141     -28.445  10.954  -5.268  1.00  0.00              
ATOM   2271  CA  PHE A 141     -28.615  11.167  -3.838  1.00  0.00              
ATOM   2272  C   PHE A 141     -29.835  10.449  -3.273  1.00  0.00              
ATOM   2273  O   PHE A 141     -30.258  10.724  -2.152  1.00  0.00              
ATOM   2274  CB  PHE A 141     -28.729  12.664  -3.544  1.00  0.00              
ATOM   2275  CG  PHE A 141     -27.483  13.440  -3.863  1.00  0.00              
ATOM   2276  CD1 PHE A 141     -27.431  14.268  -4.975  1.00  0.00              
ATOM   2277  CD2 PHE A 141     -26.362  13.345  -3.053  1.00  0.00              
ATOM   2278  CE1 PHE A 141     -26.285  14.983  -5.269  1.00  0.00              
ATOM   2279  CE2 PHE A 141     -25.216  14.059  -3.345  1.00  0.00              
ATOM   2280  CZ  PHE A 141     -25.178  14.879  -4.455  1.00  0.00              
ATOM   2281  H   PHE A 141     -28.934  11.554  -5.917  1.00  0.00              
ATOM   2282  HA  PHE A 141     -27.751  10.749  -3.320  1.00  0.00              
ATOM   2283 1HB  PHE A 141     -29.550  13.087  -4.121  1.00  0.00              
ATOM   2284 2HB  PHE A 141     -28.960  12.811  -2.489  1.00  0.00              
ATOM   2285  HD1 PHE A 141     -28.307  14.351  -5.618  1.00  0.00              
ATOM   2286  HD2 PHE A 141     -26.392  12.696  -2.177  1.00  0.00              
ATOM   2287  HE1 PHE A 141     -26.257  15.629  -6.146  1.00  0.00              
ATOM   2288  HE2 PHE A 141     -24.341  13.975  -2.700  1.00  0.00              
ATOM   2289  HZ  PHE A 141     -24.274  15.441  -4.687  1.00  0.00              
ATOM   2290  N   HIS A 142     -30.399   9.529  -4.047  1.00  0.00              
ATOM   2291  CA  HIS A 142     -31.573   8.792  -3.600  1.00  0.00              
ATOM   2292  C   HIS A 142     -31.210   7.854  -2.454  1.00  0.00              
ATOM   2293  O   HIS A 142     -32.063   7.140  -1.928  1.00  0.00              
ATOM   2294  OXT HIS A 142     -30.080   7.805  -2.054  1.00  0.00              
ATOM   2295  CB  HIS A 142     -32.186   7.992  -4.755  1.00  0.00              
ATOM   2296  CG  HIS A 142     -33.513   7.383  -4.426  1.00  0.00              
ATOM   2297  ND1 HIS A 142     -33.635   6.190  -3.744  1.00  0.00              
ATOM   2298  CD2 HIS A 142     -34.775   7.800  -4.685  1.00  0.00              
ATOM   2299  CE1 HIS A 142     -34.917   5.900  -3.598  1.00  0.00              
ATOM   2300  NE2 HIS A 142     -35.628   6.860  -4.160  1.00  0.00              
ATOM   2301  H   HIS A 142     -30.012   9.334  -4.959  1.00  0.00              
ATOM   2302  HA  HIS A 142     -32.335   9.493  -3.262  1.00  0.00              
ATOM   2303 1HB  HIS A 142     -32.314   8.643  -5.620  1.00  0.00              
ATOM   2304 2HB  HIS A 142     -31.506   7.192  -5.045  1.00  0.00              
ATOM   2305  HD2 HIS A 142     -35.060   8.710  -5.212  1.00  0.00              
ATOM   2306  HE1 HIS A 142     -35.318   5.019  -3.098  1.00  0.00              
ATOM   2307  HE2 HIS A 142     -36.636   6.903  -4.200  1.00  0.00              
ATOM   2308  N   ASP B   1     -19.372  -8.462   2.662  1.00  0.00              
ATOM   2309  CA  ASP B   1     -20.137  -8.235   3.923  1.00  0.00              
ATOM   2310  C   ASP B   1     -20.006  -6.776   4.410  1.00  0.00              
ATOM   2311  O   ASP B   1     -19.131  -6.037   3.924  1.00  0.00              
ATOM   2312  CB  ASP B   1     -19.656  -9.184   5.024  1.00  0.00              
ATOM   2313  CG  ASP B   1     -18.236  -8.886   5.485  1.00  0.00              
ATOM   2314  OD1 ASP B   1     -17.775  -7.793   5.256  1.00  0.00              
ATOM   2315  OD2 ASP B   1     -17.625  -9.754   6.061  1.00  0.00              
ATOM   2316 1H   ASP B   1     -18.680  -9.167   2.813  1.00  0.00              
ATOM   2317 2H   ASP B   1     -19.997  -8.758   1.940  1.00  0.00              
ATOM   2318 3H   ASP B   1     -18.924  -7.611   2.386  1.00  0.00              
ATOM   2319  HA  ASP B   1     -21.195  -8.402   3.720  1.00  0.00              
ATOM   2320 1HB  ASP B   1     -20.324  -9.113   5.883  1.00  0.00              
ATOM   2321 2HB  ASP B   1     -19.697 -10.212   4.662  1.00  0.00              
ATOM   2322  N   PRO B   2     -20.884  -6.347   5.352  1.00  0.00              
ATOM   2323  CA  PRO B   2     -20.819  -4.978   5.900  1.00  0.00              
ATOM   2324  C   PRO B   2     -19.448  -4.483   6.384  1.00  0.00              
ATOM   2325  O   PRO B   2     -19.156  -3.282   6.247  1.00  0.00              
ATOM   2326  CB  PRO B   2     -21.798  -5.072   7.074  1.00  0.00              
ATOM   2327  CG  PRO B   2     -22.809  -6.072   6.627  1.00  0.00              
ATOM   2328  CD  PRO B   2     -22.004  -7.126   5.914  1.00  0.00              
ATOM   2329  HA  PRO B   2     -21.140  -4.264   5.128  1.00  0.00              
ATOM   2330 1HB  PRO B   2     -21.265  -5.382   7.985  1.00  0.00              
ATOM   2331 2HB  PRO B   2     -22.236  -4.084   7.278  1.00  0.00              
ATOM   2332 1HG  PRO B   2     -23.357  -6.472   7.494  1.00  0.00              
ATOM   2333 2HG  PRO B   2     -23.554  -5.594   5.974  1.00  0.00              
ATOM   2334 1HD  PRO B   2     -21.662  -7.879   6.638  1.00  0.00              
ATOM   2335 2HD  PRO B   2     -22.621  -7.592   5.131  1.00  0.00              
ATOM   2336  N   LYS B   3     -18.628  -5.368   6.956  1.00  0.00              
ATOM   2337  CA  LYS B   3     -17.303  -4.949   7.433  1.00  0.00              
ATOM   2338  C   LYS B   3     -16.398  -4.504   6.272  1.00  0.00              
ATOM   2339  O   LYS B   3     -15.676  -3.513   6.395  1.00  0.00              
ATOM   2340  CB  LYS B   3     -16.636  -6.082   8.214  1.00  0.00              
ATOM   2341  CG  LYS B   3     -17.280  -6.382   9.561  1.00  0.00              
ATOM   2342  CD  LYS B   3     -16.580  -7.536  10.263  1.00  0.00              
ATOM   2343  CE  LYS B   3     -17.232  -7.847  11.602  1.00  0.00              
ATOM   2344  NZ  LYS B   3     -16.585  -9.003  12.281  1.00  0.00              
ATOM   2345  H   LYS B   3     -18.908  -6.332   7.067  1.00  0.00              
ATOM   2346  HA  LYS B   3     -17.426  -4.067   8.064  1.00  0.00              
ATOM   2347 1HB  LYS B   3     -16.660  -6.996   7.620  1.00  0.00              
ATOM   2348 2HB  LYS B   3     -15.589  -5.835   8.391  1.00  0.00              
ATOM   2349 1HG  LYS B   3     -17.228  -5.497  10.195  1.00  0.00              
ATOM   2350 2HG  LYS B   3     -18.328  -6.640   9.413  1.00  0.00              
ATOM   2351 1HD  LYS B   3     -16.622  -8.425   9.632  1.00  0.00              
ATOM   2352 2HD  LYS B   3     -15.534  -7.279  10.430  1.00  0.00              
ATOM   2353 1HE  LYS B   3     -17.163  -6.975  12.251  1.00  0.00              
ATOM   2354 2HE  LYS B   3     -18.286  -8.076  11.449  1.00  0.00              
ATOM   2355 1HZ  LYS B   3     -17.045  -9.177  13.163  1.00  0.00              
ATOM   2356 2HZ  LYS B   3     -16.659  -9.823  11.695  1.00  0.00              
ATOM   2357 3HZ  LYS B   3     -15.611  -8.795  12.445  1.00  0.00              
ATOM   2358  N   LYS B   4     -16.448  -5.236   5.159  1.00  0.00              
ATOM   2359  CA  LYS B   4     -15.693  -4.890   3.943  1.00  0.00              
ATOM   2360  C   LYS B   4     -16.223  -3.627   3.268  1.00  0.00              
ATOM   2361  O   LYS B   4     -15.450  -2.872   2.659  1.00  0.00              
ATOM   2362  CB  LYS B   4     -15.722  -6.054   2.951  1.00  0.00              
ATOM   2363  CG  LYS B   4     -14.909  -7.268   3.382  1.00  0.00              
ATOM   2364  CD  LYS B   4     -14.997  -8.385   2.353  1.00  0.00              
ATOM   2365  CE  LYS B   4     -14.178  -9.595   2.778  1.00  0.00              
ATOM   2366  NZ  LYS B   4     -14.274 -10.706   1.793  1.00  0.00              
ATOM   2367  H   LYS B   4     -17.031  -6.061   5.158  1.00  0.00              
ATOM   2368  HA  LYS B   4     -14.659  -4.689   4.224  1.00  0.00              
ATOM   2369 1HB  LYS B   4     -16.752  -6.377   2.799  1.00  0.00              
ATOM   2370 2HB  LYS B   4     -15.338  -5.720   1.987  1.00  0.00              
ATOM   2371 1HG  LYS B   4     -13.865  -6.981   3.507  1.00  0.00              
ATOM   2372 2HG  LYS B   4     -15.284  -7.635   4.338  1.00  0.00              
ATOM   2373 1HD  LYS B   4     -16.038  -8.686   2.230  1.00  0.00              
ATOM   2374 2HD  LYS B   4     -14.624  -8.026   1.394  1.00  0.00              
ATOM   2375 1HE  LYS B   4     -13.133  -9.308   2.884  1.00  0.00              
ATOM   2376 2HE  LYS B   4     -14.533  -9.953   3.745  1.00  0.00              
ATOM   2377 1HZ  LYS B   4     -13.719 -11.488   2.111  1.00  0.00              
ATOM   2378 2HZ  LYS B   4     -15.239 -10.993   1.701  1.00  0.00              
ATOM   2379 3HZ  LYS B   4     -13.930 -10.392   0.897  1.00  0.00              
ATOM   2380  N   VAL B   5     -17.536  -3.407   3.363  1.00  0.00              
ATOM   2381  CA  VAL B   5     -18.156  -2.208   2.799  1.00  0.00              
ATOM   2382  C   VAL B   5     -17.690  -0.965   3.546  1.00  0.00              
ATOM   2383  O   VAL B   5     -17.304   0.016   2.930  1.00  0.00              
ATOM   2384  CB  VAL B   5     -19.692  -2.306   2.874  1.00  0.00              
ATOM   2385  CG1 VAL B   5     -20.330  -0.986   2.470  1.00  0.00              
ATOM   2386  CG2 VAL B   5     -20.182  -3.438   1.984  1.00  0.00              
ATOM   2387  H   VAL B   5     -18.116  -4.085   3.836  1.00  0.00              
ATOM   2388  HA  VAL B   5     -17.844  -2.114   1.758  1.00  0.00              
ATOM   2389  HB  VAL B   5     -19.984  -2.502   3.906  1.00  0.00              
ATOM   2390 1HG1 VAL B   5     -21.416  -1.074   2.529  1.00  0.00              
ATOM   2391 2HG1 VAL B   5     -19.993  -0.198   3.142  1.00  0.00              
ATOM   2392 3HG1 VAL B   5     -20.042  -0.741   1.448  1.00  0.00              
ATOM   2393 1HG2 VAL B   5     -21.269  -3.502   2.043  1.00  0.00              
ATOM   2394 2HG2 VAL B   5     -19.885  -3.245   0.953  1.00  0.00              
ATOM   2395 3HG2 VAL B   5     -19.745  -4.379   2.318  1.00  0.00              
ATOM   2396  N   LEU B   6     -17.728  -1.050   4.877  1.00  0.00              
ATOM   2397  CA  LEU B   6     -17.294  -0.005   5.768  1.00  0.00              
ATOM   2398  C   LEU B   6     -15.791   0.257   5.628  1.00  0.00              
ATOM   2399  O   LEU B   6     -15.362   1.403   5.508  1.00  0.00              
ATOM   2400  CB  LEU B   6     -17.631  -0.384   7.216  1.00  0.00              
ATOM   2401  CG  LEU B   6     -17.244   0.650   8.281  1.00  0.00              
ATOM   2402  CD1 LEU B   6     -17.977   1.957   8.011  1.00  0.00              
ATOM   2403  CD2 LEU B   6     -17.583   0.108   9.661  1.00  0.00              
ATOM   2404  H   LEU B   6     -18.088  -1.911   5.266  1.00  0.00              
ATOM   2405  HA  LEU B   6     -17.821   0.912   5.507  1.00  0.00              
ATOM   2406 1HB  LEU B   6     -18.704  -0.551   7.290  1.00  0.00              
ATOM   2407 2HB  LEU B   6     -17.121  -1.316   7.458  1.00  0.00              
ATOM   2408  HG  LEU B   6     -16.173   0.850   8.222  1.00  0.00              
ATOM   2409 1HD1 LEU B   6     -17.702   2.692   8.767  1.00  0.00              
ATOM   2410 2HD1 LEU B   6     -17.701   2.332   7.025  1.00  0.00              
ATOM   2411 3HD1 LEU B   6     -19.052   1.785   8.046  1.00  0.00              
ATOM   2412 1HD2 LEU B   6     -17.307   0.843  10.419  1.00  0.00              
ATOM   2413 2HD2 LEU B   6     -18.653  -0.091   9.721  1.00  0.00              
ATOM   2414 3HD2 LEU B   6     -17.032  -0.816   9.835  1.00  0.00              
ATOM   2415  N   ASP B   7     -14.992  -0.802   5.621  1.00  0.00              
ATOM   2416  CA  ASP B   7     -13.560  -0.607   5.500  1.00  0.00              
ATOM   2417  C   ASP B   7     -13.119  -0.093   4.147  1.00  0.00              
ATOM   2418  O   ASP B   7     -12.197   0.708   4.086  1.00  0.00              
ATOM   2419  CB  ASP B   7     -12.833  -1.922   5.793  1.00  0.00              
ATOM   2420  CG  ASP B   7     -12.869  -2.303   7.267  1.00  0.00              
ATOM   2421  OD1 ASP B   7     -13.161  -1.452   8.073  1.00  0.00              
ATOM   2422  OD2 ASP B   7     -12.604  -3.441   7.572  1.00  0.00              
ATOM   2423  H   ASP B   7     -15.356  -1.741   5.699  1.00  0.00              
ATOM   2424  HA  ASP B   7     -13.271   0.235   6.129  1.00  0.00              
ATOM   2425 1HB  ASP B   7     -13.287  -2.726   5.214  1.00  0.00              
ATOM   2426 2HB  ASP B   7     -11.792  -1.840   5.479  1.00  0.00              
ATOM   2427  N   LYS B   8     -13.778  -0.534   3.076  1.00  0.00              
ATOM   2428  CA  LYS B   8     -13.513   0.013   1.748  1.00  0.00              
ATOM   2429  C   LYS B   8     -13.775   1.523   1.696  1.00  0.00              
ATOM   2430  O   LYS B   8     -12.947   2.288   1.161  1.00  0.00              
ATOM   2431  CB  LYS B   8     -14.366  -0.705   0.700  1.00  0.00              
ATOM   2432  CG  LYS B   8     -14.157  -0.213  -0.726  1.00  0.00              
ATOM   2433  CD  LYS B   8     -15.003  -1.004  -1.713  1.00  0.00              
ATOM   2434  CE  LYS B   8     -14.826  -0.487  -3.133  1.00  0.00              
ATOM   2435  NZ  LYS B   8     -15.653  -1.247  -4.109  1.00  0.00              
ATOM   2436  H   LYS B   8     -14.473  -1.259   3.180  1.00  0.00              
ATOM   2437  HA  LYS B   8     -12.459  -0.139   1.514  1.00  0.00              
ATOM   2438 1HB  LYS B   8     -14.146  -1.773   0.721  1.00  0.00              
ATOM   2439 2HB  LYS B   8     -15.421  -0.584   0.945  1.00  0.00              
ATOM   2440 1HG  LYS B   8     -14.429   0.842  -0.790  1.00  0.00              
ATOM   2441 2HG  LYS B   8     -13.107  -0.316  -0.996  1.00  0.00              
ATOM   2442 1HD  LYS B   8     -14.714  -2.055  -1.679  1.00  0.00              
ATOM   2443 2HD  LYS B   8     -16.054  -0.925  -1.436  1.00  0.00              
ATOM   2444 1HE  LYS B   8     -15.110   0.564  -3.175  1.00  0.00              
ATOM   2445 2HE  LYS B   8     -13.778  -0.569  -3.422  1.00  0.00              
ATOM   2446 1HZ  LYS B   8     -15.507  -0.874  -5.037  1.00  0.00              
ATOM   2447 2HZ  LYS B   8     -15.385  -2.221  -4.092  1.00  0.00              
ATOM   2448 3HZ  LYS B   8     -16.628  -1.162  -3.862  1.00  0.00              
ATOM   2449  N   ALA B   9     -14.922   1.944   2.238  1.00  0.00              
ATOM   2450  CA  ALA B   9     -15.256   3.351   2.308  1.00  0.00              
ATOM   2451  C   ALA B   9     -14.234   4.101   3.171  1.00  0.00              
ATOM   2452  O   ALA B   9     -13.845   5.209   2.829  1.00  0.00              
ATOM   2453  CB  ALA B   9     -16.660   3.557   2.846  1.00  0.00              
ATOM   2454  H   ALA B   9     -15.572   1.265   2.607  1.00  0.00              
ATOM   2455  HA  ALA B   9     -15.208   3.761   1.300  1.00  0.00              
ATOM   2456 1HB  ALA B   9     -16.881   4.624   2.886  1.00  0.00              
ATOM   2457 2HB  ALA B   9     -17.377   3.063   2.189  1.00  0.00              
ATOM   2458 3HB  ALA B   9     -16.733   3.133   3.846  1.00  0.00              
ATOM   2459  N   LYS B  10     -13.801   3.483   4.271  1.00  0.00              
ATOM   2460  CA  LYS B  10     -12.828   4.090   5.197  1.00  0.00              
ATOM   2461  C   LYS B  10     -11.530   4.413   4.480  1.00  0.00              
ATOM   2462  O   LYS B  10     -11.009   5.528   4.581  1.00  0.00              
ATOM   2463  CB  LYS B  10     -12.550   3.163   6.382  1.00  0.00              
ATOM   2464  CG  LYS B  10     -11.586   3.734   7.414  1.00  0.00              
ATOM   2465  CD  LYS B  10     -11.405   2.782   8.587  1.00  0.00              
ATOM   2466  CE  LYS B  10     -10.408   3.330   9.597  1.00  0.00              
ATOM   2467  NZ  LYS B  10     -10.225   2.412  10.754  1.00  0.00              
ATOM   2468  H   LYS B  10     -14.161   2.560   4.470  1.00  0.00              
ATOM   2469  HA  LYS B  10     -13.255   5.012   5.592  1.00  0.00              
ATOM   2470 1HB  LYS B  10     -13.486   2.933   6.891  1.00  0.00              
ATOM   2471 2HB  LYS B  10     -12.134   2.223   6.020  1.00  0.00              
ATOM   2472 1HG  LYS B  10     -10.616   3.910   6.947  1.00  0.00              
ATOM   2473 2HG  LYS B  10     -11.969   4.684   7.784  1.00  0.00              
ATOM   2474 1HD  LYS B  10     -12.364   2.629   9.083  1.00  0.00              
ATOM   2475 2HD  LYS B  10     -11.046   1.819   8.223  1.00  0.00              
ATOM   2476 1HE  LYS B  10      -9.444   3.480   9.112  1.00  0.00              
ATOM   2477 2HE  LYS B  10     -10.757   4.294   9.967  1.00  0.00              
ATOM   2478 1HZ  LYS B  10      -9.558   2.811  11.399  1.00  0.00              
ATOM   2479 2HZ  LYS B  10     -11.110   2.280  11.223  1.00  0.00              
ATOM   2480 3HZ  LYS B  10      -9.883   1.520  10.426  1.00  0.00              
ATOM   2481  N   ASP B  11     -11.028   3.435   3.727  1.00  0.00              
ATOM   2482  CA  ASP B  11      -9.795   3.587   2.963  1.00  0.00              
ATOM   2483  C   ASP B  11      -9.915   4.698   1.956  1.00  0.00              
ATOM   2484  O   ASP B  11      -9.014   5.542   1.848  1.00  0.00              
ATOM   2485  CB  ASP B  11      -9.437   2.284   2.244  1.00  0.00              
ATOM   2486  CG  ASP B  11      -8.953   1.196   3.194  1.00  0.00              
ATOM   2487  OD1 ASP B  11      -8.621   1.515   4.311  1.00  0.00              
ATOM   2488  OD2 ASP B  11      -8.920   0.057   2.793  1.00  0.00              
ATOM   2489  H   ASP B  11     -11.526   2.557   3.689  1.00  0.00              
ATOM   2490  HA  ASP B  11      -8.988   3.834   3.654  1.00  0.00              
ATOM   2491 1HB  ASP B  11     -10.310   1.914   1.706  1.00  0.00              
ATOM   2492 2HB  ASP B  11      -8.656   2.477   1.508  1.00  0.00              
ATOM   2493  N   GLN B  12     -11.035   4.700   1.226  1.00  0.00              
ATOM   2494  CA  GLN B  12     -11.278   5.700   0.195  1.00  0.00              
ATOM   2495  C   GLN B  12     -11.514   7.096   0.778  1.00  0.00              
ATOM   2496  O   GLN B  12     -10.966   8.049   0.266  1.00  0.00              
ATOM   2497  CB  GLN B  12     -12.478   5.287  -0.662  1.00  0.00              
ATOM   2498  CG  GLN B  12     -12.231   4.066  -1.532  1.00  0.00              
ATOM   2499  CD  GLN B  12     -13.478   3.618  -2.269  1.00  0.00              
ATOM   2500  OE1 GLN B  12     -14.602   3.869  -1.824  1.00  0.00              
ATOM   2501  NE2 GLN B  12     -13.288   2.952  -3.401  1.00  0.00              
ATOM   2502  H   GLN B  12     -11.731   3.988   1.396  1.00  0.00              
ATOM   2503  HA  GLN B  12     -10.378   5.797  -0.412  1.00  0.00              
ATOM   2504 1HB  GLN B  12     -13.330   5.073  -0.016  1.00  0.00              
ATOM   2505 2HB  GLN B  12     -12.761   6.113  -1.314  1.00  0.00              
ATOM   2506 1HG  GLN B  12     -11.466   4.308  -2.270  1.00  0.00              
ATOM   2507 2HG  GLN B  12     -11.893   3.245  -0.900  1.00  0.00              
ATOM   2508 1HE2 GLN B  12     -14.074   2.631  -3.932  1.00  0.00              
ATOM   2509 2HE2 GLN B  12     -12.360   2.771  -3.726  1.00  0.00              
ATOM   2510  N   ALA B  13     -12.303   7.224   1.843  1.00  0.00              
ATOM   2511  CA  ALA B  13     -12.526   8.548   2.417  1.00  0.00              
ATOM   2512  C   ALA B  13     -11.217   9.110   2.994  1.00  0.00              
ATOM   2513  O   ALA B  13     -10.910  10.297   2.810  1.00  0.00              
ATOM   2514  CB  ALA B  13     -13.619   8.518   3.478  1.00  0.00              
ATOM   2515  H   ALA B  13     -12.753   6.423   2.264  1.00  0.00              
ATOM   2516  HA  ALA B  13     -12.843   9.215   1.615  1.00  0.00              
ATOM   2517 1HB  ALA B  13     -13.759   9.519   3.884  1.00  0.00              
ATOM   2518 2HB  ALA B  13     -14.551   8.174   3.030  1.00  0.00              
ATOM   2519 3HB  ALA B  13     -13.329   7.839   4.278  1.00  0.00              
ATOM   2520  N   GLU B  14     -10.442   8.264   3.672  1.00  0.00              
ATOM   2521  CA  GLU B  14      -9.138   8.693   4.179  1.00  0.00              
ATOM   2522  C   GLU B  14      -8.158   9.053   3.048  1.00  0.00              
ATOM   2523  O   GLU B  14      -7.352   9.956   3.196  1.00  0.00              
ATOM   2524  CB  GLU B  14      -8.532   7.594   5.055  1.00  0.00              
ATOM   2525  CG  GLU B  14      -9.211   7.422   6.406  1.00  0.00              
ATOM   2526  CD  GLU B  14      -8.621   6.304   7.220  1.00  0.00              
ATOM   2527  OE1 GLU B  14      -7.812   5.577   6.696  1.00  0.00              
ATOM   2528  OE2 GLU B  14      -8.979   6.178   8.367  1.00  0.00              
ATOM   2529  H   GLU B  14     -10.748   7.317   3.843  1.00  0.00              
ATOM   2530  HA  GLU B  14      -9.270   9.626   4.728  1.00  0.00              
ATOM   2531 1HB  GLU B  14      -8.585   6.640   4.531  1.00  0.00              
ATOM   2532 2HB  GLU B  14      -7.479   7.811   5.235  1.00  0.00              
ATOM   2533 1HG  GLU B  14      -9.121   8.352   6.968  1.00  0.00              
ATOM   2534 2HG  GLU B  14     -10.271   7.228   6.247  1.00  0.00              
ATOM   2535  N   ASN B  15      -8.216   8.347   1.924  1.00  0.00              
ATOM   2536  CA  ASN B  15      -7.416   8.758   0.754  1.00  0.00              
ATOM   2537  C   ASN B  15      -7.792  10.150   0.207  1.00  0.00              
ATOM   2538  O   ASN B  15      -6.932  10.923  -0.217  1.00  0.00              
ATOM   2539  CB  ASN B  15      -7.538   7.718  -0.345  1.00  0.00              
ATOM   2540  CG  ASN B  15      -6.756   6.468  -0.047  1.00  0.00              
ATOM   2541  OD1 ASN B  15      -5.841   6.477   0.784  1.00  0.00              
ATOM   2542  ND2 ASN B  15      -7.098   5.393  -0.710  1.00  0.00              
ATOM   2543  H   ASN B  15      -8.802   7.528   1.856  1.00  0.00              
ATOM   2544  HA  ASN B  15      -6.375   8.860   1.065  1.00  0.00              
ATOM   2545 1HB  ASN B  15      -8.587   7.452  -0.480  1.00  0.00              
ATOM   2546 2HB  ASN B  15      -7.183   8.139  -1.285  1.00  0.00              
ATOM   2547 1HD2 ASN B  15      -6.612   4.533  -0.553  1.00  0.00              
ATOM   2548 2HD2 ASN B  15      -7.845   5.432  -1.373  1.00  0.00              
ATOM   2549  N   ARG B  16      -9.081  10.470   0.219  1.00  0.00              
ATOM   2550  CA  ARG B  16      -9.532  11.785  -0.212  1.00  0.00              
ATOM   2551  C   ARG B  16      -9.113  12.855   0.802  1.00  0.00              
ATOM   2552  O   ARG B  16      -8.706  13.944   0.436  1.00  0.00              
ATOM   2553  CB  ARG B  16     -11.044  11.804  -0.383  1.00  0.00              
ATOM   2554  CG  ARG B  16     -11.574  10.906  -1.489  1.00  0.00              
ATOM   2555  CD  ARG B  16     -10.922  11.197  -2.792  1.00  0.00              
ATOM   2556  NE  ARG B  16     -11.503  10.419  -3.875  1.00  0.00              
ATOM   2557  CZ  ARG B  16     -11.015  10.371  -5.130  1.00  0.00              
ATOM   2558  NH1 ARG B  16      -9.939  11.059  -5.443  1.00  0.00              
ATOM   2559  NH2 ARG B  16     -11.617   9.632  -6.045  1.00  0.00              
ATOM   2560  H   ARG B  16      -9.763   9.794   0.532  1.00  0.00              
ATOM   2561  HA  ARG B  16      -8.996  12.053  -1.123  1.00  0.00              
ATOM   2562 1HB  ARG B  16     -11.519  11.496   0.547  1.00  0.00              
ATOM   2563 2HB  ARG B  16     -11.373  12.821  -0.597  1.00  0.00              
ATOM   2564 1HG  ARG B  16     -11.383   9.864  -1.235  1.00  0.00              
ATOM   2565 2HG  ARG B  16     -12.648  11.062  -1.601  1.00  0.00              
ATOM   2566 1HD  ARG B  16     -11.039  12.253  -3.030  1.00  0.00              
ATOM   2567 2HD  ARG B  16      -9.861  10.955  -2.730  1.00  0.00              
ATOM   2568  HE  ARG B  16     -12.332   9.877  -3.671  1.00  0.00              
ATOM   2569 1HH1 ARG B  16      -9.479  11.623  -4.744  1.00  0.00              
ATOM   2570 2HH1 ARG B  16      -9.573  11.023  -6.384  1.00  0.00              
ATOM   2571 1HH2 ARG B  16     -12.444   9.103  -5.804  1.00  0.00              
ATOM   2572 2HH2 ARG B  16     -11.252   9.596  -6.985  1.00  0.00              
ATOM   2573  N   VAL B  17      -9.122  12.503   2.077  1.00  0.00              
ATOM   2574  CA  VAL B  17      -8.514  13.340   3.133  1.00  0.00              
ATOM   2575  C   VAL B  17      -6.992  13.543   3.029  1.00  0.00              
ATOM   2576  O   VAL B  17      -6.506  14.656   3.226  1.00  0.00              
ATOM   2577  CB  VAL B  17      -8.892  12.798   4.529  1.00  0.00              
ATOM   2578  CG1 VAL B  17      -8.118  13.490   5.637  1.00  0.00              
ATOM   2579  CG2 VAL B  17     -10.393  12.913   4.733  1.00  0.00              
ATOM   2580  H   VAL B  17      -9.562  11.631   2.332  1.00  0.00              
ATOM   2581  HA  VAL B  17      -8.900  14.356   3.035  1.00  0.00              
ATOM   2582  HB  VAL B  17      -8.593  11.752   4.596  1.00  0.00              
ATOM   2583 1HG1 VAL B  17      -8.416  13.077   6.601  1.00  0.00              
ATOM   2584 2HG1 VAL B  17      -7.050  13.330   5.488  1.00  0.00              
ATOM   2585 3HG1 VAL B  17      -8.333  14.558   5.618  1.00  0.00              
ATOM   2586 1HG2 VAL B  17     -10.656  12.529   5.719  1.00  0.00              
ATOM   2587 2HG2 VAL B  17     -10.691  13.959   4.659  1.00  0.00              
ATOM   2588 3HG2 VAL B  17     -10.909  12.333   3.968  1.00  0.00              
ATOM   2589  N   ARG B  18      -6.236  12.474   2.786  1.00  0.00              
ATOM   2590  CA  ARG B  18      -4.824  12.613   2.443  1.00  0.00              
ATOM   2591  C   ARG B  18      -4.564  13.487   1.202  1.00  0.00              
ATOM   2592  O   ARG B  18      -3.629  14.302   1.205  1.00  0.00              
ATOM   2593  CB  ARG B  18      -4.218  11.236   2.213  1.00  0.00              
ATOM   2594  CG  ARG B  18      -2.775  11.245   1.733  1.00  0.00              
ATOM   2595  CD  ARG B  18      -2.280   9.873   1.455  1.00  0.00              
ATOM   2596  NE  ARG B  18      -3.121   9.177   0.494  1.00  0.00              
ATOM   2597  CZ  ARG B  18      -3.068   9.357  -0.840  1.00  0.00              
ATOM   2598  NH1 ARG B  18      -2.211  10.211  -1.355  1.00  0.00              
ATOM   2599  NH2 ARG B  18      -3.877   8.674  -1.631  1.00  0.00              
ATOM   2600  H   ARG B  18      -6.640  11.550   2.839  1.00  0.00              
ATOM   2601  HA  ARG B  18      -4.318  13.123   3.263  1.00  0.00              
ATOM   2602 1HB  ARG B  18      -4.254  10.663   3.138  1.00  0.00              
ATOM   2603 2HB  ARG B  18      -4.809  10.698   1.472  1.00  0.00              
ATOM   2604 1HG  ARG B  18      -2.701  11.829   0.815  1.00  0.00              
ATOM   2605 2HG  ARG B  18      -2.139  11.691   2.499  1.00  0.00              
ATOM   2606 1HD  ARG B  18      -1.270   9.925   1.049  1.00  0.00              
ATOM   2607 2HD  ARG B  18      -2.270   9.296   2.379  1.00  0.00              
ATOM   2608  HE  ARG B  18      -3.793   8.511   0.853  1.00  0.00              
ATOM   2609 1HH1 ARG B  18      -1.593  10.733  -0.750  1.00  0.00              
ATOM   2610 2HH1 ARG B  18      -2.171  10.346  -2.354  1.00  0.00              
ATOM   2611 1HH2 ARG B  18      -4.535   8.017  -1.236  1.00  0.00              
ATOM   2612 2HH2 ARG B  18      -3.837   8.809  -2.631  1.00  0.00              
ATOM   2613  N   GLU B  19      -5.352  13.303   0.136  1.00  0.00              
ATOM   2614  CA  GLU B  19      -5.217  14.145  -1.082  1.00  0.00              
ATOM   2615  C   GLU B  19      -5.455  15.632  -0.748  1.00  0.00              
ATOM   2616  O   GLU B  19      -4.780  16.514  -1.300  1.00  0.00              
ATOM   2617  CB  GLU B  19      -6.201  13.693  -2.163  1.00  0.00              
ATOM   2618  CG  GLU B  19      -5.851  12.363  -2.815  1.00  0.00              
ATOM   2619  CD  GLU B  19      -6.940  11.846  -3.713  1.00  0.00              
ATOM   2620  OE1 GLU B  19      -8.002  12.423  -3.719  1.00  0.00              
ATOM   2621  OE2 GLU B  19      -6.711  10.874  -4.393  1.00  0.00              
ATOM   2622  H   GLU B  19      -6.053  12.576   0.157  1.00  0.00              
ATOM   2623  HA  GLU B  19      -4.193  14.064  -1.447  1.00  0.00              
ATOM   2624 1HB  GLU B  19      -7.198  13.602  -1.732  1.00  0.00              
ATOM   2625 2HB  GLU B  19      -6.251  14.447  -2.948  1.00  0.00              
ATOM   2626 1HG  GLU B  19      -4.941  12.486  -3.401  1.00  0.00              
ATOM   2627 2HG  GLU B  19      -5.652  11.629  -2.034  1.00  0.00              
ATOM   2628  N   LEU B  20      -6.418  15.920   0.133  1.00  0.00              
ATOM   2629  CA  LEU B  20      -6.576  17.302   0.597  1.00  0.00              
ATOM   2630  C   LEU B  20      -5.319  17.760   1.355  1.00  0.00              
ATOM   2631  O   LEU B  20      -4.739  18.818   1.059  1.00  0.00              
ATOM   2632  CB  LEU B  20      -7.811  17.473   1.468  1.00  0.00              
ATOM   2633  CG  LEU B  20      -8.050  18.872   2.057  1.00  0.00              
ATOM   2634  CD1 LEU B  20      -8.262  19.852   0.895  1.00  0.00              
ATOM   2635  CD2 LEU B  20      -9.243  18.884   2.992  1.00  0.00              
ATOM   2636  H   LEU B  20      -7.040  15.208   0.489  1.00  0.00              
ATOM   2637  HA  LEU B  20      -6.687  17.947  -0.274  1.00  0.00              
ATOM   2638 1HB  LEU B  20      -8.690  17.218   0.879  1.00  0.00              
ATOM   2639 2HB  LEU B  20      -7.745  16.778   2.305  1.00  0.00              
ATOM   2640  HG  LEU B  20      -7.169  19.186   2.618  1.00  0.00              
ATOM   2641 1HD1 LEU B  20      -8.434  20.853   1.290  1.00  0.00              
ATOM   2642 2HD1 LEU B  20      -7.377  19.860   0.259  1.00  0.00              
ATOM   2643 3HD1 LEU B  20      -9.127  19.540   0.309  1.00  0.00              
ATOM   2644 1HD2 LEU B  20      -9.382  19.889   3.391  1.00  0.00              
ATOM   2645 2HD2 LEU B  20     -10.137  18.584   2.445  1.00  0.00              
ATOM   2646 3HD2 LEU B  20      -9.069  18.188   3.813  1.00  0.00              
ATOM   2647  N   LYS B  21      -4.870  16.962   2.310  1.00  0.00              
ATOM   2648  CA  LYS B  21      -3.670  17.353   3.071  1.00  0.00              
ATOM   2649  C   LYS B  21      -2.487  17.706   2.149  1.00  0.00              
ATOM   2650  O   LYS B  21      -1.846  18.765   2.302  1.00  0.00              
ATOM   2651  CB  LYS B  21      -3.266  16.234   4.031  1.00  0.00              
ATOM   2652  CG  LYS B  21      -2.059  16.558   4.902  1.00  0.00              
ATOM   2653  CD  LYS B  21      -1.690  15.382   5.794  1.00  0.00              
ATOM   2654  CE  LYS B  21      -0.587  15.754   6.774  1.00  0.00              
ATOM   2655  NZ  LYS B  21       0.704  16.023   6.083  1.00  0.00              
ATOM   2656  H   LYS B  21      -5.330  16.091   2.530  1.00  0.00              
ATOM   2657  HA  LYS B  21      -3.904  18.247   3.650  1.00  0.00              
ATOM   2658 1HB  LYS B  21      -4.102  16.001   4.691  1.00  0.00              
ATOM   2659 2HB  LYS B  21      -3.036  15.332   3.463  1.00  0.00              
ATOM   2660 1HG  LYS B  21      -1.207  16.803   4.267  1.00  0.00              
ATOM   2661 2HG  LYS B  21      -2.284  17.421   5.528  1.00  0.00              
ATOM   2662 1HD  LYS B  21      -2.569  15.059   6.354  1.00  0.00              
ATOM   2663 2HD  LYS B  21      -1.349  14.550   5.177  1.00  0.00              
ATOM   2664 1HE  LYS B  21      -0.879  16.643   7.330  1.00  0.00              
ATOM   2665 2HE  LYS B  21      -0.441  14.940   7.484  1.00  0.00              
ATOM   2666 1HZ  LYS B  21       1.407  16.265   6.766  1.00  0.00              
ATOM   2667 2HZ  LYS B  21       0.995  15.197   5.579  1.00  0.00              
ATOM   2668 3HZ  LYS B  21       0.586  16.788   5.435  1.00  0.00              
ATOM   2669  N   GLN B  22      -2.216  16.807   1.200  1.00  0.00              
ATOM   2670  CA  GLN B  22      -1.131  16.966   0.239  1.00  0.00              
ATOM   2671  C   GLN B  22      -1.313  18.163  -0.707  1.00  0.00              
ATOM   2672  O   GLN B  22      -0.347  18.863  -0.967  1.00  0.00              
ATOM   2673  CB  GLN B  22      -0.981  15.683  -0.582  1.00  0.00              
ATOM   2674  CG  GLN B  22      -0.442  14.500   0.203  1.00  0.00              
ATOM   2675  CD  GLN B  22      -0.379  13.233  -0.628  1.00  0.00              
ATOM   2676  OE1 GLN B  22      -1.118  13.077  -1.604  1.00  0.00              
ATOM   2677  NE2 GLN B  22       0.506  12.319  -0.246  1.00  0.00              
ATOM   2678  H   GLN B  22      -2.796  15.981   1.155  1.00  0.00              
ATOM   2679  HA  GLN B  22      -0.209  17.162   0.787  1.00  0.00              
ATOM   2680 1HB  GLN B  22      -1.950  15.400  -0.995  1.00  0.00              
ATOM   2681 2HB  GLN B  22      -0.309  15.864  -1.421  1.00  0.00              
ATOM   2682 1HG  GLN B  22       0.566  14.734   0.547  1.00  0.00              
ATOM   2683 2HG  GLN B  22      -1.094  14.317   1.057  1.00  0.00              
ATOM   2684 1HE2 GLN B  22       0.593  11.462  -0.756  1.00  0.00              
ATOM   2685 2HE2 GLN B  22       1.086  12.487   0.551  1.00  0.00              
ATOM   2686  N   VAL B  23      -2.521  18.401  -1.239  1.00  0.00              
ATOM   2687  CA  VAL B  23      -2.749  19.606  -2.058  1.00  0.00              
ATOM   2688  C   VAL B  23      -2.591  20.902  -1.268  1.00  0.00              
ATOM   2689  O   VAL B  23      -2.045  21.916  -1.786  1.00  0.00              
ATOM   2690  CB  VAL B  23      -4.152  19.592  -2.693  1.00  0.00              
ATOM   2691  CG1 VAL B  23      -4.444  20.923  -3.370  1.00  0.00              
ATOM   2692  CG2 VAL B  23      -4.274  18.450  -3.691  1.00  0.00              
ATOM   2693  H   VAL B  23      -3.286  17.760  -1.084  1.00  0.00              
ATOM   2694  HA  VAL B  23      -2.023  19.613  -2.872  1.00  0.00              
ATOM   2695  HB  VAL B  23      -4.892  19.411  -1.913  1.00  0.00              
ATOM   2696 1HG1 VAL B  23      -5.439  20.895  -3.814  1.00  0.00              
ATOM   2697 2HG1 VAL B  23      -4.397  21.724  -2.633  1.00  0.00              
ATOM   2698 3HG1 VAL B  23      -3.705  21.103  -4.151  1.00  0.00              
ATOM   2699 1HG2 VAL B  23      -5.272  18.454  -4.129  1.00  0.00              
ATOM   2700 2HG2 VAL B  23      -3.531  18.575  -4.478  1.00  0.00              
ATOM   2701 3HG2 VAL B  23      -4.107  17.501  -3.180  1.00  0.00              
ATOM   2702  N   LEU B  24      -3.117  20.932  -0.041  1.00  0.00              
ATOM   2703  CA  LEU B  24      -2.920  22.100   0.808  1.00  0.00              
ATOM   2704  C   LEU B  24      -1.441  22.316   1.224  1.00  0.00              
ATOM   2705  O   LEU B  24      -1.016  23.466   1.369  1.00  0.00              
ATOM   2706  CB  LEU B  24      -3.793  21.964   2.062  1.00  0.00              
ATOM   2707  CG  LEU B  24      -5.308  21.968   1.822  1.00  0.00              
ATOM   2708  CD1 LEU B  24      -6.033  21.760   3.145  1.00  0.00              
ATOM   2709  CD2 LEU B  24      -5.717  23.283   1.175  1.00  0.00              
ATOM   2710  H   LEU B  24      -3.654  20.152   0.312  1.00  0.00              
ATOM   2711  HA  LEU B  24      -3.139  22.993   0.223  1.00  0.00              
ATOM   2712 1HB  LEU B  24      -3.539  21.031   2.562  1.00  0.00              
ATOM   2713 2HB  LEU B  24      -3.562  22.789   2.737  1.00  0.00              
ATOM   2714  HG  LEU B  24      -5.574  21.141   1.163  1.00  0.00              
ATOM   2715 1HD1 LEU B  24      -7.109  21.762   2.974  1.00  0.00              
ATOM   2716 2HD1 LEU B  24      -5.736  20.803   3.576  1.00  0.00              
ATOM   2717 3HD1 LEU B  24      -5.773  22.564   3.832  1.00  0.00              
ATOM   2718 1HD2 LEU B  24      -6.794  23.285   1.004  1.00  0.00              
ATOM   2719 2HD2 LEU B  24      -5.453  24.110   1.834  1.00  0.00              
ATOM   2720 3HD2 LEU B  24      -5.198  23.397   0.223  1.00  0.00              
ATOM   2721  N   GLU B  25      -0.690  21.230   1.427  1.00  0.00              
ATOM   2722  CA  GLU B  25       0.778  21.321   1.671  1.00  0.00              
ATOM   2723  C   GLU B  25       1.459  21.975   0.456  1.00  0.00              
ATOM   2724  O   GLU B  25       2.327  22.854   0.597  1.00  0.00              
ATOM   2725  CB  GLU B  25       1.382  19.939   1.930  1.00  0.00              
ATOM   2726  CG  GLU B  25       2.877  19.950   2.218  1.00  0.00              
ATOM   2727  CD  GLU B  25       3.428  18.580   2.500  1.00  0.00              
ATOM   2728  OE1 GLU B  25       2.668  17.642   2.495  1.00  0.00              
ATOM   2729  OE2 GLU B  25       4.612  18.472   2.720  1.00  0.00              
ATOM   2730  H   GLU B  25      -1.131  20.321   1.414  1.00  0.00              
ATOM   2731  HA  GLU B  25       0.942  21.907   2.577  1.00  0.00              
ATOM   2732 1HB  GLU B  25       0.881  19.477   2.781  1.00  0.00              
ATOM   2733 2HB  GLU B  25       1.213  19.300   1.064  1.00  0.00              
ATOM   2734 1HG  GLU B  25       3.398  20.369   1.358  1.00  0.00              
ATOM   2735 2HG  GLU B  25       3.067  20.596   3.074  1.00  0.00              
ATOM   2736  N   GLU B  26       1.113  21.508  -0.742  1.00  0.00              
ATOM   2737  CA  GLU B  26       1.650  22.145  -1.978  1.00  0.00              
ATOM   2738  C   GLU B  26       1.270  23.635  -2.137  1.00  0.00              
ATOM   2739  O   GLU B  26       2.109  24.476  -2.532  1.00  0.00              
ATOM   2740  CB  GLU B  26       1.166  21.375  -3.209  1.00  0.00              
ATOM   2741  CG  GLU B  26       1.781  19.992  -3.366  1.00  0.00              
ATOM   2742  CD  GLU B  26       1.198  19.220  -4.517  1.00  0.00              
ATOM   2743  OE1 GLU B  26       0.249  19.687  -5.101  1.00  0.00              
ATOM   2744  OE2 GLU B  26       1.702  18.162  -4.813  1.00  0.00              
ATOM   2745  H   GLU B  26       0.486  20.721  -0.827  1.00  0.00              
ATOM   2746  HA  GLU B  26       2.739  22.151  -1.919  1.00  0.00              
ATOM   2747 1HB  GLU B  26       0.083  21.257  -3.161  1.00  0.00              
ATOM   2748 2HB  GLU B  26       1.394  21.947  -4.108  1.00  0.00              
ATOM   2749 1HG  GLU B  26       2.854  20.098  -3.521  1.00  0.00              
ATOM   2750 2HG  GLU B  26       1.628  19.431  -2.445  1.00  0.00              
ATOM   2751  N   LEU B  27       0.018  23.990  -1.819  1.00  0.00              
ATOM   2752  CA  LEU B  27      -0.381  25.409  -1.845  1.00  0.00              
ATOM   2753  C   LEU B  27       0.374  26.258  -0.816  1.00  0.00              
ATOM   2754  O   LEU B  27       0.698  27.408  -1.093  1.00  0.00              
ATOM   2755  CB  LEU B  27      -1.889  25.531  -1.591  1.00  0.00              
ATOM   2756  CG  LEU B  27      -2.797  24.983  -2.699  1.00  0.00              
ATOM   2757  CD1 LEU B  27      -4.245  25.010  -2.229  1.00  0.00              
ATOM   2758  CD2 LEU B  27      -2.615  25.813  -3.961  1.00  0.00              
ATOM   2759  H   LEU B  27      -0.665  23.292  -1.560  1.00  0.00              
ATOM   2760  HA  LEU B  27      -0.109  25.827  -2.813  1.00  0.00              
ATOM   2761 1HB  LEU B  27      -2.130  25.000  -0.671  1.00  0.00              
ATOM   2762 2HB  LEU B  27      -2.134  26.584  -1.452  1.00  0.00              
ATOM   2763  HG  LEU B  27      -2.533  23.945  -2.905  1.00  0.00              
ATOM   2764 1HD1 LEU B  27      -4.890  24.621  -3.017  1.00  0.00              
ATOM   2765 2HD1 LEU B  27      -4.350  24.393  -1.337  1.00  0.00              
ATOM   2766 3HD1 LEU B  27      -4.533  26.035  -1.999  1.00  0.00              
ATOM   2767 1HD2 LEU B  27      -3.260  25.422  -4.749  1.00  0.00              
ATOM   2768 2HD2 LEU B  27      -2.880  26.850  -3.756  1.00  0.00              
ATOM   2769 3HD2 LEU B  27      -1.575  25.761  -4.284  1.00  0.00              
ATOM   2770  N   TYR B  28       0.634  25.680   0.354  1.00  0.00              
ATOM   2771  CA  TYR B  28       1.476  26.299   1.370  1.00  0.00              
ATOM   2772  C   TYR B  28       2.911  26.518   0.847  1.00  0.00              
ATOM   2773  O   TYR B  28       3.464  27.583   0.941  1.00  0.00              
ATOM   2774  CB  TYR B  28       1.489  25.442   2.638  1.00  0.00              
ATOM   2775  CG  TYR B  28       2.522  25.875   3.655  1.00  0.00              
ATOM   2776  CD1 TYR B  28       2.328  27.035   4.390  1.00  0.00              
ATOM   2777  CD2 TYR B  28       3.662  25.111   3.853  1.00  0.00              
ATOM   2778  CE1 TYR B  28       3.271  27.429   5.320  1.00  0.00              
ATOM   2779  CE2 TYR B  28       4.605  25.505   4.782  1.00  0.00              
ATOM   2780  CZ  TYR B  28       4.412  26.660   5.513  1.00  0.00              
ATOM   2781  OH  TYR B  28       5.352  27.053   6.439  1.00  0.00              
ATOM   2782  H   TYR B  28       0.227  24.774   0.537  1.00  0.00              
ATOM   2783  HA  TYR B  28       1.056  27.274   1.619  1.00  0.00              
ATOM   2784 1HB  TYR B  28       0.507  25.479   3.112  1.00  0.00              
ATOM   2785 2HB  TYR B  28       1.686  24.404   2.373  1.00  0.00              
ATOM   2786  HD1 TYR B  28       1.431  27.635   4.235  1.00  0.00              
ATOM   2787  HD2 TYR B  28       3.815  24.200   3.274  1.00  0.00              
ATOM   2788  HE1 TYR B  28       3.119  28.341   5.897  1.00  0.00              
ATOM   2789  HE2 TYR B  28       5.502  24.905   4.937  1.00  0.00              
ATOM   2790  HH  TYR B  28       5.054  27.855   6.874  1.00  0.00              
ATOM   2791  N   LYS B  29       3.504  25.496   0.286  1.00  0.00              
ATOM   2792  CA  LYS B  29       4.860  25.666  -0.257  1.00  0.00              
ATOM   2793  C   LYS B  29       4.928  26.778  -1.303  1.00  0.00              
ATOM   2794  O   LYS B  29       5.879  27.571  -1.325  1.00  0.00              
ATOM   2795  CB  LYS B  29       5.358  24.354  -0.866  1.00  0.00              
ATOM   2796  CG  LYS B  29       5.667  23.265   0.153  1.00  0.00              
ATOM   2797  CD  LYS B  29       6.088  21.972  -0.529  1.00  0.00              
ATOM   2798  CE  LYS B  29       6.395  20.883   0.487  1.00  0.00              
ATOM   2799  NZ  LYS B  29       6.760  19.597  -0.167  1.00  0.00              
ATOM   2800  H   LYS B  29       3.055  24.594   0.215  1.00  0.00              
ATOM   2801  HA  LYS B  29       5.510  26.024   0.542  1.00  0.00              
ATOM   2802 1HB  LYS B  29       4.607  23.964  -1.554  1.00  0.00              
ATOM   2803 2HB  LYS B  29       6.264  24.540  -1.441  1.00  0.00              
ATOM   2804 1HG  LYS B  29       6.472  23.598   0.809  1.00  0.00              
ATOM   2805 2HG  LYS B  29       4.783  23.074   0.761  1.00  0.00              
ATOM   2806 1HD  LYS B  29       5.286  21.629  -1.185  1.00  0.00              
ATOM   2807 2HD  LYS B  29       6.976  22.153  -1.134  1.00  0.00              
ATOM   2808 1HE  LYS B  29       7.222  21.201   1.122  1.00  0.00              
ATOM   2809 2HE  LYS B  29       5.523  20.719   1.120  1.00  0.00              
ATOM   2810 1HZ  LYS B  29       6.956  18.903   0.539  1.00  0.00              
ATOM   2811 2HZ  LYS B  29       5.993  19.283  -0.745  1.00  0.00              
ATOM   2812 3HZ  LYS B  29       7.580  19.732  -0.742  1.00  0.00              
ATOM   2813  N   GLU B  30       3.894  26.867  -2.142  1.00  0.00              
ATOM   2814  CA  GLU B  30       3.753  27.943  -3.101  1.00  0.00              
ATOM   2815  C   GLU B  30       3.500  29.286  -2.448  1.00  0.00              
ATOM   2816  O   GLU B  30       4.002  30.300  -2.919  1.00  0.00              
ATOM   2817  CB  GLU B  30       2.621  27.625  -4.081  1.00  0.00              
ATOM   2818  CG  GLU B  30       2.929  26.493  -5.051  1.00  0.00              
ATOM   2819  CD  GLU B  30       1.734  26.163  -5.902  1.00  0.00              
ATOM   2820  OE1 GLU B  30       0.699  26.746  -5.690  1.00  0.00              
ATOM   2821  OE2 GLU B  30       1.885  25.411  -6.836  1.00  0.00              
ATOM   2822  H   GLU B  30       3.184  26.150  -2.099  1.00  0.00              
ATOM   2823  HA  GLU B  30       4.687  28.036  -3.656  1.00  0.00              
ATOM   2824 1HB  GLU B  30       1.748  27.363  -3.484  1.00  0.00              
ATOM   2825 2HB  GLU B  30       2.419  28.538  -4.641  1.00  0.00              
ATOM   2826 1HG  GLU B  30       3.787  26.693  -5.692  1.00  0.00              
ATOM   2827 2HG  GLU B  30       3.153  25.650  -4.398  1.00  0.00              
ATOM   2828  N   ALA B  31       2.724  29.296  -1.354  1.00  0.00              
ATOM   2829  CA  ALA B  31       2.507  30.495  -0.537  1.00  0.00              
ATOM   2830  C   ALA B  31       3.779  31.030   0.131  1.00  0.00              
ATOM   2831  O   ALA B  31       3.861  32.235   0.457  1.00  0.00              
ATOM   2832  CB  ALA B  31       1.429  30.231   0.549  1.00  0.00              
ATOM   2833  H   ALA B  31       2.273  28.432  -1.089  1.00  0.00              
ATOM   2834  HA  ALA B  31       2.156  31.292  -1.192  1.00  0.00              
ATOM   2835 1HB  ALA B  31       1.284  31.133   1.144  1.00  0.00              
ATOM   2836 2HB  ALA B  31       0.489  29.957   0.071  1.00  0.00              
ATOM   2837 3HB  ALA B  31       1.757  29.419   1.197  1.00  0.00              
ATOM   2838  N   ARG B  32       4.720  30.129   0.393  1.00  0.00              
ATOM   2839  CA  ARG B  32       6.038  30.484   0.931  1.00  0.00              
ATOM   2840  C   ARG B  32       7.110  30.816  -0.141  1.00  0.00              
ATOM   2841  O   ARG B  32       8.257  31.083   0.204  1.00  0.00              
ATOM   2842  CB  ARG B  32       6.550  29.343   1.798  1.00  0.00              
ATOM   2843  CG  ARG B  32       5.669  28.999   2.988  1.00  0.00              
ATOM   2844  CD  ARG B  32       5.494  30.161   3.897  1.00  0.00              
ATOM   2845  NE  ARG B  32       6.748  30.558   4.517  1.00  0.00              
ATOM   2846  CZ  ARG B  32       6.926  31.688   5.228  1.00  0.00              
ATOM   2847  NH1 ARG B  32       5.923  32.521   5.401  1.00  0.00              
ATOM   2848  NH2 ARG B  32       8.108  31.960   5.753  1.00  0.00              
ATOM   2849  H   ARG B  32       4.509  29.158   0.211  1.00  0.00              
ATOM   2850  HA  ARG B  32       5.940  31.406   1.504  1.00  0.00              
ATOM   2851 1HB  ARG B  32       6.652  28.444   1.193  1.00  0.00              
ATOM   2852 2HB  ARG B  32       7.539  29.594   2.182  1.00  0.00              
ATOM   2853 1HG  ARG B  32       4.685  28.689   2.635  1.00  0.00              
ATOM   2854 2HG  ARG B  32       6.124  28.186   3.555  1.00  0.00              
ATOM   2855 1HD  ARG B  32       5.109  31.009   3.332  1.00  0.00              
ATOM   2856 2HD  ARG B  32       4.791  29.902   4.687  1.00  0.00              
ATOM   2857  HE  ARG B  32       7.543  29.943   4.406  1.00  0.00              
ATOM   2858 1HH1 ARG B  32       5.019  32.313   5.000  1.00  0.00              
ATOM   2859 2HH1 ARG B  32       6.056  33.368   5.934  1.00  0.00              
ATOM   2860 1HH2 ARG B  32       8.879  31.320   5.620  1.00  0.00              
ATOM   2861 2HH2 ARG B  32       8.241  32.807   6.285  1.00  0.00              
ATOM   2862  N   LYS B  33       6.752  30.849  -1.423  1.00  0.00              
ATOM   2863  CA  LYS B  33       7.763  31.211  -2.448  1.00  0.00              
ATOM   2864  C   LYS B  33       8.017  32.709  -2.443  1.00  0.00              
ATOM   2865  O   LYS B  33       7.128  33.511  -2.102  1.00  0.00              
ATOM   2866  CB  LYS B  33       7.318  30.765  -3.842  1.00  0.00              
ATOM   2867  CG  LYS B  33       7.280  29.255  -4.037  1.00  0.00              
ATOM   2868  CD  LYS B  33       6.843  28.891  -5.448  1.00  0.00              
ATOM   2869  CE  LYS B  33       6.825  27.383  -5.651  1.00  0.00              
ATOM   2870  NZ  LYS B  33       6.399  27.012  -7.027  1.00  0.00              
ATOM   2871  H   LYS B  33       5.810  30.633  -1.716  1.00  0.00              
ATOM   2872  HA  LYS B  33       8.711  30.745  -2.179  1.00  0.00              
ATOM   2873 1HB  LYS B  33       6.320  31.154  -4.047  1.00  0.00              
ATOM   2874 2HB  LYS B  33       7.992  31.182  -4.590  1.00  0.00              
ATOM   2875 1HG  LYS B  33       8.272  28.840  -3.854  1.00  0.00              
ATOM   2876 2HG  LYS B  33       6.584  28.814  -3.325  1.00  0.00              
ATOM   2877 1HD  LYS B  33       5.844  29.287  -5.633  1.00  0.00              
ATOM   2878 2HD  LYS B  33       7.530  29.336  -6.168  1.00  0.00              
ATOM   2879 1HE  LYS B  33       7.820  26.980  -5.471  1.00  0.00              
ATOM   2880 2HE  LYS B  33       6.138  26.929  -4.937  1.00  0.00              
ATOM   2881 1HZ  LYS B  33       6.399  26.006  -7.121  1.00  0.00              
ATOM   2882 2HZ  LYS B  33       5.468  27.366  -7.199  1.00  0.00              
ATOM   2883 3HZ  LYS B  33       7.039  27.412  -7.698  1.00  0.00              
ATOM   2884  N   LEU B  34       9.230  33.102  -2.821  1.00  0.00              
ATOM   2885  CA  LEU B  34       9.586  34.514  -2.818  1.00  0.00              
ATOM   2886  C   LEU B  34       8.877  35.307  -3.916  1.00  0.00              
ATOM   2887  O   LEU B  34       8.560  34.765  -4.970  1.00  0.00              
ATOM   2888  CB  LEU B  34      11.104  34.663  -2.980  1.00  0.00              
ATOM   2889  CG  LEU B  34      11.955  34.088  -1.840  1.00  0.00              
ATOM   2890  CD1 LEU B  34      13.430  34.211  -2.196  1.00  0.00              
ATOM   2891  CD2 LEU B  34      11.640  34.828  -0.549  1.00  0.00              
ATOM   2892  H   LEU B  34       9.917  32.422  -3.115  1.00  0.00              
ATOM   2893  HA  LEU B  34       9.226  34.959  -1.891  1.00  0.00              
ATOM   2894 1HB  LEU B  34      11.405  34.167  -3.901  1.00  0.00              
ATOM   2895 2HB  LEU B  34      11.342  35.723  -3.069  1.00  0.00              
ATOM   2896  HG  LEU B  34      11.729  33.029  -1.716  1.00  0.00              
ATOM   2897 1HD1 LEU B  34      14.035  33.802  -1.386  1.00  0.00              
ATOM   2898 2HD1 LEU B  34      13.631  33.656  -3.113  1.00  0.00              
ATOM   2899 3HD1 LEU B  34      13.683  35.260  -2.343  1.00  0.00              
ATOM   2900 1HD2 LEU B  34      12.244  34.419   0.262  1.00  0.00              
ATOM   2901 2HD2 LEU B  34      11.867  35.888  -0.672  1.00  0.00              
ATOM   2902 3HD2 LEU B  34      10.584  34.709  -0.309  1.00  0.00              
ATOM   2903  N   ASP B  35       8.615  36.581  -3.626  1.00  0.00              
ATOM   2904  CA  ASP B  35       7.894  37.510  -4.515  1.00  0.00              
ATOM   2905  C   ASP B  35       6.478  37.045  -4.886  1.00  0.00              
ATOM   2906  O   ASP B  35       6.058  37.140  -6.042  1.00  0.00              
ATOM   2907  CB  ASP B  35       8.698  37.728  -5.800  1.00  0.00              
ATOM   2908  CG  ASP B  35      10.043  38.396  -5.551  1.00  0.00              
ATOM   2909  OD1 ASP B  35      10.114  39.242  -4.692  1.00  0.00              
ATOM   2910  OD2 ASP B  35      10.987  38.053  -6.222  1.00  0.00              
ATOM   2911  H   ASP B  35       8.943  36.913  -2.730  1.00  0.00              
ATOM   2912  HA  ASP B  35       7.731  38.446  -3.980  1.00  0.00              
ATOM   2913 1HB  ASP B  35       8.870  36.768  -6.288  1.00  0.00              
ATOM   2914 2HB  ASP B  35       8.123  38.347  -6.488  1.00  0.00              
ATOM   2915  N   LEU B  36       5.752  36.526  -3.902  1.00  0.00              
ATOM   2916  CA  LEU B  36       4.379  36.111  -4.127  1.00  0.00              
ATOM   2917  C   LEU B  36       3.591  37.382  -4.397  1.00  0.00              
ATOM   2918  O   LEU B  36       3.625  38.334  -3.605  1.00  0.00              
ATOM   2919  CB  LEU B  36       3.813  35.359  -2.916  1.00  0.00              
ATOM   2920  CG  LEU B  36       2.383  34.826  -3.074  1.00  0.00              
ATOM   2921  CD1 LEU B  36       2.355  33.761  -4.162  1.00  0.00              
ATOM   2922  CD2 LEU B  36       1.901  34.263  -1.745  1.00  0.00              
ATOM   2923  H   LEU B  36       6.155  36.416  -2.983  1.00  0.00              
ATOM   2924  HA  LEU B  36       4.358  35.439  -4.984  1.00  0.00              
ATOM   2925 1HB  LEU B  36       4.460  34.511  -2.699  1.00  0.00              
ATOM   2926 2HB  LEU B  36       3.824  36.027  -2.055  1.00  0.00              
ATOM   2927  HG  LEU B  36       1.724  35.637  -3.384  1.00  0.00              
ATOM   2928 1HD1 LEU B  36       1.339  33.382  -4.274  1.00  0.00              
ATOM   2929 2HD1 LEU B  36       2.685  34.195  -5.105  1.00  0.00              
ATOM   2930 3HD1 LEU B  36       3.018  32.942  -3.886  1.00  0.00              
ATOM   2931 1HD2 LEU B  36       0.885  33.884  -1.857  1.00  0.00              
ATOM   2932 2HD2 LEU B  36       2.559  33.450  -1.434  1.00  0.00              
ATOM   2933 3HD2 LEU B  36       1.915  35.049  -0.990  1.00  0.00              
ATOM   2934  N   THR B  37       2.919  37.437  -5.539  1.00  0.00              
ATOM   2935  CA  THR B  37       2.182  38.638  -5.870  1.00  0.00              
ATOM   2936  C   THR B  37       0.795  38.501  -5.249  1.00  0.00              
ATOM   2937  O   THR B  37       0.417  37.406  -4.785  1.00  0.00              
ATOM   2938  CB  THR B  37       2.082  38.854  -7.392  1.00  0.00              
ATOM   2939  OG1 THR B  37       1.302  37.802  -7.976  1.00  0.00              
ATOM   2940  CG2 THR B  37       3.467  38.863  -8.021  1.00  0.00              
ATOM   2941  H   THR B  37       2.908  36.660  -6.183  1.00  0.00              
ATOM   2942  HA  THR B  37       2.680  39.489  -5.405  1.00  0.00              
ATOM   2943  HB  THR B  37       1.592  39.806  -7.593  1.00  0.00              
ATOM   2944  HG1 THR B  37       1.493  37.747  -8.915  1.00  0.00              
ATOM   2945 1HG2 THR B  37       3.377  39.016  -9.097  1.00  0.00              
ATOM   2946 2HG2 THR B  37       4.059  39.668  -7.588  1.00  0.00              
ATOM   2947 3HG2 THR B  37       3.959  37.909  -7.832  1.00  0.00              
ATOM   2948  N   GLN B  38       0.058  39.609  -5.209  1.00  0.00              
ATOM   2949  CA  GLN B  38      -1.309  39.584  -4.703  1.00  0.00              
ATOM   2950  C   GLN B  38      -2.232  38.739  -5.558  1.00  0.00              
ATOM   2951  O   GLN B  38      -3.098  38.087  -5.011  1.00  0.00              
ATOM   2952  CB  GLN B  38      -1.864  41.008  -4.608  1.00  0.00              
ATOM   2953  CG  GLN B  38      -3.248  41.096  -3.987  1.00  0.00              
ATOM   2954  CD  GLN B  38      -3.264  40.635  -2.542  1.00  0.00              
ATOM   2955  OE1 GLN B  38      -2.468  41.095  -1.719  1.00  0.00              
ATOM   2956  NE2 GLN B  38      -4.173  39.720  -2.224  1.00  0.00              
ATOM   2957  H   GLN B  38       0.447  40.484  -5.533  1.00  0.00              
ATOM   2958  HA  GLN B  38      -1.311  39.083  -3.736  1.00  0.00              
ATOM   2959 1HB  GLN B  38      -1.189  41.623  -4.013  1.00  0.00              
ATOM   2960 2HB  GLN B  38      -1.914  41.446  -5.604  1.00  0.00              
ATOM   2961 1HG  GLN B  38      -3.583  42.133  -4.018  1.00  0.00              
ATOM   2962 2HG  GLN B  38      -3.931  40.465  -4.555  1.00  0.00              
ATOM   2963 1HE2 GLN B  38      -4.232  39.377  -1.286  1.00  0.00              
ATOM   2964 2HE2 GLN B  38      -4.800  39.373  -2.923  1.00  0.00              
ATOM   2965  N   GLU B  39      -2.031  38.720  -6.884  1.00  0.00              
ATOM   2966  CA  GLU B  39      -2.823  37.855  -7.751  1.00  0.00              
ATOM   2967  C   GLU B  39      -2.533  36.369  -7.553  1.00  0.00              
ATOM   2968  O   GLU B  39      -3.448  35.541  -7.579  1.00  0.00              
ATOM   2969  CB  GLU B  39      -2.580  38.228  -9.215  1.00  0.00              
ATOM   2970  CG  GLU B  39      -3.366  37.393 -10.216  1.00  0.00              
ATOM   2971  CD  GLU B  39      -4.853  37.570 -10.086  1.00  0.00              
ATOM   2972  OE1 GLU B  39      -5.268  38.561  -9.536  1.00  0.00              
ATOM   2973  OE2 GLU B  39      -5.575  36.712 -10.537  1.00  0.00              
ATOM   2974  H   GLU B  39      -1.322  39.311  -7.294  1.00  0.00              
ATOM   2975  HA  GLU B  39      -3.874  37.964  -7.482  1.00  0.00              
ATOM   2976 1HB  GLU B  39      -2.844  39.274  -9.373  1.00  0.00              
ATOM   2977 2HB  GLU B  39      -1.521  38.119  -9.447  1.00  0.00              
ATOM   2978 1HG  GLU B  39      -3.065  37.675 -11.224  1.00  0.00              
ATOM   2979 2HG  GLU B  39      -3.116  36.342 -10.072  1.00  0.00              
ATOM   2980  N   MET B  40      -1.254  36.026  -7.400  1.00  0.00              
ATOM   2981  CA  MET B  40      -0.859  34.663  -7.114  1.00  0.00              
ATOM   2982  C   MET B  40      -1.367  34.190  -5.749  1.00  0.00              
ATOM   2983  O   MET B  40      -1.752  33.030  -5.621  1.00  0.00              
ATOM   2984  CB  MET B  40       0.661  34.542  -7.190  1.00  0.00              
ATOM   2985  CG  MET B  40       1.232  34.654  -8.597  1.00  0.00              
ATOM   2986  SD  MET B  40       0.616  33.368  -9.702  1.00  0.00              
ATOM   2987  CE  MET B  40       1.338  31.908  -8.958  1.00  0.00              
ATOM   2988  H   MET B  40      -0.541  36.737  -7.485  1.00  0.00              
ATOM   2989  HA  MET B  40      -1.300  34.011  -7.868  1.00  0.00              
ATOM   2990 1HB  MET B  40       1.119  35.320  -6.581  1.00  0.00              
ATOM   2991 2HB  MET B  40       0.971  33.580  -6.780  1.00  0.00              
ATOM   2992 1HG  MET B  40       0.973  35.624  -9.019  1.00  0.00              
ATOM   2993 2HG  MET B  40       2.319  34.580  -8.555  1.00  0.00              
ATOM   2994 1HE  MET B  40       1.048  31.027  -9.530  1.00  0.00              
ATOM   2995 2HE  MET B  40       2.425  31.999  -8.957  1.00  0.00              
ATOM   2996 3HE  MET B  40       0.982  31.809  -7.932  1.00  0.00              
ATOM   2997  N   ARG B  41      -1.386  35.087  -4.754  1.00  0.00              
ATOM   2998  CA  ARG B  41      -2.020  34.816  -3.446  1.00  0.00              
ATOM   2999  C   ARG B  41      -3.530  34.541  -3.544  1.00  0.00              
ATOM   3000  O   ARG B  41      -4.049  33.615  -2.896  1.00  0.00              
ATOM   3001  CB  ARG B  41      -1.799  35.991  -2.505  1.00  0.00              
ATOM   3002  CG  ARG B  41      -2.372  35.809  -1.109  1.00  0.00              
ATOM   3003  CD  ARG B  41      -2.024  36.946  -0.219  1.00  0.00              
ATOM   3004  NE  ARG B  41      -2.619  36.806   1.100  1.00  0.00              
ATOM   3005  CZ  ARG B  41      -2.499  37.707   2.094  1.00  0.00              
ATOM   3006  NH1 ARG B  41      -1.804  38.807   1.903  1.00  0.00              
ATOM   3007  NH2 ARG B  41      -3.080  37.486   3.260  1.00  0.00              
ATOM   3008  H   ARG B  41      -0.946  35.983  -4.911  1.00  0.00              
ATOM   3009  HA  ARG B  41      -1.582  33.908  -3.031  1.00  0.00              
ATOM   3010 1HB  ARG B  41      -0.731  36.178  -2.401  1.00  0.00              
ATOM   3011 2HB  ARG B  41      -2.248  36.888  -2.932  1.00  0.00              
ATOM   3012 1HG  ARG B  41      -3.459  35.740  -1.168  1.00  0.00              
ATOM   3013 2HG  ARG B  41      -1.974  34.894  -0.668  1.00  0.00              
ATOM   3014 1HD  ARG B  41      -0.942  36.997  -0.101  1.00  0.00              
ATOM   3015 2HD  ARG B  41      -2.385  37.876  -0.659  1.00  0.00              
ATOM   3016  HE  ARG B  41      -3.161  35.972   1.284  1.00  0.00              
ATOM   3017 1HH1 ARG B  41      -1.360  38.976   1.011  1.00  0.00              
ATOM   3018 2HH1 ARG B  41      -1.714  39.482   2.648  1.00  0.00              
ATOM   3019 1HH2 ARG B  41      -3.614  36.641   3.406  1.00  0.00              
ATOM   3020 2HH2 ARG B  41      -2.990  38.162   4.004  1.00  0.00              
ATOM   3021  N   LYS B  42      -4.229  35.357  -4.342  1.00  0.00              
ATOM   3022  CA  LYS B  42      -5.656  35.146  -4.648  1.00  0.00              
ATOM   3023  C   LYS B  42      -5.893  33.782  -5.330  1.00  0.00              
ATOM   3024  O   LYS B  42      -6.848  33.072  -5.002  1.00  0.00              
ATOM   3025  CB  LYS B  42      -6.183  36.275  -5.536  1.00  0.00              
ATOM   3026  CG  LYS B  42      -6.341  37.612  -4.825  1.00  0.00              
ATOM   3027  CD  LYS B  42      -6.827  38.692  -5.781  1.00  0.00              
ATOM   3028  CE  LYS B  42      -7.006  40.024  -5.067  1.00  0.00              
ATOM   3029  NZ  LYS B  42      -7.465  41.094  -5.994  1.00  0.00              
ATOM   3030  H   LYS B  42      -3.751  36.149  -4.748  1.00  0.00              
ATOM   3031  HA  LYS B  42      -6.211  35.124  -3.710  1.00  0.00              
ATOM   3032 1HB  LYS B  42      -5.506  36.421  -6.378  1.00  0.00              
ATOM   3033 2HB  LYS B  42      -7.155  35.995  -5.942  1.00  0.00              
ATOM   3034 1HG  LYS B  42      -7.059  37.509  -4.011  1.00  0.00              
ATOM   3035 2HG  LYS B  42      -5.382  37.916  -4.405  1.00  0.00              
ATOM   3036 1HD  LYS B  42      -6.104  38.816  -6.588  1.00  0.00              
ATOM   3037 2HD  LYS B  42      -7.781  38.392  -6.213  1.00  0.00              
ATOM   3038 1HE  LYS B  42      -7.737  39.913  -4.269  1.00  0.00              
ATOM   3039 2HE  LYS B  42      -6.058  40.328  -4.623  1.00  0.00              
ATOM   3040 1HZ  LYS B  42      -7.571  41.959  -5.483  1.00  0.00              
ATOM   3041 2HZ  LYS B  42      -6.783  41.219  -6.730  1.00  0.00              
ATOM   3042 3HZ  LYS B  42      -8.352  40.832  -6.398  1.00  0.00              
ATOM   3043  N   LYS B  43      -5.012  33.418  -6.270  1.00  0.00              
ATOM   3044  CA  LYS B  43      -5.046  32.118  -6.920  1.00  0.00              
ATOM   3045  C   LYS B  43      -4.844  30.968  -5.957  1.00  0.00              
ATOM   3046  O   LYS B  43      -5.477  29.924  -6.069  1.00  0.00              
ATOM   3047  CB  LYS B  43      -3.988  32.055  -8.022  1.00  0.00              
ATOM   3048  CG  LYS B  43      -4.319  32.879  -9.260  1.00  0.00              
ATOM   3049  CD  LYS B  43      -3.192  32.820 -10.280  1.00  0.00              
ATOM   3050  CE  LYS B  43      -3.535  33.615 -11.531  1.00  0.00              
ATOM   3051  NZ  LYS B  43      -2.423  33.603 -12.520  1.00  0.00              
ATOM   3052  H   LYS B  43      -4.296  34.080  -6.534  1.00  0.00              
ATOM   3053  HA  LYS B  43      -6.006  32.010  -7.427  1.00  0.00              
ATOM   3054 1HB  LYS B  43      -3.033  32.409  -7.631  1.00  0.00              
ATOM   3055 2HB  LYS B  43      -3.850  31.020  -8.336  1.00  0.00              
ATOM   3056 1HG  LYS B  43      -5.232  32.497  -9.717  1.00  0.00              
ATOM   3057 2HG  LYS B  43      -4.484  33.917  -8.973  1.00  0.00              
ATOM   3058 1HD  LYS B  43      -2.280  33.226  -9.840  1.00  0.00              
ATOM   3059 2HD  LYS B  43      -3.009  31.782 -10.560  1.00  0.00              
ATOM   3060 1HE  LYS B  43      -4.424  33.193 -11.998  1.00  0.00              
ATOM   3061 2HE  LYS B  43      -3.750  34.648 -11.258  1.00  0.00              
ATOM   3062 1HZ  LYS B  43      -2.690  34.141 -13.333  1.00  0.00              
ATOM   3063 2HZ  LYS B  43      -1.597  34.010 -12.104  1.00  0.00              
ATOM   3064 3HZ  LYS B  43      -2.227  32.652 -12.796  1.00  0.00              
ATOM   3065  N   LEU B  44      -3.927  31.133  -5.022  1.00  0.00              
ATOM   3066  CA  LEU B  44      -3.738  30.112  -3.998  1.00  0.00              
ATOM   3067  C   LEU B  44      -4.979  29.943  -3.110  1.00  0.00              
ATOM   3068  O   LEU B  44      -5.306  28.814  -2.741  1.00  0.00              
ATOM   3069  CB  LEU B  44      -2.526  30.469  -3.129  1.00  0.00              
ATOM   3070  CG  LEU B  44      -1.160  30.381  -3.822  1.00  0.00              
ATOM   3071  CD1 LEU B  44      -0.093  30.990  -2.922  1.00  0.00              
ATOM   3072  CD2 LEU B  44      -0.844  28.927  -4.137  1.00  0.00              
ATOM   3073  H   LEU B  44      -3.350  31.962  -5.003  1.00  0.00              
ATOM   3074  HA  LEU B  44      -3.602  29.150  -4.491  1.00  0.00              
ATOM   3075 1HB  LEU B  44      -2.648  31.488  -2.765  1.00  0.00              
ATOM   3076 2HB  LEU B  44      -2.505  29.799  -2.269  1.00  0.00              
ATOM   3077  HG  LEU B  44      -1.184  30.957  -4.747  1.00  0.00              
ATOM   3078 1HD1 LEU B  44       0.877  30.928  -3.415  1.00  0.00              
ATOM   3079 2HD1 LEU B  44      -0.334  32.036  -2.728  1.00  0.00              
ATOM   3080 3HD1 LEU B  44      -0.057  30.445  -1.980  1.00  0.00              
ATOM   3081 1HD2 LEU B  44       0.126  28.864  -4.631  1.00  0.00              
ATOM   3082 2HD2 LEU B  44      -0.818  28.351  -3.212  1.00  0.00              
ATOM   3083 3HD2 LEU B  44      -1.613  28.522  -4.796  1.00  0.00              
ATOM   3084  N   ILE B  45      -5.657  31.053  -2.796  1.00  0.00              
ATOM   3085  CA  ILE B  45      -6.936  31.038  -2.057  1.00  0.00              
ATOM   3086  C   ILE B  45      -8.052  30.365  -2.837  1.00  0.00              
ATOM   3087  O   ILE B  45      -8.832  29.536  -2.302  1.00  0.00              
ATOM   3088  CB  ILE B  45      -7.377  32.468  -1.695  1.00  0.00              
ATOM   3089  CG1 ILE B  45      -6.437  33.066  -0.644  1.00  0.00              
ATOM   3090  CG2 ILE B  45      -8.812  32.471  -1.193  1.00  0.00              
ATOM   3091  CD1 ILE B  45      -6.607  34.555  -0.450  1.00  0.00              
ATOM   3092  H   ILE B  45      -5.265  31.938  -3.083  1.00  0.00              
ATOM   3093  HA  ILE B  45      -6.790  30.494  -1.123  1.00  0.00              
ATOM   3094  HB  ILE B  45      -7.308  33.104  -2.577  1.00  0.00              
ATOM   3095 1HG1 ILE B  45      -6.605  32.575   0.314  1.00  0.00              
ATOM   3096 2HG1 ILE B  45      -5.403  32.876  -0.931  1.00  0.00              
ATOM   3097 1HG2 ILE B  45      -9.108  33.489  -0.941  1.00  0.00              
ATOM   3098 2HG2 ILE B  45      -9.470  32.085  -1.971  1.00  0.00              
ATOM   3099 3HG2 ILE B  45      -8.890  31.841  -0.307  1.00  0.00              
ATOM   3100 1HD1 ILE B  45      -5.908  34.905   0.309  1.00  0.00              
ATOM   3101 2HD1 ILE B  45      -6.409  35.070  -1.391  1.00  0.00              
ATOM   3102 3HD1 ILE B  45      -7.626  34.766  -0.128  1.00  0.00              
ATOM   3103  N   GLU B  46      -8.111  30.687  -4.123  1.00  0.00              
ATOM   3104  CA  GLU B  46      -9.084  30.041  -4.998  1.00  0.00              
ATOM   3105  C   GLU B  46      -8.771  28.574  -5.166  1.00  0.00              
ATOM   3106  O   GLU B  46      -9.728  27.746  -5.154  1.00  0.00              
ATOM   3107  CB  GLU B  46      -9.116  30.721  -6.368  1.00  0.00              
ATOM   3108  CG  GLU B  46      -9.724  32.116  -6.363  1.00  0.00              
ATOM   3109  CD  GLU B  46      -9.668  32.784  -7.710  1.00  0.00              
ATOM   3110  OE1 GLU B  46      -8.974  32.292  -8.567  1.00  0.00              
ATOM   3111  OE2 GLU B  46     -10.320  33.786  -7.881  1.00  0.00              
ATOM   3112  H   GLU B  46      -7.485  31.379  -4.510  1.00  0.00              
ATOM   3113  HA  GLU B  46     -10.071  30.127  -4.541  1.00  0.00              
ATOM   3114 1HB  GLU B  46      -8.101  30.800  -6.758  1.00  0.00              
ATOM   3115 2HB  GLU B  46      -9.688  30.109  -7.065  1.00  0.00              
ATOM   3116 1HG  GLU B  46     -10.765  32.047  -6.049  1.00  0.00              
ATOM   3117 2HG  GLU B  46      -9.194  32.730  -5.637  1.00  0.00              
ATOM   3118  N   ARG B  47      -7.509  28.132  -5.242  1.00  0.00              
ATOM   3119  CA  ARG B  47      -7.177  26.706  -5.286  1.00  0.00              
ATOM   3120  C   ARG B  47      -7.484  26.032  -3.963  1.00  0.00              
ATOM   3121  O   ARG B  47      -7.828  24.868  -3.957  1.00  0.00              
ATOM   3122  CB  ARG B  47      -5.737  26.459  -5.710  1.00  0.00              
ATOM   3123  CG  ARG B  47      -5.441  26.752  -7.172  1.00  0.00              
ATOM   3124  CD  ARG B  47      -4.017  26.581  -7.556  1.00  0.00              
ATOM   3125  NE  ARG B  47      -3.729  26.869  -8.951  1.00  0.00              
ATOM   3126  CZ  ARG B  47      -2.495  26.881  -9.492  1.00  0.00              
ATOM   3127  NH1 ARG B  47      -1.430  26.659  -8.753  1.00  0.00              
ATOM   3128  NH2 ARG B  47      -2.380  27.146 -10.781  1.00  0.00              
ATOM   3129  H   ARG B  47      -6.763  28.812  -5.271  1.00  0.00              
ATOM   3130  HA  ARG B  47      -7.758  26.240  -6.082  1.00  0.00              
ATOM   3131 1HB  ARG B  47      -5.108  27.089  -5.083  1.00  0.00              
ATOM   3132 2HB  ARG B  47      -5.521  25.410  -5.504  1.00  0.00              
ATOM   3133 1HG  ARG B  47      -6.038  26.079  -7.789  1.00  0.00              
ATOM   3134 2HG  ARG B  47      -5.725  27.784  -7.383  1.00  0.00              
ATOM   3135 1HD  ARG B  47      -3.404  27.249  -6.951  1.00  0.00              
ATOM   3136 2HD  ARG B  47      -3.721  25.549  -7.368  1.00  0.00              
ATOM   3137  HE  ARG B  47      -4.362  27.096  -9.706  1.00  0.00              
ATOM   3138 1HH1 ARG B  47      -1.533  26.476  -7.765  1.00  0.00              
ATOM   3139 2HH1 ARG B  47      -0.514  26.673  -9.177  1.00  0.00              
ATOM   3140 1HH2 ARG B  47      -3.208  27.333 -11.331  1.00  0.00              
ATOM   3141 2HH2 ARG B  47      -1.467  27.162 -11.211  1.00  0.00              
ATOM   3142  N   TYR B  48      -7.294  26.748  -2.852  1.00  0.00              
ATOM   3143  CA  TYR B  48      -7.750  26.278  -1.563  1.00  0.00              
ATOM   3144  C   TYR B  48      -9.269  25.989  -1.562  1.00  0.00              
ATOM   3145  O   TYR B  48      -9.708  24.893  -1.187  1.00  0.00              
ATOM   3146  CB  TYR B  48      -7.366  27.298  -0.488  1.00  0.00              
ATOM   3147  CG  TYR B  48      -8.178  27.196   0.798  1.00  0.00              
ATOM   3148  CD1 TYR B  48      -7.977  26.154   1.703  1.00  0.00              
ATOM   3149  CD2 TYR B  48      -9.122  28.166   1.108  1.00  0.00              
ATOM   3150  CE1 TYR B  48      -8.720  26.084   2.888  1.00  0.00              
ATOM   3151  CE2 TYR B  48      -9.874  28.104   2.283  1.00  0.00              
ATOM   3152  CZ  TYR B  48      -9.671  27.060   3.159  1.00  0.00              
ATOM   3153  OH  TYR B  48     -10.417  27.024   4.319  1.00  0.00              
ATOM   3154  H   TYR B  48      -6.820  27.638  -2.912  1.00  0.00              
ATOM   3155  HA  TYR B  48      -7.260  25.328  -1.347  1.00  0.00              
ATOM   3156 1HB  TYR B  48      -6.314  27.176  -0.229  1.00  0.00              
ATOM   3157 2HB  TYR B  48      -7.491  28.306  -0.882  1.00  0.00              
ATOM   3158  HD1 TYR B  48      -7.235  25.383   1.491  1.00  0.00              
ATOM   3159  HD2 TYR B  48      -9.290  29.000   0.427  1.00  0.00              
ATOM   3160  HE1 TYR B  48      -8.553  25.265   3.588  1.00  0.00              
ATOM   3161  HE2 TYR B  48     -10.614  28.876   2.498  1.00  0.00              
ATOM   3162  HH  TYR B  48     -11.016  27.775   4.336  1.00  0.00              
ATOM   3163  N   ALA B  49     -10.116  26.980  -2.008  1.00  0.00              
ATOM   3164  CA  ALA B  49     -11.561  26.780  -2.030  1.00  0.00              
ATOM   3165  C   ALA B  49     -11.928  25.584  -2.875  1.00  0.00              
ATOM   3166  O   ALA B  49     -12.798  24.739  -2.491  1.00  0.00              
ATOM   3167  CB  ALA B  49     -12.205  28.083  -2.532  1.00  0.00              
ATOM   3168  H   ALA B  49      -9.736  27.861  -2.325  1.00  0.00              
ATOM   3169  HA  ALA B  49     -11.889  26.566  -1.013  1.00  0.00              
ATOM   3170 1HB  ALA B  49     -13.289  27.967  -2.561  1.00  0.00              
ATOM   3171 2HB  ALA B  49     -11.946  28.900  -1.858  1.00  0.00              
ATOM   3172 3HB  ALA B  49     -11.838  28.308  -3.532  1.00  0.00              
ATOM   3173  N   ALA B  50     -11.263  25.421  -4.011  1.00  0.00              
ATOM   3174  CA  ALA B  50     -11.479  24.336  -4.943  1.00  0.00              
ATOM   3175  C   ALA B  50     -11.088  23.012  -4.308  1.00  0.00              
ATOM   3176  O   ALA B  50     -11.826  22.047  -4.412  1.00  0.00              
ATOM   3177  CB  ALA B  50     -10.669  24.577  -6.239  1.00  0.00              
ATOM   3178  H   ALA B  50     -10.560  26.116  -4.219  1.00  0.00              
ATOM   3179  HA  ALA B  50     -12.540  24.307  -5.189  1.00  0.00              
ATOM   3180 1HB  ALA B  50     -10.840  23.754  -6.933  1.00  0.00              
ATOM   3181 2HB  ALA B  50     -10.989  25.512  -6.700  1.00  0.00              
ATOM   3182 3HB  ALA B  50      -9.609  24.635  -6.000  1.00  0.00              
ATOM   3183  N   ALA B  51      -9.928  22.985  -3.657  1.00  0.00              
ATOM   3184  CA  ALA B  51      -9.411  21.792  -3.018  1.00  0.00              
ATOM   3185  C   ALA B  51     -10.374  21.289  -1.914  1.00  0.00              
ATOM   3186  O   ALA B  51     -10.626  20.076  -1.812  1.00  0.00              
ATOM   3187  CB  ALA B  51      -8.033  22.101  -2.416  1.00  0.00              
ATOM   3188  H   ALA B  51      -9.391  23.840  -3.612  1.00  0.00              
ATOM   3189  HA  ALA B  51      -9.310  21.017  -3.778  1.00  0.00              
ATOM   3190 1HB  ALA B  51      -7.638  21.207  -1.933  1.00  0.00              
ATOM   3191 2HB  ALA B  51      -7.353  22.417  -3.206  1.00  0.00              
ATOM   3192 3HB  ALA B  51      -8.129  22.898  -1.680  1.00  0.00              
ATOM   3193  N   ILE B  52     -10.911  22.226  -1.104  1.00  0.00              
ATOM   3194  CA  ILE B  52     -11.936  21.889  -0.055  1.00  0.00              
ATOM   3195  C   ILE B  52     -13.233  21.314  -0.656  1.00  0.00              
ATOM   3196  O   ILE B  52     -13.818  20.347  -0.140  1.00  0.00              
ATOM   3197  CB  ILE B  52     -12.290  23.129   0.787  1.00  0.00              
ATOM   3198  CG1 ILE B  52     -11.071  23.600   1.583  1.00  0.00              
ATOM   3199  CG2 ILE B  52     -13.453  22.825   1.718  1.00  0.00              
ATOM   3200  CD1 ILE B  52     -10.562  22.583   2.579  1.00  0.00              
ATOM   3201  H   ILE B  52     -10.612  23.185  -1.210  1.00  0.00              
ATOM   3202  HA  ILE B  52     -11.514  21.138   0.613  1.00  0.00              
ATOM   3203  HB  ILE B  52     -12.571  23.949   0.126  1.00  0.00              
ATOM   3204 1HG1 ILE B  52     -10.260  23.842   0.897  1.00  0.00              
ATOM   3205 2HG1 ILE B  52     -11.321  24.512   2.126  1.00  0.00              
ATOM   3206 1HG2 ILE B  52     -13.690  23.712   2.306  1.00  0.00              
ATOM   3207 2HG2 ILE B  52     -14.324  22.536   1.131  1.00  0.00              
ATOM   3208 3HG2 ILE B  52     -13.180  22.009   2.387  1.00  0.00              
ATOM   3209 1HD1 ILE B  52      -9.697  22.990   3.104  1.00  0.00              
ATOM   3210 2HD1 ILE B  52     -11.348  22.353   3.298  1.00  0.00              
ATOM   3211 3HD1 ILE B  52     -10.272  21.674   2.054  1.00  0.00              
ATOM   3212  N   ILE B  53     -13.695  21.917  -1.735  1.00  0.00              
ATOM   3213  CA  ILE B  53     -14.881  21.424  -2.427  1.00  0.00              
ATOM   3214  C   ILE B  53     -14.653  20.033  -2.968  1.00  0.00              
ATOM   3215  O   ILE B  53     -15.567  19.188  -2.854  1.00  0.00              
ATOM   3216  CB  ILE B  53     -15.280  22.360  -3.582  1.00  0.00              
ATOM   3217  CG1 ILE B  53     -15.772  23.703  -3.035  1.00  0.00              
ATOM   3218  CG2 ILE B  53     -16.349  21.711  -4.448  1.00  0.00              
ATOM   3219  CD1 ILE B  53     -15.819  24.804  -4.070  1.00  0.00              
ATOM   3220  H   ILE B  53     -13.222  22.736  -2.091  1.00  0.00              
ATOM   3221  HA  ILE B  53     -15.689  21.328  -1.703  1.00  0.00              
ATOM   3222  HB  ILE B  53     -14.407  22.572  -4.198  1.00  0.00              
ATOM   3223 1HG1 ILE B  53     -16.772  23.582  -2.619  1.00  0.00              
ATOM   3224 2HG1 ILE B  53     -15.119  24.026  -2.224  1.00  0.00              
ATOM   3225 1HG2 ILE B  53     -16.621  22.386  -5.258  1.00  0.00              
ATOM   3226 2HG2 ILE B  53     -15.965  20.781  -4.864  1.00  0.00              
ATOM   3227 3HG2 ILE B  53     -17.230  21.500  -3.841  1.00  0.00              
ATOM   3228 1HD1 ILE B  53     -16.177  25.723  -3.606  1.00  0.00              
ATOM   3229 2HD1 ILE B  53     -14.819  24.966  -4.474  1.00  0.00              
ATOM   3230 3HD1 ILE B  53     -16.494  24.517  -4.875  1.00  0.00              
ATOM   3231  N   ARG B  54     -13.488  19.794  -3.576  1.00  0.00              
ATOM   3232  CA  ARG B  54     -13.157  18.460  -4.067  1.00  0.00              
ATOM   3233  C   ARG B  54     -13.211  17.443  -2.951  1.00  0.00              
ATOM   3234  O   ARG B  54     -13.755  16.333  -3.169  1.00  0.00              
ATOM   3235  CB  ARG B  54     -11.770  18.442  -4.693  1.00  0.00              
ATOM   3236  CG  ARG B  54     -11.663  19.156  -6.031  1.00  0.00              
ATOM   3237  CD  ARG B  54     -10.265  19.178  -6.531  1.00  0.00              
ATOM   3238  NE  ARG B  54     -10.173  19.766  -7.858  1.00  0.00              
ATOM   3239  CZ  ARG B  54      -9.018  20.086  -8.475  1.00  0.00              
ATOM   3240  NH1 ARG B  54      -7.870  19.871  -7.872  1.00  0.00              
ATOM   3241  NH2 ARG B  54      -9.041  20.617  -9.684  1.00  0.00              
ATOM   3242  H   ARG B  54     -12.822  20.544  -3.700  1.00  0.00              
ATOM   3243  HA  ARG B  54     -13.898  18.172  -4.814  1.00  0.00              
ATOM   3244 1HB  ARG B  54     -11.058  18.907  -4.013  1.00  0.00              
ATOM   3245 2HB  ARG B  54     -11.453  17.410  -4.844  1.00  0.00              
ATOM   3246 1HG  ARG B  54     -12.283  18.645  -6.767  1.00  0.00              
ATOM   3247 2HG  ARG B  54     -12.004  20.186  -5.922  1.00  0.00              
ATOM   3248 1HD  ARG B  54      -9.645  19.766  -5.855  1.00  0.00              
ATOM   3249 2HD  ARG B  54      -9.881  18.160  -6.582  1.00  0.00              
ATOM   3250  HE  ARG B  54     -11.036  19.946  -8.353  1.00  0.00              
ATOM   3251 1HH1 ARG B  54      -7.853  19.464  -6.948  1.00  0.00              
ATOM   3252 2HH1 ARG B  54      -7.005  20.111  -8.334  1.00  0.00              
ATOM   3253 1HH2 ARG B  54      -9.924  20.783 -10.147  1.00  0.00              
ATOM   3254 2HH2 ARG B  54      -8.176  20.858 -10.146  1.00  0.00              
ATOM   3255  N   ALA B  55     -12.635  17.752  -1.795  1.00  0.00              
ATOM   3256  CA  ALA B  55     -12.613  16.859  -0.656  1.00  0.00              
ATOM   3257  C   ALA B  55     -14.020  16.532  -0.179  1.00  0.00              
ATOM   3258  O   ALA B  55     -14.320  15.402   0.134  1.00  0.00              
ATOM   3259  CB  ALA B  55     -11.794  17.498   0.472  1.00  0.00              
ATOM   3260  H   ALA B  55     -12.195  18.658  -1.719  1.00  0.00              
ATOM   3261  HA  ALA B  55     -12.138  15.928  -0.966  1.00  0.00              
ATOM   3262 1HB  ALA B  55     -11.775  16.828   1.332  1.00  0.00              
ATOM   3263 2HB  ALA B  55     -10.776  17.676   0.127  1.00  0.00              
ATOM   3264 3HB  ALA B  55     -12.250  18.444   0.760  1.00  0.00              
ATOM   3265  N   ILE B  56     -14.875  17.539  -0.101  1.00  0.00              
ATOM   3266  CA  ILE B  56     -16.257  17.369   0.363  1.00  0.00              
ATOM   3267  C   ILE B  56     -17.070  16.438  -0.559  1.00  0.00              
ATOM   3268  O   ILE B  56     -17.677  15.447  -0.107  1.00  0.00              
ATOM   3269  CB  ILE B  56     -16.962  18.734   0.463  1.00  0.00              
ATOM   3270  CG1 ILE B  56     -16.334  19.580   1.574  1.00  0.00              
ATOM   3271  CG2 ILE B  56     -18.451  18.546   0.710  1.00  0.00              
ATOM   3272  CD1 ILE B  56     -16.766  21.028   1.557  1.00  0.00              
ATOM   3273  H   ILE B  56     -14.557  18.458  -0.374  1.00  0.00              
ATOM   3274  HA  ILE B  56     -16.239  16.833   1.311  1.00  0.00              
ATOM   3275  HB  ILE B  56     -16.825  19.284  -0.468  1.00  0.00              
ATOM   3276 1HG1 ILE B  56     -16.594  19.157   2.544  1.00  0.00              
ATOM   3277 2HG1 ILE B  56     -15.248  19.549   1.485  1.00  0.00              
ATOM   3278 1HG2 ILE B  56     -18.934  19.521   0.779  1.00  0.00              
ATOM   3279 2HG2 ILE B  56     -18.888  17.982  -0.113  1.00  0.00              
ATOM   3280 3HG2 ILE B  56     -18.599  18.001   1.643  1.00  0.00              
ATOM   3281 1HD1 ILE B  56     -16.279  21.563   2.373  1.00  0.00              
ATOM   3282 2HD1 ILE B  56     -16.484  21.482   0.606  1.00  0.00              
ATOM   3283 3HD1 ILE B  56     -17.847  21.087   1.680  1.00  0.00              
ATOM   3284  N   GLY B  57     -17.010  16.724  -1.848  1.00  0.00              
ATOM   3285  CA  GLY B  57     -17.713  15.964  -2.867  1.00  0.00              
ATOM   3286  C   GLY B  57     -17.251  14.535  -3.027  1.00  0.00              
ATOM   3287  O   GLY B  57     -18.086  13.594  -3.085  1.00  0.00              
ATOM   3288  H   GLY B  57     -16.443  17.513  -2.126  1.00  0.00              
ATOM   3289 1HA  GLY B  57     -18.778  15.945  -2.637  1.00  0.00              
ATOM   3290 2HA  GLY B  57     -17.601  16.458  -3.831  1.00  0.00              
ATOM   3291  N   ASP B  58     -15.929  14.370  -3.070  1.00  0.00              
ATOM   3292  CA  ASP B  58     -15.317  13.064  -3.247  1.00  0.00              
ATOM   3293  C   ASP B  58     -15.373  12.166  -1.994  1.00  0.00              
ATOM   3294  O   ASP B  58     -15.552  10.977  -2.124  1.00  0.00              
ATOM   3295  CB  ASP B  58     -13.859  13.243  -3.678  1.00  0.00              
ATOM   3296  CG  ASP B  58     -13.723  13.837  -5.074  1.00  0.00              
ATOM   3297  OD1 ASP B  58     -14.689  13.827  -5.799  1.00  0.00              
ATOM   3298  OD2 ASP B  58     -12.655  14.295  -5.400  1.00  0.00              
ATOM   3299  H   ASP B  58     -15.336  15.182  -2.977  1.00  0.00              
ATOM   3300  HA  ASP B  58     -15.881  12.517  -4.002  1.00  0.00              
ATOM   3301 1HB  ASP B  58     -13.348  13.895  -2.970  1.00  0.00              
ATOM   3302 2HB  ASP B  58     -13.353  12.277  -3.659  1.00  0.00              
ATOM   3303  N   ILE B  59     -15.192  12.726  -0.800  1.00  0.00              
ATOM   3304  CA  ILE B  59     -15.397  11.910   0.404  1.00  0.00              
ATOM   3305  C   ILE B  59     -16.837  11.404   0.489  1.00  0.00              
ATOM   3306  O   ILE B  59     -17.077  10.202   0.712  1.00  0.00              
ATOM   3307  CB  ILE B  59     -15.060  12.710   1.676  1.00  0.00              
ATOM   3308  CG1 ILE B  59     -13.553  12.967   1.762  1.00  0.00              
ATOM   3309  CG2 ILE B  59     -15.549  11.973   2.913  1.00  0.00              
ATOM   3310  CD1 ILE B  59     -13.166  13.981   2.813  1.00  0.00              
ATOM   3311  H   ILE B  59     -14.919  13.693  -0.699  1.00  0.00              
ATOM   3312  HA  ILE B  59     -14.833  10.985   0.296  1.00  0.00              
ATOM   3313  HB  ILE B  59     -15.544  13.686   1.631  1.00  0.00              
ATOM   3314 1HG1 ILE B  59     -13.038  12.033   1.982  1.00  0.00              
ATOM   3315 2HG1 ILE B  59     -13.189  13.320   0.797  1.00  0.00              
ATOM   3316 1HG2 ILE B  59     -15.302  12.552   3.803  1.00  0.00              
ATOM   3317 2HG2 ILE B  59     -16.629  11.841   2.855  1.00  0.00              
ATOM   3318 3HG2 ILE B  59     -15.067  10.997   2.970  1.00  0.00              
ATOM   3319 1HD1 ILE B  59     -12.083  14.110   2.813  1.00  0.00              
ATOM   3320 2HD1 ILE B  59     -13.644  14.936   2.592  1.00  0.00              
ATOM   3321 3HD1 ILE B  59     -13.489  13.632   3.793  1.00  0.00              
ATOM   3322  N   ASN B  60     -17.806  12.278   0.270  1.00  0.00              
ATOM   3323  CA  ASN B  60     -19.211  11.878   0.251  1.00  0.00              
ATOM   3324  C   ASN B  60     -19.466  10.854  -0.829  1.00  0.00              
ATOM   3325  O   ASN B  60     -20.308   9.963  -0.611  1.00  0.00              
ATOM   3326  CB  ASN B  60     -20.115  13.083   0.063  1.00  0.00              
ATOM   3327  CG  ASN B  60     -20.168  13.961   1.282  1.00  0.00              
ATOM   3328  OD1 ASN B  60     -19.793  13.540   2.383  1.00  0.00              
ATOM   3329  ND2 ASN B  60     -20.628  15.174   1.109  1.00  0.00              
ATOM   3330  H   ASN B  60     -17.568  13.246   0.112  1.00  0.00              
ATOM   3331  HA  ASN B  60     -19.455  11.422   1.212  1.00  0.00              
ATOM   3332 1HB  ASN B  60     -19.761  13.675  -0.782  1.00  0.00              
ATOM   3333 2HB  ASN B  60     -21.125  12.747  -0.173  1.00  0.00              
ATOM   3334 1HD2 ASN B  60     -20.686  15.803   1.885  1.00  0.00              
ATOM   3335 2HD2 ASN B  60     -20.920  15.472   0.201  1.00  0.00              
ATOM   3336  N   ASN B  61     -18.897  10.995  -2.016  1.00  0.00              
ATOM   3337  CA  ASN B  61     -19.031  10.025  -3.124  1.00  0.00              
ATOM   3338  C   ASN B  61     -18.621   8.610  -2.710  1.00  0.00              
ATOM   3339  O   ASN B  61     -19.331   7.646  -3.016  1.00  0.00              
ATOM   3340  CB  ASN B  61     -18.218  10.473  -4.324  1.00  0.00              
ATOM   3341  CG  ASN B  61     -18.388   9.563  -5.509  1.00  0.00              
ATOM   3342  OD1 ASN B  61     -19.508   9.345  -5.984  1.00  0.00              
ATOM   3343  ND2 ASN B  61     -17.297   9.028  -5.996  1.00  0.00              
ATOM   3344  H   ASN B  61     -18.339  11.825  -2.154  1.00  0.00              
ATOM   3345  HA  ASN B  61     -20.075  10.005  -3.442  1.00  0.00              
ATOM   3346 1HB  ASN B  61     -18.517  11.482  -4.610  1.00  0.00              
ATOM   3347 2HB  ASN B  61     -17.162  10.508  -4.056  1.00  0.00              
ATOM   3348 1HD2 ASN B  61     -17.350   8.415  -6.784  1.00  0.00              
ATOM   3349 2HD2 ASN B  61     -16.412   9.233  -5.580  1.00  0.00              
ATOM   3350  N   ALA B  62     -17.482   8.495  -2.017  1.00  0.00              
ATOM   3351  CA  ALA B  62     -17.032   7.207  -1.484  1.00  0.00              
ATOM   3352  C   ALA B  62     -18.053   6.572  -0.533  1.00  0.00              
ATOM   3353  O   ALA B  62     -18.245   5.352  -0.539  1.00  0.00              
ATOM   3354  CB  ALA B  62     -15.678   7.347  -0.805  1.00  0.00              
ATOM   3355  H   ALA B  62     -16.919   9.318  -1.857  1.00  0.00              
ATOM   3356  HA  ALA B  62     -16.934   6.511  -2.318  1.00  0.00              
ATOM   3357 1HB  ALA B  62     -15.363   6.378  -0.417  1.00  0.00              
ATOM   3358 2HB  ALA B  62     -14.943   7.705  -1.527  1.00  0.00              
ATOM   3359 3HB  ALA B  62     -15.755   8.058   0.016  1.00  0.00              
ATOM   3360  N   ILE B  63     -18.716   7.394   0.267  1.00  0.00              
ATOM   3361  CA  ILE B  63     -19.739   6.917   1.183  1.00  0.00              
ATOM   3362  C   ILE B  63     -20.985   6.536   0.356  1.00  0.00              
ATOM   3363  O   ILE B  63     -21.606   5.497   0.604  1.00  0.00              
ATOM   3364  CB  ILE B  63     -20.093   7.984   2.235  1.00  0.00              
ATOM   3365  CG1 ILE B  63     -18.867   8.317   3.090  1.00  0.00              
ATOM   3366  CG2 ILE B  63     -21.242   7.508   3.110  1.00  0.00              
ATOM   3367  CD1 ILE B  63     -18.312   7.134   3.849  1.00  0.00              
ATOM   3368  H   ILE B  63     -18.503   8.380   0.237  1.00  0.00              
ATOM   3369  HA  ILE B  63     -19.373   6.015   1.671  1.00  0.00              
ATOM   3370  HB  ILE B  63     -20.387   8.906   1.734  1.00  0.00              
ATOM   3371 1HG1 ILE B  63     -18.077   8.716   2.454  1.00  0.00              
ATOM   3372 2HG1 ILE B  63     -19.126   9.093   3.811  1.00  0.00              
ATOM   3373 1HG2 ILE B  63     -21.479   8.274   3.848  1.00  0.00              
ATOM   3374 2HG2 ILE B  63     -22.117   7.320   2.489  1.00  0.00              
ATOM   3375 3HG2 ILE B  63     -20.955   6.588   3.620  1.00  0.00              
ATOM   3376 1HD1 ILE B  63     -17.446   7.449   4.432  1.00  0.00              
ATOM   3377 2HD1 ILE B  63     -19.077   6.740   4.520  1.00  0.00              
ATOM   3378 3HD1 ILE B  63     -18.012   6.358   3.146  1.00  0.00              
ATOM   3379  N   TYR B  64     -21.316   7.327  -0.660  1.00  0.00              
ATOM   3380  CA  TYR B  64     -22.482   6.999  -1.475  1.00  0.00              
ATOM   3381  C   TYR B  64     -22.274   5.699  -2.216  1.00  0.00              
ATOM   3382  O   TYR B  64     -23.254   4.871  -2.281  1.00  0.00              
ATOM   3383  CB  TYR B  64     -22.788   8.126  -2.464  1.00  0.00              
ATOM   3384  CG  TYR B  64     -23.217   9.417  -1.803  1.00  0.00              
ATOM   3385  CD1 TYR B  64     -24.084   9.388  -0.721  1.00  0.00              
ATOM   3386  CD2 TYR B  64     -22.744  10.631  -2.280  1.00  0.00              
ATOM   3387  CE1 TYR B  64     -24.476  10.568  -0.118  1.00  0.00              
ATOM   3388  CE2 TYR B  64     -23.135  11.810  -1.677  1.00  0.00              
ATOM   3389  CZ  TYR B  64     -23.998  11.781  -0.600  1.00  0.00              
ATOM   3390  OH  TYR B  64     -24.388  12.956   0.001  1.00  0.00              
ATOM   3391  H   TYR B  64     -20.777   8.152  -0.882  1.00  0.00              
ATOM   3392  HA  TYR B  64     -23.351   6.921  -0.820  1.00  0.00              
ATOM   3393 1HB  TYR B  64     -21.903   8.330  -3.068  1.00  0.00              
ATOM   3394 2HB  TYR B  64     -23.581   7.810  -3.141  1.00  0.00              
ATOM   3395  HD1 TYR B  64     -24.456   8.434  -0.346  1.00  0.00              
ATOM   3396  HD2 TYR B  64     -22.063  10.654  -3.131  1.00  0.00              
ATOM   3397  HE1 TYR B  64     -25.157  10.545   0.733  1.00  0.00              
ATOM   3398  HE2 TYR B  64     -22.764  12.764  -2.052  1.00  0.00              
ATOM   3399  HH  TYR B  64     -24.984  12.760   0.728  1.00  0.00              
ATOM   3400  N   GLN B  65     -21.088   5.361  -2.713  1.00  0.00              
ATOM   3401  CA  GLN B  65     -20.775   4.069  -3.328  1.00  0.00              
ATOM   3402  C   GLN B  65     -20.906   2.900  -2.326  1.00  0.00              
ATOM   3403  O   GLN B  65     -21.485   1.868  -2.657  1.00  0.00              
ATOM   3404  CB  GLN B  65     -19.362   4.096  -3.915  1.00  0.00              
ATOM   3405  CG  GLN B  65     -19.207   5.009  -5.120  1.00  0.00              
ATOM   3406  CD  GLN B  65     -17.764   5.131  -5.571  1.00  0.00              
ATOM   3407  OE1 GLN B  65     -16.833   4.941  -4.782  1.00  0.00              
ATOM   3408  NE2 GLN B  65     -17.568   5.448  -6.846  1.00  0.00              
ATOM   3409  H   GLN B  65     -20.365   6.064  -2.651  1.00  0.00              
ATOM   3410  HA  GLN B  65     -21.508   3.872  -4.111  1.00  0.00              
ATOM   3411 1HB  GLN B  65     -18.657   4.424  -3.152  1.00  0.00              
ATOM   3412 2HB  GLN B  65     -19.074   3.089  -4.217  1.00  0.00              
ATOM   3413 1HG  GLN B  65     -19.791   4.605  -5.947  1.00  0.00              
ATOM   3414 2HG  GLN B  65     -19.568   6.003  -4.858  1.00  0.00              
ATOM   3415 1HE2 GLN B  65     -16.637   5.542  -7.202  1.00  0.00              
ATOM   3416 2HE2 GLN B  65     -18.351   5.592  -7.452  1.00  0.00              
ATOM   3417  N   ALA B  66     -20.395   3.076  -1.110  1.00  0.00              
ATOM   3418  CA  ALA B  66     -20.577   2.077  -0.054  1.00  0.00              
ATOM   3419  C   ALA B  66     -22.061   1.877   0.341  1.00  0.00              
ATOM   3420  O   ALA B  66     -22.473   0.770   0.645  1.00  0.00              
ATOM   3421  CB  ALA B  66     -19.715   2.396   1.155  1.00  0.00              
ATOM   3422  H   ALA B  66     -19.870   3.915  -0.908  1.00  0.00              
ATOM   3423  HA  ALA B  66     -20.275   1.107  -0.449  1.00  0.00              
ATOM   3424 1HB  ALA B  66     -19.870   1.639   1.924  1.00  0.00              
ATOM   3425 2HB  ALA B  66     -18.665   2.405   0.861  1.00  0.00              
ATOM   3426 3HB  ALA B  66     -19.988   3.374   1.550  1.00  0.00              
ATOM   3427  N   LYS B  67     -22.846   2.947   0.346  1.00  0.00              
ATOM   3428  CA  LYS B  67     -24.292   2.836   0.590  1.00  0.00              
ATOM   3429  C   LYS B  67     -25.026   2.059  -0.509  1.00  0.00              
ATOM   3430  O   LYS B  67     -26.005   1.373  -0.216  1.00  0.00              
ATOM   3431  CB  LYS B  67     -24.908   4.229   0.733  1.00  0.00              
ATOM   3432  CG  LYS B  67     -24.670   4.886   2.086  1.00  0.00              
ATOM   3433  CD  LYS B  67     -25.308   6.266   2.151  1.00  0.00              
ATOM   3434  CE  LYS B  67     -25.061   6.928   3.498  1.00  0.00              
ATOM   3435  NZ  LYS B  67     -25.654   8.291   3.566  1.00  0.00              
ATOM   3436  H   LYS B  67     -22.444   3.859   0.179  1.00  0.00              
ATOM   3437  HA  LYS B  67     -24.445   2.276   1.513  1.00  0.00              
ATOM   3438 1HB  LYS B  67     -24.478   4.850  -0.053  1.00  0.00              
ATOM   3439 2HB  LYS B  67     -25.980   4.123   0.565  1.00  0.00              
ATOM   3440 1HG  LYS B  67     -25.099   4.250   2.860  1.00  0.00              
ATOM   3441 2HG  LYS B  67     -23.595   4.975   2.243  1.00  0.00              
ATOM   3442 1HD  LYS B  67     -24.882   6.883   1.358  1.00  0.00              
ATOM   3443 2HD  LYS B  67     -26.380   6.160   1.990  1.00  0.00              
ATOM   3444 1HE  LYS B  67     -25.502   6.302   4.272  1.00  0.00              
ATOM   3445 2HE  LYS B  67     -23.984   6.993   3.654  1.00  0.00              
ATOM   3446 1HZ  LYS B  67     -25.469   8.694   4.473  1.00  0.00              
ATOM   3447 2HZ  LYS B  67     -25.245   8.873   2.848  1.00  0.00              
ATOM   3448 3HZ  LYS B  67     -26.652   8.231   3.422  1.00  0.00              
ATOM   3449  N   GLN B  68     -24.554   2.168  -1.755  1.00  0.00              
ATOM   3450  CA  GLN B  68     -25.033   1.307  -2.850  1.00  0.00              
ATOM   3451  C   GLN B  68     -24.629  -0.153  -2.645  1.00  0.00              
ATOM   3452  O   GLN B  68     -25.382  -1.053  -2.996  1.00  0.00              
ATOM   3453  CB  GLN B  68     -24.492   1.800  -4.194  1.00  0.00              
ATOM   3454  CG  GLN B  68     -25.090   3.116  -4.662  1.00  0.00              
ATOM   3455  CD  GLN B  68     -24.461   3.613  -5.949  1.00  0.00              
ATOM   3456  OE1 GLN B  68     -23.518   3.011  -6.469  1.00  0.00              
ATOM   3457  NE2 GLN B  68     -24.978   4.720  -6.470  1.00  0.00              
ATOM   3458  H   GLN B  68     -23.846   2.862  -1.948  1.00  0.00              
ATOM   3459  HA  GLN B  68     -26.122   1.313  -2.843  1.00  0.00              
ATOM   3460 1HB  GLN B  68     -23.413   1.906  -4.080  1.00  0.00              
ATOM   3461 2HB  GLN B  68     -24.704   1.020  -4.925  1.00  0.00              
ATOM   3462 1HG  GLN B  68     -26.165   3.285  -4.727  1.00  0.00              
ATOM   3463 2HG  GLN B  68     -24.683   3.696  -3.832  1.00  0.00              
ATOM   3464 1HE2 GLN B  68     -24.604   5.097  -7.319  1.00  0.00              
ATOM   3465 2HE2 GLN B  68     -25.742   5.179  -6.015  1.00  0.00              
ATOM   3466  N   GLU B  69     -23.446  -0.392  -2.083  1.00  0.00              
ATOM   3467  CA  GLU B  69     -23.038  -1.755  -1.761  1.00  0.00              
ATOM   3468  C   GLU B  69     -23.868  -2.307  -0.584  1.00  0.00              
ATOM   3469  O   GLU B  69     -24.164  -3.498  -0.539  1.00  0.00              
ATOM   3470  CB  GLU B  69     -21.546  -1.797  -1.423  1.00  0.00              
ATOM   3471  CG  GLU B  69     -20.628  -1.459  -2.589  1.00  0.00              
ATOM   3472  CD  GLU B  69     -20.758  -2.423  -3.735  1.00  0.00              
ATOM   3473  OE1 GLU B  69     -20.851  -3.602  -3.488  1.00  0.00              
ATOM   3474  OE2 GLU B  69     -20.765  -1.981  -4.860  1.00  0.00              
ATOM   3475  H   GLU B  69     -22.818   0.371  -1.875  1.00  0.00              
ATOM   3476  HA  GLU B  69     -23.250  -2.392  -2.621  1.00  0.00              
ATOM   3477 1HB  GLU B  69     -21.336  -1.094  -0.617  1.00  0.00              
ATOM   3478 2HB  GLU B  69     -21.281  -2.792  -1.067  1.00  0.00              
ATOM   3479 1HG  GLU B  69     -20.863  -0.456  -2.945  1.00  0.00              
ATOM   3480 2HG  GLU B  69     -19.597  -1.457  -2.238  1.00  0.00              
ATOM   3481  N   ALA B  70     -24.234  -1.433   0.351  1.00  0.00              
ATOM   3482  CA  ALA B  70     -25.118  -1.803   1.460  1.00  0.00              
ATOM   3483  C   ALA B  70     -26.468  -2.274   0.892  1.00  0.00              
ATOM   3484  O   ALA B  70     -27.024  -3.283   1.355  1.00  0.00              
ATOM   3485  CB  ALA B  70     -25.301  -0.640   2.431  1.00  0.00              
ATOM   3486  H   ALA B  70     -23.889  -0.486   0.292  1.00  0.00              
ATOM   3487  HA  ALA B  70     -24.659  -2.633   1.997  1.00  0.00              
ATOM   3488 1HB  ALA B  70     -25.961  -0.944   3.243  1.00  0.00              
ATOM   3489 2HB  ALA B  70     -24.332  -0.351   2.840  1.00  0.00              
ATOM   3490 3HB  ALA B  70     -25.739   0.207   1.905  1.00  0.00              
ATOM   3491  N   GLU B  71     -26.958  -1.571  -0.136  1.00  0.00              
ATOM   3492  CA  GLU B  71     -28.202  -1.945  -0.832  1.00  0.00              
ATOM   3493  C   GLU B  71     -28.060  -3.318  -1.479  1.00  0.00              
ATOM   3494  O   GLU B  71     -28.966  -4.148  -1.369  1.00  0.00              
ATOM   3495  CB  GLU B  71     -28.571  -0.902  -1.890  1.00  0.00              
ATOM   3496  CG  GLU B  71     -29.042   0.429  -1.322  1.00  0.00              
ATOM   3497  CD  GLU B  71     -29.259   1.441  -2.413  1.00  0.00              
ATOM   3498  OE1 GLU B  71     -28.979   1.134  -3.546  1.00  0.00              
ATOM   3499  OE2 GLU B  71     -29.810   2.480  -2.131  1.00  0.00              
ATOM   3500  H   GLU B  71     -26.450  -0.753  -0.442  1.00  0.00              
ATOM   3501  HA  GLU B  71     -29.011  -1.979  -0.101  1.00  0.00              
ATOM   3502 1HB  GLU B  71     -27.683  -0.742  -2.501  1.00  0.00              
ATOM   3503 2HB  GLU B  71     -29.361  -1.336  -2.503  1.00  0.00              
ATOM   3504 1HG  GLU B  71     -29.946   0.348  -0.719  1.00  0.00              
ATOM   3505 2HG  GLU B  71     -28.213   0.747  -0.692  1.00  0.00              
ATOM   3506  N   LYS B  72     -26.923  -3.541  -2.153  1.00  0.00              
ATOM   3507  CA  LYS B  72     -26.624  -4.822  -2.798  1.00  0.00              
ATOM   3508  C   LYS B  72     -26.653  -5.990  -1.818  1.00  0.00              
ATOM   3509  O   LYS B  72     -27.122  -7.080  -2.173  1.00  0.00              
ATOM   3510  CB  LYS B  72     -25.260  -4.761  -3.487  1.00  0.00              
ATOM   3511  CG  LYS B  72     -25.226  -3.896  -4.740  1.00  0.00              
ATOM   3512  CD  LYS B  72     -23.832  -3.857  -5.347  1.00  0.00              
ATOM   3513  CE  LYS B  72     -23.775  -2.923  -6.547  1.00  0.00              
ATOM   3514  NZ  LYS B  72     -22.412  -2.863  -7.141  1.00  0.00              
ATOM   3515  H   LYS B  72     -26.250  -2.790  -2.214  1.00  0.00              
ATOM   3516  HA  LYS B  72     -27.392  -5.020  -3.547  1.00  0.00              
ATOM   3517 1HB  LYS B  72     -24.518  -4.370  -2.790  1.00  0.00              
ATOM   3518 2HB  LYS B  72     -24.948  -5.767  -3.767  1.00  0.00              
ATOM   3519 1HG  LYS B  72     -25.924  -4.295  -5.477  1.00  0.00              
ATOM   3520 2HG  LYS B  72     -25.532  -2.880  -4.489  1.00  0.00              
ATOM   3521 1HD  LYS B  72     -23.117  -3.516  -4.597  1.00  0.00              
ATOM   3522 2HD  LYS B  72     -23.546  -4.860  -5.666  1.00  0.00              
ATOM   3523 1HE  LYS B  72     -24.475  -3.266  -7.308  1.00  0.00              
ATOM   3524 2HE  LYS B  72     -24.069  -1.919  -6.241  1.00  0.00              
ATOM   3525 1HZ  LYS B  72     -22.417  -2.234  -7.932  1.00  0.00              
ATOM   3526 2HZ  LYS B  72     -21.757  -2.528  -6.449  1.00  0.00              
ATOM   3527 3HZ  LYS B  72     -22.136  -3.785  -7.447  1.00  0.00              
ATOM   3528  N   LEU B  73     -26.145  -5.768  -0.602  1.00  0.00              
ATOM   3529  CA  LEU B  73     -26.197  -6.788   0.466  1.00  0.00              
ATOM   3530  C   LEU B  73     -27.628  -7.178   0.857  1.00  0.00              
ATOM   3531  O   LEU B  73     -27.934  -8.365   1.052  1.00  0.00              
ATOM   3532  CB  LEU B  73     -25.460  -6.277   1.710  1.00  0.00              
ATOM   3533  CG  LEU B  73     -23.937  -6.155   1.578  1.00  0.00              
ATOM   3534  CD1 LEU B  73     -23.378  -5.424   2.791  1.00  0.00              
ATOM   3535  CD2 LEU B  73     -23.326  -7.542   1.445  1.00  0.00              
ATOM   3536  H   LEU B  73     -25.713  -4.875  -0.409  1.00  0.00              
ATOM   3537  HA  LEU B  73     -25.757  -7.709   0.086  1.00  0.00              
ATOM   3538 1HB  LEU B  73     -25.850  -5.293   1.966  1.00  0.00              
ATOM   3539 2HB  LEU B  73     -25.667  -6.953   2.540  1.00  0.00              
ATOM   3540  HG  LEU B  73     -23.695  -5.566   0.693  1.00  0.00              
ATOM   3541 1HD1 LEU B  73     -22.295  -5.337   2.696  1.00  0.00              
ATOM   3542 2HD1 LEU B  73     -23.817  -4.428   2.850  1.00  0.00              
ATOM   3543 3HD1 LEU B  73     -23.619  -5.982   3.695  1.00  0.00              
ATOM   3544 1HD2 LEU B  73     -22.243  -7.455   1.350  1.00  0.00              
ATOM   3545 2HD2 LEU B  73     -23.566  -8.131   2.330  1.00  0.00              
ATOM   3546 3HD2 LEU B  73     -23.729  -8.034   0.561  1.00  0.00              
ATOM   3547  N   LYS B  74     -28.498  -6.183   0.952  1.00  0.00              
ATOM   3548  CA  LYS B  74     -29.892  -6.406   1.308  1.00  0.00              
ATOM   3549  C   LYS B  74     -30.568  -7.110   0.148  1.00  0.00              
ATOM   3550  O   LYS B  74     -31.299  -8.086   0.343  1.00  0.00              
ATOM   3551  CB  LYS B  74     -30.603  -5.091   1.633  1.00  0.00              
ATOM   3552  CG  LYS B  74     -32.048  -5.252   2.087  1.00  0.00              
ATOM   3553  CD  LYS B  74     -32.132  -6.011   3.403  1.00  0.00              
ATOM   3554  CE  LYS B  74     -33.528  -5.930   4.002  1.00  0.00              
ATOM   3555  NZ  LYS B  74     -34.553  -6.534   3.107  1.00  0.00              
ATOM   3556  H   LYS B  74     -28.180  -5.242   0.772  1.00  0.00              
ATOM   3557  HA  LYS B  74     -29.926  -7.027   2.203  1.00  0.00              
ATOM   3558 1HB  LYS B  74     -30.061  -4.570   2.422  1.00  0.00              
ATOM   3559 2HB  LYS B  74     -30.599  -4.447   0.753  1.00  0.00              
ATOM   3560 1HG  LYS B  74     -32.501  -4.269   2.215  1.00  0.00              
ATOM   3561 2HG  LYS B  74     -32.609  -5.796   1.328  1.00  0.00              
ATOM   3562 1HD  LYS B  74     -31.877  -7.059   3.236  1.00  0.00              
ATOM   3563 2HD  LYS B  74     -31.418  -5.590   4.112  1.00  0.00              
ATOM   3564 1HE  LYS B  74     -33.545  -6.452   4.957  1.00  0.00              
ATOM   3565 2HE  LYS B  74     -33.789  -4.886   4.178  1.00  0.00              
ATOM   3566 1HZ  LYS B  74     -35.463  -6.460   3.539  1.00  0.00              
ATOM   3567 2HZ  LYS B  74     -34.559  -6.045   2.223  1.00  0.00              
ATOM   3568 3HZ  LYS B  74     -34.333  -7.507   2.952  1.00  0.00              
ATOM   3569  N   LYS B  75     -30.287  -6.621  -1.057  1.00  0.00              
ATOM   3570  CA  LYS B  75     -30.830  -7.190  -2.288  1.00  0.00              
ATOM   3571  C   LYS B  75     -30.429  -8.649  -2.499  1.00  0.00              
ATOM   3572  O   LYS B  75     -31.221  -9.439  -3.021  1.00  0.00              
ATOM   3573  CB  LYS B  75     -30.386  -6.354  -3.490  1.00  0.00              
ATOM   3574  CG  LYS B  75     -31.055  -4.989  -3.589  1.00  0.00              
ATOM   3575  CD  LYS B  75     -30.525  -4.199  -4.776  1.00  0.00              
ATOM   3576  CE  LYS B  75     -31.183  -2.830  -4.868  1.00  0.00              
ATOM   3577  NZ  LYS B  75     -30.673  -2.045  -6.025  1.00  0.00              
ATOM   3578  H   LYS B  75     -29.670  -5.823  -1.114  1.00  0.00              
ATOM   3579  HA  LYS B  75     -31.918  -7.200  -2.214  1.00  0.00              
ATOM   3580 1HB  LYS B  75     -29.308  -6.195  -3.444  1.00  0.00              
ATOM   3581 2HB  LYS B  75     -30.598  -6.898  -4.410  1.00  0.00              
ATOM   3582 1HG  LYS B  75     -32.132  -5.119  -3.701  1.00  0.00              
ATOM   3583 2HG  LYS B  75     -30.869  -4.426  -2.675  1.00  0.00              
ATOM   3584 1HD  LYS B  75     -29.446  -4.069  -4.674  1.00  0.00              
ATOM   3585 2HD  LYS B  75     -30.722  -4.748  -5.696  1.00  0.00              
ATOM   3586 1HE  LYS B  75     -32.260  -2.950  -4.973  1.00  0.00              
ATOM   3587 2HE  LYS B  75     -30.989  -2.271  -3.953  1.00  0.00              
ATOM   3588 1HZ  LYS B  75     -31.133  -1.145  -6.051  1.00  0.00              
ATOM   3589 2HZ  LYS B  75     -29.676  -1.910  -5.929  1.00  0.00              
ATOM   3590 3HZ  LYS B  75     -30.864  -2.544  -6.882  1.00  0.00              
ATOM   3591  N   ALA B  76     -29.210  -9.010  -2.085  1.00  0.00              
ATOM   3592  CA  ALA B  76     -28.745 -10.390  -2.229  1.00  0.00              
ATOM   3593  C   ALA B  76     -29.158 -11.295  -1.055  1.00  0.00              
ATOM   3594  O   ALA B  76     -28.879 -12.485  -1.068  1.00  0.00              
ATOM   3595  CB  ALA B  76     -27.241 -10.434  -2.464  1.00  0.00              
ATOM   3596  H   ALA B  76     -28.598  -8.325  -1.666  1.00  0.00              
ATOM   3597  HA  ALA B  76     -29.245 -10.828  -3.093  1.00  0.00              
ATOM   3598 1HB  ALA B  76     -26.919 -11.470  -2.568  1.00  0.00              
ATOM   3599 2HB  ALA B  76     -26.999  -9.885  -3.374  1.00  0.00              
ATOM   3600 3HB  ALA B  76     -26.728  -9.977  -1.619  1.00  0.00              
ATOM   3601  N   GLY B  77     -29.840 -10.718  -0.063  1.00  0.00              
ATOM   3602  CA  GLY B  77     -30.290 -11.438   1.131  1.00  0.00              
ATOM   3603  C   GLY B  77     -29.168 -11.843   2.083  1.00  0.00              
ATOM   3604  O   GLY B  77     -29.243 -12.878   2.735  1.00  0.00              
ATOM   3605  H   GLY B  77     -30.051  -9.734  -0.153  1.00  0.00              
ATOM   3606 1HA  GLY B  77     -30.995 -10.818   1.685  1.00  0.00              
ATOM   3607 2HA  GLY B  77     -30.821 -12.341   0.832  1.00  0.00              
ATOM   3608  N   LEU B  78     -28.131 -11.015   2.161  1.00  0.00              
ATOM   3609  CA  LEU B  78     -26.950 -11.307   2.973  1.00  0.00              
ATOM   3610  C   LEU B  78     -26.973 -10.611   4.315  1.00  0.00              
ATOM   3611  O   LEU B  78     -26.268 -10.993   5.239  1.00  0.00              
ATOM   3612  CB  LEU B  78     -25.680 -10.896   2.218  1.00  0.00              
ATOM   3613  CG  LEU B  78     -25.455 -11.589   0.868  1.00  0.00              
ATOM   3614  CD1 LEU B  78     -24.207 -11.021   0.207  1.00  0.00              
ATOM   3615  CD2 LEU B  78     -25.325 -13.090   1.083  1.00  0.00              
ATOM   3616  H   LEU B  78     -28.166 -10.153   1.636  1.00  0.00              
ATOM   3617  HA  LEU B  78     -26.930 -12.376   3.182  1.00  0.00              
ATOM   3618 1HB  LEU B  78     -25.715  -9.823   2.038  1.00  0.00              
ATOM   3619 2HB  LEU B  78     -24.817 -11.110   2.848  1.00  0.00              
ATOM   3620  HG  LEU B  78     -26.302 -11.388   0.211  1.00  0.00              
ATOM   3621 1HD1 LEU B  78     -24.047 -11.513  -0.753  1.00  0.00              
ATOM   3622 2HD1 LEU B  78     -24.335  -9.950   0.047  1.00  0.00              
ATOM   3623 3HD1 LEU B  78     -23.345 -11.192   0.850  1.00  0.00              
ATOM   3624 1HD2 LEU B  78     -25.167 -13.582   0.123  1.00  0.00              
ATOM   3625 2HD2 LEU B  78     -24.479 -13.291   1.739  1.00  0.00              
ATOM   3626 3HD2 LEU B  78     -26.238 -13.472   1.540  1.00  0.00              
ATOM   3627  N   VAL B  79     -27.794  -9.580   4.416  1.00  0.00              
ATOM   3628  CA  VAL B  79     -27.977  -8.848   5.665  1.00  0.00              
ATOM   3629  C   VAL B  79     -29.493  -8.696   5.811  1.00  0.00              
ATOM   3630  O   VAL B  79     -30.222  -8.749   4.817  1.00  0.00              
ATOM   3631  CB  VAL B  79     -27.285  -7.472   5.634  1.00  0.00              
ATOM   3632  CG1 VAL B  79     -25.790  -7.634   5.399  1.00  0.00              
ATOM   3633  CG2 VAL B  79     -27.910  -6.603   4.554  1.00  0.00              
ATOM   3634  H   VAL B  79     -28.311  -9.293   3.597  1.00  0.00              
ATOM   3635  HA  VAL B  79     -27.549  -9.437   6.478  1.00  0.00              
ATOM   3636  HB  VAL B  79     -27.408  -6.992   6.605  1.00  0.00              
ATOM   3637 1HG1 VAL B  79     -25.317  -6.651   5.380  1.00  0.00              
ATOM   3638 2HG1 VAL B  79     -25.358  -8.229   6.203  1.00  0.00              
ATOM   3639 3HG1 VAL B  79     -25.624  -8.134   4.445  1.00  0.00              
ATOM   3640 1HG2 VAL B  79     -27.416  -5.631   4.538  1.00  0.00              
ATOM   3641 2HG2 VAL B  79     -27.793  -7.086   3.584  1.00  0.00              
ATOM   3642 3HG2 VAL B  79     -28.971  -6.467   4.766  1.00  0.00              
ATOM   3643  N   ASN B  80     -29.978  -8.568   7.039  1.00  0.00              
ATOM   3644  CA  ASN B  80     -31.393  -8.234   7.249  1.00  0.00              
ATOM   3645  C   ASN B  80     -31.569  -6.717   7.358  1.00  0.00              
ATOM   3646  O   ASN B  80     -30.620  -5.951   7.122  1.00  0.00              
ATOM   3647  CB  ASN B  80     -31.936  -8.930   8.484  1.00  0.00              
ATOM   3648  CG  ASN B  80     -31.311  -8.424   9.754  1.00  0.00              
ATOM   3649  OD1 ASN B  80     -30.709  -7.344   9.777  1.00  0.00              
ATOM   3650  ND2 ASN B  80     -31.442  -9.183  10.812  1.00  0.00              
ATOM   3651  H   ASN B  80     -29.379  -8.698   7.842  1.00  0.00              
ATOM   3652  HA  ASN B  80     -31.959  -8.562   6.376  1.00  0.00              
ATOM   3653 1HB  ASN B  80     -33.015  -8.783   8.540  1.00  0.00              
ATOM   3654 2HB  ASN B  80     -31.756 -10.002   8.406  1.00  0.00              
ATOM   3655 1HD2 ASN B  80     -31.046  -8.897  11.685  1.00  0.00              
ATOM   3656 2HD2 ASN B  80     -31.937 -10.049  10.748  1.00  0.00              
ATOM   3657  N   SER B  81     -32.780  -6.303   7.731  1.00  0.00              
ATOM   3658  CA  SER B  81     -33.149  -4.894   7.852  1.00  0.00              
ATOM   3659  C   SER B  81     -32.362  -4.142   8.907  1.00  0.00              
ATOM   3660  O   SER B  81     -31.970  -2.995   8.680  1.00  0.00              
ATOM   3661  CB  SER B  81     -34.628  -4.781   8.167  1.00  0.00              
ATOM   3662  OG  SER B  81     -35.405  -5.240   7.095  1.00  0.00              
ATOM   3663  H   SER B  81     -33.469  -7.011   7.939  1.00  0.00              
ATOM   3664  HA  SER B  81     -32.926  -4.395   6.908  1.00  0.00              
ATOM   3665 1HB  SER B  81     -34.855  -5.363   9.060  1.00  0.00              
ATOM   3666 2HB  SER B  81     -34.876  -3.742   8.381  1.00  0.00              
ATOM   3667  HG  SER B  81     -36.320  -5.137   7.369  1.00  0.00              
ATOM   3668  N   GLN B  82     -32.144  -4.776  10.056  1.00  0.00              
ATOM   3669  CA  GLN B  82     -31.405  -4.141  11.145  1.00  0.00              
ATOM   3670  C   GLN B  82     -29.937  -3.997  10.747  1.00  0.00              
ATOM   3671  O   GLN B  82     -29.328  -2.939  10.914  1.00  0.00              
ATOM   3672  CB  GLN B  82     -31.532  -4.951  12.438  1.00  0.00              
ATOM   3673  CG  GLN B  82     -32.925  -4.939  13.045  1.00  0.00              
ATOM   3674  CD  GLN B  82     -33.033  -5.838  14.262  1.00  0.00              
ATOM   3675  OE1 GLN B  82     -32.275  -6.801  14.410  1.00  0.00              
ATOM   3676  NE2 GLN B  82     -33.977  -5.528  15.143  1.00  0.00              
ATOM   3677  H   GLN B  82     -32.494  -5.715  10.181  1.00  0.00              
ATOM   3678  HA  GLN B  82     -31.837  -3.157  11.328  1.00  0.00              
ATOM   3679 1HB  GLN B  82     -31.257  -5.988  12.246  1.00  0.00              
ATOM   3680 2HB  GLN B  82     -30.838  -4.560  13.181  1.00  0.00              
ATOM   3681 1HG  GLN B  82     -33.169  -3.921  13.349  1.00  0.00              
ATOM   3682 2HG  GLN B  82     -33.638  -5.288  12.298  1.00  0.00              
ATOM   3683 1HE2 GLN B  82     -34.096  -6.085  15.967  1.00  0.00              
ATOM   3684 2HE2 GLN B  82     -34.570  -4.739  14.985  1.00  0.00              
ATOM   3685  N   GLN B  83     -29.380  -5.074  10.205  1.00  0.00              
ATOM   3686  CA  GLN B  83     -27.993  -5.067   9.788  1.00  0.00              
ATOM   3687  C   GLN B  83     -27.759  -4.037   8.661  1.00  0.00              
ATOM   3688  O   GLN B  83     -26.734  -3.349   8.662  1.00  0.00              
ATOM   3689  CB  GLN B  83     -27.574  -6.466   9.328  1.00  0.00              
ATOM   3690  CG  GLN B  83     -27.496  -7.491  10.447  1.00  0.00              
ATOM   3691  CD  GLN B  83     -27.212  -8.890   9.932  1.00  0.00              
ATOM   3692  OE1 GLN B  83     -27.884  -9.378   9.019  1.00  0.00              
ATOM   3693  NE2 GLN B  83     -26.214  -9.543  10.515  1.00  0.00              
ATOM   3694  H   GLN B  83     -29.927  -5.913  10.079  1.00  0.00              
ATOM   3695  HA  GLN B  83     -27.381  -4.732  10.625  1.00  0.00              
ATOM   3696 1HB  GLN B  83     -28.283  -6.833   8.586  1.00  0.00              
ATOM   3697 2HB  GLN B  83     -26.596  -6.415   8.850  1.00  0.00              
ATOM   3698 1HG  GLN B  83     -26.694  -7.209  11.129  1.00  0.00              
ATOM   3699 2HG  GLN B  83     -28.448  -7.509  10.977  1.00  0.00              
ATOM   3700 1HE2 GLN B  83     -25.980 -10.469  10.218  1.00  0.00              
ATOM   3701 2HE2 GLN B  83     -25.695  -9.109  11.252  1.00  0.00              
ATOM   3702  N   LEU B  84     -28.719  -3.896   7.743  1.00  0.00              
ATOM   3703  CA  LEU B  84     -28.638  -2.846   6.729  1.00  0.00              
ATOM   3704  C   LEU B  84     -28.541  -1.455   7.356  1.00  0.00              
ATOM   3705  O   LEU B  84     -27.646  -0.669   6.993  1.00  0.00              
ATOM   3706  CB  LEU B  84     -29.863  -2.909   5.809  1.00  0.00              
ATOM   3707  CG  LEU B  84     -29.945  -1.818   4.734  1.00  0.00              
ATOM   3708  CD1 LEU B  84     -28.742  -1.927   3.806  1.00  0.00              
ATOM   3709  CD2 LEU B  84     -31.247  -1.963   3.960  1.00  0.00              
ATOM   3710  H   LEU B  84     -29.513  -4.520   7.742  1.00  0.00              
ATOM   3711  HA  LEU B  84     -27.704  -2.965   6.181  1.00  0.00              
ATOM   3712 1HB  LEU B  84     -29.868  -3.873   5.303  1.00  0.00              
ATOM   3713 2HB  LEU B  84     -30.762  -2.839   6.421  1.00  0.00              
ATOM   3714  HG  LEU B  84     -29.912  -0.837   5.208  1.00  0.00              
ATOM   3715 1HD1 LEU B  84     -28.800  -1.152   3.042  1.00  0.00              
ATOM   3716 2HD1 LEU B  84     -27.826  -1.800   4.382  1.00  0.00              
ATOM   3717 3HD1 LEU B  84     -28.739  -2.906   3.329  1.00  0.00              
ATOM   3718 1HD2 LEU B  84     -31.306  -1.187   3.197  1.00  0.00              
ATOM   3719 2HD2 LEU B  84     -31.280  -2.944   3.484  1.00  0.00              
ATOM   3720 3HD2 LEU B  84     -32.090  -1.863   4.644  1.00  0.00              
ATOM   3721  N   ASP B  85     -29.426  -1.160   8.306  1.00  0.00              
ATOM   3722  CA  ASP B  85     -29.450   0.167   8.945  1.00  0.00              
ATOM   3723  C   ASP B  85     -28.185   0.470   9.738  1.00  0.00              
ATOM   3724  O   ASP B  85     -27.704   1.617   9.759  1.00  0.00              
ATOM   3725  CB  ASP B  85     -30.660   0.286   9.873  1.00  0.00              
ATOM   3726  CG  ASP B  85     -31.979   0.387   9.118  1.00  0.00              
ATOM   3727  OD1 ASP B  85     -31.947   0.657   7.941  1.00  0.00              
ATOM   3728  OD2 ASP B  85     -33.005   0.194   9.725  1.00  0.00              
ATOM   3729  H   ASP B  85     -30.095  -1.859   8.598  1.00  0.00              
ATOM   3730  HA  ASP B  85     -29.486   0.926   8.163  1.00  0.00              
ATOM   3731 1HB  ASP B  85     -30.701  -0.583  10.531  1.00  0.00              
ATOM   3732 2HB  ASP B  85     -30.551   1.169  10.504  1.00  0.00              
ATOM   3733  N   GLU B  86     -27.668  -0.571  10.385  1.00  0.00              
ATOM   3734  CA  GLU B  86     -26.453  -0.491  11.175  1.00  0.00              
ATOM   3735  C   GLU B  86     -25.255  -0.137  10.283  1.00  0.00              
ATOM   3736  O   GLU B  86     -24.435   0.704  10.661  1.00  0.00              
ATOM   3737  CB  GLU B  86     -26.202  -1.816  11.899  1.00  0.00              
ATOM   3738  CG  GLU B  86     -27.146  -2.085  13.062  1.00  0.00              
ATOM   3739  CD  GLU B  86     -26.962  -3.452  13.661  1.00  0.00              
ATOM   3740  OE1 GLU B  86     -26.226  -4.230  13.102  1.00  0.00              
ATOM   3741  OE2 GLU B  86     -27.557  -3.718  14.678  1.00  0.00              
ATOM   3742  H   GLU B  86     -28.153  -1.454  10.316  1.00  0.00              
ATOM   3743  HA  GLU B  86     -26.569   0.305  11.910  1.00  0.00              
ATOM   3744 1HB  GLU B  86     -26.297  -2.641  11.193  1.00  0.00              
ATOM   3745 2HB  GLU B  86     -25.182  -1.832  12.285  1.00  0.00              
ATOM   3746 1HG  GLU B  86     -26.976  -1.337  13.835  1.00  0.00              
ATOM   3747 2HG  GLU B  86     -28.173  -1.982  12.714  1.00  0.00              
ATOM   3748  N   LEU B  87     -25.165  -0.783   9.113  1.00  0.00              
ATOM   3749  CA  LEU B  87     -24.136  -0.494   8.123  1.00  0.00              
ATOM   3750  C   LEU B  87     -24.233   0.942   7.553  1.00  0.00              
ATOM   3751  O   LEU B  87     -23.213   1.645   7.446  1.00  0.00              
ATOM   3752  CB  LEU B  87     -24.150  -1.535   6.983  1.00  0.00              
ATOM   3753  CG  LEU B  87     -23.174  -1.302   5.819  1.00  0.00              
ATOM   3754  CD1 LEU B  87     -21.739  -1.205   6.337  1.00  0.00              
ATOM   3755  CD2 LEU B  87     -23.303  -2.395   4.761  1.00  0.00              
ATOM   3756  H   LEU B  87     -25.847  -1.503   8.919  1.00  0.00              
ATOM   3757  HA  LEU B  87     -23.163  -0.535   8.612  1.00  0.00              
ATOM   3758 1HB  LEU B  87     -23.919  -2.513   7.403  1.00  0.00              
ATOM   3759 2HB  LEU B  87     -25.153  -1.572   6.558  1.00  0.00              
ATOM   3760  HG  LEU B  87     -23.388  -0.340   5.352  1.00  0.00              
ATOM   3761 1HD1 LEU B  87     -21.060  -1.040   5.500  1.00  0.00              
ATOM   3762 2HD1 LEU B  87     -21.660  -0.373   7.037  1.00  0.00              
ATOM   3763 3HD1 LEU B  87     -21.471  -2.132   6.843  1.00  0.00              
ATOM   3764 1HD2 LEU B  87     -22.600  -2.201   3.950  1.00  0.00              
ATOM   3765 2HD2 LEU B  87     -23.082  -3.364   5.209  1.00  0.00              
ATOM   3766 3HD2 LEU B  87     -24.319  -2.401   4.366  1.00  0.00              
ATOM   3767  N   LEU B  88     -25.445   1.347   7.179  1.00  0.00              
ATOM   3768  CA  LEU B  88     -25.734   2.698   6.710  1.00  0.00              
ATOM   3769  C   LEU B  88     -25.323   3.754   7.734  1.00  0.00              
ATOM   3770  O   LEU B  88     -24.682   4.762   7.387  1.00  0.00              
ATOM   3771  CB  LEU B  88     -27.226   2.831   6.380  1.00  0.00              
ATOM   3772  CG  LEU B  88     -27.690   2.063   5.136  1.00  0.00              
ATOM   3773  CD1 LEU B  88     -29.208   2.120   5.023  1.00  0.00              
ATOM   3774  CD2 LEU B  88     -27.035   2.656   3.898  1.00  0.00              
ATOM   3775  H   LEU B  88     -26.195   0.672   7.228  1.00  0.00              
ATOM   3776  HA  LEU B  88     -25.157   2.880   5.803  1.00  0.00              
ATOM   3777 1HB  LEU B  88     -27.647   2.379   7.277  1.00  0.00              
ATOM   3778 2HB  LEU B  88     -27.535   3.874   6.320  1.00  0.00              
ATOM   3779  HG  LEU B  88     -27.339   1.036   5.240  1.00  0.00              
ATOM   3780 1HD1 LEU B  88     -29.528   1.571   4.137  1.00  0.00              
ATOM   3781 2HD1 LEU B  88     -29.656   1.669   5.909  1.00  0.00              
ATOM   3782 3HD1 LEU B  88     -29.527   3.158   4.942  1.00  0.00              
ATOM   3783 1HD2 LEU B  88     -27.365   2.108   3.014  1.00  0.00              
ATOM   3784 2HD2 LEU B  88     -27.318   3.704   3.803  1.00  0.00              
ATOM   3785 3HD2 LEU B  88     -25.951   2.579   3.987  1.00  0.00              
ATOM   3786  N   ARG B  89     -25.711   3.492   8.981  1.00  0.00              
ATOM   3787  CA  ARG B  89     -25.335   4.268  10.151  1.00  0.00              
ATOM   3788  C   ARG B  89     -23.817   4.367  10.340  1.00  0.00              
ATOM   3789  O   ARG B  89     -23.313   5.461  10.580  1.00  0.00              
ATOM   3790  CB  ARG B  89     -25.955   3.656  11.399  1.00  0.00              
ATOM   3791  CG  ARG B  89     -25.548   4.318  12.705  1.00  0.00              
ATOM   3792  CD  ARG B  89     -26.092   3.593  13.882  1.00  0.00              
ATOM   3793  NE  ARG B  89     -25.646   2.209  13.919  1.00  0.00              
ATOM   3794  CZ  ARG B  89     -24.430   1.809  14.338  1.00  0.00              
ATOM   3795  NH1 ARG B  89     -23.551   2.696  14.749  1.00  0.00              
ATOM   3796  NH2 ARG B  89     -24.120   0.524  14.334  1.00  0.00              
ATOM   3797  H   ARG B  89     -26.311   2.687   9.096  1.00  0.00              
ATOM   3798  HA  ARG B  89     -25.709   5.285  10.026  1.00  0.00              
ATOM   3799 1HB  ARG B  89     -27.040   3.706  11.328  1.00  0.00              
ATOM   3800 2HB  ARG B  89     -25.679   2.603  11.463  1.00  0.00              
ATOM   3801 1HG  ARG B  89     -24.461   4.331  12.784  1.00  0.00              
ATOM   3802 2HG  ARG B  89     -25.926   5.341  12.728  1.00  0.00              
ATOM   3803 1HD  ARG B  89     -25.761   4.083  14.797  1.00  0.00              
ATOM   3804 2HD  ARG B  89     -27.181   3.599  13.841  1.00  0.00              
ATOM   3805  HE  ARG B  89     -26.295   1.497  13.610  1.00  0.00              
ATOM   3806 1HH1 ARG B  89     -23.788   3.678  14.752  1.00  0.00              
ATOM   3807 2HH1 ARG B  89     -22.640   2.395  15.063  1.00  0.00              
ATOM   3808 1HH2 ARG B  89     -24.795  -0.158  14.017  1.00  0.00              
ATOM   3809 2HH2 ARG B  89     -23.208   0.224  14.647  1.00  0.00              
ATOM   3810  N   ARG B  90     -23.086   3.252  10.256  1.00  0.00              
ATOM   3811  CA  ARG B  90     -21.629   3.308  10.438  1.00  0.00              
ATOM   3812  C   ARG B  90     -20.960   4.062   9.278  1.00  0.00              
ATOM   3813  O   ARG B  90     -19.916   4.711   9.465  1.00  0.00              
ATOM   3814  CB  ARG B  90     -21.046   1.905  10.535  1.00  0.00              
ATOM   3815  CG  ARG B  90     -21.376   1.163  11.820  1.00  0.00              
ATOM   3816  CD  ARG B  90     -20.877  -0.236  11.789  1.00  0.00              
ATOM   3817  NE  ARG B  90     -21.207  -0.956  13.008  1.00  0.00              
ATOM   3818  CZ  ARG B  90     -20.996  -2.273  13.200  1.00  0.00              
ATOM   3819  NH1 ARG B  90     -20.457  -2.998  12.245  1.00  0.00              
ATOM   3820  NH2 ARG B  90     -21.332  -2.836  14.347  1.00  0.00              
ATOM   3821  H   ARG B  90     -23.524   2.362  10.068  1.00  0.00              
ATOM   3822  HA  ARG B  90     -21.416   3.849  11.361  1.00  0.00              
ATOM   3823 1HB  ARG B  90     -21.410   1.303   9.703  1.00  0.00              
ATOM   3824 2HB  ARG B  90     -19.961   1.956  10.452  1.00  0.00              
ATOM   3825 1HG  ARG B  90     -20.913   1.674  12.664  1.00  0.00              
ATOM   3826 2HG  ARG B  90     -22.457   1.138  11.958  1.00  0.00              
ATOM   3827 1HD  ARG B  90     -21.326  -0.764  10.949  1.00  0.00              
ATOM   3828 2HD  ARG B  90     -19.793  -0.233  11.678  1.00  0.00              
ATOM   3829  HE  ARG B  90     -21.623  -0.432  13.766  1.00  0.00              
ATOM   3830 1HH1 ARG B  90     -20.200  -2.568  11.367  1.00  0.00              
ATOM   3831 2HH1 ARG B  90     -20.299  -3.985  12.388  1.00  0.00              
ATOM   3832 1HH2 ARG B  90     -21.746  -2.279  15.082  1.00  0.00              
ATOM   3833 2HH2 ARG B  90     -21.174  -3.823  14.491  1.00  0.00              
ATOM   3834  N   LEU B  91     -21.564   3.959   8.089  1.00  0.00              
ATOM   3835  CA  LEU B  91     -21.114   4.692   6.913  1.00  0.00              
ATOM   3836  C   LEU B  91     -21.339   6.203   7.057  1.00  0.00              
ATOM   3837  O   LEU B  91     -20.502   6.992   6.617  1.00  0.00              
ATOM   3838  CB  LEU B  91     -21.775   4.147   5.636  1.00  0.00              
ATOM   3839  CG  LEU B  91     -21.291   2.759   5.160  1.00  0.00              
ATOM   3840  CD1 LEU B  91     -22.205   2.236   4.042  1.00  0.00              
ATOM   3841  CD2 LEU B  91     -19.819   2.760   4.740  1.00  0.00              
ATOM   3842  H   LEU B  91     -22.363   3.347   8.012  1.00  0.00              
ATOM   3843  HA  LEU B  91     -20.036   4.570   6.821  1.00  0.00              
ATOM   3844 1HB  LEU B  91     -22.849   4.080   5.801  1.00  0.00              
ATOM   3845 2HB  LEU B  91     -21.597   4.852   4.824  1.00  0.00              
ATOM   3846  HG  LEU B  91     -21.407   2.036   5.968  1.00  0.00              
ATOM   3847 1HD1 LEU B  91     -21.856   1.257   3.714  1.00  0.00              
ATOM   3848 2HD1 LEU B  91     -23.225   2.150   4.416  1.00  0.00              
ATOM   3849 3HD1 LEU B  91     -22.184   2.929   3.201  1.00  0.00              
ATOM   3850 1HD2 LEU B  91     -19.532   1.759   4.415  1.00  0.00              
ATOM   3851 2HD2 LEU B  91     -19.676   3.463   3.918  1.00  0.00              
ATOM   3852 3HD2 LEU B  91     -19.199   3.059   5.585  1.00  0.00              
ATOM   3853  N   ASP B  92     -22.441   6.593   7.706  1.00  0.00              
ATOM   3854  CA  ASP B  92     -22.717   7.993   7.996  1.00  0.00              
ATOM   3855  C   ASP B  92     -21.805   8.516   9.089  1.00  0.00              
ATOM   3856  O   ASP B  92     -21.361   9.667   9.035  1.00  0.00              
ATOM   3857  CB  ASP B  92     -24.181   8.181   8.401  1.00  0.00              
ATOM   3858  CG  ASP B  92     -25.173   8.051   7.253  1.00  0.00              
ATOM   3859  OD1 ASP B  92     -24.747   8.062   6.122  1.00  0.00              
ATOM   3860  OD2 ASP B  92     -26.322   7.784   7.514  1.00  0.00              
ATOM   3861  H   ASP B  92     -23.102   5.889   8.003  1.00  0.00              
ATOM   3862  HA  ASP B  92     -22.525   8.578   7.096  1.00  0.00              
ATOM   3863 1HB  ASP B  92     -24.491   7.534   9.223  1.00  0.00              
ATOM   3864 2HB  ASP B  92     -24.154   9.216   8.742  1.00  0.00              
ATOM   3865  N   GLU B  93     -21.516   7.664  10.072  1.00  0.00              
ATOM   3866  CA  GLU B  93     -20.601   8.027  11.144  1.00  0.00              
ATOM   3867  C   GLU B  93     -19.210   8.177  10.553  1.00  0.00              
ATOM   3868  O   GLU B  93     -18.459   9.080  10.910  1.00  0.00              
ATOM   3869  CB  GLU B  93     -20.603   6.974  12.255  1.00  0.00              
ATOM   3870  CG  GLU B  93     -21.900   6.899  13.048  1.00  0.00              
ATOM   3871  CD  GLU B  93     -21.961   5.703  13.957  1.00  0.00              
ATOM   3872  OE1 GLU B  93     -21.067   4.893  13.903  1.00  0.00              
ATOM   3873  OE2 GLU B  93     -22.904   5.599  14.706  1.00  0.00              
ATOM   3874  H   GLU B  93     -21.939   6.747  10.075  1.00  0.00              
ATOM   3875  HA  GLU B  93     -20.914   8.988  11.556  1.00  0.00              
ATOM   3876 1HB  GLU B  93     -20.417   5.991  11.824  1.00  0.00              
ATOM   3877 2HB  GLU B  93     -19.794   7.183  12.956  1.00  0.00              
ATOM   3878 1HG  GLU B  93     -22.000   7.803  13.648  1.00  0.00              
ATOM   3879 2HG  GLU B  93     -22.737   6.864  12.352  1.00  0.00              
ATOM   3880  N   LEU B  94     -18.879   7.292   9.621  1.00  0.00              
ATOM   3881  CA  LEU B  94     -17.631   7.367   8.893  1.00  0.00              
ATOM   3882  C   LEU B  94     -17.576   8.670   8.085  1.00  0.00              
ATOM   3883  O   LEU B  94     -16.595   9.394   8.158  1.00  0.00              
ATOM   3884  CB  LEU B  94     -17.485   6.155   7.963  1.00  0.00              
ATOM   3885  CG  LEU B  94     -16.243   6.155   7.062  1.00  0.00              
ATOM   3886  CD1 LEU B  94     -14.989   6.155   7.925  1.00  0.00              
ATOM   3887  CD2 LEU B  94     -16.279   4.938   6.149  1.00  0.00              
ATOM   3888  H   LEU B  94     -19.524   6.542   9.415  1.00  0.00              
ATOM   3889  HA  LEU B  94     -16.813   7.388   9.612  1.00  0.00              
ATOM   3890 1HB  LEU B  94     -17.453   5.253   8.572  1.00  0.00              
ATOM   3891 2HB  LEU B  94     -18.362   6.104   7.319  1.00  0.00              
ATOM   3892  HG  LEU B  94     -16.232   7.062   6.458  1.00  0.00              
ATOM   3893 1HD1 LEU B  94     -14.107   6.154   7.284  1.00  0.00              
ATOM   3894 2HD1 LEU B  94     -14.979   7.045   8.554  1.00  0.00              
ATOM   3895 3HD1 LEU B  94     -14.980   5.265   8.554  1.00  0.00              
ATOM   3896 1HD2 LEU B  94     -15.397   4.938   5.508  1.00  0.00              
ATOM   3897 2HD2 LEU B  94     -16.289   4.030   6.753  1.00  0.00              
ATOM   3898 3HD2 LEU B  94     -17.177   4.973   5.532  1.00  0.00              
ATOM   3899  N   GLN B  95     -18.658   8.995   7.380  1.00  0.00              
ATOM   3900  CA  GLN B  95     -18.748  10.257   6.631  1.00  0.00              
ATOM   3901  C   GLN B  95     -18.460  11.461   7.513  1.00  0.00              
ATOM   3902  O   GLN B  95     -17.741  12.391   7.128  1.00  0.00              
ATOM   3903  CB  GLN B  95     -20.135  10.410   6.002  1.00  0.00              
ATOM   3904  CG  GLN B  95     -20.304  11.667   5.165  1.00  0.00              
ATOM   3905  CD  GLN B  95     -21.747  11.907   4.766  1.00  0.00              
ATOM   3906  OE1 GLN B  95     -22.652  11.180   5.186  1.00  0.00              
ATOM   3907  NE2 GLN B  95     -21.972  12.929   3.947  1.00  0.00              
ATOM   3908  H   GLN B  95     -19.439   8.354   7.361  1.00  0.00              
ATOM   3909  HA  GLN B  95     -17.992  10.248   5.845  1.00  0.00              
ATOM   3910 1HB  GLN B  95     -20.299   9.529   5.382  1.00  0.00              
ATOM   3911 2HB  GLN B  95     -20.854  10.416   6.822  1.00  0.00              
ATOM   3912 1HG  GLN B  95     -19.870  12.626   5.446  1.00  0.00              
ATOM   3913 2HG  GLN B  95     -19.769  11.268   4.302  1.00  0.00              
ATOM   3914 1HE2 GLN B  95     -22.904  13.136   3.649  1.00  0.00              
ATOM   3915 2HE2 GLN B  95     -21.209  13.492   3.628  1.00  0.00              
ATOM   3916  N   LYS B  96     -19.056  11.456   8.694  1.00  0.00              
ATOM   3917  CA  LYS B  96     -18.862  12.532   9.624  1.00  0.00              
ATOM   3918  C   LYS B  96     -17.405  12.593  10.121  1.00  0.00              
ATOM   3919  O   LYS B  96     -16.839  13.678  10.211  1.00  0.00              
ATOM   3920  CB  LYS B  96     -19.826  12.379  10.801  1.00  0.00              
ATOM   3921  CG  LYS B  96     -21.290  12.613  10.449  1.00  0.00              
ATOM   3922  CD  LYS B  96     -22.195  12.342  11.642  1.00  0.00              
ATOM   3923  CE  LYS B  96     -23.661  12.528  11.279  1.00  0.00              
ATOM   3924  NZ  LYS B  96     -24.561  12.210  12.420  1.00  0.00              
ATOM   3925  H   LYS B  96     -19.658  10.687   8.950  1.00  0.00              
ATOM   3926  HA  LYS B  96     -19.036  13.475   9.105  1.00  0.00              
ATOM   3927 1HB  LYS B  96     -19.738  11.375  11.216  1.00  0.00              
ATOM   3928 2HB  LYS B  96     -19.555  13.084  11.588  1.00  0.00              
ATOM   3929 1HG  LYS B  96     -21.426  13.646  10.127  1.00  0.00              
ATOM   3930 2HG  LYS B  96     -21.576  11.955   9.630  1.00  0.00              
ATOM   3931 1HD  LYS B  96     -22.042  11.320  11.991  1.00  0.00              
ATOM   3932 2HD  LYS B  96     -21.942  13.025  12.453  1.00  0.00              
ATOM   3933 1HE  LYS B  96     -23.831  13.560  10.974  1.00  0.00              
ATOM   3934 2HE  LYS B  96     -23.913  11.878  10.441  1.00  0.00              
ATOM   3935 1HZ  LYS B  96     -25.522  12.345  12.139  1.00  0.00              
ATOM   3936 2HZ  LYS B  96     -24.424  11.249  12.700  1.00  0.00              
ATOM   3937 3HZ  LYS B  96     -24.349  12.820  13.197  1.00  0.00              
ATOM   3938  N   GLU B  97     -16.796  11.440  10.392  1.00  0.00              
ATOM   3939  CA  GLU B  97     -15.393  11.381  10.823  1.00  0.00              
ATOM   3940  C   GLU B  97     -14.472  11.985   9.757  1.00  0.00              
ATOM   3941  O   GLU B  97     -13.626  12.820  10.072  1.00  0.00              
ATOM   3942  CB  GLU B  97     -14.979   9.936  11.112  1.00  0.00              
ATOM   3943  CG  GLU B  97     -13.539   9.776  11.578  1.00  0.00              
ATOM   3944  CD  GLU B  97     -13.174   8.347  11.867  1.00  0.00              
ATOM   3945  OE1 GLU B  97     -14.022   7.497  11.731  1.00  0.00              
ATOM   3946  OE2 GLU B  97     -12.045   8.104  12.225  1.00  0.00              
ATOM   3947  H   GLU B  97     -17.318  10.580  10.298  1.00  0.00              
ATOM   3948  HA  GLU B  97     -15.292  11.944  11.751  1.00  0.00              
ATOM   3949 1HB  GLU B  97     -15.628   9.520  11.882  1.00  0.00              
ATOM   3950 2HB  GLU B  97     -15.109   9.334  10.213  1.00  0.00              
ATOM   3951 1HG  GLU B  97     -12.874  10.160  10.805  1.00  0.00              
ATOM   3952 2HG  GLU B  97     -13.390  10.373  12.476  1.00  0.00              
ATOM   3953  N   ALA B  98     -14.636  11.531   8.510  1.00  0.00              
ATOM   3954  CA  ALA B  98     -13.846  12.011   7.386  1.00  0.00              
ATOM   3955  C   ALA B  98     -14.044  13.514   7.147  1.00  0.00              
ATOM   3956  O   ALA B  98     -13.093  14.227   6.857  1.00  0.00              
ATOM   3957  CB  ALA B  98     -14.117  11.178   6.128  1.00  0.00              
ATOM   3958  H   ALA B  98     -15.341  10.826   8.351  1.00  0.00              
ATOM   3959  HA  ALA B  98     -12.792  11.914   7.646  1.00  0.00              
ATOM   3960 1HB  ALA B  98     -13.514  11.557   5.303  1.00  0.00              
ATOM   3961 2HB  ALA B  98     -13.856  10.136   6.319  1.00  0.00              
ATOM   3962 3HB  ALA B  98     -15.171  11.246   5.867  1.00  0.00              
ATOM   3963  N   SER B  99     -15.268  13.992   7.322  1.00  0.00              
ATOM   3964  CA  SER B  99     -15.589  15.405   7.229  1.00  0.00              
ATOM   3965  C   SER B  99     -14.869  16.236   8.297  1.00  0.00              
ATOM   3966  O   SER B  99     -14.359  17.331   8.020  1.00  0.00              
ATOM   3967  CB  SER B  99     -17.088  15.596   7.353  1.00  0.00              
ATOM   3968  OG  SER B  99     -17.751  15.111   6.219  1.00  0.00              
ATOM   3969  H   SER B  99     -16.005  13.333   7.529  1.00  0.00              
ATOM   3970  HA  SER B  99     -15.210  15.784   6.278  1.00  0.00              
ATOM   3971 1HB  SER B  99     -17.448  15.074   8.239  1.00  0.00              
ATOM   3972 2HB  SER B  99     -17.310  16.654   7.483  1.00  0.00              
ATOM   3973  HG  SER B  99     -17.703  15.812   5.564  1.00  0.00              
ATOM   3974  N   ARG B 100     -14.806  15.708   9.513  1.00  0.00              
ATOM   3975  CA  ARG B 100     -14.084  16.383  10.578  1.00  0.00              
ATOM   3976  C   ARG B 100     -12.580  16.443  10.289  1.00  0.00              
ATOM   3977  O   ARG B 100     -11.951  17.440  10.595  1.00  0.00              
ATOM   3978  CB  ARG B 100     -14.318  15.675  11.905  1.00  0.00              
ATOM   3979  CG  ARG B 100     -15.725  15.811  12.463  1.00  0.00              
ATOM   3980  CD  ARG B 100     -15.906  15.007  13.699  1.00  0.00              
ATOM   3981  NE  ARG B 100     -17.250  15.134  14.237  1.00  0.00              
ATOM   3982  CZ  ARG B 100     -17.728  14.424  15.278  1.00  0.00              
ATOM   3983  NH1 ARG B 100     -16.961  13.542  15.880  1.00  0.00              
ATOM   3984  NH2 ARG B 100     -18.969  14.614  15.693  1.00  0.00              
ATOM   3985  H   ARG B 100     -15.262  14.828   9.708  1.00  0.00              
ATOM   3986  HA  ARG B 100     -14.414  17.421  10.616  1.00  0.00              
ATOM   3987 1HB  ARG B 100     -14.110  14.612  11.791  1.00  0.00              
ATOM   3988 2HB  ARG B 100     -13.627  16.065  12.652  1.00  0.00              
ATOM   3989 1HG  ARG B 100     -15.922  16.856  12.703  1.00  0.00              
ATOM   3990 2HG  ARG B 100     -16.446  15.466  11.721  1.00  0.00              
ATOM   3991 1HD  ARG B 100     -15.725  13.955  13.478  1.00  0.00              
ATOM   3992 2HD  ARG B 100     -15.201  15.344  14.459  1.00  0.00              
ATOM   3993  HE  ARG B 100     -17.871  15.803  13.800  1.00  0.00              
ATOM   3994 1HH1 ARG B 100     -16.013  13.397  15.562  1.00  0.00              
ATOM   3995 2HH1 ARG B 100     -17.320  13.010  16.659  1.00  0.00              
ATOM   3996 1HH2 ARG B 100     -19.559  15.291  15.230  1.00  0.00              
ATOM   3997 2HH2 ARG B 100     -19.327  14.082  16.472  1.00  0.00              
ATOM   3998  N   LYS B 101     -12.014  15.382   9.715  1.00  0.00              
ATOM   3999  CA  LYS B 101     -10.616  15.376   9.279  1.00  0.00              
ATOM   4000  C   LYS B 101     -10.318  16.384   8.172  1.00  0.00              
ATOM   4001  O   LYS B 101      -9.300  17.036   8.217  1.00  0.00              
ATOM   4002  CB  LYS B 101     -10.224  13.974   8.811  1.00  0.00              
ATOM   4003  CG  LYS B 101     -10.127  12.942   9.928  1.00  0.00              
ATOM   4004  CD  LYS B 101      -9.793  11.563   9.379  1.00  0.00              
ATOM   4005  CE  LYS B 101      -9.699  10.531  10.493  1.00  0.00              
ATOM   4006  NZ  LYS B 101      -9.410   9.169   9.966  1.00  0.00              
ATOM   4007  H   LYS B 101     -12.576  14.554   9.578  1.00  0.00              
ATOM   4008  HA  LYS B 101      -9.986  15.624  10.134  1.00  0.00              
ATOM   4009 1HB  LYS B 101     -10.955  13.614   8.087  1.00  0.00              
ATOM   4010 2HB  LYS B 101      -9.258  14.015   8.309  1.00  0.00              
ATOM   4011 1HG  LYS B 101      -9.350  13.241  10.633  1.00  0.00              
ATOM   4012 2HG  LYS B 101     -11.076  12.892  10.461  1.00  0.00              
ATOM   4013 1HD  LYS B 101     -10.566  11.256   8.673  1.00  0.00              
ATOM   4014 2HD  LYS B 101      -8.840  11.603   8.852  1.00  0.00              
ATOM   4015 1HE  LYS B 101      -8.909  10.815  11.186  1.00  0.00              
ATOM   4016 2HE  LYS B 101     -10.640  10.502  11.042  1.00  0.00              
ATOM   4017 1HZ  LYS B 101      -9.356   8.515  10.735  1.00  0.00              
ATOM   4018 2HZ  LYS B 101     -10.148   8.888   9.336  1.00  0.00              
ATOM   4019 3HZ  LYS B 101      -8.530   9.179   9.471  1.00  0.00              
ATOM   4020  N   ALA B 102     -11.182  16.473   7.155  1.00  0.00              
ATOM   4021  CA  ALA B 102     -11.032  17.499   6.127  1.00  0.00              
ATOM   4022  C   ALA B 102     -11.197  18.913   6.638  1.00  0.00              
ATOM   4023  O   ALA B 102     -10.504  19.819   6.173  1.00  0.00              
ATOM   4024  CB  ALA B 102     -11.972  17.257   4.928  1.00  0.00              
ATOM   4025  H   ALA B 102     -11.952  15.822   7.091  1.00  0.00              
ATOM   4026  HA  ALA B 102     -10.005  17.468   5.765  1.00  0.00              
ATOM   4027 1HB  ALA B 102     -11.828  18.044   4.188  1.00  0.00              
ATOM   4028 2HB  ALA B 102     -11.747  16.290   4.479  1.00  0.00              
ATOM   4029 3HB  ALA B 102     -13.006  17.265   5.269  1.00  0.00              
ATOM   4030  N   ASN B 103     -12.149  19.150   7.541  1.00  0.00              
ATOM   4031  CA  ASN B 103     -12.287  20.484   8.102  1.00  0.00              
ATOM   4032  C   ASN B 103     -11.012  20.877   8.907  1.00  0.00              
ATOM   4033  O   ASN B 103     -10.567  22.016   8.842  1.00  0.00              
ATOM   4034  CB  ASN B 103     -13.532  20.563   8.966  1.00  0.00              
ATOM   4035  CG  ASN B 103     -14.799  20.453   8.165  1.00  0.00              
ATOM   4036  OD1 ASN B 103     -14.787  20.598   6.937  1.00  0.00              
ATOM   4037  ND2 ASN B 103     -15.894  20.200   8.836  1.00  0.00              
ATOM   4038  H   ASN B 103     -12.778  18.421   7.846  1.00  0.00              
ATOM   4039  HA  ASN B 103     -12.394  21.195   7.282  1.00  0.00              
ATOM   4040 1HB  ASN B 103     -13.513  19.762   9.706  1.00  0.00              
ATOM   4041 2HB  ASN B 103     -13.539  21.509   9.508  1.00  0.00              
ATOM   4042 1HD2 ASN B 103     -16.767  20.117   8.355  1.00  0.00              
ATOM   4043 2HD2 ASN B 103     -15.858  20.091   9.829  1.00  0.00              
ATOM   4044  N   GLU B 104     -10.442  19.933   9.644  1.00  0.00              
ATOM   4045  CA  GLU B 104      -9.229  20.235  10.394  1.00  0.00              
ATOM   4046  C   GLU B 104      -8.056  20.596   9.463  1.00  0.00              
ATOM   4047  O   GLU B 104      -7.290  21.498   9.790  1.00  0.00              
ATOM   4048  CB  GLU B 104      -8.852  19.048  11.283  1.00  0.00              
ATOM   4049  CG  GLU B 104      -9.786  18.825  12.464  1.00  0.00              
ATOM   4050  CD  GLU B 104      -9.840  20.036  13.353  1.00  0.00              
ATOM   4051  OE1 GLU B 104      -8.801  20.502  13.754  1.00  0.00              
ATOM   4052  OE2 GLU B 104     -10.912  20.563  13.542  1.00  0.00              
ATOM   4053  H   GLU B 104     -10.833  19.003   9.695  1.00  0.00              
ATOM   4054  HA  GLU B 104      -9.408  21.127  10.995  1.00  0.00              
ATOM   4055 1HB  GLU B 104      -8.853  18.162  10.648  1.00  0.00              
ATOM   4056 2HB  GLU B 104      -7.842  19.231  11.649  1.00  0.00              
ATOM   4057 1HG  GLU B 104     -10.798  18.546  12.170  1.00  0.00              
ATOM   4058 2HG  GLU B 104      -9.325  17.999  13.003  1.00  0.00              
ATOM   4059  N   TYR B 105      -7.931  19.887   8.330  1.00  0.00              
ATOM   4060  CA  TYR B 105      -6.829  20.184   7.376  1.00  0.00              
ATOM   4061  C   TYR B 105      -6.992  21.516   6.696  1.00  0.00              
ATOM   4062  O   TYR B 105      -6.005  22.201   6.485  1.00  0.00              
ATOM   4063  CB  TYR B 105      -6.590  19.065   6.352  1.00  0.00              
ATOM   4064  CG  TYR B 105      -5.908  17.866   6.959  1.00  0.00              
ATOM   4065  CD1 TYR B 105      -4.929  18.027   7.948  1.00  0.00              
ATOM   4066  CD2 TYR B 105      -6.229  16.567   6.548  1.00  0.00              
ATOM   4067  CE1 TYR B 105      -4.296  16.934   8.516  1.00  0.00              
ATOM   4068  CE2 TYR B 105      -5.596  15.463   7.114  1.00  0.00              
ATOM   4069  CZ  TYR B 105      -4.631  15.656   8.094  1.00  0.00              
ATOM   4070  OH  TYR B 105      -3.992  14.578   8.664  1.00  0.00              
ATOM   4071  H   TYR B 105      -8.582  19.146   8.115  1.00  0.00              
ATOM   4072  HA  TYR B 105      -5.905  20.306   7.941  1.00  0.00              
ATOM   4073 1HB  TYR B 105      -7.544  18.751   5.926  1.00  0.00              
ATOM   4074 2HB  TYR B 105      -5.977  19.444   5.536  1.00  0.00              
ATOM   4075  HD1 TYR B 105      -4.652  19.026   8.284  1.00  0.00              
ATOM   4076  HD2 TYR B 105      -6.982  16.410   5.776  1.00  0.00              
ATOM   4077  HE1 TYR B 105      -3.537  17.082   9.284  1.00  0.00              
ATOM   4078  HE2 TYR B 105      -5.859  14.457   6.785  1.00  0.00              
ATOM   4079  HH  TYR B 105      -4.327  13.766   8.276  1.00  0.00              
ATOM   4080  N   GLY B 106      -8.236  21.885   6.367  1.00  0.00              
ATOM   4081  CA  GLY B 106      -8.516  23.215   5.857  1.00  0.00              
ATOM   4082  C   GLY B 106      -8.177  24.307   6.869  1.00  0.00              
ATOM   4083  O   GLY B 106      -7.591  25.340   6.500  1.00  0.00              
ATOM   4084  H   GLY B 106      -8.996  21.228   6.474  1.00  0.00              
ATOM   4085 1HA  GLY B 106      -7.944  23.383   4.945  1.00  0.00              
ATOM   4086 2HA  GLY B 106      -9.571  23.288   5.593  1.00  0.00              
ATOM   4087  N   ARG B 107      -8.566  24.102   8.133  1.00  0.00              
ATOM   4088  CA  ARG B 107      -8.216  25.041   9.236  1.00  0.00              
ATOM   4089  C   ARG B 107      -6.693  25.186   9.463  1.00  0.00              
ATOM   4090  O   ARG B 107      -6.174  26.298   9.597  1.00  0.00              
ATOM   4091  CB  ARG B 107      -8.919  24.669  10.533  1.00  0.00              
ATOM   4092  CG  ARG B 107      -8.670  25.621  11.692  1.00  0.00              
ATOM   4093  CD  ARG B 107      -9.309  25.213  12.969  1.00  0.00              
ATOM   4094  NE  ARG B 107      -8.787  23.981  13.537  1.00  0.00              
ATOM   4095  CZ  ARG B 107      -7.626  23.882  14.214  1.00  0.00              
ATOM   4096  NH1 ARG B 107      -6.846  24.928  14.377  1.00  0.00              
ATOM   4097  NH2 ARG B 107      -7.279  22.699  14.690  1.00  0.00              
ATOM   4098  H   ARG B 107      -9.115  23.280   8.343  1.00  0.00              
ATOM   4099  HA  ARG B 107      -8.575  26.036   8.971  1.00  0.00              
ATOM   4100 1HB  ARG B 107      -9.986  24.636  10.318  1.00  0.00              
ATOM   4101 2HB  ARG B 107      -8.573  23.672  10.807  1.00  0.00              
ATOM   4102 1HG  ARG B 107      -7.595  25.688  11.861  1.00  0.00              
ATOM   4103 2HG  ARG B 107      -9.056  26.604  11.421  1.00  0.00              
ATOM   4104 1HD  ARG B 107      -9.162  26.001  13.706  1.00  0.00              
ATOM   4105 2HD  ARG B 107     -10.376  25.068  12.800  1.00  0.00              
ATOM   4106  HE  ARG B 107      -9.178  23.048  13.524  1.00  0.00              
ATOM   4107 1HH1 ARG B 107      -7.117  25.822  13.992  1.00  0.00              
ATOM   4108 2HH1 ARG B 107      -5.980  24.834  14.887  1.00  0.00              
ATOM   4109 1HH2 ARG B 107      -7.881  21.901  14.540  1.00  0.00              
ATOM   4110 2HH2 ARG B 107      -6.414  22.598  15.200  1.00  0.00              
ATOM   4111  N   GLU B 108      -5.980  24.067   9.505  1.00  0.00              
ATOM   4112  CA  GLU B 108      -4.516  24.127   9.671  1.00  0.00              
ATOM   4113  C   GLU B 108      -3.820  24.864   8.499  1.00  0.00              
ATOM   4114  O   GLU B 108      -2.883  25.649   8.705  1.00  0.00              
ATOM   4115  CB  GLU B 108      -3.947  22.712   9.802  1.00  0.00              
ATOM   4116  CG  GLU B 108      -4.296  22.013  11.108  1.00  0.00              
ATOM   4117  CD  GLU B 108      -3.768  20.607  11.178  1.00  0.00              
ATOM   4118  OE1 GLU B 108      -3.249  20.138  10.193  1.00  0.00              
ATOM   4119  OE2 GLU B 108      -3.883  20.002  12.217  1.00  0.00              
ATOM   4120  H   GLU B 108      -6.429  23.167   9.424  1.00  0.00              
ATOM   4121  HA  GLU B 108      -4.291  24.744  10.542  1.00  0.00              
ATOM   4122 1HB  GLU B 108      -4.316  22.095   8.983  1.00  0.00              
ATOM   4123 2HB  GLU B 108      -2.861  22.748   9.721  1.00  0.00              
ATOM   4124 1HG  GLU B 108      -3.881  22.586  11.937  1.00  0.00              
ATOM   4125 2HG  GLU B 108      -5.379  21.995  11.221  1.00  0.00              
ATOM   4126  N   PHE B 109      -4.309  24.662   7.276  1.00  0.00              
ATOM   4127  CA  PHE B 109      -3.802  25.404   6.104  1.00  0.00              
ATOM   4128  C   PHE B 109      -3.941  26.910   6.304  1.00  0.00              
ATOM   4129  O   PHE B 109      -2.991  27.667   6.118  1.00  0.00              
ATOM   4130  CB  PHE B 109      -4.548  24.987   4.835  1.00  0.00              
ATOM   4131  CG  PHE B 109      -4.195  25.808   3.628  1.00  0.00              
ATOM   4132  CD1 PHE B 109      -3.032  25.556   2.916  1.00  0.00              
ATOM   4133  CD2 PHE B 109      -5.024  26.834   3.201  1.00  0.00              
ATOM   4134  CE1 PHE B 109      -2.706  26.310   1.804  1.00  0.00              
ATOM   4135  CE2 PHE B 109      -4.702  27.589   2.091  1.00  0.00              
ATOM   4136  CZ  PHE B 109      -3.541  27.327   1.392  1.00  0.00              
ATOM   4137  H   PHE B 109      -5.047  23.984   7.147  1.00  0.00              
ATOM   4138  HA  PHE B 109      -2.748  25.155   5.967  1.00  0.00              
ATOM   4139 1HB  PHE B 109      -4.332  23.943   4.612  1.00  0.00              
ATOM   4140 2HB  PHE B 109      -5.621  25.071   5.001  1.00  0.00              
ATOM   4141  HD1 PHE B 109      -2.372  24.751   3.241  1.00  0.00              
ATOM   4142  HD2 PHE B 109      -5.942  27.042   3.754  1.00  0.00              
ATOM   4143  HE1 PHE B 109      -1.789  26.101   1.254  1.00  0.00              
ATOM   4144  HE2 PHE B 109      -5.363  28.393   1.766  1.00  0.00              
ATOM   4145  HZ  PHE B 109      -3.284  27.922   0.517  1.00  0.00              
ATOM   4146  N   GLU B 110      -5.145  27.329   6.682  1.00  0.00              
ATOM   4147  CA  GLU B 110      -5.483  28.719   6.911  1.00  0.00              
ATOM   4148  C   GLU B 110      -4.569  29.366   7.959  1.00  0.00              
ATOM   4149  O   GLU B 110      -4.161  30.504   7.792  1.00  0.00              
ATOM   4150  CB  GLU B 110      -6.947  28.837   7.341  1.00  0.00              
ATOM   4151  CG  GLU B 110      -7.423  30.265   7.566  1.00  0.00              
ATOM   4152  CD  GLU B 110      -8.889  30.307   7.894  1.00  0.00              
ATOM   4153  OE1 GLU B 110      -9.288  29.657   8.831  1.00  0.00              
ATOM   4154  OE2 GLU B 110      -9.593  31.074   7.281  1.00  0.00              
ATOM   4155  H   GLU B 110      -5.855  26.622   6.814  1.00  0.00              
ATOM   4156  HA  GLU B 110      -5.345  29.266   5.978  1.00  0.00              
ATOM   4157 1HB  GLU B 110      -7.547  28.374   6.558  1.00  0.00              
ATOM   4158 2HB  GLU B 110      -7.055  28.269   8.265  1.00  0.00              
ATOM   4159 1HG  GLU B 110      -6.864  30.792   8.339  1.00  0.00              
ATOM   4160 2HG  GLU B 110      -7.253  30.747   6.604  1.00  0.00              
ATOM   4161  N   LEU B 111      -4.242  28.638   9.027  1.00  0.00              
ATOM   4162  CA  LEU B 111      -3.249  29.125   9.993  1.00  0.00              
ATOM   4163  C   LEU B 111      -1.849  29.251   9.370  1.00  0.00              
ATOM   4164  O   LEU B 111      -1.191  30.274   9.546  1.00  0.00              
ATOM   4165  CB  LEU B 111      -3.191  28.183  11.202  1.00  0.00              
ATOM   4166  CG  LEU B 111      -2.201  28.578  12.306  1.00  0.00              
ATOM   4167  CD1 LEU B 111      -2.589  29.936  12.874  1.00  0.00              
ATOM   4168  CD2 LEU B 111      -2.199  27.511  13.391  1.00  0.00              
ATOM   4169  H   LEU B 111      -4.677  27.739   9.179  1.00  0.00              
ATOM   4170  HA  LEU B 111      -3.531  30.132  10.300  1.00  0.00              
ATOM   4171 1HB  LEU B 111      -4.182  28.130  11.649  1.00  0.00              
ATOM   4172 2HB  LEU B 111      -2.918  27.187  10.854  1.00  0.00              
ATOM   4173  HG  LEU B 111      -1.201  28.667  11.883  1.00  0.00              
ATOM   4174 1HD1 LEU B 111      -1.886  30.217  13.658  1.00  0.00              
ATOM   4175 2HD1 LEU B 111      -2.564  30.683  12.081  1.00  0.00              
ATOM   4176 3HD1 LEU B 111      -3.595  29.882  13.291  1.00  0.00              
ATOM   4177 1HD2 LEU B 111      -1.495  27.792  14.175  1.00  0.00              
ATOM   4178 2HD2 LEU B 111      -3.199  27.422  13.816  1.00  0.00              
ATOM   4179 3HD2 LEU B 111      -1.901  26.555  12.961  1.00  0.00              
ATOM   4180  N   LYS B 112      -1.408  28.231   8.632  1.00  0.00              
ATOM   4181  CA  LYS B 112      -0.111  28.293   7.988  1.00  0.00              
ATOM   4182  C   LYS B 112      -0.067  29.381   6.920  1.00  0.00              
ATOM   4183  O   LYS B 112       0.989  29.960   6.683  1.00  0.00              
ATOM   4184  CB  LYS B 112       0.240  26.936   7.375  1.00  0.00              
ATOM   4185  CG  LYS B 112       0.547  25.846   8.393  1.00  0.00              
ATOM   4186  CD  LYS B 112       0.853  24.522   7.710  1.00  0.00              
ATOM   4187  CE  LYS B 112       1.146  23.428   8.726  1.00  0.00              
ATOM   4188  NZ  LYS B 112       1.407  22.117   8.073  1.00  0.00              
ATOM   4189  H   LYS B 112      -1.976  27.404   8.515  1.00  0.00              
ATOM   4190  HA  LYS B 112       0.626  28.615   8.725  1.00  0.00              
ATOM   4191 1HB  LYS B 112      -0.588  26.592   6.755  1.00  0.00              
ATOM   4192 2HB  LYS B 112       1.111  27.044   6.728  1.00  0.00              
ATOM   4193 1HG  LYS B 112       1.406  26.142   8.996  1.00  0.00              
ATOM   4194 2HG  LYS B 112      -0.309  25.715   9.054  1.00  0.00              
ATOM   4195 1HD  LYS B 112      -0.000  24.221   7.100  1.00  0.00              
ATOM   4196 2HD  LYS B 112       1.719  24.640   7.058  1.00  0.00              
ATOM   4197 1HE  LYS B 112       2.018  23.706   9.317  1.00  0.00              
ATOM   4198 2HE  LYS B 112       0.297  23.321   9.401  1.00  0.00              
ATOM   4199 1HZ  LYS B 112       1.596  21.420   8.779  1.00  0.00              
ATOM   4200 2HZ  LYS B 112       0.596  21.840   7.536  1.00  0.00              
ATOM   4201 3HZ  LYS B 112       2.205  22.198   7.459  1.00  0.00              
ATOM   4202  N   LEU B 113      -1.213  29.645   6.293  1.00  0.00              
ATOM   4203  CA  LEU B 113      -1.390  30.682   5.282  1.00  0.00              
ATOM   4204  C   LEU B 113      -1.281  32.097   5.850  1.00  0.00              
ATOM   4205  O   LEU B 113      -0.616  32.961   5.278  1.00  0.00              
ATOM   4206  CB  LEU B 113      -2.754  30.511   4.603  1.00  0.00              
ATOM   4207  CG  LEU B 113      -3.085  31.535   3.509  1.00  0.00              
ATOM   4208  CD1 LEU B 113      -2.058  31.432   2.390  1.00  0.00              
ATOM   4209  CD2 LEU B 113      -4.492  31.282   2.986  1.00  0.00              
ATOM   4210  H   LEU B 113      -2.003  29.072   6.554  1.00  0.00              
ATOM   4211  HA  LEU B 113      -0.622  30.556   4.519  1.00  0.00              
ATOM   4212 1HB  LEU B 113      -2.797  29.521   4.153  1.00  0.00              
ATOM   4213 2HB  LEU B 113      -3.532  30.576   5.364  1.00  0.00              
ATOM   4214  HG  LEU B 113      -3.028  32.542   3.923  1.00  0.00              
ATOM   4215 1HD1 LEU B 113      -2.294  32.159   1.612  1.00  0.00              
ATOM   4216 2HD1 LEU B 113      -1.064  31.637   2.788  1.00  0.00              
ATOM   4217 3HD1 LEU B 113      -2.081  30.429   1.966  1.00  0.00              
ATOM   4218 1HD2 LEU B 113      -4.727  32.009   2.209  1.00  0.00              
ATOM   4219 2HD2 LEU B 113      -4.550  30.275   2.570  1.00  0.00              
ATOM   4220 3HD2 LEU B 113      -5.207  31.379   3.803  1.00  0.00              
ATOM   4221  N   GLU B 114      -1.975  32.319   6.966  1.00  0.00              
ATOM   4222  CA  GLU B 114      -2.003  33.584   7.662  1.00  0.00              
ATOM   4223  C   GLU B 114      -0.632  33.948   8.222  1.00  0.00              
ATOM   4224  O   GLU B 114      -0.227  35.105   8.142  1.00  0.00              
ATOM   4225  CB  GLU B 114      -3.034  33.538   8.792  1.00  0.00              
ATOM   4226  CG  GLU B 114      -3.187  34.845   9.558  1.00  0.00              
ATOM   4227  CD  GLU B 114      -4.248  34.779  10.621  1.00  0.00              
ATOM   4228  OE1 GLU B 114      -4.863  33.749  10.756  1.00  0.00              
ATOM   4229  OE2 GLU B 114      -4.442  35.760  11.300  1.00  0.00              
ATOM   4230  H   GLU B 114      -2.509  31.544   7.333  1.00  0.00              
ATOM   4231  HA  GLU B 114      -2.295  34.362   6.956  1.00  0.00              
ATOM   4232 1HB  GLU B 114      -4.010  33.274   8.384  1.00  0.00              
ATOM   4233 2HB  GLU B 114      -2.757  32.763   9.507  1.00  0.00              
ATOM   4234 1HG  GLU B 114      -2.235  35.094  10.025  1.00  0.00              
ATOM   4235 2HG  GLU B 114      -3.434  35.639   8.854  1.00  0.00              
ATOM   4236  N   TYR B 115       0.070  32.945   8.754  1.00  0.00              
ATOM   4237  CA  TYR B 115       1.372  33.110   9.398  1.00  0.00              
ATOM   4238  C   TYR B 115       2.477  32.262   8.760  1.00  0.00              
ATOM   4239  O   TYR B 115       3.379  32.804   8.101  1.00  0.00              
ATOM   4240  CB  TYR B 115       1.257  32.780  10.887  1.00  0.00              
ATOM   4241  CG  TYR B 115       0.325  33.697  11.647  1.00  0.00              
ATOM   4242  CD1 TYR B 115      -0.909  33.231  12.076  1.00  0.00              
ATOM   4243  CD2 TYR B 115       0.703  35.005  11.913  1.00  0.00              
ATOM   4244  CE1 TYR B 115      -1.761  34.069  12.769  1.00  0.00              
ATOM   4245  CE2 TYR B 115      -0.148  35.843  12.607  1.00  0.00              
ATOM   4246  CZ  TYR B 115      -1.376  35.379  13.034  1.00  0.00              
ATOM   4247  OH  TYR B 115      -2.224  36.214  13.724  1.00  0.00              
ATOM   4248  H   TYR B 115      -0.338  32.023   8.699  1.00  0.00              
ATOM   4249  HA  TYR B 115       1.695  34.143   9.265  1.00  0.00              
ATOM   4250 1HB  TYR B 115       0.899  31.756  11.007  1.00  0.00              
ATOM   4251 2HB  TYR B 115       2.242  32.838  11.350  1.00  0.00              
ATOM   4252  HD1 TYR B 115      -1.207  32.204  11.866  1.00  0.00              
ATOM   4253  HD2 TYR B 115       1.673  35.371  11.575  1.00  0.00              
ATOM   4254  HE1 TYR B 115      -2.731  33.703  13.107  1.00  0.00              
ATOM   4255  HE2 TYR B 115       0.149  36.870  12.816  1.00  0.00              
ATOM   4256  HH  TYR B 115      -3.029  35.739  13.946  1.00  0.00              
ATOM   4257  N   GLY B 116       2.405  30.943   8.947  1.00  0.00              
ATOM   4258  CA  GLY B 116       3.435  30.031   8.431  1.00  0.00              
ATOM   4259  C   GLY B 116       3.472  28.657   9.080  1.00  0.00              
ATOM   4260  O   GLY B 116       2.962  28.458  10.181  1.00  0.00              
ATOM   4261  OXT GLY B 116       4.005  27.742   8.516  1.00  0.00              
ATOM   4262  H   GLY B 116       1.621  30.562   9.458  1.00  0.00              
ATOM   4263 1HA  GLY B 116       3.288  29.885   7.361  1.00  0.00              
ATOM   4264 2HA  GLY B 116       4.418  30.482   8.561  1.00  0.00              
TER                                                                             

complete: res ss phi psi omega frag rama seq
   1 L     0.000    0.000    0.000 ----      0.00 D
   2 H     0.000    0.000    0.000 ----      0.00 E
   3 H     0.000    0.000    0.000 ----      0.00 L
   4 H     0.000    0.000    0.000 ----      0.00 Y
   5 H     0.000    0.000    0.000 ----      0.00 R
   6 H     0.000    0.000    0.000 ----      0.00 Q
   7 H     0.000    0.000    0.000 ----      0.00 S
   8 H     0.000    0.000    0.000 ----      0.00 L
   9 H     0.000    0.000    0.000 ----      0.00 E
  10 H     0.000    0.000    0.000 ----      0.00 I
  11 H     0.000    0.000    0.000 ----      0.00 I
  12 H     0.000    0.000    0.000 ----      0.00 S
  13 H     0.000    0.000    0.000 ----      0.00 R
  14 H     0.000    0.000    0.000 ----      0.00 Y
  15 H     0.000    0.000    0.000 ----      0.00 L
  16 H     0.000    0.000    0.000 ----      0.00 R
  17 H     0.000    0.000    0.000 ----      0.00 E
  18 H     0.000    0.000    0.000 ----      0.00 Q
  19 H     0.000    0.000    0.000 ----      0.00 A
  20 H     0.000    0.000    0.000 ----      0.00 T
  21 L     0.000    0.000    0.000 ----      0.00 G
  22 L     0.000    0.000    0.000 ----      0.00 A
  23 L     0.000    0.000    0.000 ----      0.00 K
  24 L     0.000    0.000    0.000 ----      0.00 D
  25 L     0.000    0.000    0.000 ----      0.00 G
  26 H     0.000    0.000    0.000 ----      0.00 A
  27 H     0.000    0.000    0.000 ----      0.00 T
  28 H     0.000    0.000    0.000 ----      0.00 S
  29 H     0.000    0.000    0.000 ----      0.00 R
  30 H     0.000    0.000    0.000 ----      0.00 K
  31 H     0.000    0.000    0.000 ----      0.00 A
  32 H     0.000    0.000    0.000 ----      0.00 L
  33 H     0.000    0.000    0.000 ----      0.00 E
  34 H     0.000    0.000    0.000 ----      0.00 T
  35 H     0.000    0.000    0.000 ----      0.00 L
  36 H     0.000    0.000    0.000 ----      0.00 R
  37 H     0.000    0.000    0.000 ----      0.00 R
  38 H     0.000    0.000    0.000 ----      0.00 V
  39 H     0.000    0.000    0.000 ----      0.00 G
  40 H     0.000    0.000    0.000 ----      0.00 D
  41 H     0.000    0.000    0.000 ----      0.00 G
  42 H     0.000    0.000    0.000 ----      0.00 V
  43 H     0.000    0.000    0.000 ----      0.00 Q
  44 H     0.000    0.000    0.000 ----      0.00 R
  45 H     0.000    0.000    0.000 ----      0.00 N
  46 L     0.000    0.000    0.000 ----      0.00 H
  47 H     0.000    0.000    0.000 ----      0.00 E
  48 H     0.000    0.000    0.000 ----      0.00 T
  49 H     0.000    0.000    0.000 ----      0.00 A
  50 H     0.000    0.000    0.000 ----      0.00 F
  51 H     0.000    0.000    0.000 ----      0.00 Q
  52 H     0.000    0.000    0.000 ----      0.00 G
  53 H     0.000    0.000    0.000 ----      0.00 M
  54 H     0.000    0.000    0.000 ----      0.00 L
  55 H     0.000    0.000    0.000 ----      0.00 R
  56 H     0.000    0.000    0.000 ----      0.00 K
  57 H     0.000    0.000    0.000 ----      0.00 L
  58 L     0.000    0.000    0.000 ----      0.00 D
  59 L     0.000    0.000    0.000 ----      0.00 I
  60 L     0.000    0.000    0.000 ----      0.00 K
  61 L     0.000    0.000    0.000 ----      0.00 N
  62 L     0.000    0.000    0.000 ----      0.00 E
  63 L     0.000    0.000    0.000 ----      0.00 D
  64 L     0.000    0.000    0.000 ----      0.00 D
  65 L     0.000    0.000    0.000 ----      0.00 V
  66 H     0.000    0.000    0.000 ----      0.00 K
  67 H     0.000    0.000    0.000 ----      0.00 S
  68 H     0.000    0.000    0.000 ----      0.00 L
  69 H     0.000    0.000    0.000 ----      0.00 S
  70 H     0.000    0.000    0.000 ----      0.00 R
  71 H     0.000    0.000    0.000 ----      0.00 V
  72 H     0.000    0.000    0.000 ----      0.00 M
  73 H     0.000    0.000    0.000 ----      0.00 I
  74 H     0.000    0.000    0.000 ----      0.00 H
  75 H     0.000    0.000    0.000 ----      0.00 V
  76 H     0.000    0.000    0.000 ----      0.00 F
  77 H     0.000    0.000    0.000 ----      0.00 S
  78 H     0.000    0.000    0.000 ----      0.00 D
  79 L     0.000    0.000    0.000 ----      0.00 G
  80 L     0.000    0.000    0.000 ----      0.00 V
  81 L     0.000    0.000    0.000 ----      0.00 T
  82 L     0.000    0.000    0.000 ----      0.00 N
  83 H     0.000    0.000    0.000 ----      0.00 W
  84 H     0.000    0.000    0.000 ----      0.00 G
  85 H     0.000    0.000    0.000 ----      0.00 R
  86 H     0.000    0.000    0.000 ----      0.00 I
  87 H     0.000    0.000    0.000 ----      0.00 V
  88 H     0.000    0.000    0.000 ----      0.00 T
  89 H     0.000    0.000    0.000 ----      0.00 L
  90 H     0.000    0.000    0.000 ----      0.00 I
  91 H     0.000    0.000    0.000 ----      0.00 S
  92 H     0.000    0.000    0.000 ----      0.00 F
  93 H     0.000    0.000    0.000 ----      0.00 G
  94 H     0.000    0.000    0.000 ----      0.00 A
  95 H     0.000    0.000    0.000 ----      0.00 F
  96 H     0.000    0.000    0.000 ----      0.00 V
  97 H     0.000    0.000    0.000 ----      0.00 A
  98 H     0.000    0.000    0.000 ----      0.00 K
  99 H     0.000    0.000    0.000 ----      0.00 H
 100 H     0.000    0.000    0.000 ----      0.00 L
 101 H     0.000    0.000    0.000 ----      0.00 K
 102 H     0.000    0.000    0.000 ----      0.00 T
 103 H     0.000    0.000    0.000 ----      0.00 I
 104 L     0.000    0.000    0.000 ----      0.00 N
 105 L     0.000    0.000    0.000 ----      0.00 Q
 106 L     0.000    0.000    0.000 ----      0.00 E
 107 L     0.000    0.000    0.000 ----      0.00 S
 108 L     0.000    0.000    0.000 ----      0.00 C
 109 L     0.000    0.000    0.000 ----      0.00 I
 110 H     0.000    0.000    0.000 ----      0.00 E
 111 H     0.000    0.000    0.000 ----      0.00 P
 112 H     0.000    0.000    0.000 ----      0.00 L
 113 H     0.000    0.000    0.000 ----      0.00 A
 114 H     0.000    0.000    0.000 ----      0.00 E
 115 H     0.000    0.000    0.000 ----      0.00 S
 116 H     0.000    0.000    0.000 ----      0.00 I
 117 H     0.000    0.000    0.000 ----      0.00 T
 118 H     0.000    0.000    0.000 ----      0.00 D
 119 H     0.000    0.000    0.000 ----      0.00 V
 120 H     0.000    0.000    0.000 ----      0.00 L
 121 H     0.000    0.000    0.000 ----      0.00 V
 122 H     0.000    0.000    0.000 ----      0.00 R
 123 H     0.000    0.000    0.000 ----      0.00 T
 124 L     0.000    0.000    0.000 ----      0.00 K
 125 H     0.000    0.000    0.000 ----      0.00 R
 126 H     0.000    0.000    0.000 ----      0.00 D
 127 H     0.000    0.000    0.000 ----      0.00 W
 128 H     0.000    0.000    0.000 ----      0.00 L
 129 H     0.000    0.000    0.000 ----      0.00 V
 130 H     0.000    0.000    0.000 ----      0.00 K
 131 L     0.000    0.000    0.000 ----      0.00 Q
 132 L     0.000    0.000    0.000 ----      0.00 R
 133 H     0.000    0.000    0.000 ----      0.00 G
 134 H     0.000    0.000    0.000 ----      0.00 W
 135 H     0.000    0.000    0.000 ----      0.00 D
 136 H     0.000    0.000    0.000 ----      0.00 G
 137 H     0.000    0.000    0.000 ----      0.00 F
 138 H     0.000    0.000    0.000 ----      0.00 V
 139 H     0.000    0.000    0.000 ----      0.00 E
 140 H     0.000    0.000    0.000 ----      0.00 F
 141 L     0.000    0.000    0.000 ----      0.00 F
 142 L     0.000    0.000    0.000 ----      0.00 H
 143 L     0.000    0.000    0.000 ----      0.00 D
 144 H     0.000    0.000    0.000 ----      0.00 P
 145 H     0.000    0.000    0.000 ----      0.00 K
 146 H     0.000    0.000    0.000 ----      0.00 K
 147 H     0.000    0.000    0.000 ----      0.00 V
 148 H     0.000    0.000    0.000 ----      0.00 L
 149 H     0.000    0.000    0.000 ----      0.00 D
 150 H     0.000    0.000    0.000 ----      0.00 K
 151 H     0.000    0.000    0.000 ----      0.00 A
 152 H     0.000    0.000    0.000 ----      0.00 K
 153 H     0.000    0.000    0.000 ----      0.00 D
 154 H     0.000    0.000    0.000 ----      0.00 Q
 155 H     0.000    0.000    0.000 ----      0.00 A
 156 H     0.000    0.000    0.000 ----      0.00 E
 157 H     0.000    0.000    0.000 ----      0.00 N
 158 H     0.000    0.000    0.000 ----      0.00 R
 159 H     0.000    0.000    0.000 ----      0.00 V
 160 H     0.000    0.000    0.000 ----      0.00 R
 161 H     0.000    0.000    0.000 ----      0.00 E
 162 H     0.000    0.000    0.000 ----      0.00 L
 163 H     0.000    0.000    0.000 ----      0.00 K
 164 H     0.000    0.000    0.000 ----      0.00 Q
 165 H     0.000    0.000    0.000 ----      0.00 V
 166 H     0.000    0.000    0.000 ----      0.00 L
 167 H     0.000    0.000    0.000 ----      0.00 E
 168 H     0.000    0.000    0.000 ----      0.00 E
 169 H     0.000    0.000    0.000 ----      0.00 L
 170 H     0.000    0.000    0.000 ----      0.00 Y
 171 H     0.000    0.000    0.000 ----      0.00 K
 172 H     0.000    0.000    0.000 ----      0.00 E
 173 H     0.000    0.000    0.000 ----      0.00 A
 174 L     0.000    0.000    0.000 ----      0.00 R
 175 L     0.000    0.000    0.000 ----      0.00 K
 176 L     0.000    0.000    0.000 ----      0.00 L
 177 L     0.000    0.000    0.000 ----      0.00 D
 178 L     0.000    0.000    0.000 ----      0.00 L
 179 L     0.000    0.000    0.000 ----      0.00 T
 180 H     0.000    0.000    0.000 ----      0.00 Q
 181 H     0.000    0.000    0.000 ----      0.00 E
 182 H     0.000    0.000    0.000 ----      0.00 M
 183 H     0.000    0.000    0.000 ----      0.00 R
 184 H     0.000    0.000    0.000 ----      0.00 K
 185 H     0.000    0.000    0.000 ----      0.00 K
 186 H     0.000    0.000    0.000 ----      0.00 L
 187 H     0.000    0.000    0.000 ----      0.00 I
 188 H     0.000    0.000    0.000 ----      0.00 E
 189 H     0.000    0.000    0.000 ----      0.00 R
 190 H     0.000    0.000    0.000 ----      0.00 Y
 191 H     0.000    0.000    0.000 ----      0.00 A
 192 H     0.000    0.000    0.000 ----      0.00 A
 193 H     0.000    0.000    0.000 ----      0.00 A
 194 H     0.000    0.000    0.000 ----      0.00 I
 195 H     0.000    0.000    0.000 ----      0.00 I
 196 H     0.000    0.000    0.000 ----      0.00 R
 197 H     0.000    0.000    0.000 ----      0.00 A
 198 H     0.000    0.000    0.000 ----      0.00 I
 199 H     0.000    0.000    0.000 ----      0.00 G
 200 H     0.000    0.000    0.000 ----      0.00 D
 201 H     0.000    0.000    0.000 ----      0.00 I
 202 H     0.000    0.000    0.000 ----      0.00 N
 203 H     0.000    0.000    0.000 ----      0.00 N
 204 H     0.000    0.000    0.000 ----      0.00 A
 205 H     0.000    0.000    0.000 ----      0.00 I
 206 H     0.000    0.000    0.000 ----      0.00 Y
 207 H     0.000    0.000    0.000 ----      0.00 Q
 208 H     0.000    0.000    0.000 ----      0.00 A
 209 H     0.000    0.000    0.000 ----      0.00 K
 210 H     0.000    0.000    0.000 ----      0.00 Q
 211 H     0.000    0.000    0.000 ----      0.00 E
 212 H     0.000    0.000    0.000 ----      0.00 A
 213 H     0.000    0.000    0.000 ----      0.00 E
 214 H     0.000    0.000    0.000 ----      0.00 K
 215 H     0.000    0.000    0.000 ----      0.00 L
 216 H     0.000    0.000    0.000 ----      0.00 K
 217 H     0.000    0.000    0.000 ----      0.00 K
 218 L     0.000    0.000    0.000 ----      0.00 A
 219 L     0.000    0.000    0.000 ----      0.00 G
 220 L     0.000    0.000    0.000 ----      0.00 L
 221 L     0.000    0.000    0.000 ----      0.00 V
 222 L     0.000    0.000    0.000 ----      0.00 N
 223 H     0.000    0.000    0.000 ----      0.00 S
 224 H     0.000    0.000    0.000 ----      0.00 Q
 225 H     0.000    0.000    0.000 ----      0.00 Q
 226 H     0.000    0.000    0.000 ----      0.00 L
 227 H     0.000    0.000    0.000 ----      0.00 D
 228 H     0.000    0.000    0.000 ----      0.00 E
 229 H     0.000    0.000    0.000 ----      0.00 L
 230 H     0.000    0.000    0.000 ----      0.00 L
 231 H     0.000    0.000    0.000 ----      0.00 R
 232 H     0.000    0.000    0.000 ----      0.00 R
 233 H     0.000    0.000    0.000 ----      0.00 L
 234 H     0.000    0.000    0.000 ----      0.00 D
 235 H     0.000    0.000    0.000 ----      0.00 E
 236 H     0.000    0.000    0.000 ----      0.00 L
 237 H     0.000    0.000    0.000 ----      0.00 Q
 238 H     0.000    0.000    0.000 ----      0.00 K
 239 H     0.000    0.000    0.000 ----      0.00 E
 240 H     0.000    0.000    0.000 ----      0.00 A
 241 H     0.000    0.000    0.000 ----      0.00 S
 242 H     0.000    0.000    0.000 ----      0.00 R
 243 H     0.000    0.000    0.000 ----      0.00 K
 244 H     0.000    0.000    0.000 ----      0.00 A
 245 H     0.000    0.000    0.000 ----      0.00 N
 246 H     0.000    0.000    0.000 ----      0.00 E
 247 H     0.000    0.000    0.000 ----      0.00 Y
 248 H     0.000    0.000    0.000 ----      0.00 G
 249 H     0.000    0.000    0.000 ----      0.00 R
 250 H     0.000    0.000    0.000 ----      0.00 E
 251 H     0.000    0.000    0.000 ----      0.00 F
 252 H     0.000    0.000    0.000 ----      0.00 E
 253 H     0.000    0.000    0.000 ----      0.00 L
 254 H     0.000    0.000    0.000 ----      0.00 K
 255 H     0.000    0.000    0.000 ----      0.00 L
 256 H     0.000    0.000    0.000 ----      0.00 E
 257 L     0.000    0.000    0.000 ----      0.00 Y
 258 L     0.000    0.000    0.000 ----      0.00 G
