# Supplementary material for: Computationally designed high specificity inhibitors delineate the roles of BCL2 family proteins in cancer
Source: eLife. 2016 Nov 2;5:e20352. doi: 10.7554/eLife.20352 (PMC5127641; doi:10.7554/eLife.20352)
Supplement: Supplementary file 2. — PDB models of all computationally designed proteins (CDPs). Please see Supplementary file 1A for descriptions and computational statistics. DOI: http://dx.doi.org/10.7554/eLife.20352.027 [file elife-20352-supp2.gz › CDP_models/M-CDP05.pdb]

ATOM      1  N   SER A   1     -32.258  23.743 -23.149  1.00  0.00              
ATOM      2  CA  SER A   1     -33.008  22.734 -22.392  1.00  0.00              
ATOM      3  C   SER A   1     -32.221  22.185 -21.198  1.00  0.00              
ATOM      4  O   SER A   1     -32.669  22.294 -20.052  1.00  0.00              
ATOM      5  CB  SER A   1     -33.397  21.591 -23.309  1.00  0.00              
ATOM      6  OG  SER A   1     -34.098  20.601 -22.608  1.00  0.00              
ATOM      7 1H   SER A   1     -32.140  23.433 -24.092  1.00  0.00              
ATOM      8 2H   SER A   1     -32.761  24.607 -23.143  1.00  0.00              
ATOM      9 3H   SER A   1     -31.361  23.877 -22.728  1.00  0.00              
ATOM     10  HA  SER A   1     -33.891  23.209 -21.962  1.00  0.00              
ATOM     11 1HB  SER A   1     -34.014  21.971 -24.122  1.00  0.00              
ATOM     12 2HB  SER A   1     -32.501  21.160 -23.753  1.00  0.00              
ATOM     13  HG  SER A   1     -34.307  19.919 -23.250  1.00  0.00              
ATOM     14  N   LEU A   2     -31.059  21.585 -21.452  1.00  0.00              
ATOM     15  CA  LEU A   2     -30.284  20.993 -20.365  1.00  0.00              
ATOM     16  C   LEU A   2     -29.696  22.089 -19.468  1.00  0.00              
ATOM     17  O   LEU A   2     -29.457  21.869 -18.279  1.00  0.00              
ATOM     18  CB  LEU A   2     -29.158  20.117 -20.930  1.00  0.00              
ATOM     19  CG  LEU A   2     -29.608  18.838 -21.648  1.00  0.00              
ATOM     20  CD1 LEU A   2     -28.397  18.145 -22.258  1.00  0.00              
ATOM     21  CD2 LEU A   2     -30.320  17.925 -20.662  1.00  0.00              
ATOM     22  H   LEU A   2     -30.703  21.534 -22.396  1.00  0.00              
ATOM     23  HA  LEU A   2     -30.957  20.408 -19.739  1.00  0.00              
ATOM     24 1HB  LEU A   2     -28.580  20.708 -21.638  1.00  0.00              
ATOM     25 2HB  LEU A   2     -28.502  19.824 -20.111  1.00  0.00              
ATOM     26  HG  LEU A   2     -30.288  19.096 -22.460  1.00  0.00              
ATOM     27 1HD1 LEU A   2     -28.716  17.237 -22.769  1.00  0.00              
ATOM     28 2HD1 LEU A   2     -27.918  18.814 -22.974  1.00  0.00              
ATOM     29 3HD1 LEU A   2     -27.689  17.889 -21.471  1.00  0.00              
ATOM     30 1HD2 LEU A   2     -30.640  17.016 -21.172  1.00  0.00              
ATOM     31 2HD2 LEU A   2     -29.640  17.665 -19.850  1.00  0.00              
ATOM     32 3HD2 LEU A   2     -31.191  18.438 -20.254  1.00  0.00              
ATOM     33  N   TYR A   3     -29.460  23.265 -20.043  1.00  0.00              
ATOM     34  CA  TYR A   3     -28.894  24.373 -19.284  1.00  0.00              
ATOM     35  C   TYR A   3     -29.877  24.700 -18.178  1.00  0.00              
ATOM     36  O   TYR A   3     -29.527  24.765 -17.012  1.00  0.00              
ATOM     37  CB  TYR A   3     -28.631  25.593 -20.169  1.00  0.00              
ATOM     38  CG  TYR A   3     -28.013  26.761 -19.432  1.00  0.00              
ATOM     39  CD1 TYR A   3     -26.635  26.844 -19.295  1.00  0.00              
ATOM     40  CD2 TYR A   3     -28.824  27.748 -18.894  1.00  0.00              
ATOM     41  CE1 TYR A   3     -26.071  27.910 -18.622  1.00  0.00              
ATOM     42  CE2 TYR A   3     -28.260  28.815 -18.221  1.00  0.00              
ATOM     43  CZ  TYR A   3     -26.889  28.897 -18.084  1.00  0.00              
ATOM     44  OH  TYR A   3     -26.328  29.959 -17.414  1.00  0.00              
ATOM     45  H   TYR A   3     -29.676  23.398 -21.020  1.00  0.00              
ATOM     46  HA  TYR A   3     -27.932  24.059 -18.878  1.00  0.00              
ATOM     47 1HB  TYR A   3     -27.962  25.313 -20.985  1.00  0.00              
ATOM     48 2HB  TYR A   3     -29.567  25.929 -20.614  1.00  0.00              
ATOM     49  HD1 TYR A   3     -25.997  26.067 -19.718  1.00  0.00              
ATOM     50  HD2 TYR A   3     -29.907  27.683 -19.001  1.00  0.00              
ATOM     51  HE1 TYR A   3     -24.989  27.975 -18.514  1.00  0.00              
ATOM     52  HE2 TYR A   3     -28.898  29.591 -17.797  1.00  0.00              
ATOM     53  HH  TYR A   3     -25.371  29.878 -17.432  1.00  0.00              
ATOM     54  N   ARG A   4     -31.131  24.877 -18.564  1.00  0.00              
ATOM     55  CA  ARG A   4     -32.171  25.225 -17.614  1.00  0.00              
ATOM     56  C   ARG A   4     -32.295  24.167 -16.518  1.00  0.00              
ATOM     57  O   ARG A   4     -32.350  24.500 -15.347  1.00  0.00              
ATOM     58  CB  ARG A   4     -33.508  25.382 -18.323  1.00  0.00              
ATOM     59  CG  ARG A   4     -34.666  25.783 -17.424  1.00  0.00              
ATOM     60  CD  ARG A   4     -35.949  25.838 -18.171  1.00  0.00              
ATOM     61  NE  ARG A   4     -36.338  24.532 -18.678  1.00  0.00              
ATOM     62  CZ  ARG A   4     -36.927  23.570 -17.941  1.00  0.00              
ATOM     63  NH1 ARG A   4     -37.189  23.783 -16.670  1.00  0.00              
ATOM     64  NH2 ARG A   4     -37.243  22.413 -18.496  1.00  0.00              
ATOM     65  H   ARG A   4     -31.371  24.767 -19.539  1.00  0.00              
ATOM     66  HA  ARG A   4     -31.887  26.152 -17.115  1.00  0.00              
ATOM     67 1HB  ARG A   4     -33.419  26.137 -19.103  1.00  0.00              
ATOM     68 2HB  ARG A   4     -33.776  24.442 -18.806  1.00  0.00              
ATOM     69 1HG  ARG A   4     -34.770  25.056 -16.618  1.00  0.00              
ATOM     70 2HG  ARG A   4     -34.473  26.769 -17.000  1.00  0.00              
ATOM     71 1HD  ARG A   4     -36.739  26.197 -17.512  1.00  0.00              
ATOM     72 2HD  ARG A   4     -35.847  26.515 -19.018  1.00  0.00              
ATOM     73  HE  ARG A   4     -36.152  24.331 -19.651  1.00  0.00              
ATOM     74 1HH1 ARG A   4     -36.948  24.668 -16.246  1.00  0.00              
ATOM     75 2HH1 ARG A   4     -37.631  23.062 -16.118  1.00  0.00              
ATOM     76 1HH2 ARG A   4     -37.042  22.249 -19.473  1.00  0.00              
ATOM     77 2HH2 ARG A   4     -37.685  21.692 -17.944  1.00  0.00              
ATOM     78  N   GLN A   5     -32.323  22.895 -16.901  1.00  0.00              
ATOM     79  CA  GLN A   5     -32.536  21.829 -15.933  1.00  0.00              
ATOM     80  C   GLN A   5     -31.361  21.678 -15.002  1.00  0.00              
ATOM     81  O   GLN A   5     -31.530  21.418 -13.817  1.00  0.00              
ATOM     82  CB  GLN A   5     -32.801  20.500 -16.646  1.00  0.00              
ATOM     83  CG  GLN A   5     -34.137  20.435 -17.365  1.00  0.00              
ATOM     84  CD  GLN A   5     -34.317  19.141 -18.136  1.00  0.00              
ATOM     85  OE1 GLN A   5     -33.342  18.498 -18.532  1.00  0.00              
ATOM     86  NE2 GLN A   5     -35.568  18.752 -18.354  1.00  0.00              
ATOM     87  H   GLN A   5     -32.196  22.658 -17.874  1.00  0.00              
ATOM     88  HA  GLN A   5     -33.409  22.079 -15.330  1.00  0.00              
ATOM     89 1HB  GLN A   5     -32.015  20.318 -17.379  1.00  0.00              
ATOM     90 2HB  GLN A   5     -32.768  19.686 -15.922  1.00  0.00              
ATOM     91 1HG  GLN A   5     -34.938  20.509 -16.629  1.00  0.00              
ATOM     92 2HG  GLN A   5     -34.200  21.265 -18.069  1.00  0.00              
ATOM     93 1HE2 GLN A   5     -35.749  17.906 -18.857  1.00  0.00              
ATOM     94 2HE2 GLN A   5     -36.330  19.304 -18.015  1.00  0.00              
ATOM     95  N   SER A   6     -30.172  21.806 -15.573  1.00  0.00              
ATOM     96  CA  SER A   6     -28.919  21.747 -14.824  1.00  0.00              
ATOM     97  C   SER A   6     -28.860  22.858 -13.792  1.00  0.00              
ATOM     98  O   SER A   6     -28.479  22.635 -12.652  1.00  0.00              
ATOM     99  CB  SER A   6     -27.735  21.855 -15.765  1.00  0.00              
ATOM    100  OG  SER A   6     -27.675  20.751 -16.626  1.00  0.00              
ATOM    101  H   SER A   6     -30.141  21.949 -16.573  1.00  0.00              
ATOM    102  HA  SER A   6     -28.857  20.777 -14.329  1.00  0.00              
ATOM    103 1HB  SER A   6     -27.816  22.771 -16.349  1.00  0.00              
ATOM    104 2HB  SER A   6     -26.815  21.917 -15.185  1.00  0.00              
ATOM    105  HG  SER A   6     -27.134  21.025 -17.371  1.00  0.00              
ATOM    106  N   LEU A   7     -29.240  24.062 -14.216  1.00  0.00              
ATOM    107  CA  LEU A   7     -29.233  25.242 -13.362  1.00  0.00              
ATOM    108  C   LEU A   7     -30.200  25.090 -12.197  1.00  0.00              
ATOM    109  O   LEU A   7     -29.868  25.418 -11.058  1.00  0.00              
ATOM    110  CB  LEU A   7     -29.599  26.487 -14.179  1.00  0.00              
ATOM    111  CG  LEU A   7     -29.572  27.816 -13.413  1.00  0.00              
ATOM    112  CD1 LEU A   7     -28.180  28.045 -12.841  1.00  0.00              
ATOM    113  CD2 LEU A   7     -29.973  28.949 -14.347  1.00  0.00              
ATOM    114  H   LEU A   7     -29.545  24.150 -15.175  1.00  0.00              
ATOM    115  HA  LEU A   7     -28.232  25.362 -12.948  1.00  0.00              
ATOM    116 1HB  LEU A   7     -28.905  26.572 -15.013  1.00  0.00              
ATOM    117 2HB  LEU A   7     -30.604  26.357 -14.580  1.00  0.00              
ATOM    118  HG  LEU A   7     -30.272  27.770 -12.578  1.00  0.00              
ATOM    119 1HD1 LEU A   7     -28.160  28.990 -12.297  1.00  0.00              
ATOM    120 2HD1 LEU A   7     -27.927  27.231 -12.162  1.00  0.00              
ATOM    121 3HD1 LEU A   7     -27.454  28.080 -13.653  1.00  0.00              
ATOM    122 1HD2 LEU A   7     -29.954  29.893 -13.802  1.00  0.00              
ATOM    123 2HD2 LEU A   7     -29.273  28.997 -15.181  1.00  0.00              
ATOM    124 3HD2 LEU A   7     -30.979  28.769 -14.726  1.00  0.00              
ATOM    125  N   GLU A   8     -31.402  24.601 -12.494  1.00  0.00              
ATOM    126  CA  GLU A   8     -32.425  24.424 -11.480  1.00  0.00              
ATOM    127  C   GLU A   8     -31.970  23.381 -10.476  1.00  0.00              
ATOM    128  O   GLU A   8     -31.906  23.643  -9.274  1.00  0.00              
ATOM    129  CB  GLU A   8     -33.753  24.005 -12.113  1.00  0.00              
ATOM    130  CG  GLU A   8     -34.457  25.111 -12.886  1.00  0.00              
ATOM    131  CD  GLU A   8     -35.692  24.633 -13.599  1.00  0.00              
ATOM    132  OE1 GLU A   8     -35.931  23.449 -13.603  1.00  0.00              
ATOM    133  OE2 GLU A   8     -36.397  25.453 -14.139  1.00  0.00              
ATOM    134  H   GLU A   8     -31.608  24.348 -13.450  1.00  0.00              
ATOM    135  HA  GLU A   8     -32.588  25.380 -10.982  1.00  0.00              
ATOM    136 1HB  GLU A   8     -33.584  23.174 -12.798  1.00  0.00              
ATOM    137 2HB  GLU A   8     -34.433  23.656 -11.336  1.00  0.00              
ATOM    138 1HG  GLU A   8     -34.736  25.904 -12.193  1.00  0.00              
ATOM    139 2HG  GLU A   8     -33.763  25.530 -13.614  1.00  0.00              
ATOM    140  N   ILE A   9     -31.653  22.193 -10.984  1.00  0.00              
ATOM    141  CA  ILE A   9     -31.220  21.067 -10.156  1.00  0.00              
ATOM    142  C   ILE A   9     -30.063  21.488  -9.256  1.00  0.00              
ATOM    143  O   ILE A   9     -30.166  21.431  -8.034  1.00  0.00              
ATOM    144  CB  ILE A   9     -30.793  19.868 -11.023  1.00  0.00              
ATOM    145  CG1 ILE A   9     -32.009  19.253 -11.719  1.00  0.00              
ATOM    146  CG2 ILE A   9     -30.077  18.827 -10.176  1.00  0.00              
ATOM    147  CD1 ILE A   9     -31.655  18.292 -12.831  1.00  0.00              
ATOM    148  H   ILE A   9     -31.716  22.072 -11.985  1.00  0.00              
ATOM    149  HA  ILE A   9     -32.052  20.764  -9.521  1.00  0.00              
ATOM    150  HB  ILE A   9     -30.119  20.210 -11.808  1.00  0.00              
ATOM    151 1HG1 ILE A   9     -32.616  18.720 -10.988  1.00  0.00              
ATOM    152 2HG1 ILE A   9     -32.627  20.046 -12.140  1.00  0.00              
ATOM    153 1HG2 ILE A   9     -29.782  17.987 -10.805  1.00  0.00              
ATOM    154 2HG2 ILE A   9     -29.190  19.272  -9.726  1.00  0.00              
ATOM    155 3HG2 ILE A   9     -30.745  18.476  -9.390  1.00  0.00              
ATOM    156 1HD1 ILE A   9     -32.569  17.897 -13.276  1.00  0.00              
ATOM    157 2HD1 ILE A   9     -31.076  18.814 -13.593  1.00  0.00              
ATOM    158 3HD1 ILE A   9     -31.065  17.470 -12.427  1.00  0.00              
ATOM    159  N   ILE A  10     -28.975  21.945  -9.866  1.00  0.00              
ATOM    160  CA  ILE A  10     -27.780  22.345  -9.121  1.00  0.00              
ATOM    161  C   ILE A  10     -28.041  23.447  -8.072  1.00  0.00              
ATOM    162  O   ILE A  10     -27.606  23.335  -6.920  1.00  0.00              
ATOM    163  CB  ILE A  10     -26.690  22.826 -10.097  1.00  0.00              
ATOM    164  CG1 ILE A  10     -26.164  21.655 -10.930  1.00  0.00              
ATOM    165  CG2 ILE A  10     -25.555  23.496  -9.337  1.00  0.00              
ATOM    166  CD1 ILE A  10     -25.318  22.076 -12.110  1.00  0.00              
ATOM    167  H   ILE A  10     -28.974  22.017 -10.874  1.00  0.00              
ATOM    168  HA  ILE A  10     -27.447  21.499  -8.522  1.00  0.00              
ATOM    169  HB  ILE A  10     -27.119  23.543 -10.797  1.00  0.00              
ATOM    170 1HG1 ILE A  10     -25.566  20.999 -10.298  1.00  0.00              
ATOM    171 2HG1 ILE A  10     -27.004  21.069 -11.305  1.00  0.00              
ATOM    172 1HG2 ILE A  10     -24.793  23.829 -10.042  1.00  0.00              
ATOM    173 2HG2 ILE A  10     -25.941  24.353  -8.788  1.00  0.00              
ATOM    174 3HG2 ILE A  10     -25.116  22.785  -8.638  1.00  0.00              
ATOM    175 1HD1 ILE A  10     -24.982  21.191 -12.651  1.00  0.00              
ATOM    176 2HD1 ILE A  10     -25.909  22.706 -12.775  1.00  0.00              
ATOM    177 3HD1 ILE A  10     -24.452  22.633 -11.755  1.00  0.00              
ATOM    178  N   SER A  11     -28.748  24.501  -8.474  1.00  0.00              
ATOM    179  CA  SER A  11     -29.078  25.604  -7.566  1.00  0.00              
ATOM    180  C   SER A  11     -29.875  25.127  -6.365  1.00  0.00              
ATOM    181  O   SER A  11     -29.566  25.476  -5.227  1.00  0.00              
ATOM    182  CB  SER A  11     -29.865  26.669  -8.304  1.00  0.00              
ATOM    183  OG  SER A  11     -30.211  27.722  -7.447  1.00  0.00              
ATOM    184  H   SER A  11     -29.065  24.541  -9.432  1.00  0.00              
ATOM    185  HA  SER A  11     -28.149  26.051  -7.212  1.00  0.00              
ATOM    186 1HB  SER A  11     -29.271  27.052  -9.133  1.00  0.00              
ATOM    187 2HB  SER A  11     -30.768  26.229  -8.725  1.00  0.00              
ATOM    188  HG  SER A  11     -30.702  28.350  -7.983  1.00  0.00              
ATOM    189  N   ARG A  12     -30.915  24.344  -6.630  1.00  0.00              
ATOM    190  CA  ARG A  12     -31.709  23.788  -5.551  1.00  0.00              
ATOM    191  C   ARG A  12     -30.867  22.885  -4.656  1.00  0.00              
ATOM    192  O   ARG A  12     -30.996  22.940  -3.440  1.00  0.00              
ATOM    193  CB  ARG A  12     -32.884  22.997  -6.108  1.00  0.00              
ATOM    194  CG  ARG A  12     -33.977  23.840  -6.746  1.00  0.00              
ATOM    195  CD  ARG A  12     -35.043  22.995  -7.344  1.00  0.00              
ATOM    196  NE  ARG A  12     -36.089  23.797  -7.958  1.00  0.00              
ATOM    197  CZ  ARG A  12     -37.104  23.298  -8.691  1.00  0.00              
ATOM    198  NH1 ARG A  12     -37.196  22.002  -8.891  1.00  0.00              
ATOM    199  NH2 ARG A  12     -38.008  24.112  -9.208  1.00  0.00              
ATOM    200  H   ARG A  12     -31.162  24.129  -7.585  1.00  0.00              
ATOM    201  HA  ARG A  12     -32.013  24.601  -4.891  1.00  0.00              
ATOM    202 1HB  ARG A  12     -32.526  22.296  -6.861  1.00  0.00              
ATOM    203 2HB  ARG A  12     -33.342  22.414  -5.309  1.00  0.00              
ATOM    204 1HG  ARG A  12     -34.431  24.480  -5.990  1.00  0.00              
ATOM    205 2HG  ARG A  12     -33.547  24.458  -7.535  1.00  0.00              
ATOM    206 1HD  ARG A  12     -34.611  22.353  -8.111  1.00  0.00              
ATOM    207 2HD  ARG A  12     -35.497  22.379  -6.569  1.00  0.00              
ATOM    208  HE  ARG A  12     -36.053  24.799  -7.826  1.00  0.00              
ATOM    209 1HH1 ARG A  12     -36.505  21.380  -8.495  1.00  0.00              
ATOM    210 2HH1 ARG A  12     -37.956  21.629  -9.440  1.00  0.00              
ATOM    211 1HH2 ARG A  12     -37.937  25.109  -9.054  1.00  0.00              
ATOM    212 2HH2 ARG A  12     -38.768  23.739  -9.757  1.00  0.00              
ATOM    213  N   TYR A  13     -29.973  22.094  -5.238  1.00  0.00              
ATOM    214  CA  TYR A  13     -29.086  21.291  -4.413  1.00  0.00              
ATOM    215  C   TYR A  13     -28.226  22.169  -3.524  1.00  0.00              
ATOM    216  O   TYR A  13     -28.187  21.994  -2.312  1.00  0.00              
ATOM    217  CB  TYR A  13     -28.204  20.395  -5.287  1.00  0.00              
ATOM    218  CG  TYR A  13     -27.239  19.536  -4.501  1.00  0.00              
ATOM    219  CD1 TYR A  13     -27.721  18.565  -3.636  1.00  0.00              
ATOM    220  CD2 TYR A  13     -25.872  19.719  -4.646  1.00  0.00              
ATOM    221  CE1 TYR A  13     -26.839  17.780  -2.918  1.00  0.00              
ATOM    222  CE2 TYR A  13     -24.990  18.934  -3.928  1.00  0.00              
ATOM    223  CZ  TYR A  13     -25.470  17.968  -3.067  1.00  0.00              
ATOM    224  OH  TYR A  13     -24.592  17.186  -2.352  1.00  0.00              
ATOM    225  H   TYR A  13     -29.897  22.036  -6.244  1.00  0.00              
ATOM    226  HA  TYR A  13     -29.693  20.647  -3.776  1.00  0.00              
ATOM    227 1HB  TYR A  13     -28.835  19.738  -5.887  1.00  0.00              
ATOM    228 2HB  TYR A  13     -27.627  21.012  -5.975  1.00  0.00              
ATOM    229  HD1 TYR A  13     -28.796  18.421  -3.522  1.00  0.00              
ATOM    230  HD2 TYR A  13     -25.493  20.483  -5.325  1.00  0.00              
ATOM    231  HE1 TYR A  13     -27.218  17.017  -2.238  1.00  0.00              
ATOM    232  HE2 TYR A  13     -23.915  19.078  -4.041  1.00  0.00              
ATOM    233  HH  TYR A  13     -25.085  16.570  -1.806  1.00  0.00              
ATOM    234  N   LEU A  14     -27.540  23.126  -4.126  1.00  0.00              
ATOM    235  CA  LEU A  14     -26.669  24.013  -3.367  1.00  0.00              
ATOM    236  C   LEU A  14     -27.407  24.773  -2.272  1.00  0.00              
ATOM    237  O   LEU A  14     -26.875  24.962  -1.167  1.00  0.00              
ATOM    238  CB  LEU A  14     -25.986  25.017  -4.302  1.00  0.00              
ATOM    239  CG  LEU A  14     -24.626  24.630  -4.872  1.00  0.00              
ATOM    240  CD1 LEU A  14     -24.673  23.278  -5.590  1.00  0.00              
ATOM    241  CD2 LEU A  14     -24.187  25.733  -5.797  1.00  0.00              
ATOM    242  H   LEU A  14     -27.618  23.249  -5.125  1.00  0.00              
ATOM    243  HA  LEU A  14     -25.902  23.412  -2.881  1.00  0.00              
ATOM    244 1HB  LEU A  14     -26.642  25.204  -5.150  1.00  0.00              
ATOM    245 2HB  LEU A  14     -25.847  25.954  -3.763  1.00  0.00              
ATOM    246  HG  LEU A  14     -23.911  24.510  -4.058  1.00  0.00              
ATOM    247 1HD1 LEU A  14     -23.684  23.040  -5.981  1.00  0.00              
ATOM    248 2HD1 LEU A  14     -24.981  22.503  -4.889  1.00  0.00              
ATOM    249 3HD1 LEU A  14     -25.386  23.328  -6.413  1.00  0.00              
ATOM    250 1HD2 LEU A  14     -23.213  25.486  -6.222  1.00  0.00              
ATOM    251 2HD2 LEU A  14     -24.915  25.847  -6.600  1.00  0.00              
ATOM    252 3HD2 LEU A  14     -24.112  26.667  -5.240  1.00  0.00              
ATOM    253  N   ARG A  15     -28.619  25.231  -2.583  1.00  0.00              
ATOM    254  CA  ARG A  15     -29.386  26.033  -1.636  1.00  0.00              
ATOM    255  C   ARG A  15     -29.883  25.155  -0.502  1.00  0.00              
ATOM    256  O   ARG A  15     -29.860  25.560   0.662  1.00  0.00              
ATOM    257  CB  ARG A  15     -30.568  26.704  -2.318  1.00  0.00              
ATOM    258  CG  ARG A  15     -31.348  27.671  -1.442  1.00  0.00              
ATOM    259  CD  ARG A  15     -32.359  28.428  -2.224  1.00  0.00              
ATOM    260  NE  ARG A  15     -33.121  29.341  -1.387  1.00  0.00              
ATOM    261  CZ  ARG A  15     -34.117  30.133  -1.828  1.00  0.00              
ATOM    262  NH1 ARG A  15     -34.460  30.113  -3.097  1.00  0.00              
ATOM    263  NH2 ARG A  15     -34.750  30.930  -0.985  1.00  0.00              
ATOM    264  H   ARG A  15     -29.017  25.024  -3.488  1.00  0.00              
ATOM    265  HA  ARG A  15     -28.727  26.791  -1.211  1.00  0.00              
ATOM    266 1HB  ARG A  15     -30.220  27.256  -3.190  1.00  0.00              
ATOM    267 2HB  ARG A  15     -31.265  25.943  -2.670  1.00  0.00              
ATOM    268 1HG  ARG A  15     -31.865  27.117  -0.659  1.00  0.00              
ATOM    269 2HG  ARG A  15     -30.661  28.386  -0.988  1.00  0.00              
ATOM    270 1HD  ARG A  15     -31.859  29.011  -2.997  1.00  0.00              
ATOM    271 2HD  ARG A  15     -33.055  27.731  -2.689  1.00  0.00              
ATOM    272  HE  ARG A  15     -32.886  29.384  -0.404  1.00  0.00              
ATOM    273 1HH1 ARG A  15     -33.976  29.504  -3.741  1.00  0.00              
ATOM    274 2HH1 ARG A  15     -35.206  30.707  -3.428  1.00  0.00              
ATOM    275 1HH2 ARG A  15     -34.487  30.945  -0.009  1.00  0.00              
ATOM    276 2HH2 ARG A  15     -35.496  31.523  -1.315  1.00  0.00              
ATOM    277  N   GLU A  16     -30.318  23.947  -0.839  1.00  0.00              
ATOM    278  CA  GLU A  16     -30.726  22.996   0.179  1.00  0.00              
ATOM    279  C   GLU A  16     -29.567  22.695   1.098  1.00  0.00              
ATOM    280  O   GLU A  16     -29.700  22.689   2.309  1.00  0.00              
ATOM    281  CB  GLU A  16     -31.239  21.703  -0.458  1.00  0.00              
ATOM    282  CG  GLU A  16     -31.611  20.615   0.540  1.00  0.00              
ATOM    283  CD  GLU A  16     -32.150  19.376  -0.119  1.00  0.00              
ATOM    284  OE1 GLU A  16     -32.733  19.491  -1.171  1.00  0.00              
ATOM    285  OE2 GLU A  16     -31.979  18.313   0.429  1.00  0.00              
ATOM    286  H   GLU A  16     -30.369  23.679  -1.812  1.00  0.00              
ATOM    287  HA  GLU A  16     -31.579  23.410   0.717  1.00  0.00              
ATOM    288 1HB  GLU A  16     -32.121  21.919  -1.061  1.00  0.00              
ATOM    289 2HB  GLU A  16     -30.478  21.298  -1.125  1.00  0.00              
ATOM    290 1HG  GLU A  16     -30.727  20.349   1.118  1.00  0.00              
ATOM    291 2HG  GLU A  16     -32.358  21.009   1.228  1.00  0.00              
ATOM    292  N   GLN A  17     -28.423  22.419   0.499  1.00  0.00              
ATOM    293  CA  GLN A  17     -27.237  22.140   1.275  1.00  0.00              
ATOM    294  C   GLN A  17     -26.811  23.332   2.125  1.00  0.00              
ATOM    295  O   GLN A  17     -26.341  23.160   3.252  1.00  0.00              
ATOM    296  CB  GLN A  17     -26.092  21.724   0.348  1.00  0.00              
ATOM    297  CG  GLN A  17     -26.309  20.393  -0.351  1.00  0.00              
ATOM    298  CD  GLN A  17     -26.100  19.211   0.578  1.00  0.00              
ATOM    299  OE1 GLN A  17     -25.086  19.124   1.276  1.00  0.00              
ATOM    300  NE2 GLN A  17     -27.060  18.294   0.591  1.00  0.00              
ATOM    301  H   GLN A  17     -28.367  22.400  -0.509  1.00  0.00              
ATOM    302  HA  GLN A  17     -27.463  21.336   1.975  1.00  0.00              
ATOM    303 1HB  GLN A  17     -25.948  22.486  -0.418  1.00  0.00              
ATOM    304 2HB  GLN A  17     -25.167  21.657   0.920  1.00  0.00              
ATOM    305 1HG  GLN A  17     -27.330  20.355  -0.728  1.00  0.00              
ATOM    306 2HG  GLN A  17     -25.602  20.308  -1.176  1.00  0.00              
ATOM    307 1HE2 GLN A  17     -26.978  17.492   1.184  1.00  0.00              
ATOM    308 2HE2 GLN A  17     -27.866  18.404   0.009  1.00  0.00              
ATOM    309  N   ALA A  18     -26.987  24.539   1.600  1.00  0.00              
ATOM    310  CA  ALA A  18     -26.494  25.733   2.285  1.00  0.00              
ATOM    311  C   ALA A  18     -27.459  26.230   3.355  1.00  0.00              
ATOM    312  O   ALA A  18     -27.035  26.649   4.426  1.00  0.00              
ATOM    313  CB  ALA A  18     -26.207  26.839   1.283  1.00  0.00              
ATOM    314  H   ALA A  18     -27.466  24.641   0.716  1.00  0.00              
ATOM    315  HA  ALA A  18     -25.568  25.472   2.797  1.00  0.00              
ATOM    316 1HB  ALA A  18     -25.841  27.721   1.809  1.00  0.00              
ATOM    317 2HB  ALA A  18     -25.451  26.500   0.574  1.00  0.00              
ATOM    318 3HB  ALA A  18     -27.120  27.090   0.746  1.00  0.00              
ATOM    319  N   THR A  19     -28.755  26.187   3.051  1.00  0.00              
ATOM    320  CA  THR A  19     -29.786  26.726   3.932  1.00  0.00              
ATOM    321  C   THR A  19     -30.424  25.641   4.792  1.00  0.00              
ATOM    322  O   THR A  19     -31.040  25.926   5.820  1.00  0.00              
ATOM    323  CB  THR A  19     -30.879  27.446   3.121  1.00  0.00              
ATOM    324  OG1 THR A  19     -31.552  26.502   2.277  1.00  0.00              
ATOM    325  CG2 THR A  19     -30.271  28.544   2.262  1.00  0.00              
ATOM    326  H   THR A  19     -29.028  25.763   2.175  1.00  0.00              
ATOM    327  HA  THR A  19     -29.327  27.464   4.590  1.00  0.00              
ATOM    328  HB  THR A  19     -31.607  27.886   3.802  1.00  0.00              
ATOM    329  HG1 THR A  19     -31.996  26.969   1.565  1.00  0.00              
ATOM    330 1HG2 THR A  19     -31.058  29.042   1.697  1.00  0.00              
ATOM    331 2HG2 THR A  19     -29.769  29.269   2.902  1.00  0.00              
ATOM    332 3HG2 THR A  19     -29.549  28.108   1.572  1.00  0.00              
ATOM    333  N   GLY A  20     -30.292  24.397   4.357  1.00  0.00              
ATOM    334  CA  GLY A  20     -30.944  23.291   5.031  1.00  0.00              
ATOM    335  C   GLY A  20     -32.402  23.122   4.657  1.00  0.00              
ATOM    336  O   GLY A  20     -33.104  22.353   5.300  1.00  0.00              
ATOM    337  H   GLY A  20     -29.727  24.212   3.541  1.00  0.00              
ATOM    338 1HA  GLY A  20     -30.420  22.363   4.798  1.00  0.00              
ATOM    339 2HA  GLY A  20     -30.880  23.433   6.109  1.00  0.00              
ATOM    340  N   ALA A  21     -32.863  23.813   3.610  1.00  0.00              
ATOM    341  CA  ALA A  21     -34.297  23.812   3.258  1.00  0.00              
ATOM    342  C   ALA A  21     -34.667  23.019   2.011  1.00  0.00              
ATOM    343  O   ALA A  21     -33.836  22.792   1.132  1.00  0.00              
ATOM    344  CB  ALA A  21     -34.814  25.237   3.123  1.00  0.00              
ATOM    345  H   ALA A  21     -32.218  24.348   3.046  1.00  0.00              
ATOM    346  HA  ALA A  21     -34.842  23.315   4.060  1.00  0.00              
ATOM    347 1HB  ALA A  21     -35.873  25.216   2.863  1.00  0.00              
ATOM    348 2HB  ALA A  21     -34.683  25.763   4.068  1.00  0.00              
ATOM    349 3HB  ALA A  21     -34.259  25.752   2.341  1.00  0.00              
ATOM    350  N   LYS A  22     -35.948  22.653   1.930  1.00  0.00              
ATOM    351  CA  LYS A  22     -36.507  21.828   0.854  1.00  0.00              
ATOM    352  C   LYS A  22     -35.869  20.440   0.801  1.00  0.00              
ATOM    353  O   LYS A  22     -36.538  19.425   1.033  1.00  0.00              
ATOM    354  CB  LYS A  22     -36.336  22.529  -0.495  1.00  0.00              
ATOM    355  CG  LYS A  22     -37.100  23.840  -0.624  1.00  0.00              
ATOM    356  CD  LYS A  22     -36.935  24.442  -2.011  1.00  0.00              
ATOM    357  CE  LYS A  22     -37.702  25.749  -2.144  1.00  0.00              
ATOM    358  NZ  LYS A  22     -37.538  26.357  -3.493  1.00  0.00              
ATOM    359  H   LYS A  22     -36.556  22.975   2.669  1.00  0.00              
ATOM    360  HA  LYS A  22     -37.557  21.634   1.077  1.00  0.00              
ATOM    361 1HB  LYS A  22     -35.280  22.740  -0.664  1.00  0.00              
ATOM    362 2HB  LYS A  22     -36.670  21.867  -1.294  1.00  0.00              
ATOM    363 1HG  LYS A  22     -38.160  23.663  -0.438  1.00  0.00              
ATOM    364 2HG  LYS A  22     -36.733  24.550   0.117  1.00  0.00              
ATOM    365 1HD  LYS A  22     -35.877  24.630  -2.203  1.00  0.00              
ATOM    366 2HD  LYS A  22     -37.302  23.739  -2.759  1.00  0.00              
ATOM    367 1HE  LYS A  22     -38.761  25.569  -1.966  1.00  0.00              
ATOM    368 2HE  LYS A  22     -37.347  26.457  -1.395  1.00  0.00              
ATOM    369 1HZ  LYS A  22     -38.061  27.220  -3.539  1.00  0.00              
ATOM    370 2HZ  LYS A  22     -36.560  26.546  -3.661  1.00  0.00              
ATOM    371 3HZ  LYS A  22     -37.882  25.717  -4.194  1.00  0.00              
ATOM    372  N   ALA A  23     -40.502  14.789 -13.656  1.00  0.00              
ATOM    373  CA  ALA A  23     -40.052  13.418 -13.405  1.00  0.00              
ATOM    374  C   ALA A  23     -38.532  13.312 -13.252  1.00  0.00              
ATOM    375  O   ALA A  23     -38.008  13.095 -12.165  1.00  0.00              
ATOM    376  CB  ALA A  23     -40.530  12.499 -14.524  1.00  0.00              
ATOM    377  H   ALA A  23     -40.929  15.011 -14.544  1.00  0.00              
ATOM    378  HA  ALA A  23     -40.487  13.087 -12.462  1.00  0.00              
ATOM    379 1HB  ALA A  23     -40.191  11.481 -14.328  1.00  0.00              
ATOM    380 2HB  ALA A  23     -41.619  12.516 -14.569  1.00  0.00              
ATOM    381 3HB  ALA A  23     -40.122  12.840 -15.474  1.00  0.00              
ATOM    382  N   THR A  24     -37.839  13.454 -14.371  1.00  0.00              
ATOM    383  CA  THR A  24     -36.402  13.240 -14.465  1.00  0.00              
ATOM    384  C   THR A  24     -35.562  14.324 -13.762  1.00  0.00              
ATOM    385  O   THR A  24     -34.443  14.065 -13.314  1.00  0.00              
ATOM    386  CB  THR A  24     -35.978  13.149 -15.943  1.00  0.00              
ATOM    387  OG1 THR A  24     -36.312  14.371 -16.614  1.00  0.00              
ATOM    388  CG2 THR A  24     -36.683  11.990 -16.629  1.00  0.00              
ATOM    389  H   THR A  24     -38.351  13.726 -15.197  1.00  0.00              
ATOM    390  HA  THR A  24     -36.155  12.313 -13.947  1.00  0.00              
ATOM    391  HB  THR A  24     -34.901  12.999 -16.004  1.00  0.00              
ATOM    392  HG1 THR A  24     -35.789  14.448 -17.416  1.00  0.00              
ATOM    393 1HG2 THR A  24     -36.372  11.941 -17.672  1.00  0.00              
ATOM    394 2HG2 THR A  24     -36.423  11.057 -16.128  1.00  0.00              
ATOM    395 3HG2 THR A  24     -37.761  12.139 -16.580  1.00  0.00              
ATOM    396  N   SER A  25     -36.097  15.537 -13.667  1.00  0.00              
ATOM    397  CA  SER A  25     -35.348  16.638 -13.067  1.00  0.00              
ATOM    398  C   SER A  25     -35.391  16.485 -11.560  1.00  0.00              
ATOM    399  O   SER A  25     -34.470  16.864 -10.847  1.00  0.00              
ATOM    400  CB  SER A  25     -35.928  17.977 -13.478  1.00  0.00              
ATOM    401  OG  SER A  25     -37.207  18.159 -12.934  1.00  0.00              
ATOM    402  H   SER A  25     -37.031  15.707 -14.011  1.00  0.00              
ATOM    403  HA  SER A  25     -34.315  16.582 -13.413  1.00  0.00              
ATOM    404 1HB  SER A  25     -35.269  18.777 -13.141  1.00  0.00              
ATOM    405 2HB  SER A  25     -35.980  18.033 -14.564  1.00  0.00              
ATOM    406  HG  SER A  25     -37.503  19.021 -13.237  1.00  0.00              
ATOM    407  N   ARG A  26     -36.484  15.901 -11.095  1.00  0.00              
ATOM    408  CA  ARG A  26     -36.714  15.619  -9.689  1.00  0.00              
ATOM    409  C   ARG A  26     -35.876  14.430  -9.231  1.00  0.00              
ATOM    410  O   ARG A  26     -35.336  14.434  -8.136  1.00  0.00              
ATOM    411  CB  ARG A  26     -38.187  15.333  -9.434  1.00  0.00              
ATOM    412  CG  ARG A  26     -38.561  15.159  -7.971  1.00  0.00              
ATOM    413  CD  ARG A  26     -38.294  16.391  -7.186  1.00  0.00              
ATOM    414  NE  ARG A  26     -38.685  16.242  -5.793  1.00  0.00              
ATOM    415  CZ  ARG A  26     -38.320  17.079  -4.802  1.00  0.00              
ATOM    416  NH1 ARG A  26     -37.559  18.117  -5.066  1.00  0.00              
ATOM    417  NH2 ARG A  26     -38.729  16.856  -3.565  1.00  0.00              
ATOM    418  H   ARG A  26     -37.188  15.641 -11.770  1.00  0.00              
ATOM    419  HA  ARG A  26     -36.446  16.504  -9.111  1.00  0.00              
ATOM    420 1HB  ARG A  26     -38.789  16.147  -9.834  1.00  0.00              
ATOM    421 2HB  ARG A  26     -38.477  14.423  -9.960  1.00  0.00              
ATOM    422 1HG  ARG A  26     -39.623  14.925  -7.892  1.00  0.00              
ATOM    423 2HG  ARG A  26     -37.977  14.345  -7.540  1.00  0.00              
ATOM    424 1HD  ARG A  26     -37.229  16.620  -7.218  1.00  0.00              
ATOM    425 2HD  ARG A  26     -38.857  17.222  -7.610  1.00  0.00              
ATOM    426  HE  ARG A  26     -39.271  15.454  -5.551  1.00  0.00              
ATOM    427 1HH1 ARG A  26     -37.246  18.288  -6.011  1.00  0.00              
ATOM    428 2HH1 ARG A  26     -37.285  18.744  -4.323  1.00  0.00              
ATOM    429 1HH2 ARG A  26     -39.315  16.057  -3.362  1.00  0.00              
ATOM    430 2HH2 ARG A  26     -38.456  17.483  -2.823  1.00  0.00              
ATOM    431  N   LYS A  27     -35.769  13.415 -10.077  1.00  0.00              
ATOM    432  CA  LYS A  27     -34.990  12.233  -9.742  1.00  0.00              
ATOM    433  C   LYS A  27     -33.501  12.510  -9.856  1.00  0.00              
ATOM    434  O   LYS A  27     -32.687  11.932  -9.138  1.00  0.00              
ATOM    435  CB  LYS A  27     -35.377  11.060 -10.644  1.00  0.00              
ATOM    436  CG  LYS A  27     -36.794  10.544 -10.431  1.00  0.00              
ATOM    437  CD  LYS A  27     -36.970   9.974  -9.031  1.00  0.00              
ATOM    438  CE  LYS A  27     -38.362   9.388  -8.842  1.00  0.00              
ATOM    439  NZ  LYS A  27     -38.559   8.855  -7.467  1.00  0.00              
ATOM    440  H   LYS A  27     -36.235  13.459 -10.972  1.00  0.00              
ATOM    441  HA  LYS A  27     -35.215  11.950  -8.713  1.00  0.00              
ATOM    442 1HB  LYS A  27     -35.283  11.357 -11.688  1.00  0.00              
ATOM    443 2HB  LYS A  27     -34.691  10.230 -10.477  1.00  0.00              
ATOM    444 1HG  LYS A  27     -37.504  11.360 -10.573  1.00  0.00              
ATOM    445 2HG  LYS A  27     -37.012   9.766 -11.161  1.00  0.00              
ATOM    446 1HD  LYS A  27     -36.230   9.191  -8.861  1.00  0.00              
ATOM    447 2HD  LYS A  27     -36.815  10.762  -8.295  1.00  0.00              
ATOM    448 1HE  LYS A  27     -39.109  10.158  -9.031  1.00  0.00              
ATOM    449 2HE  LYS A  27     -38.517   8.580  -9.557  1.00  0.00              
ATOM    450 1HZ  LYS A  27     -39.492   8.476  -7.383  1.00  0.00              
ATOM    451 2HZ  LYS A  27     -37.883   8.126  -7.288  1.00  0.00              
ATOM    452 3HZ  LYS A  27     -38.437   9.599  -6.796  1.00  0.00              
ATOM    453  N   ALA A  28     -33.147  13.401 -10.772  1.00  0.00              
ATOM    454  CA  ALA A  28     -31.766  13.838 -10.914  1.00  0.00              
ATOM    455  C   ALA A  28     -31.323  14.604  -9.669  1.00  0.00              
ATOM    456  O   ALA A  28     -30.166  14.517  -9.252  1.00  0.00              
ATOM    457  CB  ALA A  28     -31.614  14.693 -12.154  1.00  0.00              
ATOM    458  H   ALA A  28     -33.850  13.787 -11.385  1.00  0.00              
ATOM    459  HA  ALA A  28     -31.139  12.951 -11.015  1.00  0.00              
ATOM    460 1HB  ALA A  28     -30.577  15.014 -12.250  1.00  0.00              
ATOM    461 2HB  ALA A  28     -31.897  14.114 -13.032  1.00  0.00              
ATOM    462 3HB  ALA A  28     -32.258  15.567 -12.073  1.00  0.00              
ATOM    463  N   LEU A  29     -32.255  15.342  -9.070  1.00  0.00              
ATOM    464  CA  LEU A  29     -31.988  16.058  -7.832  1.00  0.00              
ATOM    465  C   LEU A  29     -31.929  15.112  -6.634  1.00  0.00              
ATOM    466  O   LEU A  29     -31.068  15.237  -5.772  1.00  0.00              
ATOM    467  CB  LEU A  29     -33.068  17.122  -7.599  1.00  0.00              
ATOM    468  CG  LEU A  29     -32.886  17.991  -6.348  1.00  0.00              
ATOM    469  CD1 LEU A  29     -31.552  18.721  -6.424  1.00  0.00              
ATOM    470  CD2 LEU A  29     -34.042  18.975  -6.240  1.00  0.00              
ATOM    471  H   LEU A  29     -33.173  15.406  -9.488  1.00  0.00              
ATOM    472  HA  LEU A  29     -31.008  16.529  -7.909  1.00  0.00              
ATOM    473 1HB  LEU A  29     -33.093  17.786  -8.462  1.00  0.00              
ATOM    474 2HB  LEU A  29     -34.034  16.625  -7.520  1.00  0.00              
ATOM    475  HG  LEU A  29     -32.868  17.355  -5.462  1.00  0.00              
ATOM    476 1HD1 LEU A  29     -31.423  19.338  -5.535  1.00  0.00              
ATOM    477 2HD1 LEU A  29     -30.742  17.993  -6.480  1.00  0.00              
ATOM    478 3HD1 LEU A  29     -31.534  19.354  -7.310  1.00  0.00              
ATOM    479 1HD2 LEU A  29     -33.913  19.592  -5.351  1.00  0.00              
ATOM    480 2HD2 LEU A  29     -34.060  19.612  -7.125  1.00  0.00              
ATOM    481 3HD2 LEU A  29     -34.981  18.426  -6.169  1.00  0.00              
ATOM    482  N   GLU A  30     -32.859  14.168  -6.576  1.00  0.00              
ATOM    483  CA  GLU A  30     -32.880  13.203  -5.491  1.00  0.00              
ATOM    484  C   GLU A  30     -31.582  12.413  -5.534  1.00  0.00              
ATOM    485  O   GLU A  30     -30.968  12.158  -4.498  1.00  0.00              
ATOM    486  CB  GLU A  30     -34.085  12.267  -5.605  1.00  0.00              
ATOM    487  CG  GLU A  30     -35.418  12.912  -5.255  1.00  0.00              
ATOM    488  CD  GLU A  30     -36.583  11.978  -5.426  1.00  0.00              
ATOM    489  OE1 GLU A  30     -36.381  10.887  -5.903  1.00  0.00              
ATOM    490  OE2 GLU A  30     -37.677  12.356  -5.079  1.00  0.00              
ATOM    491  H   GLU A  30     -33.566  14.115  -7.295  1.00  0.00              
ATOM    492  HA  GLU A  30     -32.946  13.745  -4.547  1.00  0.00              
ATOM    493 1HB  GLU A  30     -34.154  11.886  -6.624  1.00  0.00              
ATOM    494 2HB  GLU A  30     -33.944  11.411  -4.945  1.00  0.00              
ATOM    495 1HG  GLU A  30     -35.386  13.249  -4.219  1.00  0.00              
ATOM    496 2HG  GLU A  30     -35.563  13.787  -5.888  1.00  0.00              
ATOM    497  N   THR A  31     -31.182  12.010  -6.741  1.00  0.00              
ATOM    498  CA  THR A  31     -29.977  11.215  -6.936  1.00  0.00              
ATOM    499  C   THR A  31     -28.772  12.026  -6.512  1.00  0.00              
ATOM    500  O   THR A  31     -27.869  11.526  -5.835  1.00  0.00              
ATOM    501  CB  THR A  31     -29.820  10.764  -8.400  1.00  0.00              
ATOM    502  OG1 THR A  31     -30.907   9.898  -8.755  1.00  0.00              
ATOM    503  CG2 THR A  31     -28.505  10.025  -8.592  1.00  0.00              
ATOM    504  H   THR A  31     -31.737  12.267  -7.545  1.00  0.00              
ATOM    505  HA  THR A  31     -30.057  10.312  -6.330  1.00  0.00              
ATOM    506  HB  THR A  31     -29.840  11.636  -9.053  1.00  0.00              
ATOM    507  HG1 THR A  31     -31.683  10.426  -8.957  1.00  0.00              
ATOM    508 1HG2 THR A  31     -28.411   9.714  -9.633  1.00  0.00              
ATOM    509 2HG2 THR A  31     -27.676  10.685  -8.334  1.00  0.00              
ATOM    510 3HG2 THR A  31     -28.483   9.147  -7.949  1.00  0.00              
ATOM    511  N   LEU A  32     -28.791  13.293  -6.904  1.00  0.00              
ATOM    512  CA  LEU A  32     -27.744  14.245  -6.576  1.00  0.00              
ATOM    513  C   LEU A  32     -27.628  14.441  -5.068  1.00  0.00              
ATOM    514  O   LEU A  32     -26.540  14.657  -4.541  1.00  0.00              
ATOM    515  CB  LEU A  32     -28.042  15.572  -7.274  1.00  0.00              
ATOM    516  CG  LEU A  32     -27.048  16.716  -7.098  1.00  0.00              
ATOM    517  CD1 LEU A  32     -25.674  16.313  -7.593  1.00  0.00              
ATOM    518  CD2 LEU A  32     -27.556  17.926  -7.836  1.00  0.00              
ATOM    519  H   LEU A  32     -29.578  13.599  -7.457  1.00  0.00              
ATOM    520  HA  LEU A  32     -26.794  13.852  -6.937  1.00  0.00              
ATOM    521 1HB  LEU A  32     -28.118  15.392  -8.345  1.00  0.00              
ATOM    522 2HB  LEU A  32     -29.004  15.943  -6.920  1.00  0.00              
ATOM    523  HG  LEU A  32     -26.944  16.949  -6.038  1.00  0.00              
ATOM    524 1HD1 LEU A  32     -24.981  17.143  -7.458  1.00  0.00              
ATOM    525 2HD1 LEU A  32     -25.322  15.451  -7.025  1.00  0.00              
ATOM    526 3HD1 LEU A  32     -25.729  16.054  -8.649  1.00  0.00              
ATOM    527 1HD2 LEU A  32     -26.851  18.749  -7.715  1.00  0.00              
ATOM    528 2HD2 LEU A  32     -27.659  17.689  -8.895  1.00  0.00              
ATOM    529 3HD2 LEU A  32     -28.526  18.217  -7.433  1.00  0.00              
ATOM    530  N   ARG A  33     -28.756  14.366  -4.377  1.00  0.00              
ATOM    531  CA  ARG A  33     -28.760  14.431  -2.929  1.00  0.00              
ATOM    532  C   ARG A  33     -28.081  13.215  -2.351  1.00  0.00              
ATOM    533  O   ARG A  33     -27.184  13.326  -1.520  1.00  0.00              
ATOM    534  CB  ARG A  33     -30.181  14.522  -2.391  1.00  0.00              
ATOM    535  CG  ARG A  33     -30.285  14.673  -0.882  1.00  0.00              
ATOM    536  CD  ARG A  33     -31.699  14.768  -0.436  1.00  0.00              
ATOM    537  NE  ARG A  33     -32.363  15.939  -0.986  1.00  0.00              
ATOM    538  CZ  ARG A  33     -33.333  15.901  -1.920  1.00  0.00              
ATOM    539  NH1 ARG A  33     -33.740  14.745  -2.398  1.00  0.00              
ATOM    540  NH2 ARG A  33     -33.876  17.024  -2.356  1.00  0.00              
ATOM    541  H   ARG A  33     -29.633  14.263  -4.868  1.00  0.00              
ATOM    542  HA  ARG A  33     -28.287  15.364  -2.622  1.00  0.00              
ATOM    543 1HB  ARG A  33     -30.687  15.374  -2.843  1.00  0.00              
ATOM    544 2HB  ARG A  33     -30.734  13.626  -2.672  1.00  0.00              
ATOM    545 1HG  ARG A  33     -29.831  13.809  -0.397  1.00  0.00              
ATOM    546 2HG  ARG A  33     -29.765  15.579  -0.570  1.00  0.00              
ATOM    547 1HD  ARG A  33     -32.244  13.883  -0.763  1.00  0.00              
ATOM    548 2HD  ARG A  33     -31.734  14.835   0.651  1.00  0.00              
ATOM    549  HE  ARG A  33     -32.077  16.846  -0.642  1.00  0.00              
ATOM    550 1HH1 ARG A  33     -33.325  13.887  -2.065  1.00  0.00              
ATOM    551 2HH1 ARG A  33     -34.467  14.716  -3.098  1.00  0.00              
ATOM    552 1HH2 ARG A  33     -33.563  17.912  -1.989  1.00  0.00              
ATOM    553 2HH2 ARG A  33     -34.602  16.995  -3.056  1.00  0.00              
ATOM    554  N   ARG A  34     -28.549  12.046  -2.772  1.00  0.00              
ATOM    555  CA  ARG A  34     -28.042  10.794  -2.256  1.00  0.00              
ATOM    556  C   ARG A  34     -26.548  10.699  -2.492  1.00  0.00              
ATOM    557  O   ARG A  34     -25.791  10.451  -1.565  1.00  0.00              
ATOM    558  CB  ARG A  34     -28.741   9.614  -2.916  1.00  0.00              
ATOM    559  CG  ARG A  34     -30.200   9.436  -2.528  1.00  0.00              
ATOM    560  CD  ARG A  34     -30.837   8.325  -3.280  1.00  0.00              
ATOM    561  NE  ARG A  34     -32.235   8.155  -2.917  1.00  0.00              
ATOM    562  CZ  ARG A  34     -33.094   7.329  -3.545  1.00  0.00              
ATOM    563  NH1 ARG A  34     -32.684   6.606  -4.564  1.00  0.00              
ATOM    564  NH2 ARG A  34     -34.348   7.246  -3.138  1.00  0.00              
ATOM    565  H   ARG A  34     -29.278  12.031  -3.471  1.00  0.00              
ATOM    566  HA  ARG A  34     -28.230  10.761  -1.182  1.00  0.00              
ATOM    567 1HB  ARG A  34     -28.699   9.725  -3.998  1.00  0.00              
ATOM    568 2HB  ARG A  34     -28.217   8.692  -2.661  1.00  0.00              
ATOM    569 1HG  ARG A  34     -30.269   9.213  -1.463  1.00  0.00              
ATOM    570 2HG  ARG A  34     -30.748  10.354  -2.742  1.00  0.00              
ATOM    571 1HD  ARG A  34     -30.785   8.533  -4.348  1.00  0.00              
ATOM    572 2HD  ARG A  34     -30.314   7.394  -3.066  1.00  0.00              
ATOM    573  HE  ARG A  34     -32.587   8.695  -2.138  1.00  0.00              
ATOM    574 1HH1 ARG A  34     -31.725   6.670  -4.875  1.00  0.00              
ATOM    575 2HH1 ARG A  34     -33.328   5.987  -5.035  1.00  0.00              
ATOM    576 1HH2 ARG A  34     -34.663   7.802  -2.355  1.00  0.00              
ATOM    577 2HH2 ARG A  34     -34.991   6.627  -3.608  1.00  0.00              
ATOM    578  N   VAL A  35     -26.121  10.908  -3.733  1.00  0.00              
ATOM    579  CA  VAL A  35     -24.707  10.793  -4.074  1.00  0.00              
ATOM    580  C   VAL A  35     -23.852  11.946  -3.546  1.00  0.00              
ATOM    581  O   VAL A  35     -22.765  11.720  -3.022  1.00  0.00              
ATOM    582  CB  VAL A  35     -24.552  10.720  -5.605  1.00  0.00              
ATOM    583  CG1 VAL A  35     -23.081  10.737  -5.992  1.00  0.00              
ATOM    584  CG2 VAL A  35     -25.235   9.469  -6.136  1.00  0.00              
ATOM    585  H   VAL A  35     -26.784  11.150  -4.456  1.00  0.00              
ATOM    586  HA  VAL A  35     -24.310   9.892  -3.605  1.00  0.00              
ATOM    587  HB  VAL A  35     -25.012  11.602  -6.050  1.00  0.00              
ATOM    588 1HG1 VAL A  35     -22.989  10.684  -7.078  1.00  0.00              
ATOM    589 2HG1 VAL A  35     -22.621  11.657  -5.634  1.00  0.00              
ATOM    590 3HG1 VAL A  35     -22.577   9.880  -5.545  1.00  0.00              
ATOM    591 1HG2 VAL A  35     -25.122   9.424  -7.218  1.00  0.00              
ATOM    592 2HG2 VAL A  35     -24.779   8.586  -5.686  1.00  0.00              
ATOM    593 3HG2 VAL A  35     -26.295   9.498  -5.883  1.00  0.00              
ATOM    594  N   GLY A  36     -24.347  13.176  -3.697  1.00  0.00              
ATOM    595  CA  GLY A  36     -23.633  14.365  -3.270  1.00  0.00              
ATOM    596  C   GLY A  36     -23.276  14.363  -1.794  1.00  0.00              
ATOM    597  O   GLY A  36     -22.148  14.704  -1.430  1.00  0.00              
ATOM    598  H   GLY A  36     -25.255  13.275  -4.127  1.00  0.00              
ATOM    599 1HA  GLY A  36     -22.714  14.464  -3.847  1.00  0.00              
ATOM    600 2HA  GLY A  36     -24.239  15.246  -3.477  1.00  0.00              
ATOM    601  N   ASP A  37     -24.238  13.981  -0.951  1.00  0.00              
ATOM    602  CA  ASP A  37     -24.041  13.882   0.494  1.00  0.00              
ATOM    603  C   ASP A  37     -22.926  12.890   0.802  1.00  0.00              
ATOM    604  O   ASP A  37     -22.060  13.134   1.652  1.00  0.00              
ATOM    605  CB  ASP A  37     -25.332  13.450   1.193  1.00  0.00              
ATOM    606  CG  ASP A  37     -26.369  14.562   1.263  1.00  0.00              
ATOM    607  OD1 ASP A  37     -26.005  15.699   1.077  1.00  0.00              
ATOM    608  OD2 ASP A  37     -27.515  14.265   1.501  1.00  0.00              
ATOM    609  H   ASP A  37     -25.142  13.752  -1.341  1.00  0.00              
ATOM    610  HA  ASP A  37     -23.761  14.865   0.873  1.00  0.00              
ATOM    611 1HB  ASP A  37     -25.766  12.601   0.664  1.00  0.00              
ATOM    612 2HB  ASP A  37     -25.104  13.121   2.207  1.00  0.00              
ATOM    613  N   GLY A  38     -22.968  11.761   0.107  1.00  0.00              
ATOM    614  CA  GLY A  38     -21.905  10.782   0.188  1.00  0.00              
ATOM    615  C   GLY A  38     -20.557  11.387  -0.168  1.00  0.00              
ATOM    616  O   GLY A  38     -19.593  11.210   0.573  1.00  0.00              
ATOM    617  H   GLY A  38     -23.759  11.579  -0.494  1.00  0.00              
ATOM    618 1HA  GLY A  38     -21.865  10.372   1.198  1.00  0.00              
ATOM    619 2HA  GLY A  38     -22.122   9.954  -0.486  1.00  0.00              
ATOM    620  N   VAL A  39     -20.469  12.114  -1.279  1.00  0.00              
ATOM    621  CA  VAL A  39     -19.177  12.653  -1.675  1.00  0.00              
ATOM    622  C   VAL A  39     -18.645  13.701  -0.678  1.00  0.00              
ATOM    623  O   VAL A  39     -17.456  13.695  -0.341  1.00  0.00              
ATOM    624  CB  VAL A  39     -19.290  13.290  -3.073  1.00  0.00              
ATOM    625  CG1 VAL A  39     -18.005  14.023  -3.429  1.00  0.00              
ATOM    626  CG2 VAL A  39     -19.603  12.218  -4.106  1.00  0.00              
ATOM    627  H   VAL A  39     -21.277  12.300  -1.855  1.00  0.00              
ATOM    628  HA  VAL A  39     -18.422  11.878  -1.541  1.00  0.00              
ATOM    629  HB  VAL A  39     -20.090  14.030  -3.062  1.00  0.00              
ATOM    630 1HG1 VAL A  39     -18.102  14.467  -4.420  1.00  0.00              
ATOM    631 2HG1 VAL A  39     -17.820  14.809  -2.697  1.00  0.00              
ATOM    632 3HG1 VAL A  39     -17.172  13.320  -3.427  1.00  0.00              
ATOM    633 1HG2 VAL A  39     -19.682  12.675  -5.092  1.00  0.00              
ATOM    634 2HG2 VAL A  39     -18.805  11.475  -4.112  1.00  0.00              
ATOM    635 3HG2 VAL A  39     -20.547  11.735  -3.854  1.00  0.00              
ATOM    636  N   GLN A  40     -19.522  14.568  -0.177  1.00  0.00              
ATOM    637  CA  GLN A  40     -19.111  15.628   0.747  1.00  0.00              
ATOM    638  C   GLN A  40     -18.664  15.071   2.095  1.00  0.00              
ATOM    639  O   GLN A  40     -17.688  15.550   2.686  1.00  0.00              
ATOM    640  CB  GLN A  40     -20.255  16.625   0.956  1.00  0.00              
ATOM    641  CG  GLN A  40     -20.553  17.493  -0.255  1.00  0.00              
ATOM    642  CD  GLN A  40     -21.743  18.407  -0.033  1.00  0.00              
ATOM    643  OE1 GLN A  40     -21.717  19.283   0.836  1.00  0.00              
ATOM    644  NE2 GLN A  40     -22.795  18.207  -0.818  1.00  0.00              
ATOM    645  H   GLN A  40     -20.495  14.494  -0.439  1.00  0.00              
ATOM    646  HA  GLN A  40     -18.282  16.175   0.299  1.00  0.00              
ATOM    647 1HB  GLN A  40     -21.165  16.085   1.215  1.00  0.00              
ATOM    648 2HB  GLN A  40     -20.016  17.283   1.791  1.00  0.00              
ATOM    649 1HG  GLN A  40     -19.681  18.112  -0.468  1.00  0.00              
ATOM    650 2HG  GLN A  40     -20.771  16.848  -1.106  1.00  0.00              
ATOM    651 1HE2 GLN A  40     -23.610  18.780  -0.718  1.00  0.00              
ATOM    652 2HE2 GLN A  40     -22.774  17.485  -1.509  1.00  0.00              
ATOM    653  N   ARG A  41     -19.406  14.088   2.594  1.00  0.00              
ATOM    654  CA  ARG A  41     -19.060  13.460   3.850  1.00  0.00              
ATOM    655  C   ARG A  41     -17.752  12.699   3.714  1.00  0.00              
ATOM    656  O   ARG A  41     -16.904  12.760   4.589  1.00  0.00              
ATOM    657  CB  ARG A  41     -20.161  12.511   4.300  1.00  0.00              
ATOM    658  CG  ARG A  41     -21.426  13.191   4.799  1.00  0.00              
ATOM    659  CD  ARG A  41     -22.491  12.205   5.118  1.00  0.00              
ATOM    660  NE  ARG A  41     -23.705  12.851   5.589  1.00  0.00              
ATOM    661  CZ  ARG A  41     -24.871  12.215   5.816  1.00  0.00              
ATOM    662  NH1 ARG A  41     -24.965  10.920   5.611  1.00  0.00              
ATOM    663  NH2 ARG A  41     -25.921  12.893   6.245  1.00  0.00              
ATOM    664  H   ARG A  41     -20.224  13.771   2.094  1.00  0.00              
ATOM    665  HA  ARG A  41     -18.927  14.239   4.601  1.00  0.00              
ATOM    666 1HB  ARG A  41     -20.441  11.860   3.473  1.00  0.00              
ATOM    667 2HB  ARG A  41     -19.789  11.876   5.104  1.00  0.00              
ATOM    668 1HG  ARG A  41     -21.203  13.757   5.704  1.00  0.00              
ATOM    669 2HG  ARG A  41     -21.804  13.867   4.031  1.00  0.00              
ATOM    670 1HD  ARG A  41     -22.734  11.631   4.224  1.00  0.00              
ATOM    671 2HD  ARG A  41     -22.140  11.529   5.897  1.00  0.00              
ATOM    672  HE  ARG A  41     -23.672  13.847   5.758  1.00  0.00              
ATOM    673 1HH1 ARG A  41     -24.162  10.401   5.283  1.00  0.00              
ATOM    674 2HH1 ARG A  41     -25.838  10.443   5.781  1.00  0.00              
ATOM    675 1HH2 ARG A  41     -25.849  13.889   6.403  1.00  0.00              
ATOM    676 2HH2 ARG A  41     -26.794  12.417   6.415  1.00  0.00              
ATOM    677  N   ASN A  42     -17.586  11.995   2.603  1.00  0.00              
ATOM    678  CA  ASN A  42     -16.372  11.233   2.340  1.00  0.00              
ATOM    679  C   ASN A  42     -15.178  12.095   2.061  1.00  0.00              
ATOM    680  O   ASN A  42     -14.043  11.669   2.275  1.00  0.00              
ATOM    681  CB  ASN A  42     -16.591  10.273   1.185  1.00  0.00              
ATOM    682  CG  ASN A  42     -17.460   9.105   1.561  1.00  0.00              
ATOM    683  OD1 ASN A  42     -17.616   8.788   2.746  1.00  0.00              
ATOM    684  ND2 ASN A  42     -18.030   8.460   0.575  1.00  0.00              
ATOM    685  H   ASN A  42     -18.328  11.989   1.918  1.00  0.00              
ATOM    686  HA  ASN A  42     -16.162  10.606   3.209  1.00  0.00              
ATOM    687 1HB  ASN A  42     -17.056  10.804   0.354  1.00  0.00              
ATOM    688 2HB  ASN A  42     -15.629   9.897   0.837  1.00  0.00              
ATOM    689 1HD2 ASN A  42     -18.619   7.674   0.766  1.00  0.00              
ATOM    690 2HD2 ASN A  42     -17.875   8.752  -0.368  1.00  0.00              
ATOM    691  N   HIS A  43     -15.427  13.287   1.523  1.00  0.00              
ATOM    692  CA  HIS A  43     -14.328  14.149   1.128  1.00  0.00              
ATOM    693  C   HIS A  43     -14.406  15.500   1.817  1.00  0.00              
ATOM    694  O   HIS A  43     -13.890  16.504   1.305  1.00  0.00              
ATOM    695  CB  HIS A  43     -14.317  14.346  -0.392  1.00  0.00              
ATOM    696  CG  HIS A  43     -14.135  13.075  -1.162  1.00  0.00              
ATOM    697  ND1 HIS A  43     -15.197  12.310  -1.596  1.00  0.00              
ATOM    698  CD2 HIS A  43     -13.016  12.434  -1.573  1.00  0.00              
ATOM    699  CE1 HIS A  43     -14.737  11.253  -2.243  1.00  0.00              
ATOM    700  NE2 HIS A  43     -13.418  11.305  -2.242  1.00  0.00              
ATOM    701  H   HIS A  43     -16.375  13.604   1.384  1.00  0.00              
ATOM    702  HA  HIS A  43     -13.384  13.705   1.445  1.00  0.00              
ATOM    703 1HB  HIS A  43     -15.255  14.804  -0.706  1.00  0.00              
ATOM    704 2HB  HIS A  43     -13.511  15.028  -0.664  1.00  0.00              
ATOM    705  HD1 HIS A  43     -16.166  12.546  -1.520  1.00  0.00              
ATOM    706  HD2 HIS A  43     -11.953  12.655  -1.463  1.00  0.00              
ATOM    707  HE1 HIS A  43     -15.424  10.521  -2.669  1.00  0.00              
ATOM    708  N   GLU A  44     -15.039  15.501   2.990  1.00  0.00              
ATOM    709  CA  GLU A  44     -15.195  16.695   3.806  1.00  0.00              
ATOM    710  C   GLU A  44     -13.864  17.363   4.040  1.00  0.00              
ATOM    711  O   GLU A  44     -13.740  18.569   3.883  1.00  0.00              
ATOM    712  CB  GLU A  44     -15.844  16.351   5.149  1.00  0.00              
ATOM    713  CG  GLU A  44     -16.104  17.551   6.047  1.00  0.00              
ATOM    714  CD  GLU A  44     -16.773  17.179   7.341  1.00  0.00              
ATOM    715  OE1 GLU A  44     -17.047  16.019   7.534  1.00  0.00              
ATOM    716  OE2 GLU A  44     -17.009  18.056   8.138  1.00  0.00              
ATOM    717  H   GLU A  44     -15.424  14.627   3.318  1.00  0.00              
ATOM    718  HA  GLU A  44     -15.850  17.390   3.281  1.00  0.00              
ATOM    719 1HB  GLU A  44     -16.796  15.850   4.974  1.00  0.00              
ATOM    720 2HB  GLU A  44     -15.204  15.657   5.695  1.00  0.00              
ATOM    721 1HG  GLU A  44     -15.155  18.039   6.269  1.00  0.00              
ATOM    722 2HG  GLU A  44     -16.731  18.263   5.512  1.00  0.00              
ATOM    723  N   THR A  45     -12.860  16.576   4.405  1.00  0.00              
ATOM    724  CA  THR A  45     -11.546  17.131   4.706  1.00  0.00              
ATOM    725  C   THR A  45     -10.836  17.653   3.468  1.00  0.00              
ATOM    726  O   THR A  45     -10.264  18.749   3.500  1.00  0.00              
ATOM    727  CB  THR A  45     -10.656  16.081   5.397  1.00  0.00              
ATOM    728  OG1 THR A  45     -11.262  15.673   6.630  1.00  0.00              
ATOM    729  CG2 THR A  45      -9.276  16.656   5.680  1.00  0.00              
ATOM    730  H   THR A  45     -13.001  15.578   4.476  1.00  0.00              
ATOM    731  HA  THR A  45     -11.679  18.015   5.330  1.00  0.00              
ATOM    732  HB  THR A  45     -10.554  15.209   4.751  1.00  0.00              
ATOM    733  HG1 THR A  45     -11.952  15.030   6.449  1.00  0.00              
ATOM    734 1HG2 THR A  45      -8.661  15.900   6.168  1.00  0.00              
ATOM    735 2HG2 THR A  45      -8.808  16.956   4.743  1.00  0.00              
ATOM    736 3HG2 THR A  45      -9.371  17.523   6.333  1.00  0.00              
ATOM    737  N   ALA A  46     -10.876  16.876   2.389  1.00  0.00              
ATOM    738  CA  ALA A  46     -10.294  17.288   1.115  1.00  0.00              
ATOM    739  C   ALA A  46     -10.990  18.537   0.562  1.00  0.00              
ATOM    740  O   ALA A  46     -10.325  19.427   0.012  1.00  0.00              
ATOM    741  CB  ALA A  46     -10.360  16.155   0.105  1.00  0.00              
ATOM    742  H   ALA A  46     -11.324  15.973   2.457  1.00  0.00              
ATOM    743  HA  ALA A  46      -9.248  17.543   1.288  1.00  0.00              
ATOM    744 1HB  ALA A  46      -9.921  16.482  -0.838  1.00  0.00              
ATOM    745 2HB  ALA A  46      -9.806  15.296   0.485  1.00  0.00              
ATOM    746 3HB  ALA A  46     -11.399  15.873  -0.058  1.00  0.00              
ATOM    747  N   PHE A  47     -12.316  18.604   0.692  1.00  0.00              
ATOM    748  CA  PHE A  47     -13.058  19.763   0.223  1.00  0.00              
ATOM    749  C   PHE A  47     -12.685  20.981   1.056  1.00  0.00              
ATOM    750  O   PHE A  47     -12.581  22.112   0.546  1.00  0.00              
ATOM    751  CB  PHE A  47     -14.565  19.512   0.304  1.00  0.00              
ATOM    752  CG  PHE A  47     -15.092  18.630  -0.791  1.00  0.00              
ATOM    753  CD1 PHE A  47     -14.234  18.079  -1.731  1.00  0.00              
ATOM    754  CD2 PHE A  47     -16.447  18.349  -0.885  1.00  0.00              
ATOM    755  CE1 PHE A  47     -14.718  17.266  -2.740  1.00  0.00              
ATOM    756  CE2 PHE A  47     -16.933  17.537  -1.891  1.00  0.00              
ATOM    757  CZ  PHE A  47     -16.067  16.995  -2.819  1.00  0.00              
ATOM    758  H   PHE A  47     -12.817  17.840   1.122  1.00  0.00              
ATOM    759  HA  PHE A  47     -12.820  19.924  -0.829  1.00  0.00              
ATOM    760 1HB  PHE A  47     -14.806  19.049   1.260  1.00  0.00              
ATOM    761 2HB  PHE A  47     -15.095  20.463   0.259  1.00  0.00              
ATOM    762  HD1 PHE A  47     -13.167  18.292  -1.668  1.00  0.00              
ATOM    763  HD2 PHE A  47     -17.131  18.777  -0.151  1.00  0.00              
ATOM    764  HE1 PHE A  47     -14.032  16.840  -3.472  1.00  0.00              
ATOM    765  HE2 PHE A  47     -18.000  17.323  -1.952  1.00  0.00              
ATOM    766  HZ  PHE A  47     -16.450  16.356  -3.614  1.00  0.00              
ATOM    767  N   GLN A  48     -12.509  20.745   2.350  1.00  0.00              
ATOM    768  CA  GLN A  48     -12.167  21.814   3.263  1.00  0.00              
ATOM    769  C   GLN A  48     -10.818  22.419   2.906  1.00  0.00              
ATOM    770  O   GLN A  48     -10.662  23.630   2.914  1.00  0.00              
ATOM    771  CB  GLN A  48     -12.152  21.302   4.706  1.00  0.00              
ATOM    772  CG  GLN A  48     -11.900  22.380   5.746  1.00  0.00              
ATOM    773  CD  GLN A  48     -13.035  23.382   5.829  1.00  0.00              
ATOM    774  OE1 GLN A  48     -14.205  23.007   5.951  1.00  0.00              
ATOM    775  NE2 GLN A  48     -12.697  24.665   5.762  1.00  0.00              
ATOM    776  H   GLN A  48     -12.615  19.807   2.709  1.00  0.00              
ATOM    777  HA  GLN A  48     -12.923  22.595   3.180  1.00  0.00              
ATOM    778 1HB  GLN A  48     -13.108  20.831   4.935  1.00  0.00              
ATOM    779 2HB  GLN A  48     -11.378  20.542   4.814  1.00  0.00              
ATOM    780 1HG  GLN A  48     -11.788  21.909   6.723  1.00  0.00              
ATOM    781 2HG  GLN A  48     -10.988  22.917   5.484  1.00  0.00              
ATOM    782 1HE2 GLN A  48     -13.404  25.372   5.811  1.00  0.00              
ATOM    783 2HE2 GLN A  48     -11.737  24.925   5.663  1.00  0.00              
ATOM    784  N   GLY A  49      -9.831  21.575   2.615  1.00  0.00              
ATOM    785  CA  GLY A  49      -8.503  22.046   2.253  1.00  0.00              
ATOM    786  C   GLY A  49      -8.547  22.873   0.991  1.00  0.00              
ATOM    787  O   GLY A  49      -7.960  23.958   0.914  1.00  0.00              
ATOM    788  H   GLY A  49     -10.009  20.581   2.645  1.00  0.00              
ATOM    789 1HA  GLY A  49      -8.093  22.640   3.070  1.00  0.00              
ATOM    790 2HA  GLY A  49      -7.840  21.193   2.113  1.00  0.00              
ATOM    791  N   MET A  50      -9.254  22.361  -0.012  1.00  0.00              
ATOM    792  CA  MET A  50      -9.370  23.059  -1.284  1.00  0.00              
ATOM    793  C   MET A  50     -10.143  24.359  -1.119  1.00  0.00              
ATOM    794  O   MET A  50      -9.844  25.354  -1.777  1.00  0.00              
ATOM    795  CB  MET A  50     -10.045  22.163  -2.320  1.00  0.00              
ATOM    796  CG  MET A  50      -9.181  21.011  -2.815  1.00  0.00              
ATOM    797  SD  MET A  50      -9.934  20.116  -4.188  1.00  0.00              
ATOM    798  CE  MET A  50     -11.156  19.135  -3.322  1.00  0.00              
ATOM    799  H   MET A  50      -9.719  21.472   0.106  1.00  0.00              
ATOM    800  HA  MET A  50      -8.368  23.290  -1.645  1.00  0.00              
ATOM    801 1HB  MET A  50     -10.955  21.739  -1.898  1.00  0.00              
ATOM    802 2HB  MET A  50     -10.333  22.760  -3.186  1.00  0.00              
ATOM    803 1HG  MET A  50      -8.215  21.395  -3.142  1.00  0.00              
ATOM    804 2HG  MET A  50      -9.009  20.309  -1.999  1.00  0.00              
ATOM    805 1HE  MET A  50     -11.707  18.525  -4.038  1.00  0.00              
ATOM    806 2HE  MET A  50     -10.658  18.487  -2.599  1.00  0.00              
ATOM    807 3HE  MET A  50     -11.849  19.795  -2.800  1.00  0.00              
ATOM    808  N   LEU A  51     -11.151  24.339  -0.252  1.00  0.00              
ATOM    809  CA  LEU A  51     -11.876  25.550   0.101  1.00  0.00              
ATOM    810  C   LEU A  51     -10.948  26.634   0.670  1.00  0.00              
ATOM    811  O   LEU A  51     -11.017  27.810   0.302  1.00  0.00              
ATOM    812  CB  LEU A  51     -12.973  25.219   1.121  1.00  0.00              
ATOM    813  CG  LEU A  51     -13.761  26.418   1.664  1.00  0.00              
ATOM    814  CD1 LEU A  51     -14.494  27.104   0.519  1.00  0.00              
ATOM    815  CD2 LEU A  51     -14.735  25.943   2.731  1.00  0.00              
ATOM    816  H   LEU A  51     -11.420  23.463   0.173  1.00  0.00              
ATOM    817  HA  LEU A  51     -12.345  25.946  -0.799  1.00  0.00              
ATOM    818 1HB  LEU A  51     -13.685  24.538   0.656  1.00  0.00              
ATOM    819 2HB  LEU A  51     -12.516  24.710   1.970  1.00  0.00              
ATOM    820  HG  LEU A  51     -13.070  27.140   2.098  1.00  0.00              
ATOM    821 1HD1 LEU A  51     -15.054  27.956   0.905  1.00  0.00              
ATOM    822 2HD1 LEU A  51     -13.772  27.450  -0.220  1.00  0.00              
ATOM    823 3HD1 LEU A  51     -15.182  26.400   0.054  1.00  0.00              
ATOM    824 1HD2 LEU A  51     -15.295  26.796   3.118  1.00  0.00              
ATOM    825 2HD2 LEU A  51     -15.428  25.222   2.298  1.00  0.00              
ATOM    826 3HD2 LEU A  51     -14.183  25.473   3.545  1.00  0.00              
ATOM    827  N   ARG A  52     -10.081  26.221   1.580  1.00  0.00              
ATOM    828  CA  ARG A  52      -9.157  27.137   2.210  1.00  0.00              
ATOM    829  C   ARG A  52      -8.193  27.670   1.174  1.00  0.00              
ATOM    830  O   ARG A  52      -7.797  28.831   1.223  1.00  0.00              
ATOM    831  CB  ARG A  52      -8.386  26.452   3.329  1.00  0.00              
ATOM    832  CG  ARG A  52      -9.212  26.111   4.559  1.00  0.00              
ATOM    833  CD  ARG A  52      -8.414  25.369   5.568  1.00  0.00              
ATOM    834  NE  ARG A  52      -9.200  25.038   6.745  1.00  0.00              
ATOM    835  CZ  ARG A  52      -8.774  24.255   7.755  1.00  0.00              
ATOM    836  NH1 ARG A  52      -7.569  23.731   7.716  1.00  0.00              
ATOM    837  NH2 ARG A  52      -9.567  24.013   8.784  1.00  0.00              
ATOM    838  H   ARG A  52     -10.062  25.246   1.842  1.00  0.00              
ATOM    839  HA  ARG A  52      -9.727  27.956   2.648  1.00  0.00              
ATOM    840 1HB  ARG A  52      -7.951  25.526   2.956  1.00  0.00              
ATOM    841 2HB  ARG A  52      -7.565  27.094   3.650  1.00  0.00              
ATOM    842 1HG  ARG A  52      -9.578  27.029   5.018  1.00  0.00              
ATOM    843 2HG  ARG A  52     -10.059  25.489   4.267  1.00  0.00              
ATOM    844 1HD  ARG A  52      -8.047  24.441   5.131  1.00  0.00              
ATOM    845 2HD  ARG A  52      -7.569  25.980   5.883  1.00  0.00              
ATOM    846  HE  ARG A  52     -10.133  25.423   6.811  1.00  0.00              
ATOM    847 1HH1 ARG A  52      -6.962  23.916   6.930  1.00  0.00              
ATOM    848 2HH1 ARG A  52      -7.249  23.144   8.473  1.00  0.00              
ATOM    849 1HH2 ARG A  52     -10.493  24.416   8.814  1.00  0.00              
ATOM    850 2HH2 ARG A  52      -9.247  23.427   9.540  1.00  0.00              
ATOM    851  N   LYS A  53      -7.805  26.823   0.232  1.00  0.00              
ATOM    852  CA  LYS A  53      -6.923  27.264  -0.842  1.00  0.00              
ATOM    853  C   LYS A  53      -7.675  28.049  -1.907  1.00  0.00              
ATOM    854  O   LYS A  53      -7.072  28.815  -2.648  1.00  0.00              
ATOM    855  CB  LYS A  53      -6.218  26.065  -1.479  1.00  0.00              
ATOM    856  CG  LYS A  53      -5.246  25.344  -0.555  1.00  0.00              
ATOM    857  CD  LYS A  53      -4.136  26.273  -0.087  1.00  0.00              
ATOM    858  CE  LYS A  53      -3.147  25.546   0.812  1.00  0.00              
ATOM    859  NZ  LYS A  53      -2.098  26.461   1.340  1.00  0.00              
ATOM    860  H   LYS A  53      -8.118  25.863   0.249  1.00  0.00              
ATOM    861  HA  LYS A  53      -6.169  27.930  -0.419  1.00  0.00              
ATOM    862 1HB  LYS A  53      -6.962  25.341  -1.812  1.00  0.00              
ATOM    863 2HB  LYS A  53      -5.664  26.394  -2.358  1.00  0.00              
ATOM    864 1HG  LYS A  53      -5.783  24.965   0.315  1.00  0.00              
ATOM    865 2HG  LYS A  53      -4.803  24.499  -1.082  1.00  0.00              
ATOM    866 1HD  LYS A  53      -3.604  26.670  -0.952  1.00  0.00              
ATOM    867 2HD  LYS A  53      -4.569  27.107   0.466  1.00  0.00              
ATOM    868 1HE  LYS A  53      -3.678  25.100   1.652  1.00  0.00              
ATOM    869 2HE  LYS A  53      -2.664  24.747   0.250  1.00  0.00              
ATOM    870 1HZ  LYS A  53      -1.464  25.941   1.930  1.00  0.00              
ATOM    871 2HZ  LYS A  53      -1.586  26.866   0.570  1.00  0.00              
ATOM    872 3HZ  LYS A  53      -2.533  27.196   1.880  1.00  0.00              
ATOM    873  N   LEU A  54      -8.990  27.855  -1.994  1.00  0.00              
ATOM    874  CA  LEU A  54      -9.809  28.652  -2.916  1.00  0.00              
ATOM    875  C   LEU A  54      -9.846  30.132  -2.555  1.00  0.00              
ATOM    876  O   LEU A  54      -9.881  30.985  -3.445  1.00  0.00              
ATOM    877  CB  LEU A  54     -11.242  28.107  -2.943  1.00  0.00              
ATOM    878  CG  LEU A  54     -12.154  28.687  -4.031  1.00  0.00              
ATOM    879  CD1 LEU A  54     -11.554  28.404  -5.402  1.00  0.00              
ATOM    880  CD2 LEU A  54     -13.543  28.079  -3.907  1.00  0.00              
ATOM    881  H   LEU A  54      -9.435  27.152  -1.422  1.00  0.00              
ATOM    882  HA  LEU A  54      -9.362  28.602  -3.908  1.00  0.00              
ATOM    883 1HB  LEU A  54     -11.200  27.028  -3.086  1.00  0.00              
ATOM    884 2HB  LEU A  54     -11.709  28.307  -1.978  1.00  0.00              
ATOM    885  HG  LEU A  54     -12.220  29.769  -3.913  1.00  0.00              
ATOM    886 1HD1 LEU A  54     -12.202  28.816  -6.175  1.00  0.00              
ATOM    887 2HD1 LEU A  54     -10.569  28.866  -5.470  1.00  0.00              
ATOM    888 3HD1 LEU A  54     -11.461  27.328  -5.543  1.00  0.00              
ATOM    889 1HD2 LEU A  54     -14.192  28.492  -4.680  1.00  0.00              
ATOM    890 2HD2 LEU A  54     -13.479  26.997  -4.026  1.00  0.00              
ATOM    891 3HD2 LEU A  54     -13.956  28.312  -2.925  1.00  0.00              
ATOM    892  N   ASP A  55      -9.856  30.441  -1.262  1.00  0.00              
ATOM    893  CA  ASP A  55      -9.690  31.824  -0.838  1.00  0.00              
ATOM    894  C   ASP A  55     -10.866  32.610  -1.396  1.00  0.00              
ATOM    895  O   ASP A  55     -10.740  33.768  -1.816  1.00  0.00              
ATOM    896  CB  ASP A  55      -8.365  32.410  -1.332  1.00  0.00              
ATOM    897  CG  ASP A  55      -7.149  31.721  -0.725  1.00  0.00              
ATOM    898  OD1 ASP A  55      -7.098  31.598   0.475  1.00  0.00              
ATOM    899  OD2 ASP A  55      -6.285  31.324  -1.469  1.00  0.00              
ATOM    900  H   ASP A  55      -9.979  29.723  -0.562  1.00  0.00              
ATOM    901  HA  ASP A  55      -9.664  31.851   0.252  1.00  0.00              
ATOM    902 1HB  ASP A  55      -8.310  32.323  -2.417  1.00  0.00              
ATOM    903 2HB  ASP A  55      -8.322  33.472  -1.086  1.00  0.00              
ATOM    904  N   ILE A  56     -12.015  31.953  -1.423  1.00  0.00              
ATOM    905  CA  ILE A  56     -13.232  32.603  -1.870  1.00  0.00              
ATOM    906  C   ILE A  56     -13.539  33.755  -0.903  1.00  0.00              
ATOM    907  O   ILE A  56     -13.699  33.533   0.299  1.00  0.00              
ATOM    908  CB  ILE A  56     -14.396  31.581  -1.964  1.00  0.00              
ATOM    909  CG1 ILE A  56     -15.585  32.195  -2.694  1.00  0.00              
ATOM    910  CG2 ILE A  56     -14.794  31.069  -0.585  1.00  0.00              
ATOM    911  CD1 ILE A  56     -16.605  31.183  -3.109  1.00  0.00              
ATOM    912  H   ILE A  56     -12.052  30.987  -1.131  1.00  0.00              
ATOM    913  HA  ILE A  56     -13.057  33.021  -2.860  1.00  0.00              
ATOM    914  HB  ILE A  56     -14.087  30.732  -2.573  1.00  0.00              
ATOM    915 1HG1 ILE A  56     -16.066  32.930  -2.051  1.00  0.00              
ATOM    916 2HG1 ILE A  56     -15.235  32.719  -3.584  1.00  0.00              
ATOM    917 1HG2 ILE A  56     -15.612  30.356  -0.683  1.00  0.00              
ATOM    918 2HG2 ILE A  56     -13.940  30.580  -0.118  1.00  0.00              
ATOM    919 3HG2 ILE A  56     -15.116  31.907   0.035  1.00  0.00              
ATOM    920 1HD1 ILE A  56     -17.426  31.683  -3.624  1.00  0.00              
ATOM    921 2HD1 ILE A  56     -16.146  30.456  -3.780  1.00  0.00              
ATOM    922 3HD1 ILE A  56     -16.990  30.671  -2.228  1.00  0.00              
ATOM    923  N   LYS A  57     -13.593  34.981  -1.427  1.00  0.00              
ATOM    924  CA  LYS A  57     -13.890  36.162  -0.604  1.00  0.00              
ATOM    925  C   LYS A  57     -15.385  36.476  -0.413  1.00  0.00              
ATOM    926  O   LYS A  57     -15.773  37.071   0.594  1.00  0.00              
ATOM    927  CB  LYS A  57     -13.195  37.384  -1.207  1.00  0.00              
ATOM    928  CG  LYS A  57     -11.674  37.346  -1.127  1.00  0.00              
ATOM    929  CD  LYS A  57     -11.057  38.593  -1.743  1.00  0.00              
ATOM    930  CE  LYS A  57      -9.538  38.557  -1.662  1.00  0.00              
ATOM    931  NZ  LYS A  57      -8.919  39.753  -2.295  1.00  0.00              
ATOM    932  H   LYS A  57     -13.425  35.100  -2.416  1.00  0.00              
ATOM    933  HA  LYS A  57     -13.547  35.970   0.414  1.00  0.00              
ATOM    934 1HB  LYS A  57     -13.472  37.479  -2.257  1.00  0.00              
ATOM    935 2HB  LYS A  57     -13.534  38.285  -0.695  1.00  0.00              
ATOM    936 1HG  LYS A  57     -11.366  37.276  -0.083  1.00  0.00              
ATOM    937 2HG  LYS A  57     -11.304  36.468  -1.656  1.00  0.00              
ATOM    938 1HD  LYS A  57     -11.355  38.667  -2.789  1.00  0.00              
ATOM    939 2HD  LYS A  57     -11.419  39.476  -1.216  1.00  0.00              
ATOM    940 1HE  LYS A  57      -9.231  38.514  -0.618  1.00  0.00              
ATOM    941 2HE  LYS A  57      -9.168  37.664  -2.164  1.00  0.00              
ATOM    942 1HZ  LYS A  57      -7.913  39.691  -2.221  1.00  0.00              
ATOM    943 2HZ  LYS A  57      -9.183  39.793  -3.270  1.00  0.00              
ATOM    944 3HZ  LYS A  57      -9.240  40.588  -1.826  1.00  0.00              
ATOM    945  N   ASN A  58     -16.213  36.088  -1.381  1.00  0.00              
ATOM    946  CA  ASN A  58     -17.651  36.361  -1.328  1.00  0.00              
ATOM    947  C   ASN A  58     -18.435  35.492  -2.308  1.00  0.00              
ATOM    948  O   ASN A  58     -17.855  34.675  -3.032  1.00  0.00              
ATOM    949  CB  ASN A  58     -17.921  37.830  -1.594  1.00  0.00              
ATOM    950  CG  ASN A  58     -17.378  38.287  -2.919  1.00  0.00              
ATOM    951  OD1 ASN A  58     -17.748  37.755  -3.972  1.00  0.00              
ATOM    952  ND2 ASN A  58     -16.507  39.264  -2.889  1.00  0.00              
ATOM    953  H   ASN A  58     -15.835  35.591  -2.175  1.00  0.00              
ATOM    954  HA  ASN A  58     -18.008  36.141  -0.321  1.00  0.00              
ATOM    955 1HB  ASN A  58     -18.996  38.013  -1.572  1.00  0.00              
ATOM    956 2HB  ASN A  58     -17.471  38.432  -0.804  1.00  0.00              
ATOM    957 1HD2 ASN A  58     -16.112  39.609  -3.741  1.00  0.00              
ATOM    958 2HD2 ASN A  58     -16.237  39.665  -2.014  1.00  0.00              
ATOM    959  N   GLU A  59     -19.750  35.698  -2.343  1.00  0.00              
ATOM    960  CA  GLU A  59     -20.643  34.921  -3.197  1.00  0.00              
ATOM    961  C   GLU A  59     -20.390  35.128  -4.691  1.00  0.00              
ATOM    962  O   GLU A  59     -20.834  34.332  -5.510  1.00  0.00              
ATOM    963  CB  GLU A  59     -22.097  35.271  -2.875  1.00  0.00              
ATOM    964  CG  GLU A  59     -22.490  36.702  -3.216  1.00  0.00              
ATOM    965  CD  GLU A  59     -22.190  37.671  -2.106  1.00  0.00              
ATOM    966  OE1 GLU A  59     -21.416  37.335  -1.242  1.00  0.00              
ATOM    967  OE2 GLU A  59     -22.737  38.748  -2.121  1.00  0.00              
ATOM    968  H   GLU A  59     -20.138  36.422  -1.755  1.00  0.00              
ATOM    969  HA  GLU A  59     -20.464  33.861  -3.011  1.00  0.00              
ATOM    970 1HB  GLU A  59     -22.762  34.603  -3.422  1.00  0.00              
ATOM    971 2HB  GLU A  59     -22.282  35.118  -1.812  1.00  0.00              
ATOM    972 1HG  GLU A  59     -21.949  37.013  -4.109  1.00  0.00              
ATOM    973 2HG  GLU A  59     -23.555  36.732  -3.440  1.00  0.00              
ATOM    974  N   ASP A  60     -19.677  36.194  -5.040  1.00  0.00              
ATOM    975  CA  ASP A  60     -19.330  36.442  -6.429  1.00  0.00              
ATOM    976  C   ASP A  60     -17.893  36.081  -6.777  1.00  0.00              
ATOM    977  O   ASP A  60     -17.460  36.300  -7.909  1.00  0.00              
ATOM    978  CB  ASP A  60     -19.572  37.915  -6.767  1.00  0.00              
ATOM    979  CG  ASP A  60     -21.044  38.301  -6.713  1.00  0.00              
ATOM    980  OD1 ASP A  60     -21.863  37.498  -7.093  1.00  0.00              
ATOM    981  OD2 ASP A  60     -21.336  39.395  -6.293  1.00  0.00              
ATOM    982  H   ASP A  60     -19.369  36.845  -4.332  1.00  0.00              
ATOM    983  HA  ASP A  60     -19.957  35.812  -7.061  1.00  0.00              
ATOM    984 1HB  ASP A  60     -19.021  38.544  -6.067  1.00  0.00              
ATOM    985 2HB  ASP A  60     -19.192  38.127  -7.766  1.00  0.00              
ATOM    986  N   ASP A  61     -17.149  35.536  -5.819  1.00  0.00              
ATOM    987  CA  ASP A  61     -15.749  35.188  -6.076  1.00  0.00              
ATOM    988  C   ASP A  61     -15.646  33.756  -6.605  1.00  0.00              
ATOM    989  O   ASP A  61     -14.960  32.910  -6.036  1.00  0.00              
ATOM    990  CB  ASP A  61     -14.866  35.407  -4.838  1.00  0.00              
ATOM    991  CG  ASP A  61     -13.374  35.267  -5.145  1.00  0.00              
ATOM    992  OD1 ASP A  61     -13.018  35.272  -6.348  1.00  0.00              
ATOM    993  OD2 ASP A  61     -12.553  35.158  -4.196  1.00  0.00              
ATOM    994  H   ASP A  61     -17.540  35.358  -4.905  1.00  0.00              
ATOM    995  HA  ASP A  61     -15.374  35.830  -6.874  1.00  0.00              
ATOM    996 1HB  ASP A  61     -15.049  36.403  -4.432  1.00  0.00              
ATOM    997 2HB  ASP A  61     -15.135  34.685  -4.067  1.00  0.00              
ATOM    998  N   VAL A  62     -16.329  33.504  -7.714  1.00  0.00              
ATOM    999  CA  VAL A  62     -16.364  32.186  -8.326  1.00  0.00              
ATOM   1000  C   VAL A  62     -15.424  32.055  -9.532  1.00  0.00              
ATOM   1001  O   VAL A  62     -15.305  30.983 -10.125  1.00  0.00              
ATOM   1002  CB  VAL A  62     -17.803  31.864  -8.771  1.00  0.00              
ATOM   1003  CG1 VAL A  62     -18.748  31.895  -7.579  1.00  0.00              
ATOM   1004  CG2 VAL A  62     -18.248  32.852  -9.839  1.00  0.00              
ATOM   1005  H   VAL A  62     -16.841  34.260  -8.145  1.00  0.00              
ATOM   1006  HA  VAL A  62     -16.009  31.456  -7.597  1.00  0.00              
ATOM   1007  HB  VAL A  62     -17.830  30.852  -9.177  1.00  0.00              
ATOM   1008 1HG1 VAL A  62     -19.760  31.664  -7.912  1.00  0.00              
ATOM   1009 2HG1 VAL A  62     -18.431  31.155  -6.845  1.00  0.00              
ATOM   1010 3HG1 VAL A  62     -18.732  32.886  -7.128  1.00  0.00              
ATOM   1011 1HG2 VAL A  62     -19.266  32.617 -10.149  1.00  0.00              
ATOM   1012 2HG2 VAL A  62     -18.215  33.864  -9.434  1.00  0.00              
ATOM   1013 3HG2 VAL A  62     -17.582  32.783 -10.699  1.00  0.00              
ATOM   1014  N   LYS A  63     -14.751  33.141  -9.889  1.00  0.00              
ATOM   1015  CA  LYS A  63     -13.871  33.146 -11.061  1.00  0.00              
ATOM   1016  C   LYS A  63     -12.611  32.314 -10.840  1.00  0.00              
ATOM   1017  O   LYS A  63     -12.094  31.689 -11.757  1.00  0.00              
ATOM   1018  CB  LYS A  63     -13.486  34.579 -11.429  1.00  0.00              
ATOM   1019  CG  LYS A  63     -14.630  35.413 -11.991  1.00  0.00              
ATOM   1020  CD  LYS A  63     -14.174  36.826 -12.321  1.00  0.00              
ATOM   1021  CE  LYS A  63     -15.316  37.661 -12.882  1.00  0.00              
ATOM   1022  NZ  LYS A  63     -14.893  39.057 -13.174  1.00  0.00              
ATOM   1023  H   LYS A  63     -14.846  33.984  -9.342  1.00  0.00              
ATOM   1024  HA  LYS A  63     -14.409  32.703 -11.899  1.00  0.00              
ATOM   1025 1HB  LYS A  63     -13.102  35.091 -10.546  1.00  0.00              
ATOM   1026 2HB  LYS A  63     -12.688  34.563 -12.171  1.00  0.00              
ATOM   1027 1HG  LYS A  63     -15.012  34.942 -12.898  1.00  0.00              
ATOM   1028 2HG  LYS A  63     -15.437  35.462 -11.261  1.00  0.00              
ATOM   1029 1HD  LYS A  63     -13.793  37.306 -11.419  1.00  0.00              
ATOM   1030 2HD  LYS A  63     -13.371  36.787 -13.057  1.00  0.00              
ATOM   1031 1HE  LYS A  63     -15.682  37.205 -13.801  1.00  0.00              
ATOM   1032 2HE  LYS A  63     -16.135  37.686 -12.163  1.00  0.00              
ATOM   1033 1HZ  LYS A  63     -15.677  39.577 -13.542  1.00  0.00              
ATOM   1034 2HZ  LYS A  63     -14.569  39.496 -12.323  1.00  0.00              
ATOM   1035 3HZ  LYS A  63     -14.147  39.049 -13.854  1.00  0.00              
ATOM   1036  N   SER A  64     -12.108  32.322  -9.616  1.00  0.00              
ATOM   1037  CA  SER A  64     -10.971  31.496  -9.278  1.00  0.00              
ATOM   1038  C   SER A  64     -11.431  30.049  -9.352  1.00  0.00              
ATOM   1039  O   SER A  64     -10.727  29.185  -9.884  1.00  0.00              
ATOM   1040  CB  SER A  64     -10.446  31.829  -7.895  1.00  0.00              
ATOM   1041  OG  SER A  64      -9.751  33.045  -7.901  1.00  0.00              
ATOM   1042  H   SER A  64     -12.518  32.910  -8.904  1.00  0.00              
ATOM   1043  HA  SER A  64     -10.173  31.696  -9.994  1.00  0.00              
ATOM   1044 1HB  SER A  64     -11.278  31.886  -7.194  1.00  0.00              
ATOM   1045 2HB  SER A  64      -9.786  31.031  -7.555  1.00  0.00              
ATOM   1046  HG  SER A  64      -8.876  32.849  -8.245  1.00  0.00              
ATOM   1047  N   LEU A  65     -12.639  29.793  -8.855  1.00  0.00              
ATOM   1048  CA  LEU A  65     -13.215  28.455  -8.907  1.00  0.00              
ATOM   1049  C   LEU A  65     -13.484  28.010 -10.336  1.00  0.00              
ATOM   1050  O   LEU A  65     -13.364  26.833 -10.657  1.00  0.00              
ATOM   1051  CB  LEU A  65     -14.504  28.385  -8.094  1.00  0.00              
ATOM   1052  CG  LEU A  65     -15.127  26.982  -8.019  1.00  0.00              
ATOM   1053  CD1 LEU A  65     -14.164  25.950  -7.430  1.00  0.00              
ATOM   1054  CD2 LEU A  65     -16.440  26.991  -7.264  1.00  0.00              
ATOM   1055  H   LEU A  65     -13.169  30.540  -8.431  1.00  0.00              
ATOM   1056  HA  LEU A  65     -12.500  27.754  -8.480  1.00  0.00              
ATOM   1057 1HB  LEU A  65     -14.295  28.724  -7.081  1.00  0.00              
ATOM   1058 2HB  LEU A  65     -15.233  29.063  -8.539  1.00  0.00              
ATOM   1059  HG  LEU A  65     -15.315  26.612  -9.027  1.00  0.00              
ATOM   1060 1HD1 LEU A  65     -14.651  24.975  -7.398  1.00  0.00              
ATOM   1061 2HD1 LEU A  65     -13.272  25.889  -8.053  1.00  0.00              
ATOM   1062 3HD1 LEU A  65     -13.883  26.248  -6.421  1.00  0.00              
ATOM   1063 1HD2 LEU A  65     -16.849  25.981  -7.233  1.00  0.00              
ATOM   1064 2HD2 LEU A  65     -16.273  27.346  -6.247  1.00  0.00              
ATOM   1065 3HD2 LEU A  65     -17.145  27.653  -7.768  1.00  0.00              
ATOM   1066  N   SER A  66     -13.863  28.954 -11.188  1.00  0.00              
ATOM   1067  CA  SER A  66     -14.180  28.644 -12.583  1.00  0.00              
ATOM   1068  C   SER A  66     -12.968  28.131 -13.300  1.00  0.00              
ATOM   1069  O   SER A  66     -13.066  27.280 -14.177  1.00  0.00              
ATOM   1070  CB  SER A  66     -14.710  29.872 -13.297  1.00  0.00              
ATOM   1071  OG  SER A  66     -13.709  30.844 -13.434  1.00  0.00              
ATOM   1072  H   SER A  66     -13.934  29.909 -10.867  1.00  0.00              
ATOM   1073  HA  SER A  66     -14.957  27.879 -12.599  1.00  0.00              
ATOM   1074 1HB  SER A  66     -15.082  29.588 -14.281  1.00  0.00              
ATOM   1075 2HB  SER A  66     -15.547  30.286 -12.738  1.00  0.00              
ATOM   1076  HG  SER A  66     -14.118  31.582 -13.892  1.00  0.00              
ATOM   1077  N   ARG A  67     -11.821  28.670 -12.920  1.00  0.00              
ATOM   1078  CA  ARG A  67     -10.549  28.221 -13.446  1.00  0.00              
ATOM   1079  C   ARG A  67     -10.360  26.782 -13.005  1.00  0.00              
ATOM   1080  O   ARG A  67     -10.034  25.915 -13.803  1.00  0.00              
ATOM   1081  CB  ARG A  67      -9.399  29.083 -12.945  1.00  0.00              
ATOM   1082  CG  ARG A  67      -9.359  30.490 -13.519  1.00  0.00              
ATOM   1083  CD  ARG A  67      -8.213  31.269 -12.984  1.00  0.00              
ATOM   1084  NE  ARG A  67      -8.156  32.608 -13.547  1.00  0.00              
ATOM   1085  CZ  ARG A  67      -7.275  33.557 -13.177  1.00  0.00              
ATOM   1086  NH1 ARG A  67      -6.383  33.300 -12.246  1.00  0.00              
ATOM   1087  NH2 ARG A  67      -7.305  34.748 -13.751  1.00  0.00              
ATOM   1088  H   ARG A  67     -11.836  29.419 -12.242  1.00  0.00              
ATOM   1089  HA  ARG A  67     -10.563  28.333 -14.530  1.00  0.00              
ATOM   1090 1HB  ARG A  67      -9.455  29.170 -11.861  1.00  0.00              
ATOM   1091 2HB  ARG A  67      -8.451  28.601 -13.186  1.00  0.00              
ATOM   1092 1HG  ARG A  67      -9.262  30.439 -14.604  1.00  0.00              
ATOM   1093 2HG  ARG A  67     -10.280  31.015 -13.262  1.00  0.00              
ATOM   1094 1HD  ARG A  67      -8.307  31.358 -11.902  1.00  0.00              
ATOM   1095 2HD  ARG A  67      -7.281  30.758 -13.226  1.00  0.00              
ATOM   1096  HE  ARG A  67      -8.827  32.844 -14.267  1.00  0.00              
ATOM   1097 1HH1 ARG A  67      -6.360  32.390 -11.807  1.00  0.00              
ATOM   1098 2HH1 ARG A  67      -5.722  34.011 -11.969  1.00  0.00              
ATOM   1099 1HH2 ARG A  67      -7.990  34.946 -14.467  1.00  0.00              
ATOM   1100 2HH2 ARG A  67      -6.645  35.458 -13.474  1.00  0.00              
ATOM   1101  N   VAL A  68     -10.582  26.525 -11.724  1.00  0.00              
ATOM   1102  CA  VAL A  68     -10.460  25.163 -11.208  1.00  0.00              
ATOM   1103  C   VAL A  68     -11.338  24.196 -11.982  1.00  0.00              
ATOM   1104  O   VAL A  68     -10.875  23.160 -12.443  1.00  0.00              
ATOM   1105  CB  VAL A  68     -10.849  25.118  -9.718  1.00  0.00              
ATOM   1106  CG1 VAL A  68     -10.942  23.679  -9.235  1.00  0.00              
ATOM   1107  CG2 VAL A  68      -9.836  25.899  -8.895  1.00  0.00              
ATOM   1108  H   VAL A  68     -10.839  27.270 -11.091  1.00  0.00              
ATOM   1109  HA  VAL A  68      -9.430  24.833 -11.343  1.00  0.00              
ATOM   1110  HB  VAL A  68     -11.837  25.562  -9.596  1.00  0.00              
ATOM   1111 1HG1 VAL A  68     -11.218  23.665  -8.180  1.00  0.00              
ATOM   1112 2HG1 VAL A  68     -11.698  23.149  -9.814  1.00  0.00              
ATOM   1113 3HG1 VAL A  68      -9.976  23.189  -9.363  1.00  0.00              
ATOM   1114 1HG2 VAL A  68     -10.118  25.864  -7.843  1.00  0.00              
ATOM   1115 2HG2 VAL A  68      -8.847  25.459  -9.021  1.00  0.00              
ATOM   1116 3HG2 VAL A  68      -9.817  26.937  -9.230  1.00  0.00              
ATOM   1117  N   MET A  69     -12.606  24.540 -12.141  1.00  0.00              
ATOM   1118  CA  MET A  69     -13.548  23.643 -12.793  1.00  0.00              
ATOM   1119  C   MET A  69     -13.194  23.370 -14.236  1.00  0.00              
ATOM   1120  O   MET A  69     -13.479  22.291 -14.756  1.00  0.00              
ATOM   1121  CB  MET A  69     -14.960  24.217 -12.705  1.00  0.00              
ATOM   1122  CG  MET A  69     -15.544  24.242 -11.300  1.00  0.00              
ATOM   1123  SD  MET A  69     -17.299  24.657 -11.283  1.00  0.00              
ATOM   1124  CE  MET A  69     -17.232  26.422 -11.573  1.00  0.00              
ATOM   1125  H   MET A  69     -12.932  25.436 -11.807  1.00  0.00              
ATOM   1126  HA  MET A  69     -13.536  22.688 -12.268  1.00  0.00              
ATOM   1127 1HB  MET A  69     -14.961  25.238 -13.085  1.00  0.00              
ATOM   1128 2HB  MET A  69     -15.631  23.633 -13.336  1.00  0.00              
ATOM   1129 1HG  MET A  69     -15.416  23.264 -10.836  1.00  0.00              
ATOM   1130 2HG  MET A  69     -15.010  24.977 -10.697  1.00  0.00              
ATOM   1131 1HE  MET A  69     -18.245  26.826 -11.590  1.00  0.00              
ATOM   1132 2HE  MET A  69     -16.663  26.901 -10.775  1.00  0.00              
ATOM   1133 3HE  MET A  69     -16.748  26.615 -12.531  1.00  0.00              
ATOM   1134  N   ILE A  70     -12.586  24.343 -14.899  1.00  0.00              
ATOM   1135  CA  ILE A  70     -12.152  24.104 -16.267  1.00  0.00              
ATOM   1136  C   ILE A  70     -10.930  23.182 -16.339  1.00  0.00              
ATOM   1137  O   ILE A  70     -10.870  22.314 -17.193  1.00  0.00              
ATOM   1138  CB  ILE A  70     -11.830  25.436 -16.968  1.00  0.00              
ATOM   1139  CG1 ILE A  70     -13.104  26.265 -17.154  1.00  0.00              
ATOM   1140  CG2 ILE A  70     -11.156  25.183 -18.308  1.00  0.00              
ATOM   1141  CD1 ILE A  70     -12.847  27.700 -17.553  1.00  0.00              
ATOM   1142  H   ILE A  70     -12.416  25.246 -14.480  1.00  0.00              
ATOM   1143  HA  ILE A  70     -12.938  23.558 -16.789  1.00  0.00              
ATOM   1144  HB  ILE A  70     -11.160  26.024 -16.341  1.00  0.00              
ATOM   1145 1HG1 ILE A  70     -13.729  25.804 -17.918  1.00  0.00              
ATOM   1146 2HG1 ILE A  70     -13.675  26.267 -16.225  1.00  0.00              
ATOM   1147 1HG2 ILE A  70     -10.935  26.135 -18.790  1.00  0.00              
ATOM   1148 2HG2 ILE A  70     -10.229  24.633 -18.151  1.00  0.00              
ATOM   1149 3HG2 ILE A  70     -11.821  24.599 -18.945  1.00  0.00              
ATOM   1150 1HD1 ILE A  70     -13.797  28.222 -17.665  1.00  0.00              
ATOM   1151 2HD1 ILE A  70     -12.251  28.191 -16.783  1.00  0.00              
ATOM   1152 3HD1 ILE A  70     -12.307  27.723 -18.499  1.00  0.00              
ATOM   1153  N   HIS A  71      -9.969  23.359 -15.434  1.00  0.00              
ATOM   1154  CA  HIS A  71      -8.767  22.529 -15.454  1.00  0.00              
ATOM   1155  C   HIS A  71      -9.069  21.057 -15.142  1.00  0.00              
ATOM   1156  O   HIS A  71      -8.288  20.165 -15.473  1.00  0.00              
ATOM   1157  CB  HIS A  71      -7.738  23.064 -14.453  1.00  0.00              
ATOM   1158  CG  HIS A  71      -7.081  24.337 -14.889  1.00  0.00              
ATOM   1159  ND1 HIS A  71      -6.335  24.431 -16.046  1.00  0.00              
ATOM   1160  CD2 HIS A  71      -7.056  25.567 -14.324  1.00  0.00              
ATOM   1161  CE1 HIS A  71      -5.881  25.666 -16.173  1.00  0.00              
ATOM   1162  NE2 HIS A  71      -6.304  26.374 -15.142  1.00  0.00              
ATOM   1163  H   HIS A  71     -10.063  24.071 -14.724  1.00  0.00              
ATOM   1164  HA  HIS A  71      -8.368  22.492 -16.467  1.00  0.00              
ATOM   1165 1HB  HIS A  71      -8.222  23.242 -13.492  1.00  0.00              
ATOM   1166 2HB  HIS A  71      -6.961  22.316 -14.295  1.00  0.00              
ATOM   1167  HD1 HIS A  71      -6.217  23.714 -16.733  1.00  0.00              
ATOM   1168  HD2 HIS A  71      -7.497  25.972 -13.413  1.00  0.00              
ATOM   1169  HE1 HIS A  71      -5.266  25.946 -17.029  1.00  0.00              
ATOM   1170  N   VAL A  72     -10.214  20.805 -14.520  1.00  0.00              
ATOM   1171  CA  VAL A  72     -10.651  19.439 -14.246  1.00  0.00              
ATOM   1172  C   VAL A  72     -10.820  18.670 -15.551  1.00  0.00              
ATOM   1173  O   VAL A  72     -10.413  17.513 -15.670  1.00  0.00              
ATOM   1174  CB  VAL A  72     -11.981  19.441 -13.470  1.00  0.00              
ATOM   1175  CG1 VAL A  72     -12.568  18.039 -13.415  1.00  0.00              
ATOM   1176  CG2 VAL A  72     -11.763  19.990 -12.069  1.00  0.00              
ATOM   1177  H   VAL A  72     -10.798  21.575 -14.228  1.00  0.00              
ATOM   1178  HA  VAL A  72      -9.904  18.958 -13.613  1.00  0.00              
ATOM   1179  HB  VAL A  72     -12.698  20.069 -13.999  1.00  0.00              
ATOM   1180 1HG1 VAL A  72     -13.508  18.059 -12.864  1.00  0.00              
ATOM   1181 2HG1 VAL A  72     -12.750  17.681 -14.429  1.00  0.00              
ATOM   1182 3HG1 VAL A  72     -11.868  17.371 -12.913  1.00  0.00              
ATOM   1183 1HG2 VAL A  72     -12.708  19.989 -11.526  1.00  0.00              
ATOM   1184 2HG2 VAL A  72     -11.041  19.365 -11.542  1.00  0.00              
ATOM   1185 3HG2 VAL A  72     -11.382  21.009 -12.132  1.00  0.00              
ATOM   1186  N   PHE A  73     -11.417  19.343 -16.529  1.00  0.00              
ATOM   1187  CA  PHE A  73     -11.865  18.710 -17.754  1.00  0.00              
ATOM   1188  C   PHE A  73     -10.891  18.995 -18.870  1.00  0.00              
ATOM   1189  O   PHE A  73     -11.136  18.678 -20.035  1.00  0.00              
ATOM   1190  CB  PHE A  73     -13.260  19.203 -18.144  1.00  0.00              
ATOM   1191  CG  PHE A  73     -14.346  18.747 -17.211  1.00  0.00              
ATOM   1192  CD1 PHE A  73     -15.127  19.669 -16.530  1.00  0.00              
ATOM   1193  CD2 PHE A  73     -14.588  17.396 -17.012  1.00  0.00              
ATOM   1194  CE1 PHE A  73     -16.126  19.251 -15.672  1.00  0.00              
ATOM   1195  CE2 PHE A  73     -15.587  16.975 -16.155  1.00  0.00              
ATOM   1196  CZ  PHE A  73     -16.356  17.904 -15.484  1.00  0.00              
ATOM   1197  H   PHE A  73     -11.561  20.335 -16.406  1.00  0.00              
ATOM   1198  HA  PHE A  73     -11.904  17.632 -17.593  1.00  0.00              
ATOM   1199 1HB  PHE A  73     -13.267  20.291 -18.168  1.00  0.00              
ATOM   1200 2HB  PHE A  73     -13.503  18.852 -19.146  1.00  0.00              
ATOM   1201  HD1 PHE A  73     -14.946  20.734 -16.679  1.00  0.00              
ATOM   1202  HD2 PHE A  73     -13.979  16.662 -17.541  1.00  0.00              
ATOM   1203  HE1 PHE A  73     -16.733  19.986 -15.143  1.00  0.00              
ATOM   1204  HE2 PHE A  73     -15.767  15.911 -16.008  1.00  0.00              
ATOM   1205  HZ  PHE A  73     -17.143  17.574 -14.807  1.00  0.00              
ATOM   1206  N   SER A  74      -9.761  19.571 -18.478  1.00  0.00              
ATOM   1207  CA  SER A  74      -8.722  20.000 -19.404  1.00  0.00              
ATOM   1208  C   SER A  74      -7.821  18.864 -19.861  1.00  0.00              
ATOM   1209  O   SER A  74      -6.780  19.107 -20.459  1.00  0.00              
ATOM   1210  CB  SER A  74      -7.878  21.080 -18.756  1.00  0.00              
ATOM   1211  OG  SER A  74      -7.158  20.570 -17.668  1.00  0.00              
ATOM   1212  H   SER A  74      -9.626  19.713 -17.487  1.00  0.00              
ATOM   1213  HA  SER A  74      -9.200  20.394 -20.302  1.00  0.00              
ATOM   1214 1HB  SER A  74      -7.187  21.492 -19.492  1.00  0.00              
ATOM   1215 2HB  SER A  74      -8.521  21.893 -18.422  1.00  0.00              
ATOM   1216  HG  SER A  74      -6.654  21.307 -17.315  1.00  0.00              
ATOM   1217  N   ASP A  75      -8.204  17.629 -19.587  1.00  0.00              
ATOM   1218  CA  ASP A  75      -7.418  16.498 -20.060  1.00  0.00              
ATOM   1219  C   ASP A  75      -8.194  15.685 -21.103  1.00  0.00              
ATOM   1220  O   ASP A  75      -7.689  14.694 -21.637  1.00  0.00              
ATOM   1221  CB  ASP A  75      -7.020  15.598 -18.887  1.00  0.00              
ATOM   1222  CG  ASP A  75      -8.221  15.016 -18.153  1.00  0.00              
ATOM   1223  OD1 ASP A  75      -9.324  15.398 -18.463  1.00  0.00              
ATOM   1224  OD2 ASP A  75      -8.023  14.196 -17.289  1.00  0.00              
ATOM   1225  H   ASP A  75      -9.042  17.456 -19.049  1.00  0.00              
ATOM   1226  HA  ASP A  75      -6.532  16.881 -20.566  1.00  0.00              
ATOM   1227 1HB  ASP A  75      -6.403  14.777 -19.252  1.00  0.00              
ATOM   1228 2HB  ASP A  75      -6.420  16.168 -18.178  1.00  0.00              
ATOM   1229  N   GLY A  76      -9.424  16.111 -21.389  1.00  0.00              
ATOM   1230  CA  GLY A  76     -10.211  15.517 -22.453  1.00  0.00              
ATOM   1231  C   GLY A  76     -11.213  14.520 -21.926  1.00  0.00              
ATOM   1232  O   GLY A  76     -12.100  14.041 -22.646  1.00  0.00              
ATOM   1233  H   GLY A  76      -9.818  16.868 -20.849  1.00  0.00              
ATOM   1234 1HA  GLY A  76     -10.736  16.302 -22.998  1.00  0.00              
ATOM   1235 2HA  GLY A  76      -9.548  15.022 -23.162  1.00  0.00              
ATOM   1236  N   VAL A  77     -11.069  14.212 -20.645  1.00  0.00              
ATOM   1237  CA  VAL A  77     -11.929  13.237 -20.010  1.00  0.00              
ATOM   1238  C   VAL A  77     -13.071  13.911 -19.262  1.00  0.00              
ATOM   1239  O   VAL A  77     -12.855  14.794 -18.433  1.00  0.00              
ATOM   1240  CB  VAL A  77     -11.115  12.370 -19.031  1.00  0.00              
ATOM   1241  CG1 VAL A  77     -12.023  11.383 -18.313  1.00  0.00              
ATOM   1242  CG2 VAL A  77     -10.011  11.641 -19.780  1.00  0.00              
ATOM   1243  H   VAL A  77     -10.349  14.663 -20.100  1.00  0.00              
ATOM   1244  HA  VAL A  77     -12.359  12.599 -20.782  1.00  0.00              
ATOM   1245  HB  VAL A  77     -10.675  13.015 -18.269  1.00  0.00              
ATOM   1246 1HG1 VAL A  77     -11.431  10.779 -17.625  1.00  0.00              
ATOM   1247 2HG1 VAL A  77     -12.784  11.928 -17.754  1.00  0.00              
ATOM   1248 3HG1 VAL A  77     -12.504  10.733 -19.043  1.00  0.00              
ATOM   1249 1HG2 VAL A  77      -9.439  11.031 -19.082  1.00  0.00              
ATOM   1250 2HG2 VAL A  77     -10.451  11.002 -20.546  1.00  0.00              
ATOM   1251 3HG2 VAL A  77      -9.349  12.369 -20.252  1.00  0.00              
ATOM   1252  N   THR A  78     -14.285  13.495 -19.590  1.00  0.00              
ATOM   1253  CA  THR A  78     -15.470  13.987 -18.927  1.00  0.00              
ATOM   1254  C   THR A  78     -16.289  12.776 -18.456  1.00  0.00              
ATOM   1255  O   THR A  78     -16.447  11.800 -19.191  1.00  0.00              
ATOM   1256  CB  THR A  78     -16.308  14.886 -19.855  1.00  0.00              
ATOM   1257  OG1 THR A  78     -15.527  16.017 -20.262  1.00  0.00              
ATOM   1258  CG2 THR A  78     -17.560  15.370 -19.140  1.00  0.00              
ATOM   1259  H   THR A  78     -14.382  12.812 -20.329  1.00  0.00              
ATOM   1260  HA  THR A  78     -15.163  14.603 -18.082  1.00  0.00              
ATOM   1261  HB  THR A  78     -16.597  14.324 -20.742  1.00  0.00              
ATOM   1262  HG1 THR A  78     -15.261  16.517 -19.486  1.00  0.00              
ATOM   1263 1HG2 THR A  78     -18.140  16.004 -19.811  1.00  0.00              
ATOM   1264 2HG2 THR A  78     -18.162  14.513 -18.840  1.00  0.00              
ATOM   1265 3HG2 THR A  78     -17.277  15.942 -18.257  1.00  0.00              
ATOM   1266  N   ASN A  79     -16.771  12.821 -17.221  1.00  0.00              
ATOM   1267  CA  ASN A  79     -17.585  11.735 -16.729  1.00  0.00              
ATOM   1268  C   ASN A  79     -18.530  12.272 -15.681  1.00  0.00              
ATOM   1269  O   ASN A  79     -18.446  13.429 -15.313  1.00  0.00              
ATOM   1270  CB  ASN A  79     -16.734  10.565 -16.212  1.00  0.00              
ATOM   1271  CG  ASN A  79     -15.823  10.952 -15.066  1.00  0.00              
ATOM   1272  OD1 ASN A  79     -16.236  11.632 -14.131  1.00  0.00              
ATOM   1273  ND2 ASN A  79     -14.572  10.510 -15.132  1.00  0.00              
ATOM   1274  H   ASN A  79     -16.578  13.605 -16.614  1.00  0.00              
ATOM   1275  HA  ASN A  79     -18.201  11.365 -17.550  1.00  0.00              
ATOM   1276 1HB  ASN A  79     -17.389   9.758 -15.878  1.00  0.00              
ATOM   1277 2HB  ASN A  79     -16.122  10.173 -17.025  1.00  0.00              
ATOM   1278 1HD2 ASN A  79     -13.924  10.734 -14.404  1.00  0.00              
ATOM   1279 2HD2 ASN A  79     -14.279   9.955 -15.910  1.00  0.00              
ATOM   1280  N   TRP A  80     -19.455  11.446 -15.225  1.00  0.00              
ATOM   1281  CA  TRP A  80     -20.443  11.940 -14.302  1.00  0.00              
ATOM   1282  C   TRP A  80     -19.813  12.072 -12.940  1.00  0.00              
ATOM   1283  O   TRP A  80     -20.236  12.914 -12.155  1.00  0.00              
ATOM   1284  CB  TRP A  80     -21.652  11.004 -14.237  1.00  0.00              
ATOM   1285  CG  TRP A  80     -22.505  11.041 -15.468  1.00  0.00              
ATOM   1286  CD1 TRP A  80     -22.704  10.024 -16.353  1.00  0.00              
ATOM   1287  CD2 TRP A  80     -23.283  12.159 -15.961  1.00  0.00              
ATOM   1288  NE1 TRP A  80     -23.547  10.429 -17.358  1.00  0.00              
ATOM   1289  CE2 TRP A  80     -23.912  11.733 -17.133  1.00  0.00              
ATOM   1290  CE3 TRP A  80     -23.492  13.467 -15.507  1.00  0.00              
ATOM   1291  CZ2 TRP A  80     -24.741  12.567 -17.866  1.00  0.00              
ATOM   1292  CZ3 TRP A  80     -24.324  14.304 -16.241  1.00  0.00              
ATOM   1293  CH2 TRP A  80     -24.932  13.865 -17.390  1.00  0.00              
ATOM   1294  H   TRP A  80     -19.487  10.476 -15.507  1.00  0.00              
ATOM   1295  HA  TRP A  80     -20.775  12.921 -14.642  1.00  0.00              
ATOM   1296 1HB  TRP A  80     -21.310   9.979 -14.087  1.00  0.00              
ATOM   1297 2HB  TRP A  80     -22.273  11.270 -13.382  1.00  0.00              
ATOM   1298  HD1 TRP A  80     -22.259   9.033 -16.274  1.00  0.00              
ATOM   1299  HE1 TRP A  80     -23.850   9.862 -18.136  1.00  0.00              
ATOM   1300  HE3 TRP A  80     -23.014  13.820 -14.594  1.00  0.00              
ATOM   1301  HZ2 TRP A  80     -25.233  12.237 -18.781  1.00  0.00              
ATOM   1302  HZ3 TRP A  80     -24.481  15.321 -15.882  1.00  0.00              
ATOM   1303  HH2 TRP A  80     -25.579  14.547 -17.942  1.00  0.00              
ATOM   1304  N   GLY A  81     -18.800  11.253 -12.655  1.00  0.00              
ATOM   1305  CA  GLY A  81     -18.123  11.316 -11.367  1.00  0.00              
ATOM   1306  C   GLY A  81     -17.539  12.699 -11.104  1.00  0.00              
ATOM   1307  O   GLY A  81     -17.634  13.255 -10.009  1.00  0.00              
ATOM   1308  H   GLY A  81     -18.494  10.576 -13.339  1.00  0.00              
ATOM   1309 1HA  GLY A  81     -18.825  11.062 -10.573  1.00  0.00              
ATOM   1310 2HA  GLY A  81     -17.325  10.575 -11.339  1.00  0.00              
ATOM   1311  N   ARG A  82     -16.930  13.272 -12.133  1.00  0.00              
ATOM   1312  CA  ARG A  82     -16.332  14.582 -12.005  1.00  0.00              
ATOM   1313  C   ARG A  82     -17.411  15.595 -11.847  1.00  0.00              
ATOM   1314  O   ARG A  82     -17.301  16.520 -11.058  1.00  0.00              
ATOM   1315  CB  ARG A  82     -15.482  14.927 -13.218  1.00  0.00              
ATOM   1316  CG  ARG A  82     -14.206  14.112 -13.358  1.00  0.00              
ATOM   1317  CD  ARG A  82     -13.363  14.599 -14.480  1.00  0.00              
ATOM   1318  NE  ARG A  82     -12.180  13.776 -14.667  1.00  0.00              
ATOM   1319  CZ  ARG A  82     -11.214  14.018 -15.575  1.00  0.00              
ATOM   1320  NH1 ARG A  82     -11.307  15.060 -16.370  1.00  0.00              
ATOM   1321  NH2 ARG A  82     -10.175  13.207 -15.666  1.00  0.00              
ATOM   1322  H   ARG A  82     -16.878  12.792 -13.020  1.00  0.00              
ATOM   1323  HA  ARG A  82     -15.669  14.576 -11.140  1.00  0.00              
ATOM   1324 1HB  ARG A  82     -16.067  14.782 -14.125  1.00  0.00              
ATOM   1325 2HB  ARG A  82     -15.198  15.979 -13.176  1.00  0.00              
ATOM   1326 1HG  ARG A  82     -13.626  14.184 -12.438  1.00  0.00              
ATOM   1327 2HG  ARG A  82     -14.460  13.069 -13.547  1.00  0.00              
ATOM   1328 1HD  ARG A  82     -13.941  14.580 -15.404  1.00  0.00              
ATOM   1329 2HD  ARG A  82     -13.040  15.619 -14.276  1.00  0.00              
ATOM   1330  HE  ARG A  82     -12.073  12.964 -14.073  1.00  0.00              
ATOM   1331 1HH1 ARG A  82     -12.101  15.680 -16.300  1.00  0.00              
ATOM   1332 2HH1 ARG A  82     -10.583  15.242 -17.050  1.00  0.00              
ATOM   1333 1HH2 ARG A  82     -10.104  12.405 -15.055  1.00  0.00              
ATOM   1334 2HH2 ARG A  82      -9.452  13.388 -16.346  1.00  0.00              
ATOM   1335  N   ILE A  83     -18.468  15.416 -12.614  1.00  0.00              
ATOM   1336  CA  ILE A  83     -19.526  16.397 -12.648  1.00  0.00              
ATOM   1337  C   ILE A  83     -20.182  16.468 -11.282  1.00  0.00              
ATOM   1338  O   ILE A  83     -20.355  17.544 -10.712  1.00  0.00              
ATOM   1339  CB  ILE A  83     -20.574  16.054 -13.722  1.00  0.00              
ATOM   1340  CG1 ILE A  83     -19.979  16.225 -15.122  1.00  0.00              
ATOM   1341  CG2 ILE A  83     -21.811  16.923 -13.556  1.00  0.00              
ATOM   1342  CD1 ILE A  83     -20.829  15.633 -16.223  1.00  0.00              
ATOM   1343  H   ILE A  83     -18.547  14.587 -13.186  1.00  0.00              
ATOM   1344  HA  ILE A  83     -19.090  17.368 -12.878  1.00  0.00              
ATOM   1345  HB  ILE A  83     -20.862  15.007 -13.628  1.00  0.00              
ATOM   1346 1HG1 ILE A  83     -19.840  17.285 -15.331  1.00  0.00              
ATOM   1347 2HG1 ILE A  83     -18.997  15.753 -15.160  1.00  0.00              
ATOM   1348 1HG2 ILE A  83     -22.541  16.668 -14.323  1.00  0.00              
ATOM   1349 2HG2 ILE A  83     -22.245  16.753 -12.571  1.00  0.00              
ATOM   1350 3HG2 ILE A  83     -21.533  17.973 -13.653  1.00  0.00              
ATOM   1351 1HD1 ILE A  83     -20.342  15.794 -17.185  1.00  0.00              
ATOM   1352 2HD1 ILE A  83     -20.953  14.563 -16.053  1.00  0.00              
ATOM   1353 3HD1 ILE A  83     -21.806  16.115 -16.227  1.00  0.00              
ATOM   1354  N   VAL A  84     -20.513  15.313 -10.727  1.00  0.00              
ATOM   1355  CA  VAL A  84     -21.180  15.286  -9.428  1.00  0.00              
ATOM   1356  C   VAL A  84     -20.255  15.699  -8.273  1.00  0.00              
ATOM   1357  O   VAL A  84     -20.712  16.198  -7.232  1.00  0.00              
ATOM   1358  CB  VAL A  84     -21.727  13.872  -9.156  1.00  0.00              
ATOM   1359  CG1 VAL A  84     -20.595  12.925  -8.786  1.00  0.00              
ATOM   1360  CG2 VAL A  84     -22.770  13.924  -8.050  1.00  0.00              
ATOM   1361  H   VAL A  84     -20.309  14.441 -11.194  1.00  0.00              
ATOM   1362  HA  VAL A  84     -21.991  16.015  -9.441  1.00  0.00              
ATOM   1363  HB  VAL A  84     -22.182  13.487 -10.069  1.00  0.00              
ATOM   1364 1HG1 VAL A  84     -20.999  11.931  -8.597  1.00  0.00              
ATOM   1365 2HG1 VAL A  84     -19.879  12.876  -9.606  1.00  0.00              
ATOM   1366 3HG1 VAL A  84     -20.095  13.289  -7.889  1.00  0.00              
ATOM   1367 1HG2 VAL A  84     -23.152  12.921  -7.864  1.00  0.00              
ATOM   1368 2HG2 VAL A  84     -22.315  14.315  -7.140  1.00  0.00              
ATOM   1369 3HG2 VAL A  84     -23.590  14.575  -8.354  1.00  0.00              
ATOM   1370  N   THR A  85     -18.955  15.482  -8.455  1.00  0.00              
ATOM   1371  CA  THR A  85     -17.963  15.910  -7.482  1.00  0.00              
ATOM   1372  C   THR A  85     -17.870  17.425  -7.446  1.00  0.00              
ATOM   1373  O   THR A  85     -17.796  18.025  -6.367  1.00  0.00              
ATOM   1374  CB  THR A  85     -16.580  15.309  -7.793  1.00  0.00              
ATOM   1375  OG1 THR A  85     -16.644  13.880  -7.699  1.00  0.00              
ATOM   1376  CG2 THR A  85     -15.539  15.832  -6.815  1.00  0.00              
ATOM   1377  H   THR A  85     -18.650  15.008  -9.293  1.00  0.00              
ATOM   1378  HA  THR A  85     -18.236  15.503  -6.508  1.00  0.00              
ATOM   1379  HB  THR A  85     -16.286  15.580  -8.807  1.00  0.00              
ATOM   1380  HG1 THR A  85     -16.908  13.630  -6.810  1.00  0.00              
ATOM   1381 1HG2 THR A  85     -14.568  15.397  -7.051  1.00  0.00              
ATOM   1382 2HG2 THR A  85     -15.480  16.918  -6.893  1.00  0.00              
ATOM   1383 3HG2 THR A  85     -15.822  15.556  -5.801  1.00  0.00              
ATOM   1384  N   LEU A  86     -17.869  18.033  -8.631  1.00  0.00              
ATOM   1385  CA  LEU A  86     -17.859  19.487  -8.758  1.00  0.00              
ATOM   1386  C   LEU A  86     -19.113  20.136  -8.191  1.00  0.00              
ATOM   1387  O   LEU A  86     -19.063  21.194  -7.593  1.00  0.00              
ATOM   1388  CB  LEU A  86     -17.710  19.879 -10.234  1.00  0.00              
ATOM   1389  CG  LEU A  86     -16.349  19.568 -10.870  1.00  0.00              
ATOM   1390  CD1 LEU A  86     -16.397  19.892 -12.357  1.00  0.00              
ATOM   1391  CD2 LEU A  86     -15.265  20.373 -10.169  1.00  0.00              
ATOM   1392  H   LEU A  86     -17.876  17.466  -9.466  1.00  0.00              
ATOM   1393  HA  LEU A  86     -17.008  19.877  -8.202  1.00  0.00              
ATOM   1394 1HB  LEU A  86     -18.472  19.357 -10.810  1.00  0.00              
ATOM   1395 2HB  LEU A  86     -17.882  20.951 -10.328  1.00  0.00              
ATOM   1396  HG  LEU A  86     -16.134  18.504 -10.767  1.00  0.00              
ATOM   1397 1HD1 LEU A  86     -15.430  19.671 -12.809  1.00  0.00              
ATOM   1398 2HD1 LEU A  86     -17.167  19.288 -12.836  1.00  0.00              
ATOM   1399 3HD1 LEU A  86     -16.627  20.948 -12.491  1.00  0.00              
ATOM   1400 1HD2 LEU A  86     -14.297  20.151 -10.621  1.00  0.00              
ATOM   1401 2HD2 LEU A  86     -15.478  21.437 -10.272  1.00  0.00              
ATOM   1402 3HD2 LEU A  86     -15.241  20.108  -9.112  1.00  0.00              
ATOM   1403  N   ILE A  87     -20.255  19.507  -8.395  1.00  0.00              
ATOM   1404  CA  ILE A  87     -21.480  20.010  -7.797  1.00  0.00              
ATOM   1405  C   ILE A  87     -21.466  19.847  -6.293  1.00  0.00              
ATOM   1406  O   ILE A  87     -21.929  20.725  -5.577  1.00  0.00              
ATOM   1407  CB  ILE A  87     -22.711  19.290  -8.377  1.00  0.00              
ATOM   1408  CG1 ILE A  87     -22.863  19.609  -9.867  1.00  0.00              
ATOM   1409  CG2 ILE A  87     -23.966  19.683  -7.615  1.00  0.00              
ATOM   1410  CD1 ILE A  87     -23.854  18.720 -10.584  1.00  0.00              
ATOM   1411  H   ILE A  87     -20.291  18.675  -8.966  1.00  0.00              
ATOM   1412  HA  ILE A  87     -21.564  21.072  -8.020  1.00  0.00              
ATOM   1413  HB  ILE A  87     -22.573  18.212  -8.299  1.00  0.00              
ATOM   1414 1HG1 ILE A  87     -23.183  20.643  -9.986  1.00  0.00              
ATOM   1415 2HG1 ILE A  87     -21.896  19.507 -10.361  1.00  0.00              
ATOM   1416 1HG2 ILE A  87     -24.827  19.166  -8.038  1.00  0.00              
ATOM   1417 2HG2 ILE A  87     -23.857  19.407  -6.567  1.00  0.00              
ATOM   1418 3HG2 ILE A  87     -24.117  20.760  -7.692  1.00  0.00              
ATOM   1419 1HD1 ILE A  87     -23.906  19.007 -11.634  1.00  0.00              
ATOM   1420 2HD1 ILE A  87     -23.533  17.681 -10.507  1.00  0.00              
ATOM   1421 3HD1 ILE A  87     -24.837  18.832 -10.129  1.00  0.00              
ATOM   1422  N   SER A  88     -20.936  18.720  -5.814  1.00  0.00              
ATOM   1423  CA  SER A  88     -20.769  18.505  -4.380  1.00  0.00              
ATOM   1424  C   SER A  88     -19.782  19.503  -3.781  1.00  0.00              
ATOM   1425  O   SER A  88     -19.976  19.983  -2.667  1.00  0.00              
ATOM   1426  CB  SER A  88     -20.273  17.091  -4.113  1.00  0.00              
ATOM   1427  OG  SER A  88     -21.238  16.138  -4.489  1.00  0.00              
ATOM   1428  H   SER A  88     -20.643  17.998  -6.457  1.00  0.00              
ATOM   1429  HA  SER A  88     -21.737  18.634  -3.895  1.00  0.00              
ATOM   1430 1HB  SER A  88     -19.352  16.917  -4.668  1.00  0.00              
ATOM   1431 2HB  SER A  88     -20.043  16.980  -3.054  1.00  0.00              
ATOM   1432  HG  SER A  88     -21.985  16.636  -4.828  1.00  0.00              
ATOM   1433  N   PHE A  89     -18.709  19.795  -4.510  1.00  0.00              
ATOM   1434  CA  PHE A  89     -17.754  20.783  -4.051  1.00  0.00              
ATOM   1435  C   PHE A  89     -18.425  22.149  -4.009  1.00  0.00              
ATOM   1436  O   PHE A  89     -18.255  22.898  -3.062  1.00  0.00              
ATOM   1437  CB  PHE A  89     -16.490  20.818  -4.924  1.00  0.00              
ATOM   1438  CG  PHE A  89     -15.431  21.739  -4.386  1.00  0.00              
ATOM   1439  CD1 PHE A  89     -14.730  21.408  -3.243  1.00  0.00              
ATOM   1440  CD2 PHE A  89     -15.177  22.948  -4.984  1.00  0.00              
ATOM   1441  CE1 PHE A  89     -13.785  22.254  -2.732  1.00  0.00              
ATOM   1442  CE2 PHE A  89     -14.228  23.796  -4.475  1.00  0.00              
ATOM   1443  CZ  PHE A  89     -13.535  23.451  -3.349  1.00  0.00              
ATOM   1444  H   PHE A  89     -18.550  19.330  -5.393  1.00  0.00              
ATOM   1445  HA  PHE A  89     -17.451  20.525  -3.035  1.00  0.00              
ATOM   1446 1HB  PHE A  89     -16.072  19.815  -4.999  1.00  0.00              
ATOM   1447 2HB  PHE A  89     -16.752  21.139  -5.931  1.00  0.00              
ATOM   1448  HD1 PHE A  89     -14.937  20.459  -2.748  1.00  0.00              
ATOM   1449  HD2 PHE A  89     -15.730  23.225  -5.882  1.00  0.00              
ATOM   1450  HE1 PHE A  89     -13.233  21.975  -1.835  1.00  0.00              
ATOM   1451  HE2 PHE A  89     -14.028  24.748  -4.967  1.00  0.00              
ATOM   1452  HZ  PHE A  89     -12.784  24.128  -2.943  1.00  0.00              
ATOM   1453  N   GLY A  90     -19.189  22.471  -5.043  1.00  0.00              
ATOM   1454  CA  GLY A  90     -19.918  23.723  -5.093  1.00  0.00              
ATOM   1455  C   GLY A  90     -20.864  23.844  -3.910  1.00  0.00              
ATOM   1456  O   GLY A  90     -20.936  24.897  -3.286  1.00  0.00              
ATOM   1457  H   GLY A  90     -19.266  21.826  -5.816  1.00  0.00              
ATOM   1458 1HA  GLY A  90     -19.212  24.555  -5.091  1.00  0.00              
ATOM   1459 2HA  GLY A  90     -20.479  23.781  -6.025  1.00  0.00              
ATOM   1460  N   ALA A  91     -21.591  22.773  -3.589  1.00  0.00              
ATOM   1461  CA  ALA A  91     -22.486  22.786  -2.433  1.00  0.00              
ATOM   1462  C   ALA A  91     -21.685  22.976  -1.139  1.00  0.00              
ATOM   1463  O   ALA A  91     -22.135  23.623  -0.193  1.00  0.00              
ATOM   1464  CB  ALA A  91     -23.292  21.508  -2.368  1.00  0.00              
ATOM   1465  H   ALA A  91     -21.526  21.937  -4.151  1.00  0.00              
ATOM   1466  HA  ALA A  91     -23.170  23.627  -2.543  1.00  0.00              
ATOM   1467 1HB  ALA A  91     -23.951  21.537  -1.501  1.00  0.00              
ATOM   1468 2HB  ALA A  91     -23.889  21.408  -3.275  1.00  0.00              
ATOM   1469 3HB  ALA A  91     -22.618  20.657  -2.283  1.00  0.00              
ATOM   1470  N   PHE A  92     -20.501  22.385  -1.099  1.00  0.00              
ATOM   1471  CA  PHE A  92     -19.620  22.522   0.045  1.00  0.00              
ATOM   1472  C   PHE A  92     -19.249  23.998   0.205  1.00  0.00              
ATOM   1473  O   PHE A  92     -19.234  24.542   1.320  1.00  0.00              
ATOM   1474  CB  PHE A  92     -18.361  21.670  -0.128  1.00  0.00              
ATOM   1475  CG  PHE A  92     -17.523  21.567   1.114  1.00  0.00              
ATOM   1476  CD1 PHE A  92     -17.768  20.576   2.053  1.00  0.00              
ATOM   1477  CD2 PHE A  92     -16.489  22.461   1.347  1.00  0.00              
ATOM   1478  CE1 PHE A  92     -16.998  20.480   3.197  1.00  0.00              
ATOM   1479  CE2 PHE A  92     -15.717  22.367   2.489  1.00  0.00              
ATOM   1480  CZ  PHE A  92     -15.972  21.376   3.415  1.00  0.00              
ATOM   1481  H   PHE A  92     -20.203  21.824  -1.885  1.00  0.00              
ATOM   1482  HA  PHE A  92     -20.154  22.188   0.936  1.00  0.00              
ATOM   1483 1HB  PHE A  92     -18.644  20.663  -0.432  1.00  0.00              
ATOM   1484 2HB  PHE A  92     -17.744  22.090  -0.921  1.00  0.00              
ATOM   1485  HD1 PHE A  92     -18.578  19.867   1.880  1.00  0.00              
ATOM   1486  HD2 PHE A  92     -16.288  23.245   0.616  1.00  0.00              
ATOM   1487  HE1 PHE A  92     -17.201  19.697   3.926  1.00  0.00              
ATOM   1488  HE2 PHE A  92     -14.907  23.076   2.660  1.00  0.00              
ATOM   1489  HZ  PHE A  92     -15.365  21.302   4.316  1.00  0.00              
ATOM   1490  N   VAL A  93     -18.950  24.641  -0.919  1.00  0.00              
ATOM   1491  CA  VAL A  93     -18.666  26.076  -0.927  1.00  0.00              
ATOM   1492  C   VAL A  93     -19.933  26.889  -0.582  1.00  0.00              
ATOM   1493  O   VAL A  93     -19.874  27.851   0.174  1.00  0.00              
ATOM   1494  CB  VAL A  93     -18.135  26.505  -2.307  1.00  0.00              
ATOM   1495  CG1 VAL A  93     -17.997  28.018  -2.378  1.00  0.00              
ATOM   1496  CG2 VAL A  93     -16.800  25.828  -2.581  1.00  0.00              
ATOM   1497  H   VAL A  93     -18.918  24.128  -1.789  1.00  0.00              
ATOM   1498  HA  VAL A  93     -17.947  26.291  -0.135  1.00  0.00              
ATOM   1499  HB  VAL A  93     -18.855  26.211  -3.071  1.00  0.00              
ATOM   1500 1HG1 VAL A  93     -17.620  28.304  -3.361  1.00  0.00              
ATOM   1501 2HG1 VAL A  93     -18.971  28.480  -2.215  1.00  0.00              
ATOM   1502 3HG1 VAL A  93     -17.300  28.357  -1.611  1.00  0.00              
ATOM   1503 1HG2 VAL A  93     -16.431  26.136  -3.559  1.00  0.00              
ATOM   1504 2HG2 VAL A  93     -16.081  26.117  -1.814  1.00  0.00              
ATOM   1505 3HG2 VAL A  93     -16.931  24.746  -2.567  1.00  0.00              
ATOM   1506  N   ALA A  94     -21.075  26.471  -1.123  1.00  0.00              
ATOM   1507  CA  ALA A  94     -22.359  27.125  -0.879  1.00  0.00              
ATOM   1508  C   ALA A  94     -22.697  27.191   0.602  1.00  0.00              
ATOM   1509  O   ALA A  94     -23.194  28.200   1.078  1.00  0.00              
ATOM   1510  CB  ALA A  94     -23.465  26.405  -1.633  1.00  0.00              
ATOM   1511  H   ALA A  94     -21.041  25.663  -1.728  1.00  0.00              
ATOM   1512  HA  ALA A  94     -22.291  28.151  -1.242  1.00  0.00              
ATOM   1513 1HB  ALA A  94     -24.417  26.902  -1.444  1.00  0.00              
ATOM   1514 2HB  ALA A  94     -23.251  26.427  -2.702  1.00  0.00              
ATOM   1515 3HB  ALA A  94     -23.522  25.372  -1.296  1.00  0.00              
ATOM   1516  N   LYS A  95     -22.446  26.112   1.332  1.00  0.00              
ATOM   1517  CA  LYS A  95     -22.623  26.128   2.777  1.00  0.00              
ATOM   1518  C   LYS A  95     -21.637  27.076   3.454  1.00  0.00              
ATOM   1519  O   LYS A  95     -22.005  27.823   4.361  1.00  0.00              
ATOM   1520  CB  LYS A  95     -22.469  24.716   3.345  1.00  0.00              
ATOM   1521  CG  LYS A  95     -22.697  24.614   4.847  1.00  0.00              
ATOM   1522  CD  LYS A  95     -22.602  23.173   5.324  1.00  0.00              
ATOM   1523  CE  LYS A  95     -22.811  23.072   6.828  1.00  0.00              
ATOM   1524  NZ  LYS A  95     -22.706  21.668   7.311  1.00  0.00              
ATOM   1525  H   LYS A  95     -22.126  25.265   0.885  1.00  0.00              
ATOM   1526  HA  LYS A  95     -23.631  26.480   2.998  1.00  0.00              
ATOM   1527 1HB  LYS A  95     -23.176  24.047   2.853  1.00  0.00              
ATOM   1528 2HB  LYS A  95     -21.466  24.346   3.133  1.00  0.00              
ATOM   1529 1HG  LYS A  95     -21.949  25.211   5.370  1.00  0.00              
ATOM   1530 2HG  LYS A  95     -23.684  25.005   5.093  1.00  0.00              
ATOM   1531 1HD  LYS A  95     -23.359  22.571   4.819  1.00  0.00              
ATOM   1532 2HD  LYS A  95     -21.619  22.772   5.076  1.00  0.00              
ATOM   1533 1HE  LYS A  95     -22.064  23.676   7.340  1.00  0.00              
ATOM   1534 2HE  LYS A  95     -23.797  23.458   7.085  1.00  0.00              
ATOM   1535 1HZ  LYS A  95     -22.850  21.644   8.311  1.00  0.00              
ATOM   1536 2HZ  LYS A  95     -23.407  21.101   6.856  1.00  0.00              
ATOM   1537 3HZ  LYS A  95     -21.788  21.305   7.096  1.00  0.00              
ATOM   1538  N   HIS A  96     -20.382  27.062   3.021  1.00  0.00              
ATOM   1539  CA  HIS A  96     -19.439  28.047   3.535  1.00  0.00              
ATOM   1540  C   HIS A  96     -19.921  29.488   3.360  1.00  0.00              
ATOM   1541  O   HIS A  96     -19.815  30.302   4.280  1.00  0.00              
ATOM   1542  CB  HIS A  96     -18.079  27.880   2.849  1.00  0.00              
ATOM   1543  CG  HIS A  96     -17.087  28.940   3.215  1.00  0.00              
ATOM   1544  ND1 HIS A  96     -16.474  28.991   4.450  1.00  0.00              
ATOM   1545  CD2 HIS A  96     -16.601  29.989   2.510  1.00  0.00              
ATOM   1546  CE1 HIS A  96     -15.653  30.027   4.487  1.00  0.00              
ATOM   1547  NE2 HIS A  96     -15.712  30.647   3.324  1.00  0.00              
ATOM   1548  H   HIS A  96     -20.065  26.384   2.342  1.00  0.00              
ATOM   1549  HA  HIS A  96     -19.329  27.918   4.612  1.00  0.00              
ATOM   1550 1HB  HIS A  96     -17.655  26.910   3.112  1.00  0.00              
ATOM   1551 2HB  HIS A  96     -18.213  27.897   1.768  1.00  0.00              
ATOM   1552  HD1 HIS A  96     -16.560  28.314   5.181  1.00  0.00              
ATOM   1553  HD2 HIS A  96     -16.789  30.352   1.499  1.00  0.00              
ATOM   1554  HE1 HIS A  96     -15.071  30.241   5.383  1.00  0.00              
ATOM   1555  N   LEU A  97     -20.443  29.798   2.175  1.00  0.00              
ATOM   1556  CA  LEU A  97     -20.929  31.144   1.868  1.00  0.00              
ATOM   1557  C   LEU A  97     -22.006  31.648   2.833  1.00  0.00              
ATOM   1558  O   LEU A  97     -22.003  32.826   3.197  1.00  0.00              
ATOM   1559  CB  LEU A  97     -21.483  31.172   0.439  1.00  0.00              
ATOM   1560  CG  LEU A  97     -20.448  30.998  -0.680  1.00  0.00              
ATOM   1561  CD1 LEU A  97     -21.162  30.888  -2.021  1.00  0.00              
ATOM   1562  CD2 LEU A  97     -19.485  32.175  -0.668  1.00  0.00              
ATOM   1563  H   LEU A  97     -20.503  29.079   1.468  1.00  0.00              
ATOM   1564  HA  LEU A  97     -20.106  31.846   1.997  1.00  0.00              
ATOM   1565 1HB  LEU A  97     -22.219  30.376   0.336  1.00  0.00              
ATOM   1566 2HB  LEU A  97     -21.986  32.126   0.279  1.00  0.00              
ATOM   1567  HG  LEU A  97     -19.893  30.073  -0.521  1.00  0.00              
ATOM   1568 1HD1 LEU A  97     -20.426  30.764  -2.815  1.00  0.00              
ATOM   1569 2HD1 LEU A  97     -21.830  30.027  -2.008  1.00  0.00              
ATOM   1570 3HD1 LEU A  97     -21.740  31.794  -2.200  1.00  0.00              
ATOM   1571 1HD2 LEU A  97     -18.748  32.050  -1.463  1.00  0.00              
ATOM   1572 2HD2 LEU A  97     -20.038  33.100  -0.828  1.00  0.00              
ATOM   1573 3HD2 LEU A  97     -18.975  32.219   0.295  1.00  0.00              
ATOM   1574  N   LYS A  98     -22.915  30.769   3.252  1.00  0.00              
ATOM   1575  CA  LYS A  98     -23.926  31.138   4.248  1.00  0.00              
ATOM   1576  C   LYS A  98     -23.336  31.246   5.665  1.00  0.00              
ATOM   1577  O   LYS A  98     -23.769  32.074   6.467  1.00  0.00              
ATOM   1578  CB  LYS A  98     -25.070  30.123   4.235  1.00  0.00              
ATOM   1579  CG  LYS A  98     -25.914  30.142   2.967  1.00  0.00              
ATOM   1580  CD  LYS A  98     -26.791  31.383   2.906  1.00  0.00              
ATOM   1581  CE  LYS A  98     -27.698  31.361   1.684  1.00  0.00              
ATOM   1582  NZ  LYS A  98     -28.548  32.580   1.601  1.00  0.00              
ATOM   1583  H   LYS A  98     -22.911  29.831   2.879  1.00  0.00              
ATOM   1584  HA  LYS A  98     -24.315  32.125   3.997  1.00  0.00              
ATOM   1585 1HB  LYS A  98     -24.665  29.117   4.352  1.00  0.00              
ATOM   1586 2HB  LYS A  98     -25.732  30.310   5.080  1.00  0.00              
ATOM   1587 1HG  LYS A  98     -25.260  30.125   2.094  1.00  0.00              
ATOM   1588 2HG  LYS A  98     -26.549  29.257   2.940  1.00  0.00              
ATOM   1589 1HD  LYS A  98     -27.406  31.439   3.804  1.00  0.00              
ATOM   1590 2HD  LYS A  98     -26.161  32.272   2.862  1.00  0.00              
ATOM   1591 1HE  LYS A  98     -27.092  31.294   0.782  1.00  0.00              
ATOM   1592 2HE  LYS A  98     -28.345  30.485   1.727  1.00  0.00              
ATOM   1593 1HZ  LYS A  98     -29.134  32.526   0.779  1.00  0.00              
ATOM   1594 2HZ  LYS A  98     -29.129  32.643   2.425  1.00  0.00              
ATOM   1595 3HZ  LYS A  98     -27.960  33.398   1.541  1.00  0.00              
ATOM   1596  N   THR A  99     -22.366  30.396   5.977  1.00  0.00              
ATOM   1597  CA  THR A  99     -21.750  30.413   7.290  1.00  0.00              
ATOM   1598  C   THR A  99     -21.143  31.782   7.517  1.00  0.00              
ATOM   1599  O   THR A  99     -21.217  32.345   8.599  1.00  0.00              
ATOM   1600  CB  THR A  99     -20.674  29.321   7.434  1.00  0.00              
ATOM   1601  OG1 THR A  99     -21.273  28.030   7.259  1.00  0.00              
ATOM   1602  CG2 THR A  99     -20.022  29.391   8.806  1.00  0.00              
ATOM   1603  H   THR A  99     -22.049  29.724   5.293  1.00  0.00              
ATOM   1604  HA  THR A  99     -22.510  30.170   8.033  1.00  0.00              
ATOM   1605  HB  THR A  99     -19.911  29.459   6.668  1.00  0.00              
ATOM   1606  HG1 THR A  99     -21.385  27.855   6.321  1.00  0.00              
ATOM   1607 1HG2 THR A  99     -19.264  28.613   8.889  1.00  0.00              
ATOM   1608 2HG2 THR A  99     -19.555  30.368   8.938  1.00  0.00              
ATOM   1609 3HG2 THR A  99     -20.778  29.244   9.576  1.00  0.00              
ATOM   1610  N   ILE A 100     -20.554  32.315   6.461  1.00  0.00              
ATOM   1611  CA  ILE A 100     -19.882  33.605   6.499  1.00  0.00              
ATOM   1612  C   ILE A 100     -20.872  34.750   6.362  1.00  0.00              
ATOM   1613  O   ILE A 100     -20.649  35.845   6.887  1.00  0.00              
ATOM   1614  CB  ILE A 100     -18.825  33.704   5.383  1.00  0.00              
ATOM   1615  CG1 ILE A 100     -17.757  32.623   5.562  1.00  0.00              
ATOM   1616  CG2 ILE A 100     -18.191  35.087   5.373  1.00  0.00              
ATOM   1617  CD1 ILE A 100     -17.055  32.672   6.900  1.00  0.00              
ATOM   1618  H   ILE A 100     -20.577  31.798   5.594  1.00  0.00              
ATOM   1619  HA  ILE A 100     -19.367  33.698   7.454  1.00  0.00              
ATOM   1620  HB  ILE A 100     -19.297  33.524   4.418  1.00  0.00              
ATOM   1621 1HG1 ILE A 100     -18.212  31.639   5.451  1.00  0.00              
ATOM   1622 2HG1 ILE A 100     -17.003  32.722   4.780  1.00  0.00              
ATOM   1623 1HG2 ILE A 100     -17.446  35.140   4.579  1.00  0.00              
ATOM   1624 2HG2 ILE A 100     -18.960  35.838   5.200  1.00  0.00              
ATOM   1625 3HG2 ILE A 100     -17.711  35.274   6.334  1.00  0.00              
ATOM   1626 1HD1 ILE A 100     -16.313  31.875   6.951  1.00  0.00              
ATOM   1627 2HD1 ILE A 100     -16.561  33.637   7.017  1.00  0.00              
ATOM   1628 3HD1 ILE A 100     -17.785  32.538   7.698  1.00  0.00              
ATOM   1629  N   ASN A 101     -21.968  34.490   5.659  1.00  0.00              
ATOM   1630  CA  ASN A 101     -23.001  35.489   5.469  1.00  0.00              
ATOM   1631  C   ASN A 101     -24.306  34.833   5.102  1.00  0.00              
ATOM   1632  O   ASN A 101     -24.482  34.411   3.964  1.00  0.00              
ATOM   1633  CB  ASN A 101     -22.593  36.499   4.412  1.00  0.00              
ATOM   1634  CG  ASN A 101     -23.558  37.646   4.305  1.00  0.00              
ATOM   1635  OD1 ASN A 101     -24.590  37.671   4.985  1.00  0.00              
ATOM   1636  ND2 ASN A 101     -23.244  38.597   3.463  1.00  0.00              
ATOM   1637  H   ASN A 101     -22.086  33.576   5.246  1.00  0.00              
ATOM   1638  HA  ASN A 101     -23.113  36.052   6.398  1.00  0.00              
ATOM   1639 1HB  ASN A 101     -21.603  36.892   4.648  1.00  0.00              
ATOM   1640 2HB  ASN A 101     -22.525  36.004   3.443  1.00  0.00              
ATOM   1641 1HD2 ASN A 101     -23.849  39.385   3.349  1.00  0.00              
ATOM   1642 2HD2 ASN A 101     -22.399  38.536   2.932  1.00  0.00              
ATOM   1643  N   GLN A 102     -25.232  34.751   6.051  1.00  0.00              
ATOM   1644  CA  GLN A 102     -26.525  34.135   5.770  1.00  0.00              
ATOM   1645  C   GLN A 102     -27.305  34.876   4.681  1.00  0.00              
ATOM   1646  O   GLN A 102     -28.089  34.261   3.961  1.00  0.00              
ATOM   1647  CB  GLN A 102     -27.363  34.070   7.050  1.00  0.00              
ATOM   1648  CG  GLN A 102     -26.851  33.076   8.079  1.00  0.00              
ATOM   1649  CD  GLN A 102     -26.973  31.639   7.606  1.00  0.00              
ATOM   1650  OE1 GLN A 102     -28.024  31.220   7.114  1.00  0.00              
ATOM   1651  NE2 GLN A 102     -25.896  30.876   7.753  1.00  0.00              
ATOM   1652  H   GLN A 102     -25.050  35.113   6.977  1.00  0.00              
ATOM   1653  HA  GLN A 102     -26.353  33.142   5.357  1.00  0.00              
ATOM   1654 1HB  GLN A 102     -27.390  35.054   7.518  1.00  0.00              
ATOM   1655 2HB  GLN A 102     -28.388  33.797   6.800  1.00  0.00              
ATOM   1656 1HG  GLN A 102     -25.799  33.282   8.277  1.00  0.00              
ATOM   1657 2HG  GLN A 102     -27.432  33.185   8.994  1.00  0.00              
ATOM   1658 1HE2 GLN A 102     -25.917  29.919   7.459  1.00  0.00              
ATOM   1659 2HE2 GLN A 102     -25.064  31.256   8.156  1.00  0.00              
ATOM   1660  N   GLU A 103     -27.071  36.178   4.533  1.00  0.00              
ATOM   1661  CA  GLU A 103     -27.786  36.966   3.529  1.00  0.00              
ATOM   1662  C   GLU A 103     -27.373  36.672   2.080  1.00  0.00              
ATOM   1663  O   GLU A 103     -28.225  36.558   1.191  1.00  0.00              
ATOM   1664  CB  GLU A 103     -27.587  38.455   3.815  1.00  0.00              
ATOM   1665  CG  GLU A 103     -28.330  39.384   2.865  1.00  0.00              
ATOM   1666  CD  GLU A 103     -29.824  39.255   2.971  1.00  0.00              
ATOM   1667  OE1 GLU A 103     -30.291  38.785   3.981  1.00  0.00              
ATOM   1668  OE2 GLU A 103     -30.500  39.627   2.041  1.00  0.00              
ATOM   1669  H   GLU A 103     -26.389  36.634   5.121  1.00  0.00              
ATOM   1670  HA  GLU A 103     -28.850  36.735   3.601  1.00  0.00              
ATOM   1671 1HB  GLU A 103     -27.920  38.679   4.829  1.00  0.00              
ATOM   1672 2HB  GLU A 103     -26.526  38.698   3.758  1.00  0.00              
ATOM   1673 1HG  GLU A 103     -28.049  40.413   3.086  1.00  0.00              
ATOM   1674 2HG  GLU A 103     -28.023  39.163   1.844  1.00  0.00              
ATOM   1675  N   SER A 104     -26.067  36.565   1.847  1.00  0.00              
ATOM   1676  CA  SER A 104     -25.520  36.184   0.540  1.00  0.00              
ATOM   1677  C   SER A 104     -26.201  34.974  -0.139  1.00  0.00              
ATOM   1678  O   SER A 104     -26.654  34.045   0.533  1.00  0.00              
ATOM   1679  CB  SER A 104     -24.041  35.892   0.698  1.00  0.00              
ATOM   1680  OG  SER A 104     -23.339  37.044   1.077  1.00  0.00              
ATOM   1681  H   SER A 104     -25.432  36.758   2.609  1.00  0.00              
ATOM   1682  HA  SER A 104     -25.693  37.003  -0.160  1.00  0.00              
ATOM   1683 1HB  SER A 104     -23.902  35.114   1.449  1.00  0.00              
ATOM   1684 2HB  SER A 104     -23.643  35.513  -0.242  1.00  0.00              
ATOM   1685  HG  SER A 104     -23.212  37.552   0.273  1.00  0.00              
ATOM   1686  N   CYS A 105     -26.258  34.989  -1.475  1.00  0.00              
ATOM   1687  CA  CYS A 105     -26.943  33.932  -2.210  1.00  0.00              
ATOM   1688  C   CYS A 105     -26.000  32.984  -2.946  1.00  0.00              
ATOM   1689  O   CYS A 105     -24.841  33.320  -3.225  1.00  0.00              
ATOM   1690  CB  CYS A 105     -27.908  34.548  -3.224  1.00  0.00              
ATOM   1691  SG  CYS A 105     -29.220  35.547  -2.483  1.00  0.00              
ATOM   1692  H   CYS A 105     -25.821  35.742  -1.987  1.00  0.00              
ATOM   1693  HA  CYS A 105     -27.452  33.286  -1.495  1.00  0.00              
ATOM   1694 1HB  CYS A 105     -27.353  35.181  -3.917  1.00  0.00              
ATOM   1695 2HB  CYS A 105     -28.376  33.756  -3.808  1.00  0.00              
ATOM   1696  HG  CYS A 105     -29.513  36.231  -3.584  1.00  0.00              
ATOM   1697  N   ILE A 106     -26.520  31.796  -3.249  1.00  0.00              
ATOM   1698  CA  ILE A 106     -25.755  30.736  -3.896  1.00  0.00              
ATOM   1699  C   ILE A 106     -26.003  30.667  -5.396  1.00  0.00              
ATOM   1700  O   ILE A 106     -25.374  29.873  -6.100  1.00  0.00              
ATOM   1701  CB  ILE A 106     -26.085  29.371  -3.266  1.00  0.00              
ATOM   1702  CG1 ILE A 106     -27.574  29.056  -3.425  1.00  0.00              
ATOM   1703  CG2 ILE A 106     -25.687  29.352  -1.798  1.00  0.00              
ATOM   1704  CD1 ILE A 106     -27.926  28.422  -4.752  1.00  0.00              
ATOM   1705  H   ILE A 106     -27.488  31.630  -3.016  1.00  0.00              
ATOM   1706  HA  ILE A 106     -24.694  30.947  -3.764  1.00  0.00              
ATOM   1707  HB  ILE A 106     -25.539  28.587  -3.790  1.00  0.00              
ATOM   1708 1HG1 ILE A 106     -27.890  28.381  -2.630  1.00  0.00              
ATOM   1709 2HG1 ILE A 106     -28.154  29.974  -3.323  1.00  0.00              
ATOM   1710 1HG2 ILE A 106     -25.928  28.380  -1.368  1.00  0.00              
ATOM   1711 2HG2 ILE A 106     -24.617  29.533  -1.709  1.00  0.00              
ATOM   1712 3HG2 ILE A 106     -26.233  30.130  -1.263  1.00  0.00              
ATOM   1713 1HD1 ILE A 106     -28.998  28.229  -4.790  1.00  0.00              
ATOM   1714 2HD1 ILE A 106     -27.650  29.097  -5.562  1.00  0.00              
ATOM   1715 3HD1 ILE A 106     -27.385  27.483  -4.861  1.00  0.00              
ATOM   1716  N   GLU A 107     -26.920  31.493  -5.891  1.00  0.00              
ATOM   1717  CA  GLU A 107     -27.233  31.455  -7.314  1.00  0.00              
ATOM   1718  C   GLU A 107     -26.029  31.793  -8.196  1.00  0.00              
ATOM   1719  O   GLU A 107     -25.792  31.107  -9.190  1.00  0.00              
ATOM   1720  CB  GLU A 107     -28.379  32.423  -7.619  1.00  0.00              
ATOM   1721  CG  GLU A 107     -29.746  31.948  -7.147  1.00  0.00              
ATOM   1722  CD  GLU A 107     -30.829  32.967  -7.372  1.00  0.00              
ATOM   1723  OE1 GLU A 107     -30.514  34.063  -7.768  1.00  0.00              
ATOM   1724  OE2 GLU A 107     -31.972  32.648  -7.146  1.00  0.00              
ATOM   1725  H   GLU A 107     -27.406  32.150  -5.297  1.00  0.00              
ATOM   1726  HA  GLU A 107     -27.450  30.424  -7.593  1.00  0.00              
ATOM   1727 1HB  GLU A 107     -28.178  33.385  -7.146  1.00  0.00              
ATOM   1728 2HB  GLU A 107     -28.436  32.592  -8.694  1.00  0.00              
ATOM   1729 1HG  GLU A 107     -30.006  31.035  -7.681  1.00  0.00              
ATOM   1730 2HG  GLU A 107     -29.690  31.712  -6.085  1.00  0.00              
ATOM   1731  N   PRO A 108     -25.259  32.837  -7.843  1.00  0.00              
ATOM   1732  CA  PRO A 108     -24.042  33.118  -8.611  1.00  0.00              
ATOM   1733  C   PRO A 108     -23.151  31.881  -8.805  1.00  0.00              
ATOM   1734  O   PRO A 108     -22.650  31.630  -9.901  1.00  0.00              
ATOM   1735  CB  PRO A 108     -23.346  34.177  -7.750  1.00  0.00              
ATOM   1736  CG  PRO A 108     -24.466  34.890  -7.072  1.00  0.00              
ATOM   1737  CD  PRO A 108     -25.449  33.803  -6.729  1.00  0.00              
ATOM   1738  HA  PRO A 108     -24.321  33.542  -9.588  1.00  0.00              
ATOM   1739 1HB  PRO A 108     -22.658  33.693  -7.042  1.00  0.00              
ATOM   1740 2HB  PRO A 108     -22.740  34.840  -8.386  1.00  0.00              
ATOM   1741 1HG  PRO A 108     -24.094  35.422  -6.184  1.00  0.00              
ATOM   1742 2HG  PRO A 108     -24.892  35.651  -7.742  1.00  0.00              
ATOM   1743 1HD  PRO A 108     -25.184  33.362  -5.757  1.00  0.00              
ATOM   1744 2HD  PRO A 108     -26.465  34.223  -6.701  1.00  0.00              
ATOM   1745  N   LEU A 109     -22.963  31.122  -7.732  1.00  0.00              
ATOM   1746  CA  LEU A 109     -22.164  29.906  -7.759  1.00  0.00              
ATOM   1747  C   LEU A 109     -22.813  28.796  -8.604  1.00  0.00              
ATOM   1748  O   LEU A 109     -22.157  28.169  -9.441  1.00  0.00              
ATOM   1749  CB  LEU A 109     -21.943  29.403  -6.327  1.00  0.00              
ATOM   1750  CG  LEU A 109     -21.155  28.093  -6.196  1.00  0.00              
ATOM   1751  CD1 LEU A 109     -19.773  28.268  -6.811  1.00  0.00              
ATOM   1752  CD2 LEU A 109     -21.056  27.705  -4.728  1.00  0.00              
ATOM   1753  H   LEU A 109     -23.395  31.408  -6.865  1.00  0.00              
ATOM   1754  HA  LEU A 109     -21.203  30.133  -8.219  1.00  0.00              
ATOM   1755 1HB  LEU A 109     -21.408  30.169  -5.768  1.00  0.00              
ATOM   1756 2HB  LEU A 109     -22.916  29.253  -5.858  1.00  0.00              
ATOM   1757  HG  LEU A 109     -21.668  27.303  -6.746  1.00  0.00              
ATOM   1758 1HD1 LEU A 109     -19.213  27.337  -6.717  1.00  0.00              
ATOM   1759 2HD1 LEU A 109     -19.874  28.525  -7.865  1.00  0.00              
ATOM   1760 3HD1 LEU A 109     -19.242  29.064  -6.291  1.00  0.00              
ATOM   1761 1HD2 LEU A 109     -20.496  26.774  -4.635  1.00  0.00              
ATOM   1762 2HD2 LEU A 109     -20.543  28.493  -4.177  1.00  0.00              
ATOM   1763 3HD2 LEU A 109     -22.057  27.569  -4.319  1.00  0.00              
ATOM   1764  N   ALA A 110     -24.099  28.541  -8.390  1.00  0.00              
ATOM   1765  CA  ALA A 110     -24.760  27.511  -9.168  1.00  0.00              
ATOM   1766  C   ALA A 110     -24.644  27.827 -10.672  1.00  0.00              
ATOM   1767  O   ALA A 110     -24.410  26.927 -11.482  1.00  0.00              
ATOM   1768  CB  ALA A 110     -26.205  27.381  -8.746  1.00  0.00              
ATOM   1769  H   ALA A 110     -24.628  29.049  -7.696  1.00  0.00              
ATOM   1770  HA  ALA A 110     -24.250  26.566  -8.982  1.00  0.00              
ATOM   1771 1HB  ALA A 110     -26.689  26.604  -9.338  1.00  0.00              
ATOM   1772 2HB  ALA A 110     -26.253  27.114  -7.690  1.00  0.00              
ATOM   1773 3HB  ALA A 110     -26.717  28.329  -8.903  1.00  0.00              
ATOM   1774  N   GLU A 111     -24.807  29.099 -11.039  1.00  0.00              
ATOM   1775  CA  GLU A 111     -24.722  29.517 -12.439  1.00  0.00              
ATOM   1776  C   GLU A 111     -23.317  29.292 -12.993  1.00  0.00              
ATOM   1777  O   GLU A 111     -23.148  28.839 -14.113  1.00  0.00              
ATOM   1778  CB  GLU A 111     -25.109  30.990 -12.583  1.00  0.00              
ATOM   1779  CG  GLU A 111     -26.586  31.278 -12.355  1.00  0.00              
ATOM   1780  CD  GLU A 111     -26.914  32.744 -12.425  1.00  0.00              
ATOM   1781  OE1 GLU A 111     -26.005  33.533 -12.521  1.00  0.00              
ATOM   1782  OE2 GLU A 111     -28.076  33.075 -12.384  1.00  0.00              
ATOM   1783  H   GLU A 111     -24.993  29.792 -10.329  1.00  0.00              
ATOM   1784  HA  GLU A 111     -25.410  28.906 -13.025  1.00  0.00              
ATOM   1785 1HB  GLU A 111     -24.538  31.587 -11.871  1.00  0.00              
ATOM   1786 2HB  GLU A 111     -24.851  31.339 -13.583  1.00  0.00              
ATOM   1787 1HG  GLU A 111     -27.169  30.750 -13.109  1.00  0.00              
ATOM   1788 2HG  GLU A 111     -26.874  30.893 -11.377  1.00  0.00              
ATOM   1789  N   SER A 112     -22.309  29.622 -12.200  1.00  0.00              
ATOM   1790  CA  SER A 112     -20.928  29.441 -12.600  1.00  0.00              
ATOM   1791  C   SER A 112     -20.682  27.979 -12.940  1.00  0.00              
ATOM   1792  O   SER A 112     -20.098  27.658 -13.974  1.00  0.00              
ATOM   1793  CB  SER A 112     -19.992  29.890 -11.495  1.00  0.00              
ATOM   1794  OG  SER A 112     -18.652  29.728 -11.875  1.00  0.00              
ATOM   1795  H   SER A 112     -22.511  30.010 -11.290  1.00  0.00              
ATOM   1796  HA  SER A 112     -20.738  30.062 -13.477  1.00  0.00              
ATOM   1797 1HB  SER A 112     -20.181  30.937 -11.261  1.00  0.00              
ATOM   1798 2HB  SER A 112     -20.190  29.312 -10.594  1.00  0.00              
ATOM   1799  HG  SER A 112     -18.128  30.030 -11.130  1.00  0.00              
ATOM   1800  N   ILE A 113     -21.146  27.105 -12.049  1.00  0.00              
ATOM   1801  CA  ILE A 113     -21.011  25.662 -12.186  1.00  0.00              
ATOM   1802  C   ILE A 113     -21.708  25.138 -13.442  1.00  0.00              
ATOM   1803  O   ILE A 113     -21.150  24.344 -14.204  1.00  0.00              
ATOM   1804  CB  ILE A 113     -21.580  24.945 -10.947  1.00  0.00              
ATOM   1805  CG1 ILE A 113     -20.717  25.238  -9.717  1.00  0.00              
ATOM   1806  CG2 ILE A 113     -21.670  23.447 -11.194  1.00  0.00              
ATOM   1807  CD1 ILE A 113     -21.362  24.838  -8.410  1.00  0.00              
ATOM   1808  H   ILE A 113     -21.616  27.480 -11.237  1.00  0.00              
ATOM   1809  HA  ILE A 113     -19.954  25.422 -12.296  1.00  0.00              
ATOM   1810  HB  ILE A 113     -22.577  25.329 -10.732  1.00  0.00              
ATOM   1811 1HG1 ILE A 113     -19.768  24.712  -9.805  1.00  0.00              
ATOM   1812 2HG1 ILE A 113     -20.496  26.305  -9.674  1.00  0.00              
ATOM   1813 1HG2 ILE A 113     -22.074  22.957 -10.309  1.00  0.00              
ATOM   1814 2HG2 ILE A 113     -22.324  23.257 -12.044  1.00  0.00              
ATOM   1815 3HG2 ILE A 113     -20.676  23.053 -11.406  1.00  0.00              
ATOM   1816 1HD1 ILE A 113     -20.690  25.077  -7.585  1.00  0.00              
ATOM   1817 2HD1 ILE A 113     -22.299  25.381  -8.284  1.00  0.00              
ATOM   1818 3HD1 ILE A 113     -21.561  23.767  -8.416  1.00  0.00              
ATOM   1819  N   THR A 114     -22.929  25.609 -13.644  1.00  0.00              
ATOM   1820  CA  THR A 114     -23.750  25.190 -14.757  1.00  0.00              
ATOM   1821  C   THR A 114     -23.111  25.627 -16.070  1.00  0.00              
ATOM   1822  O   THR A 114     -23.059  24.863 -17.035  1.00  0.00              
ATOM   1823  CB  THR A 114     -25.176  25.761 -14.646  1.00  0.00              
ATOM   1824  OG1 THR A 114     -25.791  25.285 -13.442  1.00  0.00              
ATOM   1825  CG2 THR A 114     -26.015  25.337 -15.841  1.00  0.00              
ATOM   1826  H   THR A 114     -23.294  26.288 -12.991  1.00  0.00              
ATOM   1827  HA  THR A 114     -23.827  24.102 -14.740  1.00  0.00              
ATOM   1828  HB  THR A 114     -25.130  26.849 -14.608  1.00  0.00              
ATOM   1829  HG1 THR A 114     -25.273  25.568 -12.684  1.00  0.00              
ATOM   1830 1HG2 THR A 114     -27.019  25.750 -15.745  1.00  0.00              
ATOM   1831 2HG2 THR A 114     -25.556  25.707 -16.758  1.00  0.00              
ATOM   1832 3HG2 THR A 114     -26.073  24.250 -15.878  1.00  0.00              
ATOM   1833  N   ASP A 115     -22.615  26.859 -16.103  1.00  0.00              
ATOM   1834  CA  ASP A 115     -21.989  27.399 -17.304  1.00  0.00              
ATOM   1835  C   ASP A 115     -20.831  26.533 -17.725  1.00  0.00              
ATOM   1836  O   ASP A 115     -20.705  26.177 -18.882  1.00  0.00              
ATOM   1837  CB  ASP A 115     -21.503  28.832 -17.073  1.00  0.00              
ATOM   1838  CG  ASP A 115     -22.638  29.848 -17.061  1.00  0.00              
ATOM   1839  OD1 ASP A 115     -23.699  29.530 -17.544  1.00  0.00              
ATOM   1840  OD2 ASP A 115     -22.433  30.932 -16.569  1.00  0.00              
ATOM   1841  H   ASP A 115     -22.672  27.436 -15.276  1.00  0.00              
ATOM   1842  HA  ASP A 115     -22.737  27.437 -18.097  1.00  0.00              
ATOM   1843 1HB  ASP A 115     -20.975  28.889 -16.121  1.00  0.00              
ATOM   1844 2HB  ASP A 115     -20.797  29.108 -17.857  1.00  0.00              
ATOM   1845  N   VAL A 116     -19.966  26.212 -16.778  1.00  0.00              
ATOM   1846  CA  VAL A 116     -18.775  25.444 -17.085  1.00  0.00              
ATOM   1847  C   VAL A 116     -19.150  24.044 -17.544  1.00  0.00              
ATOM   1848  O   VAL A 116     -18.572  23.515 -18.494  1.00  0.00              
ATOM   1849  CB  VAL A 116     -17.858  25.355 -15.851  1.00  0.00              
ATOM   1850  CG1 VAL A 116     -16.730  24.363 -16.095  1.00  0.00              
ATOM   1851  CG2 VAL A 116     -17.303  26.732 -15.518  1.00  0.00              
ATOM   1852  H   VAL A 116     -20.131  26.502 -15.825  1.00  0.00              
ATOM   1853  HA  VAL A 116     -18.238  25.946 -17.891  1.00  0.00              
ATOM   1854  HB  VAL A 116     -18.437  24.982 -15.006  1.00  0.00              
ATOM   1855 1HG1 VAL A 116     -16.092  24.313 -15.212  1.00  0.00              
ATOM   1856 2HG1 VAL A 116     -17.150  23.378 -16.295  1.00  0.00              
ATOM   1857 3HG1 VAL A 116     -16.139  24.688 -16.951  1.00  0.00              
ATOM   1858 1HG2 VAL A 116     -16.656  26.661 -14.644  1.00  0.00              
ATOM   1859 2HG2 VAL A 116     -16.729  27.107 -16.365  1.00  0.00              
ATOM   1860 3HG2 VAL A 116     -18.126  27.414 -15.306  1.00  0.00              
ATOM   1861  N   LEU A 117     -20.109  23.434 -16.859  1.00  0.00              
ATOM   1862  CA  LEU A 117     -20.454  22.062 -17.167  1.00  0.00              
ATOM   1863  C   LEU A 117     -21.158  22.017 -18.502  1.00  0.00              
ATOM   1864  O   LEU A 117     -20.697  21.369 -19.441  1.00  0.00              
ATOM   1865  CB  LEU A 117     -21.350  21.466 -16.074  1.00  0.00              
ATOM   1866  CG  LEU A 117     -20.677  21.231 -14.716  1.00  0.00              
ATOM   1867  CD1 LEU A 117     -21.729  20.836 -13.689  1.00  0.00              
ATOM   1868  CD2 LEU A 117     -19.616  20.149 -14.856  1.00  0.00              
ATOM   1869  H   LEU A 117     -20.607  23.912 -16.122  1.00  0.00              
ATOM   1870  HA  LEU A 117     -19.535  21.478 -17.220  1.00  0.00              
ATOM   1871 1HB  LEU A 117     -22.194  22.136 -15.914  1.00  0.00              
ATOM   1872 2HB  LEU A 117     -21.735  20.508 -16.424  1.00  0.00              
ATOM   1873  HG  LEU A 117     -20.209  22.155 -14.376  1.00  0.00              
ATOM   1874 1HD1 LEU A 117     -21.250  20.668 -12.724  1.00  0.00              
ATOM   1875 2HD1 LEU A 117     -22.464  21.635 -13.595  1.00  0.00              
ATOM   1876 3HD1 LEU A 117     -22.226  19.921 -14.010  1.00  0.00              
ATOM   1877 1HD2 LEU A 117     -19.137  19.982 -13.891  1.00  0.00              
ATOM   1878 2HD2 LEU A 117     -20.082  19.224 -15.195  1.00  0.00              
ATOM   1879 3HD2 LEU A 117     -18.868  20.465 -15.583  1.00  0.00              
ATOM   1880  N   VAL A 118     -22.267  22.739 -18.588  1.00  0.00              
ATOM   1881  CA  VAL A 118     -23.148  22.623 -19.740  1.00  0.00              
ATOM   1882  C   VAL A 118     -22.575  23.203 -21.021  1.00  0.00              
ATOM   1883  O   VAL A 118     -22.755  22.643 -22.085  1.00  0.00              
ATOM   1884  CB  VAL A 118     -24.485  23.326 -19.437  1.00  0.00              
ATOM   1885  CG1 VAL A 118     -25.362  23.360 -20.680  1.00  0.00              
ATOM   1886  CG2 VAL A 118     -25.196  22.616 -18.295  1.00  0.00              
ATOM   1887  H   VAL A 118     -22.509  23.380 -17.846  1.00  0.00              
ATOM   1888  HA  VAL A 118     -23.314  21.564 -19.943  1.00  0.00              
ATOM   1889  HB  VAL A 118     -24.286  24.360 -19.155  1.00  0.00              
ATOM   1890 1HG1 VAL A 118     -26.302  23.861 -20.448  1.00  0.00              
ATOM   1891 2HG1 VAL A 118     -24.848  23.904 -21.473  1.00  0.00              
ATOM   1892 3HG1 VAL A 118     -25.565  22.342 -21.011  1.00  0.00              
ATOM   1893 1HG2 VAL A 118     -26.140  23.118 -18.086  1.00  0.00              
ATOM   1894 2HG2 VAL A 118     -25.390  21.580 -18.575  1.00  0.00              
ATOM   1895 3HG2 VAL A 118     -24.568  22.639 -17.405  1.00  0.00              
ATOM   1896  N   ARG A 119     -21.901  24.338 -20.925  1.00  0.00              
ATOM   1897  CA  ARG A 119     -21.478  25.045 -22.131  1.00  0.00              
ATOM   1898  C   ARG A 119     -20.161  24.547 -22.732  1.00  0.00              
ATOM   1899  O   ARG A 119     -19.836  24.881 -23.874  1.00  0.00              
ATOM   1900  CB  ARG A 119     -21.344  26.530 -21.830  1.00  0.00              
ATOM   1901  CG  ARG A 119     -22.641  27.224 -21.445  1.00  0.00              
ATOM   1902  CD  ARG A 119     -22.425  28.663 -21.145  1.00  0.00              
ATOM   1903  NE  ARG A 119     -23.648  29.314 -20.702  1.00  0.00              
ATOM   1904  CZ  ARG A 119     -24.580  29.832 -21.525  1.00  0.00              
ATOM   1905  NH1 ARG A 119     -24.416  29.767 -22.828  1.00  0.00              
ATOM   1906  NH2 ARG A 119     -25.660  30.404 -21.022  1.00  0.00              
ATOM   1907  H   ARG A 119     -21.673  24.726 -20.022  1.00  0.00              
ATOM   1908  HA  ARG A 119     -22.188  24.823 -22.929  1.00  0.00              
ATOM   1909 1HB  ARG A 119     -20.638  26.673 -21.013  1.00  0.00              
ATOM   1910 2HB  ARG A 119     -20.942  27.043 -22.704  1.00  0.00              
ATOM   1911 1HG  ARG A 119     -23.352  27.148 -22.267  1.00  0.00              
ATOM   1912 2HG  ARG A 119     -23.059  26.748 -20.558  1.00  0.00              
ATOM   1913 1HD  ARG A 119     -21.681  28.763 -20.356  1.00  0.00              
ATOM   1914 2HD  ARG A 119     -22.074  29.173 -22.042  1.00  0.00              
ATOM   1915  HE  ARG A 119     -23.809  29.382 -19.706  1.00  0.00              
ATOM   1916 1HH1 ARG A 119     -23.591  29.330 -23.212  1.00  0.00              
ATOM   1917 2HH1 ARG A 119     -25.115  30.156 -23.444  1.00  0.00              
ATOM   1918 1HH2 ARG A 119     -25.787  30.454 -20.021  1.00  0.00              
ATOM   1919 2HH2 ARG A 119     -26.359  30.792 -21.639  1.00  0.00              
ATOM   1920  N   THR A 120     -19.413  23.744 -21.980  1.00  0.00              
ATOM   1921  CA  THR A 120     -18.133  23.257 -22.471  1.00  0.00              
ATOM   1922  C   THR A 120     -18.179  21.768 -22.765  1.00  0.00              
ATOM   1923  O   THR A 120     -17.330  21.252 -23.492  1.00  0.00              
ATOM   1924  CB  THR A 120     -17.007  23.548 -21.461  1.00  0.00              
ATOM   1925  OG1 THR A 120     -17.267  22.849 -20.237  1.00  0.00              
ATOM   1926  CG2 THR A 120     -16.916  25.040 -21.180  1.00  0.00              
ATOM   1927  H   THR A 120     -19.727  23.463 -21.062  1.00  0.00              
ATOM   1928  HA  THR A 120     -17.900  23.776 -23.401  1.00  0.00              
ATOM   1929  HB  THR A 120     -16.057  23.202 -21.867  1.00  0.00              
ATOM   1930  HG1 THR A 120     -16.452  22.767 -19.737  1.00  0.00              
ATOM   1931 1HG2 THR A 120     -16.115  25.227 -20.465  1.00  0.00              
ATOM   1932 2HG2 THR A 120     -16.707  25.573 -22.107  1.00  0.00              
ATOM   1933 3HG2 THR A 120     -17.860  25.390 -20.765  1.00  0.00              
ATOM   1934  N   LYS A 121     -19.169  21.075 -22.204  1.00  0.00              
ATOM   1935  CA  LYS A 121     -19.322  19.636 -22.448  1.00  0.00              
ATOM   1936  C   LYS A 121     -20.698  19.294 -22.978  1.00  0.00              
ATOM   1937  O   LYS A 121     -21.126  18.144 -22.911  1.00  0.00              
ATOM   1938  CB  LYS A 121     -19.017  18.840 -21.176  1.00  0.00              
ATOM   1939  CG  LYS A 121     -17.607  19.073 -20.689  1.00  0.00              
ATOM   1940  CD  LYS A 121     -16.663  18.546 -21.750  1.00  0.00              
ATOM   1941  CE  LYS A 121     -15.208  18.817 -21.451  1.00  0.00              
ATOM   1942  NZ  LYS A 121     -14.390  18.192 -22.542  1.00  0.00              
ATOM   1943  H   LYS A 121     -19.829  21.545 -21.601  1.00  0.00              
ATOM   1944  HA  LYS A 121     -18.614  19.339 -23.222  1.00  0.00              
ATOM   1945 1HB  LYS A 121     -19.718  19.124 -20.391  1.00  0.00              
ATOM   1946 2HB  LYS A 121     -19.157  17.776 -21.371  1.00  0.00              
ATOM   1947 1HG  LYS A 121     -17.450  20.140 -20.526  1.00  0.00              
ATOM   1948 2HG  LYS A 121     -17.458  18.553 -19.743  1.00  0.00              
ATOM   1949 1HD  LYS A 121     -16.790  17.466 -21.845  1.00  0.00              
ATOM   1950 2HD  LYS A 121     -16.898  19.008 -22.708  1.00  0.00              
ATOM   1951 1HE  LYS A 121     -15.040  19.892 -21.406  1.00  0.00              
ATOM   1952 2HE  LYS A 121     -14.950  18.390 -20.481  1.00  0.00              
ATOM   1953 1HZ  LYS A 121     -13.410  18.359 -22.366  1.00  0.00              
ATOM   1954 2HZ  LYS A 121     -14.564  17.197 -22.566  1.00  0.00              
ATOM   1955 3HZ  LYS A 121     -14.646  18.600 -23.430  1.00  0.00              
ATOM   1956  N   ARG A 122     -21.372  20.310 -23.512  1.00  0.00              
ATOM   1957  CA  ARG A 122     -22.716  20.185 -24.079  1.00  0.00              
ATOM   1958  C   ARG A 122     -22.893  18.918 -24.905  1.00  0.00              
ATOM   1959  O   ARG A 122     -23.773  18.108 -24.618  1.00  0.00              
ATOM   1960  CB  ARG A 122     -23.033  21.389 -24.953  1.00  0.00              
ATOM   1961  CG  ARG A 122     -24.447  21.419 -25.512  1.00  0.00              
ATOM   1962  CD  ARG A 122     -24.558  22.333 -26.677  1.00  0.00              
ATOM   1963  NE  ARG A 122     -23.800  21.850 -27.820  1.00  0.00              
ATOM   1964  CZ  ARG A 122     -23.459  22.601 -28.885  1.00  0.00              
ATOM   1965  NH1 ARG A 122     -23.815  23.865 -28.939  1.00  0.00              
ATOM   1966  NH2 ARG A 122     -22.766  22.066 -29.876  1.00  0.00              
ATOM   1967  H   ARG A 122     -20.917  21.212 -23.519  1.00  0.00              
ATOM   1968  HA  ARG A 122     -23.432  20.111 -23.260  1.00  0.00              
ATOM   1969 1HB  ARG A 122     -22.886  22.303 -24.380  1.00  0.00              
ATOM   1970 2HB  ARG A 122     -22.344  21.418 -25.797  1.00  0.00              
ATOM   1971 1HG  ARG A 122     -24.733  20.417 -25.833  1.00  0.00              
ATOM   1972 2HG  ARG A 122     -25.136  21.763 -24.739  1.00  0.00              
ATOM   1973 1HD  ARG A 122     -25.603  22.420 -26.973  1.00  0.00              
ATOM   1974 2HD  ARG A 122     -24.175  23.316 -26.406  1.00  0.00              
ATOM   1975  HE  ARG A 122     -23.508  20.881 -27.814  1.00  0.00              
ATOM   1976 1HH1 ARG A 122     -24.345  24.273 -28.182  1.00  0.00              
ATOM   1977 2HH1 ARG A 122     -23.560  24.428 -29.738  1.00  0.00              
ATOM   1978 1HH2 ARG A 122     -22.492  21.094 -29.834  1.00  0.00              
ATOM   1979 2HH2 ARG A 122     -22.511  22.629 -30.674  1.00  0.00              
ATOM   1980  N   ASP A 123     -22.048  18.737 -25.919  1.00  0.00              
ATOM   1981  CA  ASP A 123     -22.195  17.577 -26.793  1.00  0.00              
ATOM   1982  C   ASP A 123     -22.089  16.277 -25.980  1.00  0.00              
ATOM   1983  O   ASP A 123     -22.874  15.346 -26.173  1.00  0.00              
ATOM   1984  CB  ASP A 123     -21.131  17.596 -27.894  1.00  0.00              
ATOM   1985  CG  ASP A 123     -21.364  18.693 -28.924  1.00  0.00              
ATOM   1986  OD1 ASP A 123     -22.449  19.223 -28.964  1.00  0.00              
ATOM   1987  OD2 ASP A 123     -20.455  18.990 -29.661  1.00  0.00              
ATOM   1988  H   ASP A 123     -21.302  19.395 -26.095  1.00  0.00              
ATOM   1989  HA  ASP A 123     -23.194  17.597 -27.230  1.00  0.00              
ATOM   1990 1HB  ASP A 123     -20.147  17.740 -27.448  1.00  0.00              
ATOM   1991 2HB  ASP A 123     -21.121  16.633 -28.406  1.00  0.00              
ATOM   1992  N   TRP A 124     -21.139  16.217 -25.051  1.00  0.00              
ATOM   1993  CA  TRP A 124     -20.970  15.001 -24.259  1.00  0.00              
ATOM   1994  C   TRP A 124     -22.238  14.738 -23.487  1.00  0.00              
ATOM   1995  O   TRP A 124     -22.704  13.613 -23.399  1.00  0.00              
ATOM   1996  CB  TRP A 124     -19.790  15.127 -23.294  1.00  0.00              
ATOM   1997  CG  TRP A 124     -19.535  13.885 -22.495  1.00  0.00              
ATOM   1998  CD1 TRP A 124     -18.787  12.811 -22.876  1.00  0.00              
ATOM   1999  CD2 TRP A 124     -20.028  13.581 -21.168  1.00  0.00              
ATOM   2000  NE1 TRP A 124     -18.782  11.863 -21.882  1.00  0.00              
ATOM   2001  CE2 TRP A 124     -19.535  12.318 -20.830  1.00  0.00              
ATOM   2002  CE3 TRP A 124     -20.835  14.269 -20.254  1.00  0.00              
ATOM   2003  CZ2 TRP A 124     -19.822  11.721 -19.613  1.00  0.00              
ATOM   2004  CZ3 TRP A 124     -21.123  13.671 -19.033  1.00  0.00              
ATOM   2005  CH2 TRP A 124     -20.628  12.429 -18.721  1.00  0.00              
ATOM   2006  H   TRP A 124     -20.526  17.002 -24.884  1.00  0.00              
ATOM   2007  HA  TRP A 124     -20.764  14.173 -24.936  1.00  0.00              
ATOM   2008 1HB  TRP A 124     -18.886  15.367 -23.854  1.00  0.00              
ATOM   2009 2HB  TRP A 124     -19.973  15.949 -22.601  1.00  0.00              
ATOM   2010  HD1 TRP A 124     -18.269  12.719 -23.829  1.00  0.00              
ATOM   2011  HE1 TRP A 124     -18.303  10.975 -21.920  1.00  0.00              
ATOM   2012  HE3 TRP A 124     -21.228  15.256 -20.496  1.00  0.00              
ATOM   2013  HZ2 TRP A 124     -19.439  10.735 -19.346  1.00  0.00              
ATOM   2014  HZ3 TRP A 124     -21.753  14.213 -18.328  1.00  0.00              
ATOM   2015  HH2 TRP A 124     -20.873  11.989 -17.754  1.00  0.00              
ATOM   2016  N   LEU A 125     -22.802  15.790 -22.915  1.00  0.00              
ATOM   2017  CA  LEU A 125     -24.009  15.639 -22.118  1.00  0.00              
ATOM   2018  C   LEU A 125     -25.135  15.092 -22.965  1.00  0.00              
ATOM   2019  O   LEU A 125     -25.862  14.212 -22.538  1.00  0.00              
ATOM   2020  CB  LEU A 125     -24.423  16.985 -21.509  1.00  0.00              
ATOM   2021  CG  LEU A 125     -23.488  17.542 -20.429  1.00  0.00              
ATOM   2022  CD1 LEU A 125     -23.906  18.964 -20.079  1.00  0.00              
ATOM   2023  CD2 LEU A 125     -23.534  16.642 -19.203  1.00  0.00              
ATOM   2024  H   LEU A 125     -22.397  16.709 -23.027  1.00  0.00              
ATOM   2025  HA  LEU A 125     -23.808  14.928 -21.317  1.00  0.00              
ATOM   2026 1HB  LEU A 125     -24.484  17.723 -22.308  1.00  0.00              
ATOM   2027 2HB  LEU A 125     -25.413  16.876 -21.067  1.00  0.00              
ATOM   2028  HG  LEU A 125     -22.469  17.580 -20.813  1.00  0.00              
ATOM   2029 1HD1 LEU A 125     -23.242  19.360 -19.311  1.00  0.00              
ATOM   2030 2HD1 LEU A 125     -23.845  19.591 -20.969  1.00  0.00              
ATOM   2031 3HD1 LEU A 125     -24.930  18.961 -19.706  1.00  0.00              
ATOM   2032 1HD2 LEU A 125     -22.869  17.037 -18.435  1.00  0.00              
ATOM   2033 2HD2 LEU A 125     -24.553  16.605 -18.817  1.00  0.00              
ATOM   2034 3HD2 LEU A 125     -23.214  15.637 -19.478  1.00  0.00              
ATOM   2035  N   VAL A 126     -25.263  15.619 -24.179  1.00  0.00              
ATOM   2036  CA  VAL A 126     -26.247  15.143 -25.155  1.00  0.00              
ATOM   2037  C   VAL A 126     -26.057  13.667 -25.541  1.00  0.00              
ATOM   2038  O   VAL A 126     -27.029  12.905 -25.669  1.00  0.00              
ATOM   2039  CB  VAL A 126     -26.169  16.006 -26.429  1.00  0.00              
ATOM   2040  CG1 VAL A 126     -27.046  15.419 -27.525  1.00  0.00              
ATOM   2041  CG2 VAL A 126     -26.585  17.435 -26.113  1.00  0.00              
ATOM   2042  H   VAL A 126     -24.650  16.382 -24.429  1.00  0.00              
ATOM   2043  HA  VAL A 126     -27.242  15.239 -24.720  1.00  0.00              
ATOM   2044  HB  VAL A 126     -25.144  15.999 -26.800  1.00  0.00              
ATOM   2045 1HG1 VAL A 126     -26.979  16.041 -28.417  1.00  0.00              
ATOM   2046 2HG1 VAL A 126     -26.708  14.410 -27.760  1.00  0.00              
ATOM   2047 3HG1 VAL A 126     -28.081  15.385 -27.184  1.00  0.00              
ATOM   2048 1HG2 VAL A 126     -26.528  18.039 -27.017  1.00  0.00              
ATOM   2049 2HG2 VAL A 126     -27.609  17.441 -25.736  1.00  0.00              
ATOM   2050 3HG2 VAL A 126     -25.919  17.849 -25.356  1.00  0.00              
ATOM   2051  N   LYS A 127     -24.803  13.278 -25.744  1.00  0.00              
ATOM   2052  CA  LYS A 127     -24.467  11.889 -25.984  1.00  0.00              
ATOM   2053  C   LYS A 127     -24.955  11.032 -24.814  1.00  0.00              
ATOM   2054  O   LYS A 127     -25.495   9.944 -25.024  1.00  0.00              
ATOM   2055  CB  LYS A 127     -22.960  11.724 -26.184  1.00  0.00              
ATOM   2056  CG  LYS A 127     -22.434  12.288 -27.498  1.00  0.00              
ATOM   2057  CD  LYS A 127     -20.924  12.137 -27.599  1.00  0.00              
ATOM   2058  CE  LYS A 127     -20.394  12.721 -28.901  1.00  0.00              
ATOM   2059  NZ  LYS A 127     -18.914  12.607 -29.000  1.00  0.00              
ATOM   2060  H   LYS A 127     -24.065  13.968 -25.731  1.00  0.00              
ATOM   2061  HA  LYS A 127     -24.981  11.560 -26.887  1.00  0.00              
ATOM   2062 1HB  LYS A 127     -22.428  12.219 -25.371  1.00  0.00              
ATOM   2063 2HB  LYS A 127     -22.701  10.666 -26.147  1.00  0.00              
ATOM   2064 1HG  LYS A 127     -22.900  11.762 -28.332  1.00  0.00              
ATOM   2065 2HG  LYS A 127     -22.691  13.345 -27.569  1.00  0.00              
ATOM   2066 1HD  LYS A 127     -20.450  12.649 -26.761  1.00  0.00              
ATOM   2067 2HD  LYS A 127     -20.660  11.080 -27.553  1.00  0.00              
ATOM   2068 1HE  LYS A 127     -20.845  12.198 -29.743  1.00  0.00              
ATOM   2069 2HE  LYS A 127     -20.670  13.774 -28.965  1.00  0.00              
ATOM   2070 1HZ  LYS A 127     -18.603  13.005 -29.875  1.00  0.00              
ATOM   2071 2HZ  LYS A 127     -18.485  13.104 -28.233  1.00  0.00              
ATOM   2072 3HZ  LYS A 127     -18.648  11.633 -28.961  1.00  0.00              
ATOM   2073  N   GLN A 128     -24.800  11.532 -23.585  1.00  0.00              
ATOM   2074  CA  GLN A 128     -25.303  10.831 -22.389  1.00  0.00              
ATOM   2075  C   GLN A 128     -26.787  11.059 -22.084  1.00  0.00              
ATOM   2076  O   GLN A 128     -27.258  10.714 -21.002  1.00  0.00              
ATOM   2077  CB  GLN A 128     -24.478  11.243 -21.167  1.00  0.00              
ATOM   2078  CG  GLN A 128     -23.001  10.902 -21.270  1.00  0.00              
ATOM   2079  CD  GLN A 128     -22.758   9.410 -21.400  1.00  0.00              
ATOM   2080  OE1 GLN A 128     -23.270   8.613 -20.609  1.00  0.00              
ATOM   2081  NE2 GLN A 128     -21.975   9.024 -22.401  1.00  0.00              
ATOM   2082  H   GLN A 128     -24.325  12.416 -23.473  1.00  0.00              
ATOM   2083  HA  GLN A 128     -25.196   9.758 -22.546  1.00  0.00              
ATOM   2084 1HB  GLN A 128     -24.565  12.318 -21.015  1.00  0.00              
ATOM   2085 2HB  GLN A 128     -24.874  10.753 -20.278  1.00  0.00              
ATOM   2086 1HG  GLN A 128     -22.586  11.394 -22.150  1.00  0.00              
ATOM   2087 2HG  GLN A 128     -22.493  11.254 -20.372  1.00  0.00              
ATOM   2088 1HE2 GLN A 128     -21.779   8.052 -22.537  1.00  0.00              
ATOM   2089 2HE2 GLN A 128     -21.581   9.704 -23.019  1.00  0.00              
ATOM   2090  N   ARG A 129     -27.529  11.636 -23.020  1.00  0.00              
ATOM   2091  CA  ARG A 129     -28.954  11.826 -22.807  1.00  0.00              
ATOM   2092  C   ARG A 129     -29.219  12.723 -21.596  1.00  0.00              
ATOM   2093  O   ARG A 129     -30.223  12.575 -20.919  1.00  0.00              
ATOM   2094  CB  ARG A 129     -29.644  10.485 -22.608  1.00  0.00              
ATOM   2095  CG  ARG A 129     -29.515   9.520 -23.776  1.00  0.00              
ATOM   2096  CD  ARG A 129     -30.261   8.259 -23.531  1.00  0.00              
ATOM   2097  NE  ARG A 129     -29.684   7.491 -22.439  1.00  0.00              
ATOM   2098  CZ  ARG A 129     -28.617   6.676 -22.557  1.00  0.00              
ATOM   2099  NH1 ARG A 129     -28.024   6.535 -23.721  1.00  0.00              
ATOM   2100  NH2 ARG A 129     -28.167   6.020 -21.502  1.00  0.00              
ATOM   2101  H   ARG A 129     -27.115  11.948 -23.886  1.00  0.00              
ATOM   2102  HA  ARG A 129     -29.369  12.331 -23.680  1.00  0.00              
ATOM   2103 1HB  ARG A 129     -29.236   9.993 -21.727  1.00  0.00              
ATOM   2104 2HB  ARG A 129     -30.708  10.646 -22.430  1.00  0.00              
ATOM   2105 1HG  ARG A 129     -29.914   9.984 -24.678  1.00  0.00              
ATOM   2106 2HG  ARG A 129     -28.464   9.272 -23.929  1.00  0.00              
ATOM   2107 1HD  ARG A 129     -31.294   8.491 -23.275  1.00  0.00              
ATOM   2108 2HD  ARG A 129     -30.240   7.643 -24.429  1.00  0.00              
ATOM   2109  HE  ARG A 129     -30.114   7.574 -21.527  1.00  0.00              
ATOM   2110 1HH1 ARG A 129     -28.368   7.037 -24.528  1.00  0.00              
ATOM   2111 2HH1 ARG A 129     -27.224   5.924 -23.810  1.00  0.00              
ATOM   2112 1HH2 ARG A 129     -28.624   6.129 -20.606  1.00  0.00              
ATOM   2113 2HH2 ARG A 129     -27.368   5.410 -21.590  1.00  0.00              
ATOM   2114  N   GLY A 130     -28.307  13.652 -21.324  1.00  0.00              
ATOM   2115  CA  GLY A 130     -28.500  14.615 -20.254  1.00  0.00              
ATOM   2116  C   GLY A 130     -28.508  14.043 -18.858  1.00  0.00              
ATOM   2117  O   GLY A 130     -27.667  13.218 -18.515  1.00  0.00              
ATOM   2118  H   GLY A 130     -27.460  13.689 -21.873  1.00  0.00              
ATOM   2119 1HA  GLY A 130     -27.711  15.367 -20.294  1.00  0.00              
ATOM   2120 2HA  GLY A 130     -29.446  15.136 -20.399  1.00  0.00              
ATOM   2121  N   TRP A 131     -29.452  14.491 -18.036  1.00  0.00              
ATOM   2122  CA  TRP A 131     -29.514  14.032 -16.646  1.00  0.00              
ATOM   2123  C   TRP A 131     -30.014  12.600 -16.554  1.00  0.00              
ATOM   2124  O   TRP A 131     -29.930  11.981 -15.495  1.00  0.00              
ATOM   2125  CB  TRP A 131     -30.363  14.964 -15.778  1.00  0.00              
ATOM   2126  CG  TRP A 131     -29.668  16.262 -15.479  1.00  0.00              
ATOM   2127  CD1 TRP A 131     -29.749  17.428 -16.191  1.00  0.00              
ATOM   2128  CD2 TRP A 131     -28.769  16.524 -14.394  1.00  0.00              
ATOM   2129  NE1 TRP A 131     -28.968  18.397 -15.607  1.00  0.00              
ATOM   2130  CE2 TRP A 131     -28.352  17.866 -14.505  1.00  0.00              
ATOM   2131  CE3 TRP A 131     -28.278  15.752 -13.333  1.00  0.00              
ATOM   2132  CZ2 TRP A 131     -27.471  18.452 -13.601  1.00  0.00              
ATOM   2133  CZ3 TRP A 131     -27.399  16.342 -12.435  1.00  0.00              
ATOM   2134  CH2 TRP A 131     -27.005  17.676 -12.578  1.00  0.00              
ATOM   2135  H   TRP A 131     -30.138  15.155 -18.365  1.00  0.00              
ATOM   2136  HA  TRP A 131     -28.503  14.021 -16.241  1.00  0.00              
ATOM   2137 1HB  TRP A 131     -31.304  15.177 -16.286  1.00  0.00              
ATOM   2138 2HB  TRP A 131     -30.603  14.468 -14.838  1.00  0.00              
ATOM   2139  HD1 TRP A 131     -30.346  17.567 -17.091  1.00  0.00              
ATOM   2140  HE1 TRP A 131     -28.864  19.346 -15.935  1.00  0.00              
ATOM   2141  HE3 TRP A 131     -28.582  14.713 -13.213  1.00  0.00              
ATOM   2142  HZ2 TRP A 131     -27.155  19.492 -13.690  1.00  0.00              
ATOM   2143  HZ3 TRP A 131     -27.021  15.735 -11.612  1.00  0.00              
ATOM   2144  HH2 TRP A 131     -26.309  18.103 -11.855  1.00  0.00              
ATOM   2145  N   ASP A 132     -30.532  12.075 -17.662  1.00  0.00              
ATOM   2146  CA  ASP A 132     -30.975  10.683 -17.706  1.00  0.00              
ATOM   2147  C   ASP A 132     -29.777   9.756 -17.502  1.00  0.00              
ATOM   2148  O   ASP A 132     -29.863   8.754 -16.786  1.00  0.00              
ATOM   2149  CB  ASP A 132     -31.664  10.370 -19.036  1.00  0.00              
ATOM   2150  CG  ASP A 132     -33.011  11.063 -19.184  1.00  0.00              
ATOM   2151  OD1 ASP A 132     -33.536  11.515 -18.195  1.00  0.00              
ATOM   2152  OD2 ASP A 132     -33.502  11.135 -20.286  1.00  0.00              
ATOM   2153  H   ASP A 132     -30.622  12.646 -18.490  1.00  0.00              
ATOM   2154  HA  ASP A 132     -31.687  10.521 -16.895  1.00  0.00              
ATOM   2155 1HB  ASP A 132     -31.020  10.678 -19.860  1.00  0.00              
ATOM   2156 2HB  ASP A 132     -31.814   9.293 -19.124  1.00  0.00              
ATOM   2157  N   GLY A 133     -28.658  10.116 -18.128  1.00  0.00              
ATOM   2158  CA  GLY A 133     -27.401   9.417 -17.956  1.00  0.00              
ATOM   2159  C   GLY A 133     -26.875   9.547 -16.546  1.00  0.00              
ATOM   2160  O   GLY A 133     -26.335   8.599 -15.989  1.00  0.00              
ATOM   2161  H   GLY A 133     -28.698  10.912 -18.748  1.00  0.00              
ATOM   2162 1HA  GLY A 133     -27.535   8.362 -18.197  1.00  0.00              
ATOM   2163 2HA  GLY A 133     -26.666   9.815 -18.655  1.00  0.00              
ATOM   2164  N   PHE A 134     -27.028  10.726 -15.961  1.00  0.00              
ATOM   2165  CA  PHE A 134     -26.631  10.946 -14.577  1.00  0.00              
ATOM   2166  C   PHE A 134     -27.349   9.966 -13.634  1.00  0.00              
ATOM   2167  O   PHE A 134     -26.724   9.251 -12.860  1.00  0.00              
ATOM   2168  CB  PHE A 134     -26.934  12.387 -14.161  1.00  0.00              
ATOM   2169  CG  PHE A 134     -26.656  12.671 -12.712  1.00  0.00              
ATOM   2170  CD1 PHE A 134     -25.379  13.011 -12.290  1.00  0.00              
ATOM   2171  CD2 PHE A 134     -27.669  12.597 -11.769  1.00  0.00              
ATOM   2172  CE1 PHE A 134     -25.123  13.273 -10.957  1.00  0.00              
ATOM   2173  CE2 PHE A 134     -27.416  12.859 -10.437  1.00  0.00              
ATOM   2174  CZ  PHE A 134     -26.141  13.197 -10.031  1.00  0.00              
ATOM   2175  H   PHE A 134     -27.429  11.491 -16.485  1.00  0.00              
ATOM   2176  HA  PHE A 134     -25.561  10.753 -14.489  1.00  0.00              
ATOM   2177 1HB  PHE A 134     -26.337  13.071 -14.762  1.00  0.00              
ATOM   2178 2HB  PHE A 134     -27.982  12.609 -14.356  1.00  0.00              
ATOM   2179  HD1 PHE A 134     -24.575  13.073 -13.023  1.00  0.00              
ATOM   2180  HD2 PHE A 134     -28.677  12.329 -12.090  1.00  0.00              
ATOM   2181  HE1 PHE A 134     -24.115  13.539 -10.639  1.00  0.00              
ATOM   2182  HE2 PHE A 134     -28.222  12.798  -9.705  1.00  0.00              
ATOM   2183  HZ  PHE A 134     -25.939  13.402  -8.980  1.00  0.00              
ATOM   2184  N   VAL A 135     -28.670   9.929 -13.705  1.00  0.00              
ATOM   2185  CA  VAL A 135     -29.428   9.052 -12.839  1.00  0.00              
ATOM   2186  C   VAL A 135     -29.073   7.577 -13.067  1.00  0.00              
ATOM   2187  O   VAL A 135     -28.892   6.826 -12.107  1.00  0.00              
ATOM   2188  CB  VAL A 135     -30.936   9.262 -13.076  1.00  0.00              
ATOM   2189  CG1 VAL A 135     -31.745   8.228 -12.307  1.00  0.00              
ATOM   2190  CG2 VAL A 135     -31.333  10.672 -12.666  1.00  0.00              
ATOM   2191  H   VAL A 135     -29.161  10.513 -14.366  1.00  0.00              
ATOM   2192  HA  VAL A 135     -29.161   9.272 -11.805  1.00  0.00              
ATOM   2193  HB  VAL A 135     -31.151   9.116 -14.135  1.00  0.00              
ATOM   2194 1HG1 VAL A 135     -32.808   8.391 -12.487  1.00  0.00              
ATOM   2195 2HG1 VAL A 135     -31.470   7.228 -12.643  1.00  0.00              
ATOM   2196 3HG1 VAL A 135     -31.539   8.324 -11.241  1.00  0.00              
ATOM   2197 1HG2 VAL A 135     -32.400  10.813 -12.837  1.00  0.00              
ATOM   2198 2HG2 VAL A 135     -31.112  10.819 -11.609  1.00  0.00              
ATOM   2199 3HG2 VAL A 135     -30.772  11.395 -13.259  1.00  0.00              
ATOM   2200  N   GLU A 136     -28.977   7.163 -14.329  1.00  0.00              
ATOM   2201  CA  GLU A 136     -28.663   5.769 -14.661  1.00  0.00              
ATOM   2202  C   GLU A 136     -27.299   5.320 -14.123  1.00  0.00              
ATOM   2203  O   GLU A 136     -27.154   4.205 -13.641  1.00  0.00              
ATOM   2204  CB  GLU A 136     -28.701   5.573 -16.178  1.00  0.00              
ATOM   2205  CG  GLU A 136     -30.099   5.595 -16.780  1.00  0.00              
ATOM   2206  CD  GLU A 136     -30.089   5.560 -18.283  1.00  0.00              
ATOM   2207  OE1 GLU A 136     -29.030   5.662 -18.854  1.00  0.00              
ATOM   2208  OE2 GLU A 136     -31.143   5.432 -18.861  1.00  0.00              
ATOM   2209  H   GLU A 136     -29.123   7.826 -15.077  1.00  0.00              
ATOM   2210  HA  GLU A 136     -29.414   5.126 -14.200  1.00  0.00              
ATOM   2211 1HB  GLU A 136     -28.116   6.356 -16.661  1.00  0.00              
ATOM   2212 2HB  GLU A 136     -28.242   4.617 -16.433  1.00  0.00              
ATOM   2213 1HG  GLU A 136     -30.655   4.733 -16.412  1.00  0.00              
ATOM   2214 2HG  GLU A 136     -30.613   6.495 -16.445  1.00  0.00              
ATOM   2215  N   PHE A 137     -26.301   6.193 -14.221  1.00  0.00              
ATOM   2216  CA  PHE A 137     -24.959   5.889 -13.727  1.00  0.00              
ATOM   2217  C   PHE A 137     -24.927   5.757 -12.204  1.00  0.00              
ATOM   2218  O   PHE A 137     -24.207   4.920 -11.652  1.00  0.00              
ATOM   2219  CB  PHE A 137     -23.976   6.975 -14.167  1.00  0.00              
ATOM   2220  CG  PHE A 137     -22.541   6.653 -13.862  1.00  0.00              
ATOM   2221  CD1 PHE A 137     -21.833   5.758 -14.650  1.00  0.00              
ATOM   2222  CD2 PHE A 137     -21.896   7.243 -12.785  1.00  0.00              
ATOM   2223  CE1 PHE A 137     -20.512   5.461 -14.370  1.00  0.00              
ATOM   2224  CE2 PHE A 137     -20.576   6.949 -12.503  1.00  0.00              
ATOM   2225  CZ  PHE A 137     -19.884   6.056 -13.297  1.00  0.00              
ATOM   2226  H   PHE A 137     -26.475   7.091 -14.650  1.00  0.00              
ATOM   2227  HA  PHE A 137     -24.654   4.921 -14.127  1.00  0.00              
ATOM   2228 1HB  PHE A 137     -24.067   7.135 -15.241  1.00  0.00              
ATOM   2229 2HB  PHE A 137     -24.226   7.913 -13.674  1.00  0.00              
ATOM   2230  HD1 PHE A 137     -22.329   5.288 -15.499  1.00  0.00              
ATOM   2231  HD2 PHE A 137     -22.443   7.948 -12.158  1.00  0.00              
ATOM   2232  HE1 PHE A 137     -19.968   4.756 -14.998  1.00  0.00              
ATOM   2233  HE2 PHE A 137     -20.081   7.420 -11.655  1.00  0.00              
ATOM   2234  HZ  PHE A 137     -18.844   5.822 -13.075  1.00  0.00              
ATOM   2235  N   PHE A 138     -25.718   6.575 -11.524  1.00  0.00              
ATOM   2236  CA  PHE A 138     -25.765   6.530 -10.069  1.00  0.00              
ATOM   2237  C   PHE A 138     -26.987   5.791  -9.496  1.00  0.00              
ATOM   2238  O   PHE A 138     -27.160   5.733  -8.274  1.00  0.00              
ATOM   2239  CB  PHE A 138     -25.737   7.956  -9.517  1.00  0.00              
ATOM   2240  CG  PHE A 138     -24.443   8.677  -9.767  1.00  0.00              
ATOM   2241  CD1 PHE A 138     -24.387   9.748 -10.647  1.00  0.00              
ATOM   2242  CD2 PHE A 138     -23.279   8.286  -9.123  1.00  0.00              
ATOM   2243  CE1 PHE A 138     -23.197  10.412 -10.877  1.00  0.00              
ATOM   2244  CE2 PHE A 138     -22.088   8.948  -9.350  1.00  0.00              
ATOM   2245  CZ  PHE A 138     -22.048  10.012 -10.229  1.00  0.00              
ATOM   2246  H   PHE A 138     -26.298   7.241 -12.014  1.00  0.00              
ATOM   2247  HA  PHE A 138     -24.912   5.950  -9.713  1.00  0.00              
ATOM   2248 1HB  PHE A 138     -26.541   8.536  -9.968  1.00  0.00              
ATOM   2249 2HB  PHE A 138     -25.912   7.934  -8.443  1.00  0.00              
ATOM   2250  HD1 PHE A 138     -25.296  10.064 -11.159  1.00  0.00              
ATOM   2251  HD2 PHE A 138     -23.311   7.445  -8.429  1.00  0.00              
ATOM   2252  HE1 PHE A 138     -23.167  11.251 -11.571  1.00  0.00              
ATOM   2253  HE2 PHE A 138     -21.180   8.631  -8.837  1.00  0.00              
ATOM   2254  HZ  PHE A 138     -21.109  10.534 -10.410  1.00  0.00              
ATOM   2255  N   HIS A 139     -27.820   5.223 -10.369  1.00  0.00              
ATOM   2256  CA  HIS A 139     -28.992   4.457  -9.942  1.00  0.00              
ATOM   2257  C   HIS A 139     -28.593   3.323  -9.004  1.00  0.00              
ATOM   2258  O   HIS A 139     -27.634   2.591  -9.272  1.00  0.00              
ATOM   2259  CB  HIS A 139     -29.739   3.887 -11.152  1.00  0.00              
ATOM   2260  CG  HIS A 139     -31.047   3.247 -10.804  1.00  0.00              
ATOM   2261  ND1 HIS A 139     -31.145   1.940 -10.374  1.00  0.00              
ATOM   2262  CD2 HIS A 139     -32.310   3.732 -10.824  1.00  0.00              
ATOM   2263  CE1 HIS A 139     -32.413   1.650 -10.143  1.00  0.00              
ATOM   2264  NE2 HIS A 139     -33.140   2.720 -10.409  1.00  0.00              
ATOM   2265  H   HIS A 139     -27.633   5.327 -11.356  1.00  0.00              
ATOM   2266  HA  HIS A 139     -29.679   5.111  -9.407  1.00  0.00              
ATOM   2267 1HB  HIS A 139     -29.929   4.684 -11.871  1.00  0.00              
ATOM   2268 2HB  HIS A 139     -29.116   3.142 -11.646  1.00  0.00              
ATOM   2269  HD2 HIS A 139     -32.613   4.738 -11.116  1.00  0.00              
ATOM   2270  HE1 HIS A 139     -32.795   0.691  -9.792  1.00  0.00              
ATOM   2271  HE2 HIS A 139     -34.144   2.789 -10.322  1.00  0.00              
ATOM   2272  N   VAL A 140     -29.331   3.184  -7.903  1.00  0.00              
ATOM   2273  CA  VAL A 140     -29.058   2.155  -6.903  1.00  0.00              
ATOM   2274  C   VAL A 140     -30.099   1.031  -6.960  1.00  0.00              
ATOM   2275  O   VAL A 140     -29.792  -0.107  -7.333  1.00  0.00              
ATOM   2276  OXT VAL A 140     -31.235   1.248  -6.639  1.00  0.00              
ATOM   2277  CB  VAL A 140     -29.050   2.775  -5.493  1.00  0.00              
ATOM   2278  CG1 VAL A 140     -28.817   1.701  -4.440  1.00  0.00              
ATOM   2279  CG2 VAL A 140     -27.981   3.854  -5.407  1.00  0.00              
ATOM   2280  H   VAL A 140     -30.107   3.815  -7.761  1.00  0.00              
ATOM   2281  HA  VAL A 140     -28.070   1.736  -7.098  1.00  0.00              
ATOM   2282  HB  VAL A 140     -30.027   3.214  -5.293  1.00  0.00              
ATOM   2283 1HG1 VAL A 140     -28.815   2.156  -3.450  1.00  0.00              
ATOM   2284 2HG1 VAL A 140     -29.614   0.959  -4.496  1.00  0.00              
ATOM   2285 3HG1 VAL A 140     -27.857   1.218  -4.619  1.00  0.00              
ATOM   2286 1HG2 VAL A 140     -27.981   4.288  -4.408  1.00  0.00              
ATOM   2287 2HG2 VAL A 140     -27.004   3.415  -5.612  1.00  0.00              
ATOM   2288 3HG2 VAL A 140     -28.190   4.632  -6.141  1.00  0.00              
ATOM   2289  N   ASP B 141     -16.506 -12.386 -12.424  1.00  0.00              
ATOM   2290  CA  ASP B 141     -16.869 -12.620 -10.995  1.00  0.00              
ATOM   2291  C   ASP B 141     -16.482 -11.417 -10.109  1.00  0.00              
ATOM   2292  O   ASP B 141     -15.713 -10.544 -10.551  1.00  0.00              
ATOM   2293  CB  ASP B 141     -16.187 -13.884 -10.465  1.00  0.00              
ATOM   2294  CG  ASP B 141     -14.681 -13.724 -10.311  1.00  0.00              
ATOM   2295  OD1 ASP B 141     -14.226 -12.607 -10.239  1.00  0.00              
ATOM   2296  OD2 ASP B 141     -14.000 -14.721 -10.267  1.00  0.00              
ATOM   2297 1H   ASP B 141     -15.863 -13.091 -12.725  1.00  0.00              
ATOM   2298 2H   ASP B 141     -17.330 -12.424 -12.989  1.00  0.00              
ATOM   2299 3H   ASP B 141     -16.080 -11.486 -12.517  1.00  0.00              
ATOM   2300  HA  ASP B 141     -17.953 -12.721 -10.926  1.00  0.00              
ATOM   2301 1HB  ASP B 141     -16.611 -14.146  -9.495  1.00  0.00              
ATOM   2302 2HB  ASP B 141     -16.383 -14.715 -11.143  1.00  0.00              
ATOM   2303  N   PRO B 142     -17.024 -11.351  -8.867  1.00  0.00              
ATOM   2304  CA  PRO B 142     -16.712 -10.240  -7.947  1.00  0.00              
ATOM   2305  C   PRO B 142     -15.228  -9.912  -7.725  1.00  0.00              
ATOM   2306  O   PRO B 142     -14.895  -8.732  -7.517  1.00  0.00              
ATOM   2307  CB  PRO B 142     -17.352 -10.732  -6.645  1.00  0.00              
ATOM   2308  CG  PRO B 142     -18.517 -11.545  -7.095  1.00  0.00              
ATOM   2309  CD  PRO B 142     -18.009 -12.297  -8.296  1.00  0.00              
ATOM   2310  HA  PRO B 142     -17.170  -9.315  -8.328  1.00  0.00              
ATOM   2311 1HB  PRO B 142     -16.622 -11.317  -6.065  1.00  0.00              
ATOM   2312 2HB  PRO B 142     -17.645  -9.875  -6.022  1.00  0.00              
ATOM   2313 1HG  PRO B 142     -18.849 -12.213  -6.286  1.00  0.00              
ATOM   2314 2HG  PRO B 142     -19.368 -10.890  -7.334  1.00  0.00              
ATOM   2315 1HD  PRO B 142     -17.536 -13.235  -7.969  1.00  0.00              
ATOM   2316 2HD  PRO B 142     -18.844 -12.502  -8.981  1.00  0.00              
ATOM   2317  N   LYS B 143     -14.354 -10.920  -7.744  1.00  0.00              
ATOM   2318  CA  LYS B 143     -12.918 -10.656  -7.580  1.00  0.00              
ATOM   2319  C   LYS B 143     -12.347  -9.867  -8.770  1.00  0.00              
ATOM   2320  O   LYS B 143     -11.536  -8.959  -8.578  1.00  0.00              
ATOM   2321  CB  LYS B 143     -12.153 -11.970  -7.406  1.00  0.00              
ATOM   2322  CG  LYS B 143     -12.411 -12.678  -6.083  1.00  0.00              
ATOM   2323  CD  LYS B 143     -11.636 -13.984  -5.995  1.00  0.00              
ATOM   2324  CE  LYS B 143     -11.902 -14.699  -4.679  1.00  0.00              
ATOM   2325  NZ  LYS B 143     -11.183 -15.999  -4.596  1.00  0.00              
ATOM   2326  H   LYS B 143     -14.668 -11.871  -7.871  1.00  0.00              
ATOM   2327  HA  LYS B 143     -12.781 -10.014  -6.709  1.00  0.00              
ATOM   2328 1HB  LYS B 143     -12.420 -12.655  -8.211  1.00  0.00              
ATOM   2329 2HB  LYS B 143     -11.082 -11.780  -7.481  1.00  0.00              
ATOM   2330 1HG  LYS B 143     -12.110 -12.031  -5.259  1.00  0.00              
ATOM   2331 2HG  LYS B 143     -13.476 -12.890  -5.986  1.00  0.00              
ATOM   2332 1HD  LYS B 143     -11.928 -14.637  -6.819  1.00  0.00              
ATOM   2333 2HD  LYS B 143     -10.569 -13.780  -6.078  1.00  0.00              
ATOM   2334 1HE  LYS B 143     -11.582 -14.068  -3.851  1.00  0.00              
ATOM   2335 2HE  LYS B 143     -12.971 -14.883  -4.574  1.00  0.00              
ATOM   2336 1HZ  LYS B 143     -11.386 -16.441  -3.711  1.00  0.00              
ATOM   2337 2HZ  LYS B 143     -11.487 -16.601  -5.349  1.00  0.00              
ATOM   2338 3HZ  LYS B 143     -10.189 -15.840  -4.673  1.00  0.00              
ATOM   2339  N   LYS B 144     -12.777 -10.217  -9.982  1.00  0.00              
ATOM   2340  CA  LYS B 144     -12.394  -9.489 -11.204  1.00  0.00              
ATOM   2341  C   LYS B 144     -12.961  -8.072 -11.239  1.00  0.00              
ATOM   2342  O   LYS B 144     -12.335  -7.162 -11.803  1.00  0.00              
ATOM   2343  CB  LYS B 144     -12.851 -10.257 -12.444  1.00  0.00              
ATOM   2344  CG  LYS B 144     -12.090 -11.551 -12.700  1.00  0.00              
ATOM   2345  CD  LYS B 144     -12.610 -12.263 -13.940  1.00  0.00              
ATOM   2346  CE  LYS B 144     -11.848 -13.555 -14.197  1.00  0.00              
ATOM   2347  NZ  LYS B 144     -12.366 -14.278 -15.390  1.00  0.00              
ATOM   2348  H   LYS B 144     -13.390 -11.016 -10.057  1.00  0.00              
ATOM   2349  HA  LYS B 144     -11.308  -9.396 -11.225  1.00  0.00              
ATOM   2350 1HB  LYS B 144     -13.909 -10.505 -12.350  1.00  0.00              
ATOM   2351 2HB  LYS B 144     -12.741  -9.625 -13.325  1.00  0.00              
ATOM   2352 1HG  LYS B 144     -11.031 -11.330 -12.835  1.00  0.00              
ATOM   2353 2HG  LYS B 144     -12.197 -12.212 -11.840  1.00  0.00              
ATOM   2354 1HD  LYS B 144     -13.668 -12.494 -13.810  1.00  0.00              
ATOM   2355 2HD  LYS B 144     -12.502 -11.611 -14.806  1.00  0.00              
ATOM   2356 1HE  LYS B 144     -10.794 -13.331 -14.352  1.00  0.00              
ATOM   2357 2HE  LYS B 144     -11.934 -14.208 -13.328  1.00  0.00              
ATOM   2358 1HZ  LYS B 144     -11.836 -15.127 -15.526  1.00  0.00              
ATOM   2359 2HZ  LYS B 144     -13.340 -14.508 -15.249  1.00  0.00              
ATOM   2360 3HZ  LYS B 144     -12.274 -13.690 -16.207  1.00  0.00              
ATOM   2361  N   VAL B 145     -14.146  -7.891 -10.654  1.00  0.00              
ATOM   2362  CA  VAL B 145     -14.770  -6.569 -10.575  1.00  0.00              
ATOM   2363  C   VAL B 145     -13.992  -5.669  -9.623  1.00  0.00              
ATOM   2364  O   VAL B 145     -13.681  -4.537  -9.959  1.00  0.00              
ATOM   2365  CB  VAL B 145     -16.228  -6.685 -10.095  1.00  0.00              
ATOM   2366  CG1 VAL B 145     -16.810  -5.307  -9.820  1.00  0.00              
ATOM   2367  CG2 VAL B 145     -17.058  -7.424 -11.134  1.00  0.00              
ATOM   2368  H   VAL B 145     -14.626  -8.685 -10.255  1.00  0.00              
ATOM   2369  HA  VAL B 145     -14.743  -6.114 -11.566  1.00  0.00              
ATOM   2370  HB  VAL B 145     -16.248  -7.236  -9.154  1.00  0.00              
ATOM   2371 1HG1 VAL B 145     -17.842  -5.408  -9.481  1.00  0.00              
ATOM   2372 2HG1 VAL B 145     -16.222  -4.811  -9.048  1.00  0.00              
ATOM   2373 3HG1 VAL B 145     -16.786  -4.713 -10.733  1.00  0.00              
ATOM   2374 1HG2 VAL B 145     -18.088  -7.503 -10.787  1.00  0.00              
ATOM   2375 2HG2 VAL B 145     -17.033  -6.876 -12.076  1.00  0.00              
ATOM   2376 3HG2 VAL B 145     -16.648  -8.423 -11.284  1.00  0.00              
ATOM   2377  N   LEU B 146     -13.684  -6.215  -8.445  1.00  0.00              
ATOM   2378  CA  LEU B 146     -12.940  -5.542  -7.411  1.00  0.00              
ATOM   2379  C   LEU B 146     -11.519  -5.207  -7.876  1.00  0.00              
ATOM   2380  O   LEU B 146     -11.031  -4.100  -7.658  1.00  0.00              
ATOM   2381  CB  LEU B 146     -12.890  -6.419  -6.153  1.00  0.00              
ATOM   2382  CG  LEU B 146     -12.165  -5.810  -4.947  1.00  0.00              
ATOM   2383  CD1 LEU B 146     -12.857  -4.517  -4.537  1.00  0.00              
ATOM   2384  CD2 LEU B 146     -12.155  -6.811  -3.801  1.00  0.00              
ATOM   2385  H   LEU B 146     -14.001  -7.161  -8.286  1.00  0.00              
ATOM   2386  HA  LEU B 146     -13.445  -4.607  -7.175  1.00  0.00              
ATOM   2387 1HB  LEU B 146     -13.910  -6.645  -5.847  1.00  0.00              
ATOM   2388 2HB  LEU B 146     -12.391  -7.355  -6.402  1.00  0.00              
ATOM   2389  HG  LEU B 146     -11.139  -5.565  -5.224  1.00  0.00              
ATOM   2390 1HD1 LEU B 146     -12.341  -4.084  -3.679  1.00  0.00              
ATOM   2391 2HD1 LEU B 146     -12.832  -3.812  -5.368  1.00  0.00              
ATOM   2392 3HD1 LEU B 146     -13.892  -4.727  -4.270  1.00  0.00              
ATOM   2393 1HD2 LEU B 146     -11.639  -6.379  -2.944  1.00  0.00              
ATOM   2394 2HD2 LEU B 146     -13.180  -7.055  -3.523  1.00  0.00              
ATOM   2395 3HD2 LEU B 146     -11.639  -7.719  -4.116  1.00  0.00              
ATOM   2396  N   ASP B 147     -10.861  -6.152  -8.535  1.00  0.00              
ATOM   2397  CA  ASP B 147      -9.510  -5.888  -8.990  1.00  0.00              
ATOM   2398  C   ASP B 147      -9.428  -4.939 -10.165  1.00  0.00              
ATOM   2399  O   ASP B 147      -8.494  -4.153 -10.233  1.00  0.00              
ATOM   2400  CB  ASP B 147      -8.824  -7.204  -9.366  1.00  0.00              
ATOM   2401  CG  ASP B 147      -8.497  -8.068  -8.156  1.00  0.00              
ATOM   2402  OD1 ASP B 147      -8.496  -7.551  -7.064  1.00  0.00              
ATOM   2403  OD2 ASP B 147      -8.252  -9.237  -8.335  1.00  0.00              
ATOM   2404  H   ASP B 147     -11.277  -7.052  -8.726  1.00  0.00              
ATOM   2405  HA  ASP B 147      -8.998  -5.297  -8.230  1.00  0.00              
ATOM   2406 1HB  ASP B 147      -9.469  -7.771 -10.037  1.00  0.00              
ATOM   2407 2HB  ASP B 147      -7.899  -6.992  -9.903  1.00  0.00              
ATOM   2408  N   LYS B 148     -10.402  -4.997 -11.073  1.00  0.00              
ATOM   2409  CA  LYS B 148     -10.479  -4.029 -12.164  1.00  0.00              
ATOM   2410  C   LYS B 148     -10.626  -2.596 -11.638  1.00  0.00              
ATOM   2411  O   LYS B 148      -9.939  -1.674 -12.120  1.00  0.00              
ATOM   2412  CB  LYS B 148     -11.644  -4.371 -13.094  1.00  0.00              
ATOM   2413  CG  LYS B 148     -11.791  -3.435 -14.287  1.00  0.00              
ATOM   2414  CD  LYS B 148     -12.925  -3.878 -15.200  1.00  0.00              
ATOM   2415  CE  LYS B 148     -13.093  -2.927 -16.376  1.00  0.00              
ATOM   2416  NZ  LYS B 148     -14.199  -3.349 -17.278  1.00  0.00              
ATOM   2417  H   LYS B 148     -11.101  -5.723 -11.009  1.00  0.00              
ATOM   2418  HA  LYS B 148      -9.547  -4.069 -12.729  1.00  0.00              
ATOM   2419 1HB  LYS B 148     -11.518  -5.384 -13.478  1.00  0.00              
ATOM   2420 2HB  LYS B 148     -12.577  -4.346 -12.532  1.00  0.00              
ATOM   2421 1HG  LYS B 148     -11.995  -2.423 -13.933  1.00  0.00              
ATOM   2422 2HG  LYS B 148     -10.862  -3.421 -14.856  1.00  0.00              
ATOM   2423 1HD  LYS B 148     -12.717  -4.879 -15.579  1.00  0.00              
ATOM   2424 2HD  LYS B 148     -13.856  -3.908 -14.634  1.00  0.00              
ATOM   2425 1HE  LYS B 148     -13.304  -1.925 -16.006  1.00  0.00              
ATOM   2426 2HE  LYS B 148     -12.167  -2.891 -16.950  1.00  0.00              
ATOM   2427 1HZ  LYS B 148     -14.277  -2.694 -18.044  1.00  0.00              
ATOM   2428 2HZ  LYS B 148     -14.004  -4.271 -17.643  1.00  0.00              
ATOM   2429 3HZ  LYS B 148     -15.066  -3.367 -16.762  1.00  0.00              
ATOM   2430  N   ALA B 149     -11.524  -2.413 -10.664  1.00  0.00              
ATOM   2431  CA  ALA B 149     -11.692  -1.127 -10.020  1.00  0.00              
ATOM   2432  C   ALA B 149     -10.403  -0.719  -9.296  1.00  0.00              
ATOM   2433  O   ALA B 149     -10.006   0.436  -9.363  1.00  0.00              
ATOM   2434  CB  ALA B 149     -12.863  -1.143  -9.055  1.00  0.00              
ATOM   2435  H   ALA B 149     -12.100  -3.189 -10.370  1.00  0.00              
ATOM   2436  HA  ALA B 149     -11.891  -0.385 -10.793  1.00  0.00              
ATOM   2437 1HB  ALA B 149     -12.963  -0.164  -8.587  1.00  0.00              
ATOM   2438 2HB  ALA B 149     -13.778  -1.382  -9.597  1.00  0.00              
ATOM   2439 3HB  ALA B 149     -12.691  -1.896  -8.287  1.00  0.00              
ATOM   2440  N   LYS B 150      -9.759  -1.674  -8.623  1.00  0.00              
ATOM   2441  CA  LYS B 150      -8.508  -1.425  -7.884  1.00  0.00              
ATOM   2442  C   LYS B 150      -7.443  -0.855  -8.802  1.00  0.00              
ATOM   2443  O   LYS B 150      -6.814   0.161  -8.492  1.00  0.00              
ATOM   2444  CB  LYS B 150      -7.996  -2.707  -7.227  1.00  0.00              
ATOM   2445  CG  LYS B 150      -6.722  -2.531  -6.411  1.00  0.00              
ATOM   2446  CD  LYS B 150      -6.302  -3.837  -5.753  1.00  0.00              
ATOM   2447  CE  LYS B 150      -5.003  -3.675  -4.978  1.00  0.00              
ATOM   2448  NZ  LYS B 150      -4.581  -4.945  -4.327  1.00  0.00              
ATOM   2449  H   LYS B 150     -10.151  -2.605  -8.627  1.00  0.00              
ATOM   2450  HA  LYS B 150      -8.713  -0.706  -7.089  1.00  0.00              
ATOM   2451 1HB  LYS B 150      -8.764  -3.109  -6.565  1.00  0.00              
ATOM   2452 2HB  LYS B 150      -7.801  -3.456  -7.994  1.00  0.00              
ATOM   2453 1HG  LYS B 150      -5.918  -2.187  -7.062  1.00  0.00              
ATOM   2454 2HG  LYS B 150      -6.886  -1.781  -5.638  1.00  0.00              
ATOM   2455 1HD  LYS B 150      -7.085  -4.168  -5.068  1.00  0.00              
ATOM   2456 2HD  LYS B 150      -6.165  -4.602  -6.517  1.00  0.00              
ATOM   2457 1HE  LYS B 150      -4.215  -3.348  -5.655  1.00  0.00              
ATOM   2458 2HE  LYS B 150      -5.130  -2.913  -4.209  1.00  0.00              
ATOM   2459 1HZ  LYS B 150      -3.717  -4.795  -3.825  1.00  0.00              
ATOM   2460 2HZ  LYS B 150      -5.297  -5.248  -3.682  1.00  0.00              
ATOM   2461 3HZ  LYS B 150      -4.441  -5.655  -5.032  1.00  0.00              
ATOM   2462  N   ASP B 151      -7.267  -1.503  -9.953  1.00  0.00              
ATOM   2463  CA  ASP B 151      -6.273  -1.095 -10.940  1.00  0.00              
ATOM   2464  C   ASP B 151      -6.520   0.314 -11.406  1.00  0.00              
ATOM   2465  O   ASP B 151      -5.582   1.120 -11.484  1.00  0.00              
ATOM   2466  CB  ASP B 151      -6.284  -2.039 -12.145  1.00  0.00              
ATOM   2467  CG  ASP B 151      -5.693  -3.407 -11.830  1.00  0.00              
ATOM   2468  OD1 ASP B 151      -5.028  -3.529 -10.829  1.00  0.00              
ATOM   2469  OD2 ASP B 151      -5.912  -4.316 -12.595  1.00  0.00              
ATOM   2470  H   ASP B 151      -7.847  -2.307 -10.142  1.00  0.00              
ATOM   2471  HA  ASP B 151      -5.287  -1.136 -10.476  1.00  0.00              
ATOM   2472 1HB  ASP B 151      -7.308  -2.173 -12.493  1.00  0.00              
ATOM   2473 2HB  ASP B 151      -5.715  -1.593 -12.961  1.00  0.00              
ATOM   2474  N   GLN B 152      -7.789   0.611 -11.706  1.00  0.00              
ATOM   2475  CA  GLN B 152      -8.179   1.938 -12.164  1.00  0.00              
ATOM   2476  C   GLN B 152      -8.096   2.988 -11.054  1.00  0.00              
ATOM   2477  O   GLN B 152      -7.609   4.071 -11.300  1.00  0.00              
ATOM   2478  CB  GLN B 152      -9.600   1.897 -12.734  1.00  0.00              
ATOM   2479  CG  GLN B 152      -9.724   1.141 -14.045  1.00  0.00              
ATOM   2480  CD  GLN B 152     -11.161   1.033 -14.518  1.00  0.00              
ATOM   2481  OE1 GLN B 152     -12.098   1.079 -13.716  1.00  0.00              
ATOM   2482  NE2 GLN B 152     -11.344   0.888 -15.825  1.00  0.00              
ATOM   2483  H   GLN B 152      -8.495  -0.105 -11.613  1.00  0.00              
ATOM   2484  HA  GLN B 152      -7.465   2.268 -12.918  1.00  0.00              
ATOM   2485 1HB  GLN B 152     -10.269   1.429 -12.011  1.00  0.00              
ATOM   2486 2HB  GLN B 152      -9.956   2.915 -12.897  1.00  0.00              
ATOM   2487 1HG  GLN B 152      -9.151   1.665 -14.810  1.00  0.00              
ATOM   2488 2HG  GLN B 152      -9.331   0.133 -13.910  1.00  0.00              
ATOM   2489 1HE2 GLN B 152     -12.270   0.811 -16.196  1.00  0.00              
ATOM   2490 2HE2 GLN B 152     -10.556   0.855 -16.440  1.00  0.00              
ATOM   2491  N   ALA B 153      -8.548   2.678  -9.840  1.00  0.00              
ATOM   2492  CA  ALA B 153      -8.436   3.656  -8.761  1.00  0.00              
ATOM   2493  C   ALA B 153      -6.961   3.981  -8.483  1.00  0.00              
ATOM   2494  O   ALA B 153      -6.595   5.157  -8.335  1.00  0.00              
ATOM   2495  CB  ALA B 153      -9.133   3.170  -7.496  1.00  0.00              
ATOM   2496  H   ALA B 153      -8.968   1.780  -9.648  1.00  0.00              
ATOM   2497  HA  ALA B 153      -8.918   4.577  -9.088  1.00  0.00              
ATOM   2498 1HB  ALA B 153      -9.031   3.922  -6.713  1.00  0.00              
ATOM   2499 2HB  ALA B 153     -10.191   3.005  -7.704  1.00  0.00              
ATOM   2500 3HB  ALA B 153      -8.679   2.238  -7.165  1.00  0.00              
ATOM   2501  N   GLU B 154      -6.113   2.953  -8.427  1.00  0.00              
ATOM   2502  CA  GLU B 154      -4.681   3.179  -8.229  1.00  0.00              
ATOM   2503  C   GLU B 154      -4.052   3.993  -9.374  1.00  0.00              
ATOM   2504  O   GLU B 154      -3.206   4.838  -9.135  1.00  0.00              
ATOM   2505  CB  GLU B 154      -3.957   1.838  -8.090  1.00  0.00              
ATOM   2506  CG  GLU B 154      -4.221   1.114  -6.778  1.00  0.00              
ATOM   2507  CD  GLU B 154      -3.540  -0.225  -6.702  1.00  0.00              
ATOM   2508  OE1 GLU B 154      -2.992  -0.648  -7.690  1.00  0.00              
ATOM   2509  OE2 GLU B 154      -3.570  -0.824  -5.653  1.00  0.00              
ATOM   2510  H   GLU B 154      -6.454   2.007  -8.521  1.00  0.00              
ATOM   2511  HA  GLU B 154      -4.549   3.807  -7.347  1.00  0.00              
ATOM   2512 1HB  GLU B 154      -4.256   1.177  -8.904  1.00  0.00              
ATOM   2513 2HB  GLU B 154      -2.881   1.996  -8.175  1.00  0.00              
ATOM   2514 1HG  GLU B 154      -3.869   1.735  -5.955  1.00  0.00              
ATOM   2515 2HG  GLU B 154      -5.295   0.977  -6.661  1.00  0.00              
ATOM   2516  N   ASN B 155      -4.451   3.738 -10.615  1.00  0.00              
ATOM   2517  CA  ASN B 155      -3.948   4.556 -11.734  1.00  0.00              
ATOM   2518  C   ASN B 155      -4.331   6.047 -11.630  1.00  0.00              
ATOM   2519  O   ASN B 155      -3.536   6.933 -11.942  1.00  0.00              
ATOM   2520  CB  ASN B 155      -4.438   3.985 -13.052  1.00  0.00              
ATOM   2521  CG  ASN B 155      -3.721   2.721 -13.436  1.00  0.00              
ATOM   2522  OD1 ASN B 155      -2.630   2.432 -12.929  1.00  0.00              
ATOM   2523  ND2 ASN B 155      -4.311   1.961 -14.323  1.00  0.00              
ATOM   2524  H   ASN B 155      -5.098   2.986 -10.806  1.00  0.00              
ATOM   2525  HA  ASN B 155      -2.857   4.553 -11.702  1.00  0.00              
ATOM   2526 1HB  ASN B 155      -5.507   3.776 -12.983  1.00  0.00              
ATOM   2527 2HB  ASN B 155      -4.299   4.722 -13.842  1.00  0.00              
ATOM   2528 1HD2 ASN B 155      -3.879   1.107 -14.617  1.00  0.00              
ATOM   2529 2HD2 ASN B 155      -5.192   2.233 -14.707  1.00  0.00              
ATOM   2530  N   ARG B 156      -5.553   6.321 -11.186  1.00  0.00              
ATOM   2531  CA  ARG B 156      -6.004   7.697 -11.033  1.00  0.00              
ATOM   2532  C   ARG B 156      -5.274   8.373  -9.866  1.00  0.00              
ATOM   2533  O   ARG B 156      -4.894   9.529  -9.948  1.00  0.00              
ATOM   2534  CB  ARG B 156      -7.506   7.745 -10.796  1.00  0.00              
ATOM   2535  CG  ARG B 156      -8.354   7.278 -11.968  1.00  0.00              
ATOM   2536  CD  ARG B 156      -8.004   7.997 -13.220  1.00  0.00              
ATOM   2537  NE  ARG B 156      -8.894   7.645 -14.314  1.00  0.00              
ATOM   2538  CZ  ARG B 156      -8.718   8.023 -15.595  1.00  0.00              
ATOM   2539  NH1 ARG B 156      -7.684   8.764 -15.926  1.00  0.00              
ATOM   2540  NH2 ARG B 156      -9.586   7.650 -16.520  1.00  0.00              
ATOM   2541  H   ARG B 156      -6.183   5.567 -10.951  1.00  0.00              
ATOM   2542  HA  ARG B 156      -5.691   8.263 -11.910  1.00  0.00              
ATOM   2543 1HB  ARG B 156      -7.759   7.124  -9.938  1.00  0.00              
ATOM   2544 2HB  ARG B 156      -7.804   8.767 -10.559  1.00  0.00              
ATOM   2545 1HG  ARG B 156      -8.195   6.211 -12.129  1.00  0.00              
ATOM   2546 2HG  ARG B 156      -9.407   7.460 -11.751  1.00  0.00              
ATOM   2547 1HD  ARG B 156      -8.075   9.071 -13.055  1.00  0.00              
ATOM   2548 2HD  ARG B 156      -6.986   7.742 -13.513  1.00  0.00              
ATOM   2549  HE  ARG B 156      -9.701   7.075 -14.099  1.00  0.00              
ATOM   2550 1HH1 ARG B 156      -7.020   9.049 -15.219  1.00  0.00              
ATOM   2551 2HH1 ARG B 156      -7.552   9.048 -16.886  1.00  0.00              
ATOM   2552 1HH2 ARG B 156     -10.382   7.081 -16.265  1.00  0.00              
ATOM   2553 2HH2 ARG B 156      -9.455   7.934 -17.479  1.00  0.00              
ATOM   2554  N   VAL B 157      -4.996   7.616  -8.819  1.00  0.00              
ATOM   2555  CA  VAL B 157      -4.097   8.065  -7.734  1.00  0.00              
ATOM   2556  C   VAL B 157      -2.633   8.310  -8.141  1.00  0.00              
ATOM   2557  O   VAL B 157      -2.038   9.302  -7.722  1.00  0.00              
ATOM   2558  CB  VAL B 157      -4.169   7.088  -6.540  1.00  0.00              
ATOM   2559  CG1 VAL B 157      -3.096   7.374  -5.505  1.00  0.00              
ATOM   2560  CG2 VAL B 157      -5.561   7.123  -5.934  1.00  0.00              
ATOM   2561  H   VAL B 157      -5.415   6.698  -8.763  1.00  0.00              
ATOM   2562  HA  VAL B 157      -4.423   9.051  -7.400  1.00  0.00              
ATOM   2563  HB  VAL B 157      -3.949   6.080  -6.893  1.00  0.00              
ATOM   2564 1HG1 VAL B 157      -3.184   6.662  -4.684  1.00  0.00              
ATOM   2565 2HG1 VAL B 157      -2.113   7.277  -5.965  1.00  0.00              
ATOM   2566 3HG1 VAL B 157      -3.221   8.386  -5.122  1.00  0.00              
ATOM   2567 1HG2 VAL B 157      -5.609   6.432  -5.093  1.00  0.00              
ATOM   2568 2HG2 VAL B 157      -5.782   8.133  -5.588  1.00  0.00              
ATOM   2569 3HG2 VAL B 157      -6.293   6.829  -6.686  1.00  0.00              
ATOM   2570  N   ARG B 158      -2.032   7.391  -8.894  1.00  0.00              
ATOM   2571  CA  ARG B 158      -0.756   7.667  -9.544  1.00  0.00              
ATOM   2572  C   ARG B 158      -0.757   8.942 -10.410  1.00  0.00              
ATOM   2573  O   ARG B 158       0.185   9.746 -10.328  1.00  0.00              
ATOM   2574  CB  ARG B 158      -0.358   6.482 -10.412  1.00  0.00              
ATOM   2575  CG  ARG B 158       0.910   6.683 -11.227  1.00  0.00              
ATOM   2576  CD  ARG B 158       1.179   5.525 -12.118  1.00  0.00              
ATOM   2577  NE  ARG B 158       0.088   5.292 -13.050  1.00  0.00              
ATOM   2578  CZ  ARG B 158      -0.109   5.989 -14.187  1.00  0.00              
ATOM   2579  NH1 ARG B 158       0.719   6.956 -14.516  1.00  0.00              
ATOM   2580  NH2 ARG B 158      -1.133   5.700 -14.970  1.00  0.00              
ATOM   2581  H   ARG B 158      -2.463   6.486  -9.021  1.00  0.00              
ATOM   2582  HA  ARG B 158      -0.006   7.847  -8.773  1.00  0.00              
ATOM   2583 1HB  ARG B 158      -0.211   5.605  -9.784  1.00  0.00              
ATOM   2584 2HB  ARG B 158      -1.165   6.254 -11.108  1.00  0.00              
ATOM   2585 1HG  ARG B 158       0.807   7.575 -11.846  1.00  0.00              
ATOM   2586 2HG  ARG B 158       1.760   6.804 -10.555  1.00  0.00              
ATOM   2587 1HD  ARG B 158       2.085   5.712 -12.693  1.00  0.00              
ATOM   2588 2HD  ARG B 158       1.310   4.626 -11.516  1.00  0.00              
ATOM   2589  HE  ARG B 158      -0.570   4.556 -12.830  1.00  0.00              
ATOM   2590 1HH1 ARG B 158       1.502   7.177 -13.918  1.00  0.00              
ATOM   2591 2HH1 ARG B 158       0.571   7.478 -15.368  1.00  0.00              
ATOM   2592 1HH2 ARG B 158      -1.769   4.956 -14.716  1.00  0.00              
ATOM   2593 2HH2 ARG B 158      -1.280   6.221 -15.821  1.00  0.00              
ATOM   2594  N   GLU B 159      -1.776   9.115 -11.259  1.00  0.00              
ATOM   2595  CA  GLU B 159      -1.872  10.325 -12.118  1.00  0.00              
ATOM   2596  C   GLU B 159      -1.958  11.603 -11.259  1.00  0.00              
ATOM   2597  O   GLU B 159      -1.375  12.638 -11.615  1.00  0.00              
ATOM   2598  CB  GLU B 159      -3.090  10.238 -13.040  1.00  0.00              
ATOM   2599  CG  GLU B 159      -2.958   9.219 -14.163  1.00  0.00              
ATOM   2600  CD  GLU B 159      -4.255   8.965 -14.879  1.00  0.00              
ATOM   2601  OE1 GLU B 159      -5.264   9.458 -14.433  1.00  0.00              
ATOM   2602  OE2 GLU B 159      -4.237   8.279 -15.873  1.00  0.00              
ATOM   2603  H   GLU B 159      -2.498   8.411 -11.319  1.00  0.00              
ATOM   2604  HA  GLU B 159      -0.958  10.403 -12.709  1.00  0.00              
ATOM   2605 1HB  GLU B 159      -3.972   9.978 -12.454  1.00  0.00              
ATOM   2606 2HB  GLU B 159      -3.274  11.212 -13.493  1.00  0.00              
ATOM   2607 1HG  GLU B 159      -2.223   9.579 -14.882  1.00  0.00              
ATOM   2608 2HG  GLU B 159      -2.589   8.282 -13.747  1.00  0.00              
ATOM   2609  N   LEU B 160      -2.691  11.547 -10.142  1.00  0.00              
ATOM   2610  CA  LEU B 160      -2.708  12.700  -9.238  1.00  0.00              
ATOM   2611  C   LEU B 160      -1.291  12.997  -8.722  1.00  0.00              
ATOM   2612  O   LEU B 160      -0.801  14.137  -8.806  1.00  0.00              
ATOM   2613  CB  LEU B 160      -3.663  12.495  -8.071  1.00  0.00              
ATOM   2614  CG  LEU B 160      -3.681  13.590  -6.994  1.00  0.00              
ATOM   2615  CD1 LEU B 160      -4.155  14.897  -7.647  1.00  0.00              
ATOM   2616  CD2 LEU B 160      -4.581  13.215  -5.835  1.00  0.00              
ATOM   2617  H   LEU B 160      -3.234  10.728  -9.907  1.00  0.00              
ATOM   2618  HA  LEU B 160      -3.044  13.572  -9.796  1.00  0.00              
ATOM   2619 1HB  LEU B 160      -4.676  12.411  -8.461  1.00  0.00              
ATOM   2620 2HB  LEU B 160      -3.408  11.559  -7.574  1.00  0.00              
ATOM   2621  HG  LEU B 160      -2.671  13.741  -6.612  1.00  0.00              
ATOM   2622 1HD1 LEU B 160      -4.175  15.690  -6.900  1.00  0.00              
ATOM   2623 2HD1 LEU B 160      -3.470  15.172  -8.449  1.00  0.00              
ATOM   2624 3HD1 LEU B 160      -5.155  14.757  -8.055  1.00  0.00              
ATOM   2625 1HD2 LEU B 160      -4.569  14.012  -5.091  1.00  0.00              
ATOM   2626 2HD2 LEU B 160      -5.600  13.071  -6.196  1.00  0.00              
ATOM   2627 3HD2 LEU B 160      -4.224  12.290  -5.381  1.00  0.00              
ATOM   2628  N   LYS B 161      -0.610  11.983  -8.217  1.00  0.00              
ATOM   2629  CA  LYS B 161       0.749  12.214  -7.697  1.00  0.00              
ATOM   2630  C   LYS B 161       1.663  12.887  -8.739  1.00  0.00              
ATOM   2631  O   LYS B 161       2.332  13.899  -8.450  1.00  0.00              
ATOM   2632  CB  LYS B 161       1.370  10.894  -7.237  1.00  0.00              
ATOM   2633  CG  LYS B 161       2.763  11.030  -6.635  1.00  0.00              
ATOM   2634  CD  LYS B 161       2.725  11.800  -5.323  1.00  0.00              
ATOM   2635  CE  LYS B 161       4.093  11.828  -4.658  1.00  0.00              
ATOM   2636  NZ  LYS B 161       4.078  12.600  -3.386  1.00  0.00              
ATOM   2637  H   LYS B 161      -1.000  11.052  -8.179  1.00  0.00              
ATOM   2638  HA  LYS B 161       0.683  12.888  -6.843  1.00  0.00              
ATOM   2639 1HB  LYS B 161       0.727  10.430  -6.489  1.00  0.00              
ATOM   2640 2HB  LYS B 161       1.437  10.208  -8.082  1.00  0.00              
ATOM   2641 1HG  LYS B 161       3.179  10.038  -6.453  1.00  0.00              
ATOM   2642 2HG  LYS B 161       3.412  11.554  -7.336  1.00  0.00              
ATOM   2643 1HD  LYS B 161       2.401  12.824  -5.511  1.00  0.00              
ATOM   2644 2HD  LYS B 161       2.012  11.330  -4.646  1.00  0.00              
ATOM   2645 1HE  LYS B 161       4.416  10.810  -4.446  1.00  0.00              
ATOM   2646 2HE  LYS B 161       4.818  12.281  -5.334  1.00  0.00              
ATOM   2647 1HZ  LYS B 161       5.002  12.596  -2.977  1.00  0.00              
ATOM   2648 2HZ  LYS B 161       3.798  13.553  -3.573  1.00  0.00              
ATOM   2649 3HZ  LYS B 161       3.424  12.178  -2.743  1.00  0.00              
ATOM   2650  N   GLN B 162       1.676  12.312  -9.944  1.00  0.00              
ATOM   2651  CA  GLN B 162       2.474  12.811 -11.057  1.00  0.00              
ATOM   2652  C   GLN B 162       2.087  14.226 -11.511  1.00  0.00              
ATOM   2653  O   GLN B 162       2.970  15.025 -11.776  1.00  0.00              
ATOM   2654  CB  GLN B 162       2.364  11.846 -12.240  1.00  0.00              
ATOM   2655  CG  GLN B 162       3.036  10.502 -12.012  1.00  0.00              
ATOM   2656  CD  GLN B 162       2.832   9.549 -13.174  1.00  0.00              
ATOM   2657  OE1 GLN B 162       1.861   9.665 -13.927  1.00  0.00              
ATOM   2658  NE2 GLN B 162       3.747   8.599 -13.326  1.00  0.00              
ATOM   2659  H   GLN B 162       1.101  11.492 -10.079  1.00  0.00              
ATOM   2660  HA  GLN B 162       3.513  12.880 -10.733  1.00  0.00              
ATOM   2661 1HB  GLN B 162       1.314  11.663 -12.464  1.00  0.00              
ATOM   2662 2HB  GLN B 162       2.813  12.301 -13.123  1.00  0.00              
ATOM   2663 1HG  GLN B 162       4.107  10.660 -11.884  1.00  0.00              
ATOM   2664 2HG  GLN B 162       2.616  10.045 -11.116  1.00  0.00              
ATOM   2665 1HE2 GLN B 162       3.665   7.940 -14.075  1.00  0.00              
ATOM   2666 2HE2 GLN B 162       4.519   8.541 -12.693  1.00  0.00              
ATOM   2667  N   LYS B 163       0.789  14.546 -11.623  1.00  0.00              
ATOM   2668  CA  LYS B 163       0.389  15.930 -11.943  1.00  0.00              
ATOM   2669  C   LYS B 163       0.800  16.932 -10.868  1.00  0.00              
ATOM   2670  O   LYS B 163       1.189  18.093 -11.177  1.00  0.00              
ATOM   2671  CB  LYS B 163      -1.124  16.007 -12.159  1.00  0.00              
ATOM   2672  CG  LYS B 163      -1.610  15.350 -13.444  1.00  0.00              
ATOM   2673  CD  LYS B 163      -3.126  15.412 -13.557  1.00  0.00              
ATOM   2674  CE  LYS B 163      -3.615  14.735 -14.829  1.00  0.00              
ATOM   2675  NZ  LYS B 163      -5.099  14.756 -14.935  1.00  0.00              
ATOM   2676  H   LYS B 163       0.073  13.846 -11.490  1.00  0.00              
ATOM   2677  HA  LYS B 163       0.866  16.221 -12.879  1.00  0.00              
ATOM   2678 1HB  LYS B 163      -1.635  15.528 -11.324  1.00  0.00              
ATOM   2679 2HB  LYS B 163      -1.436  17.051 -12.178  1.00  0.00              
ATOM   2680 1HG  LYS B 163      -1.168  15.857 -14.302  1.00  0.00              
ATOM   2681 2HG  LYS B 163      -1.296  14.306 -13.460  1.00  0.00              
ATOM   2682 1HD  LYS B 163      -3.576  14.918 -12.695  1.00  0.00              
ATOM   2683 2HD  LYS B 163      -3.447  16.454 -13.565  1.00  0.00              
ATOM   2684 1HE  LYS B 163      -3.194  15.242 -15.696  1.00  0.00              
ATOM   2685 2HE  LYS B 163      -3.277  13.699 -14.842  1.00  0.00              
ATOM   2686 1HZ  LYS B 163      -5.383  14.298 -15.789  1.00  0.00              
ATOM   2687 2HZ  LYS B 163      -5.501  14.271 -14.144  1.00  0.00              
ATOM   2688 3HZ  LYS B 163      -5.423  15.713 -14.943  1.00  0.00              
ATOM   2689  N   LEU B 164       0.660  16.548  -9.596  1.00  0.00              
ATOM   2690  CA  LEU B 164       1.120  17.415  -8.519  1.00  0.00              
ATOM   2691  C   LEU B 164       2.662  17.589  -8.485  1.00  0.00              
ATOM   2692  O   LEU B 164       3.140  18.667  -8.121  1.00  0.00              
ATOM   2693  CB  LEU B 164       0.637  16.850  -7.177  1.00  0.00              
ATOM   2694  CG  LEU B 164      -0.882  16.859  -6.960  1.00  0.00              
ATOM   2695  CD1 LEU B 164      -1.213  16.140  -5.659  1.00  0.00              
ATOM   2696  CD2 LEU B 164      -1.383  18.295  -6.933  1.00  0.00              
ATOM   2697  H   LEU B 164       0.237  15.659  -9.367  1.00  0.00              
ATOM   2698  HA  LEU B 164       0.767  18.427  -8.714  1.00  0.00              
ATOM   2699 1HB  LEU B 164       0.978  15.820  -7.090  1.00  0.00              
ATOM   2700 2HB  LEU B 164       1.090  17.430  -6.372  1.00  0.00              
ATOM   2701  HG  LEU B 164      -1.369  16.320  -7.773  1.00  0.00              
ATOM   2702 1HD1 LEU B 164      -2.293  16.146  -5.505  1.00  0.00              
ATOM   2703 2HD1 LEU B 164      -0.861  15.109  -5.714  1.00  0.00              
ATOM   2704 3HD1 LEU B 164      -0.726  16.647  -4.828  1.00  0.00              
ATOM   2705 1HD2 LEU B 164      -2.462  18.302  -6.780  1.00  0.00              
ATOM   2706 2HD2 LEU B 164      -0.897  18.835  -6.120  1.00  0.00              
ATOM   2707 3HD2 LEU B 164      -1.148  18.780  -7.881  1.00  0.00              
ATOM   2708  N   GLU B 165       3.412  16.541  -8.839  1.00  0.00              
ATOM   2709  CA  GLU B 165       4.890  16.648  -8.999  1.00  0.00              
ATOM   2710  C   GLU B 165       5.213  17.662 -10.110  1.00  0.00              
ATOM   2711  O   GLU B 165       6.108  18.513  -9.969  1.00  0.00              
ATOM   2712  CB  GLU B 165       5.509  15.289  -9.333  1.00  0.00              
ATOM   2713  CG  GLU B 165       5.557  14.315  -8.164  1.00  0.00              
ATOM   2714  CD  GLU B 165       6.065  12.955  -8.556  1.00  0.00              
ATOM   2715  OE1 GLU B 165       6.249  12.725  -9.727  1.00  0.00              
ATOM   2716  OE2 GLU B 165       6.270  12.145  -7.682  1.00  0.00              
ATOM   2717  H   GLU B 165       2.962  15.651  -9.003  1.00  0.00              
ATOM   2718  HA  GLU B 165       5.319  16.959  -8.046  1.00  0.00              
ATOM   2719 1HB  GLU B 165       4.942  14.818 -10.137  1.00  0.00              
ATOM   2720 2HB  GLU B 165       6.528  15.431  -9.692  1.00  0.00              
ATOM   2721 1HG  GLU B 165       6.207  14.724  -7.391  1.00  0.00              
ATOM   2722 2HG  GLU B 165       4.556  14.217  -7.745  1.00  0.00              
ATOM   2723  N   GLU B 166       4.526  17.539 -11.245  1.00  0.00              
ATOM   2724  CA  GLU B 166       4.697  18.540 -12.336  1.00  0.00              
ATOM   2725  C   GLU B 166       4.354  19.990 -11.923  1.00  0.00              
ATOM   2726  O   GLU B 166       5.093  20.946 -12.253  1.00  0.00              
ATOM   2727  CB  GLU B 166       3.833  18.148 -13.537  1.00  0.00              
ATOM   2728  CG  GLU B 166       4.318  16.914 -14.285  1.00  0.00              
ATOM   2729  CD  GLU B 166       3.394  16.503 -15.396  1.00  0.00              
ATOM   2730  OE1 GLU B 166       2.339  17.079 -15.510  1.00  0.00              
ATOM   2731  OE2 GLU B 166       3.743  15.611 -16.133  1.00  0.00              
ATOM   2732  H   GLU B 166       3.884  16.771 -11.379  1.00  0.00              
ATOM   2733  HA  GLU B 166       5.753  18.580 -12.606  1.00  0.00              
ATOM   2734 1HB  GLU B 166       2.812  17.958 -13.204  1.00  0.00              
ATOM   2735 2HB  GLU B 166       3.798  18.976 -14.245  1.00  0.00              
ATOM   2736 1HG  GLU B 166       5.303  17.120 -14.704  1.00  0.00              
ATOM   2737 2HG  GLU B 166       4.419  16.091 -13.579  1.00  0.00              
ATOM   2738  N   LEU B 167       3.250  20.177 -11.187  1.00  0.00              
ATOM   2739  CA  LEU B 167       2.936  21.512 -10.648  1.00  0.00              
ATOM   2740  C   LEU B 167       4.011  22.035  -9.688  1.00  0.00              
ATOM   2741  O   LEU B 167       4.305  23.226  -9.690  1.00  0.00              
ATOM   2742  CB  LEU B 167       1.586  21.476  -9.921  1.00  0.00              
ATOM   2743  CG  LEU B 167       0.357  21.249 -10.811  1.00  0.00              
ATOM   2744  CD1 LEU B 167      -0.869  21.023  -9.936  1.00  0.00              
ATOM   2745  CD2 LEU B 167       0.163  22.450 -11.724  1.00  0.00              
ATOM   2746  H   LEU B 167       2.624  19.409 -10.995  1.00  0.00              
ATOM   2747  HA  LEU B 167       2.920  22.224 -11.473  1.00  0.00              
ATOM   2748 1HB  LEU B 167       1.611  20.677  -9.181  1.00  0.00              
ATOM   2749 2HB  LEU B 167       1.447  22.422  -9.398  1.00  0.00              
ATOM   2750  HG  LEU B 167       0.506  20.354 -11.415  1.00  0.00              
ATOM   2751 1HD1 LEU B 167      -1.742  20.861 -10.568  1.00  0.00              
ATOM   2752 2HD1 LEU B 167      -0.710  20.146  -9.307  1.00  0.00              
ATOM   2753 3HD1 LEU B 167      -1.033  21.897  -9.307  1.00  0.00              
ATOM   2754 1HD2 LEU B 167      -0.710  22.289 -12.357  1.00  0.00              
ATOM   2755 2HD2 LEU B 167       0.013  23.346 -11.120  1.00  0.00              
ATOM   2756 3HD2 LEU B 167       1.046  22.578 -12.350  1.00  0.00              
ATOM   2757  N   TYR B 168       4.573  21.138  -8.882  1.00  0.00              
ATOM   2758  CA  TYR B 168       5.697  21.456  -8.011  1.00  0.00              
ATOM   2759  C   TYR B 168       6.931  21.893  -8.829  1.00  0.00              
ATOM   2760  O   TYR B 168       7.563  22.878  -8.546  1.00  0.00              
ATOM   2761  CB  TYR B 168       6.036  20.254  -7.127  1.00  0.00              
ATOM   2762  CG  TYR B 168       7.255  20.462  -6.255  1.00  0.00              
ATOM   2763  CD1 TYR B 168       7.187  21.312  -5.160  1.00  0.00              
ATOM   2764  CD2 TYR B 168       8.439  19.804  -6.550  1.00  0.00              
ATOM   2765  CE1 TYR B 168       8.300  21.502  -4.364  1.00  0.00              
ATOM   2766  CE2 TYR B 168       9.552  19.994  -5.754  1.00  0.00              
ATOM   2767  CZ  TYR B 168       9.485  20.839  -4.665  1.00  0.00              
ATOM   2768  OH  TYR B 168      10.593  21.028  -3.872  1.00  0.00              
ATOM   2769  H   TYR B 168       4.198  20.200  -8.880  1.00  0.00              
ATOM   2770  HA  TYR B 168       5.411  22.287  -7.365  1.00  0.00              
ATOM   2771 1HB  TYR B 168       5.188  20.029  -6.479  1.00  0.00              
ATOM   2772 2HB  TYR B 168       6.211  19.380  -7.753  1.00  0.00              
ATOM   2773  HD1 TYR B 168       6.256  21.829  -4.928  1.00  0.00              
ATOM   2774  HD2 TYR B 168       8.492  19.138  -7.411  1.00  0.00              
ATOM   2775  HE1 TYR B 168       8.248  22.169  -3.504  1.00  0.00              
ATOM   2776  HE2 TYR B 168      10.483  19.477  -5.987  1.00  0.00              
ATOM   2777  HH  TYR B 168      10.380  21.645  -3.168  1.00  0.00              
ATOM   2778  N   LYS B 169       7.259  21.151  -9.855  1.00  0.00              
ATOM   2779  CA  LYS B 169       8.402  21.551 -10.690  1.00  0.00              
ATOM   2780  C   LYS B 169       8.222  22.948 -11.284  1.00  0.00              
ATOM   2781  O   LYS B 169       9.158  23.758 -11.295  1.00  0.00              
ATOM   2782  CB  LYS B 169       8.621  20.537 -11.814  1.00  0.00              
ATOM   2783  CG  LYS B 169       9.140  19.183 -11.347  1.00  0.00              
ATOM   2784  CD  LYS B 169       9.260  18.207 -12.508  1.00  0.00              
ATOM   2785  CE  LYS B 169       9.744  16.844 -12.037  1.00  0.00              
ATOM   2786  NZ  LYS B 169       9.822  15.865 -13.155  1.00  0.00              
ATOM   2787  H   LYS B 169       6.749  20.311 -10.089  1.00  0.00              
ATOM   2788  HA  LYS B 169       9.279  21.655 -10.050  1.00  0.00              
ATOM   2789 1HB  LYS B 169       7.682  20.371 -12.342  1.00  0.00              
ATOM   2790 2HB  LYS B 169       9.335  20.939 -12.533  1.00  0.00              
ATOM   2791 1HG  LYS B 169      10.120  19.309 -10.886  1.00  0.00              
ATOM   2792 2HG  LYS B 169       8.459  18.769 -10.604  1.00  0.00              
ATOM   2793 1HD  LYS B 169       8.288  18.093 -12.989  1.00  0.00              
ATOM   2794 2HD  LYS B 169       9.965  18.599 -13.241  1.00  0.00              
ATOM   2795 1HE  LYS B 169      10.731  16.943 -11.588  1.00  0.00              
ATOM   2796 2HE  LYS B 169       9.062  16.457 -11.280  1.00  0.00              
ATOM   2797 1HZ  LYS B 169      10.145  14.975 -12.803  1.00  0.00              
ATOM   2798 2HZ  LYS B 169       8.907  15.750 -13.568  1.00  0.00              
ATOM   2799 3HZ  LYS B 169      10.466  16.203 -13.855  1.00  0.00              
ATOM   2800  N   GLU B 170       7.002  23.248 -11.736  1.00  0.00              
ATOM   2801  CA  GLU B 170       6.635  24.577 -12.178  1.00  0.00              
ATOM   2802  C   GLU B 170       6.644  25.595 -11.056  1.00  0.00              
ATOM   2803  O   GLU B 170       7.034  26.737 -11.269  1.00  0.00              
ATOM   2804  CB  GLU B 170       5.249  24.544 -12.826  1.00  0.00              
ATOM   2805  CG  GLU B 170       5.197  23.816 -14.162  1.00  0.00              
ATOM   2806  CD  GLU B 170       3.805  23.723 -14.723  1.00  0.00              
ATOM   2807  OE1 GLU B 170       2.880  23.624 -13.953  1.00  0.00              
ATOM   2808  OE2 GLU B 170       3.667  23.750 -15.923  1.00  0.00              
ATOM   2809  H   GLU B 170       6.313  22.511 -11.767  1.00  0.00              
ATOM   2810  HA  GLU B 170       7.369  24.913 -12.911  1.00  0.00              
ATOM   2811 1HB  GLU B 170       4.543  24.058 -12.152  1.00  0.00              
ATOM   2812 2HB  GLU B 170       4.899  25.564 -12.987  1.00  0.00              
ATOM   2813 1HG  GLU B 170       5.829  24.342 -14.876  1.00  0.00              
ATOM   2814 2HG  GLU B 170       5.599  22.812 -14.032  1.00  0.00              
ATOM   2815  N   ALA B 171       6.218  25.181  -9.853  1.00  0.00              
ATOM   2816  CA  ALA B 171       6.290  26.015  -8.648  1.00  0.00              
ATOM   2817  C   ALA B 171       7.720  26.351  -8.209  1.00  0.00              
ATOM   2818  O   ALA B 171       7.940  27.343  -7.481  1.00  0.00              
ATOM   2819  CB  ALA B 171       5.536  25.342  -7.469  1.00  0.00              
ATOM   2820  H   ALA B 171       5.832  24.251  -9.785  1.00  0.00              
ATOM   2821  HA  ALA B 171       5.814  26.970  -8.869  1.00  0.00              
ATOM   2822 1HB  ALA B 171       5.602  25.976  -6.586  1.00  0.00              
ATOM   2823 2HB  ALA B 171       4.489  25.202  -7.739  1.00  0.00              
ATOM   2824 3HB  ALA B 171       5.987  24.374  -7.255  1.00  0.00              
ATOM   2825  N   ARG B 172       8.661  25.490  -8.589  1.00  0.00              
ATOM   2826  CA  ARG B 172      10.090  25.715  -8.350  1.00  0.00              
ATOM   2827  C   ARG B 172      10.831  26.460  -9.492  1.00  0.00              
ATOM   2828  O   ARG B 172      12.046  26.620  -9.430  1.00  0.00              
ATOM   2829  CB  ARG B 172      10.776  24.377  -8.113  1.00  0.00              
ATOM   2830  CG  ARG B 172      10.303  23.626  -6.878  1.00  0.00              
ATOM   2831  CD  ARG B 172      10.432  24.452  -5.650  1.00  0.00              
ATOM   2832  NE  ARG B 172      11.821  24.754  -5.343  1.00  0.00              
ATOM   2833  CZ  ARG B 172      12.223  25.655  -4.425  1.00  0.00              
ATOM   2834  NH1 ARG B 172      11.332  26.331  -3.734  1.00  0.00              
ATOM   2835  NH2 ARG B 172      13.512  25.858  -4.219  1.00  0.00              
ATOM   2836  H   ARG B 172       8.368  24.648  -9.061  1.00  0.00              
ATOM   2837  HA  ARG B 172      10.198  26.375  -7.489  1.00  0.00              
ATOM   2838 1HB  ARG B 172      10.617  23.730  -8.974  1.00  0.00              
ATOM   2839 2HB  ARG B 172      11.850  24.532  -8.014  1.00  0.00              
ATOM   2840 1HG  ARG B 172       9.255  23.352  -6.998  1.00  0.00              
ATOM   2841 2HG  ARG B 172      10.902  22.724  -6.749  1.00  0.00              
ATOM   2842 1HD  ARG B 172       9.901  25.393  -5.788  1.00  0.00              
ATOM   2843 2HD  ARG B 172      10.005  23.915  -4.804  1.00  0.00              
ATOM   2844  HE  ARG B 172      12.535  24.254  -5.855  1.00  0.00              
ATOM   2845 1HH1 ARG B 172      10.347  26.176  -3.891  1.00  0.00              
ATOM   2846 2HH1 ARG B 172      11.634  27.006  -3.046  1.00  0.00              
ATOM   2847 1HH2 ARG B 172      14.197  25.337  -4.751  1.00  0.00              
ATOM   2848 2HH2 ARG B 172      13.814  26.532  -3.531  1.00  0.00              
ATOM   2849  N   LYS B 173      10.124  26.954 -10.506  1.00  0.00              
ATOM   2850  CA  LYS B 173      10.814  27.752 -11.550  1.00  0.00              
ATOM   2851  C   LYS B 173      11.176  29.130 -11.020  1.00  0.00              
ATOM   2852  O   LYS B 173      10.457  29.704 -10.181  1.00  0.00              
ATOM   2853  CB  LYS B 173       9.946  27.890 -12.802  1.00  0.00              
ATOM   2854  CG  LYS B 173       9.719  26.587 -13.556  1.00  0.00              
ATOM   2855  CD  LYS B 173       8.869  26.808 -14.798  1.00  0.00              
ATOM   2856  CE  LYS B 173       8.647  25.508 -15.558  1.00  0.00              
ATOM   2857  NZ  LYS B 173       7.814  25.709 -16.774  1.00  0.00              
ATOM   2858  H   LYS B 173       9.129  26.800 -10.583  1.00  0.00              
ATOM   2859  HA  LYS B 173      11.760  27.265 -11.789  1.00  0.00              
ATOM   2860 1HB  LYS B 173       8.970  28.291 -12.526  1.00  0.00              
ATOM   2861 2HB  LYS B 173      10.408  28.598 -13.489  1.00  0.00              
ATOM   2862 1HG  LYS B 173      10.680  26.166 -13.854  1.00  0.00              
ATOM   2863 2HG  LYS B 173       9.216  25.872 -12.905  1.00  0.00              
ATOM   2864 1HD  LYS B 173       7.901  27.219 -14.509  1.00  0.00              
ATOM   2865 2HD  LYS B 173       9.365  27.522 -15.456  1.00  0.00              
ATOM   2866 1HE  LYS B 173       9.609  25.093 -15.856  1.00  0.00              
ATOM   2867 2HE  LYS B 173       8.151  24.787 -14.908  1.00  0.00              
ATOM   2868 1HZ  LYS B 173       7.691  24.826 -17.248  1.00  0.00              
ATOM   2869 2HZ  LYS B 173       6.911  26.077 -16.508  1.00  0.00              
ATOM   2870 3HZ  LYS B 173       8.273  26.362 -17.393  1.00  0.00              
ATOM   2871  N   LEU B 174      12.290  29.673 -11.503  1.00  0.00              
ATOM   2872  CA  LEU B 174      12.732  30.983 -11.047  1.00  0.00              
ATOM   2873  C   LEU B 174      11.834  32.117 -11.541  1.00  0.00              
ATOM   2874  O   LEU B 174      11.222  32.012 -12.598  1.00  0.00              
ATOM   2875  CB  LEU B 174      14.172  31.232 -11.514  1.00  0.00              
ATOM   2876  CG  LEU B 174      15.232  30.284 -10.938  1.00  0.00              
ATOM   2877  CD1 LEU B 174      16.581  30.582 -11.578  1.00  0.00              
ATOM   2878  CD2 LEU B 174      15.294  30.450  -9.427  1.00  0.00              
ATOM   2879  H   LEU B 174      12.840  29.179 -12.191  1.00  0.00              
ATOM   2880  HA  LEU B 174      12.640  31.021  -9.962  1.00  0.00              
ATOM   2881 1HB  LEU B 174      14.205  31.145 -12.599  1.00  0.00              
ATOM   2882 2HB  LEU B 174      14.454  32.249 -11.243  1.00  0.00              
ATOM   2883  HG  LEU B 174      14.968  29.254 -11.179  1.00  0.00              
ATOM   2884 1HD1 LEU B 174      17.334  29.908 -11.169  1.00  0.00              
ATOM   2885 2HD1 LEU B 174      16.513  30.436 -12.656  1.00  0.00              
ATOM   2886 3HD1 LEU B 174      16.864  31.612 -11.367  1.00  0.00              
ATOM   2887 1HD2 LEU B 174      16.047  29.776  -9.018  1.00  0.00              
ATOM   2888 2HD2 LEU B 174      15.559  31.480  -9.185  1.00  0.00              
ATOM   2889 3HD2 LEU B 174      14.322  30.214  -8.994  1.00  0.00              
ATOM   2890  N   ASP B 175      11.753  33.177 -10.737  1.00  0.00              
ATOM   2891  CA  ASP B 175      10.885  34.345 -10.977  1.00  0.00              
ATOM   2892  C   ASP B 175       9.393  34.000 -11.084  1.00  0.00              
ATOM   2893  O   ASP B 175       8.674  34.534 -11.933  1.00  0.00              
ATOM   2894  CB  ASP B 175      11.323  35.062 -12.256  1.00  0.00              
ATOM   2895  CG  ASP B 175      12.726  35.644 -12.159  1.00  0.00              
ATOM   2896  OD1 ASP B 175      13.082  36.115 -11.105  1.00  0.00              
ATOM   2897  OD2 ASP B 175      13.430  35.612 -13.140  1.00  0.00              
ATOM   2898  H   ASP B 175      12.336  33.159  -9.912  1.00  0.00              
ATOM   2899  HA  ASP B 175      10.941  35.002 -10.109  1.00  0.00              
ATOM   2900 1HB  ASP B 175      11.292  34.364 -13.093  1.00  0.00              
ATOM   2901 2HB  ASP B 175      10.625  35.870 -12.478  1.00  0.00              
ATOM   2902  N   LEU B 176       8.935  33.091 -10.230  1.00  0.00              
ATOM   2903  CA  LEU B 176       7.537  32.701 -10.234  1.00  0.00              
ATOM   2904  C   LEU B 176       6.758  33.909  -9.740  1.00  0.00              
ATOM   2905  O   LEU B 176       7.082  34.493  -8.697  1.00  0.00              
ATOM   2906  CB  LEU B 176       7.290  31.482  -9.337  1.00  0.00              
ATOM   2907  CG  LEU B 176       5.868  30.907  -9.372  1.00  0.00              
ATOM   2908  CD1 LEU B 176       5.585  30.336 -10.755  1.00  0.00              
ATOM   2909  CD2 LEU B 176       5.725  29.837  -8.300  1.00  0.00              
ATOM   2910  H   LEU B 176       9.563  32.663  -9.565  1.00  0.00              
ATOM   2911  HA  LEU B 176       7.256  32.435 -11.253  1.00  0.00              
ATOM   2912 1HB  LEU B 176       7.975  30.688  -9.632  1.00  0.00              
ATOM   2913 2HB  LEU B 176       7.510  31.759  -8.306  1.00  0.00              
ATOM   2914  HG  LEU B 176       5.148  31.705  -9.187  1.00  0.00              
ATOM   2915 1HD1 LEU B 176       4.574  29.928 -10.781  1.00  0.00              
ATOM   2916 2HD1 LEU B 176       5.675  31.126 -11.501  1.00  0.00              
ATOM   2917 3HD1 LEU B 176       6.301  29.545 -10.976  1.00  0.00              
ATOM   2918 1HD2 LEU B 176       4.715  29.429  -8.324  1.00  0.00              
ATOM   2919 2HD2 LEU B 176       6.444  29.038  -8.485  1.00  0.00              
ATOM   2920 3HD2 LEU B 176       5.916  30.277  -7.320  1.00  0.00              
ATOM   2921  N   THR B 177       5.760  34.330 -10.505  1.00  0.00              
ATOM   2922  CA  THR B 177       4.988  35.482 -10.091  1.00  0.00              
ATOM   2923  C   THR B 177       3.878  34.975  -9.175  1.00  0.00              
ATOM   2924  O   THR B 177       3.626  33.754  -9.105  1.00  0.00              
ATOM   2925  CB  THR B 177       4.400  36.246 -11.292  1.00  0.00              
ATOM   2926  OG1 THR B 177       3.446  35.417 -11.969  1.00  0.00              
ATOM   2927  CG2 THR B 177       5.502  36.641 -12.263  1.00  0.00              
ATOM   2928  H   THR B 177       5.525  33.865 -11.370  1.00  0.00              
ATOM   2929  HA  THR B 177       5.633  36.141  -9.509  1.00  0.00              
ATOM   2930  HB  THR B 177       3.895  37.145 -10.940  1.00  0.00              
ATOM   2931  HG1 THR B 177       3.317  35.744 -12.862  1.00  0.00              
ATOM   2932 1HG2 THR B 177       5.069  37.180 -13.106  1.00  0.00              
ATOM   2933 2HG2 THR B 177       6.223  37.281 -11.755  1.00  0.00              
ATOM   2934 3HG2 THR B 177       6.005  35.746 -12.627  1.00  0.00              
ATOM   2935  N   GLN B 178       3.244  35.898  -8.454  1.00  0.00              
ATOM   2936  CA  GLN B 178       2.122  35.539  -7.595  1.00  0.00              
ATOM   2937  C   GLN B 178       0.940  34.999  -8.373  1.00  0.00              
ATOM   2938  O   GLN B 178       0.304  34.078  -7.902  1.00  0.00              
ATOM   2939  CB  GLN B 178       1.674  36.752  -6.776  1.00  0.00              
ATOM   2940  CG  GLN B 178       0.594  36.448  -5.752  1.00  0.00              
ATOM   2941  CD  GLN B 178       1.063  35.471  -4.689  1.00  0.00              
ATOM   2942  OE1 GLN B 178       2.164  35.603  -4.148  1.00  0.00              
ATOM   2943  NE2 GLN B 178       0.230  34.482  -4.388  1.00  0.00              
ATOM   2944  H   GLN B 178       3.541  36.862  -8.500  1.00  0.00              
ATOM   2945  HA  GLN B 178       2.425  34.707  -6.960  1.00  0.00              
ATOM   2946 1HB  GLN B 178       2.561  37.138  -6.273  1.00  0.00              
ATOM   2947 2HB  GLN B 178       1.309  37.494  -7.486  1.00  0.00              
ATOM   2948 1HG  GLN B 178       0.013  37.226  -5.258  1.00  0.00              
ATOM   2949 2HG  GLN B 178      -0.044  35.912  -6.455  1.00  0.00              
ATOM   2950 1HE2 GLN B 178       0.485  33.806  -3.695  1.00  0.00              
ATOM   2951 2HE2 GLN B 178      -0.652  34.411  -4.853  1.00  0.00              
ATOM   2952  N   GLU B 179       0.665  35.540  -9.570  1.00  0.00              
ATOM   2953  CA  GLU B 179      -0.412  35.015 -10.401  1.00  0.00              
ATOM   2954  C   GLU B 179      -0.132  33.616 -10.944  1.00  0.00              
ATOM   2955  O   GLU B 179      -1.027  32.766 -10.981  1.00  0.00              
ATOM   2956  CB  GLU B 179      -0.675  35.969 -11.568  1.00  0.00              
ATOM   2957  CG  GLU B 179      -1.803  35.534 -12.494  1.00  0.00              
ATOM   2958  CD  GLU B 179      -3.149  35.556 -11.825  1.00  0.00              
ATOM   2959  OE1 GLU B 179      -3.245  36.083 -10.742  1.00  0.00              
ATOM   2960  OE2 GLU B 179      -4.083  35.047 -12.398  1.00  0.00              
ATOM   2961  H   GLU B 179       1.209  36.322  -9.905  1.00  0.00              
ATOM   2962  HA  GLU B 179      -1.300  34.893  -9.780  1.00  0.00              
ATOM   2963 1HB  GLU B 179      -0.923  36.957 -11.182  1.00  0.00              
ATOM   2964 2HB  GLU B 179       0.229  36.069 -12.168  1.00  0.00              
ATOM   2965 1HG  GLU B 179      -1.828  36.199 -13.357  1.00  0.00              
ATOM   2966 2HG  GLU B 179      -1.597  34.527 -12.852  1.00  0.00              
ATOM   2967  N   GLU B 180       1.097  33.391 -11.407  1.00  0.00              
ATOM   2968  CA  GLU B 180       1.517  32.077 -11.845  1.00  0.00              
ATOM   2969  C   GLU B 180       1.413  31.036 -10.727  1.00  0.00              
ATOM   2970  O   GLU B 180       1.035  29.899 -10.999  1.00  0.00              
ATOM   2971  CB  GLU B 180       2.951  32.138 -12.377  1.00  0.00              
ATOM   2972  CG  GLU B 180       3.098  32.866 -13.705  1.00  0.00              
ATOM   2973  CD  GLU B 180       2.267  32.219 -14.778  1.00  0.00              
ATOM   2974  OE1 GLU B 180       2.389  31.032 -14.963  1.00  0.00              
ATOM   2975  OE2 GLU B 180       1.429  32.887 -15.337  1.00  0.00              
ATOM   2976  H   GLU B 180       1.753  34.158 -11.454  1.00  0.00              
ATOM   2977  HA  GLU B 180       0.858  31.754 -12.651  1.00  0.00              
ATOM   2978 1HB  GLU B 180       3.550  32.642 -11.619  1.00  0.00              
ATOM   2979 2HB  GLU B 180       3.294  31.109 -12.488  1.00  0.00              
ATOM   2980 1HG  GLU B 180       2.853  33.926 -13.648  1.00  0.00              
ATOM   2981 2HG  GLU B 180       4.154  32.751 -13.945  1.00  0.00              
ATOM   2982  N   ARG B 181       1.725  31.432  -9.486  1.00  0.00              
ATOM   2983  CA  ARG B 181       1.535  30.569  -8.301  1.00  0.00              
ATOM   2984  C   ARG B 181       0.058  30.278  -7.985  1.00  0.00              
ATOM   2985  O   ARG B 181      -0.310  29.133  -7.669  1.00  0.00              
ATOM   2986  CB  ARG B 181       2.177  31.210  -7.079  1.00  0.00              
ATOM   2987  CG  ARG B 181       2.006  30.432  -5.784  1.00  0.00              
ATOM   2988  CD  ARG B 181       2.724  31.079  -4.656  1.00  0.00              
ATOM   2989  NE  ARG B 181       2.604  30.312  -3.426  1.00  0.00              
ATOM   2990  CZ  ARG B 181       1.565  30.393  -2.573  1.00  0.00              
ATOM   2991  NH1 ARG B 181       0.566  31.207  -2.829  1.00  0.00              
ATOM   2992  NH2 ARG B 181       1.550  29.651  -1.478  1.00  0.00              
ATOM   2993  H   ARG B 181       2.105  32.359  -9.363  1.00  0.00              
ATOM   2994  HA  ARG B 181       1.988  29.598  -8.504  1.00  0.00              
ATOM   2995 1HB  ARG B 181       3.245  31.331  -7.252  1.00  0.00              
ATOM   2996 2HB  ARG B 181       1.755  32.203  -6.926  1.00  0.00              
ATOM   2997 1HG  ARG B 181       0.947  30.376  -5.531  1.00  0.00              
ATOM   2998 2HG  ARG B 181       2.403  29.423  -5.910  1.00  0.00              
ATOM   2999 1HD  ARG B 181       3.781  31.168  -4.900  1.00  0.00              
ATOM   3000 2HD  ARG B 181       2.307  32.070  -4.481  1.00  0.00              
ATOM   3001  HE  ARG B 181       3.354  29.674  -3.195  1.00  0.00              
ATOM   3002 1HH1 ARG B 181       0.577  31.774  -3.665  1.00  0.00              
ATOM   3003 2HH1 ARG B 181      -0.213  31.267  -2.189  1.00  0.00              
ATOM   3004 1HH2 ARG B 181       2.318  29.024  -1.281  1.00  0.00              
ATOM   3005 2HH2 ARG B 181       0.771  29.712  -0.839  1.00  0.00              
ATOM   3006  N   HIS B 182      -0.778  31.322  -8.058  1.00  0.00              
ATOM   3007  CA  HIS B 182      -2.241  31.184  -7.937  1.00  0.00              
ATOM   3008  C   HIS B 182      -2.807  30.208  -8.990  1.00  0.00              
ATOM   3009  O   HIS B 182      -3.635  29.349  -8.672  1.00  0.00              
ATOM   3010  CB  HIS B 182      -2.923  32.550  -8.070  1.00  0.00              
ATOM   3011  CG  HIS B 182      -4.417  32.486  -7.992  1.00  0.00              
ATOM   3012  ND1 HIS B 182      -5.090  32.270  -6.808  1.00  0.00              
ATOM   3013  CD2 HIS B 182      -5.366  32.610  -8.948  1.00  0.00              
ATOM   3014  CE1 HIS B 182      -6.392  32.264  -7.041  1.00  0.00              
ATOM   3015  NE2 HIS B 182      -6.585  32.468  -8.331  1.00  0.00              
ATOM   3016  H   HIS B 182      -0.381  32.239  -8.202  1.00  0.00              
ATOM   3017  HA  HIS B 182      -2.468  30.753  -6.962  1.00  0.00              
ATOM   3018 1HB  HIS B 182      -2.597  33.213  -7.269  1.00  0.00              
ATOM   3019 2HB  HIS B 182      -2.680  32.998  -9.034  1.00  0.00              
ATOM   3020  HD1 HIS B 182      -4.681  32.211  -5.897  1.00  0.00              
ATOM   3021  HD2 HIS B 182      -5.316  32.786 -10.023  1.00  0.00              
ATOM   3022  HE1 HIS B 182      -7.100  32.108  -6.228  1.00  0.00              
ATOM   3023  N   ARG B 183      -2.344  30.338 -10.240  1.00  0.00              
ATOM   3024  CA  ARG B 183      -2.703  29.422 -11.310  1.00  0.00              
ATOM   3025  C   ARG B 183      -2.306  27.989 -11.023  1.00  0.00              
ATOM   3026  O   ARG B 183      -3.036  27.053 -11.328  1.00  0.00              
ATOM   3027  CB  ARG B 183      -2.149  29.880 -12.651  1.00  0.00              
ATOM   3028  CG  ARG B 183      -2.819  31.115 -13.232  1.00  0.00              
ATOM   3029  CD  ARG B 183      -2.226  31.591 -14.508  1.00  0.00              
ATOM   3030  NE  ARG B 183      -2.845  32.789 -15.050  1.00  0.00              
ATOM   3031  CZ  ARG B 183      -2.424  33.435 -16.155  1.00  0.00              
ATOM   3032  NH1 ARG B 183      -1.363  33.026 -16.815  1.00  0.00              
ATOM   3033  NH2 ARG B 183      -3.092  34.507 -16.544  1.00  0.00              
ATOM   3034  H   ARG B 183      -1.721  31.107 -10.439  1.00  0.00              
ATOM   3035  HA  ARG B 183      -3.780  29.481 -11.470  1.00  0.00              
ATOM   3036 1HB  ARG B 183      -1.089  30.083 -12.504  1.00  0.00              
ATOM   3037 2HB  ARG B 183      -2.267  29.048 -13.345  1.00  0.00              
ATOM   3038 1HG  ARG B 183      -3.869  30.886 -13.415  1.00  0.00              
ATOM   3039 2HG  ARG B 183      -2.746  31.924 -12.504  1.00  0.00              
ATOM   3040 1HD  ARG B 183      -1.171  31.813 -14.346  1.00  0.00              
ATOM   3041 2HD  ARG B 183      -2.321  30.806 -15.257  1.00  0.00              
ATOM   3042  HE  ARG B 183      -3.645  33.310 -14.715  1.00  0.00              
ATOM   3043 1HH1 ARG B 183      -0.853  32.216 -16.494  1.00  0.00              
ATOM   3044 2HH1 ARG B 183      -1.063  33.525 -17.641  1.00  0.00              
ATOM   3045 1HH2 ARG B 183      -3.894  34.818 -16.015  1.00  0.00              
ATOM   3046 2HH2 ARG B 183      -2.797  35.010 -17.368  1.00  0.00              
ATOM   3047  N   LEU B 184      -1.123  27.803 -10.468  1.00  0.00              
ATOM   3048  CA  LEU B 184      -0.713  26.465 -10.058  1.00  0.00              
ATOM   3049  C   LEU B 184      -1.612  25.898  -8.949  1.00  0.00              
ATOM   3050  O   LEU B 184      -1.919  24.705  -8.974  1.00  0.00              
ATOM   3051  CB  LEU B 184       0.743  26.494  -9.577  1.00  0.00              
ATOM   3052  CG  LEU B 184       1.797  26.744 -10.663  1.00  0.00              
ATOM   3053  CD1 LEU B 184       3.153  26.978 -10.011  1.00  0.00              
ATOM   3054  CD2 LEU B 184       1.844  25.554 -11.609  1.00  0.00              
ATOM   3055  H   LEU B 184      -0.491  28.577 -10.322  1.00  0.00              
ATOM   3056  HA  LEU B 184      -0.838  25.790 -10.904  1.00  0.00              
ATOM   3057 1HB  LEU B 184       0.846  27.278  -8.828  1.00  0.00              
ATOM   3058 2HB  LEU B 184       0.972  25.538  -9.106  1.00  0.00              
ATOM   3059  HG  LEU B 184       1.537  27.643 -11.223  1.00  0.00              
ATOM   3060 1HD1 LEU B 184       3.902  27.156 -10.782  1.00  0.00              
ATOM   3061 2HD1 LEU B 184       3.096  27.847  -9.354  1.00  0.00              
ATOM   3062 3HD1 LEU B 184       3.433  26.101  -9.429  1.00  0.00              
ATOM   3063 1HD2 LEU B 184       2.593  25.732 -12.381  1.00  0.00              
ATOM   3064 2HD2 LEU B 184       2.105  24.655 -11.050  1.00  0.00              
ATOM   3065 3HD2 LEU B 184       0.867  25.420 -12.074  1.00  0.00              
ATOM   3066  N   GLU B 185      -2.032  26.753  -8.010  1.00  0.00              
ATOM   3067  CA  GLU B 185      -2.965  26.375  -6.929  1.00  0.00              
ATOM   3068  C   GLU B 185      -4.300  25.880  -7.458  1.00  0.00              
ATOM   3069  O   GLU B 185      -4.832  24.822  -7.035  1.00  0.00              
ATOM   3070  CB  GLU B 185      -3.199  27.558  -5.986  1.00  0.00              
ATOM   3071  CG  GLU B 185      -2.003  27.914  -5.116  1.00  0.00              
ATOM   3072  CD  GLU B 185      -2.262  29.160  -4.315  1.00  0.00              
ATOM   3073  OE1 GLU B 185      -3.297  29.755  -4.496  1.00  0.00              
ATOM   3074  OE2 GLU B 185      -1.479  29.456  -3.443  1.00  0.00              
ATOM   3075  H   GLU B 185      -1.687  27.702  -8.052  1.00  0.00              
ATOM   3076  HA  GLU B 185      -2.508  25.577  -6.342  1.00  0.00              
ATOM   3077 1HB  GLU B 185      -3.462  28.413  -6.609  1.00  0.00              
ATOM   3078 2HB  GLU B 185      -4.045  27.296  -5.351  1.00  0.00              
ATOM   3079 1HG  GLU B 185      -1.699  27.110  -4.446  1.00  0.00              
ATOM   3080 2HG  GLU B 185      -1.209  28.104  -5.836  1.00  0.00              
ATOM   3081  N   THR B 186      -4.829  26.617  -8.416  1.00  0.00              
ATOM   3082  CA  THR B 186      -6.095  26.237  -9.034  1.00  0.00              
ATOM   3083  C   THR B 186      -5.936  24.995  -9.875  1.00  0.00              
ATOM   3084  O   THR B 186      -6.904  24.186  -9.958  1.00  0.00              
ATOM   3085  CB  THR B 186      -6.659  27.376  -9.903  1.00  0.00              
ATOM   3086  OG1 THR B 186      -5.700  27.736 -10.905  1.00  0.00              
ATOM   3087  CG2 THR B 186      -6.975  28.593  -9.048  1.00  0.00              
ATOM   3088  H   THR B 186      -4.360  27.455  -8.730  1.00  0.00              
ATOM   3089  HA  THR B 186      -6.809  26.005  -8.244  1.00  0.00              
ATOM   3090  HB  THR B 186      -7.571  27.039 -10.396  1.00  0.00              
ATOM   3091  HG1 THR B 186      -6.143  28.199 -11.620  1.00  0.00              
ATOM   3092 1HG2 THR B 186      -7.373  29.388  -9.679  1.00  0.00              
ATOM   3093 2HG2 THR B 186      -7.713  28.326  -8.292  1.00  0.00              
ATOM   3094 3HG2 THR B 186      -6.065  28.940  -8.560  1.00  0.00              
ATOM   3095  N   LYS B 187      -4.772  24.705 -10.472  1.00  0.00              
ATOM   3096  CA  LYS B 187      -4.546  23.443 -11.179  1.00  0.00              
ATOM   3097  C   LYS B 187      -4.474  22.278 -10.212  1.00  0.00              
ATOM   3098  O   LYS B 187      -4.905  21.196 -10.553  1.00  0.00              
ATOM   3099  CB  LYS B 187      -3.263  23.511 -12.009  1.00  0.00              
ATOM   3100  CG  LYS B 187      -3.353  24.410 -13.235  1.00  0.00              
ATOM   3101  CD  LYS B 187      -2.039  24.433 -14.001  1.00  0.00              
ATOM   3102  CE  LYS B 187      -2.130  25.323 -15.232  1.00  0.00              
ATOM   3103  NZ  LYS B 187      -0.847  25.367 -15.984  1.00  0.00              
ATOM   3104  H   LYS B 187      -4.027  25.385 -10.429  1.00  0.00              
ATOM   3105  HA  LYS B 187      -5.365  23.289 -11.883  1.00  0.00              
ATOM   3106 1HB  LYS B 187      -2.445  23.876 -11.386  1.00  0.00              
ATOM   3107 2HB  LYS B 187      -2.995  22.510 -12.347  1.00  0.00              
ATOM   3108 1HG  LYS B 187      -4.142  24.048 -13.895  1.00  0.00              
ATOM   3109 2HG  LYS B 187      -3.601  25.424 -12.924  1.00  0.00              
ATOM   3110 1HD  LYS B 187      -1.245  24.805 -13.352  1.00  0.00              
ATOM   3111 2HD  LYS B 187      -1.783  23.421 -14.315  1.00  0.00              
ATOM   3112 1HE  LYS B 187      -2.912  24.952 -15.892  1.00  0.00              
ATOM   3113 2HE  LYS B 187      -2.393  26.337 -14.929  1.00  0.00              
ATOM   3114 1HZ  LYS B 187      -0.949  25.967 -16.790  1.00  0.00              
ATOM   3115 2HZ  LYS B 187      -0.117  25.728 -15.386  1.00  0.00              
ATOM   3116 3HZ  LYS B 187      -0.602  24.435 -16.287  1.00  0.00              
ATOM   3117  N   ALA B 188      -3.871  22.492  -9.040  1.00  0.00              
ATOM   3118  CA  ALA B 188      -3.828  21.472  -8.015  1.00  0.00              
ATOM   3119  C   ALA B 188      -5.237  21.150  -7.467  1.00  0.00              
ATOM   3120  O   ALA B 188      -5.605  19.978  -7.309  1.00  0.00              
ATOM   3121  CB  ALA B 188      -2.902  21.913  -6.891  1.00  0.00              
ATOM   3122  H   ALA B 188      -3.435  23.386  -8.863  1.00  0.00              
ATOM   3123  HA  ALA B 188      -3.457  20.549  -8.461  1.00  0.00              
ATOM   3124 1HB  ALA B 188      -2.857  21.134  -6.130  1.00  0.00              
ATOM   3125 2HB  ALA B 188      -1.903  22.089  -7.291  1.00  0.00              
ATOM   3126 3HB  ALA B 188      -3.281  22.832  -6.447  1.00  0.00              
ATOM   3127  N   LEU B 189      -6.055  22.182  -7.184  1.00  0.00              
ATOM   3128  CA  LEU B 189      -7.428  21.983  -6.728  1.00  0.00              
ATOM   3129  C   LEU B 189      -8.227  21.203  -7.744  1.00  0.00              
ATOM   3130  O   LEU B 189      -9.007  20.245  -7.410  1.00  0.00              
ATOM   3131  CB  LEU B 189      -8.109  23.332  -6.466  1.00  0.00              
ATOM   3132  CG  LEU B 189      -8.060  23.831  -5.016  1.00  0.00              
ATOM   3133  CD1 LEU B 189      -6.638  23.711  -4.485  1.00  0.00              
ATOM   3134  CD2 LEU B 189      -8.544  25.273  -4.959  1.00  0.00              
ATOM   3135  H   LEU B 189      -5.705  23.124  -7.293  1.00  0.00              
ATOM   3136  HA  LEU B 189      -7.405  21.391  -5.813  1.00  0.00              
ATOM   3137 1HB  LEU B 189      -7.636  24.087  -7.092  1.00  0.00              
ATOM   3138 2HB  LEU B 189      -9.157  23.254  -6.754  1.00  0.00              
ATOM   3139  HG  LEU B 189      -8.702  23.207  -4.394  1.00  0.00              
ATOM   3140 1HD1 LEU B 189      -6.603  24.065  -3.454  1.00  0.00              
ATOM   3141 2HD1 LEU B 189      -6.324  22.667  -4.519  1.00  0.00              
ATOM   3142 3HD1 LEU B 189      -5.968  24.312  -5.098  1.00  0.00              
ATOM   3143 1HD2 LEU B 189      -8.510  25.627  -3.928  1.00  0.00              
ATOM   3144 2HD2 LEU B 189      -7.902  25.898  -5.579  1.00  0.00              
ATOM   3145 3HD2 LEU B 189      -9.569  25.327  -5.328  1.00  0.00              
ATOM   3146  N   SER B 190      -8.021  21.493  -9.012  1.00  0.00              
ATOM   3147  CA  SER B 190      -8.683  20.853 -10.145  1.00  0.00              
ATOM   3148  C   SER B 190      -8.229  19.420 -10.297  1.00  0.00              
ATOM   3149  O   SER B 190      -9.017  18.553 -10.614  1.00  0.00              
ATOM   3150  CB  SER B 190      -8.400  21.617 -11.423  1.00  0.00              
ATOM   3151  OG  SER B 190      -7.042  21.544 -11.762  1.00  0.00              
ATOM   3152  H   SER B 190      -7.345  22.223  -9.186  1.00  0.00              
ATOM   3153  HA  SER B 190      -9.755  20.816  -9.944  1.00  0.00              
ATOM   3154 1HB  SER B 190      -9.002  21.207 -12.233  1.00  0.00              
ATOM   3155 2HB  SER B 190      -8.689  22.660 -11.296  1.00  0.00              
ATOM   3156  HG  SER B 190      -6.922  20.693 -12.191  1.00  0.00              
ATOM   3157  N   ALA B 191      -6.932  19.197 -10.072  1.00  0.00              
ATOM   3158  CA  ALA B 191      -6.349  17.871 -10.098  1.00  0.00              
ATOM   3159  C   ALA B 191      -6.975  16.965  -9.010  1.00  0.00              
ATOM   3160  O   ALA B 191      -7.314  15.801  -9.287  1.00  0.00              
ATOM   3161  CB  ALA B 191      -4.833  17.984  -9.883  1.00  0.00              
ATOM   3162  H   ALA B 191      -6.340  19.991  -9.876  1.00  0.00              
ATOM   3163  HA  ALA B 191      -6.546  17.434 -11.078  1.00  0.00              
ATOM   3164 1HB  ALA B 191      -4.388  16.989  -9.902  1.00  0.00              
ATOM   3165 2HB  ALA B 191      -4.397  18.591 -10.676  1.00  0.00              
ATOM   3166 3HB  ALA B 191      -4.637  18.450  -8.919  1.00  0.00              
ATOM   3167  N   LEU B 192      -7.132  17.507  -7.784  1.00  0.00              
ATOM   3168  CA  LEU B 192      -7.763  16.753  -6.645  1.00  0.00              
ATOM   3169  C   LEU B 192      -9.252  16.440  -6.895  1.00  0.00              
ATOM   3170  O   LEU B 192      -9.739  15.330  -6.624  1.00  0.00              
ATOM   3171  CB  LEU B 192      -7.635  17.552  -5.342  1.00  0.00              
ATOM   3172  CG  LEU B 192      -6.214  17.680  -4.778  1.00  0.00              
ATOM   3173  CD1 LEU B 192      -6.217  18.657  -3.610  1.00  0.00              
ATOM   3174  CD2 LEU B 192      -5.715  16.310  -4.343  1.00  0.00              
ATOM   3175  H   LEU B 192      -6.813  18.453  -7.631  1.00  0.00              
ATOM   3176  HA  LEU B 192      -7.238  15.806  -6.524  1.00  0.00              
ATOM   3177 1HB  LEU B 192      -8.015  18.558  -5.513  1.00  0.00              
ATOM   3178 2HB  LEU B 192      -8.253  17.077  -4.580  1.00  0.00              
ATOM   3179  HG  LEU B 192      -5.552  18.080  -5.546  1.00  0.00              
ATOM   3180 1HD1 LEU B 192      -5.207  18.748  -3.209  1.00  0.00              
ATOM   3181 2HD1 LEU B 192      -6.559  19.633  -3.954  1.00  0.00              
ATOM   3182 3HD1 LEU B 192      -6.885  18.291  -2.831  1.00  0.00              
ATOM   3183 1HD2 LEU B 192      -4.705  16.401  -3.942  1.00  0.00              
ATOM   3184 2HD2 LEU B 192      -6.376  15.909  -3.574  1.00  0.00              
ATOM   3185 3HD2 LEU B 192      -5.707  15.637  -5.200  1.00  0.00              
ATOM   3186  N   LEU B 193      -9.979  17.435  -7.383  1.00  0.00              
ATOM   3187  CA  LEU B 193     -11.386  17.234  -7.742  1.00  0.00              
ATOM   3188  C   LEU B 193     -11.544  16.281  -8.885  1.00  0.00              
ATOM   3189  O   LEU B 193     -12.483  15.454  -8.879  1.00  0.00              
ATOM   3190  CB  LEU B 193     -12.042  18.570  -8.111  1.00  0.00              
ATOM   3191  CG  LEU B 193     -12.311  19.525  -6.942  1.00  0.00              
ATOM   3192  CD1 LEU B 193     -12.689  20.897  -7.482  1.00  0.00              
ATOM   3193  CD2 LEU B 193     -13.419  18.958  -6.067  1.00  0.00              
ATOM   3194  H   LEU B 193      -9.564  18.346  -7.512  1.00  0.00              
ATOM   3195  HA  LEU B 193     -11.892  16.756  -6.903  1.00  0.00              
ATOM   3196 1HB  LEU B 193     -11.399  19.088  -8.821  1.00  0.00              
ATOM   3197 2HB  LEU B 193     -12.995  18.366  -8.599  1.00  0.00              
ATOM   3198  HG  LEU B 193     -11.403  19.639  -6.348  1.00  0.00              
ATOM   3199 1HD1 LEU B 193     -12.880  21.576  -6.651  1.00  0.00              
ATOM   3200 2HD1 LEU B 193     -11.871  21.288  -8.088  1.00  0.00              
ATOM   3201 3HD1 LEU B 193     -13.586  20.812  -8.095  1.00  0.00              
ATOM   3202 1HD2 LEU B 193     -13.610  19.636  -5.235  1.00  0.00              
ATOM   3203 2HD2 LEU B 193     -14.328  18.845  -6.659  1.00  0.00              
ATOM   3204 3HD2 LEU B 193     -13.116  17.985  -5.680  1.00  0.00              
ATOM   3205  N   ALA B 194     -10.649  16.376  -9.872  1.00  0.00              
ATOM   3206  CA  ALA B 194     -10.638  15.420 -10.977  1.00  0.00              
ATOM   3207  C   ALA B 194     -10.352  13.989 -10.538  1.00  0.00              
ATOM   3208  O   ALA B 194     -11.000  13.047 -11.013  1.00  0.00              
ATOM   3209  CB  ALA B 194      -9.616  15.851 -12.020  1.00  0.00              
ATOM   3210  H   ALA B 194      -9.966  17.120  -9.858  1.00  0.00              
ATOM   3211  HA  ALA B 194     -11.630  15.402 -11.428  1.00  0.00              
ATOM   3212 1HB  ALA B 194      -9.624  15.146 -12.850  1.00  0.00              
ATOM   3213 2HB  ALA B 194      -9.869  16.846 -12.386  1.00  0.00              
ATOM   3214 3HB  ALA B 194      -8.625  15.871 -11.570  1.00  0.00              
ATOM   3215  N   ALA B 195      -9.402  13.836  -9.607  1.00  0.00              
ATOM   3216  CA  ALA B 195      -9.036  12.543  -9.069  1.00  0.00              
ATOM   3217  C   ALA B 195     -10.176  11.933  -8.266  1.00  0.00              
ATOM   3218  O   ALA B 195     -10.439  10.756  -8.363  1.00  0.00              
ATOM   3219  CB  ALA B 195      -7.782  12.693  -8.200  1.00  0.00              
ATOM   3220  H   ALA B 195      -8.926  14.661  -9.271  1.00  0.00              
ATOM   3221  HA  ALA B 195      -8.820  11.878  -9.905  1.00  0.00              
ATOM   3222 1HB  ALA B 195      -7.503  11.721  -7.793  1.00  0.00              
ATOM   3223 2HB  ALA B 195      -6.963  13.081  -8.806  1.00  0.00              
ATOM   3224 3HB  ALA B 195      -7.987  13.383  -7.382  1.00  0.00              
ATOM   3225  N   ILE B 196     -10.833  12.741  -7.450  1.00  0.00              
ATOM   3226  CA  ILE B 196     -12.009  12.309  -6.687  1.00  0.00              
ATOM   3227  C   ILE B 196     -13.153  11.830  -7.603  1.00  0.00              
ATOM   3228  O   ILE B 196     -13.745  10.754  -7.392  1.00  0.00              
ATOM   3229  CB  ILE B 196     -12.517  13.452  -5.788  1.00  0.00              
ATOM   3230  CG1 ILE B 196     -11.524  13.721  -4.654  1.00  0.00              
ATOM   3231  CG2 ILE B 196     -13.891  13.117  -5.229  1.00  0.00              
ATOM   3232  CD1 ILE B 196     -11.785  15.009  -3.907  1.00  0.00              
ATOM   3233  H   ILE B 196     -10.506  13.692  -7.354  1.00  0.00              
ATOM   3234  HA  ILE B 196     -11.746  11.415  -6.124  1.00  0.00              
ATOM   3235  HB  ILE B 196     -12.586  14.370  -6.371  1.00  0.00              
ATOM   3236 1HG1 ILE B 196     -11.556  12.899  -3.940  1.00  0.00              
ATOM   3237 2HG1 ILE B 196     -10.512  13.762  -5.058  1.00  0.00              
ATOM   3238 1HG2 ILE B 196     -14.235  13.935  -4.595  1.00  0.00              
ATOM   3239 2HG2 ILE B 196     -14.593  12.974  -6.049  1.00  0.00              
ATOM   3240 3HG2 ILE B 196     -13.831  12.202  -4.639  1.00  0.00              
ATOM   3241 1HD1 ILE B 196     -11.041  15.130  -3.119  1.00  0.00              
ATOM   3242 2HD1 ILE B 196     -11.723  15.850  -4.598  1.00  0.00              
ATOM   3243 3HD1 ILE B 196     -12.780  14.976  -3.463  1.00  0.00              
ATOM   3244  N   GLY B 197     -13.398  12.598  -8.651  1.00  0.00              
ATOM   3245  CA  GLY B 197     -14.393  12.276  -9.659  1.00  0.00              
ATOM   3246  C   GLY B 197     -14.137  10.998 -10.422  1.00  0.00              
ATOM   3247  O   GLY B 197     -15.078  10.199 -10.667  1.00  0.00              
ATOM   3248  H   GLY B 197     -12.860  13.447  -8.745  1.00  0.00              
ATOM   3249 1HA  GLY B 197     -15.373  12.192  -9.189  1.00  0.00              
ATOM   3250 2HA  GLY B 197     -14.453  13.088 -10.383  1.00  0.00              
ATOM   3251  N   ASP B 198     -12.867  10.793 -10.771  1.00  0.00              
ATOM   3252  CA  ASP B 198     -12.436   9.583 -11.449  1.00  0.00              
ATOM   3253  C   ASP B 198     -12.396   8.334 -10.545  1.00  0.00              
ATOM   3254  O   ASP B 198     -12.678   7.254 -11.012  1.00  0.00              
ATOM   3255  CB  ASP B 198     -11.051   9.811 -12.060  1.00  0.00              
ATOM   3256  CG  ASP B 198     -11.065  10.825 -13.196  1.00  0.00              
ATOM   3257  OD1 ASP B 198     -12.133  11.197 -13.621  1.00  0.00              
ATOM   3258  OD2 ASP B 198     -10.007  11.218 -13.628  1.00  0.00              
ATOM   3259  H   ASP B 198     -12.185  11.506 -10.556  1.00  0.00              
ATOM   3260  HA  ASP B 198     -13.166   9.340 -12.221  1.00  0.00              
ATOM   3261 1HB  ASP B 198     -10.366  10.162 -11.288  1.00  0.00              
ATOM   3262 2HB  ASP B 198     -10.661   8.867 -12.440  1.00  0.00              
ATOM   3263  N   ILE B 199     -12.021   8.477  -9.276  1.00  0.00              
ATOM   3264  CA  ILE B 199     -12.136   7.328  -8.368  1.00  0.00              
ATOM   3265  C   ILE B 199     -13.595   6.908  -8.191  1.00  0.00              
ATOM   3266  O   ILE B 199     -13.936   5.718  -8.328  1.00  0.00              
ATOM   3267  CB  ILE B 199     -11.524   7.648  -6.992  1.00  0.00              
ATOM   3268  CG1 ILE B 199     -10.008   7.821  -7.109  1.00  0.00              
ATOM   3269  CG2 ILE B 199     -11.863   6.554  -5.992  1.00  0.00              
ATOM   3270  CD1 ILE B 199      -9.372   8.471  -5.901  1.00  0.00              
ATOM   3271  H   ILE B 199     -11.662   9.351  -8.920  1.00  0.00              
ATOM   3272  HA  ILE B 199     -11.703   6.456  -8.858  1.00  0.00              
ATOM   3273  HB  ILE B 199     -11.922   8.595  -6.629  1.00  0.00              
ATOM   3274 1HG1 ILE B 199      -9.541   6.848  -7.259  1.00  0.00              
ATOM   3275 2HG1 ILE B 199      -9.777   8.431  -7.983  1.00  0.00              
ATOM   3276 1HG2 ILE B 199     -11.422   6.796  -5.025  1.00  0.00              
ATOM   3277 2HG2 ILE B 199     -12.944   6.478  -5.888  1.00  0.00              
ATOM   3278 3HG2 ILE B 199     -11.464   5.603  -6.344  1.00  0.00              
ATOM   3279 1HD1 ILE B 199      -8.297   8.559  -6.058  1.00  0.00              
ATOM   3280 2HD1 ILE B 199      -9.800   9.463  -5.753  1.00  0.00              
ATOM   3281 3HD1 ILE B 199      -9.559   7.859  -5.019  1.00  0.00              
ATOM   3282  N   LEU B 200     -14.474   7.853  -7.937  1.00  0.00              
ATOM   3283  CA  LEU B 200     -15.908   7.593  -7.888  1.00  0.00              
ATOM   3284  C   LEU B 200     -16.385   6.951  -9.170  1.00  0.00              
ATOM   3285  O   LEU B 200     -17.201   6.014  -9.104  1.00  0.00              
ATOM   3286  CB  LEU B 200     -16.682   8.895  -7.647  1.00  0.00              
ATOM   3287  CG  LEU B 200     -18.210   8.764  -7.609  1.00  0.00              
ATOM   3288  CD1 LEU B 200     -18.614   7.859  -6.452  1.00  0.00              
ATOM   3289  CD2 LEU B 200     -18.835  10.144  -7.468  1.00  0.00              
ATOM   3290  H   LEU B 200     -14.138   8.791  -7.770  1.00  0.00              
ATOM   3291  HA  LEU B 200     -16.105   6.887  -7.082  1.00  0.00              
ATOM   3292 1HB  LEU B 200     -16.362   9.318  -6.695  1.00  0.00              
ATOM   3293 2HB  LEU B 200     -16.429   9.601  -8.438  1.00  0.00              
ATOM   3294  HG  LEU B 200     -18.558   8.300  -8.532  1.00  0.00              
ATOM   3295 1HD1 LEU B 200     -19.700   7.766  -6.426  1.00  0.00              
ATOM   3296 2HD1 LEU B 200     -18.169   6.874  -6.589  1.00  0.00              
ATOM   3297 3HD1 LEU B 200     -18.264   8.290  -5.515  1.00  0.00              
ATOM   3298 1HD2 LEU B 200     -19.921  10.051  -7.442  1.00  0.00              
ATOM   3299 2HD2 LEU B 200     -18.488  10.608  -6.544  1.00  0.00              
ATOM   3300 3HD2 LEU B 200     -18.544  10.763  -8.316  1.00  0.00              
ATOM   3301  N   ASP B 201     -16.029   7.461 -10.359  1.00  0.00              
ATOM   3302  CA  ASP B 201     -16.404   6.915 -11.660  1.00  0.00              
ATOM   3303  C   ASP B 201     -16.046   5.452 -11.757  1.00  0.00              
ATOM   3304  O   ASP B 201     -16.863   4.643 -12.229  1.00  0.00              
ATOM   3305  CB  ASP B 201     -15.718   7.686 -12.790  1.00  0.00              
ATOM   3306  CG  ASP B 201     -16.136   7.205 -14.174  1.00  0.00              
ATOM   3307  OD1 ASP B 201     -17.285   7.361 -14.513  1.00  0.00              
ATOM   3308  OD2 ASP B 201     -15.302   6.688 -14.877  1.00  0.00              
ATOM   3309  H   ASP B 201     -15.454   8.290 -10.320  1.00  0.00              
ATOM   3310  HA  ASP B 201     -17.487   6.988 -11.766  1.00  0.00              
ATOM   3311 1HB  ASP B 201     -15.955   8.747 -12.704  1.00  0.00              
ATOM   3312 2HB  ASP B 201     -14.637   7.584 -12.697  1.00  0.00              
ATOM   3313  N   ALA B 202     -14.798   5.110 -11.420  1.00  0.00              
ATOM   3314  CA  ALA B 202     -14.321   3.728 -11.500  1.00  0.00              
ATOM   3315  C   ALA B 202     -15.067   2.790 -10.543  1.00  0.00              
ATOM   3316  O   ALA B 202     -15.404   1.658 -10.905  1.00  0.00              
ATOM   3317  CB  ALA B 202     -12.820   3.659 -11.260  1.00  0.00              
ATOM   3318  H   ALA B 202     -14.167   5.831 -11.101  1.00  0.00              
ATOM   3319  HA  ALA B 202     -14.532   3.354 -12.502  1.00  0.00              
ATOM   3320 1HB  ALA B 202     -12.489   2.622 -11.324  1.00  0.00              
ATOM   3321 2HB  ALA B 202     -12.303   4.252 -12.014  1.00  0.00              
ATOM   3322 3HB  ALA B 202     -12.592   4.052 -10.270  1.00  0.00              
ATOM   3323  N   ILE B 203     -15.340   3.262  -9.336  1.00  0.00              
ATOM   3324  CA  ILE B 203     -16.003   2.454  -8.326  1.00  0.00              
ATOM   3325  C   ILE B 203     -17.489   2.316  -8.719  1.00  0.00              
ATOM   3326  O   ILE B 203     -18.053   1.219  -8.655  1.00  0.00              
ATOM   3327  CB  ILE B 203     -15.869   3.082  -6.927  1.00  0.00              
ATOM   3328  CG1 ILE B 203     -14.400   3.117  -6.496  1.00  0.00              
ATOM   3329  CG2 ILE B 203     -16.705   2.313  -5.916  1.00  0.00              
ATOM   3330  CD1 ILE B 203     -13.761   1.751  -6.394  1.00  0.00              
ATOM   3331  H   ILE B 203     -15.079   4.212  -9.113  1.00  0.00              
ATOM   3332  HA  ILE B 203     -15.562   1.459  -8.335  1.00  0.00              
ATOM   3333  HB  ILE B 203     -16.213   4.116  -6.957  1.00  0.00              
ATOM   3334 1HG1 ILE B 203     -13.826   3.710  -7.207  1.00  0.00              
ATOM   3335 2HG1 ILE B 203     -14.317   3.604  -5.524  1.00  0.00              
ATOM   3336 1HG2 ILE B 203     -16.598   2.770  -4.932  1.00  0.00              
ATOM   3337 2HG2 ILE B 203     -17.752   2.339  -6.215  1.00  0.00              
ATOM   3338 3HG2 ILE B 203     -16.365   1.279  -5.874  1.00  0.00              
ATOM   3339 1HD1 ILE B 203     -12.722   1.858  -6.083  1.00  0.00              
ATOM   3340 2HD1 ILE B 203     -14.300   1.151  -5.659  1.00  0.00              
ATOM   3341 3HD1 ILE B 203     -13.800   1.258  -7.364  1.00  0.00              
ATOM   3342  N   MET B 204     -18.117   3.405  -9.186  1.00  0.00              
ATOM   3343  CA  MET B 204     -19.515   3.311  -9.598  1.00  0.00              
ATOM   3344  C   MET B 204     -19.671   2.378 -10.774  1.00  0.00              
ATOM   3345  O   MET B 204     -20.628   1.540 -10.759  1.00  0.00              
ATOM   3346  CB  MET B 204     -20.065   4.693  -9.944  1.00  0.00              
ATOM   3347  CG  MET B 204     -20.314   5.591  -8.741  1.00  0.00              
ATOM   3348  SD  MET B 204     -21.365   4.813  -7.498  1.00  0.00              
ATOM   3349  CE  MET B 204     -22.873   4.572  -8.432  1.00  0.00              
ATOM   3350  H   MET B 204     -17.641   4.293  -9.259  1.00  0.00              
ATOM   3351  HA  MET B 204     -20.092   2.897  -8.772  1.00  0.00              
ATOM   3352 1HB  MET B 204     -19.368   5.207 -10.605  1.00  0.00              
ATOM   3353 2HB  MET B 204     -21.008   4.585 -10.482  1.00  0.00              
ATOM   3354 1HG  MET B 204     -19.363   5.849  -8.276  1.00  0.00              
ATOM   3355 2HG  MET B 204     -20.794   6.513  -9.069  1.00  0.00              
ATOM   3356 1HE  MET B 204     -23.622   4.098  -7.798  1.00  0.00              
ATOM   3357 2HE  MET B 204     -23.246   5.538  -8.777  1.00  0.00              
ATOM   3358 3HE  MET B 204     -22.670   3.934  -9.293  1.00  0.00              
ATOM   3359  N   GLN B 205     -18.813   2.417 -11.786  1.00  0.00              
ATOM   3360  CA  GLN B 205     -18.794   1.448 -12.885  1.00  0.00              
ATOM   3361  C   GLN B 205     -18.694  -0.008 -12.377  1.00  0.00              
ATOM   3362  O   GLN B 205     -19.433  -0.873 -12.841  1.00  0.00              
ATOM   3363  CB  GLN B 205     -17.629   1.751 -13.831  1.00  0.00              
ATOM   3364  CG  GLN B 205     -17.559   0.838 -15.044  1.00  0.00              
ATOM   3365  CD  GLN B 205     -18.727   1.042 -15.990  1.00  0.00              
ATOM   3366  OE1 GLN B 205     -19.044   2.171 -16.373  1.00  0.00              
ATOM   3367  NE2 GLN B 205     -19.374  -0.053 -16.373  1.00  0.00              
ATOM   3368  H   GLN B 205     -18.138   3.169 -11.782  1.00  0.00              
ATOM   3369  HA  GLN B 205     -19.742   1.512 -13.419  1.00  0.00              
ATOM   3370 1HB  GLN B 205     -17.708   2.778 -14.187  1.00  0.00              
ATOM   3371 2HB  GLN B 205     -16.688   1.664 -13.289  1.00  0.00              
ATOM   3372 1HG  GLN B 205     -16.638   1.046 -15.588  1.00  0.00              
ATOM   3373 2HG  GLN B 205     -17.568  -0.198 -14.707  1.00  0.00              
ATOM   3374 1HE2 GLN B 205     -20.154   0.019 -16.997  1.00  0.00              
ATOM   3375 2HE2 GLN B 205     -19.083  -0.949 -16.039  1.00  0.00              
ATOM   3376  N   ALA B 206     -17.808  -0.262 -11.418  1.00  0.00              
ATOM   3377  CA  ALA B 206     -17.707  -1.589 -10.805  1.00  0.00              
ATOM   3378  C   ALA B 206     -18.981  -1.995 -10.024  1.00  0.00              
ATOM   3379  O   ALA B 206     -19.363  -3.153 -10.030  1.00  0.00              
ATOM   3380  CB  ALA B 206     -16.462  -1.698  -9.940  1.00  0.00              
ATOM   3381  H   ALA B 206     -17.191   0.474 -11.104  1.00  0.00              
ATOM   3382  HA  ALA B 206     -17.639  -2.327 -11.604  1.00  0.00              
ATOM   3383 1HB  ALA B 206     -16.412  -2.693  -9.498  1.00  0.00              
ATOM   3384 2HB  ALA B 206     -15.577  -1.528 -10.553  1.00  0.00              
ATOM   3385 3HB  ALA B 206     -16.503  -0.951  -9.149  1.00  0.00              
ATOM   3386  N   LEU B 207     -19.618  -1.045  -9.351  1.00  0.00              
ATOM   3387  CA  LEU B 207     -20.934  -1.289  -8.741  1.00  0.00              
ATOM   3388  C   LEU B 207     -22.029  -1.575  -9.776  1.00  0.00              
ATOM   3389  O   LEU B 207     -22.933  -2.363  -9.502  1.00  0.00              
ATOM   3390  CB  LEU B 207     -21.344  -0.080  -7.892  1.00  0.00              
ATOM   3391  CG  LEU B 207     -20.521   0.148  -6.618  1.00  0.00              
ATOM   3392  CD1 LEU B 207     -20.913   1.480  -5.991  1.00  0.00              
ATOM   3393  CD2 LEU B 207     -20.756  -1.002  -5.650  1.00  0.00              
ATOM   3394  H   LEU B 207     -19.192  -0.134  -9.254  1.00  0.00              
ATOM   3395  HA  LEU B 207     -20.866  -2.180  -8.117  1.00  0.00              
ATOM   3396 1HB  LEU B 207     -21.263   0.818  -8.504  1.00  0.00              
ATOM   3397 2HB  LEU B 207     -22.386  -0.200  -7.597  1.00  0.00              
ATOM   3398  HG  LEU B 207     -19.462   0.198  -6.872  1.00  0.00              
ATOM   3399 1HD1 LEU B 207     -20.328   1.641  -5.085  1.00  0.00              
ATOM   3400 2HD1 LEU B 207     -20.716   2.286  -6.698  1.00  0.00              
ATOM   3401 3HD1 LEU B 207     -21.973   1.466  -5.740  1.00  0.00              
ATOM   3402 1HD2 LEU B 207     -20.170  -0.840  -4.744  1.00  0.00              
ATOM   3403 2HD2 LEU B 207     -21.814  -1.052  -5.393  1.00  0.00              
ATOM   3404 3HD2 LEU B 207     -20.451  -1.939  -6.116  1.00  0.00              
ATOM   3405  N   GLN B 208     -21.942  -0.940 -10.950  1.00  0.00              
ATOM   3406  CA  GLN B 208     -22.806  -1.287 -12.092  1.00  0.00              
ATOM   3407  C   GLN B 208     -22.462  -2.661 -12.669  1.00  0.00              
ATOM   3408  O   GLN B 208     -23.346  -3.371 -13.129  1.00  0.00              
ATOM   3409  CB  GLN B 208     -22.689  -0.229 -13.193  1.00  0.00              
ATOM   3410  CG  GLN B 208     -23.239   1.133 -12.808  1.00  0.00              
ATOM   3411  CD  GLN B 208     -24.717   1.085 -12.468  1.00  0.00              
ATOM   3412  OE1 GLN B 208     -25.513   0.470 -13.182  1.00  0.00              
ATOM   3413  NE2 GLN B 208     -25.093   1.739 -11.375  1.00  0.00              
ATOM   3414  H   GLN B 208     -21.262  -0.201 -11.054  1.00  0.00              
ATOM   3415  HA  GLN B 208     -23.833  -1.368 -11.737  1.00  0.00              
ATOM   3416 1HB  GLN B 208     -21.630  -0.144 -13.436  1.00  0.00              
ATOM   3417 2HB  GLN B 208     -23.229  -0.613 -14.057  1.00  0.00              
ATOM   3418 1HG  GLN B 208     -22.750   1.784 -12.083  1.00  0.00              
ATOM   3419 2HG  GLN B 208     -23.129   1.557 -13.807  1.00  0.00              
ATOM   3420 1HE2 GLN B 208     -26.056   1.744 -11.100  1.00  0.00              
ATOM   3421 2HE2 GLN B 208     -24.415   2.227 -10.825  1.00  0.00              
ATOM   3422  N   GLU B 209     -21.184  -3.034 -12.652  1.00  0.00              
ATOM   3423  CA  GLU B 209     -20.800  -4.386 -13.040  1.00  0.00              
ATOM   3424  C   GLU B 209     -21.271  -5.410 -11.987  1.00  0.00              
ATOM   3425  O   GLU B 209     -21.605  -6.541 -12.328  1.00  0.00              
ATOM   3426  CB  GLU B 209     -19.283  -4.475 -13.223  1.00  0.00              
ATOM   3427  CG  GLU B 209     -18.739  -3.643 -14.376  1.00  0.00              
ATOM   3428  CD  GLU B 209     -19.294  -4.059 -15.710  1.00  0.00              
ATOM   3429  OE1 GLU B 209     -19.453  -5.237 -15.925  1.00  0.00              
ATOM   3430  OE2 GLU B 209     -19.559  -3.198 -16.515  1.00  0.00              
ATOM   3431  H   GLU B 209     -20.467  -2.381 -12.368  1.00  0.00              
ATOM   3432  HA  GLU B 209     -21.309  -4.636 -13.972  1.00  0.00              
ATOM   3433 1HB  GLU B 209     -18.786  -4.146 -12.310  1.00  0.00              
ATOM   3434 2HB  GLU B 209     -18.997  -5.513 -13.396  1.00  0.00              
ATOM   3435 1HG  GLU B 209     -18.986  -2.596 -14.204  1.00  0.00              
ATOM   3436 2HG  GLU B 209     -17.654  -3.734 -14.395  1.00  0.00              
ATOM   3437  N   ALA B 210     -21.296  -4.997 -10.722  1.00  0.00              
ATOM   3438  CA  ALA B 210     -21.836  -5.828  -9.642  1.00  0.00              
ATOM   3439  C   ALA B 210     -23.338  -6.061  -9.888  1.00  0.00              
ATOM   3440  O   ALA B 210     -23.823  -7.196  -9.766  1.00  0.00              
ATOM   3441  CB  ALA B 210     -21.591  -5.187  -8.278  1.00  0.00              
ATOM   3442  H   ALA B 210     -20.929  -4.082 -10.502  1.00  0.00              
ATOM   3443  HA  ALA B 210     -21.327  -6.791  -9.668  1.00  0.00              
ATOM   3444 1HB  ALA B 210     -22.003  -5.826  -7.497  1.00  0.00              
ATOM   3445 2HB  ALA B 210     -20.520  -5.066  -8.120  1.00  0.00              
ATOM   3446 3HB  ALA B 210     -22.075  -4.212  -8.242  1.00  0.00              
ATOM   3447  N   ALA B 211     -24.047  -4.995 -10.280  1.00  0.00              
ATOM   3448  CA  ALA B 211     -25.465  -5.087 -10.672  1.00  0.00              
ATOM   3449  C   ALA B 211     -25.644  -6.106 -11.791  1.00  0.00              
ATOM   3450  O   ALA B 211     -26.544  -6.948 -11.719  1.00  0.00              
ATOM   3451  CB  ALA B 211     -25.995  -3.728 -11.107  1.00  0.00              
ATOM   3452  H   ALA B 211     -23.586  -4.097 -10.305  1.00  0.00              
ATOM   3453  HA  ALA B 211     -26.044  -5.405  -9.805  1.00  0.00              
ATOM   3454 1HB  ALA B 211     -27.039  -3.823 -11.404  1.00  0.00              
ATOM   3455 2HB  ALA B 211     -25.916  -3.025 -10.278  1.00  0.00              
ATOM   3456 3HB  ALA B 211     -25.410  -3.362 -11.949  1.00  0.00              
ATOM   3457  N   LYS B 212     -24.787  -6.018 -12.817  1.00  0.00              
ATOM   3458  CA  LYS B 212     -24.840  -6.918 -13.972  1.00  0.00              
ATOM   3459  C   LYS B 212     -24.707  -8.385 -13.577  1.00  0.00              
ATOM   3460  O   LYS B 212     -25.393  -9.241 -14.151  1.00  0.00              
ATOM   3461  CB  LYS B 212     -23.745  -6.553 -14.977  1.00  0.00              
ATOM   3462  CG  LYS B 212     -23.990  -5.253 -15.730  1.00  0.00              
ATOM   3463  CD  LYS B 212     -22.840  -4.937 -16.675  1.00  0.00              
ATOM   3464  CE  LYS B 212     -23.058  -3.611 -17.389  1.00  0.00              
ATOM   3465  NZ  LYS B 212     -21.925  -3.272 -18.292  1.00  0.00              
ATOM   3466  H   LYS B 212     -24.078  -5.298 -12.786  1.00  0.00              
ATOM   3467  HA  LYS B 212     -25.813  -6.808 -14.452  1.00  0.00              
ATOM   3468 1HB  LYS B 212     -22.790  -6.465 -14.458  1.00  0.00              
ATOM   3469 2HB  LYS B 212     -23.645  -7.352 -15.712  1.00  0.00              
ATOM   3470 1HG  LYS B 212     -24.912  -5.335 -16.307  1.00  0.00              
ATOM   3471 2HG  LYS B 212     -24.100  -4.435 -15.018  1.00  0.00              
ATOM   3472 1HD  LYS B 212     -21.908  -4.887 -16.110  1.00  0.00              
ATOM   3473 2HD  LYS B 212     -22.752  -5.729 -17.419  1.00  0.00              
ATOM   3474 1HE  LYS B 212     -23.973  -3.661 -17.977  1.00  0.00              
ATOM   3475 2HE  LYS B 212     -23.169  -2.815 -16.653  1.00  0.00              
ATOM   3476 1HZ  LYS B 212     -22.107  -2.388 -18.745  1.00  0.00              
ATOM   3477 2HZ  LYS B 212     -21.073  -3.205 -17.753  1.00  0.00              
ATOM   3478 3HZ  LYS B 212     -21.824  -3.994 -18.991  1.00  0.00              
ATOM   3479  N   LEU B 213     -23.824  -8.670 -12.615  1.00  0.00              
ATOM   3480  CA  LEU B 213     -23.671 -10.037 -12.075  1.00  0.00              
ATOM   3481  C   LEU B 213     -24.941 -10.562 -11.394  1.00  0.00              
ATOM   3482  O   LEU B 213     -25.320 -11.731 -11.566  1.00  0.00              
ATOM   3483  CB  LEU B 213     -22.513 -10.073 -11.070  1.00  0.00              
ATOM   3484  CG  LEU B 213     -21.112  -9.876 -11.663  1.00  0.00              
ATOM   3485  CD1 LEU B 213     -20.098  -9.735 -10.535  1.00  0.00              
ATOM   3486  CD2 LEU B 213     -20.770 -11.055 -12.561  1.00  0.00              
ATOM   3487  H   LEU B 213     -23.246  -7.928 -12.247  1.00  0.00              
ATOM   3488  HA  LEU B 213     -23.505 -10.721 -12.907  1.00  0.00              
ATOM   3489 1HB  LEU B 213     -22.672  -9.292 -10.329  1.00  0.00              
ATOM   3490 2HB  LEU B 213     -22.525 -11.037 -10.560  1.00  0.00              
ATOM   3491  HG  LEU B 213     -21.090  -8.956 -12.248  1.00  0.00              
ATOM   3492 1HD1 LEU B 213     -19.103  -9.594 -10.957  1.00  0.00              
ATOM   3493 2HD1 LEU B 213     -20.356  -8.872  -9.921  1.00  0.00              
ATOM   3494 3HD1 LEU B 213     -20.109 -10.635  -9.922  1.00  0.00              
ATOM   3495 1HD2 LEU B 213     -19.774 -10.915 -12.983  1.00  0.00              
ATOM   3496 2HD2 LEU B 213     -20.790 -11.976 -11.977  1.00  0.00              
ATOM   3497 3HD2 LEU B 213     -21.500 -11.122 -13.368  1.00  0.00              
ATOM   3498  N   LYS B 214     -25.600  -9.693 -10.641  1.00  0.00              
ATOM   3499  CA  LYS B 214     -26.848 -10.037  -9.975  1.00  0.00              
ATOM   3500  C   LYS B 214     -27.903 -10.265 -11.039  1.00  0.00              
ATOM   3501  O   LYS B 214     -28.627 -11.265 -11.004  1.00  0.00              
ATOM   3502  CB  LYS B 214     -27.285  -8.938  -9.004  1.00  0.00              
ATOM   3503  CG  LYS B 214     -28.564  -9.248  -8.237  1.00  0.00              
ATOM   3504  CD  LYS B 214     -28.383 -10.452  -7.325  1.00  0.00              
ATOM   3505  CE  LYS B 214     -29.543 -10.588  -6.350  1.00  0.00              
ATOM   3506  NZ  LYS B 214     -30.839 -10.795  -7.052  1.00  0.00              
ATOM   3507  H   LYS B 214     -25.221  -8.764 -10.527  1.00  0.00              
ATOM   3508  HA  LYS B 214     -26.691 -10.945  -9.393  1.00  0.00              
ATOM   3509 1HB  LYS B 214     -26.493  -8.760  -8.276  1.00  0.00              
ATOM   3510 2HB  LYS B 214     -27.440  -8.009  -9.552  1.00  0.00              
ATOM   3511 1HG  LYS B 214     -28.845  -8.384  -7.634  1.00  0.00              
ATOM   3512 2HG  LYS B 214     -29.369  -9.454  -8.942  1.00  0.00              
ATOM   3513 1HD  LYS B 214     -28.317 -11.359  -7.928  1.00  0.00              
ATOM   3514 2HD  LYS B 214     -27.457 -10.345  -6.760  1.00  0.00              
ATOM   3515 1HE  LYS B 214     -29.364 -11.433  -5.687  1.00  0.00              
ATOM   3516 2HE  LYS B 214     -29.615  -9.686  -5.742  1.00  0.00              
ATOM   3517 1HZ  LYS B 214     -31.581 -10.880  -6.373  1.00  0.00              
ATOM   3518 2HZ  LYS B 214     -31.025 -10.007  -7.657  1.00  0.00              
ATOM   3519 3HZ  LYS B 214     -30.791 -11.639  -7.605  1.00  0.00              
ATOM   3520  N   LYS B 215     -27.955  -9.343 -11.997  1.00  0.00              
ATOM   3521  CA  LYS B 215     -28.880  -9.423 -13.124  1.00  0.00              
ATOM   3522  C   LYS B 215     -28.705 -10.698 -13.950  1.00  0.00              
ATOM   3523  O   LYS B 215     -29.693 -11.273 -14.416  1.00  0.00              
ATOM   3524  CB  LYS B 215     -28.713  -8.199 -14.025  1.00  0.00              
ATOM   3525  CG  LYS B 215     -29.231  -6.899 -13.422  1.00  0.00              
ATOM   3526  CD  LYS B 215     -28.985  -5.722 -14.354  1.00  0.00              
ATOM   3527  CE  LYS B 215     -29.487  -4.420 -13.746  1.00  0.00              
ATOM   3528  NZ  LYS B 215     -29.231  -3.255 -14.636  1.00  0.00              
ATOM   3529  H   LYS B 215     -27.324  -8.557 -11.934  1.00  0.00              
ATOM   3530  HA  LYS B 215     -29.897  -9.473 -12.734  1.00  0.00              
ATOM   3531 1HB  LYS B 215     -27.658  -8.061 -14.261  1.00  0.00              
ATOM   3532 2HB  LYS B 215     -29.240  -8.364 -14.965  1.00  0.00              
ATOM   3533 1HG  LYS B 215     -30.302  -6.986 -13.235  1.00  0.00              
ATOM   3534 2HG  LYS B 215     -28.728  -6.713 -12.474  1.00  0.00              
ATOM   3535 1HD  LYS B 215     -27.917  -5.632 -14.553  1.00  0.00              
ATOM   3536 2HD  LYS B 215     -29.500  -5.892 -15.299  1.00  0.00              
ATOM   3537 1HE  LYS B 215     -30.558  -4.494 -13.562  1.00  0.00              
ATOM   3538 2HE  LYS B 215     -28.988  -4.248 -12.792  1.00  0.00              
ATOM   3539 1HZ  LYS B 215     -29.578  -2.414 -14.198  1.00  0.00              
ATOM   3540 2HZ  LYS B 215     -28.238  -3.166 -14.798  1.00  0.00              
ATOM   3541 3HZ  LYS B 215     -29.705  -3.394 -15.517  1.00  0.00              
ATOM   3542  N   ALA B 216     -27.457 -11.145 -14.120  1.00  0.00              
ATOM   3543  CA  ALA B 216     -27.192 -12.367 -14.879  1.00  0.00              
ATOM   3544  C   ALA B 216     -27.274 -13.643 -14.022  1.00  0.00              
ATOM   3545  O   ALA B 216     -27.089 -14.739 -14.531  1.00  0.00              
ATOM   3546  CB  ALA B 216     -25.862 -12.273 -15.612  1.00  0.00              
ATOM   3547  H   ALA B 216     -26.681 -10.636 -13.720  1.00  0.00              
ATOM   3548  HA  ALA B 216     -27.988 -12.488 -15.614  1.00  0.00              
ATOM   3549 1HB  ALA B 216     -25.687 -13.194 -16.170  1.00  0.00              
ATOM   3550 2HB  ALA B 216     -25.886 -11.430 -16.303  1.00  0.00              
ATOM   3551 3HB  ALA B 216     -25.058 -12.128 -14.892  1.00  0.00              
ATOM   3552  N   GLY B 217     -27.573 -13.481 -12.731  1.00  0.00              
ATOM   3553  CA  GLY B 217     -27.701 -14.594 -11.788  1.00  0.00              
ATOM   3554  C   GLY B 217     -26.396 -15.335 -11.505  1.00  0.00              
ATOM   3555  O   GLY B 217     -26.395 -16.542 -11.295  1.00  0.00              
ATOM   3556  H   GLY B 217     -27.716 -12.537 -12.400  1.00  0.00              
ATOM   3557 1HA  GLY B 217     -28.092 -14.225 -10.839  1.00  0.00              
ATOM   3558 2HA  GLY B 217     -28.421 -15.316 -12.173  1.00  0.00              
ATOM   3559  N   LEU B 218     -25.290 -14.599 -11.495  1.00  0.00              
ATOM   3560  CA  LEU B 218     -23.961 -15.178 -11.297  1.00  0.00              
ATOM   3561  C   LEU B 218     -23.454 -15.015  -9.882  1.00  0.00              
ATOM   3562  O   LEU B 218     -22.495 -15.657  -9.475  1.00  0.00              
ATOM   3563  CB  LEU B 218     -22.960 -14.537 -12.265  1.00  0.00              
ATOM   3564  CG  LEU B 218     -23.276 -14.704 -13.757  1.00  0.00              
ATOM   3565  CD1 LEU B 218     -22.248 -13.944 -14.583  1.00  0.00              
ATOM   3566  CD2 LEU B 218     -23.278 -16.183 -14.113  1.00  0.00              
ATOM   3567  H   LEU B 218     -25.376 -13.602 -11.630  1.00  0.00              
ATOM   3568  HA  LEU B 218     -24.021 -16.251 -11.479  1.00  0.00              
ATOM   3569 1HB  LEU B 218     -22.908 -13.470 -12.055  1.00  0.00              
ATOM   3570 2HB  LEU B 218     -21.976 -14.970 -12.084  1.00  0.00              
ATOM   3571  HG  LEU B 218     -24.257 -14.278 -13.971  1.00  0.00              
ATOM   3572 1HD1 LEU B 218     -22.473 -14.063 -15.643  1.00  0.00              
ATOM   3573 2HD1 LEU B 218     -22.282 -12.886 -14.322  1.00  0.00              
ATOM   3574 3HD1 LEU B 218     -21.253 -14.337 -14.377  1.00  0.00              
ATOM   3575 1HD2 LEU B 218     -23.504 -16.302 -15.173  1.00  0.00              
ATOM   3576 2HD2 LEU B 218     -22.298 -16.610 -13.900  1.00  0.00              
ATOM   3577 3HD2 LEU B 218     -24.034 -16.699 -13.521  1.00  0.00              
ATOM   3578  N   VAL B 219     -24.107 -14.145  -9.132  1.00  0.00              
ATOM   3579  CA  VAL B 219     -23.785 -13.931  -7.725  1.00  0.00              
ATOM   3580  C   VAL B 219     -25.141 -13.863  -7.019  1.00  0.00              
ATOM   3581  O   VAL B 219     -26.156 -13.548  -7.648  1.00  0.00              
ATOM   3582  CB  VAL B 219     -22.984 -12.633  -7.507  1.00  0.00              
ATOM   3583  CG1 VAL B 219     -21.672 -12.682  -8.275  1.00  0.00              
ATOM   3584  CG2 VAL B 219     -23.816 -11.434  -7.936  1.00  0.00              
ATOM   3585  H   VAL B 219     -24.855 -13.611  -9.552  1.00  0.00              
ATOM   3586  HA  VAL B 219     -23.188 -14.774  -7.374  1.00  0.00              
ATOM   3587  HB  VAL B 219     -22.735 -12.544  -6.450  1.00  0.00              
ATOM   3588 1HG1 VAL B 219     -21.119 -11.757  -8.110  1.00  0.00              
ATOM   3589 2HG1 VAL B 219     -21.078 -13.527  -7.926  1.00  0.00              
ATOM   3590 3HG1 VAL B 219     -21.877 -12.796  -9.339  1.00  0.00              
ATOM   3591 1HG2 VAL B 219     -23.244 -10.520  -7.779  1.00  0.00              
ATOM   3592 2HG2 VAL B 219     -24.070 -11.526  -8.992  1.00  0.00              
ATOM   3593 3HG2 VAL B 219     -24.731 -11.395  -7.345  1.00  0.00              
ATOM   3594  N   ASN B 220     -25.182 -14.211  -5.739  1.00  0.00              
ATOM   3595  CA  ASN B 220     -26.408 -14.020  -4.954  1.00  0.00              
ATOM   3596  C   ASN B 220     -26.377 -12.663  -4.245  1.00  0.00              
ATOM   3597  O   ASN B 220     -25.480 -11.839  -4.493  1.00  0.00              
ATOM   3598  CB  ASN B 220     -26.593 -15.146  -3.955  1.00  0.00              
ATOM   3599  CG  ASN B 220     -25.541 -15.144  -2.881  1.00  0.00              
ATOM   3600  OD1 ASN B 220     -24.848 -14.141  -2.675  1.00  0.00              
ATOM   3601  ND2 ASN B 220     -25.409 -16.248  -2.191  1.00  0.00              
ATOM   3602  H   ASN B 220     -24.369 -14.611  -5.293  1.00  0.00              
ATOM   3603  HA  ASN B 220     -27.258 -14.006  -5.638  1.00  0.00              
ATOM   3604 1HB  ASN B 220     -27.575 -15.060  -3.486  1.00  0.00              
ATOM   3605 2HB  ASN B 220     -26.562 -16.104  -4.475  1.00  0.00              
ATOM   3606 1HD2 ASN B 220     -24.725 -16.305  -1.463  1.00  0.00              
ATOM   3607 2HD2 ASN B 220     -25.991 -17.035  -2.391  1.00  0.00              
ATOM   3608  N   SER B 221     -27.349 -12.454  -3.358  1.00  0.00              
ATOM   3609  CA  SER B 221     -27.506 -11.207  -2.611  1.00  0.00              
ATOM   3610  C   SER B 221     -26.388 -10.937  -1.625  1.00  0.00              
ATOM   3611  O   SER B 221     -25.963  -9.789  -1.477  1.00  0.00              
ATOM   3612  CB  SER B 221     -28.827 -11.223  -1.867  1.00  0.00              
ATOM   3613  OG  SER B 221     -29.907 -11.217  -2.760  1.00  0.00              
ATOM   3614  H   SER B 221     -28.005 -13.206  -3.202  1.00  0.00              
ATOM   3615  HA  SER B 221     -27.483 -10.375  -3.318  1.00  0.00              
ATOM   3616 1HB  SER B 221     -28.878 -12.110  -1.236  1.00  0.00              
ATOM   3617 2HB  SER B 221     -28.887 -10.354  -1.214  1.00  0.00              
ATOM   3618  HG  SER B 221     -30.699 -11.228  -2.217  1.00  0.00              
ATOM   3619  N   GLN B 222     -25.924 -11.983  -0.946  1.00  0.00              
ATOM   3620  CA  GLN B 222     -24.826 -11.842   0.007  1.00  0.00              
ATOM   3621  C   GLN B 222     -23.552 -11.449  -0.740  1.00  0.00              
ATOM   3622  O   GLN B 222     -22.846 -10.514  -0.357  1.00  0.00              
ATOM   3623  CB  GLN B 222     -24.609 -13.140   0.788  1.00  0.00              
ATOM   3624  CG  GLN B 222     -25.729 -13.478   1.757  1.00  0.00              
ATOM   3625  CD  GLN B 222     -25.523 -14.820   2.434  1.00  0.00              
ATOM   3626  OE1 GLN B 222     -24.848 -15.704   1.899  1.00  0.00              
ATOM   3627  NE2 GLN B 222     -26.106 -14.981   3.617  1.00  0.00              
ATOM   3628  H   GLN B 222     -26.337 -12.893  -1.089  1.00  0.00              
ATOM   3629  HA  GLN B 222     -25.088 -11.065   0.725  1.00  0.00              
ATOM   3630 1HB  GLN B 222     -24.505 -13.971   0.091  1.00  0.00              
ATOM   3631 2HB  GLN B 222     -23.681 -13.072   1.357  1.00  0.00              
ATOM   3632 1HG  GLN B 222     -25.773 -12.709   2.529  1.00  0.00              
ATOM   3633 2HG  GLN B 222     -26.671 -13.512   1.210  1.00  0.00              
ATOM   3634 1HE2 GLN B 222     -26.005 -15.845   4.111  1.00  0.00              
ATOM   3635 2HE2 GLN B 222     -26.644 -14.238   4.014  1.00  0.00              
ATOM   3636  N   GLN B 223     -23.274 -12.168  -1.821  1.00  0.00              
ATOM   3637  CA  GLN B 223     -22.103 -11.885  -2.626  1.00  0.00              
ATOM   3638  C   GLN B 223     -22.187 -10.474  -3.247  1.00  0.00              
ATOM   3639  O   GLN B 223     -21.179  -9.763  -3.293  1.00  0.00              
ATOM   3640  CB  GLN B 223     -21.949 -12.944  -3.721  1.00  0.00              
ATOM   3641  CG  GLN B 223     -21.571 -14.322  -3.205  1.00  0.00              
ATOM   3642  CD  GLN B 223     -21.615 -15.379  -4.292  1.00  0.00              
ATOM   3643  OE1 GLN B 223     -22.618 -15.524  -4.996  1.00  0.00              
ATOM   3644  NE2 GLN B 223     -20.526 -16.126  -4.435  1.00  0.00              
ATOM   3645  H   GLN B 223     -23.886 -12.925  -2.091  1.00  0.00              
ATOM   3646  HA  GLN B 223     -21.231 -11.869  -1.973  1.00  0.00              
ATOM   3647 1HB  GLN B 223     -22.884 -13.036  -4.272  1.00  0.00              
ATOM   3648 2HB  GLN B 223     -21.182 -12.628  -4.427  1.00  0.00              
ATOM   3649 1HG  GLN B 223     -20.558 -14.284  -2.806  1.00  0.00              
ATOM   3650 2HG  GLN B 223     -22.271 -14.610  -2.420  1.00  0.00              
ATOM   3651 1HE2 GLN B 223     -20.497 -16.839  -5.136  1.00  0.00              
ATOM   3652 2HE2 GLN B 223     -19.735 -15.975  -3.842  1.00  0.00              
ATOM   3653  N   LEU B 224     -23.383 -10.056  -3.673  1.00  0.00              
ATOM   3654  CA  LEU B 224     -23.566  -8.693  -4.170  1.00  0.00              
ATOM   3655  C   LEU B 224     -23.197  -7.647  -3.118  1.00  0.00              
ATOM   3656  O   LEU B 224     -22.468  -6.686  -3.424  1.00  0.00              
ATOM   3657  CB  LEU B 224     -25.021  -8.487  -4.610  1.00  0.00              
ATOM   3658  CG  LEU B 224     -25.356  -7.098  -5.169  1.00  0.00              
ATOM   3659  CD1 LEU B 224     -24.526  -6.840  -6.420  1.00  0.00              
ATOM   3660  CD2 LEU B 224     -26.845  -7.020  -5.475  1.00  0.00              
ATOM   3661  H   LEU B 224     -24.174 -10.683  -3.654  1.00  0.00              
ATOM   3662  HA  LEU B 224     -22.862  -8.524  -4.984  1.00  0.00              
ATOM   3663 1HB  LEU B 224     -25.259  -9.220  -5.379  1.00  0.00              
ATOM   3664 2HB  LEU B 224     -25.672  -8.665  -3.754  1.00  0.00              
ATOM   3665  HG  LEU B 224     -25.096  -6.337  -4.433  1.00  0.00              
ATOM   3666 1HD1 LEU B 224     -24.764  -5.853  -6.817  1.00  0.00              
ATOM   3667 2HD1 LEU B 224     -23.466  -6.883  -6.168  1.00  0.00              
ATOM   3668 3HD1 LEU B 224     -24.753  -7.597  -7.169  1.00  0.00              
ATOM   3669 1HD2 LEU B 224     -27.083  -6.032  -5.872  1.00  0.00              
ATOM   3670 2HD2 LEU B 224     -27.105  -7.780  -6.212  1.00  0.00              
ATOM   3671 3HD2 LEU B 224     -27.413  -7.190  -4.561  1.00  0.00              
ATOM   3672  N   ASP B 225     -23.662  -7.844  -1.886  1.00  0.00              
ATOM   3673  CA  ASP B 225     -23.393  -6.881  -0.804  1.00  0.00              
ATOM   3674  C   ASP B 225     -21.929  -6.846  -0.386  1.00  0.00              
ATOM   3675  O   ASP B 225     -21.382  -5.777  -0.063  1.00  0.00              
ATOM   3676  CB  ASP B 225     -24.253  -7.206   0.419  1.00  0.00              
ATOM   3677  CG  ASP B 225     -25.727  -6.884   0.210  1.00  0.00              
ATOM   3678  OD1 ASP B 225     -26.033  -6.160  -0.708  1.00  0.00              
ATOM   3679  OD2 ASP B 225     -26.533  -7.366   0.969  1.00  0.00              
ATOM   3680  H   ASP B 225     -24.210  -8.668  -1.686  1.00  0.00              
ATOM   3681  HA  ASP B 225     -23.609  -5.877  -1.173  1.00  0.00              
ATOM   3682 1HB  ASP B 225     -24.158  -8.265   0.660  1.00  0.00              
ATOM   3683 2HB  ASP B 225     -23.892  -6.640   1.279  1.00  0.00              
ATOM   3684  N   GLU B 226     -21.318  -8.027  -0.394  1.00  0.00              
ATOM   3685  CA  GLU B 226     -19.911  -8.196  -0.079  1.00  0.00              
ATOM   3686  C   GLU B 226     -19.038  -7.485  -1.122  1.00  0.00              
ATOM   3687  O   GLU B 226     -18.068  -6.815  -0.758  1.00  0.00              
ATOM   3688  CB  GLU B 226     -19.555  -9.683  -0.013  1.00  0.00              
ATOM   3689  CG  GLU B 226     -20.081 -10.402   1.222  1.00  0.00              
ATOM   3690  CD  GLU B 226     -19.806 -11.880   1.199  1.00  0.00              
ATOM   3691  OE1 GLU B 226     -19.341 -12.363   0.196  1.00  0.00              
ATOM   3692  OE2 GLU B 226     -20.063 -12.526   2.188  1.00  0.00              
ATOM   3693  H   GLU B 226     -21.870  -8.839  -0.633  1.00  0.00              
ATOM   3694  HA  GLU B 226     -19.716  -7.736   0.890  1.00  0.00              
ATOM   3695 1HB  GLU B 226     -19.954 -10.192  -0.891  1.00  0.00              
ATOM   3696 2HB  GLU B 226     -18.471  -9.799  -0.032  1.00  0.00              
ATOM   3697 1HG  GLU B 226     -19.613  -9.970   2.106  1.00  0.00              
ATOM   3698 2HG  GLU B 226     -21.155 -10.237   1.295  1.00  0.00              
ATOM   3699  N   LEU B 227     -19.388  -7.642  -2.405  1.00  0.00              
ATOM   3700  CA  LEU B 227     -18.721  -6.951  -3.501  1.00  0.00              
ATOM   3701  C   LEU B 227     -18.906  -5.415  -3.448  1.00  0.00              
ATOM   3702  O   LEU B 227     -17.946  -4.659  -3.676  1.00  0.00              
ATOM   3703  CB  LEU B 227     -19.170  -7.509  -4.869  1.00  0.00              
ATOM   3704  CG  LEU B 227     -18.576  -6.841  -6.119  1.00  0.00              
ATOM   3705  CD1 LEU B 227     -17.049  -6.908  -6.086  1.00  0.00              
ATOM   3706  CD2 LEU B 227     -19.126  -7.469  -7.397  1.00  0.00              
ATOM   3707  H   LEU B 227     -20.152  -8.270  -2.612  1.00  0.00              
ATOM   3708  HA  LEU B 227     -17.647  -7.106  -3.404  1.00  0.00              
ATOM   3709 1HB  LEU B 227     -18.909  -8.565  -4.916  1.00  0.00              
ATOM   3710 2HB  LEU B 227     -20.254  -7.419  -4.942  1.00  0.00              
ATOM   3711  HG  LEU B 227     -18.827  -5.780  -6.118  1.00  0.00              
ATOM   3712 1HD1 LEU B 227     -16.644  -6.431  -6.978  1.00  0.00              
ATOM   3713 2HD1 LEU B 227     -16.681  -6.391  -5.200  1.00  0.00              
ATOM   3714 3HD1 LEU B 227     -16.732  -7.950  -6.057  1.00  0.00              
ATOM   3715 1HD2 LEU B 227     -18.688  -6.973  -8.264  1.00  0.00              
ATOM   3716 2HD2 LEU B 227     -18.875  -8.529  -7.419  1.00  0.00              
ATOM   3717 3HD2 LEU B 227     -20.210  -7.352  -7.423  1.00  0.00              
ATOM   3718  N   LYS B 228     -20.134  -4.980  -3.173  1.00  0.00              
ATOM   3719  CA  LYS B 228     -20.470  -3.569  -3.006  1.00  0.00              
ATOM   3720  C   LYS B 228     -19.620  -2.908  -1.923  1.00  0.00              
ATOM   3721  O   LYS B 228     -19.032  -1.834  -2.141  1.00  0.00              
ATOM   3722  CB  LYS B 228     -21.954  -3.413  -2.673  1.00  0.00              
ATOM   3723  CG  LYS B 228     -22.402  -1.974  -2.453  1.00  0.00              
ATOM   3724  CD  LYS B 228     -23.898  -1.895  -2.187  1.00  0.00              
ATOM   3725  CE  LYS B 228     -24.341  -0.461  -1.935  1.00  0.00              
ATOM   3726  NZ  LYS B 228     -25.802  -0.369  -1.668  1.00  0.00              
ATOM   3727  H   LYS B 228     -20.863  -5.673  -3.077  1.00  0.00              
ATOM   3728  HA  LYS B 228     -20.265  -3.051  -3.943  1.00  0.00              
ATOM   3729 1HB  LYS B 228     -22.555  -3.830  -3.482  1.00  0.00              
ATOM   3730 2HB  LYS B 228     -22.186  -3.977  -1.769  1.00  0.00              
ATOM   3731 1HG  LYS B 228     -21.867  -1.552  -1.602  1.00  0.00              
ATOM   3732 2HG  LYS B 228     -22.167  -1.381  -3.337  1.00  0.00              
ATOM   3733 1HD  LYS B 228     -24.442  -2.289  -3.046  1.00  0.00              
ATOM   3734 2HD  LYS B 228     -24.144  -2.499  -1.314  1.00  0.00              
ATOM   3735 1HE  LYS B 228     -23.801  -0.059  -1.079  1.00  0.00              
ATOM   3736 2HE  LYS B 228     -24.105   0.151  -2.806  1.00  0.00              
ATOM   3737 1HZ  LYS B 228     -26.055   0.596  -1.507  1.00  0.00              
ATOM   3738 2HZ  LYS B 228     -26.313  -0.723  -2.464  1.00  0.00              
ATOM   3739 3HZ  LYS B 228     -26.030  -0.917  -0.851  1.00  0.00              
ATOM   3740  N   ARG B 229     -19.580  -3.576  -0.770  1.00  0.00              
ATOM   3741  CA  ARG B 229     -18.791  -3.192   0.388  1.00  0.00              
ATOM   3742  C   ARG B 229     -17.289  -3.120   0.091  1.00  0.00              
ATOM   3743  O   ARG B 229     -16.649  -2.144   0.472  1.00  0.00              
ATOM   3744  CB  ARG B 229     -19.029  -4.175   1.525  1.00  0.00              
ATOM   3745  CG  ARG B 229     -18.162  -3.953   2.754  1.00  0.00              
ATOM   3746  CD  ARG B 229     -18.368  -5.016   3.771  1.00  0.00              
ATOM   3747  NE  ARG B 229     -18.010  -6.330   3.262  1.00  0.00              
ATOM   3748  CZ  ARG B 229     -16.748  -6.791   3.155  1.00  0.00              
ATOM   3749  NH1 ARG B 229     -15.738  -6.035   3.524  1.00  0.00              
ATOM   3750  NH2 ARG B 229     -16.526  -8.004   2.678  1.00  0.00              
ATOM   3751  H   ARG B 229     -20.150  -4.408  -0.723  1.00  0.00              
ATOM   3752  HA  ARG B 229     -19.103  -2.196   0.704  1.00  0.00              
ATOM   3753 1HB  ARG B 229     -20.069  -4.121   1.841  1.00  0.00              
ATOM   3754 2HB  ARG B 229     -18.846  -5.190   1.172  1.00  0.00              
ATOM   3755 1HG  ARG B 229     -17.111  -3.956   2.464  1.00  0.00              
ATOM   3756 2HG  ARG B 229     -18.411  -2.993   3.207  1.00  0.00              
ATOM   3757 1HD  ARG B 229     -17.751  -4.809   4.644  1.00  0.00              
ATOM   3758 2HD  ARG B 229     -19.417  -5.039   4.065  1.00  0.00              
ATOM   3759  HE  ARG B 229     -18.760  -6.941   2.968  1.00  0.00              
ATOM   3760 1HH1 ARG B 229     -15.908  -5.108   3.888  1.00  0.00              
ATOM   3761 2HH1 ARG B 229     -14.793  -6.380   3.443  1.00  0.00              
ATOM   3762 1HH2 ARG B 229     -17.303  -8.586   2.394  1.00  0.00              
ATOM   3763 2HH2 ARG B 229     -15.581  -8.349   2.598  1.00  0.00              
ATOM   3764  N   ARG B 230     -16.714  -4.135  -0.560  1.00  0.00              
ATOM   3765  CA  ARG B 230     -15.271  -4.115  -0.836  1.00  0.00              
ATOM   3766  C   ARG B 230     -14.920  -3.003  -1.838  1.00  0.00              
ATOM   3767  O   ARG B 230     -13.830  -2.408  -1.765  1.00  0.00              
ATOM   3768  CB  ARG B 230     -14.811  -5.457  -1.385  1.00  0.00              
ATOM   3769  CG  ARG B 230     -14.809  -6.594  -0.376  1.00  0.00              
ATOM   3770  CD  ARG B 230     -14.442  -7.888  -1.007  1.00  0.00              
ATOM   3771  NE  ARG B 230     -14.461  -8.982  -0.050  1.00  0.00              
ATOM   3772  CZ  ARG B 230     -14.296 -10.281  -0.370  1.00  0.00              
ATOM   3773  NH1 ARG B 230     -14.102 -10.630  -1.622  1.00  0.00              
ATOM   3774  NH2 ARG B 230     -14.330 -11.204   0.576  1.00  0.00              
ATOM   3775  H   ARG B 230     -17.263  -4.924  -0.869  1.00  0.00              
ATOM   3776  HA  ARG B 230     -14.744  -3.908   0.096  1.00  0.00              
ATOM   3777 1HB  ARG B 230     -15.455  -5.751  -2.212  1.00  0.00              
ATOM   3778 2HB  ARG B 230     -13.798  -5.362  -1.777  1.00  0.00              
ATOM   3779 1HG  ARG B 230     -14.087  -6.380   0.412  1.00  0.00              
ATOM   3780 2HG  ARG B 230     -15.803  -6.695   0.061  1.00  0.00              
ATOM   3781 1HD  ARG B 230     -15.149  -8.118  -1.802  1.00  0.00              
ATOM   3782 2HD  ARG B 230     -13.438  -7.817  -1.424  1.00  0.00              
ATOM   3783  HE  ARG B 230     -14.608  -8.753   0.924  1.00  0.00              
ATOM   3784 1HH1 ARG B 230     -14.076  -9.924  -2.345  1.00  0.00              
ATOM   3785 2HH1 ARG B 230     -13.979 -11.603  -1.862  1.00  0.00              
ATOM   3786 1HH2 ARG B 230     -14.479 -10.935   1.539  1.00  0.00              
ATOM   3787 2HH2 ARG B 230     -14.207 -12.176   0.336  1.00  0.00              
ATOM   3788  N   LEU B 231     -15.843  -2.744  -2.770  1.00  0.00              
ATOM   3789  CA  LEU B 231     -15.726  -1.633  -3.705  1.00  0.00              
ATOM   3790  C   LEU B 231     -15.789  -0.274  -2.994  1.00  0.00              
ATOM   3791  O   LEU B 231     -15.055   0.644  -3.361  1.00  0.00              
ATOM   3792  CB  LEU B 231     -16.783  -1.732  -4.817  1.00  0.00              
ATOM   3793  CG  LEU B 231     -16.568  -2.849  -5.862  1.00  0.00              
ATOM   3794  CD1 LEU B 231     -17.817  -2.995  -6.744  1.00  0.00              
ATOM   3795  CD2 LEU B 231     -15.302  -2.640  -6.697  1.00  0.00              
ATOM   3796  H   LEU B 231     -16.651  -3.347  -2.821  1.00  0.00              
ATOM   3797  HA  LEU B 231     -14.739  -1.671  -4.165  1.00  0.00              
ATOM   3798 1HB  LEU B 231     -17.757  -1.897  -4.357  1.00  0.00              
ATOM   3799 2HB  LEU B 231     -16.814  -0.783  -5.353  1.00  0.00              
ATOM   3800  HG  LEU B 231     -16.479  -3.810  -5.354  1.00  0.00              
ATOM   3801 1HD1 LEU B 231     -17.655  -3.785  -7.477  1.00  0.00              
ATOM   3802 2HD1 LEU B 231     -18.675  -3.249  -6.121  1.00  0.00              
ATOM   3803 3HD1 LEU B 231     -18.009  -2.055  -7.261  1.00  0.00              
ATOM   3804 1HD2 LEU B 231     -15.200  -3.454  -7.414  1.00  0.00              
ATOM   3805 2HD2 LEU B 231     -15.371  -1.692  -7.231  1.00  0.00              
ATOM   3806 3HD2 LEU B 231     -14.432  -2.623  -6.040  1.00  0.00              
ATOM   3807  N   GLU B 232     -16.629  -0.170  -1.959  1.00  0.00              
ATOM   3808  CA  GLU B 232     -16.722   1.039  -1.153  1.00  0.00              
ATOM   3809  C   GLU B 232     -15.484   1.223  -0.298  1.00  0.00              
ATOM   3810  O   GLU B 232     -15.015   2.351  -0.111  1.00  0.00              
ATOM   3811  CB  GLU B 232     -17.966   0.995  -0.262  1.00  0.00              
ATOM   3812  CG  GLU B 232     -19.279   1.190  -1.006  1.00  0.00              
ATOM   3813  CD  GLU B 232     -20.482   1.068  -0.112  1.00  0.00              
ATOM   3814  OE1 GLU B 232     -20.315   0.714   1.031  1.00  0.00              
ATOM   3815  OE2 GLU B 232     -21.568   1.328  -0.572  1.00  0.00              
ATOM   3816  H   GLU B 232     -17.218  -0.959  -1.733  1.00  0.00              
ATOM   3817  HA  GLU B 232     -16.793   1.897  -1.823  1.00  0.00              
ATOM   3818 1HB  GLU B 232     -18.012   0.034   0.251  1.00  0.00              
ATOM   3819 2HB  GLU B 232     -17.895   1.770   0.500  1.00  0.00              
ATOM   3820 1HG  GLU B 232     -19.282   2.179  -1.465  1.00  0.00              
ATOM   3821 2HG  GLU B 232     -19.347   0.450  -1.802  1.00  0.00              
ATOM   3822  N   GLU B 233     -14.949   0.114   0.209  1.00  0.00              
ATOM   3823  CA  GLU B 233     -13.749   0.160   1.033  1.00  0.00              
ATOM   3824  C   GLU B 233     -12.574   0.526   0.142  1.00  0.00              
ATOM   3825  O   GLU B 233     -11.705   1.305   0.522  1.00  0.00              
ATOM   3826  CB  GLU B 233     -13.501  -1.182   1.726  1.00  0.00              
ATOM   3827  CG  GLU B 233     -14.502  -1.517   2.823  1.00  0.00              
ATOM   3828  CD  GLU B 233     -14.402  -2.943   3.290  1.00  0.00              
ATOM   3829  OE1 GLU B 233     -13.662  -3.691   2.699  1.00  0.00              
ATOM   3830  OE2 GLU B 233     -15.066  -3.283   4.241  1.00  0.00              
ATOM   3831  H   GLU B 233     -15.382  -0.778   0.019  1.00  0.00              
ATOM   3832  HA  GLU B 233     -13.876   0.938   1.786  1.00  0.00              
ATOM   3833 1HB  GLU B 233     -13.533  -1.984   0.988  1.00  0.00              
ATOM   3834 2HB  GLU B 233     -12.506  -1.184   2.170  1.00  0.00              
ATOM   3835 1HG  GLU B 233     -14.330  -0.856   3.672  1.00  0.00              
ATOM   3836 2HG  GLU B 233     -15.509  -1.332   2.451  1.00  0.00              
ATOM   3837  N   LEU B 234     -12.567  -0.029  -1.064  1.00  0.00              
ATOM   3838  CA  LEU B 234     -11.588   0.322  -2.069  1.00  0.00              
ATOM   3839  C   LEU B 234     -11.689   1.819  -2.395  1.00  0.00              
ATOM   3840  O   LEU B 234     -10.684   2.510  -2.411  1.00  0.00              
ATOM   3841  CB  LEU B 234     -11.804  -0.515  -3.336  1.00  0.00              
ATOM   3842  CG  LEU B 234     -10.877  -0.191  -4.514  1.00  0.00              
ATOM   3843  CD1 LEU B 234      -9.432  -0.452  -4.111  1.00  0.00              
ATOM   3844  CD2 LEU B 234     -11.271  -1.034  -5.718  1.00  0.00              
ATOM   3845  H   LEU B 234     -13.271  -0.720  -1.282  1.00  0.00              
ATOM   3846  HA  LEU B 234     -10.594   0.138  -1.664  1.00  0.00              
ATOM   3847 1HB  LEU B 234     -11.666  -1.566  -3.086  1.00  0.00              
ATOM   3848 2HB  LEU B 234     -12.831  -0.376  -3.674  1.00  0.00              
ATOM   3849  HG  LEU B 234     -10.967   0.866  -4.767  1.00  0.00              
ATOM   3850 1HD1 LEU B 234      -8.773  -0.221  -4.949  1.00  0.00              
ATOM   3851 2HD1 LEU B 234      -9.172   0.179  -3.261  1.00  0.00              
ATOM   3852 3HD1 LEU B 234      -9.315  -1.500  -3.836  1.00  0.00              
ATOM   3853 1HD2 LEU B 234     -10.612  -0.803  -6.555  1.00  0.00              
ATOM   3854 2HD2 LEU B 234     -11.180  -2.091  -5.466  1.00  0.00              
ATOM   3855 3HD2 LEU B 234     -12.302  -0.814  -5.995  1.00  0.00              
ATOM   3856  N   ARG B 235     -12.910   2.320  -2.577  1.00  0.00              
ATOM   3857  CA  ARG B 235     -13.132   3.751  -2.831  1.00  0.00              
ATOM   3858  C   ARG B 235     -12.532   4.621  -1.738  1.00  0.00              
ATOM   3859  O   ARG B 235     -11.885   5.641  -2.001  1.00  0.00              
ATOM   3860  CB  ARG B 235     -14.619   4.053  -2.941  1.00  0.00              
ATOM   3861  CG  ARG B 235     -14.956   5.502  -3.256  1.00  0.00              
ATOM   3862  CD  ARG B 235     -16.424   5.726  -3.303  1.00  0.00              
ATOM   3863  NE  ARG B 235     -17.050   5.490  -2.012  1.00  0.00              
ATOM   3864  CZ  ARG B 235     -18.370   5.297  -1.826  1.00  0.00              
ATOM   3865  NH1 ARG B 235     -19.189   5.316  -2.854  1.00  0.00              
ATOM   3866  NH2 ARG B 235     -18.843   5.090  -0.609  1.00  0.00              
ATOM   3867  H   ARG B 235     -13.705   1.698  -2.539  1.00  0.00              
ATOM   3868  HA  ARG B 235     -12.632   4.019  -3.763  1.00  0.00              
ATOM   3869 1HB  ARG B 235     -15.058   3.435  -3.723  1.00  0.00              
ATOM   3870 2HB  ARG B 235     -15.113   3.795  -2.005  1.00  0.00              
ATOM   3871 1HG  ARG B 235     -14.535   6.149  -2.487  1.00  0.00              
ATOM   3872 2HG  ARG B 235     -14.537   5.770  -4.226  1.00  0.00              
ATOM   3873 1HD  ARG B 235     -16.625   6.756  -3.596  1.00  0.00              
ATOM   3874 2HD  ARG B 235     -16.873   5.048  -4.028  1.00  0.00              
ATOM   3875  HE  ARG B 235     -16.452   5.469  -1.196  1.00  0.00              
ATOM   3876 1HH1 ARG B 235     -18.828   5.474  -3.784  1.00  0.00              
ATOM   3877 2HH1 ARG B 235     -20.178   5.171  -2.715  1.00  0.00              
ATOM   3878 1HH2 ARG B 235     -18.214   5.076   0.182  1.00  0.00              
ATOM   3879 2HH2 ARG B 235     -19.832   4.946  -0.470  1.00  0.00              
ATOM   3880  N   LYS B 236     -12.782   4.229  -0.499  1.00  0.00              
ATOM   3881  CA  LYS B 236     -12.254   4.949   0.624  1.00  0.00              
ATOM   3882  C   LYS B 236     -10.716   4.890   0.662  1.00  0.00              
ATOM   3883  O   LYS B 236     -10.077   5.891   0.970  1.00  0.00              
ATOM   3884  CB  LYS B 236     -12.847   4.394   1.920  1.00  0.00              
ATOM   3885  CG  LYS B 236     -14.319   4.724   2.131  1.00  0.00              
ATOM   3886  CD  LYS B 236     -14.856   4.069   3.395  1.00  0.00              
ATOM   3887  CE  LYS B 236     -16.334   4.375   3.592  1.00  0.00              
ATOM   3888  NZ  LYS B 236     -16.884   3.704   4.801  1.00  0.00              
ATOM   3889  H   LYS B 236     -13.352   3.411  -0.336  1.00  0.00              
ATOM   3890  HA  LYS B 236     -12.507   6.004   0.509  1.00  0.00              
ATOM   3891 1HB  LYS B 236     -12.742   3.309   1.933  1.00  0.00              
ATOM   3892 2HB  LYS B 236     -12.291   4.786   2.772  1.00  0.00              
ATOM   3893 1HG  LYS B 236     -14.442   5.804   2.211  1.00  0.00              
ATOM   3894 2HG  LYS B 236     -14.896   4.372   1.277  1.00  0.00              
ATOM   3895 1HD  LYS B 236     -14.722   2.989   3.331  1.00  0.00              
ATOM   3896 2HD  LYS B 236     -14.301   4.436   4.259  1.00  0.00              
ATOM   3897 1HE  LYS B 236     -16.472   5.450   3.693  1.00  0.00              
ATOM   3898 2HE  LYS B 236     -16.894   4.039   2.720  1.00  0.00              
ATOM   3899 1HZ  LYS B 236     -17.864   3.931   4.896  1.00  0.00              
ATOM   3900 2HZ  LYS B 236     -16.778   2.703   4.710  1.00  0.00              
ATOM   3901 3HZ  LYS B 236     -16.385   4.022   5.620  1.00  0.00              
ATOM   3902  N   GLU B 237     -10.133   3.746   0.306  1.00  0.00              
ATOM   3903  CA  GLU B 237      -8.673   3.591   0.275  1.00  0.00              
ATOM   3904  C   GLU B 237      -8.040   4.603  -0.687  1.00  0.00              
ATOM   3905  O   GLU B 237      -7.098   5.302  -0.315  1.00  0.00              
ATOM   3906  CB  GLU B 237      -8.292   2.169  -0.140  1.00  0.00              
ATOM   3907  CG  GLU B 237      -6.793   1.907  -0.185  1.00  0.00              
ATOM   3908  CD  GLU B 237      -6.457   0.494  -0.573  1.00  0.00              
ATOM   3909  OE1 GLU B 237      -7.364  -0.276  -0.783  1.00  0.00              
ATOM   3910  OE2 GLU B 237      -5.293   0.184  -0.661  1.00  0.00              
ATOM   3911  H   GLU B 237     -10.717   2.962   0.050  1.00  0.00              
ATOM   3912  HA  GLU B 237      -8.286   3.755   1.281  1.00  0.00              
ATOM   3913 1HB  GLU B 237      -8.736   1.456   0.554  1.00  0.00              
ATOM   3914 2HB  GLU B 237      -8.697   1.957  -1.130  1.00  0.00              
ATOM   3915 1HG  GLU B 237      -6.337   2.587  -0.903  1.00  0.00              
ATOM   3916 2HG  GLU B 237      -6.369   2.119   0.796  1.00  0.00              
ATOM   3917  N   ALA B 238      -8.553   4.647  -1.920  1.00  0.00              
ATOM   3918  CA  ALA B 238      -8.096   5.587  -2.932  1.00  0.00              
ATOM   3919  C   ALA B 238      -8.406   7.040  -2.546  1.00  0.00              
ATOM   3920  O   ALA B 238      -7.597   7.928  -2.772  1.00  0.00              
ATOM   3921  CB  ALA B 238      -8.647   5.218  -4.314  1.00  0.00              
ATOM   3922  H   ALA B 238      -9.290   3.995  -2.150  1.00  0.00              
ATOM   3923  HA  ALA B 238      -7.008   5.542  -2.969  1.00  0.00              
ATOM   3924 1HB  ALA B 238      -8.290   5.937  -5.052  1.00  0.00              
ATOM   3925 2HB  ALA B 238      -8.307   4.219  -4.587  1.00  0.00              
ATOM   3926 3HB  ALA B 238      -9.735   5.236  -4.288  1.00  0.00              
ATOM   3927  N   SER B 239      -9.553   7.261  -1.920  1.00  0.00              
ATOM   3928  CA  SER B 239      -9.959   8.573  -1.447  1.00  0.00              
ATOM   3929  C   SER B 239      -8.970   9.156  -0.431  1.00  0.00              
ATOM   3930  O   SER B 239      -8.642  10.350  -0.472  1.00  0.00              
ATOM   3931  CB  SER B 239     -11.347   8.489  -0.843  1.00  0.00              
ATOM   3932  OG  SER B 239     -11.785   9.727  -0.354  1.00  0.00              
ATOM   3933  H   SER B 239     -10.166   6.473  -1.769  1.00  0.00              
ATOM   3934  HA  SER B 239      -9.936   9.267  -2.289  1.00  0.00              
ATOM   3935 1HB  SER B 239     -12.040   8.145  -1.610  1.00  0.00              
ATOM   3936 2HB  SER B 239     -11.329   7.771  -0.024  1.00  0.00              
ATOM   3937  HG  SER B 239     -12.107  10.262  -1.084  1.00  0.00              
ATOM   3938  N   ARG B 240      -8.477   8.311   0.465  1.00  0.00              
ATOM   3939  CA  ARG B 240      -7.493   8.754   1.438  1.00  0.00              
ATOM   3940  C   ARG B 240      -6.139   9.041   0.780  1.00  0.00              
ATOM   3941  O   ARG B 240      -5.457   9.964   1.188  1.00  0.00              
ATOM   3942  CB  ARG B 240      -7.316   7.704   2.525  1.00  0.00              
ATOM   3943  CG  ARG B 240      -8.499   7.555   3.469  1.00  0.00              
ATOM   3944  CD  ARG B 240      -8.285   6.460   4.450  1.00  0.00              
ATOM   3945  NE  ARG B 240      -9.412   6.316   5.357  1.00  0.00              
ATOM   3946  CZ  ARG B 240      -9.540   5.332   6.268  1.00  0.00              
ATOM   3947  NH1 ARG B 240      -8.604   4.416   6.382  1.00  0.00              
ATOM   3948  NH2 ARG B 240     -10.606   5.288   7.048  1.00  0.00              
ATOM   3949  H   ARG B 240      -8.783   7.349   0.478  1.00  0.00              
ATOM   3950  HA  ARG B 240      -7.821   9.707   1.853  1.00  0.00              
ATOM   3951 1HB  ARG B 240      -7.137   6.732   2.066  1.00  0.00              
ATOM   3952 2HB  ARG B 240      -6.442   7.947   3.128  1.00  0.00              
ATOM   3953 1HG  ARG B 240      -8.644   8.485   4.020  1.00  0.00              
ATOM   3954 2HG  ARG B 240      -9.398   7.329   2.894  1.00  0.00              
ATOM   3955 1HD  ARG B 240      -8.152   5.518   3.919  1.00  0.00              
ATOM   3956 2HD  ARG B 240      -7.396   6.671   5.042  1.00  0.00              
ATOM   3957  HE  ARG B 240     -10.153   7.002   5.299  1.00  0.00              
ATOM   3958 1HH1 ARG B 240      -7.789   4.449   5.786  1.00  0.00              
ATOM   3959 2HH1 ARG B 240      -8.700   3.679   7.065  1.00  0.00              
ATOM   3960 1HH2 ARG B 240     -11.325   5.993   6.961  1.00  0.00              
ATOM   3961 2HH2 ARG B 240     -10.701   4.552   7.731  1.00  0.00              
ATOM   3962  N   LYS B 241      -5.753   8.249  -0.220  1.00  0.00              
ATOM   3963  CA  LYS B 241      -4.536   8.495  -0.994  1.00  0.00              
ATOM   3964  C   LYS B 241      -4.540   9.833  -1.728  1.00  0.00              
ATOM   3965  O   LYS B 241      -3.538  10.512  -1.739  1.00  0.00              
ATOM   3966  CB  LYS B 241      -4.320   7.363  -1.999  1.00  0.00              
ATOM   3967  CG  LYS B 241      -3.929   6.031  -1.372  1.00  0.00              
ATOM   3968  CD  LYS B 241      -3.785   4.945  -2.427  1.00  0.00              
ATOM   3969  CE  LYS B 241      -3.406   3.610  -1.801  1.00  0.00              
ATOM   3970  NZ  LYS B 241      -3.298   2.529  -2.818  1.00  0.00              
ATOM   3971  H   LYS B 241      -6.328   7.450  -0.448  1.00  0.00              
ATOM   3972  HA  LYS B 241      -3.685   8.492  -0.311  1.00  0.00              
ATOM   3973 1HB  LYS B 241      -5.234   7.206  -2.573  1.00  0.00              
ATOM   3974 2HB  LYS B 241      -3.537   7.644  -2.703  1.00  0.00              
ATOM   3975 1HG  LYS B 241      -2.980   6.142  -0.845  1.00  0.00              
ATOM   3976 2HG  LYS B 241      -4.690   5.729  -0.654  1.00  0.00              
ATOM   3977 1HD  LYS B 241      -4.728   4.830  -2.964  1.00  0.00              
ATOM   3978 2HD  LYS B 241      -3.013   5.231  -3.142  1.00  0.00              
ATOM   3979 1HE  LYS B 241      -2.450   3.707  -1.289  1.00  0.00              
ATOM   3980 2HE  LYS B 241      -4.160   3.326  -1.067  1.00  0.00              
ATOM   3981 1HZ  LYS B 241      -3.047   1.663  -2.363  1.00  0.00              
ATOM   3982 2HZ  LYS B 241      -4.186   2.417  -3.287  1.00  0.00              
ATOM   3983 3HZ  LYS B 241      -2.589   2.772  -3.494  1.00  0.00              
ATOM   3984  N   ALA B 242      -5.651  10.186  -2.384  1.00  0.00              
ATOM   3985  CA  ALA B 242      -5.776  11.504  -2.999  1.00  0.00              
ATOM   3986  C   ALA B 242      -5.806  12.647  -2.011  1.00  0.00              
ATOM   3987  O   ALA B 242      -5.199  13.691  -2.259  1.00  0.00              
ATOM   3988  CB  ALA B 242      -6.995  11.588  -3.942  1.00  0.00              
ATOM   3989  H   ALA B 242      -6.419   9.534  -2.457  1.00  0.00              
ATOM   3990  HA  ALA B 242      -4.878  11.689  -3.589  1.00  0.00              
ATOM   3991 1HB  ALA B 242      -7.050  12.585  -4.379  1.00  0.00              
ATOM   3992 2HB  ALA B 242      -6.891  10.849  -4.737  1.00  0.00              
ATOM   3993 3HB  ALA B 242      -7.905  11.388  -3.378  1.00  0.00              
ATOM   3994  N   ARG B 243      -6.553  12.514  -0.915  1.00  0.00              
ATOM   3995  CA  ARG B 243      -6.550  13.568   0.087  1.00  0.00              
ATOM   3996  C   ARG B 243      -5.100  13.850   0.583  1.00  0.00              
ATOM   3997  O   ARG B 243      -4.676  14.998   0.629  1.00  0.00              
ATOM   3998  CB  ARG B 243      -7.437  13.181   1.260  1.00  0.00              
ATOM   3999  CG  ARG B 243      -7.554  14.236   2.349  1.00  0.00              
ATOM   4000  CD  ARG B 243      -7.938  13.639   3.654  1.00  0.00              
ATOM   4001  NE  ARG B 243      -6.886  12.792   4.193  1.00  0.00              
ATOM   4002  CZ  ARG B 243      -7.061  11.886   5.174  1.00  0.00              
ATOM   4003  NH1 ARG B 243      -8.250  11.719   5.711  1.00  0.00              
ATOM   4004  NH2 ARG B 243      -6.039  11.163   5.596  1.00  0.00              
ATOM   4005  H   ARG B 243      -7.123  11.694  -0.764  1.00  0.00              
ATOM   4006  HA  ARG B 243      -6.928  14.482  -0.372  1.00  0.00              
ATOM   4007 1HB  ARG B 243      -8.442  12.966   0.901  1.00  0.00              
ATOM   4008 2HB  ARG B 243      -7.053  12.271   1.722  1.00  0.00              
ATOM   4009 1HG  ARG B 243      -6.596  14.740   2.472  1.00  0.00              
ATOM   4010 2HG  ARG B 243      -8.315  14.965   2.069  1.00  0.00              
ATOM   4011 1HD  ARG B 243      -8.139  14.433   4.372  1.00  0.00              
ATOM   4012 2HD  ARG B 243      -8.833  13.030   3.526  1.00  0.00              
ATOM   4013  HE  ARG B 243      -5.958  12.891   3.805  1.00  0.00              
ATOM   4014 1HH1 ARG B 243      -9.032  12.272   5.388  1.00  0.00              
ATOM   4015 2HH1 ARG B 243      -8.381  11.040   6.446  1.00  0.00              
ATOM   4016 1HH2 ARG B 243      -5.125  11.291   5.183  1.00  0.00              
ATOM   4017 2HH2 ARG B 243      -6.170  10.484   6.331  1.00  0.00              
ATOM   4018  N   ASP B 244      -4.363  12.806   0.938  1.00  0.00              
ATOM   4019  CA  ASP B 244      -3.033  13.016   1.494  1.00  0.00              
ATOM   4020  C   ASP B 244      -2.075  13.642   0.463  1.00  0.00              
ATOM   4021  O   ASP B 244      -1.231  14.449   0.844  1.00  0.00              
ATOM   4022  CB  ASP B 244      -2.458  11.689   1.998  1.00  0.00              
ATOM   4023  CG  ASP B 244      -3.158  11.178   3.250  1.00  0.00              
ATOM   4024  OD1 ASP B 244      -3.844  11.948   3.880  1.00  0.00              
ATOM   4025  OD2 ASP B 244      -2.999  10.023   3.566  1.00  0.00              
ATOM   4026  H   ASP B 244      -4.709  11.863   0.829  1.00  0.00              
ATOM   4027  HA  ASP B 244      -3.106  13.745   2.302  1.00  0.00              
ATOM   4028 1HB  ASP B 244      -2.547  10.934   1.216  1.00  0.00              
ATOM   4029 2HB  ASP B 244      -1.397  11.812   2.216  1.00  0.00              
ATOM   4030  N   TYR B 245      -2.213  13.258  -0.816  1.00  0.00              
ATOM   4031  CA  TYR B 245      -1.369  13.867  -1.879  1.00  0.00              
ATOM   4032  C   TYR B 245      -1.606  15.345  -2.034  1.00  0.00              
ATOM   4033  O   TYR B 245      -0.651  16.088  -2.187  1.00  0.00              
ATOM   4034  CB  TYR B 245      -1.608  13.177  -3.224  1.00  0.00              
ATOM   4035  CG  TYR B 245      -0.974  11.808  -3.328  1.00  0.00              
ATOM   4036  CD1 TYR B 245      -0.032  11.406  -2.393  1.00  0.00              
ATOM   4037  CD2 TYR B 245      -1.334  10.953  -4.360  1.00  0.00              
ATOM   4038  CE1 TYR B 245       0.548  10.156  -2.488  1.00  0.00              
ATOM   4039  CE2 TYR B 245      -0.754   9.703  -4.456  1.00  0.00              
ATOM   4040  CZ  TYR B 245       0.183   9.304  -3.525  1.00  0.00              
ATOM   4041  OH  TYR B 245       0.760   8.059  -3.620  1.00  0.00              
ATOM   4042  H   TYR B 245      -2.890  12.553  -1.069  1.00  0.00              
ATOM   4043  HA  TYR B 245      -0.326  13.816  -1.565  1.00  0.00              
ATOM   4044 1HB  TYR B 245      -2.681  13.069  -3.392  1.00  0.00              
ATOM   4045 2HB  TYR B 245      -1.212  13.797  -4.027  1.00  0.00              
ATOM   4046  HD1 TYR B 245       0.252  12.078  -1.582  1.00  0.00              
ATOM   4047  HD2 TYR B 245      -2.073  11.269  -5.096  1.00  0.00              
ATOM   4048  HE1 TYR B 245       1.288   9.841  -1.753  1.00  0.00              
ATOM   4049  HE2 TYR B 245      -1.037   9.032  -5.267  1.00  0.00              
ATOM   4050  HH  TYR B 245       1.385   7.941  -2.901  1.00  0.00              
ATOM   4051  N   GLY B 246      -2.875  15.767  -1.984  1.00  0.00              
ATOM   4052  CA  GLY B 246      -3.199  17.182  -2.005  1.00  0.00              
ATOM   4053  C   GLY B 246      -2.545  17.943  -0.853  1.00  0.00              
ATOM   4054  O   GLY B 246      -1.987  19.035  -1.063  1.00  0.00              
ATOM   4055  H   GLY B 246      -3.624  15.091  -1.930  1.00  0.00              
ATOM   4056 1HA  GLY B 246      -2.872  17.616  -2.950  1.00  0.00              
ATOM   4057 2HA  GLY B 246      -4.279  17.309  -1.949  1.00  0.00              
ATOM   4058  N   ARG B 247      -2.635  17.392   0.364  1.00  0.00              
ATOM   4059  CA  ARG B 247      -1.932  17.961   1.549  1.00  0.00              
ATOM   4060  C   ARG B 247      -0.395  18.013   1.388  1.00  0.00              
ATOM   4061  O   ARG B 247       0.240  19.029   1.685  1.00  0.00              
ATOM   4062  CB  ARG B 247      -2.264  17.150   2.793  1.00  0.00              
ATOM   4063  CG  ARG B 247      -1.499  17.555   4.043  1.00  0.00              
ATOM   4064  CD  ARG B 247      -1.817  16.669   5.192  1.00  0.00              
ATOM   4065  NE  ARG B 247      -1.477  15.282   4.918  1.00  0.00              
ATOM   4066  CZ  ARG B 247      -0.230  14.774   4.980  1.00  0.00              
ATOM   4067  NH1 ARG B 247       0.780  15.549   5.306  1.00  0.00              
ATOM   4068  NH2 ARG B 247      -0.024  13.496   4.712  1.00  0.00              
ATOM   4069  H   ARG B 247      -3.199  16.562   0.478  1.00  0.00              
ATOM   4070  HA  ARG B 247      -2.255  18.995   1.679  1.00  0.00              
ATOM   4071 1HB  ARG B 247      -3.326  17.240   3.013  1.00  0.00              
ATOM   4072 2HB  ARG B 247      -2.056  16.096   2.606  1.00  0.00              
ATOM   4073 1HG  ARG B 247      -0.428  17.495   3.849  1.00  0.00              
ATOM   4074 2HG  ARG B 247      -1.762  18.578   4.315  1.00  0.00              
ATOM   4075 1HD  ARG B 247      -1.253  16.992   6.067  1.00  0.00              
ATOM   4076 2HD  ARG B 247      -2.883  16.722   5.408  1.00  0.00              
ATOM   4077  HE  ARG B 247      -2.228  14.655   4.664  1.00  0.00              
ATOM   4078 1HH1 ARG B 247       0.623  16.525   5.510  1.00  0.00              
ATOM   4079 2HH1 ARG B 247       1.714  15.168   5.352  1.00  0.00              
ATOM   4080 1HH2 ARG B 247      -0.801  12.900   4.461  1.00  0.00              
ATOM   4081 2HH2 ARG B 247       0.909  13.115   4.758  1.00  0.00              
ATOM   4082  N   GLU B 248       0.200  16.923   0.920  1.00  0.00              
ATOM   4083  CA  GLU B 248       1.663  16.898   0.736  1.00  0.00              
ATOM   4084  C   GLU B 248       2.142  17.928  -0.317  1.00  0.00              
ATOM   4085  O   GLU B 248       3.165  18.602  -0.130  1.00  0.00              
ATOM   4086  CB  GLU B 248       2.113  15.494   0.327  1.00  0.00              
ATOM   4087  CG  GLU B 248       2.009  14.452   1.432  1.00  0.00              
ATOM   4088  CD  GLU B 248       2.377  13.070   0.970  1.00  0.00              
ATOM   4089  OE1 GLU B 248       2.583  12.892  -0.206  1.00  0.00              
ATOM   4090  OE2 GLU B 248       2.454  12.190   1.796  1.00  0.00              
ATOM   4091  H   GLU B 248      -0.339  16.102   0.686  1.00  0.00              
ATOM   4092  HA  GLU B 248       2.134  17.228   1.663  1.00  0.00              
ATOM   4093 1HB  GLU B 248       1.512  15.150  -0.515  1.00  0.00              
ATOM   4094 2HB  GLU B 248       3.151  15.527  -0.005  1.00  0.00              
ATOM   4095 1HG  GLU B 248       2.670  14.738   2.250  1.00  0.00              
ATOM   4096 2HG  GLU B 248       0.989  14.443   1.813  1.00  0.00              
ATOM   4097  N   PHE B 249       1.378  18.097  -1.395  1.00  0.00              
ATOM   4098  CA  PHE B 249       1.681  19.128  -2.408  1.00  0.00              
ATOM   4099  C   PHE B 249       1.657  20.525  -1.796  1.00  0.00              
ATOM   4100  O   PHE B 249       2.585  21.311  -1.968  1.00  0.00              
ATOM   4101  CB  PHE B 249       0.661  19.079  -3.560  1.00  0.00              
ATOM   4102  CG  PHE B 249       0.830  20.196  -4.559  1.00  0.00              
ATOM   4103  CD1 PHE B 249       1.877  20.173  -5.495  1.00  0.00              
ATOM   4104  CD2 PHE B 249      -0.068  21.264  -4.580  1.00  0.00              
ATOM   4105  CE1 PHE B 249       2.028  21.213  -6.418  1.00  0.00              
ATOM   4106  CE2 PHE B 249       0.069  22.299  -5.500  1.00  0.00              
ATOM   4107  CZ  PHE B 249       1.117  22.278  -6.419  1.00  0.00              
ATOM   4108  H   PHE B 249       0.570  17.504  -1.523  1.00  0.00              
ATOM   4109  HA  PHE B 249       2.673  18.931  -2.817  1.00  0.00              
ATOM   4110 1HB  PHE B 249       0.753  18.131  -4.087  1.00  0.00              
ATOM   4111 2HB  PHE B 249      -0.348  19.131  -3.154  1.00  0.00              
ATOM   4112  HD1 PHE B 249       2.571  19.332  -5.495  1.00  0.00              
ATOM   4113  HD2 PHE B 249      -0.887  21.280  -3.860  1.00  0.00              
ATOM   4114  HE1 PHE B 249       2.852  21.193  -7.131  1.00  0.00              
ATOM   4115  HE2 PHE B 249      -0.640  23.126  -5.502  1.00  0.00              
ATOM   4116  HZ  PHE B 249       1.228  23.090  -7.136  1.00  0.00              
ATOM   4117  N   TRP B 250       0.575  20.819  -1.080  1.00  0.00              
ATOM   4118  CA  TRP B 250       0.363  22.090  -0.418  1.00  0.00              
ATOM   4119  C   TRP B 250       1.476  22.403   0.591  1.00  0.00              
ATOM   4120  O   TRP B 250       1.886  23.546   0.710  1.00  0.00              
ATOM   4121  CB  TRP B 250      -0.992  22.089   0.290  1.00  0.00              
ATOM   4122  CG  TRP B 250      -2.159  22.144  -0.649  1.00  0.00              
ATOM   4123  CD1 TRP B 250      -2.162  22.645  -1.916  1.00  0.00              
ATOM   4124  CD2 TRP B 250      -3.507  21.676  -0.399  1.00  0.00              
ATOM   4125  NE1 TRP B 250      -3.413  22.525  -2.469  1.00  0.00              
ATOM   4126  CE2 TRP B 250      -4.248  21.933  -1.556  1.00  0.00              
ATOM   4127  CE3 TRP B 250      -4.134  21.070   0.696  1.00  0.00              
ATOM   4128  CZ2 TRP B 250      -5.591  21.606  -1.653  1.00  0.00              
ATOM   4129  CZ3 TRP B 250      -5.480  20.741   0.598  1.00  0.00              
ATOM   4130  CH2 TRP B 250      -6.190  21.002  -0.547  1.00  0.00              
ATOM   4131  H   TRP B 250      -0.131  20.101  -1.003  1.00  0.00              
ATOM   4132  HA  TRP B 250       0.378  22.878  -1.171  1.00  0.00              
ATOM   4133 1HB  TRP B 250      -1.084  21.188   0.898  1.00  0.00              
ATOM   4134 2HB  TRP B 250      -1.053  22.945   0.962  1.00  0.00              
ATOM   4135  HD1 TRP B 250      -1.298  23.079  -2.416  1.00  0.00              
ATOM   4136  HE1 TRP B 250      -3.677  22.824  -3.397  1.00  0.00              
ATOM   4137  HE3 TRP B 250      -3.574  20.858   1.607  1.00  0.00              
ATOM   4138  HZ2 TRP B 250      -6.172  21.806  -2.554  1.00  0.00              
ATOM   4139  HZ3 TRP B 250      -5.961  20.270   1.456  1.00  0.00              
ATOM   4140  HH2 TRP B 250      -7.245  20.731  -0.591  1.00  0.00              
ATOM   4141  N   LEU B 251       1.966  21.389   1.303  1.00  0.00              
ATOM   4142  CA  LEU B 251       3.149  21.571   2.154  1.00  0.00              
ATOM   4143  C   LEU B 251       4.415  21.860   1.331  1.00  0.00              
ATOM   4144  O   LEU B 251       5.221  22.701   1.723  1.00  0.00              
ATOM   4145  CB  LEU B 251       3.371  20.321   3.015  1.00  0.00              
ATOM   4146  CG  LEU B 251       2.329  20.078   4.115  1.00  0.00              
ATOM   4147  CD1 LEU B 251       2.547  18.699   4.725  1.00  0.00              
ATOM   4148  CD2 LEU B 251       2.442  21.167   5.172  1.00  0.00              
ATOM   4149  H   LEU B 251       1.525  20.481   1.262  1.00  0.00              
ATOM   4150  HA  LEU B 251       2.992  22.449   2.780  1.00  0.00              
ATOM   4151 1HB  LEU B 251       3.376  19.448   2.365  1.00  0.00              
ATOM   4152 2HB  LEU B 251       4.347  20.398   3.494  1.00  0.00              
ATOM   4153  HG  LEU B 251       1.330  20.096   3.681  1.00  0.00              
ATOM   4154 1HD1 LEU B 251       1.807  18.526   5.506  1.00  0.00              
ATOM   4155 2HD1 LEU B 251       2.441  17.939   3.951  1.00  0.00              
ATOM   4156 3HD1 LEU B 251       3.547  18.645   5.154  1.00  0.00              
ATOM   4157 1HD2 LEU B 251       1.702  20.994   5.953  1.00  0.00              
ATOM   4158 2HD2 LEU B 251       3.441  21.148   5.608  1.00  0.00              
ATOM   4159 3HD2 LEU B 251       2.265  22.139   4.712  1.00  0.00              
ATOM   4160  N   LYS B 252       4.577  21.187   0.191  1.00  0.00              
ATOM   4161  CA  LYS B 252       5.729  21.432  -0.654  1.00  0.00              
ATOM   4162  C   LYS B 252       5.654  22.803  -1.319  1.00  0.00              
ATOM   4163  O   LYS B 252       6.687  23.418  -1.567  1.00  0.00              
ATOM   4164  CB  LYS B 252       5.850  20.336  -1.714  1.00  0.00              
ATOM   4165  CG  LYS B 252       6.251  18.973  -1.166  1.00  0.00              
ATOM   4166  CD  LYS B 252       6.345  17.937  -2.277  1.00  0.00              
ATOM   4167  CE  LYS B 252       6.750  16.576  -1.732  1.00  0.00              
ATOM   4168  NZ  LYS B 252       6.821  15.546  -2.804  1.00  0.00              
ATOM   4169  H   LYS B 252       3.896  20.498  -0.094  1.00  0.00              
ATOM   4170  HA  LYS B 252       6.615  21.493  -0.021  1.00  0.00              
ATOM   4171 1HB  LYS B 252       4.897  20.223  -2.231  1.00  0.00              
ATOM   4172 2HB  LYS B 252       6.593  20.630  -2.457  1.00  0.00              
ATOM   4173 1HG  LYS B 252       7.219  19.050  -0.670  1.00  0.00              
ATOM   4174 2HG  LYS B 252       5.513  18.644  -0.436  1.00  0.00              
ATOM   4175 1HD  LYS B 252       5.379  17.848  -2.774  1.00  0.00              
ATOM   4176 2HD  LYS B 252       7.084  18.258  -3.012  1.00  0.00              
ATOM   4177 1HE  LYS B 252       7.725  16.651  -1.253  1.00  0.00              
ATOM   4178 2HE  LYS B 252       6.027  16.253  -0.983  1.00  0.00              
ATOM   4179 1HZ  LYS B 252       7.092  14.659  -2.402  1.00  0.00              
ATOM   4180 2HZ  LYS B 252       5.915  15.454  -3.243  1.00  0.00              
ATOM   4181 3HZ  LYS B 252       7.503  15.824  -3.495  1.00  0.00              
ATOM   4182  N   LEU B 253       4.434  23.263  -1.597  1.00  0.00              
ATOM   4183  CA  LEU B 253       4.147  24.586  -2.140  1.00  0.00              
ATOM   4184  C   LEU B 253       4.327  25.706  -1.116  1.00  0.00              
ATOM   4185  O   LEU B 253       4.986  26.712  -1.385  1.00  0.00              
ATOM   4186  CB  LEU B 253       2.712  24.620  -2.681  1.00  0.00              
ATOM   4187  CG  LEU B 253       2.262  25.953  -3.292  1.00  0.00              
ATOM   4188  CD1 LEU B 253       3.173  26.309  -4.460  1.00  0.00              
ATOM   4189  CD2 LEU B 253       0.813  25.842  -3.742  1.00  0.00              
ATOM   4190  H   LEU B 253       3.669  22.631  -1.409  1.00  0.00              
ATOM   4191  HA  LEU B 253       4.820  24.770  -2.976  1.00  0.00              
ATOM   4192 1HB  LEU B 253       2.612  23.853  -3.447  1.00  0.00              
ATOM   4193 2HB  LEU B 253       2.028  24.381  -1.866  1.00  0.00              
ATOM   4194  HG  LEU B 253       2.351  26.743  -2.547  1.00  0.00              
ATOM   4195 1HD1 LEU B 253       2.853  27.256  -4.894  1.00  0.00              
ATOM   4196 2HD1 LEU B 253       4.200  26.401  -4.106  1.00  0.00              
ATOM   4197 3HD1 LEU B 253       3.117  25.526  -5.216  1.00  0.00              
ATOM   4198 1HD2 LEU B 253       0.494  26.790  -4.176  1.00  0.00              
ATOM   4199 2HD2 LEU B 253       0.723  25.053  -4.489  1.00  0.00              
ATOM   4200 3HD2 LEU B 253       0.183  25.605  -2.885  1.00  0.00              
ATOM   4201  N   ASP B 254       3.701  25.523   0.047  1.00  0.00              
ATOM   4202  CA  ASP B 254       3.740  26.464   1.142  1.00  0.00              
ATOM   4203  C   ASP B 254       5.148  26.603   1.714  1.00  0.00              
ATOM   4204  O   ASP B 254       5.571  27.711   2.031  1.00  0.00              
ATOM   4205  CB  ASP B 254       2.763  26.036   2.240  1.00  0.00              
ATOM   4206  CG  ASP B 254       1.295  26.244   1.890  1.00  0.00              
ATOM   4207  OD1 ASP B 254       1.023  26.920   0.926  1.00  0.00              
ATOM   4208  OD2 ASP B 254       0.466  25.602   2.490  1.00  0.00              
ATOM   4209  H   ASP B 254       3.172  24.669   0.150  1.00  0.00              
ATOM   4210  HA  ASP B 254       3.430  27.441   0.771  1.00  0.00              
ATOM   4211 1HB  ASP B 254       2.913  25.012   2.580  1.00  0.00              
ATOM   4212 2HB  ASP B 254       3.049  26.729   3.031  1.00  0.00              
ATOM   4213  N   TYR B 255       5.856  25.475   1.809  1.00  0.00              
ATOM   4214  CA  TYR B 255       7.160  25.384   2.463  1.00  0.00              
ATOM   4215  C   TYR B 255       8.259  24.824   1.551  1.00  0.00              
ATOM   4216  O   TYR B 255       9.210  25.543   1.205  1.00  0.00              
ATOM   4217  CB  TYR B 255       7.047  24.527   3.725  1.00  0.00              
ATOM   4218  CG  TYR B 255       6.039  25.046   4.727  1.00  0.00              
ATOM   4219  CD1 TYR B 255       4.818  24.406   4.878  1.00  0.00              
ATOM   4220  CD2 TYR B 255       6.336  26.162   5.495  1.00  0.00              
ATOM   4221  CE1 TYR B 255       3.897  24.880   5.792  1.00  0.00              
ATOM   4222  CE2 TYR B 255       5.416  26.637   6.409  1.00  0.00              
ATOM   4223  CZ  TYR B 255       4.201  26.000   6.559  1.00  0.00              
ATOM   4224  OH  TYR B 255       3.285  26.472   7.470  1.00  0.00              
ATOM   4225  H   TYR B 255       5.452  24.646   1.399  1.00  0.00              
ATOM   4226  HA  TYR B 255       7.490  26.391   2.719  1.00  0.00              
ATOM   4227 1HB  TYR B 255       6.761  23.510   3.451  1.00  0.00              
ATOM   4228 2HB  TYR B 255       8.018  24.473   4.217  1.00  0.00              
ATOM   4229  HD1 TYR B 255       4.584  23.529   4.274  1.00  0.00              
ATOM   4230  HD2 TYR B 255       7.296  26.666   5.376  1.00  0.00              
ATOM   4231  HE1 TYR B 255       2.938  24.378   5.911  1.00  0.00              
ATOM   4232  HE2 TYR B 255       5.650  27.514   7.012  1.00  0.00              
ATOM   4233  HH  TYR B 255       2.500  25.920   7.449  1.00  0.00              
ATOM   4234  N   GLY B 256       8.125  23.556   1.160  1.00  0.00              
ATOM   4235  CA  GLY B 256       9.134  22.895   0.322  1.00  0.00              
ATOM   4236  C   GLY B 256       9.090  21.376   0.326  1.00  0.00              
ATOM   4237  O   GLY B 256       8.533  20.756   1.230  1.00  0.00              
ATOM   4238  OXT GLY B 256       9.606  20.758  -0.565  1.00  0.00              
ATOM   4239  H   GLY B 256       7.308  23.036   1.448  1.00  0.00              
ATOM   4240 1HA  GLY B 256       9.021  23.223  -0.711  1.00  0.00              
ATOM   4241 2HA  GLY B 256      10.130  23.195   0.647  1.00  0.00              
TER                                                                             

complete: res ss phi psi omega frag rama seq
   1 L     0.000    0.000    0.000 ----      0.00 S
   2 H     0.000    0.000    0.000 ----      0.00 L
   3 H     0.000    0.000    0.000 ----      0.00 Y
   4 H     0.000    0.000    0.000 ----      0.00 R
   5 H     0.000    0.000    0.000 ----      0.00 Q
   6 H     0.000    0.000    0.000 ----      0.00 S
   7 H     0.000    0.000    0.000 ----      0.00 L
   8 H     0.000    0.000    0.000 ----      0.00 E
   9 H     0.000    0.000    0.000 ----      0.00 I
  10 H     0.000    0.000    0.000 ----      0.00 I
  11 H     0.000    0.000    0.000 ----      0.00 S
  12 H     0.000    0.000    0.000 ----      0.00 R
  13 H     0.000    0.000    0.000 ----      0.00 Y
  14 H     0.000    0.000    0.000 ----      0.00 L
  15 H     0.000    0.000    0.000 ----      0.00 R
  16 H     0.000    0.000    0.000 ----      0.00 E
  17 H     0.000    0.000    0.000 ----      0.00 Q
  18 H     0.000    0.000    0.000 ----      0.00 A
  19 H     0.000    0.000    0.000 ----      0.00 T
  20 L     0.000    0.000    0.000 ----      0.00 G
  21 L     0.000    0.000    0.000 ----      0.00 A
  22 L     0.000    0.000    0.000 ----      0.00 K
  23 L     0.000    0.000    0.000 ----      0.00 A
  24 H     0.000    0.000    0.000 ----      0.00 T
  25 H     0.000    0.000    0.000 ----      0.00 S
  26 H     0.000    0.000    0.000 ----      0.00 R
  27 H     0.000    0.000    0.000 ----      0.00 K
  28 H     0.000    0.000    0.000 ----      0.00 A
  29 H     0.000    0.000    0.000 ----      0.00 L
  30 H     0.000    0.000    0.000 ----      0.00 E
  31 H     0.000    0.000    0.000 ----      0.00 T
  32 H     0.000    0.000    0.000 ----      0.00 L
  33 H     0.000    0.000    0.000 ----      0.00 R
  34 H     0.000    0.000    0.000 ----      0.00 R
  35 H     0.000    0.000    0.000 ----      0.00 V
  36 H     0.000    0.000    0.000 ----      0.00 G
  37 H     0.000    0.000    0.000 ----      0.00 D
  38 H     0.000    0.000    0.000 ----      0.00 G
  39 H     0.000    0.000    0.000 ----      0.00 V
  40 H     0.000    0.000    0.000 ----      0.00 Q
  41 H     0.000    0.000    0.000 ----      0.00 R
  42 H     0.000    0.000    0.000 ----      0.00 N
  43 L     0.000    0.000    0.000 ----      0.00 H
  44 H     0.000    0.000    0.000 ----      0.00 E
  45 H     0.000    0.000    0.000 ----      0.00 T
  46 H     0.000    0.000    0.000 ----      0.00 A
  47 H     0.000    0.000    0.000 ----      0.00 F
  48 H     0.000    0.000    0.000 ----      0.00 Q
  49 H     0.000    0.000    0.000 ----      0.00 G
  50 H     0.000    0.000    0.000 ----      0.00 M
  51 H     0.000    0.000    0.000 ----      0.00 L
  52 H     0.000    0.000    0.000 ----      0.00 R
  53 H     0.000    0.000    0.000 ----      0.00 K
  54 H     0.000    0.000    0.000 ----      0.00 L
  55 L     0.000    0.000    0.000 ----      0.00 D
  56 L     0.000    0.000    0.000 ----      0.00 I
  57 L     0.000    0.000    0.000 ----      0.00 K
  58 L     0.000    0.000    0.000 ----      0.00 N
  59 L     0.000    0.000    0.000 ----      0.00 E
  60 L     0.000    0.000    0.000 ----      0.00 D
  61 L     0.000    0.000    0.000 ----      0.00 D
  62 L     0.000    0.000    0.000 ----      0.00 V
  63 H     0.000    0.000    0.000 ----      0.00 K
  64 H     0.000    0.000    0.000 ----      0.00 S
  65 H     0.000    0.000    0.000 ----      0.00 L
  66 H     0.000    0.000    0.000 ----      0.00 S
  67 H     0.000    0.000    0.000 ----      0.00 R
  68 H     0.000    0.000    0.000 ----      0.00 V
  69 H     0.000    0.000    0.000 ----      0.00 M
  70 H     0.000    0.000    0.000 ----      0.00 I
  71 H     0.000    0.000    0.000 ----      0.00 H
  72 H     0.000    0.000    0.000 ----      0.00 V
  73 H     0.000    0.000    0.000 ----      0.00 F
  74 L     0.000    0.000    0.000 ----      0.00 S
  75 L     0.000    0.000    0.000 ----      0.00 D
  76 L     0.000    0.000    0.000 ----      0.00 G
  77 L     0.000    0.000    0.000 ----      0.00 V
  78 L     0.000    0.000    0.000 ----      0.00 T
  79 L     0.000    0.000    0.000 ----      0.00 N
  80 H     0.000    0.000    0.000 ----      0.00 W
  81 H     0.000    0.000    0.000 ----      0.00 G
  82 H     0.000    0.000    0.000 ----      0.00 R
  83 H     0.000    0.000    0.000 ----      0.00 I
  84 H     0.000    0.000    0.000 ----      0.00 V
  85 H     0.000    0.000    0.000 ----      0.00 T
  86 H     0.000    0.000    0.000 ----      0.00 L
  87 H     0.000    0.000    0.000 ----      0.00 I
  88 H     0.000    0.000    0.000 ----      0.00 S
  89 H     0.000    0.000    0.000 ----      0.00 F
  90 H     0.000    0.000    0.000 ----      0.00 G
  91 H     0.000    0.000    0.000 ----      0.00 A
  92 H     0.000    0.000    0.000 ----      0.00 F
  93 H     0.000    0.000    0.000 ----      0.00 V
  94 H     0.000    0.000    0.000 ----      0.00 A
  95 H     0.000    0.000    0.000 ----      0.00 K
  96 H     0.000    0.000    0.000 ----      0.00 H
  97 H     0.000    0.000    0.000 ----      0.00 L
  98 H     0.000    0.000    0.000 ----      0.00 K
  99 H     0.000    0.000    0.000 ----      0.00 T
 100 H     0.000    0.000    0.000 ----      0.00 I
 101 L     0.000    0.000    0.000 ----      0.00 N
 102 L     0.000    0.000    0.000 ----      0.00 Q
 103 L     0.000    0.000    0.000 ----      0.00 E
 104 L     0.000    0.000    0.000 ----      0.00 S
 105 L     0.000    0.000    0.000 ----      0.00 C
 106 L     0.000    0.000    0.000 ----      0.00 I
 107 H     0.000    0.000    0.000 ----      0.00 E
 108 H     0.000    0.000    0.000 ----      0.00 P
 109 H     0.000    0.000    0.000 ----      0.00 L
 110 H     0.000    0.000    0.000 ----      0.00 A
 111 H     0.000    0.000    0.000 ----      0.00 E
 112 H     0.000    0.000    0.000 ----      0.00 S
 113 H     0.000    0.000    0.000 ----      0.00 I
 114 H     0.000    0.000    0.000 ----      0.00 T
 115 H     0.000    0.000    0.000 ----      0.00 D
 116 H     0.000    0.000    0.000 ----      0.00 V
 117 H     0.000    0.000    0.000 ----      0.00 L
 118 H     0.000    0.000    0.000 ----      0.00 V
 119 H     0.000    0.000    0.000 ----      0.00 R
 120 H     0.000    0.000    0.000 ----      0.00 T
 121 L     0.000    0.000    0.000 ----      0.00 K
 122 H     0.000    0.000    0.000 ----      0.00 R
 123 H     0.000    0.000    0.000 ----      0.00 D
 124 H     0.000    0.000    0.000 ----      0.00 W
 125 H     0.000    0.000    0.000 ----      0.00 L
 126 H     0.000    0.000    0.000 ----      0.00 V
 127 H     0.000    0.000    0.000 ----      0.00 K
 128 L     0.000    0.000    0.000 ----      0.00 Q
 129 L     0.000    0.000    0.000 ----      0.00 R
 130 H     0.000    0.000    0.000 ----      0.00 G
 131 H     0.000    0.000    0.000 ----      0.00 W
 132 H     0.000    0.000    0.000 ----      0.00 D
 133 H     0.000    0.000    0.000 ----      0.00 G
 134 H     0.000    0.000    0.000 ----      0.00 F
 135 H     0.000    0.000    0.000 ----      0.00 V
 136 H     0.000    0.000    0.000 ----      0.00 E
 137 H     0.000    0.000    0.000 ----      0.00 F
 138 H     0.000    0.000    0.000 ----      0.00 F
 139 L     0.000    0.000    0.000 ----      0.00 H
 140 L     0.000    0.000    0.000 ----      0.00 V
 141 L     0.000    0.000    0.000 ----      0.00 D
 142 H     0.000    0.000    0.000 ----      0.00 P
 143 H     0.000    0.000    0.000 ----      0.00 K
 144 H     0.000    0.000    0.000 ----      0.00 K
 145 H     0.000    0.000    0.000 ----      0.00 V
 146 H     0.000    0.000    0.000 ----      0.00 L
 147 H     0.000    0.000    0.000 ----      0.00 D
 148 H     0.000    0.000    0.000 ----      0.00 K
 149 H     0.000    0.000    0.000 ----      0.00 A
 150 H     0.000    0.000    0.000 ----      0.00 K
 151 H     0.000    0.000    0.000 ----      0.00 D
 152 H     0.000    0.000    0.000 ----      0.00 Q
 153 H     0.000    0.000    0.000 ----      0.00 A
 154 H     0.000    0.000    0.000 ----      0.00 E
 155 H     0.000    0.000    0.000 ----      0.00 N
 156 H     0.000    0.000    0.000 ----      0.00 R
 157 H     0.000    0.000    0.000 ----      0.00 V
 158 H     0.000    0.000    0.000 ----      0.00 R
 159 H     0.000    0.000    0.000 ----      0.00 E
 160 H     0.000    0.000    0.000 ----      0.00 L
 161 H     0.000    0.000    0.000 ----      0.00 K
 162 H     0.000    0.000    0.000 ----      0.00 Q
 163 H     0.000    0.000    0.000 ----      0.00 K
 164 H     0.000    0.000    0.000 ----      0.00 L
 165 H     0.000    0.000    0.000 ----      0.00 E
 166 H     0.000    0.000    0.000 ----      0.00 E
 167 H     0.000    0.000    0.000 ----      0.00 L
 168 H     0.000    0.000    0.000 ----      0.00 Y
 169 H     0.000    0.000    0.000 ----      0.00 K
 170 H     0.000    0.000    0.000 ----      0.00 E
 171 H     0.000    0.000    0.000 ----      0.00 A
 172 L     0.000    0.000    0.000 ----      0.00 R
 173 L     0.000    0.000    0.000 ----      0.00 K
 174 L     0.000    0.000    0.000 ----      0.00 L
 175 L     0.000    0.000    0.000 ----      0.00 D
 176 L     0.000    0.000    0.000 ----      0.00 L
 177 L     0.000    0.000    0.000 ----      0.00 T
 178 H     0.000    0.000    0.000 ----      0.00 Q
 179 H     0.000    0.000    0.000 ----      0.00 E
 180 H     0.000    0.000    0.000 ----      0.00 E
 181 H     0.000    0.000    0.000 ----      0.00 R
 182 H     0.000    0.000    0.000 ----      0.00 H
 183 H     0.000    0.000    0.000 ----      0.00 R
 184 H     0.000    0.000    0.000 ----      0.00 L
 185 H     0.000    0.000    0.000 ----      0.00 E
 186 H     0.000    0.000    0.000 ----      0.00 T
 187 H     0.000    0.000    0.000 ----      0.00 K
 188 H     0.000    0.000    0.000 ----      0.00 A
 189 H     0.000    0.000    0.000 ----      0.00 L
 190 H     0.000    0.000    0.000 ----      0.00 S
 191 H     0.000    0.000    0.000 ----      0.00 A
 192 H     0.000    0.000    0.000 ----      0.00 L
 193 H     0.000    0.000    0.000 ----      0.00 L
 194 H     0.000    0.000    0.000 ----      0.00 A
 195 H     0.000    0.000    0.000 ----      0.00 A
 196 H     0.000    0.000    0.000 ----      0.00 I
 197 H     0.000    0.000    0.000 ----      0.00 G
 198 H     0.000    0.000    0.000 ----      0.00 D
 199 H     0.000    0.000    0.000 ----      0.00 I
 200 H     0.000    0.000    0.000 ----      0.00 L
 201 H     0.000    0.000    0.000 ----      0.00 D
 202 H     0.000    0.000    0.000 ----      0.00 A
 203 H     0.000    0.000    0.000 ----      0.00 I
 204 H     0.000    0.000    0.000 ----      0.00 M
 205 H     0.000    0.000    0.000 ----      0.00 Q
 206 H     0.000    0.000    0.000 ----      0.00 A
 207 H     0.000    0.000    0.000 ----      0.00 L
 208 H     0.000    0.000    0.000 ----      0.00 Q
 209 H     0.000    0.000    0.000 ----      0.00 E
 210 H     0.000    0.000    0.000 ----      0.00 A
 211 H     0.000    0.000    0.000 ----      0.00 A
 212 H     0.000    0.000    0.000 ----      0.00 K
 213 H     0.000    0.000    0.000 ----      0.00 L
 214 H     0.000    0.000    0.000 ----      0.00 K
 215 H     0.000    0.000    0.000 ----      0.00 K
 216 L     0.000    0.000    0.000 ----      0.00 A
 217 L     0.000    0.000    0.000 ----      0.00 G
 218 L     0.000    0.000    0.000 ----      0.00 L
 219 L     0.000    0.000    0.000 ----      0.00 V
 220 L     0.000    0.000    0.000 ----      0.00 N
 221 H     0.000    0.000    0.000 ----      0.00 S
 222 H     0.000    0.000    0.000 ----      0.00 Q
 223 H     0.000    0.000    0.000 ----      0.00 Q
 224 H     0.000    0.000    0.000 ----      0.00 L
 225 H     0.000    0.000    0.000 ----      0.00 D
 226 H     0.000    0.000    0.000 ----      0.00 E
 227 H     0.000    0.000    0.000 ----      0.00 L
 228 H     0.000    0.000    0.000 ----      0.00 K
 229 H     0.000    0.000    0.000 ----      0.00 R
 230 H     0.000    0.000    0.000 ----      0.00 R
 231 H     0.000    0.000    0.000 ----      0.00 L
 232 H     0.000    0.000    0.000 ----      0.00 E
 233 H     0.000    0.000    0.000 ----      0.00 E
 234 H     0.000    0.000    0.000 ----      0.00 L
 235 H     0.000    0.000    0.000 ----      0.00 R
 236 H     0.000    0.000    0.000 ----      0.00 K
 237 H     0.000    0.000    0.000 ----      0.00 E
 238 H     0.000    0.000    0.000 ----      0.00 A
 239 H     0.000    0.000    0.000 ----      0.00 S
 240 H     0.000    0.000    0.000 ----      0.00 R
 241 H     0.000    0.000    0.000 ----      0.00 K
 242 H     0.000    0.000    0.000 ----      0.00 A
 243 H     0.000    0.000    0.000 ----      0.00 R
 244 H     0.000    0.000    0.000 ----      0.00 D
 245 H     0.000    0.000    0.000 ----      0.00 Y
 246 H     0.000    0.000    0.000 ----      0.00 G
 247 H     0.000    0.000    0.000 ----      0.00 R
 248 H     0.000    0.000    0.000 ----      0.00 E
 249 H     0.000    0.000    0.000 ----      0.00 F
 250 H     0.000    0.000    0.000 ----      0.00 W
 251 H     0.000    0.000    0.000 ----      0.00 L
 252 H     0.000    0.000    0.000 ----      0.00 K
 253 H     0.000    0.000    0.000 ----      0.00 L
 254 H     0.000    0.000    0.000 ----      0.00 D
 255 L     0.000    0.000    0.000 ----      0.00 Y
 256 L     0.000    0.000    0.000 ----      0.00 G
