# Supplementary material for: Computationally designed high specificity inhibitors delineate the roles of BCL2 family proteins in cancer
Source: eLife. 2016 Nov 2;5:e20352. doi: 10.7554/eLife.20352 (PMC5127641; doi:10.7554/eLife.20352)
Supplement: Supplementary file 2. — PDB models of all computationally designed proteins (CDPs). Please see Supplementary file 1A for descriptions and computational statistics. DOI: http://dx.doi.org/10.7554/eLife.20352.027 [file elife-20352-supp2.gz › CDP_models/W-CDP01.pdb]

ATOM      1  N   ASP A   1      12.935   7.109  22.332  1.00  0.00           N  
ATOM      2  CA  ASP A   1      11.847   6.271  22.821  1.00  0.00           C  
ATOM      3  C   ASP A   1      11.122   5.583  21.671  1.00  0.00           C  
ATOM      4  O   ASP A   1      10.714   4.426  21.786  1.00  0.00           O  
ATOM      5  CB  ASP A   1      10.853   7.103  23.634  1.00  0.00           C  
ATOM      6  CG  ASP A   1      11.454   7.656  24.919  1.00  0.00           C  
ATOM      7  OD1 ASP A   1      12.082   6.906  25.629  1.00  0.00           O  
ATOM      8  OD2 ASP A   1      11.280   8.823  25.179  1.00  0.00           O  
ATOM      9 1H   ASP A   1      13.393   7.547  23.106  1.00  0.00           H  
ATOM     10 2H   ASP A   1      13.593   6.545  21.833  1.00  0.00           H  
ATOM     11 3H   ASP A   1      12.568   7.811  21.722  1.00  0.00           H  
ATOM     12  HA  ASP A   1      12.267   5.501  23.468  1.00  0.00           H  
ATOM     13 1HB  ASP A   1      10.496   7.937  23.029  1.00  0.00           H  
ATOM     14 2HB  ASP A   1       9.988   6.490  23.889  1.00  0.00           H  
ATOM     15  N   THR A   2      10.965   6.300  20.564  1.00  0.00           N  
ATOM     16  CA  THR A   2      10.218   5.790  19.421  1.00  0.00           C  
ATOM     17  C   THR A   2      10.942   4.620  18.767  1.00  0.00           C  
ATOM     18  O   THR A   2      10.312   3.698  18.250  1.00  0.00           O  
ATOM     19  CB  THR A   2       9.977   6.897  18.378  1.00  0.00           C  
ATOM     20  OG1 THR A   2      11.234   7.433  17.946  1.00  0.00           O  
ATOM     21  CG2 THR A   2       9.131   8.014  18.972  1.00  0.00           C  
ATOM     22  H   THR A   2      11.373   7.222  20.514  1.00  0.00           H  
ATOM     23  HA  THR A   2       9.250   5.432  19.771  1.00  0.00           H  
ATOM     24  HB  THR A   2       9.460   6.478  17.515  1.00  0.00           H  
ATOM     25  HG1 THR A   2      11.329   7.302  17.000  1.00  0.00           H  
ATOM     26 1HG2 THR A   2       8.970   8.787  18.221  1.00  0.00           H  
ATOM     27 2HG2 THR A   2       8.170   7.612  19.291  1.00  0.00           H  
ATOM     28 3HG2 THR A   2       9.647   8.443  19.829  1.00  0.00           H  
ATOM     29  N   ARG A   3      12.270   4.665  18.791  1.00  0.00           N  
ATOM     30  CA  ARG A   3      13.083   3.595  18.227  1.00  0.00           C  
ATOM     31  C   ARG A   3      12.959   2.316  19.046  1.00  0.00           C  
ATOM     32  O   ARG A   3      12.793   1.229  18.495  1.00  0.00           O  
ATOM     33  CB  ARG A   3      14.545   4.012  18.162  1.00  0.00           C  
ATOM     34  CG  ARG A   3      15.467   3.007  17.490  1.00  0.00           C  
ATOM     35  CD  ARG A   3      16.842   3.547  17.328  1.00  0.00           C  
ATOM     36  NE  ARG A   3      16.877   4.674  16.410  1.00  0.00           N  
ATOM     37  CZ  ARG A   3      16.898   4.567  15.067  1.00  0.00           C  
ATOM     38  NH1 ARG A   3      16.887   3.380  14.502  1.00  0.00           N  
ATOM     39  NH2 ARG A   3      16.930   5.655  14.318  1.00  0.00           N  
ATOM     40  H   ARG A   3      12.727   5.461  19.211  1.00  0.00           H  
ATOM     41  HA  ARG A   3      12.734   3.392  17.214  1.00  0.00           H  
ATOM     42 1HB  ARG A   3      14.631   4.952  17.619  1.00  0.00           H  
ATOM     43 2HB  ARG A   3      14.920   4.181  19.171  1.00  0.00           H  
ATOM     44 1HG  ARG A   3      15.523   2.103  18.096  1.00  0.00           H  
ATOM     45 2HG  ARG A   3      15.078   2.759  16.502  1.00  0.00           H  
ATOM     46 1HD  ARG A   3      17.217   3.882  18.294  1.00  0.00           H  
ATOM     47 2HD  ARG A   3      17.494   2.767  16.936  1.00  0.00           H  
ATOM     48  HE  ARG A   3      16.887   5.604  16.808  1.00  0.00           H  
ATOM     49 1HH1 ARG A   3      16.863   2.548  15.075  1.00  0.00           H  
ATOM     50 2HH1 ARG A   3      16.903   3.299  13.496  1.00  0.00           H  
ATOM     51 1HH2 ARG A   3      16.939   6.568  14.752  1.00  0.00           H  
ATOM     52 2HH2 ARG A   3      16.946   5.575  13.312  1.00  0.00           H  
ATOM     53  N   ALA A   4      13.038   2.455  20.365  1.00  0.00           N  
ATOM     54  CA  ALA A   4      12.908   1.316  21.264  1.00  0.00           C  
ATOM     55  C   ALA A   4      11.518   0.695  21.171  1.00  0.00           C  
ATOM     56  O   ALA A   4      11.365  -0.522  21.255  1.00  0.00           O  
ATOM     57  CB  ALA A   4      13.206   1.736  22.696  1.00  0.00           C  
ATOM     58  H   ALA A   4      13.192   3.374  20.755  1.00  0.00           H  
ATOM     59  HA  ALA A   4      13.635   0.562  20.962  1.00  0.00           H  
ATOM     60 1HB  ALA A   4      13.106   0.875  23.356  1.00  0.00           H  
ATOM     61 2HB  ALA A   4      14.223   2.125  22.757  1.00  0.00           H  
ATOM     62 3HB  ALA A   4      12.503   2.510  23.001  1.00  0.00           H  
ATOM     63  N   LEU A   5      10.510   1.543  20.998  1.00  0.00           N  
ATOM     64  CA  LEU A   5       9.128   1.084  20.932  1.00  0.00           C  
ATOM     65  C   LEU A   5       8.891   0.227  19.695  1.00  0.00           C  
ATOM     66  O   LEU A   5       8.273  -0.834  19.772  1.00  0.00           O  
ATOM     67  CB  LEU A   5       8.171   2.283  20.922  1.00  0.00           C  
ATOM     68  CG  LEU A   5       6.676   1.941  20.892  1.00  0.00           C  
ATOM     69  CD1 LEU A   5       6.340   1.028  22.064  1.00  0.00           C  
ATOM     70  CD2 LEU A   5       5.860   3.224  20.946  1.00  0.00           C  
ATOM     71  H   LEU A   5      10.706   2.530  20.911  1.00  0.00           H  
ATOM     72  HA  LEU A   5       8.922   0.479  21.814  1.00  0.00           H  
ATOM     73 1HB  LEU A   5       8.356   2.882  21.813  1.00  0.00           H  
ATOM     74 2HB  LEU A   5       8.389   2.894  20.047  1.00  0.00           H  
ATOM     75  HG  LEU A   5       6.445   1.402  19.973  1.00  0.00           H  
ATOM     76 1HD1 LEU A   5       5.277   0.785  22.042  1.00  0.00           H  
ATOM     77 2HD1 LEU A   5       6.923   0.110  21.989  1.00  0.00           H  
ATOM     78 3HD1 LEU A   5       6.577   1.535  22.999  1.00  0.00           H  
ATOM     79 1HD2 LEU A   5       4.798   2.981  20.924  1.00  0.00           H  
ATOM     80 2HD2 LEU A   5       6.090   3.763  21.865  1.00  0.00           H  
ATOM     81 3HD2 LEU A   5       6.108   3.849  20.088  1.00  0.00           H  
ATOM     82  N   VAL A   6       9.386   0.694  18.554  1.00  0.00           N  
ATOM     83  CA  VAL A   6       9.303  -0.068  17.313  1.00  0.00           C  
ATOM     84  C   VAL A   6      10.038  -1.398  17.434  1.00  0.00           C  
ATOM     85  O   VAL A   6       9.487  -2.453  17.122  1.00  0.00           O  
ATOM     86  CB  VAL A   6       9.901   0.742  16.147  1.00  0.00           C  
ATOM     87  CG1 VAL A   6      10.059  -0.136  14.915  1.00  0.00           C  
ATOM     88  CG2 VAL A   6       9.018   1.943  15.845  1.00  0.00           C  
ATOM     89  H   VAL A   6       9.832   1.601  18.545  1.00  0.00           H  
ATOM     90  HA  VAL A   6       8.253  -0.266  17.098  1.00  0.00           H  
ATOM     91  HB  VAL A   6      10.897   1.084  16.428  1.00  0.00           H  
ATOM     92 1HG1 VAL A   6      10.483   0.453  14.101  1.00  0.00           H  
ATOM     93 2HG1 VAL A   6      10.723  -0.969  15.144  1.00  0.00           H  
ATOM     94 3HG1 VAL A   6       9.084  -0.519  14.614  1.00  0.00           H  
ATOM     95 1HG2 VAL A   6       9.447   2.512  15.020  1.00  0.00           H  
ATOM     96 2HG2 VAL A   6       8.020   1.601  15.570  1.00  0.00           H  
ATOM     97 3HG2 VAL A   6       8.953   2.579  16.728  1.00  0.00           H  
ATOM     98  N   ALA A   7      11.286  -1.339  17.888  1.00  0.00           N  
ATOM     99  CA  ALA A   7      12.111  -2.534  18.013  1.00  0.00           C  
ATOM    100  C   ALA A   7      11.457  -3.564  18.923  1.00  0.00           C  
ATOM    101  O   ALA A   7      11.449  -4.758  18.621  1.00  0.00           O  
ATOM    102  CB  ALA A   7      13.494  -2.171  18.535  1.00  0.00           C  
ATOM    103  H   ALA A   7      11.672  -0.444  18.154  1.00  0.00           H  
ATOM    104  HA  ALA A   7      12.217  -2.977  17.022  1.00  0.00           H  
ATOM    105 1HB  ALA A   7      14.098  -3.073  18.622  1.00  0.00           H  
ATOM    106 2HB  ALA A   7      13.973  -1.479  17.842  1.00  0.00           H  
ATOM    107 3HB  ALA A   7      13.401  -1.700  19.512  1.00  0.00           H  
ATOM    108  N   ASP A   8      10.909  -3.097  20.040  1.00  0.00           N  
ATOM    109  CA  ASP A   8      10.244  -3.975  20.994  1.00  0.00           C  
ATOM    110  C   ASP A   8       9.033  -4.654  20.366  1.00  0.00           C  
ATOM    111  O   ASP A   8       8.904  -5.878  20.410  1.00  0.00           O  
ATOM    112  CB  ASP A   8       9.811  -3.189  22.234  1.00  0.00           C  
ATOM    113  CG  ASP A   8       9.171  -4.069  23.299  1.00  0.00           C  
ATOM    114  OD1 ASP A   8       9.893  -4.711  24.024  1.00  0.00           O  
ATOM    115  OD2 ASP A   8       7.966  -4.091  23.378  1.00  0.00           O  
ATOM    116  H   ASP A   8      10.954  -2.106  20.232  1.00  0.00           H  
ATOM    117  HA  ASP A   8      10.948  -4.749  21.301  1.00  0.00           H  
ATOM    118 1HB  ASP A   8      10.676  -2.689  22.669  1.00  0.00           H  
ATOM    119 2HB  ASP A   8       9.097  -2.417  21.945  1.00  0.00           H  
ATOM    120  N   PHE A   9       8.148  -3.853  19.783  1.00  0.00           N  
ATOM    121  CA  PHE A   9       6.874  -4.353  19.284  1.00  0.00           C  
ATOM    122  C   PHE A   9       7.079  -5.342  18.143  1.00  0.00           C  
ATOM    123  O   PHE A   9       6.460  -6.406  18.111  1.00  0.00           O  
ATOM    124  CB  PHE A   9       5.995  -3.194  18.810  1.00  0.00           C  
ATOM    125  CG  PHE A   9       4.590  -3.601  18.466  1.00  0.00           C  
ATOM    126  CD1 PHE A   9       3.691  -3.955  19.462  1.00  0.00           C  
ATOM    127  CD2 PHE A   9       4.165  -3.632  17.147  1.00  0.00           C  
ATOM    128  CE1 PHE A   9       2.399  -4.329  19.146  1.00  0.00           C  
ATOM    129  CE2 PHE A   9       2.873  -4.004  16.828  1.00  0.00           C  
ATOM    130  CZ  PHE A   9       1.990  -4.354  17.830  1.00  0.00           C  
ATOM    131  H   PHE A   9       8.364  -2.871  19.683  1.00  0.00           H  
ATOM    132  HA  PHE A   9       6.364  -4.872  20.097  1.00  0.00           H  
ATOM    133 1HB  PHE A   9       5.947  -2.433  19.587  1.00  0.00           H  
ATOM    134 2HB  PHE A   9       6.441  -2.735  17.929  1.00  0.00           H  
ATOM    135  HD1 PHE A   9       4.015  -3.934  20.503  1.00  0.00           H  
ATOM    136  HD2 PHE A   9       4.863  -3.356  16.356  1.00  0.00           H  
ATOM    137  HE1 PHE A   9       1.703  -4.605  19.938  1.00  0.00           H  
ATOM    138  HE2 PHE A   9       2.551  -4.024  15.787  1.00  0.00           H  
ATOM    139  HZ  PHE A   9       0.972  -4.650  17.580  1.00  0.00           H  
ATOM    140  N   VAL A  10       7.951  -4.984  17.207  1.00  0.00           N  
ATOM    141  CA  VAL A  10       8.249  -5.844  16.068  1.00  0.00           C  
ATOM    142  C   VAL A  10       8.819  -7.182  16.524  1.00  0.00           C  
ATOM    143  O   VAL A  10       8.381  -8.239  16.072  1.00  0.00           O  
ATOM    144  CB  VAL A  10       9.254  -5.155  15.126  1.00  0.00           C  
ATOM    145  CG1 VAL A  10       9.754  -6.132  14.073  1.00  0.00           C  
ATOM    146  CG2 VAL A  10       8.605  -3.944  14.473  1.00  0.00           C  
ATOM    147  H   VAL A  10       8.419  -4.093  17.286  1.00  0.00           H  
ATOM    148  HA  VAL A  10       7.323  -6.027  15.521  1.00  0.00           H  
ATOM    149  HB  VAL A  10      10.120  -4.835  15.705  1.00  0.00           H  
ATOM    150 1HG1 VAL A  10      10.464  -5.628  13.416  1.00  0.00           H  
ATOM    151 2HG1 VAL A  10      10.247  -6.973  14.562  1.00  0.00           H  
ATOM    152 3HG1 VAL A  10       8.912  -6.496  13.485  1.00  0.00           H  
ATOM    153 1HG2 VAL A  10       9.321  -3.461  13.809  1.00  0.00           H  
ATOM    154 2HG2 VAL A  10       7.735  -4.263  13.899  1.00  0.00           H  
ATOM    155 3HG2 VAL A  10       8.292  -3.239  15.243  1.00  0.00           H  
ATOM    156  N   GLY A  11       9.799  -7.127  17.421  1.00  0.00           N  
ATOM    157  CA  GLY A  11      10.378  -8.335  17.996  1.00  0.00           C  
ATOM    158  C   GLY A  11       9.324  -9.161  18.720  1.00  0.00           C  
ATOM    159  O   GLY A  11       9.277 -10.383  18.584  1.00  0.00           O  
ATOM    160  H   GLY A  11      10.151  -6.226  17.711  1.00  0.00           H  
ATOM    161 1HA  GLY A  11      10.833  -8.933  17.205  1.00  0.00           H  
ATOM    162 2HA  GLY A  11      11.172  -8.063  18.690  1.00  0.00           H  
ATOM    163  N   TYR A  12       8.480  -8.485  19.494  1.00  0.00           N  
ATOM    164  CA  TYR A  12       7.410  -9.153  20.224  1.00  0.00           C  
ATOM    165  C   TYR A  12       6.498  -9.929  19.281  1.00  0.00           C  
ATOM    166  O   TYR A  12       6.193 -11.098  19.519  1.00  0.00           O  
ATOM    167  CB  TYR A  12       6.598  -8.137  21.031  1.00  0.00           C  
ATOM    168  CG  TYR A  12       5.400  -8.734  21.735  1.00  0.00           C  
ATOM    169  CD1 TYR A  12       5.584  -9.594  22.807  1.00  0.00           C  
ATOM    170  CD2 TYR A  12       4.118  -8.421  21.308  1.00  0.00           C  
ATOM    171  CE1 TYR A  12       4.489 -10.140  23.451  1.00  0.00           C  
ATOM    172  CE2 TYR A  12       3.024  -8.966  21.952  1.00  0.00           C  
ATOM    173  CZ  TYR A  12       3.206  -9.822  23.019  1.00  0.00           C  
ATOM    174  OH  TYR A  12       2.116 -10.365  23.659  1.00  0.00           O  
ATOM    175  H   TYR A  12       8.583  -7.484  19.578  1.00  0.00           H  
ATOM    176  HA  TYR A  12       7.857  -9.869  20.915  1.00  0.00           H  
ATOM    177 1HB  TYR A  12       7.239  -7.673  21.782  1.00  0.00           H  
ATOM    178 2HB  TYR A  12       6.245  -7.346  20.369  1.00  0.00           H  
ATOM    179  HD1 TYR A  12       6.591  -9.840  23.143  1.00  0.00           H  
ATOM    180  HD2 TYR A  12       3.974  -7.745  20.465  1.00  0.00           H  
ATOM    181  HE1 TYR A  12       4.633 -10.815  24.293  1.00  0.00           H  
ATOM    182  HE2 TYR A  12       2.016  -8.721  21.616  1.00  0.00           H  
ATOM    183  HH  TYR A  12       1.311 -10.038  23.252  1.00  0.00           H  
ATOM    184  N   LYS A  13       6.069  -9.273  18.209  1.00  0.00           N  
ATOM    185  CA  LYS A  13       5.104  -9.861  17.286  1.00  0.00           C  
ATOM    186  C   LYS A  13       5.744 -10.960  16.448  1.00  0.00           C  
ATOM    187  O   LYS A  13       5.077 -11.910  16.039  1.00  0.00           O  
ATOM    188  CB  LYS A  13       4.508  -8.786  16.376  1.00  0.00           C  
ATOM    189  CG  LYS A  13       3.683  -7.732  17.104  1.00  0.00           C  
ATOM    190  CD  LYS A  13       2.509  -8.361  17.840  1.00  0.00           C  
ATOM    191  CE  LYS A  13       1.443  -8.848  16.869  1.00  0.00           C  
ATOM    192  NZ  LYS A  13       0.279  -9.446  17.576  1.00  0.00           N  
ATOM    193  H   LYS A  13       6.420  -8.344  18.028  1.00  0.00           H  
ATOM    194  HA  LYS A  13       4.298 -10.310  17.868  1.00  0.00           H  
ATOM    195 1HB  LYS A  13       5.310  -8.274  15.844  1.00  0.00           H  
ATOM    196 2HB  LYS A  13       3.867  -9.255  15.629  1.00  0.00           H  
ATOM    197 1HG  LYS A  13       4.314  -7.209  17.823  1.00  0.00           H  
ATOM    198 2HG  LYS A  13       3.304  -7.007  16.385  1.00  0.00           H  
ATOM    199 1HD  LYS A  13       2.862  -9.205  18.433  1.00  0.00           H  
ATOM    200 2HD  LYS A  13       2.066  -7.627  18.512  1.00  0.00           H  
ATOM    201 1HE  LYS A  13       1.095  -8.014  16.263  1.00  0.00           H  
ATOM    202 2HE  LYS A  13       1.872  -9.598  16.204  1.00  0.00           H  
ATOM    203 1HZ  LYS A  13      -0.404  -9.757  16.899  1.00  0.00           H  
ATOM    204 2HZ  LYS A  13       0.587 -10.234  18.128  1.00  0.00           H  
ATOM    205 3HZ  LYS A  13      -0.140  -8.755  18.182  1.00  0.00           H  
ATOM    206  N   LEU A  14       7.042 -10.825  16.194  1.00  0.00           N  
ATOM    207  CA  LEU A  14       7.794 -11.849  15.479  1.00  0.00           C  
ATOM    208  C   LEU A  14       7.963 -13.101  16.330  1.00  0.00           C  
ATOM    209  O   LEU A  14       7.932 -14.220  15.817  1.00  0.00           O  
ATOM    210  CB  LEU A  14       9.171 -11.309  15.073  1.00  0.00           C  
ATOM    211  CG  LEU A  14       9.176 -10.301  13.917  1.00  0.00           C  
ATOM    212  CD1 LEU A  14      10.575  -9.725  13.750  1.00  0.00           C  
ATOM    213  CD2 LEU A  14       8.711 -10.988  12.641  1.00  0.00           C  
ATOM    214  H   LEU A  14       7.519  -9.991  16.505  1.00  0.00           H  
ATOM    215  HA  LEU A  14       7.243 -12.117  14.578  1.00  0.00           H  
ATOM    216 1HB  LEU A  14       9.623 -10.825  15.937  1.00  0.00           H  
ATOM    217 2HB  LEU A  14       9.802 -12.149  14.782  1.00  0.00           H  
ATOM    218  HG  LEU A  14       8.502  -9.476  14.151  1.00  0.00           H  
ATOM    219 1HD1 LEU A  14      10.578  -9.008  12.929  1.00  0.00           H  
ATOM    220 2HD1 LEU A  14      10.874  -9.223  14.670  1.00  0.00           H  
ATOM    221 3HD1 LEU A  14      11.276 -10.530  13.531  1.00  0.00           H  
ATOM    222 1HD2 LEU A  14       8.714 -10.271  11.820  1.00  0.00           H  
ATOM    223 2HD2 LEU A  14       9.385 -11.812  12.406  1.00  0.00           H  
ATOM    224 3HD2 LEU A  14       7.702 -11.374  12.783  1.00  0.00           H  
ATOM    225  N   ARG A  15       8.146 -12.905  17.632  1.00  0.00           N  
ATOM    226  CA  ARG A  15       8.268 -14.021  18.563  1.00  0.00           C  
ATOM    227  C   ARG A  15       6.980 -14.832  18.626  1.00  0.00           C  
ATOM    228  O   ARG A  15       7.007 -16.040  18.858  1.00  0.00           O  
ATOM    229  CB  ARG A  15       8.616 -13.519  19.957  1.00  0.00           C  
ATOM    230  CG  ARG A  15      10.049 -13.041  20.125  1.00  0.00           C  
ATOM    231  CD  ARG A  15      10.290 -12.496  21.486  1.00  0.00           C  
ATOM    232  NE  ARG A  15      11.660 -12.039  21.652  1.00  0.00           N  
ATOM    233  CZ  ARG A  15      12.121 -11.382  22.734  1.00  0.00           C  
ATOM    234  NH1 ARG A  15      11.312 -11.113  23.735  1.00  0.00           N  
ATOM    235  NH2 ARG A  15      13.388 -11.007  22.790  1.00  0.00           N  
ATOM    236  H   ARG A  15       8.201 -11.961  17.986  1.00  0.00           H  
ATOM    237  HA  ARG A  15       9.071 -14.673  18.218  1.00  0.00           H  
ATOM    238 1HB  ARG A  15       7.959 -12.691  20.219  1.00  0.00           H  
ATOM    239 2HB  ARG A  15       8.446 -14.315  20.683  1.00  0.00           H  
ATOM    240 1HG  ARG A  15      10.732 -13.875  19.964  1.00  0.00           H  
ATOM    241 2HG  ARG A  15      10.258 -12.255  19.399  1.00  0.00           H  
ATOM    242 1HD  ARG A  15       9.625 -11.652  21.663  1.00  0.00           H  
ATOM    243 2HD  ARG A  15      10.097 -13.271  22.227  1.00  0.00           H  
ATOM    244  HE  ARG A  15      12.313 -12.227  20.903  1.00  0.00           H  
ATOM    245 1HH1 ARG A  15      10.344 -11.400  23.692  1.00  0.00           H  
ATOM    246 2HH1 ARG A  15      11.658 -10.621  24.545  1.00  0.00           H  
ATOM    247 1HH2 ARG A  15      14.010 -11.213  22.020  1.00  0.00           H  
ATOM    248 2HH2 ARG A  15      13.733 -10.515  23.600  1.00  0.00           H  
ATOM    249  N   GLN A  16       5.853 -14.158  18.418  1.00  0.00           N  
ATOM    250  CA  GLN A  16       4.561 -14.831  18.351  1.00  0.00           C  
ATOM    251  C   GLN A  16       4.472 -15.731  17.126  1.00  0.00           C  
ATOM    252  O   GLN A  16       3.624 -16.621  17.058  1.00  0.00           O  
ATOM    253  CB  GLN A  16       3.423 -13.807  18.330  1.00  0.00           C  
ATOM    254  CG  GLN A  16       3.255 -13.037  19.629  1.00  0.00           C  
ATOM    255  CD  GLN A  16       2.134 -12.018  19.557  1.00  0.00           C  
ATOM    256  OE1 GLN A  16       1.775 -11.545  18.475  1.00  0.00           O  
ATOM    257  NE2 GLN A  16       1.574 -11.673  20.711  1.00  0.00           N  
ATOM    258  H   GLN A  16       5.892 -13.155  18.304  1.00  0.00           H  
ATOM    259  HA  GLN A  16       4.451 -15.458  19.236  1.00  0.00           H  
ATOM    260 1HB  GLN A  16       3.597 -13.085  17.532  1.00  0.00           H  
ATOM    261 2HB  GLN A  16       2.482 -14.313  18.115  1.00  0.00           H  
ATOM    262 1HG  GLN A  16       3.025 -13.741  20.430  1.00  0.00           H  
ATOM    263 2HG  GLN A  16       4.183 -12.510  19.850  1.00  0.00           H  
ATOM    264 1HE2 GLN A  16       0.829 -11.004  20.726  1.00  0.00           H  
ATOM    265 2HE2 GLN A  16       1.896 -12.081  21.565  1.00  0.00           H  
ATOM    266  N   LYS A  17       5.351 -15.494  16.158  1.00  0.00           N  
ATOM    267  CA  LYS A  17       5.387 -16.297  14.942  1.00  0.00           C  
ATOM    268  C   LYS A  17       6.473 -17.363  15.018  1.00  0.00           C  
ATOM    269  O   LYS A  17       6.694 -18.107  14.062  1.00  0.00           O  
ATOM    270  CB  LYS A  17       5.609 -15.406  13.718  1.00  0.00           C  
ATOM    271  CG  LYS A  17       4.534 -14.348  13.508  1.00  0.00           C  
ATOM    272  CD  LYS A  17       3.180 -14.983  13.227  1.00  0.00           C  
ATOM    273  CE  LYS A  17       2.127 -13.929  12.921  1.00  0.00           C  
ATOM    274  NZ  LYS A  17       0.788 -14.533  12.681  1.00  0.00           N  
ATOM    275  H   LYS A  17       6.011 -14.738  16.269  1.00  0.00           H  
ATOM    276  HA  LYS A  17       4.429 -16.805  14.833  1.00  0.00           H  
ATOM    277 1HB  LYS A  17       6.568 -14.896  13.809  1.00  0.00           H  
ATOM    278 2HB  LYS A  17       5.650 -16.024  12.821  1.00  0.00           H  
ATOM    279 1HG  LYS A  17       4.456 -13.726  14.401  1.00  0.00           H  
ATOM    280 2HG  LYS A  17       4.809 -13.712  12.667  1.00  0.00           H  
ATOM    281 1HD  LYS A  17       3.265 -15.658  12.375  1.00  0.00           H  
ATOM    282 2HD  LYS A  17       2.862 -15.559  14.095  1.00  0.00           H  
ATOM    283 1HE  LYS A  17       2.053 -13.234  13.756  1.00  0.00           H  
ATOM    284 2HE  LYS A  17       2.421 -13.366  12.035  1.00  0.00           H  
ATOM    285 1HZ  LYS A  17       0.119 -13.803  12.481  1.00  0.00           H  
ATOM    286 2HZ  LYS A  17       0.840 -15.166  11.894  1.00  0.00           H  
ATOM    287 3HZ  LYS A  17       0.495 -15.042  13.503  1.00  0.00           H  
ATOM    288  N   GLY A  18       7.149 -17.431  16.160  1.00  0.00           N  
ATOM    289  CA  GLY A  18       8.221 -18.399  16.360  1.00  0.00           C  
ATOM    290  C   GLY A  18       9.501 -17.954  15.664  1.00  0.00           C  
ATOM    291  O   GLY A  18      10.221 -18.769  15.088  1.00  0.00           O  
ATOM    292  H   GLY A  18       6.914 -16.796  16.909  1.00  0.00           H  
ATOM    293 1HA  GLY A  18       8.405 -18.522  17.427  1.00  0.00           H  
ATOM    294 2HA  GLY A  18       7.911 -19.370  15.973  1.00  0.00           H  
ATOM    295  N   TYR A  19       9.779 -16.655  15.722  1.00  0.00           N  
ATOM    296  CA  TYR A  19      10.965 -16.098  15.085  1.00  0.00           C  
ATOM    297  C   TYR A  19      11.697 -15.146  16.022  1.00  0.00           C  
ATOM    298  O   TYR A  19      11.083 -14.286  16.655  1.00  0.00           O  
ATOM    299  CB  TYR A  19      10.588 -15.380  13.787  1.00  0.00           C  
ATOM    300  CG  TYR A  19      11.769 -14.784  13.054  1.00  0.00           C  
ATOM    301  CD1 TYR A  19      12.612 -15.601  12.315  1.00  0.00           C  
ATOM    302  CD2 TYR A  19      12.010 -13.420  13.121  1.00  0.00           C  
ATOM    303  CE1 TYR A  19      13.691 -15.056  11.646  1.00  0.00           C  
ATOM    304  CE2 TYR A  19      13.089 -12.875  12.452  1.00  0.00           C  
ATOM    305  CZ  TYR A  19      13.927 -13.688  11.717  1.00  0.00           C  
ATOM    306  OH  TYR A  19      15.001 -13.145  11.050  1.00  0.00           O  
ATOM    307  H   TYR A  19       9.153 -16.039  16.220  1.00  0.00           H  
ATOM    308  HA  TYR A  19      11.646 -16.916  14.846  1.00  0.00           H  
ATOM    309 1HB  TYR A  19      10.089 -16.080  13.115  1.00  0.00           H  
ATOM    310 2HB  TYR A  19       9.884 -14.579  14.006  1.00  0.00           H  
ATOM    311  HD1 TYR A  19      12.423 -16.674  12.263  1.00  0.00           H  
ATOM    312  HD2 TYR A  19      11.348 -12.777  13.702  1.00  0.00           H  
ATOM    313  HE1 TYR A  19      14.353 -15.699  11.066  1.00  0.00           H  
ATOM    314  HE2 TYR A  19      13.278 -11.802  12.505  1.00  0.00           H  
ATOM    315  HH  TYR A  19      15.476 -13.842  10.590  1.00  0.00           H  
ATOM    316  N   VAL A  20      13.015 -15.305  16.109  1.00  0.00           N  
ATOM    317  CA  VAL A  20      13.844 -14.411  16.907  1.00  0.00           C  
ATOM    318  C   VAL A  20      14.630 -13.451  16.024  1.00  0.00           C  
ATOM    319  O   VAL A  20      15.390 -13.876  15.154  1.00  0.00           O  
ATOM    320  CB  VAL A  20      14.823 -15.224  17.775  1.00  0.00           C  
ATOM    321  CG1 VAL A  20      15.722 -14.294  18.577  1.00  0.00           C  
ATOM    322  CG2 VAL A  20      14.049 -16.153  18.697  1.00  0.00           C  
ATOM    323  H   VAL A  20      13.452 -16.065  15.608  1.00  0.00           H  
ATOM    324  HA  VAL A  20      13.192 -13.813  17.546  1.00  0.00           H  
ATOM    325  HB  VAL A  20      15.469 -15.812  17.123  1.00  0.00           H  
ATOM    326 1HG1 VAL A  20      16.408 -14.885  19.184  1.00  0.00           H  
ATOM    327 2HG1 VAL A  20      16.293 -13.663  17.895  1.00  0.00           H  
ATOM    328 3HG1 VAL A  20      15.111 -13.668  19.226  1.00  0.00           H  
ATOM    329 1HG2 VAL A  20      14.747 -16.725  19.307  1.00  0.00           H  
ATOM    330 2HG2 VAL A  20      13.399 -15.565  19.344  1.00  0.00           H  
ATOM    331 3HG2 VAL A  20      13.444 -16.837  18.100  1.00  0.00           H  
ATOM    332  N   CYS A  21      14.442 -12.155  16.253  1.00  0.00           N  
ATOM    333  CA  CYS A  21      15.059 -11.133  15.417  1.00  0.00           C  
ATOM    334  C   CYS A  21      16.141 -10.377  16.178  1.00  0.00           C  
ATOM    335  O   CYS A  21      15.959 -10.021  17.343  1.00  0.00           O  
ATOM    336  CB  CYS A  21      14.008 -10.142  14.916  1.00  0.00           C  
ATOM    337  SG  CYS A  21      14.658  -8.880  13.795  1.00  0.00           S  
ATOM    338  H   CYS A  21      13.856 -11.872  17.025  1.00  0.00           H  
ATOM    339  HA  CYS A  21      15.517 -11.620  14.556  1.00  0.00           H  
ATOM    340 1HB  CYS A  21      13.218 -10.682  14.394  1.00  0.00           H  
ATOM    341 2HB  CYS A  21      13.551  -9.635  15.766  1.00  0.00           H  
ATOM    342  HG  CYS A  21      15.096  -9.728  12.870  1.00  0.00           H  
ATOM    343  N   ASP A  22       9.304   0.467  30.208  1.00  0.00           N  
ATOM    344  CA  ASP A  22       8.560  -0.787  30.205  1.00  0.00           C  
ATOM    345  C   ASP A  22       7.067  -0.541  30.029  1.00  0.00           C  
ATOM    346  O   ASP A  22       6.433  -1.112  29.142  1.00  0.00           O  
ATOM    347  CB  ASP A  22       8.806  -1.560  31.503  1.00  0.00           C  
ATOM    348  CG  ASP A  22      10.216  -2.128  31.596  1.00  0.00           C  
ATOM    349  OD1 ASP A  22      10.865  -2.225  30.581  1.00  0.00           O  
ATOM    350  OD2 ASP A  22      10.631  -2.459  32.681  1.00  0.00           O  
ATOM    351  H   ASP A  22       9.075   1.173  30.893  1.00  0.00           H  
ATOM    352  HA  ASP A  22       8.907  -1.393  29.367  1.00  0.00           H  
ATOM    353 1HB  ASP A  22       8.638  -0.902  32.356  1.00  0.00           H  
ATOM    354 2HB  ASP A  22       8.094  -2.382  31.578  1.00  0.00           H  
ATOM    355  N   PRO A  23       6.509   0.314  30.881  1.00  0.00           N  
ATOM    356  CA  PRO A  23       5.073   0.568  30.880  1.00  0.00           C  
ATOM    357  C   PRO A  23       4.559   0.811  29.466  1.00  0.00           C  
ATOM    358  O   PRO A  23       3.546   0.244  29.057  1.00  0.00           O  
ATOM    359  CB  PRO A  23       4.944   1.821  31.752  1.00  0.00           C  
ATOM    360  CG  PRO A  23       5.989   1.647  32.800  1.00  0.00           C  
ATOM    361  CD  PRO A  23       7.176   1.093  32.057  1.00  0.00           C  
ATOM    362  HA  PRO A  23       4.554  -0.286  31.338  1.00  0.00           H  
ATOM    363 1HB  PRO A  23       5.099   2.722  31.140  1.00  0.00           H  
ATOM    364 2HB  PRO A  23       3.928   1.886  32.169  1.00  0.00           H  
ATOM    365 1HG  PRO A  23       6.205   2.610  33.285  1.00  0.00           H  
ATOM    366 2HG  PRO A  23       5.628   0.968  33.587  1.00  0.00           H  
ATOM    367 1HD  PRO A  23       7.791   1.923  31.677  1.00  0.00           H  
ATOM    368 2HD  PRO A  23       7.763   0.451  32.730  1.00  0.00           H  
ATOM    369  N   LEU A  24       5.262   1.659  28.724  1.00  0.00           N  
ATOM    370  CA  LEU A  24       4.868   1.995  27.360  1.00  0.00           C  
ATOM    371  C   LEU A  24       4.869   0.759  26.470  1.00  0.00           C  
ATOM    372  O   LEU A  24       3.889   0.479  25.779  1.00  0.00           O  
ATOM    373  CB  LEU A  24       5.815   3.053  26.779  1.00  0.00           C  
ATOM    374  CG  LEU A  24       5.661   3.330  25.278  1.00  0.00           C  
ATOM    375  CD1 LEU A  24       4.213   3.686  24.972  1.00  0.00           C  
ATOM    376  CD2 LEU A  24       6.599   4.456  24.871  1.00  0.00           C  
ATOM    377  H   LEU A  24       6.091   2.083  29.115  1.00  0.00           H  
ATOM    378  HA  LEU A  24       3.858   2.402  27.382  1.00  0.00           H  
ATOM    379 1HB  LEU A  24       5.653   3.991  27.307  1.00  0.00           H  
ATOM    380 2HB  LEU A  24       6.842   2.733  26.953  1.00  0.00           H  
ATOM    381  HG  LEU A  24       5.909   2.430  24.714  1.00  0.00           H  
ATOM    382 1HD1 LEU A  24       4.104   3.883  23.905  1.00  0.00           H  
ATOM    383 2HD1 LEU A  24       3.566   2.855  25.255  1.00  0.00           H  
ATOM    384 3HD1 LEU A  24       3.930   4.575  25.535  1.00  0.00           H  
ATOM    385 1HD2 LEU A  24       6.490   4.653  23.804  1.00  0.00           H  
ATOM    386 2HD2 LEU A  24       6.351   5.357  25.433  1.00  0.00           H  
ATOM    387 3HD2 LEU A  24       7.628   4.168  25.084  1.00  0.00           H  
ATOM    388  N   HIS A  25       5.973   0.021  26.489  1.00  0.00           N  
ATOM    389  CA  HIS A  25       6.108  -1.178  25.672  1.00  0.00           C  
ATOM    390  C   HIS A  25       5.004  -2.182  25.981  1.00  0.00           C  
ATOM    391  O   HIS A  25       4.435  -2.792  25.076  1.00  0.00           O  
ATOM    392  CB  HIS A  25       7.477  -1.831  25.891  1.00  0.00           C  
ATOM    393  CG  HIS A  25       8.620  -1.025  25.357  1.00  0.00           C  
ATOM    394  ND1 HIS A  25       9.923  -1.477  25.379  1.00  0.00           N  
ATOM    395  CD2 HIS A  25       8.657   0.202  24.787  1.00  0.00           C  
ATOM    396  CE1 HIS A  25      10.712  -0.561  24.844  1.00  0.00           C  
ATOM    397  NE2 HIS A  25       9.968   0.466  24.478  1.00  0.00           N  
ATOM    398  H   HIS A  25       6.739   0.298  27.086  1.00  0.00           H  
ATOM    399  HA  HIS A  25       6.026  -0.912  24.619  1.00  0.00           H  
ATOM    400 1HB  HIS A  25       7.639  -1.987  26.958  1.00  0.00           H  
ATOM    401 2HB  HIS A  25       7.494  -2.809  25.411  1.00  0.00           H  
ATOM    402  HD1 HIS A  25      10.229  -2.384  25.670  1.00  0.00           H  
ATOM    403  HD2 HIS A  25       7.883   0.937  24.560  1.00  0.00           H  
ATOM    404  HE1 HIS A  25      11.786  -0.730  24.768  1.00  0.00           H  
ATOM    405  N   GLN A  26       4.706  -2.349  27.265  1.00  0.00           N  
ATOM    406  CA  GLN A  26       3.686  -3.297  27.697  1.00  0.00           C  
ATOM    407  C   GLN A  26       2.305  -2.881  27.209  1.00  0.00           C  
ATOM    408  O   GLN A  26       1.522  -3.714  26.753  1.00  0.00           O  
ATOM    409  CB  GLN A  26       3.684  -3.424  29.223  1.00  0.00           C  
ATOM    410  CG  GLN A  26       4.917  -4.107  29.792  1.00  0.00           C  
ATOM    411  CD  GLN A  26       4.918  -4.127  31.309  1.00  0.00           C  
ATOM    412  OE1 GLN A  26       4.297  -3.280  31.956  1.00  0.00           O  
ATOM    413  NE2 GLN A  26       5.618  -5.098  31.885  1.00  0.00           N  
ATOM    414  H   GLN A  26       5.198  -1.805  27.960  1.00  0.00           H  
ATOM    415  HA  GLN A  26       3.916  -4.272  27.266  1.00  0.00           H  
ATOM    416 1HB  GLN A  26       3.611  -2.433  29.671  1.00  0.00           H  
ATOM    417 2HB  GLN A  26       2.809  -3.992  29.539  1.00  0.00           H  
ATOM    418 1HG  GLN A  26       4.946  -5.136  29.436  1.00  0.00           H  
ATOM    419 2HG  GLN A  26       5.804  -3.570  29.456  1.00  0.00           H  
ATOM    420 1HE2 GLN A  26       5.656  -5.163  32.883  1.00  0.00           H  
ATOM    421 2HE2 GLN A  26       6.107  -5.765  31.323  1.00  0.00           H  
ATOM    422  N   ALA A  27       2.011  -1.590  27.309  1.00  0.00           N  
ATOM    423  CA  ALA A  27       0.738  -1.055  26.843  1.00  0.00           C  
ATOM    424  C   ALA A  27       0.569  -1.258  25.343  1.00  0.00           C  
ATOM    425  O   ALA A  27      -0.519  -1.586  24.870  1.00  0.00           O  
ATOM    426  CB  ALA A  27       0.625   0.422  27.193  1.00  0.00           C  
ATOM    427  H   ALA A  27       2.688  -0.962  27.719  1.00  0.00           H  
ATOM    428  HA  ALA A  27      -0.062  -1.597  27.349  1.00  0.00           H  
ATOM    429 1HB  ALA A  27      -0.331   0.807  26.839  1.00  0.00           H  
ATOM    430 2HB  ALA A  27       0.689   0.546  28.274  1.00  0.00           H  
ATOM    431 3HB  ALA A  27       1.436   0.971  26.716  1.00  0.00           H  
ATOM    432  N   MET A  28       1.654  -1.063  24.600  1.00  0.00           N  
ATOM    433  CA  MET A  28       1.626  -1.219  23.151  1.00  0.00           C  
ATOM    434  C   MET A  28       1.467  -2.681  22.757  1.00  0.00           C  
ATOM    435  O   MET A  28       0.754  -3.003  21.805  1.00  0.00           O  
ATOM    436  CB  MET A  28       2.895  -0.636  22.533  1.00  0.00           C  
ATOM    437  CG  MET A  28       2.901  -0.611  21.011  1.00  0.00           C  
ATOM    438  SD  MET A  28       1.528   0.338  20.326  1.00  0.00           S  
ATOM    439  CE  MET A  28       2.053   2.008  20.698  1.00  0.00           C  
ATOM    440  H   MET A  28       2.519  -0.801  25.050  1.00  0.00           H  
ATOM    441  HA  MET A  28       0.766  -0.675  22.761  1.00  0.00           H  
ATOM    442 1HB  MET A  28       3.034   0.386  22.883  1.00  0.00           H  
ATOM    443 2HB  MET A  28       3.759  -1.214  22.861  1.00  0.00           H  
ATOM    444 1HG  MET A  28       3.833  -0.173  20.658  1.00  0.00           H  
ATOM    445 2HG  MET A  28       2.838  -1.631  20.631  1.00  0.00           H  
ATOM    446 1HE  MET A  28       1.306   2.714  20.335  1.00  0.00           H  
ATOM    447 2HE  MET A  28       2.167   2.122  21.777  1.00  0.00           H  
ATOM    448 3HE  MET A  28       3.007   2.208  20.209  1.00  0.00           H  
ATOM    449  N   ARG A  29       2.133  -3.564  23.494  1.00  0.00           N  
ATOM    450  CA  ARG A  29       1.970  -5.000  23.302  1.00  0.00           C  
ATOM    451  C   ARG A  29       0.509  -5.410  23.431  1.00  0.00           C  
ATOM    452  O   ARG A  29      -0.036  -6.086  22.558  1.00  0.00           O  
ATOM    453  CB  ARG A  29       2.802  -5.774  24.314  1.00  0.00           C  
ATOM    454  CG  ARG A  29       4.305  -5.706  24.092  1.00  0.00           C  
ATOM    455  CD  ARG A  29       5.050  -6.423  25.158  1.00  0.00           C  
ATOM    456  NE  ARG A  29       6.488  -6.252  25.023  1.00  0.00           N  
ATOM    457  CZ  ARG A  29       7.399  -6.713  25.903  1.00  0.00           C  
ATOM    458  NH1 ARG A  29       7.007  -7.369  26.972  1.00  0.00           N  
ATOM    459  NH2 ARG A  29       8.687  -6.505  25.690  1.00  0.00           N  
ATOM    460  H   ARG A  29       2.769  -3.231  24.205  1.00  0.00           H  
ATOM    461  HA  ARG A  29       2.315  -5.257  22.300  1.00  0.00           H  
ATOM    462 1HB  ARG A  29       2.600  -5.396  25.315  1.00  0.00           H  
ATOM    463 2HB  ARG A  29       2.513  -6.824  24.296  1.00  0.00           H  
ATOM    464 1HG  ARG A  29       4.552  -6.164  23.134  1.00  0.00           H  
ATOM    465 2HG  ARG A  29       4.626  -4.664  24.090  1.00  0.00           H  
ATOM    466 1HD  ARG A  29       4.751  -6.038  26.133  1.00  0.00           H  
ATOM    467 2HD  ARG A  29       4.827  -7.488  25.105  1.00  0.00           H  
ATOM    468  HE  ARG A  29       6.828  -5.752  24.213  1.00  0.00           H  
ATOM    469 1HH1 ARG A  29       6.023  -7.528  27.135  1.00  0.00           H  
ATOM    470 2HH1 ARG A  29       7.690  -7.714  27.631  1.00  0.00           H  
ATOM    471 1HH2 ARG A  29       8.988  -6.000  24.867  1.00  0.00           H  
ATOM    472 2HH2 ARG A  29       9.369  -6.850  26.348  1.00  0.00           H  
ATOM    473  N   ALA A  30      -0.123  -4.998  24.525  1.00  0.00           N  
ATOM    474  CA  ALA A  30      -1.508  -5.362  24.794  1.00  0.00           C  
ATOM    475  C   ALA A  30      -2.446  -4.765  23.753  1.00  0.00           C  
ATOM    476  O   ALA A  30      -3.356  -5.436  23.264  1.00  0.00           O  
ATOM    477  CB  ALA A  30      -1.912  -4.912  26.190  1.00  0.00           C  
ATOM    478  H   ALA A  30       0.371  -4.416  25.187  1.00  0.00           H  
ATOM    479  HA  ALA A  30      -1.589  -6.448  24.741  1.00  0.00           H  
ATOM    480 1HB  ALA A  30      -2.949  -5.192  26.377  1.00  0.00           H  
ATOM    481 2HB  ALA A  30      -1.269  -5.393  26.928  1.00  0.00           H  
ATOM    482 3HB  ALA A  30      -1.808  -3.831  26.269  1.00  0.00           H  
ATOM    483  N   ALA A  31      -2.221  -3.500  23.416  1.00  0.00           N  
ATOM    484  CA  ALA A  31      -3.034  -2.816  22.418  1.00  0.00           C  
ATOM    485  C   ALA A  31      -2.945  -3.508  21.064  1.00  0.00           C  
ATOM    486  O   ALA A  31      -3.950  -3.671  20.373  1.00  0.00           O  
ATOM    487  CB  ALA A  31      -2.609  -1.360  22.296  1.00  0.00           C  
ATOM    488  H   ALA A  31      -1.466  -3.000  23.862  1.00  0.00           H  
ATOM    489  HA  ALA A  31      -4.073  -2.849  22.748  1.00  0.00           H  
ATOM    490 1HB  ALA A  31      -3.225  -0.862  21.548  1.00  0.00           H  
ATOM    491 2HB  ALA A  31      -2.733  -0.863  23.258  1.00  0.00           H  
ATOM    492 3HB  ALA A  31      -1.563  -1.311  21.996  1.00  0.00           H  
ATOM    493  N   GLY A  32      -1.736  -3.914  20.692  1.00  0.00           N  
ATOM    494  CA  GLY A  32      -1.512  -4.582  19.416  1.00  0.00           C  
ATOM    495  C   GLY A  32      -2.182  -5.951  19.385  1.00  0.00           C  
ATOM    496  O   GLY A  32      -2.785  -6.334  18.383  1.00  0.00           O  
ATOM    497  H   GLY A  32      -0.952  -3.756  21.308  1.00  0.00           H  
ATOM    498 1HA  GLY A  32      -1.903  -3.964  18.608  1.00  0.00           H  
ATOM    499 2HA  GLY A  32      -0.442  -4.694  19.247  1.00  0.00           H  
ATOM    500  N   ASP A  33      -2.073  -6.683  20.488  1.00  0.00           N  
ATOM    501  CA  ASP A  33      -2.657  -8.014  20.585  1.00  0.00           C  
ATOM    502  C   ASP A  33      -4.174  -7.961  20.449  1.00  0.00           C  
ATOM    503  O   ASP A  33      -4.770  -8.749  19.714  1.00  0.00           O  
ATOM    504  CB  ASP A  33      -2.280  -8.669  21.916  1.00  0.00           C  
ATOM    505  CG  ASP A  33      -0.842  -9.171  21.943  1.00  0.00           C  
ATOM    506  OD1 ASP A  33      -0.262  -9.308  20.892  1.00  0.00           O  
ATOM    507  OD2 ASP A  33      -0.338  -9.411  23.014  1.00  0.00           O  
ATOM    508  H   ASP A  33      -1.571  -6.307  21.281  1.00  0.00           H  
ATOM    509  HA  ASP A  33      -2.269  -8.623  19.767  1.00  0.00           H  
ATOM    510 1HB  ASP A  33      -2.414  -7.952  22.726  1.00  0.00           H  
ATOM    511 2HB  ASP A  33      -2.946  -9.510  22.110  1.00  0.00           H  
ATOM    512  N   GLU A  34      -4.795  -7.027  21.162  1.00  0.00           N  
ATOM    513  CA  GLU A  34      -6.237  -6.832  21.080  1.00  0.00           C  
ATOM    514  C   GLU A  34      -6.644  -6.303  19.711  1.00  0.00           C  
ATOM    515  O   GLU A  34      -7.663  -6.711  19.154  1.00  0.00           O  
ATOM    516  CB  GLU A  34      -6.708  -5.868  22.171  1.00  0.00           C  
ATOM    517  CG  GLU A  34      -8.216  -5.674  22.231  1.00  0.00           C  
ATOM    518  CD  GLU A  34      -8.644  -4.751  23.337  1.00  0.00           C  
ATOM    519  OE1 GLU A  34      -7.792  -4.255  24.035  1.00  0.00           O  
ATOM    520  OE2 GLU A  34      -9.825  -4.540  23.485  1.00  0.00           O  
ATOM    521  H   GLU A  34      -4.253  -6.436  21.777  1.00  0.00           H  
ATOM    522  HA  GLU A  34      -6.725  -7.796  21.225  1.00  0.00           H  
ATOM    523 1HB  GLU A  34      -6.378  -6.231  23.145  1.00  0.00           H  
ATOM    524 2HB  GLU A  34      -6.251  -4.890  22.014  1.00  0.00           H  
ATOM    525 1HG  GLU A  34      -8.558  -5.266  21.280  1.00  0.00           H  
ATOM    526 2HG  GLU A  34      -8.691  -6.644  22.370  1.00  0.00           H  
ATOM    527  N   PHE A  35      -5.840  -5.391  19.172  1.00  0.00           N  
ATOM    528  CA  PHE A  35      -6.087  -4.842  17.843  1.00  0.00           C  
ATOM    529  C   PHE A  35      -6.130  -5.943  16.792  1.00  0.00           C  
ATOM    530  O   PHE A  35      -7.083  -6.040  16.019  1.00  0.00           O  
ATOM    531  CB  PHE A  35      -5.007  -3.822  17.476  1.00  0.00           C  
ATOM    532  CG  PHE A  35      -5.330  -3.011  16.254  1.00  0.00           C  
ATOM    533  CD1 PHE A  35      -5.946  -1.773  16.369  1.00  0.00           C  
ATOM    534  CD2 PHE A  35      -5.020  -3.482  14.988  1.00  0.00           C  
ATOM    535  CE1 PHE A  35      -6.244  -1.026  15.245  1.00  0.00           C  
ATOM    536  CE2 PHE A  35      -5.315  -2.737  13.863  1.00  0.00           C  
ATOM    537  CZ  PHE A  35      -5.928  -1.507  13.992  1.00  0.00           C  
ATOM    538  H   PHE A  35      -5.038  -5.069  19.695  1.00  0.00           H  
ATOM    539  HA  PHE A  35      -7.055  -4.340  17.851  1.00  0.00           H  
ATOM    540 1HB  PHE A  35      -4.856  -3.137  18.309  1.00  0.00           H  
ATOM    541 2HB  PHE A  35      -4.064  -4.339  17.302  1.00  0.00           H  
ATOM    542  HD1 PHE A  35      -6.195  -1.392  17.360  1.00  0.00           H  
ATOM    543  HD2 PHE A  35      -4.535  -4.454  14.886  1.00  0.00           H  
ATOM    544  HE1 PHE A  35      -6.729  -0.055  15.350  1.00  0.00           H  
ATOM    545  HE2 PHE A  35      -5.065  -3.119  12.874  1.00  0.00           H  
ATOM    546  HZ  PHE A  35      -6.164  -0.919  13.106  1.00  0.00           H  
ATOM    547  N   GLU A  36      -5.090  -6.771  16.767  1.00  0.00           N  
ATOM    548  CA  GLU A  36      -5.014  -7.876  15.818  1.00  0.00           C  
ATOM    549  C   GLU A  36      -6.161  -8.857  16.022  1.00  0.00           C  
ATOM    550  O   GLU A  36      -6.850  -9.227  15.073  1.00  0.00           O  
ATOM    551  CB  GLU A  36      -3.676  -8.606  15.955  1.00  0.00           C  
ATOM    552  CG  GLU A  36      -3.489  -9.764  14.984  1.00  0.00           C  
ATOM    553  CD  GLU A  36      -2.279 -10.599  15.297  1.00  0.00           C  
ATOM    554  OE1 GLU A  36      -1.198 -10.063  15.310  1.00  0.00           O  
ATOM    555  OE2 GLU A  36      -2.437 -11.776  15.522  1.00  0.00           O  
ATOM    556  H   GLU A  36      -4.334  -6.632  17.422  1.00  0.00           H  
ATOM    557  HA  GLU A  36      -5.089  -7.471  14.808  1.00  0.00           H  
ATOM    558 1HB  GLU A  36      -2.859  -7.901  15.796  1.00  0.00           H  
ATOM    559 2HB  GLU A  36      -3.577  -8.998  16.967  1.00  0.00           H  
ATOM    560 1HG  GLU A  36      -4.374 -10.399  15.018  1.00  0.00           H  
ATOM    561 2HG  GLU A  36      -3.400  -9.366  13.974  1.00  0.00           H  
ATOM    562  N   THR A  37      -6.360  -9.277  17.267  1.00  0.00           N  
ATOM    563  CA  THR A  37      -7.400 -10.245  17.592  1.00  0.00           C  
ATOM    564  C   THR A  37      -8.718  -9.886  16.918  1.00  0.00           C  
ATOM    565  O   THR A  37      -9.419 -10.755  16.400  1.00  0.00           O  
ATOM    566  CB  THR A  37      -7.608 -10.344  19.115  1.00  0.00           C  
ATOM    567  OG1 THR A  37      -6.393 -10.780  19.738  1.00  0.00           O  
ATOM    568  CG2 THR A  37      -8.721 -11.330  19.438  1.00  0.00           C  
ATOM    569  H   THR A  37      -5.775  -8.916  18.007  1.00  0.00           H  
ATOM    570  HA  THR A  37      -7.089 -11.223  17.224  1.00  0.00           H  
ATOM    571  HB  THR A  37      -7.872  -9.364  19.510  1.00  0.00           H  
ATOM    572  HG1 THR A  37      -5.695 -10.146  19.555  1.00  0.00           H  
ATOM    573 1HG2 THR A  37      -8.854 -11.387  20.518  1.00  0.00           H  
ATOM    574 2HG2 THR A  37      -9.649 -10.995  18.975  1.00  0.00           H  
ATOM    575 3HG2 THR A  37      -8.457 -12.314  19.053  1.00  0.00           H  
ATOM    576  N   ARG A  38      -9.049  -8.598  16.926  1.00  0.00           N  
ATOM    577  CA  ARG A  38     -10.325  -8.132  16.397  1.00  0.00           C  
ATOM    578  C   ARG A  38     -10.289  -8.037  14.876  1.00  0.00           C  
ATOM    579  O   ARG A  38     -11.278  -8.325  14.203  1.00  0.00           O  
ATOM    580  CB  ARG A  38     -10.681  -6.772  16.979  1.00  0.00           C  
ATOM    581  CG  ARG A  38     -10.949  -6.768  18.476  1.00  0.00           C  
ATOM    582  CD  ARG A  38     -11.349  -5.421  18.958  1.00  0.00           C  
ATOM    583  NE  ARG A  38     -11.471  -5.378  20.407  1.00  0.00           N  
ATOM    584  CZ  ARG A  38     -12.559  -5.772  21.096  1.00  0.00           C  
ATOM    585  NH1 ARG A  38     -13.610  -6.236  20.456  1.00  0.00           N  
ATOM    586  NH2 ARG A  38     -12.571  -5.693  22.415  1.00  0.00           N  
ATOM    587  H   ARG A  38      -8.400  -7.925  17.308  1.00  0.00           H  
ATOM    588  HA  ARG A  38     -11.097  -8.853  16.669  1.00  0.00           H  
ATOM    589 1HB  ARG A  38      -9.870  -6.071  16.787  1.00  0.00           H  
ATOM    590 2HB  ARG A  38     -11.572  -6.386  16.484  1.00  0.00           H  
ATOM    591 1HG  ARG A  38     -11.753  -7.467  18.704  1.00  0.00           H  
ATOM    592 2HG  ARG A  38     -10.045  -7.068  19.008  1.00  0.00           H  
ATOM    593 1HD  ARG A  38     -10.601  -4.689  18.657  1.00  0.00           H  
ATOM    594 2HD  ARG A  38     -12.313  -5.153  18.528  1.00  0.00           H  
ATOM    595  HE  ARG A  38     -10.682  -5.026  20.934  1.00  0.00           H  
ATOM    596 1HH1 ARG A  38     -13.601  -6.297  19.447  1.00  0.00           H  
ATOM    597 2HH1 ARG A  38     -14.425  -6.532  20.972  1.00  0.00           H  
ATOM    598 1HH2 ARG A  38     -11.763  -5.336  22.907  1.00  0.00           H  
ATOM    599 2HH2 ARG A  38     -13.386  -5.988  22.931  1.00  0.00           H  
ATOM    600  N   PHE A  39      -9.142  -7.632  14.341  1.00  0.00           N  
ATOM    601  CA  PHE A  39      -9.050  -7.225  12.944  1.00  0.00           C  
ATOM    602  C   PHE A  39      -7.909  -7.944  12.235  1.00  0.00           C  
ATOM    603  O   PHE A  39      -7.316  -7.413  11.297  1.00  0.00           O  
ATOM    604  CB  PHE A  39      -8.849  -5.712  12.840  1.00  0.00           C  
ATOM    605  CG  PHE A  39      -9.849  -4.913  13.626  1.00  0.00           C  
ATOM    606  CD1 PHE A  39      -9.476  -4.265  14.795  1.00  0.00           C  
ATOM    607  CD2 PHE A  39     -11.164  -4.807  13.200  1.00  0.00           C  
ATOM    608  CE1 PHE A  39     -10.395  -3.529  15.519  1.00  0.00           C  
ATOM    609  CE2 PHE A  39     -12.084  -4.071  13.921  1.00  0.00           C  
ATOM    610  CZ  PHE A  39     -11.699  -3.432  15.082  1.00  0.00           C  
ATOM    611  H   PHE A  39      -8.312  -7.605  14.917  1.00  0.00           H  
ATOM    612  HA  PHE A  39      -9.984  -7.489  12.445  1.00  0.00           H  
ATOM    613 1HB  PHE A  39      -7.852  -5.453  13.195  1.00  0.00           H  
ATOM    614 2HB  PHE A  39      -8.915  -5.407  11.797  1.00  0.00           H  
ATOM    615  HD1 PHE A  39      -8.444  -4.341  15.140  1.00  0.00           H  
ATOM    616  HD2 PHE A  39     -11.468  -5.312  12.283  1.00  0.00           H  
ATOM    617  HE1 PHE A  39     -10.089  -3.026  16.435  1.00  0.00           H  
ATOM    618  HE2 PHE A  39     -13.115  -3.996  13.574  1.00  0.00           H  
ATOM    619  HZ  PHE A  39     -12.424  -2.854  15.652  1.00  0.00           H  
ATOM    620  N   ARG A  40      -7.608  -9.156  12.689  1.00  0.00           N  
ATOM    621  CA  ARG A  40      -6.491  -9.920  12.146  1.00  0.00           C  
ATOM    622  C   ARG A  40      -6.619 -10.090  10.638  1.00  0.00           C  
ATOM    623  O   ARG A  40      -5.629 -10.013   9.910  1.00  0.00           O  
ATOM    624  CB  ARG A  40      -6.411 -11.290  12.802  1.00  0.00           C  
ATOM    625  CG  ARG A  40      -5.219 -12.134  12.378  1.00  0.00           C  
ATOM    626  CD  ARG A  40      -5.157 -13.414  13.129  1.00  0.00           C  
ATOM    627  NE  ARG A  40      -4.929 -13.198  14.549  1.00  0.00           N  
ATOM    628  CZ  ARG A  40      -5.852 -13.394  15.511  1.00  0.00           C  
ATOM    629  NH1 ARG A  40      -7.058 -13.809  15.190  1.00  0.00           N  
ATOM    630  NH2 ARG A  40      -5.546 -13.169  16.777  1.00  0.00           N  
ATOM    631  H   ARG A  40      -8.166  -9.558  13.428  1.00  0.00           H  
ATOM    632  HA  ARG A  40      -5.567  -9.380  12.357  1.00  0.00           H  
ATOM    633 1HB  ARG A  40      -6.363 -11.173  13.884  1.00  0.00           H  
ATOM    634 2HB  ARG A  40      -7.314 -11.857  12.574  1.00  0.00           H  
ATOM    635 1HG  ARG A  40      -5.297 -12.364  11.315  1.00  0.00           H  
ATOM    636 2HG  ARG A  40      -4.298 -11.582  12.564  1.00  0.00           H  
ATOM    637 1HD  ARG A  40      -6.098 -13.950  13.013  1.00  0.00           H  
ATOM    638 2HD  ARG A  40      -4.342 -14.024  12.742  1.00  0.00           H  
ATOM    639  HE  ARG A  40      -4.013 -12.879  14.835  1.00  0.00           H  
ATOM    640 1HH1 ARG A  40      -7.292 -13.981  14.222  1.00  0.00           H  
ATOM    641 2HH1 ARG A  40      -7.750 -13.956  15.910  1.00  0.00           H  
ATOM    642 1HH2 ARG A  40      -4.619 -12.851  17.023  1.00  0.00           H  
ATOM    643 2HH2 ARG A  40      -6.237 -13.316  17.497  1.00  0.00           H  
ATOM    644  N   ARG A  41      -7.843 -10.318  10.176  1.00  0.00           N  
ATOM    645  CA  ARG A  41      -8.081 -10.680   8.783  1.00  0.00           C  
ATOM    646  C   ARG A  41      -7.682  -9.550   7.844  1.00  0.00           C  
ATOM    647  O   ARG A  41      -7.446  -9.772   6.656  1.00  0.00           O  
ATOM    648  CB  ARG A  41      -9.546 -11.025   8.562  1.00  0.00           C  
ATOM    649  CG  ARG A  41     -10.011 -12.305   9.238  1.00  0.00           C  
ATOM    650  CD  ARG A  41     -11.463 -12.540   9.029  1.00  0.00           C  
ATOM    651  NE  ARG A  41     -12.277 -11.560   9.730  1.00  0.00           N  
ATOM    652  CZ  ARG A  41     -13.615 -11.450   9.610  1.00  0.00           C  
ATOM    653  NH1 ARG A  41     -14.273 -12.265   8.815  1.00  0.00           N  
ATOM    654  NH2 ARG A  41     -14.266 -10.524  10.291  1.00  0.00           N  
ATOM    655  H   ARG A  41      -8.630 -10.239  10.805  1.00  0.00           H  
ATOM    656  HA  ARG A  41      -7.477 -11.557   8.546  1.00  0.00           H  
ATOM    657 1HB  ARG A  41     -10.171 -10.212   8.930  1.00  0.00           H  
ATOM    658 2HB  ARG A  41      -9.739 -11.127   7.494  1.00  0.00           H  
ATOM    659 1HG  ARG A  41      -9.464 -13.153   8.826  1.00  0.00           H  
ATOM    660 2HG  ARG A  41      -9.825 -12.239  10.310  1.00  0.00           H  
ATOM    661 1HD  ARG A  41     -11.693 -12.476   7.966  1.00  0.00           H  
ATOM    662 2HD  ARG A  41     -11.728 -13.530   9.399  1.00  0.00           H  
ATOM    663  HE  ARG A  41     -11.807 -10.915  10.351  1.00  0.00           H  
ATOM    664 1HH1 ARG A  41     -13.775 -12.974   8.294  1.00  0.00           H  
ATOM    665 2HH1 ARG A  41     -15.275 -12.183   8.725  1.00  0.00           H  
ATOM    666 1HH2 ARG A  41     -13.760  -9.897  10.902  1.00  0.00           H  
ATOM    667 2HH2 ARG A  41     -15.268 -10.442  10.202  1.00  0.00           H  
ATOM    668  N   THR A  42      -7.606  -8.338   8.384  1.00  0.00           N  
ATOM    669  CA  THR A  42      -7.350  -7.154   7.573  1.00  0.00           C  
ATOM    670  C   THR A  42      -5.865  -7.001   7.275  1.00  0.00           C  
ATOM    671  O   THR A  42      -5.463  -6.122   6.511  1.00  0.00           O  
ATOM    672  CB  THR A  42      -7.871  -5.883   8.268  1.00  0.00           C  
ATOM    673  OG1 THR A  42      -7.095  -5.626   9.445  1.00  0.00           O  
ATOM    674  CG2 THR A  42      -9.333  -6.047   8.655  1.00  0.00           C  
ATOM    675  H   THR A  42      -7.729  -8.235   9.381  1.00  0.00           H  
ATOM    676  HA  THR A  42      -7.874  -7.265   6.623  1.00  0.00           H  
ATOM    677  HB  THR A  42      -7.774  -5.033   7.592  1.00  0.00           H  
ATOM    678  HG1 THR A  42      -7.168  -6.373  10.045  1.00  0.00           H  
ATOM    679 1HG2 THR A  42      -9.685  -5.139   9.144  1.00  0.00           H  
ATOM    680 2HG2 THR A  42      -9.928  -6.231   7.760  1.00  0.00           H  
ATOM    681 3HG2 THR A  42      -9.436  -6.890   9.338  1.00  0.00           H  
ATOM    682  N   PHE A  43      -5.052  -7.859   7.881  1.00  0.00           N  
ATOM    683  CA  PHE A  43      -3.625  -7.899   7.592  1.00  0.00           C  
ATOM    684  C   PHE A  43      -3.239  -9.197   6.895  1.00  0.00           C  
ATOM    685  O   PHE A  43      -2.069  -9.575   6.868  1.00  0.00           O  
ATOM    686  CB  PHE A  43      -2.815  -7.746   8.881  1.00  0.00           C  
ATOM    687  CG  PHE A  43      -3.049  -6.444   9.593  1.00  0.00           C  
ATOM    688  CD1 PHE A  43      -3.848  -6.390  10.725  1.00  0.00           C  
ATOM    689  CD2 PHE A  43      -2.473  -5.270   9.131  1.00  0.00           C  
ATOM    690  CE1 PHE A  43      -4.064  -5.193  11.381  1.00  0.00           C  
ATOM    691  CE2 PHE A  43      -2.686  -4.072   9.785  1.00  0.00           C  
ATOM    692  CZ  PHE A  43      -3.483  -4.034  10.911  1.00  0.00           C  
ATOM    693  H   PHE A  43      -5.435  -8.501   8.561  1.00  0.00           H  
ATOM    694  HA  PHE A  43      -3.384  -7.069   6.927  1.00  0.00           H  
ATOM    695 1HB  PHE A  43      -3.063  -8.557   9.565  1.00  0.00           H  
ATOM    696 2HB  PHE A  43      -1.753  -7.823   8.654  1.00  0.00           H  
ATOM    697  HD1 PHE A  43      -4.306  -7.307  11.098  1.00  0.00           H  
ATOM    698  HD2 PHE A  43      -1.843  -5.301   8.241  1.00  0.00           H  
ATOM    699  HE1 PHE A  43      -4.694  -5.165  12.270  1.00  0.00           H  
ATOM    700  HE2 PHE A  43      -2.226  -3.157   9.412  1.00  0.00           H  
ATOM    701  HZ  PHE A  43      -3.654  -3.090  11.426  1.00  0.00           H  
ATOM    702  N   SER A  44      -4.233  -9.877   6.331  1.00  0.00           N  
ATOM    703  CA  SER A  44      -4.008 -11.162   5.679  1.00  0.00           C  
ATOM    704  C   SER A  44      -3.243 -10.990   4.372  1.00  0.00           C  
ATOM    705  O   SER A  44      -3.684 -10.276   3.472  1.00  0.00           O  
ATOM    706  CB  SER A  44      -5.332 -11.852   5.414  1.00  0.00           C  
ATOM    707  OG  SER A  44      -5.144 -13.039   4.694  1.00  0.00           O  
ATOM    708  H   SER A  44      -5.167  -9.494   6.353  1.00  0.00           H  
ATOM    709  HA  SER A  44      -3.412 -11.788   6.344  1.00  0.00           H  
ATOM    710 1HB  SER A  44      -5.824 -12.071   6.361  1.00  0.00           H  
ATOM    711 2HB  SER A  44      -5.984 -11.183   4.853  1.00  0.00           H  
ATOM    712  HG  SER A  44      -4.465 -12.850   4.043  1.00  0.00           H  
ATOM    713  N   ASP A  45      -2.092 -11.648   4.275  1.00  0.00           N  
ATOM    714  CA  ASP A  45      -1.333 -11.683   3.032  1.00  0.00           C  
ATOM    715  C   ASP A  45      -1.037 -10.276   2.528  1.00  0.00           C  
ATOM    716  O   ASP A  45      -1.343  -9.938   1.384  1.00  0.00           O  
ATOM    717  CB  ASP A  45      -2.095 -12.466   1.960  1.00  0.00           C  
ATOM    718  CG  ASP A  45      -2.299 -13.930   2.329  1.00  0.00           C  
ATOM    719  OD1 ASP A  45      -1.362 -14.545   2.778  1.00  0.00           O  
ATOM    720  OD2 ASP A  45      -3.391 -14.418   2.157  1.00  0.00           O  
ATOM    721  H   ASP A  45      -1.735 -12.137   5.084  1.00  0.00           H  
ATOM    722  HA  ASP A  45      -0.383 -12.184   3.220  1.00  0.00           H  
ATOM    723 1HB  ASP A  45      -3.071 -12.008   1.799  1.00  0.00           H  
ATOM    724 2HB  ASP A  45      -1.551 -12.417   1.017  1.00  0.00           H  
ATOM    725  N   LEU A  46      -0.440  -9.458   3.388  1.00  0.00           N  
ATOM    726  CA  LEU A  46      -0.066  -8.098   3.018  1.00  0.00           C  
ATOM    727  C   LEU A  46       0.931  -8.096   1.865  1.00  0.00           C  
ATOM    728  O   LEU A  46       0.847  -7.261   0.962  1.00  0.00           O  
ATOM    729  CB  LEU A  46       0.536  -7.367   4.225  1.00  0.00           C  
ATOM    730  CG  LEU A  46      -0.446  -7.023   5.352  1.00  0.00           C  
ATOM    731  CD1 LEU A  46       0.322  -6.468   6.544  1.00  0.00           C  
ATOM    732  CD2 LEU A  46      -1.469  -6.017   4.844  1.00  0.00           C  
ATOM    733  H   LEU A  46      -0.240  -9.787   4.322  1.00  0.00           H  
ATOM    734  HA  LEU A  46      -0.963  -7.567   2.699  1.00  0.00           H  
ATOM    735 1HB  LEU A  46       1.323  -7.988   4.649  1.00  0.00           H  
ATOM    736 2HB  LEU A  46       0.983  -6.435   3.879  1.00  0.00           H  
ATOM    737  HG  LEU A  46      -0.958  -7.929   5.678  1.00  0.00           H  
ATOM    738 1HD1 LEU A  46      -0.376  -6.224   7.344  1.00  0.00           H  
ATOM    739 2HD1 LEU A  46       1.033  -7.215   6.898  1.00  0.00           H  
ATOM    740 3HD1 LEU A  46       0.859  -5.569   6.243  1.00  0.00           H  
ATOM    741 1HD2 LEU A  46      -2.168  -5.773   5.645  1.00  0.00           H  
ATOM    742 2HD2 LEU A  46      -0.958  -5.111   4.520  1.00  0.00           H  
ATOM    743 3HD2 LEU A  46      -2.016  -6.447   4.005  1.00  0.00           H  
ATOM    744  N   ALA A  47       1.871  -9.032   1.900  1.00  0.00           N  
ATOM    745  CA  ALA A  47       2.907  -9.117   0.877  1.00  0.00           C  
ATOM    746  C   ALA A  47       2.302  -9.368  -0.498  1.00  0.00           C  
ATOM    747  O   ALA A  47       2.774  -8.831  -1.501  1.00  0.00           O  
ATOM    748  CB  ALA A  47       3.906 -10.212   1.223  1.00  0.00           C  
ATOM    749  H   ALA A  47       1.868  -9.703   2.655  1.00  0.00           H  
ATOM    750  HA  ALA A  47       3.433  -8.163   0.847  1.00  0.00           H  
ATOM    751 1HB  ALA A  47       4.672 -10.263   0.450  1.00  0.00           H  
ATOM    752 2HB  ALA A  47       4.373  -9.988   2.182  1.00  0.00           H  
ATOM    753 3HB  ALA A  47       3.390 -11.168   1.286  1.00  0.00           H  
ATOM    754  N   ALA A  48       1.256 -10.186  -0.540  1.00  0.00           N  
ATOM    755  CA  ALA A  48       0.565 -10.484  -1.789  1.00  0.00           C  
ATOM    756  C   ALA A  48      -0.254  -9.292  -2.264  1.00  0.00           C  
ATOM    757  O   ALA A  48      -0.246  -8.952  -3.447  1.00  0.00           O  
ATOM    758  CB  ALA A  48      -0.327 -11.705  -1.623  1.00  0.00           C  
ATOM    759  H   ALA A  48       0.931 -10.612   0.316  1.00  0.00           H  
ATOM    760  HA  ALA A  48       1.316 -10.703  -2.548  1.00  0.00           H  
ATOM    761 1HB  ALA A  48      -0.836 -11.915  -2.563  1.00  0.00           H  
ATOM    762 2HB  ALA A  48       0.281 -12.565  -1.340  1.00  0.00           H  
ATOM    763 3HB  ALA A  48      -1.066 -11.513  -0.846  1.00  0.00           H  
ATOM    764  N   GLN A  49      -0.960  -8.657  -1.334  1.00  0.00           N  
ATOM    765  CA  GLN A  49      -1.843  -7.546  -1.667  1.00  0.00           C  
ATOM    766  C   GLN A  49      -1.053  -6.352  -2.188  1.00  0.00           C  
ATOM    767  O   GLN A  49      -1.416  -5.748  -3.197  1.00  0.00           O  
ATOM    768  CB  GLN A  49      -2.669  -7.134  -0.446  1.00  0.00           C  
ATOM    769  CG  GLN A  49      -3.714  -8.155  -0.027  1.00  0.00           C  
ATOM    770  CD  GLN A  49      -4.435  -7.756   1.246  1.00  0.00           C  
ATOM    771  OE1 GLN A  49      -3.904  -7.005   2.068  1.00  0.00           O  
ATOM    772  NE2 GLN A  49      -5.654  -8.257   1.416  1.00  0.00           N  
ATOM    773  H   GLN A  49      -0.883  -8.952  -0.372  1.00  0.00           H  
ATOM    774  HA  GLN A  49      -2.522  -7.869  -2.456  1.00  0.00           H  
ATOM    775 1HB  GLN A  49      -2.006  -6.964   0.402  1.00  0.00           H  
ATOM    776 2HB  GLN A  49      -3.182  -6.194  -0.654  1.00  0.00           H  
ATOM    777 1HG  GLN A  49      -4.452  -8.251  -0.823  1.00  0.00           H  
ATOM    778 2HG  GLN A  49      -3.222  -9.112   0.144  1.00  0.00           H  
ATOM    779 1HE2 GLN A  49      -6.179  -8.029   2.237  1.00  0.00           H  
ATOM    780 2HE2 GLN A  49      -6.047  -8.862   0.724  1.00  0.00           H  
ATOM    781  N   LEU A  50       0.030  -6.016  -1.494  1.00  0.00           N  
ATOM    782  CA  LEU A  50       0.863  -4.882  -1.874  1.00  0.00           C  
ATOM    783  C   LEU A  50       1.917  -5.289  -2.895  1.00  0.00           C  
ATOM    784  O   LEU A  50       2.587  -4.441  -3.483  1.00  0.00           O  
ATOM    785  CB  LEU A  50       1.545  -4.287  -0.636  1.00  0.00           C  
ATOM    786  CG  LEU A  50       0.606  -3.677   0.413  1.00  0.00           C  
ATOM    787  CD1 LEU A  50       1.415  -3.237   1.625  1.00  0.00           C  
ATOM    788  CD2 LEU A  50      -0.145  -2.504  -0.200  1.00  0.00           C  
ATOM    789  H   LEU A  50       0.282  -6.562  -0.682  1.00  0.00           H  
ATOM    790  HA  LEU A  50       0.226  -4.121  -2.323  1.00  0.00           H  
ATOM    791 1HB  LEU A  50       2.122  -5.071  -0.147  1.00  0.00           H  
ATOM    792 2HB  LEU A  50       2.233  -3.506  -0.959  1.00  0.00           H  
ATOM    793  HG  LEU A  50      -0.108  -4.431   0.744  1.00  0.00           H  
ATOM    794 1HD1 LEU A  50       0.747  -2.803   2.370  1.00  0.00           H  
ATOM    795 2HD1 LEU A  50       1.925  -4.099   2.055  1.00  0.00           H  
ATOM    796 3HD1 LEU A  50       2.150  -2.493   1.321  1.00  0.00           H  
ATOM    797 1HD2 LEU A  50      -0.813  -2.071   0.545  1.00  0.00           H  
ATOM    798 2HD2 LEU A  50       0.569  -1.748  -0.530  1.00  0.00           H  
ATOM    799 3HD2 LEU A  50      -0.728  -2.850  -1.053  1.00  0.00           H  
ATOM    800  N   HIS A  51       2.058  -6.595  -3.103  1.00  0.00           N  
ATOM    801  CA  HIS A  51       3.068  -7.121  -4.012  1.00  0.00           C  
ATOM    802  C   HIS A  51       4.471  -6.732  -3.563  1.00  0.00           C  
ATOM    803  O   HIS A  51       5.277  -6.250  -4.359  1.00  0.00           O  
ATOM    804  CB  HIS A  51       2.825  -6.619  -5.439  1.00  0.00           C  
ATOM    805  CG  HIS A  51       1.495  -7.019  -5.999  1.00  0.00           C  
ATOM    806  ND1 HIS A  51       1.216  -8.307  -6.407  1.00  0.00           N  
ATOM    807  CD2 HIS A  51       0.368  -6.302  -6.218  1.00  0.00           C  
ATOM    808  CE1 HIS A  51      -0.027  -8.364  -6.853  1.00  0.00           C  
ATOM    809  NE2 HIS A  51      -0.562  -7.161  -6.750  1.00  0.00           N  
ATOM    810  H   HIS A  51       1.449  -7.238  -2.618  1.00  0.00           H  
ATOM    811  HA  HIS A  51       3.015  -8.209  -4.024  1.00  0.00           H  
ATOM    812 1HB  HIS A  51       2.890  -5.531  -5.458  1.00  0.00           H  
ATOM    813 2HB  HIS A  51       3.602  -7.006  -6.098  1.00  0.00           H  
ATOM    814  HD2 HIS A  51       0.225  -5.241  -6.013  1.00  0.00           H  
ATOM    815  HE1 HIS A  51      -0.525  -9.252  -7.240  1.00  0.00           H  
ATOM    816  HE2 HIS A  51      -1.503  -6.908  -7.017  1.00  0.00           H  
ATOM    817  N   VAL A  52       4.757  -6.944  -2.283  1.00  0.00           N  
ATOM    818  CA  VAL A  52       5.946  -6.378  -1.659  1.00  0.00           C  
ATOM    819  C   VAL A  52       7.214  -7.037  -2.188  1.00  0.00           C  
ATOM    820  O   VAL A  52       7.398  -8.247  -2.057  1.00  0.00           O  
ATOM    821  CB  VAL A  52       5.880  -6.551  -0.130  1.00  0.00           C  
ATOM    822  CG1 VAL A  52       7.169  -6.066   0.517  1.00  0.00           C  
ATOM    823  CG2 VAL A  52       4.681  -5.798   0.425  1.00  0.00           C  
ATOM    824  H   VAL A  52       4.134  -7.513  -1.728  1.00  0.00           H  
ATOM    825  HA  VAL A  52       5.983  -5.313  -1.890  1.00  0.00           H  
ATOM    826  HB  VAL A  52       5.783  -7.612   0.102  1.00  0.00           H  
ATOM    827 1HG1 VAL A  52       7.105  -6.196   1.598  1.00  0.00           H  
ATOM    828 2HG1 VAL A  52       8.009  -6.643   0.132  1.00  0.00           H  
ATOM    829 3HG1 VAL A  52       7.316  -5.011   0.288  1.00  0.00           H  
ATOM    830 1HG2 VAL A  52       4.640  -5.926   1.507  1.00  0.00           H  
ATOM    831 2HG2 VAL A  52       4.775  -4.739   0.188  1.00  0.00           H  
ATOM    832 3HG2 VAL A  52       3.767  -6.191  -0.021  1.00  0.00           H  
ATOM    833  N   THR A  53       8.086  -6.233  -2.788  1.00  0.00           N  
ATOM    834  CA  THR A  53       9.454  -6.656  -3.059  1.00  0.00           C  
ATOM    835  C   THR A  53      10.460  -5.717  -2.402  1.00  0.00           C  
ATOM    836  O   THR A  53      10.122  -4.597  -2.022  1.00  0.00           O  
ATOM    837  CB  THR A  53       9.722  -6.726  -4.574  1.00  0.00           C  
ATOM    838  OG1 THR A  53       9.637  -5.411  -5.138  1.00  0.00           O  
ATOM    839  CG2 THR A  53       8.708  -7.633  -5.254  1.00  0.00           C  
ATOM    840  H   THR A  53       7.793  -5.307  -3.064  1.00  0.00           H  
ATOM    841  HA  THR A  53       9.598  -7.652  -2.639  1.00  0.00           H  
ATOM    842  HB  THR A  53      10.725  -7.117  -4.748  1.00  0.00           H  
ATOM    843  HG1 THR A  53       8.909  -4.936  -4.731  1.00  0.00           H  
ATOM    844 1HG2 THR A  53       8.914  -7.670  -6.323  1.00  0.00           H  
ATOM    845 2HG2 THR A  53       8.779  -8.636  -4.835  1.00  0.00           H  
ATOM    846 3HG2 THR A  53       7.705  -7.242  -5.091  1.00  0.00           H  
ATOM    847  N   PRO A  54      11.698  -6.184  -2.272  1.00  0.00           N  
ATOM    848  CA  PRO A  54      12.745  -5.403  -1.626  1.00  0.00           C  
ATOM    849  C   PRO A  54      12.875  -4.024  -2.261  1.00  0.00           C  
ATOM    850  O   PRO A  54      13.230  -3.053  -1.592  1.00  0.00           O  
ATOM    851  CB  PRO A  54      13.999  -6.252  -1.856  1.00  0.00           C  
ATOM    852  CG  PRO A  54      13.490  -7.652  -1.902  1.00  0.00           C  
ATOM    853  CD  PRO A  54      12.178  -7.549  -2.633  1.00  0.00           C  
ATOM    854  HA  PRO A  54      12.521  -5.315  -0.553  1.00  0.00           H  
ATOM    855 1HB  PRO A  54      14.494  -5.947  -2.790  1.00  0.00           H  
ATOM    856 2HB  PRO A  54      14.720  -6.087  -1.042  1.00  0.00           H  
ATOM    857 1HG  PRO A  54      14.212  -8.302  -2.418  1.00  0.00           H  
ATOM    858 2HG  PRO A  54      13.377  -8.049  -0.883  1.00  0.00           H  
ATOM    859 1HD  PRO A  54      12.351  -7.645  -3.715  1.00  0.00           H  
ATOM    860 2HD  PRO A  54      11.497  -8.337  -2.278  1.00  0.00           H  
ATOM    861  N   GLY A  55      12.584  -3.944  -3.554  1.00  0.00           N  
ATOM    862  CA  GLY A  55      12.794  -2.715  -4.312  1.00  0.00           C  
ATOM    863  C   GLY A  55      11.546  -1.841  -4.299  1.00  0.00           C  
ATOM    864  O   GLY A  55      11.556  -0.719  -4.805  1.00  0.00           O  
ATOM    865  H   GLY A  55      12.207  -4.754  -4.026  1.00  0.00           H  
ATOM    866 1HA  GLY A  55      13.633  -2.164  -3.886  1.00  0.00           H  
ATOM    867 2HA  GLY A  55      13.059  -2.962  -5.339  1.00  0.00           H  
ATOM    868  N   SER A  56      10.470  -2.362  -3.719  1.00  0.00           N  
ATOM    869  CA  SER A  56       9.185  -1.675  -3.730  1.00  0.00           C  
ATOM    870  C   SER A  56       8.593  -1.588  -2.329  1.00  0.00           C  
ATOM    871  O   SER A  56       7.584  -0.916  -2.111  1.00  0.00           O  
ATOM    872  CB  SER A  56       8.219  -2.391  -4.653  1.00  0.00           C  
ATOM    873  OG  SER A  56       7.909  -3.667  -4.163  1.00  0.00           O  
ATOM    874  H   SER A  56      10.546  -3.257  -3.258  1.00  0.00           H  
ATOM    875  HA  SER A  56       9.337  -0.660  -4.100  1.00  0.00           H  
ATOM    876 1HB  SER A  56       7.306  -1.804  -4.751  1.00  0.00           H  
ATOM    877 2HB  SER A  56       8.660  -2.477  -5.645  1.00  0.00           H  
ATOM    878  HG  SER A  56       6.970  -3.791  -4.325  1.00  0.00           H  
ATOM    879  N   ALA A  57       9.227  -2.270  -1.382  1.00  0.00           N  
ATOM    880  CA  ALA A  57       8.716  -2.345  -0.019  1.00  0.00           C  
ATOM    881  C   ALA A  57       8.601  -0.958   0.602  1.00  0.00           C  
ATOM    882  O   ALA A  57       7.612  -0.643   1.263  1.00  0.00           O  
ATOM    883  CB  ALA A  57       9.609  -3.235   0.833  1.00  0.00           C  
ATOM    884  H   ALA A  57      10.085  -2.749  -1.612  1.00  0.00           H  
ATOM    885  HA  ALA A  57       7.719  -2.784  -0.054  1.00  0.00           H  
ATOM    886 1HB  ALA A  57       9.214  -3.281   1.848  1.00  0.00           H  
ATOM    887 2HB  ALA A  57       9.635  -4.238   0.408  1.00  0.00           H  
ATOM    888 3HB  ALA A  57      10.617  -2.824   0.855  1.00  0.00           H  
ATOM    889  N   GLN A  58       9.621  -0.133   0.387  1.00  0.00           N  
ATOM    890  CA  GLN A  58       9.647   1.215   0.944  1.00  0.00           C  
ATOM    891  C   GLN A  58       8.484   2.048   0.422  1.00  0.00           C  
ATOM    892  O   GLN A  58       7.830   2.765   1.181  1.00  0.00           O  
ATOM    893  CB  GLN A  58      10.973   1.906   0.616  1.00  0.00           C  
ATOM    894  CG  GLN A  58      11.124   3.287   1.229  1.00  0.00           C  
ATOM    895  CD  GLN A  58      12.467   3.918   0.913  1.00  0.00           C  
ATOM    896  OE1 GLN A  58      13.238   3.396   0.103  1.00  0.00           O  
ATOM    897  NE2 GLN A  58      12.756   5.045   1.553  1.00  0.00           N  
ATOM    898  H   GLN A  58      10.398  -0.447  -0.177  1.00  0.00           H  
ATOM    899  HA  GLN A  58       9.549   1.143   2.027  1.00  0.00           H  
ATOM    900 1HB  GLN A  58      11.801   1.290   0.967  1.00  0.00           H  
ATOM    901 2HB  GLN A  58      11.074   2.005  -0.465  1.00  0.00           H  
ATOM    902 1HG  GLN A  58      10.341   3.936   0.835  1.00  0.00           H  
ATOM    903 2HG  GLN A  58      11.031   3.205   2.312  1.00  0.00           H  
ATOM    904 1HE2 GLN A  58      13.628   5.507   1.385  1.00  0.00           H  
ATOM    905 2HE2 GLN A  58      12.101   5.434   2.202  1.00  0.00           H  
ATOM    906  N   GLN A  59       8.231   1.953  -0.879  1.00  0.00           N  
ATOM    907  CA  GLN A  59       7.172   2.729  -1.513  1.00  0.00           C  
ATOM    908  C   GLN A  59       5.807   2.365  -0.946  1.00  0.00           C  
ATOM    909  O   GLN A  59       5.022   3.240  -0.580  1.00  0.00           O  
ATOM    910  CB  GLN A  59       7.182   2.512  -3.029  1.00  0.00           C  
ATOM    911  CG  GLN A  59       8.381   3.121  -3.736  1.00  0.00           C  
ATOM    912  CD  GLN A  59       8.401   2.802  -5.219  1.00  0.00           C  
ATOM    913  OE1 GLN A  59       7.839   1.796  -5.660  1.00  0.00           O  
ATOM    914  NE2 GLN A  59       9.050   3.660  -5.999  1.00  0.00           N  
ATOM    915  H   GLN A  59       8.788   1.327  -1.444  1.00  0.00           H  
ATOM    916  HA  GLN A  59       7.349   3.785  -1.311  1.00  0.00           H  
ATOM    917 1HB  GLN A  59       7.172   1.444  -3.243  1.00  0.00           H  
ATOM    918 2HB  GLN A  59       6.281   2.943  -3.464  1.00  0.00           H  
ATOM    919 1HG  GLN A  59       8.348   4.204  -3.619  1.00  0.00           H  
ATOM    920 2HG  GLN A  59       9.293   2.725  -3.289  1.00  0.00           H  
ATOM    921 1HE2 GLN A  59       9.097   3.502  -6.986  1.00  0.00           H  
ATOM    922 2HE2 GLN A  59       9.492   4.463  -5.600  1.00  0.00           H  
ATOM    923  N   ARG A  60       5.529   1.067  -0.876  1.00  0.00           N  
ATOM    924  CA  ARG A  60       4.232   0.586  -0.416  1.00  0.00           C  
ATOM    925  C   ARG A  60       3.998   0.942   1.045  1.00  0.00           C  
ATOM    926  O   ARG A  60       2.909   1.376   1.423  1.00  0.00           O  
ATOM    927  CB  ARG A  60       4.128  -0.922  -0.590  1.00  0.00           C  
ATOM    928  CG  ARG A  60       4.084  -1.398  -2.033  1.00  0.00           C  
ATOM    929  CD  ARG A  60       2.740  -1.203  -2.635  1.00  0.00           C  
ATOM    930  NE  ARG A  60       2.687  -1.678  -4.008  1.00  0.00           N  
ATOM    931  CZ  ARG A  60       2.891  -0.907  -5.093  1.00  0.00           C  
ATOM    932  NH1 ARG A  60       3.160   0.372  -4.949  1.00  0.00           N  
ATOM    933  NH2 ARG A  60       2.820  -1.435  -6.303  1.00  0.00           N  
ATOM    934  H   ARG A  60       6.234   0.398  -1.149  1.00  0.00           H  
ATOM    935  HA  ARG A  60       3.454   1.059  -1.016  1.00  0.00           H  
ATOM    936 1HB  ARG A  60       4.979  -1.403  -0.110  1.00  0.00           H  
ATOM    937 2HB  ARG A  60       3.226  -1.284  -0.095  1.00  0.00           H  
ATOM    938 1HG  ARG A  60       4.809  -0.837  -2.623  1.00  0.00           H  
ATOM    939 2HG  ARG A  60       4.327  -2.461  -2.073  1.00  0.00           H  
ATOM    940 1HD  ARG A  60       1.999  -1.752  -2.055  1.00  0.00           H  
ATOM    941 2HD  ARG A  60       2.491  -0.143  -2.631  1.00  0.00           H  
ATOM    942  HE  ARG A  60       2.482  -2.657  -4.159  1.00  0.00           H  
ATOM    943 1HH1 ARG A  60       3.214   0.776  -4.025  1.00  0.00           H  
ATOM    944 2HH1 ARG A  60       3.313   0.951  -5.762  1.00  0.00           H  
ATOM    945 1HH2 ARG A  60       2.613  -2.418  -6.413  1.00  0.00           H  
ATOM    946 2HH2 ARG A  60       2.973  -0.857  -7.115  1.00  0.00           H  
ATOM    947  N   PHE A  61       5.026   0.757   1.867  1.00  0.00           N  
ATOM    948  CA  PHE A  61       4.956   1.120   3.276  1.00  0.00           C  
ATOM    949  C   PHE A  61       4.613   2.594   3.450  1.00  0.00           C  
ATOM    950  O   PHE A  61       3.712   2.946   4.211  1.00  0.00           O  
ATOM    951  CB  PHE A  61       6.283   0.814   3.972  1.00  0.00           C  
ATOM    952  CG  PHE A  61       6.333   1.262   5.405  1.00  0.00           C  
ATOM    953  CD1 PHE A  61       5.850   0.447   6.419  1.00  0.00           C  
ATOM    954  CD2 PHE A  61       6.862   2.498   5.744  1.00  0.00           C  
ATOM    955  CE1 PHE A  61       5.895   0.858   7.737  1.00  0.00           C  
ATOM    956  CE2 PHE A  61       6.910   2.911   7.061  1.00  0.00           C  
ATOM    957  CZ  PHE A  61       6.425   2.089   8.059  1.00  0.00           C  
ATOM    958  H   PHE A  61       5.878   0.353   1.504  1.00  0.00           H  
ATOM    959  HA  PHE A  61       4.170   0.529   3.748  1.00  0.00           H  
ATOM    960 1HB  PHE A  61       6.470  -0.258   3.944  1.00  0.00           H  
ATOM    961 2HB  PHE A  61       7.096   1.302   3.436  1.00  0.00           H  
ATOM    962  HD1 PHE A  61       5.432  -0.528   6.164  1.00  0.00           H  
ATOM    963  HD2 PHE A  61       7.244   3.147   4.955  1.00  0.00           H  
ATOM    964  HE1 PHE A  61       5.512   0.207   8.523  1.00  0.00           H  
ATOM    965  HE2 PHE A  61       7.328   3.885   7.313  1.00  0.00           H  
ATOM    966  HZ  PHE A  61       6.460   2.414   9.098  1.00  0.00           H  
ATOM    967  N   THR A  62       5.337   3.452   2.738  1.00  0.00           N  
ATOM    968  CA  THR A  62       5.129   4.891   2.833  1.00  0.00           C  
ATOM    969  C   THR A  62       3.724   5.276   2.390  1.00  0.00           C  
ATOM    970  O   THR A  62       3.053   6.075   3.045  1.00  0.00           O  
ATOM    971  CB  THR A  62       6.165   5.657   1.990  1.00  0.00           C  
ATOM    972  OG1 THR A  62       7.483   5.381   2.481  1.00  0.00           O  
ATOM    973  CG2 THR A  62       5.906   7.154   2.058  1.00  0.00           C  
ATOM    974  H   THR A  62       6.049   3.098   2.116  1.00  0.00           H  
ATOM    975  HA  THR A  62       5.247   5.190   3.875  1.00  0.00           H  
ATOM    976  HB  THR A  62       6.103   5.330   0.952  1.00  0.00           H  
ATOM    977  HG1 THR A  62       7.777   4.531   2.146  1.00  0.00           H  
ATOM    978 1HG2 THR A  62       6.648   7.680   1.456  1.00  0.00           H  
ATOM    979 2HG2 THR A  62       4.909   7.369   1.675  1.00  0.00           H  
ATOM    980 3HG2 THR A  62       5.976   7.489   3.092  1.00  0.00           H  
ATOM    981  N   GLN A  63       3.283   4.704   1.276  1.00  0.00           N  
ATOM    982  CA  GLN A  63       1.973   5.019   0.719  1.00  0.00           C  
ATOM    983  C   GLN A  63       0.867   4.764   1.735  1.00  0.00           C  
ATOM    984  O   GLN A  63       0.017   5.623   1.971  1.00  0.00           O  
ATOM    985  CB  GLN A  63       1.718   4.199  -0.548  1.00  0.00           C  
ATOM    986  CG  GLN A  63       2.515   4.657  -1.758  1.00  0.00           C  
ATOM    987  CD  GLN A  63       2.453   3.664  -2.902  1.00  0.00           C  
ATOM    988  OE1 GLN A  63       2.747   2.477  -2.730  1.00  0.00           O  
ATOM    989  NE2 GLN A  63       2.070   4.142  -4.080  1.00  0.00           N  
ATOM    990  H   GLN A  63       3.871   4.033   0.802  1.00  0.00           H  
ATOM    991  HA  GLN A  63       1.953   6.077   0.459  1.00  0.00           H  
ATOM    992 1HB  GLN A  63       1.963   3.153  -0.360  1.00  0.00           H  
ATOM    993 2HB  GLN A  63       0.660   4.246  -0.805  1.00  0.00           H  
ATOM    994 1HG  GLN A  63       2.111   5.607  -2.107  1.00  0.00           H  
ATOM    995 2HG  GLN A  63       3.558   4.779  -1.467  1.00  0.00           H  
ATOM    996 1HE2 GLN A  63       2.010   3.534  -4.873  1.00  0.00           H  
ATOM    997 2HE2 GLN A  63       1.840   5.111  -4.176  1.00  0.00           H  
ATOM    998  N   VAL A  64       0.882   3.579   2.334  1.00  0.00           N  
ATOM    999  CA  VAL A  64      -0.141   3.193   3.298  1.00  0.00           C  
ATOM   1000  C   VAL A  64      -0.112   4.094   4.524  1.00  0.00           C  
ATOM   1001  O   VAL A  64      -1.154   4.543   5.003  1.00  0.00           O  
ATOM   1002  CB  VAL A  64       0.062   1.730   3.736  1.00  0.00           C  
ATOM   1003  CG1 VAL A  64      -0.879   1.381   4.879  1.00  0.00           C  
ATOM   1004  CG2 VAL A  64      -0.159   0.800   2.552  1.00  0.00           C  
ATOM   1005  H   VAL A  64       1.624   2.928   2.116  1.00  0.00           H  
ATOM   1006  HA  VAL A  64      -1.119   3.306   2.828  1.00  0.00           H  
ATOM   1007  HB  VAL A  64       1.079   1.610   4.108  1.00  0.00           H  
ATOM   1008 1HG1 VAL A  64      -0.722   0.344   5.176  1.00  0.00           H  
ATOM   1009 2HG1 VAL A  64      -0.679   2.035   5.728  1.00  0.00           H  
ATOM   1010 3HG1 VAL A  64      -1.911   1.512   4.554  1.00  0.00           H  
ATOM   1011 1HG2 VAL A  64      -0.013  -0.232   2.869  1.00  0.00           H  
ATOM   1012 2HG2 VAL A  64      -1.174   0.925   2.176  1.00  0.00           H  
ATOM   1013 3HG2 VAL A  64       0.553   1.041   1.762  1.00  0.00           H  
ATOM   1014  N   SER A  65       1.088   4.358   5.031  1.00  0.00           N  
ATOM   1015  CA  SER A  65       1.252   5.160   6.236  1.00  0.00           C  
ATOM   1016  C   SER A  65       0.794   6.596   6.010  1.00  0.00           C  
ATOM   1017  O   SER A  65       0.096   7.173   6.842  1.00  0.00           O  
ATOM   1018  CB  SER A  65       2.702   5.145   6.678  1.00  0.00           C  
ATOM   1019  OG  SER A  65       3.100   3.855   7.052  1.00  0.00           O  
ATOM   1020  H   SER A  65       1.908   3.992   4.568  1.00  0.00           H  
ATOM   1021  HA  SER A  65       0.639   4.726   7.027  1.00  0.00           H  
ATOM   1022 1HB  SER A  65       3.334   5.503   5.865  1.00  0.00           H  
ATOM   1023 2HB  SER A  65       2.833   5.827   7.518  1.00  0.00           H  
ATOM   1024  HG  SER A  65       3.289   3.389   6.233  1.00  0.00           H  
ATOM   1025  N   ASP A  66       1.190   7.167   4.877  1.00  0.00           N  
ATOM   1026  CA  ASP A  66       0.865   8.552   4.562  1.00  0.00           C  
ATOM   1027  C   ASP A  66      -0.642   8.759   4.483  1.00  0.00           C  
ATOM   1028  O   ASP A  66      -1.177   9.717   5.044  1.00  0.00           O  
ATOM   1029  CB  ASP A  66       1.514   8.968   3.239  1.00  0.00           C  
ATOM   1030  CG  ASP A  66       3.013   9.205   3.364  1.00  0.00           C  
ATOM   1031  OD1 ASP A  66       3.487   9.315   4.469  1.00  0.00           O  
ATOM   1032  OD2 ASP A  66       3.669   9.275   2.352  1.00  0.00           O  
ATOM   1033  H   ASP A  66       1.730   6.626   4.217  1.00  0.00           H  
ATOM   1034  HA  ASP A  66       1.257   9.188   5.357  1.00  0.00           H  
ATOM   1035 1HB  ASP A  66       1.344   8.193   2.491  1.00  0.00           H  
ATOM   1036 2HB  ASP A  66       1.045   9.882   2.876  1.00  0.00           H  
ATOM   1037  N   GLU A  67      -1.323   7.856   3.786  1.00  0.00           N  
ATOM   1038  CA  GLU A  67      -2.768   7.950   3.615  1.00  0.00           C  
ATOM   1039  C   GLU A  67      -3.495   7.679   4.924  1.00  0.00           C  
ATOM   1040  O   GLU A  67      -4.506   8.314   5.228  1.00  0.00           O  
ATOM   1041  CB  GLU A  67      -3.244   6.967   2.543  1.00  0.00           C  
ATOM   1042  CG  GLU A  67      -2.925   7.389   1.116  1.00  0.00           C  
ATOM   1043  CD  GLU A  67      -3.763   8.545   0.647  1.00  0.00           C  
ATOM   1044  OE1 GLU A  67      -4.703   8.887   1.324  1.00  0.00           O  
ATOM   1045  OE2 GLU A  67      -3.463   9.088  -0.390  1.00  0.00           O  
ATOM   1046  H   GLU A  67      -0.827   7.084   3.364  1.00  0.00           H  
ATOM   1047  HA  GLU A  67      -3.013   8.963   3.294  1.00  0.00           H  
ATOM   1048 1HB  GLU A  67      -2.786   5.992   2.714  1.00  0.00           H  
ATOM   1049 2HB  GLU A  67      -4.324   6.839   2.621  1.00  0.00           H  
ATOM   1050 1HG  GLU A  67      -1.874   7.670   1.058  1.00  0.00           H  
ATOM   1051 2HG  GLU A  67      -3.082   6.539   0.453  1.00  0.00           H  
ATOM   1052  N   LEU A  68      -2.978   6.731   5.699  1.00  0.00           N  
ATOM   1053  CA  LEU A  68      -3.539   6.418   7.008  1.00  0.00           C  
ATOM   1054  C   LEU A  68      -3.693   7.675   7.855  1.00  0.00           C  
ATOM   1055  O   LEU A  68      -4.761   7.935   8.408  1.00  0.00           O  
ATOM   1056  CB  LEU A  68      -2.647   5.407   7.739  1.00  0.00           C  
ATOM   1057  CG  LEU A  68      -3.007   5.141   9.207  1.00  0.00           C  
ATOM   1058  CD1 LEU A  68      -4.443   4.644   9.295  1.00  0.00           C  
ATOM   1059  CD2 LEU A  68      -2.039   4.123   9.791  1.00  0.00           C  
ATOM   1060  H   LEU A  68      -2.174   6.214   5.371  1.00  0.00           H  
ATOM   1061  HA  LEU A  68      -4.524   5.976   6.865  1.00  0.00           H  
ATOM   1062 1HB  LEU A  68      -2.693   4.457   7.210  1.00  0.00           H  
ATOM   1063 2HB  LEU A  68      -1.618   5.766   7.710  1.00  0.00           H  
ATOM   1064  HG  LEU A  68      -2.941   6.071   9.772  1.00  0.00           H  
ATOM   1065 1HD1 LEU A  68      -4.699   4.455  10.338  1.00  0.00           H  
ATOM   1066 2HD1 LEU A  68      -5.116   5.399   8.889  1.00  0.00           H  
ATOM   1067 3HD1 LEU A  68      -4.545   3.722   8.725  1.00  0.00           H  
ATOM   1068 1HD2 LEU A  68      -2.294   3.935  10.834  1.00  0.00           H  
ATOM   1069 2HD2 LEU A  68      -2.105   3.193   9.227  1.00  0.00           H  
ATOM   1070 3HD2 LEU A  68      -1.022   4.512   9.731  1.00  0.00           H  
ATOM   1071  N   PHE A  69      -2.619   8.452   7.954  1.00  0.00           N  
ATOM   1072  CA  PHE A  69      -2.590   9.612   8.836  1.00  0.00           C  
ATOM   1073  C   PHE A  69      -2.890  10.893   8.069  1.00  0.00           C  
ATOM   1074  O   PHE A  69      -2.678  11.996   8.578  1.00  0.00           O  
ATOM   1075  CB  PHE A  69      -1.227   9.729   9.521  1.00  0.00           C  
ATOM   1076  CG  PHE A  69      -0.943   8.623  10.497  1.00  0.00           C  
ATOM   1077  CD1 PHE A  69      -0.073   7.594  10.167  1.00  0.00           C  
ATOM   1078  CD2 PHE A  69      -1.545   8.608  11.746  1.00  0.00           C  
ATOM   1079  CE1 PHE A  69       0.189   6.576  11.064  1.00  0.00           C  
ATOM   1080  CE2 PHE A  69      -1.284   7.592  12.645  1.00  0.00           C  
ATOM   1081  CZ  PHE A  69      -0.416   6.575  12.303  1.00  0.00           C  
ATOM   1082  H   PHE A  69      -1.801   8.232   7.403  1.00  0.00           H  
ATOM   1083  HA  PHE A  69      -3.357   9.483   9.601  1.00  0.00           H  
ATOM   1084 1HB  PHE A  69      -0.440   9.728   8.768  1.00  0.00           H  
ATOM   1085 2HB  PHE A  69      -1.169  10.676  10.055  1.00  0.00           H  
ATOM   1086  HD1 PHE A  69       0.406   7.595   9.188  1.00  0.00           H  
ATOM   1087  HD2 PHE A  69      -2.231   9.411  12.016  1.00  0.00           H  
ATOM   1088  HE1 PHE A  69       0.875   5.774  10.792  1.00  0.00           H  
ATOM   1089  HE2 PHE A  69      -1.763   7.593  13.624  1.00  0.00           H  
ATOM   1090  HZ  PHE A  69      -0.210   5.772  13.010  1.00  0.00           H  
ATOM   1091  N   GLN A  70      -3.383  10.744   6.846  1.00  0.00           N  
ATOM   1092  CA  GLN A  70      -3.584  11.881   5.955  1.00  0.00           C  
ATOM   1093  C   GLN A  70      -4.613  12.850   6.524  1.00  0.00           C  
ATOM   1094  O   GLN A  70      -4.496  14.064   6.353  1.00  0.00           O  
ATOM   1095  CB  GLN A  70      -4.025  11.405   4.568  1.00  0.00           C  
ATOM   1096  CG  GLN A  70      -4.161  12.516   3.542  1.00  0.00           C  
ATOM   1097  CD  GLN A  70      -2.838  13.200   3.252  1.00  0.00           C  
ATOM   1098  OE1 GLN A  70      -1.832  12.543   2.970  1.00  0.00           O  
ATOM   1099  NE2 GLN A  70      -2.832  14.527   3.319  1.00  0.00           N  
ATOM   1100  H   GLN A  70      -3.626   9.818   6.523  1.00  0.00           H  
ATOM   1101  HA  GLN A  70      -2.639  12.414   5.857  1.00  0.00           H  
ATOM   1102 1HB  GLN A  70      -3.306  10.680   4.187  1.00  0.00           H  
ATOM   1103 2HB  GLN A  70      -4.988  10.899   4.646  1.00  0.00           H  
ATOM   1104 1HG  GLN A  70      -4.539  12.093   2.611  1.00  0.00           H  
ATOM   1105 2HG  GLN A  70      -4.856  13.265   3.922  1.00  0.00           H  
ATOM   1106 1HE2 GLN A  70      -1.988  15.033   3.137  1.00  0.00           H  
ATOM   1107 2HE2 GLN A  70      -3.670  15.020   3.551  1.00  0.00           H  
ATOM   1108  N   GLY A  71      -5.620  12.308   7.201  1.00  0.00           N  
ATOM   1109  CA  GLY A  71      -6.748  13.104   7.665  1.00  0.00           C  
ATOM   1110  C   GLY A  71      -6.653  13.376   9.161  1.00  0.00           C  
ATOM   1111  O   GLY A  71      -7.647  13.702   9.807  1.00  0.00           O  
ATOM   1112  H   GLY A  71      -5.602  11.317   7.399  1.00  0.00           H  
ATOM   1113 1HA  GLY A  71      -6.775  14.049   7.122  1.00  0.00           H  
ATOM   1114 2HA  GLY A  71      -7.678  12.581   7.446  1.00  0.00           H  
ATOM   1115  N   GLY A  72      -5.449  13.237   9.707  1.00  0.00           N  
ATOM   1116  CA  GLY A  72      -5.198  13.572  11.104  1.00  0.00           C  
ATOM   1117  C   GLY A  72      -4.928  12.319  11.930  1.00  0.00           C  
ATOM   1118  O   GLY A  72      -5.615  11.309  11.784  1.00  0.00           O  
ATOM   1119  H   GLY A  72      -4.688  12.891   9.139  1.00  0.00           H  
ATOM   1120 1HA  GLY A  72      -4.343  14.246  11.168  1.00  0.00           H  
ATOM   1121 2HA  GLY A  72      -6.057  14.103  11.511  1.00  0.00           H  
ATOM   1122  N   PRO A  73      -3.925  12.395  12.798  1.00  0.00           N  
ATOM   1123  CA  PRO A  73      -3.493  11.236  13.572  1.00  0.00           C  
ATOM   1124  C   PRO A  73      -4.326  11.080  14.838  1.00  0.00           C  
ATOM   1125  O   PRO A  73      -4.904  12.045  15.337  1.00  0.00           O  
ATOM   1126  CB  PRO A  73      -2.031  11.561  13.894  1.00  0.00           C  
ATOM   1127  CG  PRO A  73      -2.009  13.045  14.038  1.00  0.00           C  
ATOM   1128  CD  PRO A  73      -2.971  13.536  12.989  1.00  0.00           C  
ATOM   1129  HA  PRO A  73      -3.567  10.335  12.945  1.00  0.00           H  
ATOM   1130 1HB  PRO A  73      -1.723  11.039  14.812  1.00  0.00           H  
ATOM   1131 2HB  PRO A  73      -1.378  11.201  13.085  1.00  0.00           H  
ATOM   1132 1HG  PRO A  73      -2.310  13.332  15.056  1.00  0.00           H  
ATOM   1133 2HG  PRO A  73      -0.988  13.426  13.888  1.00  0.00           H  
ATOM   1134 1HD  PRO A  73      -3.493  14.431  13.359  1.00  0.00           H  
ATOM   1135 2HD  PRO A  73      -2.420  13.764  12.064  1.00  0.00           H  
ATOM   1136  N   ASN A  74      -4.384   9.856  15.354  1.00  0.00           N  
ATOM   1137  CA  ASN A  74      -4.863   9.619  16.710  1.00  0.00           C  
ATOM   1138  C   ASN A  74      -4.291   8.328  17.278  1.00  0.00           C  
ATOM   1139  O   ASN A  74      -3.612   7.577  16.580  1.00  0.00           O  
ATOM   1140  CB  ASN A  74      -6.380   9.591  16.743  1.00  0.00           C  
ATOM   1141  CG  ASN A  74      -6.956   8.490  15.897  1.00  0.00           C  
ATOM   1142  OD1 ASN A  74      -6.516   7.337  15.971  1.00  0.00           O  
ATOM   1143  ND2 ASN A  74      -7.933   8.823  15.092  1.00  0.00           N  
ATOM   1144  H   ASN A  74      -4.088   9.070  14.793  1.00  0.00           H  
ATOM   1145  HA  ASN A  74      -4.518  10.435  17.347  1.00  0.00           H  
ATOM   1146 1HB  ASN A  74      -6.719   9.458  17.772  1.00  0.00           H  
ATOM   1147 2HB  ASN A  74      -6.770  10.546  16.391  1.00  0.00           H  
ATOM   1148 1HD2 ASN A  74      -8.355   8.132  14.505  1.00  0.00           H  
ATOM   1149 2HD2 ASN A  74      -8.258   9.768  15.064  1.00  0.00           H  
ATOM   1150  N   TRP A  75      -4.571   8.074  18.553  1.00  0.00           N  
ATOM   1151  CA  TRP A  75      -3.940   6.971  19.271  1.00  0.00           C  
ATOM   1152  C   TRP A  75      -4.278   5.631  18.629  1.00  0.00           C  
ATOM   1153  O   TRP A  75      -3.430   4.743  18.540  1.00  0.00           O  
ATOM   1154  CB  TRP A  75      -4.383   6.965  20.735  1.00  0.00           C  
ATOM   1155  CG  TRP A  75      -3.953   8.183  21.496  1.00  0.00           C  
ATOM   1156  CD1 TRP A  75      -4.764   9.138  22.031  1.00  0.00           C  
ATOM   1157  CD2 TRP A  75      -2.598   8.584  21.812  1.00  0.00           C  
ATOM   1158  NE1 TRP A  75      -4.011  10.103  22.654  1.00  0.00           N  
ATOM   1159  CE2 TRP A  75      -2.684   9.779  22.532  1.00  0.00           C  
ATOM   1160  CE3 TRP A  75      -1.338   8.032  21.547  1.00  0.00           C  
ATOM   1161  CZ2 TRP A  75      -1.556  10.440  22.992  1.00  0.00           C  
ATOM   1162  CZ3 TRP A  75      -0.207   8.695  22.010  1.00  0.00           C  
ATOM   1163  CH2 TRP A  75      -0.315   9.868  22.714  1.00  0.00           C  
ATOM   1164  H   TRP A  75      -5.237   8.659  19.037  1.00  0.00           H  
ATOM   1165  HA  TRP A  75      -2.859   7.108  19.232  1.00  0.00           H  
ATOM   1166 1HB  TRP A  75      -5.469   6.895  20.787  1.00  0.00           H  
ATOM   1167 2HB  TRP A  75      -3.974   6.087  21.235  1.00  0.00           H  
ATOM   1168  HD1 TRP A  75      -5.851   9.137  21.972  1.00  0.00           H  
ATOM   1169  HE1 TRP A  75      -4.374  10.918  23.126  1.00  0.00           H  
ATOM   1170  HE3 TRP A  75      -1.247   7.100  20.991  1.00  0.00           H  
ATOM   1171  HZ2 TRP A  75      -1.621  11.373  23.553  1.00  0.00           H  
ATOM   1172  HZ3 TRP A  75       0.769   8.260  21.799  1.00  0.00           H  
ATOM   1173  HH2 TRP A  75       0.592  10.362  23.063  1.00  0.00           H  
ATOM   1174  N   GLY A  76      -5.523   5.492  18.183  1.00  0.00           N  
ATOM   1175  CA  GLY A  76      -5.973   4.264  17.539  1.00  0.00           C  
ATOM   1176  C   GLY A  76      -5.223   4.019  16.236  1.00  0.00           C  
ATOM   1177  O   GLY A  76      -4.819   2.893  15.944  1.00  0.00           O  
ATOM   1178  H   GLY A  76      -6.174   6.256  18.294  1.00  0.00           H  
ATOM   1179 1HA  GLY A  76      -5.820   3.422  18.215  1.00  0.00           H  
ATOM   1180 2HA  GLY A  76      -7.042   4.327  17.342  1.00  0.00           H  
ATOM   1181  N   ARG A  77      -5.039   5.078  15.457  1.00  0.00           N  
ATOM   1182  CA  ARG A  77      -4.342   4.980  14.181  1.00  0.00           C  
ATOM   1183  C   ARG A  77      -2.857   4.702  14.383  1.00  0.00           C  
ATOM   1184  O   ARG A  77      -2.218   4.056  13.554  1.00  0.00           O  
ATOM   1185  CB  ARG A  77      -4.511   6.263  13.380  1.00  0.00           C  
ATOM   1186  CG  ARG A  77      -5.914   6.502  12.844  1.00  0.00           C  
ATOM   1187  CD  ARG A  77      -5.943   7.613  11.859  1.00  0.00           C  
ATOM   1188  NE  ARG A  77      -7.294   7.897  11.402  1.00  0.00           N  
ATOM   1189  CZ  ARG A  77      -7.616   8.864  10.521  1.00  0.00           C  
ATOM   1190  NH1 ARG A  77      -6.676   9.630  10.013  1.00  0.00           N  
ATOM   1191  NH2 ARG A  77      -8.877   9.043  10.168  1.00  0.00           N  
ATOM   1192  H   ARG A  77      -5.391   5.976  15.757  1.00  0.00           H  
ATOM   1193  HA  ARG A  77      -4.775   4.156  13.613  1.00  0.00           H  
ATOM   1194 1HB  ARG A  77      -4.245   7.117  14.001  1.00  0.00           H  
ATOM   1195 2HB  ARG A  77      -3.830   6.252  12.529  1.00  0.00           H  
ATOM   1196 1HG  ARG A  77      -6.275   5.598  12.353  1.00  0.00           H  
ATOM   1197 2HG  ARG A  77      -6.579   6.758  13.670  1.00  0.00           H  
ATOM   1198 1HD  ARG A  77      -5.542   8.517  12.317  1.00  0.00           H  
ATOM   1199 2HD  ARG A  77      -5.339   7.347  10.993  1.00  0.00           H  
ATOM   1200  HE  ARG A  77      -8.044   7.328  11.770  1.00  0.00           H  
ATOM   1201 1HH1 ARG A  77      -5.712   9.494  10.283  1.00  0.00           H  
ATOM   1202 2HH1 ARG A  77      -6.918  10.355   9.353  1.00  0.00           H  
ATOM   1203 1HH2 ARG A  77      -9.600   8.454  10.558  1.00  0.00           H  
ATOM   1204 2HH2 ARG A  77      -9.118   9.768   9.508  1.00  0.00           H  
ATOM   1205  N   LEU A  78      -2.315   5.193  15.492  1.00  0.00           N  
ATOM   1206  CA  LEU A  78      -0.940   4.895  15.870  1.00  0.00           C  
ATOM   1207  C   LEU A  78      -0.757   3.408  16.151  1.00  0.00           C  
ATOM   1208  O   LEU A  78       0.241   2.809  15.749  1.00  0.00           O  
ATOM   1209  CB  LEU A  78      -0.543   5.709  17.107  1.00  0.00           C  
ATOM   1210  CG  LEU A  78      -0.396   7.221  16.890  1.00  0.00           C  
ATOM   1211  CD1 LEU A  78      -0.161   7.907  18.229  1.00  0.00           C  
ATOM   1212  CD2 LEU A  78       0.754   7.487  15.930  1.00  0.00           C  
ATOM   1213  H   LEU A  78      -2.871   5.789  16.088  1.00  0.00           H  
ATOM   1214  HA  LEU A  78      -0.286   5.172  15.043  1.00  0.00           H  
ATOM   1215 1HB  LEU A  78      -1.295   5.557  17.880  1.00  0.00           H  
ATOM   1216 2HB  LEU A  78       0.411   5.334  17.479  1.00  0.00           H  
ATOM   1217  HG  LEU A  78      -1.320   7.619  16.469  1.00  0.00           H  
ATOM   1218 1HD1 LEU A  78      -0.057   8.981  18.075  1.00  0.00           H  
ATOM   1219 2HD1 LEU A  78      -1.007   7.716  18.889  1.00  0.00           H  
ATOM   1220 3HD1 LEU A  78       0.749   7.516  18.683  1.00  0.00           H  
ATOM   1221 1HD2 LEU A  78       0.857   8.561  15.775  1.00  0.00           H  
ATOM   1222 2HD2 LEU A  78       1.678   7.090  16.351  1.00  0.00           H  
ATOM   1223 3HD2 LEU A  78       0.551   7.000  14.976  1.00  0.00           H  
ATOM   1224  N   VAL A  79      -1.727   2.818  16.843  1.00  0.00           N  
ATOM   1225  CA  VAL A  79      -1.734   1.379  17.077  1.00  0.00           C  
ATOM   1226  C   VAL A  79      -1.804   0.608  15.765  1.00  0.00           C  
ATOM   1227  O   VAL A  79      -1.052  -0.342  15.551  1.00  0.00           O  
ATOM   1228  CB  VAL A  79      -2.931   0.988  17.964  1.00  0.00           C  
ATOM   1229  CG1 VAL A  79      -3.074  -0.526  18.028  1.00  0.00           C  
ATOM   1230  CG2 VAL A  79      -2.757   1.573  19.357  1.00  0.00           C  
ATOM   1231  H   VAL A  79      -2.478   3.380  17.215  1.00  0.00           H  
ATOM   1232  HA  VAL A  79      -0.812   1.108  17.593  1.00  0.00           H  
ATOM   1233  HB  VAL A  79      -3.845   1.378  17.517  1.00  0.00           H  
ATOM   1234 1HG1 VAL A  79      -3.925  -0.784  18.659  1.00  0.00           H  
ATOM   1235 2HG1 VAL A  79      -3.234  -0.919  17.025  1.00  0.00           H  
ATOM   1236 3HG1 VAL A  79      -2.167  -0.959  18.449  1.00  0.00           H  
ATOM   1237 1HG2 VAL A  79      -3.607   1.293  19.978  1.00  0.00           H  
ATOM   1238 2HG2 VAL A  79      -1.839   1.187  19.801  1.00  0.00           H  
ATOM   1239 3HG2 VAL A  79      -2.699   2.660  19.290  1.00  0.00           H  
ATOM   1240  N   ALA A  80      -2.713   1.022  14.889  1.00  0.00           N  
ATOM   1241  CA  ALA A  80      -2.836   0.416  13.568  1.00  0.00           C  
ATOM   1242  C   ALA A  80      -1.530   0.515  12.792  1.00  0.00           C  
ATOM   1243  O   ALA A  80      -1.143  -0.416  12.086  1.00  0.00           O  
ATOM   1244  CB  ALA A  80      -3.965   1.072  12.787  1.00  0.00           C  
ATOM   1245  H   ALA A  80      -3.334   1.776  15.144  1.00  0.00           H  
ATOM   1246  HA  ALA A  80      -3.071  -0.640  13.700  1.00  0.00           H  
ATOM   1247 1HB  ALA A  80      -4.044   0.609  11.803  1.00  0.00           H  
ATOM   1248 2HB  ALA A  80      -4.904   0.942  13.326  1.00  0.00           H  
ATOM   1249 3HB  ALA A  80      -3.758   2.135  12.672  1.00  0.00           H  
ATOM   1250  N   PHE A  81      -0.853   1.652  12.927  1.00  0.00           N  
ATOM   1251  CA  PHE A  81       0.448   1.846  12.298  1.00  0.00           C  
ATOM   1252  C   PHE A  81       1.443   0.784  12.748  1.00  0.00           C  
ATOM   1253  O   PHE A  81       2.104   0.151  11.925  1.00  0.00           O  
ATOM   1254  CB  PHE A  81       0.997   3.236  12.624  1.00  0.00           C  
ATOM   1255  CG  PHE A  81       2.394   3.469  12.123  1.00  0.00           C  
ATOM   1256  CD1 PHE A  81       2.645   3.608  10.766  1.00  0.00           C  
ATOM   1257  CD2 PHE A  81       3.459   3.549  13.007  1.00  0.00           C  
ATOM   1258  CE1 PHE A  81       3.930   3.822  10.304  1.00  0.00           C  
ATOM   1259  CE2 PHE A  81       4.744   3.765  12.548  1.00  0.00           C  
ATOM   1260  CZ  PHE A  81       4.979   3.901  11.195  1.00  0.00           C  
ATOM   1261  H   PHE A  81      -1.249   2.399  13.479  1.00  0.00           H  
ATOM   1262  HA  PHE A  81       0.327   1.757  11.217  1.00  0.00           H  
ATOM   1263 1HB  PHE A  81       0.348   3.995  12.188  1.00  0.00           H  
ATOM   1264 2HB  PHE A  81       0.993   3.385  13.703  1.00  0.00           H  
ATOM   1265  HD1 PHE A  81       1.815   3.547  10.062  1.00  0.00           H  
ATOM   1266  HD2 PHE A  81       3.273   3.441  14.076  1.00  0.00           H  
ATOM   1267  HE1 PHE A  81       4.113   3.929   9.235  1.00  0.00           H  
ATOM   1268  HE2 PHE A  81       5.572   3.826  13.253  1.00  0.00           H  
ATOM   1269  HZ  PHE A  81       5.992   4.069  10.831  1.00  0.00           H  
ATOM   1270  N   PHE A  82       1.542   0.591  14.059  1.00  0.00           N  
ATOM   1271  CA  PHE A  82       2.484  -0.368  14.623  1.00  0.00           C  
ATOM   1272  C   PHE A  82       2.132  -1.792  14.214  1.00  0.00           C  
ATOM   1273  O   PHE A  82       3.010  -2.586  13.878  1.00  0.00           O  
ATOM   1274  CB  PHE A  82       2.506  -0.261  16.149  1.00  0.00           C  
ATOM   1275  CG  PHE A  82       3.450   0.785  16.670  1.00  0.00           C  
ATOM   1276  CD1 PHE A  82       2.974   2.012  17.109  1.00  0.00           C  
ATOM   1277  CD2 PHE A  82       4.815   0.546  16.720  1.00  0.00           C  
ATOM   1278  CE1 PHE A  82       3.841   2.975  17.589  1.00  0.00           C  
ATOM   1279  CE2 PHE A  82       5.684   1.507  17.200  1.00  0.00           C  
ATOM   1280  CZ  PHE A  82       5.196   2.723  17.634  1.00  0.00           C  
ATOM   1281  H   PHE A  82       0.948   1.121  14.681  1.00  0.00           H  
ATOM   1282  HA  PHE A  82       3.480  -0.139  14.241  1.00  0.00           H  
ATOM   1283 1HB  PHE A  82       1.506  -0.028  16.512  1.00  0.00           H  
ATOM   1284 2HB  PHE A  82       2.793  -1.221  16.576  1.00  0.00           H  
ATOM   1285  HD1 PHE A  82       1.902   2.211  17.075  1.00  0.00           H  
ATOM   1286  HD2 PHE A  82       5.200  -0.414  16.376  1.00  0.00           H  
ATOM   1287  HE1 PHE A  82       3.454   3.934  17.931  1.00  0.00           H  
ATOM   1288  HE2 PHE A  82       6.754   1.306  17.234  1.00  0.00           H  
ATOM   1289  HZ  PHE A  82       5.880   3.482  18.010  1.00  0.00           H  
ATOM   1290  N   VAL A  83       0.843  -2.110  14.246  1.00  0.00           N  
ATOM   1291  CA  VAL A  83       0.375  -3.452  13.918  1.00  0.00           C  
ATOM   1292  C   VAL A  83       0.609  -3.772  12.446  1.00  0.00           C  
ATOM   1293  O   VAL A  83       1.004  -4.884  12.098  1.00  0.00           O  
ATOM   1294  CB  VAL A  83      -1.125  -3.588  14.238  1.00  0.00           C  
ATOM   1295  CG1 VAL A  83      -1.664  -4.910  13.713  1.00  0.00           C  
ATOM   1296  CG2 VAL A  83      -1.347  -3.473  15.738  1.00  0.00           C  
ATOM   1297  H   VAL A  83       0.170  -1.404  14.504  1.00  0.00           H  
ATOM   1298  HA  VAL A  83       0.929  -4.170  14.523  1.00  0.00           H  
ATOM   1299  HB  VAL A  83      -1.670  -2.793  13.727  1.00  0.00           H  
ATOM   1300 1HG1 VAL A  83      -2.726  -4.989  13.948  1.00  0.00           H  
ATOM   1301 2HG1 VAL A  83      -1.528  -4.955  12.633  1.00  0.00           H  
ATOM   1302 3HG1 VAL A  83      -1.128  -5.734  14.183  1.00  0.00           H  
ATOM   1303 1HG2 VAL A  83      -2.410  -3.569  15.957  1.00  0.00           H  
ATOM   1304 2HG2 VAL A  83      -0.798  -4.264  16.249  1.00  0.00           H  
ATOM   1305 3HG2 VAL A  83      -0.992  -2.502  16.085  1.00  0.00           H  
ATOM   1306  N   PHE A  84       0.359  -2.790  11.586  1.00  0.00           N  
ATOM   1307  CA  PHE A  84       0.646  -2.927  10.163  1.00  0.00           C  
ATOM   1308  C   PHE A  84       2.121  -3.226   9.924  1.00  0.00           C  
ATOM   1309  O   PHE A  84       2.466  -4.161   9.202  1.00  0.00           O  
ATOM   1310  CB  PHE A  84       0.251  -1.653   9.413  1.00  0.00           C  
ATOM   1311  CG  PHE A  84       0.728  -1.615   7.990  1.00  0.00           C  
ATOM   1312  CD1 PHE A  84       0.180  -2.460   7.036  1.00  0.00           C  
ATOM   1313  CD2 PHE A  84       1.727  -0.735   7.601  1.00  0.00           C  
ATOM   1314  CE1 PHE A  84       0.619  -2.425   5.726  1.00  0.00           C  
ATOM   1315  CE2 PHE A  84       2.167  -0.698   6.292  1.00  0.00           C  
ATOM   1316  CZ  PHE A  84       1.612  -1.545   5.354  1.00  0.00           C  
ATOM   1317  H   PHE A  84      -0.040  -1.927  11.927  1.00  0.00           H  
ATOM   1318  HA  PHE A  84       0.061  -3.759   9.770  1.00  0.00           H  
ATOM   1319 1HB  PHE A  84      -0.834  -1.555   9.411  1.00  0.00           H  
ATOM   1320 2HB  PHE A  84       0.657  -0.786   9.932  1.00  0.00           H  
ATOM   1321  HD1 PHE A  84      -0.606  -3.155   7.330  1.00  0.00           H  
ATOM   1322  HD2 PHE A  84       2.166  -0.067   8.343  1.00  0.00           H  
ATOM   1323  HE1 PHE A  84       0.179  -3.095   4.987  1.00  0.00           H  
ATOM   1324  HE2 PHE A  84       2.953  -0.001   6.000  1.00  0.00           H  
ATOM   1325  HZ  PHE A  84       1.959  -1.518   4.322  1.00  0.00           H  
ATOM   1326  N   GLY A  85       2.987  -2.425  10.536  1.00  0.00           N  
ATOM   1327  CA  GLY A  85       4.428  -2.603  10.392  1.00  0.00           C  
ATOM   1328  C   GLY A  85       4.860  -3.987  10.857  1.00  0.00           C  
ATOM   1329  O   GLY A  85       5.653  -4.655  10.193  1.00  0.00           O  
ATOM   1330  H   GLY A  85       2.640  -1.674  11.115  1.00  0.00           H  
ATOM   1331 1HA  GLY A  85       4.709  -2.460   9.348  1.00  0.00           H  
ATOM   1332 2HA  GLY A  85       4.948  -1.841  10.971  1.00  0.00           H  
ATOM   1333  N   ALA A  86       4.336  -4.413  12.001  1.00  0.00           N  
ATOM   1334  CA  ALA A  86       4.668  -5.718  12.558  1.00  0.00           C  
ATOM   1335  C   ALA A  86       4.188  -6.843  11.650  1.00  0.00           C  
ATOM   1336  O   ALA A  86       4.911  -7.808  11.407  1.00  0.00           O  
ATOM   1337  CB  ALA A  86       4.069  -5.868  13.949  1.00  0.00           C  
ATOM   1338  H   ALA A  86       3.690  -3.816  12.499  1.00  0.00           H  
ATOM   1339  HA  ALA A  86       5.754  -5.787  12.635  1.00  0.00           H  
ATOM   1340 1HB  ALA A  86       4.326  -6.848  14.352  1.00  0.00           H  
ATOM   1341 2HB  ALA A  86       4.466  -5.091  14.602  1.00  0.00           H  
ATOM   1342 3HB  ALA A  86       2.986  -5.773  13.890  1.00  0.00           H  
ATOM   1343  N   ALA A  87       2.964  -6.711  11.150  1.00  0.00           N  
ATOM   1344  CA  ALA A  87       2.401  -7.694  10.233  1.00  0.00           C  
ATOM   1345  C   ALA A  87       3.199  -7.760   8.938  1.00  0.00           C  
ATOM   1346  O   ALA A  87       3.414  -8.837   8.384  1.00  0.00           O  
ATOM   1347  CB  ALA A  87       0.943  -7.371   9.940  1.00  0.00           C  
ATOM   1348  H   ALA A  87       2.409  -5.908  11.412  1.00  0.00           H  
ATOM   1349  HA  ALA A  87       2.452  -8.672  10.712  1.00  0.00           H  
ATOM   1350 1HB  ALA A  87       0.537  -8.114   9.254  1.00  0.00           H  
ATOM   1351 2HB  ALA A  87       0.373  -7.385  10.869  1.00  0.00           H  
ATOM   1352 3HB  ALA A  87       0.874  -6.383   9.487  1.00  0.00           H  
ATOM   1353  N   LEU A  88       3.637  -6.600   8.458  1.00  0.00           N  
ATOM   1354  CA  LEU A  88       4.468  -6.530   7.263  1.00  0.00           C  
ATOM   1355  C   LEU A  88       5.785  -7.268   7.462  1.00  0.00           C  
ATOM   1356  O   LEU A  88       6.221  -8.024   6.594  1.00  0.00           O  
ATOM   1357  CB  LEU A  88       4.745  -5.067   6.896  1.00  0.00           C  
ATOM   1358  CG  LEU A  88       5.609  -4.846   5.648  1.00  0.00           C  
ATOM   1359  CD1 LEU A  88       4.914  -5.452   4.436  1.00  0.00           C  
ATOM   1360  CD2 LEU A  88       5.849  -3.357   5.453  1.00  0.00           C  
ATOM   1361  H   LEU A  88       3.387  -5.745   8.935  1.00  0.00           H  
ATOM   1362  HA  LEU A  88       3.931  -7.001   6.440  1.00  0.00           H  
ATOM   1363 1HB  LEU A  88       3.794  -4.563   6.734  1.00  0.00           H  
ATOM   1364 2HB  LEU A  88       5.248  -4.587   7.736  1.00  0.00           H  
ATOM   1365  HG  LEU A  88       6.566  -5.355   5.772  1.00  0.00           H  
ATOM   1366 1HD1 LEU A  88       5.528  -5.295   3.548  1.00  0.00           H  
ATOM   1367 2HD1 LEU A  88       4.773  -6.521   4.594  1.00  0.00           H  
ATOM   1368 3HD1 LEU A  88       3.945  -4.974   4.295  1.00  0.00           H  
ATOM   1369 1HD2 LEU A  88       6.463  -3.200   4.565  1.00  0.00           H  
ATOM   1370 2HD2 LEU A  88       4.893  -2.848   5.326  1.00  0.00           H  
ATOM   1371 3HD2 LEU A  88       6.362  -2.953   6.325  1.00  0.00           H  
ATOM   1372  N   CYS A  89       6.413  -7.047   8.612  1.00  0.00           N  
ATOM   1373  CA  CYS A  89       7.673  -7.705   8.936  1.00  0.00           C  
ATOM   1374  C   CYS A  89       7.494  -9.214   9.042  1.00  0.00           C  
ATOM   1375  O   CYS A  89       8.279  -9.982   8.486  1.00  0.00           O  
ATOM   1376  CB  CYS A  89       8.237  -7.170  10.252  1.00  0.00           C  
ATOM   1377  SG  CYS A  89       8.847  -5.470  10.158  1.00  0.00           S  
ATOM   1378  H   CYS A  89       6.008  -6.406   9.279  1.00  0.00           H  
ATOM   1379  HA  CYS A  89       8.388  -7.493   8.141  1.00  0.00           H  
ATOM   1380 1HB  CYS A  89       7.465  -7.209  11.021  1.00  0.00           H  
ATOM   1381 2HB  CYS A  89       9.059  -7.805  10.582  1.00  0.00           H  
ATOM   1382  HG  CYS A  89       9.224  -5.387  11.430  1.00  0.00           H  
ATOM   1383  N   ALA A  90       6.457  -9.633   9.760  1.00  0.00           N  
ATOM   1384  CA  ALA A  90       6.189 -11.051   9.961  1.00  0.00           C  
ATOM   1385  C   ALA A  90       5.945 -11.760   8.635  1.00  0.00           C  
ATOM   1386  O   ALA A  90       6.459 -12.855   8.401  1.00  0.00           O  
ATOM   1387  CB  ALA A  90       4.997 -11.238  10.888  1.00  0.00           C  
ATOM   1388  H   ALA A  90       5.838  -8.952  10.176  1.00  0.00           H  
ATOM   1389  HA  ALA A  90       7.067 -11.498  10.428  1.00  0.00           H  
ATOM   1390 1HB  ALA A  90       4.809 -12.302  11.029  1.00  0.00           H  
ATOM   1391 2HB  ALA A  90       5.210 -10.776  11.852  1.00  0.00           H  
ATOM   1392 3HB  ALA A  90       4.117 -10.770  10.448  1.00  0.00           H  
ATOM   1393  N   GLU A  91       5.157 -11.131   7.769  1.00  0.00           N  
ATOM   1394  CA  GLU A  91       4.831 -11.708   6.471  1.00  0.00           C  
ATOM   1395  C   GLU A  91       6.047 -11.716   5.552  1.00  0.00           C  
ATOM   1396  O   GLU A  91       6.240 -12.650   4.772  1.00  0.00           O  
ATOM   1397  CB  GLU A  91       3.687 -10.932   5.814  1.00  0.00           C  
ATOM   1398  CG  GLU A  91       3.199 -11.524   4.500  1.00  0.00           C  
ATOM   1399  CD  GLU A  91       2.638 -12.910   4.655  1.00  0.00           C  
ATOM   1400  OE1 GLU A  91       2.690 -13.433   5.742  1.00  0.00           O  
ATOM   1401  OE2 GLU A  91       2.157 -13.447   3.685  1.00  0.00           O  
ATOM   1402  H   GLU A  91       4.775 -10.229   8.017  1.00  0.00           H  
ATOM   1403  HA  GLU A  91       4.511 -12.739   6.621  1.00  0.00           H  
ATOM   1404 1HB  GLU A  91       2.839 -10.887   6.497  1.00  0.00           H  
ATOM   1405 2HB  GLU A  91       4.006  -9.907   5.622  1.00  0.00           H  
ATOM   1406 1HG  GLU A  91       2.426 -10.876   4.087  1.00  0.00           H  
ATOM   1407 2HG  GLU A  91       4.028 -11.549   3.795  1.00  0.00           H  
ATOM   1408  N   SER A  92       6.863 -10.672   5.648  1.00  0.00           N  
ATOM   1409  CA  SER A  92       8.112 -10.604   4.900  1.00  0.00           C  
ATOM   1410  C   SER A  92       9.016 -11.786   5.228  1.00  0.00           C  
ATOM   1411  O   SER A  92       9.605 -12.396   4.335  1.00  0.00           O  
ATOM   1412  CB  SER A  92       8.832  -9.305   5.204  1.00  0.00           C  
ATOM   1413  OG  SER A  92       8.103  -8.204   4.735  1.00  0.00           O  
ATOM   1414  H   SER A  92       6.612  -9.905   6.256  1.00  0.00           H  
ATOM   1415  HA  SER A  92       7.879 -10.636   3.835  1.00  0.00           H  
ATOM   1416 1HB  SER A  92       8.980  -9.214   6.280  1.00  0.00           H  
ATOM   1417 2HB  SER A  92       9.817  -9.317   4.739  1.00  0.00           H  
ATOM   1418  HG  SER A  92       7.417  -8.044   5.387  1.00  0.00           H  
ATOM   1419  N   VAL A  93       9.122 -12.104   6.514  1.00  0.00           N  
ATOM   1420  CA  VAL A  93       9.874 -13.271   6.954  1.00  0.00           C  
ATOM   1421  C   VAL A  93       9.293 -14.554   6.371  1.00  0.00           C  
ATOM   1422  O   VAL A  93      10.029 -15.434   5.926  1.00  0.00           O  
ATOM   1423  CB  VAL A  93       9.869 -13.360   8.492  1.00  0.00           C  
ATOM   1424  CG1 VAL A  93      10.449 -14.690   8.950  1.00  0.00           C  
ATOM   1425  CG2 VAL A  93      10.654 -12.197   9.080  1.00  0.00           C  
ATOM   1426  H   VAL A  93       8.670 -11.521   7.204  1.00  0.00           H  
ATOM   1427  HA  VAL A  93      10.905 -13.168   6.613  1.00  0.00           H  
ATOM   1428  HB  VAL A  93       8.838 -13.320   8.845  1.00  0.00           H  
ATOM   1429 1HG1 VAL A  93      10.437 -14.735  10.040  1.00  0.00           H  
ATOM   1430 2HG1 VAL A  93       9.850 -15.506   8.547  1.00  0.00           H  
ATOM   1431 3HG1 VAL A  93      11.475 -14.781   8.595  1.00  0.00           H  
ATOM   1432 1HG2 VAL A  93      10.645 -12.266  10.168  1.00  0.00           H  
ATOM   1433 2HG2 VAL A  93      11.683 -12.235   8.722  1.00  0.00           H  
ATOM   1434 3HG2 VAL A  93      10.196 -11.257   8.773  1.00  0.00           H  
ATOM   1435  N   ASN A  94       7.968 -14.652   6.377  1.00  0.00           N  
ATOM   1436  CA  ASN A  94       7.284 -15.814   5.821  1.00  0.00           C  
ATOM   1437  C   ASN A  94       7.644 -16.015   4.354  1.00  0.00           C  
ATOM   1438  O   ASN A  94       7.734 -17.147   3.878  1.00  0.00           O  
ATOM   1439  CB  ASN A  94       5.782 -15.680   5.989  1.00  0.00           C  
ATOM   1440  CG  ASN A  94       5.341 -15.861   7.415  1.00  0.00           C  
ATOM   1441  OD1 ASN A  94       6.013 -16.535   8.205  1.00  0.00           O  
ATOM   1442  ND2 ASN A  94       4.225 -15.271   7.761  1.00  0.00           N  
ATOM   1443  H   ASN A  94       7.420 -13.903   6.776  1.00  0.00           H  
ATOM   1444  HA  ASN A  94       7.614 -16.702   6.363  1.00  0.00           H  
ATOM   1445 1HB  ASN A  94       5.463 -14.696   5.644  1.00  0.00           H  
ATOM   1446 2HB  ASN A  94       5.279 -16.423   5.369  1.00  0.00           H  
ATOM   1447 1HD2 ASN A  94       3.884 -15.356   8.697  1.00  0.00           H  
ATOM   1448 2HD2 ASN A  94       3.714 -14.735   7.089  1.00  0.00           H  
ATOM   1449  N   LYS A  95       7.849 -14.913   3.644  1.00  0.00           N  
ATOM   1450  CA  LYS A  95       8.149 -14.964   2.217  1.00  0.00           C  
ATOM   1451  C   LYS A  95       9.653 -14.989   1.970  1.00  0.00           C  
ATOM   1452  O   LYS A  95      10.111 -14.757   0.853  1.00  0.00           O  
ATOM   1453  CB  LYS A  95       7.517 -13.773   1.494  1.00  0.00           C  
ATOM   1454  CG  LYS A  95       6.000 -13.705   1.602  1.00  0.00           C  
ATOM   1455  CD  LYS A  95       5.343 -14.898   0.923  1.00  0.00           C  
ATOM   1456  CE  LYS A  95       3.826 -14.784   0.948  1.00  0.00           C  
ATOM   1457  NZ  LYS A  95       3.169 -15.964   0.322  1.00  0.00           N  
ATOM   1458  H   LYS A  95       7.796 -14.015   4.103  1.00  0.00           H  
ATOM   1459  HA  LYS A  95       7.730 -15.885   1.808  1.00  0.00           H  
ATOM   1460 1HB  LYS A  95       7.923 -12.845   1.897  1.00  0.00           H  
ATOM   1461 2HB  LYS A  95       7.776 -13.811   0.436  1.00  0.00           H  
ATOM   1462 1HG  LYS A  95       5.710 -13.691   2.653  1.00  0.00           H  
ATOM   1463 2HG  LYS A  95       5.642 -12.789   1.133  1.00  0.00           H  
ATOM   1464 1HD  LYS A  95       5.678 -14.957  -0.113  1.00  0.00           H  
ATOM   1465 2HD  LYS A  95       5.637 -15.815   1.434  1.00  0.00           H  
ATOM   1466 1HE  LYS A  95       3.485 -14.698   1.979  1.00  0.00           H  
ATOM   1467 2HE  LYS A  95       3.519 -13.886   0.411  1.00  0.00           H  
ATOM   1468 1HZ  LYS A  95       2.166 -15.850   0.359  1.00  0.00           H  
ATOM   1469 2HZ  LYS A  95       3.464 -16.042  -0.641  1.00  0.00           H  
ATOM   1470 3HZ  LYS A  95       3.430 -16.800   0.824  1.00  0.00           H  
ATOM   1471  N   GLU A  96      10.415 -15.271   3.022  1.00  0.00           N  
ATOM   1472  CA  GLU A  96      11.868 -15.324   2.920  1.00  0.00           C  
ATOM   1473  C   GLU A  96      12.441 -13.973   2.509  1.00  0.00           C  
ATOM   1474  O   GLU A  96      13.317 -13.896   1.650  1.00  0.00           O  
ATOM   1475  CB  GLU A  96      12.293 -16.397   1.915  1.00  0.00           C  
ATOM   1476  CG  GLU A  96      11.854 -17.808   2.279  1.00  0.00           C  
ATOM   1477  CD  GLU A  96      12.365 -18.846   1.318  1.00  0.00           C  
ATOM   1478  OE1 GLU A  96      12.944 -18.475   0.325  1.00  0.00           O  
ATOM   1479  OE2 GLU A  96      12.176 -20.011   1.577  1.00  0.00           O  
ATOM   1480  H   GLU A  96       9.977 -15.452   3.913  1.00  0.00           H  
ATOM   1481  HA  GLU A  96      12.274 -15.580   3.900  1.00  0.00           H  
ATOM   1482 1HB  GLU A  96      11.880 -16.161   0.934  1.00  0.00           H  
ATOM   1483 2HB  GLU A  96      13.379 -16.398   1.821  1.00  0.00           H  
ATOM   1484 1HG  GLU A  96      12.219 -18.045   3.278  1.00  0.00           H  
ATOM   1485 2HG  GLU A  96      10.766 -17.845   2.301  1.00  0.00           H  
ATOM   1486  N   MET A  97      11.939 -12.910   3.129  1.00  0.00           N  
ATOM   1487  CA  MET A  97      12.509 -11.579   2.950  1.00  0.00           C  
ATOM   1488  C   MET A  97      12.870 -10.950   4.289  1.00  0.00           C  
ATOM   1489  O   MET A  97      12.373  -9.879   4.636  1.00  0.00           O  
ATOM   1490  CB  MET A  97      11.534 -10.685   2.187  1.00  0.00           C  
ATOM   1491  CG  MET A  97      11.239 -11.143   0.766  1.00  0.00           C  
ATOM   1492  SD  MET A  97      10.290  -9.930  -0.173  1.00  0.00           S  
ATOM   1493  CE  MET A  97       8.678 -10.099   0.587  1.00  0.00           C  
ATOM   1494  H   MET A  97      11.143 -13.026   3.740  1.00  0.00           H  
ATOM   1495  HA  MET A  97      13.426 -11.671   2.369  1.00  0.00           H  
ATOM   1496 1HB  MET A  97      10.588 -10.636   2.725  1.00  0.00           H  
ATOM   1497 2HB  MET A  97      11.933  -9.671   2.135  1.00  0.00           H  
ATOM   1498 1HG  MET A  97      12.175 -11.329   0.242  1.00  0.00           H  
ATOM   1499 2HG  MET A  97      10.674 -12.075   0.794  1.00  0.00           H  
ATOM   1500 1HE  MET A  97       7.978  -9.411   0.113  1.00  0.00           H  
ATOM   1501 2HE  MET A  97       8.322 -11.123   0.463  1.00  0.00           H  
ATOM   1502 3HE  MET A  97       8.751  -9.867   1.651  1.00  0.00           H  
ATOM   1503  N   GLU A  98      13.738 -11.622   5.038  1.00  0.00           N  
ATOM   1504  CA  GLU A  98      14.021 -11.236   6.415  1.00  0.00           C  
ATOM   1505  C   GLU A  98      14.733  -9.891   6.475  1.00  0.00           C  
ATOM   1506  O   GLU A  98      14.491  -9.089   7.377  1.00  0.00           O  
ATOM   1507  CB  GLU A  98      14.871 -12.305   7.105  1.00  0.00           C  
ATOM   1508  CG  GLU A  98      14.146 -13.620   7.355  1.00  0.00           C  
ATOM   1509  CD  GLU A  98      15.027 -14.662   7.987  1.00  0.00           C  
ATOM   1510  OE1 GLU A  98      16.201 -14.418   8.122  1.00  0.00           O  
ATOM   1511  OE2 GLU A  98      14.523 -15.704   8.335  1.00  0.00           O  
ATOM   1512  H   GLU A  98      14.213 -12.422   4.643  1.00  0.00           H  
ATOM   1513  HA  GLU A  98      13.076 -11.145   6.951  1.00  0.00           H  
ATOM   1514 1HB  GLU A  98      15.751 -12.519   6.497  1.00  0.00           H  
ATOM   1515 2HB  GLU A  98      15.221 -11.928   8.066  1.00  0.00           H  
ATOM   1516 1HG  GLU A  98      13.295 -13.435   8.010  1.00  0.00           H  
ATOM   1517 2HG  GLU A  98      13.765 -13.999   6.408  1.00  0.00           H  
ATOM   1518  N   PRO A  99      15.611  -9.648   5.509  1.00  0.00           N  
ATOM   1519  CA  PRO A  99      16.418  -8.433   5.493  1.00  0.00           C  
ATOM   1520  C   PRO A  99      15.542  -7.190   5.566  1.00  0.00           C  
ATOM   1521  O   PRO A  99      15.984  -6.133   6.017  1.00  0.00           O  
ATOM   1522  CB  PRO A  99      17.156  -8.526   4.154  1.00  0.00           C  
ATOM   1523  CG  PRO A  99      17.336  -9.990   3.936  1.00  0.00           C  
ATOM   1524  CD  PRO A  99      16.045 -10.601   4.413  1.00  0.00           C  
ATOM   1525  HA  PRO A  99      17.120  -8.455   6.340  1.00  0.00           H  
ATOM   1526 1HB  PRO A  99      16.560  -8.047   3.362  1.00  0.00           H  
ATOM   1527 2HB  PRO A  99      18.110  -7.982   4.211  1.00  0.00           H  
ATOM   1528 1HG  PRO A  99      17.534 -10.194   2.874  1.00  0.00           H  
ATOM   1529 2HG  PRO A  99      18.209 -10.352   4.498  1.00  0.00           H  
ATOM   1530 1HD  PRO A  99      15.322 -10.626   3.584  1.00  0.00           H  
ATOM   1531 2HD  PRO A  99      16.237 -11.615   4.792  1.00  0.00           H  
ATOM   1532  N   LEU A 100      14.297  -7.323   5.121  1.00  0.00           N  
ATOM   1533  CA  LEU A 100      13.390  -6.184   5.033  1.00  0.00           C  
ATOM   1534  C   LEU A 100      12.866  -5.787   6.407  1.00  0.00           C  
ATOM   1535  O   LEU A 100      12.373  -4.677   6.597  1.00  0.00           O  
ATOM   1536  CB  LEU A 100      12.213  -6.515   4.107  1.00  0.00           C  
ATOM   1537  CG  LEU A 100      12.571  -6.747   2.633  1.00  0.00           C  
ATOM   1538  CD1 LEU A 100      11.298  -6.994   1.834  1.00  0.00           C  
ATOM   1539  CD2 LEU A 100      13.327  -5.540   2.098  1.00  0.00           C  
ATOM   1540  H   LEU A 100      13.970  -8.235   4.837  1.00  0.00           H  
ATOM   1541  HA  LEU A 100      13.937  -5.338   4.617  1.00  0.00           H  
ATOM   1542 1HB  LEU A 100      11.724  -7.415   4.475  1.00  0.00           H  
ATOM   1543 2HB  LEU A 100      11.497  -5.694   4.149  1.00  0.00           H  
ATOM   1544  HG  LEU A 100      13.197  -7.635   2.547  1.00  0.00           H  
ATOM   1545 1HD1 LEU A 100      11.553  -7.159   0.787  1.00  0.00           H  
ATOM   1546 2HD1 LEU A 100      10.788  -7.874   2.226  1.00  0.00           H  
ATOM   1547 3HD1 LEU A 100      10.643  -6.127   1.916  1.00  0.00           H  
ATOM   1548 1HD2 LEU A 100      13.582  -5.706   1.051  1.00  0.00           H  
ATOM   1549 2HD2 LEU A 100      12.701  -4.652   2.183  1.00  0.00           H  
ATOM   1550 3HD2 LEU A 100      14.240  -5.398   2.676  1.00  0.00           H  
ATOM   1551  N   VAL A 101      12.977  -6.704   7.363  1.00  0.00           N  
ATOM   1552  CA  VAL A 101      12.488  -6.462   8.715  1.00  0.00           C  
ATOM   1553  C   VAL A 101      13.216  -5.292   9.363  1.00  0.00           C  
ATOM   1554  O   VAL A 101      12.591  -4.400   9.937  1.00  0.00           O  
ATOM   1555  CB  VAL A 101      12.672  -7.721   9.583  1.00  0.00           C  
ATOM   1556  CG1 VAL A 101      12.360  -7.413  11.040  1.00  0.00           C  
ATOM   1557  CG2 VAL A 101      11.781  -8.841   9.066  1.00  0.00           C  
ATOM   1558  H   VAL A 101      13.412  -7.590   7.148  1.00  0.00           H  
ATOM   1559  HA  VAL A 101      11.430  -6.204   8.659  1.00  0.00           H  
ATOM   1560  HB  VAL A 101      13.715  -8.034   9.537  1.00  0.00           H  
ATOM   1561 1HG1 VAL A 101      12.495  -8.314  11.639  1.00  0.00           H  
ATOM   1562 2HG1 VAL A 101      13.033  -6.635  11.399  1.00  0.00           H  
ATOM   1563 3HG1 VAL A 101      11.329  -7.072  11.127  1.00  0.00           H  
ATOM   1564 1HG2 VAL A 101      11.917  -9.728   9.684  1.00  0.00           H  
ATOM   1565 2HG2 VAL A 101      10.739  -8.525   9.107  1.00  0.00           H  
ATOM   1566 3HG2 VAL A 101      12.050  -9.072   8.035  1.00  0.00           H  
ATOM   1567  N   GLY A 102      14.542  -5.299   9.267  1.00  0.00           N  
ATOM   1568  CA  GLY A 102      15.355  -4.215   9.806  1.00  0.00           C  
ATOM   1569  C   GLY A 102      15.064  -2.902   9.091  1.00  0.00           C  
ATOM   1570  O   GLY A 102      15.095  -1.833   9.702  1.00  0.00           O  
ATOM   1571  H   GLY A 102      14.997  -6.076   8.809  1.00  0.00           H  
ATOM   1572 1HA  GLY A 102      15.156  -4.106  10.872  1.00  0.00           H  
ATOM   1573 2HA  GLY A 102      16.410  -4.465   9.700  1.00  0.00           H  
ATOM   1574  N   GLN A 103      14.784  -2.989   7.795  1.00  0.00           N  
ATOM   1575  CA  GLN A 103      14.480  -1.807   6.997  1.00  0.00           C  
ATOM   1576  C   GLN A 103      13.154  -1.185   7.414  1.00  0.00           C  
ATOM   1577  O   GLN A 103      13.054   0.030   7.588  1.00  0.00           O  
ATOM   1578  CB  GLN A 103      14.445  -2.160   5.508  1.00  0.00           C  
ATOM   1579  CG  GLN A 103      15.801  -2.514   4.920  1.00  0.00           C  
ATOM   1580  CD  GLN A 103      15.710  -2.925   3.463  1.00  0.00           C  
ATOM   1581  OE1 GLN A 103      14.872  -2.420   2.712  1.00  0.00           O  
ATOM   1582  NE2 GLN A 103      16.575  -3.847   3.054  1.00  0.00           N  
ATOM   1583  H   GLN A 103      14.780  -3.896   7.351  1.00  0.00           H  
ATOM   1584  HA  GLN A 103      15.263  -1.067   7.163  1.00  0.00           H  
ATOM   1585 1HB  GLN A 103      13.779  -3.009   5.350  1.00  0.00           H  
ATOM   1586 2HB  GLN A 103      14.043  -1.319   4.943  1.00  0.00           H  
ATOM   1587 1HG  GLN A 103      16.454  -1.644   4.990  1.00  0.00           H  
ATOM   1588 2HG  GLN A 103      16.224  -3.345   5.484  1.00  0.00           H  
ATOM   1589 1HE2 GLN A 103      16.563  -4.158   2.103  1.00  0.00           H  
ATOM   1590 2HE2 GLN A 103      17.239  -4.230   3.697  1.00  0.00           H  
ATOM   1591  N   VAL A 104      12.136  -2.025   7.572  1.00  0.00           N  
ATOM   1592  CA  VAL A 104      10.818  -1.560   7.987  1.00  0.00           C  
ATOM   1593  C   VAL A 104      10.870  -0.911   9.363  1.00  0.00           C  
ATOM   1594  O   VAL A 104      10.236   0.117   9.599  1.00  0.00           O  
ATOM   1595  CB  VAL A 104       9.821  -2.734   8.014  1.00  0.00           C  
ATOM   1596  CG1 VAL A 104       8.526  -2.317   8.695  1.00  0.00           C  
ATOM   1597  CG2 VAL A 104       9.555  -3.220   6.598  1.00  0.00           C  
ATOM   1598  H   VAL A 104      12.279  -3.010   7.401  1.00  0.00           H  
ATOM   1599  HA  VAL A 104      10.469  -0.821   7.265  1.00  0.00           H  
ATOM   1600  HB  VAL A 104      10.247  -3.546   8.604  1.00  0.00           H  
ATOM   1601 1HG1 VAL A 104       7.833  -3.159   8.705  1.00  0.00           H  
ATOM   1602 2HG1 VAL A 104       8.736  -2.008   9.718  1.00  0.00           H  
ATOM   1603 3HG1 VAL A 104       8.079  -1.487   8.148  1.00  0.00           H  
ATOM   1604 1HG2 VAL A 104       8.850  -4.050   6.625  1.00  0.00           H  
ATOM   1605 2HG2 VAL A 104       9.134  -2.406   6.007  1.00  0.00           H  
ATOM   1606 3HG2 VAL A 104      10.489  -3.552   6.145  1.00  0.00           H  
ATOM   1607  N   GLN A 105      11.630  -1.517  10.269  1.00  0.00           N  
ATOM   1608  CA  GLN A 105      11.852  -0.941  11.591  1.00  0.00           C  
ATOM   1609  C   GLN A 105      12.332   0.501  11.491  1.00  0.00           C  
ATOM   1610  O   GLN A 105      11.786   1.394  12.138  1.00  0.00           O  
ATOM   1611  CB  GLN A 105      12.867  -1.776  12.376  1.00  0.00           C  
ATOM   1612  CG  GLN A 105      12.321  -3.096  12.893  1.00  0.00           C  
ATOM   1613  CD  GLN A 105      13.384  -3.934  13.577  1.00  0.00           C  
ATOM   1614  OE1 GLN A 105      14.577  -3.805  13.288  1.00  0.00           O  
ATOM   1615  NE2 GLN A 105      12.958  -4.799  14.490  1.00  0.00           N  
ATOM   1616  H   GLN A 105      12.065  -2.399  10.037  1.00  0.00           H  
ATOM   1617  HA  GLN A 105      10.905  -0.944  12.132  1.00  0.00           H  
ATOM   1618 1HB  GLN A 105      13.727  -1.993  11.742  1.00  0.00           H  
ATOM   1619 2HB  GLN A 105      13.227  -1.203  13.230  1.00  0.00           H  
ATOM   1620 1HG  GLN A 105      11.530  -2.892  13.615  1.00  0.00           H  
ATOM   1621 2HG  GLN A 105      11.923  -3.666  12.054  1.00  0.00           H  
ATOM   1622 1HE2 GLN A 105      13.614  -5.380  14.974  1.00  0.00           H  
ATOM   1623 2HE2 GLN A 105      11.981  -4.872  14.693  1.00  0.00           H  
ATOM   1624  N   GLU A 106      13.358   0.722  10.674  1.00  0.00           N  
ATOM   1625  CA  GLU A 106      13.932   2.051  10.510  1.00  0.00           C  
ATOM   1626  C   GLU A 106      12.931   3.012   9.880  1.00  0.00           C  
ATOM   1627  O   GLU A 106      12.865   4.184  10.248  1.00  0.00           O  
ATOM   1628  CB  GLU A 106      15.197   1.982   9.652  1.00  0.00           C  
ATOM   1629  CG  GLU A 106      15.940   3.304   9.520  1.00  0.00           C  
ATOM   1630  CD  GLU A 106      16.490   3.799  10.828  1.00  0.00           C  
ATOM   1631  OE1 GLU A 106      16.658   3.003  11.720  1.00  0.00           O  
ATOM   1632  OE2 GLU A 106      16.743   4.976  10.936  1.00  0.00           O  
ATOM   1633  H   GLU A 106      13.749  -0.051  10.153  1.00  0.00           H  
ATOM   1634  HA  GLU A 106      14.199   2.436  11.495  1.00  0.00           H  
ATOM   1635 1HB  GLU A 106      15.886   1.252  10.078  1.00  0.00           H  
ATOM   1636 2HB  GLU A 106      14.939   1.642   8.649  1.00  0.00           H  
ATOM   1637 1HG  GLU A 106      16.763   3.177   8.817  1.00  0.00           H  
ATOM   1638 2HG  GLU A 106      15.261   4.051   9.110  1.00  0.00           H  
ATOM   1639  N   TRP A 107      12.154   2.506   8.928  1.00  0.00           N  
ATOM   1640  CA  TRP A 107      11.119   3.303   8.281  1.00  0.00           C  
ATOM   1641  C   TRP A 107      10.046   3.725   9.277  1.00  0.00           C  
ATOM   1642  O   TRP A 107       9.554   4.854   9.233  1.00  0.00           O  
ATOM   1643  CB  TRP A 107      10.477   2.516   7.137  1.00  0.00           C  
ATOM   1644  CG  TRP A 107      11.443   2.138   6.055  1.00  0.00           C  
ATOM   1645  CD1 TRP A 107      12.635   2.739   5.779  1.00  0.00           C  
ATOM   1646  CD2 TRP A 107      11.304   1.064   5.093  1.00  0.00           C  
ATOM   1647  NE1 TRP A 107      13.243   2.118   4.717  1.00  0.00           N  
ATOM   1648  CE2 TRP A 107      12.444   1.090   4.285  1.00  0.00           C  
ATOM   1649  CE3 TRP A 107      10.318   0.098   4.857  1.00  0.00           C  
ATOM   1650  CZ2 TRP A 107      12.631   0.186   3.251  1.00  0.00           C  
ATOM   1651  CZ3 TRP A 107      10.506  -0.809   3.821  1.00  0.00           C  
ATOM   1652  CH2 TRP A 107      11.633  -0.766   3.040  1.00  0.00           C  
ATOM   1653  H   TRP A 107      12.283   1.545   8.645  1.00  0.00           H  
ATOM   1654  HA  TRP A 107      11.580   4.201   7.871  1.00  0.00           H  
ATOM   1655 1HB  TRP A 107      10.028   1.604   7.530  1.00  0.00           H  
ATOM   1656 2HB  TRP A 107       9.678   3.108   6.691  1.00  0.00           H  
ATOM   1657  HD1 TRP A 107      13.044   3.588   6.323  1.00  0.00           H  
ATOM   1658  HE1 TRP A 107      14.134   2.375   4.317  1.00  0.00           H  
ATOM   1659  HE3 TRP A 107       9.422   0.057   5.477  1.00  0.00           H  
ATOM   1660  HZ2 TRP A 107      13.519   0.205   2.619  1.00  0.00           H  
ATOM   1661  HZ3 TRP A 107       9.734  -1.558   3.644  1.00  0.00           H  
ATOM   1662  HH2 TRP A 107      11.749  -1.493   2.236  1.00  0.00           H  
ATOM   1663  N   MET A 108       9.688   2.814  10.175  1.00  0.00           N  
ATOM   1664  CA  MET A 108       8.698   3.103  11.206  1.00  0.00           C  
ATOM   1665  C   MET A 108       9.199   4.177  12.164  1.00  0.00           C  
ATOM   1666  O   MET A 108       8.466   5.104  12.510  1.00  0.00           O  
ATOM   1667  CB  MET A 108       8.345   1.829  11.971  1.00  0.00           C  
ATOM   1668  CG  MET A 108       7.538   0.817  11.170  1.00  0.00           C  
ATOM   1669  SD  MET A 108       7.299  -0.738  12.053  1.00  0.00           S  
ATOM   1670  CE  MET A 108       6.175  -0.223  13.347  1.00  0.00           C  
ATOM   1671  H   MET A 108      10.112   1.897  10.143  1.00  0.00           H  
ATOM   1672  HA  MET A 108       7.797   3.483  10.724  1.00  0.00           H  
ATOM   1673 1HB  MET A 108       9.259   1.339  12.303  1.00  0.00           H  
ATOM   1674 2HB  MET A 108       7.769   2.086  12.861  1.00  0.00           H  
ATOM   1675 1HG  MET A 108       6.559   1.235  10.937  1.00  0.00           H  
ATOM   1676 2HG  MET A 108       8.049   0.605  10.231  1.00  0.00           H  
ATOM   1677 1HE  MET A 108       5.932  -1.077  13.980  1.00  0.00           H  
ATOM   1678 2HE  MET A 108       6.646   0.555  13.951  1.00  0.00           H  
ATOM   1679 3HE  MET A 108       5.260   0.170  12.901  1.00  0.00           H  
ATOM   1680  N   VAL A 109      10.450   4.046  12.590  1.00  0.00           N  
ATOM   1681  CA  VAL A 109      11.034   4.975  13.550  1.00  0.00           C  
ATOM   1682  C   VAL A 109      11.147   6.376  12.960  1.00  0.00           C  
ATOM   1683  O   VAL A 109      10.788   7.361  13.604  1.00  0.00           O  
ATOM   1684  CB  VAL A 109      12.430   4.489  13.983  1.00  0.00           C  
ATOM   1685  CG1 VAL A 109      13.113   5.536  14.850  1.00  0.00           C  
ATOM   1686  CG2 VAL A 109      12.309   3.168  14.728  1.00  0.00           C  
ATOM   1687  H   VAL A 109      11.011   3.282  12.241  1.00  0.00           H  
ATOM   1688  HA  VAL A 109      10.390   5.017  14.429  1.00  0.00           H  
ATOM   1689  HB  VAL A 109      13.048   4.352  13.096  1.00  0.00           H  
ATOM   1690 1HG1 VAL A 109      14.099   5.176  15.147  1.00  0.00           H  
ATOM   1691 2HG1 VAL A 109      13.221   6.461  14.284  1.00  0.00           H  
ATOM   1692 3HG1 VAL A 109      12.512   5.721  15.740  1.00  0.00           H  
ATOM   1693 1HG2 VAL A 109      13.300   2.829  15.031  1.00  0.00           H  
ATOM   1694 2HG2 VAL A 109      11.686   3.304  15.612  1.00  0.00           H  
ATOM   1695 3HG2 VAL A 109      11.856   2.422  14.075  1.00  0.00           H  
ATOM   1696  N   ALA A 110      11.649   6.457  11.732  1.00  0.00           N  
ATOM   1697  CA  ALA A 110      11.773   7.733  11.039  1.00  0.00           C  
ATOM   1698  C   ALA A 110      10.417   8.411  10.888  1.00  0.00           C  
ATOM   1699  O   ALA A 110      10.298   9.625  11.063  1.00  0.00           O  
ATOM   1700  CB  ALA A 110      12.421   7.535   9.676  1.00  0.00           C  
ATOM   1701  H   ALA A 110      11.953   5.613  11.268  1.00  0.00           H  
ATOM   1702  HA  ALA A 110      12.412   8.382  11.637  1.00  0.00           H  
ATOM   1703 1HB  ALA A 110      12.506   8.497   9.171  1.00  0.00           H  
ATOM   1704 2HB  ALA A 110      13.413   7.103   9.804  1.00  0.00           H  
ATOM   1705 3HB  ALA A 110      11.808   6.864   9.077  1.00  0.00           H  
ATOM   1706  N   TYR A 111       9.399   7.623  10.564  1.00  0.00           N  
ATOM   1707  CA  TYR A 111       8.044   8.142  10.418  1.00  0.00           C  
ATOM   1708  C   TYR A 111       7.517   8.684  11.740  1.00  0.00           C  
ATOM   1709  O   TYR A 111       6.926   9.762  11.787  1.00  0.00           O  
ATOM   1710  CB  TYR A 111       7.110   7.056   9.880  1.00  0.00           C  
ATOM   1711  CG  TYR A 111       5.779   7.584   9.391  1.00  0.00           C  
ATOM   1712  CD1 TYR A 111       5.656   8.064   8.095  1.00  0.00           C  
ATOM   1713  CD2 TYR A 111       4.681   7.587  10.238  1.00  0.00           C  
ATOM   1714  CE1 TYR A 111       4.441   8.545   7.649  1.00  0.00           C  
ATOM   1715  CE2 TYR A 111       3.465   8.068   9.792  1.00  0.00           C  
ATOM   1716  CZ  TYR A 111       3.344   8.546   8.503  1.00  0.00           C  
ATOM   1717  OH  TYR A 111       2.133   9.026   8.058  1.00  0.00           O  
ATOM   1718  H   TYR A 111       9.567   6.638  10.415  1.00  0.00           H  
ATOM   1719  HA  TYR A 111       8.065   8.968   9.707  1.00  0.00           H  
ATOM   1720 1HB  TYR A 111       7.594   6.536   9.052  1.00  0.00           H  
ATOM   1721 2HB  TYR A 111       6.918   6.321  10.661  1.00  0.00           H  
ATOM   1722  HD1 TYR A 111       6.520   8.061   7.429  1.00  0.00           H  
ATOM   1723  HD2 TYR A 111       4.777   7.211  11.257  1.00  0.00           H  
ATOM   1724  HE1 TYR A 111       4.345   8.922   6.631  1.00  0.00           H  
ATOM   1725  HE2 TYR A 111       2.602   8.072  10.458  1.00  0.00           H  
ATOM   1726  HH  TYR A 111       2.221   9.317   7.148  1.00  0.00           H  
ATOM   1727  N   LEU A 112       7.735   7.931  12.812  1.00  0.00           N  
ATOM   1728  CA  LEU A 112       7.340   8.365  14.147  1.00  0.00           C  
ATOM   1729  C   LEU A 112       7.983   9.698  14.505  1.00  0.00           C  
ATOM   1730  O   LEU A 112       7.306  10.628  14.942  1.00  0.00           O  
ATOM   1731  CB  LEU A 112       7.731   7.307  15.186  1.00  0.00           C  
ATOM   1732  CG  LEU A 112       6.823   6.071  15.251  1.00  0.00           C  
ATOM   1733  CD1 LEU A 112       7.547   4.947  15.980  1.00  0.00           C  
ATOM   1734  CD2 LEU A 112       5.524   6.432  15.956  1.00  0.00           C  
ATOM   1735  H   LEU A 112       8.187   7.035  12.700  1.00  0.00           H  
ATOM   1736  HA  LEU A 112       6.258   8.490  14.163  1.00  0.00           H  
ATOM   1737 1HB  LEU A 112       8.741   6.964  14.970  1.00  0.00           H  
ATOM   1738 2HB  LEU A 112       7.730   7.771  16.172  1.00  0.00           H  
ATOM   1739  HG  LEU A 112       6.604   5.727  14.240  1.00  0.00           H  
ATOM   1740 1HD1 LEU A 112       6.902   4.069  16.026  1.00  0.00           H  
ATOM   1741 2HD1 LEU A 112       8.462   4.696  15.443  1.00  0.00           H  
ATOM   1742 3HD1 LEU A 112       7.794   5.268  16.991  1.00  0.00           H  
ATOM   1743 1HD2 LEU A 112       4.879   5.554  16.002  1.00  0.00           H  
ATOM   1744 2HD2 LEU A 112       5.742   6.775  16.968  1.00  0.00           H  
ATOM   1745 3HD2 LEU A 112       5.019   7.226  15.405  1.00  0.00           H  
ATOM   1746  N   GLU A 113       9.297   9.784  14.318  1.00  0.00           N  
ATOM   1747  CA  GLU A 113      10.065  10.930  14.794  1.00  0.00           C  
ATOM   1748  C   GLU A 113       9.675  12.201  14.050  1.00  0.00           C  
ATOM   1749  O   GLU A 113       9.574  13.274  14.647  1.00  0.00           O  
ATOM   1750  CB  GLU A 113      11.565  10.672  14.632  1.00  0.00           C  
ATOM   1751  CG  GLU A 113      12.128   9.622  15.578  1.00  0.00           C  
ATOM   1752  CD  GLU A 113      13.590   9.353  15.350  1.00  0.00           C  
ATOM   1753  OE1 GLU A 113      14.129   9.871  14.402  1.00  0.00           O  
ATOM   1754  OE2 GLU A 113      14.168   8.627  16.125  1.00  0.00           O  
ATOM   1755  H   GLU A 113       9.776   9.038  13.834  1.00  0.00           H  
ATOM   1756  HA  GLU A 113       9.845  11.078  15.852  1.00  0.00           H  
ATOM   1757 1HB  GLU A 113      11.770  10.348  13.611  1.00  0.00           H  
ATOM   1758 2HB  GLU A 113      12.113  11.600  14.797  1.00  0.00           H  
ATOM   1759 1HG  GLU A 113      11.989   9.960  16.604  1.00  0.00           H  
ATOM   1760 2HG  GLU A 113      11.569   8.696  15.451  1.00  0.00           H  
ATOM   1761  N   THR A 114       9.456  12.074  12.746  1.00  0.00           N  
ATOM   1762  CA  THR A 114       9.357  13.235  11.869  1.00  0.00           C  
ATOM   1763  C   THR A 114       7.904  13.625  11.633  1.00  0.00           C  
ATOM   1764  O   THR A 114       7.589  14.800  11.440  1.00  0.00           O  
ATOM   1765  CB  THR A 114      10.047  12.970  10.518  1.00  0.00           C  
ATOM   1766  OG1 THR A 114       9.415  11.861   9.865  1.00  0.00           O  
ATOM   1767  CG2 THR A 114      11.521  12.658  10.724  1.00  0.00           C  
ATOM   1768  H   THR A 114       9.356  11.149  12.351  1.00  0.00           H  
ATOM   1769  HA  THR A 114       9.857  14.076  12.351  1.00  0.00           H  
ATOM   1770  HB  THR A 114       9.953  13.850   9.883  1.00  0.00           H  
ATOM   1771  HG1 THR A 114       9.742  11.040  10.241  1.00  0.00           H  
ATOM   1772 1HG2 THR A 114      11.993  12.474   9.759  1.00  0.00           H  
ATOM   1773 2HG2 THR A 114      12.007  13.504  11.210  1.00  0.00           H  
ATOM   1774 3HG2 THR A 114      11.622  11.773  11.351  1.00  0.00           H  
ATOM   1775  N   GLN A 115       7.019  12.634  11.651  1.00  0.00           N  
ATOM   1776  CA  GLN A 115       5.635  12.836  11.242  1.00  0.00           C  
ATOM   1777  C   GLN A 115       4.700  12.831  12.446  1.00  0.00           C  
ATOM   1778  O   GLN A 115       3.796  13.660  12.543  1.00  0.00           O  
ATOM   1779  CB  GLN A 115       5.209  11.757  10.243  1.00  0.00           C  
ATOM   1780  CG  GLN A 115       6.009  11.752   8.952  1.00  0.00           C  
ATOM   1781  CD  GLN A 115       5.863  13.047   8.175  1.00  0.00           C  
ATOM   1782  OE1 GLN A 115       4.748  13.507   7.913  1.00  0.00           O  
ATOM   1783  NE2 GLN A 115       6.990  13.643   7.803  1.00  0.00           N  
ATOM   1784  H   GLN A 115       7.314  11.717  11.955  1.00  0.00           H  
ATOM   1785  HA  GLN A 115       5.556  13.808  10.758  1.00  0.00           H  
ATOM   1786 1HB  GLN A 115       5.308  10.774  10.704  1.00  0.00           H  
ATOM   1787 2HB  GLN A 115       4.158  11.893   9.987  1.00  0.00           H  
ATOM   1788 1HG  GLN A 115       7.064  11.614   9.192  1.00  0.00           H  
ATOM   1789 2HG  GLN A 115       5.659  10.934   8.323  1.00  0.00           H  
ATOM   1790 1HE2 GLN A 115       6.956  14.500   7.288  1.00  0.00           H  
ATOM   1791 2HE2 GLN A 115       7.873  13.236   8.037  1.00  0.00           H  
ATOM   1792  N   LEU A 116       4.926  11.894  13.360  1.00  0.00           N  
ATOM   1793  CA  LEU A 116       3.936  11.565  14.380  1.00  0.00           C  
ATOM   1794  C   LEU A 116       4.337  12.129  15.737  1.00  0.00           C  
ATOM   1795  O   LEU A 116       3.484  12.400  16.583  1.00  0.00           O  
ATOM   1796  CB  LEU A 116       3.764  10.044  14.482  1.00  0.00           C  
ATOM   1797  CG  LEU A 116       3.258   9.345  13.214  1.00  0.00           C  
ATOM   1798  CD1 LEU A 116       3.284   7.837  13.420  1.00  0.00           C  
ATOM   1799  CD2 LEU A 116       1.852   9.829  12.894  1.00  0.00           C  
ATOM   1800  H   LEU A 116       5.805  11.397  13.349  1.00  0.00           H  
ATOM   1801  HA  LEU A 116       2.982  12.007  14.092  1.00  0.00           H  
ATOM   1802 1HB  LEU A 116       4.725   9.603  14.742  1.00  0.00           H  
ATOM   1803 2HB  LEU A 116       3.059   9.827  15.284  1.00  0.00           H  
ATOM   1804  HG  LEU A 116       3.921   9.579  12.380  1.00  0.00           H  
ATOM   1805 1HD1 LEU A 116       2.925   7.340  12.518  1.00  0.00           H  
ATOM   1806 2HD1 LEU A 116       4.305   7.516  13.627  1.00  0.00           H  
ATOM   1807 3HD1 LEU A 116       2.642   7.573  14.259  1.00  0.00           H  
ATOM   1808 1HD2 LEU A 116       1.492   9.333  11.992  1.00  0.00           H  
ATOM   1809 2HD2 LEU A 116       1.188   9.595  13.726  1.00  0.00           H  
ATOM   1810 3HD2 LEU A 116       1.866  10.908  12.734  1.00  0.00           H  
ATOM   1811  N   ALA A 117       5.638  12.301  15.940  1.00  0.00           N  
ATOM   1812  CA  ALA A 117       6.163  12.722  17.235  1.00  0.00           C  
ATOM   1813  C   ALA A 117       5.607  14.082  17.636  1.00  0.00           C  
ATOM   1814  O   ALA A 117       5.347  14.334  18.813  1.00  0.00           O  
ATOM   1815  CB  ALA A 117       7.684  12.760  17.205  1.00  0.00           C  
ATOM   1816  H   ALA A 117       6.281  12.137  15.179  1.00  0.00           H  
ATOM   1817  HA  ALA A 117       5.849  11.993  17.981  1.00  0.00           H  
ATOM   1818 1HB  ALA A 117       8.059  13.078  18.177  1.00  0.00           H  
ATOM   1819 2HB  ALA A 117       8.069  11.767  16.974  1.00  0.00           H  
ATOM   1820 3HB  ALA A 117       8.015  13.463  16.442  1.00  0.00           H  
ATOM   1821  N   ASP A 118       5.429  14.958  16.653  1.00  0.00           N  
ATOM   1822  CA  ASP A 118       4.920  16.301  16.906  1.00  0.00           C  
ATOM   1823  C   ASP A 118       3.560  16.255  17.589  1.00  0.00           C  
ATOM   1824  O   ASP A 118       3.339  16.922  18.599  1.00  0.00           O  
ATOM   1825  CB  ASP A 118       4.814  17.090  15.599  1.00  0.00           C  
ATOM   1826  CG  ASP A 118       6.171  17.498  15.041  1.00  0.00           C  
ATOM   1827  OD1 ASP A 118       7.130  17.454  15.775  1.00  0.00           O  
ATOM   1828  OD2 ASP A 118       6.236  17.848  13.887  1.00  0.00           O  
ATOM   1829  H   ASP A 118       5.651  14.686  15.706  1.00  0.00           H  
ATOM   1830  HA  ASP A 118       5.617  16.816  17.568  1.00  0.00           H  
ATOM   1831 1HB  ASP A 118       4.296  16.488  14.851  1.00  0.00           H  
ATOM   1832 2HB  ASP A 118       4.220  17.990  15.764  1.00  0.00           H  
ATOM   1833  N   TRP A 119       2.650  15.463  17.031  1.00  0.00           N  
ATOM   1834  CA  TRP A 119       1.319  15.301  17.608  1.00  0.00           C  
ATOM   1835  C   TRP A 119       1.386  14.589  18.952  1.00  0.00           C  
ATOM   1836  O   TRP A 119       0.743  15.002  19.918  1.00  0.00           O  
ATOM   1837  CB  TRP A 119       0.416  14.515  16.656  1.00  0.00           C  
ATOM   1838  CG  TRP A 119      -0.984  14.342  17.164  1.00  0.00           C  
ATOM   1839  CD1 TRP A 119      -2.019  15.216  17.016  1.00  0.00           C  
ATOM   1840  CD2 TRP A 119      -1.511  13.219  17.910  1.00  0.00           C  
ATOM   1841  NE1 TRP A 119      -3.149  14.718  17.616  1.00  0.00           N  
ATOM   1842  CE2 TRP A 119      -2.857  13.495  18.166  1.00  0.00           C  
ATOM   1843  CE3 TRP A 119      -0.958  12.018  18.372  1.00  0.00           C  
ATOM   1844  CZ2 TRP A 119      -3.665  12.616  18.869  1.00  0.00           C  
ATOM   1845  CZ3 TRP A 119      -1.769  11.136  19.076  1.00  0.00           C  
ATOM   1846  CH2 TRP A 119      -3.088  11.428  19.317  1.00  0.00           C  
ATOM   1847  H   TRP A 119       2.885  14.961  16.187  1.00  0.00           H  
ATOM   1848  HA  TRP A 119       0.887  16.289  17.763  1.00  0.00           H  
ATOM   1849 1HB  TRP A 119       0.370  15.026  15.693  1.00  0.00           H  
ATOM   1850 2HB  TRP A 119       0.842  13.527  16.482  1.00  0.00           H  
ATOM   1851  HD1 TRP A 119      -1.958  16.171  16.497  1.00  0.00           H  
ATOM   1852  HE1 TRP A 119      -4.048  15.175  17.648  1.00  0.00           H  
ATOM   1853  HE3 TRP A 119       0.088  11.780  18.181  1.00  0.00           H  
ATOM   1854  HZ2 TRP A 119      -4.715  12.830  19.071  1.00  0.00           H  
ATOM   1855  HZ3 TRP A 119      -1.330  10.204  19.433  1.00  0.00           H  
ATOM   1856  HH2 TRP A 119      -3.696  10.713  19.872  1.00  0.00           H  
ATOM   1857  N   ILE A 120       2.167  13.514  19.010  1.00  0.00           N  
ATOM   1858  CA  ILE A 120       2.266  12.702  20.216  1.00  0.00           C  
ATOM   1859  C   ILE A 120       2.672  13.548  21.418  1.00  0.00           C  
ATOM   1860  O   ILE A 120       2.085  13.436  22.494  1.00  0.00           O  
ATOM   1861  CB  ILE A 120       3.279  11.558  20.026  1.00  0.00           C  
ATOM   1862  CG1 ILE A 120       2.747  10.537  19.016  1.00  0.00           C  
ATOM   1863  CG2 ILE A 120       3.581  10.888  21.357  1.00  0.00           C  
ATOM   1864  CD1 ILE A 120       3.804   9.592  18.490  1.00  0.00           C  
ATOM   1865  H   ILE A 120       2.706  13.254  18.196  1.00  0.00           H  
ATOM   1866  HA  ILE A 120       1.289  12.267  20.421  1.00  0.00           H  
ATOM   1867  HB  ILE A 120       4.205  11.957  19.612  1.00  0.00           H  
ATOM   1868 1HG1 ILE A 120       1.960   9.944  19.480  1.00  0.00           H  
ATOM   1869 2HG1 ILE A 120       2.306  11.060  18.168  1.00  0.00           H  
ATOM   1870 1HG2 ILE A 120       4.298  10.082  21.204  1.00  0.00           H  
ATOM   1871 2HG2 ILE A 120       4.000  11.620  22.046  1.00  0.00           H  
ATOM   1872 3HG2 ILE A 120       2.661  10.481  21.776  1.00  0.00           H  
ATOM   1873 1HD1 ILE A 120       3.351   8.899  17.780  1.00  0.00           H  
ATOM   1874 2HD1 ILE A 120       4.586  10.164  17.990  1.00  0.00           H  
ATOM   1875 3HD1 ILE A 120       4.236   9.032  19.318  1.00  0.00           H  
ATOM   1876  N   HIS A 121       3.678  14.394  21.227  1.00  0.00           N  
ATOM   1877  CA  HIS A 121       4.114  15.314  22.269  1.00  0.00           C  
ATOM   1878  C   HIS A 121       2.973  16.221  22.713  1.00  0.00           C  
ATOM   1879  O   HIS A 121       2.710  16.366  23.908  1.00  0.00           O  
ATOM   1880  CB  HIS A 121       5.292  16.164  21.782  1.00  0.00           C  
ATOM   1881  CG  HIS A 121       5.790  17.142  22.801  1.00  0.00           C  
ATOM   1882  ND1 HIS A 121       6.492  16.753  23.923  1.00  0.00           N  
ATOM   1883  CD2 HIS A 121       5.688  18.490  22.869  1.00  0.00           C  
ATOM   1884  CE1 HIS A 121       6.801  17.822  24.637  1.00  0.00           C  
ATOM   1885  NE2 HIS A 121       6.324  18.887  24.019  1.00  0.00           N  
ATOM   1886  H   HIS A 121       4.153  14.399  20.335  1.00  0.00           H  
ATOM   1887  HA  HIS A 121       4.444  14.747  23.140  1.00  0.00           H  
ATOM   1888 1HB  HIS A 121       6.120  15.513  21.501  1.00  0.00           H  
ATOM   1889 2HB  HIS A 121       4.996  16.720  20.893  1.00  0.00           H  
ATOM   1890  HD1 HIS A 121       6.802  15.826  24.135  1.00  0.00           H  
ATOM   1891  HD2 HIS A 121       5.224  19.231  22.217  1.00  0.00           H  
ATOM   1892  HE1 HIS A 121       7.361  17.725  25.567  1.00  0.00           H  
ATOM   1893  N   SER A 122       2.298  16.832  21.745  1.00  0.00           N  
ATOM   1894  CA  SER A 122       1.229  17.780  22.036  1.00  0.00           C  
ATOM   1895  C   SER A 122       0.017  17.076  22.633  1.00  0.00           C  
ATOM   1896  O   SER A 122      -0.840  17.709  23.249  1.00  0.00           O  
ATOM   1897  CB  SER A 122       0.826  18.517  20.773  1.00  0.00           C  
ATOM   1898  OG  SER A 122       0.187  17.655  19.872  1.00  0.00           O  
ATOM   1899  H   SER A 122       2.532  16.635  20.782  1.00  0.00           H  
ATOM   1900  HA  SER A 122       1.597  18.504  22.764  1.00  0.00           H  
ATOM   1901 1HB  SER A 122       0.159  19.340  21.029  1.00  0.00           H  
ATOM   1902 2HB  SER A 122       1.711  18.946  20.305  1.00  0.00           H  
ATOM   1903  HG  SER A 122       0.438  16.766  20.132  1.00  0.00           H  
ATOM   1904  N   SER A 123      -0.050  15.763  22.443  1.00  0.00           N  
ATOM   1905  CA  SER A 123      -1.180  14.976  22.925  1.00  0.00           C  
ATOM   1906  C   SER A 123      -0.881  14.364  24.289  1.00  0.00           C  
ATOM   1907  O   SER A 123      -1.609  13.489  24.759  1.00  0.00           O  
ATOM   1908  CB  SER A 123      -1.516  13.881  21.931  1.00  0.00           C  
ATOM   1909  OG  SER A 123      -0.452  12.978  21.801  1.00  0.00           O  
ATOM   1910  H   SER A 123       0.700  15.297  21.953  1.00  0.00           H  
ATOM   1911  HA  SER A 123      -2.043  15.635  23.026  1.00  0.00           H  
ATOM   1912 1HB  SER A 123      -2.408  13.351  22.263  1.00  0.00           H  
ATOM   1913 2HB  SER A 123      -1.740  14.325  20.963  1.00  0.00           H  
ATOM   1914  HG  SER A 123       0.237  13.294  22.390  1.00  0.00           H  
ATOM   1915  N   GLY A 124       0.191  14.829  24.920  1.00  0.00           N  
ATOM   1916  CA  GLY A 124       0.507  14.435  26.287  1.00  0.00           C  
ATOM   1917  C   GLY A 124       1.613  13.388  26.318  1.00  0.00           C  
ATOM   1918  O   GLY A 124       2.008  12.919  27.387  1.00  0.00           O  
ATOM   1919  H   GLY A 124       0.804  15.472  24.439  1.00  0.00           H  
ATOM   1920 1HA  GLY A 124       0.815  15.312  26.856  1.00  0.00           H  
ATOM   1921 2HA  GLY A 124      -0.387  14.038  26.767  1.00  0.00           H  
ATOM   1922  N   GLY A 125       2.110  13.025  25.141  1.00  0.00           N  
ATOM   1923  CA  GLY A 125       3.208  12.072  25.035  1.00  0.00           C  
ATOM   1924  C   GLY A 125       2.712  10.640  25.189  1.00  0.00           C  
ATOM   1925  O   GLY A 125       1.517  10.402  25.371  1.00  0.00           O  
ATOM   1926  H   GLY A 125       1.717  13.419  24.297  1.00  0.00           H  
ATOM   1927 1HA  GLY A 125       3.699  12.189  24.069  1.00  0.00           H  
ATOM   1928 2HA  GLY A 125       3.952  12.288  25.801  1.00  0.00           H  
ATOM   1929  N   TRP A 126       3.635   9.687  25.116  1.00  0.00           N  
ATOM   1930  CA  TRP A 126       3.291   8.275  25.243  1.00  0.00           C  
ATOM   1931  C   TRP A 126       2.814   7.949  26.652  1.00  0.00           C  
ATOM   1932  O   TRP A 126       2.175   6.923  26.879  1.00  0.00           O  
ATOM   1933  CB  TRP A 126       4.495   7.399  24.893  1.00  0.00           C  
ATOM   1934  CG  TRP A 126       4.780   7.331  23.423  1.00  0.00           C  
ATOM   1935  CD1 TRP A 126       5.867   7.840  22.779  1.00  0.00           C  
ATOM   1936  CD2 TRP A 126       3.960   6.715  22.401  1.00  0.00           C  
ATOM   1937  NE1 TRP A 126       5.782   7.585  21.433  1.00  0.00           N  
ATOM   1938  CE2 TRP A 126       4.622   6.896  21.184  1.00  0.00           C  
ATOM   1939  CE3 TRP A 126       2.737   6.033  22.421  1.00  0.00           C  
ATOM   1940  CZ2 TRP A 126       4.103   6.423  19.989  1.00  0.00           C  
ATOM   1941  CZ3 TRP A 126       2.217   5.557  21.223  1.00  0.00           C  
ATOM   1942  CH2 TRP A 126       2.884   5.747  20.039  1.00  0.00           C  
ATOM   1943  H   TRP A 126       4.600   9.948  24.970  1.00  0.00           H  
ATOM   1944  HA  TRP A 126       2.483   8.052  24.547  1.00  0.00           H  
ATOM   1945 1HB  TRP A 126       5.383   7.782  25.397  1.00  0.00           H  
ATOM   1946 2HB  TRP A 126       4.325   6.385  25.256  1.00  0.00           H  
ATOM   1947  HD1 TRP A 126       6.685   8.371  23.263  1.00  0.00           H  
ATOM   1948  HE1 TRP A 126       6.461   7.861  20.738  1.00  0.00           H  
ATOM   1949  HE3 TRP A 126       2.205   5.877  23.359  1.00  0.00           H  
ATOM   1950  HZ2 TRP A 126       4.617   6.564  19.038  1.00  0.00           H  
ATOM   1951  HZ3 TRP A 126       1.264   5.028  21.248  1.00  0.00           H  
ATOM   1952  HH2 TRP A 126       2.448   5.360  19.117  1.00  0.00           H  
ATOM   1953  N   ALA A 127       3.128   8.830  27.597  1.00  0.00           N  
ATOM   1954  CA  ALA A 127       2.590   8.727  28.948  1.00  0.00           C  
ATOM   1955  C   ALA A 127       1.067   8.771  28.941  1.00  0.00           C  
ATOM   1956  O   ALA A 127       0.412   8.053  29.697  1.00  0.00           O  
ATOM   1957  CB  ALA A 127       3.147   9.838  29.826  1.00  0.00           C  
ATOM   1958  H   ALA A 127       3.754   9.590  27.373  1.00  0.00           H  
ATOM   1959  HA  ALA A 127       2.899   7.768  29.363  1.00  0.00           H  
ATOM   1960 1HB  ALA A 127       2.737   9.748  30.831  1.00  0.00           H  
ATOM   1961 2HB  ALA A 127       4.233   9.759  29.868  1.00  0.00           H  
ATOM   1962 3HB  ALA A 127       2.871  10.805  29.407  1.00  0.00           H  
ATOM   1963  N   GLU A 128       0.510   9.617  28.080  1.00  0.00           N  
ATOM   1964  CA  GLU A 128      -0.939   9.731  27.949  1.00  0.00           C  
ATOM   1965  C   GLU A 128      -1.530   8.490  27.291  1.00  0.00           C  
ATOM   1966  O   GLU A 128      -2.617   8.040  27.657  1.00  0.00           O  
ATOM   1967  CB  GLU A 128      -1.306  10.975  27.137  1.00  0.00           C  
ATOM   1968  CG  GLU A 128      -2.802  11.216  26.998  1.00  0.00           C  
ATOM   1969  CD  GLU A 128      -3.479  11.471  28.316  1.00  0.00           C  
ATOM   1970  OE1 GLU A 128      -2.804  11.839  29.247  1.00  0.00           O  
ATOM   1971  OE2 GLU A 128      -4.672  11.297  28.391  1.00  0.00           O  
ATOM   1972  H   GLU A 128       1.103  10.195  27.503  1.00  0.00           H  
ATOM   1973  HA  GLU A 128      -1.371   9.821  28.946  1.00  0.00           H  
ATOM   1974 1HB  GLU A 128      -0.867  11.857  27.603  1.00  0.00           H  
ATOM   1975 2HB  GLU A 128      -0.886  10.892  26.134  1.00  0.00           H  
ATOM   1976 1HG  GLU A 128      -2.962  12.076  26.348  1.00  0.00           H  
ATOM   1977 2HG  GLU A 128      -3.257  10.348  26.523  1.00  0.00           H  
ATOM   1978  N   PHE A 129      -0.808   7.939  26.320  1.00  0.00           N  
ATOM   1979  CA  PHE A 129      -1.199   6.683  25.693  1.00  0.00           C  
ATOM   1980  C   PHE A 129      -1.430   5.596  26.735  1.00  0.00           C  
ATOM   1981  O   PHE A 129      -2.452   4.910  26.715  1.00  0.00           O  
ATOM   1982  CB  PHE A 129      -0.129   6.226  24.700  1.00  0.00           C  
ATOM   1983  CG  PHE A 129      -0.415   4.891  24.073  1.00  0.00           C  
ATOM   1984  CD1 PHE A 129      -1.328   4.777  23.035  1.00  0.00           C  
ATOM   1985  CD2 PHE A 129       0.228   3.747  24.520  1.00  0.00           C  
ATOM   1986  CE1 PHE A 129      -1.592   3.549  22.458  1.00  0.00           C  
ATOM   1987  CE2 PHE A 129      -0.032   2.518  23.944  1.00  0.00           C  
ATOM   1988  CZ  PHE A 129      -0.944   2.420  22.912  1.00  0.00           C  
ATOM   1989  H   PHE A 129       0.033   8.403  26.009  1.00  0.00           H  
ATOM   1990  HA  PHE A 129      -2.133   6.843  25.152  1.00  0.00           H  
ATOM   1991 1HB  PHE A 129      -0.034   6.962  23.903  1.00  0.00           H  
ATOM   1992 2HB  PHE A 129       0.834   6.165  25.205  1.00  0.00           H  
ATOM   1993  HD1 PHE A 129      -1.839   5.670  22.676  1.00  0.00           H  
ATOM   1994  HD2 PHE A 129       0.948   3.824  25.335  1.00  0.00           H  
ATOM   1995  HE1 PHE A 129      -2.312   3.474  21.644  1.00  0.00           H  
ATOM   1996  HE2 PHE A 129       0.481   1.627  24.304  1.00  0.00           H  
ATOM   1997  HZ  PHE A 129      -1.152   1.452  22.458  1.00  0.00           H  
ATOM   1998  N   THR A 130      -0.473   5.442  27.644  1.00  0.00           N  
ATOM   1999  CA  THR A 130      -0.551   4.410  28.671  1.00  0.00           C  
ATOM   2000  C   THR A 130      -1.666   4.707  29.665  1.00  0.00           C  
ATOM   2001  O   THR A 130      -2.254   3.791  30.242  1.00  0.00           O  
ATOM   2002  CB  THR A 130       0.787   4.271  29.421  1.00  0.00           C  
ATOM   2003  OG1 THR A 130       1.109   5.512  30.062  1.00  0.00           O  
ATOM   2004  CG2 THR A 130       1.903   3.899  28.456  1.00  0.00           C  
ATOM   2005  H   THR A 130       0.329   6.056  27.623  1.00  0.00           H  
ATOM   2006  HA  THR A 130      -0.774   3.458  28.189  1.00  0.00           H  
ATOM   2007  HB  THR A 130       0.699   3.496  30.182  1.00  0.00           H  
ATOM   2008  HG1 THR A 130       0.616   6.223  29.648  1.00  0.00           H  
ATOM   2009 1HG2 THR A 130       2.840   3.804  29.003  1.00  0.00           H  
ATOM   2010 2HG2 THR A 130       1.666   2.950  27.975  1.00  0.00           H  
ATOM   2011 3HG2 THR A 130       2.002   4.674  27.698  1.00  0.00           H  
ATOM   2012  N   ALA A 131      -1.952   5.989  29.862  1.00  0.00           N  
ATOM   2013  CA  ALA A 131      -3.050   6.404  30.724  1.00  0.00           C  
ATOM   2014  C   ALA A 131      -4.392   5.944  30.171  1.00  0.00           C  
ATOM   2015  O   ALA A 131      -5.306   5.613  30.927  1.00  0.00           O  
ATOM   2016  CB  ALA A 131      -3.041   7.915  30.901  1.00  0.00           C  
ATOM   2017  H   ALA A 131      -1.394   6.694  29.402  1.00  0.00           H  
ATOM   2018  HA  ALA A 131      -2.910   5.939  31.700  1.00  0.00           H  
ATOM   2019 1HB  ALA A 131      -3.867   8.211  31.548  1.00  0.00           H  
ATOM   2020 2HB  ALA A 131      -2.098   8.224  31.352  1.00  0.00           H  
ATOM   2021 3HB  ALA A 131      -3.153   8.395  29.930  1.00  0.00           H  
ATOM   2022  N   LEU A 132      -4.504   5.922  28.847  1.00  0.00           N  
ATOM   2023  CA  LEU A 132      -5.765   5.603  28.189  1.00  0.00           C  
ATOM   2024  C   LEU A 132      -5.815   4.137  27.775  1.00  0.00           C  
ATOM   2025  O   LEU A 132      -6.875   3.512  27.793  1.00  0.00           O  
ATOM   2026  CB  LEU A 132      -5.960   6.496  26.957  1.00  0.00           C  
ATOM   2027  CG  LEU A 132      -6.015   8.004  27.231  1.00  0.00           C  
ATOM   2028  CD1 LEU A 132      -6.103   8.758  25.911  1.00  0.00           C  
ATOM   2029  CD2 LEU A 132      -7.210   8.316  28.120  1.00  0.00           C  
ATOM   2030  H   LEU A 132      -3.693   6.131  28.282  1.00  0.00           H  
ATOM   2031  HA  LEU A 132      -6.577   5.789  28.891  1.00  0.00           H  
ATOM   2032 1HB  LEU A 132      -5.141   6.315  26.264  1.00  0.00           H  
ATOM   2033 2HB  LEU A 132      -6.893   6.214  26.468  1.00  0.00           H  
ATOM   2034  HG  LEU A 132      -5.099   8.317  27.733  1.00  0.00           H  
ATOM   2035 1HD1 LEU A 132      -6.142   9.830  26.106  1.00  0.00           H  
ATOM   2036 2HD1 LEU A 132      -5.227   8.532  25.304  1.00  0.00           H  
ATOM   2037 3HD1 LEU A 132      -7.004   8.454  25.378  1.00  0.00           H  
ATOM   2038 1HD2 LEU A 132      -7.248   9.388  28.315  1.00  0.00           H  
ATOM   2039 2HD2 LEU A 132      -8.127   8.006  27.619  1.00  0.00           H  
ATOM   2040 3HD2 LEU A 132      -7.112   7.779  29.063  1.00  0.00           H  
ATOM   2041  N   TYR A 133      -4.660   3.595  27.403  1.00  0.00           N  
ATOM   2042  CA  TYR A 133      -4.594   2.258  26.822  1.00  0.00           C  
ATOM   2043  C   TYR A 133      -3.987   1.261  27.801  1.00  0.00           C  
ATOM   2044  O   TYR A 133      -3.924   0.064  27.522  1.00  0.00           O  
ATOM   2045  CB  TYR A 133      -3.790   2.279  25.520  1.00  0.00           C  
ATOM   2046  CG  TYR A 133      -4.510   2.944  24.368  1.00  0.00           C  
ATOM   2047  CD1 TYR A 133      -4.563   4.328  24.290  1.00  0.00           C  
ATOM   2048  CD2 TYR A 133      -5.118   2.171  23.391  1.00  0.00           C  
ATOM   2049  CE1 TYR A 133      -5.221   4.936  23.238  1.00  0.00           C  
ATOM   2050  CE2 TYR A 133      -5.776   2.778  22.339  1.00  0.00           C  
ATOM   2051  CZ  TYR A 133      -5.829   4.155  22.261  1.00  0.00           C  
ATOM   2052  OH  TYR A 133      -6.484   4.761  21.214  1.00  0.00           O  
ATOM   2053  H   TYR A 133      -3.807   4.121  27.526  1.00  0.00           H  
ATOM   2054  HA  TYR A 133      -5.609   1.927  26.599  1.00  0.00           H  
ATOM   2055 1HB  TYR A 133      -2.848   2.805  25.682  1.00  0.00           H  
ATOM   2056 2HB  TYR A 133      -3.548   1.258  25.225  1.00  0.00           H  
ATOM   2057  HD1 TYR A 133      -4.085   4.936  25.058  1.00  0.00           H  
ATOM   2058  HD2 TYR A 133      -5.078   1.083  23.453  1.00  0.00           H  
ATOM   2059  HE1 TYR A 133      -5.262   6.023  23.176  1.00  0.00           H  
ATOM   2060  HE2 TYR A 133      -6.255   2.170  21.571  1.00  0.00           H  
ATOM   2061  HH  TYR A 133      -6.846   4.088  20.632  1.00  0.00           H  
ATOM   2062  N   GLY A 134      -3.545   1.762  28.949  1.00  0.00           N  
ATOM   2063  CA  GLY A 134      -2.910   0.921  29.957  1.00  0.00           C  
ATOM   2064  C   GLY A 134      -3.948   0.208  30.814  1.00  0.00           C  
ATOM   2065  O   GLY A 134      -4.490  -0.780  30.402  1.00  0.00           O  
ATOM   2066  OXT GLY A 134      -4.224   0.634  31.901  1.00  0.00           O  
ATOM   2067  H   GLY A 134      -3.651   2.751  29.130  1.00  0.00           H  
ATOM   2068 1HA  GLY A 134      -2.271   0.186  29.467  1.00  0.00           H  
ATOM   2069 2HA  GLY A 134      -2.268   1.533  30.590  1.00  0.00           H  
ATOM   2070  N   ASP B 135     -21.984   8.067  26.557  1.00  0.00           N  
ATOM   2071  CA  ASP B 135     -22.995   7.218  25.936  1.00  0.00           C  
ATOM   2072  C   ASP B 135     -22.387   6.341  24.849  1.00  0.00           C  
ATOM   2073  O   ASP B 135     -21.953   6.836  23.810  1.00  0.00           O  
ATOM   2074  CB  ASP B 135     -24.120   8.070  25.342  1.00  0.00           C  
ATOM   2075  CG  ASP B 135     -25.260   7.235  24.777  1.00  0.00           C  
ATOM   2076  OD1 ASP B 135     -25.127   6.035  24.732  1.00  0.00           O  
ATOM   2077  OD2 ASP B 135     -26.255   7.805  24.396  1.00  0.00           O  
ATOM   2078 1H   ASP B 135     -22.411   8.631  27.265  1.00  0.00           H  
ATOM   2079 2H   ASP B 135     -21.276   7.495  26.968  1.00  0.00           H  
ATOM   2080 3H   ASP B 135     -21.574   8.658  25.863  1.00  0.00           H  
ATOM   2081  HA  ASP B 135     -23.419   6.568  26.702  1.00  0.00           H  
ATOM   2082 1HB  ASP B 135     -24.519   8.732  26.111  1.00  0.00           H  
ATOM   2083 2HB  ASP B 135     -23.719   8.698  24.546  1.00  0.00           H  
ATOM   2084  N   PRO B 136     -22.359   5.037  25.097  1.00  0.00           N  
ATOM   2085  CA  PRO B 136     -21.807   4.086  24.138  1.00  0.00           C  
ATOM   2086  C   PRO B 136     -22.447   4.254  22.766  1.00  0.00           C  
ATOM   2087  O   PRO B 136     -21.791   4.076  21.739  1.00  0.00           O  
ATOM   2088  CB  PRO B 136     -22.152   2.729  24.760  1.00  0.00           C  
ATOM   2089  CG  PRO B 136     -22.174   2.994  26.226  1.00  0.00           C  
ATOM   2090  CD  PRO B 136     -22.791   4.362  26.350  1.00  0.00           C  
ATOM   2091  HA  PRO B 136     -20.718   4.227  24.077  1.00  0.00           H  
ATOM   2092 1HB  PRO B 136     -23.119   2.374  24.375  1.00  0.00           H  
ATOM   2093 2HB  PRO B 136     -21.398   1.981  24.473  1.00  0.00           H  
ATOM   2094 1HG  PRO B 136     -22.758   2.218  26.744  1.00  0.00           H  
ATOM   2095 2HG  PRO B 136     -21.154   2.951  26.636  1.00  0.00           H  
ATOM   2096 1HD  PRO B 136     -23.886   4.268  26.404  1.00  0.00           H  
ATOM   2097 2HD  PRO B 136     -22.400   4.861  27.249  1.00  0.00           H  
ATOM   2098  N   LYS B 137     -23.730   4.596  22.755  1.00  0.00           N  
ATOM   2099  CA  LYS B 137     -24.475   4.741  21.509  1.00  0.00           C  
ATOM   2100  C   LYS B 137     -23.943   5.904  20.683  1.00  0.00           C  
ATOM   2101  O   LYS B 137     -23.855   5.817  19.457  1.00  0.00           O  
ATOM   2102  CB  LYS B 137     -25.965   4.936  21.795  1.00  0.00           C  
ATOM   2103  CG  LYS B 137     -26.668   3.700  22.340  1.00  0.00           C  
ATOM   2104  CD  LYS B 137     -28.138   3.978  22.617  1.00  0.00           C  
ATOM   2105  CE  LYS B 137     -28.841   2.747  23.170  1.00  0.00           C  
ATOM   2106  NZ  LYS B 137     -30.271   3.015  23.482  1.00  0.00           N  
ATOM   2107  H   LYS B 137     -24.203   4.762  23.633  1.00  0.00           H  
ATOM   2108  HA  LYS B 137     -24.347   3.829  20.924  1.00  0.00           H  
ATOM   2109 1HB  LYS B 137     -26.094   5.741  22.519  1.00  0.00           H  
ATOM   2110 2HB  LYS B 137     -26.475   5.234  20.879  1.00  0.00           H  
ATOM   2111 1HG  LYS B 137     -26.591   2.888  21.617  1.00  0.00           H  
ATOM   2112 2HG  LYS B 137     -26.186   3.386  23.266  1.00  0.00           H  
ATOM   2113 1HD  LYS B 137     -28.225   4.791  23.339  1.00  0.00           H  
ATOM   2114 2HD  LYS B 137     -28.631   4.282  21.694  1.00  0.00           H  
ATOM   2115 1HE  LYS B 137     -28.785   1.939  22.442  1.00  0.00           H  
ATOM   2116 2HE  LYS B 137     -28.339   2.420  24.081  1.00  0.00           H  
ATOM   2117 1HZ  LYS B 137     -30.700   2.176  23.845  1.00  0.00           H  
ATOM   2118 2HZ  LYS B 137     -30.334   3.751  24.171  1.00  0.00           H  
ATOM   2119 3HZ  LYS B 137     -30.751   3.301  22.641  1.00  0.00           H  
ATOM   2120  N   LYS B 138     -23.589   6.991  21.358  1.00  0.00           N  
ATOM   2121  CA  LYS B 138     -23.010   8.152  20.694  1.00  0.00           C  
ATOM   2122  C   LYS B 138     -21.600   7.856  20.197  1.00  0.00           C  
ATOM   2123  O   LYS B 138     -21.177   8.369  19.160  1.00  0.00           O  
ATOM   2124  CB  LYS B 138     -22.994   9.356  21.637  1.00  0.00           C  
ATOM   2125  CG  LYS B 138     -24.368   9.939  21.936  1.00  0.00           C  
ATOM   2126  CD  LYS B 138     -24.270  11.131  22.876  1.00  0.00           C  
ATOM   2127  CE  LYS B 138     -25.643  11.714  23.178  1.00  0.00           C  
ATOM   2128  NZ  LYS B 138     -25.566  12.861  24.123  1.00  0.00           N  
ATOM   2129  H   LYS B 138     -23.725   7.014  22.359  1.00  0.00           H  
ATOM   2130  HA  LYS B 138     -23.625   8.397  19.826  1.00  0.00           H  
ATOM   2131 1HB  LYS B 138     -22.538   9.070  22.585  1.00  0.00           H  
ATOM   2132 2HB  LYS B 138     -22.381  10.148  21.206  1.00  0.00           H  
ATOM   2133 1HG  LYS B 138     -24.839  10.259  21.005  1.00  0.00           H  
ATOM   2134 2HG  LYS B 138     -24.995   9.176  22.395  1.00  0.00           H  
ATOM   2135 1HD  LYS B 138     -23.803  10.820  23.811  1.00  0.00           H  
ATOM   2136 2HD  LYS B 138     -23.651  11.904  22.421  1.00  0.00           H  
ATOM   2137 1HE  LYS B 138     -26.106  12.053  22.252  1.00  0.00           H  
ATOM   2138 2HE  LYS B 138     -26.278  10.943  23.614  1.00  0.00           H  
ATOM   2139 1HZ  LYS B 138     -26.495  13.218  24.297  1.00  0.00           H  
ATOM   2140 2HZ  LYS B 138     -25.154  12.554  24.993  1.00  0.00           H  
ATOM   2141 3HZ  LYS B 138     -24.995  13.591  23.721  1.00  0.00           H  
ATOM   2142  N   VAL B 139     -20.878   7.028  20.942  1.00  0.00           N  
ATOM   2143  CA  VAL B 139     -19.557   6.575  20.524  1.00  0.00           C  
ATOM   2144  C   VAL B 139     -19.641   5.726  19.261  1.00  0.00           C  
ATOM   2145  O   VAL B 139     -18.821   5.865  18.353  1.00  0.00           O  
ATOM   2146  CB  VAL B 139     -18.892   5.757  21.646  1.00  0.00           C  
ATOM   2147  CG1 VAL B 139     -17.605   5.117  21.148  1.00  0.00           C  
ATOM   2148  CG2 VAL B 139     -18.620   6.650  22.847  1.00  0.00           C  
ATOM   2149  H   VAL B 139     -21.253   6.704  21.823  1.00  0.00           H  
ATOM   2150  HA  VAL B 139     -18.940   7.450  20.317  1.00  0.00           H  
ATOM   2151  HB  VAL B 139     -19.561   4.947  21.939  1.00  0.00           H  
ATOM   2152 1HG1 VAL B 139     -17.148   4.542  21.954  1.00  0.00           H  
ATOM   2153 2HG1 VAL B 139     -17.828   4.454  20.312  1.00  0.00           H  
ATOM   2154 3HG1 VAL B 139     -16.914   5.894  20.822  1.00  0.00           H  
ATOM   2155 1HG2 VAL B 139     -18.151   6.065  23.637  1.00  0.00           H  
ATOM   2156 2HG2 VAL B 139     -17.956   7.463  22.553  1.00  0.00           H  
ATOM   2157 3HG2 VAL B 139     -19.560   7.064  23.212  1.00  0.00           H  
ATOM   2158  N   PHE B 140     -20.635   4.846  19.210  1.00  0.00           N  
ATOM   2159  CA  PHE B 140     -20.888   4.044  18.020  1.00  0.00           C  
ATOM   2160  C   PHE B 140     -21.158   4.928  16.809  1.00  0.00           C  
ATOM   2161  O   PHE B 140     -20.568   4.736  15.745  1.00  0.00           O  
ATOM   2162  CB  PHE B 140     -22.075   3.107  18.249  1.00  0.00           C  
ATOM   2163  CG  PHE B 140     -22.473   2.323  17.031  1.00  0.00           C  
ATOM   2164  CD1 PHE B 140     -21.755   1.199  16.647  1.00  0.00           C  
ATOM   2165  CD2 PHE B 140     -23.564   2.707  16.266  1.00  0.00           C  
ATOM   2166  CE1 PHE B 140     -22.120   0.477  15.527  1.00  0.00           C  
ATOM   2167  CE2 PHE B 140     -23.931   1.986  15.146  1.00  0.00           C  
ATOM   2168  CZ  PHE B 140     -23.208   0.870  14.776  1.00  0.00           C  
ATOM   2169  H   PHE B 140     -21.230   4.729  20.018  1.00  0.00           H  
ATOM   2170  HA  PHE B 140     -20.005   3.441  17.814  1.00  0.00           H  
ATOM   2171 1HB  PHE B 140     -21.834   2.402  19.044  1.00  0.00           H  
ATOM   2172 2HB  PHE B 140     -22.938   3.686  18.577  1.00  0.00           H  
ATOM   2173  HD1 PHE B 140     -20.896   0.888  17.241  1.00  0.00           H  
ATOM   2174  HD2 PHE B 140     -24.135   3.589  16.558  1.00  0.00           H  
ATOM   2175  HE1 PHE B 140     -21.547  -0.403  15.236  1.00  0.00           H  
ATOM   2176  HE2 PHE B 140     -24.791   2.298  14.554  1.00  0.00           H  
ATOM   2177  HZ  PHE B 140     -23.495   0.302  13.893  1.00  0.00           H  
ATOM   2178  N   ASP B 141     -22.051   5.897  16.977  1.00  0.00           N  
ATOM   2179  CA  ASP B 141     -22.383   6.828  15.905  1.00  0.00           C  
ATOM   2180  C   ASP B 141     -21.160   7.626  15.470  1.00  0.00           C  
ATOM   2181  O   ASP B 141     -20.948   7.853  14.278  1.00  0.00           O  
ATOM   2182  CB  ASP B 141     -23.492   7.785  16.349  1.00  0.00           C  
ATOM   2183  CG  ASP B 141     -24.852   7.106  16.457  1.00  0.00           C  
ATOM   2184  OD1 ASP B 141     -25.002   6.033  15.923  1.00  0.00           O  
ATOM   2185  OD2 ASP B 141     -25.726   7.668  17.073  1.00  0.00           O  
ATOM   2186  H   ASP B 141     -22.513   5.991  17.869  1.00  0.00           H  
ATOM   2187  HA  ASP B 141     -22.739   6.256  15.048  1.00  0.00           H  
ATOM   2188 1HB  ASP B 141     -23.238   8.212  17.320  1.00  0.00           H  
ATOM   2189 2HB  ASP B 141     -23.569   8.608  15.639  1.00  0.00           H  
ATOM   2190  N   LYS B 142     -20.359   8.048  16.442  1.00  0.00           N  
ATOM   2191  CA  LYS B 142     -19.122   8.766  16.158  1.00  0.00           C  
ATOM   2192  C   LYS B 142     -18.197   7.940  15.272  1.00  0.00           C  
ATOM   2193  O   LYS B 142     -17.727   8.413  14.238  1.00  0.00           O  
ATOM   2194  CB  LYS B 142     -18.409   9.140  17.458  1.00  0.00           C  
ATOM   2195  CG  LYS B 142     -17.118   9.924  17.264  1.00  0.00           C  
ATOM   2196  CD  LYS B 142     -16.500  10.310  18.599  1.00  0.00           C  
ATOM   2197  CE  LYS B 142     -15.186  11.054  18.408  1.00  0.00           C  
ATOM   2198  NZ  LYS B 142     -14.578  11.453  19.706  1.00  0.00           N  
ATOM   2199  H   LYS B 142     -20.614   7.868  17.403  1.00  0.00           H  
ATOM   2200  HA  LYS B 142     -19.369   9.681  15.619  1.00  0.00           H  
ATOM   2201 1HB  LYS B 142     -19.075   9.741  18.078  1.00  0.00           H  
ATOM   2202 2HB  LYS B 142     -18.170   8.235  18.016  1.00  0.00           H  
ATOM   2203 1HG  LYS B 142     -16.404   9.317  16.705  1.00  0.00           H  
ATOM   2204 2HG  LYS B 142     -17.323  10.829  16.693  1.00  0.00           H  
ATOM   2205 1HD  LYS B 142     -17.192  10.948  19.150  1.00  0.00           H  
ATOM   2206 2HD  LYS B 142     -16.314   9.411  19.188  1.00  0.00           H  
ATOM   2207 1HE  LYS B 142     -14.483  10.418  17.872  1.00  0.00           H  
ATOM   2208 2HE  LYS B 142     -15.359  11.949  17.812  1.00  0.00           H  
ATOM   2209 1HZ  LYS B 142     -13.711  11.943  19.536  1.00  0.00           H  
ATOM   2210 2HZ  LYS B 142     -15.215  12.060  20.204  1.00  0.00           H  
ATOM   2211 3HZ  LYS B 142     -14.396  10.629  20.261  1.00  0.00           H  
ATOM   2212  N   ALA B 143     -17.942   6.703  15.683  1.00  0.00           N  
ATOM   2213  CA  ALA B 143     -17.097   5.798  14.913  1.00  0.00           C  
ATOM   2214  C   ALA B 143     -17.686   5.539  13.532  1.00  0.00           C  
ATOM   2215  O   ALA B 143     -16.958   5.455  12.542  1.00  0.00           O  
ATOM   2216  CB  ALA B 143     -16.904   4.487  15.662  1.00  0.00           C  
ATOM   2217  H   ALA B 143     -18.342   6.381  16.553  1.00  0.00           H  
ATOM   2218  HA  ALA B 143     -16.127   6.274  14.778  1.00  0.00           H  
ATOM   2219 1HB  ALA B 143     -16.272   3.822  15.074  1.00  0.00           H  
ATOM   2220 2HB  ALA B 143     -16.429   4.683  16.623  1.00  0.00           H  
ATOM   2221 3HB  ALA B 143     -17.872   4.016  15.825  1.00  0.00           H  
ATOM   2222  N   LYS B 144     -19.007   5.412  13.471  1.00  0.00           N  
ATOM   2223  CA  LYS B 144     -19.697   5.179  12.209  1.00  0.00           C  
ATOM   2224  C   LYS B 144     -19.429   6.306  11.218  1.00  0.00           C  
ATOM   2225  O   LYS B 144     -19.060   6.060  10.070  1.00  0.00           O  
ATOM   2226  CB  LYS B 144     -21.201   5.028  12.441  1.00  0.00           C  
ATOM   2227  CG  LYS B 144     -22.008   4.756  11.178  1.00  0.00           C  
ATOM   2228  CD  LYS B 144     -23.484   4.571  11.495  1.00  0.00           C  
ATOM   2229  CE  LYS B 144     -24.299   4.343  10.230  1.00  0.00           C  
ATOM   2230  NZ  LYS B 144     -25.746   4.163  10.525  1.00  0.00           N  
ATOM   2231  H   LYS B 144     -19.547   5.479  14.322  1.00  0.00           H  
ATOM   2232  HA  LYS B 144     -19.317   4.254  11.772  1.00  0.00           H  
ATOM   2233 1HB  LYS B 144     -21.381   4.208  13.137  1.00  0.00           H  
ATOM   2234 2HB  LYS B 144     -21.592   5.938  12.898  1.00  0.00           H  
ATOM   2235 1HG  LYS B 144     -21.895   5.591  10.487  1.00  0.00           H  
ATOM   2236 2HG  LYS B 144     -21.633   3.854  10.695  1.00  0.00           H  
ATOM   2237 1HD  LYS B 144     -23.610   3.714  12.158  1.00  0.00           H  
ATOM   2238 2HD  LYS B 144     -23.861   5.459  12.003  1.00  0.00           H  
ATOM   2239 1HE  LYS B 144     -24.179   5.195   9.563  1.00  0.00           H  
ATOM   2240 2HE  LYS B 144     -23.933   3.454   9.717  1.00  0.00           H  
ATOM   2241 1HZ  LYS B 144     -26.250   4.015   9.662  1.00  0.00           H  
ATOM   2242 2HZ  LYS B 144     -25.871   3.363  11.129  1.00  0.00           H  
ATOM   2243 3HZ  LYS B 144     -26.102   4.990  10.984  1.00  0.00           H  
ATOM   2244  N   ASP B 145     -19.620   7.540  11.669  1.00  0.00           N  
ATOM   2245  CA  ASP B 145     -19.386   8.708  10.828  1.00  0.00           C  
ATOM   2246  C   ASP B 145     -17.957   8.731  10.303  1.00  0.00           C  
ATOM   2247  O   ASP B 145     -17.721   9.013   9.127  1.00  0.00           O  
ATOM   2248  CB  ASP B 145     -19.670   9.995  11.606  1.00  0.00           C  
ATOM   2249  CG  ASP B 145     -21.156  10.225  11.849  1.00  0.00           C  
ATOM   2250  OD1 ASP B 145     -21.950   9.597  11.190  1.00  0.00           O  
ATOM   2251  OD2 ASP B 145     -21.482  11.028  12.691  1.00  0.00           O  
ATOM   2252  H   ASP B 145     -19.935   7.674  12.619  1.00  0.00           H  
ATOM   2253  HA  ASP B 145     -20.062   8.660   9.974  1.00  0.00           H  
ATOM   2254 1HB  ASP B 145     -19.161   9.958  12.570  1.00  0.00           H  
ATOM   2255 2HB  ASP B 145     -19.270  10.848  11.057  1.00  0.00           H  
ATOM   2256  N   LYS B 146     -17.005   8.433  11.181  1.00  0.00           N  
ATOM   2257  CA  LYS B 146     -15.596   8.403  10.803  1.00  0.00           C  
ATOM   2258  C   LYS B 146     -15.330   7.328   9.757  1.00  0.00           C  
ATOM   2259  O   LYS B 146     -14.660   7.577   8.755  1.00  0.00           O  
ATOM   2260  CB  LYS B 146     -14.716   8.170  12.032  1.00  0.00           C  
ATOM   2261  CG  LYS B 146     -14.654   9.349  12.994  1.00  0.00           C  
ATOM   2262  CD  LYS B 146     -13.746   9.050  14.177  1.00  0.00           C  
ATOM   2263  CE  LYS B 146     -13.726  10.205  15.167  1.00  0.00           C  
ATOM   2264  NZ  LYS B 146     -13.126  11.433  14.578  1.00  0.00           N  
ATOM   2265  H   LYS B 146     -17.263   8.222  12.135  1.00  0.00           H  
ATOM   2266  HA  LYS B 146     -15.335   9.367  10.368  1.00  0.00           H  
ATOM   2267 1HB  LYS B 146     -15.084   7.306  12.585  1.00  0.00           H  
ATOM   2268 2HB  LYS B 146     -13.698   7.945  11.713  1.00  0.00           H  
ATOM   2269 1HG  LYS B 146     -14.276  10.227  12.470  1.00  0.00           H  
ATOM   2270 2HG  LYS B 146     -15.655   9.570  13.363  1.00  0.00           H  
ATOM   2271 1HD  LYS B 146     -14.096   8.151  14.687  1.00  0.00           H  
ATOM   2272 2HD  LYS B 146     -12.731   8.872  13.821  1.00  0.00           H  
ATOM   2273 1HE  LYS B 146     -14.743  10.429  15.485  1.00  0.00           H  
ATOM   2274 2HE  LYS B 146     -13.149   9.920  16.047  1.00  0.00           H  
ATOM   2275 1HZ  LYS B 146     -13.131  12.173  15.265  1.00  0.00           H  
ATOM   2276 2HZ  LYS B 146     -12.175  11.241  14.297  1.00  0.00           H  
ATOM   2277 3HZ  LYS B 146     -13.664  11.717  13.772  1.00  0.00           H  
ATOM   2278  N   ALA B 147     -15.859   6.133   9.995  1.00  0.00           N  
ATOM   2279  CA  ALA B 147     -15.679   5.017   9.075  1.00  0.00           C  
ATOM   2280  C   ALA B 147     -16.309   5.317   7.718  1.00  0.00           C  
ATOM   2281  O   ALA B 147     -15.722   5.032   6.674  1.00  0.00           O  
ATOM   2282  CB  ALA B 147     -16.269   3.745   9.664  1.00  0.00           C  
ATOM   2283  H   ALA B 147     -16.398   5.993  10.837  1.00  0.00           H  
ATOM   2284  HA  ALA B 147     -14.610   4.874   8.921  1.00  0.00           H  
ATOM   2285 1HB  ALA B 147     -16.127   2.920   8.965  1.00  0.00           H  
ATOM   2286 2HB  ALA B 147     -15.770   3.513  10.605  1.00  0.00           H  
ATOM   2287 3HB  ALA B 147     -17.334   3.887   9.844  1.00  0.00           H  
ATOM   2288  N   GLU B 148     -17.505   5.893   7.742  1.00  0.00           N  
ATOM   2289  CA  GLU B 148     -18.226   6.211   6.516  1.00  0.00           C  
ATOM   2290  C   GLU B 148     -17.477   7.248   5.689  1.00  0.00           C  
ATOM   2291  O   GLU B 148     -17.466   7.186   4.459  1.00  0.00           O  
ATOM   2292  CB  GLU B 148     -19.632   6.722   6.840  1.00  0.00           C  
ATOM   2293  CG  GLU B 148     -20.582   5.656   7.368  1.00  0.00           C  
ATOM   2294  CD  GLU B 148     -20.893   4.594   6.350  1.00  0.00           C  
ATOM   2295  OE1 GLU B 148     -21.019   4.923   5.195  1.00  0.00           O  
ATOM   2296  OE2 GLU B 148     -21.005   3.451   6.729  1.00  0.00           O  
ATOM   2297  H   GLU B 148     -17.927   6.117   8.633  1.00  0.00           H  
ATOM   2298  HA  GLU B 148     -18.315   5.301   5.920  1.00  0.00           H  
ATOM   2299 1HB  GLU B 148     -19.568   7.513   7.588  1.00  0.00           H  
ATOM   2300 2HB  GLU B 148     -20.078   7.153   5.944  1.00  0.00           H  
ATOM   2301 1HG  GLU B 148     -20.133   5.185   8.242  1.00  0.00           H  
ATOM   2302 2HG  GLU B 148     -21.508   6.134   7.682  1.00  0.00           H  
ATOM   2303  N   ASN B 149     -16.851   8.200   6.371  1.00  0.00           N  
ATOM   2304  CA  ASN B 149     -16.063   9.230   5.704  1.00  0.00           C  
ATOM   2305  C   ASN B 149     -14.872   8.623   4.973  1.00  0.00           C  
ATOM   2306  O   ASN B 149     -14.520   9.054   3.875  1.00  0.00           O  
ATOM   2307  CB  ASN B 149     -15.602  10.279   6.699  1.00  0.00           C  
ATOM   2308  CG  ASN B 149     -16.716  11.188   7.137  1.00  0.00           C  
ATOM   2309  OD1 ASN B 149     -17.695  11.387   6.409  1.00  0.00           O  
ATOM   2310  ND2 ASN B 149     -16.586  11.745   8.314  1.00  0.00           N  
ATOM   2311  H   ASN B 149     -16.923   8.213   7.378  1.00  0.00           H  
ATOM   2312  HA  ASN B 149     -16.690   9.713   4.951  1.00  0.00           H  
ATOM   2313 1HB  ASN B 149     -15.182   9.787   7.577  1.00  0.00           H  
ATOM   2314 2HB  ASN B 149     -14.811  10.881   6.252  1.00  0.00           H  
ATOM   2315 1HD2 ASN B 149     -17.297  12.360   8.658  1.00  0.00           H  
ATOM   2316 2HD2 ASN B 149     -15.777  11.556   8.870  1.00  0.00           H  
ATOM   2317  N   GLN B 150     -14.254   7.621   5.590  1.00  0.00           N  
ATOM   2318  CA  GLN B 150     -13.087   6.969   5.010  1.00  0.00           C  
ATOM   2319  C   GLN B 150     -13.476   6.097   3.823  1.00  0.00           C  
ATOM   2320  O   GLN B 150     -12.721   5.974   2.857  1.00  0.00           O  
ATOM   2321  CB  GLN B 150     -12.365   6.125   6.064  1.00  0.00           C  
ATOM   2322  CG  GLN B 150     -11.708   6.936   7.167  1.00  0.00           C  
ATOM   2323  CD  GLN B 150     -10.633   7.867   6.639  1.00  0.00           C  
ATOM   2324  OE1 GLN B 150      -9.743   7.450   5.892  1.00  0.00           O  
ATOM   2325  NE2 GLN B 150     -10.709   9.136   7.024  1.00  0.00           N  
ATOM   2326  H   GLN B 150     -14.602   7.303   6.483  1.00  0.00           H  
ATOM   2327  HA  GLN B 150     -12.395   7.738   4.663  1.00  0.00           H  
ATOM   2328 1HB  GLN B 150     -13.074   5.439   6.528  1.00  0.00           H  
ATOM   2329 2HB  GLN B 150     -11.594   5.524   5.583  1.00  0.00           H  
ATOM   2330 1HG  GLN B 150     -12.468   7.539   7.664  1.00  0.00           H  
ATOM   2331 2HG  GLN B 150     -11.248   6.253   7.881  1.00  0.00           H  
ATOM   2332 1HE2 GLN B 150     -10.027   9.797   6.708  1.00  0.00           H  
ATOM   2333 2HE2 GLN B 150     -11.447   9.431   7.631  1.00  0.00           H  
ATOM   2334  N   VAL B 151     -14.657   5.493   3.900  1.00  0.00           N  
ATOM   2335  CA  VAL B 151     -15.201   4.729   2.784  1.00  0.00           C  
ATOM   2336  C   VAL B 151     -15.505   5.630   1.595  1.00  0.00           C  
ATOM   2337  O   VAL B 151     -15.160   5.310   0.456  1.00  0.00           O  
ATOM   2338  CB  VAL B 151     -16.488   3.999   3.213  1.00  0.00           C  
ATOM   2339  CG1 VAL B 151     -17.190   3.401   2.002  1.00  0.00           C  
ATOM   2340  CG2 VAL B 151     -16.156   2.919   4.232  1.00  0.00           C  
ATOM   2341  H   VAL B 151     -15.190   5.566   4.754  1.00  0.00           H  
ATOM   2342  HA  VAL B 151     -14.461   3.987   2.480  1.00  0.00           H  
ATOM   2343  HB  VAL B 151     -17.173   4.721   3.657  1.00  0.00           H  
ATOM   2344 1HG1 VAL B 151     -18.097   2.889   2.324  1.00  0.00           H  
ATOM   2345 2HG1 VAL B 151     -17.450   4.195   1.304  1.00  0.00           H  
ATOM   2346 3HG1 VAL B 151     -16.526   2.688   1.513  1.00  0.00           H  
ATOM   2347 1HG2 VAL B 151     -17.070   2.408   4.531  1.00  0.00           H  
ATOM   2348 2HG2 VAL B 151     -15.466   2.201   3.789  1.00  0.00           H  
ATOM   2349 3HG2 VAL B 151     -15.692   3.375   5.107  1.00  0.00           H  
ATOM   2350  N   ARG B 152     -16.152   6.759   1.865  1.00  0.00           N  
ATOM   2351  CA  ARG B 152     -16.442   7.742   0.828  1.00  0.00           C  
ATOM   2352  C   ARG B 152     -15.163   8.376   0.297  1.00  0.00           C  
ATOM   2353  O   ARG B 152     -15.061   8.691  -0.888  1.00  0.00           O  
ATOM   2354  CB  ARG B 152     -17.359   8.831   1.364  1.00  0.00           C  
ATOM   2355  CG  ARG B 152     -18.787   8.386   1.640  1.00  0.00           C  
ATOM   2356  CD  ARG B 152     -19.604   9.486   2.211  1.00  0.00           C  
ATOM   2357  NE  ARG B 152     -20.970   9.065   2.478  1.00  0.00           N  
ATOM   2358  CZ  ARG B 152     -21.893   9.816   3.110  1.00  0.00           C  
ATOM   2359  NH1 ARG B 152     -21.582  11.022   3.533  1.00  0.00           N  
ATOM   2360  NH2 ARG B 152     -23.111   9.342   3.305  1.00  0.00           N  
ATOM   2361  H   ARG B 152     -16.452   6.939   2.812  1.00  0.00           H  
ATOM   2362  HA  ARG B 152     -16.947   7.238   0.005  1.00  0.00           H  
ATOM   2363 1HB  ARG B 152     -16.951   9.225   2.294  1.00  0.00           H  
ATOM   2364 2HB  ARG B 152     -17.403   9.654   0.650  1.00  0.00           H  
ATOM   2365 1HG  ARG B 152     -19.253   8.060   0.710  1.00  0.00           H  
ATOM   2366 2HG  ARG B 152     -18.779   7.559   2.352  1.00  0.00           H  
ATOM   2367 1HD  ARG B 152     -19.161   9.820   3.149  1.00  0.00           H  
ATOM   2368 2HD  ARG B 152     -19.636  10.319   1.509  1.00  0.00           H  
ATOM   2369  HE  ARG B 152     -21.247   8.143   2.168  1.00  0.00           H  
ATOM   2370 1HH1 ARG B 152     -20.651  11.384   3.384  1.00  0.00           H  
ATOM   2371 2HH1 ARG B 152     -22.273  11.585   4.007  1.00  0.00           H  
ATOM   2372 1HH2 ARG B 152     -23.350   8.415   2.980  1.00  0.00           H  
ATOM   2373 2HH2 ARG B 152     -23.802   9.904   3.778  1.00  0.00           H  
ATOM   2374  N   TYR B 153     -14.188   8.559   1.180  1.00  0.00           N  
ATOM   2375  CA  TYR B 153     -12.868   9.035   0.780  1.00  0.00           C  
ATOM   2376  C   TYR B 153     -12.261   8.136  -0.289  1.00  0.00           C  
ATOM   2377  O   TYR B 153     -11.807   8.613  -1.329  1.00  0.00           O  
ATOM   2378  CB  TYR B 153     -11.939   9.120   1.993  1.00  0.00           C  
ATOM   2379  CG  TYR B 153     -10.524   9.530   1.650  1.00  0.00           C  
ATOM   2380  CD1 TYR B 153     -10.256  10.829   1.245  1.00  0.00           C  
ATOM   2381  CD2 TYR B 153      -9.493   8.605   1.739  1.00  0.00           C  
ATOM   2382  CE1 TYR B 153      -8.964  11.203   0.932  1.00  0.00           C  
ATOM   2383  CE2 TYR B 153      -8.201   8.979   1.426  1.00  0.00           C  
ATOM   2384  CZ  TYR B 153      -7.935  10.272   1.024  1.00  0.00           C  
ATOM   2385  OH  TYR B 153      -6.648  10.645   0.711  1.00  0.00           O  
ATOM   2386  H   TYR B 153     -14.365   8.363   2.155  1.00  0.00           H  
ATOM   2387  HA  TYR B 153     -12.976  10.036   0.361  1.00  0.00           H  
ATOM   2388 1HB  TYR B 153     -12.338   9.841   2.708  1.00  0.00           H  
ATOM   2389 2HB  TYR B 153     -11.901   8.152   2.491  1.00  0.00           H  
ATOM   2390  HD1 TYR B 153     -11.066  11.556   1.175  1.00  0.00           H  
ATOM   2391  HD2 TYR B 153      -9.704   7.584   2.056  1.00  0.00           H  
ATOM   2392  HE1 TYR B 153      -8.754  12.224   0.614  1.00  0.00           H  
ATOM   2393  HE2 TYR B 153      -7.391   8.253   1.495  1.00  0.00           H  
ATOM   2394  HH  TYR B 153      -6.059   9.897   0.842  1.00  0.00           H  
ATOM   2395  N   LEU B 154     -12.253   6.834  -0.026  1.00  0.00           N  
ATOM   2396  CA  LEU B 154     -11.762   5.861  -0.994  1.00  0.00           C  
ATOM   2397  C   LEU B 154     -12.549   5.933  -2.296  1.00  0.00           C  
ATOM   2398  O   LEU B 154     -11.968   5.980  -3.381  1.00  0.00           O  
ATOM   2399  CB  LEU B 154     -11.850   4.444  -0.413  1.00  0.00           C  
ATOM   2400  CG  LEU B 154     -11.278   3.327  -1.294  1.00  0.00           C  
ATOM   2401  CD1 LEU B 154      -9.790   3.563  -1.512  1.00  0.00           C  
ATOM   2402  CD2 LEU B 154     -11.526   1.980  -0.631  1.00  0.00           C  
ATOM   2403  H   LEU B 154     -12.598   6.511   0.865  1.00  0.00           H  
ATOM   2404  HA  LEU B 154     -10.717   6.086  -1.209  1.00  0.00           H  
ATOM   2405 1HB  LEU B 154     -11.316   4.424   0.536  1.00  0.00           H  
ATOM   2406 2HB  LEU B 154     -12.898   4.212  -0.221  1.00  0.00           H  
ATOM   2407  HG  LEU B 154     -11.765   3.347  -2.269  1.00  0.00           H  
ATOM   2408 1HD1 LEU B 154      -9.383   2.769  -2.138  1.00  0.00           H  
ATOM   2409 2HD1 LEU B 154      -9.642   4.524  -2.005  1.00  0.00           H  
ATOM   2410 3HD1 LEU B 154      -9.277   3.565  -0.551  1.00  0.00           H  
ATOM   2411 1HD2 LEU B 154     -11.120   1.185  -1.258  1.00  0.00           H  
ATOM   2412 2HD2 LEU B 154     -11.038   1.958   0.343  1.00  0.00           H  
ATOM   2413 3HD2 LEU B 154     -12.598   1.829  -0.504  1.00  0.00           H  
ATOM   2414  N   LYS B 155     -13.871   5.939  -2.183  1.00  0.00           N  
ATOM   2415  CA  LYS B 155     -14.741   6.057  -3.349  1.00  0.00           C  
ATOM   2416  C   LYS B 155     -14.314   7.219  -4.236  1.00  0.00           C  
ATOM   2417  O   LYS B 155     -14.153   7.062  -5.446  1.00  0.00           O  
ATOM   2418  CB  LYS B 155     -16.197   6.232  -2.916  1.00  0.00           C  
ATOM   2419  CG  LYS B 155     -17.184   6.363  -4.068  1.00  0.00           C  
ATOM   2420  CD  LYS B 155     -18.579   6.705  -3.565  1.00  0.00           C  
ATOM   2421  CE  LYS B 155     -19.586   6.744  -4.705  1.00  0.00           C  
ATOM   2422  NZ  LYS B 155     -19.337   7.885  -5.628  1.00  0.00           N  
ATOM   2423  H   LYS B 155     -14.287   5.860  -1.266  1.00  0.00           H  
ATOM   2424  HA  LYS B 155     -14.659   5.141  -3.935  1.00  0.00           H  
ATOM   2425 1HB  LYS B 155     -16.502   5.378  -2.310  1.00  0.00           H  
ATOM   2426 2HB  LYS B 155     -16.288   7.123  -2.295  1.00  0.00           H  
ATOM   2427 1HG  LYS B 155     -16.849   7.148  -4.747  1.00  0.00           H  
ATOM   2428 2HG  LYS B 155     -17.227   5.424  -4.620  1.00  0.00           H  
ATOM   2429 1HD  LYS B 155     -18.896   5.958  -2.836  1.00  0.00           H  
ATOM   2430 2HD  LYS B 155     -18.560   7.679  -3.076  1.00  0.00           H  
ATOM   2431 1HE  LYS B 155     -19.529   5.816  -5.272  1.00  0.00           H  
ATOM   2432 2HE  LYS B 155     -20.593   6.835  -4.298  1.00  0.00           H  
ATOM   2433 1HZ  LYS B 155     -20.025   7.876  -6.368  1.00  0.00           H  
ATOM   2434 2HZ  LYS B 155     -19.405   8.754  -5.116  1.00  0.00           H  
ATOM   2435 3HZ  LYS B 155     -18.413   7.801  -6.026  1.00  0.00           H  
ATOM   2436  N   GLN B 156     -14.135   8.387  -3.628  1.00  0.00           N  
ATOM   2437  CA  GLN B 156     -13.733   9.580  -4.364  1.00  0.00           C  
ATOM   2438  C   GLN B 156     -12.355   9.403  -4.990  1.00  0.00           C  
ATOM   2439  O   GLN B 156     -12.118   9.828  -6.121  1.00  0.00           O  
ATOM   2440  CB  GLN B 156     -13.735  10.803  -3.444  1.00  0.00           C  
ATOM   2441  CG  GLN B 156     -15.119  11.253  -3.009  1.00  0.00           C  
ATOM   2442  CD  GLN B 156     -15.071  12.410  -2.029  1.00  0.00           C  
ATOM   2443  OE1 GLN B 156     -14.082  12.596  -1.315  1.00  0.00           O  
ATOM   2444  NE2 GLN B 156     -16.142  13.195  -1.990  1.00  0.00           N  
ATOM   2445  H   GLN B 156     -14.280   8.450  -2.630  1.00  0.00           H  
ATOM   2446  HA  GLN B 156     -14.449   9.747  -5.169  1.00  0.00           H  
ATOM   2447 1HB  GLN B 156     -13.155  10.585  -2.547  1.00  0.00           H  
ATOM   2448 2HB  GLN B 156     -13.253  11.640  -3.950  1.00  0.00           H  
ATOM   2449 1HG  GLN B 156     -15.679  11.572  -3.888  1.00  0.00           H  
ATOM   2450 2HG  GLN B 156     -15.627  10.417  -2.527  1.00  0.00           H  
ATOM   2451 1HE2 GLN B 156     -16.168  13.975  -1.362  1.00  0.00           H  
ATOM   2452 2HE2 GLN B 156     -16.922  13.008  -2.586  1.00  0.00           H  
ATOM   2453  N   ARG B 157     -11.451   8.772  -4.248  1.00  0.00           N  
ATOM   2454  CA  ARG B 157     -10.097   8.529  -4.733  1.00  0.00           C  
ATOM   2455  C   ARG B 157     -10.102   7.579  -5.923  1.00  0.00           C  
ATOM   2456  O   ARG B 157      -9.362   7.772  -6.888  1.00  0.00           O  
ATOM   2457  CB  ARG B 157      -9.229   7.947  -3.627  1.00  0.00           C  
ATOM   2458  CG  ARG B 157      -7.850   7.485  -4.073  1.00  0.00           C  
ATOM   2459  CD  ARG B 157      -7.042   8.609  -4.610  1.00  0.00           C  
ATOM   2460  NE  ARG B 157      -6.778   9.620  -3.598  1.00  0.00           N  
ATOM   2461  CZ  ARG B 157      -5.775   9.560  -2.700  1.00  0.00           C  
ATOM   2462  NH1 ARG B 157      -4.953   8.535  -2.701  1.00  0.00           N  
ATOM   2463  NH2 ARG B 157      -5.619  10.532  -1.819  1.00  0.00           N  
ATOM   2464  H   ARG B 157     -11.707   8.454  -3.325  1.00  0.00           H  
ATOM   2465  HA  ARG B 157      -9.672   9.477  -5.065  1.00  0.00           H  
ATOM   2466 1HB  ARG B 157      -9.090   8.692  -2.844  1.00  0.00           H  
ATOM   2467 2HB  ARG B 157      -9.734   7.092  -3.179  1.00  0.00           H  
ATOM   2468 1HG  ARG B 157      -7.318   7.056  -3.223  1.00  0.00           H  
ATOM   2469 2HG  ARG B 157      -7.954   6.733  -4.855  1.00  0.00           H  
ATOM   2470 1HD  ARG B 157      -6.086   8.230  -4.970  1.00  0.00           H  
ATOM   2471 2HD  ARG B 157      -7.577   9.082  -5.432  1.00  0.00           H  
ATOM   2472  HE  ARG B 157      -7.390  10.425  -3.567  1.00  0.00           H  
ATOM   2473 1HH1 ARG B 157      -5.072   7.792  -3.375  1.00  0.00           H  
ATOM   2474 2HH1 ARG B 157      -4.201   8.490  -2.028  1.00  0.00           H  
ATOM   2475 1HH2 ARG B 157      -6.251  11.321  -1.818  1.00  0.00           H  
ATOM   2476 2HH2 ARG B 157      -4.868  10.488  -1.146  1.00  0.00           H  
ATOM   2477  N   LEU B 158     -10.939   6.549  -5.849  1.00  0.00           N  
ATOM   2478  CA  LEU B 158     -11.064   5.584  -6.934  1.00  0.00           C  
ATOM   2479  C   LEU B 158     -11.580   6.247  -8.206  1.00  0.00           C  
ATOM   2480  O   LEU B 158     -11.133   5.931  -9.308  1.00  0.00           O  
ATOM   2481  CB  LEU B 158     -12.007   4.446  -6.524  1.00  0.00           C  
ATOM   2482  CG  LEU B 158     -11.333   3.211  -5.913  1.00  0.00           C  
ATOM   2483  CD1 LEU B 158     -10.271   3.653  -4.916  1.00  0.00           C  
ATOM   2484  CD2 LEU B 158     -12.384   2.339  -5.242  1.00  0.00           C  
ATOM   2485  H   LEU B 158     -11.503   6.433  -5.020  1.00  0.00           H  
ATOM   2486  HA  LEU B 158     -10.080   5.165  -7.140  1.00  0.00           H  
ATOM   2487 1HB  LEU B 158     -12.719   4.830  -5.795  1.00  0.00           H  
ATOM   2488 2HB  LEU B 158     -12.561   4.120  -7.405  1.00  0.00           H  
ATOM   2489  HG  LEU B 158     -10.836   2.641  -6.699  1.00  0.00           H  
ATOM   2490 1HD1 LEU B 158      -9.792   2.776  -4.482  1.00  0.00           H  
ATOM   2491 2HD1 LEU B 158      -9.522   4.259  -5.427  1.00  0.00           H  
ATOM   2492 3HD1 LEU B 158     -10.736   4.241  -4.125  1.00  0.00           H  
ATOM   2493 1HD2 LEU B 158     -11.905   1.461  -4.808  1.00  0.00           H  
ATOM   2494 2HD2 LEU B 158     -12.880   2.908  -4.455  1.00  0.00           H  
ATOM   2495 3HD2 LEU B 158     -13.120   2.023  -5.981  1.00  0.00           H  
ATOM   2496  N   GLU B 159     -12.524   7.169  -8.045  1.00  0.00           N  
ATOM   2497  CA  GLU B 159     -13.032   7.950  -9.166  1.00  0.00           C  
ATOM   2498  C   GLU B 159     -11.940   8.829  -9.763  1.00  0.00           C  
ATOM   2499  O   GLU B 159     -11.829   8.955 -10.983  1.00  0.00           O  
ATOM   2500  CB  GLU B 159     -14.213   8.817  -8.722  1.00  0.00           C  
ATOM   2501  CG  GLU B 159     -15.469   8.034  -8.366  1.00  0.00           C  
ATOM   2502  CD  GLU B 159     -16.573   8.908  -7.841  1.00  0.00           C  
ATOM   2503  OE1 GLU B 159     -16.341  10.077  -7.651  1.00  0.00           O  
ATOM   2504  OE2 GLU B 159     -17.652   8.405  -7.630  1.00  0.00           O  
ATOM   2505  H   GLU B 159     -12.899   7.333  -7.121  1.00  0.00           H  
ATOM   2506  HA  GLU B 159     -13.374   7.261  -9.941  1.00  0.00           H  
ATOM   2507 1HB  GLU B 159     -13.925   9.403  -7.849  1.00  0.00           H  
ATOM   2508 2HB  GLU B 159     -14.469   9.517  -9.516  1.00  0.00           H  
ATOM   2509 1HG  GLU B 159     -15.824   7.513  -9.255  1.00  0.00           H  
ATOM   2510 2HG  GLU B 159     -15.217   7.285  -7.617  1.00  0.00           H  
ATOM   2511  N   GLU B 160     -11.138   9.438  -8.897  1.00  0.00           N  
ATOM   2512  CA  GLU B 160      -9.983  10.212  -9.335  1.00  0.00           C  
ATOM   2513  C   GLU B 160      -9.013   9.348 -10.132  1.00  0.00           C  
ATOM   2514  O   GLU B 160      -8.537   9.749 -11.194  1.00  0.00           O  
ATOM   2515  CB  GLU B 160      -9.266  10.826  -8.131  1.00  0.00           C  
ATOM   2516  CG  GLU B 160     -10.024  11.962  -7.459  1.00  0.00           C  
ATOM   2517  CD  GLU B 160      -9.345  12.464  -6.216  1.00  0.00           C  
ATOM   2518  OE1 GLU B 160      -8.380  11.865  -5.806  1.00  0.00           O  
ATOM   2519  OE2 GLU B 160      -9.791  13.449  -5.675  1.00  0.00           O  
ATOM   2520  H   GLU B 160     -11.334   9.362  -7.909  1.00  0.00           H  
ATOM   2521  HA  GLU B 160     -10.331  11.016  -9.983  1.00  0.00           H  
ATOM   2522 1HB  GLU B 160      -9.086  10.055  -7.382  1.00  0.00           H  
ATOM   2523 2HB  GLU B 160      -8.295  11.211  -8.443  1.00  0.00           H  
ATOM   2524 1HG  GLU B 160     -10.121  12.787  -8.165  1.00  0.00           H  
ATOM   2525 2HG  GLU B 160     -11.025  11.617  -7.206  1.00  0.00           H  
ATOM   2526  N   LEU B 161      -8.721   8.162  -9.610  1.00  0.00           N  
ATOM   2527  CA  LEU B 161      -7.791   7.246 -10.262  1.00  0.00           C  
ATOM   2528  C   LEU B 161      -8.298   6.833 -11.638  1.00  0.00           C  
ATOM   2529  O   LEU B 161      -7.519   6.688 -12.580  1.00  0.00           O  
ATOM   2530  CB  LEU B 161      -7.577   6.000  -9.394  1.00  0.00           C  
ATOM   2531  CG  LEU B 161      -6.805   6.224  -8.087  1.00  0.00           C  
ATOM   2532  CD1 LEU B 161      -6.717   4.914  -7.318  1.00  0.00           C  
ATOM   2533  CD2 LEU B 161      -5.419   6.767  -8.403  1.00  0.00           C  
ATOM   2534  H   LEU B 161      -9.155   7.886  -8.741  1.00  0.00           H  
ATOM   2535  HA  LEU B 161      -6.836   7.754 -10.387  1.00  0.00           H  
ATOM   2536 1HB  LEU B 161      -8.550   5.586  -9.136  1.00  0.00           H  
ATOM   2537 2HB  LEU B 161      -7.032   5.259  -9.978  1.00  0.00           H  
ATOM   2538  HG  LEU B 161      -7.342   6.941  -7.465  1.00  0.00           H  
ATOM   2539 1HD1 LEU B 161      -6.168   5.073  -6.389  1.00  0.00           H  
ATOM   2540 2HD1 LEU B 161      -7.722   4.559  -7.088  1.00  0.00           H  
ATOM   2541 3HD1 LEU B 161      -6.198   4.171  -7.922  1.00  0.00           H  
ATOM   2542 1HD2 LEU B 161      -4.870   6.927  -7.475  1.00  0.00           H  
ATOM   2543 2HD2 LEU B 161      -4.881   6.050  -9.024  1.00  0.00           H  
ATOM   2544 3HD2 LEU B 161      -5.512   7.712  -8.938  1.00  0.00           H  
ATOM   2545  N   TYR B 162      -9.610   6.646 -11.749  1.00  0.00           N  
ATOM   2546  CA  TYR B 162     -10.233   6.328 -13.028  1.00  0.00           C  
ATOM   2547  C   TYR B 162     -10.085   7.481 -14.013  1.00  0.00           C  
ATOM   2548  O   TYR B 162      -9.776   7.270 -15.186  1.00  0.00           O  
ATOM   2549  CB  TYR B 162     -11.711   5.984 -12.832  1.00  0.00           C  
ATOM   2550  CG  TYR B 162     -12.389   5.470 -14.083  1.00  0.00           C  
ATOM   2551  CD1 TYR B 162     -12.056   4.222 -14.590  1.00  0.00           C  
ATOM   2552  CD2 TYR B 162     -13.343   6.246 -14.724  1.00  0.00           C  
ATOM   2553  CE1 TYR B 162     -12.675   3.753 -15.732  1.00  0.00           C  
ATOM   2554  CE2 TYR B 162     -13.962   5.777 -15.866  1.00  0.00           C  
ATOM   2555  CZ  TYR B 162     -13.631   4.535 -16.370  1.00  0.00           C  
ATOM   2556  OH  TYR B 162     -14.247   4.068 -17.508  1.00  0.00           O  
ATOM   2557  H   TYR B 162     -10.188   6.725 -10.925  1.00  0.00           H  
ATOM   2558  HA  TYR B 162      -9.727   5.462 -13.453  1.00  0.00           H  
ATOM   2559 1HB  TYR B 162     -11.809   5.224 -12.056  1.00  0.00           H  
ATOM   2560 2HB  TYR B 162     -12.249   6.869 -12.493  1.00  0.00           H  
ATOM   2561  HD1 TYR B 162     -11.306   3.612 -14.086  1.00  0.00           H  
ATOM   2562  HD2 TYR B 162     -13.604   7.227 -14.326  1.00  0.00           H  
ATOM   2563  HE1 TYR B 162     -12.413   2.773 -16.130  1.00  0.00           H  
ATOM   2564  HE2 TYR B 162     -14.712   6.387 -16.370  1.00  0.00           H  
ATOM   2565  HH  TYR B 162     -13.905   3.196 -17.720  1.00  0.00           H  
ATOM   2566  N   LYS B 163     -10.307   8.698 -13.530  1.00  0.00           N  
ATOM   2567  CA  LYS B 163     -10.103   9.893 -14.341  1.00  0.00           C  
ATOM   2568  C   LYS B 163      -8.652  10.019 -14.784  1.00  0.00           C  
ATOM   2569  O   LYS B 163      -8.370  10.434 -15.908  1.00  0.00           O  
ATOM   2570  CB  LYS B 163     -10.527  11.143 -13.569  1.00  0.00           C  
ATOM   2571  CG  LYS B 163     -12.030  11.276 -13.363  1.00  0.00           C  
ATOM   2572  CD  LYS B 163     -12.370  12.524 -12.562  1.00  0.00           C  
ATOM   2573  CE  LYS B 163     -13.870  12.652 -12.344  1.00  0.00           C  
ATOM   2574  NZ  LYS B 163     -14.215  13.849 -11.531  1.00  0.00           N  
ATOM   2575  H   LYS B 163     -10.623   8.799 -12.577  1.00  0.00           H  
ATOM   2576  HA  LYS B 163     -10.720   9.811 -15.237  1.00  0.00           H  
ATOM   2577 1HB  LYS B 163     -10.054  11.142 -12.586  1.00  0.00           H  
ATOM   2578 2HB  LYS B 163     -10.181  12.032 -14.097  1.00  0.00           H  
ATOM   2579 1HG  LYS B 163     -12.527  11.331 -14.333  1.00  0.00           H  
ATOM   2580 2HG  LYS B 163     -12.404  10.401 -12.833  1.00  0.00           H  
ATOM   2581 1HD  LYS B 163     -11.873  12.480 -11.591  1.00  0.00           H  
ATOM   2582 2HD  LYS B 163     -12.013  13.406 -13.093  1.00  0.00           H  
ATOM   2583 1HE  LYS B 163     -14.372  12.726 -13.308  1.00  0.00           H  
ATOM   2584 2HE  LYS B 163     -14.241  11.763 -11.834  1.00  0.00           H  
ATOM   2585 1HZ  LYS B 163     -15.217  13.898 -11.410  1.00  0.00           H  
ATOM   2586 2HZ  LYS B 163     -13.769  13.782 -10.627  1.00  0.00           H  
ATOM   2587 3HZ  LYS B 163     -13.893  14.682 -12.004  1.00  0.00           H  
ATOM   2588  N   GLU B 164      -7.734   9.658 -13.894  1.00  0.00           N  
ATOM   2589  CA  GLU B 164      -6.312   9.643 -14.223  1.00  0.00           C  
ATOM   2590  C   GLU B 164      -6.036   8.752 -15.427  1.00  0.00           C  
ATOM   2591  O   GLU B 164      -5.317   9.144 -16.347  1.00  0.00           O  
ATOM   2592  CB  GLU B 164      -5.492   9.164 -13.022  1.00  0.00           C  
ATOM   2593  CG  GLU B 164      -3.989   9.142 -13.257  1.00  0.00           C  
ATOM   2594  CD  GLU B 164      -3.216   8.677 -12.054  1.00  0.00           C  
ATOM   2595  OE1 GLU B 164      -3.826   8.398 -11.051  1.00  0.00           O  
ATOM   2596  OE2 GLU B 164      -2.012   8.602 -12.139  1.00  0.00           O  
ATOM   2597  H   GLU B 164      -8.027   9.386 -12.967  1.00  0.00           H  
ATOM   2598  HA  GLU B 164      -6.006  10.658 -14.473  1.00  0.00           H  
ATOM   2599 1HB  GLU B 164      -5.688   9.810 -12.167  1.00  0.00           H  
ATOM   2600 2HB  GLU B 164      -5.803   8.156 -12.749  1.00  0.00           H  
ATOM   2601 1HG  GLU B 164      -3.772   8.477 -14.093  1.00  0.00           H  
ATOM   2602 2HG  GLU B 164      -3.659  10.143 -13.531  1.00  0.00           H  
ATOM   2603  N   ALA B 165      -6.608   7.554 -15.414  1.00  0.00           N  
ATOM   2604  CA  ALA B 165      -6.460   6.623 -16.527  1.00  0.00           C  
ATOM   2605  C   ALA B 165      -7.003   7.218 -17.819  1.00  0.00           C  
ATOM   2606  O   ALA B 165      -6.426   7.032 -18.891  1.00  0.00           O  
ATOM   2607  CB  ALA B 165      -7.160   5.308 -16.215  1.00  0.00           C  
ATOM   2608  H   ALA B 165      -7.159   7.281 -14.614  1.00  0.00           H  
ATOM   2609  HA  ALA B 165      -5.395   6.432 -16.669  1.00  0.00           H  
ATOM   2610 1HB  ALA B 165      -7.041   4.624 -17.055  1.00  0.00           H  
ATOM   2611 2HB  ALA B 165      -6.721   4.865 -15.321  1.00  0.00           H  
ATOM   2612 3HB  ALA B 165      -8.220   5.492 -16.045  1.00  0.00           H  
ATOM   2613  N   ARG B 166      -8.117   7.935 -17.712  1.00  0.00           N  
ATOM   2614  CA  ARG B 166      -8.736   8.565 -18.871  1.00  0.00           C  
ATOM   2615  C   ARG B 166      -7.877   9.704 -19.404  1.00  0.00           C  
ATOM   2616  O   ARG B 166      -7.731   9.871 -20.616  1.00  0.00           O  
ATOM   2617  CB  ARG B 166     -10.117   9.097 -18.518  1.00  0.00           C  
ATOM   2618  CG  ARG B 166     -11.164   8.028 -18.248  1.00  0.00           C  
ATOM   2619  CD  ARG B 166     -12.466   8.623 -17.851  1.00  0.00           C  
ATOM   2620  NE  ARG B 166     -13.071   9.378 -18.937  1.00  0.00           N  
ATOM   2621  CZ  ARG B 166     -14.109  10.225 -18.796  1.00  0.00           C  
ATOM   2622  NH1 ARG B 166     -14.646  10.413 -17.611  1.00  0.00           N  
ATOM   2623  NH2 ARG B 166     -14.587  10.865 -19.848  1.00  0.00           N  
ATOM   2624  H   ARG B 166      -8.545   8.045 -16.804  1.00  0.00           H  
ATOM   2625  HA  ARG B 166      -8.844   7.815 -19.657  1.00  0.00           H  
ATOM   2626 1HB  ARG B 166     -10.049   9.723 -17.629  1.00  0.00           H  
ATOM   2627 2HB  ARG B 166     -10.486   9.722 -19.331  1.00  0.00           H  
ATOM   2628 1HG  ARG B 166     -11.319   7.434 -19.148  1.00  0.00           H  
ATOM   2629 2HG  ARG B 166     -10.823   7.380 -17.439  1.00  0.00           H  
ATOM   2630 1HD  ARG B 166     -13.156   7.830 -17.563  1.00  0.00           H  
ATOM   2631 2HD  ARG B 166     -12.317   9.298 -17.009  1.00  0.00           H  
ATOM   2632  HE  ARG B 166     -12.684   9.259 -19.865  1.00  0.00           H  
ATOM   2633 1HH1 ARG B 166     -14.280   9.923 -16.806  1.00  0.00           H  
ATOM   2634 2HH1 ARG B 166     -15.424  11.048 -17.504  1.00  0.00           H  
ATOM   2635 1HH2 ARG B 166     -14.174  10.720 -20.759  1.00  0.00           H  
ATOM   2636 2HH2 ARG B 166     -15.365  11.500 -19.741  1.00  0.00           H  
ATOM   2637  N   LYS B 167      -7.311  10.488 -18.493  1.00  0.00           N  
ATOM   2638  CA  LYS B 167      -6.507  11.644 -18.869  1.00  0.00           C  
ATOM   2639  C   LYS B 167      -5.174  11.217 -19.469  1.00  0.00           C  
ATOM   2640  O   LYS B 167      -4.688  11.826 -20.421  1.00  0.00           O  
ATOM   2641  CB  LYS B 167      -6.272  12.550 -17.659  1.00  0.00           C  
ATOM   2642  CG  LYS B 167      -7.510  13.301 -17.186  1.00  0.00           C  
ATOM   2643  CD  LYS B 167      -7.202  14.163 -15.971  1.00  0.00           C  
ATOM   2644  CE  LYS B 167      -8.439  14.909 -15.493  1.00  0.00           C  
ATOM   2645  NZ  LYS B 167      -8.160  15.734 -14.286  1.00  0.00           N  
ATOM   2646  H   LYS B 167      -7.442  10.276 -17.514  1.00  0.00           H  
ATOM   2647  HA  LYS B 167      -7.049  12.211 -19.628  1.00  0.00           H  
ATOM   2648 1HB  LYS B 167      -5.903  11.953 -16.824  1.00  0.00           H  
ATOM   2649 2HB  LYS B 167      -5.505  13.286 -17.899  1.00  0.00           H  
ATOM   2650 1HG  LYS B 167      -7.877  13.940 -17.990  1.00  0.00           H  
ATOM   2651 2HG  LYS B 167      -8.291  12.588 -16.927  1.00  0.00           H  
ATOM   2652 1HD  LYS B 167      -6.834  13.532 -15.161  1.00  0.00           H  
ATOM   2653 2HD  LYS B 167      -6.428  14.887 -16.225  1.00  0.00           H  
ATOM   2654 1HE  LYS B 167      -8.799  15.561 -16.288  1.00  0.00           H  
ATOM   2655 2HE  LYS B 167      -9.226  14.194 -15.255  1.00  0.00           H  
ATOM   2656 1HZ  LYS B 167      -9.004  16.211 -14.002  1.00  0.00           H  
ATOM   2657 2HZ  LYS B 167      -7.842  15.136 -13.536  1.00  0.00           H  
ATOM   2658 3HZ  LYS B 167      -7.445  16.414 -14.500  1.00  0.00           H  
ATOM   2659  N   LYS B 168      -4.588  10.165 -18.906  1.00  0.00           N  
ATOM   2660  CA  LYS B 168      -3.288   9.682 -19.356  1.00  0.00           C  
ATOM   2661  C   LYS B 168      -3.441   8.649 -20.467  1.00  0.00           C  
ATOM   2662  O   LYS B 168      -2.461   8.261 -21.104  1.00  0.00           O  
ATOM   2663  CB  LYS B 168      -2.504   9.084 -18.186  1.00  0.00           C  
ATOM   2664  CG  LYS B 168      -2.085  10.096 -17.128  1.00  0.00           C  
ATOM   2665  CD  LYS B 168      -1.317   9.428 -15.997  1.00  0.00           C  
ATOM   2666  CE  LYS B 168      -0.863  10.443 -14.959  1.00  0.00           C  
ATOM   2667  NZ  LYS B 168      -0.153   9.797 -13.822  1.00  0.00           N  
ATOM   2668  H   LYS B 168      -5.053   9.691 -18.146  1.00  0.00           H  
ATOM   2669  HA  LYS B 168      -2.721  10.525 -19.748  1.00  0.00           H  
ATOM   2670 1HB  LYS B 168      -3.107   8.319 -17.697  1.00  0.00           H  
ATOM   2671 2HB  LYS B 168      -1.603   8.600 -18.562  1.00  0.00           H  
ATOM   2672 1HG  LYS B 168      -1.453  10.859 -17.584  1.00  0.00           H  
ATOM   2673 2HG  LYS B 168      -2.970  10.581 -16.718  1.00  0.00           H  
ATOM   2674 1HD  LYS B 168      -1.954   8.686 -15.514  1.00  0.00           H  
ATOM   2675 2HD  LYS B 168      -0.442   8.920 -16.402  1.00  0.00           H  
ATOM   2676 1HE  LYS B 168      -0.195  11.166 -15.426  1.00  0.00           H  
ATOM   2677 2HE  LYS B 168      -1.729  10.980 -14.572  1.00  0.00           H  
ATOM   2678 1HZ  LYS B 168       0.130  10.503 -13.157  1.00  0.00           H  
ATOM   2679 2HZ  LYS B 168      -0.771   9.137 -13.370  1.00  0.00           H  
ATOM   2680 3HZ  LYS B 168       0.663   9.312 -14.166  1.00  0.00           H  
ATOM   2681  N   ASP B 169      -4.673   8.208 -20.694  1.00  0.00           N  
ATOM   2682  CA  ASP B 169      -4.945   7.158 -21.667  1.00  0.00           C  
ATOM   2683  C   ASP B 169      -4.093   5.924 -21.398  1.00  0.00           C  
ATOM   2684  O   ASP B 169      -3.336   5.481 -22.261  1.00  0.00           O  
ATOM   2685  CB  ASP B 169      -4.686   7.665 -23.088  1.00  0.00           C  
ATOM   2686  CG  ASP B 169      -5.295   6.767 -24.157  1.00  0.00           C  
ATOM   2687  OD1 ASP B 169      -6.231   6.065 -23.854  1.00  0.00           O  
ATOM   2688  OD2 ASP B 169      -4.818   6.791 -25.267  1.00  0.00           O  
ATOM   2689  H   ASP B 169      -5.442   8.613 -20.178  1.00  0.00           H  
ATOM   2690  HA  ASP B 169      -5.993   6.873 -21.585  1.00  0.00           H  
ATOM   2691 1HB  ASP B 169      -5.100   8.667 -23.198  1.00  0.00           H  
ATOM   2692 2HB  ASP B 169      -3.612   7.733 -23.261  1.00  0.00           H  
ATOM   2693  N   LEU B 170      -4.222   5.375 -20.195  1.00  0.00           N  
ATOM   2694  CA  LEU B 170      -3.363   4.279 -19.759  1.00  0.00           C  
ATOM   2695  C   LEU B 170      -3.750   2.972 -20.440  1.00  0.00           C  
ATOM   2696  O   LEU B 170      -4.930   2.702 -20.665  1.00  0.00           O  
ATOM   2697  CB  LEU B 170      -3.446   4.113 -18.237  1.00  0.00           C  
ATOM   2698  CG  LEU B 170      -2.979   5.318 -17.410  1.00  0.00           C  
ATOM   2699  CD1 LEU B 170      -3.161   5.020 -15.928  1.00  0.00           C  
ATOM   2700  CD2 LEU B 170      -1.523   5.621 -17.732  1.00  0.00           C  
ATOM   2701  H   LEU B 170      -4.930   5.725 -19.568  1.00  0.00           H  
ATOM   2702  HA  LEU B 170      -2.335   4.516 -20.028  1.00  0.00           H  
ATOM   2703 1HB  LEU B 170      -4.480   3.906 -17.965  1.00  0.00           H  
ATOM   2704 2HB  LEU B 170      -2.837   3.256 -17.947  1.00  0.00           H  
ATOM   2705  HG  LEU B 170      -3.592   6.186 -17.654  1.00  0.00           H  
ATOM   2706 1HD1 LEU B 170      -2.830   5.876 -15.341  1.00  0.00           H  
ATOM   2707 2HD1 LEU B 170      -4.214   4.826 -15.723  1.00  0.00           H  
ATOM   2708 3HD1 LEU B 170      -2.572   4.144 -15.658  1.00  0.00           H  
ATOM   2709 1HD2 LEU B 170      -1.191   6.478 -17.145  1.00  0.00           H  
ATOM   2710 2HD2 LEU B 170      -0.908   4.754 -17.487  1.00  0.00           H  
ATOM   2711 3HD2 LEU B 170      -1.424   5.848 -18.793  1.00  0.00           H  
ATOM   2712  N   THR B 171      -2.748   2.163 -20.767  1.00  0.00           N  
ATOM   2713  CA  THR B 171      -2.985   0.857 -21.372  1.00  0.00           C  
ATOM   2714  C   THR B 171      -3.309  -0.189 -20.314  1.00  0.00           C  
ATOM   2715  O   THR B 171      -3.201   0.071 -19.116  1.00  0.00           O  
ATOM   2716  CB  THR B 171      -1.767   0.399 -22.196  1.00  0.00           C  
ATOM   2717  OG1 THR B 171      -0.647   0.192 -21.324  1.00  0.00           O  
ATOM   2718  CG2 THR B 171      -1.405   1.444 -23.240  1.00  0.00           C  
ATOM   2719  H   THR B 171      -1.799   2.460 -20.591  1.00  0.00           H  
ATOM   2720  HA  THR B 171      -3.842   0.935 -22.041  1.00  0.00           H  
ATOM   2721  HB  THR B 171      -1.999  -0.541 -22.696  1.00  0.00           H  
ATOM   2722  HG1 THR B 171       0.151   0.518 -21.747  1.00  0.00           H  
ATOM   2723 1HG2 THR B 171      -0.543   1.103 -23.813  1.00  0.00           H  
ATOM   2724 2HG2 THR B 171      -2.251   1.595 -23.912  1.00  0.00           H  
ATOM   2725 3HG2 THR B 171      -1.163   2.384 -22.746  1.00  0.00           H  
ATOM   2726  N   GLN B 172      -3.708  -1.375 -20.764  1.00  0.00           N  
ATOM   2727  CA  GLN B 172      -4.104  -2.445 -19.857  1.00  0.00           C  
ATOM   2728  C   GLN B 172      -3.012  -2.732 -18.833  1.00  0.00           C  
ATOM   2729  O   GLN B 172      -3.296  -2.966 -17.659  1.00  0.00           O  
ATOM   2730  CB  GLN B 172      -4.432  -3.718 -20.641  1.00  0.00           C  
ATOM   2731  CG  GLN B 172      -5.709  -3.633 -21.460  1.00  0.00           C  
ATOM   2732  CD  GLN B 172      -5.952  -4.883 -22.285  1.00  0.00           C  
ATOM   2733  OE1 GLN B 172      -5.015  -5.607 -22.631  1.00  0.00           O  
ATOM   2734  NE2 GLN B 172      -7.214  -5.143 -22.605  1.00  0.00           N  
ATOM   2735  H   GLN B 172      -3.737  -1.538 -21.760  1.00  0.00           H  
ATOM   2736  HA  GLN B 172      -4.996  -2.128 -19.317  1.00  0.00           H  
ATOM   2737 1HB  GLN B 172      -3.611  -3.950 -21.320  1.00  0.00           H  
ATOM   2738 2HB  GLN B 172      -4.531  -4.556 -19.950  1.00  0.00           H  
ATOM   2739 1HG  GLN B 172      -6.553  -3.499 -20.785  1.00  0.00           H  
ATOM   2740 2HG  GLN B 172      -5.636  -2.784 -22.140  1.00  0.00           H  
ATOM   2741 1HE2 GLN B 172      -7.437  -5.954 -23.148  1.00  0.00           H  
ATOM   2742 2HE2 GLN B 172      -7.944  -4.529 -22.303  1.00  0.00           H  
ATOM   2743  N   GLU B 173      -1.765  -2.713 -19.287  1.00  0.00           N  
ATOM   2744  CA  GLU B 173      -0.624  -2.933 -18.403  1.00  0.00           C  
ATOM   2745  C   GLU B 173      -0.471  -1.789 -17.408  1.00  0.00           C  
ATOM   2746  O   GLU B 173      -0.213  -2.014 -16.226  1.00  0.00           O  
ATOM   2747  CB  GLU B 173       0.661  -3.088 -19.218  1.00  0.00           C  
ATOM   2748  CG  GLU B 173       0.761  -4.394 -19.993  1.00  0.00           C  
ATOM   2749  CD  GLU B 173       0.782  -5.604 -19.100  1.00  0.00           C  
ATOM   2750  OE1 GLU B 173       1.365  -5.530 -18.045  1.00  0.00           O  
ATOM   2751  OE2 GLU B 173       0.213  -6.603 -19.473  1.00  0.00           O  
ATOM   2752  H   GLU B 173      -1.600  -2.542 -20.269  1.00  0.00           H  
ATOM   2753  HA  GLU B 173      -0.796  -3.851 -17.841  1.00  0.00           H  
ATOM   2754 1HB  GLU B 173       0.740  -2.268 -19.933  1.00  0.00           H  
ATOM   2755 2HB  GLU B 173       1.523  -3.026 -18.554  1.00  0.00           H  
ATOM   2756 1HG  GLU B 173      -0.091  -4.470 -20.668  1.00  0.00           H  
ATOM   2757 2HG  GLU B 173       1.667  -4.378 -20.597  1.00  0.00           H  
ATOM   2758  N   GLN B 174      -0.631  -0.563 -17.894  1.00  0.00           N  
ATOM   2759  CA  GLN B 174      -0.553   0.616 -17.040  1.00  0.00           C  
ATOM   2760  C   GLN B 174      -1.729   0.675 -16.074  1.00  0.00           C  
ATOM   2761  O   GLN B 174      -1.605   1.190 -14.963  1.00  0.00           O  
ATOM   2762  CB  GLN B 174      -0.508   1.890 -17.888  1.00  0.00           C  
ATOM   2763  CG  GLN B 174       0.774   2.064 -18.683  1.00  0.00           C  
ATOM   2764  CD  GLN B 174       0.743   3.295 -19.569  1.00  0.00           C  
ATOM   2765  OE1 GLN B 174      -0.178   3.477 -20.371  1.00  0.00           O  
ATOM   2766  NE2 GLN B 174       1.751   4.149 -19.431  1.00  0.00           N  
ATOM   2767  H   GLN B 174      -0.811  -0.445 -18.882  1.00  0.00           H  
ATOM   2768  HA  GLN B 174       0.359   0.554 -16.448  1.00  0.00           H  
ATOM   2769 1HB  GLN B 174      -1.342   1.889 -18.590  1.00  0.00           H  
ATOM   2770 2HB  GLN B 174      -0.625   2.761 -17.242  1.00  0.00           H  
ATOM   2771 1HG  GLN B 174       1.609   2.164 -17.989  1.00  0.00           H  
ATOM   2772 2HG  GLN B 174       0.918   1.190 -19.317  1.00  0.00           H  
ATOM   2773 1HE2 GLN B 174       1.784   4.979 -19.989  1.00  0.00           H  
ATOM   2774 2HE2 GLN B 174       2.477   3.963 -18.769  1.00  0.00           H  
ATOM   2775  N   ARG B 175      -2.867   0.144 -16.503  1.00  0.00           N  
ATOM   2776  CA  ARG B 175      -4.055   0.090 -15.657  1.00  0.00           C  
ATOM   2777  C   ARG B 175      -3.918  -0.982 -14.584  1.00  0.00           C  
ATOM   2778  O   ARG B 175      -4.436  -0.836 -13.477  1.00  0.00           O  
ATOM   2779  CB  ARG B 175      -5.295  -0.189 -16.493  1.00  0.00           C  
ATOM   2780  CG  ARG B 175      -5.714   0.946 -17.415  1.00  0.00           C  
ATOM   2781  CD  ARG B 175      -6.901   0.582 -18.230  1.00  0.00           C  
ATOM   2782  NE  ARG B 175      -7.291   1.656 -19.129  1.00  0.00           N  
ATOM   2783  CZ  ARG B 175      -8.271   1.565 -20.049  1.00  0.00           C  
ATOM   2784  NH1 ARG B 175      -8.949   0.446 -20.179  1.00  0.00           N  
ATOM   2785  NH2 ARG B 175      -8.551   2.601 -20.821  1.00  0.00           N  
ATOM   2786  H   ARG B 175      -2.913  -0.233 -17.439  1.00  0.00           H  
ATOM   2787  HA  ARG B 175      -4.175   1.056 -15.168  1.00  0.00           H  
ATOM   2788 1HB  ARG B 175      -5.127  -1.070 -17.110  1.00  0.00           H  
ATOM   2789 2HB  ARG B 175      -6.137  -0.406 -15.835  1.00  0.00           H  
ATOM   2790 1HG  ARG B 175      -5.962   1.825 -16.821  1.00  0.00           H  
ATOM   2791 2HG  ARG B 175      -4.893   1.186 -18.092  1.00  0.00           H  
ATOM   2792 1HD  ARG B 175      -6.674  -0.299 -18.830  1.00  0.00           H  
ATOM   2793 2HD  ARG B 175      -7.741   0.366 -17.572  1.00  0.00           H  
ATOM   2794  HE  ARG B 175      -6.792   2.533 -19.059  1.00  0.00           H  
ATOM   2795 1HH1 ARG B 175      -8.735  -0.345 -19.590  1.00  0.00           H  
ATOM   2796 2HH1 ARG B 175      -9.684   0.378 -20.869  1.00  0.00           H  
ATOM   2797 1HH2 ARG B 175      -8.030   3.461 -20.721  1.00  0.00           H  
ATOM   2798 2HH2 ARG B 175      -9.285   2.533 -21.510  1.00  0.00           H  
ATOM   2799  N   ARG B 176      -3.216  -2.060 -14.917  1.00  0.00           N  
ATOM   2800  CA  ARG B 176      -2.840  -3.065 -13.929  1.00  0.00           C  
ATOM   2801  C   ARG B 176      -1.985  -2.460 -12.825  1.00  0.00           C  
ATOM   2802  O   ARG B 176      -2.180  -2.751 -11.645  1.00  0.00           O  
ATOM   2803  CB  ARG B 176      -2.078  -4.206 -14.588  1.00  0.00           C  
ATOM   2804  CG  ARG B 176      -1.634  -5.310 -13.641  1.00  0.00           C  
ATOM   2805  CD  ARG B 176      -0.914  -6.392 -14.359  1.00  0.00           C  
ATOM   2806  NE  ARG B 176       0.299  -5.906 -14.998  1.00  0.00           N  
ATOM   2807  CZ  ARG B 176       1.459  -5.669 -14.356  1.00  0.00           C  
ATOM   2808  NH1 ARG B 176       1.549  -5.877 -13.061  1.00  0.00           N  
ATOM   2809  NH2 ARG B 176       2.508  -5.226 -15.028  1.00  0.00           N  
ATOM   2810  H   ARG B 176      -2.935  -2.186 -15.878  1.00  0.00           H  
ATOM   2811  HA  ARG B 176      -3.750  -3.469 -13.483  1.00  0.00           H  
ATOM   2812 1HB  ARG B 176      -2.700  -4.662 -15.357  1.00  0.00           H  
ATOM   2813 2HB  ARG B 176      -1.187  -3.813 -15.078  1.00  0.00           H  
ATOM   2814 1HG  ARG B 176      -0.966  -4.895 -12.887  1.00  0.00           H  
ATOM   2815 2HG  ARG B 176      -2.508  -5.744 -13.153  1.00  0.00           H  
ATOM   2816 1HD  ARG B 176      -0.637  -7.175 -13.654  1.00  0.00           H  
ATOM   2817 2HD  ARG B 176      -1.560  -6.811 -15.130  1.00  0.00           H  
ATOM   2818  HE  ARG B 176       0.269  -5.734 -15.994  1.00  0.00           H  
ATOM   2819 1HH1 ARG B 176       0.747  -6.215 -12.547  1.00  0.00           H  
ATOM   2820 2HH1 ARG B 176       2.418  -5.699 -12.580  1.00  0.00           H  
ATOM   2821 1HH2 ARG B 176       2.439  -5.066 -16.023  1.00  0.00           H  
ATOM   2822 2HH2 ARG B 176       3.377  -5.049 -14.547  1.00  0.00           H  
ATOM   2823  N   LYS B 177      -1.036  -1.615 -13.214  1.00  0.00           N  
ATOM   2824  CA  LYS B 177      -0.258  -0.843 -12.253  1.00  0.00           C  
ATOM   2825  C   LYS B 177      -1.148   0.096 -11.450  1.00  0.00           C  
ATOM   2826  O   LYS B 177      -0.958   0.267 -10.245  1.00  0.00           O  
ATOM   2827  CB  LYS B 177       0.837  -0.047 -12.966  1.00  0.00           C  
ATOM   2828  CG  LYS B 177       1.962  -0.900 -13.539  1.00  0.00           C  
ATOM   2829  CD  LYS B 177       2.998  -0.042 -14.249  1.00  0.00           C  
ATOM   2830  CE  LYS B 177       4.117  -0.893 -14.830  1.00  0.00           C  
ATOM   2831  NZ  LYS B 177       5.121  -0.070 -15.558  1.00  0.00           N  
ATOM   2832  H   LYS B 177      -0.850  -1.505 -14.200  1.00  0.00           H  
ATOM   2833  HA  LYS B 177       0.214  -1.534 -11.554  1.00  0.00           H  
ATOM   2834 1HB  LYS B 177       0.398   0.522 -13.786  1.00  0.00           H  
ATOM   2835 2HB  LYS B 177       1.278   0.667 -12.272  1.00  0.00           H  
ATOM   2836 1HG  LYS B 177       2.449  -1.449 -12.732  1.00  0.00           H  
ATOM   2837 2HG  LYS B 177       1.550  -1.618 -14.246  1.00  0.00           H  
ATOM   2838 1HD  LYS B 177       2.519   0.514 -15.057  1.00  0.00           H  
ATOM   2839 2HD  LYS B 177       3.425   0.671 -13.545  1.00  0.00           H  
ATOM   2840 1HE  LYS B 177       4.620  -1.430 -14.027  1.00  0.00           H  
ATOM   2841 2HE  LYS B 177       3.698  -1.624 -15.520  1.00  0.00           H  
ATOM   2842 1HZ  LYS B 177       5.845  -0.670 -15.928  1.00  0.00           H  
ATOM   2843 2HZ  LYS B 177       4.669   0.419 -16.318  1.00  0.00           H  
ATOM   2844 3HZ  LYS B 177       5.532   0.600 -14.924  1.00  0.00           H  
ATOM   2845  N   LEU B 178      -2.119   0.702 -12.123  1.00  0.00           N  
ATOM   2846  CA  LEU B 178      -3.091   1.563 -11.457  1.00  0.00           C  
ATOM   2847  C   LEU B 178      -3.897   0.788 -10.423  1.00  0.00           C  
ATOM   2848  O   LEU B 178      -4.222   1.311  -9.358  1.00  0.00           O  
ATOM   2849  CB  LEU B 178      -4.038   2.190 -12.488  1.00  0.00           C  
ATOM   2850  CG  LEU B 178      -5.055   3.195 -11.933  1.00  0.00           C  
ATOM   2851  CD1 LEU B 178      -4.317   4.362 -11.291  1.00  0.00           C  
ATOM   2852  CD2 LEU B 178      -5.962   3.673 -13.057  1.00  0.00           C  
ATOM   2853  H   LEU B 178      -2.188   0.562 -13.121  1.00  0.00           H  
ATOM   2854  HA  LEU B 178      -2.552   2.361 -10.946  1.00  0.00           H  
ATOM   2855 1HB  LEU B 178      -3.442   2.703 -13.241  1.00  0.00           H  
ATOM   2856 2HB  LEU B 178      -4.595   1.391 -12.979  1.00  0.00           H  
ATOM   2857  HG  LEU B 178      -5.656   2.715 -11.160  1.00  0.00           H  
ATOM   2858 1HD1 LEU B 178      -5.039   5.077 -10.896  1.00  0.00           H  
ATOM   2859 2HD1 LEU B 178      -3.690   3.994 -10.479  1.00  0.00           H  
ATOM   2860 3HD1 LEU B 178      -3.693   4.853 -12.038  1.00  0.00           H  
ATOM   2861 1HD2 LEU B 178      -6.685   4.387 -12.662  1.00  0.00           H  
ATOM   2862 2HD2 LEU B 178      -5.362   4.154 -13.829  1.00  0.00           H  
ATOM   2863 3HD2 LEU B 178      -6.490   2.821 -13.485  1.00  0.00           H  
ATOM   2864  N   LYS B 179      -4.218  -0.461 -10.744  1.00  0.00           N  
ATOM   2865  CA  LYS B 179      -4.925  -1.332  -9.815  1.00  0.00           C  
ATOM   2866  C   LYS B 179      -4.161  -1.481  -8.507  1.00  0.00           C  
ATOM   2867  O   LYS B 179      -4.744  -1.414  -7.425  1.00  0.00           O  
ATOM   2868  CB  LYS B 179      -5.161  -2.706 -10.445  1.00  0.00           C  
ATOM   2869  CG  LYS B 179      -6.279  -2.740 -11.479  1.00  0.00           C  
ATOM   2870  CD  LYS B 179      -6.365  -4.100 -12.155  1.00  0.00           C  
ATOM   2871  CE  LYS B 179      -6.756  -5.188 -11.165  1.00  0.00           C  
ATOM   2872  NZ  LYS B 179      -6.869  -6.520 -11.818  1.00  0.00           N  
ATOM   2873  H   LYS B 179      -3.963  -0.814 -11.655  1.00  0.00           H  
ATOM   2874  HA  LYS B 179      -5.892  -0.883  -9.587  1.00  0.00           H  
ATOM   2875 1HB  LYS B 179      -4.246  -3.046 -10.931  1.00  0.00           H  
ATOM   2876 2HB  LYS B 179      -5.405  -3.427  -9.665  1.00  0.00           H  
ATOM   2877 1HG  LYS B 179      -7.231  -2.525 -10.992  1.00  0.00           H  
ATOM   2878 2HG  LYS B 179      -6.098  -1.978 -12.236  1.00  0.00           H  
ATOM   2879 1HD  LYS B 179      -7.107  -4.063 -12.954  1.00  0.00           H  
ATOM   2880 2HD  LYS B 179      -5.399  -4.351 -12.592  1.00  0.00           H  
ATOM   2881 1HE  LYS B 179      -6.009  -5.246 -10.375  1.00  0.00           H  
ATOM   2882 2HE  LYS B 179      -7.714  -4.938 -10.710  1.00  0.00           H  
ATOM   2883 1HZ  LYS B 179      -7.130  -7.212 -11.130  1.00  0.00           H  
ATOM   2884 2HZ  LYS B 179      -7.574  -6.482 -12.541  1.00  0.00           H  
ATOM   2885 3HZ  LYS B 179      -5.981  -6.771 -12.228  1.00  0.00           H  
ATOM   2886  N   GLU B 180      -2.851  -1.684  -8.612  1.00  0.00           N  
ATOM   2887  CA  GLU B 180      -1.989  -1.744  -7.439  1.00  0.00           C  
ATOM   2888  C   GLU B 180      -2.014  -0.431  -6.667  1.00  0.00           C  
ATOM   2889  O   GLU B 180      -1.984  -0.420  -5.437  1.00  0.00           O  
ATOM   2890  CB  GLU B 180      -0.553  -2.078  -7.849  1.00  0.00           C  
ATOM   2891  CG  GLU B 180      -0.372  -3.479  -8.416  1.00  0.00           C  
ATOM   2892  CD  GLU B 180       1.042  -3.756  -8.848  1.00  0.00           C  
ATOM   2893  OE1 GLU B 180       1.842  -2.853  -8.812  1.00  0.00           O  
ATOM   2894  OE2 GLU B 180       1.321  -4.874  -9.213  1.00  0.00           O  
ATOM   2895  H   GLU B 180      -2.444  -1.799  -9.529  1.00  0.00           H  
ATOM   2896  HA  GLU B 180      -2.356  -2.531  -6.779  1.00  0.00           H  
ATOM   2897 1HB  GLU B 180      -0.215  -1.366  -8.602  1.00  0.00           H  
ATOM   2898 2HB  GLU B 180       0.104  -1.979  -6.986  1.00  0.00           H  
ATOM   2899 1HG  GLU B 180      -0.657  -4.207  -7.657  1.00  0.00           H  
ATOM   2900 2HG  GLU B 180      -1.038  -3.604  -9.269  1.00  0.00           H  
ATOM   2901  N   LYS B 181      -2.070   0.678  -7.400  1.00  0.00           N  
ATOM   2902  CA  LYS B 181      -2.146   1.998  -6.785  1.00  0.00           C  
ATOM   2903  C   LYS B 181      -3.397   2.137  -5.928  1.00  0.00           C  
ATOM   2904  O   LYS B 181      -3.346   2.667  -4.818  1.00  0.00           O  
ATOM   2905  CB  LYS B 181      -2.119   3.090  -7.856  1.00  0.00           C  
ATOM   2906  CG  LYS B 181      -2.061   4.509  -7.306  1.00  0.00           C  
ATOM   2907  CD  LYS B 181      -1.936   5.531  -8.426  1.00  0.00           C  
ATOM   2908  CE  LYS B 181      -1.854   6.948  -7.877  1.00  0.00           C  
ATOM   2909  NZ  LYS B 181      -1.741   7.960  -8.962  1.00  0.00           N  
ATOM   2910  H   LYS B 181      -2.063   0.604  -8.406  1.00  0.00           H  
ATOM   2911  HA  LYS B 181      -1.280   2.126  -6.134  1.00  0.00           H  
ATOM   2912 1HB  LYS B 181      -1.251   2.946  -8.500  1.00  0.00           H  
ATOM   2913 2HB  LYS B 181      -3.008   3.009  -8.481  1.00  0.00           H  
ATOM   2914 1HG  LYS B 181      -2.968   4.716  -6.736  1.00  0.00           H  
ATOM   2915 2HG  LYS B 181      -1.205   4.606  -6.639  1.00  0.00           H  
ATOM   2916 1HD  LYS B 181      -1.038   5.324  -9.009  1.00  0.00           H  
ATOM   2917 2HD  LYS B 181      -2.801   5.457  -9.085  1.00  0.00           H  
ATOM   2918 1HE  LYS B 181      -2.745   7.162  -7.288  1.00  0.00           H  
ATOM   2919 2HE  LYS B 181      -0.986   7.035  -7.224  1.00  0.00           H  
ATOM   2920 1HZ  LYS B 181      -1.689   8.884  -8.557  1.00  0.00           H  
ATOM   2921 2HZ  LYS B 181      -0.907   7.782  -9.504  1.00  0.00           H  
ATOM   2922 3HZ  LYS B 181      -2.551   7.901  -9.563  1.00  0.00           H  
ATOM   2923  N   TYR B 182      -4.521   1.657  -6.449  1.00  0.00           N  
ATOM   2924  CA  TYR B 182      -5.797   1.765  -5.751  1.00  0.00           C  
ATOM   2925  C   TYR B 182      -5.833   0.861  -4.526  1.00  0.00           C  
ATOM   2926  O   TYR B 182      -6.477   1.179  -3.527  1.00  0.00           O  
ATOM   2927  CB  TYR B 182      -6.954   1.426  -6.694  1.00  0.00           C  
ATOM   2928  CG  TYR B 182      -7.904   0.384  -6.145  1.00  0.00           C  
ATOM   2929  CD1 TYR B 182      -8.389   0.501  -4.851  1.00  0.00           C  
ATOM   2930  CD2 TYR B 182      -8.289  -0.688  -6.936  1.00  0.00           C  
ATOM   2931  CE1 TYR B 182      -9.257  -0.450  -4.350  1.00  0.00           C  
ATOM   2932  CE2 TYR B 182      -9.156  -1.639  -6.435  1.00  0.00           C  
ATOM   2933  CZ  TYR B 182      -9.639  -1.523  -5.147  1.00  0.00           C  
ATOM   2934  OH  TYR B 182     -10.503  -2.470  -4.648  1.00  0.00           O  
ATOM   2935  H   TYR B 182      -4.491   1.206  -7.352  1.00  0.00           H  
ATOM   2936  HA  TYR B 182      -5.917   2.793  -5.408  1.00  0.00           H  
ATOM   2937 1HB  TYR B 182      -7.527   2.330  -6.908  1.00  0.00           H  
ATOM   2938 2HB  TYR B 182      -6.557   1.059  -7.640  1.00  0.00           H  
ATOM   2939  HD1 TYR B 182      -8.086   1.344  -4.229  1.00  0.00           H  
ATOM   2940  HD2 TYR B 182      -7.907  -0.780  -7.953  1.00  0.00           H  
ATOM   2941  HE1 TYR B 182      -9.638  -0.358  -3.333  1.00  0.00           H  
ATOM   2942  HE2 TYR B 182      -9.459  -2.483  -7.056  1.00  0.00           H  
ATOM   2943  HH  TYR B 182     -10.742  -2.241  -3.747  1.00  0.00           H  
ATOM   2944  N   LEU B 183      -5.416   0.008  -4.630  1.00  0.00           N  
ATOM   2945  CA  LEU B 183      -5.214  -0.867  -3.481  1.00  0.00           C  
ATOM   2946  C   LEU B 183      -4.332  -0.203  -2.423  1.00  0.00           C  
ATOM   2947  O   LEU B 183      -4.438  -0.545  -1.247  1.00  0.00           O  
ATOM   2948  CB  LEU B 183      -4.580  -2.189  -3.931  1.00  0.00           C  
ATOM   2949  CG  LEU B 183      -5.473  -3.098  -4.785  1.00  0.00           C  
ATOM   2950  CD1 LEU B 183      -4.653  -4.273  -5.303  1.00  0.00           C  
ATOM   2951  CD2 LEU B 183      -6.652  -3.579  -3.953  1.00  0.00           C  
ATOM   2952  H   LEU B 183      -4.693   0.668  -4.879  1.00  0.00           H  
ATOM   2953  HA  LEU B 183      -6.183  -1.061  -3.019  1.00  0.00           H  
ATOM   2954 1HB  LEU B 183      -3.685  -1.966  -4.509  1.00  0.00           H  
ATOM   2955 2HB  LEU B 183      -4.285  -2.751  -3.045  1.00  0.00           H  
ATOM   2956  HG  LEU B 183      -5.840  -2.542  -5.647  1.00  0.00           H  
ATOM   2957 1HD1 LEU B 183      -5.288  -4.919  -5.910  1.00  0.00           H  
ATOM   2958 2HD1 LEU B 183      -3.828  -3.901  -5.911  1.00  0.00           H  
ATOM   2959 3HD1 LEU B 183      -4.258  -4.840  -4.461  1.00  0.00           H  
ATOM   2960 1HD2 LEU B 183      -7.287  -4.225  -4.560  1.00  0.00           H  
ATOM   2961 2HD2 LEU B 183      -6.286  -4.137  -3.091  1.00  0.00           H  
ATOM   2962 3HD2 LEU B 183      -7.230  -2.721  -3.610  1.00  0.00           H  
ATOM   2963  N   ALA B 184      -3.445   0.712  -2.816  1.00  0.00           N  
ATOM   2964  CA  ALA B 184      -2.609   1.400  -1.832  1.00  0.00           C  
ATOM   2965  C   ALA B 184      -3.477   2.316  -0.976  1.00  0.00           C  
ATOM   2966  O   ALA B 184      -3.307   2.391   0.246  1.00  0.00           O  
ATOM   2967  CB  ALA B 184      -1.503   2.190  -2.516  1.00  0.00           C  
ATOM   2968  H   ALA B 184      -3.340   0.940  -3.795  1.00  0.00           H  
ATOM   2969  HA  ALA B 184      -2.105   0.650  -1.221  1.00  0.00           H  
ATOM   2970 1HB  ALA B 184      -0.905   2.704  -1.764  1.00  0.00           H  
ATOM   2971 2HB  ALA B 184      -0.868   1.510  -3.084  1.00  0.00           H  
ATOM   2972 3HB  ALA B 184      -1.944   2.922  -3.191  1.00  0.00           H  
ATOM   2973  N   ALA B 185      -4.420   2.990  -1.643  1.00  0.00           N  
ATOM   2974  CA  ALA B 185      -5.307   3.941  -0.989  1.00  0.00           C  
ATOM   2975  C   ALA B 185      -6.371   3.203  -0.179  1.00  0.00           C  
ATOM   2976  O   ALA B 185      -6.817   3.709   0.851  1.00  0.00           O  
ATOM   2977  CB  ALA B 185      -5.955   4.860  -2.014  1.00  0.00           C  
ATOM   2978  H   ALA B 185      -4.516   2.832  -2.636  1.00  0.00           H  
ATOM   2979  HA  ALA B 185      -4.715   4.564  -0.318  1.00  0.00           H  
ATOM   2980 1HB  ALA B 185      -6.619   5.561  -1.507  1.00  0.00           H  
ATOM   2981 2HB  ALA B 185      -5.182   5.414  -2.547  1.00  0.00           H  
ATOM   2982 3HB  ALA B 185      -6.529   4.266  -2.723  1.00  0.00           H  
ATOM   2983  N   LYS B 186      -6.753   2.023  -0.667  1.00  0.00           N  
ATOM   2984  CA  LYS B 186      -7.666   1.078  -0.042  1.00  0.00           C  
ATOM   2985  C   LYS B 186      -7.174   0.535   1.261  1.00  0.00           C  
ATOM   2986  O   LYS B 186      -7.882   0.657   2.255  1.00  0.00           O  
ATOM   2987  CB  LYS B 186      -7.952  -0.086  -0.992  1.00  0.00           C  
ATOM   2988  CG  LYS B 186      -8.859  -1.163  -0.413  1.00  0.00           C  
ATOM   2989  CD  LYS B 186      -9.086  -2.289  -1.410  1.00  0.00           C  
ATOM   2990  CE  LYS B 186      -9.928  -3.403  -0.806  1.00  0.00           C  
ATOM   2991  NZ  LYS B 186     -10.136  -4.525  -1.762  1.00  0.00           N  
ATOM   2992  H   LYS B 186      -6.346   1.796  -1.563  1.00  0.00           H  
ATOM   2993  HA  LYS B 186      -8.606   1.591   0.165  1.00  0.00           H  
ATOM   2994 1HB  LYS B 186      -8.420   0.293  -1.901  1.00  0.00           H  
ATOM   2995 2HB  LYS B 186      -7.013  -0.559  -1.280  1.00  0.00           H  
ATOM   2996 1HG  LYS B 186      -8.406  -1.574   0.490  1.00  0.00           H  
ATOM   2997 2HG  LYS B 186      -9.821  -0.724  -0.148  1.00  0.00           H  
ATOM   2998 1HD  LYS B 186      -9.595  -1.898  -2.292  1.00  0.00           H  
ATOM   2999 2HD  LYS B 186      -8.125  -2.700  -1.719  1.00  0.00           H  
ATOM   3000 1HE  LYS B 186      -9.435  -3.789   0.086  1.00  0.00           H  
ATOM   3001 2HE  LYS B 186     -10.900  -3.007  -0.514  1.00  0.00           H  
ATOM   3002 1HZ  LYS B 186     -10.698  -5.241  -1.324  1.00  0.00           H  
ATOM   3003 2HZ  LYS B 186     -10.610  -4.182  -2.586  1.00  0.00           H  
ATOM   3004 3HZ  LYS B 186      -9.242  -4.913  -2.025  1.00  0.00           H  
ATOM   3005  N   LEU B 187      -5.981  -0.045   1.272  1.00  0.00           N  
ATOM   3006  CA  LEU B 187      -5.457  -0.594   2.507  1.00  0.00           C  
ATOM   3007  C   LEU B 187      -5.344   0.504   3.545  1.00  0.00           C  
ATOM   3008  O   LEU B 187      -5.671   0.260   4.705  1.00  0.00           O  
ATOM   3009  CB  LEU B 187      -4.086  -1.241   2.272  1.00  0.00           C  
ATOM   3010  CG  LEU B 187      -3.431  -1.876   3.505  1.00  0.00           C  
ATOM   3011  CD1 LEU B 187      -4.353  -2.943   4.079  1.00  0.00           C  
ATOM   3012  CD2 LEU B 187      -2.085  -2.469   3.116  1.00  0.00           C  
ATOM   3013  H   LEU B 187      -5.427  -0.111   0.430  1.00  0.00           H  
ATOM   3014  HA  LEU B 187      -6.155  -1.346   2.874  1.00  0.00           H  
ATOM   3015 1HB  LEU B 187      -4.194  -2.019   1.517  1.00  0.00           H  
ATOM   3016 2HB  LEU B 187      -3.405  -0.483   1.888  1.00  0.00           H  
ATOM   3017  HG  LEU B 187      -3.284  -1.115   4.272  1.00  0.00           H  
ATOM   3018 1HD1 LEU B 187      -3.887  -3.394   4.955  1.00  0.00           H  
ATOM   3019 2HD1 LEU B 187      -5.301  -2.488   4.367  1.00  0.00           H  
ATOM   3020 3HD1 LEU B 187      -4.532  -3.711   3.328  1.00  0.00           H  
ATOM   3021 1HD2 LEU B 187      -1.618  -2.919   3.992  1.00  0.00           H  
ATOM   3022 2HD2 LEU B 187      -2.230  -3.231   2.350  1.00  0.00           H  
ATOM   3023 3HD2 LEU B 187      -1.439  -1.682   2.726  1.00  0.00           H  
ATOM   3024  N   ALA B 188      -4.871   1.685   3.155  1.00  0.00           N  
ATOM   3025  CA  ALA B 188      -4.758   2.766   4.120  1.00  0.00           C  
ATOM   3026  C   ALA B 188      -6.121   3.254   4.608  1.00  0.00           C  
ATOM   3027  O   ALA B 188      -6.263   3.558   5.790  1.00  0.00           O  
ATOM   3028  CB  ALA B 188      -3.972   3.920   3.516  1.00  0.00           C  
ATOM   3029  H   ALA B 188      -4.589   1.846   2.199  1.00  0.00           H  
ATOM   3030  HA  ALA B 188      -4.207   2.392   4.984  1.00  0.00           H  
ATOM   3031 1HB  ALA B 188      -3.880   4.721   4.249  1.00  0.00           H  
ATOM   3032 2HB  ALA B 188      -2.979   3.574   3.229  1.00  0.00           H  
ATOM   3033 3HB  ALA B 188      -4.494   4.293   2.636  1.00  0.00           H  
ATOM   3034  N   ALA B 189      -7.111   3.345   3.713  1.00  0.00           N  
ATOM   3035  CA  ALA B 189      -8.466   3.747   4.087  1.00  0.00           C  
ATOM   3036  C   ALA B 189      -9.079   2.782   5.087  1.00  0.00           C  
ATOM   3037  O   ALA B 189      -9.738   3.211   6.038  1.00  0.00           O  
ATOM   3038  CB  ALA B 189      -9.348   3.850   2.851  1.00  0.00           C  
ATOM   3039  H   ALA B 189      -6.910   3.128   2.747  1.00  0.00           H  
ATOM   3040  HA  ALA B 189      -8.412   4.734   4.544  1.00  0.00           H  
ATOM   3041 1HB  ALA B 189     -10.353   4.149   3.146  1.00  0.00           H  
ATOM   3042 2HB  ALA B 189      -8.933   4.592   2.169  1.00  0.00           H  
ATOM   3043 3HB  ALA B 189      -9.389   2.883   2.352  1.00  0.00           H  
ATOM   3044  N   ILE B 190      -8.844   1.497   4.848  1.00  0.00           N  
ATOM   3045  CA  ILE B 190      -9.313   0.405   5.675  1.00  0.00           C  
ATOM   3046  C   ILE B 190      -8.657   0.460   7.036  1.00  0.00           C  
ATOM   3047  O   ILE B 190      -9.362   0.409   8.040  1.00  0.00           O  
ATOM   3048  CB  ILE B 190      -9.026  -0.956   5.014  1.00  0.00           C  
ATOM   3049  CG1 ILE B 190      -9.906  -1.144   3.776  1.00  0.00           C  
ATOM   3050  CG2 ILE B 190      -9.250  -2.087   6.006  1.00  0.00           C  
ATOM   3051  CD1 ILE B 190      -9.508  -2.323   2.917  1.00  0.00           C  
ATOM   3052  H   ILE B 190      -8.298   1.291   4.024  1.00  0.00           H  
ATOM   3053  HA  ILE B 190     -10.387   0.513   5.815  1.00  0.00           H  
ATOM   3054  HB  ILE B 190      -7.992  -0.984   4.673  1.00  0.00           H  
ATOM   3055 1HG1 ILE B 190     -10.942  -1.281   4.083  1.00  0.00           H  
ATOM   3056 2HG1 ILE B 190      -9.865  -0.246   3.160  1.00  0.00           H  
ATOM   3057 1HG2 ILE B 190      -9.043  -3.041   5.523  1.00  0.00           H  
ATOM   3058 2HG2 ILE B 190      -8.583  -1.960   6.858  1.00  0.00           H  
ATOM   3059 3HG2 ILE B 190     -10.284  -2.071   6.350  1.00  0.00           H  
ATOM   3060 1HD1 ILE B 190     -10.177  -2.391   2.059  1.00  0.00           H  
ATOM   3061 2HD1 ILE B 190      -8.483  -2.189   2.568  1.00  0.00           H  
ATOM   3062 3HD1 ILE B 190      -9.576  -3.239   3.502  1.00  0.00           H  
ATOM   3063  N   LEU B 191      -7.332   0.602   7.077  1.00  0.00           N  
ATOM   3064  CA  LEU B 191      -6.643   0.709   8.351  1.00  0.00           C  
ATOM   3065  C   LEU B 191      -7.004   1.987   9.081  1.00  0.00           C  
ATOM   3066  O   LEU B 191      -7.024   1.978  10.311  1.00  0.00           O  
ATOM   3067  CB  LEU B 191      -5.125   0.652   8.136  1.00  0.00           C  
ATOM   3068  CG  LEU B 191      -4.574  -0.687   7.630  1.00  0.00           C  
ATOM   3069  CD1 LEU B 191      -3.065  -0.583   7.455  1.00  0.00           C  
ATOM   3070  CD2 LEU B 191      -4.936  -1.790   8.614  1.00  0.00           C  
ATOM   3071  H   LEU B 191      -6.795   0.637   6.222  1.00  0.00           H  
ATOM   3072  HA  LEU B 191      -6.946  -0.128   8.980  1.00  0.00           H  
ATOM   3073 1HB  LEU B 191      -4.848   1.418   7.413  1.00  0.00           H  
ATOM   3074 2HB  LEU B 191      -4.631   0.878   9.081  1.00  0.00           H  
ATOM   3075  HG  LEU B 191      -5.008  -0.914   6.655  1.00  0.00           H  
ATOM   3076 1HD1 LEU B 191      -2.674  -1.535   7.096  1.00  0.00           H  
ATOM   3077 2HD1 LEU B 191      -2.836   0.199   6.732  1.00  0.00           H  
ATOM   3078 3HD1 LEU B 191      -2.605  -0.340   8.412  1.00  0.00           H  
ATOM   3079 1HD2 LEU B 191      -4.545  -2.742   8.254  1.00  0.00           H  
ATOM   3080 2HD2 LEU B 191      -4.502  -1.564   9.589  1.00  0.00           H  
ATOM   3081 3HD2 LEU B 191      -6.021  -1.854   8.706  1.00  0.00           H  
ATOM   3082  N   ALA B 192      -7.268   3.079   8.355  1.00  0.00           N  
ATOM   3083  CA  ALA B 192      -7.790   4.259   9.022  1.00  0.00           C  
ATOM   3084  C   ALA B 192      -9.075   3.942   9.745  1.00  0.00           C  
ATOM   3085  O   ALA B 192      -9.202   4.282  10.918  1.00  0.00           O  
ATOM   3086  CB  ALA B 192      -8.010   5.386   8.024  1.00  0.00           C  
ATOM   3087  H   ALA B 192      -7.116   3.105   7.356  1.00  0.00           H  
ATOM   3088  HA  ALA B 192      -7.042   4.614   9.733  1.00  0.00           H  
ATOM   3089 1HB  ALA B 192      -8.407   6.259   8.542  1.00  0.00           H  
ATOM   3090 2HB  ALA B 192      -7.061   5.644   7.552  1.00  0.00           H  
ATOM   3091 3HB  ALA B 192      -8.717   5.063   7.262  1.00  0.00           H  
ATOM   3092  N   ALA B 193     -10.029   3.335   9.034  1.00  0.00           N  
ATOM   3093  CA  ALA B 193     -11.323   3.028   9.628  1.00  0.00           C  
ATOM   3094  C   ALA B 193     -11.165   2.122  10.831  1.00  0.00           C  
ATOM   3095  O   ALA B 193     -11.791   2.385  11.853  1.00  0.00           O  
ATOM   3096  CB  ALA B 193     -12.243   2.385   8.600  1.00  0.00           C  
ATOM   3097  H   ALA B 193      -9.858   3.083   8.072  1.00  0.00           H  
ATOM   3098  HA  ALA B 193     -11.778   3.963   9.954  1.00  0.00           H  
ATOM   3099 1HB  ALA B 193     -13.204   2.158   9.063  1.00  0.00           H  
ATOM   3100 2HB  ALA B 193     -12.396   3.072   7.767  1.00  0.00           H  
ATOM   3101 3HB  ALA B 193     -11.791   1.465   8.232  1.00  0.00           H  
ATOM   3102  N   ILE B 194     -10.306   1.111  10.735  1.00  0.00           N  
ATOM   3103  CA  ILE B 194     -10.110   0.145  11.817  1.00  0.00           C  
ATOM   3104  C   ILE B 194      -9.523   0.793  13.050  1.00  0.00           C  
ATOM   3105  O   ILE B 194     -10.006   0.571  14.170  1.00  0.00           O  
ATOM   3106  CB  ILE B 194      -9.192  -1.007  11.367  1.00  0.00           C  
ATOM   3107  CG1 ILE B 194      -9.854  -1.811  10.246  1.00  0.00           C  
ATOM   3108  CG2 ILE B 194      -8.854  -1.908  12.545  1.00  0.00           C  
ATOM   3109  CD1 ILE B 194      -8.898  -2.703   9.487  1.00  0.00           C  
ATOM   3110  H   ILE B 194      -9.772   1.010   9.884  1.00  0.00           H  
ATOM   3111  HA  ILE B 194     -11.080  -0.273  12.086  1.00  0.00           H  
ATOM   3112  HB  ILE B 194      -8.269  -0.597  10.959  1.00  0.00           H  
ATOM   3113 1HG1 ILE B 194     -10.645  -2.434  10.663  1.00  0.00           H  
ATOM   3114 2HG1 ILE B 194     -10.319  -1.129   9.534  1.00  0.00           H  
ATOM   3115 1HG2 ILE B 194      -8.205  -2.717  12.210  1.00  0.00           H  
ATOM   3116 2HG2 ILE B 194      -8.343  -1.328  13.312  1.00  0.00           H  
ATOM   3117 3HG2 ILE B 194      -9.772  -2.327  12.958  1.00  0.00           H  
ATOM   3118 1HD1 ILE B 194      -9.441  -3.240   8.709  1.00  0.00           H  
ATOM   3119 2HD1 ILE B 194      -8.117  -2.094   9.031  1.00  0.00           H  
ATOM   3120 3HD1 ILE B 194      -8.447  -3.419  10.173  1.00  0.00           H  
ATOM   3121  N   GLY B 195      -8.489   1.589  12.827  1.00  0.00           N  
ATOM   3122  CA  GLY B 195      -7.841   2.349  13.868  1.00  0.00           C  
ATOM   3123  C   GLY B 195      -8.803   3.307  14.538  1.00  0.00           C  
ATOM   3124  O   GLY B 195      -8.776   3.423  15.761  1.00  0.00           O  
ATOM   3125  H   GLY B 195      -8.146   1.660  11.879  1.00  0.00           H  
ATOM   3126 1HA  GLY B 195      -7.428   1.667  14.612  1.00  0.00           H  
ATOM   3127 2HA  GLY B 195      -7.006   2.906  13.446  1.00  0.00           H  
ATOM   3128  N   ASP B 196      -9.623   4.002  13.750  1.00  0.00           N  
ATOM   3129  CA  ASP B 196     -10.613   4.909  14.305  1.00  0.00           C  
ATOM   3130  C   ASP B 196     -11.720   4.219  15.092  1.00  0.00           C  
ATOM   3131  O   ASP B 196     -12.225   4.820  16.040  1.00  0.00           O  
ATOM   3132  CB  ASP B 196     -11.239   5.734  13.178  1.00  0.00           C  
ATOM   3133  CG  ASP B 196     -10.275   6.748  12.579  1.00  0.00           C  
ATOM   3134  OD1 ASP B 196      -9.216   6.930  13.132  1.00  0.00           O  
ATOM   3135  OD2 ASP B 196     -10.606   7.332  11.575  1.00  0.00           O  
ATOM   3136  H   ASP B 196      -9.556   3.899  12.747  1.00  0.00           H  
ATOM   3137  HA  ASP B 196     -10.125   5.544  15.045  1.00  0.00           H  
ATOM   3138 1HB  ASP B 196     -11.581   5.067  12.386  1.00  0.00           H  
ATOM   3139 2HB  ASP B 196     -12.113   6.265  13.558  1.00  0.00           H  
ATOM   3140  N   ALA B 197     -12.137   3.015  14.698  1.00  0.00           N  
ATOM   3141  CA  ALA B 197     -13.121   2.263  15.478  1.00  0.00           C  
ATOM   3142  C   ALA B 197     -12.523   1.988  16.839  1.00  0.00           C  
ATOM   3143  O   ALA B 197     -13.177   2.189  17.866  1.00  0.00           O  
ATOM   3144  CB  ALA B 197     -13.512   0.966  14.785  1.00  0.00           C  
ATOM   3145  H   ALA B 197     -11.772   2.611  13.847  1.00  0.00           H  
ATOM   3146  HA  ALA B 197     -14.030   2.858  15.554  1.00  0.00           H  
ATOM   3147 1HB  ALA B 197     -14.216   0.417  15.410  1.00  0.00           H  
ATOM   3148 2HB  ALA B 197     -13.977   1.192  13.826  1.00  0.00           H  
ATOM   3149 3HB  ALA B 197     -12.623   0.358  14.622  1.00  0.00           H  
ATOM   3150  N   PHE B 198     -11.277   1.522  16.818  1.00  0.00           N  
ATOM   3151  CA  PHE B 198     -10.531   1.221  18.018  1.00  0.00           C  
ATOM   3152  C   PHE B 198     -10.352   2.494  18.853  1.00  0.00           C  
ATOM   3153  O   PHE B 198     -10.471   2.414  20.069  1.00  0.00           O  
ATOM   3154  CB  PHE B 198      -9.169   0.620  17.667  1.00  0.00           C  
ATOM   3155  CG  PHE B 198      -8.459   0.001  18.837  1.00  0.00           C  
ATOM   3156  CD1 PHE B 198      -9.030  -1.052  19.536  1.00  0.00           C  
ATOM   3157  CD2 PHE B 198      -7.219   0.472  19.242  1.00  0.00           C  
ATOM   3158  CE1 PHE B 198      -8.378  -1.621  20.613  1.00  0.00           C  
ATOM   3159  CE2 PHE B 198      -6.564  -0.097  20.318  1.00  0.00           C  
ATOM   3160  CZ  PHE B 198      -7.145  -1.144  21.004  1.00  0.00           C  
ATOM   3161  H   PHE B 198     -10.842   1.374  15.918  1.00  0.00           H  
ATOM   3162  HA  PHE B 198     -11.092   0.487  18.600  1.00  0.00           H  
ATOM   3163 1HB  PHE B 198      -9.295  -0.146  16.902  1.00  0.00           H  
ATOM   3164 2HB  PHE B 198      -8.526   1.395  17.250  1.00  0.00           H  
ATOM   3165  HD1 PHE B 198     -10.005  -1.430  19.226  1.00  0.00           H  
ATOM   3166  HD2 PHE B 198      -6.760   1.300  18.701  1.00  0.00           H  
ATOM   3167  HE1 PHE B 198      -8.838  -2.448  21.153  1.00  0.00           H  
ATOM   3168  HE2 PHE B 198      -5.589   0.282  20.626  1.00  0.00           H  
ATOM   3169  HZ  PHE B 198      -6.630  -1.592  21.853  1.00  0.00           H  
ATOM   3170  N   ASN B 199     -10.043   3.636  18.219  1.00  0.00           N  
ATOM   3171  CA  ASN B 199      -9.925   4.927  18.900  1.00  0.00           C  
ATOM   3172  C   ASN B 199     -11.230   5.367  19.551  1.00  0.00           C  
ATOM   3173  O   ASN B 199     -11.194   5.897  20.662  1.00  0.00           O  
ATOM   3174  CB  ASN B 199      -9.440   5.991  17.932  1.00  0.00           C  
ATOM   3175  CG  ASN B 199      -8.948   7.227  18.632  1.00  0.00           C  
ATOM   3176  OD1 ASN B 199      -7.758   7.345  18.946  1.00  0.00           O  
ATOM   3177  ND2 ASN B 199      -9.840   8.151  18.882  1.00  0.00           N  
ATOM   3178  H   ASN B 199      -9.885   3.589  17.223  1.00  0.00           H  
ATOM   3179  HA  ASN B 199      -9.170   4.838  19.682  1.00  0.00           H  
ATOM   3180 1HB  ASN B 199      -8.631   5.586  17.322  1.00  0.00           H  
ATOM   3181 2HB  ASN B 199     -10.251   6.267  17.259  1.00  0.00           H  
ATOM   3182 1HD2 ASN B 199      -9.570   8.996  19.345  1.00  0.00           H  
ATOM   3183 2HD2 ASN B 199     -10.792   8.013  18.609  1.00  0.00           H  
ATOM   3184  N   ALA B 200     -12.364   5.165  18.867  1.00  0.00           N  
ATOM   3185  CA  ALA B 200     -13.682   5.520  19.395  1.00  0.00           C  
ATOM   3186  C   ALA B 200     -13.925   4.734  20.668  1.00  0.00           C  
ATOM   3187  O   ALA B 200     -14.467   5.265  21.638  1.00  0.00           O  
ATOM   3188  CB  ALA B 200     -14.778   5.247  18.375  1.00  0.00           C  
ATOM   3189  H   ALA B 200     -12.298   4.749  17.949  1.00  0.00           H  
ATOM   3190  HA  ALA B 200     -13.682   6.587  19.615  1.00  0.00           H  
ATOM   3191 1HB  ALA B 200     -15.747   5.496  18.807  1.00  0.00           H  
ATOM   3192 2HB  ALA B 200     -14.609   5.856  17.487  1.00  0.00           H  
ATOM   3193 3HB  ALA B 200     -14.764   4.194  18.100  1.00  0.00           H  
ATOM   3194  N   LEU B 201     -13.532   3.465  20.630  1.00  0.00           N  
ATOM   3195  CA  LEU B 201     -13.582   2.572  21.767  1.00  0.00           C  
ATOM   3196  C   LEU B 201     -12.677   3.000  22.901  1.00  0.00           C  
ATOM   3197  O   LEU B 201     -13.108   2.968  24.052  1.00  0.00           O  
ATOM   3198  CB  LEU B 201     -13.202   1.153  21.326  1.00  0.00           C  
ATOM   3199  CG  LEU B 201     -13.249   0.080  22.421  1.00  0.00           C  
ATOM   3200  CD1 LEU B 201     -14.671  -0.042  22.951  1.00  0.00           C  
ATOM   3201  CD2 LEU B 201     -12.761  -1.245  21.855  1.00  0.00           C  
ATOM   3202  H   LEU B 201     -13.181   3.121  19.748  1.00  0.00           H  
ATOM   3203  HA  LEU B 201     -14.583   2.611  22.194  1.00  0.00           H  
ATOM   3204 1HB  LEU B 201     -13.878   0.845  20.530  1.00  0.00           H  
ATOM   3205 2HB  LEU B 201     -12.188   1.174  20.926  1.00  0.00           H  
ATOM   3206  HG  LEU B 201     -12.608   0.379  23.251  1.00  0.00           H  
ATOM   3207 1HD1 LEU B 201     -14.705  -0.804  23.730  1.00  0.00           H  
ATOM   3208 2HD1 LEU B 201     -14.988   0.915  23.367  1.00  0.00           H  
ATOM   3209 3HD1 LEU B 201     -15.340  -0.324  22.138  1.00  0.00           H  
ATOM   3210 1HD2 LEU B 201     -12.794  -2.007  22.634  1.00  0.00           H  
ATOM   3211 2HD2 LEU B 201     -13.402  -1.545  21.026  1.00  0.00           H  
ATOM   3212 3HD2 LEU B 201     -11.736  -1.133  21.500  1.00  0.00           H  
ATOM   3213  N   ALA B 202     -11.439   3.375  22.604  1.00  0.00           N  
ATOM   3214  CA  ALA B 202     -10.544   3.835  23.648  1.00  0.00           C  
ATOM   3215  C   ALA B 202     -11.053   5.136  24.248  1.00  0.00           C  
ATOM   3216  O   ALA B 202     -11.932   5.116  25.065  1.00  0.00           O  
ATOM   3217  CB  ALA B 202      -9.134   4.012  23.103  1.00  0.00           C  
ATOM   3218  H   ALA B 202     -11.107   3.343  21.651  1.00  0.00           H  
ATOM   3219  HA  ALA B 202     -10.525   3.087  24.442  1.00  0.00           H  
ATOM   3220 1HB  ALA B 202      -8.477   4.361  23.900  1.00  0.00           H  
ATOM   3221 2HB  ALA B 202      -8.768   3.057  22.724  1.00  0.00           H  
ATOM   3222 3HB  ALA B 202      -9.146   4.742  22.296  1.00  0.00           H  
ATOM   3223  N   GLU B 203     -11.949   5.442  23.781  1.00  0.00           N  
ATOM   3224  CA  GLU B 203     -12.653   6.571  24.379  1.00  0.00           C  
ATOM   3225  C   GLU B 203     -13.749   6.096  25.326  1.00  0.00           C  
ATOM   3226  O   GLU B 203     -13.850   6.565  26.460  1.00  0.00           O  
ATOM   3227  CB  GLU B 203     -13.257   7.461  23.291  1.00  0.00           C  
ATOM   3228  CG  GLU B 203     -13.773   8.803  23.791  1.00  0.00           C  
ATOM   3229  CD  GLU B 203     -14.245   9.699  22.680  1.00  0.00           C  
ATOM   3230  OE1 GLU B 203     -14.145   9.306  21.542  1.00  0.00           O  
ATOM   3231  OE2 GLU B 203     -14.705  10.778  22.969  1.00  0.00           O  
ATOM   3232  H   GLU B 203     -11.940   5.346  22.775  1.00  0.00           H  
ATOM   3233  HA  GLU B 203     -11.939   7.159  24.956  1.00  0.00           H  
ATOM   3234 1HB  GLU B 203     -12.508   7.656  22.523  1.00  0.00           H  
ATOM   3235 2HB  GLU B 203     -14.087   6.940  22.813  1.00  0.00           H  
ATOM   3236 1HG  GLU B 203     -14.601   8.629  24.478  1.00  0.00           H  
ATOM   3237 2HG  GLU B 203     -12.979   9.303  24.343  1.00  0.00           H  
ATOM   3238  N   ALA B 204     -14.568   5.164  24.854  1.00  0.00           N  
ATOM   3239  CA  ALA B 204     -15.618   4.576  25.679  1.00  0.00           C  
ATOM   3240  C   ALA B 204     -15.030   3.825  26.867  1.00  0.00           C  
ATOM   3241  O   ALA B 204     -15.623   3.787  27.944  1.00  0.00           O  
ATOM   3242  CB  ALA B 204     -16.490   3.648  24.847  1.00  0.00           C  
ATOM   3243  H   ALA B 204     -14.462   4.853  23.899  1.00  0.00           H  
ATOM   3244  HA  ALA B 204     -16.235   5.386  26.068  1.00  0.00           H  
ATOM   3245 1HB  ALA B 204     -17.268   3.217  25.477  1.00  0.00           H  
ATOM   3246 2HB  ALA B 204     -16.951   4.212  24.036  1.00  0.00           H  
ATOM   3247 3HB  ALA B 204     -15.878   2.850  24.431  1.00  0.00           H  
ATOM   3248  N   ARG B 205     -13.861   3.229  26.662  1.00  0.00           N  
ATOM   3249  CA  ARG B 205     -13.152   2.544  27.737  1.00  0.00           C  
ATOM   3250  C   ARG B 205     -12.729   3.520  28.827  1.00  0.00           C  
ATOM   3251  O   ARG B 205     -12.776   3.198  30.014  1.00  0.00           O  
ATOM   3252  CB  ARG B 205     -11.923   1.828  27.196  1.00  0.00           C  
ATOM   3253  CG  ARG B 205     -11.061   1.152  28.251  1.00  0.00           C  
ATOM   3254  CD  ARG B 205     -10.100   0.196  27.644  1.00  0.00           C  
ATOM   3255  NE  ARG B 205     -10.776  -0.921  27.005  1.00  0.00           N  
ATOM   3256  CZ  ARG B 205     -10.197  -1.769  26.132  1.00  0.00           C  
ATOM   3257  NH1 ARG B 205      -8.933  -1.613  25.806  1.00  0.00           N  
ATOM   3258  NH2 ARG B 205     -10.899  -2.756  25.605  1.00  0.00           N  
ATOM   3259  H   ARG B 205     -13.452   3.249  25.738  1.00  0.00           H  
ATOM   3260  HA  ARG B 205     -13.826   1.816  28.188  1.00  0.00           H  
ATOM   3261 1HB  ARG B 205     -12.231   1.064  26.483  1.00  0.00           H  
ATOM   3262 2HB  ARG B 205     -11.293   2.540  26.662  1.00  0.00           H  
ATOM   3263 1HG  ARG B 205     -10.495   1.907  28.797  1.00  0.00           H  
ATOM   3264 2HG  ARG B 205     -11.698   0.604  28.945  1.00  0.00           H  
ATOM   3265 1HD  ARG B 205      -9.503   0.709  26.890  1.00  0.00           H  
ATOM   3266 2HD  ARG B 205      -9.443  -0.200  28.418  1.00  0.00           H  
ATOM   3267  HE  ARG B 205     -11.750  -1.073  27.231  1.00  0.00           H  
ATOM   3268 1HH1 ARG B 205      -8.396  -0.859  26.209  1.00  0.00           H  
ATOM   3269 2HH1 ARG B 205      -8.499  -2.248  25.152  1.00  0.00           H  
ATOM   3270 1HH2 ARG B 205     -11.871  -2.875  25.856  1.00  0.00           H  
ATOM   3271 2HH2 ARG B 205     -10.465  -3.391  24.951  1.00  0.00           H  
ATOM   3272  N   GLU B 206     -12.315   4.714  28.417  1.00  0.00           N  
ATOM   3273  CA  GLU B 206     -12.021   5.788  29.358  1.00  0.00           C  
ATOM   3274  C   GLU B 206     -13.280   6.247  30.082  1.00  0.00           C  
ATOM   3275  O   GLU B 206     -13.243   6.572  31.269  1.00  0.00           O  
ATOM   3276  CB  GLU B 206     -11.379   6.972  28.631  1.00  0.00           C  
ATOM   3277  CG  GLU B 206     -11.015   8.142  29.535  1.00  0.00           C  
ATOM   3278  CD  GLU B 206      -9.994   7.781  30.577  1.00  0.00           C  
ATOM   3279  OE1 GLU B 206      -9.304   6.807  30.392  1.00  0.00           O  
ATOM   3280  OE2 GLU B 206      -9.904   8.479  31.559  1.00  0.00           O  
ATOM   3281  H   GLU B 206     -12.202   4.883  27.428  1.00  0.00           H  
ATOM   3282  HA  GLU B 206     -11.325   5.410  30.107  1.00  0.00           H  
ATOM   3283 1HB  GLU B 206     -10.470   6.642  28.129  1.00  0.00           H  
ATOM   3284 2HB  GLU B 206     -12.060   7.341  27.864  1.00  0.00           H  
ATOM   3285 1HG  GLU B 206     -10.621   8.952  28.922  1.00  0.00           H  
ATOM   3286 2HG  GLU B 206     -11.918   8.502  30.027  1.00  0.00           H  
ATOM   3287  N   LEU B 207     -14.395   6.271  29.360  1.00  0.00           N  
ATOM   3288  CA  LEU B 207     -15.680   6.629  29.948  1.00  0.00           C  
ATOM   3289  C   LEU B 207     -16.146   5.572  30.941  1.00  0.00           C  
ATOM   3290  O   LEU B 207     -16.821   5.882  31.922  1.00  0.00           O  
ATOM   3291  CB  LEU B 207     -16.735   6.806  28.848  1.00  0.00           C  
ATOM   3292  CG  LEU B 207     -16.518   7.995  27.903  1.00  0.00           C  
ATOM   3293  CD1 LEU B 207     -17.550   7.951  26.785  1.00  0.00           C  
ATOM   3294  CD2 LEU B 207     -16.619   9.293  28.690  1.00  0.00           C  
ATOM   3295  H   LEU B 207     -14.353   6.037  28.378  1.00  0.00           H  
ATOM   3296  HA  LEU B 207     -15.568   7.573  30.480  1.00  0.00           H  
ATOM   3297 1HB  LEU B 207     -16.759   5.902  28.242  1.00  0.00           H  
ATOM   3298 2HB  LEU B 207     -17.710   6.930  29.318  1.00  0.00           H  
ATOM   3299  HG  LEU B 207     -15.530   7.923  27.448  1.00  0.00           H  
ATOM   3300 1HD1 LEU B 207     -17.396   8.796  26.114  1.00  0.00           H  
ATOM   3301 2HD1 LEU B 207     -17.442   7.021  26.227  1.00  0.00           H  
ATOM   3302 3HD1 LEU B 207     -18.551   8.005  27.212  1.00  0.00           H  
ATOM   3303 1HD2 LEU B 207     -16.464  10.139  28.019  1.00  0.00           H  
ATOM   3304 2HD2 LEU B 207     -17.607   9.367  29.145  1.00  0.00           H  
ATOM   3305 3HD2 LEU B 207     -15.858   9.306  29.471  1.00  0.00           H  
ATOM   3306  N   HIS B 208     -15.779   4.321  30.681  1.00  0.00           N  
ATOM   3307  CA  HIS B 208     -15.953   3.253  31.659  1.00  0.00           C  
ATOM   3308  C   HIS B 208     -15.156   3.530  32.926  1.00  0.00           C  
ATOM   3309  O   HIS B 208     -15.673   3.403  34.036  1.00  0.00           O  
ATOM   3310  CB  HIS B 208     -15.530   1.904  31.069  1.00  0.00           C  
ATOM   3311  CG  HIS B 208     -15.491   0.794  32.072  1.00  0.00           C  
ATOM   3312  ND1 HIS B 208     -16.615   0.352  32.738  1.00  0.00           N  
ATOM   3313  CD2 HIS B 208     -14.464   0.037  32.525  1.00  0.00           C  
ATOM   3314  CE1 HIS B 208     -16.280  -0.630  33.556  1.00  0.00           C  
ATOM   3315  NE2 HIS B 208     -14.982  -0.840  33.446  1.00  0.00           N  
ATOM   3316  H   HIS B 208     -15.370   4.105  29.784  1.00  0.00           H  
ATOM   3317  HA  HIS B 208     -17.007   3.202  31.932  1.00  0.00           H  
ATOM   3318 1HB  HIS B 208     -16.222   1.622  30.274  1.00  0.00           H  
ATOM   3319 2HB  HIS B 208     -14.540   1.997  30.623  1.00  0.00           H  
ATOM   3320  HD1 HIS B 208     -17.555   0.656  32.577  1.00  0.00           H  
ATOM   3321  HD2 HIS B 208     -13.398   0.020  32.293  1.00  0.00           H  
ATOM   3322  HE1 HIS B 208     -17.033  -1.118  34.175  1.00  0.00           H  
ATOM   3323  N   LYS B 209     -13.895   3.911  32.754  1.00  0.00           N  
ATOM   3324  CA  LYS B 209     -13.035   4.250  33.882  1.00  0.00           C  
ATOM   3325  C   LYS B 209     -13.576   5.454  34.644  1.00  0.00           C  
ATOM   3326  O   LYS B 209     -13.355   5.590  35.847  1.00  0.00           O  
ATOM   3327  CB  LYS B 209     -11.608   4.527  33.404  1.00  0.00           C  
ATOM   3328  CG  LYS B 209     -10.859   3.296  32.911  1.00  0.00           C  
ATOM   3329  CD  LYS B 209      -9.456   3.653  32.445  1.00  0.00           C  
ATOM   3330  CE  LYS B 209      -8.705   2.423  31.956  1.00  0.00           C  
ATOM   3331  NZ  LYS B 209      -7.339   2.762  31.472  1.00  0.00           N  
ATOM   3332  H   LYS B 209     -13.521   3.966  31.818  1.00  0.00           H  
ATOM   3333  HA  LYS B 209     -13.015   3.404  34.568  1.00  0.00           H  
ATOM   3334 1HB  LYS B 209     -11.632   5.252  32.590  1.00  0.00           H  
ATOM   3335 2HB  LYS B 209     -11.031   4.967  34.218  1.00  0.00           H  
ATOM   3336 1HG  LYS B 209     -10.790   2.565  33.718  1.00  0.00           H  
ATOM   3337 2HG  LYS B 209     -11.405   2.846  32.083  1.00  0.00           H  
ATOM   3338 1HD  LYS B 209      -9.516   4.379  31.633  1.00  0.00           H  
ATOM   3339 2HD  LYS B 209      -8.902   4.101  33.269  1.00  0.00           H  
ATOM   3340 1HE  LYS B 209      -8.621   1.702  32.768  1.00  0.00           H  
ATOM   3341 2HE  LYS B 209      -9.260   1.958  31.142  1.00  0.00           H  
ATOM   3342 1HZ  LYS B 209      -6.875   1.921  31.157  1.00  0.00           H  
ATOM   3343 2HZ  LYS B 209      -7.405   3.417  30.706  1.00  0.00           H  
ATOM   3344 3HZ  LYS B 209      -6.808   3.177  32.224  1.00  0.00           H  
ATOM   3345  N   GLN B 210     -14.285   6.325  33.935  1.00  0.00           N  
ATOM   3346  CA  GLN B 210     -14.897   7.498  34.552  1.00  0.00           C  
ATOM   3347  C   GLN B 210     -16.125   7.114  35.366  1.00  0.00           C  
ATOM   3348  O   GLN B 210     -16.637   7.913  36.148  1.00  0.00           O  
ATOM   3349  CB  GLN B 210     -15.279   8.528  33.486  1.00  0.00           C  
ATOM   3350  CG  GLN B 210     -14.093   9.228  32.844  1.00  0.00           C  
ATOM   3351  CD  GLN B 210     -14.517  10.246  31.802  1.00  0.00           C  
ATOM   3352  OE1 GLN B 210     -15.709  10.507  31.617  1.00  0.00           O  
ATOM   3353  NE2 GLN B 210     -13.541  10.828  31.114  1.00  0.00           N  
ATOM   3354  H   GLN B 210     -14.405   6.173  32.945  1.00  0.00           H  
ATOM   3355  HA  GLN B 210     -14.169   7.940  35.232  1.00  0.00           H  
ATOM   3356 1HB  GLN B 210     -15.849   8.039  32.695  1.00  0.00           H  
ATOM   3357 2HB  GLN B 210     -15.920   9.289  33.929  1.00  0.00           H  
ATOM   3358 1HG  GLN B 210     -13.528   9.747  33.619  1.00  0.00           H  
ATOM   3359 2HG  GLN B 210     -13.463   8.483  32.358  1.00  0.00           H  
ATOM   3360 1HE2 GLN B 210     -13.759  11.508  30.413  1.00  0.00           H  
ATOM   3361 2HE2 GLN B 210     -12.588  10.587  31.296  1.00  0.00           H  
ATOM   3362  N   GLY B 211     -16.595   5.885  35.178  1.00  0.00           N  
ATOM   3363  CA  GLY B 211     -17.778   5.401  35.877  1.00  0.00           C  
ATOM   3364  C   GLY B 211     -19.052   5.780  35.134  1.00  0.00           C  
ATOM   3365  O   GLY B 211     -20.129   5.853  35.726  1.00  0.00           O  
ATOM   3366  H   GLY B 211     -16.119   5.270  34.532  1.00  0.00           H  
ATOM   3367 1HA  GLY B 211     -17.721   4.317  35.980  1.00  0.00           H  
ATOM   3368 2HA  GLY B 211     -17.802   5.818  36.883  1.00  0.00           H  
ATOM   3369  N   LYS B 212     -18.922   6.020  33.833  1.00  0.00           N  
ATOM   3370  CA  LYS B 212     -20.055   6.431  33.014  1.00  0.00           C  
ATOM   3371  C   LYS B 212     -20.569   5.276  32.165  1.00  0.00           C  
ATOM   3372  O   LYS B 212     -21.776   5.113  31.986  1.00  0.00           O  
ATOM   3373  CB  LYS B 212     -19.671   7.611  32.121  1.00  0.00           C  
ATOM   3374  CG  LYS B 212     -19.381   8.903  32.874  1.00  0.00           C  
ATOM   3375  CD  LYS B 212     -19.010  10.028  31.920  1.00  0.00           C  
ATOM   3376  CE  LYS B 212     -18.724  11.320  32.671  1.00  0.00           C  
ATOM   3377  NZ  LYS B 212     -18.321  12.420  31.752  1.00  0.00           N  
ATOM   3378  H   LYS B 212     -18.016   5.915  33.402  1.00  0.00           H  
ATOM   3379  HA  LYS B 212     -20.860   6.757  33.673  1.00  0.00           H  
ATOM   3380 1HB  LYS B 212     -18.783   7.355  31.542  1.00  0.00           H  
ATOM   3381 2HB  LYS B 212     -20.476   7.810  31.414  1.00  0.00           H  
ATOM   3382 1HG  LYS B 212     -20.262   9.197  33.445  1.00  0.00           H  
ATOM   3383 2HG  LYS B 212     -18.557   8.741  33.569  1.00  0.00           H  
ATOM   3384 1HD  LYS B 212     -18.125   9.745  31.349  1.00  0.00           H  
ATOM   3385 2HD  LYS B 212     -19.831  10.199  31.223  1.00  0.00           H  
ATOM   3386 1HE  LYS B 212     -19.613  11.628  33.218  1.00  0.00           H  
ATOM   3387 2HE  LYS B 212     -17.921  11.153  33.389  1.00  0.00           H  
ATOM   3388 1HZ  LYS B 212     -18.140  13.257  32.288  1.00  0.00           H  
ATOM   3389 2HZ  LYS B 212     -17.485  12.153  31.252  1.00  0.00           H  
ATOM   3390 3HZ  LYS B 212     -19.065  12.598  31.093  1.00  0.00           H  
ATOM   3391  N   VAL B 213     -19.647   4.477  31.642  1.00  0.00           N  
ATOM   3392  CA  VAL B 213     -20.006   3.316  30.835  1.00  0.00           C  
ATOM   3393  C   VAL B 213     -19.842   2.025  31.625  1.00  0.00           C  
ATOM   3394  O   VAL B 213     -18.795   1.780  32.225  1.00  0.00           O  
ATOM   3395  CB  VAL B 213     -19.131   3.254  29.568  1.00  0.00           C  
ATOM   3396  CG1 VAL B 213     -19.429   1.990  28.777  1.00  0.00           C  
ATOM   3397  CG2 VAL B 213     -19.365   4.492  28.716  1.00  0.00           C  
ATOM   3398  H   VAL B 213     -18.670   4.677  31.809  1.00  0.00           H  
ATOM   3399  HA  VAL B 213     -21.049   3.413  30.535  1.00  0.00           H  
ATOM   3400  HB  VAL B 213     -18.083   3.209  29.864  1.00  0.00           H  
ATOM   3401 1HG1 VAL B 213     -18.801   1.962  27.885  1.00  0.00           H  
ATOM   3402 2HG1 VAL B 213     -19.220   1.116  29.394  1.00  0.00           H  
ATOM   3403 3HG1 VAL B 213     -20.478   1.984  28.481  1.00  0.00           H  
ATOM   3404 1HG2 VAL B 213     -18.743   4.442  27.823  1.00  0.00           H  
ATOM   3405 2HG2 VAL B 213     -20.414   4.541  28.426  1.00  0.00           H  
ATOM   3406 3HG2 VAL B 213     -19.106   5.383  29.289  1.00  0.00           H  
ATOM   3407  N   ASN B 214     -20.882   1.199  31.621  1.00  0.00           N  
ATOM   3408  CA  ASN B 214     -20.835  -0.097  32.288  1.00  0.00           C  
ATOM   3409  C   ASN B 214     -19.972  -1.085  31.511  1.00  0.00           C  
ATOM   3410  O   ASN B 214     -19.918  -1.044  30.282  1.00  0.00           O  
ATOM   3411  CB  ASN B 214     -22.235  -0.649  32.483  1.00  0.00           C  
ATOM   3412  CG  ASN B 214     -22.262  -1.848  33.390  1.00  0.00           C  
ATOM   3413  OD1 ASN B 214     -21.709  -2.904  33.061  1.00  0.00           O  
ATOM   3414  ND2 ASN B 214     -22.894  -1.705  34.527  1.00  0.00           N  
ATOM   3415  H   ASN B 214     -21.729   1.476  31.144  1.00  0.00           H  
ATOM   3416  HA  ASN B 214     -20.373   0.034  33.268  1.00  0.00           H  
ATOM   3417 1HB  ASN B 214     -22.876   0.125  32.904  1.00  0.00           H  
ATOM   3418 2HB  ASN B 214     -22.653  -0.931  31.516  1.00  0.00           H  
ATOM   3419 1HD2 ASN B 214     -22.945  -2.470  35.170  1.00  0.00           H  
ATOM   3420 2HD2 ASN B 214     -23.327  -0.833  34.752  1.00  0.00           H  
ATOM   3421  N   LYS B 215     -19.299  -1.972  32.237  1.00  0.00           N  
ATOM   3422  CA  LYS B 215     -18.470  -2.999  31.615  1.00  0.00           C  
ATOM   3423  C   LYS B 215     -19.235  -3.738  30.525  1.00  0.00           C  
ATOM   3424  O   LYS B 215     -18.713  -3.973  29.437  1.00  0.00           O  
ATOM   3425  CB  LYS B 215     -17.964  -3.988  32.665  1.00  0.00           C  
ATOM   3426  CG  LYS B 215     -17.058  -5.082  32.115  1.00  0.00           C  
ATOM   3427  CD  LYS B 215     -16.558  -5.996  33.223  1.00  0.00           C  
ATOM   3428  CE  LYS B 215     -15.695  -7.119  32.669  1.00  0.00           C  
ATOM   3429  NZ  LYS B 215     -15.199  -8.022  33.743  1.00  0.00           N  
ATOM   3430  H   LYS B 215     -19.362  -1.933  33.244  1.00  0.00           H  
ATOM   3431  HA  LYS B 215     -17.605  -2.516  31.159  1.00  0.00           H  
ATOM   3432 1HB  LYS B 215     -17.409  -3.450  33.434  1.00  0.00           H  
ATOM   3433 2HB  LYS B 215     -18.813  -4.470  33.151  1.00  0.00           H  
ATOM   3434 1HG  LYS B 215     -17.608  -5.677  31.385  1.00  0.00           H  
ATOM   3435 2HG  LYS B 215     -16.202  -4.628  31.616  1.00  0.00           H  
ATOM   3436 1HD  LYS B 215     -15.971  -5.416  33.937  1.00  0.00           H  
ATOM   3437 2HD  LYS B 215     -17.409  -6.430  33.748  1.00  0.00           H  
ATOM   3438 1HE  LYS B 215     -16.275  -7.706  31.957  1.00  0.00           H  
ATOM   3439 2HE  LYS B 215     -14.839  -6.695  32.144  1.00  0.00           H  
ATOM   3440 1HZ  LYS B 215     -14.631  -8.751  33.335  1.00  0.00           H  
ATOM   3441 2HZ  LYS B 215     -14.643  -7.491  34.399  1.00  0.00           H  
ATOM   3442 3HZ  LYS B 215     -15.984  -8.436  34.225  1.00  0.00           H  
ATOM   3443  N   GLN B 216     -20.478  -4.103  30.826  1.00  0.00           N  
ATOM   3444  CA  GLN B 216     -21.311  -4.834  29.877  1.00  0.00           C  
ATOM   3445  C   GLN B 216     -21.651  -3.976  28.667  1.00  0.00           C  
ATOM   3446  O   GLN B 216     -21.698  -4.468  27.539  1.00  0.00           O  
ATOM   3447  CB  GLN B 216     -22.598  -5.315  30.554  1.00  0.00           C  
ATOM   3448  CG  GLN B 216     -22.386  -6.406  31.589  1.00  0.00           C  
ATOM   3449  CD  GLN B 216     -23.676  -6.804  32.282  1.00  0.00           C  
ATOM   3450  OE1 GLN B 216     -24.622  -6.016  32.364  1.00  0.00           O  
ATOM   3451  NE2 GLN B 216     -23.721  -8.032  32.786  1.00  0.00           N  
ATOM   3452  H   GLN B 216     -20.853  -3.870  31.733  1.00  0.00           H  
ATOM   3453  HA  GLN B 216     -20.755  -5.704  29.529  1.00  0.00           H  
ATOM   3454 1HB  GLN B 216     -23.086  -4.474  31.046  1.00  0.00           H  
ATOM   3455 2HB  GLN B 216     -23.285  -5.697  29.799  1.00  0.00           H  
ATOM   3456 1HG  GLN B 216     -21.978  -7.288  31.095  1.00  0.00           H  
ATOM   3457 2HG  GLN B 216     -21.689  -6.045  32.345  1.00  0.00           H  
ATOM   3458 1HE2 GLN B 216     -24.546  -8.351  33.255  1.00  0.00           H  
ATOM   3459 2HE2 GLN B 216     -22.931  -8.639  32.698  1.00  0.00           H  
ATOM   3460  N   GLN B 217     -21.884  -2.690  28.906  1.00  0.00           N  
ATOM   3461  CA  GLN B 217     -22.190  -1.754  27.830  1.00  0.00           C  
ATOM   3462  C   GLN B 217     -21.006  -1.593  26.886  1.00  0.00           C  
ATOM   3463  O   GLN B 217     -21.177  -1.503  25.670  1.00  0.00           O  
ATOM   3464  CB  GLN B 217     -22.591  -0.392  28.403  1.00  0.00           C  
ATOM   3465  CG  GLN B 217     -23.944  -0.381  29.094  1.00  0.00           C  
ATOM   3466  CD  GLN B 217     -24.253   0.956  29.739  1.00  0.00           C  
ATOM   3467  OE1 GLN B 217     -23.346   1.707  30.109  1.00  0.00           O  
ATOM   3468  NE2 GLN B 217     -25.538   1.262  29.879  1.00  0.00           N  
ATOM   3469  H   GLN B 217     -21.848  -2.352  29.857  1.00  0.00           H  
ATOM   3470  HA  GLN B 217     -23.027  -2.149  27.257  1.00  0.00           H  
ATOM   3471 1HB  GLN B 217     -21.842  -0.067  29.126  1.00  0.00           H  
ATOM   3472 2HB  GLN B 217     -22.615   0.346  27.602  1.00  0.00           H  
ATOM   3473 1HG  GLN B 217     -24.718  -0.592  28.356  1.00  0.00           H  
ATOM   3474 2HG  GLN B 217     -23.950  -1.146  29.870  1.00  0.00           H  
ATOM   3475 1HE2 GLN B 217     -25.803   2.131  30.299  1.00  0.00           H  
ATOM   3476 2HE2 GLN B 217     -26.241   0.624  29.566  1.00  0.00           H  
ATOM   3477  N   LEU B 218     -19.805  -1.557  27.454  1.00  0.00           N  
ATOM   3478  CA  LEU B 218     -18.587  -1.445  26.660  1.00  0.00           C  
ATOM   3479  C   LEU B 218     -18.362  -2.693  25.816  1.00  0.00           C  
ATOM   3480  O   LEU B 218     -17.996  -2.604  24.644  1.00  0.00           O  
ATOM   3481  CB  LEU B 218     -17.377  -1.216  27.574  1.00  0.00           C  
ATOM   3482  CG  LEU B 218     -16.054  -0.906  26.862  1.00  0.00           C  
ATOM   3483  CD1 LEU B 218     -16.202   0.374  26.050  1.00  0.00           C  
ATOM   3484  CD2 LEU B 218     -14.942  -0.774  27.892  1.00  0.00           C  
ATOM   3485  H   LEU B 218     -19.733  -1.608  28.459  1.00  0.00           H  
ATOM   3486  HA  LEU B 218     -18.687  -0.592  25.991  1.00  0.00           H  
ATOM   3487 1HB  LEU B 218     -17.598  -0.383  28.240  1.00  0.00           H  
ATOM   3488 2HB  LEU B 218     -17.226  -2.108  28.181  1.00  0.00           H  
ATOM   3489  HG  LEU B 218     -15.815  -1.714  26.171  1.00  0.00           H  
ATOM   3490 1HD1 LEU B 218     -15.262   0.594  25.544  1.00  0.00           H  
ATOM   3491 2HD1 LEU B 218     -16.990   0.245  25.309  1.00  0.00           H  
ATOM   3492 3HD1 LEU B 218     -16.458   1.198  26.714  1.00  0.00           H  
ATOM   3493 1HD2 LEU B 218     -14.001  -0.555  27.386  1.00  0.00           H  
ATOM   3494 2HD2 LEU B 218     -15.179   0.035  28.583  1.00  0.00           H  
ATOM   3495 3HD2 LEU B 218     -14.846  -1.708  28.446  1.00  0.00           H  
ATOM   3496  N   ASP B 219     -18.584  -3.856  26.419  1.00  0.00           N  
ATOM   3497  CA  ASP B 219     -18.472  -5.122  25.705  1.00  0.00           C  
ATOM   3498  C   ASP B 219     -19.435  -5.177  24.525  1.00  0.00           C  
ATOM   3499  O   ASP B 219     -19.056  -5.568  23.420  1.00  0.00           O  
ATOM   3500  CB  ASP B 219     -18.744  -6.296  26.649  1.00  0.00           C  
ATOM   3501  CG  ASP B 219     -17.615  -6.531  27.643  1.00  0.00           C  
ATOM   3502  OD1 ASP B 219     -16.540  -6.026  27.421  1.00  0.00           O  
ATOM   3503  OD2 ASP B 219     -17.837  -7.214  28.613  1.00  0.00           O  
ATOM   3504  H   ASP B 219     -18.838  -3.863  27.396  1.00  0.00           H  
ATOM   3505  HA  ASP B 219     -17.455  -5.214  25.319  1.00  0.00           H  
ATOM   3506 1HB  ASP B 219     -19.664  -6.110  27.204  1.00  0.00           H  
ATOM   3507 2HB  ASP B 219     -18.891  -7.205  26.066  1.00  0.00           H  
ATOM   3508  N   GLU B 220     -20.680  -4.787  24.767  1.00  0.00           N  
ATOM   3509  CA  GLU B 220     -21.676  -4.699  23.705  1.00  0.00           C  
ATOM   3510  C   GLU B 220     -21.236  -3.729  22.616  1.00  0.00           C  
ATOM   3511  O   GLU B 220     -21.288  -4.049  21.429  1.00  0.00           O  
ATOM   3512  CB  GLU B 220     -23.027  -4.262  24.275  1.00  0.00           C  
ATOM   3513  CG  GLU B 220     -24.146  -4.177  23.247  1.00  0.00           C  
ATOM   3514  CD  GLU B 220     -25.459  -3.754  23.844  1.00  0.00           C  
ATOM   3515  OE1 GLU B 220     -25.681  -4.030  24.999  1.00  0.00           O  
ATOM   3516  OE2 GLU B 220     -26.241  -3.154  23.145  1.00  0.00           O  
ATOM   3517  H   GLU B 220     -20.946  -4.544  25.712  1.00  0.00           H  
ATOM   3518  HA  GLU B 220     -21.790  -5.685  23.256  1.00  0.00           H  
ATOM   3519 1HB  GLU B 220     -23.338  -4.962  25.051  1.00  0.00           H  
ATOM   3520 2HB  GLU B 220     -22.926  -3.282  24.741  1.00  0.00           H  
ATOM   3521 1HG  GLU B 220     -23.863  -3.461  22.476  1.00  0.00           H  
ATOM   3522 2HG  GLU B 220     -24.264  -5.151  22.773  1.00  0.00           H  
ATOM   3523  N   LEU B 221     -20.802  -2.543  23.028  1.00  0.00           N  
ATOM   3524  CA  LEU B 221     -20.319  -1.535  22.092  1.00  0.00           C  
ATOM   3525  C   LEU B 221     -19.194  -2.085  21.223  1.00  0.00           C  
ATOM   3526  O   LEU B 221     -19.209  -1.935  20.002  1.00  0.00           O  
ATOM   3527  CB  LEU B 221     -19.828  -0.297  22.852  1.00  0.00           C  
ATOM   3528  CG  LEU B 221     -19.217   0.815  21.990  1.00  0.00           C  
ATOM   3529  CD1 LEU B 221     -20.264   1.335  21.015  1.00  0.00           C  
ATOM   3530  CD2 LEU B 221     -18.704   1.930  22.888  1.00  0.00           C  
ATOM   3531  H   LEU B 221     -20.807  -2.332  24.016  1.00  0.00           H  
ATOM   3532  HA  LEU B 221     -21.144  -1.244  21.441  1.00  0.00           H  
ATOM   3533 1HB  LEU B 221     -20.667   0.131  23.398  1.00  0.00           H  
ATOM   3534 2HB  LEU B 221     -19.073  -0.609  23.574  1.00  0.00           H  
ATOM   3535  HG  LEU B 221     -18.390   0.409  21.406  1.00  0.00           H  
ATOM   3536 1HD1 LEU B 221     -19.829   2.125  20.402  1.00  0.00           H  
ATOM   3537 2HD1 LEU B 221     -20.599   0.521  20.372  1.00  0.00           H  
ATOM   3538 3HD1 LEU B 221     -21.112   1.733  21.570  1.00  0.00           H  
ATOM   3539 1HD2 LEU B 221     -18.268   2.720  22.275  1.00  0.00           H  
ATOM   3540 2HD2 LEU B 221     -19.530   2.337  23.471  1.00  0.00           H  
ATOM   3541 3HD2 LEU B 221     -17.944   1.534  23.563  1.00  0.00           H  
ATOM   3542  N   ALA B 222     -18.220  -2.723  21.863  1.00  0.00           N  
ATOM   3543  CA  ALA B 222     -17.094  -3.315  21.148  1.00  0.00           C  
ATOM   3544  C   ALA B 222     -17.572  -4.241  20.037  1.00  0.00           C  
ATOM   3545  O   ALA B 222     -17.068  -4.190  18.914  1.00  0.00           O  
ATOM   3546  CB  ALA B 222     -16.192  -4.070  22.113  1.00  0.00           C  
ATOM   3547  H   ALA B 222     -18.260  -2.801  22.868  1.00  0.00           H  
ATOM   3548  HA  ALA B 222     -16.516  -2.513  20.687  1.00  0.00           H  
ATOM   3549 1HB  ALA B 222     -15.356  -4.505  21.565  1.00  0.00           H  
ATOM   3550 2HB  ALA B 222     -15.811  -3.382  22.868  1.00  0.00           H  
ATOM   3551 3HB  ALA B 222     -16.760  -4.862  22.598  1.00  0.00           H  
ATOM   3552  N   LYS B 223     -18.547  -5.084  20.355  1.00  0.00           N  
ATOM   3553  CA  LYS B 223     -19.119  -6.001  19.375  1.00  0.00           C  
ATOM   3554  C   LYS B 223     -19.794  -5.242  18.240  1.00  0.00           C  
ATOM   3555  O   LYS B 223     -19.665  -5.609  17.072  1.00  0.00           O  
ATOM   3556  CB  LYS B 223     -20.118  -6.946  20.045  1.00  0.00           C  
ATOM   3557  CG  LYS B 223     -19.487  -7.974  20.974  1.00  0.00           C  
ATOM   3558  CD  LYS B 223     -20.544  -8.856  21.622  1.00  0.00           C  
ATOM   3559  CE  LYS B 223     -19.917  -9.874  22.562  1.00  0.00           C  
ATOM   3560  NZ  LYS B 223     -20.942 -10.720  23.232  1.00  0.00           N  
ATOM   3561  H   LYS B 223     -18.902  -5.092  21.301  1.00  0.00           H  
ATOM   3562  HA  LYS B 223     -18.315  -6.606  18.956  1.00  0.00           H  
ATOM   3563 1HB  LYS B 223     -20.835  -6.365  20.626  1.00  0.00           H  
ATOM   3564 2HB  LYS B 223     -20.678  -7.485  19.280  1.00  0.00           H  
ATOM   3565 1HG  LYS B 223     -18.800  -8.603  20.407  1.00  0.00           H  
ATOM   3566 2HG  LYS B 223     -18.925  -7.463  21.754  1.00  0.00           H  
ATOM   3567 1HD  LYS B 223     -21.241  -8.234  22.186  1.00  0.00           H  
ATOM   3568 2HD  LYS B 223     -21.101  -9.384  20.849  1.00  0.00           H  
ATOM   3569 1HE  LYS B 223     -19.242 -10.519  22.001  1.00  0.00           H  
ATOM   3570 2HE  LYS B 223     -19.337  -9.356  23.325  1.00  0.00           H  
ATOM   3571 1HZ  LYS B 223     -20.486 -11.380  23.845  1.00  0.00           H  
ATOM   3572 2HZ  LYS B 223     -21.563 -10.133  23.771  1.00  0.00           H  
ATOM   3573 3HZ  LYS B 223     -21.474 -11.220  22.534  1.00  0.00           H  
ATOM   3574  N   ARG B 224     -20.513  -4.181  18.590  1.00  0.00           N  
ATOM   3575  CA  ARG B 224     -21.171  -3.339  17.598  1.00  0.00           C  
ATOM   3576  C   ARG B 224     -20.152  -2.611  16.731  1.00  0.00           C  
ATOM   3577  O   ARG B 224     -20.368  -2.415  15.535  1.00  0.00           O  
ATOM   3578  CB  ARG B 224     -22.077  -2.321  18.275  1.00  0.00           C  
ATOM   3579  CG  ARG B 224     -23.318  -2.905  18.930  1.00  0.00           C  
ATOM   3580  CD  ARG B 224     -24.165  -1.849  19.541  1.00  0.00           C  
ATOM   3581  NE  ARG B 224     -25.303  -2.410  20.252  1.00  0.00           N  
ATOM   3582  CZ  ARG B 224     -26.465  -2.769  19.674  1.00  0.00           C  
ATOM   3583  NH1 ARG B 224     -26.629  -2.619  18.378  1.00  0.00           N  
ATOM   3584  NH2 ARG B 224     -27.442  -3.271  20.409  1.00  0.00           N  
ATOM   3585  H   ARG B 224     -20.607  -3.951  19.568  1.00  0.00           H  
ATOM   3586  HA  ARG B 224     -21.781  -3.976  16.955  1.00  0.00           H  
ATOM   3587 1HB  ARG B 224     -21.516  -1.791  19.044  1.00  0.00           H  
ATOM   3588 2HB  ARG B 224     -22.406  -1.584  17.543  1.00  0.00           H  
ATOM   3589 1HG  ARG B 224     -23.912  -3.431  18.182  1.00  0.00           H  
ATOM   3590 2HG  ARG B 224     -23.022  -3.603  19.714  1.00  0.00           H  
ATOM   3591 1HD  ARG B 224     -23.572  -1.271  20.249  1.00  0.00           H  
ATOM   3592 2HD  ARG B 224     -24.543  -1.189  18.761  1.00  0.00           H  
ATOM   3593  HE  ARG B 224     -25.215  -2.540  21.251  1.00  0.00           H  
ATOM   3594 1HH1 ARG B 224     -25.882  -2.235  17.816  1.00  0.00           H  
ATOM   3595 2HH1 ARG B 224     -27.500  -2.888  17.944  1.00  0.00           H  
ATOM   3596 1HH2 ARG B 224     -27.317  -3.386  21.406  1.00  0.00           H  
ATOM   3597 2HH2 ARG B 224     -28.313  -3.539  19.976  1.00  0.00           H  
ATOM   3598  N   LEU B 225     -19.042  -2.212  17.340  1.00  0.00           N  
ATOM   3599  CA  LEU B 225     -17.978  -1.523  16.621  1.00  0.00           C  
ATOM   3600  C   LEU B 225     -17.254  -2.469  15.672  1.00  0.00           C  
ATOM   3601  O   LEU B 225     -16.775  -2.057  14.614  1.00  0.00           O  
ATOM   3602  CB  LEU B 225     -16.976  -0.915  17.610  1.00  0.00           C  
ATOM   3603  CG  LEU B 225     -17.490   0.274  18.432  1.00  0.00           C  
ATOM   3604  CD1 LEU B 225     -16.440   0.674  19.459  1.00  0.00           C  
ATOM   3605  CD2 LEU B 225     -17.814   1.433  17.502  1.00  0.00           C  
ATOM   3606  H   LEU B 225     -18.932  -2.390  18.328  1.00  0.00           H  
ATOM   3607  HA  LEU B 225     -18.421  -0.720  16.033  1.00  0.00           H  
ATOM   3608 1HB  LEU B 225     -16.663  -1.690  18.308  1.00  0.00           H  
ATOM   3609 2HB  LEU B 225     -16.099  -0.580  17.056  1.00  0.00           H  
ATOM   3610  HG  LEU B 225     -18.390  -0.020  18.973  1.00  0.00           H  
ATOM   3611 1HD1 LEU B 225     -16.805   1.518  20.044  1.00  0.00           H  
ATOM   3612 2HD1 LEU B 225     -16.241  -0.167  20.124  1.00  0.00           H  
ATOM   3613 3HD1 LEU B 225     -15.521   0.958  18.948  1.00  0.00           H  
ATOM   3614 1HD2 LEU B 225     -18.181   2.277  18.086  1.00  0.00           H  
ATOM   3615 2HD2 LEU B 225     -16.915   1.728  16.961  1.00  0.00           H  
ATOM   3616 3HD2 LEU B 225     -18.580   1.124  16.790  1.00  0.00           H  
ATOM   3617  N   ASP B 226     -17.175  -3.739  16.053  1.00  0.00           N  
ATOM   3618  CA  ASP B 226     -16.587  -4.762  15.199  1.00  0.00           C  
ATOM   3619  C   ASP B 226     -17.454  -5.022  13.973  1.00  0.00           C  
ATOM   3620  O   ASP B 226     -16.949  -5.140  12.857  1.00  0.00           O  
ATOM   3621  CB  ASP B 226     -16.392  -6.065  15.979  1.00  0.00           C  
ATOM   3622  CG  ASP B 226     -15.257  -5.985  16.991  1.00  0.00           C  
ATOM   3623  OD1 ASP B 226     -14.452  -5.091  16.883  1.00  0.00           O  
ATOM   3624  OD2 ASP B 226     -15.206  -6.820  17.863  1.00  0.00           O  
ATOM   3625  H   ASP B 226     -17.533  -4.002  16.961  1.00  0.00           H  
ATOM   3626  HA  ASP B 226     -15.613  -4.410  14.857  1.00  0.00           H  
ATOM   3627 1HB  ASP B 226     -17.313  -6.315  16.506  1.00  0.00           H  
ATOM   3628 2HB  ASP B 226     -16.182  -6.878  15.283  1.00  0.00           H  
ATOM   3629  N   ARG B 227     -18.762  -5.113  14.190  1.00  0.00           N  
ATOM   3630  CA  ARG B 227     -19.711  -5.280  13.094  1.00  0.00           C  
ATOM   3631  C   ARG B 227     -19.774  -4.030  12.227  1.00  0.00           C  
ATOM   3632  O   ARG B 227     -19.964  -4.114  11.012  1.00  0.00           O  
ATOM   3633  CB  ARG B 227     -21.100  -5.592  13.630  1.00  0.00           C  
ATOM   3634  CG  ARG B 227     -21.225  -6.928  14.345  1.00  0.00           C  
ATOM   3635  CD  ARG B 227     -20.969  -8.067  13.427  1.00  0.00           C  
ATOM   3636  NE  ARG B 227     -21.193  -9.348  14.078  1.00  0.00           N  
ATOM   3637  CZ  ARG B 227     -20.897 -10.545  13.533  1.00  0.00           C  
ATOM   3638  NH1 ARG B 227     -20.369 -10.608  12.331  1.00  0.00           N  
ATOM   3639  NH2 ARG B 227     -21.139 -11.656  14.208  1.00  0.00           N  
ATOM   3640  H   ARG B 227     -19.109  -5.064  15.138  1.00  0.00           H  
ATOM   3641  HA  ARG B 227     -19.375  -6.109  12.471  1.00  0.00           H  
ATOM   3642 1HB  ARG B 227     -21.403  -4.814  14.330  1.00  0.00           H  
ATOM   3643 2HB  ARG B 227     -21.816  -5.589  12.808  1.00  0.00           H  
ATOM   3644 1HG  ARG B 227     -20.501  -6.974  15.158  1.00  0.00           H  
ATOM   3645 2HG  ARG B 227     -22.233  -7.032  14.749  1.00  0.00           H  
ATOM   3646 1HD  ARG B 227     -21.637  -8.000  12.569  1.00  0.00           H  
ATOM   3647 2HD  ARG B 227     -19.936  -8.034  13.085  1.00  0.00           H  
ATOM   3648  HE  ARG B 227     -21.598  -9.341  15.004  1.00  0.00           H  
ATOM   3649 1HH1 ARG B 227     -20.185  -9.759  11.816  1.00  0.00           H  
ATOM   3650 2HH1 ARG B 227     -20.148 -11.505  11.923  1.00  0.00           H  
ATOM   3651 1HH2 ARG B 227     -21.545 -11.607  15.132  1.00  0.00           H  
ATOM   3652 2HH2 ARG B 227     -20.918 -12.552  13.800  1.00  0.00           H  
ATOM   3653  N   LEU B 228     -19.616  -2.870  12.855  1.00  0.00           N  
ATOM   3654  CA  LEU B 228     -19.460  -1.618  12.124  1.00  0.00           C  
ATOM   3655  C   LEU B 228     -18.263  -1.674  11.184  1.00  0.00           C  
ATOM   3656  O   LEU B 228     -18.371  -1.345  10.002  1.00  0.00           O  
ATOM   3657  CB  LEU B 228     -19.294  -0.449  13.103  1.00  0.00           C  
ATOM   3658  CG  LEU B 228     -19.028   0.921  12.465  1.00  0.00           C  
ATOM   3659  CD1 LEU B 228     -20.220   1.320  11.604  1.00  0.00           C  
ATOM   3660  CD2 LEU B 228     -18.773   1.949  13.557  1.00  0.00           C  
ATOM   3661  H   LEU B 228     -19.603  -2.855  13.864  1.00  0.00           H  
ATOM   3662  HA  LEU B 228     -20.357  -1.450  11.528  1.00  0.00           H  
ATOM   3663 1HB  LEU B 228     -20.200  -0.365  13.701  1.00  0.00           H  
ATOM   3664 2HB  LEU B 228     -18.461  -0.670  13.770  1.00  0.00           H  
ATOM   3665  HG  LEU B 228     -18.155   0.857  11.815  1.00  0.00           H  
ATOM   3666 1HD1 LEU B 228     -20.031   2.293  11.151  1.00  0.00           H  
ATOM   3667 2HD1 LEU B 228     -20.367   0.578  10.820  1.00  0.00           H  
ATOM   3668 3HD1 LEU B 228     -21.113   1.377  12.225  1.00  0.00           H  
ATOM   3669 1HD2 LEU B 228     -18.584   2.922  13.103  1.00  0.00           H  
ATOM   3670 2HD2 LEU B 228     -19.647   2.015  14.206  1.00  0.00           H  
ATOM   3671 3HD2 LEU B 228     -17.906   1.648  14.144  1.00  0.00           H  
ATOM   3672  N   ALA B 229     -17.119  -2.093  11.715  1.00  0.00           N  
ATOM   3673  CA  ALA B 229     -15.909  -2.235  10.915  1.00  0.00           C  
ATOM   3674  C   ALA B 229     -16.143  -3.146   9.717  1.00  0.00           C  
ATOM   3675  O   ALA B 229     -15.721  -2.842   8.601  1.00  0.00           O  
ATOM   3676  CB  ALA B 229     -14.768  -2.768  11.769  1.00  0.00           C  
ATOM   3677  H   ALA B 229     -17.086  -2.320  12.699  1.00  0.00           H  
ATOM   3678  HA  ALA B 229     -15.618  -1.249  10.548  1.00  0.00           H  
ATOM   3679 1HB  ALA B 229     -13.871  -2.868  11.157  1.00  0.00           H  
ATOM   3680 2HB  ALA B 229     -14.572  -2.076  12.588  1.00  0.00           H  
ATOM   3681 3HB  ALA B 229     -15.041  -3.741  12.173  1.00  0.00           H  
ATOM   3682  N   GLU B 230     -16.820  -4.265   9.955  1.00  0.00           N  
ATOM   3683  CA  GLU B 230     -17.158  -5.198   8.886  1.00  0.00           C  
ATOM   3684  C   GLU B 230     -17.950  -4.508   7.783  1.00  0.00           C  
ATOM   3685  O   GLU B 230     -17.637  -4.649   6.600  1.00  0.00           O  
ATOM   3686  CB  GLU B 230     -17.959  -6.378   9.440  1.00  0.00           C  
ATOM   3687  CG  GLU B 230     -17.146  -7.348  10.285  1.00  0.00           C  
ATOM   3688  CD  GLU B 230     -17.979  -8.454  10.870  1.00  0.00           C  
ATOM   3689  OE1 GLU B 230     -19.178  -8.404  10.736  1.00  0.00           O  
ATOM   3690  OE2 GLU B 230     -17.415  -9.351  11.452  1.00  0.00           O  
ATOM   3691  H   GLU B 230     -17.107  -4.474  10.900  1.00  0.00           H  
ATOM   3692  HA  GLU B 230     -16.232  -5.573   8.448  1.00  0.00           H  
ATOM   3693 1HB  GLU B 230     -18.778  -6.005  10.054  1.00  0.00           H  
ATOM   3694 2HB  GLU B 230     -18.398  -6.939   8.615  1.00  0.00           H  
ATOM   3695 1HG  GLU B 230     -16.364  -7.787   9.665  1.00  0.00           H  
ATOM   3696 2HG  GLU B 230     -16.665  -6.796  11.091  1.00  0.00           H  
ATOM   3697  N   GLU B 231     -18.976  -3.761   8.175  1.00  0.00           N  
ATOM   3698  CA  GLU B 231     -19.815  -3.046   7.221  1.00  0.00           C  
ATOM   3699  C   GLU B 231     -18.992  -2.074   6.386  1.00  0.00           C  
ATOM   3700  O   GLU B 231     -19.079  -2.067   5.158  1.00  0.00           O  
ATOM   3701  CB  GLU B 231     -20.929  -2.292   7.951  1.00  0.00           C  
ATOM   3702  CG  GLU B 231     -21.874  -1.527   7.035  1.00  0.00           C  
ATOM   3703  CD  GLU B 231     -22.968  -0.818   7.784  1.00  0.00           C  
ATOM   3704  OE1 GLU B 231     -23.012  -0.936   8.985  1.00  0.00           O  
ATOM   3705  OE2 GLU B 231     -23.760  -0.157   7.155  1.00  0.00           O  
ATOM   3706  H   GLU B 231     -19.181  -3.687   9.163  1.00  0.00           H  
ATOM   3707  HA  GLU B 231     -20.267  -3.774   6.547  1.00  0.00           H  
ATOM   3708 1HB  GLU B 231     -21.523  -2.995   8.534  1.00  0.00           H  
ATOM   3709 2HB  GLU B 231     -20.489  -1.579   8.648  1.00  0.00           H  
ATOM   3710 1HG  GLU B 231     -21.301  -0.793   6.470  1.00  0.00           H  
ATOM   3711 2HG  GLU B 231     -22.319  -2.224   6.326  1.00  0.00           H  
ATOM   3712  N   ALA B 232     -18.192  -1.253   7.059  1.00  0.00           N  
ATOM   3713  CA  ALA B 232     -17.371  -0.258   6.380  1.00  0.00           C  
ATOM   3714  C   ALA B 232     -16.401  -0.914   5.406  1.00  0.00           C  
ATOM   3715  O   ALA B 232     -16.196  -0.423   4.296  1.00  0.00           O  
ATOM   3716  CB  ALA B 232     -16.611   0.583   7.396  1.00  0.00           C  
ATOM   3717  H   ALA B 232     -18.152  -1.322   8.066  1.00  0.00           H  
ATOM   3718  HA  ALA B 232     -18.032   0.392   5.808  1.00  0.00           H  
ATOM   3719 1HB  ALA B 232     -16.002   1.321   6.875  1.00  0.00           H  
ATOM   3720 2HB  ALA B 232     -17.319   1.092   8.050  1.00  0.00           H  
ATOM   3721 3HB  ALA B 232     -15.967  -0.062   7.992  1.00  0.00           H  
ATOM   3722  N   ILE B 233     -15.808  -2.025   5.828  1.00  0.00           N  
ATOM   3723  CA  ILE B 233     -14.895  -2.777   4.976  1.00  0.00           C  
ATOM   3724  C   ILE B 233     -15.597  -3.273   3.719  1.00  0.00           C  
ATOM   3725  O   ILE B 233     -15.074  -3.148   2.612  1.00  0.00           O  
ATOM   3726  CB  ILE B 233     -14.295  -3.974   5.736  1.00  0.00           C  
ATOM   3727  CG1 ILE B 233     -13.324  -3.489   6.815  1.00  0.00           C  
ATOM   3728  CG2 ILE B 233     -13.596  -4.920   4.772  1.00  0.00           C  
ATOM   3729  CD1 ILE B 233     -12.922  -4.562   7.802  1.00  0.00           C  
ATOM   3730  H   ILE B 233     -15.993  -2.357   6.763  1.00  0.00           H  
ATOM   3731  HA  ILE B 233     -14.079  -2.117   4.675  1.00  0.00           H  
ATOM   3732  HB  ILE B 233     -15.091  -4.516   6.248  1.00  0.00           H  
ATOM   3733 1HG1 ILE B 233     -12.421  -3.102   6.345  1.00  0.00           H  
ATOM   3734 2HG1 ILE B 233     -13.779  -2.669   7.372  1.00  0.00           H  
ATOM   3735 1HG2 ILE B 233     -13.177  -5.760   5.326  1.00  0.00           H  
ATOM   3736 2HG2 ILE B 233     -14.313  -5.289   4.040  1.00  0.00           H  
ATOM   3737 3HG2 ILE B 233     -12.794  -4.389   4.258  1.00  0.00           H  
ATOM   3738 1HD1 ILE B 233     -12.234  -4.142   8.536  1.00  0.00           H  
ATOM   3739 2HD1 ILE B 233     -13.810  -4.939   8.311  1.00  0.00           H  
ATOM   3740 3HD1 ILE B 233     -12.433  -5.378   7.272  1.00  0.00           H  
ATOM   3741  N   GLN B 234     -16.787  -3.838   3.896  1.00  0.00           N  
ATOM   3742  CA  GLN B 234     -17.548  -4.388   2.781  1.00  0.00           C  
ATOM   3743  C   GLN B 234     -17.902  -3.306   1.768  1.00  0.00           C  
ATOM   3744  O   GLN B 234     -17.861  -3.535   0.559  1.00  0.00           O  
ATOM   3745  CB  GLN B 234     -18.823  -5.068   3.287  1.00  0.00           C  
ATOM   3746  CG  GLN B 234     -19.649  -5.731   2.198  1.00  0.00           C  
ATOM   3747  CD  GLN B 234     -18.910  -6.872   1.524  1.00  0.00           C  
ATOM   3748  OE1 GLN B 234     -18.386  -7.769   2.190  1.00  0.00           O  
ATOM   3749  NE2 GLN B 234     -18.865  -6.844   0.197  1.00  0.00           N  
ATOM   3750  H   GLN B 234     -17.174  -3.886   4.827  1.00  0.00           H  
ATOM   3751  HA  GLN B 234     -16.936  -5.138   2.281  1.00  0.00           H  
ATOM   3752 1HB  GLN B 234     -18.562  -5.830   4.022  1.00  0.00           H  
ATOM   3753 2HB  GLN B 234     -19.453  -4.333   3.787  1.00  0.00           H  
ATOM   3754 1HG  GLN B 234     -20.562  -6.128   2.640  1.00  0.00           H  
ATOM   3755 2HG  GLN B 234     -19.894  -4.987   1.439  1.00  0.00           H  
ATOM   3756 1HE2 GLN B 234     -18.391  -7.571  -0.303  1.00  0.00           H  
ATOM   3757 2HE2 GLN B 234     -19.303  -6.098  -0.303  1.00  0.00           H  
ATOM   3758  N   LYS B 235     -18.249  -2.125   2.269  1.00  0.00           N  
ATOM   3759  CA  LYS B 235     -18.556  -0.988   1.408  1.00  0.00           C  
ATOM   3760  C   LYS B 235     -17.335  -0.563   0.604  1.00  0.00           C  
ATOM   3761  O   LYS B 235     -17.434  -0.277  -0.590  1.00  0.00           O  
ATOM   3762  CB  LYS B 235     -19.076   0.188   2.236  1.00  0.00           C  
ATOM   3763  CG  LYS B 235     -20.473  -0.014   2.807  1.00  0.00           C  
ATOM   3764  CD  LYS B 235     -20.924   1.200   3.605  1.00  0.00           C  
ATOM   3765  CE  LYS B 235     -22.319   0.999   4.180  1.00  0.00           C  
ATOM   3766  NZ  LYS B 235     -22.766   2.172   4.979  1.00  0.00           N  
ATOM   3767  H   LYS B 235     -18.303  -2.013   3.272  1.00  0.00           H  
ATOM   3768  HA  LYS B 235     -19.333  -1.287   0.704  1.00  0.00           H  
ATOM   3769 1HB  LYS B 235     -18.397   0.374   3.070  1.00  0.00           H  
ATOM   3770 2HB  LYS B 235     -19.092   1.087   1.621  1.00  0.00           H  
ATOM   3771 1HG  LYS B 235     -21.178  -0.185   1.993  1.00  0.00           H  
ATOM   3772 2HG  LYS B 235     -20.478  -0.888   3.458  1.00  0.00           H  
ATOM   3773 1HD  LYS B 235     -20.226   1.379   4.424  1.00  0.00           H  
ATOM   3774 2HD  LYS B 235     -20.932   2.078   2.959  1.00  0.00           H  
ATOM   3775 1HE  LYS B 235     -23.027   0.837   3.368  1.00  0.00           H  
ATOM   3776 2HE  LYS B 235     -22.325   0.116   4.819  1.00  0.00           H  
ATOM   3777 1HZ  LYS B 235     -23.693   1.999   5.342  1.00  0.00           H  
ATOM   3778 2HZ  LYS B 235     -22.127   2.320   5.747  1.00  0.00           H  
ATOM   3779 3HZ  LYS B 235     -22.783   2.993   4.392  1.00  0.00           H  
ATOM   3780  N   ALA B 236     -16.183  -0.521   1.263  1.00  0.00           N  
ATOM   3781  CA  ALA B 236     -14.926  -0.215   0.590  1.00  0.00           C  
ATOM   3782  C   ALA B 236     -14.615  -1.240  -0.493  1.00  0.00           C  
ATOM   3783  O   ALA B 236     -14.142  -0.891  -1.575  1.00  0.00           O  
ATOM   3784  CB  ALA B 236     -13.788  -0.151   1.599  1.00  0.00           C  
ATOM   3785  H   ALA B 236     -16.177  -0.707   2.255  1.00  0.00           H  
ATOM   3786  HA  ALA B 236     -15.027   0.758   0.109  1.00  0.00           H  
ATOM   3787 1HB  ALA B 236     -12.856   0.078   1.082  1.00  0.00           H  
ATOM   3788 2HB  ALA B 236     -13.996   0.627   2.333  1.00  0.00           H  
ATOM   3789 3HB  ALA B 236     -13.695  -1.111   2.104  1.00  0.00           H  
ATOM   3790  N   GLU B 237     -14.884  -2.506  -0.195  1.00  0.00           N  
ATOM   3791  CA  GLU B 237     -14.679  -3.581  -1.161  1.00  0.00           C  
ATOM   3792  C   GLU B 237     -15.585  -3.412  -2.372  1.00  0.00           C  
ATOM   3793  O   GLU B 237     -15.142  -3.541  -3.514  1.00  0.00           O  
ATOM   3794  CB  GLU B 237     -14.934  -4.942  -0.508  1.00  0.00           C  
ATOM   3795  CG  GLU B 237     -14.789  -6.128  -1.451  1.00  0.00           C  
ATOM   3796  CD  GLU B 237     -13.371  -6.346  -1.902  1.00  0.00           C  
ATOM   3797  OE1 GLU B 237     -12.477  -5.899  -1.226  1.00  0.00           O  
ATOM   3798  OE2 GLU B 237     -13.183  -6.962  -2.925  1.00  0.00           O  
ATOM   3799  H   GLU B 237     -15.240  -2.732   0.723  1.00  0.00           H  
ATOM   3800  HA  GLU B 237     -13.645  -3.546  -1.501  1.00  0.00           H  
ATOM   3801 1HB  GLU B 237     -14.238  -5.085   0.318  1.00  0.00           H  
ATOM   3802 2HB  GLU B 237     -15.942  -4.964  -0.095  1.00  0.00           H  
ATOM   3803 1HG  GLU B 237     -15.139  -7.027  -0.944  1.00  0.00           H  
ATOM   3804 2HG  GLU B 237     -15.422  -5.965  -2.323  1.00  0.00           H  
ATOM   3805  N   ASP B 238     -16.858  -3.125  -2.118  1.00  0.00           N  
ATOM   3806  CA  ASP B 238     -17.832  -2.951  -3.188  1.00  0.00           C  
ATOM   3807  C   ASP B 238     -17.398  -1.856  -4.156  1.00  0.00           C  
ATOM   3808  O   ASP B 238     -17.478  -2.024  -5.373  1.00  0.00           O  
ATOM   3809  CB  ASP B 238     -19.209  -2.615  -2.611  1.00  0.00           C  
ATOM   3810  CG  ASP B 238     -19.856  -3.794  -1.897  1.00  0.00           C  
ATOM   3811  OD1 ASP B 238     -19.410  -4.899  -2.092  1.00  0.00           O  
ATOM   3812  OD2 ASP B 238     -20.790  -3.577  -1.162  1.00  0.00           O  
ATOM   3813  H   ASP B 238     -17.157  -3.025  -1.158  1.00  0.00           H  
ATOM   3814  HA  ASP B 238     -17.908  -3.885  -3.744  1.00  0.00           H  
ATOM   3815 1HB  ASP B 238     -19.116  -1.788  -1.906  1.00  0.00           H  
ATOM   3816 2HB  ASP B 238     -19.870  -2.288  -3.414  1.00  0.00           H  
ATOM   3817  N   TYR B 239     -16.939  -0.737  -3.608  1.00  0.00           N  
ATOM   3818  CA  TYR B 239     -16.473   0.380  -4.421  1.00  0.00           C  
ATOM   3819  C   TYR B 239     -15.182   0.030  -5.150  1.00  0.00           C  
ATOM   3820  O   TYR B 239     -14.967   0.446  -6.288  1.00  0.00           O  
ATOM   3821  CB  TYR B 239     -16.271   1.626  -3.555  1.00  0.00           C  
ATOM   3822  CG  TYR B 239     -17.562   2.251  -3.076  1.00  0.00           C  
ATOM   3823  CD1 TYR B 239     -17.715   2.587  -1.738  1.00  0.00           C  
ATOM   3824  CD2 TYR B 239     -18.593   2.488  -3.972  1.00  0.00           C  
ATOM   3825  CE1 TYR B 239     -18.895   3.158  -1.300  1.00  0.00           C  
ATOM   3826  CE2 TYR B 239     -19.772   3.059  -3.534  1.00  0.00           C  
ATOM   3827  CZ  TYR B 239     -19.925   3.393  -2.204  1.00  0.00           C  
ATOM   3828  OH  TYR B 239     -21.099   3.962  -1.768  1.00  0.00           O  
ATOM   3829  H   TYR B 239     -16.912  -0.657  -2.601  1.00  0.00           H  
ATOM   3830  HA  TYR B 239     -17.230   0.598  -5.175  1.00  0.00           H  
ATOM   3831 1HB  TYR B 239     -15.672   1.369  -2.681  1.00  0.00           H  
ATOM   3832 2HB  TYR B 239     -15.720   2.376  -4.121  1.00  0.00           H  
ATOM   3833  HD1 TYR B 239     -16.905   2.401  -1.033  1.00  0.00           H  
ATOM   3834  HD2 TYR B 239     -18.474   2.223  -5.023  1.00  0.00           H  
ATOM   3835  HE1 TYR B 239     -19.015   3.422  -0.250  1.00  0.00           H  
ATOM   3836  HE2 TYR B 239     -20.583   3.245  -4.239  1.00  0.00           H  
ATOM   3837  HH  TYR B 239     -21.703   4.055  -2.508  1.00  0.00           H  
ATOM   3838  N   ALA B 240     -14.324  -0.739  -4.487  1.00  0.00           N  
ATOM   3839  CA  ALA B 240     -13.093  -1.219  -5.102  1.00  0.00           C  
ATOM   3840  C   ALA B 240     -13.387  -2.118  -6.295  1.00  0.00           C  
ATOM   3841  O   ALA B 240     -12.720  -2.038  -7.326  1.00  0.00           O  
ATOM   3842  CB  ALA B 240     -12.243  -1.959  -4.079  1.00  0.00           C  
ATOM   3843  H   ALA B 240     -14.530  -0.996  -3.533  1.00  0.00           H  
ATOM   3844  HA  ALA B 240     -12.536  -0.355  -5.465  1.00  0.00           H  
ATOM   3845 1HB  ALA B 240     -11.327  -2.311  -4.553  1.00  0.00           H  
ATOM   3846 2HB  ALA B 240     -11.992  -1.286  -3.260  1.00  0.00           H  
ATOM   3847 3HB  ALA B 240     -12.801  -2.810  -3.691  1.00  0.00           H  
ATOM   3848  N   ARG B 241     -14.392  -2.976  -6.149  1.00  0.00           N  
ATOM   3849  CA  ARG B 241     -14.807  -3.863  -7.229  1.00  0.00           C  
ATOM   3850  C   ARG B 241     -15.381  -3.074  -8.399  1.00  0.00           C  
ATOM   3851  O   ARG B 241     -15.127  -3.395  -9.561  1.00  0.00           O  
ATOM   3852  CB  ARG B 241     -15.845  -4.860  -6.736  1.00  0.00           C  
ATOM   3853  CG  ARG B 241     -15.317  -5.905  -5.766  1.00  0.00           C  
ATOM   3854  CD  ARG B 241     -16.396  -6.807  -5.289  1.00  0.00           C  
ATOM   3855  NE  ARG B 241     -15.904  -7.783  -4.330  1.00  0.00           N  
ATOM   3856  CZ  ARG B 241     -16.681  -8.655  -3.658  1.00  0.00           C  
ATOM   3857  NH1 ARG B 241     -17.981  -8.659  -3.849  1.00  0.00           N  
ATOM   3858  NH2 ARG B 241     -16.136  -9.505  -2.806  1.00  0.00           N  
ATOM   3859  H   ARG B 241     -14.881  -3.014  -5.266  1.00  0.00           H  
ATOM   3860  HA  ARG B 241     -13.932  -4.410  -7.580  1.00  0.00           H  
ATOM   3861 1HB  ARG B 241     -16.653  -4.327  -6.238  1.00  0.00           H  
ATOM   3862 2HB  ARG B 241     -16.276  -5.388  -7.587  1.00  0.00           H  
ATOM   3863 1HG  ARG B 241     -14.558  -6.511  -6.261  1.00  0.00           H  
ATOM   3864 2HG  ARG B 241     -14.877  -5.409  -4.900  1.00  0.00           H  
ATOM   3865 1HD  ARG B 241     -17.175  -6.218  -4.805  1.00  0.00           H  
ATOM   3866 2HD  ARG B 241     -16.822  -7.345  -6.135  1.00  0.00           H  
ATOM   3867  HE  ARG B 241     -14.908  -7.810  -4.156  1.00  0.00           H  
ATOM   3868 1HH1 ARG B 241     -18.398  -8.009  -4.501  1.00  0.00           H  
ATOM   3869 2HH1 ARG B 241     -18.564  -9.312  -3.346  1.00  0.00           H  
ATOM   3870 1HH2 ARG B 241     -15.136  -9.501  -2.658  1.00  0.00           H  
ATOM   3871 2HH2 ARG B 241     -16.718 -10.158  -2.302  1.00  0.00           H  
ATOM   3872  N   GLU B 242     -16.158  -2.044  -8.086  1.00  0.00           N  
ATOM   3873  CA  GLU B 242     -16.665  -1.129  -9.102  1.00  0.00           C  
ATOM   3874  C   GLU B 242     -15.526  -0.511  -9.903  1.00  0.00           C  
ATOM   3875  O   GLU B 242     -15.551  -0.502 -11.133  1.00  0.00           O  
ATOM   3876  CB  GLU B 242     -17.504  -0.025  -8.456  1.00  0.00           C  
ATOM   3877  CG  GLU B 242     -18.101   0.970  -9.442  1.00  0.00           C  
ATOM   3878  CD  GLU B 242     -18.913   2.043  -8.771  1.00  0.00           C  
ATOM   3879  OE1 GLU B 242     -19.459   1.782  -7.726  1.00  0.00           O  
ATOM   3880  OE2 GLU B 242     -18.987   3.124  -9.305  1.00  0.00           O  
ATOM   3881  H   GLU B 242     -16.405  -1.890  -7.118  1.00  0.00           H  
ATOM   3882  HA  GLU B 242     -17.297  -1.691  -9.790  1.00  0.00           H  
ATOM   3883 1HB  GLU B 242     -18.325  -0.473  -7.895  1.00  0.00           H  
ATOM   3884 2HB  GLU B 242     -16.890   0.533  -7.749  1.00  0.00           H  
ATOM   3885 1HG  GLU B 242     -17.293   1.439 -10.003  1.00  0.00           H  
ATOM   3886 2HG  GLU B 242     -18.732   0.432 -10.148  1.00  0.00           H  
ATOM   3887  N   PHE B 243     -14.524   0.006  -9.197  1.00  0.00           N  
ATOM   3888  CA  PHE B 243     -13.369   0.619  -9.840  1.00  0.00           C  
ATOM   3889  C   PHE B 243     -12.679  -0.360 -10.783  1.00  0.00           C  
ATOM   3890  O   PHE B 243     -12.459  -0.057 -11.955  1.00  0.00           O  
ATOM   3891  CB  PHE B 243     -12.372   1.112  -8.790  1.00  0.00           C  
ATOM   3892  CG  PHE B 243     -11.043   1.521  -9.360  1.00  0.00           C  
ATOM   3893  CD1 PHE B 243     -10.794   2.843  -9.696  1.00  0.00           C  
ATOM   3894  CD2 PHE B 243     -10.041   0.585  -9.563  1.00  0.00           C  
ATOM   3895  CE1 PHE B 243      -9.573   3.221 -10.221  1.00  0.00           C  
ATOM   3896  CE2 PHE B 243      -8.819   0.959 -10.087  1.00  0.00           C  
ATOM   3897  CZ  PHE B 243      -8.585   2.279 -10.416  1.00  0.00           C  
ATOM   3898  H   PHE B 243     -14.566  -0.027  -8.188  1.00  0.00           H  
ATOM   3899  HA  PHE B 243     -13.712   1.474 -10.426  1.00  0.00           H  
ATOM   3900 1HB  PHE B 243     -12.793   1.966  -8.262  1.00  0.00           H  
ATOM   3901 2HB  PHE B 243     -12.199   0.326  -8.056  1.00  0.00           H  
ATOM   3902  HD1 PHE B 243     -11.575   3.588  -9.541  1.00  0.00           H  
ATOM   3903  HD2 PHE B 243     -10.226  -0.458  -9.304  1.00  0.00           H  
ATOM   3904  HE1 PHE B 243      -9.390   4.263 -10.480  1.00  0.00           H  
ATOM   3905  HE2 PHE B 243      -8.039   0.213 -10.241  1.00  0.00           H  
ATOM   3906  HZ  PHE B 243      -7.622   2.575 -10.830  1.00  0.00           H  
ATOM   3907  N   ALA B 244     -12.340  -1.534 -10.262  1.00  0.00           N  
ATOM   3908  CA  ALA B 244     -11.614  -2.534 -11.036  1.00  0.00           C  
ATOM   3909  C   ALA B 244     -12.407  -2.966 -12.262  1.00  0.00           C  
ATOM   3910  O   ALA B 244     -11.851  -3.138 -13.346  1.00  0.00           O  
ATOM   3911  CB  ALA B 244     -11.285  -3.740 -10.168  1.00  0.00           C  
ATOM   3912  H   ALA B 244     -12.593  -1.740  -9.305  1.00  0.00           H  
ATOM   3913  HA  ALA B 244     -10.683  -2.083 -11.382  1.00  0.00           H  
ATOM   3914 1HB  ALA B 244     -10.743  -4.478 -10.759  1.00  0.00           H  
ATOM   3915 2HB  ALA B 244     -10.667  -3.425  -9.327  1.00  0.00           H  
ATOM   3916 3HB  ALA B 244     -12.207  -4.181  -9.794  1.00  0.00           H  
ATOM   3917  N   TYR B 245     -13.713  -3.141 -12.083  1.00  0.00           N  
ATOM   3918  CA  TYR B 245     -14.590  -3.529 -13.181  1.00  0.00           C  
ATOM   3919  C   TYR B 245     -14.589  -2.478 -14.283  1.00  0.00           C  
ATOM   3920  O   TYR B 245     -14.412  -2.797 -15.459  1.00  0.00           O  
ATOM   3921  CB  TYR B 245     -16.014  -3.762 -12.671  1.00  0.00           C  
ATOM   3922  CG  TYR B 245     -17.002  -4.116 -13.761  1.00  0.00           C  
ATOM   3923  CD1 TYR B 245     -17.039  -5.405 -14.273  1.00  0.00           C  
ATOM   3924  CD2 TYR B 245     -17.871  -3.151 -14.249  1.00  0.00           C  
ATOM   3925  CE1 TYR B 245     -17.941  -5.728 -15.268  1.00  0.00           C  
ATOM   3926  CE2 TYR B 245     -18.774  -3.474 -15.244  1.00  0.00           C  
ATOM   3927  CZ  TYR B 245     -18.810  -4.757 -15.753  1.00  0.00           C  
ATOM   3928  OH  TYR B 245     -19.708  -5.078 -16.744  1.00  0.00           O  
ATOM   3929  H   TYR B 245     -14.107  -3.003 -11.163  1.00  0.00           H  
ATOM   3930  HA  TYR B 245     -14.227  -4.467 -13.599  1.00  0.00           H  
ATOM   3931 1HB  TYR B 245     -16.011  -4.571 -11.939  1.00  0.00           H  
ATOM   3932 2HB  TYR B 245     -16.372  -2.865 -12.167  1.00  0.00           H  
ATOM   3933  HD1 TYR B 245     -16.355  -6.163 -13.889  1.00  0.00           H  
ATOM   3934  HD2 TYR B 245     -17.842  -2.138 -13.847  1.00  0.00           H  
ATOM   3935  HE1 TYR B 245     -17.970  -6.740 -15.670  1.00  0.00           H  
ATOM   3936  HE2 TYR B 245     -19.456  -2.716 -15.627  1.00  0.00           H  
ATOM   3937  HH  TYR B 245     -20.230  -4.303 -16.966  1.00  0.00           H  
ATOM   3938  N   LYS B 246     -14.789  -1.222 -13.898  1.00  0.00           N  
ATOM   3939  CA  LYS B 246     -14.869  -0.129 -14.860  1.00  0.00           C  
ATOM   3940  C   LYS B 246     -13.515   0.137 -15.504  1.00  0.00           C  
ATOM   3941  O   LYS B 246     -13.438   0.552 -16.660  1.00  0.00           O  
ATOM   3942  CB  LYS B 246     -15.389   1.142 -14.185  1.00  0.00           C  
ATOM   3943  CG  LYS B 246     -16.867   1.101 -13.820  1.00  0.00           C  
ATOM   3944  CD  LYS B 246     -17.295   2.374 -13.105  1.00  0.00           C  
ATOM   3945  CE  LYS B 246     -18.782   2.355 -12.783  1.00  0.00           C  
ATOM   3946  NZ  LYS B 246     -19.200   3.558 -12.013  1.00  0.00           N  
ATOM   3947  H   LYS B 246     -14.890  -1.020 -12.913  1.00  0.00           H  
ATOM   3948  HA  LYS B 246     -15.565  -0.412 -15.649  1.00  0.00           H  
ATOM   3949 1HB  LYS B 246     -14.823   1.326 -13.272  1.00  0.00           H  
ATOM   3950 2HB  LYS B 246     -15.231   1.995 -14.846  1.00  0.00           H  
ATOM   3951 1HG  LYS B 246     -17.463   0.984 -14.725  1.00  0.00           H  
ATOM   3952 2HG  LYS B 246     -17.057   0.248 -13.169  1.00  0.00           H  
ATOM   3953 1HD  LYS B 246     -16.732   2.478 -12.177  1.00  0.00           H  
ATOM   3954 2HD  LYS B 246     -17.081   3.235 -13.738  1.00  0.00           H  
ATOM   3955 1HE  LYS B 246     -19.354   2.315 -13.709  1.00  0.00           H  
ATOM   3956 2HE  LYS B 246     -19.016   1.466 -12.198  1.00  0.00           H  
ATOM   3957 1HZ  LYS B 246     -20.190   3.508 -11.819  1.00  0.00           H  
ATOM   3958 2HZ  LYS B 246     -18.688   3.596 -11.142  1.00  0.00           H  
ATOM   3959 3HZ  LYS B 246     -19.005   4.389 -12.553  1.00  0.00           H  
ATOM   3960  N   LEU B 247     -12.448  -0.106 -14.749  1.00  0.00           N  
ATOM   3961  CA  LEU B 247     -11.095   0.099 -15.248  1.00  0.00           C  
ATOM   3962  C   LEU B 247     -10.728  -0.946 -16.295  1.00  0.00           C  
ATOM   3963  O   LEU B 247     -10.176  -0.622 -17.346  1.00  0.00           O  
ATOM   3964  CB  LEU B 247     -10.090   0.047 -14.091  1.00  0.00           C  
ATOM   3965  CG  LEU B 247      -8.621   0.266 -14.474  1.00  0.00           C  
ATOM   3966  CD1 LEU B 247      -8.455   1.653 -15.081  1.00  0.00           C  
ATOM   3967  CD2 LEU B 247      -7.744   0.101 -13.242  1.00  0.00           C  
ATOM   3968  H   LEU B 247     -12.579  -0.439 -13.806  1.00  0.00           H  
ATOM   3969  HA  LEU B 247     -11.042   1.083 -15.715  1.00  0.00           H  
ATOM   3970 1HB  LEU B 247     -10.360   0.811 -13.362  1.00  0.00           H  
ATOM   3971 2HB  LEU B 247     -10.165  -0.927 -13.609  1.00  0.00           H  
ATOM   3972  HG  LEU B 247      -8.329  -0.465 -15.228  1.00  0.00           H  
ATOM   3973 1HD1 LEU B 247      -7.412   1.809 -15.354  1.00  0.00           H  
ATOM   3974 2HD1 LEU B 247      -9.079   1.737 -15.972  1.00  0.00           H  
ATOM   3975 3HD1 LEU B 247      -8.756   2.407 -14.354  1.00  0.00           H  
ATOM   3976 1HD2 LEU B 247      -6.700   0.256 -13.514  1.00  0.00           H  
ATOM   3977 2HD2 LEU B 247      -8.035   0.832 -12.487  1.00  0.00           H  
ATOM   3978 3HD2 LEU B 247      -7.869  -0.904 -12.839  1.00  0.00           H  
ATOM   3979  N   GLU B 248     -11.040  -2.204 -16.001  1.00  0.00           N  
ATOM   3980  CA  GLU B 248     -10.667  -3.311 -16.874  1.00  0.00           C  
ATOM   3981  C   GLU B 248     -11.563  -3.367 -18.104  1.00  0.00           C  
ATOM   3982  O   GLU B 248     -11.087  -3.554 -19.224  1.00  0.00           O  
ATOM   3983  CB  GLU B 248     -10.742  -4.638 -16.116  1.00  0.00           C  
ATOM   3984  CG  GLU B 248      -9.677  -4.811 -15.043  1.00  0.00           C  
ATOM   3985  CD  GLU B 248      -9.817  -6.099 -14.281  1.00  0.00           C  
ATOM   3986  OE1 GLU B 248     -10.788  -6.786 -14.486  1.00  0.00           O  
ATOM   3987  OE2 GLU B 248      -8.951  -6.397 -13.492  1.00  0.00           O  
ATOM   3988  H   GLU B 248     -11.547  -2.399 -15.149  1.00  0.00           H  
ATOM   3989  HA  GLU B 248      -9.641  -3.156 -17.209  1.00  0.00           H  
ATOM   3990 1HB  GLU B 248     -11.717  -4.729 -15.637  1.00  0.00           H  
ATOM   3991 2HB  GLU B 248     -10.645  -5.465 -16.819  1.00  0.00           H  
ATOM   3992 1HG  GLU B 248      -8.694  -4.785 -15.514  1.00  0.00           H  
ATOM   3993 2HG  GLU B 248      -9.738  -3.975 -14.348  1.00  0.00           H  
ATOM   3994  N   TYR B 249     -12.865  -3.203 -17.890  1.00  0.00           N  
ATOM   3995  CA  TYR B 249     -13.847  -3.402 -18.949  1.00  0.00           C  
ATOM   3996  C   TYR B 249     -14.622  -2.122 -19.229  1.00  0.00           C  
ATOM   3997  O   TYR B 249     -14.780  -1.718 -20.381  1.00  0.00           O  
ATOM   3998  CB  TYR B 249     -14.808  -4.535 -18.583  1.00  0.00           C  
ATOM   3999  CG  TYR B 249     -14.133  -5.878 -18.415  1.00  0.00           C  
ATOM   4000  CD1 TYR B 249     -13.785  -6.327 -17.149  1.00  0.00           C  
ATOM   4001  CD2 TYR B 249     -13.860  -6.662 -19.526  1.00  0.00           C  
ATOM   4002  CE1 TYR B 249     -13.169  -7.553 -16.995  1.00  0.00           C  
ATOM   4003  CE2 TYR B 249     -13.244  -7.888 -19.373  1.00  0.00           C  
ATOM   4004  CZ  TYR B 249     -12.898  -8.334 -18.113  1.00  0.00           C  
ATOM   4005  OH  TYR B 249     -12.284  -9.556 -17.961  1.00  0.00           O  
ATOM   4006  H   TYR B 249     -13.182  -2.934 -16.970  1.00  0.00           H  
ATOM   4007  HA  TYR B 249     -13.318  -3.674 -19.864  1.00  0.00           H  
ATOM   4008 1HB  TYR B 249     -15.319  -4.292 -17.650  1.00  0.00           H  
ATOM   4009 2HB  TYR B 249     -15.569  -4.632 -19.357  1.00  0.00           H  
ATOM   4010  HD1 TYR B 249     -13.999  -5.711 -16.275  1.00  0.00           H  
ATOM   4011  HD2 TYR B 249     -14.132  -6.309 -20.521  1.00  0.00           H  
ATOM   4012  HE1 TYR B 249     -12.896  -7.905 -16.001  1.00  0.00           H  
ATOM   4013  HE2 TYR B 249     -13.029  -8.504 -20.247  1.00  0.00           H  
ATOM   4014  HH  TYR B 249     -12.113  -9.712 -17.029  1.00  0.00           H  
ATOM   4015  N   GLY B 250     -15.107  -1.486 -18.168  1.00  0.00           N  
ATOM   4016  CA  GLY B 250     -15.932  -0.292 -18.301  1.00  0.00           C  
ATOM   4017  C   GLY B 250     -17.386  -0.585 -17.954  1.00  0.00           C  
ATOM   4018  O   GLY B 250     -17.730  -0.636 -16.806  1.00  0.00           O  
ATOM   4019  OXT GLY B 250     -18.187  -0.766 -18.830  1.00  0.00           O  
ATOM   4020  H   GLY B 250     -14.899  -1.840 -17.245  1.00  0.00           H  
ATOM   4021 1HA  GLY B 250     -15.549   0.491 -17.646  1.00  0.00           H  
ATOM   4022 2HA  GLY B 250     -15.867   0.084 -19.322  1.00  0.00           H  
TER                                                                             

complete: res ss phi psi omega frag rama seq
   1 L     0.000    0.000    0.000 ----      0.00 D
   2 L     0.000    0.000    0.000 ----      0.00 T
   3 L     0.000    0.000    0.000 ----      0.00 R
   4 L     0.000    0.000    0.000 ----      0.00 A
   5 L     0.000    0.000    0.000 ----      0.00 L
   6 L     0.000    0.000    0.000 ----      0.00 V
   7 L     0.000    0.000    0.000 ----      0.00 A
   8 L     0.000    0.000    0.000 ----      0.00 D
   9 L     0.000    0.000    0.000 ----      0.00 F
  10 L     0.000    0.000    0.000 ----      0.00 V
  11 L     0.000    0.000    0.000 ----      0.00 G
  12 L     0.000    0.000    0.000 ----      0.00 Y
  13 L     0.000    0.000    0.000 ----      0.00 K
  14 L     0.000    0.000    0.000 ----      0.00 L
  15 L     0.000    0.000    0.000 ----      0.00 R
  16 L     0.000    0.000    0.000 ----      0.00 Q
  17 L     0.000    0.000    0.000 ----      0.00 K
  18 L     0.000    0.000    0.000 ----      0.00 G
  19 L     0.000    0.000    0.000 ----      0.00 Y
  20 L     0.000    0.000    0.000 ----      0.00 V
  21 L     0.000    0.000    0.000 ----      0.00 C
  22 L     0.000    0.000    0.000 ----      0.00 D
  23 L     0.000    0.000    0.000 ----      0.00 P
  24 L     0.000    0.000    0.000 ----      0.00 L
  25 L     0.000    0.000    0.000 ----      0.00 H
  26 L     0.000    0.000    0.000 ----      0.00 Q
  27 L     0.000    0.000    0.000 ----      0.00 A
  28 L     0.000    0.000    0.000 ----      0.00 M
  29 L     0.000    0.000    0.000 ----      0.00 R
  30 L     0.000    0.000    0.000 ----      0.00 A
  31 L     0.000    0.000    0.000 ----      0.00 A
  32 L     0.000    0.000    0.000 ----      0.00 G
  33 L     0.000    0.000    0.000 ----      0.00 D
  34 L     0.000    0.000    0.000 ----      0.00 E
  35 L     0.000    0.000    0.000 ----      0.00 F
  36 L     0.000    0.000    0.000 ----      0.00 E
  37 L     0.000    0.000    0.000 ----      0.00 T
  38 L     0.000    0.000    0.000 ----      0.00 R
  39 L     0.000    0.000    0.000 ----      0.00 F
  40 L     0.000    0.000    0.000 ----      0.00 R
  41 L     0.000    0.000    0.000 ----      0.00 R
  42 L     0.000    0.000    0.000 ----      0.00 T
  43 L     0.000    0.000    0.000 ----      0.00 F
  44 L     0.000    0.000    0.000 ----      0.00 S
  45 L     0.000    0.000    0.000 ----      0.00 D
  46 L     0.000    0.000    0.000 ----      0.00 L
  47 L     0.000    0.000    0.000 ----      0.00 A
  48 L     0.000    0.000    0.000 ----      0.00 A
  49 L     0.000    0.000    0.000 ----      0.00 Q
  50 L     0.000    0.000    0.000 ----      0.00 L
  51 L     0.000    0.000    0.000 ----      0.00 H
  52 L     0.000    0.000    0.000 ----      0.00 V
  53 L     0.000    0.000    0.000 ----      0.00 T
  54 L     0.000    0.000    0.000 ----      0.00 P
  55 L     0.000    0.000    0.000 ----      0.00 G
  56 L     0.000    0.000    0.000 ----      0.00 S
  57 L     0.000    0.000    0.000 ----      0.00 A
  58 L     0.000    0.000    0.000 ----      0.00 Q
  59 L     0.000    0.000    0.000 ----      0.00 Q
  60 L     0.000    0.000    0.000 ----      0.00 R
  61 L     0.000    0.000    0.000 ----      0.00 F
  62 L     0.000    0.000    0.000 ----      0.00 T
  63 L     0.000    0.000    0.000 ----      0.00 Q
  64 L     0.000    0.000    0.000 ----      0.00 V
  65 L     0.000    0.000    0.000 ----      0.00 S
  66 L     0.000    0.000    0.000 ----      0.00 D
  67 L     0.000    0.000    0.000 ----      0.00 E
  68 L     0.000    0.000    0.000 ----      0.00 L
  69 L     0.000    0.000    0.000 ----      0.00 F
  70 L     0.000    0.000    0.000 ----      0.00 Q
  71 L     0.000    0.000    0.000 ----      0.00 G
  72 L     0.000    0.000    0.000 ----      0.00 G
  73 L     0.000    0.000    0.000 ----      0.00 P
  74 L     0.000    0.000    0.000 ----      0.00 N
  75 L     0.000    0.000    0.000 ----      0.00 W
  76 L     0.000    0.000    0.000 ----      0.00 G
  77 L     0.000    0.000    0.000 ----      0.00 R
  78 L     0.000    0.000    0.000 ----      0.00 L
  79 L     0.000    0.000    0.000 ----      0.00 V
  80 L     0.000    0.000    0.000 ----      0.00 A
  81 L     0.000    0.000    0.000 ----      0.00 F
  82 L     0.000    0.000    0.000 ----      0.00 F
  83 L     0.000    0.000    0.000 ----      0.00 V
  84 L     0.000    0.000    0.000 ----      0.00 F
  85 L     0.000    0.000    0.000 ----      0.00 G
  86 L     0.000    0.000    0.000 ----      0.00 A
  87 L     0.000    0.000    0.000 ----      0.00 A
  88 L     0.000    0.000    0.000 ----      0.00 L
  89 L     0.000    0.000    0.000 ----      0.00 C
  90 L     0.000    0.000    0.000 ----      0.00 A
  91 L     0.000    0.000    0.000 ----      0.00 E
  92 L     0.000    0.000    0.000 ----      0.00 S
  93 L     0.000    0.000    0.000 ----      0.00 V
  94 L     0.000    0.000    0.000 ----      0.00 N
  95 L     0.000    0.000    0.000 ----      0.00 K
  96 L     0.000    0.000    0.000 ----      0.00 E
  97 L     0.000    0.000    0.000 ----      0.00 M
  98 L     0.000    0.000    0.000 ----      0.00 E
  99 L     0.000    0.000    0.000 ----      0.00 P
 100 L     0.000    0.000    0.000 ----      0.00 L
 101 L     0.000    0.000    0.000 ----      0.00 V
 102 L     0.000    0.000    0.000 ----      0.00 G
 103 L     0.000    0.000    0.000 ----      0.00 Q
 104 L     0.000    0.000    0.000 ----      0.00 V
 105 L     0.000    0.000    0.000 ----      0.00 Q
 106 L     0.000    0.000    0.000 ----      0.00 E
 107 L     0.000    0.000    0.000 ----      0.00 W
 108 L     0.000    0.000    0.000 ----      0.00 M
 109 L     0.000    0.000    0.000 ----      0.00 V
 110 L     0.000    0.000    0.000 ----      0.00 A
 111 L     0.000    0.000    0.000 ----      0.00 Y
 112 L     0.000    0.000    0.000 ----      0.00 L
 113 L     0.000    0.000    0.000 ----      0.00 E
 114 L     0.000    0.000    0.000 ----      0.00 T
 115 L     0.000    0.000    0.000 ----      0.00 Q
 116 L     0.000    0.000    0.000 ----      0.00 L
 117 L     0.000    0.000    0.000 ----      0.00 A
 118 L     0.000    0.000    0.000 ----      0.00 D
 119 L     0.000    0.000    0.000 ----      0.00 W
 120 L     0.000    0.000    0.000 ----      0.00 I
 121 L     0.000    0.000    0.000 ----      0.00 H
 122 L     0.000    0.000    0.000 ----      0.00 S
 123 L     0.000    0.000    0.000 ----      0.00 S
 124 L     0.000    0.000    0.000 ----      0.00 G
 125 L     0.000    0.000    0.000 ----      0.00 G
 126 L     0.000    0.000    0.000 ----      0.00 W
 127 L     0.000    0.000    0.000 ----      0.00 A
 128 L     0.000    0.000    0.000 ----      0.00 E
 129 L     0.000    0.000    0.000 ----      0.00 F
 130 L     0.000    0.000    0.000 ----      0.00 T
 131 L     0.000    0.000    0.000 ----      0.00 A
 132 L     0.000    0.000    0.000 ----      0.00 L
 133 L     0.000    0.000    0.000 ----      0.00 Y
 134 L     0.000    0.000    0.000 ----      0.00 G
 135 L     0.000    0.000    0.000 ----      0.00 D
 136 L     0.000    0.000    0.000 ----      0.00 P
 137 L     0.000    0.000    0.000 ----      0.00 K
 138 L     0.000    0.000    0.000 ----      0.00 K
 139 L     0.000    0.000    0.000 ----      0.00 V
 140 L     0.000    0.000    0.000 ----      0.00 F
 141 L     0.000    0.000    0.000 ----      0.00 D
 142 L     0.000    0.000    0.000 ----      0.00 K
 143 L     0.000    0.000    0.000 ----      0.00 A
 144 L     0.000    0.000    0.000 ----      0.00 K
 145 L     0.000    0.000    0.000 ----      0.00 D
 146 L     0.000    0.000    0.000 ----      0.00 K
 147 L     0.000    0.000    0.000 ----      0.00 A
 148 L     0.000    0.000    0.000 ----      0.00 E
 149 L     0.000    0.000    0.000 ----      0.00 N
 150 L     0.000    0.000    0.000 ----      0.00 Q
 151 L     0.000    0.000    0.000 ----      0.00 V
 152 L     0.000    0.000    0.000 ----      0.00 R
 153 L     0.000    0.000    0.000 ----      0.00 Y
 154 L     0.000    0.000    0.000 ----      0.00 L
 155 L     0.000    0.000    0.000 ----      0.00 K
 156 L     0.000    0.000    0.000 ----      0.00 Q
 157 L     0.000    0.000    0.000 ----      0.00 R
 158 L     0.000    0.000    0.000 ----      0.00 L
 159 L     0.000    0.000    0.000 ----      0.00 E
 160 L     0.000    0.000    0.000 ----      0.00 E
 161 L     0.000    0.000    0.000 ----      0.00 L
 162 L     0.000    0.000    0.000 ----      0.00 Y
 163 L     0.000    0.000    0.000 ----      0.00 K
 164 L     0.000    0.000    0.000 ----      0.00 E
 165 L     0.000    0.000    0.000 ----      0.00 A
 166 L     0.000    0.000    0.000 ----      0.00 R
 167 L     0.000    0.000    0.000 ----      0.00 K
 168 L     0.000    0.000    0.000 ----      0.00 K
 169 L     0.000    0.000    0.000 ----      0.00 D
 170 L     0.000    0.000    0.000 ----      0.00 L
 171 L     0.000    0.000    0.000 ----      0.00 T
 172 L     0.000    0.000    0.000 ----      0.00 Q
 173 L     0.000    0.000    0.000 ----      0.00 E
 174 L     0.000    0.000    0.000 ----      0.00 Q
 175 L     0.000    0.000    0.000 ----      0.00 R
 176 L     0.000    0.000    0.000 ----      0.00 R
 177 L     0.000    0.000    0.000 ----      0.00 K
 178 L     0.000    0.000    0.000 ----      0.00 L
 179 L     0.000    0.000    0.000 ----      0.00 K
 180 L     0.000    0.000    0.000 ----      0.00 E
 181 L     0.000    0.000    0.000 ----      0.00 K
 182 L     0.000    0.000    0.000 ----      0.00 Y
 183 L     0.000    0.000    0.000 ----      0.00 L
 184 L     0.000    0.000    0.000 ----      0.00 A
 185 L     0.000    0.000    0.000 ----      0.00 A
 186 L     0.000    0.000    0.000 ----      0.00 K
 187 L     0.000    0.000    0.000 ----      0.00 L
 188 L     0.000    0.000    0.000 ----      0.00 A
 189 L     0.000    0.000    0.000 ----      0.00 A
 190 L     0.000    0.000    0.000 ----      0.00 I
 191 L     0.000    0.000    0.000 ----      0.00 L
 192 L     0.000    0.000    0.000 ----      0.00 A
 193 L     0.000    0.000    0.000 ----      0.00 A
 194 L     0.000    0.000    0.000 ----      0.00 I
 195 L     0.000    0.000    0.000 ----      0.00 G
 196 L     0.000    0.000    0.000 ----      0.00 D
 197 L     0.000    0.000    0.000 ----      0.00 A
 198 L     0.000    0.000    0.000 ----      0.00 F
 199 L     0.000    0.000    0.000 ----      0.00 N
 200 L     0.000    0.000    0.000 ----      0.00 A
 201 L     0.000    0.000    0.000 ----      0.00 L
 202 L     0.000    0.000    0.000 ----      0.00 A
 203 L     0.000    0.000    0.000 ----      0.00 E
 204 L     0.000    0.000    0.000 ----      0.00 A
 205 L     0.000    0.000    0.000 ----      0.00 R
 206 L     0.000    0.000    0.000 ----      0.00 E
 207 L     0.000    0.000    0.000 ----      0.00 L
 208 L     0.000    0.000    0.000 ----      0.00 H
 209 L     0.000    0.000    0.000 ----      0.00 K
 210 L     0.000    0.000    0.000 ----      0.00 Q
 211 L     0.000    0.000    0.000 ----      0.00 G
 212 L     0.000    0.000    0.000 ----      0.00 K
 213 L     0.000    0.000    0.000 ----      0.00 V
 214 L     0.000    0.000    0.000 ----      0.00 N
 215 L     0.000    0.000    0.000 ----      0.00 K
 216 L     0.000    0.000    0.000 ----      0.00 Q
 217 L     0.000    0.000    0.000 ----      0.00 Q
 218 L     0.000    0.000    0.000 ----      0.00 L
 219 L     0.000    0.000    0.000 ----      0.00 D
 220 L     0.000    0.000    0.000 ----      0.00 E
 221 L     0.000    0.000    0.000 ----      0.00 L
 222 L     0.000    0.000    0.000 ----      0.00 A
 223 L     0.000    0.000    0.000 ----      0.00 K
 224 L     0.000    0.000    0.000 ----      0.00 R
 225 L     0.000    0.000    0.000 ----      0.00 L
 226 L     0.000    0.000    0.000 ----      0.00 D
 227 L     0.000    0.000    0.000 ----      0.00 R
 228 L     0.000    0.000    0.000 ----      0.00 L
 229 L     0.000    0.000    0.000 ----      0.00 A
 230 L     0.000    0.000    0.000 ----      0.00 E
 231 L     0.000    0.000    0.000 ----      0.00 E
 232 L     0.000    0.000    0.000 ----      0.00 A
 233 L     0.000    0.000    0.000 ----      0.00 I
 234 L     0.000    0.000    0.000 ----      0.00 Q
 235 L     0.000    0.000    0.000 ----      0.00 K
 236 L     0.000    0.000    0.000 ----      0.00 A
 237 L     0.000    0.000    0.000 ----      0.00 E
 238 L     0.000    0.000    0.000 ----      0.00 D
 239 L     0.000    0.000    0.000 ----      0.00 Y
 240 L     0.000    0.000    0.000 ----      0.00 A
 241 L     0.000    0.000    0.000 ----      0.00 R
 242 L     0.000    0.000    0.000 ----      0.00 E
 243 L     0.000    0.000    0.000 ----      0.00 F
 244 L     0.000    0.000    0.000 ----      0.00 A
 245 L     0.000    0.000    0.000 ----      0.00 Y
 246 L     0.000    0.000    0.000 ----      0.00 K
 247 L     0.000    0.000    0.000 ----      0.00 L
 248 L     0.000    0.000    0.000 ----      0.00 E
 249 L     0.000    0.000    0.000 ----      0.00 Y
 250 L     0.000    0.000    0.000 ----      0.00 G
