# Supplementary material for: Computationally designed high specificity inhibitors delineate the roles of BCL2 family proteins in cancer
Source: eLife. 2016 Nov 2;5:e20352. doi: 10.7554/eLife.20352 (PMC5127641; doi:10.7554/eLife.20352)
Supplement: Supplementary file 2. — PDB models of all computationally designed proteins (CDPs). Please see Supplementary file 1A for descriptions and computational statistics. DOI: http://dx.doi.org/10.7554/eLife.20352.027 [file elife-20352-supp2.gz › CDP_models/W-CDP02.pdb]

ATOM      1  N   ASP A   1      23.227  -7.084  29.075  1.00  0.00           N  
ATOM      2  CA  ASP A   1      23.022  -6.346  30.316  1.00  0.00           C  
ATOM      3  C   ASP A   1      22.029  -7.062  31.223  1.00  0.00           C  
ATOM      4  O   ASP A   1      20.861  -7.229  30.873  1.00  0.00           O  
ATOM      5  CB  ASP A   1      22.524  -4.929  30.022  1.00  0.00           C  
ATOM      6  CG  ASP A   1      22.389  -4.076  31.277  1.00  0.00           C  
ATOM      7  OD1 ASP A   1      22.546  -4.606  32.351  1.00  0.00           O  
ATOM      8  OD2 ASP A   1      22.130  -2.903  31.148  1.00  0.00           O  
ATOM      9 1H   ASP A   1      23.881  -6.594  28.499  1.00  0.00           H  
ATOM     10 2H   ASP A   1      23.584  -7.995  29.283  1.00  0.00           H  
ATOM     11 3H   ASP A   1      22.356  -7.171  28.590  1.00  0.00           H  
ATOM     12  HA  ASP A   1      23.976  -6.279  30.840  1.00  0.00           H  
ATOM     13 1HB  ASP A   1      23.215  -4.435  29.338  1.00  0.00           H  
ATOM     14 2HB  ASP A   1      21.554  -4.979  29.528  1.00  0.00           H  
ATOM     15  N   THR A   2      22.500  -7.483  32.393  1.00  0.00           N  
ATOM     16  CA  THR A   2      21.645  -8.148  33.368  1.00  0.00           C  
ATOM     17  C   THR A   2      20.523  -7.229  33.834  1.00  0.00           C  
ATOM     18  O   THR A   2      19.386  -7.662  34.013  1.00  0.00           O  
ATOM     19  CB  THR A   2      22.460  -8.628  34.584  1.00  0.00           C  
ATOM     20  OG1 THR A   2      23.446  -9.577  34.157  1.00  0.00           O  
ATOM     21  CG2 THR A   2      21.549  -9.277  35.614  1.00  0.00           C  
ATOM     22  H   THR A   2      23.475  -7.338  32.611  1.00  0.00           H  
ATOM     23  HA  THR A   2      21.190  -9.018  32.893  1.00  0.00           H  
ATOM     24  HB  THR A   2      22.967  -7.778  35.040  1.00  0.00           H  
ATOM     25  HG1 THR A   2      23.733 -10.099  34.910  1.00  0.00           H  
ATOM     26 1HG2 THR A   2      22.141  -9.610  36.466  1.00  0.00           H  
ATOM     27 2HG2 THR A   2      20.805  -8.555  35.949  1.00  0.00           H  
ATOM     28 3HG2 THR A   2      21.046 -10.134  35.166  1.00  0.00           H  
ATOM     29  N   ARG A   3      20.852  -5.956  34.032  1.00  0.00           N  
ATOM     30  CA  ARG A   3      19.877  -4.976  34.495  1.00  0.00           C  
ATOM     31  C   ARG A   3      18.686  -4.896  33.548  1.00  0.00           C  
ATOM     32  O   ARG A   3      17.534  -4.919  33.981  1.00  0.00           O  
ATOM     33  CB  ARG A   3      20.517  -3.601  34.619  1.00  0.00           C  
ATOM     34  CG  ARG A   3      19.591  -2.508  35.128  1.00  0.00           C  
ATOM     35  CD  ARG A   3      20.258  -1.181  35.132  1.00  0.00           C  
ATOM     36  NE  ARG A   3      20.622  -0.753  33.791  1.00  0.00           N  
ATOM     37  CZ  ARG A   3      19.767  -0.213  32.902  1.00  0.00           C  
ATOM     38  NH1 ARG A   3      18.504  -0.042  33.224  1.00  0.00           N  
ATOM     39  NH2 ARG A   3      20.197   0.145  31.704  1.00  0.00           N  
ATOM     40  H   ARG A   3      21.802  -5.661  33.858  1.00  0.00           H  
ATOM     41  HA  ARG A   3      19.519  -5.281  35.479  1.00  0.00           H  
ATOM     42 1HB  ARG A   3      21.367  -3.655  35.297  1.00  0.00           H  
ATOM     43 2HB  ARG A   3      20.894  -3.287  33.646  1.00  0.00           H  
ATOM     44 1HG  ARG A   3      18.712  -2.448  34.486  1.00  0.00           H  
ATOM     45 2HG  ARG A   3      19.280  -2.739  36.147  1.00  0.00           H  
ATOM     46 1HD  ARG A   3      19.584  -0.437  35.557  1.00  0.00           H  
ATOM     47 2HD  ARG A   3      21.166  -1.232  35.732  1.00  0.00           H  
ATOM     48  HE  ARG A   3      21.586  -0.868  33.507  1.00  0.00           H  
ATOM     49 1HH1 ARG A   3      18.175  -0.316  34.139  1.00  0.00           H  
ATOM     50 2HH1 ARG A   3      17.863   0.362  32.557  1.00  0.00           H  
ATOM     51 1HH2 ARG A   3      21.168   0.014  31.456  1.00  0.00           H  
ATOM     52 2HH2 ARG A   3      19.556   0.549  31.038  1.00  0.00           H  
ATOM     53  N   ALA A   4      18.970  -4.800  32.253  1.00  0.00           N  
ATOM     54  CA  ALA A   4      17.923  -4.713  31.242  1.00  0.00           C  
ATOM     55  C   ALA A   4      17.046  -5.959  31.250  1.00  0.00           C  
ATOM     56  O   ALA A   4      15.823  -5.868  31.143  1.00  0.00           O  
ATOM     57  CB  ALA A   4      18.533  -4.504  29.864  1.00  0.00           C  
ATOM     58  H   ALA A   4      19.937  -4.787  31.963  1.00  0.00           H  
ATOM     59  HA  ALA A   4      17.294  -3.854  31.479  1.00  0.00           H  
ATOM     60 1HB  ALA A   4      17.739  -4.441  29.120  1.00  0.00           H  
ATOM     61 2HB  ALA A   4      19.110  -3.579  29.858  1.00  0.00           H  
ATOM     62 3HB  ALA A   4      19.188  -5.341  29.625  1.00  0.00           H  
ATOM     63  N   LEU A   5      17.679  -7.121  31.379  1.00  0.00           N  
ATOM     64  CA  LEU A   5      16.955  -8.384  31.443  1.00  0.00           C  
ATOM     65  C   LEU A   5      15.962  -8.391  32.598  1.00  0.00           C  
ATOM     66  O   LEU A   5      14.793  -8.739  32.424  1.00  0.00           O  
ATOM     67  CB  LEU A   5      17.938  -9.551  31.598  1.00  0.00           C  
ATOM     68  CG  LEU A   5      17.304 -10.942  31.732  1.00  0.00           C  
ATOM     69  CD1 LEU A   5      16.511 -11.262  30.473  1.00  0.00           C  
ATOM     70  CD2 LEU A   5      18.394 -11.976  31.970  1.00  0.00           C  
ATOM     71  H   LEU A   5      18.687  -7.129  31.435  1.00  0.00           H  
ATOM     72  HA  LEU A   5      16.402  -8.512  30.513  1.00  0.00           H  
ATOM     73 1HB  LEU A   5      18.595  -9.569  30.730  1.00  0.00           H  
ATOM     74 2HB  LEU A   5      18.547  -9.377  32.485  1.00  0.00           H  
ATOM     75  HG  LEU A   5      16.610 -10.946  32.574  1.00  0.00           H  
ATOM     76 1HD1 LEU A   5      16.060 -12.250  30.569  1.00  0.00           H  
ATOM     77 2HD1 LEU A   5      15.726 -10.518  30.338  1.00  0.00           H  
ATOM     78 3HD1 LEU A   5      17.176 -11.249  29.611  1.00  0.00           H  
ATOM     79 1HD2 LEU A   5      17.944 -12.964  32.066  1.00  0.00           H  
ATOM     80 2HD2 LEU A   5      19.088 -11.974  31.129  1.00  0.00           H  
ATOM     81 3HD2 LEU A   5      18.934 -11.732  32.886  1.00  0.00           H  
ATOM     82  N   VAL A   6      16.432  -8.006  33.780  1.00  0.00           N  
ATOM     83  CA  VAL A   6      15.587  -7.972  34.968  1.00  0.00           C  
ATOM     84  C   VAL A   6      14.465  -6.953  34.818  1.00  0.00           C  
ATOM     85  O   VAL A   6      13.311  -7.235  35.136  1.00  0.00           O  
ATOM     86  CB  VAL A   6      16.427  -7.626  36.212  1.00  0.00           C  
ATOM     87  CG1 VAL A   6      15.526  -7.391  37.415  1.00  0.00           C  
ATOM     88  CG2 VAL A   6      17.421  -8.743  36.492  1.00  0.00           C  
ATOM     89  H   VAL A   6      17.400  -7.730  33.857  1.00  0.00           H  
ATOM     90  HA  VAL A   6      15.145  -8.959  35.107  1.00  0.00           H  
ATOM     91  HB  VAL A   6      16.966  -6.696  36.028  1.00  0.00           H  
ATOM     92 1HG1 VAL A   6      16.137  -7.148  38.285  1.00  0.00           H  
ATOM     93 2HG1 VAL A   6      14.848  -6.565  37.205  1.00  0.00           H  
ATOM     94 3HG1 VAL A   6      14.949  -8.293  37.619  1.00  0.00           H  
ATOM     95 1HG2 VAL A   6      18.013  -8.491  37.372  1.00  0.00           H  
ATOM     96 2HG2 VAL A   6      16.883  -9.673  36.670  1.00  0.00           H  
ATOM     97 3HG2 VAL A   6      18.083  -8.865  35.634  1.00  0.00           H  
ATOM     98  N   ALA A   7      14.813  -5.765  34.330  1.00  0.00           N  
ATOM     99  CA  ALA A   7      13.841  -4.691  34.166  1.00  0.00           C  
ATOM    100  C   ALA A   7      12.689  -5.123  33.269  1.00  0.00           C  
ATOM    101  O   ALA A   7      11.526  -4.841  33.555  1.00  0.00           O  
ATOM    102  CB  ALA A   7      14.514  -3.449  33.601  1.00  0.00           C  
ATOM    103  H   ALA A   7      15.774  -5.602  34.067  1.00  0.00           H  
ATOM    104  HA  ALA A   7      13.432  -4.451  35.147  1.00  0.00           H  
ATOM    105 1HB  ALA A   7      13.775  -2.656  33.484  1.00  0.00           H  
ATOM    106 2HB  ALA A   7      15.298  -3.117  34.282  1.00  0.00           H  
ATOM    107 3HB  ALA A   7      14.952  -3.682  32.631  1.00  0.00           H  
ATOM    108  N   ASP A   8      13.020  -5.811  32.179  1.00  0.00           N  
ATOM    109  CA  ASP A   8      12.011  -6.313  31.256  1.00  0.00           C  
ATOM    110  C   ASP A   8      11.083  -7.307  31.940  1.00  0.00           C  
ATOM    111  O   ASP A   8       9.865  -7.252  31.769  1.00  0.00           O  
ATOM    112  CB  ASP A   8      12.674  -6.975  30.045  1.00  0.00           C  
ATOM    113  CG  ASP A   8      13.328  -5.971  29.105  1.00  0.00           C  
ATOM    114  OD1 ASP A   8      13.021  -4.807  29.205  1.00  0.00           O  
ATOM    115  OD2 ASP A   8      14.128  -6.378  28.298  1.00  0.00           O  
ATOM    116  H   ASP A   8      13.995  -5.990  31.987  1.00  0.00           H  
ATOM    117  HA  ASP A   8      11.407  -5.473  30.913  1.00  0.00           H  
ATOM    118 1HB  ASP A   8      13.433  -7.679  30.386  1.00  0.00           H  
ATOM    119 2HB  ASP A   8      11.928  -7.541  29.487  1.00  0.00           H  
ATOM    120  N   PHE A   9      11.665  -8.215  32.716  1.00  0.00           N  
ATOM    121  CA  PHE A   9      10.892  -9.237  33.412  1.00  0.00           C  
ATOM    122  C   PHE A   9       9.961  -8.616  34.446  1.00  0.00           C  
ATOM    123  O   PHE A   9       8.802  -9.015  34.568  1.00  0.00           O  
ATOM    124  CB  PHE A   9      11.824 -10.239  34.095  1.00  0.00           C  
ATOM    125  CG  PHE A   9      11.105 -11.350  34.805  1.00  0.00           C  
ATOM    126  CD1 PHE A   9      10.562 -12.410  34.093  1.00  0.00           C  
ATOM    127  CD2 PHE A   9      10.968 -11.338  36.184  1.00  0.00           C  
ATOM    128  CE1 PHE A   9       9.899 -13.433  34.745  1.00  0.00           C  
ATOM    129  CE2 PHE A   9      10.307 -12.359  36.839  1.00  0.00           C  
ATOM    130  CZ  PHE A   9       9.772 -13.408  36.118  1.00  0.00           C  
ATOM    131  H   PHE A   9      12.669  -8.197  32.827  1.00  0.00           H  
ATOM    132  HA  PHE A   9      10.284  -9.770  32.680  1.00  0.00           H  
ATOM    133 1HB  PHE A   9      12.487 -10.683  33.353  1.00  0.00           H  
ATOM    134 2HB  PHE A   9      12.448  -9.719  34.821  1.00  0.00           H  
ATOM    135  HD1 PHE A   9      10.664 -12.431  33.008  1.00  0.00           H  
ATOM    136  HD2 PHE A   9      11.390 -10.509  36.754  1.00  0.00           H  
ATOM    137  HE1 PHE A   9       9.478 -14.260  34.174  1.00  0.00           H  
ATOM    138  HE2 PHE A   9      10.207 -12.338  37.924  1.00  0.00           H  
ATOM    139  HZ  PHE A   9       9.249 -14.213  36.632  1.00  0.00           H  
ATOM    140  N   VAL A  10      10.472  -7.638  35.183  1.00  0.00           N  
ATOM    141  CA  VAL A  10       9.688  -6.959  36.205  1.00  0.00           C  
ATOM    142  C   VAL A  10       8.530  -6.184  35.587  1.00  0.00           C  
ATOM    143  O   VAL A  10       7.404  -6.228  36.082  1.00  0.00           O  
ATOM    144  CB  VAL A  10      10.580  -5.993  37.007  1.00  0.00           C  
ATOM    145  CG1 VAL A  10       9.733  -5.124  37.925  1.00  0.00           C  
ATOM    146  CG2 VAL A  10      11.608  -6.780  37.806  1.00  0.00           C  
ATOM    147  H   VAL A  10      11.431  -7.358  35.031  1.00  0.00           H  
ATOM    148  HA  VAL A  10       9.281  -7.708  36.885  1.00  0.00           H  
ATOM    149  HB  VAL A  10      11.091  -5.325  36.314  1.00  0.00           H  
ATOM    150 1HG1 VAL A  10      10.380  -4.447  38.485  1.00  0.00           H  
ATOM    151 2HG1 VAL A  10       9.029  -4.544  37.330  1.00  0.00           H  
ATOM    152 3HG1 VAL A  10       9.184  -5.758  38.622  1.00  0.00           H  
ATOM    153 1HG2 VAL A  10      12.236  -6.090  38.370  1.00  0.00           H  
ATOM    154 2HG2 VAL A  10      11.097  -7.452  38.495  1.00  0.00           H  
ATOM    155 3HG2 VAL A  10      12.230  -7.362  37.125  1.00  0.00           H  
ATOM    156  N   GLY A  11       8.814  -5.474  34.501  1.00  0.00           N  
ATOM    157  CA  GLY A  11       7.793  -4.709  33.796  1.00  0.00           C  
ATOM    158  C   GLY A  11       6.636  -5.601  33.368  1.00  0.00           C  
ATOM    159  O   GLY A  11       5.468  -5.247  33.540  1.00  0.00           O  
ATOM    160  H   GLY A  11       9.763  -5.463  34.155  1.00  0.00           H  
ATOM    161 1HA  GLY A  11       7.424  -3.912  34.442  1.00  0.00           H  
ATOM    162 2HA  GLY A  11       8.234  -4.233  32.921  1.00  0.00           H  
ATOM    163  N   TYR A  12       6.963  -6.760  32.809  1.00  0.00           N  
ATOM    164  CA  TYR A  12       5.952  -7.726  32.396  1.00  0.00           C  
ATOM    165  C   TYR A  12       5.106  -8.178  33.577  1.00  0.00           C  
ATOM    166  O   TYR A  12       3.878  -8.111  33.538  1.00  0.00           O  
ATOM    167  CB  TYR A  12       6.608  -8.933  31.722  1.00  0.00           C  
ATOM    168  CG  TYR A  12       5.631 -10.018  31.327  1.00  0.00           C  
ATOM    169  CD1 TYR A  12       4.860  -9.873  30.182  1.00  0.00           C  
ATOM    170  CD2 TYR A  12       5.505 -11.157  32.108  1.00  0.00           C  
ATOM    171  CE1 TYR A  12       3.967 -10.864  29.821  1.00  0.00           C  
ATOM    172  CE2 TYR A  12       4.613 -12.147  31.747  1.00  0.00           C  
ATOM    173  CZ  TYR A  12       3.846 -12.003  30.609  1.00  0.00           C  
ATOM    174  OH  TYR A  12       2.957 -12.990  30.249  1.00  0.00           O  
ATOM    175  H   TYR A  12       7.939  -6.978  32.666  1.00  0.00           H  
ATOM    176  HA  TYR A  12       5.290  -7.247  31.673  1.00  0.00           H  
ATOM    177 1HB  TYR A  12       7.136  -8.607  30.825  1.00  0.00           H  
ATOM    178 2HB  TYR A  12       7.346  -9.369  32.395  1.00  0.00           H  
ATOM    179  HD1 TYR A  12       4.959  -8.978  29.568  1.00  0.00           H  
ATOM    180  HD2 TYR A  12       6.110 -11.270  33.008  1.00  0.00           H  
ATOM    181  HE1 TYR A  12       3.362 -10.750  28.923  1.00  0.00           H  
ATOM    182  HE2 TYR A  12       4.513 -13.042  32.362  1.00  0.00           H  
ATOM    183  HH  TYR A  12       2.994 -13.702  30.892  1.00  0.00           H  
ATOM    184  N   LYS A  13       5.768  -8.640  34.633  1.00  0.00           N  
ATOM    185  CA  LYS A  13       5.079  -9.211  35.782  1.00  0.00           C  
ATOM    186  C   LYS A  13       4.142  -8.195  36.423  1.00  0.00           C  
ATOM    187  O   LYS A  13       3.025  -8.531  36.819  1.00  0.00           O  
ATOM    188  CB  LYS A  13       6.088  -9.720  36.812  1.00  0.00           C  
ATOM    189  CG  LYS A  13       5.462 -10.390  38.029  1.00  0.00           C  
ATOM    190  CD  LYS A  13       6.527 -10.933  38.969  1.00  0.00           C  
ATOM    191  CE  LYS A  13       5.904 -11.578  40.199  1.00  0.00           C  
ATOM    192  NZ  LYS A  13       6.934 -12.114  41.129  1.00  0.00           N  
ATOM    193  H   LYS A  13       6.777  -8.592  34.638  1.00  0.00           H  
ATOM    194  HA  LYS A  13       4.476 -10.053  35.440  1.00  0.00           H  
ATOM    195 1HB  LYS A  13       6.757 -10.441  36.341  1.00  0.00           H  
ATOM    196 2HB  LYS A  13       6.699  -8.889  37.165  1.00  0.00           H  
ATOM    197 1HG  LYS A  13       4.849  -9.666  38.567  1.00  0.00           H  
ATOM    198 2HG  LYS A  13       4.824 -11.210  37.703  1.00  0.00           H  
ATOM    199 1HD  LYS A  13       7.130 -11.677  38.446  1.00  0.00           H  
ATOM    200 2HD  LYS A  13       7.180 -10.121  39.288  1.00  0.00           H  
ATOM    201 1HE  LYS A  13       5.301 -10.842  40.729  1.00  0.00           H  
ATOM    202 2HE  LYS A  13       5.251 -12.395  39.890  1.00  0.00           H  
ATOM    203 1HZ  LYS A  13       6.481 -12.532  41.929  1.00  0.00           H  
ATOM    204 2HZ  LYS A  13       7.488 -12.812  40.653  1.00  0.00           H  
ATOM    205 3HZ  LYS A  13       7.534 -11.362  41.437  1.00  0.00           H  
ATOM    206  N   LEU A  14       4.602  -6.953  36.522  1.00  0.00           N  
ATOM    207  CA  LEU A  14       3.794  -5.879  37.088  1.00  0.00           C  
ATOM    208  C   LEU A  14       2.598  -5.563  36.201  1.00  0.00           C  
ATOM    209  O   LEU A  14       1.486  -5.365  36.688  1.00  0.00           O  
ATOM    210  CB  LEU A  14       4.646  -4.617  37.276  1.00  0.00           C  
ATOM    211  CG  LEU A  14       5.715  -4.694  38.373  1.00  0.00           C  
ATOM    212  CD1 LEU A  14       6.587  -3.446  38.321  1.00  0.00           C  
ATOM    213  CD2 LEU A  14       5.041  -4.834  39.730  1.00  0.00           C  
ATOM    214  H   LEU A  14       5.536  -6.747  36.197  1.00  0.00           H  
ATOM    215  HA  LEU A  14       3.424  -6.201  38.061  1.00  0.00           H  
ATOM    216 1HB  LEU A  14       5.150  -4.396  36.337  1.00  0.00           H  
ATOM    217 2HB  LEU A  14       3.985  -3.784  37.515  1.00  0.00           H  
ATOM    218  HG  LEU A  14       6.357  -5.557  38.196  1.00  0.00           H  
ATOM    219 1HD1 LEU A  14       7.347  -3.501  39.101  1.00  0.00           H  
ATOM    220 2HD1 LEU A  14       7.072  -3.382  37.347  1.00  0.00           H  
ATOM    221 3HD1 LEU A  14       5.968  -2.564  38.479  1.00  0.00           H  
ATOM    222 1HD2 LEU A  14       5.801  -4.889  40.510  1.00  0.00           H  
ATOM    223 2HD2 LEU A  14       4.400  -3.971  39.909  1.00  0.00           H  
ATOM    224 3HD2 LEU A  14       4.439  -5.743  39.745  1.00  0.00           H  
ATOM    225  N   ARG A  15       2.835  -5.514  34.894  1.00  0.00           N  
ATOM    226  CA  ARG A  15       1.786  -5.179  33.937  1.00  0.00           C  
ATOM    227  C   ARG A  15       0.622  -6.156  34.033  1.00  0.00           C  
ATOM    228  O   ARG A  15      -0.539  -5.766  33.902  1.00  0.00           O  
ATOM    229  CB  ARG A  15       2.333  -5.185  32.517  1.00  0.00           C  
ATOM    230  CG  ARG A  15       1.283  -5.056  31.426  1.00  0.00           C  
ATOM    231  CD  ARG A  15       0.597  -3.739  31.477  1.00  0.00           C  
ATOM    232  NE  ARG A  15      -0.378  -3.594  30.408  1.00  0.00           N  
ATOM    233  CZ  ARG A  15      -1.214  -2.546  30.272  1.00  0.00           C  
ATOM    234  NH1 ARG A  15      -1.181  -1.562  31.143  1.00  0.00           N  
ATOM    235  NH2 ARG A  15      -2.066  -2.507  29.263  1.00  0.00           N  
ATOM    236  H   ARG A  15       3.765  -5.713  34.554  1.00  0.00           H  
ATOM    237  HA  ARG A  15       1.419  -4.177  34.162  1.00  0.00           H  
ATOM    238 1HB  ARG A  15       3.038  -4.364  32.396  1.00  0.00           H  
ATOM    239 2HB  ARG A  15       2.879  -6.113  32.342  1.00  0.00           H  
ATOM    240 1HG  ARG A  15       1.757  -5.159  30.450  1.00  0.00           H  
ATOM    241 2HG  ARG A  15       0.532  -5.838  31.549  1.00  0.00           H  
ATOM    242 1HD  ARG A  15       0.078  -3.636  32.429  1.00  0.00           H  
ATOM    243 2HD  ARG A  15       1.333  -2.942  31.377  1.00  0.00           H  
ATOM    244  HE  ARG A  15      -0.433  -4.332  29.718  1.00  0.00           H  
ATOM    245 1HH1 ARG A  15      -0.529  -1.592  31.914  1.00  0.00           H  
ATOM    246 2HH1 ARG A  15      -1.807  -0.777  31.041  1.00  0.00           H  
ATOM    247 1HH2 ARG A  15      -2.092  -3.264  28.593  1.00  0.00           H  
ATOM    248 2HH2 ARG A  15      -2.692  -1.722  29.161  1.00  0.00           H  
ATOM    249  N   GLN A  16       0.937  -7.425  34.262  1.00  0.00           N  
ATOM    250  CA  GLN A  16      -0.083  -8.463  34.360  1.00  0.00           C  
ATOM    251  C   GLN A  16      -0.997  -8.228  35.555  1.00  0.00           C  
ATOM    252  O   GLN A  16      -2.114  -8.741  35.607  1.00  0.00           O  
ATOM    253  CB  GLN A  16       0.567  -9.845  34.464  1.00  0.00           C  
ATOM    254  CG  GLN A  16       1.312 -10.279  33.213  1.00  0.00           C  
ATOM    255  CD  GLN A  16       0.393 -10.429  32.016  1.00  0.00           C  
ATOM    256  OE1 GLN A  16      -0.639 -11.102  32.088  1.00  0.00           O  
ATOM    257  NE2 GLN A  16       0.762  -9.801  30.905  1.00  0.00           N  
ATOM    258  H   GLN A  16       1.908  -7.678  34.372  1.00  0.00           H  
ATOM    259  HA  GLN A  16      -0.696  -8.432  33.459  1.00  0.00           H  
ATOM    260 1HB  GLN A  16       1.272  -9.854  35.295  1.00  0.00           H  
ATOM    261 2HB  GLN A  16      -0.198 -10.592  34.676  1.00  0.00           H  
ATOM    262 1HG  GLN A  16       2.066  -9.529  32.974  1.00  0.00           H  
ATOM    263 2HG  GLN A  16       1.788 -11.241  33.401  1.00  0.00           H  
ATOM    264 1HE2 GLN A  16       0.196  -9.863  30.082  1.00  0.00           H  
ATOM    265 2HE2 GLN A  16       1.607  -9.265  30.890  1.00  0.00           H  
ATOM    266  N   LYS A  17      -0.514  -7.449  36.518  1.00  0.00           N  
ATOM    267  CA  LYS A  17      -1.276  -7.163  37.728  1.00  0.00           C  
ATOM    268  C   LYS A  17      -1.863  -5.758  37.689  1.00  0.00           C  
ATOM    269  O   LYS A  17      -2.443  -5.288  38.668  1.00  0.00           O  
ATOM    270  CB  LYS A  17      -0.396  -7.331  38.968  1.00  0.00           C  
ATOM    271  CG  LYS A  17       0.175  -8.731  39.148  1.00  0.00           C  
ATOM    272  CD  LYS A  17      -0.928  -9.754  39.375  1.00  0.00           C  
ATOM    273  CE  LYS A  17      -0.355 -11.136  39.651  1.00  0.00           C  
ATOM    274  NZ  LYS A  17      -1.424 -12.155  39.837  1.00  0.00           N  
ATOM    275  H   LYS A  17       0.406  -7.045  36.408  1.00  0.00           H  
ATOM    276  HA  LYS A  17      -2.105  -7.868  37.790  1.00  0.00           H  
ATOM    277 1HB  LYS A  17       0.439  -6.633  38.919  1.00  0.00           H  
ATOM    278 2HB  LYS A  17      -0.974  -7.088  39.860  1.00  0.00           H  
ATOM    279 1HG  LYS A  17       0.741  -9.011  38.259  1.00  0.00           H  
ATOM    280 2HG  LYS A  17       0.850  -8.741  40.004  1.00  0.00           H  
ATOM    281 1HD  LYS A  17      -1.539  -9.447  40.225  1.00  0.00           H  
ATOM    282 2HD  LYS A  17      -1.565  -9.804  38.492  1.00  0.00           H  
ATOM    283 1HE  LYS A  17       0.278 -11.440  38.818  1.00  0.00           H  
ATOM    284 2HE  LYS A  17       0.258 -11.103  40.551  1.00  0.00           H  
ATOM    285 1HZ  LYS A  17      -1.003 -13.055  40.017  1.00  0.00           H  
ATOM    286 2HZ  LYS A  17      -2.006 -11.893  40.620  1.00  0.00           H  
ATOM    287 3HZ  LYS A  17      -1.988 -12.208  39.001  1.00  0.00           H  
ATOM    288  N   GLY A  18      -1.708  -5.089  36.550  1.00  0.00           N  
ATOM    289  CA  GLY A  18      -2.239  -3.740  36.376  1.00  0.00           C  
ATOM    290  C   GLY A  18      -1.294  -2.696  36.957  1.00  0.00           C  
ATOM    291  O   GLY A  18      -1.705  -1.579  37.266  1.00  0.00           O  
ATOM    292  H   GLY A  18      -1.210  -5.524  35.787  1.00  0.00           H  
ATOM    293 1HA  GLY A  18      -2.394  -3.544  35.315  1.00  0.00           H  
ATOM    294 2HA  GLY A  18      -3.211  -3.666  36.862  1.00  0.00           H  
ATOM    295  N   TYR A  19      -0.026  -3.069  37.103  1.00  0.00           N  
ATOM    296  CA  TYR A  19       0.976  -2.166  37.652  1.00  0.00           C  
ATOM    297  C   TYR A  19       2.020  -1.796  36.604  1.00  0.00           C  
ATOM    298  O   TYR A  19       2.087  -2.411  35.539  1.00  0.00           O  
ATOM    299  CB  TYR A  19       1.649  -2.795  38.874  1.00  0.00           C  
ATOM    300  CG  TYR A  19       0.710  -3.026  40.037  1.00  0.00           C  
ATOM    301  CD1 TYR A  19       0.514  -4.310  40.525  1.00  0.00           C  
ATOM    302  CD2 TYR A  19       0.046  -1.955  40.615  1.00  0.00           C  
ATOM    303  CE1 TYR A  19      -0.344  -4.521  41.587  1.00  0.00           C  
ATOM    304  CE2 TYR A  19      -0.812  -2.166  41.677  1.00  0.00           C  
ATOM    305  CZ  TYR A  19      -1.008  -3.443  42.163  1.00  0.00           C  
ATOM    306  OH  TYR A  19      -1.862  -3.653  43.221  1.00  0.00           O  
ATOM    307  H   TYR A  19       0.249  -4.001  36.826  1.00  0.00           H  
ATOM    308  HA  TYR A  19       0.480  -1.246  37.963  1.00  0.00           H  
ATOM    309 1HB  TYR A  19       2.088  -3.754  38.594  1.00  0.00           H  
ATOM    310 2HB  TYR A  19       2.460  -2.152  39.214  1.00  0.00           H  
ATOM    311  HD1 TYR A  19       1.036  -5.152  40.071  1.00  0.00           H  
ATOM    312  HD2 TYR A  19       0.199  -0.947  40.231  1.00  0.00           H  
ATOM    313  HE1 TYR A  19      -0.499  -5.529  41.971  1.00  0.00           H  
ATOM    314  HE2 TYR A  19      -1.335  -1.324  42.131  1.00  0.00           H  
ATOM    315  HH  TYR A  19      -1.884  -4.590  43.432  1.00  0.00           H  
ATOM    316  N   VAL A  20       2.831  -0.789  36.912  1.00  0.00           N  
ATOM    317  CA  VAL A  20       3.853  -0.320  35.985  1.00  0.00           C  
ATOM    318  C   VAL A  20       5.228  -0.313  36.643  1.00  0.00           C  
ATOM    319  O   VAL A  20       5.343  -0.217  37.865  1.00  0.00           O  
ATOM    320  CB  VAL A  20       3.515   1.099  35.490  1.00  0.00           C  
ATOM    321  CG1 VAL A  20       2.174   1.107  34.772  1.00  0.00           C  
ATOM    322  CG2 VAL A  20       3.506   2.068  36.662  1.00  0.00           C  
ATOM    323  H   VAL A  20       2.737  -0.338  37.811  1.00  0.00           H  
ATOM    324  HA  VAL A  20       3.876  -0.992  35.126  1.00  0.00           H  
ATOM    325  HB  VAL A  20       4.269   1.410  34.766  1.00  0.00           H  
ATOM    326 1HG1 VAL A  20       1.951   2.118  34.429  1.00  0.00           H  
ATOM    327 2HG1 VAL A  20       2.215   0.434  33.916  1.00  0.00           H  
ATOM    328 3HG1 VAL A  20       1.393   0.777  35.457  1.00  0.00           H  
ATOM    329 1HG2 VAL A  20       3.267   3.069  36.305  1.00  0.00           H  
ATOM    330 2HG2 VAL A  20       2.756   1.753  37.389  1.00  0.00           H  
ATOM    331 3HG2 VAL A  20       4.488   2.076  37.135  1.00  0.00           H  
ATOM    332  N   CYS A  21       6.270  -0.419  35.825  1.00  0.00           N  
ATOM    333  CA  CYS A  21       7.640  -0.376  36.319  1.00  0.00           C  
ATOM    334  C   CYS A  21       8.266   0.993  36.084  1.00  0.00           C  
ATOM    335  O   CYS A  21       9.030   1.489  36.913  1.00  0.00           O  
ATOM    336  CB  CYS A  21       8.492  -1.446  35.635  1.00  0.00           C  
ATOM    337  SG  CYS A  21      10.201  -1.516  36.224  1.00  0.00           S  
ATOM    338  H   CYS A  21       6.107  -0.532  34.835  1.00  0.00           H  
ATOM    339  HA  CYS A  21       7.628  -0.574  37.391  1.00  0.00           H  
ATOM    340 1HB  CYS A  21       8.041  -2.426  35.792  1.00  0.00           H  
ATOM    341 2HB  CYS A  21       8.513  -1.263  34.561  1.00  0.00           H  
ATOM    342  HG  CYS A  21      10.520  -0.274  35.874  1.00  0.00           H  
ATOM    343  N   ASP A  22       8.405   1.726  29.872  1.00  0.00           N  
ATOM    344  CA  ASP A  22       7.933   0.445  30.382  1.00  0.00           C  
ATOM    345  C   ASP A  22       6.455   0.242  30.084  1.00  0.00           C  
ATOM    346  O   ASP A  22       6.080  -0.662  29.335  1.00  0.00           O  
ATOM    347  CB  ASP A  22       8.172   0.347  31.891  1.00  0.00           C  
ATOM    348  CG  ASP A  22       9.633   0.099  32.244  1.00  0.00           C  
ATOM    349  OD1 ASP A  22      10.245  -0.727  31.610  1.00  0.00           O  
ATOM    350  OD2 ASP A  22      10.122   0.738  33.145  1.00  0.00           O  
ATOM    351  H   ASP A  22       8.439   1.876  28.874  1.00  0.00           H  
ATOM    352  HA  ASP A  22       8.492  -0.351  29.889  1.00  0.00           H  
ATOM    353 1HB  ASP A  22       7.850   1.271  32.371  1.00  0.00           H  
ATOM    354 2HB  ASP A  22       7.571  -0.463  32.303  1.00  0.00           H  
ATOM    355  N   PRO A  23       5.616   1.088  30.672  1.00  0.00           N  
ATOM    356  CA  PRO A  23       4.169   0.956  30.532  1.00  0.00           C  
ATOM    357  C   PRO A  23       3.703   1.440  29.166  1.00  0.00           C  
ATOM    358  O   PRO A  23       2.615   1.085  28.710  1.00  0.00           O  
ATOM    359  CB  PRO A  23       3.630   1.843  31.659  1.00  0.00           C  
ATOM    360  CG  PRO A  23       4.617   2.956  31.752  1.00  0.00           C  
ATOM    361  CD  PRO A  23       5.956   2.281  31.625  1.00  0.00           C  
ATOM    362  HA  PRO A  23       3.885  -0.095  30.689  1.00  0.00           H  
ATOM    363 1HB  PRO A  23       2.616   2.190  31.412  1.00  0.00           H  
ATOM    364 2HB  PRO A  23       3.553   1.262  32.590  1.00  0.00           H  
ATOM    365 1HG  PRO A  23       4.436   3.691  30.954  1.00  0.00           H  
ATOM    366 2HG  PRO A  23       4.499   3.489  32.707  1.00  0.00           H  
ATOM    367 1HD  PRO A  23       6.677   2.977  31.170  1.00  0.00           H  
ATOM    368 2HD  PRO A  23       6.301   1.961  32.619  1.00  0.00           H  
ATOM    369  N   LEU A  24       4.530   2.250  28.514  1.00  0.00           N  
ATOM    370  CA  LEU A  24       4.313   2.606  27.118  1.00  0.00           C  
ATOM    371  C   LEU A  24       4.455   1.389  26.211  1.00  0.00           C  
ATOM    372  O   LEU A  24       3.572   1.101  25.402  1.00  0.00           O  
ATOM    373  CB  LEU A  24       5.307   3.692  26.688  1.00  0.00           C  
ATOM    374  CG  LEU A  24       5.326   4.021  25.190  1.00  0.00           C  
ATOM    375  CD1 LEU A  24       3.918   4.373  24.729  1.00  0.00           C  
ATOM    376  CD2 LEU A  24       6.288   5.172  24.935  1.00  0.00           C  
ATOM    377  H   LEU A  24       5.330   2.629  29.000  1.00  0.00           H  
ATOM    378  HA  LEU A  24       3.301   2.995  27.013  1.00  0.00           H  
ATOM    379 1HB  LEU A  24       5.073   4.609  27.226  1.00  0.00           H  
ATOM    380 2HB  LEU A  24       6.311   3.376  26.970  1.00  0.00           H  
ATOM    381  HG  LEU A  24       5.651   3.145  24.629  1.00  0.00           H  
ATOM    382 1HD1 LEU A  24       3.931   4.606  23.664  1.00  0.00           H  
ATOM    383 2HD1 LEU A  24       3.255   3.525  24.905  1.00  0.00           H  
ATOM    384 3HD1 LEU A  24       3.558   5.237  25.286  1.00  0.00           H  
ATOM    385 1HD2 LEU A  24       6.302   5.405  23.869  1.00  0.00           H  
ATOM    386 2HD2 LEU A  24       5.963   6.049  25.494  1.00  0.00           H  
ATOM    387 3HD2 LEU A  24       7.290   4.887  25.257  1.00  0.00           H  
ATOM    388  N   HIS A  25       5.568   0.678  26.352  1.00  0.00           N  
ATOM    389  CA  HIS A  25       5.805  -0.534  25.578  1.00  0.00           C  
ATOM    390  C   HIS A  25       4.713  -1.569  25.825  1.00  0.00           C  
ATOM    391  O   HIS A  25       4.174  -2.153  24.884  1.00  0.00           O  
ATOM    392  CB  HIS A  25       7.173  -1.134  25.919  1.00  0.00           C  
ATOM    393  CG  HIS A  25       7.503  -2.364  25.132  1.00  0.00           C  
ATOM    394  ND1 HIS A  25       7.809  -2.327  23.787  1.00  0.00           N  
ATOM    395  CD2 HIS A  25       7.576  -3.665  25.498  1.00  0.00           C  
ATOM    396  CE1 HIS A  25       8.055  -3.553  23.361  1.00  0.00           C  
ATOM    397  NE2 HIS A  25       7.920  -4.383  24.380  1.00  0.00           N  
ATOM    398  H   HIS A  25       6.268   0.985  27.012  1.00  0.00           H  
ATOM    399  HA  HIS A  25       5.798  -0.294  24.515  1.00  0.00           H  
ATOM    400 1HB  HIS A  25       7.951  -0.393  25.737  1.00  0.00           H  
ATOM    401 2HB  HIS A  25       7.205  -1.388  26.978  1.00  0.00           H  
ATOM    402  HD1 HIS A  25       7.915  -1.504  23.228  1.00  0.00           H  
ATOM    403  HD2 HIS A  25       7.417  -4.177  26.448  1.00  0.00           H  
ATOM    404  HE1 HIS A  25       8.319  -3.737  22.320  1.00  0.00           H  
ATOM    405  N   GLN A  26       4.391  -1.790  27.094  1.00  0.00           N  
ATOM    406  CA  GLN A  26       3.408  -2.799  27.469  1.00  0.00           C  
ATOM    407  C   GLN A  26       2.019  -2.430  26.970  1.00  0.00           C  
ATOM    408  O   GLN A  26       1.277  -3.281  26.479  1.00  0.00           O  
ATOM    409  CB  GLN A  26       3.384  -2.985  28.989  1.00  0.00           C  
ATOM    410  CG  GLN A  26       4.644  -3.612  29.559  1.00  0.00           C  
ATOM    411  CD  GLN A  26       4.868  -5.025  29.054  1.00  0.00           C  
ATOM    412  OE1 GLN A  26       3.968  -5.867  29.107  1.00  0.00           O  
ATOM    413  NE2 GLN A  26       6.071  -5.292  28.561  1.00  0.00           N  
ATOM    414  H   GLN A  26       4.838  -1.245  27.818  1.00  0.00           H  
ATOM    415  HA  GLN A  26       3.691  -3.745  27.008  1.00  0.00           H  
ATOM    416 1HB  GLN A  26       3.241  -2.018  29.471  1.00  0.00           H  
ATOM    417 2HB  GLN A  26       2.539  -3.616  29.264  1.00  0.00           H  
ATOM    418 1HG  GLN A  26       5.503  -3.005  29.269  1.00  0.00           H  
ATOM    419 2HG  GLN A  26       4.561  -3.646  30.645  1.00  0.00           H  
ATOM    420 1HE2 GLN A  26       6.277  -6.208  28.212  1.00  0.00           H  
ATOM    421 2HE2 GLN A  26       6.772  -4.579  28.536  1.00  0.00           H  
ATOM    422  N   ALA A  27       1.670  -1.154  27.098  1.00  0.00           N  
ATOM    423  CA  ALA A  27       0.377  -0.662  26.633  1.00  0.00           C  
ATOM    424  C   ALA A  27       0.251  -0.788  25.121  1.00  0.00           C  
ATOM    425  O   ALA A  27      -0.804  -1.156  24.605  1.00  0.00           O  
ATOM    426  CB  ALA A  27       0.174   0.784  27.061  1.00  0.00           C  
ATOM    427  H   ALA A  27       2.317  -0.508  27.528  1.00  0.00           H  
ATOM    428  HA  ALA A  27      -0.401  -1.273  27.090  1.00  0.00           H  
ATOM    429 1HB  ALA A  27      -0.794   1.137  26.706  1.00  0.00           H  
ATOM    430 2HB  ALA A  27       0.208   0.850  28.149  1.00  0.00           H  
ATOM    431 3HB  ALA A  27       0.963   1.403  26.636  1.00  0.00           H  
ATOM    432  N   MET A  28       1.334  -0.483  24.414  1.00  0.00           N  
ATOM    433  CA  MET A  28       1.347  -0.570  22.957  1.00  0.00           C  
ATOM    434  C   MET A  28       1.277  -2.018  22.492  1.00  0.00           C  
ATOM    435  O   MET A  28       0.593  -2.335  21.519  1.00  0.00           O  
ATOM    436  CB  MET A  28       2.596   0.109  22.398  1.00  0.00           C  
ATOM    437  CG  MET A  28       2.627   0.217  20.880  1.00  0.00           C  
ATOM    438  SD  MET A  28       1.249   1.177  20.223  1.00  0.00           S  
ATOM    439  CE  MET A  28       1.741   2.836  20.683  1.00  0.00           C  
ATOM    440  H   MET A  28       2.169  -0.183  24.896  1.00  0.00           H  
ATOM    441  HA  MET A  28       0.468  -0.054  22.572  1.00  0.00           H  
ATOM    442 1HB  MET A  28       2.676   1.115  22.806  1.00  0.00           H  
ATOM    443 2HB  MET A  28       3.482  -0.444  22.712  1.00  0.00           H  
ATOM    444 1HG  MET A  28       3.557   0.692  20.568  1.00  0.00           H  
ATOM    445 2HG  MET A  28       2.591  -0.780  20.443  1.00  0.00           H  
ATOM    446 1HE  MET A  28       0.987   3.546  20.344  1.00  0.00           H  
ATOM    447 2HE  MET A  28       1.839   2.899  21.767  1.00  0.00           H  
ATOM    448 3HE  MET A  28       2.698   3.074  20.218  1.00  0.00           H  
ATOM    449  N   ARG A  29       1.989  -2.896  23.193  1.00  0.00           N  
ATOM    450  CA  ARG A  29       1.933  -4.325  22.912  1.00  0.00           C  
ATOM    451  C   ARG A  29       0.524  -4.870  23.105  1.00  0.00           C  
ATOM    452  O   ARG A  29       0.004  -5.588  22.249  1.00  0.00           O  
ATOM    453  CB  ARG A  29       2.895  -5.085  23.812  1.00  0.00           C  
ATOM    454  CG  ARG A  29       2.929  -6.589  23.587  1.00  0.00           C  
ATOM    455  CD  ARG A  29       3.885  -7.260  24.505  1.00  0.00           C  
ATOM    456  NE  ARG A  29       5.260  -6.872  24.236  1.00  0.00           N  
ATOM    457  CZ  ARG A  29       6.034  -7.413  23.275  1.00  0.00           C  
ATOM    458  NH1 ARG A  29       5.554  -8.363  22.503  1.00  0.00           N  
ATOM    459  NH2 ARG A  29       7.275  -6.990  23.109  1.00  0.00           N  
ATOM    460  H   ARG A  29       2.582  -2.564  23.940  1.00  0.00           H  
ATOM    461  HA  ARG A  29       2.229  -4.486  21.874  1.00  0.00           H  
ATOM    462 1HB  ARG A  29       3.906  -4.708  23.665  1.00  0.00           H  
ATOM    463 2HB  ARG A  29       2.630  -4.914  24.856  1.00  0.00           H  
ATOM    464 1HG  ARG A  29       1.937  -7.005  23.761  1.00  0.00           H  
ATOM    465 2HG  ARG A  29       3.235  -6.797  22.561  1.00  0.00           H  
ATOM    466 1HD  ARG A  29       3.650  -6.991  25.535  1.00  0.00           H  
ATOM    467 2HD  ARG A  29       3.806  -8.340  24.385  1.00  0.00           H  
ATOM    468  HE  ARG A  29       5.664  -6.143  24.810  1.00  0.00           H  
ATOM    469 1HH1 ARG A  29       4.606  -8.687  22.630  1.00  0.00           H  
ATOM    470 2HH1 ARG A  29       6.134  -8.769  21.783  1.00  0.00           H  
ATOM    471 1HH2 ARG A  29       7.643  -6.259  23.703  1.00  0.00           H  
ATOM    472 2HH2 ARG A  29       7.854  -7.396  22.390  1.00  0.00           H  
ATOM    473  N   ALA A  30      -0.089  -4.526  24.231  1.00  0.00           N  
ATOM    474  CA  ALA A  30      -1.449  -4.966  24.527  1.00  0.00           C  
ATOM    475  C   ALA A  30      -2.447  -4.375  23.542  1.00  0.00           C  
ATOM    476  O   ALA A  30      -3.343  -5.068  23.057  1.00  0.00           O  
ATOM    477  CB  ALA A  30      -1.830  -4.591  25.952  1.00  0.00           C  
ATOM    478  H   ALA A  30       0.397  -3.946  24.899  1.00  0.00           H  
ATOM    479  HA  ALA A  30      -1.483  -6.051  24.431  1.00  0.00           H  
ATOM    480 1HB  ALA A  30      -2.847  -4.925  26.157  1.00  0.00           H  
ATOM    481 2HB  ALA A  30      -1.143  -5.070  26.650  1.00  0.00           H  
ATOM    482 3HB  ALA A  30      -1.772  -3.511  26.071  1.00  0.00           H  
ATOM    483  N   ALA A  31      -2.291  -3.088  23.249  1.00  0.00           N  
ATOM    484  CA  ALA A  31      -3.153  -2.411  22.286  1.00  0.00           C  
ATOM    485  C   ALA A  31      -3.004  -3.012  20.895  1.00  0.00           C  
ATOM    486  O   ALA A  31      -3.974  -3.113  20.144  1.00  0.00           O  
ATOM    487  CB  ALA A  31      -2.844  -0.921  22.253  1.00  0.00           C  
ATOM    488  H   ALA A  31      -1.557  -2.564  23.705  1.00  0.00           H  
ATOM    489  HA  ALA A  31      -4.187  -2.545  22.605  1.00  0.00           H  
ATOM    490 1HB  ALA A  31      -3.495  -0.430  21.530  1.00  0.00           H  
ATOM    491 2HB  ALA A  31      -3.012  -0.493  23.242  1.00  0.00           H  
ATOM    492 3HB  ALA A  31      -1.805  -0.772  21.966  1.00  0.00           H  
ATOM    493  N   GLY A  32      -1.783  -3.414  20.556  1.00  0.00           N  
ATOM    494  CA  GLY A  32      -1.518  -4.064  19.278  1.00  0.00           C  
ATOM    495  C   GLY A  32      -2.214  -5.416  19.192  1.00  0.00           C  
ATOM    496  O   GLY A  32      -2.835  -5.742  18.180  1.00  0.00           O  
ATOM    497  H   GLY A  32      -1.020  -3.265  21.200  1.00  0.00           H  
ATOM    498 1HA  GLY A  32      -1.859  -3.423  18.465  1.00  0.00           H  
ATOM    499 2HA  GLY A  32      -0.443  -4.196  19.153  1.00  0.00           H  
ATOM    500  N   ASP A  33      -2.110  -6.199  20.261  1.00  0.00           N  
ATOM    501  CA  ASP A  33      -2.777  -7.494  20.330  1.00  0.00           C  
ATOM    502  C   ASP A  33      -4.289  -7.342  20.214  1.00  0.00           C  
ATOM    503  O   ASP A  33      -4.936  -8.053  19.447  1.00  0.00           O  
ATOM    504  CB  ASP A  33      -2.429  -8.208  21.638  1.00  0.00           C  
ATOM    505  CG  ASP A  33      -0.993  -8.713  21.674  1.00  0.00           C  
ATOM    506  OD1 ASP A  33      -0.386  -8.794  20.632  1.00  0.00           O  
ATOM    507  OD2 ASP A  33      -0.516  -9.012  22.742  1.00  0.00           O  
ATOM    508  H   ASP A  33      -1.555  -5.890  21.046  1.00  0.00           H  
ATOM    509  HA  ASP A  33      -2.436  -8.104  19.492  1.00  0.00           H  
ATOM    510 1HB  ASP A  33      -2.579  -7.526  22.476  1.00  0.00           H  
ATOM    511 2HB  ASP A  33      -3.100  -9.055  21.781  1.00  0.00           H  
ATOM    512  N   GLU A  34      -4.846  -6.412  20.983  1.00  0.00           N  
ATOM    513  CA  GLU A  34      -6.273  -6.126  20.926  1.00  0.00           C  
ATOM    514  C   GLU A  34      -6.681  -5.623  19.548  1.00  0.00           C  
ATOM    515  O   GLU A  34      -7.683  -6.065  18.986  1.00  0.00           O  
ATOM    516  CB  GLU A  34      -6.652  -5.093  21.989  1.00  0.00           C  
ATOM    517  CG  GLU A  34      -8.142  -4.795  22.073  1.00  0.00           C  
ATOM    518  CD  GLU A  34      -8.489  -3.855  23.195  1.00  0.00           C  
ATOM    519  OE1 GLU A  34      -7.599  -3.458  23.908  1.00  0.00           O  
ATOM    520  OE2 GLU A  34      -9.645  -3.535  23.339  1.00  0.00           O  
ATOM    521  H   GLU A  34      -4.265  -5.890  21.624  1.00  0.00           H  
ATOM    522  HA  GLU A  34      -6.819  -7.048  21.125  1.00  0.00           H  
ATOM    523 1HB  GLU A  34      -6.325  -5.442  22.969  1.00  0.00           H  
ATOM    524 2HB  GLU A  34      -6.134  -4.155  21.787  1.00  0.00           H  
ATOM    525 1HG  GLU A  34      -8.467  -4.353  21.132  1.00  0.00           H  
ATOM    526 2HG  GLU A  34      -8.682  -5.730  22.209  1.00  0.00           H  
ATOM    527  N   PHE A  35      -5.897  -4.696  19.005  1.00  0.00           N  
ATOM    528  CA  PHE A  35      -6.146  -4.169  17.669  1.00  0.00           C  
ATOM    529  C   PHE A  35      -6.229  -5.293  16.644  1.00  0.00           C  
ATOM    530  O   PHE A  35      -7.171  -5.358  15.854  1.00  0.00           O  
ATOM    531  CB  PHE A  35      -5.045  -3.185  17.268  1.00  0.00           C  
ATOM    532  CG  PHE A  35      -5.180  -2.663  15.866  1.00  0.00           C  
ATOM    533  CD1 PHE A  35      -5.825  -1.461  15.617  1.00  0.00           C  
ATOM    534  CD2 PHE A  35      -4.664  -3.373  14.793  1.00  0.00           C  
ATOM    535  CE1 PHE A  35      -5.950  -0.980  14.327  1.00  0.00           C  
ATOM    536  CE2 PHE A  35      -4.786  -2.895  13.503  1.00  0.00           C  
ATOM    537  CZ  PHE A  35      -5.430  -1.696  13.271  1.00  0.00           C  
ATOM    538  H   PHE A  35      -5.109  -4.349  19.532  1.00  0.00           H  
ATOM    539  HA  PHE A  35      -7.099  -3.638  17.678  1.00  0.00           H  
ATOM    540 1HB  PHE A  35      -5.052  -2.335  17.949  1.00  0.00           H  
ATOM    541 2HB  PHE A  35      -4.074  -3.670  17.358  1.00  0.00           H  
ATOM    542  HD1 PHE A  35      -6.235  -0.894  16.453  1.00  0.00           H  
ATOM    543  HD2 PHE A  35      -4.155  -4.320  14.977  1.00  0.00           H  
ATOM    544  HE1 PHE A  35      -6.459  -0.034  14.146  1.00  0.00           H  
ATOM    545  HE2 PHE A  35      -4.375  -3.462  12.669  1.00  0.00           H  
ATOM    546  HZ  PHE A  35      -5.529  -1.318  12.254  1.00  0.00           H  
ATOM    547  N   GLU A  36      -5.237  -6.177  16.658  1.00  0.00           N  
ATOM    548  CA  GLU A  36      -5.162  -7.262  15.686  1.00  0.00           C  
ATOM    549  C   GLU A  36      -6.323  -8.233  15.855  1.00  0.00           C  
ATOM    550  O   GLU A  36      -6.962  -8.627  14.879  1.00  0.00           O  
ATOM    551  CB  GLU A  36      -3.834  -8.011  15.823  1.00  0.00           C  
ATOM    552  CG  GLU A  36      -3.636  -9.130  14.810  1.00  0.00           C  
ATOM    553  CD  GLU A  36      -2.296  -9.799  14.933  1.00  0.00           C  
ATOM    554  OE1 GLU A  36      -1.524  -9.393  15.768  1.00  0.00           O  
ATOM    555  OE2 GLU A  36      -2.043 -10.719  14.190  1.00  0.00           O  
ATOM    556  H   GLU A  36      -4.516  -6.096  17.361  1.00  0.00           H  
ATOM    557  HA  GLU A  36      -5.221  -6.834  14.685  1.00  0.00           H  
ATOM    558 1HB  GLU A  36      -3.008  -7.309  15.712  1.00  0.00           H  
ATOM    559 2HB  GLU A  36      -3.763  -8.446  16.820  1.00  0.00           H  
ATOM    560 1HG  GLU A  36      -4.417  -9.876  14.952  1.00  0.00           H  
ATOM    561 2HG  GLU A  36      -3.742  -8.720  13.807  1.00  0.00           H  
ATOM    562  N   THR A  37      -6.590  -8.617  17.099  1.00  0.00           N  
ATOM    563  CA  THR A  37      -7.554  -9.673  17.383  1.00  0.00           C  
ATOM    564  C   THR A  37      -8.984  -9.151  17.300  1.00  0.00           C  
ATOM    565  O   THR A  37      -9.926  -9.921  17.115  1.00  0.00           O  
ATOM    566  CB  THR A  37      -7.307 -10.289  18.773  1.00  0.00           C  
ATOM    567  OG1 THR A  37      -7.414  -9.270  19.776  1.00  0.00           O  
ATOM    568  CG2 THR A  37      -5.924 -10.918  18.840  1.00  0.00           C  
ATOM    569  H   THR A  37      -6.113  -8.167  17.867  1.00  0.00           H  
ATOM    570  HA  THR A  37      -7.438 -10.458  16.636  1.00  0.00           H  
ATOM    571  HB  THR A  37      -8.058 -11.054  18.970  1.00  0.00           H  
ATOM    572  HG1 THR A  37      -6.597  -8.766  19.807  1.00  0.00           H  
ATOM    573 1HG2 THR A  37      -5.768 -11.348  19.829  1.00  0.00           H  
ATOM    574 2HG2 THR A  37      -5.844 -11.701  18.086  1.00  0.00           H  
ATOM    575 3HG2 THR A  37      -5.169 -10.156  18.652  1.00  0.00           H  
ATOM    576  N   ARG A  38      -9.138  -7.837  17.436  1.00  0.00           N  
ATOM    577  CA  ARG A  38     -10.441  -7.201  17.290  1.00  0.00           C  
ATOM    578  C   ARG A  38     -11.020  -7.443  15.902  1.00  0.00           C  
ATOM    579  O   ARG A  38     -12.220  -7.678  15.752  1.00  0.00           O  
ATOM    580  CB  ARG A  38     -10.336  -5.704  17.539  1.00  0.00           C  
ATOM    581  CG  ARG A  38     -11.621  -4.925  17.304  1.00  0.00           C  
ATOM    582  CD  ARG A  38     -11.457  -3.485  17.628  1.00  0.00           C  
ATOM    583  NE  ARG A  38     -11.204  -3.272  19.044  1.00  0.00           N  
ATOM    584  CZ  ARG A  38     -12.160  -3.204  19.990  1.00  0.00           C  
ATOM    585  NH1 ARG A  38     -13.425  -3.333  19.657  1.00  0.00           N  
ATOM    586  NH2 ARG A  38     -11.826  -3.008  21.254  1.00  0.00           N  
ATOM    587  H   ARG A  38      -8.332  -7.266  17.645  1.00  0.00           H  
ATOM    588  HA  ARG A  38     -11.124  -7.639  18.019  1.00  0.00           H  
ATOM    589 1HB  ARG A  38     -10.027  -5.527  18.568  1.00  0.00           H  
ATOM    590 2HB  ARG A  38      -9.570  -5.280  16.889  1.00  0.00           H  
ATOM    591 1HG  ARG A  38     -11.912  -5.010  16.257  1.00  0.00           H  
ATOM    592 2HG  ARG A  38     -12.413  -5.330  17.935  1.00  0.00           H  
ATOM    593 1HD  ARG A  38     -10.616  -3.079  17.067  1.00  0.00           H  
ATOM    594 2HD  ARG A  38     -12.365  -2.946  17.360  1.00  0.00           H  
ATOM    595  HE  ARG A  38     -10.242  -3.169  19.339  1.00  0.00           H  
ATOM    596 1HH1 ARG A  38     -13.680  -3.483  18.691  1.00  0.00           H  
ATOM    597 2HH1 ARG A  38     -14.142  -3.282  20.366  1.00  0.00           H  
ATOM    598 1HH2 ARG A  38     -10.853  -2.909  21.510  1.00  0.00           H  
ATOM    599 2HH2 ARG A  38     -12.543  -2.957  21.963  1.00  0.00           H  
ATOM    600  N   PHE A  39     -10.161  -7.386  14.890  1.00  0.00           N  
ATOM    601  CA  PHE A  39     -10.527  -7.831  13.549  1.00  0.00           C  
ATOM    602  C   PHE A  39      -9.507  -8.821  13.002  1.00  0.00           C  
ATOM    603  O   PHE A  39      -8.808  -8.533  12.030  1.00  0.00           O  
ATOM    604  CB  PHE A  39     -10.644  -6.636  12.601  1.00  0.00           C  
ATOM    605  CG  PHE A  39     -11.663  -5.619  13.031  1.00  0.00           C  
ATOM    606  CD1 PHE A  39     -11.268  -4.419  13.604  1.00  0.00           C  
ATOM    607  CD2 PHE A  39     -13.018  -5.860  12.864  1.00  0.00           C  
ATOM    608  CE1 PHE A  39     -12.205  -3.483  14.000  1.00  0.00           C  
ATOM    609  CE2 PHE A  39     -13.957  -4.926  13.257  1.00  0.00           C  
ATOM    610  CZ  PHE A  39     -13.549  -3.736  13.826  1.00  0.00           C  
ATOM    611  H   PHE A  39      -9.231  -7.026  15.052  1.00  0.00           H  
ATOM    612  HA  PHE A  39     -11.495  -8.330  13.603  1.00  0.00           H  
ATOM    613 1HB  PHE A  39      -9.678  -6.138  12.524  1.00  0.00           H  
ATOM    614 2HB  PHE A  39     -10.912  -6.986  11.606  1.00  0.00           H  
ATOM    615  HD1 PHE A  39     -10.205  -4.219  13.740  1.00  0.00           H  
ATOM    616  HD2 PHE A  39     -13.340  -6.801  12.415  1.00  0.00           H  
ATOM    617  HE1 PHE A  39     -11.881  -2.545  14.449  1.00  0.00           H  
ATOM    618  HE2 PHE A  39     -15.019  -5.128  13.120  1.00  0.00           H  
ATOM    619  HZ  PHE A  39     -14.288  -3.000  14.139  1.00  0.00           H  
ATOM    620  N   ARG A  40      -9.427  -9.989  13.630  1.00  0.00           N  
ATOM    621  CA  ARG A  40      -8.328 -10.917  13.387  1.00  0.00           C  
ATOM    622  C   ARG A  40      -8.219 -11.264  11.908  1.00  0.00           C  
ATOM    623  O   ARG A  40      -7.211 -10.973  11.266  1.00  0.00           O  
ATOM    624  CB  ARG A  40      -8.517 -12.194  14.192  1.00  0.00           C  
ATOM    625  CG  ARG A  40      -7.401 -13.216  14.041  1.00  0.00           C  
ATOM    626  CD  ARG A  40      -7.694 -14.464  14.793  1.00  0.00           C  
ATOM    627  NE  ARG A  40      -8.875 -15.141  14.282  1.00  0.00           N  
ATOM    628  CZ  ARG A  40      -8.896 -15.913  13.178  1.00  0.00           C  
ATOM    629  NH1 ARG A  40      -7.796 -16.095  12.482  1.00  0.00           N  
ATOM    630  NH2 ARG A  40     -10.023 -16.487  12.795  1.00  0.00           N  
ATOM    631  H   ARG A  40     -10.146 -10.241  14.294  1.00  0.00           H  
ATOM    632  HA  ARG A  40      -7.398 -10.442  13.700  1.00  0.00           H  
ATOM    633 1HB  ARG A  40      -8.598 -11.949  15.250  1.00  0.00           H  
ATOM    634 2HB  ARG A  40      -9.448 -12.677  13.896  1.00  0.00           H  
ATOM    635 1HG  ARG A  40      -7.281 -13.471  12.988  1.00  0.00           H  
ATOM    636 2HG  ARG A  40      -6.469 -12.797  14.422  1.00  0.00           H  
ATOM    637 1HD  ARG A  40      -6.847 -15.145  14.710  1.00  0.00           H  
ATOM    638 2HD  ARG A  40      -7.865 -14.224  15.842  1.00  0.00           H  
ATOM    639  HE  ARG A  40      -9.741 -15.024  14.791  1.00  0.00           H  
ATOM    640 1HH1 ARG A  40      -6.934 -15.657  12.775  1.00  0.00           H  
ATOM    641 2HH1 ARG A  40      -7.812 -16.674  11.655  1.00  0.00           H  
ATOM    642 1HH2 ARG A  40     -10.869 -16.346  13.330  1.00  0.00           H  
ATOM    643 2HH2 ARG A  40     -10.040 -17.065  11.968  1.00  0.00           H  
ATOM    644  N   ARG A  41      -9.263 -11.886  11.373  1.00  0.00           N  
ATOM    645  CA  ARG A  41      -9.262 -12.330   9.983  1.00  0.00           C  
ATOM    646  C   ARG A  41      -9.068 -11.157   9.032  1.00  0.00           C  
ATOM    647  O   ARG A  41      -8.280 -11.234   8.089  1.00  0.00           O  
ATOM    648  CB  ARG A  41     -10.564 -13.042   9.646  1.00  0.00           C  
ATOM    649  CG  ARG A  41     -10.652 -13.577   8.226  1.00  0.00           C  
ATOM    650  CD  ARG A  41     -11.970 -14.205   7.956  1.00  0.00           C  
ATOM    651  NE  ARG A  41     -13.057 -13.243   8.045  1.00  0.00           N  
ATOM    652  CZ  ARG A  41     -13.381 -12.362   7.078  1.00  0.00           C  
ATOM    653  NH1 ARG A  41     -12.694 -12.334   5.958  1.00  0.00           N  
ATOM    654  NH2 ARG A  41     -14.390 -11.527   7.256  1.00  0.00           N  
ATOM    655  H   ARG A  41     -10.080 -12.057  11.943  1.00  0.00           H  
ATOM    656  HA  ARG A  41      -8.437 -13.029   9.844  1.00  0.00           H  
ATOM    657 1HB  ARG A  41     -10.705 -13.882  10.324  1.00  0.00           H  
ATOM    658 2HB  ARG A  41     -11.401 -12.359   9.793  1.00  0.00           H  
ATOM    659 1HG  ARG A  41     -10.510 -12.758   7.519  1.00  0.00           H  
ATOM    660 2HG  ARG A  41      -9.876 -14.328   8.071  1.00  0.00           H  
ATOM    661 1HD  ARG A  41     -11.972 -14.629   6.952  1.00  0.00           H  
ATOM    662 2HD  ARG A  41     -12.153 -14.994   8.684  1.00  0.00           H  
ATOM    663  HE  ARG A  41     -13.609 -13.235   8.893  1.00  0.00           H  
ATOM    664 1HH1 ARG A  41     -11.923 -12.972   5.822  1.00  0.00           H  
ATOM    665 2HH1 ARG A  41     -12.936 -11.674   5.234  1.00  0.00           H  
ATOM    666 1HH2 ARG A  41     -14.918 -11.549   8.118  1.00  0.00           H  
ATOM    667 2HH2 ARG A  41     -14.632 -10.867   6.532  1.00  0.00           H  
ATOM    668  N   THR A  42      -9.792 -10.071   9.283  1.00  0.00           N  
ATOM    669  CA  THR A  42      -9.785  -8.921   8.387  1.00  0.00           C  
ATOM    670  C   THR A  42      -8.377  -8.364   8.217  1.00  0.00           C  
ATOM    671  O   THR A  42      -7.886  -8.220   7.100  1.00  0.00           O  
ATOM    672  CB  THR A  42     -10.722  -7.812   8.901  1.00  0.00           C  
ATOM    673  OG1 THR A  42     -12.067  -8.305   8.951  1.00  0.00           O  
ATOM    674  CG2 THR A  42     -10.664  -6.598   7.986  1.00  0.00           C  
ATOM    675  H   THR A  42     -10.361 -10.042  10.117  1.00  0.00           H  
ATOM    676  HA  THR A  42     -10.141  -9.243   7.407  1.00  0.00           H  
ATOM    677  HB  THR A  42     -10.419  -7.517   9.906  1.00  0.00           H  
ATOM    678  HG1 THR A  42     -12.678  -7.564   8.963  1.00  0.00           H  
ATOM    679 1HG2 THR A  42     -11.332  -5.825   8.365  1.00  0.00           H  
ATOM    680 2HG2 THR A  42      -9.644  -6.215   7.955  1.00  0.00           H  
ATOM    681 3HG2 THR A  42     -10.974  -6.885   6.982  1.00  0.00           H  
ATOM    682  N   PHE A  43      -7.733  -8.050   9.337  1.00  0.00           N  
ATOM    683  CA  PHE A  43      -6.392  -7.476   9.313  1.00  0.00           C  
ATOM    684  C   PHE A  43      -5.408  -8.406   8.615  1.00  0.00           C  
ATOM    685  O   PHE A  43      -4.622  -7.973   7.774  1.00  0.00           O  
ATOM    686  CB  PHE A  43      -5.908  -7.188  10.735  1.00  0.00           C  
ATOM    687  CG  PHE A  43      -4.506  -6.653  10.802  1.00  0.00           C  
ATOM    688  CD1 PHE A  43      -4.239  -5.326  10.498  1.00  0.00           C  
ATOM    689  CD2 PHE A  43      -3.450  -7.475  11.167  1.00  0.00           C  
ATOM    690  CE1 PHE A  43      -2.949  -4.833  10.558  1.00  0.00           C  
ATOM    691  CE2 PHE A  43      -2.161  -6.985  11.229  1.00  0.00           C  
ATOM    692  CZ  PHE A  43      -1.910  -5.662  10.924  1.00  0.00           C  
ATOM    693  H   PHE A  43      -8.182  -8.212  10.227  1.00  0.00           H  
ATOM    694  HA  PHE A  43      -6.427  -6.536   8.761  1.00  0.00           H  
ATOM    695 1HB  PHE A  43      -6.571  -6.463  11.205  1.00  0.00           H  
ATOM    696 2HB  PHE A  43      -5.951  -8.102  11.326  1.00  0.00           H  
ATOM    697  HD1 PHE A  43      -5.061  -4.671  10.209  1.00  0.00           H  
ATOM    698  HD2 PHE A  43      -3.648  -8.520  11.408  1.00  0.00           H  
ATOM    699  HE1 PHE A  43      -2.754  -3.788  10.317  1.00  0.00           H  
ATOM    700  HE2 PHE A  43      -1.340  -7.641  11.518  1.00  0.00           H  
ATOM    701  HZ  PHE A  43      -0.894  -5.274  10.971  1.00  0.00           H  
ATOM    702  N   SER A  44      -5.457  -9.686   8.967  1.00  0.00           N  
ATOM    703  CA  SER A  44      -4.610 -10.688   8.334  1.00  0.00           C  
ATOM    704  C   SER A  44      -4.767 -10.667   6.819  1.00  0.00           C  
ATOM    705  O   SER A  44      -3.781 -10.671   6.082  1.00  0.00           O  
ATOM    706  CB  SER A  44      -4.947 -12.067   8.867  1.00  0.00           C  
ATOM    707  OG  SER A  44      -4.148 -13.047   8.264  1.00  0.00           O  
ATOM    708  H   SER A  44      -6.099  -9.972   9.692  1.00  0.00           H  
ATOM    709  HA  SER A  44      -3.569 -10.463   8.573  1.00  0.00           H  
ATOM    710 1HB  SER A  44      -4.797 -12.086   9.946  1.00  0.00           H  
ATOM    711 2HB  SER A  44      -5.997 -12.283   8.679  1.00  0.00           H  
ATOM    712  HG  SER A  44      -4.691 -13.448   7.581  1.00  0.00           H  
ATOM    713  N   ASP A  45      -6.014 -10.641   6.359  1.00  0.00           N  
ATOM    714  CA  ASP A  45      -6.302 -10.587   4.932  1.00  0.00           C  
ATOM    715  C   ASP A  45      -5.762  -9.306   4.308  1.00  0.00           C  
ATOM    716  O   ASP A  45      -5.159  -9.330   3.238  1.00  0.00           O  
ATOM    717  CB  ASP A  45      -7.809 -10.686   4.686  1.00  0.00           C  
ATOM    718  CG  ASP A  45      -8.364 -12.079   4.955  1.00  0.00           C  
ATOM    719  OD1 ASP A  45      -7.588 -13.003   5.021  1.00  0.00           O  
ATOM    720  OD2 ASP A  45      -9.557 -12.205   5.092  1.00  0.00           O  
ATOM    721  H   ASP A  45      -6.781 -10.659   7.016  1.00  0.00           H  
ATOM    722  HA  ASP A  45      -5.806 -11.428   4.447  1.00  0.00           H  
ATOM    723 1HB  ASP A  45      -8.330  -9.974   5.326  1.00  0.00           H  
ATOM    724 2HB  ASP A  45      -8.028 -10.418   3.652  1.00  0.00           H  
ATOM    725  N   LEU A  46      -5.987  -8.184   4.988  1.00  0.00           N  
ATOM    726  CA  LEU A  46      -5.552  -6.886   4.486  1.00  0.00           C  
ATOM    727  C   LEU A  46      -4.042  -6.848   4.290  1.00  0.00           C  
ATOM    728  O   LEU A  46      -3.549  -6.352   3.277  1.00  0.00           O  
ATOM    729  CB  LEU A  46      -5.976  -5.774   5.454  1.00  0.00           C  
ATOM    730  CG  LEU A  46      -7.483  -5.498   5.530  1.00  0.00           C  
ATOM    731  CD1 LEU A  46      -7.764  -4.522   6.665  1.00  0.00           C  
ATOM    732  CD2 LEU A  46      -7.965  -4.941   4.199  1.00  0.00           C  
ATOM    733  H   LEU A  46      -6.470  -8.232   5.874  1.00  0.00           H  
ATOM    734  HA  LEU A  46      -6.027  -6.712   3.521  1.00  0.00           H  
ATOM    735 1HB  LEU A  46      -5.637  -6.037   6.455  1.00  0.00           H  
ATOM    736 2HB  LEU A  46      -5.484  -4.848   5.157  1.00  0.00           H  
ATOM    737  HG  LEU A  46      -8.013  -6.425   5.749  1.00  0.00           H  
ATOM    738 1HD1 LEU A  46      -8.835  -4.326   6.720  1.00  0.00           H  
ATOM    739 2HD1 LEU A  46      -7.427  -4.953   7.608  1.00  0.00           H  
ATOM    740 3HD1 LEU A  46      -7.233  -3.589   6.482  1.00  0.00           H  
ATOM    741 1HD2 LEU A  46      -9.037  -4.745   4.253  1.00  0.00           H  
ATOM    742 2HD2 LEU A  46      -7.437  -4.013   3.980  1.00  0.00           H  
ATOM    743 3HD2 LEU A  46      -7.768  -5.666   3.409  1.00  0.00           H  
ATOM    744  N   ALA A  47      -3.311  -7.372   5.269  1.00  0.00           N  
ATOM    745  CA  ALA A  47      -1.859  -7.467   5.173  1.00  0.00           C  
ATOM    746  C   ALA A  47      -1.441  -8.410   4.050  1.00  0.00           C  
ATOM    747  O   ALA A  47      -0.486  -8.138   3.323  1.00  0.00           O  
ATOM    748  CB  ALA A  47      -1.270  -7.928   6.498  1.00  0.00           C  
ATOM    749  H   ALA A  47      -3.773  -7.713   6.100  1.00  0.00           H  
ATOM    750  HA  ALA A  47      -1.469  -6.475   4.945  1.00  0.00           H  
ATOM    751 1HB  ALA A  47      -0.185  -7.994   6.411  1.00  0.00           H  
ATOM    752 2HB  ALA A  47      -1.529  -7.214   7.280  1.00  0.00           H  
ATOM    753 3HB  ALA A  47      -1.673  -8.907   6.754  1.00  0.00           H  
ATOM    754  N   ALA A  48      -2.161  -9.518   3.918  1.00  0.00           N  
ATOM    755  CA  ALA A  48      -1.837 -10.525   2.914  1.00  0.00           C  
ATOM    756  C   ALA A  48      -1.990  -9.966   1.504  1.00  0.00           C  
ATOM    757  O   ALA A  48      -1.303 -10.400   0.578  1.00  0.00           O  
ATOM    758  CB  ALA A  48      -2.715 -11.754   3.094  1.00  0.00           C  
ATOM    759  H   ALA A  48      -2.952  -9.668   4.528  1.00  0.00           H  
ATOM    760  HA  ALA A  48      -0.796 -10.817   3.051  1.00  0.00           H  
ATOM    761 1HB  ALA A  48      -2.462 -12.497   2.338  1.00  0.00           H  
ATOM    762 2HB  ALA A  48      -2.552 -12.176   4.086  1.00  0.00           H  
ATOM    763 3HB  ALA A  48      -3.762 -11.472   2.988  1.00  0.00           H  
ATOM    764  N   GLN A  49      -2.893  -9.004   1.349  1.00  0.00           N  
ATOM    765  CA  GLN A  49      -3.154  -8.403   0.047  1.00  0.00           C  
ATOM    766  C   GLN A  49      -1.942  -7.630  -0.457  1.00  0.00           C  
ATOM    767  O   GLN A  49      -1.808  -7.377  -1.654  1.00  0.00           O  
ATOM    768  CB  GLN A  49      -4.371  -7.477   0.119  1.00  0.00           C  
ATOM    769  CG  GLN A  49      -5.694  -8.202   0.299  1.00  0.00           C  
ATOM    770  CD  GLN A  49      -6.867  -7.246   0.410  1.00  0.00           C  
ATOM    771  OE1 GLN A  49      -6.878  -6.180  -0.211  1.00  0.00           O  
ATOM    772  NE2 GLN A  49      -7.862  -7.622   1.205  1.00  0.00           N  
ATOM    773  H   GLN A  49      -3.411  -8.681   2.153  1.00  0.00           H  
ATOM    774  HA  GLN A  49      -3.366  -9.199  -0.666  1.00  0.00           H  
ATOM    775 1HB  GLN A  49      -4.252  -6.783   0.951  1.00  0.00           H  
ATOM    776 2HB  GLN A  49      -4.433  -6.886  -0.795  1.00  0.00           H  
ATOM    777 1HG  GLN A  49      -5.862  -8.849  -0.562  1.00  0.00           H  
ATOM    778 2HG  GLN A  49      -5.650  -8.796   1.211  1.00  0.00           H  
ATOM    779 1HE2 GLN A  49      -8.663  -7.032   1.319  1.00  0.00           H  
ATOM    780 2HE2 GLN A  49      -7.812  -8.495   1.691  1.00  0.00           H  
ATOM    781  N   LEU A  50      -1.058  -7.258   0.464  1.00  0.00           N  
ATOM    782  CA  LEU A  50       0.155  -6.533   0.111  1.00  0.00           C  
ATOM    783  C   LEU A  50       1.321  -7.487  -0.119  1.00  0.00           C  
ATOM    784  O   LEU A  50       1.974  -7.923   0.827  1.00  0.00           O  
ATOM    785  CB  LEU A  50       0.514  -5.533   1.217  1.00  0.00           C  
ATOM    786  CG  LEU A  50      -0.544  -4.463   1.516  1.00  0.00           C  
ATOM    787  CD1 LEU A  50      -0.077  -3.597   2.678  1.00  0.00           C  
ATOM    788  CD2 LEU A  50      -0.784  -3.624   0.270  1.00  0.00           C  
ATOM    789  H   LEU A  50      -1.233  -7.483   1.433  1.00  0.00           H  
ATOM    790  HA  LEU A  50      -0.026  -5.983  -0.811  1.00  0.00           H  
ATOM    791 1HB  LEU A  50       0.697  -6.084   2.138  1.00  0.00           H  
ATOM    792 2HB  LEU A  50       1.434  -5.020   0.936  1.00  0.00           H  
ATOM    793  HG  LEU A  50      -1.475  -4.946   1.814  1.00  0.00           H  
ATOM    794 1HD1 LEU A  50      -0.829  -2.837   2.891  1.00  0.00           H  
ATOM    795 2HD1 LEU A  50       0.069  -4.220   3.561  1.00  0.00           H  
ATOM    796 3HD1 LEU A  50       0.863  -3.113   2.416  1.00  0.00           H  
ATOM    797 1HD2 LEU A  50      -1.537  -2.864   0.483  1.00  0.00           H  
ATOM    798 2HD2 LEU A  50       0.146  -3.140  -0.027  1.00  0.00           H  
ATOM    799 3HD2 LEU A  50      -1.134  -4.266  -0.539  1.00  0.00           H  
ATOM    800  N   HIS A  51       1.574  -7.807  -1.384  1.00  0.00           N  
ATOM    801  CA  HIS A  51       2.679  -8.687  -1.745  1.00  0.00           C  
ATOM    802  C   HIS A  51       4.013  -7.951  -1.679  1.00  0.00           C  
ATOM    803  O   HIS A  51       4.517  -7.469  -2.693  1.00  0.00           O  
ATOM    804  CB  HIS A  51       2.475  -9.263  -3.150  1.00  0.00           C  
ATOM    805  CG  HIS A  51       1.278 -10.155  -3.267  1.00  0.00           C  
ATOM    806  ND1 HIS A  51       1.244 -11.427  -2.735  1.00  0.00           N  
ATOM    807  CD2 HIS A  51       0.074  -9.960  -3.853  1.00  0.00           C  
ATOM    808  CE1 HIS A  51       0.069 -11.976  -2.990  1.00  0.00           C  
ATOM    809  NE2 HIS A  51      -0.658 -11.106  -3.667  1.00  0.00           N  
ATOM    810  H   HIS A  51       0.985  -7.432  -2.113  1.00  0.00           H  
ATOM    811  HA  HIS A  51       2.729  -9.516  -1.040  1.00  0.00           H  
ATOM    812 1HB  HIS A  51       2.364  -8.447  -3.865  1.00  0.00           H  
ATOM    813 2HB  HIS A  51       3.356  -9.835  -3.440  1.00  0.00           H  
ATOM    814  HD2 HIS A  51      -0.253  -9.061  -4.377  1.00  0.00           H  
ATOM    815  HE1 HIS A  51      -0.246 -12.975  -2.692  1.00  0.00           H  
ATOM    816  HE2 HIS A  51      -1.601 -11.255  -3.997  1.00  0.00           H  
ATOM    817  N   VAL A  52       4.578  -7.870  -0.479  1.00  0.00           N  
ATOM    818  CA  VAL A  52       5.779  -7.074  -0.252  1.00  0.00           C  
ATOM    819  C   VAL A  52       6.997  -7.715  -0.906  1.00  0.00           C  
ATOM    820  O   VAL A  52       7.293  -8.887  -0.675  1.00  0.00           O  
ATOM    821  CB  VAL A  52       6.036  -6.913   1.258  1.00  0.00           C  
ATOM    822  CG1 VAL A  52       7.347  -6.181   1.500  1.00  0.00           C  
ATOM    823  CG2 VAL A  52       4.876  -6.171   1.904  1.00  0.00           C  
ATOM    824  H   VAL A  52       4.167  -8.372   0.295  1.00  0.00           H  
ATOM    825  HA  VAL A  52       5.627  -6.086  -0.689  1.00  0.00           H  
ATOM    826  HB  VAL A  52       6.132  -7.901   1.708  1.00  0.00           H  
ATOM    827 1HG1 VAL A  52       7.513  -6.076   2.573  1.00  0.00           H  
ATOM    828 2HG1 VAL A  52       8.167  -6.748   1.060  1.00  0.00           H  
ATOM    829 3HG1 VAL A  52       7.302  -5.193   1.043  1.00  0.00           H  
ATOM    830 1HG2 VAL A  52       5.064  -6.062   2.972  1.00  0.00           H  
ATOM    831 2HG2 VAL A  52       4.777  -5.185   1.450  1.00  0.00           H  
ATOM    832 3HG2 VAL A  52       3.955  -6.734   1.754  1.00  0.00           H  
ATOM    833  N   THR A  53       7.697  -6.939  -1.725  1.00  0.00           N  
ATOM    834  CA  THR A  53       9.018  -7.332  -2.209  1.00  0.00           C  
ATOM    835  C   THR A  53      10.077  -6.316  -1.800  1.00  0.00           C  
ATOM    836  O   THR A  53       9.757  -5.189  -1.421  1.00  0.00           O  
ATOM    837  CB  THR A  53       9.023  -7.496  -3.740  1.00  0.00           C  
ATOM    838  OG1 THR A  53       8.755  -6.231  -4.360  1.00  0.00           O  
ATOM    839  CG2 THR A  53       7.967  -8.502  -4.173  1.00  0.00           C  
ATOM    840  H   THR A  53       7.308  -6.055  -2.020  1.00  0.00           H  
ATOM    841  HA  THR A  53       9.278  -8.292  -1.762  1.00  0.00           H  
ATOM    842  HB  THR A  53      10.003  -7.844  -4.066  1.00  0.00           H  
ATOM    843  HG1 THR A  53       8.759  -6.336  -5.314  1.00  0.00           H  
ATOM    844 1HG2 THR A  53       7.985  -8.605  -5.257  1.00  0.00           H  
ATOM    845 2HG2 THR A  53       8.175  -9.467  -3.712  1.00  0.00           H  
ATOM    846 3HG2 THR A  53       6.984  -8.154  -3.858  1.00  0.00           H  
ATOM    847  N   PRO A  54      11.339  -6.724  -1.874  1.00  0.00           N  
ATOM    848  CA  PRO A  54      12.446  -5.875  -1.454  1.00  0.00           C  
ATOM    849  C   PRO A  54      12.426  -4.540  -2.189  1.00  0.00           C  
ATOM    850  O   PRO A  54      12.875  -3.523  -1.661  1.00  0.00           O  
ATOM    851  CB  PRO A  54      13.678  -6.707  -1.826  1.00  0.00           C  
ATOM    852  CG  PRO A  54      13.210  -8.118  -1.723  1.00  0.00           C  
ATOM    853  CD  PRO A  54      11.800  -8.085  -2.250  1.00  0.00           C  
ATOM    854  HA  PRO A  54      12.389  -5.718  -0.366  1.00  0.00           H  
ATOM    855 1HB  PRO A  54      14.019  -6.443  -2.838  1.00  0.00           H  
ATOM    856 2HB  PRO A  54      14.506  -6.480  -1.138  1.00  0.00           H  
ATOM    857 1HG  PRO A  54      13.866  -8.779  -2.309  1.00  0.00           H  
ATOM    858 2HG  PRO A  54      13.264  -8.462  -0.679  1.00  0.00           H  
ATOM    859 1HD  PRO A  54      11.812  -8.224  -3.341  1.00  0.00           H  
ATOM    860 2HD  PRO A  54      11.208  -8.875  -1.764  1.00  0.00           H  
ATOM    861  N   GLY A  55      11.905  -4.551  -3.411  1.00  0.00           N  
ATOM    862  CA  GLY A  55      11.979  -3.388  -4.287  1.00  0.00           C  
ATOM    863  C   GLY A  55      10.671  -2.610  -4.280  1.00  0.00           C  
ATOM    864  O   GLY A  55      10.530  -1.607  -4.984  1.00  0.00           O  
ATOM    865  H   GLY A  55      11.444  -5.387  -3.741  1.00  0.00           H  
ATOM    866 1HA  GLY A  55      12.795  -2.741  -3.964  1.00  0.00           H  
ATOM    867 2HA  GLY A  55      12.209  -3.712  -5.302  1.00  0.00           H  
ATOM    868  N   SER A  56       9.716  -3.071  -3.482  1.00  0.00           N  
ATOM    869  CA  SER A  56       8.400  -2.448  -3.420  1.00  0.00           C  
ATOM    870  C   SER A  56       7.994  -2.160  -1.980  1.00  0.00           C  
ATOM    871  O   SER A  56       7.003  -1.473  -1.729  1.00  0.00           O  
ATOM    872  CB  SER A  56       7.368  -3.343  -4.077  1.00  0.00           C  
ATOM    873  OG  SER A  56       7.203  -4.533  -3.355  1.00  0.00           O  
ATOM    874  H   SER A  56       9.907  -3.876  -2.903  1.00  0.00           H  
ATOM    875  HA  SER A  56       8.440  -1.501  -3.961  1.00  0.00           H  
ATOM    876 1HB  SER A  56       6.415  -2.817  -4.138  1.00  0.00           H  
ATOM    877 2HB  SER A  56       7.680  -3.573  -5.095  1.00  0.00           H  
ATOM    878  HG  SER A  56       7.935  -5.100  -3.609  1.00  0.00           H  
ATOM    879  N   ALA A  57       8.766  -2.689  -1.037  1.00  0.00           N  
ATOM    880  CA  ALA A  57       8.424  -2.590   0.377  1.00  0.00           C  
ATOM    881  C   ALA A  57       8.201  -1.140   0.790  1.00  0.00           C  
ATOM    882  O   ALA A  57       7.219  -0.819   1.458  1.00  0.00           O  
ATOM    883  CB  ALA A  57       9.514  -3.222   1.231  1.00  0.00           C  
ATOM    884  H   ALA A  57       9.612  -3.171  -1.306  1.00  0.00           H  
ATOM    885  HA  ALA A  57       7.493  -3.135   0.539  1.00  0.00           H  
ATOM    886 1HB  ALA A  57       9.244  -3.140   2.284  1.00  0.00           H  
ATOM    887 2HB  ALA A  57       9.621  -4.273   0.964  1.00  0.00           H  
ATOM    888 3HB  ALA A  57      10.457  -2.705   1.057  1.00  0.00           H  
ATOM    889  N   GLN A  58       9.120  -0.268   0.391  1.00  0.00           N  
ATOM    890  CA  GLN A  58       9.090   1.127   0.816  1.00  0.00           C  
ATOM    891  C   GLN A  58       7.869   1.845   0.257  1.00  0.00           C  
ATOM    892  O   GLN A  58       7.183   2.573   0.976  1.00  0.00           O  
ATOM    893  CB  GLN A  58      10.367   1.849   0.378  1.00  0.00           C  
ATOM    894  CG  GLN A  58      10.453   3.295   0.837  1.00  0.00           C  
ATOM    895  CD  GLN A  58      11.750   3.959   0.417  1.00  0.00           C  
ATOM    896  OE1 GLN A  58      12.531   3.395  -0.355  1.00  0.00           O  
ATOM    897  NE2 GLN A  58      11.988   5.164   0.922  1.00  0.00           N  
ATOM    898  H   GLN A  58       9.860  -0.580  -0.223  1.00  0.00           H  
ATOM    899  HA  GLN A  58       9.030   1.156   1.903  1.00  0.00           H  
ATOM    900 1HB  GLN A  58      11.236   1.320   0.768  1.00  0.00           H  
ATOM    901 2HB  GLN A  58      10.437   1.837  -0.709  1.00  0.00           H  
ATOM    902 1HG  GLN A  58       9.626   3.854   0.400  1.00  0.00           H  
ATOM    903 2HG  GLN A  58      10.391   3.324   1.925  1.00  0.00           H  
ATOM    904 1HE2 GLN A  58      12.828   5.652   0.681  1.00  0.00           H  
ATOM    905 2HE2 GLN A  58      11.327   5.585   1.544  1.00  0.00           H  
ATOM    906  N   GLN A  59       7.601   1.638  -1.027  1.00  0.00           N  
ATOM    907  CA  GLN A  59       6.445   2.242  -1.677  1.00  0.00           C  
ATOM    908  C   GLN A  59       5.154   1.868  -0.962  1.00  0.00           C  
ATOM    909  O   GLN A  59       4.322   2.728  -0.668  1.00  0.00           O  
ATOM    910  CB  GLN A  59       6.372   1.815  -3.146  1.00  0.00           C  
ATOM    911  CG  GLN A  59       7.463   2.407  -4.021  1.00  0.00           C  
ATOM    912  CD  GLN A  59       7.407   1.889  -5.445  1.00  0.00           C  
ATOM    913  OE1 GLN A  59       6.903   0.792  -5.702  1.00  0.00           O  
ATOM    914  NE2 GLN A  59       7.926   2.675  -6.381  1.00  0.00           N  
ATOM    915  H   GLN A  59       8.216   1.045  -1.567  1.00  0.00           H  
ATOM    916  HA  GLN A  59       6.551   3.326  -1.634  1.00  0.00           H  
ATOM    917 1HB  GLN A  59       6.439   0.729  -3.213  1.00  0.00           H  
ATOM    918 2HB  GLN A  59       5.409   2.110  -3.562  1.00  0.00           H  
ATOM    919 1HG  GLN A  59       7.346   3.491  -4.047  1.00  0.00           H  
ATOM    920 2HG  GLN A  59       8.434   2.146  -3.600  1.00  0.00           H  
ATOM    921 1HE2 GLN A  59       7.918   2.386  -7.340  1.00  0.00           H  
ATOM    922 2HE2 GLN A  59       8.325   3.557  -6.129  1.00  0.00           H  
ATOM    923  N   ARG A  60       4.989   0.578  -0.684  1.00  0.00           N  
ATOM    924  CA  ARG A  60       3.789   0.086  -0.020  1.00  0.00           C  
ATOM    925  C   ARG A  60       3.645   0.682   1.373  1.00  0.00           C  
ATOM    926  O   ARG A  60       2.567   1.136   1.756  1.00  0.00           O  
ATOM    927  CB  ARG A  60       3.818  -1.432   0.082  1.00  0.00           C  
ATOM    928  CG  ARG A  60       3.819  -2.163  -1.251  1.00  0.00           C  
ATOM    929  CD  ARG A  60       3.826  -3.637  -1.069  1.00  0.00           C  
ATOM    930  NE  ARG A  60       3.943  -4.339  -2.337  1.00  0.00           N  
ATOM    931  CZ  ARG A  60       2.911  -4.612  -3.159  1.00  0.00           C  
ATOM    932  NH1 ARG A  60       1.694  -4.236  -2.833  1.00  0.00           N  
ATOM    933  NH2 ARG A  60       3.122  -5.257  -4.293  1.00  0.00           N  
ATOM    934  H   ARG A  60       5.713  -0.077  -0.940  1.00  0.00           H  
ATOM    935  HA  ARG A  60       2.921   0.375  -0.613  1.00  0.00           H  
ATOM    936 1HB  ARG A  60       4.708  -1.742   0.628  1.00  0.00           H  
ATOM    937 2HB  ARG A  60       2.951  -1.775   0.647  1.00  0.00           H  
ATOM    938 1HG  ARG A  60       2.926  -1.891  -1.815  1.00  0.00           H  
ATOM    939 2HG  ARG A  60       4.706  -1.883  -1.819  1.00  0.00           H  
ATOM    940 1HD  ARG A  60       4.670  -3.922  -0.442  1.00  0.00           H  
ATOM    941 2HD  ARG A  60       2.898  -3.949  -0.591  1.00  0.00           H  
ATOM    942  HE  ARG A  60       4.864  -4.644  -2.622  1.00  0.00           H  
ATOM    943 1HH1 ARG A  60       1.533  -3.742  -1.966  1.00  0.00           H  
ATOM    944 2HH1 ARG A  60       0.921  -4.440  -3.449  1.00  0.00           H  
ATOM    945 1HH2 ARG A  60       4.058  -5.546  -4.543  1.00  0.00           H  
ATOM    946 2HH2 ARG A  60       2.349  -5.462  -4.908  1.00  0.00           H  
ATOM    947  N   PHE A  61       4.739   0.680   2.128  1.00  0.00           N  
ATOM    948  CA  PHE A  61       4.740   1.234   3.477  1.00  0.00           C  
ATOM    949  C   PHE A  61       4.341   2.705   3.469  1.00  0.00           C  
ATOM    950  O   PHE A  61       3.468   3.126   4.227  1.00  0.00           O  
ATOM    951  CB  PHE A  61       6.121   1.078   4.117  1.00  0.00           C  
ATOM    952  CG  PHE A  61       6.230   1.700   5.481  1.00  0.00           C  
ATOM    953  CD1 PHE A  61       5.705   1.061   6.594  1.00  0.00           C  
ATOM    954  CD2 PHE A  61       6.857   2.925   5.652  1.00  0.00           C  
ATOM    955  CE1 PHE A  61       5.805   1.632   7.849  1.00  0.00           C  
ATOM    956  CE2 PHE A  61       6.959   3.497   6.905  1.00  0.00           C  
ATOM    957  CZ  PHE A  61       6.432   2.850   8.005  1.00  0.00           C  
ATOM    958  H   PHE A  61       5.592   0.285   1.758  1.00  0.00           H  
ATOM    959  HA  PHE A  61       4.013   0.685   4.077  1.00  0.00           H  
ATOM    960 1HB  PHE A  61       6.363   0.020   4.206  1.00  0.00           H  
ATOM    961 2HB  PHE A  61       6.873   1.533   3.475  1.00  0.00           H  
ATOM    962  HD1 PHE A  61       5.210   0.097   6.471  1.00  0.00           H  
ATOM    963  HD2 PHE A  61       7.273   3.436   4.784  1.00  0.00           H  
ATOM    964  HE1 PHE A  61       5.388   1.119   8.715  1.00  0.00           H  
ATOM    965  HE2 PHE A  61       7.455   4.460   7.027  1.00  0.00           H  
ATOM    966  HZ  PHE A  61       6.510   3.301   8.993  1.00  0.00           H  
ATOM    967  N   THR A  62       4.985   3.483   2.605  1.00  0.00           N  
ATOM    968  CA  THR A  62       4.784   4.927   2.577  1.00  0.00           C  
ATOM    969  C   THR A  62       3.338   5.275   2.241  1.00  0.00           C  
ATOM    970  O   THR A  62       2.725   6.116   2.898  1.00  0.00           O  
ATOM    971  CB  THR A  62       5.728   5.598   1.562  1.00  0.00           C  
ATOM    972  OG1 THR A  62       7.089   5.365   1.944  1.00  0.00           O  
ATOM    973  CG2 THR A  62       5.471   7.096   1.505  1.00  0.00           C  
ATOM    974  H   THR A  62       5.631   3.063   1.951  1.00  0.00           H  
ATOM    975  HA  THR A  62       5.007   5.326   3.566  1.00  0.00           H  
ATOM    976  HB  THR A  62       5.563   5.169   0.574  1.00  0.00           H  
ATOM    977  HG1 THR A  62       7.352   4.483   1.669  1.00  0.00           H  
ATOM    978 1HG2 THR A  62       6.146   7.554   0.782  1.00  0.00           H  
ATOM    979 2HG2 THR A  62       4.439   7.278   1.203  1.00  0.00           H  
ATOM    980 3HG2 THR A  62       5.643   7.532   2.488  1.00  0.00           H  
ATOM    981  N   GLN A  63       2.801   4.622   1.217  1.00  0.00           N  
ATOM    982  CA  GLN A  63       1.464   4.936   0.726  1.00  0.00           C  
ATOM    983  C   GLN A  63       0.406   4.638   1.779  1.00  0.00           C  
ATOM    984  O   GLN A  63      -0.535   5.409   1.964  1.00  0.00           O  
ATOM    985  CB  GLN A  63       1.164   4.149  -0.553  1.00  0.00           C  
ATOM    986  CG  GLN A  63       1.989   4.576  -1.755  1.00  0.00           C  
ATOM    987  CD  GLN A  63       1.703   6.006  -2.174  1.00  0.00           C  
ATOM    988  OE1 GLN A  63       0.546   6.396  -2.354  1.00  0.00           O  
ATOM    989  NE2 GLN A  63       2.758   6.797  -2.333  1.00  0.00           N  
ATOM    990  H   GLN A  63       3.331   3.891   0.766  1.00  0.00           H  
ATOM    991  HA  GLN A  63       1.420   6.001   0.497  1.00  0.00           H  
ATOM    992 1HB  GLN A  63       1.346   3.089  -0.379  1.00  0.00           H  
ATOM    993 2HB  GLN A  63       0.111   4.262  -0.810  1.00  0.00           H  
ATOM    994 1HG  GLN A  63       3.046   4.499  -1.502  1.00  0.00           H  
ATOM    995 2HG  GLN A  63       1.756   3.921  -2.594  1.00  0.00           H  
ATOM    996 1HE2 GLN A  63       2.632   7.751  -2.609  1.00  0.00           H  
ATOM    997 2HE2 GLN A  63       3.679   6.440  -2.176  1.00  0.00           H  
ATOM    998  N   VAL A  64       0.567   3.513   2.470  1.00  0.00           N  
ATOM    999  CA  VAL A  64      -0.372   3.112   3.510  1.00  0.00           C  
ATOM   1000  C   VAL A  64      -0.294   4.045   4.713  1.00  0.00           C  
ATOM   1001  O   VAL A  64      -1.317   4.463   5.255  1.00  0.00           O  
ATOM   1002  CB  VAL A  64      -0.082   1.669   3.963  1.00  0.00           C  
ATOM   1003  CG1 VAL A  64      -0.924   1.313   5.179  1.00  0.00           C  
ATOM   1004  CG2 VAL A  64      -0.352   0.703   2.819  1.00  0.00           C  
ATOM   1005  H   VAL A  64       1.361   2.922   2.268  1.00  0.00           H  
ATOM   1006  HA  VAL A  64      -1.382   3.155   3.100  1.00  0.00           H  
ATOM   1007  HB  VAL A  64       0.963   1.595   4.263  1.00  0.00           H  
ATOM   1008 1HG1 VAL A  64      -0.706   0.290   5.486  1.00  0.00           H  
ATOM   1009 2HG1 VAL A  64      -0.688   1.994   5.997  1.00  0.00           H  
ATOM   1010 3HG1 VAL A  64      -1.981   1.398   4.928  1.00  0.00           H  
ATOM   1011 1HG2 VAL A  64      -0.144  -0.315   3.146  1.00  0.00           H  
ATOM   1012 2HG2 VAL A  64      -1.396   0.781   2.516  1.00  0.00           H  
ATOM   1013 3HG2 VAL A  64       0.291   0.951   1.974  1.00  0.00           H  
ATOM   1014  N   SER A  65       0.927   4.369   5.125  1.00  0.00           N  
ATOM   1015  CA  SER A  65       1.141   5.195   6.307  1.00  0.00           C  
ATOM   1016  C   SER A  65       0.590   6.600   6.104  1.00  0.00           C  
ATOM   1017  O   SER A  65      -0.077   7.147   6.980  1.00  0.00           O  
ATOM   1018  CB  SER A  65       2.620   5.265   6.635  1.00  0.00           C  
ATOM   1019  OG  SER A  65       3.111   4.007   7.011  1.00  0.00           O  
ATOM   1020  H   SER A  65       1.727   4.034   4.607  1.00  0.00           H  
ATOM   1021  HA  SER A  65       0.617   4.738   7.148  1.00  0.00           H  
ATOM   1022 1HB  SER A  65       3.168   5.627   5.765  1.00  0.00           H  
ATOM   1023 2HB  SER A  65       2.780   5.977   7.443  1.00  0.00           H  
ATOM   1024  HG  SER A  65       3.258   3.526   6.193  1.00  0.00           H  
ATOM   1025  N   ASP A  66       0.873   7.179   4.941  1.00  0.00           N  
ATOM   1026  CA  ASP A  66       0.464   8.548   4.650  1.00  0.00           C  
ATOM   1027  C   ASP A  66      -1.054   8.670   4.594  1.00  0.00           C  
ATOM   1028  O   ASP A  66      -1.629   9.621   5.125  1.00  0.00           O  
ATOM   1029  CB  ASP A  66       1.069   9.018   3.325  1.00  0.00           C  
ATOM   1030  CG  ASP A  66       2.568   9.268   3.414  1.00  0.00           C  
ATOM   1031  OD1 ASP A  66       3.068   9.382   4.508  1.00  0.00           O  
ATOM   1032  OD2 ASP A  66       3.200   9.343   2.387  1.00  0.00           O  
ATOM   1033  H   ASP A  66       1.384   6.659   4.242  1.00  0.00           H  
ATOM   1034  HA  ASP A  66       0.824   9.194   5.452  1.00  0.00           H  
ATOM   1035 1HB  ASP A  66       0.885   8.269   2.555  1.00  0.00           H  
ATOM   1036 2HB  ASP A  66       0.580   9.940   3.008  1.00  0.00           H  
ATOM   1037  N   GLU A  67      -1.698   7.703   3.952  1.00  0.00           N  
ATOM   1038  CA  GLU A  67      -3.150   7.703   3.823  1.00  0.00           C  
ATOM   1039  C   GLU A  67      -3.820   7.331   5.138  1.00  0.00           C  
ATOM   1040  O   GLU A  67      -4.921   7.794   5.437  1.00  0.00           O  
ATOM   1041  CB  GLU A  67      -3.588   6.732   2.724  1.00  0.00           C  
ATOM   1042  CG  GLU A  67      -3.219   7.170   1.314  1.00  0.00           C  
ATOM   1043  CD  GLU A  67      -3.884   8.456   0.908  1.00  0.00           C  
ATOM   1044  OE1 GLU A  67      -4.735   8.917   1.631  1.00  0.00           O  
ATOM   1045  OE2 GLU A  67      -3.541   8.978  -0.127  1.00  0.00           O  
ATOM   1046  H   GLU A  67      -1.167   6.947   3.541  1.00  0.00           H  
ATOM   1047  HA  GLU A  67      -3.473   8.708   3.552  1.00  0.00           H  
ATOM   1048 1HB  GLU A  67      -3.136   5.756   2.900  1.00  0.00           H  
ATOM   1049 2HB  GLU A  67      -4.670   6.604   2.762  1.00  0.00           H  
ATOM   1050 1HG  GLU A  67      -2.138   7.300   1.256  1.00  0.00           H  
ATOM   1051 2HG  GLU A  67      -3.501   6.384   0.615  1.00  0.00           H  
ATOM   1052  N   LEU A  68      -3.148   6.496   5.922  1.00  0.00           N  
ATOM   1053  CA  LEU A  68      -3.616   6.164   7.265  1.00  0.00           C  
ATOM   1054  C   LEU A  68      -3.825   7.419   8.102  1.00  0.00           C  
ATOM   1055  O   LEU A  68      -4.836   7.557   8.789  1.00  0.00           O  
ATOM   1056  CB  LEU A  68      -2.612   5.239   7.964  1.00  0.00           C  
ATOM   1057  CG  LEU A  68      -2.971   4.829   9.398  1.00  0.00           C  
ATOM   1058  CD1 LEU A  68      -4.285   4.061   9.393  1.00  0.00           C  
ATOM   1059  CD2 LEU A  68      -1.847   3.986   9.981  1.00  0.00           C  
ATOM   1060  H   LEU A  68      -2.293   6.081   5.582  1.00  0.00           H  
ATOM   1061  HA  LEU A  68      -4.575   5.654   7.180  1.00  0.00           H  
ATOM   1062 1HB  LEU A  68      -2.510   4.329   7.375  1.00  0.00           H  
ATOM   1063 2HB  LEU A  68      -1.643   5.737   7.994  1.00  0.00           H  
ATOM   1064  HG  LEU A  68      -3.109   5.722  10.008  1.00  0.00           H  
ATOM   1065 1HD1 LEU A  68      -4.540   3.770  10.412  1.00  0.00           H  
ATOM   1066 2HD1 LEU A  68      -5.075   4.694   8.988  1.00  0.00           H  
ATOM   1067 3HD1 LEU A  68      -4.183   3.169   8.776  1.00  0.00           H  
ATOM   1068 1HD2 LEU A  68      -2.101   3.695  11.001  1.00  0.00           H  
ATOM   1069 2HD2 LEU A  68      -1.709   3.092   9.373  1.00  0.00           H  
ATOM   1070 3HD2 LEU A  68      -0.923   4.565   9.989  1.00  0.00           H  
ATOM   1071  N   PHE A  69      -2.861   8.332   8.039  1.00  0.00           N  
ATOM   1072  CA  PHE A  69      -2.920   9.562   8.820  1.00  0.00           C  
ATOM   1073  C   PHE A  69      -3.312  10.748   7.949  1.00  0.00           C  
ATOM   1074  O   PHE A  69      -2.972  11.892   8.250  1.00  0.00           O  
ATOM   1075  CB  PHE A  69      -1.571   9.837   9.488  1.00  0.00           C  
ATOM   1076  CG  PHE A  69      -1.164   8.790  10.485  1.00  0.00           C  
ATOM   1077  CD1 PHE A  69      -0.174   7.867  10.178  1.00  0.00           C  
ATOM   1078  CD2 PHE A  69      -1.770   8.724  11.730  1.00  0.00           C  
ATOM   1079  CE1 PHE A  69       0.201   6.903  11.095  1.00  0.00           C  
ATOM   1080  CE2 PHE A  69      -1.396   7.762  12.649  1.00  0.00           C  
ATOM   1081  CZ  PHE A  69      -0.409   6.851  12.330  1.00  0.00           C  
ATOM   1082  H   PHE A  69      -2.068   8.170   7.436  1.00  0.00           H  
ATOM   1083  HA  PHE A  69      -3.676   9.443   9.597  1.00  0.00           H  
ATOM   1084 1HB  PHE A  69      -0.795   9.902   8.726  1.00  0.00           H  
ATOM   1085 2HB  PHE A  69      -1.608  10.798   9.999  1.00  0.00           H  
ATOM   1086  HD1 PHE A  69       0.309   7.910   9.202  1.00  0.00           H  
ATOM   1087  HD2 PHE A  69      -2.549   9.444  11.982  1.00  0.00           H  
ATOM   1088  HE1 PHE A  69       0.980   6.185  10.841  1.00  0.00           H  
ATOM   1089  HE2 PHE A  69      -1.879   7.722  13.624  1.00  0.00           H  
ATOM   1090  HZ  PHE A  69      -0.115   6.091  13.052  1.00  0.00           H  
ATOM   1091  N   GLN A  70      -4.030  10.469   6.864  1.00  0.00           N  
ATOM   1092  CA  GLN A  70      -4.351  11.489   5.875  1.00  0.00           C  
ATOM   1093  C   GLN A  70      -5.190  12.605   6.484  1.00  0.00           C  
ATOM   1094  O   GLN A  70      -5.018  13.778   6.150  1.00  0.00           O  
ATOM   1095  CB  GLN A  70      -5.091  10.868   4.687  1.00  0.00           C  
ATOM   1096  CG  GLN A  70      -5.345  11.831   3.540  1.00  0.00           C  
ATOM   1097  CD  GLN A  70      -4.060  12.325   2.903  1.00  0.00           C  
ATOM   1098  OE1 GLN A  70      -3.184  11.533   2.545  1.00  0.00           O  
ATOM   1099  NE2 GLN A  70      -3.940  13.639   2.757  1.00  0.00           N  
ATOM   1100  H   GLN A  70      -4.362   9.526   6.723  1.00  0.00           H  
ATOM   1101  HA  GLN A  70      -3.419  11.927   5.516  1.00  0.00           H  
ATOM   1102 1HB  GLN A  70      -4.515  10.028   4.299  1.00  0.00           H  
ATOM   1103 2HB  GLN A  70      -6.053  10.480   5.020  1.00  0.00           H  
ATOM   1104 1HG  GLN A  70      -5.932  11.322   2.775  1.00  0.00           H  
ATOM   1105 2HG  GLN A  70      -5.893  12.694   3.919  1.00  0.00           H  
ATOM   1106 1HE2 GLN A  70      -3.114  14.024   2.342  1.00  0.00           H  
ATOM   1107 2HE2 GLN A  70      -4.675  14.246   3.061  1.00  0.00           H  
ATOM   1108  N   GLY A  71      -6.097  12.234   7.380  1.00  0.00           N  
ATOM   1109  CA  GLY A  71      -7.078  13.173   7.911  1.00  0.00           C  
ATOM   1110  C   GLY A  71      -6.673  13.668   9.294  1.00  0.00           C  
ATOM   1111  O   GLY A  71      -7.456  14.318   9.985  1.00  0.00           O  
ATOM   1112  H   GLY A  71      -6.108  11.277   7.702  1.00  0.00           H  
ATOM   1113 1HA  GLY A  71      -7.177  14.019   7.232  1.00  0.00           H  
ATOM   1114 2HA  GLY A  71      -8.053  12.689   7.965  1.00  0.00           H  
ATOM   1115  N   GLY A  72      -5.443  13.356   9.692  1.00  0.00           N  
ATOM   1116  CA  GLY A  72      -4.935  13.761  10.998  1.00  0.00           C  
ATOM   1117  C   GLY A  72      -4.701  12.551  11.894  1.00  0.00           C  
ATOM   1118  O   GLY A  72      -5.309  11.498  11.706  1.00  0.00           O  
ATOM   1119  H   GLY A  72      -4.845  12.826   9.075  1.00  0.00           H  
ATOM   1120 1HA  GLY A  72      -4.003  14.312  10.871  1.00  0.00           H  
ATOM   1121 2HA  GLY A  72      -5.646  14.437  11.471  1.00  0.00           H  
ATOM   1122  N   PRO A  73      -3.815  12.711  12.873  1.00  0.00           N  
ATOM   1123  CA  PRO A  73      -3.394  11.595  13.711  1.00  0.00           C  
ATOM   1124  C   PRO A  73      -4.349  11.393  14.880  1.00  0.00           C  
ATOM   1125  O   PRO A  73      -4.993  12.338  15.339  1.00  0.00           O  
ATOM   1126  CB  PRO A  73      -2.003  12.026  14.186  1.00  0.00           C  
ATOM   1127  CG  PRO A  73      -2.095  13.511  14.288  1.00  0.00           C  
ATOM   1128  CD  PRO A  73      -2.963  13.912  13.125  1.00  0.00           C  
ATOM   1129  HA  PRO A  73      -3.333  10.684  13.098  1.00  0.00           H  
ATOM   1130 1HB  PRO A  73      -1.768  11.547  15.148  1.00  0.00           H  
ATOM   1131 2HB  PRO A  73      -1.240  11.695  13.467  1.00  0.00           H  
ATOM   1132 1HG  PRO A  73      -2.527  13.799  15.258  1.00  0.00           H  
ATOM   1133 2HG  PRO A  73      -1.091  13.958  14.242  1.00  0.00           H  
ATOM   1134 1HD  PRO A  73      -3.576  14.781  13.407  1.00  0.00           H  
ATOM   1135 2HD  PRO A  73      -2.328  14.150  12.258  1.00  0.00           H  
ATOM   1136  N   ASN A  74      -4.438  10.157  15.359  1.00  0.00           N  
ATOM   1137  CA  ASN A  74      -4.985   9.885  16.682  1.00  0.00           C  
ATOM   1138  C   ASN A  74      -4.416   8.594  17.259  1.00  0.00           C  
ATOM   1139  O   ASN A  74      -3.718   7.852  16.572  1.00  0.00           O  
ATOM   1140  CB  ASN A  74      -6.501   9.825  16.630  1.00  0.00           C  
ATOM   1141  CG  ASN A  74      -7.006   8.631  15.871  1.00  0.00           C  
ATOM   1142  OD1 ASN A  74      -6.542   7.504  16.080  1.00  0.00           O  
ATOM   1143  ND2 ASN A  74      -7.950   8.854  14.992  1.00  0.00           N  
ATOM   1144  H   ASN A  74      -4.118   9.385  14.791  1.00  0.00           H  
ATOM   1145  HA  ASN A  74      -4.692  10.696  17.351  1.00  0.00           H  
ATOM   1146 1HB  ASN A  74      -6.898   9.791  17.646  1.00  0.00           H  
ATOM   1147 2HB  ASN A  74      -6.885  10.730  16.159  1.00  0.00           H  
ATOM   1148 1HD2 ASN A  74      -8.325   8.096  14.457  1.00  0.00           H  
ATOM   1149 2HD2 ASN A  74      -8.297   9.782  14.856  1.00  0.00           H  
ATOM   1150  N   TRP A  75      -4.722   8.334  18.526  1.00  0.00           N  
ATOM   1151  CA  TRP A  75      -4.060   7.267  19.269  1.00  0.00           C  
ATOM   1152  C   TRP A  75      -4.360   5.904  18.660  1.00  0.00           C  
ATOM   1153  O   TRP A  75      -3.493   5.030  18.614  1.00  0.00           O  
ATOM   1154  CB  TRP A  75      -4.502   7.283  20.734  1.00  0.00           C  
ATOM   1155  CG  TRP A  75      -4.206   8.575  21.434  1.00  0.00           C  
ATOM   1156  CD1 TRP A  75      -5.115   9.483  21.886  1.00  0.00           C  
ATOM   1157  CD2 TRP A  75      -2.903   9.111  21.768  1.00  0.00           C  
ATOM   1158  NE1 TRP A  75      -4.472  10.544  22.475  1.00  0.00           N  
ATOM   1159  CE2 TRP A  75      -3.117  10.332  22.412  1.00  0.00           C  
ATOM   1160  CE3 TRP A  75      -1.591   8.659  21.574  1.00  0.00           C  
ATOM   1161  CZ2 TRP A  75      -2.069  11.115  22.868  1.00  0.00           C  
ATOM   1162  CZ3 TRP A  75      -0.540   9.444  22.032  1.00  0.00           C  
ATOM   1163  CH2 TRP A  75      -0.773  10.640  22.663  1.00  0.00           C  
ATOM   1164  H   TRP A  75      -5.431   8.887  18.987  1.00  0.00           H  
ATOM   1165  HA  TRP A  75      -2.984   7.434  19.227  1.00  0.00           H  
ATOM   1166 1HB  TRP A  75      -5.574   7.099  20.792  1.00  0.00           H  
ATOM   1167 2HB  TRP A  75      -4.002   6.479  21.273  1.00  0.00           H  
ATOM   1168  HD1 TRP A  75      -6.195   9.382  21.794  1.00  0.00           H  
ATOM   1169  HE1 TRP A  75      -4.920  11.349  22.886  1.00  0.00           H  
ATOM   1170  HE3 TRP A  75      -1.401   7.709  21.077  1.00  0.00           H  
ATOM   1171  HZ2 TRP A  75      -2.233  12.069  23.370  1.00  0.00           H  
ATOM   1172  HZ3 TRP A  75       0.478   9.085  21.877  1.00  0.00           H  
ATOM   1173  HH2 TRP A  75       0.075  11.231  23.009  1.00  0.00           H  
ATOM   1174  N   GLY A  76      -5.591   5.728  18.192  1.00  0.00           N  
ATOM   1175  CA  GLY A  76      -6.001   4.474  17.573  1.00  0.00           C  
ATOM   1176  C   GLY A  76      -5.227   4.213  16.288  1.00  0.00           C  
ATOM   1177  O   GLY A  76      -4.787   3.091  16.031  1.00  0.00           O  
ATOM   1178  H   GLY A  76      -6.259   6.482  18.267  1.00  0.00           H  
ATOM   1179 1HA  GLY A  76      -5.840   3.653  18.272  1.00  0.00           H  
ATOM   1180 2HA  GLY A  76      -7.069   4.507  17.358  1.00  0.00           H  
ATOM   1181  N   ARG A  77      -5.058   5.257  15.483  1.00  0.00           N  
ATOM   1182  CA  ARG A  77      -4.342   5.142  14.217  1.00  0.00           C  
ATOM   1183  C   ARG A  77      -2.855   4.899  14.447  1.00  0.00           C  
ATOM   1184  O   ARG A  77      -2.194   4.235  13.650  1.00  0.00           O  
ATOM   1185  CB  ARG A  77      -4.524   6.401  13.382  1.00  0.00           C  
ATOM   1186  CG  ARG A  77      -5.949   6.660  12.918  1.00  0.00           C  
ATOM   1187  CD  ARG A  77      -6.017   7.791  11.957  1.00  0.00           C  
ATOM   1188  NE  ARG A  77      -7.380   8.052  11.523  1.00  0.00           N  
ATOM   1189  CZ  ARG A  77      -7.748   9.085  10.741  1.00  0.00           C  
ATOM   1190  NH1 ARG A  77      -6.846   9.943  10.316  1.00  0.00           N  
ATOM   1191  NH2 ARG A  77      -9.016   9.237  10.400  1.00  0.00           N  
ATOM   1192  H   ARG A  77      -5.436   6.154  15.754  1.00  0.00           H  
ATOM   1193  HA  ARG A  77      -4.750   4.295  13.664  1.00  0.00           H  
ATOM   1194 1HB  ARG A  77      -4.202   7.268  13.956  1.00  0.00           H  
ATOM   1195 2HB  ARG A  77      -3.894   6.343  12.495  1.00  0.00           H  
ATOM   1196 1HG  ARG A  77      -6.339   5.768  12.427  1.00  0.00           H  
ATOM   1197 2HG  ARG A  77      -6.573   6.903  13.779  1.00  0.00           H  
ATOM   1198 1HD  ARG A  77      -5.630   8.693  12.430  1.00  0.00           H  
ATOM   1199 2HD  ARG A  77      -5.418   7.557  11.078  1.00  0.00           H  
ATOM   1200  HE  ARG A  77      -8.102   7.414  11.830  1.00  0.00           H  
ATOM   1201 1HH1 ARG A  77      -5.877   9.827  10.576  1.00  0.00           H  
ATOM   1202 2HH1 ARG A  77      -7.123  10.717   9.729  1.00  0.00           H  
ATOM   1203 1HH2 ARG A  77      -9.709   8.578  10.727  1.00  0.00           H  
ATOM   1204 2HH2 ARG A  77      -9.292  10.011   9.814  1.00  0.00           H  
ATOM   1205  N   LEU A  78      -2.336   5.443  15.543  1.00  0.00           N  
ATOM   1206  CA  LEU A  78      -0.952   5.199  15.937  1.00  0.00           C  
ATOM   1207  C   LEU A  78      -0.723   3.727  16.255  1.00  0.00           C  
ATOM   1208  O   LEU A  78       0.300   3.154  15.879  1.00  0.00           O  
ATOM   1209  CB  LEU A  78      -0.588   6.055  17.157  1.00  0.00           C  
ATOM   1210  CG  LEU A  78      -0.496   7.565  16.907  1.00  0.00           C  
ATOM   1211  CD1 LEU A  78      -0.313   8.290  18.233  1.00  0.00           C  
ATOM   1212  CD2 LEU A  78       0.661   7.853  15.962  1.00  0.00           C  
ATOM   1213  H   LEU A  78      -2.913   6.040  16.118  1.00  0.00           H  
ATOM   1214  HA  LEU A  78      -0.303   5.477  15.108  1.00  0.00           H  
ATOM   1215 1HB  LEU A  78      -1.337   5.892  17.931  1.00  0.00           H  
ATOM   1216 2HB  LEU A  78       0.377   5.722  17.540  1.00  0.00           H  
ATOM   1217  HG  LEU A  78      -1.426   7.918  16.460  1.00  0.00           H  
ATOM   1218 1HD1 LEU A  78      -0.247   9.363  18.055  1.00  0.00           H  
ATOM   1219 2HD1 LEU A  78      -1.163   8.082  18.882  1.00  0.00           H  
ATOM   1220 3HD1 LEU A  78       0.603   7.945  18.712  1.00  0.00           H  
ATOM   1221 1HD2 LEU A  78       0.726   8.927  15.783  1.00  0.00           H  
ATOM   1222 2HD2 LEU A  78       1.592   7.503  16.408  1.00  0.00           H  
ATOM   1223 3HD2 LEU A  78       0.495   7.338  15.016  1.00  0.00           H  
ATOM   1224  N   VAL A  79      -1.679   3.122  16.951  1.00  0.00           N  
ATOM   1225  CA  VAL A  79      -1.656   1.683  17.191  1.00  0.00           C  
ATOM   1226  C   VAL A  79      -1.666   0.902  15.882  1.00  0.00           C  
ATOM   1227  O   VAL A  79      -0.881  -0.025  15.698  1.00  0.00           O  
ATOM   1228  CB  VAL A  79      -2.869   1.265  18.043  1.00  0.00           C  
ATOM   1229  CG1 VAL A  79      -2.976  -0.251  18.109  1.00  0.00           C  
ATOM   1230  CG2 VAL A  79      -2.751   1.859  19.438  1.00  0.00           C  
ATOM   1231  H   VAL A  79      -2.441   3.671  17.322  1.00  0.00           H  
ATOM   1232  HA  VAL A  79      -0.744   1.438  17.736  1.00  0.00           H  
ATOM   1233  HB  VAL A  79      -3.779   1.631  17.567  1.00  0.00           H  
ATOM   1234 1HG1 VAL A  79      -3.839  -0.529  18.715  1.00  0.00           H  
ATOM   1235 2HG1 VAL A  79      -3.096  -0.652  17.103  1.00  0.00           H  
ATOM   1236 3HG1 VAL A  79      -2.072  -0.661  18.558  1.00  0.00           H  
ATOM   1237 1HG2 VAL A  79      -3.612   1.560  20.035  1.00  0.00           H  
ATOM   1238 2HG2 VAL A  79      -1.838   1.497  19.912  1.00  0.00           H  
ATOM   1239 3HG2 VAL A  79      -2.718   2.946  19.370  1.00  0.00           H  
ATOM   1240  N   ALA A  80      -2.562   1.289  14.979  1.00  0.00           N  
ATOM   1241  CA  ALA A  80      -2.629   0.670  13.660  1.00  0.00           C  
ATOM   1242  C   ALA A  80      -1.294   0.772  12.933  1.00  0.00           C  
ATOM   1243  O   ALA A  80      -0.865  -0.170  12.267  1.00  0.00           O  
ATOM   1244  CB  ALA A  80      -3.733   1.310  12.830  1.00  0.00           C  
ATOM   1245  H   ALA A  80      -3.211   2.027  15.210  1.00  0.00           H  
ATOM   1246  HA  ALA A  80      -2.862  -0.386  13.793  1.00  0.00           H  
ATOM   1247 1HB  ALA A  80      -3.771   0.837  11.849  1.00  0.00           H  
ATOM   1248 2HB  ALA A  80      -4.690   1.177  13.334  1.00  0.00           H  
ATOM   1249 3HB  ALA A  80      -3.529   2.373  12.713  1.00  0.00           H  
ATOM   1250  N   PHE A  81      -0.638   1.920  13.067  1.00  0.00           N  
ATOM   1251  CA  PHE A  81       0.655   2.143  12.434  1.00  0.00           C  
ATOM   1252  C   PHE A  81       1.673   1.102  12.879  1.00  0.00           C  
ATOM   1253  O   PHE A  81       2.350   0.488  12.054  1.00  0.00           O  
ATOM   1254  CB  PHE A  81       1.175   3.544  12.760  1.00  0.00           C  
ATOM   1255  CG  PHE A  81       2.539   3.830  12.201  1.00  0.00           C  
ATOM   1256  CD1 PHE A  81       2.703   4.139  10.859  1.00  0.00           C  
ATOM   1257  CD2 PHE A  81       3.661   3.789  13.014  1.00  0.00           C  
ATOM   1258  CE1 PHE A  81       3.958   4.402  10.343  1.00  0.00           C  
ATOM   1259  CE2 PHE A  81       4.917   4.053  12.502  1.00  0.00           C  
ATOM   1260  CZ  PHE A  81       5.065   4.359  11.164  1.00  0.00           C  
ATOM   1261  H   PHE A  81      -1.048   2.657  13.622  1.00  0.00           H  
ATOM   1262  HA  PHE A  81       0.531   2.059  11.353  1.00  0.00           H  
ATOM   1263 1HB  PHE A  81       0.484   4.289  12.368  1.00  0.00           H  
ATOM   1264 2HB  PHE A  81       1.217   3.674  13.841  1.00  0.00           H  
ATOM   1265  HD1 PHE A  81       1.828   4.175  10.210  1.00  0.00           H  
ATOM   1266  HD2 PHE A  81       3.544   3.547  14.071  1.00  0.00           H  
ATOM   1267  HE1 PHE A  81       4.073   4.644   9.286  1.00  0.00           H  
ATOM   1268  HE2 PHE A  81       5.791   4.018  13.152  1.00  0.00           H  
ATOM   1269  HZ  PHE A  81       6.054   4.565  10.758  1.00  0.00           H  
ATOM   1270  N   PHE A  82       1.775   0.904  14.190  1.00  0.00           N  
ATOM   1271  CA  PHE A  82       2.788   0.022  14.755  1.00  0.00           C  
ATOM   1272  C   PHE A  82       2.469  -1.440  14.469  1.00  0.00           C  
ATOM   1273  O   PHE A  82       3.368  -2.244  14.223  1.00  0.00           O  
ATOM   1274  CB  PHE A  82       2.902   0.238  16.265  1.00  0.00           C  
ATOM   1275  CG  PHE A  82       3.577   1.526  16.644  1.00  0.00           C  
ATOM   1276  CD1 PHE A  82       2.872   2.534  17.284  1.00  0.00           C  
ATOM   1277  CD2 PHE A  82       4.919   1.732  16.360  1.00  0.00           C  
ATOM   1278  CE1 PHE A  82       3.493   3.718  17.633  1.00  0.00           C  
ATOM   1279  CE2 PHE A  82       5.542   2.914  16.708  1.00  0.00           C  
ATOM   1280  CZ  PHE A  82       4.827   3.909  17.345  1.00  0.00           C  
ATOM   1281  H   PHE A  82       1.135   1.378  14.811  1.00  0.00           H  
ATOM   1282  HA  PHE A  82       3.749   0.259  14.295  1.00  0.00           H  
ATOM   1283 1HB  PHE A  82       1.907   0.233  16.709  1.00  0.00           H  
ATOM   1284 2HB  PHE A  82       3.462  -0.583  16.709  1.00  0.00           H  
ATOM   1285  HD1 PHE A  82       1.817   2.383  17.513  1.00  0.00           H  
ATOM   1286  HD2 PHE A  82       5.483   0.946  15.856  1.00  0.00           H  
ATOM   1287  HE1 PHE A  82       2.926   4.502  18.135  1.00  0.00           H  
ATOM   1288  HE2 PHE A  82       6.597   3.063  16.480  1.00  0.00           H  
ATOM   1289  HZ  PHE A  82       5.317   4.842  17.618  1.00  0.00           H  
ATOM   1290  N   VAL A  83       1.183  -1.774  14.501  1.00  0.00           N  
ATOM   1291  CA  VAL A  83       0.740  -3.132  14.207  1.00  0.00           C  
ATOM   1292  C   VAL A  83       0.945  -3.473  12.734  1.00  0.00           C  
ATOM   1293  O   VAL A  83       1.346  -4.586  12.396  1.00  0.00           O  
ATOM   1294  CB  VAL A  83      -0.748  -3.297  14.568  1.00  0.00           C  
ATOM   1295  CG1 VAL A  83      -1.258  -4.658  14.115  1.00  0.00           C  
ATOM   1296  CG2 VAL A  83      -0.941  -3.121  16.066  1.00  0.00           C  
ATOM   1297  H   VAL A  83       0.495  -1.072  14.733  1.00  0.00           H  
ATOM   1298  HA  VAL A  83       1.325  -3.825  14.813  1.00  0.00           H  
ATOM   1299  HB  VAL A  83      -1.328  -2.544  14.035  1.00  0.00           H  
ATOM   1300 1HG1 VAL A  83      -2.311  -4.757  14.378  1.00  0.00           H  
ATOM   1301 2HG1 VAL A  83      -1.144  -4.748  13.035  1.00  0.00           H  
ATOM   1302 3HG1 VAL A  83      -0.686  -5.443  14.609  1.00  0.00           H  
ATOM   1303 1HG2 VAL A  83      -1.995  -3.238  16.314  1.00  0.00           H  
ATOM   1304 2HG2 VAL A  83      -0.356  -3.871  16.599  1.00  0.00           H  
ATOM   1305 3HG2 VAL A  83      -0.608  -2.125  16.361  1.00  0.00           H  
ATOM   1306  N   PHE A  84       0.667  -2.507  11.866  1.00  0.00           N  
ATOM   1307  CA  PHE A  84       0.931  -2.662  10.440  1.00  0.00           C  
ATOM   1308  C   PHE A  84       2.400  -2.969  10.182  1.00  0.00           C  
ATOM   1309  O   PHE A  84       2.732  -3.898   9.444  1.00  0.00           O  
ATOM   1310  CB  PHE A  84       0.529  -1.396   9.681  1.00  0.00           C  
ATOM   1311  CG  PHE A  84       0.833  -1.449   8.211  1.00  0.00           C  
ATOM   1312  CD1 PHE A  84       0.252  -2.414   7.402  1.00  0.00           C  
ATOM   1313  CD2 PHE A  84       1.701  -0.534   7.634  1.00  0.00           C  
ATOM   1314  CE1 PHE A  84       0.531  -2.463   6.049  1.00  0.00           C  
ATOM   1315  CE2 PHE A  84       1.980  -0.580   6.282  1.00  0.00           C  
ATOM   1316  CZ  PHE A  84       1.395  -1.547   5.489  1.00  0.00           C  
ATOM   1317  H   PHE A  84       0.263  -1.643  12.200  1.00  0.00           H  
ATOM   1318  HA  PHE A  84       0.336  -3.496  10.067  1.00  0.00           H  
ATOM   1319 1HB  PHE A  84      -0.540  -1.224   9.801  1.00  0.00           H  
ATOM   1320 2HB  PHE A  84       1.048  -0.538  10.105  1.00  0.00           H  
ATOM   1321  HD1 PHE A  84      -0.433  -3.138   7.845  1.00  0.00           H  
ATOM   1322  HD2 PHE A  84       2.164   0.229   8.260  1.00  0.00           H  
ATOM   1323  HE1 PHE A  84       0.067  -3.227   5.425  1.00  0.00           H  
ATOM   1324  HE2 PHE A  84       2.664   0.145   5.841  1.00  0.00           H  
ATOM   1325  HZ  PHE A  84       1.616  -1.585   4.423  1.00  0.00           H  
ATOM   1326  N   GLY A  85       3.281  -2.182  10.794  1.00  0.00           N  
ATOM   1327  CA  GLY A  85       4.718  -2.397  10.667  1.00  0.00           C  
ATOM   1328  C   GLY A  85       5.112  -3.786  11.154  1.00  0.00           C  
ATOM   1329  O   GLY A  85       5.915  -4.470  10.518  1.00  0.00           O  
ATOM   1330  H   GLY A  85       2.946  -1.416  11.361  1.00  0.00           H  
ATOM   1331 1HA  GLY A  85       5.014  -2.275   9.625  1.00  0.00           H  
ATOM   1332 2HA  GLY A  85       5.251  -1.642  11.243  1.00  0.00           H  
ATOM   1333  N   ALA A  86       4.546  -4.196  12.282  1.00  0.00           N  
ATOM   1334  CA  ALA A  86       4.823  -5.512  12.845  1.00  0.00           C  
ATOM   1335  C   ALA A  86       4.451  -6.619  11.867  1.00  0.00           C  
ATOM   1336  O   ALA A  86       5.186  -7.595  11.711  1.00  0.00           O  
ATOM   1337  CB  ALA A  86       4.077  -5.694  14.159  1.00  0.00           C  
ATOM   1338  H   ALA A  86       3.906  -3.580  12.763  1.00  0.00           H  
ATOM   1339  HA  ALA A  86       5.893  -5.579  13.041  1.00  0.00           H  
ATOM   1340 1HB  ALA A  86       4.294  -6.681  14.567  1.00  0.00           H  
ATOM   1341 2HB  ALA A  86       4.396  -4.930  14.868  1.00  0.00           H  
ATOM   1342 3HB  ALA A  86       3.006  -5.601  13.984  1.00  0.00           H  
ATOM   1343  N   ALA A  87       3.309  -6.461  11.209  1.00  0.00           N  
ATOM   1344  CA  ALA A  87       2.859  -7.426  10.213  1.00  0.00           C  
ATOM   1345  C   ALA A  87       3.843  -7.524   9.055  1.00  0.00           C  
ATOM   1346  O   ALA A  87       4.129  -8.613   8.559  1.00  0.00           O  
ATOM   1347  CB  ALA A  87       1.476  -7.052   9.701  1.00  0.00           C  
ATOM   1348  H   ALA A  87       2.736  -5.652  11.404  1.00  0.00           H  
ATOM   1349  HA  ALA A  87       2.802  -8.404  10.690  1.00  0.00           H  
ATOM   1350 1HB  ALA A  87       1.153  -7.782   8.958  1.00  0.00           H  
ATOM   1351 2HB  ALA A  87       0.770  -7.044  10.531  1.00  0.00           H  
ATOM   1352 3HB  ALA A  87       1.512  -6.064   9.246  1.00  0.00           H  
ATOM   1353  N   LEU A  88       4.363  -6.378   8.629  1.00  0.00           N  
ATOM   1354  CA  LEU A  88       5.324  -6.332   7.533  1.00  0.00           C  
ATOM   1355  C   LEU A  88       6.590  -7.109   7.876  1.00  0.00           C  
ATOM   1356  O   LEU A  88       7.118  -7.849   7.048  1.00  0.00           O  
ATOM   1357  CB  LEU A  88       5.683  -4.877   7.204  1.00  0.00           C  
ATOM   1358  CG  LEU A  88       4.561  -4.042   6.572  1.00  0.00           C  
ATOM   1359  CD1 LEU A  88       5.004  -2.589   6.474  1.00  0.00           C  
ATOM   1360  CD2 LEU A  88       4.221  -4.605   5.200  1.00  0.00           C  
ATOM   1361  H   LEU A  88       4.085  -5.516   9.076  1.00  0.00           H  
ATOM   1362  HA  LEU A  88       4.869  -6.788   6.655  1.00  0.00           H  
ATOM   1363 1HB  LEU A  88       5.989  -4.379   8.122  1.00  0.00           H  
ATOM   1364 2HB  LEU A  88       6.527  -4.875   6.514  1.00  0.00           H  
ATOM   1365  HG  LEU A  88       3.677  -4.079   7.209  1.00  0.00           H  
ATOM   1366 1HD1 LEU A  88       4.207  -1.996   6.025  1.00  0.00           H  
ATOM   1367 2HD1 LEU A  88       5.222  -2.207   7.471  1.00  0.00           H  
ATOM   1368 3HD1 LEU A  88       5.898  -2.522   5.855  1.00  0.00           H  
ATOM   1369 1HD2 LEU A  88       3.423  -4.012   4.751  1.00  0.00           H  
ATOM   1370 2HD2 LEU A  88       5.104  -4.567   4.562  1.00  0.00           H  
ATOM   1371 3HD2 LEU A  88       3.891  -5.639   5.302  1.00  0.00           H  
ATOM   1372  N   CYS A  89       7.067  -6.936   9.103  1.00  0.00           N  
ATOM   1373  CA  CYS A  89       8.294  -7.589   9.547  1.00  0.00           C  
ATOM   1374  C   CYS A  89       8.124  -9.101   9.602  1.00  0.00           C  
ATOM   1375  O   CYS A  89       8.987  -9.850   9.143  1.00  0.00           O  
ATOM   1376  CB  CYS A  89       8.707  -7.078  10.927  1.00  0.00           C  
ATOM   1377  SG  CYS A  89       9.287  -5.365  10.937  1.00  0.00           S  
ATOM   1378  H   CYS A  89       6.568  -6.338   9.745  1.00  0.00           H  
ATOM   1379  HA  CYS A  89       9.087  -7.354   8.837  1.00  0.00           H  
ATOM   1380 1HB  CYS A  89       7.861  -7.151  11.611  1.00  0.00           H  
ATOM   1381 2HB  CYS A  89       9.504  -7.706  11.324  1.00  0.00           H  
ATOM   1382  HG  CYS A  89       9.528  -5.307  12.243  1.00  0.00           H  
ATOM   1383  N   ALA A  90       7.009  -9.546  10.171  1.00  0.00           N  
ATOM   1384  CA  ALA A  90       6.729 -10.970  10.299  1.00  0.00           C  
ATOM   1385  C   ALA A  90       6.693 -11.649   8.935  1.00  0.00           C  
ATOM   1386  O   ALA A  90       7.285 -12.710   8.743  1.00  0.00           O  
ATOM   1387  CB  ALA A  90       5.414 -11.187  11.034  1.00  0.00           C  
ATOM   1388  H   ALA A  90       6.337  -8.879  10.524  1.00  0.00           H  
ATOM   1389  HA  ALA A  90       7.532 -11.422  10.882  1.00  0.00           H  
ATOM   1390 1HB  ALA A  90       5.219 -12.256  11.122  1.00  0.00           H  
ATOM   1391 2HB  ALA A  90       5.476 -10.746  12.028  1.00  0.00           H  
ATOM   1392 3HB  ALA A  90       4.605 -10.715  10.478  1.00  0.00           H  
ATOM   1393  N   GLU A  91       5.996 -11.029   7.989  1.00  0.00           N  
ATOM   1394  CA  GLU A  91       5.840 -11.596   6.655  1.00  0.00           C  
ATOM   1395  C   GLU A  91       7.148 -11.541   5.878  1.00  0.00           C  
ATOM   1396  O   GLU A  91       7.462 -12.447   5.107  1.00  0.00           O  
ATOM   1397  CB  GLU A  91       4.746 -10.854   5.884  1.00  0.00           C  
ATOM   1398  CG  GLU A  91       3.339 -11.072   6.422  1.00  0.00           C  
ATOM   1399  CD  GLU A  91       2.989 -12.526   6.572  1.00  0.00           C  
ATOM   1400  OE1 GLU A  91       3.747 -13.350   6.120  1.00  0.00           O  
ATOM   1401  OE2 GLU A  91       1.962 -12.814   7.140  1.00  0.00           O  
ATOM   1402  H   GLU A  91       5.563 -10.142   8.201  1.00  0.00           H  
ATOM   1403  HA  GLU A  91       5.549 -12.642   6.756  1.00  0.00           H  
ATOM   1404 1HB  GLU A  91       4.949  -9.783   5.904  1.00  0.00           H  
ATOM   1405 2HB  GLU A  91       4.758 -11.170   4.841  1.00  0.00           H  
ATOM   1406 1HG  GLU A  91       3.254 -10.588   7.395  1.00  0.00           H  
ATOM   1407 2HG  GLU A  91       2.626 -10.599   5.749  1.00  0.00           H  
ATOM   1408  N   SER A  92       7.908 -10.470   6.082  1.00  0.00           N  
ATOM   1409  CA  SER A  92       9.227 -10.338   5.478  1.00  0.00           C  
ATOM   1410  C   SER A  92      10.121 -11.516   5.844  1.00  0.00           C  
ATOM   1411  O   SER A  92      10.797 -12.085   4.987  1.00  0.00           O  
ATOM   1412  CB  SER A  92       9.876  -9.041   5.921  1.00  0.00           C  
ATOM   1413  OG  SER A  92       9.175  -7.934   5.427  1.00  0.00           O  
ATOM   1414  H   SER A  92       7.560  -9.728   6.673  1.00  0.00           H  
ATOM   1415  HA  SER A  92       9.111 -10.321   4.393  1.00  0.00           H  
ATOM   1416 1HB  SER A  92       9.903  -9.002   7.010  1.00  0.00           H  
ATOM   1417 2HB  SER A  92      10.906  -9.011   5.568  1.00  0.00           H  
ATOM   1418  HG  SER A  92       8.419  -7.819   6.007  1.00  0.00           H  
ATOM   1419  N   VAL A  93      10.118 -11.880   7.123  1.00  0.00           N  
ATOM   1420  CA  VAL A  93      10.861 -13.044   7.589  1.00  0.00           C  
ATOM   1421  C   VAL A  93      10.333 -14.325   6.956  1.00  0.00           C  
ATOM   1422  O   VAL A  93      11.106 -15.188   6.542  1.00  0.00           O  
ATOM   1423  CB  VAL A  93      10.770 -13.157   9.122  1.00  0.00           C  
ATOM   1424  CG1 VAL A  93      11.363 -14.476   9.595  1.00  0.00           C  
ATOM   1425  CG2 VAL A  93      11.483 -11.981   9.772  1.00  0.00           C  
ATOM   1426  H   VAL A  93       9.587 -11.336   7.788  1.00  0.00           H  
ATOM   1427  HA  VAL A  93      11.908 -12.921   7.310  1.00  0.00           H  
ATOM   1428  HB  VAL A  93       9.720 -13.153   9.416  1.00  0.00           H  
ATOM   1429 1HG1 VAL A  93      11.289 -14.539  10.682  1.00  0.00           H  
ATOM   1430 2HG1 VAL A  93      10.814 -15.303   9.147  1.00  0.00           H  
ATOM   1431 3HG1 VAL A  93      12.410 -14.531   9.299  1.00  0.00           H  
ATOM   1432 1HG2 VAL A  93      11.414 -12.067  10.856  1.00  0.00           H  
ATOM   1433 2HG2 VAL A  93      12.532 -11.982   9.473  1.00  0.00           H  
ATOM   1434 3HG2 VAL A  93      11.016 -11.050   9.451  1.00  0.00           H  
ATOM   1435  N   ASN A  94       9.012 -14.442   6.882  1.00  0.00           N  
ATOM   1436  CA  ASN A  94       8.378 -15.627   6.318  1.00  0.00           C  
ATOM   1437  C   ASN A  94       8.842 -15.873   4.888  1.00  0.00           C  
ATOM   1438  O   ASN A  94       9.030 -17.016   4.474  1.00  0.00           O  
ATOM   1439  CB  ASN A  94       6.867 -15.502   6.375  1.00  0.00           C  
ATOM   1440  CG  ASN A  94       6.325 -15.666   7.768  1.00  0.00           C  
ATOM   1441  OD1 ASN A  94       6.942 -16.325   8.613  1.00  0.00           O  
ATOM   1442  ND2 ASN A  94       5.184 -15.078   8.024  1.00  0.00           N  
ATOM   1443  H   ASN A  94       8.432 -13.690   7.226  1.00  0.00           H  
ATOM   1444  HA  ASN A  94       8.675 -16.494   6.910  1.00  0.00           H  
ATOM   1445 1HB  ASN A  94       6.568 -14.524   5.994  1.00  0.00           H  
ATOM   1446 2HB  ASN A  94       6.414 -16.256   5.731  1.00  0.00           H  
ATOM   1447 1HD2 ASN A  94       4.776 -15.153   8.935  1.00  0.00           H  
ATOM   1448 2HD2 ASN A  94       4.721 -14.555   7.310  1.00  0.00           H  
ATOM   1449  N   LYS A  95       9.026 -14.792   4.137  1.00  0.00           N  
ATOM   1450  CA  LYS A  95       9.387 -14.889   2.728  1.00  0.00           C  
ATOM   1451  C   LYS A  95      10.899 -14.872   2.545  1.00  0.00           C  
ATOM   1452  O   LYS A  95      11.397 -14.719   1.430  1.00  0.00           O  
ATOM   1453  CB  LYS A  95       8.748 -13.750   1.932  1.00  0.00           C  
ATOM   1454  CG  LYS A  95       7.225 -13.734   1.969  1.00  0.00           C  
ATOM   1455  CD  LYS A  95       6.643 -14.973   1.304  1.00  0.00           C  
ATOM   1456  CE  LYS A  95       5.124 -14.912   1.252  1.00  0.00           C  
ATOM   1457  NZ  LYS A  95       4.538 -16.134   0.639  1.00  0.00           N  
ATOM   1458  H   LYS A  95       8.913 -13.880   4.554  1.00  0.00           H  
ATOM   1459  HA  LYS A  95       9.015 -15.839   2.340  1.00  0.00           H  
ATOM   1460 1HB  LYS A  95       9.102 -12.794   2.316  1.00  0.00           H  
ATOM   1461 2HB  LYS A  95       9.056 -13.818   0.888  1.00  0.00           H  
ATOM   1462 1HG  LYS A  95       6.887 -13.695   3.005  1.00  0.00           H  
ATOM   1463 2HG  LYS A  95       6.858 -12.848   1.451  1.00  0.00           H  
ATOM   1464 1HD  LYS A  95       7.030 -15.057   0.288  1.00  0.00           H  
ATOM   1465 2HD  LYS A  95       6.942 -15.860   1.862  1.00  0.00           H  
ATOM   1466 1HE  LYS A  95       4.730 -14.802   2.261  1.00  0.00           H  
ATOM   1467 2HE  LYS A  95       4.814 -14.044   0.669  1.00  0.00           H  
ATOM   1468 1HZ  LYS A  95       3.531 -16.054   0.622  1.00  0.00           H  
ATOM   1469 2HZ  LYS A  95       4.883 -16.236  -0.306  1.00  0.00           H  
ATOM   1470 3HZ  LYS A  95       4.802 -16.944   1.182  1.00  0.00           H  
ATOM   1471  N   GLU A  96      11.625 -15.027   3.646  1.00  0.00           N  
ATOM   1472  CA  GLU A  96      13.083 -14.978   3.618  1.00  0.00           C  
ATOM   1473  C   GLU A  96      13.580 -13.623   3.130  1.00  0.00           C  
ATOM   1474  O   GLU A  96      14.428 -13.545   2.242  1.00  0.00           O  
ATOM   1475  CB  GLU A  96      13.637 -16.088   2.722  1.00  0.00           C  
ATOM   1476  CG  GLU A  96      13.286 -17.497   3.176  1.00  0.00           C  
ATOM   1477  CD  GLU A  96      13.923 -18.562   2.328  1.00  0.00           C  
ATOM   1478  OE1 GLU A  96      14.526 -18.224   1.337  1.00  0.00           O  
ATOM   1479  OE2 GLU A  96      13.807 -19.715   2.670  1.00  0.00           O  
ATOM   1480  H   GLU A  96      11.155 -15.183   4.526  1.00  0.00           H  
ATOM   1481  HA  GLU A  96      13.454 -15.130   4.632  1.00  0.00           H  
ATOM   1482 1HB  GLU A  96      13.259 -15.959   1.708  1.00  0.00           H  
ATOM   1483 2HB  GLU A  96      14.724 -16.012   2.678  1.00  0.00           H  
ATOM   1484 1HG  GLU A  96      13.613 -17.627   4.208  1.00  0.00           H  
ATOM   1485 2HG  GLU A  96      12.204 -17.617   3.149  1.00  0.00           H  
ATOM   1486  N   MET A  97      13.047 -12.557   3.718  1.00  0.00           N  
ATOM   1487  CA  MET A  97      13.494 -11.204   3.403  1.00  0.00           C  
ATOM   1488  C   MET A  97      13.907 -10.454   4.662  1.00  0.00           C  
ATOM   1489  O   MET A  97      13.338  -9.412   4.989  1.00  0.00           O  
ATOM   1490  CB  MET A  97      12.394 -10.442   2.666  1.00  0.00           C  
ATOM   1491  CG  MET A  97      11.913 -11.112   1.387  1.00  0.00           C  
ATOM   1492  SD  MET A  97      10.603 -10.182   0.565  1.00  0.00           S  
ATOM   1493  CE  MET A  97      10.248 -11.254  -0.824  1.00  0.00           C  
ATOM   1494  H   MET A  97      12.314 -12.687   4.401  1.00  0.00           H  
ATOM   1495  HA  MET A  97      14.370 -11.271   2.757  1.00  0.00           H  
ATOM   1496 1HB  MET A  97      11.534 -10.320   3.323  1.00  0.00           H  
ATOM   1497 2HB  MET A  97      12.753  -9.445   2.407  1.00  0.00           H  
ATOM   1498 1HG  MET A  97      12.748 -11.216   0.695  1.00  0.00           H  
ATOM   1499 2HG  MET A  97      11.535 -12.108   1.617  1.00  0.00           H  
ATOM   1500 1HE  MET A  97       9.456 -10.814  -1.430  1.00  0.00           H  
ATOM   1501 2HE  MET A  97      11.147 -11.372  -1.432  1.00  0.00           H  
ATOM   1502 3HE  MET A  97       9.927 -12.230  -0.459  1.00  0.00           H  
ATOM   1503  N   GLU A  98      14.898 -10.990   5.367  1.00  0.00           N  
ATOM   1504  CA  GLU A  98      15.230 -10.514   6.705  1.00  0.00           C  
ATOM   1505  C   GLU A  98      15.702  -9.066   6.672  1.00  0.00           C  
ATOM   1506  O   GLU A  98      15.367  -8.274   7.554  1.00  0.00           O  
ATOM   1507  CB  GLU A  98      16.309 -11.398   7.334  1.00  0.00           C  
ATOM   1508  CG  GLU A  98      15.841 -12.801   7.693  1.00  0.00           C  
ATOM   1509  CD  GLU A  98      16.944 -13.663   8.244  1.00  0.00           C  
ATOM   1510  OE1 GLU A  98      18.071 -13.229   8.235  1.00  0.00           O  
ATOM   1511  OE2 GLU A  98      16.659 -14.755   8.674  1.00  0.00           O  
ATOM   1512  H   GLU A  98      15.435 -11.745   4.966  1.00  0.00           H  
ATOM   1513  HA  GLU A  98      14.333 -10.566   7.323  1.00  0.00           H  
ATOM   1514 1HB  GLU A  98      17.149 -11.492   6.646  1.00  0.00           H  
ATOM   1515 2HB  GLU A  98      16.682 -10.927   8.243  1.00  0.00           H  
ATOM   1516 1HG  GLU A  98      15.047 -12.729   8.436  1.00  0.00           H  
ATOM   1517 2HG  GLU A  98      15.427 -13.274   6.804  1.00  0.00           H  
ATOM   1518  N   PRO A  99      16.483  -8.725   5.654  1.00  0.00           N  
ATOM   1519  CA  PRO A  99      17.060  -7.391   5.542  1.00  0.00           C  
ATOM   1520  C   PRO A  99      15.988  -6.316   5.668  1.00  0.00           C  
ATOM   1521  O   PRO A  99      16.250  -5.221   6.167  1.00  0.00           O  
ATOM   1522  CB  PRO A  99      17.687  -7.403   4.144  1.00  0.00           C  
ATOM   1523  CG  PRO A  99      18.123  -8.815   3.951  1.00  0.00           C  
ATOM   1524  CD  PRO A  99      17.016  -9.635   4.560  1.00  0.00           C  
ATOM   1525  HA  PRO A  99      17.830  -7.264   6.317  1.00  0.00           H  
ATOM   1526 1HB  PRO A  99      16.948  -7.078   3.397  1.00  0.00           H  
ATOM   1527 2HB  PRO A  99      18.523  -6.689   4.101  1.00  0.00           H  
ATOM   1528 1HG  PRO A  99      18.266  -9.025   2.881  1.00  0.00           H  
ATOM   1529 2HG  PRO A  99      19.093  -8.984   4.440  1.00  0.00           H  
ATOM   1530 1HD  PRO A  99      16.251  -9.842   3.798  1.00  0.00           H  
ATOM   1531 2HD  PRO A  99      17.431 -10.573   4.958  1.00  0.00           H  
ATOM   1532  N   LEU A 100      14.781  -6.634   5.214  1.00  0.00           N  
ATOM   1533  CA  LEU A 100      13.703  -5.655   5.154  1.00  0.00           C  
ATOM   1534  C   LEU A 100      13.206  -5.297   6.549  1.00  0.00           C  
ATOM   1535  O   LEU A 100      12.650  -4.220   6.763  1.00  0.00           O  
ATOM   1536  CB  LEU A 100      12.540  -6.198   4.314  1.00  0.00           C  
ATOM   1537  CG  LEU A 100      12.832  -6.389   2.820  1.00  0.00           C  
ATOM   1538  CD1 LEU A 100      11.576  -6.885   2.116  1.00  0.00           C  
ATOM   1539  CD2 LEU A 100      13.309  -5.073   2.223  1.00  0.00           C  
ATOM   1540  H   LEU A 100      14.606  -7.578   4.902  1.00  0.00           H  
ATOM   1541  HA  LEU A 100      14.084  -4.750   4.681  1.00  0.00           H  
ATOM   1542 1HB  LEU A 100      12.240  -7.163   4.718  1.00  0.00           H  
ATOM   1543 2HB  LEU A 100      11.698  -5.512   4.402  1.00  0.00           H  
ATOM   1544  HG  LEU A 100      13.606  -7.146   2.694  1.00  0.00           H  
ATOM   1545 1HD1 LEU A 100      11.783  -7.021   1.054  1.00  0.00           H  
ATOM   1546 2HD1 LEU A 100      11.268  -7.837   2.549  1.00  0.00           H  
ATOM   1547 3HD1 LEU A 100      10.778  -6.154   2.239  1.00  0.00           H  
ATOM   1548 1HD2 LEU A 100      13.517  -5.209   1.161  1.00  0.00           H  
ATOM   1549 2HD2 LEU A 100      12.536  -4.315   2.347  1.00  0.00           H  
ATOM   1550 3HD2 LEU A 100      14.218  -4.751   2.732  1.00  0.00           H  
ATOM   1551  N   VAL A 101      13.412  -6.206   7.496  1.00  0.00           N  
ATOM   1552  CA  VAL A 101      12.946  -6.007   8.863  1.00  0.00           C  
ATOM   1553  C   VAL A 101      13.584  -4.774   9.489  1.00  0.00           C  
ATOM   1554  O   VAL A 101      12.899  -3.944  10.085  1.00  0.00           O  
ATOM   1555  CB  VAL A 101      13.271  -7.242   9.724  1.00  0.00           C  
ATOM   1556  CG1 VAL A 101      12.976  -6.963  11.190  1.00  0.00           C  
ATOM   1557  CG2 VAL A 101      12.474  -8.441   9.232  1.00  0.00           C  
ATOM   1558  H   VAL A 101      13.904  -7.056   7.263  1.00  0.00           H  
ATOM   1559  HA  VAL A 101      11.868  -5.845   8.842  1.00  0.00           H  
ATOM   1560  HB  VAL A 101      14.337  -7.458   9.646  1.00  0.00           H  
ATOM   1561 1HG1 VAL A 101      13.212  -7.846  11.783  1.00  0.00           H  
ATOM   1562 2HG1 VAL A 101      13.584  -6.125  11.530  1.00  0.00           H  
ATOM   1563 3HG1 VAL A 101      11.921  -6.718  11.308  1.00  0.00           H  
ATOM   1564 1HG2 VAL A 101      12.709  -9.310   9.844  1.00  0.00           H  
ATOM   1565 2HG2 VAL A 101      11.408  -8.223   9.304  1.00  0.00           H  
ATOM   1566 3HG2 VAL A 101      12.732  -8.648   8.193  1.00  0.00           H  
ATOM   1567  N   GLY A 102      14.901  -4.663   9.353  1.00  0.00           N  
ATOM   1568  CA  GLY A 102      15.626  -3.500   9.848  1.00  0.00           C  
ATOM   1569  C   GLY A 102      15.211  -2.235   9.108  1.00  0.00           C  
ATOM   1570  O   GLY A 102      15.087  -1.167   9.706  1.00  0.00           O  
ATOM   1571  H   GLY A 102      15.412  -5.404   8.894  1.00  0.00           H  
ATOM   1572 1HA  GLY A 102      15.437  -3.380  10.915  1.00  0.00           H  
ATOM   1573 2HA  GLY A 102      16.697  -3.660   9.727  1.00  0.00           H  
ATOM   1574  N   GLN A 103      14.996  -2.363   7.802  1.00  0.00           N  
ATOM   1575  CA  GLN A 103      14.581  -1.232   6.980  1.00  0.00           C  
ATOM   1576  C   GLN A 103      13.238  -0.681   7.440  1.00  0.00           C  
ATOM   1577  O   GLN A 103      13.079   0.528   7.612  1.00  0.00           O  
ATOM   1578  CB  GLN A 103      14.501  -1.640   5.507  1.00  0.00           C  
ATOM   1579  CG  GLN A 103      15.849  -1.914   4.863  1.00  0.00           C  
ATOM   1580  CD  GLN A 103      15.719  -2.397   3.430  1.00  0.00           C  
ATOM   1581  OE1 GLN A 103      14.809  -1.989   2.703  1.00  0.00           O  
ATOM   1582  NE2 GLN A 103      16.630  -3.270   3.016  1.00  0.00           N  
ATOM   1583  H   GLN A 103      15.124  -3.266   7.368  1.00  0.00           H  
ATOM   1584  HA  GLN A 103      15.323  -0.440   7.080  1.00  0.00           H  
ATOM   1585 1HB  GLN A 103      13.893  -2.540   5.411  1.00  0.00           H  
ATOM   1586 2HB  GLN A 103      14.010  -0.852   4.937  1.00  0.00           H  
ATOM   1587 1HG  GLN A 103      16.434  -0.994   4.862  1.00  0.00           H  
ATOM   1588 2HG  GLN A 103      16.365  -2.684   5.437  1.00  0.00           H  
ATOM   1589 1HE2 GLN A 103      16.596  -3.624   2.081  1.00  0.00           H  
ATOM   1590 2HE2 GLN A 103      17.352  -3.574   3.639  1.00  0.00           H  
ATOM   1591  N   VAL A 104      12.274  -1.574   7.639  1.00  0.00           N  
ATOM   1592  CA  VAL A 104      10.945  -1.180   8.089  1.00  0.00           C  
ATOM   1593  C   VAL A 104      11.008  -0.485   9.444  1.00  0.00           C  
ATOM   1594  O   VAL A 104      10.349   0.533   9.659  1.00  0.00           O  
ATOM   1595  CB  VAL A 104      10.027  -2.413   8.189  1.00  0.00           C  
ATOM   1596  CG1 VAL A 104       8.747  -2.065   8.933  1.00  0.00           C  
ATOM   1597  CG2 VAL A 104       9.715  -2.940   6.796  1.00  0.00           C  
ATOM   1598  H   VAL A 104      12.467  -2.551   7.473  1.00  0.00           H  
ATOM   1599  HA  VAL A 104      10.523  -0.488   7.359  1.00  0.00           H  
ATOM   1600  HB  VAL A 104      10.534  -3.186   8.765  1.00  0.00           H  
ATOM   1601 1HG1 VAL A 104       8.110  -2.948   8.994  1.00  0.00           H  
ATOM   1602 2HG1 VAL A 104       8.992  -1.725   9.939  1.00  0.00           H  
ATOM   1603 3HG1 VAL A 104       8.219  -1.274   8.400  1.00  0.00           H  
ATOM   1604 1HG2 VAL A 104       9.066  -3.812   6.874  1.00  0.00           H  
ATOM   1605 2HG2 VAL A 104       9.213  -2.164   6.218  1.00  0.00           H  
ATOM   1606 3HG2 VAL A 104      10.643  -3.221   6.297  1.00  0.00           H  
ATOM   1607  N   GLN A 105      11.803  -1.038  10.352  1.00  0.00           N  
ATOM   1608  CA  GLN A 105      12.004  -0.434  11.663  1.00  0.00           C  
ATOM   1609  C   GLN A 105      12.508   0.998  11.538  1.00  0.00           C  
ATOM   1610  O   GLN A 105      12.016   1.901  12.215  1.00  0.00           O  
ATOM   1611  CB  GLN A 105      12.989  -1.265  12.490  1.00  0.00           C  
ATOM   1612  CG  GLN A 105      12.439  -2.603  12.953  1.00  0.00           C  
ATOM   1613  CD  GLN A 105      13.476  -3.432  13.686  1.00  0.00           C  
ATOM   1614  OE1 GLN A 105      14.681  -3.272  13.477  1.00  0.00           O  
ATOM   1615  NE2 GLN A 105      13.012  -4.326  14.553  1.00  0.00           N  
ATOM   1616  H   GLN A 105      12.280  -1.900  10.129  1.00  0.00           H  
ATOM   1617  HA  GLN A 105      11.048  -0.411  12.185  1.00  0.00           H  
ATOM   1618 1HB  GLN A 105      13.887  -1.455  11.903  1.00  0.00           H  
ATOM   1619 2HB  GLN A 105      13.288  -0.701  13.374  1.00  0.00           H  
ATOM   1620 1HG  GLN A 105      11.602  -2.427  13.629  1.00  0.00           H  
ATOM   1621 2HG  GLN A 105      12.104  -3.167  12.082  1.00  0.00           H  
ATOM   1622 1HE2 GLN A 105      13.649  -4.903  15.067  1.00  0.00           H  
ATOM   1623 2HE2 GLN A 105      12.027  -4.424  14.692  1.00  0.00           H  
ATOM   1624  N   GLU A 106      13.491   1.201  10.667  1.00  0.00           N  
ATOM   1625  CA  GLU A 106      14.041   2.529  10.428  1.00  0.00           C  
ATOM   1626  C   GLU A 106      12.994   3.463   9.837  1.00  0.00           C  
ATOM   1627  O   GLU A 106      12.905   4.631  10.214  1.00  0.00           O  
ATOM   1628  CB  GLU A 106      15.249   2.445   9.492  1.00  0.00           C  
ATOM   1629  CG  GLU A 106      16.479   1.795  10.110  1.00  0.00           C  
ATOM   1630  CD  GLU A 106      17.620   1.662   9.140  1.00  0.00           C  
ATOM   1631  OE1 GLU A 106      17.429   1.952   7.984  1.00  0.00           O  
ATOM   1632  OE2 GLU A 106      18.684   1.270   9.557  1.00  0.00           O  
ATOM   1633  H   GLU A 106      13.866   0.414  10.157  1.00  0.00           H  
ATOM   1634  HA  GLU A 106      14.366   2.945  11.382  1.00  0.00           H  
ATOM   1635 1HB  GLU A 106      14.981   1.875   8.602  1.00  0.00           H  
ATOM   1636 2HB  GLU A 106      15.528   3.447   9.167  1.00  0.00           H  
ATOM   1637 1HG  GLU A 106      16.806   2.395  10.959  1.00  0.00           H  
ATOM   1638 2HG  GLU A 106      16.207   0.808  10.482  1.00  0.00           H  
ATOM   1639  N   TRP A 107      12.199   2.940   8.910  1.00  0.00           N  
ATOM   1640  CA  TRP A 107      11.136   3.717   8.285  1.00  0.00           C  
ATOM   1641  C   TRP A 107      10.096   4.150   9.311  1.00  0.00           C  
ATOM   1642  O   TRP A 107       9.600   5.277   9.266  1.00  0.00           O  
ATOM   1643  CB  TRP A 107      10.460   2.904   7.179  1.00  0.00           C  
ATOM   1644  CG  TRP A 107      11.387   2.522   6.065  1.00  0.00           C  
ATOM   1645  CD1 TRP A 107      12.578   3.109   5.759  1.00  0.00           C  
ATOM   1646  CD2 TRP A 107      11.204   1.459   5.099  1.00  0.00           C  
ATOM   1647  NE1 TRP A 107      13.146   2.489   4.673  1.00  0.00           N  
ATOM   1648  CE2 TRP A 107      12.319   1.476   4.257  1.00  0.00           C  
ATOM   1649  CE3 TRP A 107      10.198   0.508   4.885  1.00  0.00           C  
ATOM   1650  CZ2 TRP A 107      12.462   0.579   3.210  1.00  0.00           C  
ATOM   1651  CZ3 TRP A 107      10.342  -0.392   3.836  1.00  0.00           C  
ATOM   1652  CH2 TRP A 107      11.445  -0.357   3.021  1.00  0.00           C  
ATOM   1653  H   TRP A 107      12.336   1.979   8.630  1.00  0.00           H  
ATOM   1654  HA  TRP A 107      11.574   4.616   7.851  1.00  0.00           H  
ATOM   1655 1HB  TRP A 107      10.040   1.991   7.604  1.00  0.00           H  
ATOM   1656 2HB  TRP A 107       9.636   3.478   6.757  1.00  0.00           H  
ATOM   1657  HD1 TRP A 107      13.016   3.948   6.297  1.00  0.00           H  
ATOM   1658  HE1 TRP A 107      14.028   2.738   4.248  1.00  0.00           H  
ATOM   1659  HE3 TRP A 107       9.321   0.475   5.531  1.00  0.00           H  
ATOM   1660  HZ2 TRP A 107      13.331   0.591   2.552  1.00  0.00           H  
ATOM   1661  HZ3 TRP A 107       9.554  -1.128   3.676  1.00  0.00           H  
ATOM   1662  HH2 TRP A 107      11.526  -1.078   2.208  1.00  0.00           H  
ATOM   1663  N   MET A 108       9.772   3.252  10.234  1.00  0.00           N  
ATOM   1664  CA  MET A 108       8.780   3.536  11.263  1.00  0.00           C  
ATOM   1665  C   MET A 108       9.279   4.603  12.229  1.00  0.00           C  
ATOM   1666  O   MET A 108       8.549   5.533  12.573  1.00  0.00           O  
ATOM   1667  CB  MET A 108       8.423   2.257  12.018  1.00  0.00           C  
ATOM   1668  CG  MET A 108       7.650   1.235  11.196  1.00  0.00           C  
ATOM   1669  SD  MET A 108       7.404  -0.321  12.075  1.00  0.00           S  
ATOM   1670  CE  MET A 108       6.231   0.182  13.331  1.00  0.00           C  
ATOM   1671  H   MET A 108      10.224   2.349  10.223  1.00  0.00           H  
ATOM   1672  HA  MET A 108       7.881   3.920  10.781  1.00  0.00           H  
ATOM   1673 1HB  MET A 108       9.334   1.779  12.375  1.00  0.00           H  
ATOM   1674 2HB  MET A 108       7.820   2.507  12.893  1.00  0.00           H  
ATOM   1675 1HG  MET A 108       6.674   1.642  10.935  1.00  0.00           H  
ATOM   1676 2HG  MET A 108       8.191   1.027  10.273  1.00  0.00           H  
ATOM   1677 1HE  MET A 108       5.979  -0.674  13.958  1.00  0.00           H  
ATOM   1678 2HE  MET A 108       6.672   0.967  13.948  1.00  0.00           H  
ATOM   1679 3HE  MET A 108       5.327   0.561  12.854  1.00  0.00           H  
ATOM   1680  N   VAL A 109      10.526   4.463  12.663  1.00  0.00           N  
ATOM   1681  CA  VAL A 109      11.136   5.430  13.571  1.00  0.00           C  
ATOM   1682  C   VAL A 109      11.225   6.808  12.928  1.00  0.00           C  
ATOM   1683  O   VAL A 109      10.916   7.819  13.559  1.00  0.00           O  
ATOM   1684  CB  VAL A 109      12.547   4.966  13.979  1.00  0.00           C  
ATOM   1685  CG1 VAL A 109      13.272   6.068  14.736  1.00  0.00           C  
ATOM   1686  CG2 VAL A 109      12.453   3.703  14.823  1.00  0.00           C  
ATOM   1687  H   VAL A 109      11.066   3.666  12.358  1.00  0.00           H  
ATOM   1688  HA  VAL A 109      10.518   5.501  14.467  1.00  0.00           H  
ATOM   1689  HB  VAL A 109      13.126   4.759  13.078  1.00  0.00           H  
ATOM   1690 1HG1 VAL A 109      14.268   5.722  15.016  1.00  0.00           H  
ATOM   1691 2HG1 VAL A 109      13.360   6.949  14.100  1.00  0.00           H  
ATOM   1692 3HG1 VAL A 109      12.711   6.322  15.635  1.00  0.00           H  
ATOM   1693 1HG2 VAL A 109      13.454   3.380  15.107  1.00  0.00           H  
ATOM   1694 2HG2 VAL A 109      11.869   3.908  15.720  1.00  0.00           H  
ATOM   1695 3HG2 VAL A 109      11.967   2.916  14.246  1.00  0.00           H  
ATOM   1696  N   ALA A 110      11.647   6.841  11.667  1.00  0.00           N  
ATOM   1697  CA  ALA A 110      11.749   8.094  10.927  1.00  0.00           C  
ATOM   1698  C   ALA A 110      10.402   8.800  10.848  1.00  0.00           C  
ATOM   1699  O   ALA A 110      10.304  10.001  11.101  1.00  0.00           O  
ATOM   1700  CB  ALA A 110      12.295   7.841   9.529  1.00  0.00           C  
ATOM   1701  H   ALA A 110      11.904   5.978  11.211  1.00  0.00           H  
ATOM   1702  HA  ALA A 110      12.441   8.746  11.460  1.00  0.00           H  
ATOM   1703 1HB  ALA A 110      12.366   8.785   8.990  1.00  0.00           H  
ATOM   1704 2HB  ALA A 110      13.285   7.390   9.602  1.00  0.00           H  
ATOM   1705 3HB  ALA A 110      11.628   7.167   8.995  1.00  0.00           H  
ATOM   1706  N   TYR A 111       9.366   8.048  10.495  1.00  0.00           N  
ATOM   1707  CA  TYR A 111       8.020   8.597  10.393  1.00  0.00           C  
ATOM   1708  C   TYR A 111       7.507   9.057  11.754  1.00  0.00           C  
ATOM   1709  O   TYR A 111       6.898  10.120  11.871  1.00  0.00           O  
ATOM   1710  CB  TYR A 111       7.067   7.565   9.787  1.00  0.00           C  
ATOM   1711  CG  TYR A 111       5.721   8.133   9.394  1.00  0.00           C  
ATOM   1712  CD1 TYR A 111       5.555   8.728   8.152  1.00  0.00           C  
ATOM   1713  CD2 TYR A 111       4.653   8.059  10.276  1.00  0.00           C  
ATOM   1714  CE1 TYR A 111       4.326   9.247   7.794  1.00  0.00           C  
ATOM   1715  CE2 TYR A 111       3.424   8.578   9.918  1.00  0.00           C  
ATOM   1716  CZ  TYR A 111       3.259   9.170   8.682  1.00  0.00           C  
ATOM   1717  OH  TYR A 111       2.035   9.687   8.325  1.00  0.00           O  
ATOM   1718  H   TYR A 111       9.515   7.070  10.292  1.00  0.00           H  
ATOM   1719  HA  TYR A 111       8.050   9.470   9.741  1.00  0.00           H  
ATOM   1720 1HB  TYR A 111       7.523   7.125   8.898  1.00  0.00           H  
ATOM   1721 2HB  TYR A 111       6.900   6.759  10.502  1.00  0.00           H  
ATOM   1722  HD1 TYR A 111       6.394   8.786   7.459  1.00  0.00           H  
ATOM   1723  HD2 TYR A 111       4.784   7.593  11.252  1.00  0.00           H  
ATOM   1724  HE1 TYR A 111       4.195   9.715   6.818  1.00  0.00           H  
ATOM   1725  HE2 TYR A 111       2.585   8.521  10.611  1.00  0.00           H  
ATOM   1726  HH  TYR A 111       2.091  10.059   7.441  1.00  0.00           H  
ATOM   1727  N   LEU A 112       7.755   8.246  12.777  1.00  0.00           N  
ATOM   1728  CA  LEU A 112       7.351   8.584  14.137  1.00  0.00           C  
ATOM   1729  C   LEU A 112       7.968   9.904  14.581  1.00  0.00           C  
ATOM   1730  O   LEU A 112       7.267  10.802  15.047  1.00  0.00           O  
ATOM   1731  CB  LEU A 112       7.763   7.468  15.106  1.00  0.00           C  
ATOM   1732  CG  LEU A 112       7.451   7.724  16.586  1.00  0.00           C  
ATOM   1733  CD1 LEU A 112       5.946   7.861  16.772  1.00  0.00           C  
ATOM   1734  CD2 LEU A 112       8.005   6.583  17.426  1.00  0.00           C  
ATOM   1735  H   LEU A 112       8.236   7.374  12.609  1.00  0.00           H  
ATOM   1736  HA  LEU A 112       6.267   8.686  14.160  1.00  0.00           H  
ATOM   1737 1HB  LEU A 112       7.255   6.550  14.814  1.00  0.00           H  
ATOM   1738 2HB  LEU A 112       8.837   7.309  15.016  1.00  0.00           H  
ATOM   1739  HG  LEU A 112       7.912   8.661  16.898  1.00  0.00           H  
ATOM   1740 1HD1 LEU A 112       5.725   8.043  17.824  1.00  0.00           H  
ATOM   1741 2HD1 LEU A 112       5.580   8.696  16.176  1.00  0.00           H  
ATOM   1742 3HD1 LEU A 112       5.455   6.943  16.452  1.00  0.00           H  
ATOM   1743 1HD2 LEU A 112       7.784   6.765  18.478  1.00  0.00           H  
ATOM   1744 2HD2 LEU A 112       7.543   5.645  17.115  1.00  0.00           H  
ATOM   1745 3HD2 LEU A 112       9.084   6.519  17.287  1.00  0.00           H  
ATOM   1746  N   GLU A 113       9.283  10.015  14.435  1.00  0.00           N  
ATOM   1747  CA  GLU A 113      10.015  11.175  14.933  1.00  0.00           C  
ATOM   1748  C   GLU A 113       9.739  12.406  14.081  1.00  0.00           C  
ATOM   1749  O   GLU A 113       9.722  13.531  14.584  1.00  0.00           O  
ATOM   1750  CB  GLU A 113      11.518  10.888  14.959  1.00  0.00           C  
ATOM   1751  CG  GLU A 113      11.943   9.856  15.994  1.00  0.00           C  
ATOM   1752  CD  GLU A 113      13.420   9.578  15.970  1.00  0.00           C  
ATOM   1753  OE1 GLU A 113      14.086  10.077  15.094  1.00  0.00           O  
ATOM   1754  OE2 GLU A 113      13.884   8.865  16.829  1.00  0.00           O  
ATOM   1755  H   GLU A 113       9.790   9.277  13.968  1.00  0.00           H  
ATOM   1756  HA  GLU A 113       9.677  11.389  15.947  1.00  0.00           H  
ATOM   1757 1HB  GLU A 113      11.837  10.531  13.980  1.00  0.00           H  
ATOM   1758 2HB  GLU A 113      12.061  11.810  15.164  1.00  0.00           H  
ATOM   1759 1HG  GLU A 113      11.669  10.215  16.985  1.00  0.00           H  
ATOM   1760 2HG  GLU A 113      11.401   8.929  15.811  1.00  0.00           H  
ATOM   1761  N   THR A 114       9.527  12.190  12.787  1.00  0.00           N  
ATOM   1762  CA  THR A 114       9.406  13.288  11.837  1.00  0.00           C  
ATOM   1763  C   THR A 114       7.995  13.861  11.832  1.00  0.00           C  
ATOM   1764  O   THR A 114       7.805  15.073  11.920  1.00  0.00           O  
ATOM   1765  CB  THR A 114       9.785  12.834  10.415  1.00  0.00           C  
ATOM   1766  OG1 THR A 114      11.140  12.367  10.405  1.00  0.00           O  
ATOM   1767  CG2 THR A 114       9.642  13.986   9.432  1.00  0.00           C  
ATOM   1768  H   THR A 114       9.447  11.240  12.453  1.00  0.00           H  
ATOM   1769  HA  THR A 114      10.092  14.082  12.136  1.00  0.00           H  
ATOM   1770  HB  THR A 114       9.131  12.018  10.108  1.00  0.00           H  
ATOM   1771  HG1 THR A 114      11.171  11.469  10.744  1.00  0.00           H  
ATOM   1772 1HG2 THR A 114       9.913  13.646   8.432  1.00  0.00           H  
ATOM   1773 2HG2 THR A 114       8.610  14.336   9.429  1.00  0.00           H  
ATOM   1774 3HG2 THR A 114      10.300  14.801   9.729  1.00  0.00           H  
ATOM   1775  N   GLN A 115       7.004  12.980  11.731  1.00  0.00           N  
ATOM   1776  CA  GLN A 115       5.631  13.398  11.477  1.00  0.00           C  
ATOM   1777  C   GLN A 115       4.790  13.317  12.745  1.00  0.00           C  
ATOM   1778  O   GLN A 115       4.051  14.245  13.071  1.00  0.00           O  
ATOM   1779  CB  GLN A 115       5.003  12.538  10.376  1.00  0.00           C  
ATOM   1780  CG  GLN A 115       5.676  12.674   9.021  1.00  0.00           C  
ATOM   1781  CD  GLN A 115       5.587  14.084   8.469  1.00  0.00           C  
ATOM   1782  OE1 GLN A 115       4.683  14.848   8.822  1.00  0.00           O  
ATOM   1783  NE2 GLN A 115       6.525  14.439   7.599  1.00  0.00           N  
ATOM   1784  H   GLN A 115       7.208  11.996  11.833  1.00  0.00           H  
ATOM   1785  HA  GLN A 115       5.641  14.435  11.143  1.00  0.00           H  
ATOM   1786 1HB  GLN A 115       5.042  11.489  10.668  1.00  0.00           H  
ATOM   1787 2HB  GLN A 115       3.953  12.807  10.260  1.00  0.00           H  
ATOM   1788 1HG  GLN A 115       6.729  12.412   9.122  1.00  0.00           H  
ATOM   1789 2HG  GLN A 115       5.189  12.000   8.316  1.00  0.00           H  
ATOM   1790 1HE2 GLN A 115       6.518  15.357   7.201  1.00  0.00           H  
ATOM   1791 2HE2 GLN A 115       7.240  13.788   7.341  1.00  0.00           H  
ATOM   1792  N   LEU A 116       4.904  12.199  13.455  1.00  0.00           N  
ATOM   1793  CA  LEU A 116       3.945  11.851  14.497  1.00  0.00           C  
ATOM   1794  C   LEU A 116       4.344  12.458  15.837  1.00  0.00           C  
ATOM   1795  O   LEU A 116       3.487  12.792  16.655  1.00  0.00           O  
ATOM   1796  CB  LEU A 116       3.837  10.327  14.630  1.00  0.00           C  
ATOM   1797  CG  LEU A 116       3.309   9.587  13.395  1.00  0.00           C  
ATOM   1798  CD1 LEU A 116       3.377   8.084  13.634  1.00  0.00           C  
ATOM   1799  CD2 LEU A 116       1.882  10.030  13.109  1.00  0.00           C  
ATOM   1800  H   LEU A 116       5.676  11.575  13.268  1.00  0.00           H  
ATOM   1801  HA  LEU A 116       2.970  12.248  14.216  1.00  0.00           H  
ATOM   1802 1HB  LEU A 116       4.824   9.927  14.859  1.00  0.00           H  
ATOM   1803 2HB  LEU A 116       3.173  10.097  15.464  1.00  0.00           H  
ATOM   1804  HG  LEU A 116       3.939   9.816  12.536  1.00  0.00           H  
ATOM   1805 1HD1 LEU A 116       3.002   7.558  12.756  1.00  0.00           H  
ATOM   1806 2HD1 LEU A 116       4.412   7.792  13.817  1.00  0.00           H  
ATOM   1807 3HD1 LEU A 116       2.768   7.826  14.500  1.00  0.00           H  
ATOM   1808 1HD2 LEU A 116       1.506   9.505  12.230  1.00  0.00           H  
ATOM   1809 2HD2 LEU A 116       1.250   9.799  13.967  1.00  0.00           H  
ATOM   1810 3HD2 LEU A 116       1.865  11.104  12.924  1.00  0.00           H  
ATOM   1811  N   ALA A 117       5.646  12.599  16.052  1.00  0.00           N  
ATOM   1812  CA  ALA A 117       6.167  13.006  17.352  1.00  0.00           C  
ATOM   1813  C   ALA A 117       5.636  14.376  17.754  1.00  0.00           C  
ATOM   1814  O   ALA A 117       5.357  14.622  18.927  1.00  0.00           O  
ATOM   1815  CB  ALA A 117       7.689  13.013  17.335  1.00  0.00           C  
ATOM   1816  H   ALA A 117       6.293  12.421  15.297  1.00  0.00           H  
ATOM   1817  HA  ALA A 117       5.831  12.281  18.094  1.00  0.00           H  
ATOM   1818 1HB  ALA A 117       8.062  13.319  18.312  1.00  0.00           H  
ATOM   1819 2HB  ALA A 117       8.054  12.013  17.103  1.00  0.00           H  
ATOM   1820 3HB  ALA A 117       8.040  13.712  16.577  1.00  0.00           H  
ATOM   1821  N   ASP A 118       5.501  15.263  16.775  1.00  0.00           N  
ATOM   1822  CA  ASP A 118       5.047  16.626  17.032  1.00  0.00           C  
ATOM   1823  C   ASP A 118       3.677  16.632  17.697  1.00  0.00           C  
ATOM   1824  O   ASP A 118       3.472  17.297  18.712  1.00  0.00           O  
ATOM   1825  CB  ASP A 118       4.992  17.429  15.730  1.00  0.00           C  
ATOM   1826  CG  ASP A 118       6.373  17.775  15.189  1.00  0.00           C  
ATOM   1827  OD1 ASP A 118       7.321  17.682  15.931  1.00  0.00           O  
ATOM   1828  OD2 ASP A 118       6.466  18.128  14.037  1.00  0.00           O  
ATOM   1829  H   ASP A 118       5.718  14.988  15.827  1.00  0.00           H  
ATOM   1830  HA  ASP A 118       5.752  17.103  17.713  1.00  0.00           H  
ATOM   1831 1HB  ASP A 118       4.453  16.858  14.973  1.00  0.00           H  
ATOM   1832 2HB  ASP A 118       4.441  18.355  15.896  1.00  0.00           H  
ATOM   1833  N   TRP A 119       2.740  15.888  17.118  1.00  0.00           N  
ATOM   1834  CA  TRP A 119       1.394  15.782  17.673  1.00  0.00           C  
ATOM   1835  C   TRP A 119       1.411  15.095  19.032  1.00  0.00           C  
ATOM   1836  O   TRP A 119       0.756  15.542  19.972  1.00  0.00           O  
ATOM   1837  CB  TRP A 119       0.482  15.008  16.719  1.00  0.00           C  
ATOM   1838  CG  TRP A 119      -0.922  14.859  17.222  1.00  0.00           C  
ATOM   1839  CD1 TRP A 119      -1.933  15.763  17.096  1.00  0.00           C  
ATOM   1840  CD2 TRP A 119      -1.479  13.730  17.937  1.00  0.00           C  
ATOM   1841  NE1 TRP A 119      -3.077  15.278  17.682  1.00  0.00           N  
ATOM   1842  CE2 TRP A 119      -2.817  14.034  18.200  1.00  0.00           C  
ATOM   1843  CE3 TRP A 119      -0.958  12.503  18.368  1.00  0.00           C  
ATOM   1844  CZ2 TRP A 119      -3.650  13.158  18.879  1.00  0.00           C  
ATOM   1845  CZ3 TRP A 119      -1.793  11.624  19.047  1.00  0.00           C  
ATOM   1846  CH2 TRP A 119      -3.104  11.944  19.295  1.00  0.00           C  
ATOM   1847  H   TRP A 119       2.965  15.384  16.273  1.00  0.00           H  
ATOM   1848  HA  TRP A 119       0.992  16.787  17.800  1.00  0.00           H  
ATOM   1849 1HB  TRP A 119       0.449  15.517  15.755  1.00  0.00           H  
ATOM   1850 2HB  TRP A 119       0.893  14.013  16.549  1.00  0.00           H  
ATOM   1851  HD1 TRP A 119      -1.847  16.729  16.603  1.00  0.00           H  
ATOM   1852  HE1 TRP A 119      -3.964  15.758  17.725  1.00  0.00           H  
ATOM   1853  HE3 TRP A 119       0.082  12.243  18.171  1.00  0.00           H  
ATOM   1854  HZ2 TRP A 119      -4.694  13.394  19.086  1.00  0.00           H  
ATOM   1855  HZ3 TRP A 119      -1.379  10.672  19.380  1.00  0.00           H  
ATOM   1856  HH2 TRP A 119      -3.731  11.231  19.831  1.00  0.00           H  
ATOM   1857  N   ILE A 120       2.165  14.006  19.128  1.00  0.00           N  
ATOM   1858  CA  ILE A 120       2.231  13.226  20.360  1.00  0.00           C  
ATOM   1859  C   ILE A 120       2.682  14.087  21.532  1.00  0.00           C  
ATOM   1860  O   ILE A 120       2.088  14.044  22.611  1.00  0.00           O  
ATOM   1861  CB  ILE A 120       3.188  12.030  20.204  1.00  0.00           C  
ATOM   1862  CG1 ILE A 120       2.612  11.012  19.216  1.00  0.00           C  
ATOM   1863  CG2 ILE A 120       3.450  11.378  21.553  1.00  0.00           C  
ATOM   1864  CD1 ILE A 120       3.632  10.026  18.691  1.00  0.00           C  
ATOM   1865  H   ILE A 120       2.706  13.709  18.328  1.00  0.00           H  
ATOM   1866  HA  ILE A 120       1.236  12.843  20.581  1.00  0.00           H  
ATOM   1867  HB  ILE A 120       4.134  12.373  19.787  1.00  0.00           H  
ATOM   1868 1HG1 ILE A 120       1.812  10.451  19.697  1.00  0.00           H  
ATOM   1869 2HG1 ILE A 120       2.178  11.536  18.364  1.00  0.00           H  
ATOM   1870 1HG2 ILE A 120       4.127  10.534  21.424  1.00  0.00           H  
ATOM   1871 2HG2 ILE A 120       3.900  12.106  22.226  1.00  0.00           H  
ATOM   1872 3HG2 ILE A 120       2.508  11.027  21.976  1.00  0.00           H  
ATOM   1873 1HD1 ILE A 120       3.149   9.338  17.997  1.00  0.00           H  
ATOM   1874 2HD1 ILE A 120       4.427  10.565  18.174  1.00  0.00           H  
ATOM   1875 3HD1 ILE A 120       4.055   9.464  19.523  1.00  0.00           H  
ATOM   1876  N   HIS A 121       3.735  14.869  21.317  1.00  0.00           N  
ATOM   1877  CA  HIS A 121       4.219  15.799  22.332  1.00  0.00           C  
ATOM   1878  C   HIS A 121       3.143  16.804  22.717  1.00  0.00           C  
ATOM   1879  O   HIS A 121       2.880  17.020  23.901  1.00  0.00           O  
ATOM   1880  CB  HIS A 121       5.464  16.542  21.837  1.00  0.00           C  
ATOM   1881  CG  HIS A 121       6.021  17.513  22.831  1.00  0.00           C  
ATOM   1882  ND1 HIS A 121       6.669  17.111  23.980  1.00  0.00           N  
ATOM   1883  CD2 HIS A 121       6.025  18.866  22.850  1.00  0.00           C  
ATOM   1884  CE1 HIS A 121       7.050  18.177  24.663  1.00  0.00           C  
ATOM   1885  NE2 HIS A 121       6.670  19.254  23.999  1.00  0.00           N  
ATOM   1886  H   HIS A 121       4.213  14.818  20.429  1.00  0.00           H  
ATOM   1887  HA  HIS A 121       4.492  15.248  23.231  1.00  0.00           H  
ATOM   1888 1HB  HIS A 121       6.244  15.821  21.590  1.00  0.00           H  
ATOM   1889 2HB  HIS A 121       5.223  17.088  20.925  1.00  0.00           H  
ATOM   1890  HD1 HIS A 121       6.900  16.170  24.231  1.00  0.00           H  
ATOM   1891  HD2 HIS A 121       5.634  19.618  22.163  1.00  0.00           H  
ATOM   1892  HE1 HIS A 121       7.583  18.071  25.607  1.00  0.00           H  
ATOM   1893  N   SER A 122       2.523  17.415  21.714  1.00  0.00           N  
ATOM   1894  CA  SER A 122       1.511  18.438  21.949  1.00  0.00           C  
ATOM   1895  C   SER A 122       0.273  17.846  22.612  1.00  0.00           C  
ATOM   1896  O   SER A 122      -0.501  18.558  23.253  1.00  0.00           O  
ATOM   1897  CB  SER A 122       1.127  19.102  20.641  1.00  0.00           C  
ATOM   1898  OG  SER A 122       0.448  18.207  19.804  1.00  0.00           O  
ATOM   1899  H   SER A 122       2.759  17.165  20.765  1.00  0.00           H  
ATOM   1900  HA  SER A 122       1.930  19.193  22.617  1.00  0.00           H  
ATOM   1901 1HB  SER A 122       0.494  19.966  20.844  1.00  0.00           H  
ATOM   1902 2HB  SER A 122       2.024  19.464  20.140  1.00  0.00           H  
ATOM   1903  HG  SER A 122       0.668  17.328  20.122  1.00  0.00           H  
ATOM   1904  N   SER A 123       0.092  16.540  22.455  1.00  0.00           N  
ATOM   1905  CA  SER A 123      -1.057  15.851  23.031  1.00  0.00           C  
ATOM   1906  C   SER A 123      -0.737  15.317  24.422  1.00  0.00           C  
ATOM   1907  O   SER A 123      -1.446  14.460  24.947  1.00  0.00           O  
ATOM   1908  CB  SER A 123      -1.489  14.712  22.129  1.00  0.00           C  
ATOM   1909  OG  SER A 123      -0.479  13.746  22.021  1.00  0.00           O  
ATOM   1910  H   SER A 123       0.767  16.010  21.921  1.00  0.00           H  
ATOM   1911  HA  SER A 123      -1.880  16.562  23.118  1.00  0.00           H  
ATOM   1912 1HB  SER A 123      -2.393  14.253  22.529  1.00  0.00           H  
ATOM   1913 2HB  SER A 123      -1.730  15.102  21.141  1.00  0.00           H  
ATOM   1914  HG  SER A 123       0.248  14.062  22.561  1.00  0.00           H  
ATOM   1915  N   GLY A 124       0.332  15.834  25.016  1.00  0.00           N  
ATOM   1916  CA  GLY A 124       0.667  15.520  26.400  1.00  0.00           C  
ATOM   1917  C   GLY A 124       1.666  14.373  26.478  1.00  0.00           C  
ATOM   1918  O   GLY A 124       1.929  13.839  27.556  1.00  0.00           O  
ATOM   1919  H   GLY A 124       0.929  16.461  24.496  1.00  0.00           H  
ATOM   1920 1HA  GLY A 124       1.084  16.404  26.883  1.00  0.00           H  
ATOM   1921 2HA  GLY A 124      -0.240  15.256  26.943  1.00  0.00           H  
ATOM   1922  N   GLY A 125       2.221  13.998  25.331  1.00  0.00           N  
ATOM   1923  CA  GLY A 125       3.206  12.925  25.270  1.00  0.00           C  
ATOM   1924  C   GLY A 125       2.536  11.559  25.331  1.00  0.00           C  
ATOM   1925  O   GLY A 125       1.311  11.455  25.298  1.00  0.00           O  
ATOM   1926  H   GLY A 125       1.953  14.470  24.479  1.00  0.00           H  
ATOM   1927 1HA  GLY A 125       3.782  13.012  24.348  1.00  0.00           H  
ATOM   1928 2HA  GLY A 125       3.908  13.028  26.097  1.00  0.00           H  
ATOM   1929  N   TRP A 126       3.350  10.511  25.420  1.00  0.00           N  
ATOM   1930  CA  TRP A 126       2.840   9.148  25.468  1.00  0.00           C  
ATOM   1931  C   TRP A 126       2.141   8.867  26.792  1.00  0.00           C  
ATOM   1932  O   TRP A 126       1.482   7.840  26.952  1.00  0.00           O  
ATOM   1933  CB  TRP A 126       3.978   8.146  25.265  1.00  0.00           C  
ATOM   1934  CG  TRP A 126       4.374   7.973  23.830  1.00  0.00           C  
ATOM   1935  CD1 TRP A 126       5.570   8.305  23.268  1.00  0.00           C  
ATOM   1936  CD2 TRP A 126       3.568   7.421  22.760  1.00  0.00           C  
ATOM   1937  NE1 TRP A 126       5.565   8.000  21.929  1.00  0.00           N  
ATOM   1938  CE2 TRP A 126       4.348   7.457  21.601  1.00  0.00           C  
ATOM   1939  CE3 TRP A 126       2.267   6.907  22.695  1.00  0.00           C  
ATOM   1940  CZ2 TRP A 126       3.873   7.000  20.382  1.00  0.00           C  
ATOM   1941  CZ3 TRP A 126       1.791   6.447  21.473  1.00  0.00           C  
ATOM   1942  CH2 TRP A 126       2.575   6.492  20.347  1.00  0.00           C  
ATOM   1943  H   TRP A 126       4.348  10.665  25.456  1.00  0.00           H  
ATOM   1944  HA  TRP A 126       2.107   9.025  24.671  1.00  0.00           H  
ATOM   1945 1HB  TRP A 126       4.855   8.473  25.825  1.00  0.00           H  
ATOM   1946 2HB  TRP A 126       3.682   7.174  25.658  1.00  0.00           H  
ATOM   1947  HD1 TRP A 126       6.408   8.747  23.804  1.00  0.00           H  
ATOM   1948  HE1 TRP A 126       6.331   8.151  21.289  1.00  0.00           H  
ATOM   1949  HE3 TRP A 126       1.642   6.866  23.586  1.00  0.00           H  
ATOM   1950  HZ2 TRP A 126       4.480   7.028  19.477  1.00  0.00           H  
ATOM   1951  HZ3 TRP A 126       0.777   6.048  21.430  1.00  0.00           H  
ATOM   1952  HH2 TRP A 126       2.170   6.122  19.404  1.00  0.00           H  
ATOM   1953  N   ALA A 127       2.288   9.787  27.740  1.00  0.00           N  
ATOM   1954  CA  ALA A 127       1.616   9.673  29.029  1.00  0.00           C  
ATOM   1955  C   ALA A 127       0.105   9.570  28.855  1.00  0.00           C  
ATOM   1956  O   ALA A 127      -0.565   8.852  29.595  1.00  0.00           O  
ATOM   1957  CB  ALA A 127       1.967  10.859  29.916  1.00  0.00           C  
ATOM   1958  H   ALA A 127       2.881  10.585  27.563  1.00  0.00           H  
ATOM   1959  HA  ALA A 127       1.965   8.762  29.514  1.00  0.00           H  
ATOM   1960 1HB  ALA A 127       1.458  10.759  30.875  1.00  0.00           H  
ATOM   1961 2HB  ALA A 127       3.045  10.885  30.078  1.00  0.00           H  
ATOM   1962 3HB  ALA A 127       1.651  11.781  29.432  1.00  0.00           H  
ATOM   1963  N   GLU A 128      -0.423  10.289  27.871  1.00  0.00           N  
ATOM   1964  CA  GLU A 128      -1.855  10.276  27.596  1.00  0.00           C  
ATOM   1965  C   GLU A 128      -2.299   8.924  27.049  1.00  0.00           C  
ATOM   1966  O   GLU A 128      -3.339   8.396  27.441  1.00  0.00           O  
ATOM   1967  CB  GLU A 128      -2.217  11.383  26.603  1.00  0.00           C  
ATOM   1968  CG  GLU A 128      -3.706  11.500  26.308  1.00  0.00           C  
ATOM   1969  CD  GLU A 128      -4.511  11.901  27.513  1.00  0.00           C  
ATOM   1970  OE1 GLU A 128      -3.944  12.448  28.428  1.00  0.00           O  
ATOM   1971  OE2 GLU A 128      -5.696  11.661  27.517  1.00  0.00           O  
ATOM   1972  H   GLU A 128       0.183  10.858  27.298  1.00  0.00           H  
ATOM   1973  HA  GLU A 128      -2.388  10.456  28.530  1.00  0.00           H  
ATOM   1974 1HB  GLU A 128      -1.876  12.344  26.989  1.00  0.00           H  
ATOM   1975 2HB  GLU A 128      -1.702  11.208  25.659  1.00  0.00           H  
ATOM   1976 1HG  GLU A 128      -3.853  12.242  25.524  1.00  0.00           H  
ATOM   1977 2HG  GLU A 128      -4.068  10.543  25.937  1.00  0.00           H  
ATOM   1978  N   PHE A 129      -1.503   8.371  26.140  1.00  0.00           N  
ATOM   1979  CA  PHE A 129      -1.764   7.040  25.605  1.00  0.00           C  
ATOM   1980  C   PHE A 129      -1.826   6.001  26.719  1.00  0.00           C  
ATOM   1981  O   PHE A 129      -2.729   5.164  26.749  1.00  0.00           O  
ATOM   1982  CB  PHE A 129      -0.684   6.649  24.595  1.00  0.00           C  
ATOM   1983  CG  PHE A 129      -0.873   5.281  24.004  1.00  0.00           C  
ATOM   1984  CD1 PHE A 129      -1.690   5.095  22.899  1.00  0.00           C  
ATOM   1985  CD2 PHE A 129      -0.236   4.178  24.552  1.00  0.00           C  
ATOM   1986  CE1 PHE A 129      -1.865   3.836  22.354  1.00  0.00           C  
ATOM   1987  CE2 PHE A 129      -0.408   2.920  24.009  1.00  0.00           C  
ATOM   1988  CZ  PHE A 129      -1.224   2.749  22.909  1.00  0.00           C  
ATOM   1989  H   PHE A 129      -0.698   8.885  25.810  1.00  0.00           H  
ATOM   1990  HA  PHE A 129      -2.727   7.055  25.094  1.00  0.00           H  
ATOM   1991 1HB  PHE A 129      -0.668   7.372  23.781  1.00  0.00           H  
ATOM   1992 2HB  PHE A 129       0.293   6.679  25.077  1.00  0.00           H  
ATOM   1993  HD1 PHE A 129      -2.196   5.955  22.459  1.00  0.00           H  
ATOM   1994  HD2 PHE A 129       0.409   4.313  25.421  1.00  0.00           H  
ATOM   1995  HE1 PHE A 129      -2.510   3.704  21.486  1.00  0.00           H  
ATOM   1996  HE2 PHE A 129       0.099   2.061  24.449  1.00  0.00           H  
ATOM   1997  HZ  PHE A 129      -1.363   1.757  22.481  1.00  0.00           H  
ATOM   1998  N   THR A 130      -0.864   6.063  27.632  1.00  0.00           N  
ATOM   1999  CA  THR A 130      -0.830   5.154  28.770  1.00  0.00           C  
ATOM   2000  C   THR A 130      -2.098   5.270  29.606  1.00  0.00           C  
ATOM   2001  O   THR A 130      -2.661   4.267  30.042  1.00  0.00           O  
ATOM   2002  CB  THR A 130       0.401   5.422  29.656  1.00  0.00           C  
ATOM   2003  OG1 THR A 130       1.596   5.207  28.895  1.00  0.00           O  
ATOM   2004  CG2 THR A 130       0.400   4.497  30.864  1.00  0.00           C  
ATOM   2005  H   THR A 130      -0.136   6.757  27.535  1.00  0.00           H  
ATOM   2006  HA  THR A 130      -0.767   4.132  28.395  1.00  0.00           H  
ATOM   2007  HB  THR A 130       0.384   6.456  29.998  1.00  0.00           H  
ATOM   2008  HG1 THR A 130       1.770   5.978  28.349  1.00  0.00           H  
ATOM   2009 1HG2 THR A 130       1.276   4.701  31.479  1.00  0.00           H  
ATOM   2010 2HG2 THR A 130      -0.503   4.666  31.451  1.00  0.00           H  
ATOM   2011 3HG2 THR A 130       0.426   3.461  30.528  1.00  0.00           H  
ATOM   2012  N   ALA A 131      -2.543   6.503  29.826  1.00  0.00           N  
ATOM   2013  CA  ALA A 131      -3.743   6.755  30.617  1.00  0.00           C  
ATOM   2014  C   ALA A 131      -4.984   6.203  29.928  1.00  0.00           C  
ATOM   2015  O   ALA A 131      -5.842   5.595  30.566  1.00  0.00           O  
ATOM   2016  CB  ALA A 131      -3.903   8.246  30.878  1.00  0.00           C  
ATOM   2017  H   ALA A 131      -2.038   7.285  29.436  1.00  0.00           H  
ATOM   2018  HA  ALA A 131      -3.633   6.242  31.573  1.00  0.00           H  
ATOM   2019 1HB  ALA A 131      -4.802   8.417  31.468  1.00  0.00           H  
ATOM   2020 2HB  ALA A 131      -3.034   8.615  31.423  1.00  0.00           H  
ATOM   2021 3HB  ALA A 131      -3.986   8.774  29.929  1.00  0.00           H  
ATOM   2022  N   LEU A 132      -5.072   6.420  28.620  1.00  0.00           N  
ATOM   2023  CA  LEU A 132      -6.279   6.091  27.869  1.00  0.00           C  
ATOM   2024  C   LEU A 132      -6.316   4.613  27.506  1.00  0.00           C  
ATOM   2025  O   LEU A 132      -7.338   3.947  27.667  1.00  0.00           O  
ATOM   2026  CB  LEU A 132      -6.358   6.939  26.593  1.00  0.00           C  
ATOM   2027  CG  LEU A 132      -6.567   8.443  26.806  1.00  0.00           C  
ATOM   2028  CD1 LEU A 132      -6.486   9.162  25.466  1.00  0.00           C  
ATOM   2029  CD2 LEU A 132      -7.914   8.679  27.472  1.00  0.00           C  
ATOM   2030  H   LEU A 132      -4.284   6.822  28.133  1.00  0.00           H  
ATOM   2031  HA  LEU A 132      -7.145   6.311  28.492  1.00  0.00           H  
ATOM   2032 1HB  LEU A 132      -5.433   6.809  26.033  1.00  0.00           H  
ATOM   2033 2HB  LEU A 132      -7.183   6.572  25.983  1.00  0.00           H  
ATOM   2034  HG  LEU A 132      -5.774   8.835  27.443  1.00  0.00           H  
ATOM   2035 1HD1 LEU A 132      -6.635  10.231  25.617  1.00  0.00           H  
ATOM   2036 2HD1 LEU A 132      -5.506   8.992  25.021  1.00  0.00           H  
ATOM   2037 3HD1 LEU A 132      -7.259   8.779  24.800  1.00  0.00           H  
ATOM   2038 1HD2 LEU A 132      -8.063   9.749  27.624  1.00  0.00           H  
ATOM   2039 2HD2 LEU A 132      -8.709   8.289  26.835  1.00  0.00           H  
ATOM   2040 3HD2 LEU A 132      -7.938   8.169  28.435  1.00  0.00           H  
ATOM   2041  N   TYR A 133      -5.193   4.101  27.012  1.00  0.00           N  
ATOM   2042  CA  TYR A 133      -5.123   2.730  26.524  1.00  0.00           C  
ATOM   2043  C   TYR A 133      -4.544   1.796  27.579  1.00  0.00           C  
ATOM   2044  O   TYR A 133      -5.049   0.693  27.790  1.00  0.00           O  
ATOM   2045  CB  TYR A 133      -4.291   2.661  25.241  1.00  0.00           C  
ATOM   2046  CG  TYR A 133      -4.975   3.271  24.037  1.00  0.00           C  
ATOM   2047  CD1 TYR A 133      -5.159   4.644  23.966  1.00  0.00           C  
ATOM   2048  CD2 TYR A 133      -5.417   2.458  23.005  1.00  0.00           C  
ATOM   2049  CE1 TYR A 133      -5.784   5.201  22.867  1.00  0.00           C  
ATOM   2050  CE2 TYR A 133      -6.041   3.015  21.905  1.00  0.00           C  
ATOM   2051  CZ  TYR A 133      -6.225   4.380  21.835  1.00  0.00           C  
ATOM   2052  OH  TYR A 133      -6.846   4.935  20.740  1.00  0.00           O  
ATOM   2053  H   TYR A 133      -4.365   4.680  26.975  1.00  0.00           H  
ATOM   2054  HA  TYR A 133      -6.134   2.389  26.303  1.00  0.00           H  
ATOM   2055 1HB  TYR A 133      -3.344   3.180  25.393  1.00  0.00           H  
ATOM   2056 2HB  TYR A 133      -4.062   1.621  25.011  1.00  0.00           H  
ATOM   2057  HD1 TYR A 133      -4.812   5.284  24.778  1.00  0.00           H  
ATOM   2058  HD2 TYR A 133      -5.273   1.379  23.061  1.00  0.00           H  
ATOM   2059  HE1 TYR A 133      -5.929   6.280  22.811  1.00  0.00           H  
ATOM   2060  HE2 TYR A 133      -6.389   2.375  21.094  1.00  0.00           H  
ATOM   2061  HH  TYR A 133      -7.087   4.239  20.123  1.00  0.00           H  
ATOM   2062  N   GLY A 134      -3.484   2.246  28.240  1.00  0.00           N  
ATOM   2063  CA  GLY A 134      -2.786   1.422  29.220  1.00  0.00           C  
ATOM   2064  C   GLY A 134      -3.671   1.131  30.427  1.00  0.00           C  
ATOM   2065  O   GLY A 134      -4.503   0.268  30.367  1.00  0.00           O  
ATOM   2066  OXT GLY A 134      -3.536   1.765  31.437  1.00  0.00           O  
ATOM   2067  H   GLY A 134      -3.152   3.183  28.060  1.00  0.00           H  
ATOM   2068 1HA  GLY A 134      -2.480   0.485  28.755  1.00  0.00           H  
ATOM   2069 2HA  GLY A 134      -1.879   1.931  29.544  1.00  0.00           H  
ATOM   2070  N   ASP B 135      -7.927  10.034 -16.877  1.00  0.00           N  
ATOM   2071  CA  ASP B 135      -6.518   9.775 -16.605  1.00  0.00           C  
ATOM   2072  C   ASP B 135      -6.349   8.792 -15.454  1.00  0.00           C  
ATOM   2073  O   ASP B 135      -7.093   8.837 -14.473  1.00  0.00           O  
ATOM   2074  CB  ASP B 135      -5.786  11.080 -16.282  1.00  0.00           C  
ATOM   2075  CG  ASP B 135      -5.665  12.006 -17.485  1.00  0.00           C  
ATOM   2076  OD1 ASP B 135      -5.815  11.537 -18.588  1.00  0.00           O  
ATOM   2077  OD2 ASP B 135      -5.424  13.173 -17.289  1.00  0.00           O  
ATOM   2078 1H   ASP B 135      -8.008  10.680 -17.636  1.00  0.00           H  
ATOM   2079 2H   ASP B 135      -8.383   9.178 -17.120  1.00  0.00           H  
ATOM   2080 3H   ASP B 135      -8.358  10.421 -16.062  1.00  0.00           H  
ATOM   2081  HA  ASP B 135      -6.068   9.336 -17.497  1.00  0.00           H  
ATOM   2082 1HB  ASP B 135      -6.316  11.607 -15.488  1.00  0.00           H  
ATOM   2083 2HB  ASP B 135      -4.785  10.854 -15.913  1.00  0.00           H  
ATOM   2084  N   PRO B 136      -5.368   7.904 -15.579  1.00  0.00           N  
ATOM   2085  CA  PRO B 136      -5.080   6.931 -14.534  1.00  0.00           C  
ATOM   2086  C   PRO B 136      -4.911   7.606 -13.181  1.00  0.00           C  
ATOM   2087  O   PRO B 136      -5.394   7.110 -12.163  1.00  0.00           O  
ATOM   2088  CB  PRO B 136      -3.772   6.291 -15.013  1.00  0.00           C  
ATOM   2089  CG  PRO B 136      -3.843   6.382 -16.499  1.00  0.00           C  
ATOM   2090  CD  PRO B 136      -4.473   7.724 -16.762  1.00  0.00           C  
ATOM   2091  HA  PRO B 136      -5.892   6.188 -14.497  1.00  0.00           H  
ATOM   2092 1HB  PRO B 136      -2.912   6.832 -14.592  1.00  0.00           H  
ATOM   2093 2HB  PRO B 136      -3.707   5.254 -14.651  1.00  0.00           H  
ATOM   2094 1HG  PRO B 136      -2.836   6.294 -16.933  1.00  0.00           H  
ATOM   2095 2HG  PRO B 136      -4.437   5.549 -16.903  1.00  0.00           H  
ATOM   2096 1HD  PRO B 136      -3.689   8.495 -16.801  1.00  0.00           H  
ATOM   2097 2HD  PRO B 136      -5.030   7.688 -17.710  1.00  0.00           H  
ATOM   2098  N   LYS B 137      -4.223   8.743 -13.176  1.00  0.00           N  
ATOM   2099  CA  LYS B 137      -4.018   9.510 -11.951  1.00  0.00           C  
ATOM   2100  C   LYS B 137      -5.345   9.937 -11.340  1.00  0.00           C  
ATOM   2101  O   LYS B 137      -5.547   9.826 -10.131  1.00  0.00           O  
ATOM   2102  CB  LYS B 137      -3.148  10.737 -12.225  1.00  0.00           C  
ATOM   2103  CG  LYS B 137      -2.850  11.585 -10.996  1.00  0.00           C  
ATOM   2104  CD  LYS B 137      -1.932  12.749 -11.336  1.00  0.00           C  
ATOM   2105  CE  LYS B 137      -1.557  13.542 -10.093  1.00  0.00           C  
ATOM   2106  NZ  LYS B 137      -2.735  14.223  -9.490  1.00  0.00           N  
ATOM   2107  H   LYS B 137      -3.831   9.085 -14.040  1.00  0.00           H  
ATOM   2108  HA  LYS B 137      -3.506   8.875 -11.228  1.00  0.00           H  
ATOM   2109 1HB  LYS B 137      -2.196  10.421 -12.652  1.00  0.00           H  
ATOM   2110 2HB  LYS B 137      -3.640  11.376 -12.960  1.00  0.00           H  
ATOM   2111 1HG  LYS B 137      -3.783  11.975 -10.587  1.00  0.00           H  
ATOM   2112 2HG  LYS B 137      -2.372  10.967 -10.236  1.00  0.00           H  
ATOM   2113 1HD  LYS B 137      -1.022  12.371 -11.805  1.00  0.00           H  
ATOM   2114 2HD  LYS B 137      -2.433  13.413 -12.041  1.00  0.00           H  
ATOM   2115 1HE  LYS B 137      -1.122  12.872  -9.352  1.00  0.00           H  
ATOM   2116 2HE  LYS B 137      -0.812  14.294 -10.351  1.00  0.00           H  
ATOM   2117 1HZ  LYS B 137      -2.445  14.737  -8.670  1.00  0.00           H  
ATOM   2118 2HZ  LYS B 137      -3.135  14.862 -10.163  1.00  0.00           H  
ATOM   2119 3HZ  LYS B 137      -3.425  13.534  -9.229  1.00  0.00           H  
ATOM   2120  N   LYS B 138      -6.250  10.424 -12.182  1.00  0.00           N  
ATOM   2121  CA  LYS B 138      -7.542  10.917 -11.721  1.00  0.00           C  
ATOM   2122  C   LYS B 138      -8.381   9.790 -11.129  1.00  0.00           C  
ATOM   2123  O   LYS B 138      -9.161  10.006 -10.203  1.00  0.00           O  
ATOM   2124  CB  LYS B 138      -8.299  11.591 -12.866  1.00  0.00           C  
ATOM   2125  CG  LYS B 138      -7.704  12.918 -13.318  1.00  0.00           C  
ATOM   2126  CD  LYS B 138      -8.499  13.517 -14.469  1.00  0.00           C  
ATOM   2127  CE  LYS B 138      -7.903  14.840 -14.925  1.00  0.00           C  
ATOM   2128  NZ  LYS B 138      -8.648  15.419 -16.076  1.00  0.00           N  
ATOM   2129  H   LYS B 138      -6.036  10.455 -13.170  1.00  0.00           H  
ATOM   2130  HA  LYS B 138      -7.370  11.652 -10.935  1.00  0.00           H  
ATOM   2131 1HB  LYS B 138      -8.323  10.924 -13.728  1.00  0.00           H  
ATOM   2132 2HB  LYS B 138      -9.330  11.772 -12.563  1.00  0.00           H  
ATOM   2133 1HG  LYS B 138      -7.704  13.620 -12.483  1.00  0.00           H  
ATOM   2134 2HG  LYS B 138      -6.674  12.764 -13.640  1.00  0.00           H  
ATOM   2135 1HD  LYS B 138      -8.504  12.821 -15.309  1.00  0.00           H  
ATOM   2136 2HD  LYS B 138      -9.528  13.683 -14.151  1.00  0.00           H  
ATOM   2137 1HE  LYS B 138      -7.923  15.551 -14.100  1.00  0.00           H  
ATOM   2138 2HE  LYS B 138      -6.864  14.689 -15.220  1.00  0.00           H  
ATOM   2139 1HZ  LYS B 138      -8.222  16.293 -16.348  1.00  0.00           H  
ATOM   2140 2HZ  LYS B 138      -8.619  14.774 -16.854  1.00  0.00           H  
ATOM   2141 3HZ  LYS B 138      -9.608  15.581 -15.809  1.00  0.00           H  
ATOM   2142  N   VAL B 139      -8.214   8.589 -11.671  1.00  0.00           N  
ATOM   2143  CA  VAL B 139      -8.876   7.406 -11.131  1.00  0.00           C  
ATOM   2144  C   VAL B 139      -8.470   7.160  -9.684  1.00  0.00           C  
ATOM   2145  O   VAL B 139      -9.317   6.938  -8.820  1.00  0.00           O  
ATOM   2146  CB  VAL B 139      -8.528   6.167 -11.977  1.00  0.00           C  
ATOM   2147  CG1 VAL B 139      -9.027   4.901 -11.296  1.00  0.00           C  
ATOM   2148  CG2 VAL B 139      -9.129   6.303 -13.368  1.00  0.00           C  
ATOM   2149  H   VAL B 139      -7.612   8.490 -12.477  1.00  0.00           H  
ATOM   2150  HA  VAL B 139      -9.954   7.567 -11.169  1.00  0.00           H  
ATOM   2151  HB  VAL B 139      -7.444   6.084 -12.055  1.00  0.00           H  
ATOM   2152 1HG1 VAL B 139      -8.773   4.034 -11.907  1.00  0.00           H  
ATOM   2153 2HG1 VAL B 139      -8.557   4.805 -10.317  1.00  0.00           H  
ATOM   2154 3HG1 VAL B 139     -10.109   4.954 -11.176  1.00  0.00           H  
ATOM   2155 1HG2 VAL B 139      -8.878   5.424 -13.960  1.00  0.00           H  
ATOM   2156 2HG2 VAL B 139     -10.212   6.392 -13.289  1.00  0.00           H  
ATOM   2157 3HG2 VAL B 139      -8.726   7.193 -13.852  1.00  0.00           H  
ATOM   2158  N   LEU B 140      -7.167   7.201  -9.426  1.00  0.00           N  
ATOM   2159  CA  LEU B 140      -6.642   6.954  -8.088  1.00  0.00           C  
ATOM   2160  C   LEU B 140      -6.981   8.101  -7.144  1.00  0.00           C  
ATOM   2161  O   LEU B 140      -7.313   7.883  -5.979  1.00  0.00           O  
ATOM   2162  CB  LEU B 140      -5.121   6.761  -8.142  1.00  0.00           C  
ATOM   2163  CG  LEU B 140      -4.637   5.490  -8.852  1.00  0.00           C  
ATOM   2164  CD1 LEU B 140      -3.119   5.517  -8.963  1.00  0.00           C  
ATOM   2165  CD2 LEU B 140      -5.107   4.266  -8.080  1.00  0.00           C  
ATOM   2166  H   LEU B 140      -6.523   7.407 -10.176  1.00  0.00           H  
ATOM   2167  HA  LEU B 140      -7.099   6.045  -7.700  1.00  0.00           H  
ATOM   2168 1HB  LEU B 140      -4.681   7.615  -8.654  1.00  0.00           H  
ATOM   2169 2HB  LEU B 140      -4.738   6.737  -7.122  1.00  0.00           H  
ATOM   2170  HG  LEU B 140      -5.045   5.460  -9.863  1.00  0.00           H  
ATOM   2171 1HD1 LEU B 140      -2.775   4.615  -9.468  1.00  0.00           H  
ATOM   2172 2HD1 LEU B 140      -2.812   6.392  -9.537  1.00  0.00           H  
ATOM   2173 3HD1 LEU B 140      -2.682   5.564  -7.967  1.00  0.00           H  
ATOM   2174 1HD2 LEU B 140      -4.764   3.363  -8.585  1.00  0.00           H  
ATOM   2175 2HD2 LEU B 140      -4.698   4.295  -7.069  1.00  0.00           H  
ATOM   2176 3HD2 LEU B 140      -6.196   4.263  -8.031  1.00  0.00           H  
ATOM   2177  N   ASP B 141      -6.895   9.325  -7.654  1.00  0.00           N  
ATOM   2178  CA  ASP B 141      -7.238  10.507  -6.872  1.00  0.00           C  
ATOM   2179  C   ASP B 141      -8.710  10.500  -6.482  1.00  0.00           C  
ATOM   2180  O   ASP B 141      -9.064  10.834  -5.349  1.00  0.00           O  
ATOM   2181  CB  ASP B 141      -6.919  11.782  -7.656  1.00  0.00           C  
ATOM   2182  CG  ASP B 141      -5.424  12.043  -7.780  1.00  0.00           C  
ATOM   2183  OD1 ASP B 141      -4.675  11.455  -7.036  1.00  0.00           O  
ATOM   2184  OD2 ASP B 141      -5.046  12.827  -8.617  1.00  0.00           O  
ATOM   2185  H   ASP B 141      -6.583   9.441  -8.607  1.00  0.00           H  
ATOM   2186  HA  ASP B 141      -6.643  10.502  -5.958  1.00  0.00           H  
ATOM   2187 1HB  ASP B 141      -7.345  11.710  -8.657  1.00  0.00           H  
ATOM   2188 2HB  ASP B 141      -7.383  12.638  -7.164  1.00  0.00           H  
ATOM   2189  N   LYS B 142      -9.565  10.117  -7.423  1.00  0.00           N  
ATOM   2190  CA  LYS B 142     -10.996  10.005  -7.160  1.00  0.00           C  
ATOM   2191  C   LYS B 142     -11.273   9.019  -6.032  1.00  0.00           C  
ATOM   2192  O   LYS B 142     -11.931   9.356  -5.047  1.00  0.00           O  
ATOM   2193  CB  LYS B 142     -11.741   9.579  -8.426  1.00  0.00           C  
ATOM   2194  CG  LYS B 142     -13.250   9.461  -8.258  1.00  0.00           C  
ATOM   2195  CD  LYS B 142     -13.926   9.099  -9.572  1.00  0.00           C  
ATOM   2196  CE  LYS B 142     -15.429   8.938  -9.396  1.00  0.00           C  
ATOM   2197  NZ  LYS B 142     -16.106   8.598 -10.677  1.00  0.00           N  
ATOM   2198  H   LYS B 142      -9.216   9.896  -8.344  1.00  0.00           H  
ATOM   2199  HA  LYS B 142     -11.366  10.982  -6.847  1.00  0.00           H  
ATOM   2200 1HB  LYS B 142     -11.548  10.298  -9.222  1.00  0.00           H  
ATOM   2201 2HB  LYS B 142     -11.366   8.612  -8.761  1.00  0.00           H  
ATOM   2202 1HG  LYS B 142     -13.476   8.692  -7.519  1.00  0.00           H  
ATOM   2203 2HG  LYS B 142     -13.651  10.410  -7.902  1.00  0.00           H  
ATOM   2204 1HD  LYS B 142     -13.737   9.883 -10.306  1.00  0.00           H  
ATOM   2205 2HD  LYS B 142     -13.512   8.164  -9.948  1.00  0.00           H  
ATOM   2206 1HE  LYS B 142     -15.628   8.147  -8.673  1.00  0.00           H  
ATOM   2207 2HE  LYS B 142     -15.852   9.865  -9.011  1.00  0.00           H  
ATOM   2208 1HZ  LYS B 142     -17.099   8.500 -10.518  1.00  0.00           H  
ATOM   2209 2HZ  LYS B 142     -15.944   9.335 -11.349  1.00  0.00           H  
ATOM   2210 3HZ  LYS B 142     -15.735   7.729 -11.034  1.00  0.00           H  
ATOM   2211  N   ALA B 143     -10.769   7.800  -6.182  1.00  0.00           N  
ATOM   2212  CA  ALA B 143     -10.982   6.755  -5.189  1.00  0.00           C  
ATOM   2213  C   ALA B 143     -10.408   7.155  -3.836  1.00  0.00           C  
ATOM   2214  O   ALA B 143     -11.016   6.908  -2.795  1.00  0.00           O  
ATOM   2215  CB  ALA B 143     -10.367   5.444  -5.657  1.00  0.00           C  
ATOM   2216  H   ALA B 143     -10.225   7.590  -7.006  1.00  0.00           H  
ATOM   2217  HA  ALA B 143     -12.057   6.616  -5.068  1.00  0.00           H  
ATOM   2218 1HB  ALA B 143     -10.534   4.674  -4.904  1.00  0.00           H  
ATOM   2219 2HB  ALA B 143     -10.829   5.140  -6.596  1.00  0.00           H  
ATOM   2220 3HB  ALA B 143      -9.296   5.578  -5.806  1.00  0.00           H  
ATOM   2221  N   ARG B 144      -9.234   7.777  -3.858  1.00  0.00           N  
ATOM   2222  CA  ARG B 144      -8.576   8.215  -2.633  1.00  0.00           C  
ATOM   2223  C   ARG B 144      -9.423   9.239  -1.888  1.00  0.00           C  
ATOM   2224  O   ARG B 144      -9.652   9.114  -0.685  1.00  0.00           O  
ATOM   2225  CB  ARG B 144      -7.214   8.816  -2.943  1.00  0.00           C  
ATOM   2226  CG  ARG B 144      -6.292   8.964  -1.743  1.00  0.00           C  
ATOM   2227  CD  ARG B 144      -6.652  10.144  -0.915  1.00  0.00           C  
ATOM   2228  NE  ARG B 144      -6.664  11.371  -1.696  1.00  0.00           N  
ATOM   2229  CZ  ARG B 144      -5.568  12.093  -2.002  1.00  0.00           C  
ATOM   2230  NH1 ARG B 144      -4.384  11.699  -1.588  1.00  0.00           N  
ATOM   2231  NH2 ARG B 144      -5.684  13.197  -2.719  1.00  0.00           N  
ATOM   2232  H   ARG B 144      -8.786   7.951  -4.746  1.00  0.00           H  
ATOM   2233  HA  ARG B 144      -8.450   7.350  -1.980  1.00  0.00           H  
ATOM   2234 1HB  ARG B 144      -6.701   8.197  -3.678  1.00  0.00           H  
ATOM   2235 2HB  ARG B 144      -7.344   9.805  -3.383  1.00  0.00           H  
ATOM   2236 1HG  ARG B 144      -6.362   8.073  -1.118  1.00  0.00           H  
ATOM   2237 2HG  ARG B 144      -5.264   9.087  -2.086  1.00  0.00           H  
ATOM   2238 1HD  ARG B 144      -7.645  10.001  -0.491  1.00  0.00           H  
ATOM   2239 2HD  ARG B 144      -5.927  10.259  -0.111  1.00  0.00           H  
ATOM   2240  HE  ARG B 144      -7.557  11.705  -2.033  1.00  0.00           H  
ATOM   2241 1HH1 ARG B 144      -4.296  10.855  -1.040  1.00  0.00           H  
ATOM   2242 2HH1 ARG B 144      -3.563  12.240  -1.818  1.00  0.00           H  
ATOM   2243 1HH2 ARG B 144      -6.594  13.500  -3.038  1.00  0.00           H  
ATOM   2244 2HH2 ARG B 144      -4.863  13.738  -2.949  1.00  0.00           H  
ATOM   2245  N   ASP B 145      -9.884  10.254  -2.611  1.00  0.00           N  
ATOM   2246  CA  ASP B 145     -10.693  11.312  -2.017  1.00  0.00           C  
ATOM   2247  C   ASP B 145     -11.990  10.758  -1.442  1.00  0.00           C  
ATOM   2248  O   ASP B 145     -12.406  11.136  -0.347  1.00  0.00           O  
ATOM   2249  CB  ASP B 145     -11.008  12.392  -3.055  1.00  0.00           C  
ATOM   2250  CG  ASP B 145      -9.791  13.227  -3.430  1.00  0.00           C  
ATOM   2251  OD1 ASP B 145      -8.821  13.184  -2.711  1.00  0.00           O  
ATOM   2252  OD2 ASP B 145      -9.844  13.899  -4.432  1.00  0.00           O  
ATOM   2253  H   ASP B 145      -9.669  10.294  -3.596  1.00  0.00           H  
ATOM   2254  HA  ASP B 145     -10.126  11.765  -1.203  1.00  0.00           H  
ATOM   2255 1HB  ASP B 145     -11.403  11.925  -3.958  1.00  0.00           H  
ATOM   2256 2HB  ASP B 145     -11.780  13.056  -2.665  1.00  0.00           H  
ATOM   2257  N   GLN B 146     -12.624   9.859  -2.186  1.00  0.00           N  
ATOM   2258  CA  GLN B 146     -13.866   9.236  -1.743  1.00  0.00           C  
ATOM   2259  C   GLN B 146     -13.650   8.423  -0.473  1.00  0.00           C  
ATOM   2260  O   GLN B 146     -14.449   8.491   0.462  1.00  0.00           O  
ATOM   2261  CB  GLN B 146     -14.440   8.341  -2.845  1.00  0.00           C  
ATOM   2262  CG  GLN B 146     -14.988   9.101  -4.041  1.00  0.00           C  
ATOM   2263  CD  GLN B 146     -15.467   8.176  -5.144  1.00  0.00           C  
ATOM   2264  OE1 GLN B 146     -15.003   7.039  -5.265  1.00  0.00           O  
ATOM   2265  NE2 GLN B 146     -16.401   8.659  -5.956  1.00  0.00           N  
ATOM   2266  H   GLN B 146     -12.236   9.600  -3.082  1.00  0.00           H  
ATOM   2267  HA  GLN B 146     -14.587  10.021  -1.521  1.00  0.00           H  
ATOM   2268 1HB  GLN B 146     -13.666   7.662  -3.203  1.00  0.00           H  
ATOM   2269 2HB  GLN B 146     -15.246   7.732  -2.436  1.00  0.00           H  
ATOM   2270 1HG  GLN B 146     -15.831   9.711  -3.716  1.00  0.00           H  
ATOM   2271 2HG  GLN B 146     -14.201   9.737  -4.446  1.00  0.00           H  
ATOM   2272 1HE2 GLN B 146     -16.756   8.095  -6.702  1.00  0.00           H  
ATOM   2273 2HE2 GLN B 146     -16.749   9.587  -5.822  1.00  0.00           H  
ATOM   2274  N   ALA B 147     -12.567   7.653  -0.445  1.00  0.00           N  
ATOM   2275  CA  ALA B 147     -12.238   6.836   0.716  1.00  0.00           C  
ATOM   2276  C   ALA B 147     -12.005   7.698   1.950  1.00  0.00           C  
ATOM   2277  O   ALA B 147     -12.512   7.403   3.031  1.00  0.00           O  
ATOM   2278  CB  ALA B 147     -11.013   5.979   0.431  1.00  0.00           C  
ATOM   2279  H   ALA B 147     -11.957   7.633  -1.249  1.00  0.00           H  
ATOM   2280  HA  ALA B 147     -13.087   6.182   0.923  1.00  0.00           H  
ATOM   2281 1HB  ALA B 147     -10.780   5.374   1.307  1.00  0.00           H  
ATOM   2282 2HB  ALA B 147     -11.215   5.326  -0.418  1.00  0.00           H  
ATOM   2283 3HB  ALA B 147     -10.166   6.623   0.199  1.00  0.00           H  
ATOM   2284  N   LEU B 148     -11.234   8.767   1.779  1.00  0.00           N  
ATOM   2285  CA  LEU B 148     -10.911   9.662   2.883  1.00  0.00           C  
ATOM   2286  C   LEU B 148     -12.158  10.362   3.410  1.00  0.00           C  
ATOM   2287  O   LEU B 148     -12.362  10.461   4.620  1.00  0.00           O  
ATOM   2288  CB  LEU B 148      -9.882  10.707   2.434  1.00  0.00           C  
ATOM   2289  CG  LEU B 148      -9.567  11.811   3.452  1.00  0.00           C  
ATOM   2290  CD1 LEU B 148      -8.975  11.189   4.710  1.00  0.00           C  
ATOM   2291  CD2 LEU B 148      -8.604  12.813   2.833  1.00  0.00           C  
ATOM   2292  H   LEU B 148     -10.862   8.964   0.862  1.00  0.00           H  
ATOM   2293  HA  LEU B 148     -10.486   9.071   3.696  1.00  0.00           H  
ATOM   2294 1HB  LEU B 148      -8.949  10.198   2.199  1.00  0.00           H  
ATOM   2295 2HB  LEU B 148     -10.248  11.188   1.527  1.00  0.00           H  
ATOM   2296  HG  LEU B 148     -10.489  12.320   3.734  1.00  0.00           H  
ATOM   2297 1HD1 LEU B 148      -8.751  11.973   5.433  1.00  0.00           H  
ATOM   2298 2HD1 LEU B 148      -9.692  10.491   5.142  1.00  0.00           H  
ATOM   2299 3HD1 LEU B 148      -8.058  10.658   4.456  1.00  0.00           H  
ATOM   2300 1HD2 LEU B 148      -8.381  13.598   3.556  1.00  0.00           H  
ATOM   2301 2HD2 LEU B 148      -7.681  12.306   2.552  1.00  0.00           H  
ATOM   2302 3HD2 LEU B 148      -9.060  13.255   1.947  1.00  0.00           H  
ATOM   2303  N   LYS B 149     -12.990  10.844   2.493  1.00  0.00           N  
ATOM   2304  CA  LYS B 149     -14.201  11.566   2.863  1.00  0.00           C  
ATOM   2305  C   LYS B 149     -15.163  10.671   3.634  1.00  0.00           C  
ATOM   2306  O   LYS B 149     -15.822  11.116   4.573  1.00  0.00           O  
ATOM   2307  CB  LYS B 149     -14.890  12.129   1.619  1.00  0.00           C  
ATOM   2308  CG  LYS B 149     -14.163  13.300   0.972  1.00  0.00           C  
ATOM   2309  CD  LYS B 149     -14.895  13.789  -0.269  1.00  0.00           C  
ATOM   2310  CE  LYS B 149     -14.165  14.954  -0.920  1.00  0.00           C  
ATOM   2311  NZ  LYS B 149     -14.851  15.419  -2.156  1.00  0.00           N  
ATOM   2312  H   LYS B 149     -12.777  10.709   1.514  1.00  0.00           H  
ATOM   2313  HA  LYS B 149     -13.926  12.390   3.523  1.00  0.00           H  
ATOM   2314 1HB  LYS B 149     -14.989  11.342   0.870  1.00  0.00           H  
ATOM   2315 2HB  LYS B 149     -15.896  12.462   1.878  1.00  0.00           H  
ATOM   2316 1HG  LYS B 149     -14.088  14.121   1.687  1.00  0.00           H  
ATOM   2317 2HG  LYS B 149     -13.156  12.993   0.693  1.00  0.00           H  
ATOM   2318 1HD  LYS B 149     -14.975  12.973  -0.988  1.00  0.00           H  
ATOM   2319 2HD  LYS B 149     -15.900  14.110   0.004  1.00  0.00           H  
ATOM   2320 1HE  LYS B 149     -14.105  15.784  -0.218  1.00  0.00           H  
ATOM   2321 2HE  LYS B 149     -13.150  14.650  -1.176  1.00  0.00           H  
ATOM   2322 1HZ  LYS B 149     -14.336  16.191  -2.557  1.00  0.00           H  
ATOM   2323 2HZ  LYS B 149     -14.895  14.662  -2.823  1.00  0.00           H  
ATOM   2324 3HZ  LYS B 149     -15.787  15.722  -1.928  1.00  0.00           H  
ATOM   2325  N   ARG B 150     -15.235   9.407   3.232  1.00  0.00           N  
ATOM   2326  CA  ARG B 150     -16.135   8.451   3.870  1.00  0.00           C  
ATOM   2327  C   ARG B 150     -15.687   8.136   5.291  1.00  0.00           C  
ATOM   2328  O   ARG B 150     -16.507   8.038   6.204  1.00  0.00           O  
ATOM   2329  CB  ARG B 150     -16.203   7.161   3.066  1.00  0.00           C  
ATOM   2330  CG  ARG B 150     -17.294   6.194   3.499  1.00  0.00           C  
ATOM   2331  CD  ARG B 150     -18.648   6.781   3.325  1.00  0.00           C  
ATOM   2332  NE  ARG B 150     -19.698   5.829   3.652  1.00  0.00           N  
ATOM   2333  CZ  ARG B 150     -20.991   6.153   3.845  1.00  0.00           C  
ATOM   2334  NH1 ARG B 150     -21.378   7.406   3.742  1.00  0.00           N  
ATOM   2335  NH2 ARG B 150     -21.871   5.212   4.139  1.00  0.00           N  
ATOM   2336  H   ARG B 150     -14.654   9.099   2.467  1.00  0.00           H  
ATOM   2337  HA  ARG B 150     -17.133   8.889   3.909  1.00  0.00           H  
ATOM   2338 1HB  ARG B 150     -16.368   7.395   2.015  1.00  0.00           H  
ATOM   2339 2HB  ARG B 150     -15.250   6.636   3.138  1.00  0.00           H  
ATOM   2340 1HG  ARG B 150     -17.235   5.286   2.899  1.00  0.00           H  
ATOM   2341 2HG  ARG B 150     -17.162   5.943   4.552  1.00  0.00           H  
ATOM   2342 1HD  ARG B 150     -18.756   7.646   3.979  1.00  0.00           H  
ATOM   2343 2HD  ARG B 150     -18.780   7.092   2.289  1.00  0.00           H  
ATOM   2344  HE  ARG B 150     -19.439   4.856   3.740  1.00  0.00           H  
ATOM   2345 1HH1 ARG B 150     -20.705   8.125   3.517  1.00  0.00           H  
ATOM   2346 2HH1 ARG B 150     -22.347   7.648   3.887  1.00  0.00           H  
ATOM   2347 1HH2 ARG B 150     -21.574   4.249   4.218  1.00  0.00           H  
ATOM   2348 2HH2 ARG B 150     -22.840   5.455   4.284  1.00  0.00           H  
ATOM   2349  N   LEU B 151     -14.381   7.979   5.473  1.00  0.00           N  
ATOM   2350  CA  LEU B 151     -13.809   7.782   6.800  1.00  0.00           C  
ATOM   2351  C   LEU B 151     -14.054   8.994   7.690  1.00  0.00           C  
ATOM   2352  O   LEU B 151     -14.443   8.855   8.850  1.00  0.00           O  
ATOM   2353  CB  LEU B 151     -12.303   7.513   6.695  1.00  0.00           C  
ATOM   2354  CG  LEU B 151     -11.906   6.239   5.939  1.00  0.00           C  
ATOM   2355  CD1 LEU B 151     -10.427   6.300   5.580  1.00  0.00           C  
ATOM   2356  CD2 LEU B 151     -12.209   5.022   6.802  1.00  0.00           C  
ATOM   2357  H   LEU B 151     -13.765   7.997   4.671  1.00  0.00           H  
ATOM   2358  HA  LEU B 151     -14.285   6.913   7.256  1.00  0.00           H  
ATOM   2359 1HB  LEU B 151     -11.834   8.357   6.190  1.00  0.00           H  
ATOM   2360 2HB  LEU B 151     -11.891   7.444   7.701  1.00  0.00           H  
ATOM   2361  HG  LEU B 151     -12.472   6.175   5.010  1.00  0.00           H  
ATOM   2362 1HD1 LEU B 151     -10.145   5.394   5.043  1.00  0.00           H  
ATOM   2363 2HD1 LEU B 151     -10.243   7.168   4.948  1.00  0.00           H  
ATOM   2364 3HD1 LEU B 151      -9.835   6.381   6.491  1.00  0.00           H  
ATOM   2365 1HD2 LEU B 151     -11.927   4.116   6.264  1.00  0.00           H  
ATOM   2366 2HD2 LEU B 151     -11.642   5.084   7.731  1.00  0.00           H  
ATOM   2367 3HD2 LEU B 151     -13.275   4.993   7.028  1.00  0.00           H  
ATOM   2368  N   GLU B 152     -13.821  10.181   7.140  1.00  0.00           N  
ATOM   2369  CA  GLU B 152     -14.008  11.420   7.887  1.00  0.00           C  
ATOM   2370  C   GLU B 152     -15.477  11.644   8.223  1.00  0.00           C  
ATOM   2371  O   GLU B 152     -15.806  12.173   9.284  1.00  0.00           O  
ATOM   2372  CB  GLU B 152     -13.469  12.609   7.089  1.00  0.00           C  
ATOM   2373  CG  GLU B 152     -11.953  12.648   6.964  1.00  0.00           C  
ATOM   2374  CD  GLU B 152     -11.260  12.801   8.290  1.00  0.00           C  
ATOM   2375  OE1 GLU B 152     -11.450  13.810   8.925  1.00  0.00           O  
ATOM   2376  OE2 GLU B 152     -10.541  11.907   8.668  1.00  0.00           O  
ATOM   2377  H   GLU B 152     -13.507  10.226   6.182  1.00  0.00           H  
ATOM   2378  HA  GLU B 152     -13.445  11.351   8.818  1.00  0.00           H  
ATOM   2379 1HB  GLU B 152     -13.888  12.592   6.083  1.00  0.00           H  
ATOM   2380 2HB  GLU B 152     -13.790  13.539   7.561  1.00  0.00           H  
ATOM   2381 1HG  GLU B 152     -11.614  11.725   6.495  1.00  0.00           H  
ATOM   2382 2HG  GLU B 152     -11.673  13.477   6.316  1.00  0.00           H  
ATOM   2383  N   GLU B 153     -16.356  11.237   7.313  1.00  0.00           N  
ATOM   2384  CA  GLU B 153     -17.793  11.324   7.544  1.00  0.00           C  
ATOM   2385  C   GLU B 153     -18.193  10.576   8.810  1.00  0.00           C  
ATOM   2386  O   GLU B 153     -18.791  11.151   9.720  1.00  0.00           O  
ATOM   2387  CB  GLU B 153     -18.560  10.765   6.345  1.00  0.00           C  
ATOM   2388  CG  GLU B 153     -20.075  10.837   6.478  1.00  0.00           C  
ATOM   2389  CD  GLU B 153     -20.795  10.287   5.279  1.00  0.00           C  
ATOM   2390  OE1 GLU B 153     -20.138   9.881   4.350  1.00  0.00           O  
ATOM   2391  OE2 GLU B 153     -22.003  10.271   5.291  1.00  0.00           O  
ATOM   2392  H   GLU B 153     -16.021  10.861   6.439  1.00  0.00           H  
ATOM   2393  HA  GLU B 153     -18.060  12.374   7.672  1.00  0.00           H  
ATOM   2394 1HB  GLU B 153     -18.278  11.311   5.445  1.00  0.00           H  
ATOM   2395 2HB  GLU B 153     -18.288   9.720   6.193  1.00  0.00           H  
ATOM   2396 1HG  GLU B 153     -20.379  10.273   7.360  1.00  0.00           H  
ATOM   2397 2HG  GLU B 153     -20.367  11.876   6.626  1.00  0.00           H  
ATOM   2398  N   MET B 154     -17.861   9.290   8.860  1.00  0.00           N  
ATOM   2399  CA  MET B 154     -18.209   8.454  10.003  1.00  0.00           C  
ATOM   2400  C   MET B 154     -17.410   8.850  11.237  1.00  0.00           C  
ATOM   2401  O   MET B 154     -17.893   8.734  12.364  1.00  0.00           O  
ATOM   2402  CB  MET B 154     -17.979   6.981   9.669  1.00  0.00           C  
ATOM   2403  CG  MET B 154     -18.853   6.447   8.542  1.00  0.00           C  
ATOM   2404  SD  MET B 154     -20.595   6.860   8.759  1.00  0.00           S  
ATOM   2405  CE  MET B 154     -20.991   5.903  10.220  1.00  0.00           C  
ATOM   2406  H   MET B 154     -17.355   8.882   8.087  1.00  0.00           H  
ATOM   2407  HA  MET B 154     -19.268   8.589  10.220  1.00  0.00           H  
ATOM   2408 1HB  MET B 154     -16.939   6.831   9.384  1.00  0.00           H  
ATOM   2409 2HB  MET B 154     -18.168   6.373  10.555  1.00  0.00           H  
ATOM   2410 1HG  MET B 154     -18.515   6.862   7.593  1.00  0.00           H  
ATOM   2411 2HG  MET B 154     -18.759   5.362   8.493  1.00  0.00           H  
ATOM   2412 1HE  MET B 154     -22.038   6.054  10.481  1.00  0.00           H  
ATOM   2413 2HE  MET B 154     -20.814   4.845  10.021  1.00  0.00           H  
ATOM   2414 3HE  MET B 154     -20.360   6.228  11.048  1.00  0.00           H  
ATOM   2415  N   ARG B 155     -16.186   9.316  11.020  1.00  0.00           N  
ATOM   2416  CA  ARG B 155     -15.357   9.829  12.105  1.00  0.00           C  
ATOM   2417  C   ARG B 155     -16.089  10.906  12.895  1.00  0.00           C  
ATOM   2418  O   ARG B 155     -16.250  10.796  14.110  1.00  0.00           O  
ATOM   2419  CB  ARG B 155     -14.055  10.399  11.562  1.00  0.00           C  
ATOM   2420  CG  ARG B 155     -13.110  10.953  12.616  1.00  0.00           C  
ATOM   2421  CD  ARG B 155     -11.861  11.481  12.011  1.00  0.00           C  
ATOM   2422  NE  ARG B 155     -10.974  12.054  13.010  1.00  0.00           N  
ATOM   2423  CZ  ARG B 155      -9.794  12.646  12.738  1.00  0.00           C  
ATOM   2424  NH1 ARG B 155      -9.375  12.733  11.495  1.00  0.00           N  
ATOM   2425  NH2 ARG B 155      -9.059  13.138  13.720  1.00  0.00           N  
ATOM   2426  H   ARG B 155     -15.819   9.316  10.079  1.00  0.00           H  
ATOM   2427  HA  ARG B 155     -15.133   9.008  12.787  1.00  0.00           H  
ATOM   2428 1HB  ARG B 155     -13.520   9.624  11.014  1.00  0.00           H  
ATOM   2429 2HB  ARG B 155     -14.275  11.203  10.860  1.00  0.00           H  
ATOM   2430 1HG  ARG B 155     -13.600  11.765  13.153  1.00  0.00           H  
ATOM   2431 2HG  ARG B 155     -12.844  10.162  13.318  1.00  0.00           H  
ATOM   2432 1HD  ARG B 155     -11.330  10.673  11.508  1.00  0.00           H  
ATOM   2433 2HD  ARG B 155     -12.107  12.258  11.288  1.00  0.00           H  
ATOM   2434  HE  ARG B 155     -11.263  12.006  13.978  1.00  0.00           H  
ATOM   2435 1HH1 ARG B 155      -9.937  12.357  10.744  1.00  0.00           H  
ATOM   2436 2HH1 ARG B 155      -8.491  13.176  11.291  1.00  0.00           H  
ATOM   2437 1HH2 ARG B 155      -9.382  13.070  14.675  1.00  0.00           H  
ATOM   2438 2HH2 ARG B 155      -8.176  13.580  13.515  1.00  0.00           H  
ATOM   2439  N   LYS B 156     -16.530  11.948  12.199  1.00  0.00           N  
ATOM   2440  CA  LYS B 156     -17.172  13.086  12.845  1.00  0.00           C  
ATOM   2441  C   LYS B 156     -18.530  12.700  13.420  1.00  0.00           C  
ATOM   2442  O   LYS B 156     -18.879  13.095  14.532  1.00  0.00           O  
ATOM   2443  CB  LYS B 156     -17.329  14.243  11.857  1.00  0.00           C  
ATOM   2444  CG  LYS B 156     -16.021  14.916  11.463  1.00  0.00           C  
ATOM   2445  CD  LYS B 156     -16.256  16.040  10.466  1.00  0.00           C  
ATOM   2446  CE  LYS B 156     -14.948  16.706  10.062  1.00  0.00           C  
ATOM   2447  NZ  LYS B 156     -15.159  17.783   9.058  1.00  0.00           N  
ATOM   2448  H   LYS B 156     -16.418  11.951  11.196  1.00  0.00           H  
ATOM   2449  HA  LYS B 156     -16.541  13.416  13.670  1.00  0.00           H  
ATOM   2450 1HB  LYS B 156     -17.807  13.882  10.946  1.00  0.00           H  
ATOM   2451 2HB  LYS B 156     -17.980  15.004  12.289  1.00  0.00           H  
ATOM   2452 1HG  LYS B 156     -15.540  15.325  12.352  1.00  0.00           H  
ATOM   2453 2HG  LYS B 156     -15.353  14.179  11.017  1.00  0.00           H  
ATOM   2454 1HD  LYS B 156     -16.741  15.641   9.574  1.00  0.00           H  
ATOM   2455 2HD  LYS B 156     -16.912  16.789  10.909  1.00  0.00           H  
ATOM   2456 1HE  LYS B 156     -14.472  17.135  10.942  1.00  0.00           H  
ATOM   2457 2HE  LYS B 156     -14.276  15.960   9.639  1.00  0.00           H  
ATOM   2458 1HZ  LYS B 156     -14.270  18.198   8.817  1.00  0.00           H  
ATOM   2459 2HZ  LYS B 156     -15.584  17.393   8.228  1.00  0.00           H  
ATOM   2460 3HZ  LYS B 156     -15.766  18.491   9.445  1.00  0.00           H  
ATOM   2461  N   LYS B 157     -19.290  11.923  12.655  1.00  0.00           N  
ATOM   2462  CA  LYS B 157     -20.642  11.545  13.053  1.00  0.00           C  
ATOM   2463  C   LYS B 157     -20.628  10.706  14.324  1.00  0.00           C  
ATOM   2464  O   LYS B 157     -21.412  10.939  15.242  1.00  0.00           O  
ATOM   2465  CB  LYS B 157     -21.339  10.780  11.926  1.00  0.00           C  
ATOM   2466  CG  LYS B 157     -21.785  11.649  10.758  1.00  0.00           C  
ATOM   2467  CD  LYS B 157     -22.491  10.824   9.693  1.00  0.00           C  
ATOM   2468  CE  LYS B 157     -22.971  11.697   8.542  1.00  0.00           C  
ATOM   2469  NZ  LYS B 157     -23.644  10.899   7.482  1.00  0.00           N  
ATOM   2470  H   LYS B 157     -18.924  11.587  11.777  1.00  0.00           H  
ATOM   2471  HA  LYS B 157     -21.209  12.454  13.260  1.00  0.00           H  
ATOM   2472 1HB  LYS B 157     -20.667  10.015  11.536  1.00  0.00           H  
ATOM   2473 2HB  LYS B 157     -22.219  10.272  12.320  1.00  0.00           H  
ATOM   2474 1HG  LYS B 157     -22.465  12.422  11.118  1.00  0.00           H  
ATOM   2475 2HG  LYS B 157     -20.916  12.134  10.313  1.00  0.00           H  
ATOM   2476 1HD  LYS B 157     -21.807  10.069   9.304  1.00  0.00           H  
ATOM   2477 2HD  LYS B 157     -23.350  10.318  10.135  1.00  0.00           H  
ATOM   2478 1HE  LYS B 157     -23.670  12.442   8.919  1.00  0.00           H  
ATOM   2479 2HE  LYS B 157     -22.121  12.218   8.102  1.00  0.00           H  
ATOM   2480 1HZ  LYS B 157     -23.947  11.513   6.739  1.00  0.00           H  
ATOM   2481 2HZ  LYS B 157     -22.998  10.216   7.112  1.00  0.00           H  
ATOM   2482 3HZ  LYS B 157     -24.446  10.426   7.874  1.00  0.00           H  
ATOM   2483  N   LEU B 158     -19.729   9.728  14.369  1.00  0.00           N  
ATOM   2484  CA  LEU B 158     -19.599   8.863  15.537  1.00  0.00           C  
ATOM   2485  C   LEU B 158     -19.038   9.628  16.729  1.00  0.00           C  
ATOM   2486  O   LEU B 158     -19.359   9.325  17.878  1.00  0.00           O  
ATOM   2487  CB  LEU B 158     -18.691   7.669  15.214  1.00  0.00           C  
ATOM   2488  CG  LEU B 158     -19.213   6.707  14.140  1.00  0.00           C  
ATOM   2489  CD1 LEU B 158     -18.146   5.667  13.826  1.00  0.00           C  
ATOM   2490  CD2 LEU B 158     -20.493   6.046  14.630  1.00  0.00           C  
ATOM   2491  H   LEU B 158     -19.122   9.579  13.577  1.00  0.00           H  
ATOM   2492  HA  LEU B 158     -20.587   8.488  15.803  1.00  0.00           H  
ATOM   2493 1HB  LEU B 158     -17.726   8.048  14.879  1.00  0.00           H  
ATOM   2494 2HB  LEU B 158     -18.535   7.094  16.127  1.00  0.00           H  
ATOM   2495  HG  LEU B 158     -19.419   7.261  13.224  1.00  0.00           H  
ATOM   2496 1HD1 LEU B 158     -18.517   4.984  13.063  1.00  0.00           H  
ATOM   2497 2HD1 LEU B 158     -17.249   6.166  13.460  1.00  0.00           H  
ATOM   2498 3HD1 LEU B 158     -17.907   5.107  14.729  1.00  0.00           H  
ATOM   2499 1HD2 LEU B 158     -20.865   5.362  13.866  1.00  0.00           H  
ATOM   2500 2HD2 LEU B 158     -20.288   5.490  15.545  1.00  0.00           H  
ATOM   2501 3HD2 LEU B 158     -21.244   6.810  14.830  1.00  0.00           H  
ATOM   2502  N   GLU B 159     -18.197  10.618  16.447  1.00  0.00           N  
ATOM   2503  CA  GLU B 159     -17.650  11.477  17.490  1.00  0.00           C  
ATOM   2504  C   GLU B 159     -18.740  12.315  18.143  1.00  0.00           C  
ATOM   2505  O   GLU B 159     -18.754  12.496  19.361  1.00  0.00           O  
ATOM   2506  CB  GLU B 159     -16.567  12.392  16.914  1.00  0.00           C  
ATOM   2507  CG  GLU B 159     -15.895  13.293  17.939  1.00  0.00           C  
ATOM   2508  CD  GLU B 159     -15.123  12.526  18.976  1.00  0.00           C  
ATOM   2509  OE1 GLU B 159     -14.776  11.398  18.718  1.00  0.00           O  
ATOM   2510  OE2 GLU B 159     -14.879  13.068  20.029  1.00  0.00           O  
ATOM   2511  H   GLU B 159     -17.933  10.780  15.487  1.00  0.00           H  
ATOM   2512  HA  GLU B 159     -17.201  10.846  18.259  1.00  0.00           H  
ATOM   2513 1HB  GLU B 159     -15.793  11.787  16.442  1.00  0.00           H  
ATOM   2514 2HB  GLU B 159     -17.001  13.028  16.143  1.00  0.00           H  
ATOM   2515 1HG  GLU B 159     -15.213  13.969  17.423  1.00  0.00           H  
ATOM   2516 2HG  GLU B 159     -16.656  13.896  18.433  1.00  0.00           H  
ATOM   2517  N   GLU B 160     -19.655  12.826  17.326  1.00  0.00           N  
ATOM   2518  CA  GLU B 160     -20.778  13.611  17.828  1.00  0.00           C  
ATOM   2519  C   GLU B 160     -21.749  12.742  18.618  1.00  0.00           C  
ATOM   2520  O   GLU B 160     -22.309  13.178  19.623  1.00  0.00           O  
ATOM   2521  CB  GLU B 160     -21.513  14.291  16.672  1.00  0.00           C  
ATOM   2522  CG  GLU B 160     -20.725  15.401  15.991  1.00  0.00           C  
ATOM   2523  CD  GLU B 160     -20.416  16.548  16.912  1.00  0.00           C  
ATOM   2524  OE1 GLU B 160     -21.337  17.181  17.371  1.00  0.00           O  
ATOM   2525  OE2 GLU B 160     -19.258  16.793  17.157  1.00  0.00           O  
ATOM   2526  H   GLU B 160     -19.572  12.667  16.332  1.00  0.00           H  
ATOM   2527  HA  GLU B 160     -20.389  14.381  18.497  1.00  0.00           H  
ATOM   2528 1HB  GLU B 160     -21.767  13.548  15.915  1.00  0.00           H  
ATOM   2529 2HB  GLU B 160     -22.447  14.719  17.036  1.00  0.00           H  
ATOM   2530 1HG  GLU B 160     -19.788  14.989  15.616  1.00  0.00           H  
ATOM   2531 2HG  GLU B 160     -21.295  15.768  15.139  1.00  0.00           H  
ATOM   2532  N   SER B 161     -21.943  11.511  18.157  1.00  0.00           N  
ATOM   2533  CA  SER B 161     -22.756  10.541  18.879  1.00  0.00           C  
ATOM   2534  C   SER B 161     -22.132  10.189  20.222  1.00  0.00           C  
ATOM   2535  O   SER B 161     -22.835   9.999  21.215  1.00  0.00           O  
ATOM   2536  CB  SER B 161     -22.931   9.285  18.048  1.00  0.00           C  
ATOM   2537  OG  SER B 161     -23.727   8.346  18.718  1.00  0.00           O  
ATOM   2538  H   SER B 161     -21.514  11.240  17.283  1.00  0.00           H  
ATOM   2539  HA  SER B 161     -23.737  10.982  19.062  1.00  0.00           H  
ATOM   2540 1HB  SER B 161     -23.392   9.541  17.094  1.00  0.00           H  
ATOM   2541 2HB  SER B 161     -21.955   8.852  17.834  1.00  0.00           H  
ATOM   2542  HG  SER B 161     -24.636   8.627  18.586  1.00  0.00           H  
ATOM   2543  N   TYR B 162     -20.806  10.102  20.248  1.00  0.00           N  
ATOM   2544  CA  TYR B 162     -20.075   9.901  21.493  1.00  0.00           C  
ATOM   2545  C   TYR B 162     -20.335  11.037  22.474  1.00  0.00           C  
ATOM   2546  O   TYR B 162     -20.594  10.803  23.655  1.00  0.00           O  
ATOM   2547  CB  TYR B 162     -18.576   9.769  21.218  1.00  0.00           C  
ATOM   2548  CG  TYR B 162     -17.718   9.847  22.462  1.00  0.00           C  
ATOM   2549  CD1 TYR B 162     -17.962   8.993  23.527  1.00  0.00           C  
ATOM   2550  CD2 TYR B 162     -16.688  10.773  22.537  1.00  0.00           C  
ATOM   2551  CE1 TYR B 162     -17.178   9.065  24.663  1.00  0.00           C  
ATOM   2552  CE2 TYR B 162     -15.905  10.845  23.672  1.00  0.00           C  
ATOM   2553  CZ  TYR B 162     -16.147   9.995  24.732  1.00  0.00           C  
ATOM   2554  OH  TYR B 162     -15.367  10.067  25.863  1.00  0.00           O  
ATOM   2555  H   TYR B 162     -20.292  10.178  19.381  1.00  0.00           H  
ATOM   2556  HA  TYR B 162     -20.427   8.978  21.956  1.00  0.00           H  
ATOM   2557 1HB  TYR B 162     -18.378   8.815  20.728  1.00  0.00           H  
ATOM   2558 2HB  TYR B 162     -18.260  10.558  20.537  1.00  0.00           H  
ATOM   2559  HD1 TYR B 162     -18.771   8.265  23.469  1.00  0.00           H  
ATOM   2560  HD2 TYR B 162     -16.498  11.445  21.700  1.00  0.00           H  
ATOM   2561  HE1 TYR B 162     -17.369   8.394  25.500  1.00  0.00           H  
ATOM   2562  HE2 TYR B 162     -15.096  11.573  23.731  1.00  0.00           H  
ATOM   2563  HH  TYR B 162     -15.664   9.410  26.498  1.00  0.00           H  
ATOM   2564  N   LYS B 163     -20.263  12.268  21.978  1.00  0.00           N  
ATOM   2565  CA  LYS B 163     -20.546  13.441  22.797  1.00  0.00           C  
ATOM   2566  C   LYS B 163     -21.909  13.331  23.466  1.00  0.00           C  
ATOM   2567  O   LYS B 163     -22.059  13.643  24.647  1.00  0.00           O  
ATOM   2568  CB  LYS B 163     -20.477  14.714  21.951  1.00  0.00           C  
ATOM   2569  CG  LYS B 163     -19.074  15.093  21.497  1.00  0.00           C  
ATOM   2570  CD  LYS B 163     -19.092  16.339  20.624  1.00  0.00           C  
ATOM   2571  CE  LYS B 163     -17.694  16.704  20.149  1.00  0.00           C  
ATOM   2572  NZ  LYS B 163     -17.703  17.890  19.251  1.00  0.00           N  
ATOM   2573  H   LYS B 163     -20.006  12.394  21.010  1.00  0.00           H  
ATOM   2574  HA  LYS B 163     -19.793  13.503  23.583  1.00  0.00           H  
ATOM   2575 1HB  LYS B 163     -21.095  14.593  21.061  1.00  0.00           H  
ATOM   2576 2HB  LYS B 163     -20.883  15.551  22.519  1.00  0.00           H  
ATOM   2577 1HG  LYS B 163     -18.447  15.281  22.370  1.00  0.00           H  
ATOM   2578 2HG  LYS B 163     -18.640  14.269  20.931  1.00  0.00           H  
ATOM   2579 1HD  LYS B 163     -19.729  16.165  19.756  1.00  0.00           H  
ATOM   2580 2HD  LYS B 163     -19.502  17.174  21.192  1.00  0.00           H  
ATOM   2581 1HE  LYS B 163     -17.062  16.919  21.009  1.00  0.00           H  
ATOM   2582 2HE  LYS B 163     -17.261  15.860  19.611  1.00  0.00           H  
ATOM   2583 1HZ  LYS B 163     -16.759  18.099  18.958  1.00  0.00           H  
ATOM   2584 2HZ  LYS B 163     -18.272  17.694  18.439  1.00  0.00           H  
ATOM   2585 3HZ  LYS B 163     -18.085  18.684  19.745  1.00  0.00           H  
ATOM   2586  N   GLU B 164     -22.902  12.882  22.705  1.00  0.00           N  
ATOM   2587  CA  GLU B 164     -24.246  12.685  23.235  1.00  0.00           C  
ATOM   2588  C   GLU B 164     -24.288  11.515  24.208  1.00  0.00           C  
ATOM   2589  O   GLU B 164     -25.027  11.540  25.193  1.00  0.00           O  
ATOM   2590  CB  GLU B 164     -25.240  12.449  22.096  1.00  0.00           C  
ATOM   2591  CG  GLU B 164     -25.481  13.663  21.210  1.00  0.00           C  
ATOM   2592  CD  GLU B 164     -26.080  14.823  21.957  1.00  0.00           C  
ATOM   2593  OE1 GLU B 164     -27.175  14.686  22.448  1.00  0.00           O  
ATOM   2594  OE2 GLU B 164     -25.442  15.846  22.036  1.00  0.00           O  
ATOM   2595  H   GLU B 164     -22.720  12.673  21.733  1.00  0.00           H  
ATOM   2596  HA  GLU B 164     -24.539  13.586  23.775  1.00  0.00           H  
ATOM   2597 1HB  GLU B 164     -24.882  11.638  21.462  1.00  0.00           H  
ATOM   2598 2HB  GLU B 164     -26.201  12.141  22.510  1.00  0.00           H  
ATOM   2599 1HG  GLU B 164     -24.532  13.977  20.776  1.00  0.00           H  
ATOM   2600 2HG  GLU B 164     -26.145  13.379  20.396  1.00  0.00           H  
ATOM   2601  N   ALA B 165     -23.489  10.490  23.930  1.00  0.00           N  
ATOM   2602  CA  ALA B 165     -23.381   9.339  24.818  1.00  0.00           C  
ATOM   2603  C   ALA B 165     -22.839   9.744  26.182  1.00  0.00           C  
ATOM   2604  O   ALA B 165     -23.236   9.191  27.207  1.00  0.00           O  
ATOM   2605  CB  ALA B 165     -22.497   8.270  24.193  1.00  0.00           C  
ATOM   2606  H   ALA B 165     -22.942  10.510  23.080  1.00  0.00           H  
ATOM   2607  HA  ALA B 165     -24.380   8.929  24.963  1.00  0.00           H  
ATOM   2608 1HB  ALA B 165     -22.426   7.416  24.868  1.00  0.00           H  
ATOM   2609 2HB  ALA B 165     -22.928   7.948  23.246  1.00  0.00           H  
ATOM   2610 3HB  ALA B 165     -21.502   8.677  24.019  1.00  0.00           H  
ATOM   2611  N   ARG B 166     -21.931  10.714  26.189  1.00  0.00           N  
ATOM   2612  CA  ARG B 166     -21.409  11.267  27.433  1.00  0.00           C  
ATOM   2613  C   ARG B 166     -22.494  12.011  28.201  1.00  0.00           C  
ATOM   2614  O   ARG B 166     -22.558  11.938  29.429  1.00  0.00           O  
ATOM   2615  CB  ARG B 166     -20.249  12.212  27.154  1.00  0.00           C  
ATOM   2616  CG  ARG B 166     -18.989  11.541  26.631  1.00  0.00           C  
ATOM   2617  CD  ARG B 166     -17.942  12.535  26.283  1.00  0.00           C  
ATOM   2618  NE  ARG B 166     -17.491  13.278  27.448  1.00  0.00           N  
ATOM   2619  CZ  ARG B 166     -16.540  12.856  28.304  1.00  0.00           C  
ATOM   2620  NH1 ARG B 166     -15.950  11.697  28.111  1.00  0.00           N  
ATOM   2621  NH2 ARG B 166     -16.199  13.608  29.336  1.00  0.00           N  
ATOM   2622  H   ARG B 166     -21.593  11.077  25.308  1.00  0.00           H  
ATOM   2623  HA  ARG B 166     -21.047  10.446  28.052  1.00  0.00           H  
ATOM   2624 1HB  ARG B 166     -20.555  12.956  26.420  1.00  0.00           H  
ATOM   2625 2HB  ARG B 166     -19.985  12.743  28.068  1.00  0.00           H  
ATOM   2626 1HG  ARG B 166     -18.588  10.874  27.394  1.00  0.00           H  
ATOM   2627 2HG  ARG B 166     -19.228  10.966  25.735  1.00  0.00           H  
ATOM   2628 1HD  ARG B 166     -17.083  12.022  25.852  1.00  0.00           H  
ATOM   2629 2HD  ARG B 166     -18.341  13.245  25.559  1.00  0.00           H  
ATOM   2630  HE  ARG B 166     -17.921  14.176  27.629  1.00  0.00           H  
ATOM   2631 1HH1 ARG B 166     -16.210  11.123  27.322  1.00  0.00           H  
ATOM   2632 2HH1 ARG B 166     -15.237  11.381  28.753  1.00  0.00           H  
ATOM   2633 1HH2 ARG B 166     -16.653  14.499  29.484  1.00  0.00           H  
ATOM   2634 2HH2 ARG B 166     -15.487  13.292  29.977  1.00  0.00           H  
ATOM   2635  N   LYS B 167     -23.344  12.727  27.472  1.00  0.00           N  
ATOM   2636  CA  LYS B 167     -24.452  13.454  28.082  1.00  0.00           C  
ATOM   2637  C   LYS B 167     -25.424  12.502  28.767  1.00  0.00           C  
ATOM   2638  O   LYS B 167     -25.929  12.790  29.851  1.00  0.00           O  
ATOM   2639  CB  LYS B 167     -25.186  14.290  27.033  1.00  0.00           C  
ATOM   2640  CG  LYS B 167     -24.390  15.475  26.504  1.00  0.00           C  
ATOM   2641  CD  LYS B 167     -25.168  16.231  25.437  1.00  0.00           C  
ATOM   2642  CE  LYS B 167     -24.363  17.400  24.888  1.00  0.00           C  
ATOM   2643  NZ  LYS B 167     -25.091  18.118  23.806  1.00  0.00           N  
ATOM   2644  H   LYS B 167     -23.219  12.769  26.472  1.00  0.00           H  
ATOM   2645  HA  LYS B 167     -24.049  14.123  28.843  1.00  0.00           H  
ATOM   2646 1HB  LYS B 167     -25.451  13.659  26.185  1.00  0.00           H  
ATOM   2647 2HB  LYS B 167     -26.114  14.674  27.458  1.00  0.00           H  
ATOM   2648 1HG  LYS B 167     -24.161  16.156  27.325  1.00  0.00           H  
ATOM   2649 2HG  LYS B 167     -23.453  15.122  26.076  1.00  0.00           H  
ATOM   2650 1HD  LYS B 167     -25.414  15.554  24.618  1.00  0.00           H  
ATOM   2651 2HD  LYS B 167     -26.096  16.611  25.863  1.00  0.00           H  
ATOM   2652 1HE  LYS B 167     -24.147  18.102  25.692  1.00  0.00           H  
ATOM   2653 2HE  LYS B 167     -23.416  17.035  24.490  1.00  0.00           H  
ATOM   2654 1HZ  LYS B 167     -24.525  18.884  23.470  1.00  0.00           H  
ATOM   2655 2HZ  LYS B 167     -25.280  17.480  23.046  1.00  0.00           H  
ATOM   2656 3HZ  LYS B 167     -25.962  18.478  24.168  1.00  0.00           H  
ATOM   2657  N   LYS B 168     -25.684  11.367  28.127  1.00  0.00           N  
ATOM   2658  CA  LYS B 168     -26.638  10.395  28.646  1.00  0.00           C  
ATOM   2659  C   LYS B 168     -26.031   9.578  29.779  1.00  0.00           C  
ATOM   2660  O   LYS B 168     -24.847   9.246  29.752  1.00  0.00           O  
ATOM   2661  CB  LYS B 168     -27.120   9.468  27.529  1.00  0.00           C  
ATOM   2662  CG  LYS B 168     -27.949  10.158  26.453  1.00  0.00           C  
ATOM   2663  CD  LYS B 168     -28.416   9.168  25.396  1.00  0.00           C  
ATOM   2664  CE  LYS B 168     -29.239   9.857  24.317  1.00  0.00           C  
ATOM   2665  NZ  LYS B 168     -29.691   8.903  23.268  1.00  0.00           N  
ATOM   2666  H   LYS B 168     -25.206  11.173  27.258  1.00  0.00           H  
ATOM   2667  HA  LYS B 168     -27.502  10.933  29.034  1.00  0.00           H  
ATOM   2668 1HB  LYS B 168     -26.261   9.005  27.044  1.00  0.00           H  
ATOM   2669 2HB  LYS B 168     -27.726   8.668  27.956  1.00  0.00           H  
ATOM   2670 1HG  LYS B 168     -28.821  10.627  26.910  1.00  0.00           H  
ATOM   2671 2HG  LYS B 168     -27.351  10.932  25.974  1.00  0.00           H  
ATOM   2672 1HD  LYS B 168     -27.550   8.693  24.934  1.00  0.00           H  
ATOM   2673 2HD  LYS B 168     -29.025   8.395  25.866  1.00  0.00           H  
ATOM   2674 1HE  LYS B 168     -30.114  10.322  24.769  1.00  0.00           H  
ATOM   2675 2HE  LYS B 168     -28.642  10.638  23.847  1.00  0.00           H  
ATOM   2676 1HZ  LYS B 168     -30.231   9.397  22.573  1.00  0.00           H  
ATOM   2677 2HZ  LYS B 168     -28.886   8.479  22.829  1.00  0.00           H  
ATOM   2678 3HZ  LYS B 168     -30.262   8.184  23.689  1.00  0.00           H  
ATOM   2679  N   ASP B 169     -26.851   9.256  30.775  1.00  0.00           N  
ATOM   2680  CA  ASP B 169     -26.416   8.415  31.883  1.00  0.00           C  
ATOM   2681  C   ASP B 169     -26.455   6.940  31.503  1.00  0.00           C  
ATOM   2682  O   ASP B 169     -27.365   6.211  31.897  1.00  0.00           O  
ATOM   2683  CB  ASP B 169     -27.293   8.654  33.115  1.00  0.00           C  
ATOM   2684  CG  ASP B 169     -26.785   7.931  34.354  1.00  0.00           C  
ATOM   2685  OD1 ASP B 169     -25.832   7.196  34.241  1.00  0.00           O  
ATOM   2686  OD2 ASP B 169     -27.353   8.120  35.403  1.00  0.00           O  
ATOM   2687  H   ASP B 169     -27.800   9.603  30.762  1.00  0.00           H  
ATOM   2688  HA  ASP B 169     -25.388   8.675  32.132  1.00  0.00           H  
ATOM   2689 1HB  ASP B 169     -27.338   9.723  33.328  1.00  0.00           H  
ATOM   2690 2HB  ASP B 169     -28.310   8.319  32.908  1.00  0.00           H  
ATOM   2691  N   LEU B 170     -25.460   6.507  30.735  1.00  0.00           N  
ATOM   2692  CA  LEU B 170     -25.447   5.154  30.192  1.00  0.00           C  
ATOM   2693  C   LEU B 170     -24.579   4.230  31.033  1.00  0.00           C  
ATOM   2694  O   LEU B 170     -23.616   4.668  31.663  1.00  0.00           O  
ATOM   2695  CB  LEU B 170     -24.934   5.168  28.746  1.00  0.00           C  
ATOM   2696  CG  LEU B 170     -25.746   6.017  27.760  1.00  0.00           C  
ATOM   2697  CD1 LEU B 170     -25.068   6.003  26.398  1.00  0.00           C  
ATOM   2698  CD2 LEU B 170     -27.165   5.474  27.671  1.00  0.00           C  
ATOM   2699  H   LEU B 170     -24.695   7.130  30.523  1.00  0.00           H  
ATOM   2700  HA  LEU B 170     -26.467   4.768  30.197  1.00  0.00           H  
ATOM   2701 1HB  LEU B 170     -23.912   5.544  28.744  1.00  0.00           H  
ATOM   2702 2HB  LEU B 170     -24.923   4.144  28.371  1.00  0.00           H  
ATOM   2703  HG  LEU B 170     -25.775   7.050  28.108  1.00  0.00           H  
ATOM   2704 1HD1 LEU B 170     -25.645   6.607  25.697  1.00  0.00           H  
ATOM   2705 2HD1 LEU B 170     -24.062   6.414  26.487  1.00  0.00           H  
ATOM   2706 3HD1 LEU B 170     -25.010   4.979  26.031  1.00  0.00           H  
ATOM   2707 1HD2 LEU B 170     -27.742   6.078  26.971  1.00  0.00           H  
ATOM   2708 2HD2 LEU B 170     -27.137   4.441  27.322  1.00  0.00           H  
ATOM   2709 3HD2 LEU B 170     -27.632   5.512  28.655  1.00  0.00           H  
ATOM   2710  N   THR B 171     -24.925   2.946  31.044  1.00  0.00           N  
ATOM   2711  CA  THR B 171     -24.200   1.963  31.840  1.00  0.00           C  
ATOM   2712  C   THR B 171     -23.019   1.392  31.066  1.00  0.00           C  
ATOM   2713  O   THR B 171     -22.841   1.680  29.883  1.00  0.00           O  
ATOM   2714  CB  THR B 171     -25.127   0.818  32.288  1.00  0.00           C  
ATOM   2715  OG1 THR B 171     -25.591   0.098  31.139  1.00  0.00           O  
ATOM   2716  CG2 THR B 171     -26.321   1.367  33.053  1.00  0.00           C  
ATOM   2717  H   THR B 171     -25.711   2.645  30.486  1.00  0.00           H  
ATOM   2718  HA  THR B 171     -23.810   2.458  32.729  1.00  0.00           H  
ATOM   2719  HB  THR B 171     -24.575   0.133  32.931  1.00  0.00           H  
ATOM   2720  HG1 THR B 171     -26.384  -0.392  31.367  1.00  0.00           H  
ATOM   2721 1HG2 THR B 171     -26.965   0.544  33.362  1.00  0.00           H  
ATOM   2722 2HG2 THR B 171     -25.972   1.905  33.934  1.00  0.00           H  
ATOM   2723 3HG2 THR B 171     -26.883   2.046  32.413  1.00  0.00           H  
ATOM   2724  N   GLN B 172     -22.215   0.578  31.740  1.00  0.00           N  
ATOM   2725  CA  GLN B 172     -21.071  -0.068  31.106  1.00  0.00           C  
ATOM   2726  C   GLN B 172     -21.514  -0.976  29.966  1.00  0.00           C  
ATOM   2727  O   GLN B 172     -20.821  -1.099  28.955  1.00  0.00           O  
ATOM   2728  CB  GLN B 172     -20.271  -0.873  32.134  1.00  0.00           C  
ATOM   2729  CG  GLN B 172     -18.988  -1.478  31.590  1.00  0.00           C  
ATOM   2730  CD  GLN B 172     -17.984  -0.422  31.169  1.00  0.00           C  
ATOM   2731  OE1 GLN B 172     -17.678   0.502  31.928  1.00  0.00           O  
ATOM   2732  NE2 GLN B 172     -17.465  -0.552  29.953  1.00  0.00           N  
ATOM   2733  H   GLN B 172     -22.400   0.402  32.717  1.00  0.00           H  
ATOM   2734  HA  GLN B 172     -20.424   0.704  30.691  1.00  0.00           H  
ATOM   2735 1HB  GLN B 172     -20.010  -0.231  32.976  1.00  0.00           H  
ATOM   2736 2HB  GLN B 172     -20.888  -1.684  32.521  1.00  0.00           H  
ATOM   2737 1HG  GLN B 172     -18.532  -2.094  32.365  1.00  0.00           H  
ATOM   2738 2HG  GLN B 172     -19.228  -2.089  30.720  1.00  0.00           H  
ATOM   2739 1HE2 GLN B 172     -16.796   0.114  29.620  1.00  0.00           H  
ATOM   2740 2HE2 GLN B 172     -17.741  -1.317  29.370  1.00  0.00           H  
ATOM   2741  N   GLU B 173     -22.670  -1.607  30.133  1.00  0.00           N  
ATOM   2742  CA  GLU B 173     -23.226  -2.474  29.100  1.00  0.00           C  
ATOM   2743  C   GLU B 173     -23.698  -1.666  27.899  1.00  0.00           C  
ATOM   2744  O   GLU B 173     -23.562  -2.101  26.754  1.00  0.00           O  
ATOM   2745  CB  GLU B 173     -24.387  -3.296  29.663  1.00  0.00           C  
ATOM   2746  CG  GLU B 173     -23.974  -4.359  30.671  1.00  0.00           C  
ATOM   2747  CD  GLU B 173     -23.067  -5.404  30.082  1.00  0.00           C  
ATOM   2748  OE1 GLU B 173     -23.263  -5.760  28.945  1.00  0.00           O  
ATOM   2749  OE2 GLU B 173     -22.178  -5.846  30.770  1.00  0.00           O  
ATOM   2750  H   GLU B 173     -23.178  -1.484  30.998  1.00  0.00           H  
ATOM   2751  HA  GLU B 173     -22.445  -3.157  28.765  1.00  0.00           H  
ATOM   2752 1HB  GLU B 173     -25.101  -2.632  30.151  1.00  0.00           H  
ATOM   2753 2HB  GLU B 173     -24.909  -3.795  28.846  1.00  0.00           H  
ATOM   2754 1HG  GLU B 173     -23.461  -3.877  31.503  1.00  0.00           H  
ATOM   2755 2HG  GLU B 173     -24.869  -4.841  31.063  1.00  0.00           H  
ATOM   2756  N   GLU B 174     -24.254  -0.490  28.164  1.00  0.00           N  
ATOM   2757  CA  GLU B 174     -24.633   0.435  27.103  1.00  0.00           C  
ATOM   2758  C   GLU B 174     -23.410   0.949  26.355  1.00  0.00           C  
ATOM   2759  O   GLU B 174     -23.447   1.137  25.139  1.00  0.00           O  
ATOM   2760  CB  GLU B 174     -25.421   1.613  27.680  1.00  0.00           C  
ATOM   2761  CG  GLU B 174     -26.807   1.251  28.195  1.00  0.00           C  
ATOM   2762  CD  GLU B 174     -27.719   0.743  27.114  1.00  0.00           C  
ATOM   2763  OE1 GLU B 174     -28.012   1.490  26.211  1.00  0.00           O  
ATOM   2764  OE2 GLU B 174     -28.124  -0.393  27.190  1.00  0.00           O  
ATOM   2765  H   GLU B 174     -24.417  -0.228  29.126  1.00  0.00           H  
ATOM   2766  HA  GLU B 174     -25.258  -0.098  26.388  1.00  0.00           H  
ATOM   2767 1HB  GLU B 174     -24.863   2.056  28.505  1.00  0.00           H  
ATOM   2768 2HB  GLU B 174     -25.539   2.381  26.916  1.00  0.00           H  
ATOM   2769 1HG  GLU B 174     -26.708   0.482  28.962  1.00  0.00           H  
ATOM   2770 2HG  GLU B 174     -27.253   2.130  28.657  1.00  0.00           H  
ATOM   2771  N   ARG B 175     -22.326   1.173  27.088  1.00  0.00           N  
ATOM   2772  CA  ARG B 175     -21.061   1.577  26.484  1.00  0.00           C  
ATOM   2773  C   ARG B 175     -20.508   0.482  25.579  1.00  0.00           C  
ATOM   2774  O   ARG B 175     -19.987   0.761  24.500  1.00  0.00           O  
ATOM   2775  CB  ARG B 175     -20.036   1.910  27.558  1.00  0.00           C  
ATOM   2776  CG  ARG B 175     -20.319   3.182  28.340  1.00  0.00           C  
ATOM   2777  CD  ARG B 175     -19.282   3.434  29.373  1.00  0.00           C  
ATOM   2778  NE  ARG B 175     -19.593   4.603  30.180  1.00  0.00           N  
ATOM   2779  CZ  ARG B 175     -19.293   5.871  29.837  1.00  0.00           C  
ATOM   2780  NH1 ARG B 175     -18.676   6.116  28.703  1.00  0.00           N  
ATOM   2781  NH2 ARG B 175     -19.619   6.868  30.641  1.00  0.00           N  
ATOM   2782  H   ARG B 175     -22.376   1.059  28.091  1.00  0.00           H  
ATOM   2783  HA  ARG B 175     -21.235   2.469  25.882  1.00  0.00           H  
ATOM   2784 1HB  ARG B 175     -19.980   1.089  28.272  1.00  0.00           H  
ATOM   2785 2HB  ARG B 175     -19.052   2.015  27.102  1.00  0.00           H  
ATOM   2786 1HG  ARG B 175     -20.337   4.032  27.658  1.00  0.00           H  
ATOM   2787 2HG  ARG B 175     -21.286   3.096  28.838  1.00  0.00           H  
ATOM   2788 1HD  ARG B 175     -19.212   2.572  30.036  1.00  0.00           H  
ATOM   2789 2HD  ARG B 175     -18.320   3.599  28.890  1.00  0.00           H  
ATOM   2790  HE  ARG B 175     -20.068   4.454  31.061  1.00  0.00           H  
ATOM   2791 1HH1 ARG B 175     -18.427   5.354  28.088  1.00  0.00           H  
ATOM   2792 2HH1 ARG B 175     -18.451   7.066  28.446  1.00  0.00           H  
ATOM   2793 1HH2 ARG B 175     -20.093   6.679  31.514  1.00  0.00           H  
ATOM   2794 2HH2 ARG B 175     -19.394   7.818  30.384  1.00  0.00           H  
ATOM   2795  N   ARG B 176     -20.626  -0.763  26.026  1.00  0.00           N  
ATOM   2796  CA  ARG B 176     -20.244  -1.910  25.210  1.00  0.00           C  
ATOM   2797  C   ARG B 176     -21.042  -1.952  23.913  1.00  0.00           C  
ATOM   2798  O   ARG B 176     -20.488  -2.193  22.841  1.00  0.00           O  
ATOM   2799  CB  ARG B 176     -20.457  -3.207  25.977  1.00  0.00           C  
ATOM   2800  CG  ARG B 176     -20.063  -4.468  25.223  1.00  0.00           C  
ATOM   2801  CD  ARG B 176     -20.335  -5.691  26.019  1.00  0.00           C  
ATOM   2802  NE  ARG B 176     -21.754  -5.855  26.295  1.00  0.00           N  
ATOM   2803  CZ  ARG B 176     -22.654  -6.335  25.415  1.00  0.00           C  
ATOM   2804  NH1 ARG B 176     -22.269  -6.694  24.211  1.00  0.00           N  
ATOM   2805  NH2 ARG B 176     -23.924  -6.446  25.763  1.00  0.00           N  
ATOM   2806  H   ARG B 176     -20.990  -0.919  26.955  1.00  0.00           H  
ATOM   2807  HA  ARG B 176     -19.186  -1.821  24.964  1.00  0.00           H  
ATOM   2808 1HB  ARG B 176     -19.881  -3.182  26.901  1.00  0.00           H  
ATOM   2809 2HB  ARG B 176     -21.508  -3.301  26.249  1.00  0.00           H  
ATOM   2810 1HG  ARG B 176     -20.632  -4.529  24.295  1.00  0.00           H  
ATOM   2811 2HG  ARG B 176     -18.997  -4.437  24.994  1.00  0.00           H  
ATOM   2812 1HD  ARG B 176     -19.992  -6.567  25.469  1.00  0.00           H  
ATOM   2813 2HD  ARG B 176     -19.808  -5.631  26.970  1.00  0.00           H  
ATOM   2814  HE  ARG B 176     -22.088  -5.589  27.212  1.00  0.00           H  
ATOM   2815 1HH1 ARG B 176     -21.298  -6.610  23.945  1.00  0.00           H  
ATOM   2816 2HH1 ARG B 176     -22.943  -7.054  23.551  1.00  0.00           H  
ATOM   2817 1HH2 ARG B 176     -24.220  -6.169  26.690  1.00  0.00           H  
ATOM   2818 2HH2 ARG B 176     -24.598  -6.805  25.104  1.00  0.00           H  
ATOM   2819  N   LYS B 177     -22.346  -1.718  24.019  1.00  0.00           N  
ATOM   2820  CA  LYS B 177     -23.208  -1.646  22.845  1.00  0.00           C  
ATOM   2821  C   LYS B 177     -22.745  -0.556  21.888  1.00  0.00           C  
ATOM   2822  O   LYS B 177     -22.757  -0.740  20.670  1.00  0.00           O  
ATOM   2823  CB  LYS B 177     -24.659  -1.399  23.261  1.00  0.00           C  
ATOM   2824  CG  LYS B 177     -25.319  -2.575  23.968  1.00  0.00           C  
ATOM   2825  CD  LYS B 177     -26.739  -2.237  24.397  1.00  0.00           C  
ATOM   2826  CE  LYS B 177     -27.389  -3.399  25.132  1.00  0.00           C  
ATOM   2827  NZ  LYS B 177     -28.760  -3.064  25.603  1.00  0.00           N  
ATOM   2828  H   LYS B 177     -22.750  -1.586  24.935  1.00  0.00           H  
ATOM   2829  HA  LYS B 177     -23.154  -2.598  22.317  1.00  0.00           H  
ATOM   2830 1HB  LYS B 177     -24.705  -0.539  23.928  1.00  0.00           H  
ATOM   2831 2HB  LYS B 177     -25.255  -1.162  22.379  1.00  0.00           H  
ATOM   2832 1HG  LYS B 177     -25.346  -3.435  23.298  1.00  0.00           H  
ATOM   2833 2HG  LYS B 177     -24.737  -2.843  24.850  1.00  0.00           H  
ATOM   2834 1HD  LYS B 177     -26.723  -1.366  25.053  1.00  0.00           H  
ATOM   2835 2HD  LYS B 177     -27.337  -1.996  23.517  1.00  0.00           H  
ATOM   2836 1HE  LYS B 177     -27.446  -4.262  24.469  1.00  0.00           H  
ATOM   2837 2HE  LYS B 177     -26.779  -3.671  25.994  1.00  0.00           H  
ATOM   2838 1HZ  LYS B 177     -29.155  -3.859  26.085  1.00  0.00           H  
ATOM   2839 2HZ  LYS B 177     -28.716  -2.276  26.234  1.00  0.00           H  
ATOM   2840 3HZ  LYS B 177     -29.340  -2.828  24.811  1.00  0.00           H  
ATOM   2841  N   LEU B 178     -22.338   0.581  22.445  1.00  0.00           N  
ATOM   2842  CA  LEU B 178     -21.828   1.687  21.643  1.00  0.00           C  
ATOM   2843  C   LEU B 178     -20.508   1.322  20.978  1.00  0.00           C  
ATOM   2844  O   LEU B 178     -20.251   1.705  19.834  1.00  0.00           O  
ATOM   2845  CB  LEU B 178     -21.640   2.933  22.517  1.00  0.00           C  
ATOM   2846  CG  LEU B 178     -22.930   3.591  23.024  1.00  0.00           C  
ATOM   2847  CD1 LEU B 178     -22.582   4.697  24.011  1.00  0.00           C  
ATOM   2848  CD2 LEU B 178     -23.718   4.139  21.844  1.00  0.00           C  
ATOM   2849  H   LEU B 178     -22.383   0.679  23.448  1.00  0.00           H  
ATOM   2850  HA  LEU B 178     -22.556   1.914  20.864  1.00  0.00           H  
ATOM   2851 1HB  LEU B 178     -21.044   2.661  23.386  1.00  0.00           H  
ATOM   2852 2HB  LEU B 178     -21.090   3.679  21.944  1.00  0.00           H  
ATOM   2853  HG  LEU B 178     -23.533   2.851  23.551  1.00  0.00           H  
ATOM   2854 1HD1 LEU B 178     -23.499   5.164  24.372  1.00  0.00           H  
ATOM   2855 2HD1 LEU B 178     -22.036   4.273  24.854  1.00  0.00           H  
ATOM   2856 3HD1 LEU B 178     -21.964   5.445  23.517  1.00  0.00           H  
ATOM   2857 1HD2 LEU B 178     -24.635   4.606  22.204  1.00  0.00           H  
ATOM   2858 2HD2 LEU B 178     -23.116   4.880  21.317  1.00  0.00           H  
ATOM   2859 3HD2 LEU B 178     -23.968   3.325  21.164  1.00  0.00           H  
ATOM   2860  N   GLU B 179     -19.673   0.580  21.696  1.00  0.00           N  
ATOM   2861  CA  GLU B 179     -18.420   0.083  21.143  1.00  0.00           C  
ATOM   2862  C   GLU B 179     -18.664  -0.769  19.904  1.00  0.00           C  
ATOM   2863  O   GLU B 179     -18.035  -0.565  18.865  1.00  0.00           O  
ATOM   2864  CB  GLU B 179     -17.659  -0.731  22.192  1.00  0.00           C  
ATOM   2865  CG  GLU B 179     -16.319  -1.275  21.716  1.00  0.00           C  
ATOM   2866  CD  GLU B 179     -15.590  -2.047  22.780  1.00  0.00           C  
ATOM   2867  OE1 GLU B 179     -16.094  -2.136  23.874  1.00  0.00           O  
ATOM   2868  OE2 GLU B 179     -14.526  -2.548  22.499  1.00  0.00           O  
ATOM   2869  H   GLU B 179     -19.914   0.355  22.651  1.00  0.00           H  
ATOM   2870  HA  GLU B 179     -17.810   0.936  20.847  1.00  0.00           H  
ATOM   2871 1HB  GLU B 179     -17.476  -0.112  23.070  1.00  0.00           H  
ATOM   2872 2HB  GLU B 179     -18.270  -1.577  22.509  1.00  0.00           H  
ATOM   2873 1HG  GLU B 179     -16.488  -1.929  20.861  1.00  0.00           H  
ATOM   2874 2HG  GLU B 179     -15.698  -0.443  21.387  1.00  0.00           H  
ATOM   2875  N   GLU B 180     -19.580  -1.724  20.020  1.00  0.00           N  
ATOM   2876  CA  GLU B 180     -19.923  -2.596  18.902  1.00  0.00           C  
ATOM   2877  C   GLU B 180     -20.542  -1.806  17.757  1.00  0.00           C  
ATOM   2878  O   GLU B 180     -20.277  -2.079  16.587  1.00  0.00           O  
ATOM   2879  CB  GLU B 180     -20.888  -3.693  19.357  1.00  0.00           C  
ATOM   2880  CG  GLU B 180     -20.271  -4.725  20.291  1.00  0.00           C  
ATOM   2881  CD  GLU B 180     -21.264  -5.746  20.771  1.00  0.00           C  
ATOM   2882  OE1 GLU B 180     -22.428  -5.594  20.489  1.00  0.00           O  
ATOM   2883  OE2 GLU B 180     -20.857  -6.680  21.421  1.00  0.00           O  
ATOM   2884  H   GLU B 180     -20.050  -1.850  20.904  1.00  0.00           H  
ATOM   2885  HA  GLU B 180     -19.009  -3.065  18.536  1.00  0.00           H  
ATOM   2886 1HB  GLU B 180     -21.736  -3.241  19.871  1.00  0.00           H  
ATOM   2887 2HB  GLU B 180     -21.276  -4.220  18.486  1.00  0.00           H  
ATOM   2888 1HG  GLU B 180     -19.464  -5.237  19.767  1.00  0.00           H  
ATOM   2889 2HG  GLU B 180     -19.841  -4.211  21.149  1.00  0.00           H  
ATOM   2890  N   LYS B 181     -21.368  -0.824  18.101  1.00  0.00           N  
ATOM   2891  CA  LYS B 181     -22.017   0.018  17.104  1.00  0.00           C  
ATOM   2892  C   LYS B 181     -20.996   0.847  16.335  1.00  0.00           C  
ATOM   2893  O   LYS B 181     -20.964   0.826  15.105  1.00  0.00           O  
ATOM   2894  CB  LYS B 181     -23.047   0.935  17.765  1.00  0.00           C  
ATOM   2895  CG  LYS B 181     -23.798   1.839  16.797  1.00  0.00           C  
ATOM   2896  CD  LYS B 181     -24.844   2.674  17.519  1.00  0.00           C  
ATOM   2897  CE  LYS B 181     -25.575   3.600  16.558  1.00  0.00           C  
ATOM   2898  NZ  LYS B 181     -26.604   4.423  17.251  1.00  0.00           N  
ATOM   2899  H   LYS B 181     -21.555  -0.657  19.080  1.00  0.00           H  
ATOM   2900  HA  LYS B 181     -22.530  -0.626  16.387  1.00  0.00           H  
ATOM   2901 1HB  LYS B 181     -23.782   0.331  18.298  1.00  0.00           H  
ATOM   2902 2HB  LYS B 181     -22.551   1.570  18.500  1.00  0.00           H  
ATOM   2903 1HG  LYS B 181     -23.093   2.506  16.299  1.00  0.00           H  
ATOM   2904 2HG  LYS B 181     -24.292   1.230  16.039  1.00  0.00           H  
ATOM   2905 1HD  LYS B 181     -25.570   2.015  17.998  1.00  0.00           H  
ATOM   2906 2HD  LYS B 181     -24.361   3.275  18.290  1.00  0.00           H  
ATOM   2907 1HE  LYS B 181     -24.858   4.266  16.079  1.00  0.00           H  
ATOM   2908 2HE  LYS B 181     -26.063   3.009  15.783  1.00  0.00           H  
ATOM   2909 1HZ  LYS B 181     -27.065   5.021  16.581  1.00  0.00           H  
ATOM   2910 2HZ  LYS B 181     -27.285   3.815  17.684  1.00  0.00           H  
ATOM   2911 3HZ  LYS B 181     -26.161   4.990  17.959  1.00  0.00           H  
ATOM   2912  N   TYR B 182     -20.160   1.576  17.068  1.00  0.00           N  
ATOM   2913  CA  TYR B 182     -19.227   2.515  16.459  1.00  0.00           C  
ATOM   2914  C   TYR B 182     -18.185   1.789  15.619  1.00  0.00           C  
ATOM   2915  O   TYR B 182     -17.813   2.249  14.540  1.00  0.00           O  
ATOM   2916  CB  TYR B 182     -18.546   3.365  17.533  1.00  0.00           C  
ATOM   2917  CG  TYR B 182     -19.474   4.344  18.218  1.00  0.00           C  
ATOM   2918  CD1 TYR B 182     -20.817   4.382  17.873  1.00  0.00           C  
ATOM   2919  CD2 TYR B 182     -18.983   5.201  19.191  1.00  0.00           C  
ATOM   2920  CE1 TYR B 182     -21.665   5.276  18.499  1.00  0.00           C  
ATOM   2921  CE2 TYR B 182     -19.831   6.095  19.816  1.00  0.00           C  
ATOM   2922  CZ  TYR B 182     -21.167   6.133  19.473  1.00  0.00           C  
ATOM   2923  OH  TYR B 182     -22.012   7.023  20.096  1.00  0.00           O  
ATOM   2924  H   TYR B 182     -20.175   1.477  18.073  1.00  0.00           H  
ATOM   2925  HA  TYR B 182     -19.784   3.176  15.794  1.00  0.00           H  
ATOM   2926 1HB  TYR B 182     -18.116   2.714  18.295  1.00  0.00           H  
ATOM   2927 2HB  TYR B 182     -17.728   3.929  17.086  1.00  0.00           H  
ATOM   2928  HD1 TYR B 182     -21.204   3.708  17.109  1.00  0.00           H  
ATOM   2929  HD2 TYR B 182     -17.927   5.172  19.461  1.00  0.00           H  
ATOM   2930  HE1 TYR B 182     -22.720   5.306  18.228  1.00  0.00           H  
ATOM   2931  HE2 TYR B 182     -19.444   6.770  20.580  1.00  0.00           H  
ATOM   2932  HH  TYR B 182     -22.897   6.926  19.738  1.00  0.00           H  
ATOM   2933  N   ALA B 183     -17.715   0.652  16.123  1.00  0.00           N  
ATOM   2934  CA  ALA B 183     -16.756  -0.169  15.394  1.00  0.00           C  
ATOM   2935  C   ALA B 183     -17.369  -0.727  14.115  1.00  0.00           C  
ATOM   2936  O   ALA B 183     -16.767  -0.657  13.044  1.00  0.00           O  
ATOM   2937  CB  ALA B 183     -16.250  -1.302  16.276  1.00  0.00           C  
ATOM   2938  H   ALA B 183     -18.029   0.350  17.033  1.00  0.00           H  
ATOM   2939  HA  ALA B 183     -15.905   0.453  15.119  1.00  0.00           H  
ATOM   2940 1HB  ALA B 183     -15.535  -1.906  15.717  1.00  0.00           H  
ATOM   2941 2HB  ALA B 183     -15.763  -0.886  17.158  1.00  0.00           H  
ATOM   2942 3HB  ALA B 183     -17.089  -1.924  16.584  1.00  0.00           H  
ATOM   2943  N   GLU B 184     -18.571  -1.281  14.233  1.00  0.00           N  
ATOM   2944  CA  GLU B 184     -19.284  -1.818  13.082  1.00  0.00           C  
ATOM   2945  C   GLU B 184     -19.550  -0.734  12.043  1.00  0.00           C  
ATOM   2946  O   GLU B 184     -19.488  -0.988  10.841  1.00  0.00           O  
ATOM   2947  CB  GLU B 184     -20.605  -2.453  13.522  1.00  0.00           C  
ATOM   2948  CG  GLU B 184     -21.390  -3.115  12.398  1.00  0.00           C  
ATOM   2949  CD  GLU B 184     -22.638  -3.799  12.880  1.00  0.00           C  
ATOM   2950  OE1 GLU B 184     -22.882  -3.785  14.063  1.00  0.00           O  
ATOM   2951  OE2 GLU B 184     -23.350  -4.338  12.065  1.00  0.00           O  
ATOM   2952  H   GLU B 184     -19.002  -1.331  15.147  1.00  0.00           H  
ATOM   2953  HA  GLU B 184     -18.655  -2.578  12.618  1.00  0.00           H  
ATOM   2954 1HB  GLU B 184     -20.410  -3.208  14.283  1.00  0.00           H  
ATOM   2955 2HB  GLU B 184     -21.243  -1.692  13.971  1.00  0.00           H  
ATOM   2956 1HG  GLU B 184     -21.665  -2.356  11.665  1.00  0.00           H  
ATOM   2957 2HG  GLU B 184     -20.750  -3.844  11.902  1.00  0.00           H  
ATOM   2958  N   ALA B 185     -19.845   0.471  12.517  1.00  0.00           N  
ATOM   2959  CA  ALA B 185     -20.094   1.602  11.630  1.00  0.00           C  
ATOM   2960  C   ALA B 185     -18.878   1.899  10.763  1.00  0.00           C  
ATOM   2961  O   ALA B 185     -19.007   2.169   9.568  1.00  0.00           O  
ATOM   2962  CB  ALA B 185     -20.481   2.833  12.437  1.00  0.00           C  
ATOM   2963  H   ALA B 185     -19.898   0.607  13.516  1.00  0.00           H  
ATOM   2964  HA  ALA B 185     -20.920   1.338  10.970  1.00  0.00           H  
ATOM   2965 1HB  ALA B 185     -20.662   3.669  11.761  1.00  0.00           H  
ATOM   2966 2HB  ALA B 185     -21.386   2.625  13.008  1.00  0.00           H  
ATOM   2967 3HB  ALA B 185     -19.672   3.089  13.121  1.00  0.00           H  
ATOM   2968  N   MET B 186     -17.697   1.846  11.368  1.00  0.00           N  
ATOM   2969  CA  MET B 186     -16.452   2.073  10.643  1.00  0.00           C  
ATOM   2970  C   MET B 186     -16.154   0.922   9.691  1.00  0.00           C  
ATOM   2971  O   MET B 186     -15.598   1.125   8.612  1.00  0.00           O  
ATOM   2972  CB  MET B 186     -15.297   2.266  11.624  1.00  0.00           C  
ATOM   2973  CG  MET B 186     -15.376   3.544  12.446  1.00  0.00           C  
ATOM   2974  SD  MET B 186     -15.717   5.000  11.437  1.00  0.00           S  
ATOM   2975  CE  MET B 186     -14.212   5.104  10.473  1.00  0.00           C  
ATOM   2976  H   MET B 186     -17.660   1.646  12.358  1.00  0.00           H  
ATOM   2977  HA  MET B 186     -16.560   2.977  10.045  1.00  0.00           H  
ATOM   2978 1HB  MET B 186     -15.262   1.426  12.315  1.00  0.00           H  
ATOM   2979 2HB  MET B 186     -14.353   2.279  11.076  1.00  0.00           H  
ATOM   2980 1HG  MET B 186     -16.166   3.449  13.191  1.00  0.00           H  
ATOM   2981 2HG  MET B 186     -14.433   3.700  12.968  1.00  0.00           H  
ATOM   2982 1HE  MET B 186     -14.270   5.958   9.799  1.00  0.00           H  
ATOM   2983 2HE  MET B 186     -13.359   5.226  11.142  1.00  0.00           H  
ATOM   2984 3HE  MET B 186     -14.089   4.190   9.892  1.00  0.00           H  
ATOM   2985  N   LYS B 187     -16.527  -0.288  10.097  1.00  0.00           N  
ATOM   2986  CA  LYS B 187     -16.385  -1.459   9.242  1.00  0.00           C  
ATOM   2987  C   LYS B 187     -17.315  -1.377   8.038  1.00  0.00           C  
ATOM   2988  O   LYS B 187     -16.955  -1.788   6.934  1.00  0.00           O  
ATOM   2989  CB  LYS B 187     -16.661  -2.737  10.035  1.00  0.00           C  
ATOM   2990  CG  LYS B 187     -16.464  -4.024   9.243  1.00  0.00           C  
ATOM   2991  CD  LYS B 187     -16.648  -5.249  10.126  1.00  0.00           C  
ATOM   2992  CE  LYS B 187     -16.358  -6.532   9.360  1.00  0.00           C  
ATOM   2993  NZ  LYS B 187     -17.323  -6.748   8.249  1.00  0.00           N  
ATOM   2994  H   LYS B 187     -16.917  -0.397  11.021  1.00  0.00           H  
ATOM   2995  HA  LYS B 187     -15.359  -1.503   8.880  1.00  0.00           H  
ATOM   2996 1HB  LYS B 187     -16.005  -2.775  10.904  1.00  0.00           H  
ATOM   2997 2HB  LYS B 187     -17.688  -2.724  10.400  1.00  0.00           H  
ATOM   2998 1HG  LYS B 187     -17.184  -4.063   8.426  1.00  0.00           H  
ATOM   2999 2HG  LYS B 187     -15.460  -4.039   8.820  1.00  0.00           H  
ATOM   3000 1HD  LYS B 187     -15.976  -5.186  10.982  1.00  0.00           H  
ATOM   3001 2HD  LYS B 187     -17.674  -5.281  10.493  1.00  0.00           H  
ATOM   3002 1HE  LYS B 187     -15.351  -6.489   8.948  1.00  0.00           H  
ATOM   3003 2HE  LYS B 187     -16.412  -7.382  10.041  1.00  0.00           H  
ATOM   3004 1HZ  LYS B 187     -17.097  -7.607   7.768  1.00  0.00           H  
ATOM   3005 2HZ  LYS B 187     -18.260  -6.808   8.622  1.00  0.00           H  
ATOM   3006 3HZ  LYS B 187     -17.269  -5.975   7.600  1.00  0.00           H  
ATOM   3007  N   ARG B 188     -18.513  -0.845   8.256  1.00  0.00           N  
ATOM   3008  CA  ARG B 188     -19.460  -0.619   7.170  1.00  0.00           C  
ATOM   3009  C   ARG B 188     -18.948   0.444   6.206  1.00  0.00           C  
ATOM   3010  O   ARG B 188     -19.138   0.340   4.994  1.00  0.00           O  
ATOM   3011  CB  ARG B 188     -20.813  -0.191   7.720  1.00  0.00           C  
ATOM   3012  CG  ARG B 188     -21.576  -1.279   8.458  1.00  0.00           C  
ATOM   3013  CD  ARG B 188     -22.858  -0.772   9.012  1.00  0.00           C  
ATOM   3014  NE  ARG B 188     -23.581  -1.803   9.739  1.00  0.00           N  
ATOM   3015  CZ  ARG B 188     -24.708  -1.593  10.447  1.00  0.00           C  
ATOM   3016  NH1 ARG B 188     -25.227  -0.388  10.513  1.00  0.00           N  
ATOM   3017  NH2 ARG B 188     -25.291  -2.600  11.074  1.00  0.00           N  
ATOM   3018  H   ARG B 188     -18.774  -0.591   9.198  1.00  0.00           H  
ATOM   3019  HA  ARG B 188     -19.588  -1.552   6.622  1.00  0.00           H  
ATOM   3020 1HB  ARG B 188     -20.678   0.642   8.409  1.00  0.00           H  
ATOM   3021 2HB  ARG B 188     -21.444   0.158   6.903  1.00  0.00           H  
ATOM   3022 1HG  ARG B 188     -21.799  -2.097   7.773  1.00  0.00           H  
ATOM   3023 2HG  ARG B 188     -20.970  -1.653   9.284  1.00  0.00           H  
ATOM   3024 1HD  ARG B 188     -22.658   0.051   9.697  1.00  0.00           H  
ATOM   3025 2HD  ARG B 188     -23.492  -0.421   8.198  1.00  0.00           H  
ATOM   3026  HE  ARG B 188     -23.211  -2.744   9.712  1.00  0.00           H  
ATOM   3027 1HH1 ARG B 188     -24.782   0.382  10.033  1.00  0.00           H  
ATOM   3028 2HH1 ARG B 188     -26.072  -0.230  11.043  1.00  0.00           H  
ATOM   3029 1HH2 ARG B 188     -24.891  -3.527  11.024  1.00  0.00           H  
ATOM   3030 2HH2 ARG B 188     -26.135  -2.442  11.604  1.00  0.00           H  
ATOM   3031  N   ALA B 189     -18.297   1.466   6.750  1.00  0.00           N  
ATOM   3032  CA  ALA B 189     -17.652   2.487   5.933  1.00  0.00           C  
ATOM   3033  C   ALA B 189     -16.609   1.875   5.009  1.00  0.00           C  
ATOM   3034  O   ALA B 189     -16.513   2.239   3.836  1.00  0.00           O  
ATOM   3035  CB  ALA B 189     -17.017   3.551   6.816  1.00  0.00           C  
ATOM   3036  H   ALA B 189     -18.248   1.538   7.758  1.00  0.00           H  
ATOM   3037  HA  ALA B 189     -18.417   2.955   5.311  1.00  0.00           H  
ATOM   3038 1HB  ALA B 189     -16.540   4.305   6.191  1.00  0.00           H  
ATOM   3039 2HB  ALA B 189     -17.786   4.021   7.429  1.00  0.00           H  
ATOM   3040 3HB  ALA B 189     -16.271   3.089   7.461  1.00  0.00           H  
ATOM   3041  N   ALA B 190     -15.827   0.942   5.543  1.00  0.00           N  
ATOM   3042  CA  ALA B 190     -14.831   0.231   4.750  1.00  0.00           C  
ATOM   3043  C   ALA B 190     -15.479  -0.498   3.579  1.00  0.00           C  
ATOM   3044  O   ALA B 190     -14.991  -0.437   2.451  1.00  0.00           O  
ATOM   3045  CB  ALA B 190     -14.059  -0.748   5.622  1.00  0.00           C  
ATOM   3046  H   ALA B 190     -15.925   0.721   6.523  1.00  0.00           H  
ATOM   3047  HA  ALA B 190     -14.126   0.957   4.350  1.00  0.00           H  
ATOM   3048 1HB  ALA B 190     -13.320  -1.271   5.016  1.00  0.00           H  
ATOM   3049 2HB  ALA B 190     -13.554  -0.204   6.421  1.00  0.00           H  
ATOM   3050 3HB  ALA B 190     -14.749  -1.470   6.055  1.00  0.00           H  
ATOM   3051  N   GLU B 191     -16.579  -1.190   3.855  1.00  0.00           N  
ATOM   3052  CA  GLU B 191     -17.308  -1.916   2.821  1.00  0.00           C  
ATOM   3053  C   GLU B 191     -17.774  -0.977   1.715  1.00  0.00           C  
ATOM   3054  O   GLU B 191     -17.649  -1.288   0.531  1.00  0.00           O  
ATOM   3055  CB  GLU B 191     -18.510  -2.644   3.426  1.00  0.00           C  
ATOM   3056  CG  GLU B 191     -18.148  -3.826   4.314  1.00  0.00           C  
ATOM   3057  CD  GLU B 191     -19.348  -4.464   4.957  1.00  0.00           C  
ATOM   3058  OE1 GLU B 191     -20.424  -3.934   4.819  1.00  0.00           O  
ATOM   3059  OE2 GLU B 191     -19.188  -5.483   5.587  1.00  0.00           O  
ATOM   3060  H   GLU B 191     -16.920  -1.214   4.806  1.00  0.00           H  
ATOM   3061  HA  GLU B 191     -16.636  -2.650   2.375  1.00  0.00           H  
ATOM   3062 1HB  GLU B 191     -19.096  -1.944   4.023  1.00  0.00           H  
ATOM   3063 2HB  GLU B 191     -19.154  -3.011   2.627  1.00  0.00           H  
ATOM   3064 1HG  GLU B 191     -17.632  -4.574   3.713  1.00  0.00           H  
ATOM   3065 2HG  GLU B 191     -17.463  -3.487   5.090  1.00  0.00           H  
ATOM   3066  N   ASP B 192     -18.311   0.171   2.109  1.00  0.00           N  
ATOM   3067  CA  ASP B 192     -18.795   1.160   1.152  1.00  0.00           C  
ATOM   3068  C   ASP B 192     -17.646   1.760   0.352  1.00  0.00           C  
ATOM   3069  O   ASP B 192     -17.773   2.005  -0.848  1.00  0.00           O  
ATOM   3070  CB  ASP B 192     -19.559   2.274   1.871  1.00  0.00           C  
ATOM   3071  CG  ASP B 192     -20.907   1.815   2.410  1.00  0.00           C  
ATOM   3072  OD1 ASP B 192     -21.378   0.788   1.982  1.00  0.00           O  
ATOM   3073  OD2 ASP B 192     -21.453   2.495   3.246  1.00  0.00           O  
ATOM   3074  H   ASP B 192     -18.387   0.367   3.097  1.00  0.00           H  
ATOM   3075  HA  ASP B 192     -19.472   0.663   0.454  1.00  0.00           H  
ATOM   3076 1HB  ASP B 192     -18.961   2.650   2.701  1.00  0.00           H  
ATOM   3077 2HB  ASP B 192     -19.724   3.105   1.183  1.00  0.00           H  
ATOM   3078  N   ILE B 193     -16.524   1.997   1.024  1.00  0.00           N  
ATOM   3079  CA  ILE B 193     -15.316   2.467   0.358  1.00  0.00           C  
ATOM   3080  C   ILE B 193     -14.825   1.456  -0.671  1.00  0.00           C  
ATOM   3081  O   ILE B 193     -14.454   1.821  -1.787  1.00  0.00           O  
ATOM   3082  CB  ILE B 193     -14.198   2.744   1.380  1.00  0.00           C  
ATOM   3083  CG1 ILE B 193     -14.550   3.962   2.238  1.00  0.00           C  
ATOM   3084  CG2 ILE B 193     -12.869   2.954   0.670  1.00  0.00           C  
ATOM   3085  CD1 ILE B 193     -13.657   4.136   3.446  1.00  0.00           C  
ATOM   3086  H   ILE B 193     -16.508   1.846   2.023  1.00  0.00           H  
ATOM   3087  HA  ILE B 193     -15.547   3.397  -0.161  1.00  0.00           H  
ATOM   3088  HB  ILE B 193     -14.107   1.897   2.058  1.00  0.00           H  
ATOM   3089 1HG1 ILE B 193     -14.484   4.865   1.632  1.00  0.00           H  
ATOM   3090 2HG1 ILE B 193     -15.579   3.877   2.586  1.00  0.00           H  
ATOM   3091 1HG2 ILE B 193     -12.090   3.150   1.407  1.00  0.00           H  
ATOM   3092 2HG2 ILE B 193     -12.615   2.061   0.102  1.00  0.00           H  
ATOM   3093 3HG2 ILE B 193     -12.949   3.805  -0.008  1.00  0.00           H  
ATOM   3094 1HD1 ILE B 193     -13.969   5.019   4.004  1.00  0.00           H  
ATOM   3095 2HD1 ILE B 193     -13.735   3.256   4.086  1.00  0.00           H  
ATOM   3096 3HD1 ILE B 193     -12.625   4.258   3.121  1.00  0.00           H  
ATOM   3097  N   TYR B 194     -14.827   0.184  -0.290  1.00  0.00           N  
ATOM   3098  CA  TYR B 194     -14.451  -0.890  -1.202  1.00  0.00           C  
ATOM   3099  C   TYR B 194     -15.272  -0.836  -2.484  1.00  0.00           C  
ATOM   3100  O   TYR B 194     -14.726  -0.896  -3.585  1.00  0.00           O  
ATOM   3101  CB  TYR B 194     -14.615  -2.251  -0.523  1.00  0.00           C  
ATOM   3102  CG  TYR B 194     -14.300  -3.425  -1.424  1.00  0.00           C  
ATOM   3103  CD1 TYR B 194     -12.981  -3.776  -1.670  1.00  0.00           C  
ATOM   3104  CD2 TYR B 194     -15.330  -4.149  -2.005  1.00  0.00           C  
ATOM   3105  CE1 TYR B 194     -12.693  -4.848  -2.493  1.00  0.00           C  
ATOM   3106  CE2 TYR B 194     -15.043  -5.221  -2.828  1.00  0.00           C  
ATOM   3107  CZ  TYR B 194     -13.730  -5.570  -3.072  1.00  0.00           C  
ATOM   3108  OH  TYR B 194     -13.443  -6.638  -3.892  1.00  0.00           O  
ATOM   3109  H   TYR B 194     -15.095  -0.046   0.656  1.00  0.00           H  
ATOM   3110  HA  TYR B 194     -13.399  -0.770  -1.464  1.00  0.00           H  
ATOM   3111 1HB  TYR B 194     -13.961  -2.305   0.348  1.00  0.00           H  
ATOM   3112 2HB  TYR B 194     -15.640  -2.360  -0.169  1.00  0.00           H  
ATOM   3113  HD1 TYR B 194     -12.171  -3.207  -1.213  1.00  0.00           H  
ATOM   3114  HD2 TYR B 194     -16.367  -3.872  -1.813  1.00  0.00           H  
ATOM   3115  HE1 TYR B 194     -11.657  -5.124  -2.685  1.00  0.00           H  
ATOM   3116  HE2 TYR B 194     -15.852  -5.790  -3.286  1.00  0.00           H  
ATOM   3117  HH  TYR B 194     -14.263  -7.026  -4.208  1.00  0.00           H  
ATOM   3118  N   ASN B 195     -16.588  -0.722  -2.333  1.00  0.00           N  
ATOM   3119  CA  ASN B 195     -17.487  -0.658  -3.479  1.00  0.00           C  
ATOM   3120  C   ASN B 195     -17.150   0.525  -4.378  1.00  0.00           C  
ATOM   3121  O   ASN B 195     -17.148   0.405  -5.603  1.00  0.00           O  
ATOM   3122  CB  ASN B 195     -18.932  -0.586  -3.020  1.00  0.00           C  
ATOM   3123  CG  ASN B 195     -19.432  -1.895  -2.477  1.00  0.00           C  
ATOM   3124  OD1 ASN B 195     -18.935  -2.965  -2.848  1.00  0.00           O  
ATOM   3125  ND2 ASN B 195     -20.406  -1.832  -1.606  1.00  0.00           N  
ATOM   3126  H   ASN B 195     -16.974  -0.679  -1.402  1.00  0.00           H  
ATOM   3127  HA  ASN B 195     -17.356  -1.562  -4.074  1.00  0.00           H  
ATOM   3128 1HB  ASN B 195     -19.031   0.177  -2.247  1.00  0.00           H  
ATOM   3129 2HB  ASN B 195     -19.565  -0.287  -3.857  1.00  0.00           H  
ATOM   3130 1HD2 ASN B 195     -20.779  -2.672  -1.211  1.00  0.00           H  
ATOM   3131 2HD2 ASN B 195     -20.778  -0.945  -1.335  1.00  0.00           H  
ATOM   3132  N   MET B 196     -16.867   1.668  -3.762  1.00  0.00           N  
ATOM   3133  CA  MET B 196     -16.481   2.863  -4.504  1.00  0.00           C  
ATOM   3134  C   MET B 196     -15.173   2.645  -5.255  1.00  0.00           C  
ATOM   3135  O   MET B 196     -15.027   3.072  -6.401  1.00  0.00           O  
ATOM   3136  CB  MET B 196     -16.360   4.056  -3.558  1.00  0.00           C  
ATOM   3137  CG  MET B 196     -17.687   4.563  -3.012  1.00  0.00           C  
ATOM   3138  SD  MET B 196     -17.543   6.181  -2.227  1.00  0.00           S  
ATOM   3139  CE  MET B 196     -16.716   5.745  -0.701  1.00  0.00           C  
ATOM   3140  H   MET B 196     -16.921   1.710  -2.754  1.00  0.00           H  
ATOM   3141  HA  MET B 196     -17.257   3.071  -5.238  1.00  0.00           H  
ATOM   3142 1HB  MET B 196     -15.732   3.785  -2.710  1.00  0.00           H  
ATOM   3143 2HB  MET B 196     -15.873   4.883  -4.075  1.00  0.00           H  
ATOM   3144 1HG  MET B 196     -18.410   4.637  -3.824  1.00  0.00           H  
ATOM   3145 2HG  MET B 196     -18.072   3.857  -2.277  1.00  0.00           H  
ATOM   3146 1HE  MET B 196     -16.556   6.643  -0.104  1.00  0.00           H  
ATOM   3147 2HE  MET B 196     -17.333   5.041  -0.141  1.00  0.00           H  
ATOM   3148 3HE  MET B 196     -15.754   5.283  -0.927  1.00  0.00           H  
ATOM   3149  N   ILE B 197     -14.225   1.981  -4.602  1.00  0.00           N  
ATOM   3150  CA  ILE B 197     -12.946   1.666  -5.225  1.00  0.00           C  
ATOM   3151  C   ILE B 197     -13.127   0.739  -6.420  1.00  0.00           C  
ATOM   3152  O   ILE B 197     -12.512   0.936  -7.469  1.00  0.00           O  
ATOM   3153  CB  ILE B 197     -11.987   1.016  -4.211  1.00  0.00           C  
ATOM   3154  CG1 ILE B 197     -11.555   2.036  -3.154  1.00  0.00           C  
ATOM   3155  CG2 ILE B 197     -10.774   0.435  -4.922  1.00  0.00           C  
ATOM   3156  CD1 ILE B 197     -10.837   1.424  -1.973  1.00  0.00           C  
ATOM   3157  H   ILE B 197     -14.396   1.687  -3.652  1.00  0.00           H  
ATOM   3158  HA  ILE B 197     -12.495   2.592  -5.578  1.00  0.00           H  
ATOM   3159  HB  ILE B 197     -12.504   0.215  -3.683  1.00  0.00           H  
ATOM   3160 1HG1 ILE B 197     -10.896   2.774  -3.610  1.00  0.00           H  
ATOM   3161 2HG1 ILE B 197     -12.431   2.567  -2.782  1.00  0.00           H  
ATOM   3162 1HG2 ILE B 197     -10.107  -0.020  -4.191  1.00  0.00           H  
ATOM   3163 2HG2 ILE B 197     -11.099  -0.320  -5.637  1.00  0.00           H  
ATOM   3164 3HG2 ILE B 197     -10.247   1.231  -5.449  1.00  0.00           H  
ATOM   3165 1HD1 ILE B 197     -10.563   2.209  -1.267  1.00  0.00           H  
ATOM   3166 2HD1 ILE B 197     -11.494   0.706  -1.480  1.00  0.00           H  
ATOM   3167 3HD1 ILE B 197      -9.937   0.917  -2.317  1.00  0.00           H  
ATOM   3168  N   GLN B 198     -13.976  -0.270  -6.257  1.00  0.00           N  
ATOM   3169  CA  GLN B 198     -14.262  -1.210  -7.334  1.00  0.00           C  
ATOM   3170  C   GLN B 198     -14.941  -0.515  -8.506  1.00  0.00           C  
ATOM   3171  O   GLN B 198     -14.717  -0.868  -9.664  1.00  0.00           O  
ATOM   3172  CB  GLN B 198     -15.141  -2.356  -6.826  1.00  0.00           C  
ATOM   3173  CG  GLN B 198     -14.448  -3.284  -5.843  1.00  0.00           C  
ATOM   3174  CD  GLN B 198     -13.267  -4.006  -6.463  1.00  0.00           C  
ATOM   3175  OE1 GLN B 198     -13.384  -4.612  -7.531  1.00  0.00           O  
ATOM   3176  NE2 GLN B 198     -12.121  -3.946  -5.795  1.00  0.00           N  
ATOM   3177  H   GLN B 198     -14.434  -0.388  -5.364  1.00  0.00           H  
ATOM   3178  HA  GLN B 198     -13.320  -1.621  -7.694  1.00  0.00           H  
ATOM   3179 1HB  GLN B 198     -16.025  -1.947  -6.336  1.00  0.00           H  
ATOM   3180 2HB  GLN B 198     -15.483  -2.955  -7.670  1.00  0.00           H  
ATOM   3181 1HG  GLN B 198     -14.085  -2.696  -4.999  1.00  0.00           H  
ATOM   3182 2HG  GLN B 198     -15.163  -4.030  -5.498  1.00  0.00           H  
ATOM   3183 1HE2 GLN B 198     -11.307  -4.404  -6.155  1.00  0.00           H  
ATOM   3184 2HE2 GLN B 198     -12.070  -3.443  -4.932  1.00  0.00           H  
ATOM   3185  N   GLN B 199     -15.772   0.477  -8.201  1.00  0.00           N  
ATOM   3186  CA  GLN B 199     -16.405   1.291  -9.230  1.00  0.00           C  
ATOM   3187  C   GLN B 199     -15.371   2.090 -10.014  1.00  0.00           C  
ATOM   3188  O   GLN B 199     -15.450   2.194 -11.238  1.00  0.00           O  
ATOM   3189  CB  GLN B 199     -17.434   2.237  -8.606  1.00  0.00           C  
ATOM   3190  CG  GLN B 199     -18.220   3.055  -9.616  1.00  0.00           C  
ATOM   3191  CD  GLN B 199     -19.087   2.190 -10.511  1.00  0.00           C  
ATOM   3192  OE1 GLN B 199     -19.848   1.344 -10.033  1.00  0.00           O  
ATOM   3193  NE2 GLN B 199     -18.978   2.398 -11.819  1.00  0.00           N  
ATOM   3194  H   GLN B 199     -15.970   0.670  -7.229  1.00  0.00           H  
ATOM   3195  HA  GLN B 199     -16.917   0.629  -9.928  1.00  0.00           H  
ATOM   3196 1HB  GLN B 199     -18.144   1.662  -8.013  1.00  0.00           H  
ATOM   3197 2HB  GLN B 199     -16.930   2.930  -7.932  1.00  0.00           H  
ATOM   3198 1HG  GLN B 199     -18.868   3.750  -9.081  1.00  0.00           H  
ATOM   3199 2HG  GLN B 199     -17.521   3.606 -10.246  1.00  0.00           H  
ATOM   3200 1HE2 GLN B 199     -19.525   1.857 -12.459  1.00  0.00           H  
ATOM   3201 2HE2 GLN B 199     -18.349   3.094 -12.164  1.00  0.00           H  
ATOM   3202  N   ALA B 200     -14.401   2.652  -9.301  1.00  0.00           N  
ATOM   3203  CA  ALA B 200     -13.305   3.376  -9.935  1.00  0.00           C  
ATOM   3204  C   ALA B 200     -12.497   2.463 -10.849  1.00  0.00           C  
ATOM   3205  O   ALA B 200     -12.076   2.868 -11.932  1.00  0.00           O  
ATOM   3206  CB  ALA B 200     -12.403   4.001  -8.881  1.00  0.00           C  
ATOM   3207  H   ALA B 200     -14.422   2.576  -8.294  1.00  0.00           H  
ATOM   3208  HA  ALA B 200     -13.734   4.168 -10.549  1.00  0.00           H  
ATOM   3209 1HB  ALA B 200     -11.590   4.538  -9.369  1.00  0.00           H  
ATOM   3210 2HB  ALA B 200     -12.982   4.696  -8.272  1.00  0.00           H  
ATOM   3211 3HB  ALA B 200     -11.991   3.219  -8.245  1.00  0.00           H  
ATOM   3212  N   LEU B 201     -12.285   1.229 -10.406  1.00  0.00           N  
ATOM   3213  CA  LEU B 201     -11.595   0.231 -11.217  1.00  0.00           C  
ATOM   3214  C   LEU B 201     -12.360  -0.059 -12.500  1.00  0.00           C  
ATOM   3215  O   LEU B 201     -11.777  -0.116 -13.583  1.00  0.00           O  
ATOM   3216  CB  LEU B 201     -11.413  -1.067 -10.419  1.00  0.00           C  
ATOM   3217  CG  LEU B 201     -10.708  -2.210 -11.161  1.00  0.00           C  
ATOM   3218  CD1 LEU B 201      -9.307  -1.769 -11.562  1.00  0.00           C  
ATOM   3219  CD2 LEU B 201     -10.660  -3.441 -10.269  1.00  0.00           C  
ATOM   3220  H   LEU B 201     -12.609   0.975  -9.483  1.00  0.00           H  
ATOM   3221  HA  LEU B 201     -10.613   0.622 -11.482  1.00  0.00           H  
ATOM   3222 1HB  LEU B 201     -10.833  -0.846  -9.525  1.00  0.00           H  
ATOM   3223 2HB  LEU B 201     -12.394  -1.427 -10.112  1.00  0.00           H  
ATOM   3224  HG  LEU B 201     -11.258  -2.444 -12.074  1.00  0.00           H  
ATOM   3225 1HD1 LEU B 201      -8.807  -2.581 -12.089  1.00  0.00           H  
ATOM   3226 2HD1 LEU B 201      -9.372  -0.899 -12.215  1.00  0.00           H  
ATOM   3227 3HD1 LEU B 201      -8.738  -1.511 -10.669  1.00  0.00           H  
ATOM   3228 1HD2 LEU B 201     -10.160  -4.254 -10.797  1.00  0.00           H  
ATOM   3229 2HD2 LEU B 201     -10.110  -3.208  -9.357  1.00  0.00           H  
ATOM   3230 3HD2 LEU B 201     -11.675  -3.745 -10.013  1.00  0.00           H  
ATOM   3231  N   LYS B 202     -13.671  -0.243 -12.374  1.00  0.00           N  
ATOM   3232  CA  LYS B 202     -14.523  -0.502 -13.529  1.00  0.00           C  
ATOM   3233  C   LYS B 202     -14.505   0.670 -14.500  1.00  0.00           C  
ATOM   3234  O   LYS B 202     -14.508   0.481 -15.716  1.00  0.00           O  
ATOM   3235  CB  LYS B 202     -15.956  -0.793 -13.083  1.00  0.00           C  
ATOM   3236  CG  LYS B 202     -16.137  -2.132 -12.380  1.00  0.00           C  
ATOM   3237  CD  LYS B 202     -17.580  -2.339 -11.947  1.00  0.00           C  
ATOM   3238  CE  LYS B 202     -17.760  -3.672 -11.235  1.00  0.00           C  
ATOM   3239  NZ  LYS B 202     -19.160  -3.871 -10.773  1.00  0.00           N  
ATOM   3240  H   LYS B 202     -14.086  -0.204 -11.454  1.00  0.00           H  
ATOM   3241  HA  LYS B 202     -14.145  -1.383 -14.047  1.00  0.00           H  
ATOM   3242 1HB  LYS B 202     -16.292  -0.010 -12.402  1.00  0.00           H  
ATOM   3243 2HB  LYS B 202     -16.617  -0.779 -13.950  1.00  0.00           H  
ATOM   3244 1HG  LYS B 202     -15.849  -2.939 -13.054  1.00  0.00           H  
ATOM   3245 2HG  LYS B 202     -15.494  -2.171 -11.501  1.00  0.00           H  
ATOM   3246 1HD  LYS B 202     -17.878  -1.534 -11.274  1.00  0.00           H  
ATOM   3247 2HD  LYS B 202     -18.229  -2.316 -12.822  1.00  0.00           H  
ATOM   3248 1HE  LYS B 202     -17.494  -4.483 -11.910  1.00  0.00           H  
ATOM   3249 2HE  LYS B 202     -17.097  -3.715 -10.371  1.00  0.00           H  
ATOM   3250 1HZ  LYS B 202     -19.238  -4.764 -10.307  1.00  0.00           H  
ATOM   3251 2HZ  LYS B 202     -19.412  -3.133 -10.130  1.00  0.00           H  
ATOM   3252 3HZ  LYS B 202     -19.783  -3.852 -11.568  1.00  0.00           H  
ATOM   3253  N   GLU B 203     -14.488   1.882 -13.955  1.00  0.00           N  
ATOM   3254  CA  GLU B 203     -14.413   3.088 -14.773  1.00  0.00           C  
ATOM   3255  C   GLU B 203     -13.077   3.179 -15.499  1.00  0.00           C  
ATOM   3256  O   GLU B 203     -13.017   3.584 -16.660  1.00  0.00           O  
ATOM   3257  CB  GLU B 203     -14.620   4.333 -13.907  1.00  0.00           C  
ATOM   3258  CG  GLU B 203     -16.037   4.502 -13.378  1.00  0.00           C  
ATOM   3259  CD  GLU B 203     -16.184   5.692 -12.471  1.00  0.00           C  
ATOM   3260  OE1 GLU B 203     -15.190   6.301 -12.156  1.00  0.00           O  
ATOM   3261  OE2 GLU B 203     -17.292   5.993 -12.093  1.00  0.00           O  
ATOM   3262  H   GLU B 203     -14.527   1.971 -12.951  1.00  0.00           H  
ATOM   3263  HA  GLU B 203     -15.204   3.048 -15.523  1.00  0.00           H  
ATOM   3264 1HB  GLU B 203     -13.945   4.297 -13.051  1.00  0.00           H  
ATOM   3265 2HB  GLU B 203     -14.369   5.223 -14.484  1.00  0.00           H  
ATOM   3266 1HG  GLU B 203     -16.717   4.617 -14.222  1.00  0.00           H  
ATOM   3267 2HG  GLU B 203     -16.322   3.601 -12.837  1.00  0.00           H  
ATOM   3268  N   ALA B 204     -12.007   2.799 -14.809  1.00  0.00           N  
ATOM   3269  CA  ALA B 204     -10.684   2.732 -15.421  1.00  0.00           C  
ATOM   3270  C   ALA B 204     -10.656   1.724 -16.561  1.00  0.00           C  
ATOM   3271  O   ALA B 204     -10.017   1.952 -17.588  1.00  0.00           O  
ATOM   3272  CB  ALA B 204      -9.634   2.380 -14.377  1.00  0.00           C  
ATOM   3273  H   ALA B 204     -12.112   2.551 -13.835  1.00  0.00           H  
ATOM   3274  HA  ALA B 204     -10.453   3.712 -15.835  1.00  0.00           H  
ATOM   3275 1HB  ALA B 204      -8.653   2.333 -14.850  1.00  0.00           H  
ATOM   3276 2HB  ALA B 204      -9.626   3.142 -13.598  1.00  0.00           H  
ATOM   3277 3HB  ALA B 204      -9.871   1.413 -13.936  1.00  0.00           H  
ATOM   3278  N   GLU B 205     -11.352   0.607 -16.374  1.00  0.00           N  
ATOM   3279  CA  GLU B 205     -11.509  -0.385 -17.433  1.00  0.00           C  
ATOM   3280  C   GLU B 205     -12.218   0.209 -18.643  1.00  0.00           C  
ATOM   3281  O   GLU B 205     -11.830  -0.037 -19.785  1.00  0.00           O  
ATOM   3282  CB  GLU B 205     -12.287  -1.597 -16.919  1.00  0.00           C  
ATOM   3283  CG  GLU B 205     -12.454  -2.716 -17.937  1.00  0.00           C  
ATOM   3284  CD  GLU B 205     -13.169  -3.915 -17.378  1.00  0.00           C  
ATOM   3285  OE1 GLU B 205     -13.509  -3.893 -16.220  1.00  0.00           O  
ATOM   3286  OE2 GLU B 205     -13.375  -4.853 -18.111  1.00  0.00           O  
ATOM   3287  H   GLU B 205     -11.785   0.440 -15.477  1.00  0.00           H  
ATOM   3288  HA  GLU B 205     -10.518  -0.706 -17.755  1.00  0.00           H  
ATOM   3289 1HB  GLU B 205     -11.781  -2.011 -16.047  1.00  0.00           H  
ATOM   3290 2HB  GLU B 205     -13.282  -1.283 -16.601  1.00  0.00           H  
ATOM   3291 1HG  GLU B 205     -13.016  -2.337 -18.790  1.00  0.00           H  
ATOM   3292 2HG  GLU B 205     -11.470  -3.019 -18.292  1.00  0.00           H  
ATOM   3293  N   LYS B 206     -13.259   0.995 -18.386  1.00  0.00           N  
ATOM   3294  CA  LYS B 206     -13.976   1.689 -19.450  1.00  0.00           C  
ATOM   3295  C   LYS B 206     -13.070   2.679 -20.169  1.00  0.00           C  
ATOM   3296  O   LYS B 206     -13.156   2.845 -21.386  1.00  0.00           O  
ATOM   3297  CB  LYS B 206     -15.202   2.410 -18.888  1.00  0.00           C  
ATOM   3298  CG  LYS B 206     -16.325   1.484 -18.438  1.00  0.00           C  
ATOM   3299  CD  LYS B 206     -17.499   2.272 -17.877  1.00  0.00           C  
ATOM   3300  CE  LYS B 206     -18.619   1.349 -17.420  1.00  0.00           C  
ATOM   3301  NZ  LYS B 206     -19.760   2.104 -16.836  1.00  0.00           N  
ATOM   3302  H   LYS B 206     -13.561   1.114 -17.431  1.00  0.00           H  
ATOM   3303  HA  LYS B 206     -14.309   0.951 -20.180  1.00  0.00           H  
ATOM   3304 1HB  LYS B 206     -14.907   3.018 -18.033  1.00  0.00           H  
ATOM   3305 2HB  LYS B 206     -15.607   3.083 -19.644  1.00  0.00           H  
ATOM   3306 1HG  LYS B 206     -16.669   0.890 -19.286  1.00  0.00           H  
ATOM   3307 2HG  LYS B 206     -15.953   0.807 -17.670  1.00  0.00           H  
ATOM   3308 1HD  LYS B 206     -17.164   2.871 -17.029  1.00  0.00           H  
ATOM   3309 2HD  LYS B 206     -17.886   2.944 -18.644  1.00  0.00           H  
ATOM   3310 1HE  LYS B 206     -18.979   0.767 -18.267  1.00  0.00           H  
ATOM   3311 2HE  LYS B 206     -18.236   0.657 -16.669  1.00  0.00           H  
ATOM   3312 1HZ  LYS B 206     -20.479   1.457 -16.545  1.00  0.00           H  
ATOM   3313 2HZ  LYS B 206     -19.440   2.633 -16.036  1.00  0.00           H  
ATOM   3314 3HZ  LYS B 206     -20.136   2.736 -17.528  1.00  0.00           H  
ATOM   3315  N   GLU B 207     -12.201   3.338 -19.409  1.00  0.00           N  
ATOM   3316  CA  GLU B 207     -11.239   4.272 -19.981  1.00  0.00           C  
ATOM   3317  C   GLU B 207     -10.210   3.548 -20.839  1.00  0.00           C  
ATOM   3318  O   GLU B 207      -9.726   4.089 -21.833  1.00  0.00           O  
ATOM   3319  CB  GLU B 207     -10.533   5.055 -18.872  1.00  0.00           C  
ATOM   3320  CG  GLU B 207     -11.422   6.051 -18.141  1.00  0.00           C  
ATOM   3321  CD  GLU B 207     -10.648   6.982 -17.250  1.00  0.00           C  
ATOM   3322  OE1 GLU B 207      -9.472   7.146 -17.471  1.00  0.00           O  
ATOM   3323  OE2 GLU B 207     -11.233   7.530 -16.346  1.00  0.00           O  
ATOM   3324  H   GLU B 207     -12.207   3.187 -18.411  1.00  0.00           H  
ATOM   3325  HA  GLU B 207     -11.777   4.980 -20.611  1.00  0.00           H  
ATOM   3326 1HB  GLU B 207     -10.133   4.360 -18.133  1.00  0.00           H  
ATOM   3327 2HB  GLU B 207      -9.691   5.604 -19.293  1.00  0.00           H  
ATOM   3328 1HG  GLU B 207     -11.969   6.642 -18.876  1.00  0.00           H  
ATOM   3329 2HG  GLU B 207     -12.149   5.503 -17.543  1.00  0.00           H  
ATOM   3330  N   LYS B 208      -9.880   2.322 -20.450  1.00  0.00           N  
ATOM   3331  CA  LYS B 208      -9.081   1.440 -21.291  1.00  0.00           C  
ATOM   3332  C   LYS B 208      -9.802   1.118 -22.593  1.00  0.00           C  
ATOM   3333  O   LYS B 208      -9.208   1.167 -23.671  1.00  0.00           O  
ATOM   3334  CB  LYS B 208      -8.744   0.148 -20.544  1.00  0.00           C  
ATOM   3335  CG  LYS B 208      -7.954  -0.864 -21.362  1.00  0.00           C  
ATOM   3336  CD  LYS B 208      -7.628  -2.104 -20.542  1.00  0.00           C  
ATOM   3337  CE  LYS B 208      -6.800  -3.097 -21.345  1.00  0.00           C  
ATOM   3338  NZ  LYS B 208      -7.567  -3.667 -22.486  1.00  0.00           N  
ATOM   3339  H   LYS B 208     -10.191   1.992 -19.547  1.00  0.00           H  
ATOM   3340  HA  LYS B 208      -8.151   1.950 -21.542  1.00  0.00           H  
ATOM   3341 1HB  LYS B 208      -8.163   0.385 -19.652  1.00  0.00           H  
ATOM   3342 2HB  LYS B 208      -9.666  -0.333 -20.215  1.00  0.00           H  
ATOM   3343 1HG  LYS B 208      -8.536  -1.160 -22.236  1.00  0.00           H  
ATOM   3344 2HG  LYS B 208      -7.025  -0.410 -21.704  1.00  0.00           H  
ATOM   3345 1HD  LYS B 208      -7.069  -1.814 -19.651  1.00  0.00           H  
ATOM   3346 2HD  LYS B 208      -8.553  -2.587 -20.229  1.00  0.00           H  
ATOM   3347 1HE  LYS B 208      -5.911  -2.600 -21.732  1.00  0.00           H  
ATOM   3348 2HE  LYS B 208      -6.480  -3.912 -20.696  1.00  0.00           H  
ATOM   3349 1HZ  LYS B 208      -6.984  -4.319 -22.991  1.00  0.00           H  
ATOM   3350 2HZ  LYS B 208      -8.385  -4.147 -22.136  1.00  0.00           H  
ATOM   3351 3HZ  LYS B 208      -7.853  -2.922 -23.105  1.00  0.00           H  
ATOM   3352  N   LYS B 209     -11.085   0.790 -22.489  1.00  0.00           N  
ATOM   3353  CA  LYS B 209     -11.902   0.505 -23.662  1.00  0.00           C  
ATOM   3354  C   LYS B 209     -12.018   1.730 -24.562  1.00  0.00           C  
ATOM   3355  O   LYS B 209     -12.186   1.606 -25.774  1.00  0.00           O  
ATOM   3356  CB  LYS B 209     -13.292   0.025 -23.244  1.00  0.00           C  
ATOM   3357  CG  LYS B 209     -13.315  -1.357 -22.605  1.00  0.00           C  
ATOM   3358  CD  LYS B 209     -14.726  -1.756 -22.200  1.00  0.00           C  
ATOM   3359  CE  LYS B 209     -14.750  -3.135 -21.559  1.00  0.00           C  
ATOM   3360  NZ  LYS B 209     -16.120  -3.523 -21.123  1.00  0.00           N  
ATOM   3361  H   LYS B 209     -11.504   0.734 -21.571  1.00  0.00           H  
ATOM   3362  HA  LYS B 209     -11.418  -0.285 -24.236  1.00  0.00           H  
ATOM   3363 1HB  LYS B 209     -13.721   0.730 -22.530  1.00  0.00           H  
ATOM   3364 2HB  LYS B 209     -13.947   0.002 -24.115  1.00  0.00           H  
ATOM   3365 1HG  LYS B 209     -12.928  -2.091 -23.313  1.00  0.00           H  
ATOM   3366 2HG  LYS B 209     -12.678  -1.361 -21.722  1.00  0.00           H  
ATOM   3367 1HD  LYS B 209     -15.121  -1.027 -21.491  1.00  0.00           H  
ATOM   3368 2HD  LYS B 209     -15.369  -1.764 -23.081  1.00  0.00           H  
ATOM   3369 1HE  LYS B 209     -14.386  -3.874 -22.271  1.00  0.00           H  
ATOM   3370 2HE  LYS B 209     -14.091  -3.144 -20.691  1.00  0.00           H  
ATOM   3371 1HZ  LYS B 209     -16.093  -4.441 -20.703  1.00  0.00           H  
ATOM   3372 2HZ  LYS B 209     -16.461  -2.854 -20.447  1.00  0.00           H  
ATOM   3373 3HZ  LYS B 209     -16.736  -3.537 -21.923  1.00  0.00           H  
ATOM   3374  N   ALA B 210     -11.927   2.910 -23.958  1.00  0.00           N  
ATOM   3375  CA  ALA B 210     -11.979   4.160 -24.710  1.00  0.00           C  
ATOM   3376  C   ALA B 210     -10.668   4.415 -25.445  1.00  0.00           C  
ATOM   3377  O   ALA B 210     -10.592   5.282 -26.315  1.00  0.00           O  
ATOM   3378  CB  ALA B 210     -12.300   5.322 -23.782  1.00  0.00           C  
ATOM   3379  H   ALA B 210     -11.818   2.944 -22.956  1.00  0.00           H  
ATOM   3380  HA  ALA B 210     -12.769   4.073 -25.456  1.00  0.00           H  
ATOM   3381 1HB  ALA B 210     -12.335   6.248 -24.357  1.00  0.00           H  
ATOM   3382 2HB  ALA B 210     -13.267   5.153 -23.308  1.00  0.00           H  
ATOM   3383 3HB  ALA B 210     -11.530   5.401 -23.017  1.00  0.00           H  
ATOM   3384  N   GLY B 211      -9.638   3.654 -25.090  1.00  0.00           N  
ATOM   3385  CA  GLY B 211      -8.323   3.815 -25.695  1.00  0.00           C  
ATOM   3386  C   GLY B 211      -7.514   4.891 -24.981  1.00  0.00           C  
ATOM   3387  O   GLY B 211      -6.593   5.474 -25.554  1.00  0.00           O  
ATOM   3388  H   GLY B 211      -9.771   2.946 -24.381  1.00  0.00           H  
ATOM   3389 1HA  GLY B 211      -7.787   2.866 -25.657  1.00  0.00           H  
ATOM   3390 2HA  GLY B 211      -8.436   4.078 -26.746  1.00  0.00           H  
ATOM   3391  N   GLN B 212      -7.863   5.149 -23.726  1.00  0.00           N  
ATOM   3392  CA  GLN B 212      -7.193   6.177 -22.939  1.00  0.00           C  
ATOM   3393  C   GLN B 212      -6.220   5.562 -21.942  1.00  0.00           C  
ATOM   3394  O   GLN B 212      -5.138   6.098 -21.702  1.00  0.00           O  
ATOM   3395  CB  GLN B 212      -8.219   7.043 -22.203  1.00  0.00           C  
ATOM   3396  CG  GLN B 212      -9.159   7.808 -23.118  1.00  0.00           C  
ATOM   3397  CD  GLN B 212      -8.426   8.793 -24.009  1.00  0.00           C  
ATOM   3398  OE1 GLN B 212      -7.634   9.610 -23.533  1.00  0.00           O  
ATOM   3399  NE2 GLN B 212      -8.687   8.721 -25.309  1.00  0.00           N  
ATOM   3400  H   GLN B 212      -8.613   4.619 -23.304  1.00  0.00           H  
ATOM   3401  HA  GLN B 212      -6.629   6.818 -23.618  1.00  0.00           H  
ATOM   3402 1HB  GLN B 212      -8.823   6.413 -21.549  1.00  0.00           H  
ATOM   3403 2HB  GLN B 212      -7.700   7.765 -21.573  1.00  0.00           H  
ATOM   3404 1HG  GLN B 212      -9.687   7.098 -23.755  1.00  0.00           H  
ATOM   3405 2HG  GLN B 212      -9.872   8.363 -22.508  1.00  0.00           H  
ATOM   3406 1HE2 GLN B 212      -8.233   9.345 -25.946  1.00  0.00           H  
ATOM   3407 2HE2 GLN B 212      -9.336   8.042 -25.653  1.00  0.00           H  
ATOM   3408  N   VAL B 213      -6.612   4.432 -21.361  1.00  0.00           N  
ATOM   3409  CA  VAL B 213      -5.768   3.732 -20.401  1.00  0.00           C  
ATOM   3410  C   VAL B 213      -5.200   2.450 -20.998  1.00  0.00           C  
ATOM   3411  O   VAL B 213      -5.917   1.681 -21.637  1.00  0.00           O  
ATOM   3412  CB  VAL B 213      -6.573   3.392 -19.132  1.00  0.00           C  
ATOM   3413  CG1 VAL B 213      -5.721   2.588 -18.161  1.00  0.00           C  
ATOM   3414  CG2 VAL B 213      -7.075   4.670 -18.479  1.00  0.00           C  
ATOM   3415  H   VAL B 213      -7.517   4.048 -21.592  1.00  0.00           H  
ATOM   3416  HA  VAL B 213      -4.940   4.386 -20.125  1.00  0.00           H  
ATOM   3417  HB  VAL B 213      -7.421   2.766 -19.408  1.00  0.00           H  
ATOM   3418 1HG1 VAL B 213      -6.305   2.356 -17.270  1.00  0.00           H  
ATOM   3419 2HG1 VAL B 213      -5.402   1.661 -18.637  1.00  0.00           H  
ATOM   3420 3HG1 VAL B 213      -4.845   3.171 -17.877  1.00  0.00           H  
ATOM   3421 1HG2 VAL B 213      -7.643   4.422 -17.583  1.00  0.00           H  
ATOM   3422 2HG2 VAL B 213      -6.226   5.298 -18.208  1.00  0.00           H  
ATOM   3423 3HG2 VAL B 213      -7.716   5.208 -19.177  1.00  0.00           H  
ATOM   3424  N   ASN B 214      -3.907   2.226 -20.785  1.00  0.00           N  
ATOM   3425  CA  ASN B 214      -3.246   1.025 -21.278  1.00  0.00           C  
ATOM   3426  C   ASN B 214      -3.462  -0.149 -20.332  1.00  0.00           C  
ATOM   3427  O   ASN B 214      -3.738   0.039 -19.147  1.00  0.00           O  
ATOM   3428  CB  ASN B 214      -1.764   1.278 -21.486  1.00  0.00           C  
ATOM   3429  CG  ASN B 214      -1.495   2.235 -22.614  1.00  0.00           C  
ATOM   3430  OD1 ASN B 214      -2.263   2.308 -23.580  1.00  0.00           O  
ATOM   3431  ND2 ASN B 214      -0.418   2.972 -22.510  1.00  0.00           N  
ATOM   3432  H   ASN B 214      -3.368   2.909 -20.269  1.00  0.00           H  
ATOM   3433  HA  ASN B 214      -3.691   0.754 -22.236  1.00  0.00           H  
ATOM   3434 1HB  ASN B 214      -1.331   1.683 -20.570  1.00  0.00           H  
ATOM   3435 2HB  ASN B 214      -1.260   0.335 -21.698  1.00  0.00           H  
ATOM   3436 1HD2 ASN B 214      -0.188   3.627 -23.231  1.00  0.00           H  
ATOM   3437 2HD2 ASN B 214       0.175   2.880 -21.711  1.00  0.00           H  
ATOM   3438  N   SER B 215      -3.332  -1.361 -20.861  1.00  0.00           N  
ATOM   3439  CA  SER B 215      -3.548  -2.569 -20.072  1.00  0.00           C  
ATOM   3440  C   SER B 215      -2.563  -2.650 -18.913  1.00  0.00           C  
ATOM   3441  O   SER B 215      -2.897  -3.146 -17.836  1.00  0.00           O  
ATOM   3442  CB  SER B 215      -3.413  -3.797 -20.951  1.00  0.00           C  
ATOM   3443  OG  SER B 215      -2.098  -3.942 -21.413  1.00  0.00           O  
ATOM   3444  H   SER B 215      -3.080  -1.448 -21.835  1.00  0.00           H  
ATOM   3445  HA  SER B 215      -4.559  -2.539 -19.663  1.00  0.00           H  
ATOM   3446 1HB  SER B 215      -3.701  -4.683 -20.384  1.00  0.00           H  
ATOM   3447 2HB  SER B 215      -4.092  -3.715 -21.798  1.00  0.00           H  
ATOM   3448  HG  SER B 215      -1.690  -4.602 -20.848  1.00  0.00           H  
ATOM   3449  N   GLN B 216      -1.348  -2.161 -19.137  1.00  0.00           N  
ATOM   3450  CA  GLN B 216      -0.341  -2.101 -18.086  1.00  0.00           C  
ATOM   3451  C   GLN B 216      -0.708  -1.069 -17.029  1.00  0.00           C  
ATOM   3452  O   GLN B 216      -0.506  -1.290 -15.835  1.00  0.00           O  
ATOM   3453  CB  GLN B 216       1.033  -1.775 -18.679  1.00  0.00           C  
ATOM   3454  CG  GLN B 216       1.625  -2.889 -19.526  1.00  0.00           C  
ATOM   3455  CD  GLN B 216       2.949  -2.497 -20.154  1.00  0.00           C  
ATOM   3456  OE1 GLN B 216       3.225  -1.313 -20.366  1.00  0.00           O  
ATOM   3457  NE2 GLN B 216       3.778  -3.491 -20.454  1.00  0.00           N  
ATOM   3458  H   GLN B 216      -1.118  -1.823 -20.061  1.00  0.00           H  
ATOM   3459  HA  GLN B 216      -0.287  -3.075 -17.601  1.00  0.00           H  
ATOM   3460 1HB  GLN B 216       0.959  -0.883 -19.301  1.00  0.00           H  
ATOM   3461 2HB  GLN B 216       1.734  -1.556 -17.874  1.00  0.00           H  
ATOM   3462 1HG  GLN B 216       1.791  -3.762 -18.896  1.00  0.00           H  
ATOM   3463 2HG  GLN B 216       0.927  -3.133 -20.327  1.00  0.00           H  
ATOM   3464 1HE2 GLN B 216       4.667  -3.293 -20.870  1.00  0.00           H  
ATOM   3465 2HE2 GLN B 216       3.515  -4.437 -20.264  1.00  0.00           H  
ATOM   3466  N   GLN B 217      -1.249   0.060 -17.474  1.00  0.00           N  
ATOM   3467  CA  GLN B 217      -1.685   1.112 -16.563  1.00  0.00           C  
ATOM   3468  C   GLN B 217      -2.854   0.647 -15.703  1.00  0.00           C  
ATOM   3469  O   GLN B 217      -2.902   0.922 -14.504  1.00  0.00           O  
ATOM   3470  CB  GLN B 217      -2.078   2.369 -17.345  1.00  0.00           C  
ATOM   3471  CG  GLN B 217      -0.910   3.088 -17.997  1.00  0.00           C  
ATOM   3472  CD  GLN B 217      -1.353   4.273 -18.834  1.00  0.00           C  
ATOM   3473  OE1 GLN B 217      -2.485   4.314 -19.326  1.00  0.00           O  
ATOM   3474  NE2 GLN B 217      -0.464   5.245 -19.000  1.00  0.00           N  
ATOM   3475  H   GLN B 217      -1.359   0.193 -18.468  1.00  0.00           H  
ATOM   3476  HA  GLN B 217      -0.857   1.360 -15.900  1.00  0.00           H  
ATOM   3477 1HB  GLN B 217      -2.789   2.103 -18.127  1.00  0.00           H  
ATOM   3478 2HB  GLN B 217      -2.576   3.072 -16.677  1.00  0.00           H  
ATOM   3479 1HG  GLN B 217      -0.240   3.452 -17.217  1.00  0.00           H  
ATOM   3480 2HG  GLN B 217      -0.383   2.389 -18.646  1.00  0.00           H  
ATOM   3481 1HE2 GLN B 217      -0.700   6.052 -19.543  1.00  0.00           H  
ATOM   3482 2HE2 GLN B 217       0.442   5.171 -18.584  1.00  0.00           H  
ATOM   3483  N   LEU B 218      -3.791  -0.062 -16.322  1.00  0.00           N  
ATOM   3484  CA  LEU B 218      -4.957  -0.574 -15.613  1.00  0.00           C  
ATOM   3485  C   LEU B 218      -4.551  -1.562 -14.527  1.00  0.00           C  
ATOM   3486  O   LEU B 218      -5.071  -1.523 -13.413  1.00  0.00           O  
ATOM   3487  CB  LEU B 218      -5.920  -1.251 -16.596  1.00  0.00           C  
ATOM   3488  CG  LEU B 218      -7.201  -1.829 -15.982  1.00  0.00           C  
ATOM   3489  CD1 LEU B 218      -7.991  -0.713 -15.312  1.00  0.00           C  
ATOM   3490  CD2 LEU B 218      -8.024  -2.507 -17.067  1.00  0.00           C  
ATOM   3491  H   LEU B 218      -3.695  -0.250 -17.310  1.00  0.00           H  
ATOM   3492  HA  LEU B 218      -5.469   0.264 -15.140  1.00  0.00           H  
ATOM   3493 1HB  LEU B 218      -6.213  -0.524 -17.352  1.00  0.00           H  
ATOM   3494 2HB  LEU B 218      -5.393  -2.067 -17.092  1.00  0.00           H  
ATOM   3495  HG  LEU B 218      -6.940  -2.559 -15.215  1.00  0.00           H  
ATOM   3496 1HD1 LEU B 218      -8.902  -1.123 -14.875  1.00  0.00           H  
ATOM   3497 2HD1 LEU B 218      -7.386  -0.259 -14.527  1.00  0.00           H  
ATOM   3498 3HD1 LEU B 218      -8.253   0.042 -16.052  1.00  0.00           H  
ATOM   3499 1HD2 LEU B 218      -8.935  -2.918 -16.630  1.00  0.00           H  
ATOM   3500 2HD2 LEU B 218      -8.287  -1.777 -17.834  1.00  0.00           H  
ATOM   3501 3HD2 LEU B 218      -7.442  -3.311 -17.517  1.00  0.00           H  
ATOM   3502  N   ASP B 219      -3.620  -2.449 -14.861  1.00  0.00           N  
ATOM   3503  CA  ASP B 219      -3.066  -3.383 -13.885  1.00  0.00           C  
ATOM   3504  C   ASP B 219      -2.454  -2.645 -12.702  1.00  0.00           C  
ATOM   3505  O   ASP B 219      -2.644  -3.033 -11.551  1.00  0.00           O  
ATOM   3506  CB  ASP B 219      -2.010  -4.277 -14.538  1.00  0.00           C  
ATOM   3507  CG  ASP B 219      -2.610  -5.318 -15.474  1.00  0.00           C  
ATOM   3508  OD1 ASP B 219      -3.791  -5.556 -15.386  1.00  0.00           O  
ATOM   3509  OD2 ASP B 219      -1.881  -5.864 -16.267  1.00  0.00           O  
ATOM   3510  H   ASP B 219      -3.286  -2.478 -15.813  1.00  0.00           H  
ATOM   3511  HA  ASP B 219      -3.875  -4.013 -13.514  1.00  0.00           H  
ATOM   3512 1HB  ASP B 219      -1.310  -3.661 -15.103  1.00  0.00           H  
ATOM   3513 2HB  ASP B 219      -1.440  -4.792 -13.763  1.00  0.00           H  
ATOM   3514  N   LYS B 220      -1.718  -1.578 -12.994  1.00  0.00           N  
ATOM   3515  CA  LYS B 220      -1.110  -0.759 -11.952  1.00  0.00           C  
ATOM   3516  C   LYS B 220      -2.170  -0.030 -11.136  1.00  0.00           C  
ATOM   3517  O   LYS B 220      -2.058   0.086  -9.916  1.00  0.00           O  
ATOM   3518  CB  LYS B 220      -0.132   0.247 -12.564  1.00  0.00           C  
ATOM   3519  CG  LYS B 220       0.604   1.107 -11.545  1.00  0.00           C  
ATOM   3520  CD  LYS B 220       1.621   2.015 -12.221  1.00  0.00           C  
ATOM   3521  CE  LYS B 220       2.427   2.802 -11.199  1.00  0.00           C  
ATOM   3522  NZ  LYS B 220       1.573   3.740 -10.420  1.00  0.00           N  
ATOM   3523  H   LYS B 220      -1.576  -1.327 -13.962  1.00  0.00           H  
ATOM   3524  HA  LYS B 220      -0.553  -1.411 -11.280  1.00  0.00           H  
ATOM   3525 1HB  LYS B 220       0.614  -0.285 -13.155  1.00  0.00           H  
ATOM   3526 2HB  LYS B 220      -0.670   0.913 -13.238  1.00  0.00           H  
ATOM   3527 1HG  LYS B 220      -0.114   1.722 -11.001  1.00  0.00           H  
ATOM   3528 2HG  LYS B 220       1.120   0.465 -10.832  1.00  0.00           H  
ATOM   3529 1HD  LYS B 220       2.303   1.413 -12.823  1.00  0.00           H  
ATOM   3530 2HD  LYS B 220       1.104   2.714 -12.879  1.00  0.00           H  
ATOM   3531 1HE  LYS B 220       2.911   2.113 -10.509  1.00  0.00           H  
ATOM   3532 2HE  LYS B 220       3.201   3.375 -11.709  1.00  0.00           H  
ATOM   3533 1HZ  LYS B 220       2.144   4.242  -9.755  1.00  0.00           H  
ATOM   3534 2HZ  LYS B 220       1.132   4.397 -11.049  1.00  0.00           H  
ATOM   3535 3HZ  LYS B 220       0.863   3.219  -9.927  1.00  0.00           H  
ATOM   3536  N   LEU B 221      -3.198   0.463 -11.817  1.00  0.00           N  
ATOM   3537  CA  LEU B 221      -4.305   1.140 -11.151  1.00  0.00           C  
ATOM   3538  C   LEU B 221      -4.989   0.222 -10.148  1.00  0.00           C  
ATOM   3539  O   LEU B 221      -5.278   0.624  -9.021  1.00  0.00           O  
ATOM   3540  CB  LEU B 221      -5.326   1.629 -12.185  1.00  0.00           C  
ATOM   3541  CG  LEU B 221      -4.909   2.859 -13.002  1.00  0.00           C  
ATOM   3542  CD1 LEU B 221      -5.927   3.103 -14.108  1.00  0.00           C  
ATOM   3543  CD2 LEU B 221      -4.800   4.067 -12.083  1.00  0.00           C  
ATOM   3544  H   LEU B 221      -3.215   0.364 -12.823  1.00  0.00           H  
ATOM   3545  HA  LEU B 221      -3.909   2.002 -10.615  1.00  0.00           H  
ATOM   3546 1HB  LEU B 221      -5.527   0.820 -12.885  1.00  0.00           H  
ATOM   3547 2HB  LEU B 221      -6.254   1.874 -11.668  1.00  0.00           H  
ATOM   3548  HG  LEU B 221      -3.943   2.673 -13.473  1.00  0.00           H  
ATOM   3549 1HD1 LEU B 221      -5.630   3.977 -14.689  1.00  0.00           H  
ATOM   3550 2HD1 LEU B 221      -5.970   2.232 -14.762  1.00  0.00           H  
ATOM   3551 3HD1 LEU B 221      -6.908   3.277 -13.668  1.00  0.00           H  
ATOM   3552 1HD2 LEU B 221      -4.503   4.940 -12.664  1.00  0.00           H  
ATOM   3553 2HD2 LEU B 221      -5.766   4.254 -11.613  1.00  0.00           H  
ATOM   3554 3HD2 LEU B 221      -4.054   3.871 -11.313  1.00  0.00           H  
ATOM   3555  N   ARG B 222      -5.250  -1.013 -10.565  1.00  0.00           N  
ATOM   3556  CA  ARG B 222      -5.838  -2.011  -9.681  1.00  0.00           C  
ATOM   3557  C   ARG B 222      -4.989  -2.213  -8.434  1.00  0.00           C  
ATOM   3558  O   ARG B 222      -5.505  -2.247  -7.317  1.00  0.00           O  
ATOM   3559  CB  ARG B 222      -5.996  -3.340 -10.404  1.00  0.00           C  
ATOM   3560  CG  ARG B 222      -6.693  -4.426  -9.601  1.00  0.00           C  
ATOM   3561  CD  ARG B 222      -6.891  -5.661 -10.403  1.00  0.00           C  
ATOM   3562  NE  ARG B 222      -5.626  -6.269 -10.783  1.00  0.00           N  
ATOM   3563  CZ  ARG B 222      -5.113  -6.254 -12.029  1.00  0.00           C  
ATOM   3564  NH1 ARG B 222      -5.766  -5.658 -13.001  1.00  0.00           N  
ATOM   3565  NH2 ARG B 222      -3.952  -6.837 -12.272  1.00  0.00           N  
ATOM   3566  H   ARG B 222      -5.032  -1.266 -11.517  1.00  0.00           H  
ATOM   3567  HA  ARG B 222      -6.819  -1.655  -9.362  1.00  0.00           H  
ATOM   3568 1HB  ARG B 222      -6.566  -3.190 -11.320  1.00  0.00           H  
ATOM   3569 2HB  ARG B 222      -5.014  -3.718 -10.688  1.00  0.00           H  
ATOM   3570 1HG  ARG B 222      -6.090  -4.678  -8.728  1.00  0.00           H  
ATOM   3571 2HG  ARG B 222      -7.671  -4.068  -9.277  1.00  0.00           H  
ATOM   3572 1HD  ARG B 222      -7.457  -6.387  -9.820  1.00  0.00           H  
ATOM   3573 2HD  ARG B 222      -7.439  -5.420 -11.313  1.00  0.00           H  
ATOM   3574  HE  ARG B 222      -5.094  -6.737 -10.061  1.00  0.00           H  
ATOM   3575 1HH1 ARG B 222      -6.653  -5.212 -12.815  1.00  0.00           H  
ATOM   3576 2HH1 ARG B 222      -5.382  -5.646 -13.935  1.00  0.00           H  
ATOM   3577 1HH2 ARG B 222      -3.449  -7.295 -11.524  1.00  0.00           H  
ATOM   3578 2HH2 ARG B 222      -3.568  -6.825 -13.205  1.00  0.00           H  
ATOM   3579  N   GLU B 223      -3.682  -2.349  -8.629  1.00  0.00           N  
ATOM   3580  CA  GLU B 223      -2.754  -2.532  -7.519  1.00  0.00           C  
ATOM   3581  C   GLU B 223      -2.777  -1.334  -6.578  1.00  0.00           C  
ATOM   3582  O   GLU B 223      -2.763  -1.492  -5.358  1.00  0.00           O  
ATOM   3583  CB  GLU B 223      -1.334  -2.755  -8.042  1.00  0.00           C  
ATOM   3584  CG  GLU B 223      -0.297  -3.013  -6.958  1.00  0.00           C  
ATOM   3585  CD  GLU B 223      -0.526  -4.305  -6.225  1.00  0.00           C  
ATOM   3586  OE1 GLU B 223      -1.192  -5.159  -6.759  1.00  0.00           O  
ATOM   3587  OE2 GLU B 223      -0.034  -4.439  -5.129  1.00  0.00           O  
ATOM   3588  H   GLU B 223      -3.321  -2.323  -9.573  1.00  0.00           H  
ATOM   3589  HA  GLU B 223      -3.057  -3.418  -6.960  1.00  0.00           H  
ATOM   3590 1HB  GLU B 223      -1.325  -3.608  -8.722  1.00  0.00           H  
ATOM   3591 2HB  GLU B 223      -1.014  -1.881  -8.610  1.00  0.00           H  
ATOM   3592 1HG  GLU B 223       0.692  -3.037  -7.413  1.00  0.00           H  
ATOM   3593 2HG  GLU B 223      -0.319  -2.188  -6.246  1.00  0.00           H  
ATOM   3594  N   ASP B 224      -2.812  -0.138  -7.154  1.00  0.00           N  
ATOM   3595  CA  ASP B 224      -2.772   1.091  -6.370  1.00  0.00           C  
ATOM   3596  C   ASP B 224      -4.111   1.358  -5.695  1.00  0.00           C  
ATOM   3597  O   ASP B 224      -4.169   1.968  -4.627  1.00  0.00           O  
ATOM   3598  CB  ASP B 224      -2.395   2.280  -7.256  1.00  0.00           C  
ATOM   3599  CG  ASP B 224      -0.948   2.233  -7.727  1.00  0.00           C  
ATOM   3600  OD1 ASP B 224      -0.176   1.512  -7.140  1.00  0.00           O  
ATOM   3601  OD2 ASP B 224      -0.628   2.917  -8.670  1.00  0.00           O  
ATOM   3602  H   ASP B 224      -2.868  -0.077  -8.160  1.00  0.00           H  
ATOM   3603  HA  ASP B 224      -2.011   0.984  -5.597  1.00  0.00           H  
ATOM   3604 1HB  ASP B 224      -3.046   2.304  -8.130  1.00  0.00           H  
ATOM   3605 2HB  ASP B 224      -2.552   3.208  -6.706  1.00  0.00           H  
ATOM   3606  N   LEU B 225      -5.188   0.897  -6.324  1.00  0.00           N  
ATOM   3607  CA  LEU B 225      -6.512   0.956  -5.718  1.00  0.00           C  
ATOM   3608  C   LEU B 225      -6.609   0.027  -4.513  1.00  0.00           C  
ATOM   3609  O   LEU B 225      -7.281   0.338  -3.531  1.00  0.00           O  
ATOM   3610  CB  LEU B 225      -7.583   0.581  -6.749  1.00  0.00           C  
ATOM   3611  CG  LEU B 225      -7.873   1.638  -7.822  1.00  0.00           C  
ATOM   3612  CD1 LEU B 225      -8.844   1.068  -8.848  1.00  0.00           C  
ATOM   3613  CD2 LEU B 225      -8.442   2.886  -7.165  1.00  0.00           C  
ATOM   3614  H   LEU B 225      -5.084   0.496  -7.245  1.00  0.00           H  
ATOM   3615  HA  LEU B 225      -6.693   1.975  -5.381  1.00  0.00           H  
ATOM   3616 1HB  LEU B 225      -7.272  -0.330  -7.257  1.00  0.00           H  
ATOM   3617 2HB  LEU B 225      -8.516   0.378  -6.223  1.00  0.00           H  
ATOM   3618  HG  LEU B 225      -6.949   1.891  -8.343  1.00  0.00           H  
ATOM   3619 1HD1 LEU B 225      -9.050   1.820  -9.610  1.00  0.00           H  
ATOM   3620 2HD1 LEU B 225      -8.404   0.188  -9.316  1.00  0.00           H  
ATOM   3621 3HD1 LEU B 225      -9.774   0.790  -8.353  1.00  0.00           H  
ATOM   3622 1HD2 LEU B 225      -8.647   3.638  -7.928  1.00  0.00           H  
ATOM   3623 2HD2 LEU B 225      -9.367   2.635  -6.645  1.00  0.00           H  
ATOM   3624 3HD2 LEU B 225      -7.720   3.282  -6.450  1.00  0.00           H  
ATOM   3625  N   ASN B 226      -5.676  -0.733  -4.405  1.00  0.00           N  
ATOM   3626  CA  ASN B 226      -5.455  -1.563  -3.227  1.00  0.00           C  
ATOM   3627  C   ASN B 226      -4.569  -0.852  -2.202  1.00  0.00           C  
ATOM   3628  O   ASN B 226      -4.660  -1.151  -1.014  1.00  0.00           O  
ATOM   3629  CB  ASN B 226      -4.849  -2.897  -3.623  1.00  0.00           C  
ATOM   3630  CG  ASN B 226      -5.813  -3.765  -4.384  1.00  0.00           C  
ATOM   3631  OD1 ASN B 226      -7.031  -3.670  -4.201  1.00  0.00           O  
ATOM   3632  ND2 ASN B 226      -5.290  -4.611  -5.235  1.00  0.00           N  
ATOM   3633  H   ASN B 226      -4.963  -0.076  -4.685  1.00  0.00           H  
ATOM   3634  HA  ASN B 226      -6.416  -1.750  -2.748  1.00  0.00           H  
ATOM   3635 1HB  ASN B 226      -3.966  -2.727  -4.241  1.00  0.00           H  
ATOM   3636 2HB  ASN B 226      -4.526  -3.430  -2.729  1.00  0.00           H  
ATOM   3637 1HD2 ASN B 226      -5.883  -5.214  -5.770  1.00  0.00           H  
ATOM   3638 2HD2 ASN B 226      -4.298  -4.654  -5.352  1.00  0.00           H  
ATOM   3639  N   ASN B 227      -3.695   0.057  -2.638  1.00  0.00           N  
ATOM   3640  CA  ASN B 227      -2.857   0.788  -1.688  1.00  0.00           C  
ATOM   3641  C   ASN B 227      -3.727   1.727  -0.857  1.00  0.00           C  
ATOM   3642  O   ASN B 227      -3.546   1.849   0.359  1.00  0.00           O  
ATOM   3643  CB  ASN B 227      -1.760   1.555  -2.403  1.00  0.00           C  
ATOM   3644  CG  ASN B 227      -0.674   0.656  -2.927  1.00  0.00           C  
ATOM   3645  OD1 ASN B 227      -0.531  -0.489  -2.482  1.00  0.00           O  
ATOM   3646  ND2 ASN B 227       0.093   1.151  -3.863  1.00  0.00           N  
ATOM   3647  H   ASN B 227      -3.602   0.250  -3.625  1.00  0.00           H  
ATOM   3648  HA  ASN B 227      -2.339   0.067  -1.055  1.00  0.00           H  
ATOM   3649 1HB  ASN B 227      -2.189   2.111  -3.238  1.00  0.00           H  
ATOM   3650 2HB  ASN B 227      -1.317   2.279  -1.720  1.00  0.00           H  
ATOM   3651 1HD2 ASN B 227       0.832   0.598  -4.249  1.00  0.00           H  
ATOM   3652 2HD2 ASN B 227      -0.058   2.082  -4.193  1.00  0.00           H  
ATOM   3653  N   LYS B 228      -4.683   2.367  -1.539  1.00  0.00           N  
ATOM   3654  CA  LYS B 228      -5.574   3.332  -0.911  1.00  0.00           C  
ATOM   3655  C   LYS B 228      -6.622   2.614  -0.065  1.00  0.00           C  
ATOM   3656  O   LYS B 228      -7.063   3.153   0.951  1.00  0.00           O  
ATOM   3657  CB  LYS B 228      -6.250   4.209  -1.966  1.00  0.00           C  
ATOM   3658  CG  LYS B 228      -5.284   4.953  -2.878  1.00  0.00           C  
ATOM   3659  CD  LYS B 228      -4.254   5.733  -2.074  1.00  0.00           C  
ATOM   3660  CE  LYS B 228      -3.332   6.534  -2.982  1.00  0.00           C  
ATOM   3661  NZ  LYS B 228      -2.288   7.263  -2.212  1.00  0.00           N  
ATOM   3662  H   LYS B 228      -4.786   2.171  -2.525  1.00  0.00           H  
ATOM   3663  HA  LYS B 228      -4.981   3.985  -0.270  1.00  0.00           H  
ATOM   3664 1HB  LYS B 228      -6.894   3.592  -2.594  1.00  0.00           H  
ATOM   3665 2HB  LYS B 228      -6.882   4.948  -1.474  1.00  0.00           H  
ATOM   3666 1HG  LYS B 228      -4.766   4.240  -3.521  1.00  0.00           H  
ATOM   3667 2HG  LYS B 228      -5.840   5.646  -3.509  1.00  0.00           H  
ATOM   3668 1HD  LYS B 228      -4.764   6.416  -1.394  1.00  0.00           H  
ATOM   3669 2HD  LYS B 228      -3.654   5.040  -1.483  1.00  0.00           H  
ATOM   3670 1HE  LYS B 228      -2.843   5.863  -3.687  1.00  0.00           H  
ATOM   3671 2HE  LYS B 228      -3.918   7.257  -3.549  1.00  0.00           H  
ATOM   3672 1HZ  LYS B 228      -1.700   7.781  -2.848  1.00  0.00           H  
ATOM   3673 2HZ  LYS B 228      -2.731   7.903  -1.566  1.00  0.00           H  
ATOM   3674 3HZ  LYS B 228      -1.726   6.602  -1.696  1.00  0.00           H  
ATOM   3675  N   LEU B 229      -6.996   1.413  -0.505  1.00  0.00           N  
ATOM   3676  CA  LEU B 229      -7.894   0.482   0.163  1.00  0.00           C  
ATOM   3677  C   LEU B 229      -7.384  -0.008   1.480  1.00  0.00           C  
ATOM   3678  O   LEU B 229      -8.083   0.143   2.476  1.00  0.00           O  
ATOM   3679  CB  LEU B 229      -8.158  -0.727  -0.742  1.00  0.00           C  
ATOM   3680  CG  LEU B 229      -8.935  -1.883  -0.098  1.00  0.00           C  
ATOM   3681  CD1 LEU B 229     -10.313  -1.394   0.327  1.00  0.00           C  
ATOM   3682  CD2 LEU B 229      -9.044  -3.035  -1.086  1.00  0.00           C  
ATOM   3683  H   LEU B 229      -6.596   1.157  -1.396  1.00  0.00           H  
ATOM   3684  HA  LEU B 229      -8.836   0.993   0.361  1.00  0.00           H  
ATOM   3685 1HB  LEU B 229      -8.722  -0.394  -1.612  1.00  0.00           H  
ATOM   3686 2HB  LEU B 229      -7.202  -1.122  -1.084  1.00  0.00           H  
ATOM   3687  HG  LEU B 229      -8.411  -2.220   0.797  1.00  0.00           H  
ATOM   3688 1HD1 LEU B 229     -10.865  -2.215   0.785  1.00  0.00           H  
ATOM   3689 2HD1 LEU B 229     -10.206  -0.584   1.048  1.00  0.00           H  
ATOM   3690 3HD1 LEU B 229     -10.857  -1.034  -0.546  1.00  0.00           H  
ATOM   3691 1HD2 LEU B 229      -9.596  -3.856  -0.628  1.00  0.00           H  
ATOM   3692 2HD2 LEU B 229      -9.570  -2.699  -1.980  1.00  0.00           H  
ATOM   3693 3HD2 LEU B 229      -8.045  -3.376  -1.359  1.00  0.00           H  
ATOM   3694  N   ILE B 230      -6.184  -0.575   1.500  1.00  0.00           N  
ATOM   3695  CA  ILE B 230      -5.643  -1.073   2.749  1.00  0.00           C  
ATOM   3696  C   ILE B 230      -5.531   0.063   3.745  1.00  0.00           C  
ATOM   3697  O   ILE B 230      -5.844  -0.141   4.917  1.00  0.00           O  
ATOM   3698  CB  ILE B 230      -4.264  -1.725   2.541  1.00  0.00           C  
ATOM   3699  CG1 ILE B 230      -4.386  -2.957   1.640  1.00  0.00           C  
ATOM   3700  CG2 ILE B 230      -3.645  -2.100   3.879  1.00  0.00           C  
ATOM   3701  CD1 ILE B 230      -5.410  -3.962   2.115  1.00  0.00           C  
ATOM   3702  H   ILE B 230      -5.638  -0.667   0.655  1.00  0.00           H  
ATOM   3703  HA  ILE B 230      -6.329  -1.818   3.150  1.00  0.00           H  
ATOM   3704  HB  ILE B 230      -3.604  -1.025   2.030  1.00  0.00           H  
ATOM   3705 1HG1 ILE B 230      -4.656  -2.644   0.632  1.00  0.00           H  
ATOM   3706 2HG1 ILE B 230      -3.420  -3.459   1.578  1.00  0.00           H  
ATOM   3707 1HG2 ILE B 230      -2.671  -2.560   3.714  1.00  0.00           H  
ATOM   3708 2HG2 ILE B 230      -3.525  -1.205   4.488  1.00  0.00           H  
ATOM   3709 3HG2 ILE B 230      -4.296  -2.805   4.396  1.00  0.00           H  
ATOM   3710 1HD1 ILE B 230      -5.439  -4.806   1.426  1.00  0.00           H  
ATOM   3711 2HD1 ILE B 230      -5.139  -4.315   3.111  1.00  0.00           H  
ATOM   3712 3HD1 ILE B 230      -6.392  -3.491   2.152  1.00  0.00           H  
ATOM   3713  N   ALA B 231      -5.075   1.234   3.307  1.00  0.00           N  
ATOM   3714  CA  ALA B 231      -4.964   2.351   4.231  1.00  0.00           C  
ATOM   3715  C   ALA B 231      -6.327   2.843   4.715  1.00  0.00           C  
ATOM   3716  O   ALA B 231      -6.461   3.189   5.886  1.00  0.00           O  
ATOM   3717  CB  ALA B 231      -4.196   3.490   3.577  1.00  0.00           C  
ATOM   3718  H   ALA B 231      -4.803   1.363   2.344  1.00  0.00           H  
ATOM   3719  HA  ALA B 231      -4.401   2.015   5.103  1.00  0.00           H  
ATOM   3720 1HB  ALA B 231      -4.104   4.318   4.280  1.00  0.00           H  
ATOM   3721 2HB  ALA B 231      -3.202   3.144   3.294  1.00  0.00           H  
ATOM   3722 3HB  ALA B 231      -4.730   3.825   2.689  1.00  0.00           H  
ATOM   3723  N   ALA B 232      -7.326   2.891   3.827  1.00  0.00           N  
ATOM   3724  CA  ALA B 232      -8.681   3.292   4.199  1.00  0.00           C  
ATOM   3725  C   ALA B 232      -9.275   2.359   5.240  1.00  0.00           C  
ATOM   3726  O   ALA B 232      -9.929   2.816   6.181  1.00  0.00           O  
ATOM   3727  CB  ALA B 232      -9.576   3.341   2.969  1.00  0.00           C  
ATOM   3728  H   ALA B 232      -7.132   2.641   2.868  1.00  0.00           H  
ATOM   3729  HA  ALA B 232      -8.634   4.296   4.619  1.00  0.00           H  
ATOM   3730 1HB  ALA B 232     -10.582   3.641   3.262  1.00  0.00           H  
ATOM   3731 2HB  ALA B 232      -9.176   4.062   2.256  1.00  0.00           H  
ATOM   3732 3HB  ALA B 232      -9.612   2.356   2.507  1.00  0.00           H  
ATOM   3733  N   ALA B 233      -9.029   1.068   5.046  1.00  0.00           N  
ATOM   3734  CA  ALA B 233      -9.479   0.003   5.917  1.00  0.00           C  
ATOM   3735  C   ALA B 233      -8.810   0.114   7.269  1.00  0.00           C  
ATOM   3736  O   ALA B 233      -9.504   0.093   8.281  1.00  0.00           O  
ATOM   3737  CB  ALA B 233      -9.197  -1.356   5.292  1.00  0.00           C  
ATOM   3738  H   ALA B 233      -8.488   0.838   4.224  1.00  0.00           H  
ATOM   3739  HA  ALA B 233     -10.553   0.106   6.064  1.00  0.00           H  
ATOM   3740 1HB  ALA B 233      -9.535  -2.144   5.966  1.00  0.00           H  
ATOM   3741 2HB  ALA B 233      -9.729  -1.438   4.343  1.00  0.00           H  
ATOM   3742 3HB  ALA B 233      -8.128  -1.462   5.118  1.00  0.00           H  
ATOM   3743  N   LEU B 234      -7.486   0.271   7.291  1.00  0.00           N  
ATOM   3744  CA  LEU B 234      -6.786   0.432   8.554  1.00  0.00           C  
ATOM   3745  C   LEU B 234      -7.153   1.732   9.239  1.00  0.00           C  
ATOM   3746  O   LEU B 234      -7.161   1.768  10.469  1.00  0.00           O  
ATOM   3747  CB  LEU B 234      -5.270   0.382   8.325  1.00  0.00           C  
ATOM   3748  CG  LEU B 234      -4.706  -0.977   7.893  1.00  0.00           C  
ATOM   3749  CD1 LEU B 234      -3.227  -0.831   7.560  1.00  0.00           C  
ATOM   3750  CD2 LEU B 234      -4.918  -1.992   9.007  1.00  0.00           C  
ATOM   3751  H   LEU B 234      -6.958   0.280   6.430  1.00  0.00           H  
ATOM   3752  HA  LEU B 234      -7.075  -0.384   9.216  1.00  0.00           H  
ATOM   3753 1HB  LEU B 234      -5.011   1.108   7.556  1.00  0.00           H  
ATOM   3754 2HB  LEU B 234      -4.770   0.670   9.250  1.00  0.00           H  
ATOM   3755  HG  LEU B 234      -5.219  -1.314   6.992  1.00  0.00           H  
ATOM   3756 1HD1 LEU B 234      -2.827  -1.798   7.253  1.00  0.00           H  
ATOM   3757 2HD1 LEU B 234      -3.106  -0.115   6.748  1.00  0.00           H  
ATOM   3758 3HD1 LEU B 234      -2.689  -0.479   8.439  1.00  0.00           H  
ATOM   3759 1HD2 LEU B 234      -4.518  -2.959   8.699  1.00  0.00           H  
ATOM   3760 2HD2 LEU B 234      -4.404  -1.656   9.908  1.00  0.00           H  
ATOM   3761 3HD2 LEU B 234      -5.984  -2.089   9.212  1.00  0.00           H  
ATOM   3762  N   ALA B 235      -7.436   2.794   8.476  1.00  0.00           N  
ATOM   3763  CA  ALA B 235      -7.964   3.992   9.105  1.00  0.00           C  
ATOM   3764  C   ALA B 235      -9.239   3.689   9.852  1.00  0.00           C  
ATOM   3765  O   ALA B 235      -9.358   4.071  11.013  1.00  0.00           O  
ATOM   3766  CB  ALA B 235      -8.205   5.079   8.068  1.00  0.00           C  
ATOM   3767  H   ALA B 235      -7.294   2.784   7.476  1.00  0.00           H  
ATOM   3768  HA  ALA B 235      -7.213   4.380   9.795  1.00  0.00           H  
ATOM   3769 1HB  ALA B 235      -8.606   5.967   8.558  1.00  0.00           H  
ATOM   3770 2HB  ALA B 235      -7.264   5.330   7.578  1.00  0.00           H  
ATOM   3771 3HB  ALA B 235      -8.916   4.722   7.326  1.00  0.00           H  
ATOM   3772  N   ALA B 236     -10.193   3.047   9.173  1.00  0.00           N  
ATOM   3773  CA  ALA B 236     -11.478   2.749   9.790  1.00  0.00           C  
ATOM   3774  C   ALA B 236     -11.299   1.889  11.025  1.00  0.00           C  
ATOM   3775  O   ALA B 236     -11.918   2.184  12.043  1.00  0.00           O  
ATOM   3776  CB  ALA B 236     -12.401   2.059   8.796  1.00  0.00           C  
ATOM   3777  H   ALA B 236     -10.028   2.762   8.219  1.00  0.00           H  
ATOM   3778  HA  ALA B 236     -11.939   3.691  10.087  1.00  0.00           H  
ATOM   3779 1HB  ALA B 236     -13.355   1.839   9.277  1.00  0.00           H  
ATOM   3780 2HB  ALA B 236     -12.569   2.714   7.941  1.00  0.00           H  
ATOM   3781 3HB  ALA B 236     -11.943   1.131   8.458  1.00  0.00           H  
ATOM   3782  N   ILE B 237     -10.430   0.884  10.958  1.00  0.00           N  
ATOM   3783  CA  ILE B 237     -10.214  -0.040  12.072  1.00  0.00           C  
ATOM   3784  C   ILE B 237      -9.622   0.659  13.275  1.00  0.00           C  
ATOM   3785  O   ILE B 237     -10.092   0.473  14.407  1.00  0.00           O  
ATOM   3786  CB  ILE B 237      -9.288  -1.198  11.656  1.00  0.00           C  
ATOM   3787  CG1 ILE B 237      -9.988  -2.101  10.637  1.00  0.00           C  
ATOM   3788  CG2 ILE B 237      -8.858  -1.999  12.875  1.00  0.00           C  
ATOM   3789  CD1 ILE B 237      -9.066  -3.094   9.966  1.00  0.00           C  
ATOM   3790  H   ILE B 237      -9.903   0.758  10.105  1.00  0.00           H  
ATOM   3791  HA  ILE B 237     -11.177  -0.457  12.366  1.00  0.00           H  
ATOM   3792  HB  ILE B 237      -8.402  -0.796  11.165  1.00  0.00           H  
ATOM   3793 1HG1 ILE B 237     -10.786  -2.655  11.129  1.00  0.00           H  
ATOM   3794 2HG1 ILE B 237     -10.447  -1.487   9.861  1.00  0.00           H  
ATOM   3795 1HG2 ILE B 237      -8.205  -2.813  12.563  1.00  0.00           H  
ATOM   3796 2HG2 ILE B 237      -8.323  -1.350  13.566  1.00  0.00           H  
ATOM   3797 3HG2 ILE B 237      -9.739  -2.409  13.370  1.00  0.00           H  
ATOM   3798 1HD1 ILE B 237      -9.634  -3.697   9.258  1.00  0.00           H  
ATOM   3799 2HD1 ILE B 237      -8.277  -2.558   9.436  1.00  0.00           H  
ATOM   3800 3HD1 ILE B 237      -8.621  -3.743  10.720  1.00  0.00           H  
ATOM   3801  N   GLY B 238      -8.599   1.457  13.012  1.00  0.00           N  
ATOM   3802  CA  GLY B 238      -7.948   2.261  14.018  1.00  0.00           C  
ATOM   3803  C   GLY B 238      -8.914   3.233  14.662  1.00  0.00           C  
ATOM   3804  O   GLY B 238      -8.877   3.394  15.880  1.00  0.00           O  
ATOM   3805  H   GLY B 238      -8.266   1.497  12.059  1.00  0.00           H  
ATOM   3806 1HA  GLY B 238      -7.522   1.612  14.783  1.00  0.00           H  
ATOM   3807 2HA  GLY B 238      -7.123   2.811  13.568  1.00  0.00           H  
ATOM   3808  N   ASP B 239      -9.749   3.891  13.858  1.00  0.00           N  
ATOM   3809  CA  ASP B 239     -10.742   4.807  14.388  1.00  0.00           C  
ATOM   3810  C   ASP B 239     -11.835   4.136  15.211  1.00  0.00           C  
ATOM   3811  O   ASP B 239     -12.337   4.766  16.141  1.00  0.00           O  
ATOM   3812  CB  ASP B 239     -11.389   5.584  13.239  1.00  0.00           C  
ATOM   3813  CG  ASP B 239     -10.450   6.607  12.613  1.00  0.00           C  
ATOM   3814  OD1 ASP B 239      -9.393   6.825  13.157  1.00  0.00           O  
ATOM   3815  OD2 ASP B 239     -10.798   7.160  11.597  1.00  0.00           O  
ATOM   3816  H   ASP B 239      -9.690   3.751  12.858  1.00  0.00           H  
ATOM   3817  HA  ASP B 239     -10.254   5.474  15.100  1.00  0.00           H  
ATOM   3818 1HB  ASP B 239     -11.711   4.887  12.464  1.00  0.00           H  
ATOM   3819 2HB  ASP B 239     -12.276   6.102  13.603  1.00  0.00           H  
ATOM   3820  N   ALA B 240     -12.243   2.914  14.866  1.00  0.00           N  
ATOM   3821  CA  ALA B 240     -13.212   2.181  15.683  1.00  0.00           C  
ATOM   3822  C   ALA B 240     -12.598   1.963  17.047  1.00  0.00           C  
ATOM   3823  O   ALA B 240     -13.244   2.195  18.072  1.00  0.00           O  
ATOM   3824  CB  ALA B 240     -13.596   0.855  15.042  1.00  0.00           C  
ATOM   3825  H   ALA B 240     -11.882   2.483  14.026  1.00  0.00           H  
ATOM   3826  HA  ALA B 240     -14.111   2.791  15.772  1.00  0.00           H  
ATOM   3827 1HB  ALA B 240     -14.289   0.323  15.693  1.00  0.00           H  
ATOM   3828 2HB  ALA B 240     -14.073   1.041  14.079  1.00  0.00           H  
ATOM   3829 3HB  ALA B 240     -12.702   0.252  14.892  1.00  0.00           H  
ATOM   3830  N   PHE B 241     -11.347   1.509  17.030  1.00  0.00           N  
ATOM   3831  CA  PHE B 241     -10.587   1.259  18.234  1.00  0.00           C  
ATOM   3832  C   PHE B 241     -10.413   2.564  19.019  1.00  0.00           C  
ATOM   3833  O   PHE B 241     -10.519   2.527  20.239  1.00  0.00           O  
ATOM   3834  CB  PHE B 241      -9.222   0.660  17.891  1.00  0.00           C  
ATOM   3835  CG  PHE B 241      -8.444   0.199  19.090  1.00  0.00           C  
ATOM   3836  CD1 PHE B 241      -9.063  -0.518  20.103  1.00  0.00           C  
ATOM   3837  CD2 PHE B 241      -7.091   0.481  19.208  1.00  0.00           C  
ATOM   3838  CE1 PHE B 241      -8.348  -0.943  21.207  1.00  0.00           C  
ATOM   3839  CE2 PHE B 241      -6.374   0.057  20.310  1.00  0.00           C  
ATOM   3840  CZ  PHE B 241      -7.004  -0.655  21.311  1.00  0.00           C  
ATOM   3841  H   PHE B 241     -10.919   1.332  16.133  1.00  0.00           H  
ATOM   3842  HA  PHE B 241     -11.134   0.542  18.847  1.00  0.00           H  
ATOM   3843 1HB  PHE B 241      -9.356  -0.192  17.224  1.00  0.00           H  
ATOM   3844 2HB  PHE B 241      -8.623   1.399  17.360  1.00  0.00           H  
ATOM   3845  HD1 PHE B 241     -10.126  -0.746  20.020  1.00  0.00           H  
ATOM   3846  HD2 PHE B 241      -6.594   1.044  18.418  1.00  0.00           H  
ATOM   3847  HE1 PHE B 241      -8.848  -1.505  21.996  1.00  0.00           H  
ATOM   3848  HE2 PHE B 241      -5.311   0.285  20.391  1.00  0.00           H  
ATOM   3849  HZ  PHE B 241      -6.440  -0.989  22.181  1.00  0.00           H  
ATOM   3850  N   ASN B 242     -10.122   3.684  18.340  1.00  0.00           N  
ATOM   3851  CA  ASN B 242     -10.011   5.001  18.973  1.00  0.00           C  
ATOM   3852  C   ASN B 242     -11.314   5.452  19.620  1.00  0.00           C  
ATOM   3853  O   ASN B 242     -11.274   6.023  20.710  1.00  0.00           O  
ATOM   3854  CB  ASN B 242      -9.547   6.033  17.962  1.00  0.00           C  
ATOM   3855  CG  ASN B 242      -9.052   7.296  18.611  1.00  0.00           C  
ATOM   3856  OD1 ASN B 242      -7.890   7.382  19.025  1.00  0.00           O  
ATOM   3857  ND2 ASN B 242      -9.912   8.278  18.709  1.00  0.00           N  
ATOM   3858  H   ASN B 242      -9.973   3.603  17.345  1.00  0.00           H  
ATOM   3859  HA  ASN B 242      -9.248   4.949  19.750  1.00  0.00           H  
ATOM   3860 1HB  ASN B 242      -8.744   5.613  17.355  1.00  0.00           H  
ATOM   3861 2HB  ASN B 242     -10.369   6.282  17.291  1.00  0.00           H  
ATOM   3862 1HD2 ASN B 242      -9.638   9.142  19.132  1.00  0.00           H  
ATOM   3863 2HD2 ASN B 242     -10.842   8.164  18.360  1.00  0.00           H  
ATOM   3864  N   MET B 243     -12.453   5.213  18.955  1.00  0.00           N  
ATOM   3865  CA  MET B 243     -13.770   5.574  19.483  1.00  0.00           C  
ATOM   3866  C   MET B 243     -13.992   4.833  20.787  1.00  0.00           C  
ATOM   3867  O   MET B 243     -14.530   5.394  21.741  1.00  0.00           O  
ATOM   3868  CB  MET B 243     -14.873   5.250  18.478  1.00  0.00           C  
ATOM   3869  CG  MET B 243     -14.968   6.223  17.311  1.00  0.00           C  
ATOM   3870  SD  MET B 243     -15.051   7.944  17.845  1.00  0.00           S  
ATOM   3871  CE  MET B 243     -16.644   7.967  18.663  1.00  0.00           C  
ATOM   3872  H   MET B 243     -12.391   4.765  18.052  1.00  0.00           H  
ATOM   3873  HA  MET B 243     -13.779   6.649  19.664  1.00  0.00           H  
ATOM   3874 1HB  MET B 243     -14.712   4.254  18.070  1.00  0.00           H  
ATOM   3875 2HB  MET B 243     -15.838   5.244  18.987  1.00  0.00           H  
ATOM   3876 1HG  MET B 243     -14.097   6.104  16.667  1.00  0.00           H  
ATOM   3877 2HG  MET B 243     -15.858   6.001  16.724  1.00  0.00           H  
ATOM   3878 1HE  MET B 243     -16.840   8.968  19.049  1.00  0.00           H  
ATOM   3879 2HE  MET B 243     -17.423   7.693  17.950  1.00  0.00           H  
ATOM   3880 3HE  MET B 243     -16.640   7.255  19.488  1.00  0.00           H  
ATOM   3881  N   ALA B 244     -13.586   3.568  20.791  1.00  0.00           N  
ATOM   3882  CA  ALA B 244     -13.616   2.717  21.961  1.00  0.00           C  
ATOM   3883  C   ALA B 244     -12.705   3.195  23.069  1.00  0.00           C  
ATOM   3884  O   ALA B 244     -13.124   3.201  24.224  1.00  0.00           O  
ATOM   3885  CB  ALA B 244     -13.250   1.292  21.570  1.00  0.00           C  
ATOM   3886  H   ALA B 244     -13.240   3.195  19.919  1.00  0.00           H  
ATOM   3887  HA  ALA B 244     -14.613   2.761  22.395  1.00  0.00           H  
ATOM   3888 1HB  ALA B 244     -13.291   0.652  22.451  1.00  0.00           H  
ATOM   3889 2HB  ALA B 244     -13.955   0.927  20.824  1.00  0.00           H  
ATOM   3890 3HB  ALA B 244     -12.243   1.276  21.156  1.00  0.00           H  
ATOM   3891  N   ALA B 245     -11.473   3.571  22.746  1.00  0.00           N  
ATOM   3892  CA  ALA B 245     -10.573   4.078  23.764  1.00  0.00           C  
ATOM   3893  C   ALA B 245     -11.091   5.395  24.321  1.00  0.00           C  
ATOM   3894  O   ALA B 245     -11.961   5.396  25.147  1.00  0.00           O  
ATOM   3895  CB  ALA B 245      -9.171   4.249  23.199  1.00  0.00           C  
ATOM   3896  H   ALA B 245     -11.150   3.508  21.791  1.00  0.00           H  
ATOM   3897  HA  ALA B 245     -10.539   3.360  24.584  1.00  0.00           H  
ATOM   3898 1HB  ALA B 245      -8.510   4.634  23.975  1.00  0.00           H  
ATOM   3899 2HB  ALA B 245      -8.798   3.285  22.851  1.00  0.00           H  
ATOM   3900 3HB  ALA B 245      -9.198   4.949  22.365  1.00  0.00           H  
ATOM   3901  N   ASN B 246     -12.476   5.740  23.847  1.00  0.00           N  
ATOM   3902  CA  ASN B 246     -13.150   6.931  24.348  1.00  0.00           C  
ATOM   3903  C   ASN B 246     -14.405   6.566  25.131  1.00  0.00           C  
ATOM   3904  O   ASN B 246     -14.760   7.236  26.101  1.00  0.00           O  
ATOM   3905  CB  ASN B 246     -13.487   7.874  23.207  1.00  0.00           C  
ATOM   3906  CG  ASN B 246     -12.271   8.310  22.439  1.00  0.00           C  
ATOM   3907  OD1 ASN B 246     -11.169   8.396  22.994  1.00  0.00           O  
ATOM   3908  ND2 ASN B 246     -12.448   8.588  21.172  1.00  0.00           N  
ATOM   3909  H   ASN B 246     -12.442   5.576  22.850  1.00  0.00           H  
ATOM   3910  HA  ASN B 246     -12.474   7.452  25.026  1.00  0.00           H  
ATOM   3911 1HB  ASN B 246     -14.178   7.382  22.521  1.00  0.00           H  
ATOM   3912 2HB  ASN B 246     -13.990   8.757  23.601  1.00  0.00           H  
ATOM   3913 1HD2 ASN B 246     -11.673   8.883  20.612  1.00  0.00           H  
ATOM   3914 2HD2 ASN B 246     -13.357   8.504  20.765  1.00  0.00           H  
ATOM   3915  N   LEU B 247     -15.072   5.499  24.706  1.00  0.00           N  
ATOM   3916  CA  LEU B 247     -16.249   4.999  25.408  1.00  0.00           C  
ATOM   3917  C   LEU B 247     -15.870   4.382  26.747  1.00  0.00           C  
ATOM   3918  O   LEU B 247     -16.620   4.475  27.720  1.00  0.00           O  
ATOM   3919  CB  LEU B 247     -16.979   3.960  24.547  1.00  0.00           C  
ATOM   3920  CG  LEU B 247     -17.745   4.516  23.340  1.00  0.00           C  
ATOM   3921  CD1 LEU B 247     -18.110   3.374  22.401  1.00  0.00           C  
ATOM   3922  CD2 LEU B 247     -18.989   5.248  23.821  1.00  0.00           C  
ATOM   3923  H   LEU B 247     -14.757   5.021  23.874  1.00  0.00           H  
ATOM   3924  HA  LEU B 247     -16.921   5.837  25.594  1.00  0.00           H  
ATOM   3925 1HB  LEU B 247     -16.249   3.243  24.175  1.00  0.00           H  
ATOM   3926 2HB  LEU B 247     -17.692   3.428  25.176  1.00  0.00           H  
ATOM   3927  HG  LEU B 247     -17.106   5.208  22.791  1.00  0.00           H  
ATOM   3928 1HD1 LEU B 247     -18.654   3.769  21.543  1.00  0.00           H  
ATOM   3929 2HD1 LEU B 247     -17.201   2.881  22.057  1.00  0.00           H  
ATOM   3930 3HD1 LEU B 247     -18.737   2.656  22.928  1.00  0.00           H  
ATOM   3931 1HD2 LEU B 247     -19.533   5.643  22.962  1.00  0.00           H  
ATOM   3932 2HD2 LEU B 247     -19.629   4.556  24.369  1.00  0.00           H  
ATOM   3933 3HD2 LEU B 247     -18.697   6.069  24.476  1.00  0.00           H  
ATOM   3934  N   ARG B 248     -14.701   3.752  26.793  1.00  0.00           N  
ATOM   3935  CA  ARG B 248     -14.222   3.113  28.013  1.00  0.00           C  
ATOM   3936  C   ARG B 248     -13.766   4.146  29.035  1.00  0.00           C  
ATOM   3937  O   ARG B 248     -14.070   4.035  30.222  1.00  0.00           O  
ATOM   3938  CB  ARG B 248     -13.071   2.166  27.705  1.00  0.00           C  
ATOM   3939  CG  ARG B 248     -13.447   0.952  26.871  1.00  0.00           C  
ATOM   3940  CD  ARG B 248     -12.258   0.129  26.531  1.00  0.00           C  
ATOM   3941  NE  ARG B 248     -12.604  -1.001  25.685  1.00  0.00           N  
ATOM   3942  CZ  ARG B 248     -11.710  -1.832  25.114  1.00  0.00           C  
ATOM   3943  NH1 ARG B 248     -10.424  -1.647  25.309  1.00  0.00           N  
ATOM   3944  NH2 ARG B 248     -12.127  -2.833  24.359  1.00  0.00           N  
ATOM   3945  H   ARG B 248     -14.129   3.714  25.961  1.00  0.00           H  
ATOM   3946  HA  ARG B 248     -15.042   2.543  28.450  1.00  0.00           H  
ATOM   3947 1HB  ARG B 248     -12.291   2.705  27.169  1.00  0.00           H  
ATOM   3948 2HB  ARG B 248     -12.638   1.805  28.638  1.00  0.00           H  
ATOM   3949 1HG  ARG B 248     -14.146   0.329  27.431  1.00  0.00           H  
ATOM   3950 2HG  ARG B 248     -13.916   1.279  25.942  1.00  0.00           H  
ATOM   3951 1HD  ARG B 248     -11.531   0.743  26.000  1.00  0.00           H  
ATOM   3952 2HD  ARG B 248     -11.808  -0.255  27.446  1.00  0.00           H  
ATOM   3953  HE  ARG B 248     -13.585  -1.176  25.512  1.00  0.00           H  
ATOM   3954 1HH1 ARG B 248     -10.105  -0.881  25.886  1.00  0.00           H  
ATOM   3955 2HH1 ARG B 248      -9.753  -2.269  24.882  1.00  0.00           H  
ATOM   3956 1HH2 ARG B 248     -13.117  -2.976  24.210  1.00  0.00           H  
ATOM   3957 2HH2 ARG B 248     -11.457  -3.456  23.932  1.00  0.00           H  
ATOM   3958  N   THR B 249     -13.035   5.152  28.566  1.00  0.00           N  
ATOM   3959  CA  THR B 249     -12.484   6.174  29.447  1.00  0.00           C  
ATOM   3960  C   THR B 249     -12.318   7.501  28.717  1.00  0.00           C  
ATOM   3961  O   THR B 249     -12.209   7.535  27.491  1.00  0.00           O  
ATOM   3962  CB  THR B 249     -11.128   5.732  30.029  1.00  0.00           C  
ATOM   3963  OG1 THR B 249     -10.693   6.683  31.009  1.00  0.00           O  
ATOM   3964  CG2 THR B 249     -10.083   5.628  28.929  1.00  0.00           C  
ATOM   3965  H   THR B 249     -12.859   5.211  27.573  1.00  0.00           H  
ATOM   3966  HA  THR B 249     -13.179   6.334  30.271  1.00  0.00           H  
ATOM   3967  HB  THR B 249     -11.239   4.760  30.510  1.00  0.00           H  
ATOM   3968  HG1 THR B 249     -10.042   7.270  30.616  1.00  0.00           H  
ATOM   3969 1HG2 THR B 249      -9.133   5.313  29.359  1.00  0.00           H  
ATOM   3970 2HG2 THR B 249     -10.407   4.897  28.188  1.00  0.00           H  
ATOM   3971 3HG2 THR B 249      -9.961   6.599  28.450  1.00  0.00           H  
ATOM   3972  N   GLY B 250     -12.302   8.591  29.476  1.00  0.00           N  
ATOM   3973  CA  GLY B 250     -12.130   9.921  28.906  1.00  0.00           C  
ATOM   3974  C   GLY B 250     -12.775  10.985  29.783  1.00  0.00           C  
ATOM   3975  O   GLY B 250     -12.203  11.384  30.759  1.00  0.00           O  
ATOM   3976  OXT GLY B 250     -13.854  11.424  29.499  1.00  0.00           O  
ATOM   3977  H   GLY B 250     -12.411   8.494  30.476  1.00  0.00           H  
ATOM   3978 1HA  GLY B 250     -11.066  10.134  28.792  1.00  0.00           H  
ATOM   3979 2HA  GLY B 250     -12.570   9.950  27.910  1.00  0.00           H  
TER                                                                             

complete: res ss phi psi omega frag rama seq
   1 L     0.000    0.000    0.000 ----      0.00 D
   2 L     0.000    0.000    0.000 ----      0.00 T
   3 L     0.000    0.000    0.000 ----      0.00 R
   4 L     0.000    0.000    0.000 ----      0.00 A
   5 L     0.000    0.000    0.000 ----      0.00 L
   6 L     0.000    0.000    0.000 ----      0.00 V
   7 L     0.000    0.000    0.000 ----      0.00 A
   8 L     0.000    0.000    0.000 ----      0.00 D
   9 L     0.000    0.000    0.000 ----      0.00 F
  10 L     0.000    0.000    0.000 ----      0.00 V
  11 L     0.000    0.000    0.000 ----      0.00 G
  12 L     0.000    0.000    0.000 ----      0.00 Y
  13 L     0.000    0.000    0.000 ----      0.00 K
  14 L     0.000    0.000    0.000 ----      0.00 L
  15 L     0.000    0.000    0.000 ----      0.00 R
  16 L     0.000    0.000    0.000 ----      0.00 Q
  17 L     0.000    0.000    0.000 ----      0.00 K
  18 L     0.000    0.000    0.000 ----      0.00 G
  19 L     0.000    0.000    0.000 ----      0.00 Y
  20 L     0.000    0.000    0.000 ----      0.00 V
  21 L     0.000    0.000    0.000 ----      0.00 C
  22 L     0.000    0.000    0.000 ----      0.00 D
  23 L     0.000    0.000    0.000 ----      0.00 P
  24 L     0.000    0.000    0.000 ----      0.00 L
  25 L     0.000    0.000    0.000 ----      0.00 H
  26 L     0.000    0.000    0.000 ----      0.00 Q
  27 L     0.000    0.000    0.000 ----      0.00 A
  28 L     0.000    0.000    0.000 ----      0.00 M
  29 L     0.000    0.000    0.000 ----      0.00 R
  30 L     0.000    0.000    0.000 ----      0.00 A
  31 L     0.000    0.000    0.000 ----      0.00 A
  32 L     0.000    0.000    0.000 ----      0.00 G
  33 L     0.000    0.000    0.000 ----      0.00 D
  34 L     0.000    0.000    0.000 ----      0.00 E
  35 L     0.000    0.000    0.000 ----      0.00 F
  36 L     0.000    0.000    0.000 ----      0.00 E
  37 L     0.000    0.000    0.000 ----      0.00 T
  38 L     0.000    0.000    0.000 ----      0.00 R
  39 L     0.000    0.000    0.000 ----      0.00 F
  40 L     0.000    0.000    0.000 ----      0.00 R
  41 L     0.000    0.000    0.000 ----      0.00 R
  42 L     0.000    0.000    0.000 ----      0.00 T
  43 L     0.000    0.000    0.000 ----      0.00 F
  44 L     0.000    0.000    0.000 ----      0.00 S
  45 L     0.000    0.000    0.000 ----      0.00 D
  46 L     0.000    0.000    0.000 ----      0.00 L
  47 L     0.000    0.000    0.000 ----      0.00 A
  48 L     0.000    0.000    0.000 ----      0.00 A
  49 L     0.000    0.000    0.000 ----      0.00 Q
  50 L     0.000    0.000    0.000 ----      0.00 L
  51 L     0.000    0.000    0.000 ----      0.00 H
  52 L     0.000    0.000    0.000 ----      0.00 V
  53 L     0.000    0.000    0.000 ----      0.00 T
  54 L     0.000    0.000    0.000 ----      0.00 P
  55 L     0.000    0.000    0.000 ----      0.00 G
  56 L     0.000    0.000    0.000 ----      0.00 S
  57 L     0.000    0.000    0.000 ----      0.00 A
  58 L     0.000    0.000    0.000 ----      0.00 Q
  59 L     0.000    0.000    0.000 ----      0.00 Q
  60 L     0.000    0.000    0.000 ----      0.00 R
  61 L     0.000    0.000    0.000 ----      0.00 F
  62 L     0.000    0.000    0.000 ----      0.00 T
  63 L     0.000    0.000    0.000 ----      0.00 Q
  64 L     0.000    0.000    0.000 ----      0.00 V
  65 L     0.000    0.000    0.000 ----      0.00 S
  66 L     0.000    0.000    0.000 ----      0.00 D
  67 L     0.000    0.000    0.000 ----      0.00 E
  68 L     0.000    0.000    0.000 ----      0.00 L
  69 L     0.000    0.000    0.000 ----      0.00 F
  70 L     0.000    0.000    0.000 ----      0.00 Q
  71 L     0.000    0.000    0.000 ----      0.00 G
  72 L     0.000    0.000    0.000 ----      0.00 G
  73 L     0.000    0.000    0.000 ----      0.00 P
  74 L     0.000    0.000    0.000 ----      0.00 N
  75 L     0.000    0.000    0.000 ----      0.00 W
  76 L     0.000    0.000    0.000 ----      0.00 G
  77 L     0.000    0.000    0.000 ----      0.00 R
  78 L     0.000    0.000    0.000 ----      0.00 L
  79 L     0.000    0.000    0.000 ----      0.00 V
  80 L     0.000    0.000    0.000 ----      0.00 A
  81 L     0.000    0.000    0.000 ----      0.00 F
  82 L     0.000    0.000    0.000 ----      0.00 F
  83 L     0.000    0.000    0.000 ----      0.00 V
  84 L     0.000    0.000    0.000 ----      0.00 F
  85 L     0.000    0.000    0.000 ----      0.00 G
  86 L     0.000    0.000    0.000 ----      0.00 A
  87 L     0.000    0.000    0.000 ----      0.00 A
  88 L     0.000    0.000    0.000 ----      0.00 L
  89 L     0.000    0.000    0.000 ----      0.00 C
  90 L     0.000    0.000    0.000 ----      0.00 A
  91 L     0.000    0.000    0.000 ----      0.00 E
  92 L     0.000    0.000    0.000 ----      0.00 S
  93 L     0.000    0.000    0.000 ----      0.00 V
  94 L     0.000    0.000    0.000 ----      0.00 N
  95 L     0.000    0.000    0.000 ----      0.00 K
  96 L     0.000    0.000    0.000 ----      0.00 E
  97 L     0.000    0.000    0.000 ----      0.00 M
  98 L     0.000    0.000    0.000 ----      0.00 E
  99 L     0.000    0.000    0.000 ----      0.00 P
 100 L     0.000    0.000    0.000 ----      0.00 L
 101 L     0.000    0.000    0.000 ----      0.00 V
 102 L     0.000    0.000    0.000 ----      0.00 G
 103 L     0.000    0.000    0.000 ----      0.00 Q
 104 L     0.000    0.000    0.000 ----      0.00 V
 105 L     0.000    0.000    0.000 ----      0.00 Q
 106 L     0.000    0.000    0.000 ----      0.00 E
 107 L     0.000    0.000    0.000 ----      0.00 W
 108 L     0.000    0.000    0.000 ----      0.00 M
 109 L     0.000    0.000    0.000 ----      0.00 V
 110 L     0.000    0.000    0.000 ----      0.00 A
 111 L     0.000    0.000    0.000 ----      0.00 Y
 112 L     0.000    0.000    0.000 ----      0.00 L
 113 L     0.000    0.000    0.000 ----      0.00 E
 114 L     0.000    0.000    0.000 ----      0.00 T
 115 L     0.000    0.000    0.000 ----      0.00 Q
 116 L     0.000    0.000    0.000 ----      0.00 L
 117 L     0.000    0.000    0.000 ----      0.00 A
 118 L     0.000    0.000    0.000 ----      0.00 D
 119 L     0.000    0.000    0.000 ----      0.00 W
 120 L     0.000    0.000    0.000 ----      0.00 I
 121 L     0.000    0.000    0.000 ----      0.00 H
 122 L     0.000    0.000    0.000 ----      0.00 S
 123 L     0.000    0.000    0.000 ----      0.00 S
 124 L     0.000    0.000    0.000 ----      0.00 G
 125 L     0.000    0.000    0.000 ----      0.00 G
 126 L     0.000    0.000    0.000 ----      0.00 W
 127 L     0.000    0.000    0.000 ----      0.00 A
 128 L     0.000    0.000    0.000 ----      0.00 E
 129 L     0.000    0.000    0.000 ----      0.00 F
 130 L     0.000    0.000    0.000 ----      0.00 T
 131 L     0.000    0.000    0.000 ----      0.00 A
 132 L     0.000    0.000    0.000 ----      0.00 L
 133 L     0.000    0.000    0.000 ----      0.00 Y
 134 L     0.000    0.000    0.000 ----      0.00 G
 135 L     0.000    0.000    0.000 ----      0.00 D
 136 L     0.000    0.000    0.000 ----      0.00 P
 137 L     0.000    0.000    0.000 ----      0.00 K
 138 L     0.000    0.000    0.000 ----      0.00 K
 139 L     0.000    0.000    0.000 ----      0.00 V
 140 L     0.000    0.000    0.000 ----      0.00 L
 141 L     0.000    0.000    0.000 ----      0.00 D
 142 L     0.000    0.000    0.000 ----      0.00 K
 143 L     0.000    0.000    0.000 ----      0.00 A
 144 L     0.000    0.000    0.000 ----      0.00 R
 145 L     0.000    0.000    0.000 ----      0.00 D
 146 L     0.000    0.000    0.000 ----      0.00 Q
 147 L     0.000    0.000    0.000 ----      0.00 A
 148 L     0.000    0.000    0.000 ----      0.00 L
 149 L     0.000    0.000    0.000 ----      0.00 K
 150 L     0.000    0.000    0.000 ----      0.00 R
 151 L     0.000    0.000    0.000 ----      0.00 L
 152 L     0.000    0.000    0.000 ----      0.00 E
 153 L     0.000    0.000    0.000 ----      0.00 E
 154 L     0.000    0.000    0.000 ----      0.00 M
 155 L     0.000    0.000    0.000 ----      0.00 R
 156 L     0.000    0.000    0.000 ----      0.00 K
 157 L     0.000    0.000    0.000 ----      0.00 K
 158 L     0.000    0.000    0.000 ----      0.00 L
 159 L     0.000    0.000    0.000 ----      0.00 E
 160 L     0.000    0.000    0.000 ----      0.00 E
 161 L     0.000    0.000    0.000 ----      0.00 S
 162 L     0.000    0.000    0.000 ----      0.00 Y
 163 L     0.000    0.000    0.000 ----      0.00 K
 164 L     0.000    0.000    0.000 ----      0.00 E
 165 L     0.000    0.000    0.000 ----      0.00 A
 166 L     0.000    0.000    0.000 ----      0.00 R
 167 L     0.000    0.000    0.000 ----      0.00 K
 168 L     0.000    0.000    0.000 ----      0.00 K
 169 L     0.000    0.000    0.000 ----      0.00 D
 170 L     0.000    0.000    0.000 ----      0.00 L
 171 L     0.000    0.000    0.000 ----      0.00 T
 172 L     0.000    0.000    0.000 ----      0.00 Q
 173 L     0.000    0.000    0.000 ----      0.00 E
 174 L     0.000    0.000    0.000 ----      0.00 E
 175 L     0.000    0.000    0.000 ----      0.00 R
 176 L     0.000    0.000    0.000 ----      0.00 R
 177 L     0.000    0.000    0.000 ----      0.00 K
 178 L     0.000    0.000    0.000 ----      0.00 L
 179 L     0.000    0.000    0.000 ----      0.00 E
 180 L     0.000    0.000    0.000 ----      0.00 E
 181 L     0.000    0.000    0.000 ----      0.00 K
 182 L     0.000    0.000    0.000 ----      0.00 Y
 183 L     0.000    0.000    0.000 ----      0.00 A
 184 L     0.000    0.000    0.000 ----      0.00 E
 185 L     0.000    0.000    0.000 ----      0.00 A
 186 L     0.000    0.000    0.000 ----      0.00 M
 187 L     0.000    0.000    0.000 ----      0.00 K
 188 L     0.000    0.000    0.000 ----      0.00 R
 189 L     0.000    0.000    0.000 ----      0.00 A
 190 L     0.000    0.000    0.000 ----      0.00 A
 191 L     0.000    0.000    0.000 ----      0.00 E
 192 L     0.000    0.000    0.000 ----      0.00 D
 193 L     0.000    0.000    0.000 ----      0.00 I
 194 L     0.000    0.000    0.000 ----      0.00 Y
 195 L     0.000    0.000    0.000 ----      0.00 N
 196 L     0.000    0.000    0.000 ----      0.00 M
 197 L     0.000    0.000    0.000 ----      0.00 I
 198 L     0.000    0.000    0.000 ----      0.00 Q
 199 L     0.000    0.000    0.000 ----      0.00 Q
 200 L     0.000    0.000    0.000 ----      0.00 A
 201 L     0.000    0.000    0.000 ----      0.00 L
 202 L     0.000    0.000    0.000 ----      0.00 K
 203 L     0.000    0.000    0.000 ----      0.00 E
 204 L     0.000    0.000    0.000 ----      0.00 A
 205 L     0.000    0.000    0.000 ----      0.00 E
 206 L     0.000    0.000    0.000 ----      0.00 K
 207 L     0.000    0.000    0.000 ----      0.00 E
 208 L     0.000    0.000    0.000 ----      0.00 K
 209 L     0.000    0.000    0.000 ----      0.00 K
 210 L     0.000    0.000    0.000 ----      0.00 A
 211 L     0.000    0.000    0.000 ----      0.00 G
 212 L     0.000    0.000    0.000 ----      0.00 Q
 213 L     0.000    0.000    0.000 ----      0.00 V
 214 L     0.000    0.000    0.000 ----      0.00 N
 215 L     0.000    0.000    0.000 ----      0.00 S
 216 L     0.000    0.000    0.000 ----      0.00 Q
 217 L     0.000    0.000    0.000 ----      0.00 Q
 218 L     0.000    0.000    0.000 ----      0.00 L
 219 L     0.000    0.000    0.000 ----      0.00 D
 220 L     0.000    0.000    0.000 ----      0.00 K
 221 L     0.000    0.000    0.000 ----      0.00 L
 222 L     0.000    0.000    0.000 ----      0.00 R
 223 L     0.000    0.000    0.000 ----      0.00 E
 224 L     0.000    0.000    0.000 ----      0.00 D
 225 L     0.000    0.000    0.000 ----      0.00 L
 226 L     0.000    0.000    0.000 ----      0.00 N
 227 L     0.000    0.000    0.000 ----      0.00 N
 228 L     0.000    0.000    0.000 ----      0.00 K
 229 L     0.000    0.000    0.000 ----      0.00 L
 230 L     0.000    0.000    0.000 ----      0.00 I
 231 L     0.000    0.000    0.000 ----      0.00 A
 232 L     0.000    0.000    0.000 ----      0.00 A
 233 L     0.000    0.000    0.000 ----      0.00 A
 234 L     0.000    0.000    0.000 ----      0.00 L
 235 L     0.000    0.000    0.000 ----      0.00 A
 236 L     0.000    0.000    0.000 ----      0.00 A
 237 L     0.000    0.000    0.000 ----      0.00 I
 238 L     0.000    0.000    0.000 ----      0.00 G
 239 L     0.000    0.000    0.000 ----      0.00 D
 240 L     0.000    0.000    0.000 ----      0.00 A
 241 L     0.000    0.000    0.000 ----      0.00 F
 242 L     0.000    0.000    0.000 ----      0.00 N
 243 L     0.000    0.000    0.000 ----      0.00 M
 244 L     0.000    0.000    0.000 ----      0.00 A
 245 L     0.000    0.000    0.000 ----      0.00 A
 246 L     0.000    0.000    0.000 ----      0.00 N
 247 L     0.000    0.000    0.000 ----      0.00 L
 248 L     0.000    0.000    0.000 ----      0.00 R
 249 L     0.000    0.000    0.000 ----      0.00 T
 250 L     0.000    0.000    0.000 ----      0.00 G
