# Supplementary material for: Computationally designed high specificity inhibitors delineate the roles of BCL2 family proteins in cancer
Source: eLife. 2016 Nov 2;5:e20352. doi: 10.7554/eLife.20352 (PMC5127641; doi:10.7554/eLife.20352)
Supplement: Supplementary file 2. — PDB models of all computationally designed proteins (CDPs). Please see Supplementary file 1A for descriptions and computational statistics. DOI: http://dx.doi.org/10.7554/eLife.20352.027 [file elife-20352-supp2.gz › CDP_models/W-CDP03.pdb]

ATOM      1  N   ASP A   1      25.151  -6.475  28.425  1.00  0.00           N  
ATOM      2  CA  ASP A   1      24.092  -7.338  27.917  1.00  0.00           C  
ATOM      3  C   ASP A   1      23.417  -8.108  29.043  1.00  0.00           C  
ATOM      4  O   ASP A   1      22.209  -8.337  29.017  1.00  0.00           O  
ATOM      5  CB  ASP A   1      24.650  -8.320  26.884  1.00  0.00           C  
ATOM      6  CG  ASP A   1      25.160  -7.630  25.626  1.00  0.00           C  
ATOM      7  OD1 ASP A   1      24.459  -6.796  25.104  1.00  0.00           O  
ATOM      8  OD2 ASP A   1      26.246  -7.944  25.199  1.00  0.00           O  
ATOM      9 1H   ASP A   1      25.575  -5.984  27.665  1.00  0.00           H  
ATOM     10 2H   ASP A   1      24.765  -5.818  29.072  1.00  0.00           H  
ATOM     11 3H   ASP A   1      25.842  -7.032  28.888  1.00  0.00           H  
ATOM     12  HA  ASP A   1      23.339  -6.714  27.434  1.00  0.00           H  
ATOM     13 1HB  ASP A   1      25.469  -8.887  27.327  1.00  0.00           H  
ATOM     14 2HB  ASP A   1      23.874  -9.032  26.602  1.00  0.00           H  
ATOM     15  N   THR A   2      24.207  -8.507  30.035  1.00  0.00           N  
ATOM     16  CA  THR A   2      23.686  -9.238  31.184  1.00  0.00           C  
ATOM     17  C   THR A   2      22.636  -8.419  31.926  1.00  0.00           C  
ATOM     18  O   THR A   2      21.568  -8.925  32.268  1.00  0.00           O  
ATOM     19  CB  THR A   2      24.818  -9.629  32.152  1.00  0.00           C  
ATOM     20  OG1 THR A   2      25.739 -10.503  31.487  1.00  0.00           O  
ATOM     21  CG2 THR A   2      24.253 -10.331  33.378  1.00  0.00           C  
ATOM     22  H   THR A   2      25.194  -8.298  29.991  1.00  0.00           H  
ATOM     23  HA  THR A   2      23.210 -10.151  30.826  1.00  0.00           H  
ATOM     24  HB  THR A   2      25.352  -8.733  32.468  1.00  0.00           H  
ATOM     25  HG1 THR A   2      26.017 -11.195  32.093  1.00  0.00           H  
ATOM     26 1HG2 THR A   2      25.067 -10.599  34.051  1.00  0.00           H  
ATOM     27 2HG2 THR A   2      23.561  -9.664  33.892  1.00  0.00           H  
ATOM     28 3HG2 THR A   2      23.726 -11.232  33.069  1.00  0.00           H  
ATOM     29  N   ARG A   3      22.949  -7.152  32.176  1.00  0.00           N  
ATOM     30  CA  ARG A   3      22.042  -6.266  32.896  1.00  0.00           C  
ATOM     31  C   ARG A   3      20.779  -5.995  32.088  1.00  0.00           C  
ATOM     32  O   ARG A   3      19.690  -5.867  32.644  1.00  0.00           O  
ATOM     33  CB  ARG A   3      22.727  -4.946  33.219  1.00  0.00           C  
ATOM     34  CG  ARG A   3      23.820  -5.034  34.272  1.00  0.00           C  
ATOM     35  CD  ARG A   3      24.474  -3.719  34.495  1.00  0.00           C  
ATOM     36  NE  ARG A   3      25.521  -3.798  35.501  1.00  0.00           N  
ATOM     37  CZ  ARG A   3      26.362  -2.792  35.811  1.00  0.00           C  
ATOM     38  NH1 ARG A   3      26.268  -1.640  35.184  1.00  0.00           N  
ATOM     39  NH2 ARG A   3      27.282  -2.963  36.744  1.00  0.00           N  
ATOM     40  H   ARG A   3      23.838  -6.794  31.858  1.00  0.00           H  
ATOM     41  HA  ARG A   3      21.757  -6.748  33.831  1.00  0.00           H  
ATOM     42 1HB  ARG A   3      23.173  -4.537  32.313  1.00  0.00           H  
ATOM     43 2HB  ARG A   3      21.986  -4.228  33.571  1.00  0.00           H  
ATOM     44 1HG  ARG A   3      23.390  -5.368  35.216  1.00  0.00           H  
ATOM     45 2HG  ARG A   3      24.581  -5.745  33.948  1.00  0.00           H  
ATOM     46 1HD  ARG A   3      24.922  -3.373  33.564  1.00  0.00           H  
ATOM     47 2HD  ARG A   3      23.732  -2.996  34.831  1.00  0.00           H  
ATOM     48  HE  ARG A   3      25.624  -4.669  36.005  1.00  0.00           H  
ATOM     49 1HH1 ARG A   3      25.564  -1.509  34.471  1.00  0.00           H  
ATOM     50 2HH1 ARG A   3      26.898  -0.886  35.416  1.00  0.00           H  
ATOM     51 1HH2 ARG A   3      27.355  -3.849  37.225  1.00  0.00           H  
ATOM     52 2HH2 ARG A   3      27.912  -2.210  36.975  1.00  0.00           H  
ATOM     53  N   ALA A   4      20.934  -5.910  30.770  1.00  0.00           N  
ATOM     54  CA  ALA A   4      19.800  -5.699  29.880  1.00  0.00           C  
ATOM     55  C   ALA A   4      18.837  -6.877  29.922  1.00  0.00           C  
ATOM     56  O   ALA A   4      17.620  -6.697  29.945  1.00  0.00           O  
ATOM     57  CB  ALA A   4      20.282  -5.461  28.456  1.00  0.00           C  
ATOM     58  H   ALA A   4      21.860  -5.993  30.376  1.00  0.00           H  
ATOM     59  HA  ALA A   4      19.264  -4.812  30.218  1.00  0.00           H  
ATOM     60 1HB  ALA A   4      19.424  -5.304  27.803  1.00  0.00           H  
ATOM     61 2HB  ALA A   4      20.923  -4.580  28.431  1.00  0.00           H  
ATOM     62 3HB  ALA A   4      20.845  -6.328  28.114  1.00  0.00           H  
ATOM     63  N   LEU A   5      19.390  -8.086  29.933  1.00  0.00           N  
ATOM     64  CA  LEU A   5      18.581  -9.296  30.004  1.00  0.00           C  
ATOM     65  C   LEU A   5      17.790  -9.356  31.305  1.00  0.00           C  
ATOM     66  O   LEU A   5      16.620  -9.738  31.314  1.00  0.00           O  
ATOM     67  CB  LEU A   5      19.474 -10.537  29.883  1.00  0.00           C  
ATOM     68  CG  LEU A   5      20.103 -10.773  28.504  1.00  0.00           C  
ATOM     69  CD1 LEU A   5      21.107 -11.914  28.592  1.00  0.00           C  
ATOM     70  CD2 LEU A   5      19.009 -11.083  27.493  1.00  0.00           C  
ATOM     71  H   LEU A   5      20.395  -8.168  29.892  1.00  0.00           H  
ATOM     72  HA  LEU A   5      17.876  -9.290  29.173  1.00  0.00           H  
ATOM     73 1HB  LEU A   5      20.283 -10.454  30.607  1.00  0.00           H  
ATOM     74 2HB  LEU A   5      18.881 -11.417  30.132  1.00  0.00           H  
ATOM     75  HG  LEU A   5      20.642  -9.878  28.192  1.00  0.00           H  
ATOM     76 1HD1 LEU A   5      21.554 -12.081  27.612  1.00  0.00           H  
ATOM     77 2HD1 LEU A   5      21.888 -11.657  29.307  1.00  0.00           H  
ATOM     78 3HD1 LEU A   5      20.599 -12.821  28.918  1.00  0.00           H  
ATOM     79 1HD2 LEU A   5      19.456 -11.250  26.513  1.00  0.00           H  
ATOM     80 2HD2 LEU A   5      18.470 -11.979  27.803  1.00  0.00           H  
ATOM     81 3HD2 LEU A   5      18.316 -10.244  27.438  1.00  0.00           H  
ATOM     82  N   VAL A   6      18.436  -8.975  32.402  1.00  0.00           N  
ATOM     83  CA  VAL A   6      17.778  -8.932  33.702  1.00  0.00           C  
ATOM     84  C   VAL A   6      16.659  -7.900  33.718  1.00  0.00           C  
ATOM     85  O   VAL A   6      15.556  -8.174  34.190  1.00  0.00           O  
ATOM     86  CB  VAL A   6      18.798  -8.596  34.807  1.00  0.00           C  
ATOM     87  CG1 VAL A   6      18.087  -8.334  36.126  1.00  0.00           C  
ATOM     88  CG2 VAL A   6      19.798  -9.733  34.950  1.00  0.00           C  
ATOM     89  H   VAL A   6      19.408  -8.710  32.334  1.00  0.00           H  
ATOM     90  HA  VAL A   6      17.352  -9.915  33.907  1.00  0.00           H  
ATOM     91  HB  VAL A   6      19.323  -7.680  34.537  1.00  0.00           H  
ATOM     92 1HG1 VAL A   6      18.822  -8.098  36.895  1.00  0.00           H  
ATOM     93 2HG1 VAL A   6      17.402  -7.494  36.009  1.00  0.00           H  
ATOM     94 3HG1 VAL A   6      17.527  -9.221  36.420  1.00  0.00           H  
ATOM     95 1HG2 VAL A   6      20.517  -9.489  35.732  1.00  0.00           H  
ATOM     96 2HG2 VAL A   6      19.272 -10.650  35.214  1.00  0.00           H  
ATOM     97 3HG2 VAL A   6      20.325  -9.876  34.006  1.00  0.00           H  
ATOM     98  N   ALA A   7      16.949  -6.711  33.198  1.00  0.00           N  
ATOM     99  CA  ALA A   7      15.973  -5.627  33.176  1.00  0.00           C  
ATOM    100  C   ALA A   7      14.723  -6.029  32.404  1.00  0.00           C  
ATOM    101  O   ALA A   7      13.602  -5.774  32.844  1.00  0.00           O  
ATOM    102  CB  ALA A   7      16.587  -4.372  32.572  1.00  0.00           C  
ATOM    103  H   ALA A   7      17.868  -6.555  32.809  1.00  0.00           H  
ATOM    104  HA  ALA A   7      15.683  -5.411  34.204  1.00  0.00           H  
ATOM    105 1HB  ALA A   7      15.846  -3.573  32.562  1.00  0.00           H  
ATOM    106 2HB  ALA A   7      17.445  -4.064  33.169  1.00  0.00           H  
ATOM    107 3HB  ALA A   7      16.910  -4.580  31.553  1.00  0.00           H  
ATOM    108  N   ASP A   8      14.921  -6.658  31.250  1.00  0.00           N  
ATOM    109  CA  ASP A   8      13.808  -7.100  30.418  1.00  0.00           C  
ATOM    110  C   ASP A   8      12.994  -8.181  31.118  1.00  0.00           C  
ATOM    111  O   ASP A   8      11.761  -8.155  31.094  1.00  0.00           O  
ATOM    112  CB  ASP A   8      14.318  -7.626  29.074  1.00  0.00           C  
ATOM    113  CG  ASP A   8      14.831  -6.521  28.161  1.00  0.00           C  
ATOM    114  OD1 ASP A   8      14.525  -5.379  28.413  1.00  0.00           O  
ATOM    115  OD2 ASP A   8      15.523  -6.828  27.220  1.00  0.00           O  
ATOM    116  H   ASP A   8      15.867  -6.834  30.942  1.00  0.00           H  
ATOM    117  HA  ASP A   8      13.152  -6.249  30.237  1.00  0.00           H  
ATOM    118 1HB  ASP A   8      15.125  -8.339  29.245  1.00  0.00           H  
ATOM    119 2HB  ASP A   8      13.515  -8.157  28.563  1.00  0.00           H  
ATOM    120  N   PHE A   9      13.686  -9.129  31.739  1.00  0.00           N  
ATOM    121  CA  PHE A   9      13.027 -10.201  32.474  1.00  0.00           C  
ATOM    122  C   PHE A   9      12.142  -9.647  33.583  1.00  0.00           C  
ATOM    123  O   PHE A   9      10.961  -9.985  33.676  1.00  0.00           O  
ATOM    124  CB  PHE A   9      14.064 -11.155  33.071  1.00  0.00           C  
ATOM    125  CG  PHE A   9      13.469 -12.238  33.925  1.00  0.00           C  
ATOM    126  CD1 PHE A   9      12.878 -13.351  33.347  1.00  0.00           C  
ATOM    127  CD2 PHE A   9      13.500 -12.146  35.308  1.00  0.00           C  
ATOM    128  CE1 PHE A   9      12.331 -14.348  34.133  1.00  0.00           C  
ATOM    129  CE2 PHE A   9      12.955 -13.141  36.096  1.00  0.00           C  
ATOM    130  CZ  PHE A   9      12.369 -14.244  35.507  1.00  0.00           C  
ATOM    131  H   PHE A   9      14.695  -9.106  31.702  1.00  0.00           H  
ATOM    132  HA  PHE A   9      12.390 -10.755  31.783  1.00  0.00           H  
ATOM    133 1HB  PHE A   9      14.628 -11.627  32.267  1.00  0.00           H  
ATOM    134 2HB  PHE A   9      14.769 -10.591  33.679  1.00  0.00           H  
ATOM    135  HD1 PHE A   9      12.848 -13.435  32.260  1.00  0.00           H  
ATOM    136  HD2 PHE A   9      13.962 -11.274  35.774  1.00  0.00           H  
ATOM    137  HE1 PHE A   9      11.869 -15.218  33.665  1.00  0.00           H  
ATOM    138  HE2 PHE A   9      12.986 -13.057  37.182  1.00  0.00           H  
ATOM    139  HZ  PHE A   9      11.938 -15.028  36.126  1.00  0.00           H  
ATOM    140  N   VAL A  10      12.719  -8.793  34.422  1.00  0.00           N  
ATOM    141  CA  VAL A  10      11.996  -8.229  35.558  1.00  0.00           C  
ATOM    142  C   VAL A  10      10.809  -7.397  35.095  1.00  0.00           C  
ATOM    143  O   VAL A  10       9.713  -7.500  35.647  1.00  0.00           O  
ATOM    144  CB  VAL A  10      12.934  -7.350  36.407  1.00  0.00           C  
ATOM    145  CG1 VAL A  10      12.141  -6.586  37.457  1.00  0.00           C  
ATOM    146  CG2 VAL A  10      14.001  -8.214  37.061  1.00  0.00           C  
ATOM    147  H   VAL A  10      13.681  -8.527  34.270  1.00  0.00           H  
ATOM    148  HA  VAL A  10      11.629  -9.050  36.176  1.00  0.00           H  
ATOM    149  HB  VAL A  10      13.408  -6.612  35.762  1.00  0.00           H  
ATOM    150 1HG1 VAL A  10      12.819  -5.970  38.048  1.00  0.00           H  
ATOM    151 2HG1 VAL A  10      11.407  -5.947  36.965  1.00  0.00           H  
ATOM    152 3HG1 VAL A  10      11.629  -7.291  38.112  1.00  0.00           H  
ATOM    153 1HG2 VAL A  10      14.661  -7.587  37.660  1.00  0.00           H  
ATOM    154 2HG2 VAL A  10      13.526  -8.957  37.703  1.00  0.00           H  
ATOM    155 3HG2 VAL A  10      14.583  -8.720  36.290  1.00  0.00           H  
ATOM    156  N   GLY A  11      11.033  -6.566  34.081  1.00  0.00           N  
ATOM    157  CA  GLY A  11       9.977  -5.722  33.535  1.00  0.00           C  
ATOM    158  C   GLY A  11       8.789  -6.554  33.070  1.00  0.00           C  
ATOM    159  O   GLY A  11       7.636  -6.219  33.346  1.00  0.00           O  
ATOM    160  H   GLY A  11      11.959  -6.518  33.679  1.00  0.00           H  
ATOM    161 1HA  GLY A  11       9.652  -5.010  34.294  1.00  0.00           H  
ATOM    162 2HA  GLY A  11      10.369  -5.145  32.699  1.00  0.00           H  
ATOM    163  N   TYR A  12       9.075  -7.643  32.366  1.00  0.00           N  
ATOM    164  CA  TYR A  12       8.035  -8.556  31.908  1.00  0.00           C  
ATOM    165  C   TYR A  12       7.229  -9.104  33.079  1.00  0.00           C  
ATOM    166  O   TYR A  12       5.999  -9.055  33.076  1.00  0.00           O  
ATOM    167  CB  TYR A  12       8.647  -9.704  31.102  1.00  0.00           C  
ATOM    168  CG  TYR A  12       7.644 -10.752  30.673  1.00  0.00           C  
ATOM    169  CD1 TYR A  12       6.816 -10.516  29.586  1.00  0.00           C  
ATOM    170  CD2 TYR A  12       7.552 -11.949  31.368  1.00  0.00           C  
ATOM    171  CE1 TYR A  12       5.900 -11.474  29.195  1.00  0.00           C  
ATOM    172  CE2 TYR A  12       6.637 -12.906  30.977  1.00  0.00           C  
ATOM    173  CZ  TYR A  12       5.813 -12.671  29.895  1.00  0.00           C  
ATOM    174  OH  TYR A  12       4.901 -13.625  29.506  1.00  0.00           O  
ATOM    175  H   TYR A  12      10.040  -7.844  32.141  1.00  0.00           H  
ATOM    176  HA  TYR A  12       7.351  -8.005  31.263  1.00  0.00           H  
ATOM    177 1HB  TYR A  12       9.126  -9.305  30.206  1.00  0.00           H  
ATOM    178 2HB  TYR A  12       9.419 -10.194  31.695  1.00  0.00           H  
ATOM    179  HD1 TYR A  12       6.889  -9.576  29.039  1.00  0.00           H  
ATOM    180  HD2 TYR A  12       8.202 -12.133  32.224  1.00  0.00           H  
ATOM    181  HE1 TYR A  12       5.250 -11.289  28.340  1.00  0.00           H  
ATOM    182  HE2 TYR A  12       6.564 -13.846  31.524  1.00  0.00           H  
ATOM    183  HH  TYR A  12       4.412 -13.306  28.743  1.00  0.00           H  
ATOM    184  N   LYS A  13       7.929  -9.625  34.081  1.00  0.00           N  
ATOM    185  CA  LYS A  13       7.280 -10.278  35.210  1.00  0.00           C  
ATOM    186  C   LYS A  13       6.442  -9.289  36.012  1.00  0.00           C  
ATOM    187  O   LYS A  13       5.395  -9.642  36.552  1.00  0.00           O  
ATOM    188  CB  LYS A  13       8.320 -10.942  36.114  1.00  0.00           C  
ATOM    189  CG  LYS A  13       9.021 -12.141  35.491  1.00  0.00           C  
ATOM    190  CD  LYS A  13       8.049 -13.286  35.251  1.00  0.00           C  
ATOM    191  CE  LYS A  13       8.762 -14.511  34.696  1.00  0.00           C  
ATOM    192  NZ  LYS A  13       7.818 -15.630  34.428  1.00  0.00           N  
ATOM    193  H   LYS A  13       8.937  -9.568  34.059  1.00  0.00           H  
ATOM    194  HA  LYS A  13       6.609 -11.047  34.827  1.00  0.00           H  
ATOM    195 1HB  LYS A  13       9.083 -10.212  36.387  1.00  0.00           H  
ATOM    196 2HB  LYS A  13       7.842 -11.275  37.035  1.00  0.00           H  
ATOM    197 1HG  LYS A  13       9.467 -11.848  34.539  1.00  0.00           H  
ATOM    198 2HG  LYS A  13       9.816 -12.483  36.154  1.00  0.00           H  
ATOM    199 1HD  LYS A  13       7.562 -13.553  36.189  1.00  0.00           H  
ATOM    200 2HD  LYS A  13       7.284 -12.971  34.541  1.00  0.00           H  
ATOM    201 1HE  LYS A  13       9.268 -14.249  33.769  1.00  0.00           H  
ATOM    202 2HE  LYS A  13       9.513 -14.850  35.411  1.00  0.00           H  
ATOM    203 1HZ  LYS A  13       8.329 -16.422  34.063  1.00  0.00           H  
ATOM    204 2HZ  LYS A  13       7.356 -15.895  35.287  1.00  0.00           H  
ATOM    205 3HZ  LYS A  13       7.128 -15.335  33.753  1.00  0.00           H  
ATOM    206  N   LEU A  14       6.912  -8.048  36.085  1.00  0.00           N  
ATOM    207  CA  LEU A  14       6.153  -6.979  36.724  1.00  0.00           C  
ATOM    208  C   LEU A  14       4.874  -6.676  35.954  1.00  0.00           C  
ATOM    209  O   LEU A  14       3.802  -6.536  36.542  1.00  0.00           O  
ATOM    210  CB  LEU A  14       7.008  -5.710  36.827  1.00  0.00           C  
ATOM    211  CG  LEU A  14       8.159  -5.763  37.840  1.00  0.00           C  
ATOM    212  CD1 LEU A  14       9.028  -4.522  37.688  1.00  0.00           C  
ATOM    213  CD2 LEU A  14       7.591  -5.863  39.248  1.00  0.00           C  
ATOM    214  H   LEU A  14       7.816  -7.839  35.687  1.00  0.00           H  
ATOM    215  HA  LEU A  14       5.882  -7.301  37.729  1.00  0.00           H  
ATOM    216 1HB  LEU A  14       7.438  -5.501  35.849  1.00  0.00           H  
ATOM    217 2HB  LEU A  14       6.362  -4.877  37.102  1.00  0.00           H  
ATOM    218  HG  LEU A  14       8.782  -6.634  37.638  1.00  0.00           H  
ATOM    219 1HD1 LEU A  14       9.846  -4.560  38.408  1.00  0.00           H  
ATOM    220 2HD1 LEU A  14       9.437  -4.487  36.678  1.00  0.00           H  
ATOM    221 3HD1 LEU A  14       8.427  -3.632  37.868  1.00  0.00           H  
ATOM    222 1HD2 LEU A  14       8.409  -5.901  39.969  1.00  0.00           H  
ATOM    223 2HD2 LEU A  14       6.968  -4.991  39.452  1.00  0.00           H  
ATOM    224 3HD2 LEU A  14       6.988  -6.767  39.334  1.00  0.00           H  
ATOM    225  N   ARG A  15       4.995  -6.573  34.635  1.00  0.00           N  
ATOM    226  CA  ARG A  15       3.853  -6.264  33.783  1.00  0.00           C  
ATOM    227  C   ARG A  15       2.734  -7.282  33.971  1.00  0.00           C  
ATOM    228  O   ARG A  15       1.555  -6.928  33.982  1.00  0.00           O  
ATOM    229  CB  ARG A  15       4.269  -6.236  32.320  1.00  0.00           C  
ATOM    230  CG  ARG A  15       3.121  -6.120  31.330  1.00  0.00           C  
ATOM    231  CD  ARG A  15       2.397  -4.831  31.478  1.00  0.00           C  
ATOM    232  NE  ARG A  15       1.322  -4.698  30.508  1.00  0.00           N  
ATOM    233  CZ  ARG A  15       0.446  -3.675  30.472  1.00  0.00           C  
ATOM    234  NH1 ARG A  15       0.530  -2.707  31.357  1.00  0.00           N  
ATOM    235  NH2 ARG A  15      -0.498  -3.646  29.548  1.00  0.00           N  
ATOM    236  H   ARG A  15       5.901  -6.713  34.212  1.00  0.00           H  
ATOM    237  HA  ARG A  15       3.475  -5.279  34.056  1.00  0.00           H  
ATOM    238 1HB  ARG A  15       4.939  -5.394  32.148  1.00  0.00           H  
ATOM    239 2HB  ARG A  15       4.820  -7.146  32.081  1.00  0.00           H  
ATOM    240 1HG  ARG A  15       3.509  -6.180  30.313  1.00  0.00           H  
ATOM    241 2HG  ARG A  15       2.413  -6.932  31.497  1.00  0.00           H  
ATOM    242 1HD  ARG A  15       1.965  -4.769  32.476  1.00  0.00           H  
ATOM    243 2HD  ARG A  15       3.092  -4.005  31.332  1.00  0.00           H  
ATOM    244  HE  ARG A  15       1.226  -5.424  29.811  1.00  0.00           H  
ATOM    245 1HH1 ARG A  15       1.251  -2.729  32.063  1.00  0.00           H  
ATOM    246 2HH1 ARG A  15      -0.127  -1.940  31.330  1.00  0.00           H  
ATOM    247 1HH2 ARG A  15      -0.563  -4.391  28.867  1.00  0.00           H  
ATOM    248 2HH2 ARG A  15      -1.155  -2.880  29.521  1.00  0.00           H  
ATOM    249  N   GLN A  16       3.112  -8.547  34.121  1.00  0.00           N  
ATOM    250  CA  GLN A  16       2.141  -9.623  34.282  1.00  0.00           C  
ATOM    251  C   GLN A  16       1.363  -9.472  35.584  1.00  0.00           C  
ATOM    252  O   GLN A  16       0.287 -10.045  35.745  1.00  0.00           O  
ATOM    253  CB  GLN A  16       2.839 -10.985  34.245  1.00  0.00           C  
ATOM    254  CG  GLN A  16       3.459 -11.330  32.902  1.00  0.00           C  
ATOM    255  CD  GLN A  16       2.423 -11.451  31.800  1.00  0.00           C  
ATOM    256  OE1 GLN A  16       1.424 -12.162  31.943  1.00  0.00           O  
ATOM    257  NE2 GLN A  16       2.655 -10.756  30.692  1.00  0.00           N  
ATOM    258  H   GLN A  16       4.097  -8.769  34.124  1.00  0.00           H  
ATOM    259  HA  GLN A  16       1.429  -9.573  33.458  1.00  0.00           H  
ATOM    260 1HB  GLN A  16       3.629 -11.010  34.996  1.00  0.00           H  
ATOM    261 2HB  GLN A  16       2.124 -11.768  34.496  1.00  0.00           H  
ATOM    262 1HG  GLN A  16       4.162 -10.545  32.625  1.00  0.00           H  
ATOM    263 2HG  GLN A  16       3.980 -12.284  32.988  1.00  0.00           H  
ATOM    264 1HE2 GLN A  16       2.007 -10.797  29.931  1.00  0.00           H  
ATOM    265 2HE2 GLN A  16       3.478 -10.193  30.618  1.00  0.00           H  
ATOM    266  N   LYS A  17       1.916  -8.697  36.512  1.00  0.00           N  
ATOM    267  CA  LYS A  17       1.302  -8.508  37.819  1.00  0.00           C  
ATOM    268  C   LYS A  17       0.620  -7.150  37.917  1.00  0.00           C  
ATOM    269  O   LYS A  17       0.096  -6.780  38.970  1.00  0.00           O  
ATOM    270  CB  LYS A  17       2.347  -8.653  38.927  1.00  0.00           C  
ATOM    271  CG  LYS A  17       2.952 -10.046  39.042  1.00  0.00           C  
ATOM    272  CD  LYS A  17       3.959 -10.119  40.180  1.00  0.00           C  
ATOM    273  CE  LYS A  17       4.559 -11.512  40.302  1.00  0.00           C  
ATOM    274  NZ  LYS A  17       5.569 -11.589  41.391  1.00  0.00           N  
ATOM    275  H   LYS A  17       2.786  -8.227  36.305  1.00  0.00           H  
ATOM    276  HA  LYS A  17       0.538  -9.274  37.957  1.00  0.00           H  
ATOM    277 1HB  LYS A  17       3.160  -7.948  38.754  1.00  0.00           H  
ATOM    278 2HB  LYS A  17       1.895  -8.404  39.887  1.00  0.00           H  
ATOM    279 1HG  LYS A  17       2.159 -10.773  39.223  1.00  0.00           H  
ATOM    280 2HG  LYS A  17       3.451 -10.304  38.109  1.00  0.00           H  
ATOM    281 1HD  LYS A  17       4.761  -9.401  40.002  1.00  0.00           H  
ATOM    282 2HD  LYS A  17       3.467  -9.862  41.118  1.00  0.00           H  
ATOM    283 1HE  LYS A  17       3.767 -12.231  40.505  1.00  0.00           H  
ATOM    284 2HE  LYS A  17       5.036 -11.786  39.361  1.00  0.00           H  
ATOM    285 1HZ  LYS A  17       5.942 -12.527  41.439  1.00  0.00           H  
ATOM    286 2HZ  LYS A  17       6.319 -10.938  41.203  1.00  0.00           H  
ATOM    287 3HZ  LYS A  17       5.134 -11.356  42.272  1.00  0.00           H  
ATOM    288  N   GLY A  18       0.626  -6.409  36.814  1.00  0.00           N  
ATOM    289  CA  GLY A  18       0.000  -5.094  36.771  1.00  0.00           C  
ATOM    290  C   GLY A  18       0.969  -4.006  37.213  1.00  0.00           C  
ATOM    291  O   GLY A  18       0.564  -2.881  37.509  1.00  0.00           O  
ATOM    292  H   GLY A  18       1.076  -6.767  35.984  1.00  0.00           H  
ATOM    293 1HA  GLY A  18      -0.346  -4.888  35.758  1.00  0.00           H  
ATOM    294 2HA  GLY A  18      -0.878  -5.088  37.417  1.00  0.00           H  
ATOM    295  N   TYR A  19       2.253  -4.347  37.260  1.00  0.00           N  
ATOM    296  CA  TYR A  19       3.285  -3.397  37.661  1.00  0.00           C  
ATOM    297  C   TYR A  19       4.195  -3.049  36.492  1.00  0.00           C  
ATOM    298  O   TYR A  19       4.145  -3.687  35.440  1.00  0.00           O  
ATOM    299  CB  TYR A  19       4.107  -3.957  38.824  1.00  0.00           C  
ATOM    300  CG  TYR A  19       3.320  -4.120  40.105  1.00  0.00           C  
ATOM    301  CD1 TYR A  19       2.719  -5.334  40.401  1.00  0.00           C  
ATOM    302  CD2 TYR A  19       3.199  -3.054  40.985  1.00  0.00           C  
ATOM    303  CE1 TYR A  19       2.000  -5.483  41.571  1.00  0.00           C  
ATOM    304  CE2 TYR A  19       2.480  -3.203  42.155  1.00  0.00           C  
ATOM    305  CZ  TYR A  19       1.882  -4.411  42.449  1.00  0.00           C  
ATOM    306  OH  TYR A  19       1.166  -4.559  43.614  1.00  0.00           O  
ATOM    307  H   TYR A  19       2.521  -5.288  37.010  1.00  0.00           H  
ATOM    308  HA  TYR A  19       2.799  -2.477  37.988  1.00  0.00           H  
ATOM    309 1HB  TYR A  19       4.512  -4.931  38.548  1.00  0.00           H  
ATOM    310 2HB  TYR A  19       4.950  -3.297  39.025  1.00  0.00           H  
ATOM    311  HD1 TYR A  19       2.814  -6.172  39.709  1.00  0.00           H  
ATOM    312  HD2 TYR A  19       3.670  -2.099  40.753  1.00  0.00           H  
ATOM    313  HE1 TYR A  19       1.527  -6.437  41.803  1.00  0.00           H  
ATOM    314  HE2 TYR A  19       2.384  -2.365  42.846  1.00  0.00           H  
ATOM    315  HH  TYR A  19       0.818  -5.453  43.664  1.00  0.00           H  
ATOM    316  N   VAL A  20       5.032  -2.032  36.682  1.00  0.00           N  
ATOM    317  CA  VAL A  20       5.984  -1.622  35.660  1.00  0.00           C  
ATOM    318  C   VAL A  20       7.381  -1.454  36.242  1.00  0.00           C  
ATOM    319  O   VAL A  20       7.543  -1.268  37.449  1.00  0.00           O  
ATOM    320  CB  VAL A  20       5.536  -0.297  35.015  1.00  0.00           C  
ATOM    321  CG1 VAL A  20       4.183  -0.463  34.340  1.00  0.00           C  
ATOM    322  CG2 VAL A  20       5.483   0.799  36.069  1.00  0.00           C  
ATOM    323  H   VAL A  20       5.005  -1.532  37.559  1.00  0.00           H  
ATOM    324  HA  VAL A  20       6.019  -2.393  34.889  1.00  0.00           H  
ATOM    325  HB  VAL A  20       6.251  -0.021  34.240  1.00  0.00           H  
ATOM    326 1HG1 VAL A  20       3.882   0.483  33.890  1.00  0.00           H  
ATOM    327 2HG1 VAL A  20       4.254  -1.227  33.566  1.00  0.00           H  
ATOM    328 3HG1 VAL A  20       3.442  -0.763  35.080  1.00  0.00           H  
ATOM    329 1HG2 VAL A  20       5.166   1.734  35.606  1.00  0.00           H  
ATOM    330 2HG2 VAL A  20       4.772   0.521  36.848  1.00  0.00           H  
ATOM    331 3HG2 VAL A  20       6.471   0.929  36.509  1.00  0.00           H  
ATOM    332  N   CYS A  21       8.389  -1.519  35.379  1.00  0.00           N  
ATOM    333  CA  CYS A  21       9.769  -1.310  35.796  1.00  0.00           C  
ATOM    334  C   CYS A  21      10.181   0.147  35.627  1.00  0.00           C  
ATOM    335  O   CYS A  21      11.013   0.659  36.376  1.00  0.00           O  
ATOM    336  CB  CYS A  21      10.715  -2.199  34.989  1.00  0.00           C  
ATOM    337  SG  CYS A  21      12.454  -2.052  35.465  1.00  0.00           S  
ATOM    338  H   CYS A  21       8.193  -1.719  34.409  1.00  0.00           H  
ATOM    339  HA  CYS A  21       9.856  -1.577  36.850  1.00  0.00           H  
ATOM    340 1HB  CYS A  21      10.421  -3.243  35.104  1.00  0.00           H  
ATOM    341 2HB  CYS A  21      10.633  -1.952  33.931  1.00  0.00           H  
ATOM    342  HG  CYS A  21      12.563  -0.756  35.191  1.00  0.00           H  
ATOM    343  N   ASP A  22       9.005   1.450  29.933  1.00  0.00           N  
ATOM    344  CA  ASP A  22       8.503   0.107  30.197  1.00  0.00           C  
ATOM    345  C   ASP A  22       6.981   0.071  30.157  1.00  0.00           C  
ATOM    346  O   ASP A  22       6.387  -0.772  29.484  1.00  0.00           O  
ATOM    347  CB  ASP A  22       8.996  -0.392  31.557  1.00  0.00           C  
ATOM    348  CG  ASP A  22       8.748  -1.880  31.768  1.00  0.00           C  
ATOM    349  OD1 ASP A  22       9.160  -2.654  30.936  1.00  0.00           O  
ATOM    350  OD2 ASP A  22       8.150  -2.228  32.757  1.00  0.00           O  
ATOM    351  H   ASP A  22       8.894   1.844  29.010  1.00  0.00           H  
ATOM    352  HA  ASP A  22       8.879  -0.561  29.421  1.00  0.00           H  
ATOM    353 1HB  ASP A  22      10.065  -0.200  31.650  1.00  0.00           H  
ATOM    354 2HB  ASP A  22       8.493   0.160  32.352  1.00  0.00           H  
ATOM    355  N   PRO A  23       6.353   0.989  30.885  1.00  0.00           N  
ATOM    356  CA  PRO A  23       4.901   1.116  30.870  1.00  0.00           C  
ATOM    357  C   PRO A  23       4.371   1.203  29.444  1.00  0.00           C  
ATOM    358  O   PRO A  23       3.457   0.469  29.066  1.00  0.00           O  
ATOM    359  CB  PRO A  23       4.661   2.417  31.643  1.00  0.00           C  
ATOM    360  CG  PRO A  23       5.815   2.502  32.582  1.00  0.00           C  
ATOM    361  CD  PRO A  23       6.996   2.050  31.766  1.00  0.00           C  
ATOM    362  HA  PRO A  23       4.458   0.258  31.397  1.00  0.00           H  
ATOM    363 1HB  PRO A  23       4.615   3.266  30.945  1.00  0.00           H  
ATOM    364 2HB  PRO A  23       3.691   2.374  32.160  1.00  0.00           H  
ATOM    365 1HG  PRO A  23       5.926   3.531  32.954  1.00  0.00           H  
ATOM    366 2HG  PRO A  23       5.638   1.864  33.461  1.00  0.00           H  
ATOM    367 1HD  PRO A  23       7.381   2.895  31.177  1.00  0.00           H  
ATOM    368 2HD  PRO A  23       7.776   1.657  32.436  1.00  0.00           H  
ATOM    369  N   LEU A  24       4.948   2.105  28.658  1.00  0.00           N  
ATOM    370  CA  LEU A  24       4.471   2.354  27.302  1.00  0.00           C  
ATOM    371  C   LEU A  24       4.662   1.125  26.419  1.00  0.00           C  
ATOM    372  O   LEU A  24       3.732   0.686  25.741  1.00  0.00           O  
ATOM    373  CB  LEU A  24       5.210   3.551  26.691  1.00  0.00           C  
ATOM    374  CG  LEU A  24       4.957   3.798  25.199  1.00  0.00           C  
ATOM    375  CD1 LEU A  24       3.467   4.010  24.964  1.00  0.00           C  
ATOM    376  CD2 LEU A  24       5.760   5.007  24.740  1.00  0.00           C  
ATOM    377  H   LEU A  24       5.736   2.631  29.007  1.00  0.00           H  
ATOM    378  HA  LEU A  24       3.408   2.587  27.347  1.00  0.00           H  
ATOM    379 1HB  LEU A  24       4.918   4.451  27.230  1.00  0.00           H  
ATOM    380 2HB  LEU A  24       6.281   3.404  26.826  1.00  0.00           H  
ATOM    381  HG  LEU A  24       5.263   2.922  24.627  1.00  0.00           H  
ATOM    382 1HD1 LEU A  24       3.287   4.185  23.903  1.00  0.00           H  
ATOM    383 2HD1 LEU A  24       2.919   3.123  25.282  1.00  0.00           H  
ATOM    384 3HD1 LEU A  24       3.128   4.872  25.537  1.00  0.00           H  
ATOM    385 1HD2 LEU A  24       5.580   5.182  23.679  1.00  0.00           H  
ATOM    386 2HD2 LEU A  24       5.453   5.885  25.310  1.00  0.00           H  
ATOM    387 3HD2 LEU A  24       6.821   4.821  24.903  1.00  0.00           H  
ATOM    388  N   HIS A  25       5.871   0.575  26.431  1.00  0.00           N  
ATOM    389  CA  HIS A  25       6.214  -0.538  25.554  1.00  0.00           C  
ATOM    390  C   HIS A  25       5.174  -1.648  25.639  1.00  0.00           C  
ATOM    391  O   HIS A  25       4.700  -2.146  24.618  1.00  0.00           O  
ATOM    392  CB  HIS A  25       7.596  -1.098  25.905  1.00  0.00           C  
ATOM    393  CG  HIS A  25       8.007  -2.261  25.058  1.00  0.00           C  
ATOM    394  ND1 HIS A  25       8.367  -2.126  23.733  1.00  0.00           N  
ATOM    395  CD2 HIS A  25       8.116  -3.580  25.345  1.00  0.00           C  
ATOM    396  CE1 HIS A  25       8.679  -3.313  23.242  1.00  0.00           C  
ATOM    397  NE2 HIS A  25       8.535  -4.211  24.200  1.00  0.00           N  
ATOM    398  H   HIS A  25       6.571   0.937  27.063  1.00  0.00           H  
ATOM    399  HA  HIS A  25       6.245  -0.192  24.521  1.00  0.00           H  
ATOM    400 1HB  HIS A  25       8.346  -0.313  25.795  1.00  0.00           H  
ATOM    401 2HB  HIS A  25       7.606  -1.415  26.948  1.00  0.00           H  
ATOM    402  HD1 HIS A  25       8.464  -1.266  23.231  1.00  0.00           H  
ATOM    403  HD2 HIS A  25       7.939  -4.157  26.253  1.00  0.00           H  
ATOM    404  HE1 HIS A  25       8.992  -3.419  22.204  1.00  0.00           H  
ATOM    405  N   GLN A  26       4.824  -2.032  26.861  1.00  0.00           N  
ATOM    406  CA  GLN A  26       3.868  -3.110  27.082  1.00  0.00           C  
ATOM    407  C   GLN A  26       2.446  -2.659  26.768  1.00  0.00           C  
ATOM    408  O   GLN A  26       1.620  -3.449  26.310  1.00  0.00           O  
ATOM    409  CB  GLN A  26       3.951  -3.611  28.526  1.00  0.00           C  
ATOM    410  CG  GLN A  26       5.266  -4.287  28.876  1.00  0.00           C  
ATOM    411  CD  GLN A  26       5.514  -5.533  28.047  1.00  0.00           C  
ATOM    412  OE1 GLN A  26       4.576  -6.165  27.554  1.00  0.00           O  
ATOM    413  NE2 GLN A  26       6.783  -5.894  27.889  1.00  0.00           N  
ATOM    414  H   GLN A  26       5.230  -1.564  27.659  1.00  0.00           H  
ATOM    415  HA  GLN A  26       4.115  -3.934  26.412  1.00  0.00           H  
ATOM    416 1HB  GLN A  26       3.810  -2.775  29.211  1.00  0.00           H  
ATOM    417 2HB  GLN A  26       3.147  -4.324  28.711  1.00  0.00           H  
ATOM    418 1HG  GLN A  26       6.082  -3.588  28.695  1.00  0.00           H  
ATOM    419 2HG  GLN A  26       5.246  -4.574  29.927  1.00  0.00           H  
ATOM    420 1HE2 GLN A  26       7.009  -6.708  27.352  1.00  0.00           H  
ATOM    421 2HE2 GLN A  26       7.513  -5.353  28.307  1.00  0.00           H  
ATOM    422  N   ALA A  27       2.168  -1.384  27.018  1.00  0.00           N  
ATOM    423  CA  ALA A  27       0.867  -0.807  26.701  1.00  0.00           C  
ATOM    424  C   ALA A  27       0.601  -0.842  25.201  1.00  0.00           C  
ATOM    425  O   ALA A  27      -0.497  -1.190  24.764  1.00  0.00           O  
ATOM    426  CB  ALA A  27       0.779   0.620  27.221  1.00  0.00           C  
ATOM    427  H   ALA A  27       2.875  -0.799  27.439  1.00  0.00           H  
ATOM    428  HA  ALA A  27       0.102  -1.405  27.196  1.00  0.00           H  
ATOM    429 1HB  ALA A  27      -0.198   1.037  26.976  1.00  0.00           H  
ATOM    430 2HB  ALA A  27       0.914   0.623  28.303  1.00  0.00           H  
ATOM    431 3HB  ALA A  27       1.558   1.225  26.758  1.00  0.00           H  
ATOM    432  N   MET A  28       1.611  -0.485  24.416  1.00  0.00           N  
ATOM    433  CA  MET A  28       1.499  -0.507  22.964  1.00  0.00           C  
ATOM    434  C   MET A  28       1.489  -1.938  22.436  1.00  0.00           C  
ATOM    435  O   MET A  28       0.765  -2.255  21.492  1.00  0.00           O  
ATOM    436  CB  MET A  28       2.642   0.288  22.335  1.00  0.00           C  
ATOM    437  CG  MET A  28       2.616   0.332  20.814  1.00  0.00           C  
ATOM    438  SD  MET A  28       1.101   1.066  20.165  1.00  0.00           S  
ATOM    439  CE  MET A  28       1.376   2.795  20.542  1.00  0.00           C  
ATOM    440  H   MET A  28       2.480  -0.190  24.838  1.00  0.00           H  
ATOM    441  HA  MET A  28       0.554  -0.044  22.683  1.00  0.00           H  
ATOM    442 1HB  MET A  28       2.615   1.314  22.699  1.00  0.00           H  
ATOM    443 2HB  MET A  28       3.596  -0.143  22.641  1.00  0.00           H  
ATOM    444 1HG  MET A  28       3.463   0.913  20.452  1.00  0.00           H  
ATOM    445 2HG  MET A  28       2.704  -0.680  20.419  1.00  0.00           H  
ATOM    446 1HE  MET A  28       0.523   3.382  20.200  1.00  0.00           H  
ATOM    447 2HE  MET A  28       1.495   2.919  21.619  1.00  0.00           H  
ATOM    448 3HE  MET A  28       2.278   3.139  20.035  1.00  0.00           H  
ATOM    449  N   ARG A  29       2.297  -2.795  23.049  1.00  0.00           N  
ATOM    450  CA  ARG A  29       2.297  -4.216  22.720  1.00  0.00           C  
ATOM    451  C   ARG A  29       0.911  -4.823  22.891  1.00  0.00           C  
ATOM    452  O   ARG A  29       0.400  -5.493  21.995  1.00  0.00           O  
ATOM    453  CB  ARG A  29       3.287  -4.968  23.597  1.00  0.00           C  
ATOM    454  CG  ARG A  29       3.371  -6.463  23.330  1.00  0.00           C  
ATOM    455  CD  ARG A  29       4.347  -7.128  24.231  1.00  0.00           C  
ATOM    456  NE  ARG A  29       5.709  -6.688  23.974  1.00  0.00           N  
ATOM    457  CZ  ARG A  29       6.506  -7.190  23.011  1.00  0.00           C  
ATOM    458  NH1 ARG A  29       6.064  -8.146  22.224  1.00  0.00           N  
ATOM    459  NH2 ARG A  29       7.733  -6.722  22.858  1.00  0.00           N  
ATOM    460  H   ARG A  29       2.927  -2.455  23.762  1.00  0.00           H  
ATOM    461  HA  ARG A  29       2.597  -4.330  21.678  1.00  0.00           H  
ATOM    462 1HB  ARG A  29       4.284  -4.553  23.458  1.00  0.00           H  
ATOM    463 2HB  ARG A  29       3.020  -4.835  24.645  1.00  0.00           H  
ATOM    464 1HG  ARG A  29       2.392  -6.916  23.490  1.00  0.00           H  
ATOM    465 2HG  ARG A  29       3.685  -6.632  22.299  1.00  0.00           H  
ATOM    466 1HD  ARG A  29       4.103  -6.895  25.267  1.00  0.00           H  
ATOM    467 2HD  ARG A  29       4.303  -8.206  24.082  1.00  0.00           H  
ATOM    468  HE  ARG A  29       6.084  -5.954  24.559  1.00  0.00           H  
ATOM    469 1HH1 ARG A  29       5.127  -8.504  22.341  1.00  0.00           H  
ATOM    470 2HH1 ARG A  29       6.662  -8.523  21.502  1.00  0.00           H  
ATOM    471 1HH2 ARG A  29       8.072  -5.987  23.463  1.00  0.00           H  
ATOM    472 2HH2 ARG A  29       8.330  -7.098  22.136  1.00  0.00           H  
ATOM    473  N   ALA A  30       0.304  -4.582  24.049  1.00  0.00           N  
ATOM    474  CA  ALA A  30      -1.031  -5.094  24.336  1.00  0.00           C  
ATOM    475  C   ALA A  30      -2.070  -4.469  23.414  1.00  0.00           C  
ATOM    476  O   ALA A  30      -2.958  -5.154  22.905  1.00  0.00           O  
ATOM    477  CB  ALA A  30      -1.395  -4.840  25.792  1.00  0.00           C  
ATOM    478  H   ALA A  30       0.780  -4.030  24.748  1.00  0.00           H  
ATOM    479  HA  ALA A  30      -1.026  -6.170  24.160  1.00  0.00           H  
ATOM    480 1HB  ALA A  30      -2.394  -5.228  25.990  1.00  0.00           H  
ATOM    481 2HB  ALA A  30      -0.676  -5.342  26.439  1.00  0.00           H  
ATOM    482 3HB  ALA A  30      -1.375  -3.770  25.990  1.00  0.00           H  
ATOM    483  N   ALA A  31      -1.957  -3.161  23.203  1.00  0.00           N  
ATOM    484  CA  ALA A  31      -2.881  -2.443  22.335  1.00  0.00           C  
ATOM    485  C   ALA A  31      -2.801  -2.954  20.902  1.00  0.00           C  
ATOM    486  O   ALA A  31      -3.821  -3.107  20.230  1.00  0.00           O  
ATOM    487  CB  ALA A  31      -2.597  -0.949  22.381  1.00  0.00           C  
ATOM    488  H   ALA A  31      -1.211  -2.653  23.656  1.00  0.00           H  
ATOM    489  HA  ALA A  31      -3.893  -2.614  22.702  1.00  0.00           H  
ATOM    490 1HB  ALA A  31      -3.296  -0.425  21.728  1.00  0.00           H  
ATOM    491 2HB  ALA A  31      -2.715  -0.587  23.402  1.00  0.00           H  
ATOM    492 3HB  ALA A  31      -1.578  -0.762  22.045  1.00  0.00           H  
ATOM    493  N   GLY A  32      -1.584  -3.219  20.439  1.00  0.00           N  
ATOM    494  CA  GLY A  32      -1.373  -3.755  19.102  1.00  0.00           C  
ATOM    495  C   GLY A  32      -1.963  -5.155  18.970  1.00  0.00           C  
ATOM    496  O   GLY A  32      -2.611  -5.476  17.973  1.00  0.00           O  
ATOM    497  H   GLY A  32      -0.784  -3.044  21.030  1.00  0.00           H  
ATOM    498 1HA  GLY A  32      -1.831  -3.092  18.367  1.00  0.00           H  
ATOM    499 2HA  GLY A  32      -0.306  -3.785  18.886  1.00  0.00           H  
ATOM    500  N   ASP A  33      -1.734  -5.985  19.982  1.00  0.00           N  
ATOM    501  CA  ASP A  33      -2.278  -7.339  20.003  1.00  0.00           C  
ATOM    502  C   ASP A  33      -3.799  -7.318  19.985  1.00  0.00           C  
ATOM    503  O   ASP A  33      -4.433  -8.058  19.231  1.00  0.00           O  
ATOM    504  CB  ASP A  33      -1.787  -8.097  21.239  1.00  0.00           C  
ATOM    505  CG  ASP A  33      -0.314  -8.474  21.157  1.00  0.00           C  
ATOM    506  OD1 ASP A  33       0.230  -8.434  20.079  1.00  0.00           O  
ATOM    507  OD2 ASP A  33       0.253  -8.797  22.173  1.00  0.00           O  
ATOM    508  H   ASP A  33      -1.168  -5.670  20.757  1.00  0.00           H  
ATOM    509  HA  ASP A  33      -1.940  -7.862  19.108  1.00  0.00           H  
ATOM    510 1HB  ASP A  33      -1.942  -7.485  22.127  1.00  0.00           H  
ATOM    511 2HB  ASP A  33      -2.374  -9.008  21.363  1.00  0.00           H  
ATOM    512  N   GLU A  34      -4.386  -6.468  20.822  1.00  0.00           N  
ATOM    513  CA  GLU A  34      -5.835  -6.312  20.867  1.00  0.00           C  
ATOM    514  C   GLU A  34      -6.370  -5.757  19.553  1.00  0.00           C  
ATOM    515  O   GLU A  34      -7.398  -6.211  19.048  1.00  0.00           O  
ATOM    516  CB  GLU A  34      -6.237  -5.392  22.022  1.00  0.00           C  
ATOM    517  CG  GLU A  34      -7.740  -5.245  22.215  1.00  0.00           C  
ATOM    518  CD  GLU A  34      -8.096  -4.384  23.395  1.00  0.00           C  
ATOM    519  OE1 GLU A  34      -7.201  -3.910  24.052  1.00  0.00           O  
ATOM    520  OE2 GLU A  34      -9.266  -4.201  23.639  1.00  0.00           O  
ATOM    521  H   GLU A  34      -3.812  -5.916  21.444  1.00  0.00           H  
ATOM    522  HA  GLU A  34      -6.285  -7.293  21.028  1.00  0.00           H  
ATOM    523 1HB  GLU A  34      -5.815  -5.771  22.953  1.00  0.00           H  
ATOM    524 2HB  GLU A  34      -5.822  -4.398  21.856  1.00  0.00           H  
ATOM    525 1HG  GLU A  34      -8.170  -4.806  21.316  1.00  0.00           H  
ATOM    526 2HG  GLU A  34      -8.176  -6.234  22.348  1.00  0.00           H  
ATOM    527  N   PHE A  35      -5.668  -4.772  19.003  1.00  0.00           N  
ATOM    528  CA  PHE A  35      -5.995  -4.241  17.686  1.00  0.00           C  
ATOM    529  C   PHE A  35      -6.080  -5.353  16.649  1.00  0.00           C  
ATOM    530  O   PHE A  35      -7.070  -5.472  15.930  1.00  0.00           O  
ATOM    531  CB  PHE A  35      -4.951  -3.210  17.252  1.00  0.00           C  
ATOM    532  CG  PHE A  35      -5.174  -2.669  15.868  1.00  0.00           C  
ATOM    533  CD1 PHE A  35      -5.771  -1.431  15.680  1.00  0.00           C  
ATOM    534  CD2 PHE A  35      -4.787  -3.396  14.752  1.00  0.00           C  
ATOM    535  CE1 PHE A  35      -5.976  -0.932  14.408  1.00  0.00           C  
ATOM    536  CE2 PHE A  35      -4.990  -2.899  13.479  1.00  0.00           C  
ATOM    537  CZ  PHE A  35      -5.586  -1.665  13.307  1.00  0.00           C  
ATOM    538  H   PHE A  35      -4.886  -4.382  19.511  1.00  0.00           H  
ATOM    539  HA  PHE A  35      -6.968  -3.750  17.743  1.00  0.00           H  
ATOM    540 1HB  PHE A  35      -4.955  -2.373  17.949  1.00  0.00           H  
ATOM    541 2HB  PHE A  35      -3.960  -3.660  17.285  1.00  0.00           H  
ATOM    542  HD1 PHE A  35      -6.079  -0.851  16.550  1.00  0.00           H  
ATOM    543  HD2 PHE A  35      -4.317  -4.370  14.888  1.00  0.00           H  
ATOM    544  HE1 PHE A  35      -6.447   0.042  14.274  1.00  0.00           H  
ATOM    545  HE2 PHE A  35      -4.681  -3.480  12.611  1.00  0.00           H  
ATOM    546  HZ  PHE A  35      -5.748  -1.273  12.304  1.00  0.00           H  
ATOM    547  N   GLU A  36      -5.031  -6.169  16.576  1.00  0.00           N  
ATOM    548  CA  GLU A  36      -4.963  -7.243  15.595  1.00  0.00           C  
ATOM    549  C   GLU A  36      -5.988  -8.329  15.894  1.00  0.00           C  
ATOM    550  O   GLU A  36      -6.536  -8.950  14.983  1.00  0.00           O  
ATOM    551  CB  GLU A  36      -3.558  -7.848  15.565  1.00  0.00           C  
ATOM    552  CG  GLU A  36      -2.481  -6.912  15.033  1.00  0.00           C  
ATOM    553  CD  GLU A  36      -1.110  -7.527  15.053  1.00  0.00           C  
ATOM    554  OE1 GLU A  36      -0.972  -8.610  15.571  1.00  0.00           O  
ATOM    555  OE2 GLU A  36      -0.198  -6.914  14.550  1.00  0.00           O  
ATOM    556  H   GLU A  36      -4.263  -6.040  17.219  1.00  0.00           H  
ATOM    557  HA  GLU A  36      -5.187  -6.828  14.611  1.00  0.00           H  
ATOM    558 1HB  GLU A  36      -3.270  -8.152  16.571  1.00  0.00           H  
ATOM    559 2HB  GLU A  36      -3.560  -8.743  14.942  1.00  0.00           H  
ATOM    560 1HG  GLU A  36      -2.728  -6.636  14.009  1.00  0.00           H  
ATOM    561 2HG  GLU A  36      -2.476  -6.004  15.634  1.00  0.00           H  
ATOM    562  N   THR A  37      -6.246  -8.555  17.178  1.00  0.00           N  
ATOM    563  CA  THR A  37      -7.173  -9.597  17.604  1.00  0.00           C  
ATOM    564  C   THR A  37      -8.608  -9.240  17.240  1.00  0.00           C  
ATOM    565  O   THR A  37      -9.273  -9.971  16.507  1.00  0.00           O  
ATOM    566  CB  THR A  37      -7.071  -9.844  19.120  1.00  0.00           C  
ATOM    567  OG1 THR A  37      -5.748 -10.293  19.446  1.00  0.00           O  
ATOM    568  CG2 THR A  37      -8.080 -10.894  19.559  1.00  0.00           C  
ATOM    569  H   THR A  37      -5.788  -7.989  17.877  1.00  0.00           H  
ATOM    570  HA  THR A  37      -6.915 -10.522  17.087  1.00  0.00           H  
ATOM    571  HB  THR A  37      -7.266  -8.915  19.655  1.00  0.00           H  
ATOM    572  HG1 THR A  37      -5.111  -9.621  19.190  1.00  0.00           H  
ATOM    573 1HG2 THR A  37      -7.993 -11.055  20.633  1.00  0.00           H  
ATOM    574 2HG2 THR A  37      -9.087 -10.551  19.323  1.00  0.00           H  
ATOM    575 3HG2 THR A  37      -7.884 -11.829  19.035  1.00  0.00           H  
ATOM    576  N   ARG A  38      -9.079  -8.110  17.757  1.00  0.00           N  
ATOM    577  CA  ARG A  38     -10.463  -7.695  17.558  1.00  0.00           C  
ATOM    578  C   ARG A  38     -10.790  -7.564  16.076  1.00  0.00           C  
ATOM    579  O   ARG A  38     -11.888  -7.911  15.640  1.00  0.00           O  
ATOM    580  CB  ARG A  38     -10.730  -6.368  18.252  1.00  0.00           C  
ATOM    581  CG  ARG A  38     -10.746  -6.432  19.771  1.00  0.00           C  
ATOM    582  CD  ARG A  38     -11.262  -5.175  20.369  1.00  0.00           C  
ATOM    583  NE  ARG A  38     -11.174  -5.188  21.821  1.00  0.00           N  
ATOM    584  CZ  ARG A  38     -12.076  -5.766  22.637  1.00  0.00           C  
ATOM    585  NH1 ARG A  38     -13.127  -6.372  22.131  1.00  0.00           N  
ATOM    586  NH2 ARG A  38     -11.905  -5.723  23.947  1.00  0.00           N  
ATOM    587  H   ARG A  38      -8.464  -7.524  18.303  1.00  0.00           H  
ATOM    588  HA  ARG A  38     -11.118  -8.452  17.990  1.00  0.00           H  
ATOM    589 1HB  ARG A  38      -9.968  -5.646  17.961  1.00  0.00           H  
ATOM    590 2HB  ARG A  38     -11.693  -5.975  17.929  1.00  0.00           H  
ATOM    591 1HG  ARG A  38     -11.386  -7.254  20.094  1.00  0.00           H  
ATOM    592 2HG  ARG A  38      -9.732  -6.596  20.140  1.00  0.00           H  
ATOM    593 1HD  ARG A  38     -10.681  -4.331  20.000  1.00  0.00           H  
ATOM    594 2HD  ARG A  38     -12.308  -5.044  20.093  1.00  0.00           H  
ATOM    595  HE  ARG A  38     -10.378  -4.731  22.247  1.00  0.00           H  
ATOM    596 1HH1 ARG A  38     -13.258  -6.405  21.130  1.00  0.00           H  
ATOM    597 2HH1 ARG A  38     -13.803  -6.805  22.743  1.00  0.00           H  
ATOM    598 1HH2 ARG A  38     -11.097  -5.256  24.336  1.00  0.00           H  
ATOM    599 2HH2 ARG A  38     -12.581  -6.156  24.559  1.00  0.00           H  
ATOM    600  N   PHE A  39      -9.833  -7.060  15.306  1.00  0.00           N  
ATOM    601  CA  PHE A  39     -10.051  -6.784  13.891  1.00  0.00           C  
ATOM    602  C   PHE A  39      -9.168  -7.664  13.015  1.00  0.00           C  
ATOM    603  O   PHE A  39      -8.712  -7.241  11.955  1.00  0.00           O  
ATOM    604  CB  PHE A  39      -9.774  -5.311  13.585  1.00  0.00           C  
ATOM    605  CG  PHE A  39     -10.548  -4.357  14.450  1.00  0.00           C  
ATOM    606  CD1 PHE A  39      -9.927  -3.680  15.489  1.00  0.00           C  
ATOM    607  CD2 PHE A  39     -11.899  -4.135  14.227  1.00  0.00           C  
ATOM    608  CE1 PHE A  39     -10.638  -2.802  16.286  1.00  0.00           C  
ATOM    609  CE2 PHE A  39     -12.612  -3.257  15.020  1.00  0.00           C  
ATOM    610  CZ  PHE A  39     -11.980  -2.591  16.051  1.00  0.00           C  
ATOM    611  H   PHE A  39      -8.929  -6.864  15.712  1.00  0.00           H  
ATOM    612  HA  PHE A  39     -11.093  -7.001  13.653  1.00  0.00           H  
ATOM    613 1HB  PHE A  39      -8.713  -5.105  13.718  1.00  0.00           H  
ATOM    614 2HB  PHE A  39     -10.021  -5.103  12.545  1.00  0.00           H  
ATOM    615  HD1 PHE A  39      -8.866  -3.847  15.674  1.00  0.00           H  
ATOM    616  HD2 PHE A  39     -12.398  -4.662  13.413  1.00  0.00           H  
ATOM    617  HE1 PHE A  39     -10.138  -2.277  17.099  1.00  0.00           H  
ATOM    618  HE2 PHE A  39     -13.673  -3.091  14.834  1.00  0.00           H  
ATOM    619  HZ  PHE A  39     -12.542  -1.900  16.679  1.00  0.00           H  
ATOM    620  N   ARG A  40      -8.931  -8.892  13.468  1.00  0.00           N  
ATOM    621  CA  ARG A  40      -8.069  -9.820  12.746  1.00  0.00           C  
ATOM    622  C   ARG A  40      -8.536  -9.999  11.307  1.00  0.00           C  
ATOM    623  O   ARG A  40      -7.724 -10.036  10.382  1.00  0.00           O  
ATOM    624  CB  ARG A  40      -8.041 -11.174  13.439  1.00  0.00           C  
ATOM    625  CG  ARG A  40      -7.125 -12.203  12.796  1.00  0.00           C  
ATOM    626  CD  ARG A  40      -7.108 -13.477  13.559  1.00  0.00           C  
ATOM    627  NE  ARG A  40      -6.268 -14.479  12.923  1.00  0.00           N  
ATOM    628  CZ  ARG A  40      -6.089 -15.732  13.385  1.00  0.00           C  
ATOM    629  NH1 ARG A  40      -6.696 -16.121  14.484  1.00  0.00           N  
ATOM    630  NH2 ARG A  40      -5.304 -16.571  12.732  1.00  0.00           N  
ATOM    631  H   ARG A  40      -9.359  -9.189  14.333  1.00  0.00           H  
ATOM    632  HA  ARG A  40      -7.057  -9.415  12.735  1.00  0.00           H  
ATOM    633 1HB  ARG A  40      -7.719 -11.047  14.472  1.00  0.00           H  
ATOM    634 2HB  ARG A  40      -9.046 -11.594  13.459  1.00  0.00           H  
ATOM    635 1HG  ARG A  40      -7.470 -12.415  11.783  1.00  0.00           H  
ATOM    636 2HG  ARG A  40      -6.108 -11.812  12.758  1.00  0.00           H  
ATOM    637 1HD  ARG A  40      -6.721 -13.295  14.562  1.00  0.00           H  
ATOM    638 2HD  ARG A  40      -8.120 -13.874  13.628  1.00  0.00           H  
ATOM    639  HE  ARG A  40      -5.784 -14.218  12.075  1.00  0.00           H  
ATOM    640 1HH1 ARG A  40      -7.297 -15.479  14.983  1.00  0.00           H  
ATOM    641 2HH1 ARG A  40      -6.562 -17.060  14.830  1.00  0.00           H  
ATOM    642 1HH2 ARG A  40      -4.837 -16.273  11.887  1.00  0.00           H  
ATOM    643 2HH2 ARG A  40      -5.170 -17.510  13.078  1.00  0.00           H  
ATOM    644  N   ARG A  41      -9.848 -10.109  11.123  1.00  0.00           N  
ATOM    645  CA  ARG A  41     -10.424 -10.267   9.795  1.00  0.00           C  
ATOM    646  C   ARG A  41      -9.910  -9.200   8.839  1.00  0.00           C  
ATOM    647  O   ARG A  41      -9.289  -9.510   7.822  1.00  0.00           O  
ATOM    648  CB  ARG A  41     -11.943 -10.197   9.859  1.00  0.00           C  
ATOM    649  CG  ARG A  41     -12.645 -10.289   8.514  1.00  0.00           C  
ATOM    650  CD  ARG A  41     -12.629 -11.674   7.980  1.00  0.00           C  
ATOM    651  NE  ARG A  41     -11.455 -11.925   7.158  1.00  0.00           N  
ATOM    652  CZ  ARG A  41     -11.047 -13.146   6.760  1.00  0.00           C  
ATOM    653  NH1 ARG A  41     -11.727 -14.214   7.114  1.00  0.00           N  
ATOM    654  NH2 ARG A  41      -9.964 -13.270   6.012  1.00  0.00           N  
ATOM    655  H   ARG A  41     -10.460 -10.083  11.926  1.00  0.00           H  
ATOM    656  HA  ARG A  41     -10.138 -11.245   9.407  1.00  0.00           H  
ATOM    657 1HB  ARG A  41     -12.318 -11.007  10.483  1.00  0.00           H  
ATOM    658 2HB  ARG A  41     -12.244  -9.258  10.325  1.00  0.00           H  
ATOM    659 1HG  ARG A  41     -13.683  -9.975   8.623  1.00  0.00           H  
ATOM    660 2HG  ARG A  41     -12.143  -9.638   7.796  1.00  0.00           H  
ATOM    661 1HD  ARG A  41     -12.623 -12.383   8.807  1.00  0.00           H  
ATOM    662 2HD  ARG A  41     -13.515 -11.838   7.367  1.00  0.00           H  
ATOM    663  HE  ARG A  41     -10.907 -11.128   6.866  1.00  0.00           H  
ATOM    664 1HH1 ARG A  41     -12.555 -14.120   7.685  1.00  0.00           H  
ATOM    665 2HH1 ARG A  41     -11.421 -15.129   6.815  1.00  0.00           H  
ATOM    666 1HH2 ARG A  41      -9.442 -12.448   5.740  1.00  0.00           H  
ATOM    667 2HH2 ARG A  41      -9.659 -14.184   5.714  1.00  0.00           H  
ATOM    668  N   THR A  42     -10.170  -7.940   9.172  1.00  0.00           N  
ATOM    669  CA  THR A  42      -9.785  -6.825   8.314  1.00  0.00           C  
ATOM    670  C   THR A  42      -8.271  -6.684   8.242  1.00  0.00           C  
ATOM    671  O   THR A  42      -7.699  -6.554   7.159  1.00  0.00           O  
ATOM    672  CB  THR A  42     -10.404  -5.505   8.808  1.00  0.00           C  
ATOM    673  OG1 THR A  42     -11.834  -5.604   8.780  1.00  0.00           O  
ATOM    674  CG2 THR A  42      -9.963  -4.346   7.928  1.00  0.00           C  
ATOM    675  H   THR A  42     -10.647  -7.750  10.041  1.00  0.00           H  
ATOM    676  HA  THR A  42     -10.152  -7.021   7.306  1.00  0.00           H  
ATOM    677  HB  THR A  42     -10.087  -5.315   9.834  1.00  0.00           H  
ATOM    678  HG1 THR A  42     -12.124  -5.777   7.881  1.00  0.00           H  
ATOM    679 1HG2 THR A  42     -10.410  -3.421   8.292  1.00  0.00           H  
ATOM    680 2HG2 THR A  42      -8.877  -4.260   7.956  1.00  0.00           H  
ATOM    681 3HG2 THR A  42     -10.285  -4.525   6.903  1.00  0.00           H  
ATOM    682  N   PHE A  43      -7.624  -6.708   9.403  1.00  0.00           N  
ATOM    683  CA  PHE A  43      -6.178  -6.534   9.477  1.00  0.00           C  
ATOM    684  C   PHE A  43      -5.455  -7.521   8.572  1.00  0.00           C  
ATOM    685  O   PHE A  43      -4.626  -7.134   7.750  1.00  0.00           O  
ATOM    686  CB  PHE A  43      -5.692  -6.707  10.917  1.00  0.00           C  
ATOM    687  CG  PHE A  43      -4.204  -6.874  11.039  1.00  0.00           C  
ATOM    688  CD1 PHE A  43      -3.343  -5.868  10.628  1.00  0.00           C  
ATOM    689  CD2 PHE A  43      -3.663  -8.038  11.564  1.00  0.00           C  
ATOM    690  CE1 PHE A  43      -1.974  -6.020  10.739  1.00  0.00           C  
ATOM    691  CE2 PHE A  43      -2.295  -8.193  11.677  1.00  0.00           C  
ATOM    692  CZ  PHE A  43      -1.450  -7.182  11.264  1.00  0.00           C  
ATOM    693  H   PHE A  43      -8.147  -6.852  10.255  1.00  0.00           H  
ATOM    694  HA  PHE A  43      -5.933  -5.524   9.145  1.00  0.00           H  
ATOM    695 1HB  PHE A  43      -5.986  -5.839  11.507  1.00  0.00           H  
ATOM    696 2HB  PHE A  43      -6.170  -7.580  11.360  1.00  0.00           H  
ATOM    697  HD1 PHE A  43      -3.758  -4.948  10.214  1.00  0.00           H  
ATOM    698  HD2 PHE A  43      -4.330  -8.836  11.890  1.00  0.00           H  
ATOM    699  HE1 PHE A  43      -1.309  -5.222  10.412  1.00  0.00           H  
ATOM    700  HE2 PHE A  43      -1.882  -9.112  12.092  1.00  0.00           H  
ATOM    701  HZ  PHE A  43      -0.371  -7.304  11.351  1.00  0.00           H  
ATOM    702  N   SER A  44      -5.776  -8.801   8.725  1.00  0.00           N  
ATOM    703  CA  SER A  44      -5.141  -9.850   7.936  1.00  0.00           C  
ATOM    704  C   SER A  44      -5.366  -9.630   6.446  1.00  0.00           C  
ATOM    705  O   SER A  44      -4.439  -9.756   5.644  1.00  0.00           O  
ATOM    706  CB  SER A  44      -5.679 -11.208   8.343  1.00  0.00           C  
ATOM    707  OG  SER A  44      -5.080 -12.230   7.595  1.00  0.00           O  
ATOM    708  H   SER A  44      -6.477  -9.054   9.406  1.00  0.00           H  
ATOM    709  HA  SER A  44      -4.068  -9.826   8.128  1.00  0.00           H  
ATOM    710 1HB  SER A  44      -5.491 -11.371   9.404  1.00  0.00           H  
ATOM    711 2HB  SER A  44      -6.758 -11.230   8.195  1.00  0.00           H  
ATOM    712  HG  SER A  44      -5.710 -12.459   6.907  1.00  0.00           H  
ATOM    713  N   ASP A  45      -6.599  -9.300   6.081  1.00  0.00           N  
ATOM    714  CA  ASP A  45      -6.952  -9.080   4.683  1.00  0.00           C  
ATOM    715  C   ASP A  45      -6.122  -7.957   4.075  1.00  0.00           C  
ATOM    716  O   ASP A  45      -5.684  -8.048   2.928  1.00  0.00           O  
ATOM    717  CB  ASP A  45      -8.441  -8.751   4.551  1.00  0.00           C  
ATOM    718  CG  ASP A  45      -9.340  -9.949   4.824  1.00  0.00           C  
ATOM    719  OD1 ASP A  45      -8.846 -11.052   4.810  1.00  0.00           O  
ATOM    720  OD2 ASP A  45     -10.511  -9.751   5.043  1.00  0.00           O  
ATOM    721  H   ASP A  45      -7.312  -9.200   6.789  1.00  0.00           H  
ATOM    722  HA  ASP A  45      -6.739  -9.992   4.124  1.00  0.00           H  
ATOM    723 1HB  ASP A  45      -8.701  -7.954   5.249  1.00  0.00           H  
ATOM    724 2HB  ASP A  45      -8.645  -8.384   3.544  1.00  0.00           H  
ATOM    725  N   LEU A  46      -5.912  -6.899   4.849  1.00  0.00           N  
ATOM    726  CA  LEU A  46      -5.202  -5.721   4.361  1.00  0.00           C  
ATOM    727  C   LEU A  46      -3.712  -5.998   4.212  1.00  0.00           C  
ATOM    728  O   LEU A  46      -3.091  -5.594   3.228  1.00  0.00           O  
ATOM    729  CB  LEU A  46      -5.415  -4.540   5.316  1.00  0.00           C  
ATOM    730  CG  LEU A  46      -6.863  -4.053   5.460  1.00  0.00           C  
ATOM    731  CD1 LEU A  46      -6.930  -2.966   6.524  1.00  0.00           C  
ATOM    732  CD2 LEU A  46      -7.361  -3.538   4.118  1.00  0.00           C  
ATOM    733  H   LEU A  46      -6.251  -6.909   5.801  1.00  0.00           H  
ATOM    734  HA  LEU A  46      -5.602  -5.458   3.382  1.00  0.00           H  
ATOM    735 1HB  LEU A  46      -5.061  -4.825   6.305  1.00  0.00           H  
ATOM    736 2HB  LEU A  46      -4.816  -3.699   4.967  1.00  0.00           H  
ATOM    737  HG  LEU A  46      -7.493  -4.880   5.788  1.00  0.00           H  
ATOM    738 1HD1 LEU A  46      -7.959  -2.621   6.626  1.00  0.00           H  
ATOM    739 2HD1 LEU A  46      -6.586  -3.368   7.477  1.00  0.00           H  
ATOM    740 3HD1 LEU A  46      -6.295  -2.131   6.231  1.00  0.00           H  
ATOM    741 1HD2 LEU A  46      -8.391  -3.193   4.221  1.00  0.00           H  
ATOM    742 2HD2 LEU A  46      -6.732  -2.710   3.790  1.00  0.00           H  
ATOM    743 3HD2 LEU A  46      -7.319  -4.340   3.382  1.00  0.00           H  
ATOM    744  N   ALA A  47      -3.143  -6.690   5.194  1.00  0.00           N  
ATOM    745  CA  ALA A  47      -1.740  -7.080   5.141  1.00  0.00           C  
ATOM    746  C   ALA A  47      -1.470  -8.010   3.966  1.00  0.00           C  
ATOM    747  O   ALA A  47      -0.395  -7.975   3.369  1.00  0.00           O  
ATOM    748  CB  ALA A  47      -1.325  -7.743   6.446  1.00  0.00           C  
ATOM    749  H   ALA A  47      -3.697  -6.951   5.997  1.00  0.00           H  
ATOM    750  HA  ALA A  47      -1.143  -6.178   5.004  1.00  0.00           H  
ATOM    751 1HB  ALA A  47      -0.275  -8.028   6.392  1.00  0.00           H  
ATOM    752 2HB  ALA A  47      -1.469  -7.045   7.271  1.00  0.00           H  
ATOM    753 3HB  ALA A  47      -1.934  -8.631   6.613  1.00  0.00           H  
ATOM    754  N   ALA A  48      -2.452  -8.844   3.640  1.00  0.00           N  
ATOM    755  CA  ALA A  48      -2.306  -9.820   2.567  1.00  0.00           C  
ATOM    756  C   ALA A  48      -2.172  -9.135   1.212  1.00  0.00           C  
ATOM    757  O   ALA A  48      -1.678  -9.727   0.253  1.00  0.00           O  
ATOM    758  CB  ALA A  48      -3.487 -10.780   2.560  1.00  0.00           C  
ATOM    759  H   ALA A  48      -3.323  -8.799   4.149  1.00  0.00           H  
ATOM    760  HA  ALA A  48      -1.393 -10.388   2.749  1.00  0.00           H  
ATOM    761 1HB  ALA A  48      -3.364 -11.503   1.754  1.00  0.00           H  
ATOM    762 2HB  ALA A  48      -3.535 -11.304   3.515  1.00  0.00           H  
ATOM    763 3HB  ALA A  48      -4.409 -10.220   2.407  1.00  0.00           H  
ATOM    764  N   GLN A  49      -2.611  -7.884   1.143  1.00  0.00           N  
ATOM    765  CA  GLN A  49      -2.635  -7.148  -0.116  1.00  0.00           C  
ATOM    766  C   GLN A  49      -1.357  -6.343  -0.308  1.00  0.00           C  
ATOM    767  O   GLN A  49      -1.205  -5.628  -1.298  1.00  0.00           O  
ATOM    768  CB  GLN A  49      -3.851  -6.219  -0.171  1.00  0.00           C  
ATOM    769  CG  GLN A  49      -5.187  -6.940  -0.139  1.00  0.00           C  
ATOM    770  CD  GLN A  49      -5.375  -7.863  -1.328  1.00  0.00           C  
ATOM    771  OE1 GLN A  49      -5.206  -7.456  -2.481  1.00  0.00           O  
ATOM    772  NE2 GLN A  49      -5.727  -9.114  -1.055  1.00  0.00           N  
ATOM    773  H   GLN A  49      -2.937  -7.431   1.985  1.00  0.00           H  
ATOM    774  HA  GLN A  49      -2.704  -7.865  -0.934  1.00  0.00           H  
ATOM    775 1HB  GLN A  49      -3.820  -5.529   0.673  1.00  0.00           H  
ATOM    776 2HB  GLN A  49      -3.812  -5.622  -1.082  1.00  0.00           H  
ATOM    777 1HG  GLN A  49      -5.245  -7.538   0.770  1.00  0.00           H  
ATOM    778 2HG  GLN A  49      -5.988  -6.200  -0.151  1.00  0.00           H  
ATOM    779 1HE2 GLN A  49      -5.865  -9.769  -1.799  1.00  0.00           H  
ATOM    780 2HE2 GLN A  49      -5.854  -9.402  -0.106  1.00  0.00           H  
ATOM    781  N   LEU A  50      -0.439  -6.465   0.644  1.00  0.00           N  
ATOM    782  CA  LEU A  50       0.839  -5.766   0.570  1.00  0.00           C  
ATOM    783  C   LEU A  50       1.739  -6.372  -0.499  1.00  0.00           C  
ATOM    784  O   LEU A  50       2.023  -7.569  -0.478  1.00  0.00           O  
ATOM    785  CB  LEU A  50       1.548  -5.812   1.929  1.00  0.00           C  
ATOM    786  CG  LEU A  50       0.853  -5.055   3.068  1.00  0.00           C  
ATOM    787  CD1 LEU A  50       1.607  -5.291   4.370  1.00  0.00           C  
ATOM    788  CD2 LEU A  50       0.795  -3.573   2.731  1.00  0.00           C  
ATOM    789  H   LEU A  50      -0.631  -7.057   1.439  1.00  0.00           H  
ATOM    790  HA  LEU A  50       0.649  -4.726   0.308  1.00  0.00           H  
ATOM    791 1HB  LEU A  50       1.645  -6.853   2.235  1.00  0.00           H  
ATOM    792 2HB  LEU A  50       2.548  -5.394   1.815  1.00  0.00           H  
ATOM    793  HG  LEU A  50      -0.160  -5.438   3.195  1.00  0.00           H  
ATOM    794 1HD1 LEU A  50       1.113  -4.753   5.179  1.00  0.00           H  
ATOM    795 2HD1 LEU A  50       1.616  -6.358   4.597  1.00  0.00           H  
ATOM    796 3HD1 LEU A  50       2.630  -4.933   4.268  1.00  0.00           H  
ATOM    797 1HD2 LEU A  50       0.300  -3.034   3.540  1.00  0.00           H  
ATOM    798 2HD2 LEU A  50       1.807  -3.188   2.605  1.00  0.00           H  
ATOM    799 3HD2 LEU A  50       0.236  -3.431   1.806  1.00  0.00           H  
ATOM    800  N   HIS A  51       2.184  -5.539  -1.431  1.00  0.00           N  
ATOM    801  CA  HIS A  51       3.169  -5.954  -2.422  1.00  0.00           C  
ATOM    802  C   HIS A  51       4.439  -5.121  -2.321  1.00  0.00           C  
ATOM    803  O   HIS A  51       4.483  -3.978  -2.779  1.00  0.00           O  
ATOM    804  CB  HIS A  51       2.592  -5.845  -3.837  1.00  0.00           C  
ATOM    805  CG  HIS A  51       1.410  -6.732  -4.075  1.00  0.00           C  
ATOM    806  ND1 HIS A  51       1.527  -8.095  -4.252  1.00  0.00           N  
ATOM    807  CD2 HIS A  51       0.089  -6.453  -4.166  1.00  0.00           C  
ATOM    808  CE1 HIS A  51       0.327  -8.616  -4.441  1.00  0.00           C  
ATOM    809  NE2 HIS A  51      -0.562  -7.641  -4.394  1.00  0.00           N  
ATOM    810  H   HIS A  51       1.831  -4.592  -1.454  1.00  0.00           H  
ATOM    811  HA  HIS A  51       3.443  -6.995  -2.249  1.00  0.00           H  
ATOM    812 1HB  HIS A  51       2.289  -4.815  -4.028  1.00  0.00           H  
ATOM    813 2HB  HIS A  51       3.362  -6.100  -4.565  1.00  0.00           H  
ATOM    814  HD2 HIS A  51      -0.373  -5.469  -4.077  1.00  0.00           H  
ATOM    815  HE1 HIS A  51       0.108  -9.670  -4.606  1.00  0.00           H  
ATOM    816  HE2 HIS A  51      -1.560  -7.745  -4.506  1.00  0.00           H  
ATOM    817  N   VAL A  52       5.473  -5.696  -1.714  1.00  0.00           N  
ATOM    818  CA  VAL A  52       6.643  -4.930  -1.302  1.00  0.00           C  
ATOM    819  C   VAL A  52       7.879  -5.348  -2.089  1.00  0.00           C  
ATOM    820  O   VAL A  52       8.210  -6.529  -2.163  1.00  0.00           O  
ATOM    821  CB  VAL A  52       6.906  -5.124   0.203  1.00  0.00           C  
ATOM    822  CG1 VAL A  52       8.147  -4.355   0.630  1.00  0.00           C  
ATOM    823  CG2 VAL A  52       5.692  -4.675   1.003  1.00  0.00           C  
ATOM    824  H   VAL A  52       5.447  -6.690  -1.534  1.00  0.00           H  
ATOM    825  HA  VAL A  52       6.448  -3.873  -1.489  1.00  0.00           H  
ATOM    826  HB  VAL A  52       7.099  -6.179   0.396  1.00  0.00           H  
ATOM    827 1HG1 VAL A  52       8.318  -4.504   1.697  1.00  0.00           H  
ATOM    828 2HG1 VAL A  52       9.010  -4.718   0.071  1.00  0.00           H  
ATOM    829 3HG1 VAL A  52       8.004  -3.293   0.431  1.00  0.00           H  
ATOM    830 1HG2 VAL A  52       5.885  -4.816   2.066  1.00  0.00           H  
ATOM    831 2HG2 VAL A  52       5.496  -3.621   0.805  1.00  0.00           H  
ATOM    832 3HG2 VAL A  52       4.825  -5.267   0.710  1.00  0.00           H  
ATOM    833  N   THR A  53       8.556  -4.366  -2.678  1.00  0.00           N  
ATOM    834  CA  THR A  53       9.915  -4.562  -3.167  1.00  0.00           C  
ATOM    835  C   THR A  53      10.870  -3.541  -2.567  1.00  0.00           C  
ATOM    836  O   THR A  53      10.449  -2.479  -2.108  1.00  0.00           O  
ATOM    837  CB  THR A  53       9.969  -4.478  -4.704  1.00  0.00           C  
ATOM    838  OG1 THR A  53       9.613  -3.155  -5.126  1.00  0.00           O  
ATOM    839  CG2 THR A  53       9.009  -5.480  -5.326  1.00  0.00           C  
ATOM    840  H   THR A  53       8.119  -3.463  -2.789  1.00  0.00           H  
ATOM    841  HA  THR A  53      10.251  -5.554  -2.865  1.00  0.00           H  
ATOM    842  HB  THR A  53      10.981  -4.694  -5.045  1.00  0.00           H  
ATOM    843  HG1 THR A  53       8.725  -2.952  -4.823  1.00  0.00           H  
ATOM    844 1HG2 THR A  53       9.060  -5.407  -6.412  1.00  0.00           H  
ATOM    845 2HG2 THR A  53       9.284  -6.489  -5.017  1.00  0.00           H  
ATOM    846 3HG2 THR A  53       7.993  -5.264  -4.997  1.00  0.00           H  
ATOM    847  N   PRO A  54      12.159  -3.866  -2.571  1.00  0.00           N  
ATOM    848  CA  PRO A  54      13.166  -3.019  -1.949  1.00  0.00           C  
ATOM    849  C   PRO A  54      13.122  -1.603  -2.511  1.00  0.00           C  
ATOM    850  O   PRO A  54      13.402  -0.634  -1.804  1.00  0.00           O  
ATOM    851  CB  PRO A  54      14.477  -3.728  -2.304  1.00  0.00           C  
ATOM    852  CG  PRO A  54      14.098  -5.166  -2.409  1.00  0.00           C  
ATOM    853  CD  PRO A  54      12.737  -5.148  -3.052  1.00  0.00           C  
ATOM    854  HA  PRO A  54      13.006  -3.007  -0.860  1.00  0.00           H  
ATOM    855 1HB  PRO A  54      14.881  -3.323  -3.244  1.00  0.00           H  
ATOM    856 2HB  PRO A  54      15.229  -3.541  -1.524  1.00  0.00           H  
ATOM    857 1HG  PRO A  54      14.842  -5.711  -3.008  1.00  0.00           H  
ATOM    858 2HG  PRO A  54      14.090  -5.630  -1.412  1.00  0.00           H  
ATOM    859 1HD  PRO A  54      12.847  -5.157  -4.146  1.00  0.00           H  
ATOM    860 2HD  PRO A  54      12.160  -6.021  -2.713  1.00  0.00           H  
ATOM    861  N   GLY A  55      12.767  -1.491  -3.787  1.00  0.00           N  
ATOM    862  CA  GLY A  55      12.846  -0.219  -4.494  1.00  0.00           C  
ATOM    863  C   GLY A  55      11.557   0.580  -4.340  1.00  0.00           C  
ATOM    864  O   GLY A  55      11.483   1.741  -4.737  1.00  0.00           O  
ATOM    865  H   GLY A  55      12.434  -2.307  -4.279  1.00  0.00           H  
ATOM    866 1HA  GLY A  55      13.684   0.361  -4.107  1.00  0.00           H  
ATOM    867 2HA  GLY A  55      13.040  -0.401  -5.550  1.00  0.00           H  
ATOM    868  N   SER A  56      10.542  -0.052  -3.758  1.00  0.00           N  
ATOM    869  CA  SER A  56       9.225   0.559  -3.644  1.00  0.00           C  
ATOM    870  C   SER A  56       8.721   0.518  -2.206  1.00  0.00           C  
ATOM    871  O   SER A  56       7.679   1.088  -1.888  1.00  0.00           O  
ATOM    872  CB  SER A  56       8.242  -0.149  -4.555  1.00  0.00           C  
ATOM    873  OG  SER A  56       8.048  -1.476  -4.150  1.00  0.00           O  
ATOM    874  H   SER A  56      10.688  -0.980  -3.386  1.00  0.00           H  
ATOM    875  HA  SER A  56       9.300   1.603  -3.952  1.00  0.00           H  
ATOM    876 1HB  SER A  56       7.289   0.381  -4.544  1.00  0.00           H  
ATOM    877 2HB  SER A  56       8.615  -0.129  -5.578  1.00  0.00           H  
ATOM    878  HG  SER A  56       8.604  -1.601  -3.378  1.00  0.00           H  
ATOM    879  N   ALA A  57       9.470  -0.158  -1.343  1.00  0.00           N  
ATOM    880  CA  ALA A  57       9.062  -0.345   0.044  1.00  0.00           C  
ATOM    881  C   ALA A  57       8.791   0.991   0.723  1.00  0.00           C  
ATOM    882  O   ALA A  57       7.794   1.151   1.427  1.00  0.00           O  
ATOM    883  CB  ALA A  57      10.124  -1.121   0.809  1.00  0.00           C  
ATOM    884  H   ALA A  57      10.346  -0.553  -1.656  1.00  0.00           H  
ATOM    885  HA  ALA A  57       8.136  -0.920   0.050  1.00  0.00           H  
ATOM    886 1HB  ALA A  57       9.805  -1.253   1.843  1.00  0.00           H  
ATOM    887 2HB  ALA A  57      10.265  -2.098   0.346  1.00  0.00           H  
ATOM    888 3HB  ALA A  57      11.063  -0.570   0.787  1.00  0.00           H  
ATOM    889  N   GLN A  58       9.686   1.949   0.510  1.00  0.00           N  
ATOM    890  CA  GLN A  58       9.563   3.263   1.127  1.00  0.00           C  
ATOM    891  C   GLN A  58       8.331   3.999   0.615  1.00  0.00           C  
ATOM    892  O   GLN A  58       7.629   4.661   1.382  1.00  0.00           O  
ATOM    893  CB  GLN A  58      10.819   4.098   0.863  1.00  0.00           C  
ATOM    894  CG  GLN A  58      10.824   5.451   1.555  1.00  0.00           C  
ATOM    895  CD  GLN A  58      12.115   6.213   1.327  1.00  0.00           C  
ATOM    896  OE1 GLN A  58      12.692   6.173   0.236  1.00  0.00           O  
ATOM    897  NE2 GLN A  58      12.578   6.912   2.356  1.00  0.00           N  
ATOM    898  H   GLN A  58      10.473   1.762  -0.095  1.00  0.00           H  
ATOM    899  HA  GLN A  58       9.453   3.131   2.204  1.00  0.00           H  
ATOM    900 1HB  GLN A  58      11.699   3.547   1.195  1.00  0.00           H  
ATOM    901 2HB  GLN A  58      10.924   4.268  -0.208  1.00  0.00           H  
ATOM    902 1HG  GLN A  58      10.000   6.049   1.166  1.00  0.00           H  
ATOM    903 2HG  GLN A  58      10.701   5.299   2.627  1.00  0.00           H  
ATOM    904 1HE2 GLN A  58      13.427   7.436   2.265  1.00  0.00           H  
ATOM    905 2HE2 GLN A  58      12.079   6.917   3.223  1.00  0.00           H  
ATOM    906  N   GLN A  59       8.072   3.879  -0.681  1.00  0.00           N  
ATOM    907  CA  GLN A  59       6.939   4.553  -1.302  1.00  0.00           C  
ATOM    908  C   GLN A  59       5.619   4.058  -0.726  1.00  0.00           C  
ATOM    909  O   GLN A  59       4.720   4.849  -0.439  1.00  0.00           O  
ATOM    910  CB  GLN A  59       6.958   4.345  -2.819  1.00  0.00           C  
ATOM    911  CG  GLN A  59       8.089   5.067  -3.532  1.00  0.00           C  
ATOM    912  CD  GLN A  59       8.122   4.764  -5.018  1.00  0.00           C  
ATOM    913  OE1 GLN A  59       7.649   3.715  -5.463  1.00  0.00           O  
ATOM    914  NE2 GLN A  59       8.682   5.684  -5.796  1.00  0.00           N  
ATOM    915  H   GLN A  59       8.675   3.304  -1.252  1.00  0.00           H  
ATOM    916  HA  GLN A  59       7.016   5.620  -1.094  1.00  0.00           H  
ATOM    917 1HB  GLN A  59       7.046   3.281  -3.039  1.00  0.00           H  
ATOM    918 2HB  GLN A  59       6.016   4.691  -3.245  1.00  0.00           H  
ATOM    919 1HG  GLN A  59       7.958   6.141  -3.404  1.00  0.00           H  
ATOM    920 2HG  GLN A  59       9.038   4.752  -3.098  1.00  0.00           H  
ATOM    921 1HE2 GLN A  59       8.732   5.540  -6.785  1.00  0.00           H  
ATOM    922 2HE2 GLN A  59       9.053   6.521  -5.393  1.00  0.00           H  
ATOM    923  N   ARG A  60       5.508   2.744  -0.557  1.00  0.00           N  
ATOM    924  CA  ARG A  60       4.316   2.145   0.027  1.00  0.00           C  
ATOM    925  C   ARG A  60       4.132   2.582   1.473  1.00  0.00           C  
ATOM    926  O   ARG A  60       3.044   2.993   1.876  1.00  0.00           O  
ATOM    927  CB  ARG A  60       4.395   0.627  -0.035  1.00  0.00           C  
ATOM    928  CG  ARG A  60       3.166  -0.099   0.489  1.00  0.00           C  
ATOM    929  CD  ARG A  60       3.255  -1.564   0.261  1.00  0.00           C  
ATOM    930  NE  ARG A  60       3.273  -1.893  -1.156  1.00  0.00           N  
ATOM    931  CZ  ARG A  60       2.176  -1.982  -1.934  1.00  0.00           C  
ATOM    932  NH1 ARG A  60       0.986  -1.766  -1.420  1.00  0.00           N  
ATOM    933  NH2 ARG A  60       2.298  -2.288  -3.214  1.00  0.00           N  
ATOM    934  H   ARG A  60       6.271   2.146  -0.841  1.00  0.00           H  
ATOM    935  HA  ARG A  60       3.448   2.472  -0.546  1.00  0.00           H  
ATOM    936 1HB  ARG A  60       4.549   0.312  -1.066  1.00  0.00           H  
ATOM    937 2HB  ARG A  60       5.253   0.283   0.544  1.00  0.00           H  
ATOM    938 1HG  ARG A  60       3.069   0.075   1.561  1.00  0.00           H  
ATOM    939 2HG  ARG A  60       2.278   0.274  -0.022  1.00  0.00           H  
ATOM    940 1HD  ARG A  60       4.170  -1.948   0.711  1.00  0.00           H  
ATOM    941 2HD  ARG A  60       2.395  -2.056   0.714  1.00  0.00           H  
ATOM    942  HE  ARG A  60       4.171  -2.066  -1.587  1.00  0.00           H  
ATOM    943 1HH1 ARG A  60       0.893  -1.533  -0.441  1.00  0.00           H  
ATOM    944 2HH1 ARG A  60       0.164  -1.834  -2.003  1.00  0.00           H  
ATOM    945 1HH2 ARG A  60       3.213  -2.454  -3.609  1.00  0.00           H  
ATOM    946 2HH2 ARG A  60       1.477  -2.355  -3.797  1.00  0.00           H  
ATOM    947  N   PHE A  61       5.203   2.491   2.256  1.00  0.00           N  
ATOM    948  CA  PHE A  61       5.164   2.879   3.660  1.00  0.00           C  
ATOM    949  C   PHE A  61       4.704   4.323   3.819  1.00  0.00           C  
ATOM    950  O   PHE A  61       3.799   4.613   4.602  1.00  0.00           O  
ATOM    951  CB  PHE A  61       6.542   2.703   4.301  1.00  0.00           C  
ATOM    952  CG  PHE A  61       6.614   3.180   5.724  1.00  0.00           C  
ATOM    953  CD1 PHE A  61       6.255   2.344   6.770  1.00  0.00           C  
ATOM    954  CD2 PHE A  61       7.039   4.467   6.019  1.00  0.00           C  
ATOM    955  CE1 PHE A  61       6.321   2.782   8.079  1.00  0.00           C  
ATOM    956  CE2 PHE A  61       7.106   4.907   7.326  1.00  0.00           C  
ATOM    957  CZ  PHE A  61       6.746   4.063   8.357  1.00  0.00           C  
ATOM    958  H   PHE A  61       6.068   2.143   1.866  1.00  0.00           H  
ATOM    959  HA  PHE A  61       4.452   2.235   4.177  1.00  0.00           H  
ATOM    960 1HB  PHE A  61       6.820   1.650   4.282  1.00  0.00           H  
ATOM    961 2HB  PHE A  61       7.285   3.249   3.722  1.00  0.00           H  
ATOM    962  HD1 PHE A  61       5.919   1.330   6.550  1.00  0.00           H  
ATOM    963  HD2 PHE A  61       7.323   5.134   5.204  1.00  0.00           H  
ATOM    964  HE1 PHE A  61       6.036   2.114   8.892  1.00  0.00           H  
ATOM    965  HE2 PHE A  61       7.443   5.921   7.544  1.00  0.00           H  
ATOM    966  HZ  PHE A  61       6.797   4.410   9.389  1.00  0.00           H  
ATOM    967  N   THR A  62       5.333   5.225   3.071  1.00  0.00           N  
ATOM    968  CA  THR A  62       5.032   6.647   3.172  1.00  0.00           C  
ATOM    969  C   THR A  62       3.591   6.935   2.774  1.00  0.00           C  
ATOM    970  O   THR A  62       2.881   7.669   3.463  1.00  0.00           O  
ATOM    971  CB  THR A  62       5.987   7.479   2.296  1.00  0.00           C  
ATOM    972  OG1 THR A  62       7.336   7.292   2.743  1.00  0.00           O  
ATOM    973  CG2 THR A  62       5.631   8.956   2.373  1.00  0.00           C  
ATOM    974  H   THR A  62       6.036   4.916   2.415  1.00  0.00           H  
ATOM    975  HA  THR A  62       5.161   6.955   4.210  1.00  0.00           H  
ATOM    976  HB  THR A  62       5.913   7.147   1.260  1.00  0.00           H  
ATOM    977  HG1 THR A  62       7.675   6.462   2.398  1.00  0.00           H  
ATOM    978 1HG2 THR A  62       6.316   9.528   1.748  1.00  0.00           H  
ATOM    979 2HG2 THR A  62       4.610   9.103   2.023  1.00  0.00           H  
ATOM    980 3HG2 THR A  62       5.713   9.296   3.405  1.00  0.00           H  
ATOM    981  N   GLN A  63       3.163   6.358   1.656  1.00  0.00           N  
ATOM    982  CA  GLN A  63       1.825   6.601   1.131  1.00  0.00           C  
ATOM    983  C   GLN A  63       0.756   6.209   2.142  1.00  0.00           C  
ATOM    984  O   GLN A  63      -0.137   6.995   2.451  1.00  0.00           O  
ATOM    985  CB  GLN A  63       1.615   5.832  -0.176  1.00  0.00           C  
ATOM    986  CG  GLN A  63       2.331   6.432  -1.374  1.00  0.00           C  
ATOM    987  CD  GLN A  63       2.215   5.565  -2.613  1.00  0.00           C  
ATOM    988  OE1 GLN A  63       2.030   4.348  -2.520  1.00  0.00           O  
ATOM    989  NE2 GLN A  63       2.322   6.186  -3.781  1.00  0.00           N  
ATOM    990  H   GLN A  63       3.782   5.734   1.158  1.00  0.00           H  
ATOM    991  HA  GLN A  63       1.722   7.666   0.928  1.00  0.00           H  
ATOM    992 1HB  GLN A  63       1.963   4.806  -0.055  1.00  0.00           H  
ATOM    993 2HB  GLN A  63       0.550   5.791  -0.407  1.00  0.00           H  
ATOM    994 1HG  GLN A  63       1.894   7.406  -1.595  1.00  0.00           H  
ATOM    995 2HG  GLN A  63       3.388   6.544  -1.133  1.00  0.00           H  
ATOM    996 1HE2 GLN A  63       2.253   5.666  -4.633  1.00  0.00           H  
ATOM    997 2HE2 GLN A  63       2.472   7.175  -3.811  1.00  0.00           H  
ATOM    998  N   VAL A  64       0.854   4.986   2.656  1.00  0.00           N  
ATOM    999  CA  VAL A  64      -0.141   4.463   3.583  1.00  0.00           C  
ATOM   1000  C   VAL A  64      -0.172   5.272   4.873  1.00  0.00           C  
ATOM   1001  O   VAL A  64      -1.242   5.590   5.393  1.00  0.00           O  
ATOM   1002  CB  VAL A  64       0.159   2.989   3.912  1.00  0.00           C  
ATOM   1003  CG1 VAL A  64      -0.744   2.499   5.035  1.00  0.00           C  
ATOM   1004  CG2 VAL A  64      -0.018   2.134   2.666  1.00  0.00           C  
ATOM   1005  H   VAL A  64       1.639   4.405   2.397  1.00  0.00           H  
ATOM   1006  HA  VAL A  64      -1.122   4.526   3.110  1.00  0.00           H  
ATOM   1007  HB  VAL A  64       1.186   2.907   4.267  1.00  0.00           H  
ATOM   1008 1HG1 VAL A  64      -0.518   1.455   5.255  1.00  0.00           H  
ATOM   1009 2HG1 VAL A  64      -0.574   3.102   5.927  1.00  0.00           H  
ATOM   1010 3HG1 VAL A  64      -1.786   2.587   4.728  1.00  0.00           H  
ATOM   1011 1HG2 VAL A  64       0.196   1.093   2.906  1.00  0.00           H  
ATOM   1012 2HG2 VAL A  64      -1.044   2.220   2.308  1.00  0.00           H  
ATOM   1013 3HG2 VAL A  64       0.667   2.475   1.890  1.00  0.00           H  
ATOM   1014  N   SER A  65       1.009   5.600   5.388  1.00  0.00           N  
ATOM   1015  CA  SER A  65       1.119   6.339   6.639  1.00  0.00           C  
ATOM   1016  C   SER A  65       0.517   7.733   6.511  1.00  0.00           C  
ATOM   1017  O   SER A  65      -0.207   8.188   7.397  1.00  0.00           O  
ATOM   1018  CB  SER A  65       2.573   6.442   7.057  1.00  0.00           C  
ATOM   1019  OG  SER A  65       3.102   5.178   7.351  1.00  0.00           O  
ATOM   1020  H   SER A  65       1.851   5.330   4.899  1.00  0.00           H  
ATOM   1021  HA  SER A  65       0.570   5.798   7.411  1.00  0.00           H  
ATOM   1022 1HB  SER A  65       3.150   6.904   6.257  1.00  0.00           H  
ATOM   1023 2HB  SER A  65       2.654   7.086   7.932  1.00  0.00           H  
ATOM   1024  HG  SER A  65       3.318   4.779   6.505  1.00  0.00           H  
ATOM   1025  N   ASP A  66       0.818   8.404   5.406  1.00  0.00           N  
ATOM   1026  CA  ASP A  66       0.347   9.765   5.182  1.00  0.00           C  
ATOM   1027  C   ASP A  66      -1.161   9.796   4.968  1.00  0.00           C  
ATOM   1028  O   ASP A  66      -1.840  10.732   5.392  1.00  0.00           O  
ATOM   1029  CB  ASP A  66       1.053  10.385   3.974  1.00  0.00           C  
ATOM   1030  CG  ASP A  66       2.508  10.736   4.254  1.00  0.00           C  
ATOM   1031  OD1 ASP A  66       2.875  10.790   5.404  1.00  0.00           O  
ATOM   1032  OD2 ASP A  66       3.239  10.947   3.316  1.00  0.00           O  
ATOM   1033  H   ASP A  66       1.388   7.959   4.702  1.00  0.00           H  
ATOM   1034  HA  ASP A  66       0.578  10.361   6.066  1.00  0.00           H  
ATOM   1035 1HB  ASP A  66       1.018   9.690   3.135  1.00  0.00           H  
ATOM   1036 2HB  ASP A  66       0.528  11.292   3.671  1.00  0.00           H  
ATOM   1037  N   GLU A  67      -1.681   8.768   4.304  1.00  0.00           N  
ATOM   1038  CA  GLU A  67      -3.119   8.622   4.122  1.00  0.00           C  
ATOM   1039  C   GLU A  67      -3.810   8.283   5.438  1.00  0.00           C  
ATOM   1040  O   GLU A  67      -4.900   8.776   5.724  1.00  0.00           O  
ATOM   1041  CB  GLU A  67      -3.417   7.538   3.083  1.00  0.00           C  
ATOM   1042  CG  GLU A  67      -3.011   7.901   1.662  1.00  0.00           C  
ATOM   1043  CD  GLU A  67      -3.753   9.095   1.128  1.00  0.00           C  
ATOM   1044  OE1 GLU A  67      -4.917   9.227   1.422  1.00  0.00           O  
ATOM   1045  OE2 GLU A  67      -3.155   9.876   0.426  1.00  0.00           O  
ATOM   1046  H   GLU A  67      -1.063   8.071   3.916  1.00  0.00           H  
ATOM   1047  HA  GLU A  67      -3.521   9.570   3.763  1.00  0.00           H  
ATOM   1048 1HB  GLU A  67      -2.896   6.620   3.356  1.00  0.00           H  
ATOM   1049 2HB  GLU A  67      -4.485   7.320   3.081  1.00  0.00           H  
ATOM   1050 1HG  GLU A  67      -1.943   8.114   1.643  1.00  0.00           H  
ATOM   1051 2HG  GLU A  67      -3.194   7.046   1.013  1.00  0.00           H  
ATOM   1052  N   LEU A  68      -3.167   7.436   6.234  1.00  0.00           N  
ATOM   1053  CA  LEU A  68      -3.682   7.086   7.554  1.00  0.00           C  
ATOM   1054  C   LEU A  68      -3.922   8.329   8.401  1.00  0.00           C  
ATOM   1055  O   LEU A  68      -4.960   8.460   9.046  1.00  0.00           O  
ATOM   1056  CB  LEU A  68      -2.702   6.151   8.275  1.00  0.00           C  
ATOM   1057  CG  LEU A  68      -3.110   5.723   9.690  1.00  0.00           C  
ATOM   1058  CD1 LEU A  68      -4.428   4.963   9.631  1.00  0.00           C  
ATOM   1059  CD2 LEU A  68      -2.011   4.865  10.298  1.00  0.00           C  
ATOM   1060  H   LEU A  68      -2.301   7.024   5.919  1.00  0.00           H  
ATOM   1061  HA  LEU A  68      -4.638   6.579   7.429  1.00  0.00           H  
ATOM   1062 1HB  LEU A  68      -2.580   5.249   7.678  1.00  0.00           H  
ATOM   1063 2HB  LEU A  68      -1.735   6.649   8.345  1.00  0.00           H  
ATOM   1064  HG  LEU A  68      -3.263   6.608  10.308  1.00  0.00           H  
ATOM   1065 1HD1 LEU A  68      -4.718   4.658  10.636  1.00  0.00           H  
ATOM   1066 2HD1 LEU A  68      -5.201   5.607   9.210  1.00  0.00           H  
ATOM   1067 3HD1 LEU A  68      -4.311   4.079   9.004  1.00  0.00           H  
ATOM   1068 1HD2 LEU A  68      -2.301   4.561  11.304  1.00  0.00           H  
ATOM   1069 2HD2 LEU A  68      -1.858   3.979   9.681  1.00  0.00           H  
ATOM   1070 3HD2 LEU A  68      -1.085   5.438  10.344  1.00  0.00           H  
ATOM   1071  N   PHE A  69      -2.953   9.238   8.393  1.00  0.00           N  
ATOM   1072  CA  PHE A  69      -3.011  10.428   9.237  1.00  0.00           C  
ATOM   1073  C   PHE A  69      -3.436  11.651   8.437  1.00  0.00           C  
ATOM   1074  O   PHE A  69      -3.220  12.786   8.859  1.00  0.00           O  
ATOM   1075  CB  PHE A  69      -1.652  10.688   9.890  1.00  0.00           C  
ATOM   1076  CG  PHE A  69      -1.208   9.596  10.820  1.00  0.00           C  
ATOM   1077  CD1 PHE A  69      -0.205   8.713  10.447  1.00  0.00           C  
ATOM   1078  CD2 PHE A  69      -1.791   9.449  12.070  1.00  0.00           C  
ATOM   1079  CE1 PHE A  69       0.204   7.707  11.303  1.00  0.00           C  
ATOM   1080  CE2 PHE A  69      -1.383   8.446  12.927  1.00  0.00           C  
ATOM   1081  CZ  PHE A  69      -0.384   7.574  12.542  1.00  0.00           C  
ATOM   1082  H   PHE A  69      -2.156   9.102   7.788  1.00  0.00           H  
ATOM   1083  HA  PHE A  69      -3.750  10.260  10.022  1.00  0.00           H  
ATOM   1084 1HB  PHE A  69      -0.894  10.806   9.117  1.00  0.00           H  
ATOM   1085 2HB  PHE A  69      -1.692  11.620  10.453  1.00  0.00           H  
ATOM   1086  HD1 PHE A  69       0.261   8.819   9.468  1.00  0.00           H  
ATOM   1087  HD2 PHE A  69      -2.580  10.137  12.373  1.00  0.00           H  
ATOM   1088  HE1 PHE A  69       0.993   7.020  10.997  1.00  0.00           H  
ATOM   1089  HE2 PHE A  69      -1.849   8.341  13.907  1.00  0.00           H  
ATOM   1090  HZ  PHE A  69      -0.063   6.781  13.217  1.00  0.00           H  
ATOM   1091  N   GLN A  70      -4.042  11.412   7.277  1.00  0.00           N  
ATOM   1092  CA  GLN A  70      -4.389  12.490   6.359  1.00  0.00           C  
ATOM   1093  C   GLN A  70      -5.388  13.452   6.990  1.00  0.00           C  
ATOM   1094  O   GLN A  70      -5.320  14.662   6.776  1.00  0.00           O  
ATOM   1095  CB  GLN A  70      -4.961  11.922   5.057  1.00  0.00           C  
ATOM   1096  CG  GLN A  70      -5.284  12.972   4.009  1.00  0.00           C  
ATOM   1097  CD  GLN A  70      -5.793  12.362   2.716  1.00  0.00           C  
ATOM   1098  OE1 GLN A  70      -6.539  11.379   2.729  1.00  0.00           O  
ATOM   1099  NE2 GLN A  70      -5.391  12.943   1.591  1.00  0.00           N  
ATOM   1100  H   GLN A  70      -4.268  10.460   7.026  1.00  0.00           H  
ATOM   1101  HA  GLN A  70      -3.484  13.050   6.126  1.00  0.00           H  
ATOM   1102 1HB  GLN A  70      -4.249  11.220   4.623  1.00  0.00           H  
ATOM   1103 2HB  GLN A  70      -5.876  11.369   5.273  1.00  0.00           H  
ATOM   1104 1HG  GLN A  70      -6.055  13.636   4.400  1.00  0.00           H  
ATOM   1105 2HG  GLN A  70      -4.380  13.539   3.786  1.00  0.00           H  
ATOM   1106 1HE2 GLN A  70      -5.695  12.584   0.707  1.00  0.00           H  
ATOM   1107 2HE2 GLN A  70      -4.786  13.738   1.626  1.00  0.00           H  
ATOM   1108  N   GLY A  71      -6.315  12.905   7.770  1.00  0.00           N  
ATOM   1109  CA  GLY A  71      -7.389  13.701   8.356  1.00  0.00           C  
ATOM   1110  C   GLY A  71      -7.141  13.955   9.837  1.00  0.00           C  
ATOM   1111  O   GLY A  71      -8.073  14.219  10.596  1.00  0.00           O  
ATOM   1112  H   GLY A  71      -6.276  11.914   7.963  1.00  0.00           H  
ATOM   1113 1HA  GLY A  71      -7.467  14.652   7.828  1.00  0.00           H  
ATOM   1114 2HA  GLY A  71      -8.339  13.183   8.226  1.00  0.00           H  
ATOM   1115  N   GLY A  72      -5.878  13.873  10.243  1.00  0.00           N  
ATOM   1116  CA  GLY A  72      -5.497  14.151  11.622  1.00  0.00           C  
ATOM   1117  C   GLY A  72      -5.253  12.862  12.396  1.00  0.00           C  
ATOM   1118  O   GLY A  72      -5.926  11.856  12.173  1.00  0.00           O  
ATOM   1119  H   GLY A  72      -5.164  13.611   9.579  1.00  0.00           H  
ATOM   1120 1HA  GLY A  72      -4.595  14.764  11.634  1.00  0.00           H  
ATOM   1121 2HA  GLY A  72      -6.284  14.728  12.108  1.00  0.00           H  
ATOM   1122  N   PRO A  73      -4.288  12.899  13.309  1.00  0.00           N  
ATOM   1123  CA  PRO A  73      -3.874  11.705  14.035  1.00  0.00           C  
ATOM   1124  C   PRO A  73      -4.762  11.462  15.248  1.00  0.00           C  
ATOM   1125  O   PRO A  73      -5.379  12.389  15.773  1.00  0.00           O  
ATOM   1126  CB  PRO A  73      -2.435  12.033  14.445  1.00  0.00           C  
ATOM   1127  CG  PRO A  73      -2.443  13.508  14.661  1.00  0.00           C  
ATOM   1128  CD  PRO A  73      -3.358  14.038  13.589  1.00  0.00           C  
ATOM   1129  HA  PRO A  73      -3.903  10.840  13.357  1.00  0.00           H  
ATOM   1130 1HB  PRO A  73      -2.164  11.471  15.351  1.00  0.00           H  
ATOM   1131 2HB  PRO A  73      -1.738  11.721  13.653  1.00  0.00           H  
ATOM   1132 1HG  PRO A  73      -2.799  13.741  15.675  1.00  0.00           H  
ATOM   1133 2HG  PRO A  73      -1.422  13.909  14.582  1.00  0.00           H  
ATOM   1134 1HD  PRO A  73      -3.905  14.912  13.973  1.00  0.00           H  
ATOM   1135 2HD  PRO A  73      -2.767  14.309  12.702  1.00  0.00           H  
ATOM   1136  N   ASN A  74      -4.823  10.210  15.690  1.00  0.00           N  
ATOM   1137  CA  ASN A  74      -5.373   9.886  16.999  1.00  0.00           C  
ATOM   1138  C   ASN A  74      -4.763   8.603  17.551  1.00  0.00           C  
ATOM   1139  O   ASN A  74      -3.997   7.925  16.868  1.00  0.00           O  
ATOM   1140  CB  ASN A  74      -6.885   9.773  16.929  1.00  0.00           C  
ATOM   1141  CG  ASN A  74      -7.339   8.655  16.031  1.00  0.00           C  
ATOM   1142  OD1 ASN A  74      -6.837   7.529  16.119  1.00  0.00           O  
ATOM   1143  ND2 ASN A  74      -8.280   8.945  15.169  1.00  0.00           N  
ATOM   1144  H   ASN A  74      -4.479   9.464  15.102  1.00  0.00           H  
ATOM   1145  HA  ASN A  74      -5.116  10.689  17.692  1.00  0.00           H  
ATOM   1146 1HB  ASN A  74      -7.284   9.604  17.930  1.00  0.00           H  
ATOM   1147 2HB  ASN A  74      -7.303  10.710  16.562  1.00  0.00           H  
ATOM   1148 1HD2 ASN A  74      -8.622   8.240  14.546  1.00  0.00           H  
ATOM   1149 2HD2 ASN A  74      -8.658   9.869  15.133  1.00  0.00           H  
ATOM   1150  N   TRP A  75      -5.109   8.275  18.793  1.00  0.00           N  
ATOM   1151  CA  TRP A  75      -4.444   7.197  19.512  1.00  0.00           C  
ATOM   1152  C   TRP A  75      -4.620   5.863  18.794  1.00  0.00           C  
ATOM   1153  O   TRP A  75      -3.696   5.051  18.736  1.00  0.00           O  
ATOM   1154  CB  TRP A  75      -4.992   7.091  20.936  1.00  0.00           C  
ATOM   1155  CG  TRP A  75      -4.618   8.251  21.809  1.00  0.00           C  
ATOM   1156  CD1 TRP A  75      -5.473   9.114  22.428  1.00  0.00           C  
ATOM   1157  CD2 TRP A  75      -3.283   8.683  22.167  1.00  0.00           C  
ATOM   1158  NE1 TRP A  75      -4.766  10.049  23.142  1.00  0.00           N  
ATOM   1159  CE2 TRP A  75      -3.425   9.800  22.995  1.00  0.00           C  
ATOM   1160  CE3 TRP A  75      -2.000   8.218  21.857  1.00  0.00           C  
ATOM   1161  CZ2 TRP A  75      -2.329  10.468  23.519  1.00  0.00           C  
ATOM   1162  CZ3 TRP A  75      -0.901   8.886  22.384  1.00  0.00           C  
ATOM   1163  CH2 TRP A  75      -1.063   9.982  23.194  1.00  0.00           C  
ATOM   1164  H   TRP A  75      -5.851   8.786  19.250  1.00  0.00           H  
ATOM   1165  HA  TRP A  75      -3.379   7.421  19.565  1.00  0.00           H  
ATOM   1166 1HB  TRP A  75      -6.079   7.022  20.904  1.00  0.00           H  
ATOM   1167 2HB  TRP A  75      -4.620   6.178  21.402  1.00  0.00           H  
ATOM   1168  HD1 TRP A  75      -6.559   9.067  22.365  1.00  0.00           H  
ATOM   1169  HE1 TRP A  75      -5.166  10.800  23.686  1.00  0.00           H  
ATOM   1170  HE3 TRP A  75      -1.866   7.347  21.216  1.00  0.00           H  
ATOM   1171  HZ2 TRP A  75      -2.437  11.340  24.165  1.00  0.00           H  
ATOM   1172  HZ3 TRP A  75       0.095   8.518  22.137  1.00  0.00           H  
ATOM   1173  HH2 TRP A  75      -0.179  10.482  23.591  1.00  0.00           H  
ATOM   1174  N   GLY A  76      -5.810   5.645  18.246  1.00  0.00           N  
ATOM   1175  CA  GLY A  76      -6.110   4.411  17.531  1.00  0.00           C  
ATOM   1176  C   GLY A  76      -5.292   4.305  16.249  1.00  0.00           C  
ATOM   1177  O   GLY A  76      -4.792   3.234  15.909  1.00  0.00           O  
ATOM   1178  H   GLY A  76      -6.526   6.354  18.326  1.00  0.00           H  
ATOM   1179 1HA  GLY A  76      -5.898   3.557  18.174  1.00  0.00           H  
ATOM   1180 2HA  GLY A  76      -7.173   4.378  17.292  1.00  0.00           H  
ATOM   1181  N   ARG A  77      -5.158   5.423  15.544  1.00  0.00           N  
ATOM   1182  CA  ARG A  77      -4.388   5.462  14.307  1.00  0.00           C  
ATOM   1183  C   ARG A  77      -2.899   5.303  14.579  1.00  0.00           C  
ATOM   1184  O   ARG A  77      -2.164   4.749  13.763  1.00  0.00           O  
ATOM   1185  CB  ARG A  77      -4.628   6.770  13.568  1.00  0.00           C  
ATOM   1186  CG  ARG A  77      -6.033   6.943  13.013  1.00  0.00           C  
ATOM   1187  CD  ARG A  77      -6.130   8.127  12.122  1.00  0.00           C  
ATOM   1188  NE  ARG A  77      -7.486   8.335  11.641  1.00  0.00           N  
ATOM   1189  CZ  ARG A  77      -7.869   9.355  10.849  1.00  0.00           C  
ATOM   1190  NH1 ARG A  77      -6.989  10.250  10.457  1.00  0.00           N  
ATOM   1191  NH2 ARG A  77      -9.130   9.456  10.465  1.00  0.00           N  
ATOM   1192  H   ARG A  77      -5.602   6.268  15.875  1.00  0.00           H  
ATOM   1193  HA  ARG A  77      -4.713   4.638  13.671  1.00  0.00           H  
ATOM   1194 1HB  ARG A  77      -4.433   7.607  14.237  1.00  0.00           H  
ATOM   1195 2HB  ARG A  77      -3.931   6.850  12.733  1.00  0.00           H  
ATOM   1196 1HG  ARG A  77      -6.308   6.058  12.438  1.00  0.00           H  
ATOM   1197 2HG  ARG A  77      -6.736   7.074  13.836  1.00  0.00           H  
ATOM   1198 1HD  ARG A  77      -5.821   9.019  12.667  1.00  0.00           H  
ATOM   1199 2HD  ARG A  77      -5.480   7.987  11.259  1.00  0.00           H  
ATOM   1200  HE  ARG A  77      -8.192   7.667  11.922  1.00  0.00           H  
ATOM   1201 1HH1 ARG A  77      -6.026  10.172  10.751  1.00  0.00           H  
ATOM   1202 2HH1 ARG A  77      -7.276  11.014   9.864  1.00  0.00           H  
ATOM   1203 1HH2 ARG A  77      -9.807   8.768  10.766  1.00  0.00           H  
ATOM   1204 2HH2 ARG A  77      -9.417  10.220   9.872  1.00  0.00           H  
ATOM   1205  N   LEU A  78      -2.458   5.793  15.734  1.00  0.00           N  
ATOM   1206  CA  LEU A  78      -1.082   5.600  16.172  1.00  0.00           C  
ATOM   1207  C   LEU A  78      -0.780   4.125  16.406  1.00  0.00           C  
ATOM   1208  O   LEU A  78       0.283   3.631  16.031  1.00  0.00           O  
ATOM   1209  CB  LEU A  78      -0.820   6.393  17.459  1.00  0.00           C  
ATOM   1210  CG  LEU A  78      -0.781   7.919  17.303  1.00  0.00           C  
ATOM   1211  CD1 LEU A  78      -0.704   8.568  18.679  1.00  0.00           C  
ATOM   1212  CD2 LEU A  78       0.413   8.311  16.446  1.00  0.00           C  
ATOM   1213  H   LEU A  78      -3.094   6.312  16.324  1.00  0.00           H  
ATOM   1214  HA  LEU A  78      -0.416   5.969  15.392  1.00  0.00           H  
ATOM   1215 1HB  LEU A  78      -1.600   6.153  18.179  1.00  0.00           H  
ATOM   1216 2HB  LEU A  78       0.138   6.077  17.872  1.00  0.00           H  
ATOM   1217  HG  LEU A  78      -1.699   8.259  16.825  1.00  0.00           H  
ATOM   1218 1HD1 LEU A  78      -0.676   9.652  18.568  1.00  0.00           H  
ATOM   1219 2HD1 LEU A  78      -1.579   8.285  19.264  1.00  0.00           H  
ATOM   1220 3HD1 LEU A  78       0.198   8.232  19.189  1.00  0.00           H  
ATOM   1221 1HD2 LEU A  78       0.441   9.396  16.335  1.00  0.00           H  
ATOM   1222 2HD2 LEU A  78       1.332   7.972  16.924  1.00  0.00           H  
ATOM   1223 3HD2 LEU A  78       0.323   7.848  15.463  1.00  0.00           H  
ATOM   1224  N   VAL A  79      -1.722   3.427  17.030  1.00  0.00           N  
ATOM   1225  CA  VAL A  79      -1.628   1.980  17.183  1.00  0.00           C  
ATOM   1226  C   VAL A  79      -1.599   1.284  15.829  1.00  0.00           C  
ATOM   1227  O   VAL A  79      -0.761   0.415  15.584  1.00  0.00           O  
ATOM   1228  CB  VAL A  79      -2.819   1.451  18.003  1.00  0.00           C  
ATOM   1229  CG1 VAL A  79      -2.857  -0.070  17.967  1.00  0.00           C  
ATOM   1230  CG2 VAL A  79      -2.726   1.954  19.436  1.00  0.00           C  
ATOM   1231  H   VAL A  79      -2.524   3.911  17.408  1.00  0.00           H  
ATOM   1232  HA  VAL A  79      -0.706   1.748  17.718  1.00  0.00           H  
ATOM   1233  HB  VAL A  79      -3.746   1.806  17.552  1.00  0.00           H  
ATOM   1234 1HG1 VAL A  79      -3.705  -0.427  18.552  1.00  0.00           H  
ATOM   1235 2HG1 VAL A  79      -2.961  -0.407  16.936  1.00  0.00           H  
ATOM   1236 3HG1 VAL A  79      -1.934  -0.467  18.389  1.00  0.00           H  
ATOM   1237 1HG2 VAL A  79      -3.571   1.576  20.010  1.00  0.00           H  
ATOM   1238 2HG2 VAL A  79      -1.796   1.603  19.885  1.00  0.00           H  
ATOM   1239 3HG2 VAL A  79      -2.742   3.044  19.440  1.00  0.00           H  
ATOM   1240  N   ALA A  80      -2.517   1.670  14.950  1.00  0.00           N  
ATOM   1241  CA  ALA A  80      -2.580   1.103  13.608  1.00  0.00           C  
ATOM   1242  C   ALA A  80      -1.283   1.348  12.846  1.00  0.00           C  
ATOM   1243  O   ALA A  80      -0.844   0.506  12.064  1.00  0.00           O  
ATOM   1244  CB  ALA A  80      -3.761   1.682  12.843  1.00  0.00           C  
ATOM   1245  H   ALA A  80      -3.189   2.375  15.219  1.00  0.00           H  
ATOM   1246  HA  ALA A  80      -2.720   0.026  13.701  1.00  0.00           H  
ATOM   1247 1HB  ALA A  80      -3.794   1.249  11.843  1.00  0.00           H  
ATOM   1248 2HB  ALA A  80      -4.686   1.449  13.370  1.00  0.00           H  
ATOM   1249 3HB  ALA A  80      -3.650   2.763  12.767  1.00  0.00           H  
ATOM   1250  N   PHE A  81      -0.677   2.508  13.077  1.00  0.00           N  
ATOM   1251  CA  PHE A  81       0.609   2.834  12.471  1.00  0.00           C  
ATOM   1252  C   PHE A  81       1.674   1.819  12.858  1.00  0.00           C  
ATOM   1253  O   PHE A  81       2.385   1.291  12.003  1.00  0.00           O  
ATOM   1254  CB  PHE A  81       1.058   4.235  12.890  1.00  0.00           C  
ATOM   1255  CG  PHE A  81       2.442   4.592  12.427  1.00  0.00           C  
ATOM   1256  CD1 PHE A  81       2.675   4.954  11.109  1.00  0.00           C  
ATOM   1257  CD2 PHE A  81       3.513   4.565  13.307  1.00  0.00           C  
ATOM   1258  CE1 PHE A  81       3.948   5.283  10.681  1.00  0.00           C  
ATOM   1259  CE2 PHE A  81       4.785   4.894  12.883  1.00  0.00           C  
ATOM   1260  CZ  PHE A  81       5.003   5.253  11.568  1.00  0.00           C  
ATOM   1261  H   PHE A  81      -1.118   3.180  13.688  1.00  0.00           H  
ATOM   1262  HA  PHE A  81       0.496   2.812  11.386  1.00  0.00           H  
ATOM   1263 1HB  PHE A  81       0.365   4.974  12.491  1.00  0.00           H  
ATOM   1264 2HB  PHE A  81       1.032   4.315  13.976  1.00  0.00           H  
ATOM   1265  HD1 PHE A  81       1.841   4.979  10.407  1.00  0.00           H  
ATOM   1266  HD2 PHE A  81       3.341   4.281  14.346  1.00  0.00           H  
ATOM   1267  HE1 PHE A  81       4.117   5.565   9.642  1.00  0.00           H  
ATOM   1268  HE2 PHE A  81       5.618   4.870  13.586  1.00  0.00           H  
ATOM   1269  HZ  PHE A  81       6.006   5.510  11.232  1.00  0.00           H  
ATOM   1270  N   PHE A  82       1.784   1.549  14.155  1.00  0.00           N  
ATOM   1271  CA  PHE A  82       2.783   0.615  14.663  1.00  0.00           C  
ATOM   1272  C   PHE A  82       2.467  -0.813  14.239  1.00  0.00           C  
ATOM   1273  O   PHE A  82       3.371  -1.599  13.955  1.00  0.00           O  
ATOM   1274  CB  PHE A  82       2.862   0.693  16.189  1.00  0.00           C  
ATOM   1275  CG  PHE A  82       3.695   1.836  16.695  1.00  0.00           C  
ATOM   1276  CD1 PHE A  82       3.096   2.963  17.237  1.00  0.00           C  
ATOM   1277  CD2 PHE A  82       5.079   1.787  16.629  1.00  0.00           C  
ATOM   1278  CE1 PHE A  82       3.862   4.015  17.703  1.00  0.00           C  
ATOM   1279  CE2 PHE A  82       5.847   2.836  17.095  1.00  0.00           C  
ATOM   1280  CZ  PHE A  82       5.237   3.952  17.632  1.00  0.00           C  
ATOM   1281  H   PHE A  82       1.158   2.003  14.805  1.00  0.00           H  
ATOM   1282  HA  PHE A  82       3.755   0.890  14.251  1.00  0.00           H  
ATOM   1283 1HB  PHE A  82       1.858   0.796  16.600  1.00  0.00           H  
ATOM   1284 2HB  PHE A  82       3.282  -0.233  16.579  1.00  0.00           H  
ATOM   1285  HD1 PHE A  82       2.008   3.013  17.294  1.00  0.00           H  
ATOM   1286  HD2 PHE A  82       5.561   0.906  16.204  1.00  0.00           H  
ATOM   1287  HE1 PHE A  82       3.378   4.895  18.126  1.00  0.00           H  
ATOM   1288  HE2 PHE A  82       6.934   2.785  17.038  1.00  0.00           H  
ATOM   1289  HZ  PHE A  82       5.841   4.781  17.998  1.00  0.00           H  
ATOM   1290  N   VAL A  83       1.181  -1.142  14.192  1.00  0.00           N  
ATOM   1291  CA  VAL A  83       0.742  -2.452  13.724  1.00  0.00           C  
ATOM   1292  C   VAL A  83       1.056  -2.642  12.247  1.00  0.00           C  
ATOM   1293  O   VAL A  83       1.517  -3.707  11.834  1.00  0.00           O  
ATOM   1294  CB  VAL A  83      -0.772  -2.621  13.949  1.00  0.00           C  
ATOM   1295  CG1 VAL A  83      -1.285  -3.853  13.218  1.00  0.00           C  
ATOM   1296  CG2 VAL A  83      -1.067  -2.716  15.438  1.00  0.00           C  
ATOM   1297  H   VAL A  83       0.490  -0.468  14.489  1.00  0.00           H  
ATOM   1298  HA  VAL A  83       1.267  -3.218  14.295  1.00  0.00           H  
ATOM   1299  HB  VAL A  83      -1.291  -1.759  13.529  1.00  0.00           H  
ATOM   1300 1HG1 VAL A  83      -2.357  -3.957  13.388  1.00  0.00           H  
ATOM   1301 2HG1 VAL A  83      -1.096  -3.747  12.150  1.00  0.00           H  
ATOM   1302 3HG1 VAL A  83      -0.772  -4.738  13.593  1.00  0.00           H  
ATOM   1303 1HG2 VAL A  83      -2.139  -2.834  15.590  1.00  0.00           H  
ATOM   1304 2HG2 VAL A  83      -0.543  -3.575  15.859  1.00  0.00           H  
ATOM   1305 3HG2 VAL A  83      -0.729  -1.806  15.935  1.00  0.00           H  
ATOM   1306  N   PHE A  84       0.807  -1.605  11.455  1.00  0.00           N  
ATOM   1307  CA  PHE A  84       1.160  -1.621  10.040  1.00  0.00           C  
ATOM   1308  C   PHE A  84       2.655  -1.849   9.849  1.00  0.00           C  
ATOM   1309  O   PHE A  84       3.065  -2.711   9.072  1.00  0.00           O  
ATOM   1310  CB  PHE A  84       0.749  -0.308   9.372  1.00  0.00           C  
ATOM   1311  CG  PHE A  84       1.293  -0.139   7.981  1.00  0.00           C  
ATOM   1312  CD1 PHE A  84       0.823  -0.923   6.938  1.00  0.00           C  
ATOM   1313  CD2 PHE A  84       2.275   0.802   7.714  1.00  0.00           C  
ATOM   1314  CE1 PHE A  84       1.323  -0.769   5.658  1.00  0.00           C  
ATOM   1315  CE2 PHE A  84       2.776   0.959   6.436  1.00  0.00           C  
ATOM   1316  CZ  PHE A  84       2.299   0.172   5.407  1.00  0.00           C  
ATOM   1317  H   PHE A  84       0.362  -0.785  11.841  1.00  0.00           H  
ATOM   1318  HA  PHE A  84       0.623  -2.439   9.558  1.00  0.00           H  
ATOM   1319 1HB  PHE A  84      -0.337  -0.250   9.321  1.00  0.00           H  
ATOM   1320 2HB  PHE A  84       1.094   0.531   9.975  1.00  0.00           H  
ATOM   1321  HD1 PHE A  84       0.051  -1.666   7.136  1.00  0.00           H  
ATOM   1322  HD2 PHE A  84       2.652   1.424   8.527  1.00  0.00           H  
ATOM   1323  HE1 PHE A  84       0.945  -1.392   4.848  1.00  0.00           H  
ATOM   1324  HE2 PHE A  84       3.547   1.704   6.240  1.00  0.00           H  
ATOM   1325  HZ  PHE A  84       2.694   0.294   4.400  1.00  0.00           H  
ATOM   1326  N   GLY A  85       3.462  -1.071  10.559  1.00  0.00           N  
ATOM   1327  CA  GLY A  85       4.913  -1.192  10.475  1.00  0.00           C  
ATOM   1328  C   GLY A  85       5.370  -2.603  10.828  1.00  0.00           C  
ATOM   1329  O   GLY A  85       6.229  -3.174  10.157  1.00  0.00           O  
ATOM   1330  H   GLY A  85       3.061  -0.377  11.174  1.00  0.00           H  
ATOM   1331 1HA  GLY A  85       5.241  -0.941   9.466  1.00  0.00           H  
ATOM   1332 2HA  GLY A  85       5.378  -0.476  11.151  1.00  0.00           H  
ATOM   1333  N   ALA A  86       4.788  -3.159  11.885  1.00  0.00           N  
ATOM   1334  CA  ALA A  86       5.106  -4.518  12.308  1.00  0.00           C  
ATOM   1335  C   ALA A  86       4.765  -5.527  11.219  1.00  0.00           C  
ATOM   1336  O   ALA A  86       5.553  -6.425  10.924  1.00  0.00           O  
ATOM   1337  CB  ALA A  86       4.369  -4.859  13.595  1.00  0.00           C  
ATOM   1338  H   ALA A  86       4.107  -2.628  12.409  1.00  0.00           H  
ATOM   1339  HA  ALA A  86       6.179  -4.571  12.494  1.00  0.00           H  
ATOM   1340 1HB  ALA A  86       4.616  -5.877  13.897  1.00  0.00           H  
ATOM   1341 2HB  ALA A  86       4.667  -4.164  14.380  1.00  0.00           H  
ATOM   1342 3HB  ALA A  86       3.295  -4.781  13.430  1.00  0.00           H  
ATOM   1343  N   ALA A  87       3.587  -5.374  10.624  1.00  0.00           N  
ATOM   1344  CA  ALA A  87       3.154  -6.250   9.543  1.00  0.00           C  
ATOM   1345  C   ALA A  87       4.065  -6.118   8.330  1.00  0.00           C  
ATOM   1346  O   ALA A  87       4.378  -7.105   7.666  1.00  0.00           O  
ATOM   1347  CB  ALA A  87       1.713  -5.945   9.159  1.00  0.00           C  
ATOM   1348  H   ALA A  87       2.975  -4.631  10.929  1.00  0.00           H  
ATOM   1349  HA  ALA A  87       3.213  -7.280   9.898  1.00  0.00           H  
ATOM   1350 1HB  ALA A  87       1.405  -6.608   8.350  1.00  0.00           H  
ATOM   1351 2HB  ALA A  87       1.066  -6.100  10.022  1.00  0.00           H  
ATOM   1352 3HB  ALA A  87       1.636  -4.910   8.829  1.00  0.00           H  
ATOM   1353  N   LEU A  88       4.484  -4.889   8.043  1.00  0.00           N  
ATOM   1354  CA  LEU A  88       5.377  -4.627   6.921  1.00  0.00           C  
ATOM   1355  C   LEU A  88       6.704  -5.352   7.092  1.00  0.00           C  
ATOM   1356  O   LEU A  88       7.225  -5.946   6.148  1.00  0.00           O  
ATOM   1357  CB  LEU A  88       5.626  -3.120   6.782  1.00  0.00           C  
ATOM   1358  CG  LEU A  88       6.536  -2.700   5.620  1.00  0.00           C  
ATOM   1359  CD1 LEU A  88       5.918  -3.149   4.303  1.00  0.00           C  
ATOM   1360  CD2 LEU A  88       6.730  -1.191   5.647  1.00  0.00           C  
ATOM   1361  H   LEU A  88       4.175  -4.117   8.617  1.00  0.00           H  
ATOM   1362  HA  LEU A  88       4.902  -4.990   6.010  1.00  0.00           H  
ATOM   1363 1HB  LEU A  88       4.667  -2.621   6.649  1.00  0.00           H  
ATOM   1364 2HB  LEU A  88       6.077  -2.755   7.705  1.00  0.00           H  
ATOM   1365  HG  LEU A  88       7.503  -3.193   5.720  1.00  0.00           H  
ATOM   1366 1HD1 LEU A  88       6.564  -2.851   3.478  1.00  0.00           H  
ATOM   1367 2HD1 LEU A  88       5.808  -4.233   4.303  1.00  0.00           H  
ATOM   1368 3HD1 LEU A  88       4.940  -2.684   4.183  1.00  0.00           H  
ATOM   1369 1HD2 LEU A  88       7.378  -0.893   4.822  1.00  0.00           H  
ATOM   1370 2HD2 LEU A  88       5.763  -0.698   5.547  1.00  0.00           H  
ATOM   1371 3HD2 LEU A  88       7.189  -0.901   6.592  1.00  0.00           H  
ATOM   1372  N   CYS A  89       7.250  -5.299   8.303  1.00  0.00           N  
ATOM   1373  CA  CYS A  89       8.499  -5.984   8.611  1.00  0.00           C  
ATOM   1374  C   CYS A  89       8.334  -7.496   8.522  1.00  0.00           C  
ATOM   1375  O   CYS A  89       9.201  -8.194   7.997  1.00  0.00           O  
ATOM   1376  CB  CYS A  89       8.986  -5.611  10.011  1.00  0.00           C  
ATOM   1377  SG  CYS A  89       9.570  -3.905  10.160  1.00  0.00           S  
ATOM   1378  H   CYS A  89       6.787  -4.770   9.028  1.00  0.00           H  
ATOM   1379  HA  CYS A  89       9.252  -5.673   7.886  1.00  0.00           H  
ATOM   1380 1HB  CYS A  89       8.177  -5.754  10.728  1.00  0.00           H  
ATOM   1381 2HB  CYS A  89       9.801  -6.273  10.302  1.00  0.00           H  
ATOM   1382  HG  CYS A  89       9.882  -3.977  11.450  1.00  0.00           H  
ATOM   1383  N   ALA A  90       7.216  -7.997   9.037  1.00  0.00           N  
ATOM   1384  CA  ALA A  90       6.929  -9.426   9.005  1.00  0.00           C  
ATOM   1385  C   ALA A  90       6.882  -9.944   7.573  1.00  0.00           C  
ATOM   1386  O   ALA A  90       7.450 -10.991   7.264  1.00  0.00           O  
ATOM   1387  CB  ALA A  90       5.617  -9.720   9.718  1.00  0.00           C  
ATOM   1388  H   ALA A  90       6.547  -7.370   9.462  1.00  0.00           H  
ATOM   1389  HA  ALA A  90       7.733  -9.944   9.528  1.00  0.00           H  
ATOM   1390 1HB  ALA A  90       5.417 -10.791   9.685  1.00  0.00           H  
ATOM   1391 2HB  ALA A  90       5.687  -9.395  10.756  1.00  0.00           H  
ATOM   1392 3HB  ALA A  90       4.808  -9.184   9.224  1.00  0.00           H  
ATOM   1393  N   GLU A  91       6.198  -9.206   6.703  1.00  0.00           N  
ATOM   1394  CA  GLU A  91       6.091  -9.583   5.298  1.00  0.00           C  
ATOM   1395  C   GLU A  91       7.442  -9.487   4.598  1.00  0.00           C  
ATOM   1396  O   GLU A  91       7.770 -10.319   3.750  1.00  0.00           O  
ATOM   1397  CB  GLU A  91       5.071  -8.694   4.583  1.00  0.00           C  
ATOM   1398  CG  GLU A  91       3.626  -8.936   4.999  1.00  0.00           C  
ATOM   1399  CD  GLU A  91       3.144 -10.319   4.660  1.00  0.00           C  
ATOM   1400  OE1 GLU A  91       3.511 -10.818   3.624  1.00  0.00           O  
ATOM   1401  OE2 GLU A  91       2.407 -10.877   5.439  1.00  0.00           O  
ATOM   1402  H   GLU A  91       5.742  -8.364   7.023  1.00  0.00           H  
ATOM   1403  HA  GLU A  91       5.751 -10.618   5.243  1.00  0.00           H  
ATOM   1404 1HB  GLU A  91       5.303  -7.647   4.775  1.00  0.00           H  
ATOM   1405 2HB  GLU A  91       5.140  -8.853   3.507  1.00  0.00           H  
ATOM   1406 1HG  GLU A  91       3.539  -8.787   6.075  1.00  0.00           H  
ATOM   1407 2HG  GLU A  91       2.990  -8.203   4.505  1.00  0.00           H  
ATOM   1408  N   SER A  92       8.217  -8.471   4.957  1.00  0.00           N  
ATOM   1409  CA  SER A  92       9.551  -8.290   4.395  1.00  0.00           C  
ATOM   1410  C   SER A  92      10.431  -9.506   4.664  1.00  0.00           C  
ATOM   1411  O   SER A  92      11.106 -10.007   3.764  1.00  0.00           O  
ATOM   1412  CB  SER A  92      10.198  -7.047   4.975  1.00  0.00           C  
ATOM   1413  OG  SER A  92       9.505  -5.893   4.587  1.00  0.00           O  
ATOM   1414  H   SER A  92       7.875  -7.807   5.636  1.00  0.00           H  
ATOM   1415  HA  SER A  92       9.458  -8.167   3.315  1.00  0.00           H  
ATOM   1416 1HB  SER A  92      10.211  -7.118   6.063  1.00  0.00           H  
ATOM   1417 2HB  SER A  92      11.232  -6.985   4.639  1.00  0.00           H  
ATOM   1418  HG  SER A  92       8.741  -5.835   5.166  1.00  0.00           H  
ATOM   1419  N   VAL A  93      10.418  -9.976   5.905  1.00  0.00           N  
ATOM   1420  CA  VAL A  93      11.194 -11.151   6.289  1.00  0.00           C  
ATOM   1421  C   VAL A  93      10.716 -12.391   5.548  1.00  0.00           C  
ATOM   1422  O   VAL A  93      11.523 -13.178   5.052  1.00  0.00           O  
ATOM   1423  CB  VAL A  93      11.087 -11.391   7.807  1.00  0.00           C  
ATOM   1424  CG1 VAL A  93      11.710 -12.729   8.179  1.00  0.00           C  
ATOM   1425  CG2 VAL A  93      11.760 -10.254   8.560  1.00  0.00           C  
ATOM   1426  H   VAL A  93       9.857  -9.508   6.602  1.00  0.00           H  
ATOM   1427  HA  VAL A  93      12.239 -10.973   6.035  1.00  0.00           H  
ATOM   1428  HB  VAL A  93      10.034 -11.439   8.084  1.00  0.00           H  
ATOM   1429 1HG1 VAL A  93      11.625 -12.882   9.255  1.00  0.00           H  
ATOM   1430 2HG1 VAL A  93      11.189 -13.531   7.657  1.00  0.00           H  
ATOM   1431 3HG1 VAL A  93      12.762 -12.732   7.895  1.00  0.00           H  
ATOM   1432 1HG2 VAL A  93      11.680 -10.430   9.632  1.00  0.00           H  
ATOM   1433 2HG2 VAL A  93      12.812 -10.204   8.278  1.00  0.00           H  
ATOM   1434 3HG2 VAL A  93      11.272  -9.312   8.309  1.00  0.00           H  
ATOM   1435  N   ASN A  94       9.399 -12.562   5.476  1.00  0.00           N  
ATOM   1436  CA  ASN A  94       8.812 -13.724   4.818  1.00  0.00           C  
ATOM   1437  C   ASN A  94       9.170 -13.758   3.338  1.00  0.00           C  
ATOM   1438  O   ASN A  94       9.282 -14.828   2.740  1.00  0.00           O  
ATOM   1439  CB  ASN A  94       7.306 -13.739   5.003  1.00  0.00           C  
ATOM   1440  CG  ASN A  94       6.899 -14.110   6.403  1.00  0.00           C  
ATOM   1441  OD1 ASN A  94       7.633 -14.810   7.110  1.00  0.00           O  
ATOM   1442  ND2 ASN A  94       5.744 -13.654   6.815  1.00  0.00           N  
ATOM   1443  H   ASN A  94       8.789 -11.869   5.887  1.00  0.00           H  
ATOM   1444  HA  ASN A  94       9.225 -14.625   5.273  1.00  0.00           H  
ATOM   1445 1HB  ASN A  94       6.900 -12.754   4.768  1.00  0.00           H  
ATOM   1446 2HB  ASN A  94       6.861 -14.450   4.308  1.00  0.00           H  
ATOM   1447 1HD2 ASN A  94       5.422 -13.869   7.738  1.00  0.00           H  
ATOM   1448 2HD2 ASN A  94       5.184 -13.091   6.209  1.00  0.00           H  
ATOM   1449  N   LYS A  95       9.351 -12.579   2.749  1.00  0.00           N  
ATOM   1450  CA  LYS A  95       9.674 -12.472   1.333  1.00  0.00           C  
ATOM   1451  C   LYS A  95      11.180 -12.429   1.113  1.00  0.00           C  
ATOM   1452  O   LYS A  95      11.650 -12.085   0.028  1.00  0.00           O  
ATOM   1453  CB  LYS A  95       9.018 -11.230   0.727  1.00  0.00           C  
ATOM   1454  CG  LYS A  95       7.496 -11.271   0.704  1.00  0.00           C  
ATOM   1455  CD  LYS A  95       6.919 -10.010   0.078  1.00  0.00           C  
ATOM   1456  CE  LYS A  95       5.397 -10.024   0.104  1.00  0.00           C  
ATOM   1457  NZ  LYS A  95       4.836 -11.117  -0.736  1.00  0.00           N  
ATOM   1458  H   LYS A  95       9.263 -11.737   3.299  1.00  0.00           H  
ATOM   1459  HA  LYS A  95       9.286 -13.353   0.822  1.00  0.00           H  
ATOM   1460 1HB  LYS A  95       9.321 -10.347   1.290  1.00  0.00           H  
ATOM   1461 2HB  LYS A  95       9.365 -11.099  -0.298  1.00  0.00           H  
ATOM   1462 1HG  LYS A  95       7.163 -12.136   0.129  1.00  0.00           H  
ATOM   1463 2HG  LYS A  95       7.119 -11.367   1.722  1.00  0.00           H  
ATOM   1464 1HD  LYS A  95       7.275  -9.136   0.625  1.00  0.00           H  
ATOM   1465 2HD  LYS A  95       7.254  -9.931  -0.956  1.00  0.00           H  
ATOM   1466 1HE  LYS A  95       5.053 -10.157   1.129  1.00  0.00           H  
ATOM   1467 2HE  LYS A  95       5.018  -9.070  -0.262  1.00  0.00           H  
ATOM   1468 1HZ  LYS A  95       3.827 -11.091  -0.692  1.00  0.00           H  
ATOM   1469 2HZ  LYS A  95       5.135 -10.993  -1.693  1.00  0.00           H  
ATOM   1470 3HZ  LYS A  95       5.166 -12.008  -0.394  1.00  0.00           H  
ATOM   1471  N   GLU A  96      11.934 -12.780   2.149  1.00  0.00           N  
ATOM   1472  CA  GLU A  96      13.390 -12.819   2.060  1.00  0.00           C  
ATOM   1473  C   GLU A  96      13.964 -11.428   1.823  1.00  0.00           C  
ATOM   1474  O   GLU A  96      14.909 -11.259   1.051  1.00  0.00           O  
ATOM   1475  CB  GLU A  96      13.831 -13.761   0.938  1.00  0.00           C  
ATOM   1476  CG  GLU A  96      13.391 -15.207   1.121  1.00  0.00           C  
ATOM   1477  CD  GLU A  96      13.914 -16.118   0.046  1.00  0.00           C  
ATOM   1478  OE1 GLU A  96      14.503 -15.628  -0.888  1.00  0.00           O  
ATOM   1479  OE2 GLU A  96      13.723 -17.306   0.158  1.00  0.00           O  
ATOM   1480  H   GLU A  96      11.488 -13.027   3.021  1.00  0.00           H  
ATOM   1481  HA  GLU A  96      13.785 -13.194   3.004  1.00  0.00           H  
ATOM   1482 1HB  GLU A  96      13.432 -13.408  -0.013  1.00  0.00           H  
ATOM   1483 2HB  GLU A  96      14.919 -13.750   0.860  1.00  0.00           H  
ATOM   1484 1HG  GLU A  96      13.745 -15.564   2.088  1.00  0.00           H  
ATOM   1485 2HG  GLU A  96      12.303 -15.246   1.127  1.00  0.00           H  
ATOM   1486  N   MET A  97      13.387 -10.433   2.491  1.00  0.00           N  
ATOM   1487  CA  MET A  97      13.889  -9.066   2.412  1.00  0.00           C  
ATOM   1488  C   MET A  97      14.178  -8.505   3.798  1.00  0.00           C  
ATOM   1489  O   MET A  97      13.601  -7.495   4.203  1.00  0.00           O  
ATOM   1490  CB  MET A  97      12.888  -8.178   1.676  1.00  0.00           C  
ATOM   1491  CG  MET A  97      12.668  -8.553   0.217  1.00  0.00           C  
ATOM   1492  SD  MET A  97      11.568  -7.406  -0.637  1.00  0.00           S  
ATOM   1493  CE  MET A  97       9.997  -7.818   0.118  1.00  0.00           C  
ATOM   1494  H   MET A  97      12.581 -10.628   3.067  1.00  0.00           H  
ATOM   1495  HA  MET A  97      14.827  -9.074   1.856  1.00  0.00           H  
ATOM   1496 1HB  MET A  97      11.924  -8.220   2.180  1.00  0.00           H  
ATOM   1497 2HB  MET A  97      13.229  -7.142   1.707  1.00  0.00           H  
ATOM   1498 1HG  MET A  97      13.625  -8.565  -0.304  1.00  0.00           H  
ATOM   1499 2HG  MET A  97      12.236  -9.552   0.159  1.00  0.00           H  
ATOM   1500 1HE  MET A  97       9.213  -7.191  -0.307  1.00  0.00           H  
ATOM   1501 2HE  MET A  97       9.767  -8.868  -0.071  1.00  0.00           H  
ATOM   1502 3HE  MET A  97      10.055  -7.648   1.194  1.00  0.00           H  
ATOM   1503  N   GLU A  98      15.074  -9.168   4.525  1.00  0.00           N  
ATOM   1504  CA  GLU A  98      15.348  -8.811   5.912  1.00  0.00           C  
ATOM   1505  C   GLU A  98      15.946  -7.412   6.014  1.00  0.00           C  
ATOM   1506  O   GLU A  98      15.637  -6.663   6.940  1.00  0.00           O  
ATOM   1507  CB  GLU A  98      16.297  -9.830   6.547  1.00  0.00           C  
ATOM   1508  CG  GLU A  98      15.684 -11.204   6.774  1.00  0.00           C  
ATOM   1509  CD  GLU A  98      16.662 -12.195   7.340  1.00  0.00           C  
ATOM   1510  OE1 GLU A  98      17.820 -11.867   7.441  1.00  0.00           O  
ATOM   1511  OE2 GLU A  98      16.251 -13.282   7.672  1.00  0.00           O  
ATOM   1512  H   GLU A  98      15.577  -9.937   4.106  1.00  0.00           H  
ATOM   1513  HA  GLU A  98      14.408  -8.820   6.464  1.00  0.00           H  
ATOM   1514 1HB  GLU A  98      17.174  -9.956   5.911  1.00  0.00           H  
ATOM   1515 2HB  GLU A  98      16.642  -9.455   7.510  1.00  0.00           H  
ATOM   1516 1HG  GLU A  98      14.844 -11.107   7.461  1.00  0.00           H  
ATOM   1517 2HG  GLU A  98      15.300 -11.580   5.826  1.00  0.00           H  
ATOM   1518  N   PRO A  99      16.800  -7.068   5.057  1.00  0.00           N  
ATOM   1519  CA  PRO A  99      17.492  -5.784   5.073  1.00  0.00           C  
ATOM   1520  C   PRO A  99      16.510  -4.632   5.222  1.00  0.00           C  
ATOM   1521  O   PRO A  99      16.846  -3.584   5.776  1.00  0.00           O  
ATOM   1522  CB  PRO A  99      18.195  -5.753   3.712  1.00  0.00           C  
ATOM   1523  CG  PRO A  99      18.522  -7.181   3.437  1.00  0.00           C  
ATOM   1524  CD  PRO A  99      17.317  -7.942   3.923  1.00  0.00           C  
ATOM   1525  HA  PRO A  99      18.224  -5.778   5.893  1.00  0.00           H  
ATOM   1526 1HB  PRO A  99      17.530  -5.314   2.955  1.00  0.00           H  
ATOM   1527 2HB  PRO A  99      19.089  -5.114   3.765  1.00  0.00           H  
ATOM   1528 1HG  PRO A  99      18.711  -7.328   2.364  1.00  0.00           H  
ATOM   1529 2HG  PRO A  99      19.444  -7.468   3.964  1.00  0.00           H  
ATOM   1530 1HD  PRO A  99      16.583  -8.026   3.108  1.00  0.00           H  
ATOM   1531 2HD  PRO A  99      17.626  -8.938   4.271  1.00  0.00           H  
ATOM   1532  N   LEU A 100      15.293  -4.828   4.726  1.00  0.00           N  
ATOM   1533  CA  LEU A 100      14.294  -3.766   4.699  1.00  0.00           C  
ATOM   1534  C   LEU A 100      13.753  -3.484   6.095  1.00  0.00           C  
ATOM   1535  O   LEU A 100      13.230  -2.402   6.361  1.00  0.00           O  
ATOM   1536  CB  LEU A 100      13.140  -4.148   3.764  1.00  0.00           C  
ATOM   1537  CG  LEU A 100      13.496  -4.254   2.276  1.00  0.00           C  
ATOM   1538  CD1 LEU A 100      12.246  -4.594   1.476  1.00  0.00           C  
ATOM   1539  CD2 LEU A 100      14.107  -2.942   1.805  1.00  0.00           C  
ATOM   1540  H   LEU A 100      15.054  -5.738   4.357  1.00  0.00           H  
ATOM   1541  HA  LEU A 100      14.765  -2.858   4.323  1.00  0.00           H  
ATOM   1542 1HB  LEU A 100      12.742  -5.111   4.078  1.00  0.00           H  
ATOM   1543 2HB  LEU A 100      12.351  -3.402   3.863  1.00  0.00           H  
ATOM   1544  HG  LEU A 100      14.215  -5.061   2.130  1.00  0.00           H  
ATOM   1545 1HD1 LEU A 100      12.500  -4.669   0.419  1.00  0.00           H  
ATOM   1546 2HD1 LEU A 100      11.842  -5.546   1.820  1.00  0.00           H  
ATOM   1547 3HD1 LEU A 100      11.501  -3.811   1.615  1.00  0.00           H  
ATOM   1548 1HD2 LEU A 100      14.361  -3.017   0.747  1.00  0.00           H  
ATOM   1549 2HD2 LEU A 100      13.388  -2.134   1.949  1.00  0.00           H  
ATOM   1550 3HD2 LEU A 100      15.008  -2.732   2.381  1.00  0.00           H  
ATOM   1551  N   VAL A 101      13.881  -4.464   6.983  1.00  0.00           N  
ATOM   1552  CA  VAL A 101      13.327  -4.357   8.328  1.00  0.00           C  
ATOM   1553  C   VAL A 101      13.955  -3.201   9.092  1.00  0.00           C  
ATOM   1554  O   VAL A 101      13.258  -2.414   9.732  1.00  0.00           O  
ATOM   1555  CB  VAL A 101      13.556  -5.666   9.107  1.00  0.00           C  
ATOM   1556  CG1 VAL A 101      13.166  -5.492  10.567  1.00  0.00           C  
ATOM   1557  CG2 VAL A 101      12.761  -6.794   8.467  1.00  0.00           C  
ATOM   1558  H   VAL A 101      14.376  -5.305   6.720  1.00  0.00           H  
ATOM   1559  HA  VAL A 101      12.258  -4.156   8.247  1.00  0.00           H  
ATOM   1560  HB  VAL A 101      14.618  -5.911   9.084  1.00  0.00           H  
ATOM   1561 1HG1 VAL A 101      13.335  -6.427  11.102  1.00  0.00           H  
ATOM   1562 2HG1 VAL A 101      13.773  -4.704  11.014  1.00  0.00           H  
ATOM   1563 3HG1 VAL A 101      12.113  -5.222  10.633  1.00  0.00           H  
ATOM   1564 1HG2 VAL A 101      12.928  -7.717   9.022  1.00  0.00           H  
ATOM   1565 2HG2 VAL A 101      11.699  -6.547   8.485  1.00  0.00           H  
ATOM   1566 3HG2 VAL A 101      13.085  -6.929   7.435  1.00  0.00           H  
ATOM   1567  N   GLY A 102      15.280  -3.102   9.021  1.00  0.00           N  
ATOM   1568  CA  GLY A 102      16.002  -2.015   9.672  1.00  0.00           C  
ATOM   1569  C   GLY A 102      15.608  -0.664   9.087  1.00  0.00           C  
ATOM   1570  O   GLY A 102      15.533   0.335   9.804  1.00  0.00           O  
ATOM   1571  H   GLY A 102      15.798  -3.796   8.503  1.00  0.00           H  
ATOM   1572 1HA  GLY A 102      15.792  -2.028  10.742  1.00  0.00           H  
ATOM   1573 2HA  GLY A 102      17.074  -2.168   9.553  1.00  0.00           H  
ATOM   1574  N   GLN A 103      15.356  -0.641   7.784  1.00  0.00           N  
ATOM   1575  CA  GLN A 103      14.960   0.587   7.102  1.00  0.00           C  
ATOM   1576  C   GLN A 103      13.586   1.055   7.564  1.00  0.00           C  
ATOM   1577  O   GLN A 103      13.376   2.239   7.824  1.00  0.00           O  
ATOM   1578  CB  GLN A 103      14.959   0.382   5.585  1.00  0.00           C  
ATOM   1579  CG  GLN A 103      16.340   0.190   4.981  1.00  0.00           C  
ATOM   1580  CD  GLN A 103      16.287  -0.076   3.489  1.00  0.00           C  
ATOM   1581  OE1 GLN A 103      15.216  -0.051   2.877  1.00  0.00           O  
ATOM   1582  NE2 GLN A 103      17.446  -0.334   2.894  1.00  0.00           N  
ATOM   1583  H   GLN A 103      15.440  -1.495   7.251  1.00  0.00           H  
ATOM   1584  HA  GLN A 103      15.682   1.367   7.347  1.00  0.00           H  
ATOM   1585 1HB  GLN A 103      14.359  -0.494   5.337  1.00  0.00           H  
ATOM   1586 2HB  GLN A 103      14.497   1.243   5.101  1.00  0.00           H  
ATOM   1587 1HG  GLN A 103      16.926   1.093   5.147  1.00  0.00           H  
ATOM   1588 2HG  GLN A 103      16.820  -0.661   5.464  1.00  0.00           H  
ATOM   1589 1HE2 GLN A 103      17.474  -0.517   1.910  1.00  0.00           H  
ATOM   1590 2HE2 GLN A 103      18.292  -0.344   3.428  1.00  0.00           H  
ATOM   1591  N   VAL A 104      12.649   0.116   7.665  1.00  0.00           N  
ATOM   1592  CA  VAL A 104      11.303   0.423   8.131  1.00  0.00           C  
ATOM   1593  C   VAL A 104      11.327   1.004   9.540  1.00  0.00           C  
ATOM   1594  O   VAL A 104      10.629   1.974   9.833  1.00  0.00           O  
ATOM   1595  CB  VAL A 104      10.431  -0.846   8.116  1.00  0.00           C  
ATOM   1596  CG1 VAL A 104       9.109  -0.593   8.826  1.00  0.00           C  
ATOM   1597  CG2 VAL A 104      10.195  -1.295   6.682  1.00  0.00           C  
ATOM   1598  H   VAL A 104      12.877  -0.835   7.412  1.00  0.00           H  
ATOM   1599  HA  VAL A 104      10.863   1.158   7.456  1.00  0.00           H  
ATOM   1600  HB  VAL A 104      10.944  -1.636   8.665  1.00  0.00           H  
ATOM   1601 1HG1 VAL A 104       8.505  -1.500   8.807  1.00  0.00           H  
ATOM   1602 2HG1 VAL A 104       9.301  -0.308   9.861  1.00  0.00           H  
ATOM   1603 3HG1 VAL A 104       8.573   0.210   8.321  1.00  0.00           H  
ATOM   1604 1HG2 VAL A 104       9.578  -2.194   6.679  1.00  0.00           H  
ATOM   1605 2HG2 VAL A 104       9.686  -0.504   6.132  1.00  0.00           H  
ATOM   1606 3HG2 VAL A 104      11.151  -1.511   6.206  1.00  0.00           H  
ATOM   1607  N   GLN A 105      12.136   0.406  10.406  1.00  0.00           N  
ATOM   1608  CA  GLN A 105      12.308   0.905  11.765  1.00  0.00           C  
ATOM   1609  C   GLN A 105      12.730   2.370  11.764  1.00  0.00           C  
ATOM   1610  O   GLN A 105      12.172   3.186  12.497  1.00  0.00           O  
ATOM   1611  CB  GLN A 105      13.342   0.063  12.518  1.00  0.00           C  
ATOM   1612  CG  GLN A 105      12.873  -1.342  12.856  1.00  0.00           C  
ATOM   1613  CD  GLN A 105      13.960  -2.173  13.511  1.00  0.00           C  
ATOM   1614  OE1 GLN A 105      15.153  -1.922  13.319  1.00  0.00           O  
ATOM   1615  NE2 GLN A 105      13.554  -3.168  14.290  1.00  0.00           N  
ATOM   1616  H   GLN A 105      12.647  -0.415  10.116  1.00  0.00           H  
ATOM   1617  HA  GLN A 105      11.352   0.830  12.284  1.00  0.00           H  
ATOM   1618 1HB  GLN A 105      14.249  -0.019  11.920  1.00  0.00           H  
ATOM   1619 2HB  GLN A 105      13.608   0.562  13.450  1.00  0.00           H  
ATOM   1620 1HG  GLN A 105      12.030  -1.277  13.544  1.00  0.00           H  
ATOM   1621 2HG  GLN A 105      12.567  -1.843  11.937  1.00  0.00           H  
ATOM   1622 1HE2 GLN A 105      14.226  -3.751  14.750  1.00  0.00           H  
ATOM   1623 2HE2 GLN A 105      12.576  -3.337  14.418  1.00  0.00           H  
ATOM   1624  N   GLU A 106      13.715   2.697  10.937  1.00  0.00           N  
ATOM   1625  CA  GLU A 106      14.201   4.065  10.824  1.00  0.00           C  
ATOM   1626  C   GLU A 106      13.102   4.999  10.329  1.00  0.00           C  
ATOM   1627  O   GLU A 106      12.952   6.115  10.828  1.00  0.00           O  
ATOM   1628  CB  GLU A 106      15.403   4.127   9.879  1.00  0.00           C  
ATOM   1629  CG  GLU A 106      16.667   3.480  10.426  1.00  0.00           C  
ATOM   1630  CD  GLU A 106      17.803   3.490   9.442  1.00  0.00           C  
ATOM   1631  OE1 GLU A 106      17.587   3.877   8.318  1.00  0.00           O  
ATOM   1632  OE2 GLU A 106      18.888   3.110   9.813  1.00  0.00           O  
ATOM   1633  H   GLU A 106      14.139   1.976  10.370  1.00  0.00           H  
ATOM   1634  HA  GLU A 106      14.517   4.403  11.812  1.00  0.00           H  
ATOM   1635 1HB  GLU A 106      15.154   3.632   8.940  1.00  0.00           H  
ATOM   1636 2HB  GLU A 106      15.632   5.168   9.650  1.00  0.00           H  
ATOM   1637 1HG  GLU A 106      16.976   4.013  11.325  1.00  0.00           H  
ATOM   1638 2HG  GLU A 106      16.444   2.451  10.706  1.00  0.00           H  
ATOM   1639  N   TRP A 107      12.338   4.536   9.347  1.00  0.00           N  
ATOM   1640  CA  TRP A 107      11.246   5.325   8.788  1.00  0.00           C  
ATOM   1641  C   TRP A 107      10.192   5.634   9.847  1.00  0.00           C  
ATOM   1642  O   TRP A 107       9.662   6.743   9.903  1.00  0.00           O  
ATOM   1643  CB  TRP A 107      10.598   4.583   7.618  1.00  0.00           C  
ATOM   1644  CG  TRP A 107      11.544   4.302   6.490  1.00  0.00           C  
ATOM   1645  CD1 TRP A 107      12.711   4.953   6.223  1.00  0.00           C  
ATOM   1646  CD2 TRP A 107      11.407   3.287   5.466  1.00  0.00           C  
ATOM   1647  NE1 TRP A 107      13.307   4.417   5.108  1.00  0.00           N  
ATOM   1648  CE2 TRP A 107      12.524   3.395   4.633  1.00  0.00           C  
ATOM   1649  CE3 TRP A 107      10.442   2.309   5.195  1.00  0.00           C  
ATOM   1650  CZ2 TRP A 107      12.707   2.564   3.539  1.00  0.00           C  
ATOM   1651  CZ3 TRP A 107      10.627   1.474   4.099  1.00  0.00           C  
ATOM   1652  CH2 TRP A 107      11.730   1.599   3.293  1.00  0.00           C  
ATOM   1653  H   TRP A 107      12.517   3.613   8.978  1.00  0.00           H  
ATOM   1654  HA  TRP A 107      11.651   6.271   8.431  1.00  0.00           H  
ATOM   1655 1HB  TRP A 107      10.190   3.635   7.968  1.00  0.00           H  
ATOM   1656 2HB  TRP A 107       9.767   5.173   7.229  1.00  0.00           H  
ATOM   1657  HD1 TRP A 107      13.111   5.778   6.808  1.00  0.00           H  
ATOM   1658  HE1 TRP A 107      14.179   4.724   4.702  1.00  0.00           H  
ATOM   1659  HE3 TRP A 107       9.565   2.204   5.832  1.00  0.00           H  
ATOM   1660  HZ2 TRP A 107      13.577   2.647   2.887  1.00  0.00           H  
ATOM   1661  HZ3 TRP A 107       9.870   0.716   3.894  1.00  0.00           H  
ATOM   1662  HH2 TRP A 107      11.844   0.927   2.442  1.00  0.00           H  
ATOM   1663  N   MET A 108       9.895   4.646  10.684  1.00  0.00           N  
ATOM   1664  CA  MET A 108       8.870   4.794  11.710  1.00  0.00           C  
ATOM   1665  C   MET A 108       9.308   5.777  12.789  1.00  0.00           C  
ATOM   1666  O   MET A 108       8.529   6.623  13.226  1.00  0.00           O  
ATOM   1667  CB  MET A 108       8.542   3.436  12.327  1.00  0.00           C  
ATOM   1668  CG  MET A 108       7.822   2.476  11.390  1.00  0.00           C  
ATOM   1669  SD  MET A 108       7.589   0.841  12.115  1.00  0.00           S  
ATOM   1670  CE  MET A 108       6.355   1.197  13.363  1.00  0.00           C  
ATOM   1671  H   MET A 108      10.392   3.770  10.608  1.00  0.00           H  
ATOM   1672  HA  MET A 108       7.970   5.195  11.244  1.00  0.00           H  
ATOM   1673 1HB  MET A 108       9.461   2.954  12.656  1.00  0.00           H  
ATOM   1674 2HB  MET A 108       7.913   3.578  13.207  1.00  0.00           H  
ATOM   1675 1HG  MET A 108       6.844   2.882  11.134  1.00  0.00           H  
ATOM   1676 2HG  MET A 108       8.396   2.366  10.471  1.00  0.00           H  
ATOM   1677 1HE  MET A 108       6.105   0.281  13.899  1.00  0.00           H  
ATOM   1678 2HE  MET A 108       6.749   1.933  14.065  1.00  0.00           H  
ATOM   1679 3HE  MET A 108       5.458   1.593  12.886  1.00  0.00           H  
ATOM   1680  N   VAL A 109      10.562   5.659  13.218  1.00  0.00           N  
ATOM   1681  CA  VAL A 109      11.111   6.551  14.230  1.00  0.00           C  
ATOM   1682  C   VAL A 109      11.092   7.999  13.758  1.00  0.00           C  
ATOM   1683  O   VAL A 109      10.680   8.895  14.493  1.00  0.00           O  
ATOM   1684  CB  VAL A 109      12.557   6.144  14.572  1.00  0.00           C  
ATOM   1685  CG1 VAL A 109      13.220   7.209  15.434  1.00  0.00           C  
ATOM   1686  CG2 VAL A 109      12.562   4.798  15.279  1.00  0.00           C  
ATOM   1687  H   VAL A 109      11.148   4.932  12.832  1.00  0.00           H  
ATOM   1688  HA  VAL A 109      10.502   6.469  15.131  1.00  0.00           H  
ATOM   1689  HB  VAL A 109      13.132   6.073  13.649  1.00  0.00           H  
ATOM   1690 1HG1 VAL A 109      14.241   6.905  15.666  1.00  0.00           H  
ATOM   1691 2HG1 VAL A 109      13.237   8.155  14.893  1.00  0.00           H  
ATOM   1692 3HG1 VAL A 109      12.658   7.329  16.360  1.00  0.00           H  
ATOM   1693 1HG2 VAL A 109      13.587   4.516  15.518  1.00  0.00           H  
ATOM   1694 2HG2 VAL A 109      11.981   4.867  16.199  1.00  0.00           H  
ATOM   1695 3HG2 VAL A 109      12.121   4.043  14.628  1.00  0.00           H  
ATOM   1696  N   ALA A 110      11.544   8.219  12.528  1.00  0.00           N  
ATOM   1697  CA  ALA A 110      11.545   9.555  11.940  1.00  0.00           C  
ATOM   1698  C   ALA A 110      10.132  10.117  11.848  1.00  0.00           C  
ATOM   1699  O   ALA A 110       9.901  11.291  12.132  1.00  0.00           O  
ATOM   1700  CB  ALA A 110      12.194   9.528  10.564  1.00  0.00           C  
ATOM   1701  H   ALA A 110      11.895   7.443  11.986  1.00  0.00           H  
ATOM   1702  HA  ALA A 110      12.126  10.210  12.589  1.00  0.00           H  
ATOM   1703 1HB  ALA A 110      12.186  10.532  10.138  1.00  0.00           H  
ATOM   1704 2HB  ALA A 110      13.223   9.180  10.653  1.00  0.00           H  
ATOM   1705 3HB  ALA A 110      11.638   8.855   9.913  1.00  0.00           H  
ATOM   1706  N   TYR A 111       9.189   9.271  11.447  1.00  0.00           N  
ATOM   1707  CA  TYR A 111       7.797   9.684  11.311  1.00  0.00           C  
ATOM   1708  C   TYR A 111       7.209  10.087  12.656  1.00  0.00           C  
ATOM   1709  O   TYR A 111       6.491  11.082  12.757  1.00  0.00           O  
ATOM   1710  CB  TYR A 111       6.965   8.564  10.683  1.00  0.00           C  
ATOM   1711  CG  TYR A 111       5.657   9.036  10.086  1.00  0.00           C  
ATOM   1712  CD1 TYR A 111       5.618   9.501   8.780  1.00  0.00           C  
ATOM   1713  CD2 TYR A 111       4.497   9.004  10.846  1.00  0.00           C  
ATOM   1714  CE1 TYR A 111       4.424   9.932   8.235  1.00  0.00           C  
ATOM   1715  CE2 TYR A 111       3.303   9.436  10.301  1.00  0.00           C  
ATOM   1716  CZ  TYR A 111       3.265   9.898   9.002  1.00  0.00           C  
ATOM   1717  OH  TYR A 111       2.075  10.328   8.459  1.00  0.00           O  
ATOM   1718  H   TYR A 111       9.442   8.317  11.231  1.00  0.00           H  
ATOM   1719  HA  TYR A 111       7.757  10.555  10.657  1.00  0.00           H  
ATOM   1720 1HB  TYR A 111       7.543   8.079   9.895  1.00  0.00           H  
ATOM   1721 2HB  TYR A 111       6.742   7.810  11.437  1.00  0.00           H  
ATOM   1722  HD1 TYR A 111       6.530   9.526   8.183  1.00  0.00           H  
ATOM   1723  HD2 TYR A 111       4.528   8.640  11.873  1.00  0.00           H  
ATOM   1724  HE1 TYR A 111       4.394  10.298   7.209  1.00  0.00           H  
ATOM   1725  HE2 TYR A 111       2.391   9.411  10.898  1.00  0.00           H  
ATOM   1726  HH  TYR A 111       2.222  10.613   7.554  1.00  0.00           H  
ATOM   1727  N   LEU A 112       7.517   9.309  13.690  1.00  0.00           N  
ATOM   1728  CA  LEU A 112       7.081   9.627  15.044  1.00  0.00           C  
ATOM   1729  C   LEU A 112       7.570  11.004  15.472  1.00  0.00           C  
ATOM   1730  O   LEU A 112       6.799  11.816  15.984  1.00  0.00           O  
ATOM   1731  CB  LEU A 112       7.593   8.568  16.028  1.00  0.00           C  
ATOM   1732  CG  LEU A 112       7.243   8.805  17.503  1.00  0.00           C  
ATOM   1733  CD1 LEU A 112       5.731   8.792  17.675  1.00  0.00           C  
ATOM   1734  CD2 LEU A 112       7.900   7.733  18.359  1.00  0.00           C  
ATOM   1735  H   LEU A 112       8.068   8.477  13.533  1.00  0.00           H  
ATOM   1736  HA  LEU A 112       5.992   9.628  15.065  1.00  0.00           H  
ATOM   1737 1HB  LEU A 112       7.182   7.601  15.742  1.00  0.00           H  
ATOM   1738 2HB  LEU A 112       8.679   8.516  15.949  1.00  0.00           H  
ATOM   1739  HG  LEU A 112       7.605   9.787  17.809  1.00  0.00           H  
ATOM   1740 1HD1 LEU A 112       5.482   8.961  18.723  1.00  0.00           H  
ATOM   1741 2HD1 LEU A 112       5.288   9.581  17.066  1.00  0.00           H  
ATOM   1742 3HD1 LEU A 112       5.337   7.826  17.360  1.00  0.00           H  
ATOM   1743 1HD2 LEU A 112       7.653   7.902  19.408  1.00  0.00           H  
ATOM   1744 2HD2 LEU A 112       7.538   6.751  18.055  1.00  0.00           H  
ATOM   1745 3HD2 LEU A 112       8.982   7.777  18.231  1.00  0.00           H  
ATOM   1746  N   GLU A 113       8.855  11.261  15.260  1.00  0.00           N  
ATOM   1747  CA  GLU A 113       9.490  12.470  15.774  1.00  0.00           C  
ATOM   1748  C   GLU A 113       8.996  13.707  15.033  1.00  0.00           C  
ATOM   1749  O   GLU A 113       8.774  14.756  15.637  1.00  0.00           O  
ATOM   1750  CB  GLU A 113      11.012  12.366  15.655  1.00  0.00           C  
ATOM   1751  CG  GLU A 113      11.647  11.342  16.585  1.00  0.00           C  
ATOM   1752  CD  GLU A 113      13.134  11.227  16.402  1.00  0.00           C  
ATOM   1753  OE1 GLU A 113      13.650  11.833  15.493  1.00  0.00           O  
ATOM   1754  OE2 GLU A 113      13.756  10.533  17.171  1.00  0.00           O  
ATOM   1755  H   GLU A 113       9.408  10.603  14.730  1.00  0.00           H  
ATOM   1756  HA  GLU A 113       9.228  12.578  16.827  1.00  0.00           H  
ATOM   1757 1HB  GLU A 113      11.280  12.100  14.632  1.00  0.00           H  
ATOM   1758 2HB  GLU A 113      11.461  13.336  15.869  1.00  0.00           H  
ATOM   1759 1HG  GLU A 113      11.441  11.626  17.617  1.00  0.00           H  
ATOM   1760 2HG  GLU A 113      11.187  10.370  16.407  1.00  0.00           H  
ATOM   1761  N   THR A 114       8.829  13.578  13.722  1.00  0.00           N  
ATOM   1762  CA  THR A 114       8.670  14.737  12.851  1.00  0.00           C  
ATOM   1763  C   THR A 114       7.200  15.018  12.572  1.00  0.00           C  
ATOM   1764  O   THR A 114       6.814  16.156  12.306  1.00  0.00           O  
ATOM   1765  CB  THR A 114       9.420  14.538  11.521  1.00  0.00           C  
ATOM   1766  OG1 THR A 114       8.891  13.395  10.837  1.00  0.00           O  
ATOM   1767  CG2 THR A 114      10.906  14.332  11.771  1.00  0.00           C  
ATOM   1768  H   THR A 114       8.812  12.652  13.318  1.00  0.00           H  
ATOM   1769  HA  THR A 114       9.090  15.608  13.355  1.00  0.00           H  
ATOM   1770  HB  THR A 114       9.282  15.417  10.891  1.00  0.00           H  
ATOM   1771  HG1 THR A 114       9.265  12.595  11.216  1.00  0.00           H  
ATOM   1772 1HG2 THR A 114      11.419  14.194  10.820  1.00  0.00           H  
ATOM   1773 2HG2 THR A 114      11.313  15.205  12.281  1.00  0.00           H  
ATOM   1774 3HG2 THR A 114      11.050  13.449  12.393  1.00  0.00           H  
ATOM   1775  N   GLN A 115       6.379  13.973  12.635  1.00  0.00           N  
ATOM   1776  CA  GLN A 115       4.983  14.070  12.228  1.00  0.00           C  
ATOM   1777  C   GLN A 115       4.050  13.932  13.423  1.00  0.00           C  
ATOM   1778  O   GLN A 115       3.094  14.694  13.567  1.00  0.00           O  
ATOM   1779  CB  GLN A 115       4.654  13.001  11.182  1.00  0.00           C  
ATOM   1780  CG  GLN A 115       5.446  13.129   9.892  1.00  0.00           C  
ATOM   1781  CD  GLN A 115       5.172  14.435   9.172  1.00  0.00           C  
ATOM   1782  OE1 GLN A 115       4.017  14.798   8.932  1.00  0.00           O  
ATOM   1783  NE2 GLN A 115       6.235  15.151   8.823  1.00  0.00           N  
ATOM   1784  H   GLN A 115       6.733  13.090  12.973  1.00  0.00           H  
ATOM   1785  HA  GLN A 115       4.819  15.052  11.785  1.00  0.00           H  
ATOM   1786 1HB  GLN A 115       4.847  12.013  11.599  1.00  0.00           H  
ATOM   1787 2HB  GLN A 115       3.594  13.050  10.933  1.00  0.00           H  
ATOM   1788 1HG  GLN A 115       6.510  13.082  10.124  1.00  0.00           H  
ATOM   1789 2HG  GLN A 115       5.172  12.309   9.228  1.00  0.00           H  
ATOM   1790 1HE2 GLN A 115       6.117  16.023   8.345  1.00  0.00           H  
ATOM   1791 2HE2 GLN A 115       7.154  14.820   9.037  1.00  0.00           H  
ATOM   1792  N   LEU A 116       4.331  12.956  14.278  1.00  0.00           N  
ATOM   1793  CA  LEU A 116       3.360  12.497  15.264  1.00  0.00           C  
ATOM   1794  C   LEU A 116       3.632  13.112  16.632  1.00  0.00           C  
ATOM   1795  O   LEU A 116       2.720  13.267  17.446  1.00  0.00           O  
ATOM   1796  CB  LEU A 116       3.393  10.967  15.368  1.00  0.00           C  
ATOM   1797  CG  LEU A 116       3.066  10.205  14.077  1.00  0.00           C  
ATOM   1798  CD1 LEU A 116       3.251   8.712  14.308  1.00  0.00           C  
ATOM   1799  CD2 LEU A 116       1.640  10.520  13.649  1.00  0.00           C  
ATOM   1800  H   LEU A 116       5.242  12.520  14.245  1.00  0.00           H  
ATOM   1801  HA  LEU A 116       2.367  12.805  14.940  1.00  0.00           H  
ATOM   1802 1HB  LEU A 116       4.388  10.662  15.689  1.00  0.00           H  
ATOM   1803 2HB  LEU A 116       2.677  10.655  16.128  1.00  0.00           H  
ATOM   1804  HG  LEU A 116       3.757  10.509  13.290  1.00  0.00           H  
ATOM   1805 1HD1 LEU A 116       3.019   8.170  13.390  1.00  0.00           H  
ATOM   1806 2HD1 LEU A 116       4.284   8.513  14.594  1.00  0.00           H  
ATOM   1807 3HD1 LEU A 116       2.583   8.381  15.103  1.00  0.00           H  
ATOM   1808 1HD2 LEU A 116       1.408   9.980  12.731  1.00  0.00           H  
ATOM   1809 2HD2 LEU A 116       0.949  10.216  14.435  1.00  0.00           H  
ATOM   1810 3HD2 LEU A 116       1.541  11.592  13.474  1.00  0.00           H  
ATOM   1811  N   ALA A 117       4.888  13.462  16.879  1.00  0.00           N  
ATOM   1812  CA  ALA A 117       5.323  13.875  18.209  1.00  0.00           C  
ATOM   1813  C   ALA A 117       4.540  15.088  18.690  1.00  0.00           C  
ATOM   1814  O   ALA A 117       4.182  15.183  19.865  1.00  0.00           O  
ATOM   1815  CB  ALA A 117       6.815  14.174  18.211  1.00  0.00           C  
ATOM   1816  H   ALA A 117       5.560  13.443  16.125  1.00  0.00           H  
ATOM   1817  HA  ALA A 117       5.132  13.053  18.898  1.00  0.00           H  
ATOM   1818 1HB  ALA A 117       7.123  14.483  19.210  1.00  0.00           H  
ATOM   1819 2HB  ALA A 117       7.366  13.280  17.921  1.00  0.00           H  
ATOM   1820 3HB  ALA A 117       7.026  14.975  17.503  1.00  0.00           H  
ATOM   1821  N   ASP A 118       4.279  16.019  17.778  1.00  0.00           N  
ATOM   1822  CA  ASP A 118       3.626  17.273  18.128  1.00  0.00           C  
ATOM   1823  C   ASP A 118       2.260  17.028  18.753  1.00  0.00           C  
ATOM   1824  O   ASP A 118       1.950  17.561  19.820  1.00  0.00           O  
ATOM   1825  CB  ASP A 118       3.476  18.162  16.891  1.00  0.00           C  
ATOM   1826  CG  ASP A 118       4.799  18.750  16.420  1.00  0.00           C  
ATOM   1827  OD1 ASP A 118       5.738  18.733  17.179  1.00  0.00           O  
ATOM   1828  OD2 ASP A 118       4.857  19.211  15.305  1.00  0.00           O  
ATOM   1829  H   ASP A 118       4.540  15.851  16.817  1.00  0.00           H  
ATOM   1830  HA  ASP A 118       4.243  17.790  18.863  1.00  0.00           H  
ATOM   1831 1HB  ASP A 118       3.042  17.583  16.077  1.00  0.00           H  
ATOM   1832 2HB  ASP A 118       2.790  18.981  17.113  1.00  0.00           H  
ATOM   1833  N   TRP A 119       1.443  16.220  18.084  1.00  0.00           N  
ATOM   1834  CA  TRP A 119       0.105  15.905  18.572  1.00  0.00           C  
ATOM   1835  C   TRP A 119       0.165  15.122  19.877  1.00  0.00           C  
ATOM   1836  O   TRP A 119      -0.576  15.406  20.818  1.00  0.00           O  
ATOM   1837  CB  TRP A 119      -0.669  15.101  17.526  1.00  0.00           C  
ATOM   1838  CG  TRP A 119      -2.074  14.778  17.937  1.00  0.00           C  
ATOM   1839  CD1 TRP A 119      -3.177  15.556  17.749  1.00  0.00           C  
ATOM   1840  CD2 TRP A 119      -2.535  13.584  18.613  1.00  0.00           C  
ATOM   1841  NE1 TRP A 119      -4.288  14.932  18.259  1.00  0.00           N  
ATOM   1842  CE2 TRP A 119      -3.915  13.723  18.790  1.00  0.00           C  
ATOM   1843  CE3 TRP A 119      -1.899  12.425  19.074  1.00  0.00           C  
ATOM   1844  CZ2 TRP A 119      -4.676  12.747  19.412  1.00  0.00           C  
ATOM   1845  CZ3 TRP A 119      -2.663  11.445  19.696  1.00  0.00           C  
ATOM   1846  CH2 TRP A 119      -4.016  11.602  19.860  1.00  0.00           C  
ATOM   1847  H   TRP A 119       1.758  15.814  17.215  1.00  0.00           H  
ATOM   1848  HA  TRP A 119      -0.424  16.840  18.756  1.00  0.00           H  
ATOM   1849 1HB  TRP A 119      -0.705  15.660  16.591  1.00  0.00           H  
ATOM   1850 2HB  TRP A 119      -0.147  14.165  17.327  1.00  0.00           H  
ATOM   1851  HD1 TRP A 119      -3.176  16.530  17.264  1.00  0.00           H  
ATOM   1852  HE1 TRP A 119      -5.228  15.301  18.246  1.00  0.00           H  
ATOM   1853  HE3 TRP A 119      -0.825  12.293  18.943  1.00  0.00           H  
ATOM   1854  HZ2 TRP A 119      -5.752  12.853  19.552  1.00  0.00           H  
ATOM   1855  HZ3 TRP A 119      -2.159  10.546  20.053  1.00  0.00           H  
ATOM   1856  HH2 TRP A 119      -4.586  10.814  20.353  1.00  0.00           H  
ATOM   1857  N   ILE A 120       1.054  14.135  19.927  1.00  0.00           N  
ATOM   1858  CA  ILE A 120       1.176  13.274  21.098  1.00  0.00           C  
ATOM   1859  C   ILE A 120       1.509  14.084  22.346  1.00  0.00           C  
ATOM   1860  O   ILE A 120       0.935  13.861  23.412  1.00  0.00           O  
ATOM   1861  CB  ILE A 120       2.257  12.199  20.879  1.00  0.00           C  
ATOM   1862  CG1 ILE A 120       1.810  11.204  19.805  1.00  0.00           C  
ATOM   1863  CG2 ILE A 120       2.562  11.479  22.183  1.00  0.00           C  
ATOM   1864  CD1 ILE A 120       2.920  10.309  19.302  1.00  0.00           C  
ATOM   1865  H   ILE A 120       1.661  13.977  19.135  1.00  0.00           H  
ATOM   1866  HA  ILE A 120       0.218  12.785  21.269  1.00  0.00           H  
ATOM   1867  HB  ILE A 120       3.169  12.670  20.513  1.00  0.00           H  
ATOM   1868 1HG1 ILE A 120       1.015  10.573  20.202  1.00  0.00           H  
ATOM   1869 2HG1 ILE A 120       1.400  11.748  18.953  1.00  0.00           H  
ATOM   1870 1HG2 ILE A 120       3.327  10.722  22.010  1.00  0.00           H  
ATOM   1871 2HG2 ILE A 120       2.921  12.196  22.919  1.00  0.00           H  
ATOM   1872 3HG2 ILE A 120       1.656  11.000  22.555  1.00  0.00           H  
ATOM   1873 1HD1 ILE A 120       2.526   9.632  18.544  1.00  0.00           H  
ATOM   1874 2HD1 ILE A 120       3.712  10.920  18.868  1.00  0.00           H  
ATOM   1875 3HD1 ILE A 120       3.322   9.729  20.132  1.00  0.00           H  
ATOM   1876  N   HIS A 121       2.437  15.023  22.205  1.00  0.00           N  
ATOM   1877  CA  HIS A 121       2.790  15.922  23.298  1.00  0.00           C  
ATOM   1878  C   HIS A 121       1.576  16.705  23.779  1.00  0.00           C  
ATOM   1879  O   HIS A 121       1.299  16.765  24.978  1.00  0.00           O  
ATOM   1880  CB  HIS A 121       3.893  16.894  22.866  1.00  0.00           C  
ATOM   1881  CG  HIS A 121       4.304  17.853  23.940  1.00  0.00           C  
ATOM   1882  ND1 HIS A 121       5.032  17.464  25.045  1.00  0.00           N  
ATOM   1883  CD2 HIS A 121       4.089  19.182  24.078  1.00  0.00           C  
ATOM   1884  CE1 HIS A 121       5.248  18.515  25.817  1.00  0.00           C  
ATOM   1885  NE2 HIS A 121       4.686  19.569  25.253  1.00  0.00           N  
ATOM   1886  H   HIS A 121       2.911  15.117  21.318  1.00  0.00           H  
ATOM   1887  HA  HIS A 121       3.163  15.341  24.141  1.00  0.00           H  
ATOM   1888 1HB  HIS A 121       4.774  16.330  22.556  1.00  0.00           H  
ATOM   1889 2HB  HIS A 121       3.554  17.470  22.006  1.00  0.00           H  
ATOM   1890  HD1 HIS A 121       5.417  16.556  25.210  1.00  0.00           H  
ATOM   1891  HD2 HIS A 121       3.568  19.916  23.463  1.00  0.00           H  
ATOM   1892  HE1 HIS A 121       5.810  18.416  26.745  1.00  0.00           H  
ATOM   1893  N   SER A 122       0.853  17.304  22.840  1.00  0.00           N  
ATOM   1894  CA  SER A 122      -0.316  18.112  23.170  1.00  0.00           C  
ATOM   1895  C   SER A 122      -1.451  17.244  23.698  1.00  0.00           C  
ATOM   1896  O   SER A 122      -2.393  17.744  24.315  1.00  0.00           O  
ATOM   1897  CB  SER A 122      -0.781  18.882  21.949  1.00  0.00           C  
ATOM   1898  OG  SER A 122      -1.303  18.016  20.979  1.00  0.00           O  
ATOM   1899  H   SER A 122       1.120  17.198  21.871  1.00  0.00           H  
ATOM   1900  HA  SER A 122      -0.037  18.824  23.947  1.00  0.00           H  
ATOM   1901 1HB  SER A 122      -1.542  19.604  22.243  1.00  0.00           H  
ATOM   1902 2HB  SER A 122       0.055  19.440  21.531  1.00  0.00           H  
ATOM   1903  HG  SER A 122      -0.955  17.146  21.186  1.00  0.00           H  
ATOM   1904  N   SER A 123      -1.357  15.940  23.459  1.00  0.00           N  
ATOM   1905  CA  SER A 123      -2.389  15.005  23.887  1.00  0.00           C  
ATOM   1906  C   SER A 123      -2.024  14.353  25.214  1.00  0.00           C  
ATOM   1907  O   SER A 123      -2.622  13.351  25.609  1.00  0.00           O  
ATOM   1908  CB  SER A 123      -2.598  13.939  22.830  1.00  0.00           C  
ATOM   1909  OG  SER A 123      -3.065  14.502  21.634  1.00  0.00           O  
ATOM   1910  H   SER A 123      -0.548  15.589  22.966  1.00  0.00           H  
ATOM   1911  HA  SER A 123      -3.321  15.555  24.021  1.00  0.00           H  
ATOM   1912 1HB  SER A 123      -1.659  13.418  22.647  1.00  0.00           H  
ATOM   1913 2HB  SER A 123      -3.315  13.203  23.192  1.00  0.00           H  
ATOM   1914  HG  SER A 123      -2.292  14.864  21.194  1.00  0.00           H  
ATOM   1915  N   GLY A 124      -1.041  14.926  25.899  1.00  0.00           N  
ATOM   1916  CA  GLY A 124      -0.726  14.528  27.267  1.00  0.00           C  
ATOM   1917  C   GLY A 124       0.409  13.512  27.297  1.00  0.00           C  
ATOM   1918  O   GLY A 124       0.748  12.977  28.353  1.00  0.00           O  
ATOM   1919  H   GLY A 124      -0.498  15.656  25.461  1.00  0.00           H  
ATOM   1920 1HA  GLY A 124      -0.446  15.408  27.846  1.00  0.00           H  
ATOM   1921 2HA  GLY A 124      -1.612  14.103  27.735  1.00  0.00           H  
ATOM   1922  N   GLY A 125       0.993  13.250  26.133  1.00  0.00           N  
ATOM   1923  CA  GLY A 125       2.143  12.357  26.035  1.00  0.00           C  
ATOM   1924  C   GLY A 125       1.709  10.897  26.066  1.00  0.00           C  
ATOM   1925  O   GLY A 125       0.521  10.594  26.177  1.00  0.00           O  
ATOM   1926  H   GLY A 125       0.631  13.680  25.294  1.00  0.00           H  
ATOM   1927 1HA  GLY A 125       2.685  12.560  25.111  1.00  0.00           H  
ATOM   1928 2HA  GLY A 125       2.828  12.555  26.859  1.00  0.00           H  
ATOM   1929  N   TRP A 126       2.681   9.996  25.968  1.00  0.00           N  
ATOM   1930  CA  TRP A 126       2.397   8.565  25.932  1.00  0.00           C  
ATOM   1931  C   TRP A 126       1.919   8.064  27.289  1.00  0.00           C  
ATOM   1932  O   TRP A 126       1.305   7.003  27.387  1.00  0.00           O  
ATOM   1933  CB  TRP A 126       3.642   7.784  25.506  1.00  0.00           C  
ATOM   1934  CG  TRP A 126       3.899   7.827  24.030  1.00  0.00           C  
ATOM   1935  CD1 TRP A 126       4.943   8.436  23.402  1.00  0.00           C  
ATOM   1936  CD2 TRP A 126       3.094   7.231  22.984  1.00  0.00           C  
ATOM   1937  NE1 TRP A 126       4.844   8.264  22.043  1.00  0.00           N  
ATOM   1938  CE2 TRP A 126       3.719   7.527  21.770  1.00  0.00           C  
ATOM   1939  CE3 TRP A 126       1.911   6.481  22.981  1.00  0.00           C  
ATOM   1940  CZ2 TRP A 126       3.203   7.102  20.556  1.00  0.00           C  
ATOM   1941  CZ3 TRP A 126       1.394   6.054  21.764  1.00  0.00           C  
ATOM   1942  CH2 TRP A 126       2.024   6.356  20.583  1.00  0.00           C  
ATOM   1943  H   TRP A 126       3.641  10.308  25.918  1.00  0.00           H  
ATOM   1944  HA  TRP A 126       1.599   8.389  25.211  1.00  0.00           H  
ATOM   1945 1HB  TRP A 126       4.516   8.186  26.018  1.00  0.00           H  
ATOM   1946 2HB  TRP A 126       3.538   6.742  25.806  1.00  0.00           H  
ATOM   1947  HD1 TRP A 126       5.740   8.981  23.905  1.00  0.00           H  
ATOM   1948  HE1 TRP A 126       5.492   8.620  21.356  1.00  0.00           H  
ATOM   1949  HE3 TRP A 126       1.408   6.236  23.916  1.00  0.00           H  
ATOM   1950  HZ2 TRP A 126       3.688   7.332  19.608  1.00  0.00           H  
ATOM   1951  HZ3 TRP A 126       0.472   5.471  21.770  1.00  0.00           H  
ATOM   1952  HH2 TRP A 126       1.591   6.005  19.646  1.00  0.00           H  
ATOM   1953  N   ALA A 127       2.206   8.834  28.332  1.00  0.00           N  
ATOM   1954  CA  ALA A 127       1.680   8.549  29.662  1.00  0.00           C  
ATOM   1955  C   ALA A 127       0.157   8.551  29.664  1.00  0.00           C  
ATOM   1956  O   ALA A 127      -0.474   7.778  30.384  1.00  0.00           O  
ATOM   1957  CB  ALA A 127       2.211   9.558  30.670  1.00  0.00           C  
ATOM   1958  H   ALA A 127       2.805   9.637  28.202  1.00  0.00           H  
ATOM   1959  HA  ALA A 127       2.016   7.554  29.954  1.00  0.00           H  
ATOM   1960 1HB  ALA A 127       1.809   9.332  31.657  1.00  0.00           H  
ATOM   1961 2HB  ALA A 127       3.300   9.504  30.699  1.00  0.00           H  
ATOM   1962 3HB  ALA A 127       1.906  10.561  30.375  1.00  0.00           H  
ATOM   1963  N   GLU A 128      -0.430   9.427  28.856  1.00  0.00           N  
ATOM   1964  CA  GLU A 128      -1.880   9.494  28.721  1.00  0.00           C  
ATOM   1965  C   GLU A 128      -2.420   8.288  27.962  1.00  0.00           C  
ATOM   1966  O   GLU A 128      -3.472   7.749  28.302  1.00  0.00           O  
ATOM   1967  CB  GLU A 128      -2.290  10.784  28.007  1.00  0.00           C  
ATOM   1968  CG  GLU A 128      -3.793  10.971  27.859  1.00  0.00           C  
ATOM   1969  CD  GLU A 128      -4.499  11.096  29.180  1.00  0.00           C  
ATOM   1970  OE1 GLU A 128      -3.854  11.416  30.149  1.00  0.00           O  
ATOM   1971  OE2 GLU A 128      -5.686  10.870  29.221  1.00  0.00           O  
ATOM   1972  H   GLU A 128       0.144  10.062  28.320  1.00  0.00           H  
ATOM   1973  HA  GLU A 128      -2.321   9.493  29.718  1.00  0.00           H  
ATOM   1974 1HB  GLU A 128      -1.898  11.642  28.552  1.00  0.00           H  
ATOM   1975 2HB  GLU A 128      -1.851  10.802  27.009  1.00  0.00           H  
ATOM   1976 1HG  GLU A 128      -3.981  11.870  27.273  1.00  0.00           H  
ATOM   1977 2HG  GLU A 128      -4.202  10.122  27.313  1.00  0.00           H  
ATOM   1978  N   PHE A 129      -1.691   7.867  26.934  1.00  0.00           N  
ATOM   1979  CA  PHE A 129      -2.022   6.646  26.210  1.00  0.00           C  
ATOM   1980  C   PHE A 129      -2.061   5.444  27.145  1.00  0.00           C  
ATOM   1981  O   PHE A 129      -2.982   4.629  27.084  1.00  0.00           O  
ATOM   1982  CB  PHE A 129      -1.008   6.396  25.092  1.00  0.00           C  
ATOM   1983  CG  PHE A 129      -1.251   5.128  24.325  1.00  0.00           C  
ATOM   1984  CD1 PHE A 129      -2.256   5.059  23.372  1.00  0.00           C  
ATOM   1985  CD2 PHE A 129      -0.477   4.001  24.556  1.00  0.00           C  
ATOM   1986  CE1 PHE A 129      -2.481   3.892  22.666  1.00  0.00           C  
ATOM   1987  CE2 PHE A 129      -0.699   2.834  23.851  1.00  0.00           C  
ATOM   1988  CZ  PHE A 129      -1.703   2.780  22.905  1.00  0.00           C  
ATOM   1989  H   PHE A 129      -0.887   8.407  26.646  1.00  0.00           H  
ATOM   1990  HA  PHE A 129      -3.009   6.765  25.762  1.00  0.00           H  
ATOM   1991 1HB  PHE A 129      -1.029   7.228  24.389  1.00  0.00           H  
ATOM   1992 2HB  PHE A 129      -0.005   6.351  25.515  1.00  0.00           H  
ATOM   1993  HD1 PHE A 129      -2.871   5.939  23.182  1.00  0.00           H  
ATOM   1994  HD2 PHE A 129       0.316   4.043  25.304  1.00  0.00           H  
ATOM   1995  HE1 PHE A 129      -3.274   3.852  21.919  1.00  0.00           H  
ATOM   1996  HE2 PHE A 129      -0.083   1.955  24.042  1.00  0.00           H  
ATOM   1997  HZ  PHE A 129      -1.880   1.860  22.350  1.00  0.00           H  
ATOM   1998  N   THR A 130      -1.058   5.341  28.010  1.00  0.00           N  
ATOM   1999  CA  THR A 130      -0.999   4.263  28.991  1.00  0.00           C  
ATOM   2000  C   THR A 130      -2.228   4.273  29.893  1.00  0.00           C  
ATOM   2001  O   THR A 130      -2.828   3.232  30.155  1.00  0.00           O  
ATOM   2002  CB  THR A 130       0.275   4.364  29.850  1.00  0.00           C  
ATOM   2003  OG1 THR A 130       1.431   4.251  29.010  1.00  0.00           O  
ATOM   2004  CG2 THR A 130       0.302   3.260  30.896  1.00  0.00           C  
ATOM   2005  H   THR A 130      -0.317   6.026  27.987  1.00  0.00           H  
ATOM   2006  HA  THR A 130      -0.982   3.312  28.460  1.00  0.00           H  
ATOM   2007  HB  THR A 130       0.300   5.332  30.351  1.00  0.00           H  
ATOM   2008  HG1 THR A 130       1.427   4.960  28.363  1.00  0.00           H  
ATOM   2009 1HG2 THR A 130       1.209   3.347  31.494  1.00  0.00           H  
ATOM   2010 2HG2 THR A 130      -0.570   3.350  31.543  1.00  0.00           H  
ATOM   2011 3HG2 THR A 130       0.287   2.290  30.401  1.00  0.00           H  
ATOM   2012  N   ALA A 131      -2.594   5.460  30.370  1.00  0.00           N  
ATOM   2013  CA  ALA A 131      -3.790   5.618  31.188  1.00  0.00           C  
ATOM   2014  C   ALA A 131      -5.051   5.328  30.385  1.00  0.00           C  
ATOM   2015  O   ALA A 131      -6.033   4.811  30.918  1.00  0.00           O  
ATOM   2016  CB  ALA A 131      -3.848   7.021  31.775  1.00  0.00           C  
ATOM   2017  H   ALA A 131      -2.031   6.271  30.160  1.00  0.00           H  
ATOM   2018  HA  ALA A 131      -3.739   4.899  32.006  1.00  0.00           H  
ATOM   2019 1HB  ALA A 131      -4.746   7.123  32.384  1.00  0.00           H  
ATOM   2020 2HB  ALA A 131      -2.968   7.193  32.395  1.00  0.00           H  
ATOM   2021 3HB  ALA A 131      -3.872   7.752  30.968  1.00  0.00           H  
ATOM   2022  N   LEU A 132      -5.019   5.665  29.100  1.00  0.00           N  
ATOM   2023  CA  LEU A 132      -6.163   5.448  28.222  1.00  0.00           C  
ATOM   2024  C   LEU A 132      -6.427   3.962  28.019  1.00  0.00           C  
ATOM   2025  O   LEU A 132      -7.014   3.337  28.858  1.00  0.00           O  
ATOM   2026  OXT LEU A 132      -6.048   3.416  27.020  1.00  0.00           O  
ATOM   2027  CB  LEU A 132      -5.925   6.121  26.865  1.00  0.00           C  
ATOM   2028  CG  LEU A 132      -7.091   6.046  25.871  1.00  0.00           C  
ATOM   2029  CD1 LEU A 132      -8.264   6.860  26.401  1.00  0.00           C  
ATOM   2030  CD2 LEU A 132      -6.636   6.562  24.514  1.00  0.00           C  
ATOM   2031  H   LEU A 132      -4.181   6.081  28.722  1.00  0.00           H  
ATOM   2032  HA  LEU A 132      -7.043   5.893  28.684  1.00  0.00           H  
ATOM   2033 1HB  LEU A 132      -5.701   7.173  27.033  1.00  0.00           H  
ATOM   2034 2HB  LEU A 132      -5.058   5.658  26.394  1.00  0.00           H  
ATOM   2035  HG  LEU A 132      -7.421   5.011  25.774  1.00  0.00           H  
ATOM   2036 1HD1 LEU A 132      -9.093   6.806  25.695  1.00  0.00           H  
ATOM   2037 2HD1 LEU A 132      -8.581   6.457  27.363  1.00  0.00           H  
ATOM   2038 3HD1 LEU A 132      -7.959   7.899  26.524  1.00  0.00           H  
ATOM   2039 1HD2 LEU A 132      -7.465   6.508  23.807  1.00  0.00           H  
ATOM   2040 2HD2 LEU A 132      -6.308   7.597  24.609  1.00  0.00           H  
ATOM   2041 3HD2 LEU A 132      -5.810   5.951  24.151  1.00  0.00           H  
ATOM   2042  N   ASP B 133     -21.798   7.771  27.277  1.00  0.00           N  
ATOM   2043  CA  ASP B 133     -22.814   6.917  26.674  1.00  0.00           C  
ATOM   2044  C   ASP B 133     -22.227   6.065  25.557  1.00  0.00           C  
ATOM   2045  O   ASP B 133     -21.831   6.581  24.513  1.00  0.00           O  
ATOM   2046  CB  ASP B 133     -23.968   7.760  26.127  1.00  0.00           C  
ATOM   2047  CG  ASP B 133     -25.112   6.916  25.581  1.00  0.00           C  
ATOM   2048  OD1 ASP B 133     -24.961   5.720  25.511  1.00  0.00           O  
ATOM   2049  OD2 ASP B 133     -26.126   7.477  25.238  1.00  0.00           O  
ATOM   2050 1H   ASP B 133     -22.211   8.319  28.006  1.00  0.00           H  
ATOM   2051 2H   ASP B 133     -21.070   7.204  27.659  1.00  0.00           H  
ATOM   2052 3H   ASP B 133     -21.417   8.378  26.581  1.00  0.00           H  
ATOM   2053  HA  ASP B 133     -23.206   6.249  27.443  1.00  0.00           H  
ATOM   2054 1HB  ASP B 133     -24.356   8.403  26.918  1.00  0.00           H  
ATOM   2055 2HB  ASP B 133     -23.600   8.407  25.330  1.00  0.00           H  
ATOM   2056  N   PRO B 134     -22.172   4.757  25.784  1.00  0.00           N  
ATOM   2057  CA  PRO B 134     -21.635   3.829  24.795  1.00  0.00           C  
ATOM   2058  C   PRO B 134     -22.318   4.008  23.445  1.00  0.00           C  
ATOM   2059  O   PRO B 134     -21.691   3.854  22.397  1.00  0.00           O  
ATOM   2060  CB  PRO B 134     -21.942   2.458  25.406  1.00  0.00           C  
ATOM   2061  CG  PRO B 134     -21.924   2.702  26.877  1.00  0.00           C  
ATOM   2062  CD  PRO B 134     -22.557   4.058  27.039  1.00  0.00           C  
ATOM   2063  HA  PRO B 134     -20.550   3.987  24.704  1.00  0.00           H  
ATOM   2064 1HB  PRO B 134     -22.915   2.095  25.045  1.00  0.00           H  
ATOM   2065 2HB  PRO B 134     -21.186   1.726  25.086  1.00  0.00           H  
ATOM   2066 1HG  PRO B 134     -22.480   1.910  27.399  1.00  0.00           H  
ATOM   2067 2HG  PRO B 134     -20.892   2.667  27.255  1.00  0.00           H  
ATOM   2068 1HD  PRO B 134     -23.648   3.947  27.124  1.00  0.00           H  
ATOM   2069 2HD  PRO B 134     -22.146   4.550  27.934  1.00  0.00           H  
ATOM   2070  N   LYS B 135     -23.606   4.331  23.478  1.00  0.00           N  
ATOM   2071  CA  LYS B 135     -24.390   4.482  22.257  1.00  0.00           C  
ATOM   2072  C   LYS B 135     -23.899   5.665  21.433  1.00  0.00           C  
ATOM   2073  O   LYS B 135     -23.848   5.598  20.204  1.00  0.00           O  
ATOM   2074  CB  LYS B 135     -25.873   4.651  22.590  1.00  0.00           C  
ATOM   2075  CG  LYS B 135     -26.542   3.397  23.136  1.00  0.00           C  
ATOM   2076  CD  LYS B 135     -28.007   3.649  23.460  1.00  0.00           C  
ATOM   2077  CE  LYS B 135     -28.675   2.399  24.014  1.00  0.00           C  
ATOM   2078  NZ  LYS B 135     -30.099   2.641  24.372  1.00  0.00           N  
ATOM   2079  H   LYS B 135     -24.055   4.476  24.371  1.00  0.00           H  
ATOM   2080  HA  LYS B 135     -24.267   3.581  21.655  1.00  0.00           H  
ATOM   2081 1HB  LYS B 135     -25.992   5.443  23.329  1.00  0.00           H  
ATOM   2082 2HB  LYS B 135     -26.415   4.956  21.694  1.00  0.00           H  
ATOM   2083 1HG  LYS B 135     -26.475   2.597  22.398  1.00  0.00           H  
ATOM   2084 2HG  LYS B 135     -26.029   3.076  24.041  1.00  0.00           H  
ATOM   2085 1HD  LYS B 135     -28.085   4.449  24.197  1.00  0.00           H  
ATOM   2086 2HD  LYS B 135     -28.532   3.959  22.557  1.00  0.00           H  
ATOM   2087 1HE  LYS B 135     -28.630   1.603  23.272  1.00  0.00           H  
ATOM   2088 2HE  LYS B 135     -28.142   2.066  24.905  1.00  0.00           H  
ATOM   2089 1HZ  LYS B 135     -30.505   1.790  24.735  1.00  0.00           H  
ATOM   2090 2HZ  LYS B 135     -30.152   3.365  25.074  1.00  0.00           H  
ATOM   2091 3HZ  LYS B 135     -30.609   2.932  23.550  1.00  0.00           H  
ATOM   2092  N   LYS B 136     -23.542   6.747  22.113  1.00  0.00           N  
ATOM   2093  CA  LYS B 136     -23.000   7.926  21.449  1.00  0.00           C  
ATOM   2094  C   LYS B 136     -21.602   7.659  20.907  1.00  0.00           C  
ATOM   2095  O   LYS B 136     -21.217   8.193  19.866  1.00  0.00           O  
ATOM   2096  CB  LYS B 136     -22.973   9.117  22.409  1.00  0.00           C  
ATOM   2097  CG  LYS B 136     -24.346   9.675  22.759  1.00  0.00           C  
ATOM   2098  CD  LYS B 136     -24.237  10.853  23.715  1.00  0.00           C  
ATOM   2099  CE  LYS B 136     -25.609  11.410  24.066  1.00  0.00           C  
ATOM   2100  NZ  LYS B 136     -25.520  12.543  25.028  1.00  0.00           N  
ATOM   2101  H   LYS B 136     -23.648   6.754  23.118  1.00  0.00           H  
ATOM   2102  HA  LYS B 136     -23.644   8.175  20.604  1.00  0.00           H  
ATOM   2103 1HB  LYS B 136     -22.485   8.823  23.339  1.00  0.00           H  
ATOM   2104 2HB  LYS B 136     -22.385   9.924  21.972  1.00  0.00           H  
ATOM   2105 1HG  LYS B 136     -24.848  10.002  21.847  1.00  0.00           H  
ATOM   2106 2HG  LYS B 136     -24.948   8.895  23.224  1.00  0.00           H  
ATOM   2107 1HD  LYS B 136     -23.738  10.534  24.630  1.00  0.00           H  
ATOM   2108 2HD  LYS B 136     -23.643  11.642  23.253  1.00  0.00           H  
ATOM   2109 1HE  LYS B 136     -26.104  11.757  23.160  1.00  0.00           H  
ATOM   2110 2HE  LYS B 136     -26.219  10.622  24.508  1.00  0.00           H  
ATOM   2111 1HZ  LYS B 136     -26.448  12.883  25.235  1.00  0.00           H  
ATOM   2112 2HZ  LYS B 136     -25.079  12.227  25.880  1.00  0.00           H  
ATOM   2113 3HZ  LYS B 136     -24.972  13.287  24.621  1.00  0.00           H  
ATOM   2114  N   VAL B 137     -20.845   6.830  21.617  1.00  0.00           N  
ATOM   2115  CA  VAL B 137     -19.531   6.404  21.153  1.00  0.00           C  
ATOM   2116  C   VAL B 137     -19.640   5.572  19.881  1.00  0.00           C  
ATOM   2117  O   VAL B 137     -18.850   5.736  18.951  1.00  0.00           O  
ATOM   2118  CB  VAL B 137     -18.821   5.579  22.243  1.00  0.00           C  
ATOM   2119  CG1 VAL B 137     -17.539   4.967  21.698  1.00  0.00           C  
ATOM   2120  CG2 VAL B 137     -18.528   6.459  23.449  1.00  0.00           C  
ATOM   2121  H   VAL B 137     -21.189   6.488  22.504  1.00  0.00           H  
ATOM   2122  HA  VAL B 137     -18.933   7.291  20.941  1.00  0.00           H  
ATOM   2123  HB  VAL B 137     -19.468   4.755  22.542  1.00  0.00           H  
ATOM   2124 1HG1 VAL B 137     -17.050   4.388  22.481  1.00  0.00           H  
ATOM   2125 2HG1 VAL B 137     -17.776   4.314  20.858  1.00  0.00           H  
ATOM   2126 3HG1 VAL B 137     -16.870   5.761  21.364  1.00  0.00           H  
ATOM   2127 1HG2 VAL B 137     -18.026   5.869  24.216  1.00  0.00           H  
ATOM   2128 2HG2 VAL B 137     -17.885   7.286  23.149  1.00  0.00           H  
ATOM   2129 3HG2 VAL B 137     -19.463   6.852  23.848  1.00  0.00           H  
ATOM   2130  N   PHE B 138     -20.622   4.678  19.847  1.00  0.00           N  
ATOM   2131  CA  PHE B 138     -20.899   3.890  18.652  1.00  0.00           C  
ATOM   2132  C   PHE B 138     -21.219   4.787  17.463  1.00  0.00           C  
ATOM   2133  O   PHE B 138     -20.658   4.620  16.379  1.00  0.00           O  
ATOM   2134  CB  PHE B 138     -22.066   2.932  18.903  1.00  0.00           C  
ATOM   2135  CG  PHE B 138     -22.487   2.158  17.686  1.00  0.00           C  
ATOM   2136  CD1 PHE B 138     -21.762   1.053  17.264  1.00  0.00           C  
ATOM   2137  CD2 PHE B 138     -23.607   2.534  16.960  1.00  0.00           C  
ATOM   2138  CE1 PHE B 138     -22.149   0.341  16.144  1.00  0.00           C  
ATOM   2139  CE2 PHE B 138     -23.996   1.823  15.842  1.00  0.00           C  
ATOM   2140  CZ  PHE B 138     -23.265   0.725  15.433  1.00  0.00           C  
ATOM   2141  H   PHE B 138     -21.191   4.541  20.670  1.00  0.00           H  
ATOM   2142  HA  PHE B 138     -20.014   3.303  18.411  1.00  0.00           H  
ATOM   2143 1HB  PHE B 138     -21.791   2.220  19.680  1.00  0.00           H  
ATOM   2144 2HB  PHE B 138     -22.926   3.494  19.263  1.00  0.00           H  
ATOM   2145  HD1 PHE B 138     -20.880   0.749  17.827  1.00  0.00           H  
ATOM   2146  HD2 PHE B 138     -24.184   3.401  17.283  1.00  0.00           H  
ATOM   2147  HE1 PHE B 138     -21.570  -0.525  15.824  1.00  0.00           H  
ATOM   2148  HE2 PHE B 138     -24.879   2.128  15.281  1.00  0.00           H  
ATOM   2149  HZ  PHE B 138     -23.570   0.165  14.551  1.00  0.00           H  
ATOM   2150  N   ASP B 139     -22.120   5.740  17.673  1.00  0.00           N  
ATOM   2151  CA  ASP B 139     -22.497   6.681  16.625  1.00  0.00           C  
ATOM   2152  C   ASP B 139     -21.300   7.504  16.165  1.00  0.00           C  
ATOM   2153  O   ASP B 139     -21.126   7.752  14.972  1.00  0.00           O  
ATOM   2154  CB  ASP B 139     -23.607   7.615  17.116  1.00  0.00           C  
ATOM   2155  CG  ASP B 139     -24.952   6.915  17.255  1.00  0.00           C  
ATOM   2156  OD1 ASP B 139     -25.103   5.848  16.709  1.00  0.00           O  
ATOM   2157  OD2 ASP B 139     -25.815   7.454  17.905  1.00  0.00           O  
ATOM   2158  H   ASP B 139     -22.556   5.814  18.579  1.00  0.00           H  
ATOM   2159  HA  ASP B 139     -22.871   6.117  15.770  1.00  0.00           H  
ATOM   2160 1HB  ASP B 139     -23.329   8.032  18.084  1.00  0.00           H  
ATOM   2161 2HB  ASP B 139     -23.716   8.447  16.421  1.00  0.00           H  
ATOM   2162  N   GLU B 140     -20.476   7.924  17.120  1.00  0.00           N  
ATOM   2163  CA  GLU B 140     -19.259   8.664  16.809  1.00  0.00           C  
ATOM   2164  C   GLU B 140     -18.349   7.865  15.884  1.00  0.00           C  
ATOM   2165  O   GLU B 140     -17.917   8.360  14.844  1.00  0.00           O  
ATOM   2166  CB  GLU B 140     -18.509   9.021  18.095  1.00  0.00           C  
ATOM   2167  CG  GLU B 140     -17.238   9.830  17.878  1.00  0.00           C  
ATOM   2168  CD  GLU B 140     -16.572  10.229  19.165  1.00  0.00           C  
ATOM   2169  OE1 GLU B 140     -17.102   9.923  20.206  1.00  0.00           O  
ATOM   2170  OE2 GLU B 140     -15.532  10.842  19.107  1.00  0.00           O  
ATOM   2171  H   GLU B 140     -20.700   7.726  18.085  1.00  0.00           H  
ATOM   2172  HA  GLU B 140     -19.535   9.583  16.292  1.00  0.00           H  
ATOM   2173 1HB  GLU B 140     -19.163   9.595  18.751  1.00  0.00           H  
ATOM   2174 2HB  GLU B 140     -18.237   8.107  18.623  1.00  0.00           H  
ATOM   2175 1HG  GLU B 140     -16.539   9.237  17.289  1.00  0.00           H  
ATOM   2176 2HG  GLU B 140     -17.483  10.725  17.308  1.00  0.00           H  
ATOM   2177  N   ALA B 141     -18.063   6.627  16.269  1.00  0.00           N  
ATOM   2178  CA  ALA B 141     -17.229   5.745  15.461  1.00  0.00           C  
ATOM   2179  C   ALA B 141     -17.855   5.497  14.094  1.00  0.00           C  
ATOM   2180  O   ALA B 141     -17.156   5.439  13.082  1.00  0.00           O  
ATOM   2181  CB  ALA B 141     -16.995   4.427  16.184  1.00  0.00           C  
ATOM   2182  H   ALA B 141     -18.432   6.286  17.146  1.00  0.00           H  
ATOM   2183  HA  ALA B 141     -16.270   6.238  15.304  1.00  0.00           H  
ATOM   2184 1HB  ALA B 141     -16.371   3.780  15.567  1.00  0.00           H  
ATOM   2185 2HB  ALA B 141     -16.494   4.616  17.133  1.00  0.00           H  
ATOM   2186 3HB  ALA B 141     -17.951   3.939  16.368  1.00  0.00           H  
ATOM   2187  N   LYS B 142     -19.175   5.352  14.071  1.00  0.00           N  
ATOM   2188  CA  LYS B 142     -19.899   5.127  12.826  1.00  0.00           C  
ATOM   2189  C   LYS B 142     -19.678   6.272  11.845  1.00  0.00           C  
ATOM   2190  O   LYS B 142     -19.339   6.049  10.683  1.00  0.00           O  
ATOM   2191  CB  LYS B 142     -21.393   4.950  13.100  1.00  0.00           C  
ATOM   2192  CG  LYS B 142     -22.234   4.684  11.858  1.00  0.00           C  
ATOM   2193  CD  LYS B 142     -23.697   4.473  12.216  1.00  0.00           C  
ATOM   2194  CE  LYS B 142     -24.546   4.251  10.973  1.00  0.00           C  
ATOM   2195  NZ  LYS B 142     -25.981   4.046  11.308  1.00  0.00           N  
ATOM   2196  H   LYS B 142     -19.691   5.398  14.938  1.00  0.00           H  
ATOM   2197  HA  LYS B 142     -19.519   4.214  12.364  1.00  0.00           H  
ATOM   2198 1HB  LYS B 142     -21.541   4.118  13.789  1.00  0.00           H  
ATOM   2199 2HB  LYS B 142     -21.783   5.847  13.582  1.00  0.00           H  
ATOM   2200 1HG  LYS B 142     -22.154   5.531  11.176  1.00  0.00           H  
ATOM   2201 2HG  LYS B 142     -21.861   3.795  11.351  1.00  0.00           H  
ATOM   2202 1HD  LYS B 142     -23.791   3.605  12.870  1.00  0.00           H  
ATOM   2203 2HD  LYS B 142     -24.071   5.348  12.748  1.00  0.00           H  
ATOM   2204 1HE  LYS B 142     -24.459   5.115  10.315  1.00  0.00           H  
ATOM   2205 2HE  LYS B 142     -24.182   3.375  10.436  1.00  0.00           H  
ATOM   2206 1HZ  LYS B 142     -26.508   3.902  10.458  1.00  0.00           H  
ATOM   2207 2HZ  LYS B 142     -26.075   3.235  11.904  1.00  0.00           H  
ATOM   2208 3HZ  LYS B 142     -26.335   4.860  11.789  1.00  0.00           H  
ATOM   2209  N   ASP B 143     -19.873   7.496  12.320  1.00  0.00           N  
ATOM   2210  CA  ASP B 143     -19.681   8.680  11.490  1.00  0.00           C  
ATOM   2211  C   ASP B 143     -18.269   8.732  10.923  1.00  0.00           C  
ATOM   2212  O   ASP B 143     -18.072   9.034   9.745  1.00  0.00           O  
ATOM   2213  CB  ASP B 143     -19.960   9.951  12.295  1.00  0.00           C  
ATOM   2214  CG  ASP B 143     -21.441  10.155  12.587  1.00  0.00           C  
ATOM   2215  OD1 ASP B 143     -22.245   9.524  11.943  1.00  0.00           O  
ATOM   2216  OD2 ASP B 143     -21.753  10.939  13.450  1.00  0.00           O  
ATOM   2217  H   ASP B 143     -20.161   7.611  13.281  1.00  0.00           H  
ATOM   2218  HA  ASP B 143     -20.382   8.634  10.656  1.00  0.00           H  
ATOM   2219 1HB  ASP B 143     -19.421   9.908  13.242  1.00  0.00           H  
ATOM   2220 2HB  ASP B 143     -19.590  10.818  11.747  1.00  0.00           H  
ATOM   2221  N   ARG B 144     -17.286   8.435  11.768  1.00  0.00           N  
ATOM   2222  CA  ARG B 144     -15.890   8.432  11.347  1.00  0.00           C  
ATOM   2223  C   ARG B 144     -15.639   7.377  10.278  1.00  0.00           C  
ATOM   2224  O   ARG B 144     -15.003   7.650   9.261  1.00  0.00           O  
ATOM   2225  CB  ARG B 144     -14.973   8.174  12.534  1.00  0.00           C  
ATOM   2226  CG  ARG B 144     -14.985   9.259  13.599  1.00  0.00           C  
ATOM   2227  CD  ARG B 144     -14.067   8.937  14.721  1.00  0.00           C  
ATOM   2228  NE  ARG B 144     -14.173   9.903  15.803  1.00  0.00           N  
ATOM   2229  CZ  ARG B 144     -13.523  11.082  15.842  1.00  0.00           C  
ATOM   2230  NH1 ARG B 144     -12.726  11.426  14.856  1.00  0.00           N  
ATOM   2231  NH2 ARG B 144     -13.687  11.893  16.873  1.00  0.00           N  
ATOM   2232  H   ARG B 144     -17.513   8.207  12.725  1.00  0.00           H  
ATOM   2233  HA  ARG B 144     -15.656   9.406  10.920  1.00  0.00           H  
ATOM   2234 1HB  ARG B 144     -15.256   7.238  13.015  1.00  0.00           H  
ATOM   2235 2HB  ARG B 144     -13.947   8.065  12.184  1.00  0.00           H  
ATOM   2236 1HG  ARG B 144     -14.668  10.205  13.158  1.00  0.00           H  
ATOM   2237 2HG  ARG B 144     -15.993   9.366  14.000  1.00  0.00           H  
ATOM   2238 1HD  ARG B 144     -14.310   7.952  15.119  1.00  0.00           H  
ATOM   2239 2HD  ARG B 144     -13.038   8.939  14.362  1.00  0.00           H  
ATOM   2240  HE  ARG B 144     -14.778   9.673  16.581  1.00  0.00           H  
ATOM   2241 1HH1 ARG B 144     -12.600  10.806  14.068  1.00  0.00           H  
ATOM   2242 2HH1 ARG B 144     -12.238  12.310  14.885  1.00  0.00           H  
ATOM   2243 1HH2 ARG B 144     -14.300  11.628  17.632  1.00  0.00           H  
ATOM   2244 2HH2 ARG B 144     -13.200  12.776  16.902  1.00  0.00           H  
ATOM   2245  N   ALA B 145     -16.143   6.170  10.514  1.00  0.00           N  
ATOM   2246  CA  ALA B 145     -15.975   5.071   9.572  1.00  0.00           C  
ATOM   2247  C   ALA B 145     -16.650   5.381   8.239  1.00  0.00           C  
ATOM   2248  O   ALA B 145     -16.090   5.120   7.174  1.00  0.00           O  
ATOM   2249  CB  ALA B 145     -16.529   3.781  10.159  1.00  0.00           C  
ATOM   2250  H   ALA B 145     -16.655   6.010  11.369  1.00  0.00           H  
ATOM   2251  HA  ALA B 145     -14.909   4.946   9.384  1.00  0.00           H  
ATOM   2252 1HB  ALA B 145     -16.396   2.969   9.444  1.00  0.00           H  
ATOM   2253 2HB  ALA B 145     -15.998   3.543  11.081  1.00  0.00           H  
ATOM   2254 3HB  ALA B 145     -17.589   3.905  10.373  1.00  0.00           H  
ATOM   2255  N   GLU B 146     -17.853   5.938   8.307  1.00  0.00           N  
ATOM   2256  CA  GLU B 146     -18.615   6.263   7.108  1.00  0.00           C  
ATOM   2257  C   GLU B 146     -17.906   7.323   6.275  1.00  0.00           C  
ATOM   2258  O   GLU B 146     -17.931   7.279   5.044  1.00  0.00           O  
ATOM   2259  CB  GLU B 146     -20.017   6.748   7.481  1.00  0.00           C  
ATOM   2260  CG  GLU B 146     -20.935   5.661   8.023  1.00  0.00           C  
ATOM   2261  CD  GLU B 146     -21.257   4.606   7.002  1.00  0.00           C  
ATOM   2262  OE1 GLU B 146     -21.419   4.946   5.855  1.00  0.00           O  
ATOM   2263  OE2 GLU B 146     -21.341   3.458   7.370  1.00  0.00           O  
ATOM   2264  H   GLU B 146     -18.251   6.143   9.213  1.00  0.00           H  
ATOM   2265  HA  GLU B 146     -18.709   5.361   6.502  1.00  0.00           H  
ATOM   2266 1HB  GLU B 146     -19.942   7.530   8.238  1.00  0.00           H  
ATOM   2267 2HB  GLU B 146     -20.497   7.185   6.605  1.00  0.00           H  
ATOM   2268 1HG  GLU B 146     -20.455   5.188   8.879  1.00  0.00           H  
ATOM   2269 2HG  GLU B 146     -21.860   6.120   8.368  1.00  0.00           H  
ATOM   2270  N   ASN B 147     -17.274   8.275   6.952  1.00  0.00           N  
ATOM   2271  CA  ASN B 147     -16.521   9.325   6.277  1.00  0.00           C  
ATOM   2272  C   ASN B 147     -15.343   8.747   5.502  1.00  0.00           C  
ATOM   2273  O   ASN B 147     -15.031   9.199   4.401  1.00  0.00           O  
ATOM   2274  CB  ASN B 147     -16.046  10.367   7.274  1.00  0.00           C  
ATOM   2275  CG  ASN B 147     -17.159  11.251   7.761  1.00  0.00           C  
ATOM   2276  OD1 ASN B 147     -18.163  11.446   7.065  1.00  0.00           O  
ATOM   2277  ND2 ASN B 147     -17.003  11.790   8.943  1.00  0.00           N  
ATOM   2278  H   ASN B 147     -17.315   8.271   7.961  1.00  0.00           H  
ATOM   2279  HA  ASN B 147     -17.177   9.810   5.551  1.00  0.00           H  
ATOM   2280 1HB  ASN B 147     -15.591   9.869   8.131  1.00  0.00           H  
ATOM   2281 2HB  ASN B 147     -15.279  10.989   6.812  1.00  0.00           H  
ATOM   2282 1HD2 ASN B 147     -17.712  12.388   9.318  1.00  0.00           H  
ATOM   2283 2HD2 ASN B 147     -16.174  11.605   9.471  1.00  0.00           H  
ATOM   2284  N   ASN B 148     -14.692   7.746   6.086  1.00  0.00           N  
ATOM   2285  CA  ASN B 148     -13.534   7.120   5.461  1.00  0.00           C  
ATOM   2286  C   ASN B 148     -13.946   6.260   4.273  1.00  0.00           C  
ATOM   2287  O   ASN B 148     -13.219   6.162   3.284  1.00  0.00           O  
ATOM   2288  CB  ASN B 148     -12.762   6.296   6.475  1.00  0.00           C  
ATOM   2289  CG  ASN B 148     -12.010   7.148   7.460  1.00  0.00           C  
ATOM   2290  OD1 ASN B 148     -11.629   8.283   7.153  1.00  0.00           O  
ATOM   2291  ND2 ASN B 148     -11.790   6.623   8.638  1.00  0.00           N  
ATOM   2292  H   ASN B 148     -15.010   7.410   6.984  1.00  0.00           H  
ATOM   2293  HA  ASN B 148     -12.865   7.904   5.106  1.00  0.00           H  
ATOM   2294 1HB  ASN B 148     -13.451   5.651   7.022  1.00  0.00           H  
ATOM   2295 2HB  ASN B 148     -12.053   5.651   5.956  1.00  0.00           H  
ATOM   2296 1HD2 ASN B 148     -11.295   7.144   9.334  1.00  0.00           H  
ATOM   2297 2HD2 ASN B 148     -12.117   5.701   8.843  1.00  0.00           H  
ATOM   2298  N   VAL B 149     -15.115   5.637   4.377  1.00  0.00           N  
ATOM   2299  CA  VAL B 149     -15.682   4.881   3.266  1.00  0.00           C  
ATOM   2300  C   VAL B 149     -16.034   5.794   2.100  1.00  0.00           C  
ATOM   2301  O   VAL B 149     -15.719   5.497   0.947  1.00  0.00           O  
ATOM   2302  CB  VAL B 149     -16.944   4.126   3.722  1.00  0.00           C  
ATOM   2303  CG1 VAL B 149     -17.671   3.531   2.525  1.00  0.00           C  
ATOM   2304  CG2 VAL B 149     -16.567   3.039   4.717  1.00  0.00           C  
ATOM   2305  H   VAL B 149     -15.624   5.689   5.247  1.00  0.00           H  
ATOM   2306  HA  VAL B 149     -14.941   4.154   2.929  1.00  0.00           H  
ATOM   2307  HB  VAL B 149     -17.627   4.831   4.195  1.00  0.00           H  
ATOM   2308 1HG1 VAL B 149     -18.561   3.002   2.865  1.00  0.00           H  
ATOM   2309 2HG1 VAL B 149     -17.963   4.330   1.843  1.00  0.00           H  
ATOM   2310 3HG1 VAL B 149     -17.011   2.835   2.007  1.00  0.00           H  
ATOM   2311 1HG2 VAL B 149     -17.464   2.510   5.036  1.00  0.00           H  
ATOM   2312 2HG2 VAL B 149     -15.879   2.337   4.246  1.00  0.00           H  
ATOM   2313 3HG2 VAL B 149     -16.085   3.492   5.585  1.00  0.00           H  
ATOM   2314  N   ARG B 150     -16.689   6.910   2.407  1.00  0.00           N  
ATOM   2315  CA  ARG B 150     -17.024   7.903   1.393  1.00  0.00           C  
ATOM   2316  C   ARG B 150     -15.771   8.564   0.834  1.00  0.00           C  
ATOM   2317  O   ARG B 150     -15.709   8.898  -0.349  1.00  0.00           O  
ATOM   2318  CB  ARG B 150     -17.941   8.970   1.972  1.00  0.00           C  
ATOM   2319  CG  ARG B 150     -19.352   8.500   2.284  1.00  0.00           C  
ATOM   2320  CD  ARG B 150     -20.169   9.580   2.895  1.00  0.00           C  
ATOM   2321  NE  ARG B 150     -21.520   9.135   3.197  1.00  0.00           N  
ATOM   2322  CZ  ARG B 150     -22.434   9.863   3.867  1.00  0.00           C  
ATOM   2323  NH1 ARG B 150     -22.128  11.066   4.298  1.00  0.00           N  
ATOM   2324  NH2 ARG B 150     -23.638   9.367   4.091  1.00  0.00           N  
ATOM   2325  H   ARG B 150     -16.963   7.072   3.365  1.00  0.00           H  
ATOM   2326  HA  ARG B 150     -17.546   7.404   0.578  1.00  0.00           H  
ATOM   2327 1HB  ARG B 150     -17.511   9.357   2.895  1.00  0.00           H  
ATOM   2328 2HB  ARG B 150     -18.017   9.803   1.273  1.00  0.00           H  
ATOM   2329 1HG  ARG B 150     -19.841   8.180   1.364  1.00  0.00           H  
ATOM   2330 2HG  ARG B 150     -19.311   7.664   2.983  1.00  0.00           H  
ATOM   2331 1HD  ARG B 150     -19.703   9.907   3.825  1.00  0.00           H  
ATOM   2332 2HD  ARG B 150     -20.233  10.421   2.206  1.00  0.00           H  
ATOM   2333  HE  ARG B 150     -21.792   8.213   2.881  1.00  0.00           H  
ATOM   2334 1HH1 ARG B 150     -21.207  11.445   4.127  1.00  0.00           H  
ATOM   2335 2HH1 ARG B 150     -22.813  11.612   4.800  1.00  0.00           H  
ATOM   2336 1HH2 ARG B 150     -23.874   8.442   3.759  1.00  0.00           H  
ATOM   2337 2HH2 ARG B 150     -24.323   9.913   4.593  1.00  0.00           H  
ATOM   2338  N   ARG B 151     -14.772   8.748   1.690  1.00  0.00           N  
ATOM   2339  CA  ARG B 151     -13.473   9.250   1.259  1.00  0.00           C  
ATOM   2340  C   ARG B 151     -12.884   8.376   0.159  1.00  0.00           C  
ATOM   2341  O   ARG B 151     -12.468   8.875  -0.888  1.00  0.00           O  
ATOM   2342  CB  ARG B 151     -12.505   9.307   2.431  1.00  0.00           C  
ATOM   2343  CG  ARG B 151     -11.226  10.085   2.167  1.00  0.00           C  
ATOM   2344  CD  ARG B 151     -10.215   9.859   3.232  1.00  0.00           C  
ATOM   2345  NE  ARG B 151     -10.676  10.332   4.527  1.00  0.00           N  
ATOM   2346  CZ  ARG B 151     -10.603  11.611   4.945  1.00  0.00           C  
ATOM   2347  NH1 ARG B 151     -10.085  12.530   4.160  1.00  0.00           N  
ATOM   2348  NH2 ARG B 151     -11.051  11.942   6.143  1.00  0.00           N  
ATOM   2349  H   ARG B 151     -14.917   8.536   2.667  1.00  0.00           H  
ATOM   2350  HA  ARG B 151     -13.607  10.255   0.858  1.00  0.00           H  
ATOM   2351 1HB  ARG B 151     -12.998   9.764   3.288  1.00  0.00           H  
ATOM   2352 2HB  ARG B 151     -12.221   8.294   2.719  1.00  0.00           H  
ATOM   2353 1HG  ARG B 151     -10.797   9.770   1.216  1.00  0.00           H  
ATOM   2354 2HG  ARG B 151     -11.450  11.152   2.129  1.00  0.00           H  
ATOM   2355 1HD  ARG B 151     -10.006   8.793   3.314  1.00  0.00           H  
ATOM   2356 2HD  ARG B 151      -9.298  10.390   2.982  1.00  0.00           H  
ATOM   2357  HE  ARG B 151     -11.081   9.654   5.159  1.00  0.00           H  
ATOM   2358 1HH1 ARG B 151      -9.743  12.277   3.244  1.00  0.00           H  
ATOM   2359 2HH1 ARG B 151     -10.030  13.488   4.473  1.00  0.00           H  
ATOM   2360 1HH2 ARG B 151     -11.449  11.235   6.747  1.00  0.00           H  
ATOM   2361 2HH2 ARG B 151     -10.996  12.899   6.456  1.00  0.00           H  
ATOM   2362  N   LEU B 152     -12.850   7.070   0.401  1.00  0.00           N  
ATOM   2363  CA  LEU B 152     -12.373   6.119  -0.595  1.00  0.00           C  
ATOM   2364  C   LEU B 152     -13.201   6.198  -1.872  1.00  0.00           C  
ATOM   2365  O   LEU B 152     -12.653   6.269  -2.973  1.00  0.00           O  
ATOM   2366  CB  LEU B 152     -12.424   4.693  -0.032  1.00  0.00           C  
ATOM   2367  CG  LEU B 152     -11.888   3.594  -0.958  1.00  0.00           C  
ATOM   2368  CD1 LEU B 152     -10.419   3.855  -1.261  1.00  0.00           C  
ATOM   2369  CD2 LEU B 152     -12.077   2.236  -0.297  1.00  0.00           C  
ATOM   2370  H   LEU B 152     -13.163   6.729   1.298  1.00  0.00           H  
ATOM   2371  HA  LEU B 152     -11.340   6.363  -0.838  1.00  0.00           H  
ATOM   2372 1HB  LEU B 152     -11.844   4.662   0.889  1.00  0.00           H  
ATOM   2373 2HB  LEU B 152     -13.459   4.450   0.206  1.00  0.00           H  
ATOM   2374  HG  LEU B 152     -12.432   3.616  -1.903  1.00  0.00           H  
ATOM   2375 1HD1 LEU B 152     -10.038   3.074  -1.919  1.00  0.00           H  
ATOM   2376 2HD1 LEU B 152     -10.315   4.824  -1.751  1.00  0.00           H  
ATOM   2377 3HD1 LEU B 152      -9.850   3.856  -0.331  1.00  0.00           H  
ATOM   2378 1HD2 LEU B 152     -11.696   1.455  -0.955  1.00  0.00           H  
ATOM   2379 2HD2 LEU B 152     -11.532   2.213   0.647  1.00  0.00           H  
ATOM   2380 3HD2 LEU B 152     -13.137   2.068  -0.108  1.00  0.00           H  
ATOM   2381  N   LYS B 153     -14.519   6.183  -1.720  1.00  0.00           N  
ATOM   2382  CA  LYS B 153     -15.424   6.304  -2.857  1.00  0.00           C  
ATOM   2383  C   LYS B 153     -15.041   7.486  -3.739  1.00  0.00           C  
ATOM   2384  O   LYS B 153     -14.914   7.348  -4.956  1.00  0.00           O  
ATOM   2385  CB  LYS B 153     -16.870   6.451  -2.378  1.00  0.00           C  
ATOM   2386  CG  LYS B 153     -17.890   6.608  -3.498  1.00  0.00           C  
ATOM   2387  CD  LYS B 153     -19.302   6.730  -2.945  1.00  0.00           C  
ATOM   2388  CE  LYS B 153     -20.332   6.785  -4.064  1.00  0.00           C  
ATOM   2389  NZ  LYS B 153     -20.244   8.051  -4.841  1.00  0.00           N  
ATOM   2390  H   LYS B 153     -14.906   6.084  -0.792  1.00  0.00           H  
ATOM   2391  HA  LYS B 153     -15.347   5.399  -3.459  1.00  0.00           H  
ATOM   2392 1HB  LYS B 153     -17.149   5.576  -1.791  1.00  0.00           H  
ATOM   2393 2HB  LYS B 153     -16.951   7.322  -1.727  1.00  0.00           H  
ATOM   2394 1HG  LYS B 153     -17.658   7.501  -4.079  1.00  0.00           H  
ATOM   2395 2HG  LYS B 153     -17.841   5.743  -4.159  1.00  0.00           H  
ATOM   2396 1HD  LYS B 153     -19.518   5.874  -2.305  1.00  0.00           H  
ATOM   2397 2HD  LYS B 153     -19.382   7.638  -2.347  1.00  0.00           H  
ATOM   2398 1HE  LYS B 153     -20.178   5.946  -4.741  1.00  0.00           H  
ATOM   2399 2HE  LYS B 153     -21.333   6.702  -3.641  1.00  0.00           H  
ATOM   2400 1HZ  LYS B 153     -20.942   8.048  -5.571  1.00  0.00           H  
ATOM   2401 2HZ  LYS B 153     -20.404   8.836  -4.225  1.00  0.00           H  
ATOM   2402 3HZ  LYS B 153     -19.326   8.129  -5.254  1.00  0.00           H  
ATOM   2403  N   GLN B 154     -14.861   8.647  -3.119  1.00  0.00           N  
ATOM   2404  CA  GLN B 154     -14.498   9.856  -3.849  1.00  0.00           C  
ATOM   2405  C   GLN B 154     -13.137   9.709  -4.518  1.00  0.00           C  
ATOM   2406  O   GLN B 154     -12.941  10.154  -5.649  1.00  0.00           O  
ATOM   2407  CB  GLN B 154     -14.491  11.066  -2.911  1.00  0.00           C  
ATOM   2408  CG  GLN B 154     -15.868  11.488  -2.428  1.00  0.00           C  
ATOM   2409  CD  GLN B 154     -15.807  12.633  -1.434  1.00  0.00           C  
ATOM   2410  OE1 GLN B 154     -14.800  12.824  -0.747  1.00  0.00           O  
ATOM   2411  NE2 GLN B 154     -16.887  13.401  -1.351  1.00  0.00           N  
ATOM   2412  H   GLN B 154     -14.977   8.694  -2.116  1.00  0.00           H  
ATOM   2413  HA  GLN B 154     -15.241  10.025  -4.630  1.00  0.00           H  
ATOM   2414 1HB  GLN B 154     -13.881  10.844  -2.035  1.00  0.00           H  
ATOM   2415 2HB  GLN B 154     -14.037  11.917  -3.418  1.00  0.00           H  
ATOM   2416 1HG  GLN B 154     -16.459  11.811  -3.285  1.00  0.00           H  
ATOM   2417 2HG  GLN B 154     -16.348  10.639  -1.943  1.00  0.00           H  
ATOM   2418 1HE2 GLN B 154     -16.906  14.171  -0.712  1.00  0.00           H  
ATOM   2419 2HE2 GLN B 154     -17.683  13.210  -1.927  1.00  0.00           H  
ATOM   2420  N   LYS B 155     -12.203   9.082  -3.813  1.00  0.00           N  
ATOM   2421  CA  LYS B 155     -10.860   8.866  -4.341  1.00  0.00           C  
ATOM   2422  C   LYS B 155     -10.887   7.933  -5.545  1.00  0.00           C  
ATOM   2423  O   LYS B 155     -10.179   8.152  -6.529  1.00  0.00           O  
ATOM   2424  CB  LYS B 155      -9.942   8.299  -3.257  1.00  0.00           C  
ATOM   2425  CG  LYS B 155      -9.498   9.316  -2.214  1.00  0.00           C  
ATOM   2426  CD  LYS B 155      -8.620   8.671  -1.153  1.00  0.00           C  
ATOM   2427  CE  LYS B 155      -8.159   9.689  -0.120  1.00  0.00           C  
ATOM   2428  NZ  LYS B 155      -7.345   9.062   0.956  1.00  0.00           N  
ATOM   2429  H   LYS B 155     -12.426   8.746  -2.887  1.00  0.00           H  
ATOM   2430  HA  LYS B 155     -10.459   9.825  -4.672  1.00  0.00           H  
ATOM   2431 1HB  LYS B 155     -10.451   7.487  -2.737  1.00  0.00           H  
ATOM   2432 2HB  LYS B 155      -9.048   7.881  -3.720  1.00  0.00           H  
ATOM   2433 1HG  LYS B 155      -8.938  10.115  -2.701  1.00  0.00           H  
ATOM   2434 2HG  LYS B 155     -10.374   9.750  -1.734  1.00  0.00           H  
ATOM   2435 1HD  LYS B 155      -9.178   7.881  -0.648  1.00  0.00           H  
ATOM   2436 2HD  LYS B 155      -7.744   8.227  -1.626  1.00  0.00           H  
ATOM   2437 1HE  LYS B 155      -7.563  10.459  -0.609  1.00  0.00           H  
ATOM   2438 2HE  LYS B 155      -9.028  10.167   0.332  1.00  0.00           H  
ATOM   2439 1HZ  LYS B 155      -7.060   9.769   1.619  1.00  0.00           H  
ATOM   2440 2HZ  LYS B 155      -7.895   8.359   1.429  1.00  0.00           H  
ATOM   2441 3HZ  LYS B 155      -6.525   8.632   0.551  1.00  0.00           H  
ATOM   2442  N   LEU B 156     -11.707   6.890  -5.461  1.00  0.00           N  
ATOM   2443  CA  LEU B 156     -11.850   5.939  -6.557  1.00  0.00           C  
ATOM   2444  C   LEU B 156     -12.413   6.613  -7.802  1.00  0.00           C  
ATOM   2445  O   LEU B 156     -11.995   6.320  -8.922  1.00  0.00           O  
ATOM   2446  CB  LEU B 156     -12.764   4.781  -6.136  1.00  0.00           C  
ATOM   2447  CG  LEU B 156     -12.059   3.571  -5.510  1.00  0.00           C  
ATOM   2448  CD1 LEU B 156     -11.069   4.049  -4.457  1.00  0.00           C  
ATOM   2449  CD2 LEU B 156     -13.096   2.638  -4.903  1.00  0.00           C  
ATOM   2450  H   LEU B 156     -12.244   6.753  -4.617  1.00  0.00           H  
ATOM   2451  HA  LEU B 156     -10.867   5.538  -6.798  1.00  0.00           H  
ATOM   2452 1HB  LEU B 156     -13.487   5.154  -5.413  1.00  0.00           H  
ATOM   2453 2HB  LEU B 156     -13.307   4.431  -7.014  1.00  0.00           H  
ATOM   2454  HG  LEU B 156     -11.498   3.039  -6.278  1.00  0.00           H  
ATOM   2455 1HD1 LEU B 156     -10.568   3.189  -4.012  1.00  0.00           H  
ATOM   2456 2HD1 LEU B 156     -10.328   4.699  -4.922  1.00  0.00           H  
ATOM   2457 3HD1 LEU B 156     -11.600   4.600  -3.681  1.00  0.00           H  
ATOM   2458 1HD2 LEU B 156     -12.595   1.777  -4.458  1.00  0.00           H  
ATOM   2459 2HD2 LEU B 156     -13.657   3.168  -4.133  1.00  0.00           H  
ATOM   2460 3HD2 LEU B 156     -13.779   2.298  -5.681  1.00  0.00           H  
ATOM   2461  N   GLU B 157     -13.365   7.518  -7.600  1.00  0.00           N  
ATOM   2462  CA  GLU B 157     -13.918   8.307  -8.694  1.00  0.00           C  
ATOM   2463  C   GLU B 157     -12.858   9.211  -9.309  1.00  0.00           C  
ATOM   2464  O   GLU B 157     -12.784   9.356 -10.530  1.00  0.00           O  
ATOM   2465  CB  GLU B 157     -15.097   9.150  -8.201  1.00  0.00           C  
ATOM   2466  CG  GLU B 157     -16.335   8.344  -7.834  1.00  0.00           C  
ATOM   2467  CD  GLU B 157     -17.440   9.194  -7.271  1.00  0.00           C  
ATOM   2468  OE1 GLU B 157     -17.432  10.379  -7.506  1.00  0.00           O  
ATOM   2469  OE2 GLU B 157     -18.295   8.658  -6.605  1.00  0.00           O  
ATOM   2470  H   GLU B 157     -13.715   7.663  -6.663  1.00  0.00           H  
ATOM   2471  HA  GLU B 157     -14.273   7.625  -9.468  1.00  0.00           H  
ATOM   2472 1HB  GLU B 157     -14.796   9.719  -7.322  1.00  0.00           H  
ATOM   2473 2HB  GLU B 157     -15.380   9.865  -8.973  1.00  0.00           H  
ATOM   2474 1HG  GLU B 157     -16.702   7.835  -8.725  1.00  0.00           H  
ATOM   2475 2HG  GLU B 157     -16.059   7.585  -7.103  1.00  0.00           H  
ATOM   2476  N   GLU B 158     -12.039   9.820  -8.459  1.00  0.00           N  
ATOM   2477  CA  GLU B 158     -10.909  10.617  -8.919  1.00  0.00           C  
ATOM   2478  C   GLU B 158      -9.950   9.779  -9.757  1.00  0.00           C  
ATOM   2479  O   GLU B 158      -9.512  10.203 -10.826  1.00  0.00           O  
ATOM   2480  CB  GLU B 158     -10.164  11.224  -7.728  1.00  0.00           C  
ATOM   2481  CG  GLU B 158      -8.987  12.110  -8.108  1.00  0.00           C  
ATOM   2482  CD  GLU B 158      -8.304  12.720  -6.915  1.00  0.00           C  
ATOM   2483  OE1 GLU B 158      -8.745  12.482  -5.816  1.00  0.00           O  
ATOM   2484  OE2 GLU B 158      -7.341  13.425  -7.103  1.00  0.00           O  
ATOM   2485  H   GLU B 158     -12.204   9.727  -7.466  1.00  0.00           H  
ATOM   2486  HA  GLU B 158     -11.287  11.425  -9.545  1.00  0.00           H  
ATOM   2487 1HB  GLU B 158     -10.855  11.822  -7.134  1.00  0.00           H  
ATOM   2488 2HB  GLU B 158      -9.789  10.426  -7.088  1.00  0.00           H  
ATOM   2489 1HG  GLU B 158      -8.261  11.515  -8.662  1.00  0.00           H  
ATOM   2490 2HG  GLU B 158      -9.340  12.905  -8.764  1.00  0.00           H  
ATOM   2491  N   LEU B 159      -9.626   8.590  -9.262  1.00  0.00           N  
ATOM   2492  CA  LEU B 159      -8.703   7.698  -9.955  1.00  0.00           C  
ATOM   2493  C   LEU B 159      -9.245   7.297 -11.321  1.00  0.00           C  
ATOM   2494  O   LEU B 159      -8.492   7.177 -12.288  1.00  0.00           O  
ATOM   2495  CB  LEU B 159      -8.445   6.443  -9.112  1.00  0.00           C  
ATOM   2496  CG  LEU B 159      -7.625   6.657  -7.834  1.00  0.00           C  
ATOM   2497  CD1 LEU B 159      -7.485   5.335  -7.092  1.00  0.00           C  
ATOM   2498  CD2 LEU B 159      -6.262   7.229  -8.195  1.00  0.00           C  
ATOM   2499  H   LEU B 159     -10.030   8.295  -8.385  1.00  0.00           H  
ATOM   2500  HA  LEU B 159      -7.759   8.222 -10.101  1.00  0.00           H  
ATOM   2501 1HB  LEU B 159      -9.404   6.016  -8.823  1.00  0.00           H  
ATOM   2502 2HB  LEU B 159      -7.917   5.714  -9.727  1.00  0.00           H  
ATOM   2503  HG  LEU B 159      -8.148   7.353  -7.178  1.00  0.00           H  
ATOM   2504 1HD1 LEU B 159      -6.902   5.487  -6.184  1.00  0.00           H  
ATOM   2505 2HD1 LEU B 159      -8.473   4.958  -6.829  1.00  0.00           H  
ATOM   2506 3HD1 LEU B 159      -6.978   4.611  -7.731  1.00  0.00           H  
ATOM   2507 1HD2 LEU B 159      -5.679   7.382  -7.286  1.00  0.00           H  
ATOM   2508 2HD2 LEU B 159      -5.737   6.533  -8.849  1.00  0.00           H  
ATOM   2509 3HD2 LEU B 159      -6.391   8.182  -8.707  1.00  0.00           H  
ATOM   2510  N   TYR B 160     -10.556   7.093 -11.396  1.00  0.00           N  
ATOM   2511  CA  TYR B 160     -11.213   6.784 -12.661  1.00  0.00           C  
ATOM   2512  C   TYR B 160     -11.111   7.953 -13.632  1.00  0.00           C  
ATOM   2513  O   TYR B 160     -10.834   7.764 -14.817  1.00  0.00           O  
ATOM   2514  CB  TYR B 160     -12.679   6.415 -12.426  1.00  0.00           C  
ATOM   2515  CG  TYR B 160     -13.385   5.904 -13.663  1.00  0.00           C  
ATOM   2516  CD1 TYR B 160     -13.048   4.668 -14.193  1.00  0.00           C  
ATOM   2517  CD2 TYR B 160     -14.370   6.673 -14.267  1.00  0.00           C  
ATOM   2518  CE1 TYR B 160     -13.693   4.201 -15.323  1.00  0.00           C  
ATOM   2519  CE2 TYR B 160     -15.014   6.207 -15.396  1.00  0.00           C  
ATOM   2520  CZ  TYR B 160     -14.679   4.976 -15.923  1.00  0.00           C  
ATOM   2521  OH  TYR B 160     -15.321   4.512 -17.048  1.00  0.00           O  
ATOM   2522  H   TYR B 160     -11.111   7.151 -10.554  1.00  0.00           H  
ATOM   2523  HA  TYR B 160     -10.707   5.932 -13.114  1.00  0.00           H  
ATOM   2524 1HB  TYR B 160     -12.743   5.645 -11.656  1.00  0.00           H  
ATOM   2525 2HB  TYR B 160     -13.220   7.288 -12.062  1.00  0.00           H  
ATOM   2526  HD1 TYR B 160     -12.275   4.064 -13.719  1.00  0.00           H  
ATOM   2527  HD2 TYR B 160     -14.634   7.645 -13.851  1.00  0.00           H  
ATOM   2528  HE1 TYR B 160     -13.428   3.230 -15.739  1.00  0.00           H  
ATOM   2529  HE2 TYR B 160     -15.787   6.811 -15.871  1.00  0.00           H  
ATOM   2530  HH  TYR B 160     -14.972   3.648 -17.281  1.00  0.00           H  
ATOM   2531  N   LYS B 161     -11.336   9.159 -13.124  1.00  0.00           N  
ATOM   2532  CA  LYS B 161     -11.174  10.369 -13.923  1.00  0.00           C  
ATOM   2533  C   LYS B 161      -9.738  10.523 -14.408  1.00  0.00           C  
ATOM   2534  O   LYS B 161      -9.496  10.958 -15.533  1.00  0.00           O  
ATOM   2535  CB  LYS B 161     -11.592  11.601 -13.120  1.00  0.00           C  
ATOM   2536  CG  LYS B 161     -13.090  11.708 -12.867  1.00  0.00           C  
ATOM   2537  CD  LYS B 161     -13.424  12.939 -12.037  1.00  0.00           C  
ATOM   2538  CE  LYS B 161     -14.919  13.040 -11.772  1.00  0.00           C  
ATOM   2539  NZ  LYS B 161     -15.256  14.219 -10.929  1.00  0.00           N  
ATOM   2540  H   LYS B 161     -11.624   9.242 -12.161  1.00  0.00           H  
ATOM   2541  HA  LYS B 161     -11.816  10.291 -14.802  1.00  0.00           H  
ATOM   2542 1HB  LYS B 161     -11.090  11.593 -12.153  1.00  0.00           H  
ATOM   2543 2HB  LYS B 161     -11.277  12.503 -13.646  1.00  0.00           H  
ATOM   2544 1HG  LYS B 161     -13.617  11.770 -13.820  1.00  0.00           H  
ATOM   2545 2HG  LYS B 161     -13.435  10.820 -12.339  1.00  0.00           H  
ATOM   2546 1HD  LYS B 161     -12.896  12.889 -11.084  1.00  0.00           H  
ATOM   2547 2HD  LYS B 161     -13.098  13.834 -12.566  1.00  0.00           H  
ATOM   2548 1HE  LYS B 161     -15.451  13.121 -12.718  1.00  0.00           H  
ATOM   2549 2HE  LYS B 161     -15.260  12.138 -11.264  1.00  0.00           H  
ATOM   2550 1HZ  LYS B 161     -16.254  14.250 -10.776  1.00  0.00           H  
ATOM   2551 2HZ  LYS B 161     -14.781  14.145 -10.040  1.00  0.00           H  
ATOM   2552 3HZ  LYS B 161     -14.962  15.064 -11.398  1.00  0.00           H  
ATOM   2553  N   GLU B 162      -8.789  10.163 -13.551  1.00  0.00           N  
ATOM   2554  CA  GLU B 162      -7.378  10.174 -13.921  1.00  0.00           C  
ATOM   2555  C   GLU B 162      -7.124   9.305 -15.147  1.00  0.00           C  
ATOM   2556  O   GLU B 162      -6.440   9.721 -16.081  1.00  0.00           O  
ATOM   2557  CB  GLU B 162      -6.516   9.690 -12.754  1.00  0.00           C  
ATOM   2558  CG  GLU B 162      -5.019   9.696 -13.032  1.00  0.00           C  
ATOM   2559  CD  GLU B 162      -4.204   9.228 -11.859  1.00  0.00           C  
ATOM   2560  OE1 GLU B 162      -4.780   8.926 -10.842  1.00  0.00           O  
ATOM   2561  OE2 GLU B 162      -3.002   9.174 -11.980  1.00  0.00           O  
ATOM   2562  H   GLU B 162      -9.051   9.873 -12.619  1.00  0.00           H  
ATOM   2563  HA  GLU B 162      -7.094  11.197 -14.166  1.00  0.00           H  
ATOM   2564 1HB  GLU B 162      -6.696  10.320 -11.882  1.00  0.00           H  
ATOM   2565 2HB  GLU B 162      -6.802   8.672 -12.487  1.00  0.00           H  
ATOM   2566 1HG  GLU B 162      -4.816   9.045 -13.883  1.00  0.00           H  
ATOM   2567 2HG  GLU B 162      -4.714  10.706 -13.301  1.00  0.00           H  
ATOM   2568  N   ALA B 163      -7.679   8.098 -15.135  1.00  0.00           N  
ATOM   2569  CA  ALA B 163      -7.550   7.185 -16.265  1.00  0.00           C  
ATOM   2570  C   ALA B 163      -8.141   7.792 -17.531  1.00  0.00           C  
ATOM   2571  O   ALA B 163      -7.593   7.629 -18.623  1.00  0.00           O  
ATOM   2572  CB  ALA B 163      -8.222   5.856 -15.952  1.00  0.00           C  
ATOM   2573  H   ALA B 163      -8.202   7.806 -14.323  1.00  0.00           H  
ATOM   2574  HA  ALA B 163      -6.488   7.013 -16.442  1.00  0.00           H  
ATOM   2575 1HB  ALA B 163      -8.118   5.186 -16.806  1.00  0.00           H  
ATOM   2576 2HB  ALA B 163      -7.750   5.407 -15.079  1.00  0.00           H  
ATOM   2577 3HB  ALA B 163      -9.278   6.022 -15.748  1.00  0.00           H  
ATOM   2578  N   ARG B 164      -9.261   8.490 -17.381  1.00  0.00           N  
ATOM   2579  CA  ARG B 164      -9.924   9.127 -18.512  1.00  0.00           C  
ATOM   2580  C   ARG B 164      -9.098  10.287 -19.052  1.00  0.00           C  
ATOM   2581  O   ARG B 164      -8.991  10.474 -20.265  1.00  0.00           O  
ATOM   2582  CB  ARG B 164     -11.301   9.633 -18.109  1.00  0.00           C  
ATOM   2583  CG  ARG B 164     -12.324   8.545 -17.825  1.00  0.00           C  
ATOM   2584  CD  ARG B 164     -13.622   9.115 -17.381  1.00  0.00           C  
ATOM   2585  NE  ARG B 164     -14.270   9.877 -18.437  1.00  0.00           N  
ATOM   2586  CZ  ARG B 164     -15.315  10.706 -18.251  1.00  0.00           C  
ATOM   2587  NH1 ARG B 164     -15.819  10.869 -17.048  1.00  0.00           N  
ATOM   2588  NH2 ARG B 164     -15.834  11.355 -19.278  1.00  0.00           N  
ATOM   2589  H   ARG B 164      -9.664   8.581 -16.459  1.00  0.00           H  
ATOM   2590  HA  ARG B 164     -10.044   8.388 -19.305  1.00  0.00           H  
ATOM   2591 1HB  ARG B 164     -11.215  10.248 -17.214  1.00  0.00           H  
ATOM   2592 2HB  ARG B 164     -11.703  10.265 -18.902  1.00  0.00           H  
ATOM   2593 1HG  ARG B 164     -12.497   7.963 -18.730  1.00  0.00           H  
ATOM   2594 2HG  ARG B 164     -11.950   7.891 -17.037  1.00  0.00           H  
ATOM   2595 1HD  ARG B 164     -14.291   8.308 -17.084  1.00  0.00           H  
ATOM   2596 2HD  ARG B 164     -13.457   9.779 -16.533  1.00  0.00           H  
ATOM   2597  HE  ARG B 164     -13.910   9.777 -19.377  1.00  0.00           H  
ATOM   2598 1HH1 ARG B 164     -15.422  10.373 -16.262  1.00  0.00           H  
ATOM   2599 2HH1 ARG B 164     -16.602  11.491 -16.909  1.00  0.00           H  
ATOM   2600 1HH2 ARG B 164     -15.447  11.230 -20.204  1.00  0.00           H  
ATOM   2601 2HH2 ARG B 164     -16.617  11.976 -19.139  1.00  0.00           H  
ATOM   2602  N   LYS B 165      -8.517  11.066 -18.147  1.00  0.00           N  
ATOM   2603  CA  LYS B 165      -7.740  12.239 -18.530  1.00  0.00           C  
ATOM   2604  C   LYS B 165      -6.420  11.841 -19.175  1.00  0.00           C  
ATOM   2605  O   LYS B 165      -5.972  12.471 -20.132  1.00  0.00           O  
ATOM   2606  CB  LYS B 165      -7.483  13.130 -17.314  1.00  0.00           C  
ATOM   2607  CG  LYS B 165      -8.716  13.855 -16.792  1.00  0.00           C  
ATOM   2608  CD  LYS B 165      -8.385  14.705 -15.575  1.00  0.00           C  
ATOM   2609  CE  LYS B 165      -9.618  15.425 -15.049  1.00  0.00           C  
ATOM   2610  NZ  LYS B 165      -9.315  16.236 -13.838  1.00  0.00           N  
ATOM   2611  H   LYS B 165      -8.614  10.838 -17.168  1.00  0.00           H  
ATOM   2612  HA  LYS B 165      -8.314  12.808 -19.264  1.00  0.00           H  
ATOM   2613 1HB  LYS B 165      -7.080  12.528 -16.499  1.00  0.00           H  
ATOM   2614 2HB  LYS B 165      -6.735  13.882 -17.566  1.00  0.00           H  
ATOM   2615 1HG  LYS B 165      -9.119  14.499 -17.576  1.00  0.00           H  
ATOM   2616 2HG  LYS B 165      -9.479  13.126 -16.520  1.00  0.00           H  
ATOM   2617 1HD  LYS B 165      -7.982  14.068 -14.786  1.00  0.00           H  
ATOM   2618 2HD  LYS B 165      -7.630  15.444 -15.841  1.00  0.00           H  
ATOM   2619 1HE  LYS B 165     -10.012  16.083 -15.822  1.00  0.00           H  
ATOM   2620 2HE  LYS B 165     -10.387  14.694 -14.798  1.00  0.00           H  
ATOM   2621 1HZ  LYS B 165     -10.156  16.696 -13.521  1.00  0.00           H  
ATOM   2622 2HZ  LYS B 165      -8.965  15.632 -13.107  1.00  0.00           H  
ATOM   2623 3HZ  LYS B 165      -8.617  16.930 -14.064  1.00  0.00           H  
ATOM   2624  N   LYS B 166      -5.803  10.790 -18.645  1.00  0.00           N  
ATOM   2625  CA  LYS B 166      -4.510  10.332 -19.141  1.00  0.00           C  
ATOM   2626  C   LYS B 166      -4.681   9.314 -20.262  1.00  0.00           C  
ATOM   2627  O   LYS B 166      -3.715   8.949 -20.935  1.00  0.00           O  
ATOM   2628  CB  LYS B 166      -3.683   9.730 -18.004  1.00  0.00           C  
ATOM   2629  CG  LYS B 166      -3.247  10.732 -16.944  1.00  0.00           C  
ATOM   2630  CD  LYS B 166      -2.435  10.059 -15.848  1.00  0.00           C  
ATOM   2631  CE  LYS B 166      -1.969  11.065 -14.806  1.00  0.00           C  
ATOM   2632  NZ  LYS B 166      -1.212  10.414 -13.703  1.00  0.00           N  
ATOM   2633  H   LYS B 166      -6.238  10.297 -17.880  1.00  0.00           H  
ATOM   2634  HA  LYS B 166      -3.967  11.189 -19.537  1.00  0.00           H  
ATOM   2635 1HB  LYS B 166      -4.259   8.948 -17.509  1.00  0.00           H  
ATOM   2636 2HB  LYS B 166      -2.785   9.265 -18.414  1.00  0.00           H  
ATOM   2637 1HG  LYS B 166      -2.642  11.512 -17.406  1.00  0.00           H  
ATOM   2638 2HG  LYS B 166      -4.127  11.196 -16.499  1.00  0.00           H  
ATOM   2639 1HD  LYS B 166      -3.043   9.297 -15.359  1.00  0.00           H  
ATOM   2640 2HD  LYS B 166      -1.562   9.576 -16.287  1.00  0.00           H  
ATOM   2641 1HE  LYS B 166      -1.329  11.809 -15.279  1.00  0.00           H  
ATOM   2642 2HE  LYS B 166      -2.833  11.578 -14.383  1.00  0.00           H  
ATOM   2643 1HZ  LYS B 166      -0.922  11.113 -13.034  1.00  0.00           H  
ATOM   2644 2HZ  LYS B 166      -1.802   9.734 -13.244  1.00  0.00           H  
ATOM   2645 3HZ  LYS B 166      -0.397   9.952 -14.080  1.00  0.00           H  
ATOM   2646  N   ASP B 167      -5.912   8.858 -20.459  1.00  0.00           N  
ATOM   2647  CA  ASP B 167      -6.198   7.818 -21.440  1.00  0.00           C  
ATOM   2648  C   ASP B 167      -5.321   6.594 -21.215  1.00  0.00           C  
ATOM   2649  O   ASP B 167      -4.584   6.174 -22.106  1.00  0.00           O  
ATOM   2650  CB  ASP B 167      -5.990   8.349 -22.860  1.00  0.00           C  
ATOM   2651  CG  ASP B 167      -6.616   7.457 -23.924  1.00  0.00           C  
ATOM   2652  OD1 ASP B 167      -7.532   6.737 -23.603  1.00  0.00           O  
ATOM   2653  OD2 ASP B 167      -6.173   7.505 -25.047  1.00  0.00           O  
ATOM   2654  H   ASP B 167      -6.671   9.243 -19.915  1.00  0.00           H  
ATOM   2655  HA  ASP B 167      -7.239   7.516 -21.331  1.00  0.00           H  
ATOM   2656 1HB  ASP B 167      -6.421   9.347 -22.943  1.00  0.00           H  
ATOM   2657 2HB  ASP B 167      -4.922   8.437 -23.063  1.00  0.00           H  
ATOM   2658  N   LEU B 168      -5.406   6.025 -20.017  1.00  0.00           N  
ATOM   2659  CA  LEU B 168      -4.518   4.935 -19.623  1.00  0.00           C  
ATOM   2660  C   LEU B 168      -4.907   3.633 -20.311  1.00  0.00           C  
ATOM   2661  O   LEU B 168      -6.089   3.349 -20.505  1.00  0.00           O  
ATOM   2662  CB  LEU B 168      -4.553   4.746 -18.101  1.00  0.00           C  
ATOM   2663  CG  LEU B 168      -4.070   5.942 -17.271  1.00  0.00           C  
ATOM   2664  CD1 LEU B 168      -4.209   5.622 -15.789  1.00  0.00           C  
ATOM   2665  CD2 LEU B 168      -2.625   6.258 -17.629  1.00  0.00           C  
ATOM   2666  H   LEU B 168      -6.100   6.355 -19.363  1.00  0.00           H  
ATOM   2667  HA  LEU B 168      -3.502   5.192 -19.919  1.00  0.00           H  
ATOM   2668 1HB  LEU B 168      -5.577   4.528 -17.802  1.00  0.00           H  
ATOM   2669 2HB  LEU B 168      -3.930   3.890 -17.843  1.00  0.00           H  
ATOM   2670  HG  LEU B 168      -4.694   6.810 -17.485  1.00  0.00           H  
ATOM   2671 1HD1 LEU B 168      -3.865   6.472 -15.200  1.00  0.00           H  
ATOM   2672 2HD1 LEU B 168      -5.254   5.419 -15.557  1.00  0.00           H  
ATOM   2673 3HD1 LEU B 168      -3.606   4.747 -15.548  1.00  0.00           H  
ATOM   2674 1HD2 LEU B 168      -2.282   7.109 -17.040  1.00  0.00           H  
ATOM   2675 2HD2 LEU B 168      -1.999   5.392 -17.415  1.00  0.00           H  
ATOM   2676 3HD2 LEU B 168      -2.558   6.501 -18.690  1.00  0.00           H  
ATOM   2677  N   THR B 169      -3.903   2.844 -20.680  1.00  0.00           N  
ATOM   2678  CA  THR B 169      -4.139   1.544 -21.298  1.00  0.00           C  
ATOM   2679  C   THR B 169      -4.416   0.477 -20.246  1.00  0.00           C  
ATOM   2680  O   THR B 169      -4.276   0.722 -19.048  1.00  0.00           O  
ATOM   2681  CB  THR B 169      -2.940   1.116 -22.164  1.00  0.00           C  
ATOM   2682  OG1 THR B 169      -1.788   0.926 -21.331  1.00  0.00           O  
ATOM   2683  CG2 THR B 169      -2.634   2.175 -23.212  1.00  0.00           C  
ATOM   2684  H   THR B 169      -2.954   3.152 -20.528  1.00  0.00           H  
ATOM   2685  HA  THR B 169      -5.017   1.619 -21.940  1.00  0.00           H  
ATOM   2686  HB  THR B 169      -3.169   0.174 -22.663  1.00  0.00           H  
ATOM   2687  HG1 THR B 169      -0.994   0.970 -21.869  1.00  0.00           H  
ATOM   2688 1HG2 THR B 169      -1.784   1.855 -23.815  1.00  0.00           H  
ATOM   2689 2HG2 THR B 169      -3.503   2.313 -23.854  1.00  0.00           H  
ATOM   2690 3HG2 THR B 169      -2.394   3.116 -22.718  1.00  0.00           H  
ATOM   2691  N   GLN B 170      -4.811  -0.708 -20.702  1.00  0.00           N  
ATOM   2692  CA  GLN B 170      -5.164  -1.797 -19.799  1.00  0.00           C  
ATOM   2693  C   GLN B 170      -4.038  -2.082 -18.813  1.00  0.00           C  
ATOM   2694  O   GLN B 170      -4.283  -2.337 -17.634  1.00  0.00           O  
ATOM   2695  CB  GLN B 170      -5.497  -3.063 -20.592  1.00  0.00           C  
ATOM   2696  CG  GLN B 170      -5.954  -4.232 -19.736  1.00  0.00           C  
ATOM   2697  CD  GLN B 170      -6.307  -5.453 -20.564  1.00  0.00           C  
ATOM   2698  OE1 GLN B 170      -5.646  -5.756 -21.561  1.00  0.00           O  
ATOM   2699  NE2 GLN B 170      -7.352  -6.163 -20.154  1.00  0.00           N  
ATOM   2700  H   GLN B 170      -4.867  -0.857 -21.699  1.00  0.00           H  
ATOM   2701  HA  GLN B 170      -6.044  -1.501 -19.229  1.00  0.00           H  
ATOM   2702 1HB  GLN B 170      -6.286  -2.845 -21.312  1.00  0.00           H  
ATOM   2703 2HB  GLN B 170      -4.620  -3.382 -21.155  1.00  0.00           H  
ATOM   2704 1HG  GLN B 170      -5.151  -4.503 -19.051  1.00  0.00           H  
ATOM   2705 2HG  GLN B 170      -6.839  -3.933 -19.174  1.00  0.00           H  
ATOM   2706 1HE2 GLN B 170      -7.632  -6.979 -20.661  1.00  0.00           H  
ATOM   2707 2HE2 GLN B 170      -7.860  -5.882 -19.340  1.00  0.00           H  
ATOM   2708  N   GLU B 171      -2.805  -2.038 -19.303  1.00  0.00           N  
ATOM   2709  CA  GLU B 171      -1.636  -2.253 -18.457  1.00  0.00           C  
ATOM   2710  C   GLU B 171      -1.470  -1.122 -17.450  1.00  0.00           C  
ATOM   2711  O   GLU B 171      -1.174  -1.360 -16.279  1.00  0.00           O  
ATOM   2712  CB  GLU B 171      -0.373  -2.377 -19.312  1.00  0.00           C  
ATOM   2713  CG  GLU B 171      -0.302  -3.648 -20.148  1.00  0.00           C  
ATOM   2714  CD  GLU B 171       0.917  -3.703 -21.026  1.00  0.00           C  
ATOM   2715  OE1 GLU B 171       1.629  -2.729 -21.083  1.00  0.00           O  
ATOM   2716  OE2 GLU B 171       1.137  -4.720 -21.640  1.00  0.00           O  
ATOM   2717  H   GLU B 171      -2.672  -1.850 -20.287  1.00  0.00           H  
ATOM   2718  HA  GLU B 171      -1.777  -3.182 -17.904  1.00  0.00           H  
ATOM   2719 1HB  GLU B 171      -0.309  -1.527 -19.991  1.00  0.00           H  
ATOM   2720 2HB  GLU B 171       0.506  -2.350 -18.669  1.00  0.00           H  
ATOM   2721 1HG  GLU B 171      -0.294  -4.509 -19.480  1.00  0.00           H  
ATOM   2722 2HG  GLU B 171      -1.194  -3.713 -20.768  1.00  0.00           H  
ATOM   2723  N   GLU B 172      -1.661   0.109 -17.913  1.00  0.00           N  
ATOM   2724  CA  GLU B 172      -1.575   1.276 -17.044  1.00  0.00           C  
ATOM   2725  C   GLU B 172      -2.722   1.303 -16.042  1.00  0.00           C  
ATOM   2726  O   GLU B 172      -2.573   1.804 -14.928  1.00  0.00           O  
ATOM   2727  CB  GLU B 172      -1.580   2.561 -17.875  1.00  0.00           C  
ATOM   2728  CG  GLU B 172      -0.322   2.777 -18.705  1.00  0.00           C  
ATOM   2729  CD  GLU B 172       0.916   2.923 -17.864  1.00  0.00           C  
ATOM   2730  OE1 GLU B 172       0.985   3.856 -17.100  1.00  0.00           O  
ATOM   2731  OE2 GLU B 172       1.793   2.101 -17.987  1.00  0.00           O  
ATOM   2732  H   GLU B 172      -1.873   0.238 -18.893  1.00  0.00           H  
ATOM   2733  HA  GLU B 172      -0.645   1.218 -16.480  1.00  0.00           H  
ATOM   2734 1HB  GLU B 172      -2.432   2.552 -18.554  1.00  0.00           H  
ATOM   2735 2HB  GLU B 172      -1.697   3.420 -17.214  1.00  0.00           H  
ATOM   2736 1HG  GLU B 172      -0.193   1.930 -19.377  1.00  0.00           H  
ATOM   2737 2HG  GLU B 172      -0.451   3.672 -19.313  1.00  0.00           H  
ATOM   2738  N   ARG B 173      -3.865   0.761 -16.445  1.00  0.00           N  
ATOM   2739  CA  ARG B 173      -5.026   0.678 -15.566  1.00  0.00           C  
ATOM   2740  C   ARG B 173      -4.842  -0.408 -14.513  1.00  0.00           C  
ATOM   2741  O   ARG B 173      -5.329  -0.286 -13.389  1.00  0.00           O  
ATOM   2742  CB  ARG B 173      -6.287   0.393 -16.368  1.00  0.00           C  
ATOM   2743  CG  ARG B 173      -6.749   1.534 -17.260  1.00  0.00           C  
ATOM   2744  CD  ARG B 173      -7.953   1.163 -18.047  1.00  0.00           C  
ATOM   2745  NE  ARG B 173      -8.388   2.246 -18.915  1.00  0.00           N  
ATOM   2746  CZ  ARG B 173      -9.390   2.152 -19.812  1.00  0.00           C  
ATOM   2747  NH1 ARG B 173     -10.049   1.022 -19.945  1.00  0.00           N  
ATOM   2748  NH2 ARG B 173      -9.710   3.196 -20.556  1.00  0.00           N  
ATOM   2749  H   ARG B 173      -3.933   0.397 -17.385  1.00  0.00           H  
ATOM   2750  HA  ARG B 173      -5.146   1.635 -15.059  1.00  0.00           H  
ATOM   2751 1HB  ARG B 173      -6.125  -0.477 -17.003  1.00  0.00           H  
ATOM   2752 2HB  ARG B 173      -7.105   0.153 -15.689  1.00  0.00           H  
ATOM   2753 1HG  ARG B 173      -6.994   2.400 -16.645  1.00  0.00           H  
ATOM   2754 2HG  ARG B 173      -5.952   1.797 -17.957  1.00  0.00           H  
ATOM   2755 1HD  ARG B 173      -7.730   0.297 -18.668  1.00  0.00           H  
ATOM   2756 2HD  ARG B 173      -8.771   0.922 -17.368  1.00  0.00           H  
ATOM   2757  HE  ARG B 173      -7.904   3.131 -18.842  1.00  0.00           H  
ATOM   2758 1HH1 ARG B 173      -9.804   0.225 -19.376  1.00  0.00           H  
ATOM   2759 2HH1 ARG B 173     -10.800   0.952 -20.617  1.00  0.00           H  
ATOM   2760 1HH2 ARG B 173      -9.203   4.064 -20.454  1.00  0.00           H  
ATOM   2761 2HH2 ARG B 173     -10.460   3.126 -21.228  1.00  0.00           H  
ATOM   2762  N   GLU B 174      -4.134  -1.470 -14.883  1.00  0.00           N  
ATOM   2763  CA  GLU B 174      -3.715  -2.484 -13.922  1.00  0.00           C  
ATOM   2764  C   GLU B 174      -2.836  -1.882 -12.835  1.00  0.00           C  
ATOM   2765  O   GLU B 174      -2.991  -2.194 -11.654  1.00  0.00           O  
ATOM   2766  CB  GLU B 174      -2.963  -3.613 -14.630  1.00  0.00           C  
ATOM   2767  CG  GLU B 174      -2.516  -4.743 -13.714  1.00  0.00           C  
ATOM   2768  CD  GLU B 174      -3.667  -5.523 -13.141  1.00  0.00           C  
ATOM   2769  OE1 GLU B 174      -4.730  -5.482 -13.713  1.00  0.00           O  
ATOM   2770  OE2 GLU B 174      -3.483  -6.160 -12.131  1.00  0.00           O  
ATOM   2771  H   GLU B 174      -3.881  -1.578 -15.854  1.00  0.00           H  
ATOM   2772  HA  GLU B 174      -4.605  -2.908 -13.455  1.00  0.00           H  
ATOM   2773 1HB  GLU B 174      -3.599  -4.043 -15.405  1.00  0.00           H  
ATOM   2774 2HB  GLU B 174      -2.077  -3.209 -15.120  1.00  0.00           H  
ATOM   2775 1HG  GLU B 174      -1.876  -5.422 -14.277  1.00  0.00           H  
ATOM   2776 2HG  GLU B 174      -1.926  -4.324 -12.899  1.00  0.00           H  
ATOM   2777  N   LYS B 175      -1.911  -1.017 -13.239  1.00  0.00           N  
ATOM   2778  CA  LYS B 175      -1.116  -0.248 -12.290  1.00  0.00           C  
ATOM   2779  C   LYS B 175      -1.995   0.666 -11.447  1.00  0.00           C  
ATOM   2780  O   LYS B 175      -1.772   0.822 -10.246  1.00  0.00           O  
ATOM   2781  CB  LYS B 175      -0.055   0.574 -13.023  1.00  0.00           C  
ATOM   2782  CG  LYS B 175       1.050  -0.255 -13.664  1.00  0.00           C  
ATOM   2783  CD  LYS B 175       2.033   0.626 -14.421  1.00  0.00           C  
ATOM   2784  CE  LYS B 175       3.122  -0.203 -15.086  1.00  0.00           C  
ATOM   2785  NZ  LYS B 175       4.062   0.641 -15.873  1.00  0.00           N  
ATOM   2786  H   LYS B 175      -1.757  -0.890 -14.228  1.00  0.00           H  
ATOM   2787  HA  LYS B 175      -0.613  -0.942 -11.616  1.00  0.00           H  
ATOM   2788 1HB  LYS B 175      -0.529   1.163 -13.809  1.00  0.00           H  
ATOM   2789 2HB  LYS B 175       0.411   1.271 -12.327  1.00  0.00           H  
ATOM   2790 1HG  LYS B 175       1.589  -0.804 -12.891  1.00  0.00           H  
ATOM   2791 2HG  LYS B 175       0.612  -0.973 -14.356  1.00  0.00           H  
ATOM   2792 1HD  LYS B 175       1.500   1.192 -15.186  1.00  0.00           H  
ATOM   2793 2HD  LYS B 175       2.497   1.330 -13.731  1.00  0.00           H  
ATOM   2794 1HE  LYS B 175       3.686  -0.740 -14.325  1.00  0.00           H  
ATOM   2795 2HE  LYS B 175       2.666  -0.935 -15.753  1.00  0.00           H  
ATOM   2796 1HZ  LYS B 175       4.767   0.055 -16.298  1.00  0.00           H  
ATOM   2797 2HZ  LYS B 175       3.551   1.130 -16.596  1.00  0.00           H  
ATOM   2798 3HZ  LYS B 175       4.505   1.312 -15.262  1.00  0.00           H  
ATOM   2799  N   LEU B 176      -2.995   1.267 -12.082  1.00  0.00           N  
ATOM   2800  CA  LEU B 176      -3.958   2.104 -11.375  1.00  0.00           C  
ATOM   2801  C   LEU B 176      -4.722   1.301 -10.328  1.00  0.00           C  
ATOM   2802  O   LEU B 176      -5.022   1.805  -9.246  1.00  0.00           O  
ATOM   2803  CB  LEU B 176      -4.945   2.731 -12.367  1.00  0.00           C  
ATOM   2804  CG  LEU B 176      -5.962   3.710 -11.766  1.00  0.00           C  
ATOM   2805  CD1 LEU B 176      -5.225   4.877 -11.123  1.00  0.00           C  
ATOM   2806  CD2 LEU B 176      -6.907   4.193 -12.856  1.00  0.00           C  
ATOM   2807  H   LEU B 176      -3.091   1.140 -13.079  1.00  0.00           H  
ATOM   2808  HA  LEU B 176      -3.416   2.902 -10.868  1.00  0.00           H  
ATOM   2809 1HB  LEU B 176      -4.379   3.267 -13.128  1.00  0.00           H  
ATOM   2810 2HB  LEU B 176      -5.503   1.932 -12.855  1.00  0.00           H  
ATOM   2811  HG  LEU B 176      -6.534   3.207 -10.987  1.00  0.00           H  
ATOM   2812 1HD1 LEU B 176      -5.947   5.572 -10.696  1.00  0.00           H  
ATOM   2813 2HD1 LEU B 176      -4.571   4.504 -10.335  1.00  0.00           H  
ATOM   2814 3HD1 LEU B 176      -4.629   5.391 -11.877  1.00  0.00           H  
ATOM   2815 1HD2 LEU B 176      -7.630   4.888 -12.429  1.00  0.00           H  
ATOM   2816 2HD2 LEU B 176      -6.336   4.698 -13.636  1.00  0.00           H  
ATOM   2817 3HD2 LEU B 176      -7.433   3.341 -13.286  1.00  0.00           H  
ATOM   2818  N   LYS B 177      -5.034   0.053 -10.658  1.00  0.00           N  
ATOM   2819  CA  LYS B 177      -5.700  -0.842  -9.722  1.00  0.00           C  
ATOM   2820  C   LYS B 177      -4.895  -0.998  -8.439  1.00  0.00           C  
ATOM   2821  O   LYS B 177      -5.447  -0.956  -7.340  1.00  0.00           O  
ATOM   2822  CB  LYS B 177      -5.935  -2.210 -10.365  1.00  0.00           C  
ATOM   2823  CG  LYS B 177      -6.997  -2.218 -11.457  1.00  0.00           C  
ATOM   2824  CD  LYS B 177      -7.125  -3.593 -12.094  1.00  0.00           C  
ATOM   2825  CE  LYS B 177      -8.124  -3.582 -13.241  1.00  0.00           C  
ATOM   2826  NZ  LYS B 177      -8.210  -4.905 -13.918  1.00  0.00           N  
ATOM   2827  H   LYS B 177      -4.801  -0.283 -11.582  1.00  0.00           H  
ATOM   2828  HA  LYS B 177      -6.666  -0.411  -9.459  1.00  0.00           H  
ATOM   2829 1HB  LYS B 177      -5.004  -2.572 -10.802  1.00  0.00           H  
ATOM   2830 2HB  LYS B 177      -6.238  -2.925  -9.600  1.00  0.00           H  
ATOM   2831 1HG  LYS B 177      -7.960  -1.933 -11.031  1.00  0.00           H  
ATOM   2832 2HG  LYS B 177      -6.732  -1.493 -12.227  1.00  0.00           H  
ATOM   2833 1HD  LYS B 177      -6.152  -3.911 -12.473  1.00  0.00           H  
ATOM   2834 2HD  LYS B 177      -7.455  -4.312 -11.345  1.00  0.00           H  
ATOM   2835 1HE  LYS B 177      -9.110  -3.317 -12.862  1.00  0.00           H  
ATOM   2836 2HE  LYS B 177      -7.828  -2.833 -13.975  1.00  0.00           H  
ATOM   2837 1HZ  LYS B 177      -8.881  -4.856 -14.671  1.00  0.00           H  
ATOM   2838 2HZ  LYS B 177      -7.304  -5.153 -14.290  1.00  0.00           H  
ATOM   2839 3HZ  LYS B 177      -8.502  -5.606 -13.252  1.00  0.00           H  
ATOM   2840  N   GLU B 178      -3.587  -1.180  -8.587  1.00  0.00           N  
ATOM   2841  CA  GLU B 178      -2.689  -1.244  -7.441  1.00  0.00           C  
ATOM   2842  C   GLU B 178      -2.710   0.057  -6.649  1.00  0.00           C  
ATOM   2843  O   GLU B 178      -2.643   0.050  -5.420  1.00  0.00           O  
ATOM   2844  CB  GLU B 178      -1.262  -1.551  -7.898  1.00  0.00           C  
ATOM   2845  CG  GLU B 178      -0.253  -1.684  -6.766  1.00  0.00           C  
ATOM   2846  CD  GLU B 178      -0.533  -2.858  -5.869  1.00  0.00           C  
ATOM   2847  OE1 GLU B 178      -1.216  -3.758  -6.295  1.00  0.00           O  
ATOM   2848  OE2 GLU B 178      -0.063  -2.854  -4.755  1.00  0.00           O  
ATOM   2849  H   GLU B 178      -3.205  -1.276  -9.517  1.00  0.00           H  
ATOM   2850  HA  GLU B 178      -3.024  -2.047  -6.782  1.00  0.00           H  
ATOM   2851 1HB  GLU B 178      -1.253  -2.483  -8.465  1.00  0.00           H  
ATOM   2852 2HB  GLU B 178      -0.915  -0.760  -8.564  1.00  0.00           H  
ATOM   2853 1HG  GLU B 178       0.743  -1.797  -7.192  1.00  0.00           H  
ATOM   2854 2HG  GLU B 178      -0.264  -0.770  -6.175  1.00  0.00           H  
ATOM   2855  N   LYS B 179      -2.804   1.175  -7.363  1.00  0.00           N  
ATOM   2856  CA  LYS B 179      -2.881   2.485  -6.726  1.00  0.00           C  
ATOM   2857  C   LYS B 179      -4.107   2.592  -5.831  1.00  0.00           C  
ATOM   2858  O   LYS B 179      -4.030   3.107  -4.715  1.00  0.00           O  
ATOM   2859  CB  LYS B 179      -2.901   3.592  -7.781  1.00  0.00           C  
ATOM   2860  CG  LYS B 179      -2.849   5.004  -7.212  1.00  0.00           C  
ATOM   2861  CD  LYS B 179      -2.771   6.044  -8.319  1.00  0.00           C  
ATOM   2862  CE  LYS B 179      -2.696   7.454  -7.752  1.00  0.00           C  
ATOM   2863  NZ  LYS B 179      -2.628   8.483  -8.825  1.00  0.00           N  
ATOM   2864  H   LYS B 179      -2.825   1.115  -8.370  1.00  0.00           H  
ATOM   2865  HA  LYS B 179      -1.997   2.616  -6.099  1.00  0.00           H  
ATOM   2866 1HB  LYS B 179      -2.051   3.471  -8.453  1.00  0.00           H  
ATOM   2867 2HB  LYS B 179      -3.808   3.507  -8.381  1.00  0.00           H  
ATOM   2868 1HG  LYS B 179      -3.742   5.189  -6.613  1.00  0.00           H  
ATOM   2869 2HG  LYS B 179      -1.975   5.105  -6.568  1.00  0.00           H  
ATOM   2870 1HD  LYS B 179      -1.887   5.859  -8.931  1.00  0.00           H  
ATOM   2871 2HD  LYS B 179      -3.653   5.965  -8.955  1.00  0.00           H  
ATOM   2872 1HE  LYS B 179      -3.574   7.645  -7.137  1.00  0.00           H  
ATOM   2873 2HE  LYS B 179      -1.811   7.545  -7.122  1.00  0.00           H  
ATOM   2874 1HZ  LYS B 179      -2.579   9.402  -8.408  1.00  0.00           H  
ATOM   2875 2HZ  LYS B 179      -1.806   8.326  -9.391  1.00  0.00           H  
ATOM   2876 3HZ  LYS B 179      -3.452   8.420  -9.404  1.00  0.00           H  
ATOM   2877  N   TYR B 180      -5.239   2.104  -6.325  1.00  0.00           N  
ATOM   2878  CA  TYR B 180      -6.496   2.182  -5.588  1.00  0.00           C  
ATOM   2879  C   TYR B 180      -6.482   1.260  -4.376  1.00  0.00           C  
ATOM   2880  O   TYR B 180      -7.100   1.554  -3.353  1.00  0.00           O  
ATOM   2881  CB  TYR B 180      -7.675   1.840  -6.501  1.00  0.00           C  
ATOM   2882  CG  TYR B 180      -8.624   0.818  -5.915  1.00  0.00           C  
ATOM   2883  CD1 TYR B 180      -9.009   0.912  -4.585  1.00  0.00           C  
ATOM   2884  CD2 TYR B 180      -9.110  -0.212  -6.706  1.00  0.00           C  
ATOM   2885  CE1 TYR B 180      -9.877  -0.020  -4.050  1.00  0.00           C  
ATOM   2886  CE2 TYR B 180      -9.977  -1.144  -6.171  1.00  0.00           C  
ATOM   2887  CZ  TYR B 180     -10.360  -1.051  -4.848  1.00  0.00           C  
ATOM   2888  OH  TYR B 180     -11.224  -1.980  -4.315  1.00  0.00           O  
ATOM   2889  H   TYR B 180      -5.230   1.666  -7.235  1.00  0.00           H  
ATOM   2890  HA  TYR B 180      -6.620   3.203  -5.226  1.00  0.00           H  
ATOM   2891 1HB  TYR B 180      -8.242   2.746  -6.719  1.00  0.00           H  
ATOM   2892 2HB  TYR B 180      -7.301   1.452  -7.448  1.00  0.00           H  
ATOM   2893  HD1 TYR B 180      -8.628   1.722  -3.963  1.00  0.00           H  
ATOM   2894  HD2 TYR B 180      -8.807  -0.286  -7.751  1.00  0.00           H  
ATOM   2895  HE1 TYR B 180     -10.179   0.053  -3.006  1.00  0.00           H  
ATOM   2896  HE2 TYR B 180     -10.358  -1.955  -6.793  1.00  0.00           H  
ATOM   2897  HH  TYR B 180     -11.385  -1.772  -3.392  1.00  0.00           H  
ATOM   2898  N   LYS B 181      -6.055   0.415  -4.505  1.00  0.00           N  
ATOM   2899  CA  LYS B 181      -5.807  -0.473  -3.376  1.00  0.00           C  
ATOM   2900  C   LYS B 181      -4.903   0.188  -2.335  1.00  0.00           C  
ATOM   2901  O   LYS B 181      -4.969  -0.172  -1.162  1.00  0.00           O  
ATOM   2902  CB  LYS B 181      -5.185  -1.785  -3.857  1.00  0.00           C  
ATOM   2903  CG  LYS B 181      -6.136  -2.684  -4.635  1.00  0.00           C  
ATOM   2904  CD  LYS B 181      -5.444  -3.961  -5.088  1.00  0.00           C  
ATOM   2905  CE  LYS B 181      -6.394  -4.862  -5.863  1.00  0.00           C  
ATOM   2906  NZ  LYS B 181      -5.722  -6.102  -6.337  1.00  0.00           N  
ATOM   2907  H   LYS B 181      -5.350   1.089  -4.765  1.00  0.00           H  
ATOM   2908  HA  LYS B 181      -6.758  -0.688  -2.888  1.00  0.00           H  
ATOM   2909 1HB  LYS B 181      -4.330  -1.569  -4.498  1.00  0.00           H  
ATOM   2910 2HB  LYS B 181      -4.817  -2.349  -3.000  1.00  0.00           H  
ATOM   2911 1HG  LYS B 181      -6.987  -2.946  -4.005  1.00  0.00           H  
ATOM   2912 2HG  LYS B 181      -6.506  -2.151  -5.511  1.00  0.00           H  
ATOM   2913 1HD  LYS B 181      -4.595  -3.709  -5.724  1.00  0.00           H  
ATOM   2914 2HD  LYS B 181      -5.075  -4.503  -4.217  1.00  0.00           H  
ATOM   2915 1HE  LYS B 181      -7.233  -5.139  -5.226  1.00  0.00           H  
ATOM   2916 2HE  LYS B 181      -6.784  -4.323  -6.726  1.00  0.00           H  
ATOM   2917 1HZ  LYS B 181      -6.385  -6.671  -6.846  1.00  0.00           H  
ATOM   2918 2HZ  LYS B 181      -4.953  -5.858  -6.945  1.00  0.00           H  
ATOM   2919 3HZ  LYS B 181      -5.373  -6.621  -5.544  1.00  0.00           H  
ATOM   2920  N   THR B 182      -4.041   1.122  -2.741  1.00  0.00           N  
ATOM   2921  CA  THR B 182      -3.186   1.807  -1.771  1.00  0.00           C  
ATOM   2922  C   THR B 182      -4.042   2.699  -0.876  1.00  0.00           C  
ATOM   2923  O   THR B 182      -3.836   2.758   0.341  1.00  0.00           O  
ATOM   2924  CB  THR B 182      -2.100   2.648  -2.468  1.00  0.00           C  
ATOM   2925  OG1 THR B 182      -1.271   1.794  -3.268  1.00  0.00           O  
ATOM   2926  CG2 THR B 182      -1.239   3.364  -1.439  1.00  0.00           C  
ATOM   2927  H   THR B 182      -3.969   1.366  -3.718  1.00  0.00           H  
ATOM   2928  HA  THR B 182      -2.653   1.057  -1.187  1.00  0.00           H  
ATOM   2929  HB  THR B 182      -2.571   3.386  -3.116  1.00  0.00           H  
ATOM   2930  HG1 THR B 182      -1.811   1.356  -3.930  1.00  0.00           H  
ATOM   2931 1HG2 THR B 182      -0.477   3.953  -1.949  1.00  0.00           H  
ATOM   2932 2HG2 THR B 182      -1.864   4.023  -0.836  1.00  0.00           H  
ATOM   2933 3HG2 THR B 182      -0.758   2.631  -0.793  1.00  0.00           H  
ATOM   2934  N   ALA B 183      -5.014   3.368  -1.505  1.00  0.00           N  
ATOM   2935  CA  ALA B 183      -5.895   4.296  -0.810  1.00  0.00           C  
ATOM   2936  C   ALA B 183      -6.923   3.530   0.020  1.00  0.00           C  
ATOM   2937  O   ALA B 183      -7.345   4.015   1.070  1.00  0.00           O  
ATOM   2938  CB  ALA B 183      -6.586   5.220  -1.802  1.00  0.00           C  
ATOM   2939  H   ALA B 183      -5.137   3.223  -2.497  1.00  0.00           H  
ATOM   2940  HA  ALA B 183      -5.291   4.918  -0.148  1.00  0.00           H  
ATOM   2941 1HB  ALA B 183      -7.244   5.903  -1.265  1.00  0.00           H  
ATOM   2942 2HB  ALA B 183      -5.837   5.793  -2.349  1.00  0.00           H  
ATOM   2943 3HB  ALA B 183      -7.172   4.628  -2.503  1.00  0.00           H  
ATOM   2944  N   MET B 184      -7.302   2.352  -0.474  1.00  0.00           N  
ATOM   2945  CA  MET B 184      -8.183   1.385   0.163  1.00  0.00           C  
ATOM   2946  C   MET B 184      -7.644   0.830   1.443  1.00  0.00           C  
ATOM   2947  O   MET B 184      -8.323   0.927   2.459  1.00  0.00           O  
ATOM   2948  CB  MET B 184      -8.478   0.238  -0.801  1.00  0.00           C  
ATOM   2949  CG  MET B 184      -9.394  -0.840  -0.237  1.00  0.00           C  
ATOM   2950  SD  MET B 184      -9.600  -2.235  -1.361  1.00  0.00           S  
ATOM   2951  CE  MET B 184      -7.993  -3.014  -1.232  1.00  0.00           C  
ATOM   2952  H   MET B 184      -6.919   2.144  -1.385  1.00  0.00           H  
ATOM   2953  HA  MET B 184      -9.123   1.880   0.406  1.00  0.00           H  
ATOM   2954 1HB  MET B 184      -8.944   0.633  -1.703  1.00  0.00           H  
ATOM   2955 2HB  MET B 184      -7.543  -0.239  -1.097  1.00  0.00           H  
ATOM   2956 1HG  MET B 184      -8.983  -1.211   0.702  1.00  0.00           H  
ATOM   2957 2HG  MET B 184     -10.376  -0.413  -0.034  1.00  0.00           H  
ATOM   2958 1HE  MET B 184      -7.964  -3.896  -1.872  1.00  0.00           H  
ATOM   2959 2HE  MET B 184      -7.221  -2.310  -1.547  1.00  0.00           H  
ATOM   2960 3HE  MET B 184      -7.814  -3.310  -0.198  1.00  0.00           H  
ATOM   2961  N   ALA B 185      -6.443   0.268   1.410  1.00  0.00           N  
ATOM   2962  CA  ALA B 185      -5.874  -0.291   2.620  1.00  0.00           C  
ATOM   2963  C   ALA B 185      -5.746   0.793   3.670  1.00  0.00           C  
ATOM   2964  O   ALA B 185      -6.034   0.528   4.836  1.00  0.00           O  
ATOM   2965  CB  ALA B 185      -4.522  -0.930   2.337  1.00  0.00           C  
ATOM   2966  H   ALA B 185      -5.913   0.222   0.550  1.00  0.00           H  
ATOM   2967  HA  ALA B 185      -6.549  -1.059   2.996  1.00  0.00           H  
ATOM   2968 1HB  ALA B 185      -4.109  -1.332   3.262  1.00  0.00           H  
ATOM   2969 2HB  ALA B 185      -4.645  -1.737   1.615  1.00  0.00           H  
ATOM   2970 3HB  ALA B 185      -3.844  -0.181   1.932  1.00  0.00           H  
ATOM   2971  N   ALA B 186      -5.302   1.986   3.284  1.00  0.00           N  
ATOM   2972  CA  ALA B 186      -5.176   3.055   4.262  1.00  0.00           C  
ATOM   2973  C   ALA B 186      -6.531   3.516   4.798  1.00  0.00           C  
ATOM   2974  O   ALA B 186      -6.642   3.800   5.987  1.00  0.00           O  
ATOM   2975  CB  ALA B 186      -4.425   4.230   3.652  1.00  0.00           C  
ATOM   2976  H   ALA B 186      -5.051   2.166   2.323  1.00  0.00           H  
ATOM   2977  HA  ALA B 186      -4.594   2.677   5.104  1.00  0.00           H  
ATOM   2978 1HB  ALA B 186      -4.323   5.021   4.394  1.00  0.00           H  
ATOM   2979 2HB  ALA B 186      -3.436   3.902   3.331  1.00  0.00           H  
ATOM   2980 3HB  ALA B 186      -4.978   4.608   2.793  1.00  0.00           H  
ATOM   2981  N   ALA B 187      -7.548   3.605   3.934  1.00  0.00           N  
ATOM   2982  CA  ALA B 187      -8.896   3.980   4.353  1.00  0.00           C  
ATOM   2983  C   ALA B 187      -9.465   2.993   5.357  1.00  0.00           C  
ATOM   2984  O   ALA B 187     -10.102   3.397   6.333  1.00  0.00           O  
ATOM   2985  CB  ALA B 187      -9.816   4.088   3.146  1.00  0.00           C  
ATOM   2986  H   ALA B 187      -7.373   3.405   2.959  1.00  0.00           H  
ATOM   2987  HA  ALA B 187      -8.844   4.962   4.824  1.00  0.00           H  
ATOM   2988 1HB  ALA B 187     -10.817   4.369   3.475  1.00  0.00           H  
ATOM   2989 2HB  ALA B 187      -9.433   4.847   2.463  1.00  0.00           H  
ATOM   2990 3HB  ALA B 187      -9.859   3.128   2.634  1.00  0.00           H  
ATOM   2991  N   ALA B 188      -9.220   1.714   5.092  1.00  0.00           N  
ATOM   2992  CA  ALA B 188      -9.648   0.604   5.916  1.00  0.00           C  
ATOM   2993  C   ALA B 188      -8.952   0.649   7.258  1.00  0.00           C  
ATOM   2994  O   ALA B 188      -9.625   0.572   8.281  1.00  0.00           O  
ATOM   2995  CB  ALA B 188      -9.375  -0.720   5.216  1.00  0.00           C  
ATOM   2996  H   ALA B 188      -8.695   1.529   4.249  1.00  0.00           H  
ATOM   2997  HA  ALA B 188     -10.719   0.694   6.089  1.00  0.00           H  
ATOM   2998 1HB  ALA B 188      -9.696  -1.542   5.855  1.00  0.00           H  
ATOM   2999 2HB  ALA B 188      -9.925  -0.755   4.276  1.00  0.00           H  
ATOM   3000 3HB  ALA B 188      -8.309  -0.812   5.015  1.00  0.00           H  
ATOM   3001  N   LEU B 189      -7.628   0.810   7.261  1.00  0.00           N  
ATOM   3002  CA  LEU B 189      -6.903   0.908   8.516  1.00  0.00           C  
ATOM   3003  C   LEU B 189      -7.260   2.171   9.275  1.00  0.00           C  
ATOM   3004  O   LEU B 189      -7.243   2.143  10.505  1.00  0.00           O  
ATOM   3005  CB  LEU B 189      -5.392   0.878   8.255  1.00  0.00           C  
ATOM   3006  CG  LEU B 189      -4.824  -0.470   7.790  1.00  0.00           C  
ATOM   3007  CD1 LEU B 189      -3.355  -0.304   7.425  1.00  0.00           C  
ATOM   3008  CD2 LEU B 189      -5.000  -1.502   8.894  1.00  0.00           C  
ATOM   3009  H   LEU B 189      -7.118   0.865   6.392  1.00  0.00           H  
ATOM   3010  HA  LEU B 189      -7.175   0.058   9.141  1.00  0.00           H  
ATOM   3011 1HB  LEU B 189      -5.156   1.617   7.491  1.00  0.00           H  
ATOM   3012 2HB  LEU B 189      -4.874   1.157   9.172  1.00  0.00           H  
ATOM   3013  HG  LEU B 189      -5.355  -0.800   6.897  1.00  0.00           H  
ATOM   3014 1HD1 LEU B 189      -2.952  -1.261   7.095  1.00  0.00           H  
ATOM   3015 2HD1 LEU B 189      -3.261   0.426   6.620  1.00  0.00           H  
ATOM   3016 3HD1 LEU B 189      -2.801   0.042   8.296  1.00  0.00           H  
ATOM   3017 1HD2 LEU B 189      -4.597  -2.460   8.564  1.00  0.00           H  
ATOM   3018 2HD2 LEU B 189      -4.468  -1.174   9.787  1.00  0.00           H  
ATOM   3019 3HD2 LEU B 189      -6.060  -1.614   9.123  1.00  0.00           H  
ATOM   3020  N   ALA B 190      -7.562   3.269   8.573  1.00  0.00           N  
ATOM   3021  CA  ALA B 190      -8.081   4.431   9.274  1.00  0.00           C  
ATOM   3022  C   ALA B 190      -9.339   4.085  10.030  1.00  0.00           C  
ATOM   3023  O   ALA B 190      -9.436   4.406  11.210  1.00  0.00           O  
ATOM   3024  CB  ALA B 190      -8.347   5.569   8.299  1.00  0.00           C  
ATOM   3025  H   ALA B 190      -7.441   3.311   7.571  1.00  0.00           H  
ATOM   3026  HA  ALA B 190      -7.317   4.786   9.967  1.00  0.00           H  
ATOM   3027 1HB  ALA B 190      -8.741   6.428   8.842  1.00  0.00           H  
ATOM   3028 2HB  ALA B 190      -7.417   5.848   7.804  1.00  0.00           H  
ATOM   3029 3HB  ALA B 190      -9.072   5.247   7.554  1.00  0.00           H  
ATOM   3030  N   ALA B 191     -10.305   3.473   9.338  1.00  0.00           N  
ATOM   3031  CA  ALA B 191     -11.577   3.139   9.965  1.00  0.00           C  
ATOM   3032  C   ALA B 191     -11.369   2.218  11.150  1.00  0.00           C  
ATOM   3033  O   ALA B 191     -11.968   2.457  12.194  1.00  0.00           O  
ATOM   3034  CB  ALA B 191     -12.517   2.497   8.956  1.00  0.00           C  
ATOM   3035  H   ALA B 191     -10.159   3.239   8.367  1.00  0.00           H  
ATOM   3036  HA  ALA B 191     -12.034   4.062  10.319  1.00  0.00           H  
ATOM   3037 1HB  ALA B 191     -13.460   2.249   9.444  1.00  0.00           H  
ATOM   3038 2HB  ALA B 191     -12.704   3.194   8.139  1.00  0.00           H  
ATOM   3039 3HB  ALA B 191     -12.063   1.589   8.561  1.00  0.00           H  
ATOM   3040  N   ILE B 192     -10.499   1.221  11.014  1.00  0.00           N  
ATOM   3041  CA  ILE B 192     -10.257   0.242  12.074  1.00  0.00           C  
ATOM   3042  C   ILE B 192      -9.642   0.881  13.299  1.00  0.00           C  
ATOM   3043  O   ILE B 192     -10.089   0.636  14.430  1.00  0.00           O  
ATOM   3044  CB  ILE B 192      -9.336  -0.889  11.580  1.00  0.00           C  
ATOM   3045  CG1 ILE B 192     -10.030  -1.702  10.485  1.00  0.00           C  
ATOM   3046  CG2 ILE B 192      -8.929  -1.787  12.738  1.00  0.00           C  
ATOM   3047  CD1 ILE B 192     -11.296  -2.388  10.943  1.00  0.00           C  
ATOM   3048  H   ILE B 192      -9.989   1.141  10.145  1.00  0.00           H  
ATOM   3049  HA  ILE B 192     -11.212  -0.194  12.366  1.00  0.00           H  
ATOM   3050  HB  ILE B 192      -8.440  -0.459  11.134  1.00  0.00           H  
ATOM   3051 1HG1 ILE B 192     -10.279  -1.049   9.649  1.00  0.00           H  
ATOM   3052 2HG1 ILE B 192      -9.347  -2.465  10.110  1.00  0.00           H  
ATOM   3053 1HG2 ILE B 192      -8.279  -2.581  12.372  1.00  0.00           H  
ATOM   3054 2HG2 ILE B 192      -8.397  -1.199  13.485  1.00  0.00           H  
ATOM   3055 3HG2 ILE B 192      -9.820  -2.226  13.189  1.00  0.00           H  
ATOM   3056 1HD1 ILE B 192     -11.730  -2.945  10.112  1.00  0.00           H  
ATOM   3057 2HD1 ILE B 192     -11.064  -3.075  11.758  1.00  0.00           H  
ATOM   3058 3HD1 ILE B 192     -12.009  -1.642  11.290  1.00  0.00           H  
ATOM   3059  N   GLY B 193      -8.627   1.696  13.057  1.00  0.00           N  
ATOM   3060  CA  GLY B 193      -7.959   2.450  14.090  1.00  0.00           C  
ATOM   3061  C   GLY B 193      -8.915   3.384  14.802  1.00  0.00           C  
ATOM   3062  O   GLY B 193      -8.853   3.482  16.026  1.00  0.00           O  
ATOM   3063  H   GLY B 193      -8.314   1.786  12.101  1.00  0.00           H  
ATOM   3064 1HA  GLY B 193      -7.515   1.764  14.811  1.00  0.00           H  
ATOM   3065 2HA  GLY B 193      -7.145   3.026  13.651  1.00  0.00           H  
ATOM   3066  N   ASP B 194      -9.768   4.078  14.050  1.00  0.00           N  
ATOM   3067  CA  ASP B 194     -10.753   4.962  14.647  1.00  0.00           C  
ATOM   3068  C   ASP B 194     -11.827   4.245  15.456  1.00  0.00           C  
ATOM   3069  O   ASP B 194     -12.311   4.823  16.428  1.00  0.00           O  
ATOM   3070  CB  ASP B 194     -11.426   5.794  13.552  1.00  0.00           C  
ATOM   3071  CG  ASP B 194     -10.466   6.756  12.866  1.00  0.00           C  
ATOM   3072  OD1 ASP B 194      -9.409   6.993  13.401  1.00  0.00           O  
ATOM   3073  OD2 ASP B 194     -10.799   7.246  11.813  1.00  0.00           O  
ATOM   3074  H   ASP B 194      -9.729   3.990  13.044  1.00  0.00           H  
ATOM   3075  HA  ASP B 194     -10.253   5.594  15.381  1.00  0.00           H  
ATOM   3076 1HB  ASP B 194     -11.851   5.129  12.799  1.00  0.00           H  
ATOM   3077 2HB  ASP B 194     -12.246   6.368  13.983  1.00  0.00           H  
ATOM   3078  N   ALA B 195     -12.238   3.040  15.057  1.00  0.00           N  
ATOM   3079  CA  ALA B 195     -13.187   2.262  15.855  1.00  0.00           C  
ATOM   3080  C   ALA B 195     -12.545   1.977  17.193  1.00  0.00           C  
ATOM   3081  O   ALA B 195     -13.171   2.153  18.242  1.00  0.00           O  
ATOM   3082  CB  ALA B 195     -13.579   0.969  15.154  1.00  0.00           C  
ATOM   3083  H   ALA B 195     -11.892   2.654  14.189  1.00  0.00           H  
ATOM   3084  HA  ALA B 195     -14.101   2.843  15.966  1.00  0.00           H  
ATOM   3085 1HB  ALA B 195     -14.257   0.401  15.791  1.00  0.00           H  
ATOM   3086 2HB  ALA B 195     -14.076   1.202  14.212  1.00  0.00           H  
ATOM   3087 3HB  ALA B 195     -12.687   0.378  14.956  1.00  0.00           H  
ATOM   3088  N   PHE B 196     -11.293   1.529  17.127  1.00  0.00           N  
ATOM   3089  CA  PHE B 196     -10.507   1.222  18.301  1.00  0.00           C  
ATOM   3090  C   PHE B 196     -10.322   2.485  19.148  1.00  0.00           C  
ATOM   3091  O   PHE B 196     -10.403   2.386  20.367  1.00  0.00           O  
ATOM   3092  CB  PHE B 196      -9.147   0.647  17.900  1.00  0.00           C  
ATOM   3093  CG  PHE B 196      -8.381   0.048  19.045  1.00  0.00           C  
ATOM   3094  CD1 PHE B 196      -8.905  -1.010  19.771  1.00  0.00           C  
ATOM   3095  CD2 PHE B 196      -7.135   0.544  19.399  1.00  0.00           C  
ATOM   3096  CE1 PHE B 196      -8.200  -1.561  20.825  1.00  0.00           C  
ATOM   3097  CE2 PHE B 196      -6.428  -0.006  20.451  1.00  0.00           C  
ATOM   3098  CZ  PHE B 196      -6.962  -1.059  21.165  1.00  0.00           C  
ATOM   3099  H   PHE B 196     -10.883   1.401  16.214  1.00  0.00           H  
ATOM   3100  HA  PHE B 196     -11.039   0.471  18.888  1.00  0.00           H  
ATOM   3101 1HB  PHE B 196      -9.288  -0.126  17.144  1.00  0.00           H  
ATOM   3102 2HB  PHE B 196      -8.537   1.432  17.455  1.00  0.00           H  
ATOM   3103  HD1 PHE B 196      -9.884  -1.408  19.502  1.00  0.00           H  
ATOM   3104  HD2 PHE B 196      -6.713   1.376  18.835  1.00  0.00           H  
ATOM   3105  HE1 PHE B 196      -8.624  -2.393  21.388  1.00  0.00           H  
ATOM   3106  HE2 PHE B 196      -5.449   0.393  20.718  1.00  0.00           H  
ATOM   3107  HZ  PHE B 196      -6.407  -1.492  21.996  1.00  0.00           H  
ATOM   3108  N   ASN B 197     -10.049   3.640  18.522  1.00  0.00           N  
ATOM   3109  CA  ASN B 197      -9.929   4.924  19.219  1.00  0.00           C  
ATOM   3110  C   ASN B 197     -11.220   5.335  19.916  1.00  0.00           C  
ATOM   3111  O   ASN B 197     -11.159   5.849  21.032  1.00  0.00           O  
ATOM   3112  CB  ASN B 197      -9.488   6.008  18.254  1.00  0.00           C  
ATOM   3113  CG  ASN B 197      -9.051   7.264  18.956  1.00  0.00           C  
ATOM   3114  OD1 ASN B 197      -7.866   7.438  19.262  1.00  0.00           O  
ATOM   3115  ND2 ASN B 197      -9.985   8.143  19.216  1.00  0.00           N  
ATOM   3116  H   ASN B 197      -9.920   3.611  17.522  1.00  0.00           H  
ATOM   3117  HA  ASN B 197      -9.150   4.835  19.977  1.00  0.00           H  
ATOM   3118 1HB  ASN B 197      -8.662   5.640  17.645  1.00  0.00           H  
ATOM   3119 2HB  ASN B 197     -10.310   6.250  17.579  1.00  0.00           H  
ATOM   3120 1HD2 ASN B 197      -9.753   8.997  19.682  1.00  0.00           H  
ATOM   3121 2HD2 ASN B 197     -10.931   7.960  18.950  1.00  0.00           H  
ATOM   3122  N   ALA B 198     -12.371   5.125  19.262  1.00  0.00           N  
ATOM   3123  CA  ALA B 198     -13.678   5.453  19.835  1.00  0.00           C  
ATOM   3124  C   ALA B 198     -13.871   4.645  21.103  1.00  0.00           C  
ATOM   3125  O   ALA B 198     -14.391   5.154  22.095  1.00  0.00           O  
ATOM   3126  CB  ALA B 198     -14.800   5.179  18.844  1.00  0.00           C  
ATOM   3127  H   ALA B 198     -12.327   4.724  18.337  1.00  0.00           H  
ATOM   3128  HA  ALA B 198     -13.687   6.517  20.071  1.00  0.00           H  
ATOM   3129 1HB  ALA B 198     -15.759   5.407  19.308  1.00  0.00           H  
ATOM   3130 2HB  ALA B 198     -14.666   5.803  17.961  1.00  0.00           H  
ATOM   3131 3HB  ALA B 198     -14.779   4.130  18.553  1.00  0.00           H  
ATOM   3132  N   LEU B 199     -13.461   3.383  21.034  1.00  0.00           N  
ATOM   3133  CA  LEU B 199     -13.464   2.473  22.159  1.00  0.00           C  
ATOM   3134  C   LEU B 199     -12.532   2.898  23.271  1.00  0.00           C  
ATOM   3135  O   LEU B 199     -12.928   2.842  24.434  1.00  0.00           O  
ATOM   3136  CB  LEU B 199     -13.076   1.067  21.685  1.00  0.00           C  
ATOM   3137  CG  LEU B 199     -13.067  -0.021  22.767  1.00  0.00           C  
ATOM   3138  CD1 LEU B 199     -14.466  -0.174  23.347  1.00  0.00           C  
ATOM   3139  CD2 LEU B 199     -12.578  -1.330  22.166  1.00  0.00           C  
ATOM   3140  H   LEU B 199     -13.131   3.057  20.137  1.00  0.00           H  
ATOM   3141  HA  LEU B 199     -14.452   2.491  22.615  1.00  0.00           H  
ATOM   3142 1HB  LEU B 199     -13.776   0.756  20.910  1.00  0.00           H  
ATOM   3143 2HB  LEU B 199     -12.078   1.109  21.249  1.00  0.00           H  
ATOM   3144  HG  LEU B 199     -12.401   0.278  23.577  1.00  0.00           H  
ATOM   3145 1HD1 LEU B 199     -14.459  -0.946  24.115  1.00  0.00           H  
ATOM   3146 2HD1 LEU B 199     -14.783   0.772  23.787  1.00  0.00           H  
ATOM   3147 3HD1 LEU B 199     -15.159  -0.456  22.555  1.00  0.00           H  
ATOM   3148 1HD2 LEU B 199     -12.570  -2.103  22.935  1.00  0.00           H  
ATOM   3149 2HD2 LEU B 199     -13.244  -1.631  21.357  1.00  0.00           H  
ATOM   3150 3HD2 LEU B 199     -11.569  -1.197  21.775  1.00  0.00           H  
ATOM   3151  N   LEU B 200     -11.308   3.295  22.943  1.00  0.00           N  
ATOM   3152  CA  LEU B 200     -10.389   3.753  23.967  1.00  0.00           C  
ATOM   3153  C   LEU B 200     -10.900   5.037  24.601  1.00  0.00           C  
ATOM   3154  O   LEU B 200     -11.753   4.993  25.444  1.00  0.00           O  
ATOM   3155  CB  LEU B 200      -8.995   3.981  23.370  1.00  0.00           C  
ATOM   3156  CG  LEU B 200      -8.269   2.723  22.878  1.00  0.00           C  
ATOM   3157  CD1 LEU B 200      -6.963   3.121  22.202  1.00  0.00           C  
ATOM   3158  CD2 LEU B 200      -8.013   1.791  24.053  1.00  0.00           C  
ATOM   3159  H   LEU B 200     -11.005   3.283  21.980  1.00  0.00           H  
ATOM   3160  HA  LEU B 200     -10.336   2.995  24.748  1.00  0.00           H  
ATOM   3161 1HB  LEU B 200      -9.086   4.662  22.526  1.00  0.00           H  
ATOM   3162 2HB  LEU B 200      -8.366   4.453  24.125  1.00  0.00           H  
ATOM   3163  HG  LEU B 200      -8.885   2.212  22.137  1.00  0.00           H  
ATOM   3164 1HD1 LEU B 200      -6.447   2.227  21.852  1.00  0.00           H  
ATOM   3165 2HD1 LEU B 200      -7.177   3.771  21.353  1.00  0.00           H  
ATOM   3166 3HD1 LEU B 200      -6.331   3.649  22.915  1.00  0.00           H  
ATOM   3167 1HD2 LEU B 200      -7.498   0.896  23.703  1.00  0.00           H  
ATOM   3168 2HD2 LEU B 200      -7.396   2.299  24.793  1.00  0.00           H  
ATOM   3169 3HD2 LEU B 200      -8.964   1.508  24.506  1.00  0.00           H  
ATOM   3170  N   LYS B 201     -11.813   5.338  24.166  1.00  0.00           N  
ATOM   3171  CA  LYS B 201     -12.516   6.447  24.802  1.00  0.00           C  
ATOM   3172  C   LYS B 201     -13.575   5.942  25.773  1.00  0.00           C  
ATOM   3173  O   LYS B 201     -13.649   6.393  26.916  1.00  0.00           O  
ATOM   3174  CB  LYS B 201     -13.157   7.350  23.747  1.00  0.00           C  
ATOM   3175  CG  LYS B 201     -14.046   8.447  24.316  1.00  0.00           C  
ATOM   3176  CD  LYS B 201     -14.590   9.345  23.214  1.00  0.00           C  
ATOM   3177  CE  LYS B 201     -15.542  10.393  23.771  1.00  0.00           C  
ATOM   3178  NZ  LYS B 201     -16.079  11.280  22.705  1.00  0.00           N  
ATOM   3179  H   LYS B 201     -11.832   5.256  23.159  1.00  0.00           H  
ATOM   3180  HA  LYS B 201     -11.792   7.036  25.365  1.00  0.00           H  
ATOM   3181 1HB  LYS B 201     -12.376   7.827  23.153  1.00  0.00           H  
ATOM   3182 2HB  LYS B 201     -13.761   6.747  23.069  1.00  0.00           H  
ATOM   3183 1HG  LYS B 201     -14.883   7.997  24.851  1.00  0.00           H  
ATOM   3184 2HG  LYS B 201     -13.474   9.053  25.017  1.00  0.00           H  
ATOM   3185 1HD  LYS B 201     -13.762   9.848  22.713  1.00  0.00           H  
ATOM   3186 2HD  LYS B 201     -15.121   8.739  22.480  1.00  0.00           H  
ATOM   3187 1HE  LYS B 201     -16.375   9.899  24.270  1.00  0.00           H  
ATOM   3188 2HE  LYS B 201     -15.019  11.005  24.506  1.00  0.00           H  
ATOM   3189 1HZ  LYS B 201     -16.705  11.960  23.114  1.00  0.00           H  
ATOM   3190 2HZ  LYS B 201     -15.316  11.759  22.247  1.00  0.00           H  
ATOM   3191 3HZ  LYS B 201     -16.583  10.726  22.027  1.00  0.00           H  
ATOM   3192  N   ALA B 202     -14.395   5.004  25.312  1.00  0.00           N  
ATOM   3193  CA  ALA B 202     -15.411   4.389  26.159  1.00  0.00           C  
ATOM   3194  C   ALA B 202     -14.776   3.630  27.317  1.00  0.00           C  
ATOM   3195  O   ALA B 202     -15.336   3.568  28.411  1.00  0.00           O  
ATOM   3196  CB  ALA B 202     -16.294   3.460  25.339  1.00  0.00           C  
ATOM   3197  H   ALA B 202     -14.313   4.709  24.350  1.00  0.00           H  
ATOM   3198  HA  ALA B 202     -16.028   5.184  26.578  1.00  0.00           H  
ATOM   3199 1HB  ALA B 202     -17.047   3.009  25.985  1.00  0.00           H  
ATOM   3200 2HB  ALA B 202     -16.787   4.029  24.551  1.00  0.00           H  
ATOM   3201 3HB  ALA B 202     -15.683   2.678  24.893  1.00  0.00           H  
ATOM   3202  N   ARG B 203     -13.606   3.054  27.069  1.00  0.00           N  
ATOM   3203  CA  ARG B 203     -12.855   2.364  28.111  1.00  0.00           C  
ATOM   3204  C   ARG B 203     -12.414   3.331  29.203  1.00  0.00           C  
ATOM   3205  O   ARG B 203     -12.421   2.991  30.386  1.00  0.00           O  
ATOM   3206  CB  ARG B 203     -11.632   1.675  27.524  1.00  0.00           C  
ATOM   3207  CG  ARG B 203     -10.779   0.919  28.530  1.00  0.00           C  
ATOM   3208  CD  ARG B 203      -9.789   0.038  27.859  1.00  0.00           C  
ATOM   3209  NE  ARG B 203     -10.431  -1.045  27.132  1.00  0.00           N  
ATOM   3210  CZ  ARG B 203      -9.825  -1.807  26.201  1.00  0.00           C  
ATOM   3211  NH1 ARG B 203      -8.564  -1.592  25.895  1.00  0.00           N  
ATOM   3212  NH2 ARG B 203     -10.497  -2.770  25.595  1.00  0.00           N  
ATOM   3213  H   ARG B 203     -13.225   3.094  26.133  1.00  0.00           H  
ATOM   3214  HA  ARG B 203     -13.505   1.620  28.572  1.00  0.00           H  
ATOM   3215 1HB  ARG B 203     -11.947   0.966  26.760  1.00  0.00           H  
ATOM   3216 2HB  ARG B 203     -10.994   2.415  27.041  1.00  0.00           H  
ATOM   3217 1HG  ARG B 203     -10.238   1.629  29.155  1.00  0.00           H  
ATOM   3218 2HG  ARG B 203     -11.420   0.298  29.157  1.00  0.00           H  
ATOM   3219 1HD  ARG B 203      -9.203   0.623  27.150  1.00  0.00           H  
ATOM   3220 2HD  ARG B 203      -9.126  -0.398  28.605  1.00  0.00           H  
ATOM   3221  HE  ARG B 203     -11.402  -1.241  27.340  1.00  0.00           H  
ATOM   3222 1HH1 ARG B 203      -8.051  -0.856  26.358  1.00  0.00           H  
ATOM   3223 2HH1 ARG B 203      -8.110  -2.163  25.197  1.00  0.00           H  
ATOM   3224 1HH2 ARG B 203     -11.466  -2.936  25.830  1.00  0.00           H  
ATOM   3225 2HH2 ARG B 203     -10.043  -3.341  24.898  1.00  0.00           H  
ATOM   3226  N   LYS B 204     -12.029   4.536  28.799  1.00  0.00           N  
ATOM   3227  CA  LYS B 204     -11.723   5.601  29.746  1.00  0.00           C  
ATOM   3228  C   LYS B 204     -12.967   6.030  30.515  1.00  0.00           C  
ATOM   3229  O   LYS B 204     -12.898   6.339  31.705  1.00  0.00           O  
ATOM   3230  CB  LYS B 204     -11.112   6.802  29.023  1.00  0.00           C  
ATOM   3231  CG  LYS B 204     -10.649   7.923  29.945  1.00  0.00           C  
ATOM   3232  CD  LYS B 204      -9.929   9.015  29.168  1.00  0.00           C  
ATOM   3233  CE  LYS B 204      -9.465  10.135  30.088  1.00  0.00           C  
ATOM   3234  NZ  LYS B 204      -8.743  11.203  29.344  1.00  0.00           N  
ATOM   3235  H   LYS B 204     -11.949   4.721  27.810  1.00  0.00           H  
ATOM   3236  HA  LYS B 204     -11.000   5.222  30.469  1.00  0.00           H  
ATOM   3237 1HB  LYS B 204     -10.253   6.475  28.437  1.00  0.00           H  
ATOM   3238 2HB  LYS B 204     -11.842   7.220  28.329  1.00  0.00           H  
ATOM   3239 1HG  LYS B 204     -11.511   8.357  30.452  1.00  0.00           H  
ATOM   3240 2HG  LYS B 204      -9.973   7.519  30.698  1.00  0.00           H  
ATOM   3241 1HD  LYS B 204      -9.062   8.590  28.660  1.00  0.00           H  
ATOM   3242 2HD  LYS B 204     -10.601   9.431  28.417  1.00  0.00           H  
ATOM   3243 1HE  LYS B 204     -10.326  10.576  30.587  1.00  0.00           H  
ATOM   3244 2HE  LYS B 204      -8.800   9.728  30.849  1.00  0.00           H  
ATOM   3245 1HZ  LYS B 204      -8.452  11.925  29.988  1.00  0.00           H  
ATOM   3246 2HZ  LYS B 204      -7.930  10.808  28.891  1.00  0.00           H  
ATOM   3247 3HZ  LYS B 204      -9.356  11.601  28.647  1.00  0.00           H  
ATOM   3248  N   LEU B 205     -14.103   6.048  29.826  1.00  0.00           N  
ATOM   3249  CA  LEU B 205     -15.375   6.378  30.457  1.00  0.00           C  
ATOM   3250  C   LEU B 205     -15.795   5.300  31.448  1.00  0.00           C  
ATOM   3251  O   LEU B 205     -16.445   5.586  32.454  1.00  0.00           O  
ATOM   3252  CB  LEU B 205     -16.464   6.556  29.392  1.00  0.00           C  
ATOM   3253  CG  LEU B 205     -16.303   7.772  28.471  1.00  0.00           C  
ATOM   3254  CD1 LEU B 205     -17.363   7.727  27.379  1.00  0.00           C  
ATOM   3255  CD2 LEU B 205     -16.416   9.048  29.292  1.00  0.00           C  
ATOM   3256  H   LEU B 205     -14.086   5.829  28.841  1.00  0.00           H  
ATOM   3257  HA  LEU B 205     -15.260   7.317  31.000  1.00  0.00           H  
ATOM   3258 1HB  LEU B 205     -16.485   5.666  28.765  1.00  0.00           H  
ATOM   3259 2HB  LEU B 205     -17.429   6.644  29.893  1.00  0.00           H  
ATOM   3260  HG  LEU B 205     -15.326   7.736  27.989  1.00  0.00           H  
ATOM   3261 1HD1 LEU B 205     -17.248   8.591  26.725  1.00  0.00           H  
ATOM   3262 2HD1 LEU B 205     -17.246   6.813  26.796  1.00  0.00           H  
ATOM   3263 3HD1 LEU B 205     -18.353   7.745  27.833  1.00  0.00           H  
ATOM   3264 1HD2 LEU B 205     -16.301   9.913  28.637  1.00  0.00           H  
ATOM   3265 2HD2 LEU B 205     -17.394   9.086  29.773  1.00  0.00           H  
ATOM   3266 3HD2 LEU B 205     -15.636   9.063  30.053  1.00  0.00           H  
ATOM   3267  N   HIS B 206     -15.419   4.059  31.159  1.00  0.00           N  
ATOM   3268  CA  HIS B 206     -15.548   2.975  32.126  1.00  0.00           C  
ATOM   3269  C   HIS B 206     -14.717   3.245  33.372  1.00  0.00           C  
ATOM   3270  O   HIS B 206     -15.198   3.094  34.495  1.00  0.00           O  
ATOM   3271  CB  HIS B 206     -15.123   1.641  31.503  1.00  0.00           C  
ATOM   3272  CG  HIS B 206     -15.035   0.517  32.488  1.00  0.00           C  
ATOM   3273  ND1 HIS B 206     -16.132   0.049  33.182  1.00  0.00           N  
ATOM   3274  CD2 HIS B 206     -13.984  -0.230  32.897  1.00  0.00           C  
ATOM   3275  CE1 HIS B 206     -15.757  -0.940  33.975  1.00  0.00           C  
ATOM   3276  NE2 HIS B 206     -14.459  -1.128  33.821  1.00  0.00           N  
ATOM   3277  H   HIS B 206     -15.033   3.862  30.247  1.00  0.00           H  
ATOM   3278  HA  HIS B 206     -16.592   2.904  32.428  1.00  0.00           H  
ATOM   3279 1HB  HIS B 206     -15.835   1.359  30.726  1.00  0.00           H  
ATOM   3280 2HB  HIS B 206     -14.149   1.755  31.028  1.00  0.00           H  
ATOM   3281  HD1 HIS B 206     -17.080   0.341  33.055  1.00  0.00           H  
ATOM   3282  HD2 HIS B 206     -12.926  -0.228  32.633  1.00  0.00           H  
ATOM   3283  HE1 HIS B 206     -16.483  -1.447  34.610  1.00  0.00           H  
ATOM   3284  N   LYS B 207     -13.467   3.647  33.169  1.00  0.00           N  
ATOM   3285  CA  LYS B 207     -12.578   3.982  34.275  1.00  0.00           C  
ATOM   3286  C   LYS B 207     -13.115   5.167  35.071  1.00  0.00           C  
ATOM   3287  O   LYS B 207     -12.859   5.289  36.269  1.00  0.00           O  
ATOM   3288  CB  LYS B 207     -11.171   4.288  33.759  1.00  0.00           C  
ATOM   3289  CG  LYS B 207     -10.423   3.077  33.218  1.00  0.00           C  
ATOM   3290  CD  LYS B 207      -9.063   3.471  32.661  1.00  0.00           C  
ATOM   3291  CE  LYS B 207      -8.311   2.261  32.127  1.00  0.00           C  
ATOM   3292  NZ  LYS B 207      -7.005   2.640  31.524  1.00  0.00           N  
ATOM   3293  H   LYS B 207     -13.122   3.722  32.222  1.00  0.00           H  
ATOM   3294  HA  LYS B 207     -12.526   3.127  34.948  1.00  0.00           H  
ATOM   3295 1HB  LYS B 207     -11.229   5.029  32.962  1.00  0.00           H  
ATOM   3296 2HB  LYS B 207     -10.574   4.718  34.564  1.00  0.00           H  
ATOM   3297 1HG  LYS B 207     -10.282   2.349  34.018  1.00  0.00           H  
ATOM   3298 2HG  LYS B 207     -11.009   2.611  32.426  1.00  0.00           H  
ATOM   3299 1HD  LYS B 207      -9.196   4.192  31.854  1.00  0.00           H  
ATOM   3300 2HD  LYS B 207      -8.470   3.938  33.448  1.00  0.00           H  
ATOM   3301 1HE  LYS B 207      -8.132   1.557  32.938  1.00  0.00           H  
ATOM   3302 2HE  LYS B 207      -8.915   1.762  31.370  1.00  0.00           H  
ATOM   3303 1HZ  LYS B 207      -6.538   1.812  31.182  1.00  0.00           H  
ATOM   3304 2HZ  LYS B 207      -7.160   3.279  30.757  1.00  0.00           H  
ATOM   3305 3HZ  LYS B 207      -6.427   3.086  32.222  1.00  0.00           H  
ATOM   3306  N   ASN B 208     -13.857   6.038  34.397  1.00  0.00           N  
ATOM   3307  CA  ASN B 208     -14.467   7.192  35.049  1.00  0.00           C  
ATOM   3308  C   ASN B 208     -15.665   6.778  35.893  1.00  0.00           C  
ATOM   3309  O   ASN B 208     -16.165   7.558  36.702  1.00  0.00           O  
ATOM   3310  CB  ASN B 208     -14.873   8.234  34.023  1.00  0.00           C  
ATOM   3311  CG  ASN B 208     -13.691   8.945  33.424  1.00  0.00           C  
ATOM   3312  OD1 ASN B 208     -12.638   9.068  34.059  1.00  0.00           O  
ATOM   3313  ND2 ASN B 208     -13.846   9.417  32.213  1.00  0.00           N  
ATOM   3314  H   ASN B 208     -14.004   5.898  33.408  1.00  0.00           H  
ATOM   3315  HA  ASN B 208     -13.725   7.635  35.713  1.00  0.00           H  
ATOM   3316 1HB  ASN B 208     -15.438   7.755  33.222  1.00  0.00           H  
ATOM   3317 2HB  ASN B 208     -15.527   8.970  34.491  1.00  0.00           H  
ATOM   3318 1HD2 ASN B 208     -13.093   9.900  31.765  1.00  0.00           H  
ATOM   3319 2HD2 ASN B 208     -14.716   9.295  31.737  1.00  0.00           H  
ATOM   3320  N   GLY B 209     -16.122   5.545  35.701  1.00  0.00           N  
ATOM   3321  CA  GLY B 209     -17.276   5.033  36.428  1.00  0.00           C  
ATOM   3322  C   GLY B 209     -18.577   5.404  35.729  1.00  0.00           C  
ATOM   3323  O   GLY B 209     -19.637   5.452  36.353  1.00  0.00           O  
ATOM   3324  H   GLY B 209     -15.656   4.947  35.032  1.00  0.00           H  
ATOM   3325 1HA  GLY B 209     -17.201   3.949  36.513  1.00  0.00           H  
ATOM   3326 2HA  GLY B 209     -17.276   5.435  37.440  1.00  0.00           H  
ATOM   3327  N   GLN B 210     -18.490   5.665  34.428  1.00  0.00           N  
ATOM   3328  CA  GLN B 210     -19.653   6.071  33.650  1.00  0.00           C  
ATOM   3329  C   GLN B 210     -20.175   4.921  32.798  1.00  0.00           C  
ATOM   3330  O   GLN B 210     -21.385   4.742  32.653  1.00  0.00           O  
ATOM   3331  CB  GLN B 210     -19.310   7.268  32.758  1.00  0.00           C  
ATOM   3332  CG  GLN B 210     -18.889   8.512  33.521  1.00  0.00           C  
ATOM   3333  CD  GLN B 210     -19.987   9.034  34.428  1.00  0.00           C  
ATOM   3334  OE1 GLN B 210     -21.125   9.238  33.995  1.00  0.00           O  
ATOM   3335  NE2 GLN B 210     -19.653   9.252  35.695  1.00  0.00           N  
ATOM   3336  H   GLN B 210     -17.596   5.580  33.969  1.00  0.00           H  
ATOM   3337  HA  GLN B 210     -20.442   6.375  34.337  1.00  0.00           H  
ATOM   3338 1HB  GLN B 210     -18.499   6.997  32.082  1.00  0.00           H  
ATOM   3339 2HB  GLN B 210     -20.175   7.525  32.146  1.00  0.00           H  
ATOM   3340 1HG  GLN B 210     -18.022   8.272  34.137  1.00  0.00           H  
ATOM   3341 2HG  GLN B 210     -18.635   9.295  32.807  1.00  0.00           H  
ATOM   3342 1HE2 GLN B 210     -20.335   9.597  36.341  1.00  0.00           H  
ATOM   3343 2HE2 GLN B 210     -18.719   9.073  36.004  1.00  0.00           H  
ATOM   3344  N   VAL B 211     -19.257   4.143  32.237  1.00  0.00           N  
ATOM   3345  CA  VAL B 211     -19.623   2.989  31.423  1.00  0.00           C  
ATOM   3346  C   VAL B 211     -19.417   1.689  32.188  1.00  0.00           C  
ATOM   3347  O   VAL B 211     -18.349   1.451  32.754  1.00  0.00           O  
ATOM   3348  CB  VAL B 211     -18.786   2.959  30.130  1.00  0.00           C  
ATOM   3349  CG1 VAL B 211     -19.092   1.703  29.327  1.00  0.00           C  
ATOM   3350  CG2 VAL B 211     -19.061   4.207  29.306  1.00  0.00           C  
ATOM   3351  H   VAL B 211     -18.279   4.355  32.377  1.00  0.00           H  
ATOM   3352  HA  VAL B 211     -20.677   3.075  31.156  1.00  0.00           H  
ATOM   3353  HB  VAL B 211     -17.729   2.922  30.394  1.00  0.00           H  
ATOM   3354 1HG1 VAL B 211     -18.491   1.698  28.417  1.00  0.00           H  
ATOM   3355 2HG1 VAL B 211     -18.853   0.823  29.924  1.00  0.00           H  
ATOM   3356 3HG1 VAL B 211     -20.149   1.689  29.063  1.00  0.00           H  
ATOM   3357 1HG2 VAL B 211     -18.465   4.179  28.394  1.00  0.00           H  
ATOM   3358 2HG2 VAL B 211     -20.119   4.246  29.047  1.00  0.00           H  
ATOM   3359 3HG2 VAL B 211     -18.796   5.091  29.885  1.00  0.00           H  
ATOM   3360  N   ASN B 212     -20.445   0.848  32.203  1.00  0.00           N  
ATOM   3361  CA  ASN B 212     -20.359  -0.457  32.848  1.00  0.00           C  
ATOM   3362  C   ASN B 212     -19.506  -1.420  32.032  1.00  0.00           C  
ATOM   3363  O   ASN B 212     -19.489  -1.361  30.803  1.00  0.00           O  
ATOM   3364  CB  ASN B 212     -21.744  -1.033  33.077  1.00  0.00           C  
ATOM   3365  CG  ASN B 212     -21.727  -2.247  33.964  1.00  0.00           C  
ATOM   3366  OD1 ASN B 212     -21.167  -3.288  33.601  1.00  0.00           O  
ATOM   3367  ND2 ASN B 212     -22.329  -2.134  35.120  1.00  0.00           N  
ATOM   3368  H   ASN B 212     -21.309   1.119  31.756  1.00  0.00           H  
ATOM   3369  HA  ASN B 212     -19.870  -0.334  33.817  1.00  0.00           H  
ATOM   3370 1HB  ASN B 212     -22.384  -0.275  33.531  1.00  0.00           H  
ATOM   3371 2HB  ASN B 212     -22.188  -1.304  32.119  1.00  0.00           H  
ATOM   3372 1HD2 ASN B 212     -22.348  -2.910  35.752  1.00  0.00           H  
ATOM   3373 2HD2 ASN B 212     -22.768  -1.273  35.373  1.00  0.00           H  
ATOM   3374  N   GLU B 213     -18.799  -2.307  32.724  1.00  0.00           N  
ATOM   3375  CA  GLU B 213     -17.974  -3.313  32.062  1.00  0.00           C  
ATOM   3376  C   GLU B 213     -18.761  -4.048  30.985  1.00  0.00           C  
ATOM   3377  O   GLU B 213     -18.267  -4.259  29.878  1.00  0.00           O  
ATOM   3378  CB  GLU B 213     -17.431  -4.315  33.084  1.00  0.00           C  
ATOM   3379  CG  GLU B 213     -16.507  -5.373  32.497  1.00  0.00           C  
ATOM   3380  CD  GLU B 213     -15.966  -6.317  33.534  1.00  0.00           C  
ATOM   3381  OE1 GLU B 213     -16.279  -6.145  34.688  1.00  0.00           O  
ATOM   3382  OE2 GLU B 213     -15.237  -7.211  33.172  1.00  0.00           O  
ATOM   3383  H   GLU B 213     -18.832  -2.284  33.733  1.00  0.00           H  
ATOM   3384  HA  GLU B 213     -17.130  -2.811  31.589  1.00  0.00           H  
ATOM   3385 1HB  GLU B 213     -16.879  -3.782  33.858  1.00  0.00           H  
ATOM   3386 2HB  GLU B 213     -18.262  -4.827  33.568  1.00  0.00           H  
ATOM   3387 1HG  GLU B 213     -17.057  -5.947  31.752  1.00  0.00           H  
ATOM   3388 2HG  GLU B 213     -15.678  -4.877  31.994  1.00  0.00           H  
ATOM   3389  N   GLN B 214     -19.988  -4.436  31.317  1.00  0.00           N  
ATOM   3390  CA  GLN B 214     -20.839  -5.165  30.383  1.00  0.00           C  
ATOM   3391  C   GLN B 214     -21.227  -4.294  29.196  1.00  0.00           C  
ATOM   3392  O   GLN B 214     -21.300  -4.771  28.063  1.00  0.00           O  
ATOM   3393  CB  GLN B 214     -22.097  -5.675  31.090  1.00  0.00           C  
ATOM   3394  CG  GLN B 214     -22.986  -6.552  30.224  1.00  0.00           C  
ATOM   3395  CD  GLN B 214     -22.297  -7.835  29.801  1.00  0.00           C  
ATOM   3396  OE1 GLN B 214     -21.741  -8.560  30.630  1.00  0.00           O  
ATOM   3397  NE2 GLN B 214     -22.329  -8.124  28.505  1.00  0.00           N  
ATOM   3398  H   GLN B 214     -20.340  -4.222  32.238  1.00  0.00           H  
ATOM   3399  HA  GLN B 214     -20.281  -6.022  30.005  1.00  0.00           H  
ATOM   3400 1HB  GLN B 214     -21.812  -6.251  31.970  1.00  0.00           H  
ATOM   3401 2HB  GLN B 214     -22.691  -4.828  31.431  1.00  0.00           H  
ATOM   3402 1HG  GLN B 214     -23.881  -6.814  30.788  1.00  0.00           H  
ATOM   3403 2HG  GLN B 214     -23.260  -5.999  29.325  1.00  0.00           H  
ATOM   3404 1HE2 GLN B 214     -21.891  -8.958  28.166  1.00  0.00           H  
ATOM   3405 2HE2 GLN B 214     -22.791  -7.508  27.866  1.00  0.00           H  
ATOM   3406  N   GLN B 215     -21.471  -3.016  29.461  1.00  0.00           N  
ATOM   3407  CA  GLN B 215     -21.823  -2.069  28.409  1.00  0.00           C  
ATOM   3408  C   GLN B 215     -20.671  -1.876  27.433  1.00  0.00           C  
ATOM   3409  O   GLN B 215     -20.879  -1.771  26.224  1.00  0.00           O  
ATOM   3410  CB  GLN B 215     -22.226  -0.722  29.014  1.00  0.00           C  
ATOM   3411  CG  GLN B 215     -23.557  -0.741  29.746  1.00  0.00           C  
ATOM   3412  CD  GLN B 215     -23.868   0.583  30.418  1.00  0.00           C  
ATOM   3413  OE1 GLN B 215     -22.962   1.346  30.766  1.00  0.00           O  
ATOM   3414  NE2 GLN B 215     -25.152   0.864  30.604  1.00  0.00           N  
ATOM   3415  H   GLN B 215     -21.411  -2.691  30.416  1.00  0.00           H  
ATOM   3416  HA  GLN B 215     -22.671  -2.468  27.855  1.00  0.00           H  
ATOM   3417 1HB  GLN B 215     -21.460  -0.395  29.718  1.00  0.00           H  
ATOM   3418 2HB  GLN B 215     -22.287   0.028  28.225  1.00  0.00           H  
ATOM   3419 1HG  GLN B 215     -24.351  -0.956  29.030  1.00  0.00           H  
ATOM   3420 2HG  GLN B 215     -23.527  -1.515  30.513  1.00  0.00           H  
ATOM   3421 1HE2 GLN B 215     -25.418   1.723  31.043  1.00  0.00           H  
ATOM   3422 2HE2 GLN B 215     -25.854   0.217  30.307  1.00  0.00           H  
ATOM   3423  N   LEU B 216     -19.453  -1.831  27.965  1.00  0.00           N  
ATOM   3424  CA  LEU B 216     -18.261  -1.690  27.137  1.00  0.00           C  
ATOM   3425  C   LEU B 216     -18.044  -2.921  26.268  1.00  0.00           C  
ATOM   3426  O   LEU B 216     -17.714  -2.810  25.087  1.00  0.00           O  
ATOM   3427  CB  LEU B 216     -17.028  -1.455  28.019  1.00  0.00           C  
ATOM   3428  CG  LEU B 216     -15.732  -1.114  27.272  1.00  0.00           C  
ATOM   3429  CD1 LEU B 216     -15.923   0.175  26.484  1.00  0.00           C  
ATOM   3430  CD2 LEU B 216     -14.591  -0.980  28.270  1.00  0.00           C  
ATOM   3431  H   LEU B 216     -19.350  -1.896  28.967  1.00  0.00           H  
ATOM   3432  HA  LEU B 216     -18.394  -0.828  26.484  1.00  0.00           H  
ATOM   3433 1HB  LEU B 216     -17.241  -0.636  28.703  1.00  0.00           H  
ATOM   3434 2HB  LEU B 216     -16.845  -2.355  28.606  1.00  0.00           H  
ATOM   3435  HG  LEU B 216     -15.501  -1.908  26.562  1.00  0.00           H  
ATOM   3436 1HD1 LEU B 216     -15.002   0.417  25.954  1.00  0.00           H  
ATOM   3437 2HD1 LEU B 216     -16.732   0.044  25.765  1.00  0.00           H  
ATOM   3438 3HD1 LEU B 216     -16.172   0.985  27.168  1.00  0.00           H  
ATOM   3439 1HD2 LEU B 216     -13.670  -0.738  27.740  1.00  0.00           H  
ATOM   3440 2HD2 LEU B 216     -14.821  -0.185  28.980  1.00  0.00           H  
ATOM   3441 3HD2 LEU B 216     -14.465  -1.921  28.807  1.00  0.00           H  
ATOM   3442  N   GLU B 217     -18.231  -4.097  26.860  1.00  0.00           N  
ATOM   3443  CA  GLU B 217     -18.122  -5.350  26.124  1.00  0.00           C  
ATOM   3444  C   GLU B 217     -19.119  -5.403  24.973  1.00  0.00           C  
ATOM   3445  O   GLU B 217     -18.768  -5.771  23.851  1.00  0.00           O  
ATOM   3446  CB  GLU B 217     -18.347  -6.539  27.061  1.00  0.00           C  
ATOM   3447  CG  GLU B 217     -18.273  -7.898  26.380  1.00  0.00           C  
ATOM   3448  CD  GLU B 217     -16.893  -8.231  25.885  1.00  0.00           C  
ATOM   3449  OE1 GLU B 217     -15.952  -7.657  26.377  1.00  0.00           O  
ATOM   3450  OE2 GLU B 217     -16.781  -9.060  25.013  1.00  0.00           O  
ATOM   3451  H   GLU B 217     -18.455  -4.121  27.844  1.00  0.00           H  
ATOM   3452  HA  GLU B 217     -17.116  -5.421  25.706  1.00  0.00           H  
ATOM   3453 1HB  GLU B 217     -17.601  -6.522  27.856  1.00  0.00           H  
ATOM   3454 2HB  GLU B 217     -19.327  -6.452  27.530  1.00  0.00           H  
ATOM   3455 1HG  GLU B 217     -18.587  -8.665  27.088  1.00  0.00           H  
ATOM   3456 2HG  GLU B 217     -18.968  -7.911  25.542  1.00  0.00           H  
ATOM   3457  N   GLU B 218     -20.362  -5.034  25.258  1.00  0.00           N  
ATOM   3458  CA  GLU B 218     -21.390  -4.946  24.227  1.00  0.00           C  
ATOM   3459  C   GLU B 218     -20.997  -3.954  23.140  1.00  0.00           C  
ATOM   3460  O   GLU B 218     -21.079  -4.257  21.950  1.00  0.00           O  
ATOM   3461  CB  GLU B 218     -22.730  -4.538  24.844  1.00  0.00           C  
ATOM   3462  CG  GLU B 218     -23.880  -4.455  23.850  1.00  0.00           C  
ATOM   3463  CD  GLU B 218     -25.182  -4.065  24.493  1.00  0.00           C  
ATOM   3464  OE1 GLU B 218     -25.365  -4.366  25.648  1.00  0.00           O  
ATOM   3465  OE2 GLU B 218     -25.993  -3.465  23.829  1.00  0.00           O  
ATOM   3466  H   GLU B 218     -20.602  -4.809  26.213  1.00  0.00           H  
ATOM   3467  HA  GLU B 218     -21.503  -5.927  23.766  1.00  0.00           H  
ATOM   3468 1HB  GLU B 218     -23.007  -5.253  25.618  1.00  0.00           H  
ATOM   3469 2HB  GLU B 218     -22.629  -3.562  25.320  1.00  0.00           H  
ATOM   3470 1HG  GLU B 218     -23.632  -3.721  23.084  1.00  0.00           H  
ATOM   3471 2HG  GLU B 218     -23.996  -5.422  23.364  1.00  0.00           H  
ATOM   3472  N   LEU B 219     -20.568  -2.767  23.556  1.00  0.00           N  
ATOM   3473  CA  LEU B 219     -20.128  -1.739  22.621  1.00  0.00           C  
ATOM   3474  C   LEU B 219     -19.021  -2.259  21.711  1.00  0.00           C  
ATOM   3475  O   LEU B 219     -19.075  -2.091  20.494  1.00  0.00           O  
ATOM   3476  CB  LEU B 219     -19.632  -0.505  23.386  1.00  0.00           C  
ATOM   3477  CG  LEU B 219     -19.068   0.631  22.522  1.00  0.00           C  
ATOM   3478  CD1 LEU B 219     -20.155   1.149  21.591  1.00  0.00           C  
ATOM   3479  CD2 LEU B 219     -18.543   1.740  23.421  1.00  0.00           C  
ATOM   3480  H   LEU B 219     -20.546  -2.570  24.547  1.00  0.00           H  
ATOM   3481  HA  LEU B 219     -20.976  -1.451  22.000  1.00  0.00           H  
ATOM   3482 1HB  LEU B 219     -20.460  -0.100  23.965  1.00  0.00           H  
ATOM   3483 2HB  LEU B 219     -18.849  -0.815  24.077  1.00  0.00           H  
ATOM   3484  HG  LEU B 219     -18.255   0.248  21.904  1.00  0.00           H  
ATOM   3485 1HD1 LEU B 219     -19.754   1.956  20.977  1.00  0.00           H  
ATOM   3486 2HD1 LEU B 219     -20.499   0.340  20.946  1.00  0.00           H  
ATOM   3487 3HD1 LEU B 219     -20.991   1.524  22.181  1.00  0.00           H  
ATOM   3488 1HD2 LEU B 219     -18.141   2.547  22.807  1.00  0.00           H  
ATOM   3489 2HD2 LEU B 219     -19.356   2.124  24.038  1.00  0.00           H  
ATOM   3490 3HD2 LEU B 219     -17.755   1.346  24.063  1.00  0.00           H  
ATOM   3491  N   ALA B 220     -18.019  -2.892  22.312  1.00  0.00           N  
ATOM   3492  CA  ALA B 220     -16.907  -3.456  21.556  1.00  0.00           C  
ATOM   3493  C   ALA B 220     -17.405  -4.373  20.446  1.00  0.00           C  
ATOM   3494  O   ALA B 220     -16.935  -4.299  19.310  1.00  0.00           O  
ATOM   3495  CB  ALA B 220     -15.965  -4.211  22.482  1.00  0.00           C  
ATOM   3496  H   ALA B 220     -18.028  -2.985  23.317  1.00  0.00           H  
ATOM   3497  HA  ALA B 220     -16.355  -2.639  21.090  1.00  0.00           H  
ATOM   3498 1HB  ALA B 220     -15.141  -4.627  21.903  1.00  0.00           H  
ATOM   3499 2HB  ALA B 220     -15.572  -3.529  23.236  1.00  0.00           H  
ATOM   3500 3HB  ALA B 220     -16.507  -5.019  22.972  1.00  0.00           H  
ATOM   3501  N   ARG B 221     -18.357  -5.235  20.779  1.00  0.00           N  
ATOM   3502  CA  ARG B 221     -18.945  -6.147  19.804  1.00  0.00           C  
ATOM   3503  C   ARG B 221     -19.665  -5.381  18.701  1.00  0.00           C  
ATOM   3504  O   ARG B 221     -19.566  -5.729  17.524  1.00  0.00           O  
ATOM   3505  CB  ARG B 221     -19.923  -7.097  20.479  1.00  0.00           C  
ATOM   3506  CG  ARG B 221     -19.284  -8.118  21.408  1.00  0.00           C  
ATOM   3507  CD  ARG B 221     -20.305  -8.964  22.078  1.00  0.00           C  
ATOM   3508  NE  ARG B 221     -19.700  -9.924  22.988  1.00  0.00           N  
ATOM   3509  CZ  ARG B 221     -20.390 -10.726  23.822  1.00  0.00           C  
ATOM   3510  NH1 ARG B 221     -21.703 -10.673  23.849  1.00  0.00           N  
ATOM   3511  NH2 ARG B 221     -19.746 -11.568  24.613  1.00  0.00           N  
ATOM   3512  H   ARG B 221     -18.684  -5.262  21.736  1.00  0.00           H  
ATOM   3513  HA  ARG B 221     -18.145  -6.733  19.352  1.00  0.00           H  
ATOM   3514 1HB  ARG B 221     -20.641  -6.524  21.063  1.00  0.00           H  
ATOM   3515 2HB  ARG B 221     -20.481  -7.645  19.720  1.00  0.00           H  
ATOM   3516 1HG  ARG B 221     -18.623  -8.768  20.834  1.00  0.00           H  
ATOM   3517 2HG  ARG B 221     -18.708  -7.601  22.176  1.00  0.00           H  
ATOM   3518 1HD  ARG B 221     -20.982  -8.331  22.651  1.00  0.00           H  
ATOM   3519 2HD  ARG B 221     -20.870  -9.515  21.328  1.00  0.00           H  
ATOM   3520  HE  ARG B 221     -18.691  -9.993  22.996  1.00  0.00           H  
ATOM   3521 1HH1 ARG B 221     -22.195 -10.030  23.245  1.00  0.00           H  
ATOM   3522 2HH1 ARG B 221     -22.220 -11.275  24.474  1.00  0.00           H  
ATOM   3523 1HH2 ARG B 221     -18.736 -11.608  24.592  1.00  0.00           H  
ATOM   3524 2HH2 ARG B 221     -20.262 -12.169  25.237  1.00  0.00           H  
ATOM   3525  N   ARG B 222     -20.389  -4.337  19.088  1.00  0.00           N  
ATOM   3526  CA  ARG B 222     -21.088  -3.490  18.128  1.00  0.00           C  
ATOM   3527  C   ARG B 222     -20.106  -2.734  17.242  1.00  0.00           C  
ATOM   3528  O   ARG B 222     -20.360  -2.524  16.056  1.00  0.00           O  
ATOM   3529  CB  ARG B 222     -21.988  -2.495  18.847  1.00  0.00           C  
ATOM   3530  CG  ARG B 222     -23.200  -3.108  19.531  1.00  0.00           C  
ATOM   3531  CD  ARG B 222     -24.043  -2.073  20.183  1.00  0.00           C  
ATOM   3532  NE  ARG B 222     -25.150  -2.661  20.919  1.00  0.00           N  
ATOM   3533  CZ  ARG B 222     -26.325  -3.027  20.371  1.00  0.00           C  
ATOM   3534  NH1 ARG B 222     -26.530  -2.859  19.083  1.00  0.00           N  
ATOM   3535  NH2 ARG B 222     -27.272  -3.555  21.128  1.00  0.00           N  
ATOM   3536  H   ARG B 222     -20.456  -4.122  20.072  1.00  0.00           H  
ATOM   3537  HA  ARG B 222     -21.708  -4.126  17.495  1.00  0.00           H  
ATOM   3538 1HB  ARG B 222     -21.412  -1.968  19.607  1.00  0.00           H  
ATOM   3539 2HB  ARG B 222     -22.350  -1.753  18.136  1.00  0.00           H  
ATOM   3540 1HG  ARG B 222     -23.808  -3.631  18.793  1.00  0.00           H  
ATOM   3541 2HG  ARG B 222     -22.870  -3.813  20.295  1.00  0.00           H  
ATOM   3542 1HD  ARG B 222     -23.437  -1.497  20.881  1.00  0.00           H  
ATOM   3543 2HD  ARG B 222     -24.454  -1.407  19.425  1.00  0.00           H  
ATOM   3544  HE  ARG B 222     -25.030  -2.806  21.913  1.00  0.00           H  
ATOM   3545 1HH1 ARG B 222     -25.807  -2.456  18.505  1.00  0.00           H  
ATOM   3546 2HH1 ARG B 222     -27.411  -3.134  18.673  1.00  0.00           H  
ATOM   3547 1HH2 ARG B 222     -27.114  -3.684  22.118  1.00  0.00           H  
ATOM   3548 2HH2 ARG B 222     -28.152  -3.829  20.717  1.00  0.00           H  
ATOM   3549  N   LEU B 223     -18.984  -2.327  17.824  1.00  0.00           N  
ATOM   3550  CA  LEU B 223     -17.952  -1.612  17.084  1.00  0.00           C  
ATOM   3551  C   LEU B 223     -17.243  -2.533  16.100  1.00  0.00           C  
ATOM   3552  O   LEU B 223     -16.802  -2.099  15.035  1.00  0.00           O  
ATOM   3553  CB  LEU B 223     -16.929  -1.004  18.052  1.00  0.00           C  
ATOM   3554  CG  LEU B 223     -17.437   0.163  18.910  1.00  0.00           C  
ATOM   3555  CD1 LEU B 223     -16.363   0.562  19.912  1.00  0.00           C  
ATOM   3556  CD2 LEU B 223     -17.807   1.332  18.009  1.00  0.00           C  
ATOM   3557  H   LEU B 223     -18.842  -2.519  18.806  1.00  0.00           H  
ATOM   3558  HA  LEU B 223     -18.425  -0.807  16.522  1.00  0.00           H  
ATOM   3559 1HB  LEU B 223     -16.583  -1.785  18.727  1.00  0.00           H  
ATOM   3560 2HB  LEU B 223     -16.076  -0.645  17.477  1.00  0.00           H  
ATOM   3561  HG  LEU B 223     -18.316  -0.155  19.472  1.00  0.00           H  
ATOM   3562 1HD1 LEU B 223     -16.724   1.391  20.521  1.00  0.00           H  
ATOM   3563 2HD1 LEU B 223     -16.132  -0.287  20.556  1.00  0.00           H  
ATOM   3564 3HD1 LEU B 223     -15.464   0.869  19.378  1.00  0.00           H  
ATOM   3565 1HD2 LEU B 223     -18.169   2.161  18.618  1.00  0.00           H  
ATOM   3566 2HD2 LEU B 223     -16.928   1.651  17.448  1.00  0.00           H  
ATOM   3567 3HD2 LEU B 223     -18.589   1.023  17.315  1.00  0.00           H  
ATOM   3568  N   GLN B 224     -17.135  -3.807  16.460  1.00  0.00           N  
ATOM   3569  CA  GLN B 224     -16.557  -4.810  15.573  1.00  0.00           C  
ATOM   3570  C   GLN B 224     -17.457  -5.064  14.370  1.00  0.00           C  
ATOM   3571  O   GLN B 224     -16.984  -5.158  13.237  1.00  0.00           O  
ATOM   3572  CB  GLN B 224     -16.314  -6.118  16.330  1.00  0.00           C  
ATOM   3573  CG  GLN B 224     -15.147  -6.067  17.301  1.00  0.00           C  
ATOM   3574  CD  GLN B 224     -15.006  -7.346  18.105  1.00  0.00           C  
ATOM   3575  OE1 GLN B 224     -15.704  -7.549  19.102  1.00  0.00           O  
ATOM   3576  NE2 GLN B 224     -14.101  -8.218  17.674  1.00  0.00           N  
ATOM   3577  H   GLN B 224     -17.462  -4.089  17.374  1.00  0.00           H  
ATOM   3578  HA  GLN B 224     -15.600  -4.437  15.208  1.00  0.00           H  
ATOM   3579 1HB  GLN B 224     -17.208  -6.385  16.893  1.00  0.00           H  
ATOM   3580 2HB  GLN B 224     -16.124  -6.920  15.617  1.00  0.00           H  
ATOM   3581 1HG  GLN B 224     -14.226  -5.914  16.739  1.00  0.00           H  
ATOM   3582 2HG  GLN B 224     -15.302  -5.242  17.996  1.00  0.00           H  
ATOM   3583 1HE2 GLN B 224     -13.964  -9.080  18.164  1.00  0.00           H  
ATOM   3584 2HE2 GLN B 224     -13.557  -8.014  16.860  1.00  0.00           H  
ATOM   3585  N   GLU B 225     -18.757  -5.177  14.624  1.00  0.00           N  
ATOM   3586  CA  GLU B 225     -19.735  -5.343  13.554  1.00  0.00           C  
ATOM   3587  C   GLU B 225     -19.842  -4.081  12.709  1.00  0.00           C  
ATOM   3588  O   GLU B 225     -20.067  -4.151  11.498  1.00  0.00           O  
ATOM   3589  CB  GLU B 225     -21.106  -5.697  14.134  1.00  0.00           C  
ATOM   3590  CG  GLU B 225     -21.173  -7.065  14.799  1.00  0.00           C  
ATOM   3591  CD  GLU B 225     -20.893  -8.193  13.845  1.00  0.00           C  
ATOM   3592  OE1 GLU B 225     -21.636  -8.350  12.906  1.00  0.00           O  
ATOM   3593  OE2 GLU B 225     -19.935  -8.898  14.056  1.00  0.00           O  
ATOM   3594  H   GLU B 225     -19.076  -5.147  15.583  1.00  0.00           H  
ATOM   3595  HA  GLU B 225     -19.407  -6.158  12.909  1.00  0.00           H  
ATOM   3596 1HB  GLU B 225     -21.392  -4.951  14.876  1.00  0.00           H  
ATOM   3597 2HB  GLU B 225     -21.854  -5.673  13.341  1.00  0.00           H  
ATOM   3598 1HG  GLU B 225     -20.446  -7.100  15.609  1.00  0.00           H  
ATOM   3599 2HG  GLU B 225     -22.164  -7.199  15.231  1.00  0.00           H  
ATOM   3600  N   LEU B 226     -19.682  -2.929  13.349  1.00  0.00           N  
ATOM   3601  CA  LEU B 226     -19.566  -1.664  12.632  1.00  0.00           C  
ATOM   3602  C   LEU B 226     -18.397  -1.689  11.657  1.00  0.00           C  
ATOM   3603  O   LEU B 226     -18.546  -1.344  10.484  1.00  0.00           O  
ATOM   3604  CB  LEU B 226     -19.388  -0.507  13.623  1.00  0.00           C  
ATOM   3605  CG  LEU B 226     -19.165   0.877  12.998  1.00  0.00           C  
ATOM   3606  CD1 LEU B 226     -20.389   1.268  12.180  1.00  0.00           C  
ATOM   3607  CD2 LEU B 226     -18.894   1.893  14.097  1.00  0.00           C  
ATOM   3608  H   LEU B 226     -19.639  -2.929  14.358  1.00  0.00           H  
ATOM   3609  HA  LEU B 226     -20.483  -1.501  12.066  1.00  0.00           H  
ATOM   3610 1HB  LEU B 226     -20.276  -0.447  14.251  1.00  0.00           H  
ATOM   3611 2HB  LEU B 226     -18.531  -0.724  14.261  1.00  0.00           H  
ATOM   3612  HG  LEU B 226     -18.311   0.837  12.322  1.00  0.00           H  
ATOM   3613 1HD1 LEU B 226     -20.231   2.250  11.736  1.00  0.00           H  
ATOM   3614 2HD1 LEU B 226     -20.548   0.534  11.390  1.00  0.00           H  
ATOM   3615 3HD1 LEU B 226     -21.264   1.299  12.828  1.00  0.00           H  
ATOM   3616 1HD2 LEU B 226     -18.735   2.876  13.653  1.00  0.00           H  
ATOM   3617 2HD2 LEU B 226     -19.749   1.934  14.773  1.00  0.00           H  
ATOM   3618 3HD2 LEU B 226     -18.005   1.598  14.654  1.00  0.00           H  
ATOM   3619  N   ALA B 227     -17.232  -2.098  12.147  1.00  0.00           N  
ATOM   3620  CA  ALA B 227     -16.044  -2.210  11.309  1.00  0.00           C  
ATOM   3621  C   ALA B 227     -16.301  -3.107  10.105  1.00  0.00           C  
ATOM   3622  O   ALA B 227     -15.917  -2.781   8.982  1.00  0.00           O  
ATOM   3623  CB  ALA B 227     -14.871  -2.738  12.121  1.00  0.00           C  
ATOM   3624  H   ALA B 227     -17.166  -2.339  13.126  1.00  0.00           H  
ATOM   3625  HA  ALA B 227     -15.780  -1.215  10.949  1.00  0.00           H  
ATOM   3626 1HB  ALA B 227     -13.992  -2.816  11.481  1.00  0.00           H  
ATOM   3627 2HB  ALA B 227     -14.661  -2.056  12.944  1.00  0.00           H  
ATOM   3628 3HB  ALA B 227     -15.117  -3.721  12.519  1.00  0.00           H  
ATOM   3629  N   LYS B 228     -16.955  -4.240  10.346  1.00  0.00           N  
ATOM   3630  CA  LYS B 228     -17.311  -5.161   9.274  1.00  0.00           C  
ATOM   3631  C   LYS B 228     -18.145  -4.467   8.206  1.00  0.00           C  
ATOM   3632  O   LYS B 228     -17.866  -4.587   7.012  1.00  0.00           O  
ATOM   3633  CB  LYS B 228     -18.069  -6.367   9.832  1.00  0.00           C  
ATOM   3634  CG  LYS B 228     -17.218  -7.313  10.668  1.00  0.00           C  
ATOM   3635  CD  LYS B 228     -18.050  -8.457  11.228  1.00  0.00           C  
ATOM   3636  CE  LYS B 228     -17.211  -9.378  12.101  1.00  0.00           C  
ATOM   3637  NZ  LYS B 228     -18.024 -10.470  12.701  1.00  0.00           N  
ATOM   3638  H   LYS B 228     -17.210  -4.466  11.296  1.00  0.00           H  
ATOM   3639  HA  LYS B 228     -16.393  -5.516   8.803  1.00  0.00           H  
ATOM   3640 1HB  LYS B 228     -18.894  -6.021  10.455  1.00  0.00           H  
ATOM   3641 2HB  LYS B 228     -18.498  -6.940   9.010  1.00  0.00           H  
ATOM   3642 1HG  LYS B 228     -16.418  -7.725  10.051  1.00  0.00           H  
ATOM   3643 2HG  LYS B 228     -16.767  -6.764  11.495  1.00  0.00           H  
ATOM   3644 1HD  LYS B 228     -18.870  -8.052  11.824  1.00  0.00           H  
ATOM   3645 2HD  LYS B 228     -18.472  -9.035  10.407  1.00  0.00           H  
ATOM   3646 1HE  LYS B 228     -16.416  -9.821  11.503  1.00  0.00           H  
ATOM   3647 2HE  LYS B 228     -16.752  -8.801  12.904  1.00  0.00           H  
ATOM   3648 1HZ  LYS B 228     -17.432 -11.057  13.272  1.00  0.00           H  
ATOM   3649 2HZ  LYS B 228     -18.754 -10.070  13.274  1.00  0.00           H  
ATOM   3650 3HZ  LYS B 228     -18.439 -11.024  11.966  1.00  0.00           H  
ATOM   3651  N   GLU B 229     -19.170  -3.742   8.640  1.00  0.00           N  
ATOM   3652  CA  GLU B 229     -20.047  -3.026   7.722  1.00  0.00           C  
ATOM   3653  C   GLU B 229     -19.264  -2.029   6.877  1.00  0.00           C  
ATOM   3654  O   GLU B 229     -19.388  -2.006   5.652  1.00  0.00           O  
ATOM   3655  CB  GLU B 229     -21.149  -2.299   8.495  1.00  0.00           C  
ATOM   3656  CG  GLU B 229     -22.134  -1.537   7.619  1.00  0.00           C  
ATOM   3657  CD  GLU B 229     -23.215  -0.855   8.411  1.00  0.00           C  
ATOM   3658  OE1 GLU B 229     -23.220  -0.989   9.611  1.00  0.00           O  
ATOM   3659  OE2 GLU B 229     -24.037  -0.199   7.815  1.00  0.00           O  
ATOM   3660  H   GLU B 229     -19.346  -3.685   9.634  1.00  0.00           H  
ATOM   3661  HA  GLU B 229     -20.509  -3.751   7.050  1.00  0.00           H  
ATOM   3662 1HB  GLU B 229     -21.715  -3.019   9.086  1.00  0.00           H  
ATOM   3663 2HB  GLU B 229     -20.699  -1.588   9.188  1.00  0.00           H  
ATOM   3664 1HG  GLU B 229     -21.590  -0.786   7.047  1.00  0.00           H  
ATOM   3665 2HG  GLU B 229     -22.590  -2.232   6.915  1.00  0.00           H  
ATOM   3666  N   ALA B 230     -18.457  -1.207   7.538  1.00  0.00           N  
ATOM   3667  CA  ALA B 230     -17.670  -0.189   6.850  1.00  0.00           C  
ATOM   3668  C   ALA B 230     -16.721  -0.817   5.837  1.00  0.00           C  
ATOM   3669  O   ALA B 230     -16.556  -0.307   4.730  1.00  0.00           O  
ATOM   3670  CB  ALA B 230     -16.892   0.647   7.856  1.00  0.00           C  
ATOM   3671  H   ALA B 230     -18.385  -1.289   8.542  1.00  0.00           H  
ATOM   3672  HA  ALA B 230     -18.357   0.459   6.307  1.00  0.00           H  
ATOM   3673 1HB  ALA B 230     -16.310   1.403   7.328  1.00  0.00           H  
ATOM   3674 2HB  ALA B 230     -17.588   1.137   8.537  1.00  0.00           H  
ATOM   3675 3HB  ALA B 230     -16.222   0.004   8.423  1.00  0.00           H  
ATOM   3676  N   PHE B 231     -16.099  -1.925   6.225  1.00  0.00           N  
ATOM   3677  CA  PHE B 231     -15.201  -2.651   5.335  1.00  0.00           C  
ATOM   3678  C   PHE B 231     -15.933  -3.139   4.093  1.00  0.00           C  
ATOM   3679  O   PHE B 231     -15.445  -2.989   2.973  1.00  0.00           O  
ATOM   3680  CB  PHE B 231     -14.574  -3.841   6.064  1.00  0.00           C  
ATOM   3681  CG  PHE B 231     -13.631  -4.644   5.214  1.00  0.00           C  
ATOM   3682  CD1 PHE B 231     -12.344  -4.191   4.963  1.00  0.00           C  
ATOM   3683  CD2 PHE B 231     -14.029  -5.852   4.662  1.00  0.00           C  
ATOM   3684  CE1 PHE B 231     -11.476  -4.929   4.181  1.00  0.00           C  
ATOM   3685  CE2 PHE B 231     -13.163  -6.592   3.881  1.00  0.00           C  
ATOM   3686  CZ  PHE B 231     -11.885  -6.129   3.640  1.00  0.00           C  
ATOM   3687  H   PHE B 231     -16.251  -2.273   7.161  1.00  0.00           H  
ATOM   3688  HA  PHE B 231     -14.405  -1.974   5.020  1.00  0.00           H  
ATOM   3689 1HB  PHE B 231     -14.027  -3.486   6.936  1.00  0.00           H  
ATOM   3690 2HB  PHE B 231     -15.360  -4.505   6.420  1.00  0.00           H  
ATOM   3691  HD1 PHE B 231     -12.020  -3.242   5.392  1.00  0.00           H  
ATOM   3692  HD2 PHE B 231     -15.038  -6.217   4.852  1.00  0.00           H  
ATOM   3693  HE1 PHE B 231     -10.467  -4.561   3.992  1.00  0.00           H  
ATOM   3694  HE2 PHE B 231     -13.487  -7.540   3.454  1.00  0.00           H  
ATOM   3695  HZ  PHE B 231     -11.201  -6.710   3.022  1.00  0.00           H  
ATOM   3696  N   GLN B 232     -17.109  -3.723   4.296  1.00  0.00           N  
ATOM   3697  CA  GLN B 232     -17.895  -4.269   3.196  1.00  0.00           C  
ATOM   3698  C   GLN B 232     -18.295  -3.177   2.210  1.00  0.00           C  
ATOM   3699  O   GLN B 232     -18.286  -3.389   0.998  1.00  0.00           O  
ATOM   3700  CB  GLN B 232     -19.144  -4.975   3.730  1.00  0.00           C  
ATOM   3701  CG  GLN B 232     -19.994  -5.632   2.656  1.00  0.00           C  
ATOM   3702  CD  GLN B 232     -19.262  -6.753   1.943  1.00  0.00           C  
ATOM   3703  OE1 GLN B 232     -18.703  -7.651   2.579  1.00  0.00           O  
ATOM   3704  NE2 GLN B 232     -19.260  -6.708   0.616  1.00  0.00           N  
ATOM   3705  H   GLN B 232     -17.467  -3.791   5.238  1.00  0.00           H  
ATOM   3706  HA  GLN B 232     -17.287  -5.003   2.667  1.00  0.00           H  
ATOM   3707 1HB  GLN B 232     -18.850  -5.745   4.443  1.00  0.00           H  
ATOM   3708 2HB  GLN B 232     -19.769  -4.258   4.261  1.00  0.00           H  
ATOM   3709 1HG  GLN B 232     -20.889  -6.048   3.119  1.00  0.00           H  
ATOM   3710 2HG  GLN B 232     -20.271  -4.880   1.916  1.00  0.00           H  
ATOM   3711 1HE2 GLN B 232     -18.793  -7.421   0.091  1.00  0.00           H  
ATOM   3712 2HE2 GLN B 232     -19.726  -5.962   0.140  1.00  0.00           H  
ATOM   3713  N   LYS B 233     -18.644  -2.010   2.740  1.00  0.00           N  
ATOM   3714  CA  LYS B 233     -18.993  -0.865   1.905  1.00  0.00           C  
ATOM   3715  C   LYS B 233     -17.803  -0.410   1.071  1.00  0.00           C  
ATOM   3716  O   LYS B 233     -17.942  -0.109  -0.115  1.00  0.00           O  
ATOM   3717  CB  LYS B 233     -19.505   0.291   2.766  1.00  0.00           C  
ATOM   3718  CG  LYS B 233     -20.881   0.060   3.376  1.00  0.00           C  
ATOM   3719  CD  LYS B 233     -21.324   1.254   4.208  1.00  0.00           C  
ATOM   3720  CE  LYS B 233     -22.697   1.023   4.821  1.00  0.00           C  
ATOM   3721  NZ  LYS B 233     -23.134   2.174   5.657  1.00  0.00           N  
ATOM   3722  H   LYS B 233     -18.669  -1.912   3.745  1.00  0.00           H  
ATOM   3723  HA  LYS B 233     -19.787  -1.165   1.220  1.00  0.00           H  
ATOM   3724 1HB  LYS B 233     -18.804   0.475   3.581  1.00  0.00           H  
ATOM   3725 2HB  LYS B 233     -19.553   1.199   2.165  1.00  0.00           H  
ATOM   3726 1HG  LYS B 233     -21.608  -0.107   2.580  1.00  0.00           H  
ATOM   3727 2HG  LYS B 233     -20.854  -0.825   4.010  1.00  0.00           H  
ATOM   3728 1HD  LYS B 233     -20.603   1.428   5.008  1.00  0.00           H  
ATOM   3729 2HD  LYS B 233     -21.363   2.142   3.578  1.00  0.00           H  
ATOM   3730 1HE  LYS B 233     -23.428   0.867   4.029  1.00  0.00           H  
ATOM   3731 2HE  LYS B 233     -22.672   0.128   5.443  1.00  0.00           H  
ATOM   3732 1HZ  LYS B 233     -24.047   1.982   6.045  1.00  0.00           H  
ATOM   3733 2HZ  LYS B 233     -22.473   2.316   6.408  1.00  0.00           H  
ATOM   3734 3HZ  LYS B 233     -23.180   3.006   5.088  1.00  0.00           H  
ATOM   3735  N   ALA B 234     -16.632  -0.360   1.696  1.00  0.00           N  
ATOM   3736  CA  ALA B 234     -15.400  -0.026   0.991  1.00  0.00           C  
ATOM   3737  C   ALA B 234     -15.107  -1.030  -0.115  1.00  0.00           C  
ATOM   3738  O   ALA B 234     -14.672  -0.658  -1.206  1.00  0.00           O  
ATOM   3739  CB  ALA B 234     -14.234   0.040   1.966  1.00  0.00           C  
ATOM   3740  H   ALA B 234     -16.594  -0.560   2.685  1.00  0.00           H  
ATOM   3741  HA  ALA B 234     -15.530   0.952   0.528  1.00  0.00           H  
ATOM   3742 1HB  ALA B 234     -13.321   0.291   1.425  1.00  0.00           H  
ATOM   3743 2HB  ALA B 234     -14.431   0.804   2.718  1.00  0.00           H  
ATOM   3744 3HB  ALA B 234     -14.112  -0.926   2.454  1.00  0.00           H  
ATOM   3745  N   LYS B 235     -15.349  -2.305   0.171  1.00  0.00           N  
ATOM   3746  CA  LYS B 235     -15.158  -3.362  -0.816  1.00  0.00           C  
ATOM   3747  C   LYS B 235     -16.102  -3.189  -1.998  1.00  0.00           C  
ATOM   3748  O   LYS B 235     -15.691  -3.295  -3.154  1.00  0.00           O  
ATOM   3749  CB  LYS B 235     -15.362  -4.737  -0.178  1.00  0.00           C  
ATOM   3750  CG  LYS B 235     -15.125  -5.910  -1.119  1.00  0.00           C  
ATOM   3751  CD  LYS B 235     -15.263  -7.239  -0.392  1.00  0.00           C  
ATOM   3752  CE  LYS B 235     -15.044  -8.412  -1.336  1.00  0.00           C  
ATOM   3753  NZ  LYS B 235     -15.169  -9.720  -0.637  1.00  0.00           N  
ATOM   3754  H   LYS B 235     -15.674  -2.549   1.095  1.00  0.00           H  
ATOM   3755  HA  LYS B 235     -14.134  -3.306  -1.186  1.00  0.00           H  
ATOM   3756 1HB  LYS B 235     -14.688  -4.847   0.672  1.00  0.00           H  
ATOM   3757 2HB  LYS B 235     -16.382  -4.813   0.202  1.00  0.00           H  
ATOM   3758 1HG  LYS B 235     -15.848  -5.874  -1.935  1.00  0.00           H  
ATOM   3759 2HG  LYS B 235     -14.123  -5.839  -1.543  1.00  0.00           H  
ATOM   3760 1HD  LYS B 235     -14.531  -7.290   0.414  1.00  0.00           H  
ATOM   3761 2HD  LYS B 235     -16.261  -7.315   0.040  1.00  0.00           H  
ATOM   3762 1HE  LYS B 235     -15.777  -8.373  -2.141  1.00  0.00           H  
ATOM   3763 2HE  LYS B 235     -14.050  -8.344  -1.777  1.00  0.00           H  
ATOM   3764 1HZ  LYS B 235     -15.017 -10.470  -1.295  1.00  0.00           H  
ATOM   3765 2HZ  LYS B 235     -14.481  -9.775   0.101  1.00  0.00           H  
ATOM   3766 3HZ  LYS B 235     -16.094  -9.803  -0.240  1.00  0.00           H  
ATOM   3767  N   ASP B 236     -17.371  -2.925  -1.701  1.00  0.00           N  
ATOM   3768  CA  ASP B 236     -18.378  -2.750  -2.740  1.00  0.00           C  
ATOM   3769  C   ASP B 236     -17.989  -1.635  -3.704  1.00  0.00           C  
ATOM   3770  O   ASP B 236     -18.104  -1.786  -4.920  1.00  0.00           O  
ATOM   3771  CB  ASP B 236     -19.742  -2.442  -2.117  1.00  0.00           C  
ATOM   3772  CG  ASP B 236     -20.351  -3.641  -1.402  1.00  0.00           C  
ATOM   3773  OD1 ASP B 236     -19.895  -4.737  -1.628  1.00  0.00           O  
ATOM   3774  OD2 ASP B 236     -21.265  -3.449  -0.636  1.00  0.00           O  
ATOM   3775  H   ASP B 236     -17.642  -2.843  -0.732  1.00  0.00           H  
ATOM   3776  HA  ASP B 236     -18.458  -3.677  -3.307  1.00  0.00           H  
ATOM   3777 1HB  ASP B 236     -19.640  -1.625  -1.402  1.00  0.00           H  
ATOM   3778 2HB  ASP B 236     -20.431  -2.113  -2.895  1.00  0.00           H  
ATOM   3779  N   TYR B 237     -17.530  -0.517  -3.152  1.00  0.00           N  
ATOM   3780  CA  TYR B 237     -17.105   0.619  -3.962  1.00  0.00           C  
ATOM   3781  C   TYR B 237     -15.832   0.298  -4.734  1.00  0.00           C  
ATOM   3782  O   TYR B 237     -15.657   0.735  -5.872  1.00  0.00           O  
ATOM   3783  CB  TYR B 237     -16.896   1.855  -3.084  1.00  0.00           C  
ATOM   3784  CG  TYR B 237     -18.177   2.421  -2.513  1.00  0.00           C  
ATOM   3785  CD1 TYR B 237     -18.255   2.735  -1.164  1.00  0.00           C  
ATOM   3786  CD2 TYR B 237     -19.273   2.627  -3.338  1.00  0.00           C  
ATOM   3787  CE1 TYR B 237     -19.425   3.253  -0.642  1.00  0.00           C  
ATOM   3788  CE2 TYR B 237     -20.442   3.145  -2.816  1.00  0.00           C  
ATOM   3789  CZ  TYR B 237     -20.520   3.457  -1.474  1.00  0.00           C  
ATOM   3790  OH  TYR B 237     -21.685   3.972  -0.954  1.00  0.00           O  
ATOM   3791  H   TYR B 237     -17.475  -0.451  -2.145  1.00  0.00           H  
ATOM   3792  HA  TYR B 237     -17.888   0.837  -4.690  1.00  0.00           H  
ATOM   3793 1HB  TYR B 237     -16.234   1.604  -2.254  1.00  0.00           H  
ATOM   3794 2HB  TYR B 237     -16.408   2.636  -3.666  1.00  0.00           H  
ATOM   3795  HD1 TYR B 237     -17.394   2.574  -0.516  1.00  0.00           H  
ATOM   3796  HD2 TYR B 237     -19.211   2.380  -4.397  1.00  0.00           H  
ATOM   3797  HE1 TYR B 237     -19.487   3.500   0.417  1.00  0.00           H  
ATOM   3798  HE2 TYR B 237     -21.304   3.306  -3.464  1.00  0.00           H  
ATOM   3799  HH  TYR B 237     -22.339   4.050  -1.653  1.00  0.00           H  
ATOM   3800  N   ALA B 238     -14.944  -0.467  -4.108  1.00  0.00           N  
ATOM   3801  CA  ALA B 238     -13.725  -0.919  -4.767  1.00  0.00           C  
ATOM   3802  C   ALA B 238     -14.041  -1.806  -5.964  1.00  0.00           C  
ATOM   3803  O   ALA B 238     -13.407  -1.701  -7.013  1.00  0.00           O  
ATOM   3804  CB  ALA B 238     -12.834  -1.660  -3.781  1.00  0.00           C  
ATOM   3805  H   ALA B 238     -15.117  -0.741  -3.153  1.00  0.00           H  
ATOM   3806  HA  ALA B 238     -13.193  -0.041  -5.134  1.00  0.00           H  
ATOM   3807 1HB  ALA B 238     -11.927  -1.991  -4.288  1.00  0.00           H  
ATOM   3808 2HB  ALA B 238     -12.568  -0.994  -2.960  1.00  0.00           H  
ATOM   3809 3HB  ALA B 238     -13.366  -2.525  -3.389  1.00  0.00           H  
ATOM   3810  N   ASN B 239     -15.029  -2.681  -5.801  1.00  0.00           N  
ATOM   3811  CA  ASN B 239     -15.463  -3.558  -6.882  1.00  0.00           C  
ATOM   3812  C   ASN B 239     -16.083  -2.761  -8.022  1.00  0.00           C  
ATOM   3813  O   ASN B 239     -15.859  -3.060  -9.195  1.00  0.00           O  
ATOM   3814  CB  ASN B 239     -16.438  -4.599  -6.366  1.00  0.00           C  
ATOM   3815  CG  ASN B 239     -15.767  -5.660  -5.539  1.00  0.00           C  
ATOM   3816  OD1 ASN B 239     -14.573  -5.933  -5.708  1.00  0.00           O  
ATOM   3817  ND2 ASN B 239     -16.511  -6.264  -4.647  1.00  0.00           N  
ATOM   3818  H   ASN B 239     -15.490  -2.739  -4.905  1.00  0.00           H  
ATOM   3819  HA  ASN B 239     -14.591  -4.087  -7.267  1.00  0.00           H  
ATOM   3820 1HB  ASN B 239     -17.204  -4.113  -5.760  1.00  0.00           H  
ATOM   3821 2HB  ASN B 239     -16.941  -5.076  -7.208  1.00  0.00           H  
ATOM   3822 1HD2 ASN B 239     -16.117  -6.978  -4.068  1.00  0.00           H  
ATOM   3823 2HD2 ASN B 239     -17.472  -6.011  -4.545  1.00  0.00           H  
ATOM   3824  N   GLU B 240     -16.865  -1.747  -7.670  1.00  0.00           N  
ATOM   3825  CA  GLU B 240     -17.415  -0.825  -8.658  1.00  0.00           C  
ATOM   3826  C   GLU B 240     -16.310  -0.178  -9.483  1.00  0.00           C  
ATOM   3827  O   GLU B 240     -16.372  -0.152 -10.711  1.00  0.00           O  
ATOM   3828  CB  GLU B 240     -18.251   0.257  -7.971  1.00  0.00           C  
ATOM   3829  CG  GLU B 240     -18.893   1.256  -8.923  1.00  0.00           C  
ATOM   3830  CD  GLU B 240     -19.703   2.304  -8.213  1.00  0.00           C  
ATOM   3831  OE1 GLU B 240     -20.217   2.017  -7.158  1.00  0.00           O  
ATOM   3832  OE2 GLU B 240     -19.809   3.393  -8.726  1.00  0.00           O  
ATOM   3833  H   GLU B 240     -17.086  -1.611  -6.694  1.00  0.00           H  
ATOM   3834  HA  GLU B 240     -18.060  -1.386  -9.335  1.00  0.00           H  
ATOM   3835 1HB  GLU B 240     -19.047  -0.211  -7.391  1.00  0.00           H  
ATOM   3836 2HB  GLU B 240     -17.624   0.814  -7.274  1.00  0.00           H  
ATOM   3837 1HG  GLU B 240     -18.109   1.748  -9.499  1.00  0.00           H  
ATOM   3838 2HG  GLU B 240     -19.534   0.718  -9.620  1.00  0.00           H  
ATOM   3839  N   PHE B 241     -15.295   0.344  -8.799  1.00  0.00           N  
ATOM   3840  CA  PHE B 241     -14.168   0.982  -9.467  1.00  0.00           C  
ATOM   3841  C   PHE B 241     -13.493   0.028 -10.444  1.00  0.00           C  
ATOM   3842  O   PHE B 241     -13.313   0.351 -11.618  1.00  0.00           O  
ATOM   3843  CB  PHE B 241     -13.148   1.475  -8.440  1.00  0.00           C  
ATOM   3844  CG  PHE B 241     -11.850   1.930  -9.045  1.00  0.00           C  
ATOM   3845  CD1 PHE B 241     -11.628   3.272  -9.318  1.00  0.00           C  
ATOM   3846  CD2 PHE B 241     -10.849   1.018  -9.343  1.00  0.00           C  
ATOM   3847  CE1 PHE B 241     -10.435   3.691  -9.875  1.00  0.00           C  
ATOM   3848  CE2 PHE B 241      -9.655   1.435  -9.898  1.00  0.00           C  
ATOM   3849  CZ  PHE B 241      -9.448   2.773 -10.165  1.00  0.00           C  
ATOM   3850  H   PHE B 241     -15.307   0.295  -7.790  1.00  0.00           H  
ATOM   3851  HA  PHE B 241     -14.542   1.841 -10.030  1.00  0.00           H  
ATOM   3852 1HB  PHE B 241     -13.570   2.307  -7.877  1.00  0.00           H  
ATOM   3853 2HB  PHE B 241     -12.931   0.677  -7.731  1.00  0.00           H  
ATOM   3854  HD1 PHE B 241     -12.408   3.998  -9.088  1.00  0.00           H  
ATOM   3855  HD2 PHE B 241     -11.013  -0.040  -9.132  1.00  0.00           H  
ATOM   3856  HE1 PHE B 241     -10.274   4.748 -10.085  1.00  0.00           H  
ATOM   3857  HE2 PHE B 241      -8.876   0.707 -10.126  1.00  0.00           H  
ATOM   3858  HZ  PHE B 241      -8.508   3.103 -10.604  1.00  0.00           H  
ATOM   3859  N   GLU B 242     -13.122  -1.148  -9.952  1.00  0.00           N  
ATOM   3860  CA  GLU B 242     -12.404  -2.126 -10.762  1.00  0.00           C  
ATOM   3861  C   GLU B 242     -13.228  -2.552 -11.969  1.00  0.00           C  
ATOM   3862  O   GLU B 242     -12.702  -2.700 -13.072  1.00  0.00           O  
ATOM   3863  CB  GLU B 242     -12.042  -3.353  -9.922  1.00  0.00           C  
ATOM   3864  CG  GLU B 242     -11.232  -4.406 -10.664  1.00  0.00           C  
ATOM   3865  CD  GLU B 242     -10.835  -5.563  -9.789  1.00  0.00           C  
ATOM   3866  OE1 GLU B 242     -11.160  -5.542  -8.626  1.00  0.00           O  
ATOM   3867  OE2 GLU B 242     -10.207  -6.469 -10.285  1.00  0.00           O  
ATOM   3868  H   GLU B 242     -13.343  -1.372  -8.991  1.00  0.00           H  
ATOM   3869  HA  GLU B 242     -11.492  -1.656 -11.128  1.00  0.00           H  
ATOM   3870 1HB  GLU B 242     -11.465  -3.040  -9.051  1.00  0.00           H  
ATOM   3871 2HB  GLU B 242     -12.953  -3.826  -9.558  1.00  0.00           H  
ATOM   3872 1HG  GLU B 242     -11.823  -4.783 -11.498  1.00  0.00           H  
ATOM   3873 2HG  GLU B 242     -10.336  -3.940 -11.071  1.00  0.00           H  
ATOM   3874  N   TYR B 243     -14.525  -2.749 -11.755  1.00  0.00           N  
ATOM   3875  CA  TYR B 243     -15.429  -3.134 -12.832  1.00  0.00           C  
ATOM   3876  C   TYR B 243     -15.477  -2.067 -13.918  1.00  0.00           C  
ATOM   3877  O   TYR B 243     -15.330  -2.367 -15.103  1.00  0.00           O  
ATOM   3878  CB  TYR B 243     -16.834  -3.396 -12.284  1.00  0.00           C  
ATOM   3879  CG  TYR B 243     -17.848  -3.751 -13.348  1.00  0.00           C  
ATOM   3880  CD1 TYR B 243     -17.880  -5.034 -13.875  1.00  0.00           C  
ATOM   3881  CD2 TYR B 243     -18.746  -2.795 -13.798  1.00  0.00           C  
ATOM   3882  CE1 TYR B 243     -18.806  -5.359 -14.847  1.00  0.00           C  
ATOM   3883  CE2 TYR B 243     -19.672  -3.119 -14.770  1.00  0.00           C  
ATOM   3884  CZ  TYR B 243     -19.704  -4.396 -15.294  1.00  0.00           C  
ATOM   3885  OH  TYR B 243     -20.626  -4.719 -16.262  1.00  0.00           O  
ATOM   3886  H   TYR B 243     -14.894  -2.630 -10.821  1.00  0.00           H  
ATOM   3887  HA  TYR B 243     -15.065  -4.060 -13.274  1.00  0.00           H  
ATOM   3888 1HB  TYR B 243     -16.797  -4.213 -11.562  1.00  0.00           H  
ATOM   3889 2HB  TYR B 243     -17.190  -2.511 -11.757  1.00  0.00           H  
ATOM   3890  HD1 TYR B 243     -17.174  -5.786 -13.522  1.00  0.00           H  
ATOM   3891  HD2 TYR B 243     -18.720  -1.786 -13.384  1.00  0.00           H  
ATOM   3892  HE1 TYR B 243     -18.831  -6.367 -15.261  1.00  0.00           H  
ATOM   3893  HE2 TYR B 243     -20.377  -2.367 -15.124  1.00  0.00           H  
ATOM   3894  HH  TYR B 243     -21.166  -3.949 -16.459  1.00  0.00           H  
ATOM   3895  N   LYS B 244     -15.683  -0.820 -13.508  1.00  0.00           N  
ATOM   3896  CA  LYS B 244     -15.808   0.286 -14.450  1.00  0.00           C  
ATOM   3897  C   LYS B 244     -14.477   0.581 -15.130  1.00  0.00           C  
ATOM   3898  O   LYS B 244     -14.441   1.014 -16.282  1.00  0.00           O  
ATOM   3899  CB  LYS B 244     -16.325   1.539 -13.742  1.00  0.00           C  
ATOM   3900  CG  LYS B 244     -17.790   1.469 -13.330  1.00  0.00           C  
ATOM   3901  CD  LYS B 244     -18.216   2.727 -12.588  1.00  0.00           C  
ATOM   3902  CE  LYS B 244     -19.689   2.677 -12.213  1.00  0.00           C  
ATOM   3903  NZ  LYS B 244     -20.103   3.866 -11.420  1.00  0.00           N  
ATOM   3904  H   LYS B 244     -15.757  -0.634 -12.518  1.00  0.00           H  
ATOM   3905  HA  LYS B 244     -16.523   0.003 -15.223  1.00  0.00           H  
ATOM   3906 1HB  LYS B 244     -15.733   1.720 -12.844  1.00  0.00           H  
ATOM   3907 2HB  LYS B 244     -16.202   2.403 -14.395  1.00  0.00           H  
ATOM   3908 1HG  LYS B 244     -18.412   1.352 -14.218  1.00  0.00           H  
ATOM   3909 2HG  LYS B 244     -17.945   0.606 -12.683  1.00  0.00           H  
ATOM   3910 1HD  LYS B 244     -17.621   2.832 -11.679  1.00  0.00           H  
ATOM   3911 2HD  LYS B 244     -18.041   3.598 -13.219  1.00  0.00           H  
ATOM   3912 1HE  LYS B 244     -20.294   2.631 -13.118  1.00  0.00           H  
ATOM   3913 2HE  LYS B 244     -19.885   1.779 -11.626  1.00  0.00           H  
ATOM   3914 1HZ  LYS B 244     -21.084   3.795 -11.191  1.00  0.00           H  
ATOM   3915 2HZ  LYS B 244     -19.561   3.908 -10.568  1.00  0.00           H  
ATOM   3916 3HZ  LYS B 244     -19.944   4.704 -11.961  1.00  0.00           H  
ATOM   3917  N   LEU B 245     -13.385   0.344 -14.412  1.00  0.00           N  
ATOM   3918  CA  LEU B 245     -12.050   0.576 -14.948  1.00  0.00           C  
ATOM   3919  C   LEU B 245     -11.700  -0.449 -16.020  1.00  0.00           C  
ATOM   3920  O   LEU B 245     -11.184  -0.101 -17.082  1.00  0.00           O  
ATOM   3921  CB  LEU B 245     -11.011   0.522 -13.821  1.00  0.00           C  
ATOM   3922  CG  LEU B 245      -9.556   0.763 -14.246  1.00  0.00           C  
ATOM   3923  CD1 LEU B 245      -9.426   2.157 -14.845  1.00  0.00           C  
ATOM   3924  CD2 LEU B 245      -8.642   0.598 -13.041  1.00  0.00           C  
ATOM   3925  H   LEU B 245     -13.483  -0.006 -13.470  1.00  0.00           H  
ATOM   3926  HA  LEU B 245     -12.026   1.567 -15.401  1.00  0.00           H  
ATOM   3927 1HB  LEU B 245     -11.267   1.274 -13.076  1.00  0.00           H  
ATOM   3928 2HB  LEU B 245     -11.060  -0.459 -13.349  1.00  0.00           H  
ATOM   3929  HG  LEU B 245      -9.277   0.042 -15.014  1.00  0.00           H  
ATOM   3930 1HD1 LEU B 245      -8.393   2.328 -15.147  1.00  0.00           H  
ATOM   3931 2HD1 LEU B 245     -10.076   2.241 -15.716  1.00  0.00           H  
ATOM   3932 3HD1 LEU B 245      -9.715   2.900 -14.103  1.00  0.00           H  
ATOM   3933 1HD2 LEU B 245      -7.608   0.768 -13.343  1.00  0.00           H  
ATOM   3934 2HD2 LEU B 245      -8.919   1.319 -12.272  1.00  0.00           H  
ATOM   3935 3HD2 LEU B 245      -8.742  -0.412 -12.644  1.00  0.00           H  
ATOM   3936  N   GLU B 246     -11.984  -1.716 -15.736  1.00  0.00           N  
ATOM   3937  CA  GLU B 246     -11.622  -2.804 -16.636  1.00  0.00           C  
ATOM   3938  C   GLU B 246     -12.553  -2.855 -17.839  1.00  0.00           C  
ATOM   3939  O   GLU B 246     -12.109  -3.019 -18.976  1.00  0.00           O  
ATOM   3940  CB  GLU B 246     -11.655  -4.143 -15.896  1.00  0.00           C  
ATOM   3941  CG  GLU B 246     -11.238  -5.339 -16.741  1.00  0.00           C  
ATOM   3942  CD  GLU B 246      -9.794  -5.287 -17.155  1.00  0.00           C  
ATOM   3943  OE1 GLU B 246      -9.032  -4.615 -16.503  1.00  0.00           O  
ATOM   3944  OE2 GLU B 246      -9.453  -5.921 -18.126  1.00  0.00           O  
ATOM   3945  H   GLU B 246     -12.463  -1.930 -14.872  1.00  0.00           H  
ATOM   3946  HA  GLU B 246     -10.609  -2.628 -16.999  1.00  0.00           H  
ATOM   3947 1HB  GLU B 246     -10.993  -4.097 -15.031  1.00  0.00           H  
ATOM   3948 2HB  GLU B 246     -12.664  -4.330 -15.527  1.00  0.00           H  
ATOM   3949 1HG  GLU B 246     -11.408  -6.251 -16.169  1.00  0.00           H  
ATOM   3950 2HG  GLU B 246     -11.866  -5.378 -17.630  1.00  0.00           H  
ATOM   3951  N   TYR B 247     -13.850  -2.714 -17.584  1.00  0.00           N  
ATOM   3952  CA  TYR B 247     -14.861  -2.912 -18.617  1.00  0.00           C  
ATOM   3953  C   TYR B 247     -15.663  -1.640 -18.854  1.00  0.00           C  
ATOM   3954  O   TYR B 247     -15.860  -1.221 -19.996  1.00  0.00           O  
ATOM   3955  CB  TYR B 247     -15.794  -4.065 -18.239  1.00  0.00           C  
ATOM   3956  CG  TYR B 247     -15.094  -5.400 -18.109  1.00  0.00           C  
ATOM   3957  CD1 TYR B 247     -15.128  -6.086 -16.904  1.00  0.00           C  
ATOM   3958  CD2 TYR B 247     -14.418  -5.937 -19.194  1.00  0.00           C  
ATOM   3959  CE1 TYR B 247     -14.489  -7.305 -16.786  1.00  0.00           C  
ATOM   3960  CE2 TYR B 247     -13.779  -7.156 -19.076  1.00  0.00           C  
ATOM   3961  CZ  TYR B 247     -13.813  -7.839 -17.877  1.00  0.00           C  
ATOM   3962  OH  TYR B 247     -13.177  -9.053 -17.759  1.00  0.00           O  
ATOM   3963  H   TYR B 247     -14.144  -2.463 -16.652  1.00  0.00           H  
ATOM   3964  HA  TYR B 247     -14.355  -3.163 -19.551  1.00  0.00           H  
ATOM   3965 1HB  TYR B 247     -16.281  -3.842 -17.289  1.00  0.00           H  
ATOM   3966 2HB  TYR B 247     -16.575  -4.162 -18.992  1.00  0.00           H  
ATOM   3967  HD1 TYR B 247     -15.660  -5.664 -16.051  1.00  0.00           H  
ATOM   3968  HD2 TYR B 247     -14.390  -5.397 -20.141  1.00  0.00           H  
ATOM   3969  HE1 TYR B 247     -14.516  -7.845 -15.839  1.00  0.00           H  
ATOM   3970  HE2 TYR B 247     -13.247  -7.577 -19.929  1.00  0.00           H  
ATOM   3971  HH  TYR B 247     -12.760  -9.277 -18.595  1.00  0.00           H  
ATOM   3972  N   GLY B 248     -16.125  -1.026 -17.770  1.00  0.00           N  
ATOM   3973  CA  GLY B 248     -16.971   0.157 -17.861  1.00  0.00           C  
ATOM   3974  C   GLY B 248     -18.409  -0.163 -17.475  1.00  0.00           C  
ATOM   3975  O   GLY B 248     -18.718  -0.236 -16.318  1.00  0.00           O  
ATOM   3976  OXT GLY B 248     -19.234  -0.343 -18.329  1.00  0.00           O  
ATOM   3977  H   GLY B 248     -15.884  -1.391 -16.859  1.00  0.00           H  
ATOM   3978 1HA  GLY B 248     -16.579   0.935 -17.206  1.00  0.00           H  
ATOM   3979 2HA  GLY B 248     -16.942   0.548 -18.877  1.00  0.00           H  
TER                                                                             

complete: res ss phi psi omega frag rama seq
   1 L     0.000    0.000    0.000 ----      0.00 D
   2 L     0.000    0.000    0.000 ----      0.00 T
   3 L     0.000    0.000    0.000 ----      0.00 R
   4 L     0.000    0.000    0.000 ----      0.00 A
   5 L     0.000    0.000    0.000 ----      0.00 L
   6 L     0.000    0.000    0.000 ----      0.00 V
   7 L     0.000    0.000    0.000 ----      0.00 A
   8 L     0.000    0.000    0.000 ----      0.00 D
   9 L     0.000    0.000    0.000 ----      0.00 F
  10 L     0.000    0.000    0.000 ----      0.00 V
  11 L     0.000    0.000    0.000 ----      0.00 G
  12 L     0.000    0.000    0.000 ----      0.00 Y
  13 L     0.000    0.000    0.000 ----      0.00 K
  14 L     0.000    0.000    0.000 ----      0.00 L
  15 L     0.000    0.000    0.000 ----      0.00 R
  16 L     0.000    0.000    0.000 ----      0.00 Q
  17 L     0.000    0.000    0.000 ----      0.00 K
  18 L     0.000    0.000    0.000 ----      0.00 G
  19 L     0.000    0.000    0.000 ----      0.00 Y
  20 L     0.000    0.000    0.000 ----      0.00 V
  21 L     0.000    0.000    0.000 ----      0.00 C
  22 L     0.000    0.000    0.000 ----      0.00 D
  23 L     0.000    0.000    0.000 ----      0.00 P
  24 L     0.000    0.000    0.000 ----      0.00 L
  25 L     0.000    0.000    0.000 ----      0.00 H
  26 L     0.000    0.000    0.000 ----      0.00 Q
  27 L     0.000    0.000    0.000 ----      0.00 A
  28 L     0.000    0.000    0.000 ----      0.00 M
  29 L     0.000    0.000    0.000 ----      0.00 R
  30 L     0.000    0.000    0.000 ----      0.00 A
  31 L     0.000    0.000    0.000 ----      0.00 A
  32 L     0.000    0.000    0.000 ----      0.00 G
  33 L     0.000    0.000    0.000 ----      0.00 D
  34 L     0.000    0.000    0.000 ----      0.00 E
  35 L     0.000    0.000    0.000 ----      0.00 F
  36 L     0.000    0.000    0.000 ----      0.00 E
  37 L     0.000    0.000    0.000 ----      0.00 T
  38 L     0.000    0.000    0.000 ----      0.00 R
  39 L     0.000    0.000    0.000 ----      0.00 F
  40 L     0.000    0.000    0.000 ----      0.00 R
  41 L     0.000    0.000    0.000 ----      0.00 R
  42 L     0.000    0.000    0.000 ----      0.00 T
  43 L     0.000    0.000    0.000 ----      0.00 F
  44 L     0.000    0.000    0.000 ----      0.00 S
  45 L     0.000    0.000    0.000 ----      0.00 D
  46 L     0.000    0.000    0.000 ----      0.00 L
  47 L     0.000    0.000    0.000 ----      0.00 A
  48 L     0.000    0.000    0.000 ----      0.00 A
  49 L     0.000    0.000    0.000 ----      0.00 Q
  50 L     0.000    0.000    0.000 ----      0.00 L
  51 L     0.000    0.000    0.000 ----      0.00 H
  52 L     0.000    0.000    0.000 ----      0.00 V
  53 L     0.000    0.000    0.000 ----      0.00 T
  54 L     0.000    0.000    0.000 ----      0.00 P
  55 L     0.000    0.000    0.000 ----      0.00 G
  56 L     0.000    0.000    0.000 ----      0.00 S
  57 L     0.000    0.000    0.000 ----      0.00 A
  58 L     0.000    0.000    0.000 ----      0.00 Q
  59 L     0.000    0.000    0.000 ----      0.00 Q
  60 L     0.000    0.000    0.000 ----      0.00 R
  61 L     0.000    0.000    0.000 ----      0.00 F
  62 L     0.000    0.000    0.000 ----      0.00 T
  63 L     0.000    0.000    0.000 ----      0.00 Q
  64 L     0.000    0.000    0.000 ----      0.00 V
  65 L     0.000    0.000    0.000 ----      0.00 S
  66 L     0.000    0.000    0.000 ----      0.00 D
  67 L     0.000    0.000    0.000 ----      0.00 E
  68 L     0.000    0.000    0.000 ----      0.00 L
  69 L     0.000    0.000    0.000 ----      0.00 F
  70 L     0.000    0.000    0.000 ----      0.00 Q
  71 L     0.000    0.000    0.000 ----      0.00 G
  72 L     0.000    0.000    0.000 ----      0.00 G
  73 L     0.000    0.000    0.000 ----      0.00 P
  74 L     0.000    0.000    0.000 ----      0.00 N
  75 L     0.000    0.000    0.000 ----      0.00 W
  76 L     0.000    0.000    0.000 ----      0.00 G
  77 L     0.000    0.000    0.000 ----      0.00 R
  78 L     0.000    0.000    0.000 ----      0.00 L
  79 L     0.000    0.000    0.000 ----      0.00 V
  80 L     0.000    0.000    0.000 ----      0.00 A
  81 L     0.000    0.000    0.000 ----      0.00 F
  82 L     0.000    0.000    0.000 ----      0.00 F
  83 L     0.000    0.000    0.000 ----      0.00 V
  84 L     0.000    0.000    0.000 ----      0.00 F
  85 L     0.000    0.000    0.000 ----      0.00 G
  86 L     0.000    0.000    0.000 ----      0.00 A
  87 L     0.000    0.000    0.000 ----      0.00 A
  88 L     0.000    0.000    0.000 ----      0.00 L
  89 L     0.000    0.000    0.000 ----      0.00 C
  90 L     0.000    0.000    0.000 ----      0.00 A
  91 L     0.000    0.000    0.000 ----      0.00 E
  92 L     0.000    0.000    0.000 ----      0.00 S
  93 L     0.000    0.000    0.000 ----      0.00 V
  94 L     0.000    0.000    0.000 ----      0.00 N
  95 L     0.000    0.000    0.000 ----      0.00 K
  96 L     0.000    0.000    0.000 ----      0.00 E
  97 L     0.000    0.000    0.000 ----      0.00 M
  98 L     0.000    0.000    0.000 ----      0.00 E
  99 L     0.000    0.000    0.000 ----      0.00 P
 100 L     0.000    0.000    0.000 ----      0.00 L
 101 L     0.000    0.000    0.000 ----      0.00 V
 102 L     0.000    0.000    0.000 ----      0.00 G
 103 L     0.000    0.000    0.000 ----      0.00 Q
 104 L     0.000    0.000    0.000 ----      0.00 V
 105 L     0.000    0.000    0.000 ----      0.00 Q
 106 L     0.000    0.000    0.000 ----      0.00 E
 107 L     0.000    0.000    0.000 ----      0.00 W
 108 L     0.000    0.000    0.000 ----      0.00 M
 109 L     0.000    0.000    0.000 ----      0.00 V
 110 L     0.000    0.000    0.000 ----      0.00 A
 111 L     0.000    0.000    0.000 ----      0.00 Y
 112 L     0.000    0.000    0.000 ----      0.00 L
 113 L     0.000    0.000    0.000 ----      0.00 E
 114 L     0.000    0.000    0.000 ----      0.00 T
 115 L     0.000    0.000    0.000 ----      0.00 Q
 116 L     0.000    0.000    0.000 ----      0.00 L
 117 L     0.000    0.000    0.000 ----      0.00 A
 118 L     0.000    0.000    0.000 ----      0.00 D
 119 L     0.000    0.000    0.000 ----      0.00 W
 120 L     0.000    0.000    0.000 ----      0.00 I
 121 L     0.000    0.000    0.000 ----      0.00 H
 122 L     0.000    0.000    0.000 ----      0.00 S
 123 L     0.000    0.000    0.000 ----      0.00 S
 124 L     0.000    0.000    0.000 ----      0.00 G
 125 L     0.000    0.000    0.000 ----      0.00 G
 126 L     0.000    0.000    0.000 ----      0.00 W
 127 L     0.000    0.000    0.000 ----      0.00 A
 128 L     0.000    0.000    0.000 ----      0.00 E
 129 L     0.000    0.000    0.000 ----      0.00 F
 130 L     0.000    0.000    0.000 ----      0.00 T
 131 L     0.000    0.000    0.000 ----      0.00 A
 132 L     0.000    0.000    0.000 ----      0.00 L
 133 L     0.000    0.000    0.000 ----      0.00 D
 134 L     0.000    0.000    0.000 ----      0.00 P
 135 L     0.000    0.000    0.000 ----      0.00 K
 136 L     0.000    0.000    0.000 ----      0.00 K
 137 L     0.000    0.000    0.000 ----      0.00 V
 138 L     0.000    0.000    0.000 ----      0.00 F
 139 L     0.000    0.000    0.000 ----      0.00 D
 140 L     0.000    0.000    0.000 ----      0.00 E
 141 L     0.000    0.000    0.000 ----      0.00 A
 142 L     0.000    0.000    0.000 ----      0.00 K
 143 L     0.000    0.000    0.000 ----      0.00 D
 144 L     0.000    0.000    0.000 ----      0.00 R
 145 L     0.000    0.000    0.000 ----      0.00 A
 146 L     0.000    0.000    0.000 ----      0.00 E
 147 L     0.000    0.000    0.000 ----      0.00 N
 148 L     0.000    0.000    0.000 ----      0.00 N
 149 L     0.000    0.000    0.000 ----      0.00 V
 150 L     0.000    0.000    0.000 ----      0.00 R
 151 L     0.000    0.000    0.000 ----      0.00 R
 152 L     0.000    0.000    0.000 ----      0.00 L
 153 L     0.000    0.000    0.000 ----      0.00 K
 154 L     0.000    0.000    0.000 ----      0.00 Q
 155 L     0.000    0.000    0.000 ----      0.00 K
 156 L     0.000    0.000    0.000 ----      0.00 L
 157 L     0.000    0.000    0.000 ----      0.00 E
 158 L     0.000    0.000    0.000 ----      0.00 E
 159 L     0.000    0.000    0.000 ----      0.00 L
 160 L     0.000    0.000    0.000 ----      0.00 Y
 161 L     0.000    0.000    0.000 ----      0.00 K
 162 L     0.000    0.000    0.000 ----      0.00 E
 163 L     0.000    0.000    0.000 ----      0.00 A
 164 L     0.000    0.000    0.000 ----      0.00 R
 165 L     0.000    0.000    0.000 ----      0.00 K
 166 L     0.000    0.000    0.000 ----      0.00 K
 167 L     0.000    0.000    0.000 ----      0.00 D
 168 L     0.000    0.000    0.000 ----      0.00 L
 169 L     0.000    0.000    0.000 ----      0.00 T
 170 L     0.000    0.000    0.000 ----      0.00 Q
 171 L     0.000    0.000    0.000 ----      0.00 E
 172 L     0.000    0.000    0.000 ----      0.00 E
 173 L     0.000    0.000    0.000 ----      0.00 R
 174 L     0.000    0.000    0.000 ----      0.00 E
 175 L     0.000    0.000    0.000 ----      0.00 K
 176 L     0.000    0.000    0.000 ----      0.00 L
 177 L     0.000    0.000    0.000 ----      0.00 K
 178 L     0.000    0.000    0.000 ----      0.00 E
 179 L     0.000    0.000    0.000 ----      0.00 K
 180 L     0.000    0.000    0.000 ----      0.00 Y
 181 L     0.000    0.000    0.000 ----      0.00 K
 182 L     0.000    0.000    0.000 ----      0.00 T
 183 L     0.000    0.000    0.000 ----      0.00 A
 184 L     0.000    0.000    0.000 ----      0.00 M
 185 L     0.000    0.000    0.000 ----      0.00 A
 186 L     0.000    0.000    0.000 ----      0.00 A
 187 L     0.000    0.000    0.000 ----      0.00 A
 188 L     0.000    0.000    0.000 ----      0.00 A
 189 L     0.000    0.000    0.000 ----      0.00 L
 190 L     0.000    0.000    0.000 ----      0.00 A
 191 L     0.000    0.000    0.000 ----      0.00 A
 192 L     0.000    0.000    0.000 ----      0.00 I
 193 L     0.000    0.000    0.000 ----      0.00 G
 194 L     0.000    0.000    0.000 ----      0.00 D
 195 L     0.000    0.000    0.000 ----      0.00 A
 196 L     0.000    0.000    0.000 ----      0.00 F
 197 L     0.000    0.000    0.000 ----      0.00 N
 198 L     0.000    0.000    0.000 ----      0.00 A
 199 L     0.000    0.000    0.000 ----      0.00 L
 200 L     0.000    0.000    0.000 ----      0.00 L
 201 L     0.000    0.000    0.000 ----      0.00 K
 202 L     0.000    0.000    0.000 ----      0.00 A
 203 L     0.000    0.000    0.000 ----      0.00 R
 204 L     0.000    0.000    0.000 ----      0.00 K
 205 L     0.000    0.000    0.000 ----      0.00 L
 206 L     0.000    0.000    0.000 ----      0.00 H
 207 L     0.000    0.000    0.000 ----      0.00 K
 208 L     0.000    0.000    0.000 ----      0.00 N
 209 L     0.000    0.000    0.000 ----      0.00 G
 210 L     0.000    0.000    0.000 ----      0.00 Q
 211 L     0.000    0.000    0.000 ----      0.00 V
 212 L     0.000    0.000    0.000 ----      0.00 N
 213 L     0.000    0.000    0.000 ----      0.00 E
 214 L     0.000    0.000    0.000 ----      0.00 Q
 215 L     0.000    0.000    0.000 ----      0.00 Q
 216 L     0.000    0.000    0.000 ----      0.00 L
 217 L     0.000    0.000    0.000 ----      0.00 E
 218 L     0.000    0.000    0.000 ----      0.00 E
 219 L     0.000    0.000    0.000 ----      0.00 L
 220 L     0.000    0.000    0.000 ----      0.00 A
 221 L     0.000    0.000    0.000 ----      0.00 R
 222 L     0.000    0.000    0.000 ----      0.00 R
 223 L     0.000    0.000    0.000 ----      0.00 L
 224 L     0.000    0.000    0.000 ----      0.00 Q
 225 L     0.000    0.000    0.000 ----      0.00 E
 226 L     0.000    0.000    0.000 ----      0.00 L
 227 L     0.000    0.000    0.000 ----      0.00 A
 228 L     0.000    0.000    0.000 ----      0.00 K
 229 L     0.000    0.000    0.000 ----      0.00 E
 230 L     0.000    0.000    0.000 ----      0.00 A
 231 L     0.000    0.000    0.000 ----      0.00 F
 232 L     0.000    0.000    0.000 ----      0.00 Q
 233 L     0.000    0.000    0.000 ----      0.00 K
 234 L     0.000    0.000    0.000 ----      0.00 A
 235 L     0.000    0.000    0.000 ----      0.00 K
 236 L     0.000    0.000    0.000 ----      0.00 D
 237 L     0.000    0.000    0.000 ----      0.00 Y
 238 L     0.000    0.000    0.000 ----      0.00 A
 239 L     0.000    0.000    0.000 ----      0.00 N
 240 L     0.000    0.000    0.000 ----      0.00 E
 241 L     0.000    0.000    0.000 ----      0.00 F
 242 L     0.000    0.000    0.000 ----      0.00 E
 243 L     0.000    0.000    0.000 ----      0.00 Y
 244 L     0.000    0.000    0.000 ----      0.00 K
 245 L     0.000    0.000    0.000 ----      0.00 L
 246 L     0.000    0.000    0.000 ----      0.00 E
 247 L     0.000    0.000    0.000 ----      0.00 Y
 248 L     0.000    0.000    0.000 ----      0.00 G
