# Supplementary material for: Computationally designed high specificity inhibitors delineate the roles of BCL2 family proteins in cancer
Source: eLife. 2016 Nov 2;5:e20352. doi: 10.7554/eLife.20352 (PMC5127641; doi:10.7554/eLife.20352)
Supplement: Supplementary file 2. — PDB models of all computationally designed proteins (CDPs). Please see Supplementary file 1A for descriptions and computational statistics. DOI: http://dx.doi.org/10.7554/eLife.20352.027 [file elife-20352-supp2.gz › CDP_models/W-CDP04.pdb]

ATOM      1  N   ALA A   1      20.171  18.324  12.536  1.00  0.00              
ATOM      2  CA  ALA A   1      20.442  17.959  13.926  1.00  0.00              
ATOM      3  C   ALA A   1      21.837  18.462  14.296  1.00  0.00              
ATOM      4  O   ALA A   1      22.787  17.680  14.381  1.00  0.00              
ATOM      5  CB  ALA A   1      20.364  16.446  14.107  1.00  0.00              
ATOM      6 1H   ALA A   1      19.260  18.002  12.278  1.00  0.00              
ATOM      7 2H   ALA A   1      20.212  19.318  12.438  1.00  0.00              
ATOM      8 3H   ALA A   1      20.855  17.902  11.941  1.00  0.00              
ATOM      9  HA  ALA A   1      19.684  18.428  14.553  1.00  0.00              
ATOM     10 1HB  ALA A   1      20.568  16.193  15.147  1.00  0.00              
ATOM     11 2HB  ALA A   1      19.366  16.098  13.838  1.00  0.00              
ATOM     12 3HB  ALA A   1      21.101  15.965  13.466  1.00  0.00              
ATOM     13  N   PRO A   2      21.972  19.779  14.515  1.00  0.00              
ATOM     14  CA  PRO A   2      23.287  20.305  14.905  1.00  0.00              
ATOM     15  C   PRO A   2      23.736  19.869  16.302  1.00  0.00              
ATOM     16  O   PRO A   2      24.943  19.773  16.537  1.00  0.00              
ATOM     17  CB  PRO A   2      23.065  21.820  14.845  1.00  0.00              
ATOM     18  CG  PRO A   2      21.606  21.986  15.097  1.00  0.00              
ATOM     19  CD  PRO A   2      20.968  20.823  14.386  1.00  0.00              
ATOM     20  HA  PRO A   2      24.040  19.977  14.174  1.00  0.00              
ATOM     21 1HB  PRO A   2      23.689  22.321  15.600  1.00  0.00              
ATOM     22 2HB  PRO A   2      23.376  22.206  13.863  1.00  0.00              
ATOM     23 1HG  PRO A   2      21.404  21.984  16.178  1.00  0.00              
ATOM     24 2HG  PRO A   2      21.262  22.958  14.712  1.00  0.00              
ATOM     25 1HD  PRO A   2      20.031  20.550  14.894  1.00  0.00              
ATOM     26 2HD  PRO A   2      20.775  21.094  13.337  1.00  0.00              
ATOM     27  N   ASP A   3      22.795  19.602  17.205  1.00  0.00              
ATOM     28  CA  ASP A   3      23.159  19.164  18.541  1.00  0.00              
ATOM     29  C   ASP A   3      23.747  17.746  18.520  1.00  0.00              
ATOM     30  O   ASP A   3      24.734  17.455  19.207  1.00  0.00              
ATOM     31  CB  ASP A   3      21.939  19.209  19.465  1.00  0.00              
ATOM     32  CG  ASP A   3      21.500  20.629  19.796  1.00  0.00              
ATOM     33  OD1 ASP A   3      22.272  21.534  19.584  1.00  0.00              
ATOM     34  OD2 ASP A   3      20.396  20.795  20.258  1.00  0.00              
ATOM     35  H   ASP A   3      21.818  19.702  16.970  1.00  0.00              
ATOM     36  HA  ASP A   3      23.943  19.820  18.919  1.00  0.00              
ATOM     37 1HB  ASP A   3      21.106  18.687  18.993  1.00  0.00              
ATOM     38 2HB  ASP A   3      22.167  18.688  20.395  1.00  0.00              
ATOM     39  N   THR A   4      23.151  16.869  17.726  1.00  0.00              
ATOM     40  CA  THR A   4      23.713  15.529  17.564  1.00  0.00              
ATOM     41  C   THR A   4      25.069  15.574  16.861  1.00  0.00              
ATOM     42  O   THR A   4      26.005  14.871  17.250  1.00  0.00              
ATOM     43  CB  THR A   4      22.753  14.619  16.775  1.00  0.00              
ATOM     44  OG1 THR A   4      21.505  14.517  17.474  1.00  0.00              
ATOM     45  CG2 THR A   4      23.351  13.230  16.608  1.00  0.00              
ATOM     46  H   THR A   4      22.308  17.112  17.226  1.00  0.00              
ATOM     47  HA  THR A   4      23.891  15.107  18.553  1.00  0.00              
ATOM     48  HB  THR A   4      22.569  15.050  15.791  1.00  0.00              
ATOM     49  HG1 THR A   4      20.816  14.254  16.859  1.00  0.00              
ATOM     50 1HG2 THR A   4      22.659  12.601  16.048  1.00  0.00              
ATOM     51 2HG2 THR A   4      24.294  13.303  16.067  1.00  0.00              
ATOM     52 3HG2 THR A   4      23.528  12.790  17.589  1.00  0.00              
ATOM     53  N   ARG A   5      25.190  16.412  15.837  1.00  0.00              
ATOM     54  CA  ARG A   5      26.491  16.627  15.203  1.00  0.00              
ATOM     55  C   ARG A   5      27.544  17.144  16.189  1.00  0.00              
ATOM     56  O   ARG A   5      28.691  16.697  16.167  1.00  0.00              
ATOM     57  CB  ARG A   5      26.359  17.615  14.053  1.00  0.00              
ATOM     58  CG  ARG A   5      25.711  17.052  12.798  1.00  0.00              
ATOM     59  CD  ARG A   5      25.565  18.088  11.743  1.00  0.00              
ATOM     60  NE  ARG A   5      24.989  17.543  10.525  1.00  0.00              
ATOM     61  CZ  ARG A   5      25.702  17.032   9.502  1.00  0.00              
ATOM     62  NH1 ARG A   5      27.015  17.003   9.567  1.00  0.00              
ATOM     63  NH2 ARG A   5      25.082  16.561   8.435  1.00  0.00              
ATOM     64  H   ARG A   5      24.384  16.910  15.487  1.00  0.00              
ATOM     65  HA  ARG A   5      26.859  15.669  14.834  1.00  0.00              
ATOM     66 1HB  ARG A   5      25.766  18.470  14.375  1.00  0.00              
ATOM     67 2HB  ARG A   5      27.346  17.986  13.777  1.00  0.00              
ATOM     68 1HG  ARG A   5      26.326  16.244  12.402  1.00  0.00              
ATOM     69 2HG  ARG A   5      24.719  16.668  13.041  1.00  0.00              
ATOM     70 1HD  ARG A   5      24.914  18.884  12.103  1.00  0.00              
ATOM     71 2HD  ARG A   5      26.544  18.501  11.502  1.00  0.00              
ATOM     72  HE  ARG A   5      23.981  17.549  10.438  1.00  0.00              
ATOM     73 1HH1 ARG A   5      27.488  17.363  10.383  1.00  0.00              
ATOM     74 2HH1 ARG A   5      27.549  16.620   8.801  1.00  0.00              
ATOM     75 1HH2 ARG A   5      24.073  16.583   8.385  1.00  0.00              
ATOM     76 2HH2 ARG A   5      25.617  16.178   7.669  1.00  0.00              
ATOM     77  N   ALA A   6      27.160  18.085  17.053  1.00  0.00              
ATOM     78  CA  ALA A   6      28.101  18.633  18.030  1.00  0.00              
ATOM     79  C   ALA A   6      28.598  17.565  19.014  1.00  0.00              
ATOM     80  O   ALA A   6      29.777  17.533  19.360  1.00  0.00              
ATOM     81  CB  ALA A   6      27.469  19.806  18.782  1.00  0.00              
ATOM     82  H   ALA A   6      26.210  18.428  17.039  1.00  0.00              
ATOM     83  HA  ALA A   6      28.978  18.991  17.491  1.00  0.00              
ATOM     84 1HB  ALA A   6      28.183  20.202  19.504  1.00  0.00              
ATOM     85 2HB  ALA A   6      27.199  20.589  18.073  1.00  0.00              
ATOM     86 3HB  ALA A   6      26.576  19.465  19.303  1.00  0.00              
ATOM     87  N   LEU A   7      27.688  16.698  19.459  1.00  0.00              
ATOM     88  CA  LEU A   7      28.040  15.612  20.371  1.00  0.00              
ATOM     89  C   LEU A   7      29.007  14.620  19.716  1.00  0.00              
ATOM     90  O   LEU A   7      30.047  14.281  20.290  1.00  0.00              
ATOM     91  CB  LEU A   7      26.773  14.877  20.827  1.00  0.00              
ATOM     92  CG  LEU A   7      27.000  13.666  21.741  1.00  0.00              
ATOM     93  CD1 LEU A   7      27.705  14.115  23.014  1.00  0.00              
ATOM     94  CD2 LEU A   7      25.663  13.013  22.059  1.00  0.00              
ATOM     95  H   LEU A   7      26.730  16.795  19.157  1.00  0.00              
ATOM     96  HA  LEU A   7      28.542  16.039  21.239  1.00  0.00              
ATOM     97 1HB  LEU A   7      26.136  15.581  21.361  1.00  0.00              
ATOM     98 2HB  LEU A   7      26.236  14.530  19.944  1.00  0.00              
ATOM     99  HG  LEU A   7      27.645  12.946  21.239  1.00  0.00              
ATOM    100 1HD1 LEU A   7      27.866  13.255  23.664  1.00  0.00              
ATOM    101 2HD1 LEU A   7      28.667  14.561  22.759  1.00  0.00              
ATOM    102 3HD1 LEU A   7      27.089  14.850  23.531  1.00  0.00              
ATOM    103 1HD2 LEU A   7      25.824  12.152  22.708  1.00  0.00              
ATOM    104 2HD2 LEU A   7      25.017  13.732  22.563  1.00  0.00              
ATOM    105 3HD2 LEU A   7      25.189  12.686  21.133  1.00  0.00              
ATOM    106  N   VAL A   8      28.663  14.152  18.521  1.00  0.00              
ATOM    107  CA  VAL A   8      29.501  13.174  17.833  1.00  0.00              
ATOM    108  C   VAL A   8      30.861  13.791  17.479  1.00  0.00              
ATOM    109  O   VAL A   8      31.907  13.193  17.730  1.00  0.00              
ATOM    110  CB  VAL A   8      28.806  12.632  16.567  1.00  0.00              
ATOM    111  CG1 VAL A   8      29.776  11.767  15.742  1.00  0.00              
ATOM    112  CG2 VAL A   8      27.570  11.823  16.955  1.00  0.00              
ATOM    113  H   VAL A   8      27.814  14.472  18.077  1.00  0.00              
ATOM    114  HA  VAL A   8      29.682  12.336  18.508  1.00  0.00              
ATOM    115  HB  VAL A   8      28.508  13.472  15.939  1.00  0.00              
ATOM    116 1HG1 VAL A   8      29.266  11.395  14.853  1.00  0.00              
ATOM    117 2HG1 VAL A   8      30.634  12.368  15.442  1.00  0.00              
ATOM    118 3HG1 VAL A   8      30.114  10.924  16.344  1.00  0.00              
ATOM    119 1HG2 VAL A   8      27.085  11.445  16.055  1.00  0.00              
ATOM    120 2HG2 VAL A   8      27.866  10.985  17.586  1.00  0.00              
ATOM    121 3HG2 VAL A   8      26.874  12.461  17.500  1.00  0.00              
ATOM    122  N   ALA A   9      30.841  14.993  16.906  1.00  0.00              
ATOM    123  CA  ALA A   9      32.074  15.647  16.482  1.00  0.00              
ATOM    124  C   ALA A   9      32.974  15.951  17.667  1.00  0.00              
ATOM    125  O   ALA A   9      34.196  15.802  17.588  1.00  0.00              
ATOM    126  CB  ALA A   9      31.760  16.934  15.711  1.00  0.00              
ATOM    127  H   ALA A   9      29.960  15.464  16.761  1.00  0.00              
ATOM    128  HA  ALA A   9      32.611  14.964  15.823  1.00  0.00              
ATOM    129 1HB  ALA A   9      32.690  17.409  15.402  1.00  0.00              
ATOM    130 2HB  ALA A   9      31.164  16.694  14.830  1.00  0.00              
ATOM    131 3HB  ALA A   9      31.201  17.614  16.352  1.00  0.00              
ATOM    132  N   ASP A  10      32.380  16.400  18.771  1.00  0.00              
ATOM    133  CA  ASP A  10      33.191  16.687  19.945  1.00  0.00              
ATOM    134  C   ASP A  10      33.883  15.436  20.479  1.00  0.00              
ATOM    135  O   ASP A  10      35.092  15.422  20.717  1.00  0.00              
ATOM    136  CB  ASP A  10      32.363  17.321  21.059  1.00  0.00              
ATOM    137  CG  ASP A  10      33.196  17.621  22.266  1.00  0.00              
ATOM    138  OD1 ASP A  10      33.908  18.650  22.242  1.00  0.00              
ATOM    139  OD2 ASP A  10      33.174  16.820  23.220  1.00  0.00              
ATOM    140  H   ASP A  10      31.382  16.546  18.815  1.00  0.00              
ATOM    141  HA  ASP A  10      33.973  17.392  19.662  1.00  0.00              
ATOM    142 1HB  ASP A  10      31.911  18.244  20.696  1.00  0.00              
ATOM    143 2HB  ASP A  10      31.553  16.648  21.339  1.00  0.00              
ATOM    144  N   PHE A  11      33.106  14.378  20.673  1.00  0.00              
ATOM    145  CA  PHE A  11      33.674  13.158  21.223  1.00  0.00              
ATOM    146  C   PHE A  11      34.735  12.537  20.313  1.00  0.00              
ATOM    147  O   PHE A  11      35.820  12.185  20.767  1.00  0.00              
ATOM    148  CB  PHE A  11      32.594  12.121  21.532  1.00  0.00              
ATOM    149  CG  PHE A  11      33.152  10.856  22.113  1.00  0.00              
ATOM    150  CD1 PHE A  11      33.511  10.804  23.453  1.00  0.00              
ATOM    151  CD2 PHE A  11      33.374   9.736  21.315  1.00  0.00              
ATOM    152  CE1 PHE A  11      34.047   9.652  24.002  1.00  0.00              
ATOM    153  CE2 PHE A  11      33.920   8.583  21.859  1.00  0.00              
ATOM    154  CZ  PHE A  11      34.255   8.537  23.196  1.00  0.00              
ATOM    155  H   PHE A  11      32.122  14.403  20.444  1.00  0.00              
ATOM    156  HA  PHE A  11      34.183  13.404  22.156  1.00  0.00              
ATOM    157 1HB  PHE A  11      31.876  12.542  22.235  1.00  0.00              
ATOM    158 2HB  PHE A  11      32.052  11.877  20.618  1.00  0.00              
ATOM    159  HD1 PHE A  11      33.367  11.686  24.077  1.00  0.00              
ATOM    160  HD2 PHE A  11      33.111   9.767  20.257  1.00  0.00              
ATOM    161  HE1 PHE A  11      34.303   9.622  25.061  1.00  0.00              
ATOM    162  HE2 PHE A  11      34.085   7.711  21.227  1.00  0.00              
ATOM    163  HZ  PHE A  11      34.682   7.629  23.620  1.00  0.00              
ATOM    164  N   VAL A  12      34.411  12.393  19.033  1.00  0.00              
ATOM    165  CA  VAL A  12      35.355  11.796  18.096  1.00  0.00              
ATOM    166  C   VAL A  12      36.618  12.655  17.950  1.00  0.00              
ATOM    167  O   VAL A  12      37.739  12.133  17.993  1.00  0.00              
ATOM    168  CB  VAL A  12      34.694  11.514  16.727  1.00  0.00              
ATOM    169  CG1 VAL A  12      35.733  11.081  15.690  1.00  0.00              
ATOM    170  CG2 VAL A  12      33.590  10.442  16.876  1.00  0.00              
ATOM    171  H   VAL A  12      33.508  12.695  18.696  1.00  0.00              
ATOM    172  HA  VAL A  12      35.699  10.847  18.509  1.00  0.00              
ATOM    173  HB  VAL A  12      34.252  12.437  16.350  1.00  0.00              
ATOM    174 1HG1 VAL A  12      35.239  10.890  14.737  1.00  0.00              
ATOM    175 2HG1 VAL A  12      36.472  11.872  15.563  1.00  0.00              
ATOM    176 3HG1 VAL A  12      36.228  10.171  16.030  1.00  0.00              
ATOM    177 1HG2 VAL A  12      33.133  10.254  15.905  1.00  0.00              
ATOM    178 2HG2 VAL A  12      34.029   9.519  17.256  1.00  0.00              
ATOM    179 3HG2 VAL A  12      32.830  10.796  17.572  1.00  0.00              
ATOM    180  N   GLY A  13      36.444  13.969  17.804  1.00  0.00              
ATOM    181  CA  GLY A  13      37.589  14.858  17.724  1.00  0.00              
ATOM    182  C   GLY A  13      38.443  14.829  18.980  1.00  0.00              
ATOM    183  O   GLY A  13      39.674  14.873  18.914  1.00  0.00              
ATOM    184  H   GLY A  13      35.514  14.359  17.748  1.00  0.00              
ATOM    185 1HA  GLY A  13      38.207  14.580  16.870  1.00  0.00              
ATOM    186 2HA  GLY A  13      37.246  15.878  17.554  1.00  0.00              
ATOM    187  N   TYR A  14      37.779  14.768  20.130  1.00  0.00              
ATOM    188  CA  TYR A  14      38.457  14.645  21.416  1.00  0.00              
ATOM    189  C   TYR A  14      39.372  13.428  21.427  1.00  0.00              
ATOM    190  O   TYR A  14      40.548  13.518  21.774  1.00  0.00              
ATOM    191  CB  TYR A  14      37.418  14.543  22.536  1.00  0.00              
ATOM    192  CG  TYR A  14      37.972  14.189  23.898  1.00  0.00              
ATOM    193  CD1 TYR A  14      38.735  15.102  24.616  1.00  0.00              
ATOM    194  CD2 TYR A  14      37.705  12.955  24.478  1.00  0.00              
ATOM    195  CE1 TYR A  14      39.230  14.792  25.876  1.00  0.00              
ATOM    196  CE2 TYR A  14      38.196  12.630  25.735  1.00  0.00              
ATOM    197  CZ  TYR A  14      38.960  13.552  26.425  1.00  0.00              
ATOM    198  OH  TYR A  14      39.449  13.245  27.672  1.00  0.00              
ATOM    199  H   TYR A  14      36.770  14.808  20.107  1.00  0.00              
ATOM    200  HA  TYR A  14      39.065  15.536  21.574  1.00  0.00              
ATOM    201 1HB  TYR A  14      36.894  15.495  22.634  1.00  0.00              
ATOM    202 2HB  TYR A  14      36.678  13.787  22.278  1.00  0.00              
ATOM    203  HD1 TYR A  14      38.954  16.083  24.193  1.00  0.00              
ATOM    204  HD2 TYR A  14      37.102  12.221  23.944  1.00  0.00              
ATOM    205  HE1 TYR A  14      39.826  15.522  26.423  1.00  0.00              
ATOM    206  HE2 TYR A  14      37.978  11.654  26.169  1.00  0.00              
ATOM    207  HH  TYR A  14      39.130  12.379  27.936  1.00  0.00              
ATOM    208  N   LYS A  15      38.824  12.288  21.038  1.00  0.00              
ATOM    209  CA  LYS A  15      39.615  11.073  20.947  1.00  0.00              
ATOM    210  C   LYS A  15      40.718  11.157  19.889  1.00  0.00              
ATOM    211  O   LYS A  15      41.820  10.627  20.081  1.00  0.00              
ATOM    212  CB  LYS A  15      38.702   9.881  20.652  1.00  0.00              
ATOM    213  CG  LYS A  15      37.802   9.477  21.812  1.00  0.00              
ATOM    214  CD  LYS A  15      38.610   8.896  22.963  1.00  0.00              
ATOM    215  CE  LYS A  15      37.707   8.432  24.095  1.00  0.00              
ATOM    216  NZ  LYS A  15      38.482   7.834  25.216  1.00  0.00              
ATOM    217  H   LYS A  15      37.843  12.256  20.799  1.00  0.00              
ATOM    218  HA  LYS A  15      40.132  10.925  21.895  1.00  0.00              
ATOM    219 1HB  LYS A  15      38.065  10.114  19.799  1.00  0.00              
ATOM    220 2HB  LYS A  15      39.309   9.017  20.382  1.00  0.00              
ATOM    221 1HG  LYS A  15      37.253  10.349  22.168  1.00  0.00              
ATOM    222 2HG  LYS A  15      37.083   8.732  21.472  1.00  0.00              
ATOM    223 1HD  LYS A  15      39.196   8.048  22.605  1.00  0.00              
ATOM    224 2HD  LYS A  15      39.295   9.653  23.344  1.00  0.00              
ATOM    225 1HE  LYS A  15      37.136   9.278  24.475  1.00  0.00              
ATOM    226 2HE  LYS A  15      37.005   7.688  23.719  1.00  0.00              
ATOM    227 1HZ  LYS A  15      37.848   7.539  25.945  1.00  0.00              
ATOM    228 2HZ  LYS A  15      39.002   7.036  24.879  1.00  0.00              
ATOM    229 3HZ  LYS A  15      39.123   8.521  25.586  1.00  0.00              
ATOM    230  N   LEU A  16      40.435  11.819  18.772  1.00  0.00              
ATOM    231  CA  LEU A  16      41.459  11.988  17.739  1.00  0.00              
ATOM    232  C   LEU A  16      42.616  12.857  18.240  1.00  0.00              
ATOM    233  O   LEU A  16      43.769  12.635  17.880  1.00  0.00              
ATOM    234  CB  LEU A  16      40.867  12.564  16.452  1.00  0.00              
ATOM    235  CG  LEU A  16      39.919  11.634  15.691  1.00  0.00              
ATOM    236  CD1 LEU A  16      39.220  12.383  14.570  1.00  0.00              
ATOM    237  CD2 LEU A  16      40.693  10.451  15.130  1.00  0.00              
ATOM    238  H   LEU A  16      39.516  12.211  18.622  1.00  0.00              
ATOM    239  HA  LEU A  16      41.884  11.011  17.510  1.00  0.00              
ATOM    240 1HB  LEU A  16      40.317  13.472  16.699  1.00  0.00              
ATOM    241 2HB  LEU A  16      41.684  12.830  15.781  1.00  0.00              
ATOM    242  HG  LEU A  16      39.146  11.270  16.367  1.00  0.00              
ATOM    243 1HD1 LEU A  16      38.551  11.705  14.041  1.00  0.00              
ATOM    244 2HD1 LEU A  16      38.643  13.208  14.988  1.00  0.00              
ATOM    245 3HD1 LEU A  16      39.962  12.774  13.875  1.00  0.00              
ATOM    246 1HD2 LEU A  16      40.011   9.793  14.591  1.00  0.00              
ATOM    247 2HD2 LEU A  16      41.465  10.811  14.450  1.00  0.00              
ATOM    248 3HD2 LEU A  16      41.157   9.900  15.948  1.00  0.00              
ATOM    249  N   ARG A  17      42.314  13.841  19.079  1.00  0.00              
ATOM    250  CA  ARG A  17      43.369  14.656  19.685  1.00  0.00              
ATOM    251  C   ARG A  17      44.157  13.858  20.714  1.00  0.00              
ATOM    252  O   ARG A  17      45.385  13.918  20.763  1.00  0.00              
ATOM    253  CB  ARG A  17      42.778  15.907  20.315  1.00  0.00              
ATOM    254  CG  ARG A  17      42.314  16.888  19.271  1.00  0.00              
ATOM    255  CD  ARG A  17      41.530  18.037  19.855  1.00  0.00              
ATOM    256  NE  ARG A  17      41.265  19.027  18.821  1.00  0.00              
ATOM    257  CZ  ARG A  17      40.271  18.936  17.947  1.00  0.00              
ATOM    258  NH1 ARG A  17      39.447  17.897  17.986  1.00  0.00              
ATOM    259  NH2 ARG A  17      40.102  19.882  17.034  1.00  0.00              
ATOM    260  H   ARG A  17      41.350  14.037  19.308  1.00  0.00              
ATOM    261  HA  ARG A  17      44.067  14.956  18.902  1.00  0.00              
ATOM    262 1HB  ARG A  17      41.937  15.631  20.950  1.00  0.00              
ATOM    263 2HB  ARG A  17      43.526  16.382  20.951  1.00  0.00              
ATOM    264 1HG  ARG A  17      43.178  17.305  18.753  1.00  0.00              
ATOM    265 2HG  ARG A  17      41.671  16.378  18.552  1.00  0.00              
ATOM    266 1HD  ARG A  17      40.585  17.668  20.252  1.00  0.00              
ATOM    267 2HD  ARG A  17      42.105  18.498  20.657  1.00  0.00              
ATOM    268  HE  ARG A  17      41.877  19.830  18.771  1.00  0.00              
ATOM    269 1HH1 ARG A  17      39.576  17.176  18.682  1.00  0.00              
ATOM    270 2HH1 ARG A  17      38.691  17.827  17.321  1.00  0.00              
ATOM    271 1HH2 ARG A  17      40.731  20.673  17.004  1.00  0.00              
ATOM    272 2HH2 ARG A  17      39.347  19.812  16.369  1.00  0.00              
ATOM    273  N   GLN A  18      43.439  13.095  21.527  1.00  0.00              
ATOM    274  CA  GLN A  18      44.061  12.240  22.527  1.00  0.00              
ATOM    275  C   GLN A  18      44.938  11.156  21.897  1.00  0.00              
ATOM    276  O   GLN A  18      45.954  10.764  22.464  1.00  0.00              
ATOM    277  CB  GLN A  18      42.988  11.594  23.407  1.00  0.00              
ATOM    278  CG  GLN A  18      42.263  12.568  24.320  1.00  0.00              
ATOM    279  CD  GLN A  18      43.182  13.181  25.359  1.00  0.00              
ATOM    280  OE1 GLN A  18      43.916  12.472  26.055  1.00  0.00              
ATOM    281  NE2 GLN A  18      43.149  14.504  25.471  1.00  0.00              
ATOM    282  H   GLN A  18      42.432  13.109  21.450  1.00  0.00              
ATOM    283  HA  GLN A  18      44.710  12.854  23.151  1.00  0.00              
ATOM    284 1HB  GLN A  18      42.244  11.108  22.776  1.00  0.00              
ATOM    285 2HB  GLN A  18      43.443  10.824  24.030  1.00  0.00              
ATOM    286 1HG  GLN A  18      41.844  13.373  23.717  1.00  0.00              
ATOM    287 2HG  GLN A  18      41.465  12.037  24.840  1.00  0.00              
ATOM    288 1HE2 GLN A  18      43.733  14.965  26.140  1.00  0.00              
ATOM    289 2HE2 GLN A  18      42.539  15.040  24.888  1.00  0.00              
ATOM    290  N   LYS A  19      44.558  10.682  20.716  1.00  0.00              
ATOM    291  CA  LYS A  19      45.321   9.627  20.053  1.00  0.00              
ATOM    292  C   LYS A  19      46.352  10.171  19.066  1.00  0.00              
ATOM    293  O   LYS A  19      47.094   9.404  18.446  1.00  0.00              
ATOM    294  CB  LYS A  19      44.372   8.669  19.331  1.00  0.00              
ATOM    295  CG  LYS A  19      43.451   7.882  20.254  1.00  0.00              
ATOM    296  CD  LYS A  19      42.469   7.033  19.461  1.00  0.00              
ATOM    297  CE  LYS A  19      41.541   6.254  20.382  1.00  0.00              
ATOM    298  NZ  LYS A  19      42.284   5.281  21.228  1.00  0.00              
ATOM    299  H   LYS A  19      43.733  11.050  20.264  1.00  0.00              
ATOM    300  HA  LYS A  19      45.891   9.085  20.808  1.00  0.00              
ATOM    301 1HB  LYS A  19      43.747   9.231  18.636  1.00  0.00              
ATOM    302 2HB  LYS A  19      44.951   7.954  18.746  1.00  0.00              
ATOM    303 1HG  LYS A  19      44.048   7.230  20.893  1.00  0.00              
ATOM    304 2HG  LYS A  19      42.895   8.571  20.887  1.00  0.00              
ATOM    305 1HD  LYS A  19      41.870   7.677  18.815  1.00  0.00              
ATOM    306 2HD  LYS A  19      43.017   6.330  18.835  1.00  0.00              
ATOM    307 1HE  LYS A  19      41.006   6.947  21.030  1.00  0.00              
ATOM    308 2HE  LYS A  19      40.808   5.711  19.785  1.00  0.00              
ATOM    309 1HZ  LYS A  19      41.634   4.786  21.822  1.00  0.00              
ATOM    310 2HZ  LYS A  19      42.769   4.621  20.636  1.00  0.00              
ATOM    311 3HZ  LYS A  19      42.953   5.775  21.800  1.00  0.00              
ATOM    312  N   GLY A  20      46.398  11.493  18.923  1.00  0.00              
ATOM    313  CA  GLY A  20      47.402  12.129  18.082  1.00  0.00              
ATOM    314  C   GLY A  20      47.114  12.090  16.594  1.00  0.00              
ATOM    315  O   GLY A  20      48.035  12.156  15.776  1.00  0.00              
ATOM    316  H   GLY A  20      45.725  12.069  19.407  1.00  0.00              
ATOM    317 1HA  GLY A  20      47.509  13.175  18.370  1.00  0.00              
ATOM    318 2HA  GLY A  20      48.368  11.651  18.243  1.00  0.00              
ATOM    319  N   TYR A  21      45.842  11.980  16.225  1.00  0.00              
ATOM    320  CA  TYR A  21      45.480  11.942  14.811  1.00  0.00              
ATOM    321  C   TYR A  21      45.016  13.289  14.269  1.00  0.00              
ATOM    322  O   TYR A  21      45.199  13.590  13.091  1.00  0.00              
ATOM    323  CB  TYR A  21      44.449  10.847  14.539  1.00  0.00              
ATOM    324  CG  TYR A  21      45.010   9.463  14.740  1.00  0.00              
ATOM    325  CD1 TYR A  21      45.956   8.952  13.861  1.00  0.00              
ATOM    326  CD2 TYR A  21      44.611   8.675  15.812  1.00  0.00              
ATOM    327  CE1 TYR A  21      46.489   7.694  14.039  1.00  0.00              
ATOM    328  CE2 TYR A  21      45.132   7.406  15.996  1.00  0.00              
ATOM    329  CZ  TYR A  21      46.073   6.922  15.106  1.00  0.00              
ATOM    330  OH  TYR A  21      46.606   5.665  15.278  1.00  0.00              
ATOM    331  H   TYR A  21      45.113  11.923  16.922  1.00  0.00              
ATOM    332  HA  TYR A  21      46.376  11.723  14.230  1.00  0.00              
ATOM    333 1HB  TYR A  21      43.593  10.980  15.202  1.00  0.00              
ATOM    334 2HB  TYR A  21      44.087  10.935  13.515  1.00  0.00              
ATOM    335  HD1 TYR A  21      46.290   9.548  13.012  1.00  0.00              
ATOM    336  HD2 TYR A  21      43.877   9.054  16.523  1.00  0.00              
ATOM    337  HE1 TYR A  21      47.230   7.312  13.337  1.00  0.00              
ATOM    338  HE2 TYR A  21      44.800   6.797  16.837  1.00  0.00              
ATOM    339  HH  TYR A  21      46.222   5.260  16.059  1.00  0.00              
ATOM    340  N   VAL A  22      44.416  14.094  15.137  1.00  0.00              
ATOM    341  CA  VAL A  22      43.984  15.437  14.776  1.00  0.00              
ATOM    342  C   VAL A  22      44.503  16.413  15.826  1.00  0.00              
ATOM    343  O   VAL A  22      44.424  16.134  17.023  1.00  0.00              
ATOM    344  CB  VAL A  22      42.448  15.519  14.693  1.00  0.00              
ATOM    345  CG1 VAL A  22      42.003  16.956  14.463  1.00  0.00              
ATOM    346  CG2 VAL A  22      41.941  14.613  13.581  1.00  0.00              
ATOM    347  H   VAL A  22      44.256  13.761  16.077  1.00  0.00              
ATOM    348  HA  VAL A  22      44.403  15.686  13.800  1.00  0.00              
ATOM    349  HB  VAL A  22      42.024  15.200  15.645  1.00  0.00              
ATOM    350 1HG1 VAL A  22      40.915  16.995  14.407  1.00  0.00              
ATOM    351 2HG1 VAL A  22      42.346  17.580  15.288  1.00  0.00              
ATOM    352 3HG1 VAL A  22      42.427  17.323  13.528  1.00  0.00              
ATOM    353 1HG2 VAL A  22      40.854  14.675  13.529  1.00  0.00              
ATOM    354 2HG2 VAL A  22      42.369  14.929  12.630  1.00  0.00              
ATOM    355 3HG2 VAL A  22      42.235  13.584  13.788  1.00  0.00              
ATOM    356  N   CYS A  23      45.064  17.533  15.371  1.00  0.00              
ATOM    357  CA  CYS A  23      45.562  18.578  16.261  1.00  0.00              
ATOM    358  C   CYS A  23      45.021  19.939  15.857  1.00  0.00              
ATOM    359  O   CYS A  23      44.834  20.222  14.672  1.00  0.00              
ATOM    360  CB  CYS A  23      47.091  18.618  16.245  1.00  0.00              
ATOM    361  SG  CYS A  23      47.876  17.095  16.824  1.00  0.00              
ATOM    362  H   CYS A  23      45.144  17.658  14.372  1.00  0.00              
ATOM    363  HA  CYS A  23      45.243  18.348  17.277  1.00  0.00              
ATOM    364 1HB  CYS A  23      47.439  18.813  15.231  1.00  0.00              
ATOM    365 2HB  CYS A  23      47.439  19.437  16.874  1.00  0.00              
ATOM    366  HG  CYS A  23      47.020  16.866  17.816  1.00  0.00              
ATOM    367  N   GLY A  24      44.777  20.784  16.847  1.00  0.00              
ATOM    368  CA  GLY A  24      44.340  22.138  16.586  1.00  0.00              
ATOM    369  C   GLY A  24      42.879  22.370  16.893  1.00  0.00              
ATOM    370  O   GLY A  24      42.210  21.523  17.488  1.00  0.00              
ATOM    371  H   GLY A  24      44.897  20.482  17.803  1.00  0.00              
ATOM    372 1HA  GLY A  24      44.933  22.833  17.181  1.00  0.00              
ATOM    373 2HA  GLY A  24      44.515  22.381  15.538  1.00  0.00              
ATOM    374  N   ALA A  25      42.385  23.524  16.460  1.00  0.00              
ATOM    375  CA  ALA A  25      41.033  23.963  16.765  1.00  0.00              
ATOM    376  C   ALA A  25      39.960  23.144  16.061  1.00  0.00              
ATOM    377  O   ALA A  25      40.195  22.547  15.009  1.00  0.00              
ATOM    378  CB  ALA A  25      40.876  25.433  16.422  1.00  0.00              
ATOM    379  H   ALA A  25      42.979  24.116  15.896  1.00  0.00              
ATOM    380  HA  ALA A  25      40.866  23.827  17.834  1.00  0.00              
ATOM    381 1HB  ALA A  25      39.861  25.754  16.653  1.00  0.00              
ATOM    382 2HB  ALA A  25      41.585  26.020  17.005  1.00  0.00              
ATOM    383 3HB  ALA A  25      41.070  25.580  15.360  1.00  0.00              
ATOM    384  N   GLY A  26      38.773  23.138  16.652  1.00  0.00              
ATOM    385  CA  GLY A  26      37.655  22.389  16.118  1.00  0.00              
ATOM    386  C   GLY A  26      36.974  21.632  17.240  1.00  0.00              
ATOM    387  O   GLY A  26      37.423  21.684  18.383  1.00  0.00              
ATOM    388  H   GLY A  26      38.648  23.672  17.500  1.00  0.00              
ATOM    389 1HA  GLY A  26      36.956  23.073  15.637  1.00  0.00              
ATOM    390 2HA  GLY A  26      38.010  21.702  15.352  1.00  0.00              
ATOM    391  N   PRO A  27      35.885  20.924  16.923  1.00  0.00              
ATOM    392  CA  PRO A  27      35.181  20.175  17.965  1.00  0.00              
ATOM    393  C   PRO A  27      36.122  19.196  18.645  1.00  0.00              
ATOM    394  O   PRO A  27      36.885  18.515  17.960  1.00  0.00              
ATOM    395  CB  PRO A  27      34.074  19.452  17.191  1.00  0.00              
ATOM    396  CG  PRO A  27      33.830  20.320  16.005  1.00  0.00              
ATOM    397  CD  PRO A  27      35.195  20.824  15.621  1.00  0.00              
ATOM    398  HA  PRO A  27      34.716  20.883  18.667  1.00  0.00              
ATOM    399 1HB  PRO A  27      34.406  18.439  16.918  1.00  0.00              
ATOM    400 2HB  PRO A  27      33.184  19.338  17.827  1.00  0.00              
ATOM    401 1HG  PRO A  27      33.352  19.740  15.202  1.00  0.00              
ATOM    402 2HG  PRO A  27      33.136  21.133  16.265  1.00  0.00              
ATOM    403 1HD  PRO A  27      35.683  20.095  14.957  1.00  0.00              
ATOM    404 2HD  PRO A  27      35.100  21.800  15.123  1.00  0.00              
ATOM    405  N   GLY A  28      36.068  19.140  19.973  1.00  0.00              
ATOM    406  CA  GLY A  28      36.941  18.274  20.740  1.00  0.00              
ATOM    407  C   GLY A  28      38.179  18.959  21.282  1.00  0.00              
ATOM    408  O   GLY A  28      38.888  18.385  22.107  1.00  0.00              
ATOM    409  H   GLY A  28      35.397  19.718  20.459  1.00  0.00              
ATOM    410 1HA  GLY A  28      36.390  17.856  21.583  1.00  0.00              
ATOM    411 2HA  GLY A  28      37.262  17.438  20.119  1.00  0.00              
ATOM    412  N   GLU A  29      38.443  20.180  20.819  1.00  0.00              
ATOM    413  CA  GLU A  29      39.573  20.962  21.305  1.00  0.00              
ATOM    414  C   GLU A  29      39.210  21.690  22.599  1.00  0.00              
ATOM    415  O   GLU A  29      38.201  22.389  22.665  1.00  0.00              
ATOM    416  CB  GLU A  29      40.021  21.969  20.243  1.00  0.00              
ATOM    417  CG  GLU A  29      41.147  22.892  20.688  1.00  0.00              
ATOM    418  CD  GLU A  29      42.455  22.174  20.867  1.00  0.00              
ATOM    419  OE1 GLU A  29      42.627  21.134  20.277  1.00  0.00              
ATOM    420  OE2 GLU A  29      43.285  22.666  21.595  1.00  0.00              
ATOM    421  H   GLU A  29      37.841  20.573  20.110  1.00  0.00              
ATOM    422  HA  GLU A  29      40.402  20.283  21.507  1.00  0.00              
ATOM    423 1HB  GLU A  29      40.358  21.435  19.354  1.00  0.00              
ATOM    424 2HB  GLU A  29      39.175  22.590  19.951  1.00  0.00              
ATOM    425 1HG  GLU A  29      41.275  23.676  19.943  1.00  0.00              
ATOM    426 2HG  GLU A  29      40.865  23.364  21.628  1.00  0.00              
ATOM    427  N   GLY A  30      40.037  21.527  23.630  1.00  0.00              
ATOM    428  CA  GLY A  30      39.832  22.229  24.884  1.00  0.00              
ATOM    429  C   GLY A  30      38.756  21.579  25.735  1.00  0.00              
ATOM    430  O   GLY A  30      38.229  20.528  25.375  1.00  0.00              
ATOM    431  H   GLY A  30      40.825  20.902  23.539  1.00  0.00              
ATOM    432 1HA  GLY A  30      40.767  22.253  25.445  1.00  0.00              
ATOM    433 2HA  GLY A  30      39.553  23.262  24.681  1.00  0.00              
ATOM    434  N   PRO A  31      38.413  22.205  26.869  1.00  0.00              
ATOM    435  CA  PRO A  31      37.357  21.699  27.753  1.00  0.00              
ATOM    436  C   PRO A  31      36.003  21.600  27.057  1.00  0.00              
ATOM    437  O   PRO A  31      35.728  22.352  26.119  1.00  0.00              
ATOM    438  CB  PRO A  31      37.330  22.740  28.876  1.00  0.00              
ATOM    439  CG  PRO A  31      38.695  23.339  28.852  1.00  0.00              
ATOM    440  CD  PRO A  31      39.051  23.399  27.391  1.00  0.00              
ATOM    441  HA  PRO A  31      37.660  20.721  28.156  1.00  0.00              
ATOM    442 1HB  PRO A  31      36.536  23.478  28.686  1.00  0.00              
ATOM    443 2HB  PRO A  31      37.094  22.255  29.835  1.00  0.00              
ATOM    444 1HG  PRO A  31      38.682  24.332  29.326  1.00  0.00              
ATOM    445 2HG  PRO A  31      39.392  22.719  29.433  1.00  0.00              
ATOM    446 1HD  PRO A  31      38.639  24.319  26.949  1.00  0.00              
ATOM    447 2HD  PRO A  31      40.145  23.372  27.278  1.00  0.00              
ATOM    448  N   ALA A  32      35.169  20.678  27.524  1.00  0.00              
ATOM    449  CA  ALA A  32      33.833  20.505  26.976  1.00  0.00              
ATOM    450  C   ALA A  32      33.015  21.761  27.224  1.00  0.00              
ATOM    451  O   ALA A  32      33.055  22.323  28.315  1.00  0.00              
ATOM    452  CB  ALA A  32      33.157  19.302  27.611  1.00  0.00              
ATOM    453  H   ALA A  32      35.471  20.080  28.280  1.00  0.00              
ATOM    454  HA  ALA A  32      33.927  20.333  25.903  1.00  0.00              
ATOM    455 1HB  ALA A  32      32.157  19.184  27.192  1.00  0.00              
ATOM    456 2HB  ALA A  32      33.743  18.406  27.409  1.00  0.00              
ATOM    457 3HB  ALA A  32      33.083  19.453  28.686  1.00  0.00              
ATOM    458  N   ALA A  33      32.272  22.192  26.211  1.00  0.00              
ATOM    459  CA  ALA A  33      31.451  23.395  26.312  1.00  0.00              
ATOM    460  C   ALA A  33      29.968  23.073  26.492  1.00  0.00              
ATOM    461  O   ALA A  33      29.100  23.893  26.193  1.00  0.00              
ATOM    462  CB  ALA A  33      31.659  24.270  25.094  1.00  0.00              
ATOM    463  H   ALA A  33      32.277  21.670  25.346  1.00  0.00              
ATOM    464  HA  ALA A  33      31.763  23.944  27.201  1.00  0.00              
ATOM    465 1HB  ALA A  33      31.043  25.165  25.179  1.00  0.00              
ATOM    466 2HB  ALA A  33      32.708  24.557  25.027  1.00  0.00              
ATOM    467 3HB  ALA A  33      31.376  23.718  24.199  1.00  0.00              
ATOM    468  N   ASP A  34      29.694  21.870  26.978  1.00  0.00              
ATOM    469  CA  ASP A  34      28.338  21.405  27.236  1.00  0.00              
ATOM    470  C   ASP A  34      28.478  20.267  28.240  1.00  0.00              
ATOM    471  O   ASP A  34      29.337  19.401  28.068  1.00  0.00              
ATOM    472  CB  ASP A  34      27.640  20.931  25.959  1.00  0.00              
ATOM    473  CG  ASP A  34      26.144  20.719  26.145  1.00  0.00              
ATOM    474  OD1 ASP A  34      25.777  19.857  26.907  1.00  0.00              
ATOM    475  OD2 ASP A  34      25.383  21.421  25.523  1.00  0.00              
ATOM    476  H   ASP A  34      30.471  21.255  27.174  1.00  0.00              
ATOM    477  HA  ASP A  34      27.751  22.243  27.612  1.00  0.00              
ATOM    478 1HB  ASP A  34      27.793  21.666  25.167  1.00  0.00              
ATOM    479 2HB  ASP A  34      28.087  19.994  25.626  1.00  0.00              
ATOM    480  N   PRO A  35      27.652  20.268  29.300  1.00  0.00              
ATOM    481  CA  PRO A  35      27.688  19.154  30.255  1.00  0.00              
ATOM    482  C   PRO A  35      27.475  17.786  29.599  1.00  0.00              
ATOM    483  O   PRO A  35      27.971  16.787  30.115  1.00  0.00              
ATOM    484  CB  PRO A  35      26.529  19.469  31.210  1.00  0.00              
ATOM    485  CG  PRO A  35      26.332  20.953  31.104  1.00  0.00              
ATOM    486  CD  PRO A  35      26.628  21.293  29.681  1.00  0.00              
ATOM    487  HA  PRO A  35      28.649  19.167  30.790  1.00  0.00              
ATOM    488 1HB  PRO A  35      25.633  18.904  30.913  1.00  0.00              
ATOM    489 2HB  PRO A  35      26.785  19.150  32.231  1.00  0.00              
ATOM    490 1HG  PRO A  35      25.304  21.221  31.389  1.00  0.00              
ATOM    491 2HG  PRO A  35      27.002  21.475  31.803  1.00  0.00              
ATOM    492 1HD  PRO A  35      25.711  21.196  29.082  1.00  0.00              
ATOM    493 2HD  PRO A  35      27.023  22.318  29.623  1.00  0.00              
ATOM    494  N   LEU A  36      26.740  17.737  28.493  1.00  0.00              
ATOM    495  CA  LEU A  36      26.549  16.478  27.773  1.00  0.00              
ATOM    496  C   LEU A  36      27.872  16.029  27.171  1.00  0.00              
ATOM    497  O   LEU A  36      28.258  14.863  27.281  1.00  0.00              
ATOM    498  CB  LEU A  36      25.497  16.638  26.668  1.00  0.00              
ATOM    499  CG  LEU A  36      25.268  15.405  25.784  1.00  0.00              
ATOM    500  CD1 LEU A  36      24.858  14.225  26.654  1.00  0.00              
ATOM    501  CD2 LEU A  36      24.200  15.716  24.747  1.00  0.00              
ATOM    502  H   LEU A  36      26.304  18.577  28.140  1.00  0.00              
ATOM    503  HA  LEU A  36      26.205  15.724  28.480  1.00  0.00              
ATOM    504 1HB  LEU A  36      24.545  16.895  27.130  1.00  0.00              
ATOM    505 2HB  LEU A  36      25.796  17.460  26.019  1.00  0.00              
ATOM    506  HG  LEU A  36      26.198  15.141  25.280  1.00  0.00              
ATOM    507 1HD1 LEU A  36      24.696  13.349  26.026  1.00  0.00              
ATOM    508 2HD1 LEU A  36      25.649  14.012  27.375  1.00  0.00              
ATOM    509 3HD1 LEU A  36      23.938  14.466  27.185  1.00  0.00              
ATOM    510 1HD2 LEU A  36      24.037  14.840  24.118  1.00  0.00              
ATOM    511 2HD2 LEU A  36      23.269  15.979  25.250  1.00  0.00              
ATOM    512 3HD2 LEU A  36      24.526  16.552  24.127  1.00  0.00              
ATOM    513  N   HIS A  37      28.576  16.964  26.537  1.00  0.00              
ATOM    514  CA  HIS A  37      29.890  16.648  25.980  1.00  0.00              
ATOM    515  C   HIS A  37      30.861  16.211  27.071  1.00  0.00              
ATOM    516  O   HIS A  37      31.646  15.297  26.867  1.00  0.00              
ATOM    517  CB  HIS A  37      30.465  17.855  25.231  1.00  0.00              
ATOM    518  CG  HIS A  37      29.676  18.242  24.018  1.00  0.00              
ATOM    519  ND1 HIS A  37      30.073  19.249  23.163  1.00  0.00              
ATOM    520  CD2 HIS A  37      28.514  17.759  23.518  1.00  0.00              
ATOM    521  CE1 HIS A  37      29.188  19.367  22.188  1.00  0.00              
ATOM    522  NE2 HIS A  37      28.234  18.476  22.381  1.00  0.00              
ATOM    523  H   HIS A  37      28.210  17.899  26.435  1.00  0.00              
ATOM    524  HA  HIS A  37      29.799  15.811  25.288  1.00  0.00              
ATOM    525 1HB  HIS A  37      30.504  18.714  25.901  1.00  0.00              
ATOM    526 2HB  HIS A  37      31.485  17.636  24.918  1.00  0.00              
ATOM    527  HD1 HIS A  37      30.932  19.759  23.209  1.00  0.00              
ATOM    528  HD2 HIS A  37      27.838  16.970  23.847  1.00  0.00              
ATOM    529  HE1 HIS A  37      29.323  20.112  21.404  1.00  0.00              
ATOM    530  N   GLN A  38      30.814  16.853  28.234  1.00  0.00              
ATOM    531  CA  GLN A  38      31.666  16.445  29.343  1.00  0.00              
ATOM    532  C   GLN A  38      31.347  15.018  29.782  1.00  0.00              
ATOM    533  O   GLN A  38      32.255  14.202  29.986  1.00  0.00              
ATOM    534  CB  GLN A  38      31.506  17.407  30.524  1.00  0.00              
ATOM    535  CG  GLN A  38      32.390  17.082  31.716  1.00  0.00              
ATOM    536  CD  GLN A  38      32.366  18.174  32.769  1.00  0.00              
ATOM    537  OE1 GLN A  38      32.031  19.326  32.481  1.00  0.00              
ATOM    538  NE2 GLN A  38      32.722  17.817  33.998  1.00  0.00              
ATOM    539  H   GLN A  38      30.184  17.633  28.359  1.00  0.00              
ATOM    540  HA  GLN A  38      32.704  16.473  29.010  1.00  0.00              
ATOM    541 1HB  GLN A  38      31.736  18.422  30.201  1.00  0.00              
ATOM    542 2HB  GLN A  38      30.469  17.398  30.862  1.00  0.00              
ATOM    543 1HG  GLN A  38      32.039  16.157  32.174  1.00  0.00              
ATOM    544 2HG  GLN A  38      33.417  16.961  31.371  1.00  0.00              
ATOM    545 1HE2 GLN A  38      32.726  18.495  34.734  1.00  0.00              
ATOM    546 2HE2 GLN A  38      32.987  16.872  34.188  1.00  0.00              
ATOM    547  N   ALA A  39      30.057  14.729  29.932  1.00  0.00              
ATOM    548  CA  ALA A  39      29.602  13.389  30.307  1.00  0.00              
ATOM    549  C   ALA A  39      30.029  12.345  29.273  1.00  0.00              
ATOM    550  O   ALA A  39      30.478  11.259  29.627  1.00  0.00              
ATOM    551  CB  ALA A  39      28.093  13.371  30.486  1.00  0.00              
ATOM    552  H   ALA A  39      29.373  15.457  29.783  1.00  0.00              
ATOM    553  HA  ALA A  39      30.073  13.124  31.254  1.00  0.00              
ATOM    554 1HB  ALA A  39      27.772  12.367  30.765  1.00  0.00              
ATOM    555 2HB  ALA A  39      27.811  14.072  31.272  1.00  0.00              
ATOM    556 3HB  ALA A  39      27.612  13.659  29.553  1.00  0.00              
ATOM    557  N   MET A  40      29.885  12.663  27.994  1.00  0.00              
ATOM    558  CA  MET A  40      30.263  11.700  26.963  1.00  0.00              
ATOM    559  C   MET A  40      31.770  11.467  26.900  1.00  0.00              
ATOM    560  O   MET A  40      32.214  10.333  26.701  1.00  0.00              
ATOM    561  CB  MET A  40      29.748  12.170  25.604  1.00  0.00              
ATOM    562  CG  MET A  40      29.918  11.156  24.481  1.00  0.00              
ATOM    563  SD  MET A  40      29.027   9.619  24.791  1.00  0.00              
ATOM    564  CE  MET A  40      27.342  10.135  24.472  1.00  0.00              
ATOM    565  H   MET A  40      29.517  13.562  27.717  1.00  0.00              
ATOM    566  HA  MET A  40      29.846  10.729  27.227  1.00  0.00              
ATOM    567 1HB  MET A  40      28.689  12.410  25.679  1.00  0.00              
ATOM    568 2HB  MET A  40      30.270  13.082  25.312  1.00  0.00              
ATOM    569 1HG  MET A  40      29.554  11.583  23.547  1.00  0.00              
ATOM    570 2HG  MET A  40      30.976  10.922  24.359  1.00  0.00              
ATOM    571 1HE  MET A  40      26.669   9.291  24.622  1.00  0.00              
ATOM    572 2HE  MET A  40      27.072  10.941  25.155  1.00  0.00              
ATOM    573 3HE  MET A  40      27.258  10.487  23.443  1.00  0.00              
ATOM    574  N   ARG A  41      32.564  12.521  27.074  1.00  0.00              
ATOM    575  CA  ARG A  41      34.015  12.347  27.103  1.00  0.00              
ATOM    576  C   ARG A  41      34.408  11.420  28.251  1.00  0.00              
ATOM    577  O   ARG A  41      35.193  10.486  28.069  1.00  0.00              
ATOM    578  CB  ARG A  41      34.741  13.688  27.274  1.00  0.00              
ATOM    579  CG  ARG A  41      34.687  14.619  26.079  1.00  0.00              
ATOM    580  CD  ARG A  41      35.449  15.889  26.400  1.00  0.00              
ATOM    581  NE  ARG A  41      35.321  16.891  25.356  1.00  0.00              
ATOM    582  CZ  ARG A  41      36.068  17.990  25.308  1.00  0.00              
ATOM    583  NH1 ARG A  41      36.988  18.195  26.242  1.00  0.00              
ATOM    584  NH2 ARG A  41      35.903  18.878  24.339  1.00  0.00              
ATOM    585  H   ARG A  41      32.178  13.447  27.188  1.00  0.00              
ATOM    586  HA  ARG A  41      34.330  11.910  26.155  1.00  0.00              
ATOM    587 1HB  ARG A  41      34.317  14.226  28.121  1.00  0.00              
ATOM    588 2HB  ARG A  41      35.793  13.507  27.495  1.00  0.00              
ATOM    589 1HG  ARG A  41      35.140  14.130  25.216  1.00  0.00              
ATOM    590 2HG  ARG A  41      33.649  14.863  25.854  1.00  0.00              
ATOM    591 1HD  ARG A  41      35.067  16.318  27.326  1.00  0.00              
ATOM    592 2HD  ARG A  41      36.507  15.659  26.516  1.00  0.00              
ATOM    593  HE  ARG A  41      34.627  16.736  24.637  1.00  0.00              
ATOM    594 1HH1 ARG A  41      37.116  17.519  26.982  1.00  0.00              
ATOM    595 2HH1 ARG A  41      37.560  19.027  26.213  1.00  0.00              
ATOM    596 1HH2 ARG A  41      35.203  18.725  23.626  1.00  0.00              
ATOM    597 2HH2 ARG A  41      36.476  19.709  24.313  1.00  0.00              
ATOM    598  N   ALA A  42      33.848  11.679  29.429  1.00  0.00              
ATOM    599  CA  ALA A  42      34.184  10.907  30.620  1.00  0.00              
ATOM    600  C   ALA A  42      33.752   9.451  30.474  1.00  0.00              
ATOM    601  O   ALA A  42      34.494   8.530  30.832  1.00  0.00              
ATOM    602  CB  ALA A  42      33.547  11.532  31.853  1.00  0.00              
ATOM    603  H   ALA A  42      33.174  12.428  29.502  1.00  0.00              
ATOM    604  HA  ALA A  42      35.267  10.920  30.738  1.00  0.00              
ATOM    605 1HB  ALA A  42      33.806  10.945  32.734  1.00  0.00              
ATOM    606 2HB  ALA A  42      33.914  12.551  31.976  1.00  0.00              
ATOM    607 3HB  ALA A  42      32.465  11.549  31.735  1.00  0.00              
ATOM    608  N   ALA A  43      32.550   9.245  29.949  1.00  0.00              
ATOM    609  CA  ALA A  43      32.014   7.895  29.775  1.00  0.00              
ATOM    610  C   ALA A  43      32.879   7.074  28.821  1.00  0.00              
ATOM    611  O   ALA A  43      33.154   5.899  29.074  1.00  0.00              
ATOM    612  CB  ALA A  43      30.576   7.953  29.270  1.00  0.00              
ATOM    613  H   ALA A  43      31.992  10.036  29.662  1.00  0.00              
ATOM    614  HA  ALA A  43      32.026   7.398  30.745  1.00  0.00              
ATOM    615 1HB  ALA A  43      30.193   6.940  29.146  1.00  0.00              
ATOM    616 2HB  ALA A  43      29.958   8.489  29.990  1.00  0.00              
ATOM    617 3HB  ALA A  43      30.547   8.470  28.312  1.00  0.00              
ATOM    618  N   GLY A  44      33.291   7.696  27.718  1.00  0.00              
ATOM    619  CA  GLY A  44      34.133   7.033  26.735  1.00  0.00              
ATOM    620  C   GLY A  44      35.511   6.720  27.295  1.00  0.00              
ATOM    621  O   GLY A  44      36.053   5.630  27.087  1.00  0.00              
ATOM    622  H   GLY A  44      33.011   8.654  27.560  1.00  0.00              
ATOM    623 1HA  GLY A  44      33.654   6.108  26.410  1.00  0.00              
ATOM    624 2HA  GLY A  44      34.234   7.667  25.855  1.00  0.00              
ATOM    625  N   ASP A  45      36.081   7.678  28.021  1.00  0.00              
ATOM    626  CA  ASP A  45      37.382   7.481  28.651  1.00  0.00              
ATOM    627  C   ASP A  45      37.320   6.332  29.649  1.00  0.00              
ATOM    628  O   ASP A  45      38.238   5.518  29.728  1.00  0.00              
ATOM    629  CB  ASP A  45      37.841   8.759  29.358  1.00  0.00              
ATOM    630  CG  ASP A  45      38.329   9.828  28.389  1.00  0.00              
ATOM    631  OD1 ASP A  45      38.564   9.507  27.249  1.00  0.00              
ATOM    632  OD2 ASP A  45      38.461  10.957  28.800  1.00  0.00              
ATOM    633  H   ASP A  45      35.605   8.561  28.139  1.00  0.00              
ATOM    634  HA  ASP A  45      38.110   7.242  27.876  1.00  0.00              
ATOM    635 1HB  ASP A  45      37.017   9.167  29.943  1.00  0.00              
ATOM    636 2HB  ASP A  45      38.649   8.521  30.051  1.00  0.00              
ATOM    637  N   GLU A  46      36.232   6.259  30.409  1.00  0.00              
ATOM    638  CA  GLU A  46      36.086   5.169  31.366  1.00  0.00              
ATOM    639  C   GLU A  46      35.932   3.830  30.644  1.00  0.00              
ATOM    640  O   GLU A  46      36.531   2.826  31.037  1.00  0.00              
ATOM    641  CB  GLU A  46      34.882   5.415  32.277  1.00  0.00              
ATOM    642  CG  GLU A  46      34.642   4.324  33.310  1.00  0.00              
ATOM    643  CD  GLU A  46      35.755   4.214  34.314  1.00  0.00              
ATOM    644  OE1 GLU A  46      36.477   5.168  34.480  1.00  0.00              
ATOM    645  OE2 GLU A  46      35.885   3.174  34.916  1.00  0.00              
ATOM    646  H   GLU A  46      35.498   6.950  30.335  1.00  0.00              
ATOM    647  HA  GLU A  46      37.005   5.095  31.948  1.00  0.00              
ATOM    648 1HB  GLU A  46      35.015   6.357  32.809  1.00  0.00              
ATOM    649 2HB  GLU A  46      33.980   5.507  31.671  1.00  0.00              
ATOM    650 1HG  GLU A  46      33.712   4.536  33.838  1.00  0.00              
ATOM    651 2HG  GLU A  46      34.526   3.371  32.797  1.00  0.00              
ATOM    652  N   PHE A  47      35.150   3.829  29.570  1.00  0.00              
ATOM    653  CA  PHE A  47      34.908   2.613  28.808  1.00  0.00              
ATOM    654  C   PHE A  47      36.223   2.104  28.223  1.00  0.00              
ATOM    655  O   PHE A  47      36.580   0.926  28.387  1.00  0.00              
ATOM    656  CB  PHE A  47      33.897   2.865  27.689  1.00  0.00              
ATOM    657  CG  PHE A  47      33.563   1.640  26.886  1.00  0.00              
ATOM    658  CD1 PHE A  47      32.379   0.951  27.105  1.00  0.00              
ATOM    659  CD2 PHE A  47      34.432   1.172  25.912  1.00  0.00              
ATOM    660  CE1 PHE A  47      32.070  -0.176  26.368  1.00  0.00              
ATOM    661  CE2 PHE A  47      34.126   0.046  25.173  1.00  0.00              
ATOM    662  CZ  PHE A  47      32.944  -0.629  25.401  1.00  0.00              
ATOM    663  H   PHE A  47      34.711   4.690  29.275  1.00  0.00              
ATOM    664  HA  PHE A  47      34.495   1.859  29.480  1.00  0.00              
ATOM    665 1HB  PHE A  47      32.973   3.255  28.114  1.00  0.00              
ATOM    666 2HB  PHE A  47      34.288   3.620  27.008  1.00  0.00              
ATOM    667  HD1 PHE A  47      31.688   1.310  27.868  1.00  0.00              
ATOM    668  HD2 PHE A  47      35.366   1.705  25.732  1.00  0.00              
ATOM    669  HE1 PHE A  47      31.137  -0.708  26.550  1.00  0.00              
ATOM    670  HE2 PHE A  47      34.817  -0.310  24.409  1.00  0.00              
ATOM    671  HZ  PHE A  47      32.702  -1.518  24.820  1.00  0.00              
ATOM    672  N   GLU A  48      36.938   2.990  27.542  1.00  0.00              
ATOM    673  CA  GLU A  48      38.200   2.608  26.914  1.00  0.00              
ATOM    674  C   GLU A  48      39.283   2.239  27.912  1.00  0.00              
ATOM    675  O   GLU A  48      40.120   1.400  27.629  1.00  0.00              
ATOM    676  CB  GLU A  48      38.704   3.746  26.023  1.00  0.00              
ATOM    677  CG  GLU A  48      39.947   3.407  25.213  1.00  0.00              
ATOM    678  CD  GLU A  48      40.225   4.404  24.124  1.00  0.00              
ATOM    679  OE1 GLU A  48      39.868   5.547  24.285  1.00  0.00              
ATOM    680  OE2 GLU A  48      40.796   4.024  23.129  1.00  0.00              
ATOM    681  H   GLU A  48      36.613   3.942  27.451  1.00  0.00              
ATOM    682  HA  GLU A  48      38.031   1.712  26.316  1.00  0.00              
ATOM    683 1HB  GLU A  48      37.918   4.036  25.325  1.00  0.00              
ATOM    684 2HB  GLU A  48      38.933   4.616  26.639  1.00  0.00              
ATOM    685 1HG  GLU A  48      40.805   3.369  25.883  1.00  0.00              
ATOM    686 2HG  GLU A  48      39.821   2.419  24.772  1.00  0.00              
ATOM    687  N   THR A  49      39.289   2.872  29.073  1.00  0.00              
ATOM    688  CA  THR A  49      40.226   2.473  30.109  1.00  0.00              
ATOM    689  C   THR A  49      39.988   1.003  30.475  1.00  0.00              
ATOM    690  O   THR A  49      40.928   0.236  30.695  1.00  0.00              
ATOM    691  CB  THR A  49      40.094   3.363  31.358  1.00  0.00              
ATOM    692  OG1 THR A  49      40.385   4.723  31.012  1.00  0.00              
ATOM    693  CG2 THR A  49      41.055   2.904  32.444  1.00  0.00              
ATOM    694  H   THR A  49      38.651   3.634  29.254  1.00  0.00              
ATOM    695  HA  THR A  49      41.238   2.557  29.711  1.00  0.00              
ATOM    696  HB  THR A  49      39.074   3.309  31.737  1.00  0.00              
ATOM    697  HG1 THR A  49      39.758   5.025  30.350  1.00  0.00              
ATOM    698 1HG2 THR A  49      40.948   3.544  33.320  1.00  0.00              
ATOM    699 2HG2 THR A  49      40.829   1.873  32.718  1.00  0.00              
ATOM    700 3HG2 THR A  49      42.078   2.965  32.074  1.00  0.00              
ATOM    701  N   ARG A  50      38.724   0.601  30.505  1.00  0.00              
ATOM    702  CA  ARG A  50      38.384  -0.801  30.736  1.00  0.00              
ATOM    703  C   ARG A  50      38.535  -1.664  29.478  1.00  0.00              
ATOM    704  O   ARG A  50      38.807  -2.869  29.557  1.00  0.00              
ATOM    705  CB  ARG A  50      36.955  -0.913  31.246  1.00  0.00              
ATOM    706  CG  ARG A  50      36.723  -0.330  32.631  1.00  0.00              
ATOM    707  CD  ARG A  50      35.283  -0.334  32.994  1.00  0.00              
ATOM    708  NE  ARG A  50      34.522   0.622  32.205  1.00  0.00              
ATOM    709  CZ  ARG A  50      33.178   0.705  32.192  1.00  0.00              
ATOM    710  NH1 ARG A  50      32.461  -0.116  32.928  1.00  0.00              
ATOM    711  NH2 ARG A  50      32.579   1.611  31.439  1.00  0.00              
ATOM    712  H   ARG A  50      37.982   1.271  30.367  1.00  0.00              
ATOM    713  HA  ARG A  50      39.086  -1.212  31.461  1.00  0.00              
ATOM    714 1HB  ARG A  50      36.282  -0.405  30.557  1.00  0.00              
ATOM    715 2HB  ARG A  50      36.661  -1.963  31.277  1.00  0.00              
ATOM    716 1HG  ARG A  50      37.265  -0.921  33.370  1.00  0.00              
ATOM    717 2HG  ARG A  50      37.081   0.700  32.657  1.00  0.00              
ATOM    718 1HD  ARG A  50      34.867  -1.326  32.821  1.00  0.00              
ATOM    719 2HD  ARG A  50      35.172  -0.072  34.046  1.00  0.00              
ATOM    720  HE  ARG A  50      35.039   1.270  31.626  1.00  0.00              
ATOM    721 1HH1 ARG A  50      32.919  -0.808  33.503  1.00  0.00              
ATOM    722 2HH1 ARG A  50      31.453  -0.054  32.918  1.00  0.00              
ATOM    723 1HH2 ARG A  50      33.130   2.242  30.873  1.00  0.00              
ATOM    724 2HH2 ARG A  50      31.572   1.673  31.429  1.00  0.00              
ATOM    725  N   PHE A  51      38.350  -1.045  28.317  1.00  0.00              
ATOM    726  CA  PHE A  51      38.314  -1.774  27.048  1.00  0.00              
ATOM    727  C   PHE A  51      39.223  -1.046  26.057  1.00  0.00              
ATOM    728  O   PHE A  51      38.763  -0.541  25.038  1.00  0.00              
ATOM    729  CB  PHE A  51      36.889  -1.866  26.500  1.00  0.00              
ATOM    730  CG  PHE A  51      35.943  -2.616  27.394  1.00  0.00              
ATOM    731  CD1 PHE A  51      35.097  -1.937  28.258  1.00  0.00              
ATOM    732  CD2 PHE A  51      35.897  -4.001  27.373  1.00  0.00              
ATOM    733  CE1 PHE A  51      34.226  -2.626  29.081  1.00  0.00              
ATOM    734  CE2 PHE A  51      35.027  -4.693  28.193  1.00  0.00              
ATOM    735  CZ  PHE A  51      34.191  -4.004  29.048  1.00  0.00              
ATOM    736  H   PHE A  51      38.229  -0.043  28.311  1.00  0.00              
ATOM    737  HA  PHE A  51      38.689  -2.784  27.219  1.00  0.00              
ATOM    738 1HB  PHE A  51      36.492  -0.863  26.350  1.00  0.00              
ATOM    739 2HB  PHE A  51      36.904  -2.360  25.529  1.00  0.00              
ATOM    740  HD1 PHE A  51      35.125  -0.847  28.283  1.00  0.00              
ATOM    741  HD2 PHE A  51      36.558  -4.546  26.697  1.00  0.00              
ATOM    742  HE1 PHE A  51      33.568  -2.080  29.755  1.00  0.00              
ATOM    743  HE2 PHE A  51      35.000  -5.782  28.166  1.00  0.00              
ATOM    744  HZ  PHE A  51      33.506  -4.547  29.697  1.00  0.00              
ATOM    745  N   ARG A  52      40.520  -0.995  26.372  1.00  0.00              
ATOM    746  CA  ARG A  52      41.496  -0.265  25.547  1.00  0.00              
ATOM    747  C   ARG A  52      41.606  -0.701  24.097  1.00  0.00              
ATOM    748  O   ARG A  52      41.651   0.138  23.189  1.00  0.00              
ATOM    749  CB  ARG A  52      42.877  -0.381  26.173  1.00  0.00              
ATOM    750  CG  ARG A  52      43.057   0.387  27.473  1.00  0.00              
ATOM    751  CD  ARG A  52      44.408   0.178  28.052  1.00  0.00              
ATOM    752  NE  ARG A  52      44.581   0.900  29.302  1.00  0.00              
ATOM    753  CZ  ARG A  52      45.650   0.783  30.113  1.00  0.00              
ATOM    754  NH1 ARG A  52      46.633  -0.029  29.791  1.00  0.00              
ATOM    755  NH2 ARG A  52      45.713   1.486  31.230  1.00  0.00              
ATOM    756  H   ARG A  52      40.839  -1.473  27.203  1.00  0.00              
ATOM    757  HA  ARG A  52      41.160   0.767  25.446  1.00  0.00              
ATOM    758 1HB  ARG A  52      43.098  -1.428  26.375  1.00  0.00              
ATOM    759 2HB  ARG A  52      43.627  -0.018  25.470  1.00  0.00              
ATOM    760 1HG  ARG A  52      42.924   1.453  27.287  1.00  0.00              
ATOM    761 2HG  ARG A  52      42.316   0.050  28.200  1.00  0.00              
ATOM    762 1HD  ARG A  52      44.560  -0.883  28.248  1.00  0.00              
ATOM    763 2HD  ARG A  52      45.163   0.528  27.349  1.00  0.00              
ATOM    764  HE  ARG A  52      43.845   1.536  29.583  1.00  0.00              
ATOM    765 1HH1 ARG A  52      46.585  -0.566  28.937  1.00  0.00              
ATOM    766 2HH1 ARG A  52      47.434  -0.117  30.399  1.00  0.00              
ATOM    767 1HH2 ARG A  52      44.958   2.111  31.478  1.00  0.00              
ATOM    768 2HH2 ARG A  52      46.514   1.398  31.837  1.00  0.00              
ATOM    769  N   ARG A  53      41.657  -2.007  23.879  1.00  0.00              
ATOM    770  CA  ARG A  53      41.888  -2.530  22.538  1.00  0.00              
ATOM    771  C   ARG A  53      40.674  -3.236  21.950  1.00  0.00              
ATOM    772  O   ARG A  53      40.772  -3.835  20.892  1.00  0.00              
ATOM    773  CB  ARG A  53      43.060  -3.500  22.553  1.00  0.00              
ATOM    774  CG  ARG A  53      44.414  -2.863  22.822  1.00  0.00              
ATOM    775  CD  ARG A  53      45.503  -3.873  22.844  1.00  0.00              
ATOM    776  NE  ARG A  53      46.800  -3.269  23.105  1.00  0.00              
ATOM    777  CZ  ARG A  53      47.945  -3.958  23.271  1.00  0.00              
ATOM    778  NH1 ARG A  53      47.938  -5.271  23.201  1.00  0.00              
ATOM    779  NH2 ARG A  53      49.076  -3.314  23.505  1.00  0.00              
ATOM    780  H   ARG A  53      41.535  -2.654  24.645  1.00  0.00              
ATOM    781  HA  ARG A  53      42.105  -1.694  21.873  1.00  0.00              
ATOM    782 1HB  ARG A  53      42.895  -4.258  23.317  1.00  0.00              
ATOM    783 2HB  ARG A  53      43.122  -4.012  21.593  1.00  0.00              
ATOM    784 1HG  ARG A  53      44.637  -2.136  22.040  1.00  0.00              
ATOM    785 2HG  ARG A  53      44.395  -2.360  23.790  1.00  0.00              
ATOM    786 1HD  ARG A  53      45.304  -4.605  23.626  1.00  0.00              
ATOM    787 2HD  ARG A  53      45.550  -4.377  21.879  1.00  0.00              
ATOM    788  HE  ARG A  53      46.844  -2.261  23.165  1.00  0.00              
ATOM    789 1HH1 ARG A  53      47.074  -5.763  23.023  1.00  0.00              
ATOM    790 2HH1 ARG A  53      48.797  -5.787  23.327  1.00  0.00              
ATOM    791 1HH2 ARG A  53      49.081  -2.305  23.559  1.00  0.00              
ATOM    792 2HH2 ARG A  53      49.933  -3.830  23.630  1.00  0.00              
ATOM    793  N   THR A  54      39.528  -3.153  22.623  1.00  0.00              
ATOM    794  CA  THR A  54      38.317  -3.800  22.128  1.00  0.00              
ATOM    795  C   THR A  54      37.946  -3.314  20.732  1.00  0.00              
ATOM    796  O   THR A  54      37.865  -4.113  19.784  1.00  0.00              
ATOM    797  CB  THR A  54      37.135  -3.562  23.086  1.00  0.00              
ATOM    798  OG1 THR A  54      37.371  -4.249  24.322  1.00  0.00              
ATOM    799  CG2 THR A  54      35.839  -4.067  22.469  1.00  0.00              
ATOM    800  H   THR A  54      39.490  -2.635  23.490  1.00  0.00              
ATOM    801  HA  THR A  54      38.511  -4.869  22.030  1.00  0.00              
ATOM    802  HB  THR A  54      37.042  -2.496  23.291  1.00  0.00              
ATOM    803  HG1 THR A  54      36.552  -4.646  24.628  1.00  0.00              
ATOM    804 1HG2 THR A  54      35.014  -3.890  23.160  1.00  0.00              
ATOM    805 2HG2 THR A  54      35.650  -3.538  21.535  1.00  0.00              
ATOM    806 3HG2 THR A  54      35.922  -5.135  22.271  1.00  0.00              
ATOM    807  N   PHE A  55      37.761  -2.007  20.586  1.00  0.00              
ATOM    808  CA  PHE A  55      37.419  -1.466  19.275  1.00  0.00              
ATOM    809  C   PHE A  55      38.630  -1.072  18.438  1.00  0.00              
ATOM    810  O   PHE A  55      38.525  -0.961  17.218  1.00  0.00              
ATOM    811  CB  PHE A  55      36.509  -0.247  19.441  1.00  0.00              
ATOM    812  CG  PHE A  55      35.129  -0.583  19.930  1.00  0.00              
ATOM    813  CD1 PHE A  55      34.724  -0.226  21.207  1.00  0.00              
ATOM    814  CD2 PHE A  55      34.233  -1.257  19.114  1.00  0.00              
ATOM    815  CE1 PHE A  55      33.455  -0.534  21.658  1.00  0.00              
ATOM    816  CE2 PHE A  55      32.963  -1.566  19.562  1.00  0.00              
ATOM    817  CZ  PHE A  55      32.574  -1.204  20.836  1.00  0.00              
ATOM    818  H   PHE A  55      37.854  -1.376  21.369  1.00  0.00              
ATOM    819  HA  PHE A  55      36.975  -2.264  18.677  1.00  0.00              
ATOM    820 1HB  PHE A  55      36.960   0.449  20.146  1.00  0.00              
ATOM    821 2HB  PHE A  55      36.415   0.269  18.486  1.00  0.00              
ATOM    822  HD1 PHE A  55      35.420   0.305  21.857  1.00  0.00              
ATOM    823  HD2 PHE A  55      34.540  -1.544  18.108  1.00  0.00              
ATOM    824  HE1 PHE A  55      33.150  -0.248  22.665  1.00  0.00              
ATOM    825  HE2 PHE A  55      32.268  -2.096  18.910  1.00  0.00              
ATOM    826  HZ  PHE A  55      31.574  -1.449  21.191  1.00  0.00              
ATOM    827  N   SER A  56      39.777  -0.858  19.071  1.00  0.00              
ATOM    828  CA  SER A  56      40.977  -0.629  18.277  1.00  0.00              
ATOM    829  C   SER A  56      41.365  -1.896  17.502  1.00  0.00              
ATOM    830  O   SER A  56      41.684  -1.818  16.317  1.00  0.00              
ATOM    831  CB  SER A  56      42.120  -0.195  19.174  1.00  0.00              
ATOM    832  OG  SER A  56      41.858   1.055  19.752  1.00  0.00              
ATOM    833  H   SER A  56      39.845  -0.849  20.079  1.00  0.00              
ATOM    834  HA  SER A  56      40.743   0.097  17.498  1.00  0.00              
ATOM    835 1HB  SER A  56      42.270  -0.937  19.958  1.00  0.00              
ATOM    836 2HB  SER A  56      43.040  -0.144  18.592  1.00  0.00              
ATOM    837  HG  SER A  56      41.550   0.875  20.643  1.00  0.00              
ATOM    838  N   ASP A  57      41.308  -3.061  18.152  1.00  0.00              
ATOM    839  CA  ASP A  57      41.586  -4.314  17.442  1.00  0.00              
ATOM    840  C   ASP A  57      40.529  -4.578  16.378  1.00  0.00              
ATOM    841  O   ASP A  57      40.847  -4.958  15.261  1.00  0.00              
ATOM    842  CB  ASP A  57      41.644  -5.517  18.392  1.00  0.00              
ATOM    843  CG  ASP A  57      42.887  -5.523  19.253  1.00  0.00              
ATOM    844  OD1 ASP A  57      43.804  -4.725  18.979  1.00  0.00              
ATOM    845  OD2 ASP A  57      42.946  -6.337  20.196  1.00  0.00              
ATOM    846  H   ASP A  57      41.074  -3.093  19.134  1.00  0.00              
ATOM    847  HA  ASP A  57      42.557  -4.227  16.954  1.00  0.00              
ATOM    848 1HB  ASP A  57      40.768  -5.510  19.041  1.00  0.00              
ATOM    849 2HB  ASP A  57      41.615  -6.440  17.813  1.00  0.00              
ATOM    850  N   LEU A  58      39.266  -4.376  16.728  1.00  0.00              
ATOM    851  CA  LEU A  58      38.181  -4.591  15.779  1.00  0.00              
ATOM    852  C   LEU A  58      38.392  -3.741  14.519  1.00  0.00              
ATOM    853  O   LEU A  58      38.457  -4.262  13.410  1.00  0.00              
ATOM    854  CB  LEU A  58      36.834  -4.247  16.427  1.00  0.00              
ATOM    855  CG  LEU A  58      35.617  -4.289  15.494  1.00  0.00              
ATOM    856  CD1 LEU A  58      35.457  -5.694  14.929  1.00  0.00              
ATOM    857  CD2 LEU A  58      34.374  -3.863  16.261  1.00  0.00              
ATOM    858  H   LEU A  58      39.047  -4.069  17.664  1.00  0.00              
ATOM    859  HA  LEU A  58      38.167  -5.645  15.503  1.00  0.00              
ATOM    860 1HB  LEU A  58      36.651  -4.947  17.241  1.00  0.00              
ATOM    861 2HB  LEU A  58      36.896  -3.243  16.846  1.00  0.00              
ATOM    862  HG  LEU A  58      35.778  -3.609  14.656  1.00  0.00              
ATOM    863 1HD1 LEU A  58      34.593  -5.723  14.265  1.00  0.00              
ATOM    864 2HD1 LEU A  58      36.353  -5.965  14.369  1.00  0.00              
ATOM    865 3HD1 LEU A  58      35.312  -6.400  15.746  1.00  0.00              
ATOM    866 1HD2 LEU A  58      33.509  -3.892  15.597  1.00  0.00              
ATOM    867 2HD2 LEU A  58      34.212  -4.543  17.097  1.00  0.00              
ATOM    868 3HD2 LEU A  58      34.509  -2.849  16.638  1.00  0.00              
ATOM    869  N   ALA A  59      38.513  -2.429  14.701  1.00  0.00              
ATOM    870  CA  ALA A  59      38.594  -1.515  13.569  1.00  0.00              
ATOM    871  C   ALA A  59      39.816  -1.800  12.689  1.00  0.00              
ATOM    872  O   ALA A  59      39.746  -1.706  11.460  1.00  0.00              
ATOM    873  CB  ALA A  59      38.616  -0.070  14.057  1.00  0.00              
ATOM    874  H   ALA A  59      38.550  -2.055  15.639  1.00  0.00              
ATOM    875  HA  ALA A  59      37.711  -1.665  12.949  1.00  0.00              
ATOM    876 1HB  ALA A  59      38.677   0.602  13.201  1.00  0.00              
ATOM    877 2HB  ALA A  59      37.705   0.139  14.619  1.00  0.00              
ATOM    878 3HB  ALA A  59      39.481   0.084  14.701  1.00  0.00              
ATOM    879  N   ALA A  60      40.937  -2.140  13.319  1.00  0.00              
ATOM    880  CA  ALA A  60      42.161  -2.431  12.579  1.00  0.00              
ATOM    881  C   ALA A  60      42.048  -3.709  11.751  1.00  0.00              
ATOM    882  O   ALA A  60      42.481  -3.747  10.599  1.00  0.00              
ATOM    883  CB  ALA A  60      43.362  -2.512  13.529  1.00  0.00              
ATOM    884  H   ALA A  60      40.947  -2.199  14.327  1.00  0.00              
ATOM    885  HA  ALA A  60      42.328  -1.620  11.869  1.00  0.00              
ATOM    886 1HB  ALA A  60      44.264  -2.730  12.957  1.00  0.00              
ATOM    887 2HB  ALA A  60      43.481  -1.560  14.046  1.00  0.00              
ATOM    888 3HB  ALA A  60      43.196  -3.302  14.258  1.00  0.00              
ATOM    889  N   GLN A  61      41.469  -4.751  12.343  1.00  0.00              
ATOM    890  CA  GLN A  61      41.382  -6.063  11.700  1.00  0.00              
ATOM    891  C   GLN A  61      40.223  -6.141  10.706  1.00  0.00              
ATOM    892  O   GLN A  61      40.295  -6.846   9.694  1.00  0.00              
ATOM    893  CB  GLN A  61      41.232  -7.161  12.756  1.00  0.00              
ATOM    894  CG  GLN A  61      42.459  -7.355  13.631  1.00  0.00              
ATOM    895  CD  GLN A  61      42.250  -8.418  14.693  1.00  0.00              
ATOM    896  OE1 GLN A  61      41.118  -8.697  15.098  1.00  0.00              
ATOM    897  NE2 GLN A  61      43.343  -9.018  15.151  1.00  0.00              
ATOM    898  H   GLN A  61      41.078  -4.629  13.266  1.00  0.00              
ATOM    899  HA  GLN A  61      42.301  -6.235  11.140  1.00  0.00              
ATOM    900 1HB  GLN A  61      40.389  -6.928  13.406  1.00  0.00              
ATOM    901 2HB  GLN A  61      41.015  -8.110  12.265  1.00  0.00              
ATOM    902 1HG  GLN A  61      43.296  -7.659  13.002  1.00  0.00              
ATOM    903 2HG  GLN A  61      42.689  -6.414  14.130  1.00  0.00              
ATOM    904 1HE2 GLN A  61      43.268  -9.728  15.852  1.00  0.00              
ATOM    905 2HE2 GLN A  61      44.241  -8.761  14.795  1.00  0.00              
ATOM    906  N   LEU A  62      39.156  -5.410  11.017  1.00  0.00              
ATOM    907  CA  LEU A  62      37.952  -5.364  10.196  1.00  0.00              
ATOM    908  C   LEU A  62      38.314  -4.817   8.822  1.00  0.00              
ATOM    909  O   LEU A  62      38.982  -3.787   8.721  1.00  0.00              
ATOM    910  CB  LEU A  62      36.949  -4.429  10.882  1.00  0.00              
ATOM    911  CG  LEU A  62      35.516  -4.236  10.417  1.00  0.00              
ATOM    912  CD1 LEU A  62      34.705  -5.510  10.583  1.00  0.00              
ATOM    913  CD2 LEU A  62      34.923  -3.102  11.243  1.00  0.00              
ATOM    914  H   LEU A  62      39.193  -4.864  11.866  1.00  0.00              
ATOM    915  HA  LEU A  62      37.538  -6.369  10.133  1.00  0.00              
ATOM    916 1HB  LEU A  62      36.836  -4.743  11.919  1.00  0.00              
ATOM    917 2HB  LEU A  62      37.354  -3.417  10.872  1.00  0.00              
ATOM    918  HG  LEU A  62      35.508  -3.983   9.357  1.00  0.00              
ATOM    919 1HD1 LEU A  62      33.684  -5.339  10.242  1.00  0.00              
ATOM    920 2HD1 LEU A  62      35.155  -6.308   9.992  1.00  0.00              
ATOM    921 3HD1 LEU A  62      34.692  -5.799  11.633  1.00  0.00              
ATOM    922 1HD2 LEU A  62      33.890  -2.931  10.938  1.00  0.00              
ATOM    923 2HD2 LEU A  62      34.949  -3.368  12.300  1.00  0.00              
ATOM    924 3HD2 LEU A  62      35.503  -2.193  11.083  1.00  0.00              
ATOM    925  N   HIS A  63      37.900  -5.505   7.763  1.00  0.00              
ATOM    926  CA  HIS A  63      38.270  -5.074   6.424  1.00  0.00              
ATOM    927  C   HIS A  63      37.439  -3.853   6.059  1.00  0.00              
ATOM    928  O   HIS A  63      36.223  -3.948   5.880  1.00  0.00              
ATOM    929  CB  HIS A  63      38.055  -6.192   5.398  1.00  0.00              
ATOM    930  CG  HIS A  63      38.544  -5.850   4.025  1.00  0.00              
ATOM    931  ND1 HIS A  63      37.904  -4.936   3.214  1.00  0.00              
ATOM    932  CD2 HIS A  63      39.608  -6.300   3.320  1.00  0.00              
ATOM    933  CE1 HIS A  63      38.556  -4.838   2.068  1.00  0.00              
ATOM    934  NE2 HIS A  63      39.592  -5.655   2.107  1.00  0.00              
ATOM    935  H   HIS A  63      37.327  -6.329   7.873  1.00  0.00              
ATOM    936  HA  HIS A  63      39.322  -4.791   6.411  1.00  0.00              
ATOM    937 1HB  HIS A  63      38.570  -7.094   5.729  1.00  0.00              
ATOM    938 2HB  HIS A  63      36.993  -6.427   5.334  1.00  0.00              
ATOM    939  HD2 HIS A  63      40.340  -7.036   3.651  1.00  0.00              
ATOM    940  HE1 HIS A  63      38.284  -4.192   1.233  1.00  0.00              
ATOM    941  HE2 HIS A  63      40.268  -5.788   1.368  1.00  0.00              
ATOM    942  N   VAL A  64      38.104  -2.708   5.960  1.00  0.00              
ATOM    943  CA  VAL A  64      37.415  -1.450   5.714  1.00  0.00              
ATOM    944  C   VAL A  64      38.056  -0.682   4.571  1.00  0.00              
ATOM    945  O   VAL A  64      39.264  -0.441   4.565  1.00  0.00              
ATOM    946  CB  VAL A  64      37.427  -0.579   6.984  1.00  0.00              
ATOM    947  CG1 VAL A  64      36.787   0.774   6.708  1.00  0.00              
ATOM    948  CG2 VAL A  64      36.704  -1.297   8.113  1.00  0.00              
ATOM    949  H   VAL A  64      39.110  -2.707   6.057  1.00  0.00              
ATOM    950  HA  VAL A  64      36.382  -1.670   5.443  1.00  0.00              
ATOM    951  HB  VAL A  64      38.461  -0.391   7.275  1.00  0.00              
ATOM    952 1HG1 VAL A  64      36.804   1.377   7.616  1.00  0.00              
ATOM    953 2HG1 VAL A  64      37.342   1.285   5.922  1.00  0.00              
ATOM    954 3HG1 VAL A  64      35.755   0.629   6.389  1.00  0.00              
ATOM    955 1HG2 VAL A  64      36.717  -0.676   9.008  1.00  0.00              
ATOM    956 2HG2 VAL A  64      35.672  -1.490   7.819  1.00  0.00              
ATOM    957 3HG2 VAL A  64      37.204  -2.243   8.321  1.00  0.00              
ATOM    958  N   THR A  65      37.234  -0.314   3.599  1.00  0.00              
ATOM    959  CA  THR A  65      37.666   0.537   2.505  1.00  0.00              
ATOM    960  C   THR A  65      36.665   1.683   2.481  1.00  0.00              
ATOM    961  O   THR A  65      35.594   1.564   3.077  1.00  0.00              
ATOM    962  CB  THR A  65      37.703  -0.201   1.154  1.00  0.00              
ATOM    963  OG1 THR A  65      36.384  -0.648   0.814  1.00  0.00              
ATOM    964  CG2 THR A  65      38.638  -1.399   1.226  1.00  0.00              
ATOM    965  H   THR A  65      36.278  -0.638   3.623  1.00  0.00              
ATOM    966  HA  THR A  65      38.699   0.834   2.685  1.00  0.00              
ATOM    967  HB  THR A  65      38.053   0.479   0.377  1.00  0.00              
ATOM    968  HG1 THR A  65      35.952  -0.993   1.599  1.00  0.00              
ATOM    969 1HG2 THR A  65      38.652  -1.908   0.263  1.00  0.00              
ATOM    970 2HG2 THR A  65      39.644  -1.061   1.473  1.00  0.00              
ATOM    971 3HG2 THR A  65      38.288  -2.087   1.994  1.00  0.00              
ATOM    972  N   PRO A  66      36.997   2.796   1.809  1.00  0.00              
ATOM    973  CA  PRO A  66      36.024   3.896   1.786  1.00  0.00              
ATOM    974  C   PRO A  66      34.639   3.460   1.295  1.00  0.00              
ATOM    975  O   PRO A  66      33.629   3.935   1.820  1.00  0.00              
ATOM    976  CB  PRO A  66      36.669   4.892   0.817  1.00  0.00              
ATOM    977  CG  PRO A  66      38.132   4.643   0.958  1.00  0.00              
ATOM    978  CD  PRO A  66      38.246   3.149   1.103  1.00  0.00              
ATOM    979  HA  PRO A  66      35.945   4.330   2.794  1.00  0.00              
ATOM    980 1HB  PRO A  66      36.302   4.713  -0.205  1.00  0.00              
ATOM    981 2HB  PRO A  66      36.382   5.919   1.086  1.00  0.00              
ATOM    982 1HG  PRO A  66      38.669   5.025   0.077  1.00  0.00              
ATOM    983 2HG  PRO A  66      38.527   5.185   1.830  1.00  0.00              
ATOM    984 1HD  PRO A  66      38.296   2.686   0.106  1.00  0.00              
ATOM    985 2HD  PRO A  66      39.143   2.905   1.690  1.00  0.00              
ATOM    986  N   GLY A  67      34.597   2.543   0.331  1.00  0.00              
ATOM    987  CA  GLY A  67      33.335   2.012  -0.158  1.00  0.00              
ATOM    988  C   GLY A  67      32.613   1.026   0.751  1.00  0.00              
ATOM    989  O   GLY A  67      31.386   0.909   0.693  1.00  0.00              
ATOM    990  H   GLY A  67      35.460   2.207  -0.071  1.00  0.00              
ATOM    991 1HA  GLY A  67      32.643   2.833  -0.347  1.00  0.00              
ATOM    992 2HA  GLY A  67      33.498   1.504  -1.108  1.00  0.00              
ATOM    993  N   SER A  68      33.359   0.310   1.587  1.00  0.00              
ATOM    994  CA  SER A  68      32.750  -0.649   2.504  1.00  0.00              
ATOM    995  C   SER A  68      32.658  -0.137   3.940  1.00  0.00              
ATOM    996  O   SER A  68      32.028  -0.779   4.791  1.00  0.00              
ATOM    997  CB  SER A  68      33.541  -1.943   2.481  1.00  0.00              
ATOM    998  OG  SER A  68      34.854  -1.737   2.923  1.00  0.00              
ATOM    999  H   SER A  68      34.363   0.426   1.591  1.00  0.00              
ATOM   1000  HA  SER A  68      31.735  -0.856   2.164  1.00  0.00              
ATOM   1001 1HB  SER A  68      33.051  -2.679   3.118  1.00  0.00              
ATOM   1002 2HB  SER A  68      33.554  -2.343   1.468  1.00  0.00              
ATOM   1003  HG  SER A  68      35.073  -2.499   3.466  1.00  0.00              
ATOM   1004  N   ALA A  69      33.277   1.011   4.216  1.00  0.00              
ATOM   1005  CA  ALA A  69      33.235   1.583   5.566  1.00  0.00              
ATOM   1006  C   ALA A  69      31.819   1.796   6.110  1.00  0.00              
ATOM   1007  O   ALA A  69      31.556   1.510   7.282  1.00  0.00              
ATOM   1008  CB  ALA A  69      34.037   2.883   5.631  1.00  0.00              
ATOM   1009  H   ALA A  69      33.782   1.498   3.491  1.00  0.00              
ATOM   1010  HA  ALA A  69      33.682   0.863   6.252  1.00  0.00              
ATOM   1011 1HB  ALA A  69      33.991   3.288   6.642  1.00  0.00              
ATOM   1012 2HB  ALA A  69      35.075   2.684   5.366  1.00  0.00              
ATOM   1013 3HB  ALA A  69      33.616   3.604   4.932  1.00  0.00              
ATOM   1014  N   GLN A  70      30.906   2.298   5.282  1.00  0.00              
ATOM   1015  CA  GLN A  70      29.532   2.475   5.764  1.00  0.00              
ATOM   1016  C   GLN A  70      28.897   1.119   6.110  1.00  0.00              
ATOM   1017  O   GLN A  70      28.204   0.989   7.115  1.00  0.00              
ATOM   1018  CB  GLN A  70      28.684   3.202   4.717  1.00  0.00              
ATOM   1019  CG  GLN A  70      27.280   3.548   5.184  1.00  0.00              
ATOM   1020  CD  GLN A  70      26.505   4.341   4.149  1.00  0.00              
ATOM   1021  OE1 GLN A  70      26.952   4.505   3.011  1.00  0.00              
ATOM   1022  NE2 GLN A  70      25.336   4.837   4.539  1.00  0.00              
ATOM   1023  H   GLN A  70      31.131   2.559   4.333  1.00  0.00              
ATOM   1024  HA  GLN A  70      29.561   3.052   6.689  1.00  0.00              
ATOM   1025 1HB  GLN A  70      29.179   4.128   4.427  1.00  0.00              
ATOM   1026 2HB  GLN A  70      28.598   2.582   3.825  1.00  0.00              
ATOM   1027 1HG  GLN A  70      26.737   2.625   5.385  1.00  0.00              
ATOM   1028 2HG  GLN A  70      27.348   4.147   6.093  1.00  0.00              
ATOM   1029 1HE2 GLN A  70      24.779   5.369   3.899  1.00  0.00              
ATOM   1030 2HE2 GLN A  70      25.011   4.679   5.471  1.00  0.00              
ATOM   1031  N   GLN A  71      29.135   0.109   5.279  1.00  0.00              
ATOM   1032  CA  GLN A  71      28.590  -1.220   5.557  1.00  0.00              
ATOM   1033  C   GLN A  71      29.161  -1.824   6.838  1.00  0.00              
ATOM   1034  O   GLN A  71      28.430  -2.423   7.619  1.00  0.00              
ATOM   1035  CB  GLN A  71      28.861  -2.161   4.380  1.00  0.00              
ATOM   1036  CG  GLN A  71      28.218  -3.530   4.517  1.00  0.00              
ATOM   1037  CD  GLN A  71      26.703  -3.464   4.492  1.00  0.00              
ATOM   1038  OE1 GLN A  71      26.108  -2.872   3.587  1.00  0.00              
ATOM   1039  NE2 GLN A  71      26.069  -4.073   5.487  1.00  0.00              
ATOM   1040  H   GLN A  71      29.693   0.248   4.448  1.00  0.00              
ATOM   1041  HA  GLN A  71      27.514  -1.129   5.706  1.00  0.00              
ATOM   1042 1HB  GLN A  71      28.492  -1.707   3.460  1.00  0.00              
ATOM   1043 2HB  GLN A  71      29.935  -2.303   4.267  1.00  0.00              
ATOM   1044 1HG  GLN A  71      28.547  -4.159   3.689  1.00  0.00              
ATOM   1045 2HG  GLN A  71      28.526  -3.971   5.465  1.00  0.00              
ATOM   1046 1HE2 GLN A  71      25.069  -4.064   5.524  1.00  0.00              
ATOM   1047 2HE2 GLN A  71      26.590  -4.542   6.200  1.00  0.00              
ATOM   1048  N   ARG A  72      30.466  -1.675   7.055  1.00  0.00              
ATOM   1049  CA  ARG A  72      31.072  -2.208   8.269  1.00  0.00              
ATOM   1050  C   ARG A  72      30.606  -1.443   9.505  1.00  0.00              
ATOM   1051  O   ARG A  72      30.429  -2.032  10.572  1.00  0.00              
ATOM   1052  CB  ARG A  72      32.589  -2.146   8.179  1.00  0.00              
ATOM   1053  CG  ARG A  72      33.203  -3.025   7.101  1.00  0.00              
ATOM   1054  CD  ARG A  72      32.856  -4.456   7.296  1.00  0.00              
ATOM   1055  NE  ARG A  72      33.677  -5.330   6.473  1.00  0.00              
ATOM   1056  CZ  ARG A  72      33.432  -6.639   6.267  1.00  0.00              
ATOM   1057  NH1 ARG A  72      32.389  -7.209   6.829  1.00  0.00              
ATOM   1058  NH2 ARG A  72      34.240  -7.350   5.500  1.00  0.00              
ATOM   1059  H   ARG A  72      31.048  -1.193   6.385  1.00  0.00              
ATOM   1060  HA  ARG A  72      30.722  -3.232   8.409  1.00  0.00              
ATOM   1061 1HB  ARG A  72      32.900  -1.120   7.984  1.00  0.00              
ATOM   1062 2HB  ARG A  72      33.023  -2.443   9.134  1.00  0.00              
ATOM   1063 1HG  ARG A  72      32.834  -2.713   6.123  1.00  0.00              
ATOM   1064 2HG  ARG A  72      34.289  -2.929   7.127  1.00  0.00              
ATOM   1065 1HD  ARG A  72      33.009  -4.728   8.340  1.00  0.00              
ATOM   1066 2HD  ARG A  72      31.812  -4.617   7.028  1.00  0.00              
ATOM   1067  HE  ARG A  72      34.489  -4.927   6.024  1.00  0.00              
ATOM   1068 1HH1 ARG A  72      31.771  -6.665   7.415  1.00  0.00              
ATOM   1069 2HH1 ARG A  72      32.205  -8.190   6.674  1.00  0.00              
ATOM   1070 1HH2 ARG A  72      35.042  -6.911   5.068  1.00  0.00              
ATOM   1071 2HH2 ARG A  72      34.056  -8.330   5.345  1.00  0.00              
ATOM   1072  N   PHE A  73      30.426  -0.130   9.356  1.00  0.00              
ATOM   1073  CA  PHE A  73      29.880   0.703  10.435  1.00  0.00              
ATOM   1074  C   PHE A  73      28.518   0.181  10.894  1.00  0.00              
ATOM   1075  O   PHE A  73      28.252   0.024  12.095  1.00  0.00              
ATOM   1076  CB  PHE A  73      29.746   2.156   9.977  1.00  0.00              
ATOM   1077  CG  PHE A  73      29.123   3.060  11.002  1.00  0.00              
ATOM   1078  CD1 PHE A  73      29.897   3.642  11.996  1.00  0.00              
ATOM   1079  CD2 PHE A  73      27.763   3.330  10.977  1.00  0.00              
ATOM   1080  CE1 PHE A  73      29.325   4.474  12.940  1.00  0.00              
ATOM   1081  CE2 PHE A  73      27.189   4.161  11.918  1.00  0.00              
ATOM   1082  CZ  PHE A  73      27.972   4.734  12.901  1.00  0.00              
ATOM   1083  H   PHE A  73      30.672   0.303   8.478  1.00  0.00              
ATOM   1084  HA  PHE A  73      30.569   0.670  11.280  1.00  0.00              
ATOM   1085 1HB  PHE A  73      30.730   2.551   9.728  1.00  0.00              
ATOM   1086 2HB  PHE A  73      29.139   2.198   9.073  1.00  0.00              
ATOM   1087  HD1 PHE A  73      30.967   3.437  12.026  1.00  0.00              
ATOM   1088  HD2 PHE A  73      27.145   2.877  10.200  1.00  0.00              
ATOM   1089  HE1 PHE A  73      29.944   4.924  13.715  1.00  0.00              
ATOM   1090  HE2 PHE A  73      26.119   4.366  11.887  1.00  0.00              
ATOM   1091  HZ  PHE A  73      27.520   5.388  13.646  1.00  0.00              
ATOM   1092  N   THR A  74      27.642  -0.067   9.927  1.00  0.00              
ATOM   1093  CA  THR A  74      26.295  -0.543  10.218  1.00  0.00              
ATOM   1094  C   THR A  74      26.349  -1.931  10.845  1.00  0.00              
ATOM   1095  O   THR A  74      25.675  -2.197  11.828  1.00  0.00              
ATOM   1096  CB  THR A  74      25.426  -0.575   8.948  1.00  0.00              
ATOM   1097  OG1 THR A  74      25.312   0.749   8.410  1.00  0.00              
ATOM   1098  CG2 THR A  74      24.038  -1.110   9.265  1.00  0.00              
ATOM   1099  H   THR A  74      27.915   0.079   8.966  1.00  0.00              
ATOM   1100  HA  THR A  74      25.839   0.132  10.943  1.00  0.00              
ATOM   1101  HB  THR A  74      25.895  -1.217   8.202  1.00  0.00              
ATOM   1102  HG1 THR A  74      26.108   0.962   7.916  1.00  0.00              
ATOM   1103 1HG2 THR A  74      23.438  -1.126   8.355  1.00  0.00              
ATOM   1104 2HG2 THR A  74      24.120  -2.121   9.663  1.00  0.00              
ATOM   1105 3HG2 THR A  74      23.560  -0.467  10.003  1.00  0.00              
ATOM   1106  N   GLN A  75      27.176  -2.807  10.283  1.00  0.00              
ATOM   1107  CA  GLN A  75      27.297  -4.164  10.814  1.00  0.00              
ATOM   1108  C   GLN A  75      27.655  -4.160  12.306  1.00  0.00              
ATOM   1109  O   GLN A  75      26.991  -4.805  13.129  1.00  0.00              
ATOM   1110  CB  GLN A  75      28.350  -4.949  10.027  1.00  0.00              
ATOM   1111  CG  GLN A  75      27.904  -5.365   8.635  1.00  0.00              
ATOM   1112  CD  GLN A  75      29.025  -6.001   7.835  1.00  0.00              
ATOM   1113  OE1 GLN A  75      30.159  -6.114   8.309  1.00  0.00              
ATOM   1114  NE2 GLN A  75      28.714  -6.422   6.614  1.00  0.00              
ATOM   1115  H   GLN A  75      27.730  -2.541   9.482  1.00  0.00              
ATOM   1116  HA  GLN A  75      26.336  -4.665  10.704  1.00  0.00              
ATOM   1117 1HB  GLN A  75      29.252  -4.346   9.925  1.00  0.00              
ATOM   1118 2HB  GLN A  75      28.618  -5.850  10.577  1.00  0.00              
ATOM   1119 1HG  GLN A  75      27.095  -6.089   8.725  1.00  0.00              
ATOM   1120 2HG  GLN A  75      27.558  -4.483   8.097  1.00  0.00              
ATOM   1121 1HE2 GLN A  75      29.412  -6.851   6.039  1.00  0.00              
ATOM   1122 2HE2 GLN A  75      27.782  -6.312   6.269  1.00  0.00              
ATOM   1123  N   VAL A  76      28.715  -3.443  12.656  1.00  0.00              
ATOM   1124  CA  VAL A  76      29.154  -3.430  14.043  1.00  0.00              
ATOM   1125  C   VAL A  76      28.104  -2.751  14.929  1.00  0.00              
ATOM   1126  O   VAL A  76      27.780  -3.240  16.009  1.00  0.00              
ATOM   1127  CB  VAL A  76      30.500  -2.691  14.171  1.00  0.00              
ATOM   1128  CG1 VAL A  76      30.877  -2.522  15.635  1.00  0.00              
ATOM   1129  CG2 VAL A  76      31.582  -3.452  13.420  1.00  0.00              
ATOM   1130  H   VAL A  76      29.225  -2.902  11.973  1.00  0.00              
ATOM   1131  HA  VAL A  76      29.252  -4.461  14.384  1.00  0.00              
ATOM   1132  HB  VAL A  76      30.397  -1.692  13.748  1.00  0.00              
ATOM   1133 1HG1 VAL A  76      31.830  -1.998  15.708  1.00  0.00              
ATOM   1134 2HG1 VAL A  76      30.106  -1.944  16.145  1.00  0.00              
ATOM   1135 3HG1 VAL A  76      30.966  -3.502  16.104  1.00  0.00              
ATOM   1136 1HG2 VAL A  76      32.530  -2.924  13.514  1.00  0.00              
ATOM   1137 2HG2 VAL A  76      31.681  -4.454  13.839  1.00  0.00              
ATOM   1138 3HG2 VAL A  76      31.311  -3.525  12.367  1.00  0.00              
ATOM   1139  N   SER A  77      27.557  -1.635  14.459  1.00  0.00              
ATOM   1140  CA  SER A  77      26.574  -0.901  15.246  1.00  0.00              
ATOM   1141  C   SER A  77      25.360  -1.764  15.585  1.00  0.00              
ATOM   1142  O   SER A  77      24.886  -1.771  16.725  1.00  0.00              
ATOM   1143  CB  SER A  77      26.129   0.336  14.491  1.00  0.00              
ATOM   1144  OG  SER A  77      27.198   1.223  14.304  1.00  0.00              
ATOM   1145  H   SER A  77      27.819  -1.285  13.548  1.00  0.00              
ATOM   1146  HA  SER A  77      27.034  -0.613  16.192  1.00  0.00              
ATOM   1147 1HB  SER A  77      25.721   0.045  13.523  1.00  0.00              
ATOM   1148 2HB  SER A  77      25.333   0.833  15.044  1.00  0.00              
ATOM   1149  HG  SER A  77      27.693   0.885  13.554  1.00  0.00              
ATOM   1150  N   ASP A  78      24.856  -2.495  14.598  1.00  0.00              
ATOM   1151  CA  ASP A  78      23.715  -3.374  14.840  1.00  0.00              
ATOM   1152  C   ASP A  78      24.071  -4.479  15.840  1.00  0.00              
ATOM   1153  O   ASP A  78      23.243  -4.870  16.666  1.00  0.00              
ATOM   1154  CB  ASP A  78      23.233  -3.997  13.527  1.00  0.00              
ATOM   1155  CG  ASP A  78      22.528  -2.998  12.620  1.00  0.00              
ATOM   1156  OD1 ASP A  78      22.179  -1.941  13.091  1.00  0.00              
ATOM   1157  OD2 ASP A  78      22.345  -3.300  11.466  1.00  0.00              
ATOM   1158  H   ASP A  78      25.256  -2.451  13.672  1.00  0.00              
ATOM   1159  HA  ASP A  78      22.908  -2.781  15.272  1.00  0.00              
ATOM   1160 1HB  ASP A  78      24.084  -4.416  12.990  1.00  0.00              
ATOM   1161 2HB  ASP A  78      22.547  -4.816  13.744  1.00  0.00              
ATOM   1162  N   GLU A  79      25.301  -4.985  15.767  1.00  0.00              
ATOM   1163  CA  GLU A  79      25.753  -5.998  16.720  1.00  0.00              
ATOM   1164  C   GLU A  79      25.824  -5.417  18.128  1.00  0.00              
ATOM   1165  O   GLU A  79      25.450  -6.063  19.103  1.00  0.00              
ATOM   1166  CB  GLU A  79      27.121  -6.549  16.313  1.00  0.00              
ATOM   1167  CG  GLU A  79      27.100  -7.434  15.075  1.00  0.00              
ATOM   1168  CD  GLU A  79      28.472  -7.875  14.647  1.00  0.00              
ATOM   1169  OE1 GLU A  79      29.430  -7.402  15.210  1.00  0.00              
ATOM   1170  OE2 GLU A  79      28.562  -8.685  13.754  1.00  0.00              
ATOM   1171  H   GLU A  79      25.935  -4.669  15.047  1.00  0.00              
ATOM   1172  HA  GLU A  79      25.034  -6.818  16.721  1.00  0.00              
ATOM   1173 1HB  GLU A  79      27.804  -5.721  16.121  1.00  0.00              
ATOM   1174 2HB  GLU A  79      27.538  -7.133  17.134  1.00  0.00              
ATOM   1175 1HG  GLU A  79      26.495  -8.317  15.282  1.00  0.00              
ATOM   1176 2HG  GLU A  79      26.627  -6.888  14.259  1.00  0.00              
ATOM   1177  N   LEU A  80      26.311  -4.184  18.221  1.00  0.00              
ATOM   1178  CA  LEU A  80      26.480  -3.510  19.508  1.00  0.00              
ATOM   1179  C   LEU A  80      25.151  -3.306  20.220  1.00  0.00              
ATOM   1180  O   LEU A  80      25.085  -3.311  21.457  1.00  0.00              
ATOM   1181  CB  LEU A  80      27.166  -2.153  19.307  1.00  0.00              
ATOM   1182  CG  LEU A  80      28.648  -2.208  18.915  1.00  0.00              
ATOM   1183  CD1 LEU A  80      29.155  -0.797  18.648  1.00  0.00              
ATOM   1184  CD2 LEU A  80      29.443  -2.874  20.027  1.00  0.00              
ATOM   1185  H   LEU A  80      26.572  -3.700  17.374  1.00  0.00              
ATOM   1186  HA  LEU A  80      27.108  -4.133  20.145  1.00  0.00              
ATOM   1187 1HB  LEU A  80      26.636  -1.609  18.527  1.00  0.00              
ATOM   1188 2HB  LEU A  80      27.089  -1.584  20.234  1.00  0.00              
ATOM   1189  HG  LEU A  80      28.759  -2.782  17.995  1.00  0.00              
ATOM   1190 1HD1 LEU A  80      30.208  -0.837  18.368  1.00  0.00              
ATOM   1191 2HD1 LEU A  80      28.581  -0.352  17.835  1.00  0.00              
ATOM   1192 3HD1 LEU A  80      29.041  -0.193  19.547  1.00  0.00              
ATOM   1193 1HD2 LEU A  80      30.497  -2.914  19.748  1.00  0.00              
ATOM   1194 2HD2 LEU A  80      29.334  -2.300  20.947  1.00  0.00              
ATOM   1195 3HD2 LEU A  80      29.071  -3.887  20.185  1.00  0.00              
ATOM   1196  N   PHE A  81      24.090  -3.119  19.444  1.00  0.00              
ATOM   1197  CA  PHE A  81      22.779  -2.859  20.029  1.00  0.00              
ATOM   1198  C   PHE A  81      21.862  -4.083  20.083  1.00  0.00              
ATOM   1199  O   PHE A  81      20.649  -3.944  20.242  1.00  0.00              
ATOM   1200  CB  PHE A  81      22.109  -1.662  19.336  1.00  0.00              
ATOM   1201  CG  PHE A  81      22.804  -0.357  19.617  1.00  0.00              
ATOM   1202  CD1 PHE A  81      22.775   0.194  20.891  1.00  0.00              
ATOM   1203  CD2 PHE A  81      23.509   0.294  18.621  1.00  0.00              
ATOM   1204  CE1 PHE A  81      23.431   1.384  21.159  1.00  0.00              
ATOM   1205  CE2 PHE A  81      24.172   1.483  18.879  1.00  0.00              
ATOM   1206  CZ  PHE A  81      24.129   2.032  20.152  1.00  0.00              
ATOM   1207  H   PHE A  81      24.182  -3.155  18.439  1.00  0.00              
ATOM   1208  HA  PHE A  81      22.912  -2.622  21.085  1.00  0.00              
ATOM   1209 1HB  PHE A  81      22.097  -1.825  18.259  1.00  0.00              
ATOM   1210 2HB  PHE A  81      21.074  -1.583  19.666  1.00  0.00              
ATOM   1211  HD1 PHE A  81      22.229  -0.322  21.682  1.00  0.00              
ATOM   1212  HD2 PHE A  81      23.540  -0.141  17.621  1.00  0.00              
ATOM   1213  HE1 PHE A  81      23.399   1.811  22.161  1.00  0.00              
ATOM   1214  HE2 PHE A  81      24.725   1.988  18.087  1.00  0.00              
ATOM   1215  HZ  PHE A  81      24.642   2.970  20.359  1.00  0.00              
ATOM   1216  N   GLN A  82      22.439  -5.275  19.947  1.00  0.00              
ATOM   1217  CA  GLN A  82      21.653  -6.494  20.085  1.00  0.00              
ATOM   1218  C   GLN A  82      21.123  -6.549  21.505  1.00  0.00              
ATOM   1219  O   GLN A  82      21.872  -6.355  22.466  1.00  0.00              
ATOM   1220  CB  GLN A  82      22.488  -7.738  19.771  1.00  0.00              
ATOM   1221  CG  GLN A  82      22.879  -7.873  18.309  1.00  0.00              
ATOM   1222  CD  GLN A  82      21.683  -8.132  17.412  1.00  0.00              
ATOM   1223  OE1 GLN A  82      20.943  -9.101  17.605  1.00  0.00              
ATOM   1224  NE2 GLN A  82      21.487  -7.267  16.424  1.00  0.00              
ATOM   1225  H   GLN A  82      23.426  -5.347  19.746  1.00  0.00              
ATOM   1226  HA  GLN A  82      20.842  -6.468  19.357  1.00  0.00              
ATOM   1227 1HB  GLN A  82      23.403  -7.722  20.363  1.00  0.00              
ATOM   1228 2HB  GLN A  82      21.931  -8.632  20.054  1.00  0.00              
ATOM   1229 1HG  GLN A  82      23.356  -6.948  17.984  1.00  0.00              
ATOM   1230 2HG  GLN A  82      23.572  -8.707  18.204  1.00  0.00              
ATOM   1231 1HE2 GLN A  82      20.714  -7.386  15.799  1.00  0.00              
ATOM   1232 2HE2 GLN A  82      22.112  -6.495  16.303  1.00  0.00              
ATOM   1233  N   GLY A  83      19.831  -6.804  21.643  1.00  0.00              
ATOM   1234  CA  GLY A  83      19.217  -6.820  22.952  1.00  0.00              
ATOM   1235  C   GLY A  83      18.537  -5.508  23.278  1.00  0.00              
ATOM   1236  O   GLY A  83      17.862  -5.399  24.299  1.00  0.00              
ATOM   1237  H   GLY A  83      19.261  -6.990  20.830  1.00  0.00              
ATOM   1238 1HA  GLY A  83      18.485  -7.626  23.001  1.00  0.00              
ATOM   1239 2HA  GLY A  83      19.975  -7.028  23.707  1.00  0.00              
ATOM   1240  N   GLY A  84      18.725  -4.510  22.416  1.00  0.00              
ATOM   1241  CA  GLY A  84      18.113  -3.205  22.609  1.00  0.00              
ATOM   1242  C   GLY A  84      19.077  -2.161  23.143  1.00  0.00              
ATOM   1243  O   GLY A  84      19.989  -2.475  23.902  1.00  0.00              
ATOM   1244  H   GLY A  84      19.308  -4.665  21.606  1.00  0.00              
ATOM   1245 1HA  GLY A  84      17.706  -2.850  21.662  1.00  0.00              
ATOM   1246 2HA  GLY A  84      17.278  -3.294  23.303  1.00  0.00              
ATOM   1247  N   PRO A  85      18.876  -0.897  22.753  1.00  0.00              
ATOM   1248  CA  PRO A  85      19.807   0.127  23.232  1.00  0.00              
ATOM   1249  C   PRO A  85      19.673   0.394  24.722  1.00  0.00              
ATOM   1250  O   PRO A  85      18.615   0.198  25.319  1.00  0.00              
ATOM   1251  CB  PRO A  85      19.394   1.383  22.452  1.00  0.00              
ATOM   1252  CG  PRO A  85      18.554   0.891  21.301  1.00  0.00              
ATOM   1253  CD  PRO A  85      17.882  -0.355  21.786  1.00  0.00              
ATOM   1254  HA  PRO A  85      20.834  -0.170  22.976  1.00  0.00              
ATOM   1255 1HB  PRO A  85      18.837   2.067  23.109  1.00  0.00              
ATOM   1256 2HB  PRO A  85      20.289   1.924  22.110  1.00  0.00              
ATOM   1257 1HG  PRO A  85      17.826   1.661  21.006  1.00  0.00              
ATOM   1258 2HG  PRO A  85      19.188   0.700  20.422  1.00  0.00              
ATOM   1259 1HD  PRO A  85      16.933  -0.093  22.277  1.00  0.00              
ATOM   1260 2HD  PRO A  85      17.706  -1.032  20.937  1.00  0.00              
ATOM   1261  N   ASN A  86      20.777   0.813  25.315  1.00  0.00              
ATOM   1262  CA  ASN A  86      20.792   1.338  26.672  1.00  0.00              
ATOM   1263  C   ASN A  86      21.985   2.283  26.746  1.00  0.00              
ATOM   1264  O   ASN A  86      22.740   2.400  25.773  1.00  0.00              
ATOM   1265  CB  ASN A  86      20.879   0.232  27.709  1.00  0.00              
ATOM   1266  CG  ASN A  86      22.124  -0.599  27.563  1.00  0.00              
ATOM   1267  OD1 ASN A  86      23.226  -0.065  27.395  1.00  0.00              
ATOM   1268  ND2 ASN A  86      21.969  -1.897  27.625  1.00  0.00              
ATOM   1269  H   ASN A  86      21.643   0.764  24.797  1.00  0.00              
ATOM   1270  HA  ASN A  86      19.879   1.913  26.831  1.00  0.00              
ATOM   1271 1HB  ASN A  86      20.862   0.668  28.708  1.00  0.00              
ATOM   1272 2HB  ASN A  86      20.009  -0.418  27.621  1.00  0.00              
ATOM   1273 1HD2 ASN A  86      22.762  -2.500  27.535  1.00  0.00              
ATOM   1274 2HD2 ASN A  86      21.059  -2.286  27.763  1.00  0.00              
ATOM   1275  N   TRP A  87      22.162   2.977  27.862  1.00  0.00              
ATOM   1276  CA  TRP A  87      23.166   4.034  27.878  1.00  0.00              
ATOM   1277  C   TRP A  87      24.582   3.469  27.755  1.00  0.00              
ATOM   1278  O   TRP A  87      25.438   4.066  27.105  1.00  0.00              
ATOM   1279  CB  TRP A  87      23.049   4.852  29.166  1.00  0.00              
ATOM   1280  CG  TRP A  87      21.713   5.507  29.340  1.00  0.00              
ATOM   1281  CD1 TRP A  87      20.801   5.251  30.320  1.00  0.00              
ATOM   1282  CD2 TRP A  87      21.129   6.538  28.508  1.00  0.00              
ATOM   1283  NE1 TRP A  87      19.693   6.045  30.155  1.00  0.00              
ATOM   1284  CE2 TRP A  87      19.878   6.841  29.052  1.00  0.00              
ATOM   1285  CE3 TRP A  87      21.561   7.219  27.363  1.00  0.00              
ATOM   1286  CZ2 TRP A  87      19.045   7.796  28.491  1.00  0.00              
ATOM   1287  CZ3 TRP A  87      20.727   8.178  26.801  1.00  0.00              
ATOM   1288  CH2 TRP A  87      19.502   8.459  27.351  1.00  0.00              
ATOM   1289  H   TRP A  87      21.626   2.795  28.698  1.00  0.00              
ATOM   1290  HA  TRP A  87      23.006   4.675  27.012  1.00  0.00              
ATOM   1291 1HB  TRP A  87      23.229   4.205  30.025  1.00  0.00              
ATOM   1292 2HB  TRP A  87      23.815   5.627  29.175  1.00  0.00              
ATOM   1293  HD1 TRP A  87      20.931   4.521  31.117  1.00  0.00              
ATOM   1294  HE1 TRP A  87      18.876   6.045  30.747  1.00  0.00              
ATOM   1295  HE3 TRP A  87      22.534   7.001  26.923  1.00  0.00              
ATOM   1296  HZ2 TRP A  87      18.068   8.034  28.913  1.00  0.00              
ATOM   1297  HZ3 TRP A  87      21.071   8.702  25.909  1.00  0.00              
ATOM   1298  HH2 TRP A  87      18.873   9.218  26.885  1.00  0.00              
ATOM   1299  N   GLY A  88      24.823   2.314  28.370  1.00  0.00              
ATOM   1300  CA  GLY A  88      26.127   1.675  28.282  1.00  0.00              
ATOM   1301  C   GLY A  88      26.492   1.268  26.863  1.00  0.00              
ATOM   1302  O   GLY A  88      27.625   1.453  26.421  1.00  0.00              
ATOM   1303  H   GLY A  88      24.093   1.870  28.907  1.00  0.00              
ATOM   1304 1HA  GLY A  88      26.891   2.354  28.660  1.00  0.00              
ATOM   1305 2HA  GLY A  88      26.141   0.790  28.916  1.00  0.00              
ATOM   1306  N   ARG A  89      25.525   0.711  26.141  1.00  0.00              
ATOM   1307  CA  ARG A  89      25.760   0.343  24.750  1.00  0.00              
ATOM   1308  C   ARG A  89      25.939   1.563  23.856  1.00  0.00              
ATOM   1309  O   ARG A  89      26.671   1.501  22.870  1.00  0.00              
ATOM   1310  CB  ARG A  89      24.606  -0.496  24.222  1.00  0.00              
ATOM   1311  CG  ARG A  89      24.524  -1.902  24.795  1.00  0.00              
ATOM   1312  CD  ARG A  89      23.326  -2.628  24.300  1.00  0.00              
ATOM   1313  NE  ARG A  89      23.187  -3.934  24.923  1.00  0.00              
ATOM   1314  CZ  ARG A  89      23.811  -5.052  24.505  1.00  0.00              
ATOM   1315  NH1 ARG A  89      24.612  -5.007  23.464  1.00  0.00              
ATOM   1316  NH2 ARG A  89      23.618  -6.194  25.142  1.00  0.00              
ATOM   1317  H   ARG A  89      24.618   0.538  26.550  1.00  0.00              
ATOM   1318  HA  ARG A  89      26.709  -0.191  24.689  1.00  0.00              
ATOM   1319 1HB  ARG A  89      23.664   0.004  24.440  1.00  0.00              
ATOM   1320 2HB  ARG A  89      24.687  -0.585  23.139  1.00  0.00              
ATOM   1321 1HG  ARG A  89      25.411  -2.466  24.504  1.00  0.00              
ATOM   1322 2HG  ARG A  89      24.468  -1.850  25.883  1.00  0.00              
ATOM   1323 1HD  ARG A  89      22.432  -2.047  24.522  1.00  0.00              
ATOM   1324 2HD  ARG A  89      23.407  -2.771  23.223  1.00  0.00              
ATOM   1325  HE  ARG A  89      22.578  -4.008  25.728  1.00  0.00              
ATOM   1326 1HH1 ARG A  89      24.760  -4.134  22.977  1.00  0.00              
ATOM   1327 2HH1 ARG A  89      25.080  -5.845  23.150  1.00  0.00              
ATOM   1328 1HH2 ARG A  89      23.002  -6.228  25.943  1.00  0.00              
ATOM   1329 2HH2 ARG A  89      24.085  -7.032  24.828  1.00  0.00              
ATOM   1330  N   LEU A  90      25.266   2.663  24.196  1.00  0.00              
ATOM   1331  CA  LEU A  90      25.490   3.925  23.493  1.00  0.00              
ATOM   1332  C   LEU A  90      26.927   4.418  23.673  1.00  0.00              
ATOM   1333  O   LEU A  90      27.529   4.960  22.736  1.00  0.00              
ATOM   1334  CB  LEU A  90      24.511   4.991  23.997  1.00  0.00              
ATOM   1335  CG  LEU A  90      23.055   4.826  23.542  1.00  0.00              
ATOM   1336  CD1 LEU A  90      22.168   5.792  24.315  1.00  0.00              
ATOM   1337  CD2 LEU A  90      22.960   5.075  22.044  1.00  0.00              
ATOM   1338  H   LEU A  90      24.591   2.632  24.947  1.00  0.00              
ATOM   1339  HA  LEU A  90      25.336   3.759  22.427  1.00  0.00              
ATOM   1340 1HB  LEU A  90      24.520   4.984  25.086  1.00  0.00              
ATOM   1341 2HB  LEU A  90      24.855   5.968  23.658  1.00  0.00              
ATOM   1342  HG  LEU A  90      22.717   3.813  23.764  1.00  0.00              
ATOM   1343 1HD1 LEU A  90      21.133   5.675  23.992  1.00  0.00              
ATOM   1344 2HD1 LEU A  90      22.240   5.579  25.382  1.00  0.00              
ATOM   1345 3HD1 LEU A  90      22.493   6.815  24.126  1.00  0.00              
ATOM   1346 1HD2 LEU A  90      21.925   4.957  21.721  1.00  0.00              
ATOM   1347 2HD2 LEU A  90      23.296   6.088  21.822  1.00  0.00              
ATOM   1348 3HD2 LEU A  90      23.589   4.360  21.515  1.00  0.00              
ATOM   1349  N   VAL A  91      27.480   4.239  24.871  1.00  0.00              
ATOM   1350  CA  VAL A  91      28.882   4.584  25.099  1.00  0.00              
ATOM   1351  C   VAL A  91      29.785   3.744  24.188  1.00  0.00              
ATOM   1352  O   VAL A  91      30.684   4.275  23.542  1.00  0.00              
ATOM   1353  CB  VAL A  91      29.264   4.347  26.572  1.00  0.00              
ATOM   1354  CG1 VAL A  91      30.768   4.476  26.760  1.00  0.00              
ATOM   1355  CG2 VAL A  91      28.523   5.331  27.465  1.00  0.00              
ATOM   1356  H   VAL A  91      26.936   3.863  25.634  1.00  0.00              
ATOM   1357  HA  VAL A  91      29.029   5.631  24.829  1.00  0.00              
ATOM   1358  HB  VAL A  91      28.992   3.328  26.849  1.00  0.00              
ATOM   1359 1HG1 VAL A  91      31.020   4.305  27.807  1.00  0.00              
ATOM   1360 2HG1 VAL A  91      31.277   3.738  26.140  1.00  0.00              
ATOM   1361 3HG1 VAL A  91      31.087   5.477  26.470  1.00  0.00              
ATOM   1362 1HG2 VAL A  91      28.797   5.157  28.505  1.00  0.00              
ATOM   1363 2HG2 VAL A  91      28.791   6.350  27.184  1.00  0.00              
ATOM   1364 3HG2 VAL A  91      27.448   5.193  27.345  1.00  0.00              
ATOM   1365  N   ALA A  92      29.521   2.440  24.115  1.00  0.00              
ATOM   1366  CA  ALA A  92      30.308   1.565  23.246  1.00  0.00              
ATOM   1367  C   ALA A  92      30.242   2.013  21.783  1.00  0.00              
ATOM   1368  O   ALA A  92      31.236   1.972  21.064  1.00  0.00              
ATOM   1369  CB  ALA A  92      29.835   0.125  23.380  1.00  0.00              
ATOM   1370  H   ALA A  92      28.770   2.044  24.662  1.00  0.00              
ATOM   1371  HA  ALA A  92      31.350   1.626  23.558  1.00  0.00              
ATOM   1372 1HB  ALA A  92      30.429  -0.515  22.728  1.00  0.00              
ATOM   1373 2HB  ALA A  92      29.952  -0.202  24.413  1.00  0.00              
ATOM   1374 3HB  ALA A  92      28.786   0.058  23.095  1.00  0.00              
ATOM   1375  N   PHE A  93      29.056   2.433  21.358  1.00  0.00              
ATOM   1376  CA  PHE A  93      28.832   2.959  20.016  1.00  0.00              
ATOM   1377  C   PHE A  93      29.715   4.173  19.747  1.00  0.00              
ATOM   1378  O   PHE A  93      30.410   4.229  18.733  1.00  0.00              
ATOM   1379  CB  PHE A  93      27.341   3.297  19.865  1.00  0.00              
ATOM   1380  CG  PHE A  93      26.986   4.009  18.586  1.00  0.00              
ATOM   1381  CD1 PHE A  93      26.923   3.320  17.386  1.00  0.00              
ATOM   1382  CD2 PHE A  93      26.676   5.362  18.595  1.00  0.00              
ATOM   1383  CE1 PHE A  93      26.564   3.965  16.217  1.00  0.00              
ATOM   1384  CE2 PHE A  93      26.319   6.021  17.425  1.00  0.00              
ATOM   1385  CZ  PHE A  93      26.264   5.327  16.235  1.00  0.00              
ATOM   1386  H   PHE A  93      28.280   2.381  22.003  1.00  0.00              
ATOM   1387  HA  PHE A  93      29.106   2.190  19.292  1.00  0.00              
ATOM   1388 1HB  PHE A  93      26.754   2.381  19.908  1.00  0.00              
ATOM   1389 2HB  PHE A  93      27.025   3.928  20.695  1.00  0.00              
ATOM   1390  HD1 PHE A  93      27.162   2.256  17.369  1.00  0.00              
ATOM   1391  HD2 PHE A  93      26.720   5.909  19.537  1.00  0.00              
ATOM   1392  HE1 PHE A  93      26.514   3.408  15.282  1.00  0.00              
ATOM   1393  HE2 PHE A  93      26.084   7.085  17.446  1.00  0.00              
ATOM   1394  HZ  PHE A  93      25.990   5.838  15.313  1.00  0.00              
ATOM   1395  N   PHE A  94      29.715   5.134  20.665  1.00  0.00              
ATOM   1396  CA  PHE A  94      30.548   6.320  20.482  1.00  0.00              
ATOM   1397  C   PHE A  94      32.025   5.963  20.449  1.00  0.00              
ATOM   1398  O   PHE A  94      32.779   6.508  19.641  1.00  0.00              
ATOM   1399  CB  PHE A  94      30.262   7.367  21.566  1.00  0.00              
ATOM   1400  CG  PHE A  94      29.137   8.295  21.205  1.00  0.00              
ATOM   1401  CD1 PHE A  94      29.401   9.582  20.745  1.00  0.00              
ATOM   1402  CD2 PHE A  94      27.814   7.866  21.289  1.00  0.00              
ATOM   1403  CE1 PHE A  94      28.363  10.431  20.394  1.00  0.00              
ATOM   1404  CE2 PHE A  94      26.767   8.704  20.935  1.00  0.00              
ATOM   1405  CZ  PHE A  94      27.040   9.990  20.480  1.00  0.00              
ATOM   1406  H   PHE A  94      29.144   5.057  21.494  1.00  0.00              
ATOM   1407  HA  PHE A  94      30.317   6.759  19.511  1.00  0.00              
ATOM   1408 1HB  PHE A  94      30.012   6.865  22.500  1.00  0.00              
ATOM   1409 2HB  PHE A  94      31.158   7.961  21.743  1.00  0.00              
ATOM   1410  HD1 PHE A  94      30.436   9.916  20.664  1.00  0.00              
ATOM   1411  HD2 PHE A  94      27.607   6.857  21.646  1.00  0.00              
ATOM   1412  HE1 PHE A  94      28.579  11.442  20.050  1.00  0.00              
ATOM   1413  HE2 PHE A  94      25.736   8.362  21.012  1.00  0.00              
ATOM   1414  HZ  PHE A  94      26.224  10.652  20.194  1.00  0.00              
ATOM   1415  N   VAL A  95      32.435   5.044  21.320  1.00  0.00              
ATOM   1416  CA  VAL A  95      33.827   4.587  21.340  1.00  0.00              
ATOM   1417  C   VAL A  95      34.205   3.934  20.014  1.00  0.00              
ATOM   1418  O   VAL A  95      35.298   4.180  19.475  1.00  0.00              
ATOM   1419  CB  VAL A  95      34.100   3.635  22.527  1.00  0.00              
ATOM   1420  CG1 VAL A  95      35.490   3.020  22.428  1.00  0.00              
ATOM   1421  CG2 VAL A  95      33.944   4.381  23.851  1.00  0.00              
ATOM   1422  H   VAL A  95      31.779   4.653  21.980  1.00  0.00              
ATOM   1423  HA  VAL A  95      34.475   5.458  21.450  1.00  0.00              
ATOM   1424  HB  VAL A  95      33.388   2.810  22.491  1.00  0.00              
ATOM   1425 1HG1 VAL A  95      35.656   2.355  23.275  1.00  0.00              
ATOM   1426 2HG1 VAL A  95      35.572   2.454  21.501  1.00  0.00              
ATOM   1427 3HG1 VAL A  95      36.240   3.812  22.438  1.00  0.00              
ATOM   1428 1HG2 VAL A  95      34.138   3.699  24.678  1.00  0.00              
ATOM   1429 2HG2 VAL A  95      34.652   5.209  23.888  1.00  0.00              
ATOM   1430 3HG2 VAL A  95      32.928   4.769  23.931  1.00  0.00              
ATOM   1431  N   PHE A  96      33.304   3.119  19.475  1.00  0.00              
ATOM   1432  CA  PHE A  96      33.552   2.515  18.164  1.00  0.00              
ATOM   1433  C   PHE A  96      33.781   3.562  17.079  1.00  0.00              
ATOM   1434  O   PHE A  96      34.773   3.506  16.363  1.00  0.00              
ATOM   1435  CB  PHE A  96      32.378   1.620  17.763  1.00  0.00              
ATOM   1436  CG  PHE A  96      32.460   1.108  16.353  1.00  0.00              
ATOM   1437  CD1 PHE A  96      33.527   0.322  15.946  1.00  0.00              
ATOM   1438  CD2 PHE A  96      31.470   1.413  15.431  1.00  0.00              
ATOM   1439  CE1 PHE A  96      33.603  -0.149  14.648  1.00  0.00              
ATOM   1440  CE2 PHE A  96      31.543   0.943  14.134  1.00  0.00              
ATOM   1441  CZ  PHE A  96      32.611   0.161  13.743  1.00  0.00              
ATOM   1442  H   PHE A  96      32.443   2.908  19.959  1.00  0.00              
ATOM   1443  HA  PHE A  96      34.463   1.918  18.225  1.00  0.00              
ATOM   1444 1HB  PHE A  96      32.330   0.762  18.433  1.00  0.00              
ATOM   1445 2HB  PHE A  96      31.446   2.172  17.871  1.00  0.00              
ATOM   1446  HD1 PHE A  96      34.311   0.076  16.662  1.00  0.00              
ATOM   1447  HD2 PHE A  96      30.627   2.031  15.740  1.00  0.00              
ATOM   1448  HE1 PHE A  96      34.448  -0.766  14.342  1.00  0.00              
ATOM   1449  HE2 PHE A  96      30.758   1.190  13.419  1.00  0.00              
ATOM   1450  HZ  PHE A  96      32.671  -0.208  12.720  1.00  0.00              
ATOM   1451  N   GLY A  97      32.859   4.517  16.955  1.00  0.00              
ATOM   1452  CA  GLY A  97      32.976   5.533  15.924  1.00  0.00              
ATOM   1453  C   GLY A  97      34.289   6.284  16.013  1.00  0.00              
ATOM   1454  O   GLY A  97      34.966   6.487  14.999  1.00  0.00              
ATOM   1455  H   GLY A  97      32.068   4.540  17.581  1.00  0.00              
ATOM   1456 1HA  GLY A  97      32.893   5.067  14.942  1.00  0.00              
ATOM   1457 2HA  GLY A  97      32.151   6.239  16.016  1.00  0.00              
ATOM   1458  N   ALA A  98      34.670   6.673  17.231  1.00  0.00              
ATOM   1459  CA  ALA A  98      35.936   7.366  17.444  1.00  0.00              
ATOM   1460  C   ALA A  98      37.132   6.479  17.081  1.00  0.00              
ATOM   1461  O   ALA A  98      38.074   6.938  16.443  1.00  0.00              
ATOM   1462  CB  ALA A  98      36.048   7.876  18.886  1.00  0.00              
ATOM   1463  H   ALA A  98      34.073   6.485  18.023  1.00  0.00              
ATOM   1464  HA  ALA A  98      35.972   8.221  16.769  1.00  0.00              
ATOM   1465 1HB  ALA A  98      37.001   8.389  19.018  1.00  0.00              
ATOM   1466 2HB  ALA A  98      35.232   8.570  19.091  1.00  0.00              
ATOM   1467 3HB  ALA A  98      35.990   7.035  19.575  1.00  0.00              
ATOM   1468  N   ALA A  99      37.091   5.208  17.480  1.00  0.00              
ATOM   1469  CA  ALA A  99      38.163   4.271  17.121  1.00  0.00              
ATOM   1470  C   ALA A  99      38.227   4.040  15.619  1.00  0.00              
ATOM   1471  O   ALA A  99      39.308   3.901  15.053  1.00  0.00              
ATOM   1472  CB  ALA A  99      38.007   2.923  17.863  1.00  0.00              
ATOM   1473  H   ALA A  99      36.315   4.878  18.036  1.00  0.00              
ATOM   1474  HA  ALA A  99      39.115   4.716  17.413  1.00  0.00              
ATOM   1475 1HB  ALA A  99      38.817   2.253  17.575  1.00  0.00              
ATOM   1476 2HB  ALA A  99      38.044   3.093  18.939  1.00  0.00              
ATOM   1477 3HB  ALA A  99      37.052   2.471  17.600  1.00  0.00              
ATOM   1478  N   LEU A 100      37.061   3.983  14.985  1.00  0.00              
ATOM   1479  CA  LEU A 100      36.990   3.771  13.543  1.00  0.00              
ATOM   1480  C   LEU A 100      37.633   4.949  12.813  1.00  0.00              
ATOM   1481  O   LEU A 100      38.401   4.761  11.865  1.00  0.00              
ATOM   1482  CB  LEU A 100      35.532   3.606  13.095  1.00  0.00              
ATOM   1483  CG  LEU A 100      35.324   3.311  11.604  1.00  0.00              
ATOM   1484  CD1 LEU A 100      36.039   2.017  11.238  1.00  0.00              
ATOM   1485  CD2 LEU A 100      33.835   3.215  11.309  1.00  0.00              
ATOM   1486  H   LEU A 100      36.205   4.087  15.510  1.00  0.00              
ATOM   1487  HA  LEU A 100      37.555   2.873  13.297  1.00  0.00              
ATOM   1488 1HB  LEU A 100      35.086   2.789  13.660  1.00  0.00              
ATOM   1489 2HB  LEU A 100      34.990   4.521  13.331  1.00  0.00              
ATOM   1490  HG  LEU A 100      35.762   4.113  11.010  1.00  0.00              
ATOM   1491 1HD1 LEU A 100      35.891   1.807  10.178  1.00  0.00              
ATOM   1492 2HD1 LEU A 100      37.105   2.120  11.441  1.00  0.00              
ATOM   1493 3HD1 LEU A 100      35.633   1.197  11.829  1.00  0.00              
ATOM   1494 1HD2 LEU A 100      33.687   3.006  10.249  1.00  0.00              
ATOM   1495 2HD2 LEU A 100      33.397   2.412  11.901  1.00  0.00              
ATOM   1496 3HD2 LEU A 100      33.352   4.159  11.563  1.00  0.00              
ATOM   1497  N   CYS A 101      37.327   6.165  13.263  1.00  0.00              
ATOM   1498  CA  CYS A 101      37.938   7.355  12.681  1.00  0.00              
ATOM   1499  C   CYS A 101      39.445   7.381  12.926  1.00  0.00              
ATOM   1500  O   CYS A 101      40.218   7.713  12.023  1.00  0.00              
ATOM   1501  CB  CYS A 101      37.309   8.620  13.266  1.00  0.00              
ATOM   1502  SG  CYS A 101      35.600   8.905  12.745  1.00  0.00              
ATOM   1503  H   CYS A 101      36.664   6.270  14.017  1.00  0.00              
ATOM   1504  HA  CYS A 101      37.786   7.329  11.602  1.00  0.00              
ATOM   1505 1HB  CYS A 101      37.325   8.564  14.355  1.00  0.00              
ATOM   1506 2HB  CYS A 101      37.900   9.488  12.974  1.00  0.00              
ATOM   1507  HG  CYS A 101      35.226   7.630  12.796  1.00  0.00              
ATOM   1508  N   ALA A 102      39.860   7.021  14.140  1.00  0.00              
ATOM   1509  CA  ALA A 102      41.278   7.010  14.473  1.00  0.00              
ATOM   1510  C   ALA A 102      42.041   6.042  13.576  1.00  0.00              
ATOM   1511  O   ALA A 102      43.105   6.378  13.047  1.00  0.00              
ATOM   1512  CB  ALA A 102      41.487   6.656  15.924  1.00  0.00              
ATOM   1513  H   ALA A 102      39.187   6.752  14.844  1.00  0.00              
ATOM   1514  HA  ALA A 102      41.675   8.010  14.297  1.00  0.00              
ATOM   1515 1HB  ALA A 102      42.554   6.654  16.149  1.00  0.00              
ATOM   1516 2HB  ALA A 102      40.985   7.391  16.554  1.00  0.00              
ATOM   1517 3HB  ALA A 102      41.073   5.668  16.121  1.00  0.00              
ATOM   1518  N   GLU A 103      41.501   4.840  13.403  1.00  0.00              
ATOM   1519  CA  GLU A 103      42.179   3.857  12.565  1.00  0.00              
ATOM   1520  C   GLU A 103      42.120   4.259  11.094  1.00  0.00              
ATOM   1521  O   GLU A 103      43.068   4.029  10.348  1.00  0.00              
ATOM   1522  CB  GLU A 103      41.555   2.472  12.754  1.00  0.00              
ATOM   1523  CG  GLU A 103      42.285   1.350  12.030  1.00  0.00              
ATOM   1524  CD  GLU A 103      43.720   1.214  12.457  1.00  0.00              
ATOM   1525  OE1 GLU A 103      43.975   1.251  13.637  1.00  0.00              
ATOM   1526  OE2 GLU A 103      44.562   1.074  11.602  1.00  0.00              
ATOM   1527  H   GLU A 103      40.626   4.592  13.842  1.00  0.00              
ATOM   1528  HA  GLU A 103      43.235   3.838  12.839  1.00  0.00              
ATOM   1529 1HB  GLU A 103      41.531   2.226  13.815  1.00  0.00              
ATOM   1530 2HB  GLU A 103      40.525   2.486  12.397  1.00  0.00              
ATOM   1531 1HG  GLU A 103      41.769   0.410  12.226  1.00  0.00              
ATOM   1532 2HG  GLU A 103      42.246   1.537  10.958  1.00  0.00              
ATOM   1533  N   SER A 104      41.018   4.878  10.678  1.00  0.00              
ATOM   1534  CA  SER A 104      40.914   5.378   9.309  1.00  0.00              
ATOM   1535  C   SER A 104      42.027   6.374   8.973  1.00  0.00              
ATOM   1536  O   SER A 104      42.590   6.332   7.879  1.00  0.00              
ATOM   1537  CB  SER A 104      39.562   6.034   9.103  1.00  0.00              
ATOM   1538  OG  SER A 104      38.528   5.092   9.190  1.00  0.00              
ATOM   1539  H   SER A 104      40.240   5.007  11.310  1.00  0.00              
ATOM   1540  HA  SER A 104      41.039   4.539   8.623  1.00  0.00              
ATOM   1541 1HB  SER A 104      39.416   6.810   9.854  1.00  0.00              
ATOM   1542 2HB  SER A 104      39.537   6.515   8.126  1.00  0.00              
ATOM   1543  HG  SER A 104      38.387   4.941  10.128  1.00  0.00              
ATOM   1544  N   VAL A 105      42.348   7.267   9.907  1.00  0.00              
ATOM   1545  CA  VAL A 105      43.463   8.181   9.694  1.00  0.00              
ATOM   1546  C   VAL A 105      44.769   7.395   9.597  1.00  0.00              
ATOM   1547  O   VAL A 105      45.586   7.633   8.705  1.00  0.00              
ATOM   1548  CB  VAL A 105      43.554   9.200  10.845  1.00  0.00              
ATOM   1549  CG1 VAL A 105      44.818  10.037  10.716  1.00  0.00              
ATOM   1550  CG2 VAL A 105      42.318  10.087  10.851  1.00  0.00              
ATOM   1551  H   VAL A 105      41.825   7.321  10.769  1.00  0.00              
ATOM   1552  HA  VAL A 105      43.306   8.705   8.751  1.00  0.00              
ATOM   1553  HB  VAL A 105      43.620   8.662  11.791  1.00  0.00              
ATOM   1554 1HG1 VAL A 105      44.866  10.752  11.538  1.00  0.00              
ATOM   1555 2HG1 VAL A 105      45.691   9.386  10.751  1.00  0.00              
ATOM   1556 3HG1 VAL A 105      44.803  10.575   9.769  1.00  0.00              
ATOM   1557 1HG2 VAL A 105      42.389  10.805  11.667  1.00  0.00              
ATOM   1558 2HG2 VAL A 105      42.249  10.621   9.903  1.00  0.00              
ATOM   1559 3HG2 VAL A 105      41.429   9.471  10.986  1.00  0.00              
ATOM   1560  N   ASN A 106      44.943   6.443  10.512  1.00  0.00              
ATOM   1561  CA  ASN A 106      46.125   5.579  10.536  1.00  0.00              
ATOM   1562  C   ASN A 106      46.350   4.845   9.205  1.00  0.00              
ATOM   1563  O   ASN A 106      47.491   4.657   8.772  1.00  0.00              
ATOM   1564  CB  ASN A 106      46.018   4.583  11.676  1.00  0.00              
ATOM   1565  CG  ASN A 106      47.276   3.780  11.861  1.00  0.00              
ATOM   1566  OD1 ASN A 106      48.379   4.335  11.917  1.00  0.00              
ATOM   1567  ND2 ASN A 106      47.132   2.483  11.958  1.00  0.00              
ATOM   1568  H   ASN A 106      44.228   6.318  11.214  1.00  0.00              
ATOM   1569  HA  ASN A 106      47.007   6.202  10.693  1.00  0.00              
ATOM   1570 1HB  ASN A 106      45.800   5.113  12.603  1.00  0.00              
ATOM   1571 2HB  ASN A 106      45.190   3.900  11.486  1.00  0.00              
ATOM   1572 1HD2 ASN A 106      47.934   1.898  12.082  1.00  0.00              
ATOM   1573 2HD2 ASN A 106      46.220   2.076  11.907  1.00  0.00              
ATOM   1574  N   LYS A 107      45.249   4.450   8.563  1.00  0.00              
ATOM   1575  CA  LYS A 107      45.270   3.772   7.266  1.00  0.00              
ATOM   1576  C   LYS A 107      45.190   4.748   6.080  1.00  0.00              
ATOM   1577  O   LYS A 107      44.908   4.337   4.954  1.00  0.00              
ATOM   1578  CB  LYS A 107      44.123   2.763   7.187  1.00  0.00              
ATOM   1579  CG  LYS A 107      44.247   1.593   8.153  1.00  0.00              
ATOM   1580  CD  LYS A 107      43.123   0.588   7.949  1.00  0.00              
ATOM   1581  CE  LYS A 107      43.296  -0.628   8.848  1.00  0.00              
ATOM   1582  NZ  LYS A 107      42.200  -1.617   8.665  1.00  0.00              
ATOM   1583  H   LYS A 107      44.361   4.634   9.007  1.00  0.00              
ATOM   1584  HA  LYS A 107      46.217   3.240   7.169  1.00  0.00              
ATOM   1585 1HB  LYS A 107      43.179   3.269   7.393  1.00  0.00              
ATOM   1586 2HB  LYS A 107      44.063   2.359   6.176  1.00  0.00              
ATOM   1587 1HG  LYS A 107      45.203   1.092   7.997  1.00  0.00              
ATOM   1588 2HG  LYS A 107      44.212   1.961   9.177  1.00  0.00              
ATOM   1589 1HD  LYS A 107      42.166   1.061   8.173  1.00  0.00              
ATOM   1590 2HD  LYS A 107      43.111   0.260   6.910  1.00  0.00              
ATOM   1591 1HE  LYS A 107      44.246  -1.112   8.626  1.00  0.00              
ATOM   1592 2HE  LYS A 107      43.311  -0.310   9.891  1.00  0.00              
ATOM   1593 1HZ  LYS A 107      42.351  -2.406   9.278  1.00  0.00              
ATOM   1594 2HZ  LYS A 107      41.314  -1.184   8.887  1.00  0.00              
ATOM   1595 3HZ  LYS A 107      42.188  -1.934   7.707  1.00  0.00              
ATOM   1596  N   GLU A 108      45.443   6.030   6.348  1.00  0.00              
ATOM   1597  CA  GLU A 108      45.490   7.085   5.325  1.00  0.00              
ATOM   1598  C   GLU A 108      44.161   7.297   4.598  1.00  0.00              
ATOM   1599  O   GLU A 108      44.124   7.529   3.384  1.00  0.00              
ATOM   1600  CB  GLU A 108      46.577   6.761   4.297  1.00  0.00              
ATOM   1601  CG  GLU A 108      47.982   6.672   4.876  1.00  0.00              
ATOM   1602  CD  GLU A 108      49.033   6.439   3.826  1.00  0.00              
ATOM   1603  OE1 GLU A 108      48.677   6.230   2.692  1.00  0.00              
ATOM   1604  OE2 GLU A 108      50.194   6.471   4.159  1.00  0.00              
ATOM   1605  H   GLU A 108      45.610   6.274   7.314  1.00  0.00              
ATOM   1606  HA  GLU A 108      45.663   8.040   5.821  1.00  0.00              
ATOM   1607 1HB  GLU A 108      46.352   5.809   3.817  1.00  0.00              
ATOM   1608 2HB  GLU A 108      46.583   7.526   3.521  1.00  0.00              
ATOM   1609 1HG  GLU A 108      48.208   7.600   5.400  1.00  0.00              
ATOM   1610 2HG  GLU A 108      48.014   5.860   5.601  1.00  0.00              
ATOM   1611  N   MET A 109      43.074   7.224   5.360  1.00  0.00              
ATOM   1612  CA  MET A 109      41.733   7.478   4.843  1.00  0.00              
ATOM   1613  C   MET A 109      41.051   8.568   5.674  1.00  0.00              
ATOM   1614  O   MET A 109      39.963   8.358   6.218  1.00  0.00              
ATOM   1615  CB  MET A 109      40.906   6.194   4.847  1.00  0.00              
ATOM   1616  CG  MET A 109      41.433   5.103   3.926  1.00  0.00              
ATOM   1617  SD  MET A 109      40.359   3.655   3.878  1.00  0.00              
ATOM   1618  CE  MET A 109      40.640   2.970   5.509  1.00  0.00              
ATOM   1619  H   MET A 109      43.187   6.982   6.334  1.00  0.00              
ATOM   1620  HA  MET A 109      41.820   7.823   3.813  1.00  0.00              
ATOM   1621 1HB  MET A 109      40.868   5.790   5.857  1.00  0.00              
ATOM   1622 2HB  MET A 109      39.882   6.420   4.545  1.00  0.00              
ATOM   1623 1HG  MET A 109      41.529   5.495   2.914  1.00  0.00              
ATOM   1624 2HG  MET A 109      42.420   4.788   4.264  1.00  0.00              
ATOM   1625 1HE  MET A 109      40.043   2.067   5.632  1.00  0.00              
ATOM   1626 2HE  MET A 109      41.697   2.726   5.624  1.00  0.00              
ATOM   1627 3HE  MET A 109      40.352   3.701   6.265  1.00  0.00              
ATOM   1628  N   GLU A 110      41.695   9.733   5.763  1.00  0.00              
ATOM   1629  CA  GLU A 110      41.211  10.817   6.619  1.00  0.00              
ATOM   1630  C   GLU A 110      39.827  11.319   6.221  1.00  0.00              
ATOM   1631  O   GLU A 110      39.059  11.773   7.079  1.00  0.00              
ATOM   1632  CB  GLU A 110      42.201  11.983   6.594  1.00  0.00              
ATOM   1633  CG  GLU A 110      43.538  11.689   7.259  1.00  0.00              
ATOM   1634  CD  GLU A 110      44.506  12.835   7.160  1.00  0.00              
ATOM   1635  OE1 GLU A 110      44.198  13.791   6.490  1.00  0.00              
ATOM   1636  OE2 GLU A 110      45.555  12.753   7.754  1.00  0.00              
ATOM   1637  H   GLU A 110      42.538   9.870   5.225  1.00  0.00              
ATOM   1638  HA  GLU A 110      41.097  10.432   7.633  1.00  0.00              
ATOM   1639 1HB  GLU A 110      42.397  12.271   5.561  1.00  0.00              
ATOM   1640 2HB  GLU A 110      41.760  12.845   7.095  1.00  0.00              
ATOM   1641 1HG  GLU A 110      43.366  11.463   8.311  1.00  0.00              
ATOM   1642 2HG  GLU A 110      43.976  10.807   6.794  1.00  0.00              
ATOM   1643  N   VAL A 111      39.508  11.221   4.927  1.00  0.00              
ATOM   1644  CA  VAL A 111      38.216  11.664   4.410  1.00  0.00              
ATOM   1645  C   VAL A 111      37.058  10.922   5.089  1.00  0.00              
ATOM   1646  O   VAL A 111      35.941  11.440   5.171  1.00  0.00              
ATOM   1647  CB  VAL A 111      38.148  11.435   2.888  1.00  0.00              
ATOM   1648  CG1 VAL A 111      38.053   9.949   2.576  1.00  0.00              
ATOM   1649  CG2 VAL A 111      36.960  12.185   2.305  1.00  0.00              
ATOM   1650  H   VAL A 111      40.185  10.827   4.289  1.00  0.00              
ATOM   1651  HA  VAL A 111      38.091  12.720   4.650  1.00  0.00              
ATOM   1652  HB  VAL A 111      39.068  11.801   2.433  1.00  0.00              
ATOM   1653 1HG1 VAL A 111      38.006   9.806   1.496  1.00  0.00              
ATOM   1654 2HG1 VAL A 111      38.931   9.438   2.971  1.00  0.00              
ATOM   1655 3HG1 VAL A 111      37.154   9.537   3.035  1.00  0.00              
ATOM   1656 1HG2 VAL A 111      36.918  12.020   1.228  1.00  0.00              
ATOM   1657 2HG2 VAL A 111      36.040  11.823   2.764  1.00  0.00              
ATOM   1658 3HG2 VAL A 111      37.070  13.252   2.504  1.00  0.00              
ATOM   1659  N   LEU A 112      37.332   9.725   5.603  1.00  0.00              
ATOM   1660  CA  LEU A 112      36.292   8.930   6.244  1.00  0.00              
ATOM   1661  C   LEU A 112      35.933   9.438   7.630  1.00  0.00              
ATOM   1662  O   LEU A 112      34.883   9.073   8.153  1.00  0.00              
ATOM   1663  CB  LEU A 112      36.688   7.453   6.342  1.00  0.00              
ATOM   1664  CG  LEU A 112      36.819   6.718   5.007  1.00  0.00              
ATOM   1665  CD1 LEU A 112      37.282   5.278   5.227  1.00  0.00              
ATOM   1666  CD2 LEU A 112      35.505   6.755   4.231  1.00  0.00              
ATOM   1667  H   LEU A 112      38.271   9.358   5.551  1.00  0.00              
ATOM   1668  HA  LEU A 112      35.386   8.998   5.644  1.00  0.00              
ATOM   1669 1HB  LEU A 112      37.644   7.382   6.857  1.00  0.00              
ATOM   1670 2HB  LEU A 112      35.939   6.931   6.938  1.00  0.00              
ATOM   1671  HG  LEU A 112      37.594   7.194   4.405  1.00  0.00              
ATOM   1672 1HD1 LEU A 112      37.370   4.773   4.265  1.00  0.00              
ATOM   1673 2HD1 LEU A 112      38.252   5.280   5.725  1.00  0.00              
ATOM   1674 3HD1 LEU A 112      36.557   4.753   5.848  1.00  0.00              
ATOM   1675 1HD2 LEU A 112      35.627   6.226   3.285  1.00  0.00              
ATOM   1676 2HD2 LEU A 112      34.722   6.274   4.817  1.00  0.00              
ATOM   1677 3HD2 LEU A 112      35.227   7.790   4.034  1.00  0.00              
ATOM   1678  N   VAL A 113      36.789  10.264   8.232  1.00  0.00              
ATOM   1679  CA  VAL A 113      36.506  10.741   9.591  1.00  0.00              
ATOM   1680  C   VAL A 113      35.175  11.489   9.671  1.00  0.00              
ATOM   1681  O   VAL A 113      34.315  11.160  10.496  1.00  0.00              
ATOM   1682  CB  VAL A 113      37.658  11.599  10.173  1.00  0.00              
ATOM   1683  CG1 VAL A 113      37.236  12.247  11.488  1.00  0.00              
ATOM   1684  CG2 VAL A 113      38.924  10.744  10.355  1.00  0.00              
ATOM   1685  H   VAL A 113      37.634  10.569   7.769  1.00  0.00              
ATOM   1686  HA  VAL A 113      36.378   9.875  10.242  1.00  0.00              
ATOM   1687  HB  VAL A 113      37.872  12.418   9.486  1.00  0.00              
ATOM   1688 1HG1 VAL A 113      38.059  12.845  11.880  1.00  0.00              
ATOM   1689 2HG1 VAL A 113      36.371  12.888  11.317  1.00  0.00              
ATOM   1690 3HG1 VAL A 113      36.977  11.471  12.209  1.00  0.00              
ATOM   1691 1HG2 VAL A 113      39.723  11.361  10.764  1.00  0.00              
ATOM   1692 2HG2 VAL A 113      38.713   9.922  11.039  1.00  0.00              
ATOM   1693 3HG2 VAL A 113      39.233  10.343   9.390  1.00  0.00              
ATOM   1694  N   GLY A 114      34.997  12.477   8.797  1.00  0.00              
ATOM   1695  CA  GLY A 114      33.759  13.235   8.751  1.00  0.00              
ATOM   1696  C   GLY A 114      32.567  12.381   8.352  1.00  0.00              
ATOM   1697  O   GLY A 114      31.447  12.598   8.831  1.00  0.00              
ATOM   1698  H   GLY A 114      35.739  12.706   8.151  1.00  0.00              
ATOM   1699 1HA  GLY A 114      33.566  13.678   9.728  1.00  0.00              
ATOM   1700 2HA  GLY A 114      33.861  14.055   8.041  1.00  0.00              
ATOM   1701  N   GLN A 115      32.801  11.407   7.475  1.00  0.00              
ATOM   1702  CA  GLN A 115      31.728  10.524   7.020  1.00  0.00              
ATOM   1703  C   GLN A 115      31.216   9.620   8.132  1.00  0.00              
ATOM   1704  O   GLN A 115      30.015   9.438   8.275  1.00  0.00              
ATOM   1705  CB  GLN A 115      32.207   9.670   5.843  1.00  0.00              
ATOM   1706  CG  GLN A 115      32.454  10.453   4.565  1.00  0.00              
ATOM   1707  CD  GLN A 115      32.948   9.573   3.433  1.00  0.00              
ATOM   1708  OE1 GLN A 115      32.585   8.398   3.337  1.00  0.00              
ATOM   1709  NE2 GLN A 115      33.781  10.138   2.566  1.00  0.00              
ATOM   1710  H   GLN A 115      33.735  11.272   7.115  1.00  0.00              
ATOM   1711  HA  GLN A 115      30.884  11.138   6.707  1.00  0.00              
ATOM   1712 1HB  GLN A 115      33.135   9.166   6.113  1.00  0.00              
ATOM   1713 2HB  GLN A 115      31.467   8.899   5.627  1.00  0.00              
ATOM   1714 1HG  GLN A 115      31.520  10.921   4.252  1.00  0.00              
ATOM   1715 2HG  GLN A 115      33.208  11.217   4.759  1.00  0.00              
ATOM   1716 1HE2 GLN A 115      34.141   9.606   1.798  1.00  0.00              
ATOM   1717 2HE2 GLN A 115      34.050  11.094   2.680  1.00  0.00              
ATOM   1718  N   VAL A 116      32.129   9.047   8.909  1.00  0.00              
ATOM   1719  CA  VAL A 116      31.744   8.224  10.053  1.00  0.00              
ATOM   1720  C   VAL A 116      30.995   9.075  11.084  1.00  0.00              
ATOM   1721  O   VAL A 116      30.003   8.635  11.654  1.00  0.00              
ATOM   1722  CB  VAL A 116      32.966   7.548  10.711  1.00  0.00              
ATOM   1723  CG1 VAL A 116      32.570   6.867  12.027  1.00  0.00              
ATOM   1724  CG2 VAL A 116      33.586   6.535   9.750  1.00  0.00              
ATOM   1725  H   VAL A 116      33.110   9.181   8.707  1.00  0.00              
ATOM   1726  HA  VAL A 116      31.071   7.440   9.705  1.00  0.00              
ATOM   1727  HB  VAL A 116      33.703   8.311  10.958  1.00  0.00              
ATOM   1728 1HG1 VAL A 116      33.448   6.397  12.471  1.00  0.00              
ATOM   1729 2HG1 VAL A 116      32.169   7.610  12.715  1.00  0.00              
ATOM   1730 3HG1 VAL A 116      31.813   6.107  11.830  1.00  0.00              
ATOM   1731 1HG2 VAL A 116      34.447   6.065  10.223  1.00  0.00              
ATOM   1732 2HG2 VAL A 116      32.848   5.773   9.498  1.00  0.00              
ATOM   1733 3HG2 VAL A 116      33.906   7.045   8.841  1.00  0.00              
ATOM   1734  N   GLN A 117      31.464  10.297  11.324  1.00  0.00              
ATOM   1735  CA  GLN A 117      30.727  11.181  12.229  1.00  0.00              
ATOM   1736  C   GLN A 117      29.273  11.349  11.787  1.00  0.00              
ATOM   1737  O   GLN A 117      28.345  11.211  12.593  1.00  0.00              
ATOM   1738  CB  GLN A 117      31.409  12.550  12.310  1.00  0.00              
ATOM   1739  CG  GLN A 117      32.741  12.540  13.040  1.00  0.00              
ATOM   1740  CD  GLN A 117      33.452  13.878  12.964  1.00  0.00              
ATOM   1741  OE1 GLN A 117      33.201  14.680  12.061  1.00  0.00              
ATOM   1742  NE2 GLN A 117      34.346  14.126  13.915  1.00  0.00              
ATOM   1743  H   GLN A 117      32.316  10.630  10.897  1.00  0.00              
ATOM   1744  HA  GLN A 117      30.706  10.724  13.218  1.00  0.00              
ATOM   1745 1HB  GLN A 117      31.580  12.931  11.303  1.00  0.00              
ATOM   1746 2HB  GLN A 117      30.751  13.254  12.819  1.00  0.00              
ATOM   1747 1HG  GLN A 117      32.566  12.305  14.090  1.00  0.00              
ATOM   1748 2HG  GLN A 117      33.385  11.785  12.590  1.00  0.00              
ATOM   1749 1HE2 GLN A 117      34.847  14.993  13.917  1.00  0.00              
ATOM   1750 2HE2 GLN A 117      34.519  13.448  14.629  1.00  0.00              
ATOM   1751  N   GLU A 118      29.073  11.644  10.507  1.00  0.00              
ATOM   1752  CA  GLU A 118      27.723  11.783   9.977  1.00  0.00              
ATOM   1753  C   GLU A 118      26.945  10.462   9.965  1.00  0.00              
ATOM   1754  O   GLU A 118      25.727  10.462  10.131  1.00  0.00              
ATOM   1755  CB  GLU A 118      27.782  12.356   8.559  1.00  0.00              
ATOM   1756  CG  GLU A 118      28.194  13.820   8.489  1.00  0.00              
ATOM   1757  CD  GLU A 118      28.009  14.414   7.120  1.00  0.00              
ATOM   1758  OE1 GLU A 118      28.197  13.711   6.157  1.00  0.00              
ATOM   1759  OE2 GLU A 118      27.680  15.574   7.038  1.00  0.00              
ATOM   1760  H   GLU A 118      29.861  11.774   9.888  1.00  0.00              
ATOM   1761  HA  GLU A 118      27.149  12.416  10.654  1.00  0.00              
ATOM   1762 1HB  GLU A 118      28.491  11.780   7.963  1.00  0.00              
ATOM   1763 2HB  GLU A 118      26.804  12.261   8.087  1.00  0.00              
ATOM   1764 1HG  GLU A 118      27.599  14.388   9.203  1.00  0.00              
ATOM   1765 2HG  GLU A 118      29.240  13.907   8.779  1.00  0.00              
ATOM   1766  N   TRP A 119      27.634   9.342   9.758  1.00  0.00              
ATOM   1767  CA  TRP A 119      26.959   8.046   9.866  1.00  0.00              
ATOM   1768  C   TRP A 119      26.439   7.813  11.287  1.00  0.00              
ATOM   1769  O   TRP A 119      25.354   7.250  11.461  1.00  0.00              
ATOM   1770  CB  TRP A 119      27.873   6.897   9.421  1.00  0.00              
ATOM   1771  CG  TRP A 119      28.249   6.977   7.977  1.00  0.00              
ATOM   1772  CD1 TRP A 119      27.552   7.607   6.968  1.00  0.00              
ATOM   1773  CD2 TRP A 119      29.426   6.435   7.368  1.00  0.00              
ATOM   1774  NE1 TRP A 119      28.227   7.474   5.779  1.00  0.00              
ATOM   1775  CE2 TRP A 119      29.380   6.762   5.995  1.00  0.00              
ATOM   1776  CE3 TRP A 119      30.514   5.698   7.849  1.00  0.00              
ATOM   1777  CZ2 TRP A 119      30.385   6.387   5.102  1.00  0.00              
ATOM   1778  CZ3 TRP A 119      31.515   5.319   6.954  1.00  0.00              
ATOM   1779  CH2 TRP A 119      31.440   5.665   5.600  1.00  0.00              
ATOM   1780  H   TRP A 119      28.617   9.367   9.526  1.00  0.00              
ATOM   1781  HA  TRP A 119      26.085   8.056   9.215  1.00  0.00              
ATOM   1782 1HB  TRP A 119      28.784   6.905  10.020  1.00  0.00              
ATOM   1783 2HB  TRP A 119      27.373   5.946   9.599  1.00  0.00              
ATOM   1784  HD1 TRP A 119      26.607   8.132   7.098  1.00  0.00              
ATOM   1785  HE1 TRP A 119      27.925   7.839   4.887  1.00  0.00              
ATOM   1786  HE3 TRP A 119      30.577   5.428   8.902  1.00  0.00              
ATOM   1787  HZ2 TRP A 119      30.349   6.652   4.045  1.00  0.00              
ATOM   1788  HZ3 TRP A 119      32.360   4.745   7.336  1.00  0.00              
ATOM   1789  HH2 TRP A 119      32.239   5.352   4.928  1.00  0.00              
ATOM   1790  N   MET A 120      27.206   8.243  12.289  1.00  0.00              
ATOM   1791  CA  MET A 120      26.751   8.175  13.678  1.00  0.00              
ATOM   1792  C   MET A 120      25.544   9.078  13.889  1.00  0.00              
ATOM   1793  O   MET A 120      24.581   8.686  14.538  1.00  0.00              
ATOM   1794  CB  MET A 120      27.880   8.560  14.632  1.00  0.00              
ATOM   1795  CG  MET A 120      29.022   7.555  14.695  1.00  0.00              
ATOM   1796  SD  MET A 120      30.400   8.132  15.705  1.00  0.00              
ATOM   1797  CE  MET A 120      29.666   8.087  17.337  1.00  0.00              
ATOM   1798  H   MET A 120      28.120   8.625  12.090  1.00  0.00              
ATOM   1799  HA  MET A 120      26.459   7.148  13.896  1.00  0.00              
ATOM   1800 1HB  MET A 120      28.297   9.521  14.332  1.00  0.00              
ATOM   1801 2HB  MET A 120      27.481   8.677  15.640  1.00  0.00              
ATOM   1802 1HG  MET A 120      28.657   6.617  15.112  1.00  0.00              
ATOM   1803 2HG  MET A 120      29.390   7.360  13.688  1.00  0.00              
ATOM   1804 1HE  MET A 120      30.398   8.418  18.074  1.00  0.00              
ATOM   1805 2HE  MET A 120      28.798   8.748  17.364  1.00  0.00              
ATOM   1806 3HE  MET A 120      29.353   7.069  17.568  1.00  0.00              
ATOM   1807  N   VAL A 121      25.608  10.295  13.357  1.00  0.00              
ATOM   1808  CA  VAL A 121      24.499  11.230  13.489  1.00  0.00              
ATOM   1809  C   VAL A 121      23.210  10.654  12.912  1.00  0.00              
ATOM   1810  O   VAL A 121      22.174  10.689  13.567  1.00  0.00              
ATOM   1811  CB  VAL A 121      24.834  12.577  12.811  1.00  0.00              
ATOM   1812  CG1 VAL A 121      23.606  13.483  12.746  1.00  0.00              
ATOM   1813  CG2 VAL A 121      25.974  13.267  13.559  1.00  0.00              
ATOM   1814  H   VAL A 121      26.435  10.581  12.853  1.00  0.00              
ATOM   1815  HA  VAL A 121      24.323  11.411  14.550  1.00  0.00              
ATOM   1816  HB  VAL A 121      25.136  12.389  11.780  1.00  0.00              
ATOM   1817 1HG1 VAL A 121      23.873  14.424  12.263  1.00  0.00              
ATOM   1818 2HG1 VAL A 121      22.821  12.991  12.172  1.00  0.00              
ATOM   1819 3HG1 VAL A 121      23.247  13.683  13.756  1.00  0.00              
ATOM   1820 1HG2 VAL A 121      26.205  14.215  13.075  1.00  0.00              
ATOM   1821 2HG2 VAL A 121      25.673  13.449  14.591  1.00  0.00              
ATOM   1822 3HG2 VAL A 121      26.857  12.628  13.546  1.00  0.00              
ATOM   1823  N   ALA A 122      23.275  10.111  11.698  1.00  0.00              
ATOM   1824  CA  ALA A 122      22.082   9.537  11.070  1.00  0.00              
ATOM   1825  C   ALA A 122      21.579   8.326  11.853  1.00  0.00              
ATOM   1826  O   ALA A 122      20.376   8.150  12.042  1.00  0.00              
ATOM   1827  CB  ALA A 122      22.362   9.159   9.625  1.00  0.00              
ATOM   1828  H   ALA A 122      24.152  10.089  11.198  1.00  0.00              
ATOM   1829  HA  ALA A 122      21.294  10.291  11.088  1.00  0.00              
ATOM   1830 1HB  ALA A 122      21.463   8.735   9.179  1.00  0.00              
ATOM   1831 2HB  ALA A 122      22.660  10.047   9.068  1.00  0.00              
ATOM   1832 3HB  ALA A 122      23.165   8.423   9.591  1.00  0.00              
ATOM   1833  N   TYR A 123      22.510   7.501  12.315  1.00  0.00              
ATOM   1834  CA  TYR A 123      22.164   6.305  13.080  1.00  0.00              
ATOM   1835  C   TYR A 123      21.446   6.699  14.384  1.00  0.00              
ATOM   1836  O   TYR A 123      20.425   6.107  14.750  1.00  0.00              
ATOM   1837  CB  TYR A 123      23.416   5.477  13.380  1.00  0.00              
ATOM   1838  CG  TYR A 123      23.122   4.051  13.787  1.00  0.00              
ATOM   1839  CD1 TYR A 123      23.027   3.059  12.822  1.00  0.00              
ATOM   1840  CD2 TYR A 123      22.946   3.734  15.126  1.00  0.00              
ATOM   1841  CE1 TYR A 123      22.758   1.756  13.194  1.00  0.00              
ATOM   1842  CE2 TYR A 123      22.677   2.431  15.498  1.00  0.00              
ATOM   1843  CZ  TYR A 123      22.583   1.445  14.538  1.00  0.00              
ATOM   1844  OH  TYR A 123      22.315   0.147  14.908  1.00  0.00              
ATOM   1845  H   TYR A 123      23.483   7.704  12.132  1.00  0.00              
ATOM   1846  HA  TYR A 123      21.479   5.700  12.486  1.00  0.00              
ATOM   1847 1HB  TYR A 123      24.057   5.454  12.497  1.00  0.00              
ATOM   1848 2HB  TYR A 123      23.981   5.950  14.182  1.00  0.00              
ATOM   1849  HD1 TYR A 123      23.165   3.308  11.769  1.00  0.00              
ATOM   1850  HD2 TYR A 123      23.020   4.513  15.885  1.00  0.00              
ATOM   1851  HE1 TYR A 123      22.683   0.977  12.436  1.00  0.00              
ATOM   1852  HE2 TYR A 123      22.538   2.182  16.551  1.00  0.00              
ATOM   1853  HH  TYR A 123      22.319  -0.414  14.129  1.00  0.00              
ATOM   1854  N   LEU A 124      21.954   7.728  15.059  1.00  0.00              
ATOM   1855  CA  LEU A 124      21.316   8.266  16.267  1.00  0.00              
ATOM   1856  C   LEU A 124      19.955   8.902  15.997  1.00  0.00              
ATOM   1857  O   LEU A 124      19.023   8.751  16.792  1.00  0.00              
ATOM   1858  CB  LEU A 124      22.236   9.306  16.919  1.00  0.00              
ATOM   1859  CG  LEU A 124      23.513   8.753  17.565  1.00  0.00              
ATOM   1860  CD1 LEU A 124      24.466   9.900  17.870  1.00  0.00              
ATOM   1861  CD2 LEU A 124      23.152   7.991  18.832  1.00  0.00              
ATOM   1862  H   LEU A 124      22.808   8.150  14.724  1.00  0.00              
ATOM   1863  HA  LEU A 124      21.155   7.446  16.967  1.00  0.00              
ATOM   1864 1HB  LEU A 124      22.535  10.029  16.162  1.00  0.00              
ATOM   1865 2HB  LEU A 124      21.674   9.831  17.691  1.00  0.00              
ATOM   1866  HG  LEU A 124      24.012   8.080  16.867  1.00  0.00              
ATOM   1867 1HD1 LEU A 124      25.373   9.507  18.329  1.00  0.00              
ATOM   1868 2HD1 LEU A 124      24.723  10.415  16.944  1.00  0.00              
ATOM   1869 3HD1 LEU A 124      23.987  10.599  18.554  1.00  0.00              
ATOM   1870 1HD2 LEU A 124      24.059   7.597  19.291  1.00  0.00              
ATOM   1871 2HD2 LEU A 124      22.653   8.663  19.531  1.00  0.00              
ATOM   1872 3HD2 LEU A 124      22.484   7.166  18.583  1.00  0.00              
ATOM   1873  N   GLU A 125      19.851   9.626  14.885  1.00  0.00              
ATOM   1874  CA  GLU A 125      18.620  10.336  14.543  1.00  0.00              
ATOM   1875  C   GLU A 125      17.548   9.427  13.965  1.00  0.00              
ATOM   1876  O   GLU A 125      16.370   9.793  13.931  1.00  0.00              
ATOM   1877  CB  GLU A 125      18.922  11.456  13.545  1.00  0.00              
ATOM   1878  CG  GLU A 125      19.681  12.636  14.135  1.00  0.00              
ATOM   1879  CD  GLU A 125      18.849  13.450  15.087  1.00  0.00              
ATOM   1880  OE1 GLU A 125      17.691  13.651  14.811  1.00  0.00              
ATOM   1881  OE2 GLU A 125      19.373  13.871  16.091  1.00  0.00              
ATOM   1882  H   GLU A 125      20.644   9.688  14.262  1.00  0.00              
ATOM   1883  HA  GLU A 125      18.201  10.763  15.455  1.00  0.00              
ATOM   1884 1HB  GLU A 125      19.512  11.058  12.719  1.00  0.00              
ATOM   1885 2HB  GLU A 125      17.988  11.834  13.128  1.00  0.00              
ATOM   1886 1HG  GLU A 125      20.558  12.263  14.664  1.00  0.00              
ATOM   1887 2HG  GLU A 125      20.026  13.275  13.323  1.00  0.00              
ATOM   1888  N   THR A 126      17.946   8.244  13.506  1.00  0.00              
ATOM   1889  CA  THR A 126      16.975   7.312  12.939  1.00  0.00              
ATOM   1890  C   THR A 126      16.806   6.013  13.755  1.00  0.00              
ATOM   1891  O   THR A 126      15.728   5.757  14.287  1.00  0.00              
ATOM   1892  CB  THR A 126      17.368   6.955  11.493  1.00  0.00              
ATOM   1893  OG1 THR A 126      18.663   6.341  11.485  1.00  0.00              
ATOM   1894  CG2 THR A 126      17.398   8.204  10.625  1.00  0.00              
ATOM   1895  H   THR A 126      18.919   7.978  13.544  1.00  0.00              
ATOM   1896  HA  THR A 126      15.982   7.755  13.020  1.00  0.00              
ATOM   1897  HB  THR A 126      16.644   6.251  11.083  1.00  0.00              
ATOM   1898  HG1 THR A 126      19.326   6.997  11.256  1.00  0.00              
ATOM   1899 1HG2 THR A 126      17.677   7.932   9.607  1.00  0.00              
ATOM   1900 2HG2 THR A 126      16.411   8.667  10.620  1.00  0.00              
ATOM   1901 3HG2 THR A 126      18.127   8.908  11.025  1.00  0.00              
ATOM   1902  N   ARG A 127      17.864   5.217  13.871  1.00  0.00              
ATOM   1903  CA  ARG A 127      17.789   3.904  14.519  1.00  0.00              
ATOM   1904  C   ARG A 127      17.636   3.969  16.049  1.00  0.00              
ATOM   1905  O   ARG A 127      16.875   3.189  16.632  1.00  0.00              
ATOM   1906  CB  ARG A 127      19.033   3.095  14.185  1.00  0.00              
ATOM   1907  CG  ARG A 127      19.154   2.679  12.728  1.00  0.00              
ATOM   1908  CD  ARG A 127      18.176   1.618  12.377  1.00  0.00              
ATOM   1909  NE  ARG A 127      18.334   0.437  13.211  1.00  0.00              
ATOM   1910  CZ  ARG A 127      19.281  -0.505  13.031  1.00  0.00              
ATOM   1911  NH1 ARG A 127      20.143  -0.391  12.046  1.00  0.00              
ATOM   1912  NH2 ARG A 127      19.341  -1.544  13.846  1.00  0.00              
ATOM   1913  H   ARG A 127      18.749   5.532  13.499  1.00  0.00              
ATOM   1914  HA  ARG A 127      16.891   3.395  14.166  1.00  0.00              
ATOM   1915 1HB  ARG A 127      19.921   3.673  14.438  1.00  0.00              
ATOM   1916 2HB  ARG A 127      19.050   2.188  14.790  1.00  0.00              
ATOM   1917 1HG  ARG A 127      18.969   3.542  12.087  1.00  0.00              
ATOM   1918 2HG  ARG A 127      20.158   2.297  12.540  1.00  0.00              
ATOM   1919 1HD  ARG A 127      17.164   1.997  12.511  1.00  0.00              
ATOM   1920 2HD  ARG A 127      18.318   1.322  11.338  1.00  0.00              
ATOM   1921  HE  ARG A 127      17.689   0.315  13.979  1.00  0.00              
ATOM   1922 1HH1 ARG A 127      20.097   0.403  11.423  1.00  0.00              
ATOM   1923 2HH1 ARG A 127      20.852  -1.097  11.912  1.00  0.00              
ATOM   1924 1HH2 ARG A 127      18.678  -1.632  14.604  1.00  0.00              
ATOM   1925 2HH2 ARG A 127      20.050  -2.250  13.712  1.00  0.00              
ATOM   1926  N   LEU A 128      18.360   4.889  16.692  1.00  0.00              
ATOM   1927  CA  LEU A 128      18.411   4.961  18.157  1.00  0.00              
ATOM   1928  C   LEU A 128      17.569   6.079  18.762  1.00  0.00              
ATOM   1929  O   LEU A 128      17.410   6.136  19.977  1.00  0.00              
ATOM   1930  CB  LEU A 128      19.866   5.137  18.609  1.00  0.00              
ATOM   1931  CG  LEU A 128      20.838   4.037  18.165  1.00  0.00              
ATOM   1932  CD1 LEU A 128      22.261   4.437  18.533  1.00  0.00              
ATOM   1933  CD2 LEU A 128      20.452   2.722  18.824  1.00  0.00              
ATOM   1934  H   LEU A 128      18.888   5.556  16.148  1.00  0.00              
ATOM   1935  HA  LEU A 128      18.012   4.032  18.562  1.00  0.00              
ATOM   1936 1HB  LEU A 128      20.238   6.084  18.221  1.00  0.00              
ATOM   1937 2HB  LEU A 128      19.889   5.180  19.697  1.00  0.00              
ATOM   1938  HG  LEU A 128      20.793   3.927  17.081  1.00  0.00              
ATOM   1939 1HD1 LEU A 128      22.952   3.656  18.217  1.00  0.00              
ATOM   1940 2HD1 LEU A 128      22.517   5.371  18.032  1.00  0.00              
ATOM   1941 3HD1 LEU A 128      22.333   4.571  19.611  1.00  0.00              
ATOM   1942 1HD2 LEU A 128      21.143   1.939  18.508  1.00  0.00              
ATOM   1943 2HD2 LEU A 128      20.499   2.830  19.908  1.00  0.00              
ATOM   1944 3HD2 LEU A 128      19.438   2.451  18.529  1.00  0.00              
ATOM   1945  N   ALA A 129      17.037   6.956  17.914  1.00  0.00              
ATOM   1946  CA  ALA A 129      16.281   8.119  18.382  1.00  0.00              
ATOM   1947  C   ALA A 129      15.078   7.761  19.252  1.00  0.00              
ATOM   1948  O   ALA A 129      14.837   8.395  20.279  1.00  0.00              
ATOM   1949  CB  ALA A 129      15.841   8.971  17.199  1.00  0.00              
ATOM   1950  H   ALA A 129      17.157   6.815  16.922  1.00  0.00              
ATOM   1951  HA  ALA A 129      16.935   8.711  19.023  1.00  0.00              
ATOM   1952 1HB  ALA A 129      15.280   9.833  17.560  1.00  0.00              
ATOM   1953 2HB  ALA A 129      16.719   9.313  16.650  1.00  0.00              
ATOM   1954 3HB  ALA A 129      15.210   8.378  16.539  1.00  0.00              
ATOM   1955  N   ASP A 130      14.317   6.752  18.839  1.00  0.00              
ATOM   1956  CA  ASP A 130      13.105   6.391  19.568  1.00  0.00              
ATOM   1957  C   ASP A 130      13.400   5.991  21.017  1.00  0.00              
ATOM   1958  O   ASP A 130      12.712   6.428  21.948  1.00  0.00              
ATOM   1959  CB  ASP A 130      12.384   5.243  18.857  1.00  0.00              
ATOM   1960  CG  ASP A 130      11.719   5.677  17.557  1.00  0.00              
ATOM   1961  OD1 ASP A 130      11.565   6.858  17.356  1.00  0.00              
ATOM   1962  OD2 ASP A 130      11.371   4.822  16.778  1.00  0.00              
ATOM   1963  H   ASP A 130      14.571   6.226  18.015  1.00  0.00              
ATOM   1964  HA  ASP A 130      12.458   7.267  19.620  1.00  0.00              
ATOM   1965 1HB  ASP A 130      13.095   4.447  18.637  1.00  0.00              
ATOM   1966 2HB  ASP A 130      11.622   4.828  19.517  1.00  0.00              
ATOM   1967  N   TRP A 131      14.414   5.155  21.208  1.00  0.00              
ATOM   1968  CA  TRP A 131      14.758   4.708  22.551  1.00  0.00              
ATOM   1969  C   TRP A 131      15.304   5.869  23.392  1.00  0.00              
ATOM   1970  O   TRP A 131      14.890   6.078  24.540  1.00  0.00              
ATOM   1971  CB  TRP A 131      15.753   3.534  22.532  1.00  0.00              
ATOM   1972  CG  TRP A 131      16.019   3.068  23.922  1.00  0.00              
ATOM   1973  CD1 TRP A 131      15.337   2.102  24.605  1.00  0.00              
ATOM   1974  CD2 TRP A 131      17.001   3.585  24.833  1.00  0.00              
ATOM   1975  NE1 TRP A 131      15.835   1.986  25.881  1.00  0.00              
ATOM   1976  CE2 TRP A 131      16.856   2.885  26.044  1.00  0.00              
ATOM   1977  CE3 TRP A 131      17.993   4.571  24.739  1.00  0.00              
ATOM   1978  CZ2 TRP A 131      17.665   3.138  27.157  1.00  0.00              
ATOM   1979  CZ3 TRP A 131      18.791   4.821  25.844  1.00  0.00              
ATOM   1980  CH2 TRP A 131      18.622   4.110  27.036  1.00  0.00              
ATOM   1981  H   TRP A 131      14.956   4.820  20.424  1.00  0.00              
ATOM   1982  HA  TRP A 131      13.848   4.367  23.046  1.00  0.00              
ATOM   1983 1HB  TRP A 131      15.344   2.720  21.935  1.00  0.00              
ATOM   1984 2HB  TRP A 131      16.682   3.853  22.059  1.00  0.00              
ATOM   1985  HD1 TRP A 131      14.519   1.511  24.199  1.00  0.00              
ATOM   1986  HE1 TRP A 131      15.502   1.344  26.586  1.00  0.00              
ATOM   1987  HE3 TRP A 131      18.134   5.127  23.813  1.00  0.00              
ATOM   1988  HZ2 TRP A 131      17.553   2.590  28.092  1.00  0.00              
ATOM   1989  HZ3 TRP A 131      19.557   5.593  25.759  1.00  0.00              
ATOM   1990  HH2 TRP A 131      19.267   4.335  27.886  1.00  0.00              
ATOM   1991  N   ILE A 132      16.228   6.629  22.817  1.00  0.00              
ATOM   1992  CA  ILE A 132      16.879   7.703  23.565  1.00  0.00              
ATOM   1993  C   ILE A 132      15.844   8.708  24.076  1.00  0.00              
ATOM   1994  O   ILE A 132      15.872   9.089  25.250  1.00  0.00              
ATOM   1995  CB  ILE A 132      17.960   8.402  22.720  1.00  0.00              
ATOM   1996  CG1 ILE A 132      19.130   7.433  22.471  1.00  0.00              
ATOM   1997  CG2 ILE A 132      18.455   9.683  23.407  1.00  0.00              
ATOM   1998  CD1 ILE A 132      20.125   7.896  21.399  1.00  0.00              
ATOM   1999  H   ILE A 132      16.489   6.471  21.854  1.00  0.00              
ATOM   2000  HA  ILE A 132      17.360   7.271  24.442  1.00  0.00              
ATOM   2001  HB  ILE A 132      17.547   8.667  21.747  1.00  0.00              
ATOM   2002 1HG1 ILE A 132      19.683   7.285  23.398  1.00  0.00              
ATOM   2003 2HG1 ILE A 132      18.739   6.462  22.166  1.00  0.00              
ATOM   2004 1HG2 ILE A 132      19.218  10.156  22.789  1.00  0.00              
ATOM   2005 2HG2 ILE A 132      17.620  10.369  23.542  1.00  0.00              
ATOM   2006 3HG2 ILE A 132      18.880   9.433  24.380  1.00  0.00              
ATOM   2007 1HD1 ILE A 132      20.915   7.152  21.290  1.00  0.00              
ATOM   2008 2HD1 ILE A 132      19.605   8.015  20.447  1.00  0.00              
ATOM   2009 3HD1 ILE A 132      20.563   8.848  21.695  1.00  0.00              
ATOM   2010  N   HIS A 133      14.915   9.112  23.213  1.00  0.00              
ATOM   2011  CA  HIS A 133      13.849  10.028  23.640  1.00  0.00              
ATOM   2012  C   HIS A 133      12.988   9.431  24.750  1.00  0.00              
ATOM   2013  O   HIS A 133      12.723  10.083  25.766  1.00  0.00              
ATOM   2014  CB  HIS A 133      12.956  10.405  22.453  1.00  0.00              
ATOM   2015  CG  HIS A 133      11.834  11.328  22.814  1.00  0.00              
ATOM   2016  ND1 HIS A 133      12.033  12.660  23.110  1.00  0.00              
ATOM   2017  CD2 HIS A 133      10.502  11.111  22.927  1.00  0.00              
ATOM   2018  CE1 HIS A 133      10.870  13.224  23.389  1.00  0.00              
ATOM   2019  NE2 HIS A 133       9.927  12.306  23.285  1.00  0.00              
ATOM   2020  H   HIS A 133      14.934   8.793  22.255  1.00  0.00              
ATOM   2021  HA  HIS A 133      14.291  10.948  24.021  1.00  0.00              
ATOM   2022 1HB  HIS A 133      13.559  10.885  21.682  1.00  0.00              
ATOM   2023 2HB  HIS A 133      12.529   9.501  22.018  1.00  0.00              
ATOM   2024  HD1 HIS A 133      12.898  13.157  23.045  1.00  0.00              
ATOM   2025  HD2 HIS A 133       9.882  10.225  22.791  1.00  0.00              
ATOM   2026  HE1 HIS A 133      10.814  14.280  23.649  1.00  0.00              
ATOM   2027  N   SER A 134      12.535   8.195  24.557  1.00  0.00              
ATOM   2028  CA  SER A 134      11.633   7.583  25.526  1.00  0.00              
ATOM   2029  C   SER A 134      12.319   7.336  26.858  1.00  0.00              
ATOM   2030  O   SER A 134      11.652   7.234  27.891  1.00  0.00              
ATOM   2031  CB  SER A 134      11.096   6.275  24.980  1.00  0.00              
ATOM   2032  OG  SER A 134      12.109   5.310  24.899  1.00  0.00              
ATOM   2033  H   SER A 134      12.810   7.669  23.740  1.00  0.00              
ATOM   2034  HA  SER A 134      10.814   8.276  25.722  1.00  0.00              
ATOM   2035 1HB  SER A 134      10.296   5.913  25.625  1.00  0.00              
ATOM   2036 2HB  SER A 134      10.669   6.441  23.992  1.00  0.00              
ATOM   2037  HG  SER A 134      12.937   5.796  24.895  1.00  0.00              
ATOM   2038  N   SER A 135      13.649   7.256  26.833  1.00  0.00              
ATOM   2039  CA  SER A 135      14.438   7.044  28.038  1.00  0.00              
ATOM   2040  C   SER A 135      14.800   8.337  28.770  1.00  0.00              
ATOM   2041  O   SER A 135      15.547   8.301  29.742  1.00  0.00              
ATOM   2042  CB  SER A 135      15.708   6.296  27.681  1.00  0.00              
ATOM   2043  OG  SER A 135      16.533   7.072  26.856  1.00  0.00              
ATOM   2044  H   SER A 135      14.121   7.347  25.945  1.00  0.00              
ATOM   2045  HA  SER A 135      13.846   6.455  28.740  1.00  0.00              
ATOM   2046 1HB  SER A 135      16.244   6.033  28.593  1.00  0.00              
ATOM   2047 2HB  SER A 135      15.452   5.367  27.173  1.00  0.00              
ATOM   2048  HG  SER A 135      15.965   7.744  26.471  1.00  0.00              
ATOM   2049  N   GLY A 136      14.291   9.470  28.292  1.00  0.00              
ATOM   2050  CA  GLY A 136      14.560  10.753  28.930  1.00  0.00              
ATOM   2051  C   GLY A 136      15.492  11.674  28.168  1.00  0.00              
ATOM   2052  O   GLY A 136      15.778  12.786  28.620  1.00  0.00              
ATOM   2053  H   GLY A 136      13.705   9.443  27.470  1.00  0.00              
ATOM   2054 1HA  GLY A 136      13.622  11.287  29.082  1.00  0.00              
ATOM   2055 2HA  GLY A 136      14.997  10.585  29.914  1.00  0.00              
ATOM   2056  N   GLY A 137      15.982  11.220  27.019  1.00  0.00              
ATOM   2057  CA  GLY A 137      16.830  12.058  26.192  1.00  0.00              
ATOM   2058  C   GLY A 137      18.261  12.102  26.684  1.00  0.00              
ATOM   2059  O   GLY A 137      18.602  11.511  27.716  1.00  0.00              
ATOM   2060  H   GLY A 137      15.767  10.282  26.711  1.00  0.00              
ATOM   2061 1HA  GLY A 137      16.819  11.687  25.166  1.00  0.00              
ATOM   2062 2HA  GLY A 137      16.431  13.071  26.171  1.00  0.00              
ATOM   2063  N   TRP A 138      19.112  12.819  25.960  1.00  0.00              
ATOM   2064  CA  TRP A 138      20.503  12.928  26.371  1.00  0.00              
ATOM   2065  C   TRP A 138      20.657  13.625  27.734  1.00  0.00              
ATOM   2066  O   TRP A 138      21.685  13.487  28.379  1.00  0.00              
ATOM   2067  CB  TRP A 138      21.350  13.606  25.288  1.00  0.00              
ATOM   2068  CG  TRP A 138      21.639  12.724  24.077  1.00  0.00              
ATOM   2069  CD1 TRP A 138      21.191  12.908  22.800  1.00  0.00              
ATOM   2070  CD2 TRP A 138      22.443  11.530  24.051  1.00  0.00              
ATOM   2071  NE1 TRP A 138      21.663  11.907  21.983  1.00  0.00              
ATOM   2072  CE2 TRP A 138      22.435  11.049  22.722  1.00  0.00              
ATOM   2073  CE3 TRP A 138      23.169  10.829  25.016  1.00  0.00              
ATOM   2074  CZ2 TRP A 138      23.125   9.895  22.336  1.00  0.00              
ATOM   2075  CZ3 TRP A 138      23.850   9.673  24.631  1.00  0.00              
ATOM   2076  CH2 TRP A 138      23.826   9.224  23.301  1.00  0.00              
ATOM   2077  H   TRP A 138      18.807  13.294  25.122  1.00  0.00              
ATOM   2078  HA  TRP A 138      20.895  11.924  26.532  1.00  0.00              
ATOM   2079 1HB  TRP A 138      20.841  14.504  24.937  1.00  0.00              
ATOM   2080 2HB  TRP A 138      22.304  13.916  25.714  1.00  0.00              
ATOM   2081  HD1 TRP A 138      20.552  13.727  22.476  1.00  0.00              
ATOM   2082  HE1 TRP A 138      21.473  11.814  20.995  1.00  0.00              
ATOM   2083  HE3 TRP A 138      23.206  11.178  26.047  1.00  0.00              
ATOM   2084  HZ2 TRP A 138      23.116   9.530  21.309  1.00  0.00              
ATOM   2085  HZ3 TRP A 138      24.403   9.125  25.394  1.00  0.00              
ATOM   2086  HH2 TRP A 138      24.377   8.323  23.033  1.00  0.00              
ATOM   2087  N   ALA A 139      19.639  14.365  28.175  1.00  0.00              
ATOM   2088  CA  ALA A 139      19.662  14.943  29.520  1.00  0.00              
ATOM   2089  C   ALA A 139      19.784  13.866  30.600  1.00  0.00              
ATOM   2090  O   ALA A 139      20.438  14.071  31.620  1.00  0.00              
ATOM   2091  CB  ALA A 139      18.417  15.786  29.762  1.00  0.00              
ATOM   2092  H   ALA A 139      18.840  14.534  27.581  1.00  0.00              
ATOM   2093  HA  ALA A 139      20.540  15.584  29.598  1.00  0.00              
ATOM   2094 1HB  ALA A 139      18.452  16.207  30.767  1.00  0.00              
ATOM   2095 2HB  ALA A 139      18.376  16.594  29.031  1.00  0.00              
ATOM   2096 3HB  ALA A 139      17.530  15.162  29.662  1.00  0.00              
ATOM   2097  N   GLU A 140      19.151  12.715  30.375  1.00  0.00              
ATOM   2098  CA  GLU A 140      19.259  11.609  31.318  1.00  0.00              
ATOM   2099  C   GLU A 140      20.671  11.022  31.308  1.00  0.00              
ATOM   2100  O   GLU A 140      21.221  10.720  32.361  1.00  0.00              
ATOM   2101  CB  GLU A 140      18.237  10.521  30.984  1.00  0.00              
ATOM   2102  CG  GLU A 140      18.251   9.331  31.933  1.00  0.00              
ATOM   2103  CD  GLU A 140      17.846   9.695  33.334  1.00  0.00              
ATOM   2104  OE1 GLU A 140      17.220  10.714  33.505  1.00  0.00              
ATOM   2105  OE2 GLU A 140      18.163   8.955  34.234  1.00  0.00              
ATOM   2106  H   GLU A 140      18.589  12.600  29.544  1.00  0.00              
ATOM   2107  HA  GLU A 140      19.079  11.992  32.323  1.00  0.00              
ATOM   2108 1HB  GLU A 140      17.233  10.947  30.997  1.00  0.00              
ATOM   2109 2HB  GLU A 140      18.419  10.147  29.976  1.00  0.00              
ATOM   2110 1HG  GLU A 140      17.568   8.570  31.556  1.00  0.00              
ATOM   2111 2HG  GLU A 140      19.253   8.905  31.949  1.00  0.00              
ATOM   2112  N   PHE A 141      21.258  10.874  30.121  1.00  0.00              
ATOM   2113  CA  PHE A 141      22.650  10.439  30.016  1.00  0.00              
ATOM   2114  C   PHE A 141      23.561  11.374  30.810  1.00  0.00              
ATOM   2115  O   PHE A 141      24.434  10.931  31.542  1.00  0.00              
ATOM   2116  CB  PHE A 141      23.093  10.397  28.553  1.00  0.00              
ATOM   2117  CG  PHE A 141      24.510   9.937  28.362  1.00  0.00              
ATOM   2118  CD1 PHE A 141      24.805   8.587  28.239  1.00  0.00              
ATOM   2119  CD2 PHE A 141      25.551  10.852  28.306  1.00  0.00              
ATOM   2120  CE1 PHE A 141      26.109   8.162  28.064  1.00  0.00              
ATOM   2121  CE2 PHE A 141      26.854  10.430  28.129  1.00  0.00              
ATOM   2122  CZ  PHE A 141      27.133   9.083  28.008  1.00  0.00              
ATOM   2123  H   PHE A 141      20.738  11.065  29.277  1.00  0.00              
ATOM   2124  HA  PHE A 141      22.732   9.437  30.441  1.00  0.00              
ATOM   2125 1HB  PHE A 141      22.440   9.729  27.994  1.00  0.00              
ATOM   2126 2HB  PHE A 141      22.996  11.390  28.115  1.00  0.00              
ATOM   2127  HD1 PHE A 141      23.995   7.859  28.282  1.00  0.00              
ATOM   2128  HD2 PHE A 141      25.331  11.915  28.401  1.00  0.00              
ATOM   2129  HE1 PHE A 141      26.327   7.099  27.969  1.00  0.00              
ATOM   2130  HE2 PHE A 141      27.663  11.159  28.086  1.00  0.00              
ATOM   2131  HZ  PHE A 141      28.161   8.749  27.871  1.00  0.00              
ATOM   2132  N   THR A 142      23.354  12.680  30.650  1.00  0.00              
ATOM   2133  CA  THR A 142      24.194  13.658  31.326  1.00  0.00              
ATOM   2134  C   THR A 142      24.124  13.495  32.841  1.00  0.00              
ATOM   2135  O   THR A 142      25.148  13.520  33.529  1.00  0.00              
ATOM   2136  CB  THR A 142      23.790  15.093  30.939  1.00  0.00              
ATOM   2137  OG1 THR A 142      23.937  15.268  29.524  1.00  0.00              
ATOM   2138  CG2 THR A 142      24.661  16.106  31.665  1.00  0.00              
ATOM   2139  H   THR A 142      22.606  13.002  30.052  1.00  0.00              
ATOM   2140  HA  THR A 142      25.230  13.484  31.035  1.00  0.00              
ATOM   2141  HB  THR A 142      22.747  15.261  31.205  1.00  0.00              
ATOM   2142  HG1 THR A 142      23.182  14.882  29.074  1.00  0.00              
ATOM   2143 1HG2 THR A 142      24.361  17.114  31.380  1.00  0.00              
ATOM   2144 2HG2 THR A 142      24.542  15.983  32.742  1.00  0.00              
ATOM   2145 3HG2 THR A 142      25.704  15.949  31.395  1.00  0.00              
ATOM   2146  N   ALA A 143      22.914  13.302  33.354  1.00  0.00              
ATOM   2147  CA  ALA A 143      22.717  13.095  34.781  1.00  0.00              
ATOM   2148  C   ALA A 143      23.417  11.826  35.268  1.00  0.00              
ATOM   2149  O   ALA A 143      23.954  11.793  36.376  1.00  0.00              
ATOM   2150  CB  ALA A 143      21.227  13.039  35.111  1.00  0.00              
ATOM   2151  H   ALA A 143      22.111  13.298  32.741  1.00  0.00              
ATOM   2152  HA  ALA A 143      23.165  13.936  35.310  1.00  0.00              
ATOM   2153 1HB  ALA A 143      21.097  12.884  36.182  1.00  0.00              
ATOM   2154 2HB  ALA A 143      20.755  13.978  34.820  1.00  0.00              
ATOM   2155 3HB  ALA A 143      20.764  12.217  34.567  1.00  0.00              
ATOM   2156  N   LEU A 144      23.415  10.787  34.435  1.00  0.00              
ATOM   2157  CA  LEU A 144      23.974   9.492  34.833  1.00  0.00              
ATOM   2158  C   LEU A 144      25.492   9.422  34.691  1.00  0.00              
ATOM   2159  O   LEU A 144      26.175   8.797  35.515  1.00  0.00              
ATOM   2160  CB  LEU A 144      23.339   8.375  33.995  1.00  0.00              
ATOM   2161  CG  LEU A 144      21.839   8.147  34.219  1.00  0.00              
ATOM   2162  CD1 LEU A 144      21.314   7.162  33.183  1.00  0.00              
ATOM   2163  CD2 LEU A 144      21.609   7.630  35.631  1.00  0.00              
ATOM   2164  H   LEU A 144      23.020  10.889  33.511  1.00  0.00              
ATOM   2165  HA  LEU A 144      23.749   9.327  35.886  1.00  0.00              
ATOM   2166 1HB  LEU A 144      23.485   8.605  32.941  1.00  0.00              
ATOM   2167 2HB  LEU A 144      23.853   7.440  34.217  1.00  0.00              
ATOM   2168  HG  LEU A 144      21.304   9.088  34.086  1.00  0.00              
ATOM   2169 1HD1 LEU A 144      20.248   7.001  33.342  1.00  0.00              
ATOM   2170 2HD1 LEU A 144      21.474   7.567  32.183  1.00  0.00              
ATOM   2171 3HD1 LEU A 144      21.843   6.215  33.281  1.00  0.00              
ATOM   2172 1HD2 LEU A 144      20.542   7.468  35.791  1.00  0.00              
ATOM   2173 2HD2 LEU A 144      22.142   6.688  35.765  1.00  0.00              
ATOM   2174 3HD2 LEU A 144      21.977   8.361  36.351  1.00  0.00              
ATOM   2175  N   TYR A 145      26.016  10.044  33.640  1.00  0.00              
ATOM   2176  CA  TYR A 145      27.436   9.925  33.318  1.00  0.00              
ATOM   2177  C   TYR A 145      28.234  11.214  33.458  1.00  0.00              
ATOM   2178  O   TYR A 145      29.454  11.205  33.272  1.00  0.00              
ATOM   2179  CB  TYR A 145      27.593   9.385  31.895  1.00  0.00              
ATOM   2180  CG  TYR A 145      27.156   7.946  31.737  1.00  0.00              
ATOM   2181  CD1 TYR A 145      25.831   7.650  31.452  1.00  0.00              
ATOM   2182  CD2 TYR A 145      28.081   6.921  31.876  1.00  0.00              
ATOM   2183  CE1 TYR A 145      25.433   6.335  31.308  1.00  0.00              
ATOM   2184  CE2 TYR A 145      27.682   5.607  31.732  1.00  0.00              
ATOM   2185  CZ  TYR A 145      26.364   5.313  31.449  1.00  0.00              
ATOM   2186  OH  TYR A 145      25.967   4.003  31.305  1.00  0.00              
ATOM   2187  H   TYR A 145      25.423  10.611  33.050  1.00  0.00              
ATOM   2188  HA  TYR A 145      27.894   9.235  34.027  1.00  0.00              
ATOM   2189 1HB  TYR A 145      27.007   9.996  31.207  1.00  0.00              
ATOM   2190 2HB  TYR A 145      28.636   9.460  31.591  1.00  0.00              
ATOM   2191  HD1 TYR A 145      25.104   8.455  31.342  1.00  0.00              
ATOM   2192  HD2 TYR A 145      29.122   7.154  32.101  1.00  0.00              
ATOM   2193  HE1 TYR A 145      24.392   6.103  31.084  1.00  0.00              
ATOM   2194  HE2 TYR A 145      28.409   4.801  31.842  1.00  0.00              
ATOM   2195  HH  TYR A 145      26.722   3.425  31.434  1.00  0.00              
ATOM   2196  N   GLY A 146      27.557  12.313  33.793  1.00  0.00              
ATOM   2197  CA  GLY A 146      28.226  13.590  34.008  1.00  0.00              
ATOM   2198  C   GLY A 146      28.839  13.734  35.389  1.00  0.00              
ATOM   2199  O   GLY A 146      28.653  12.869  36.245  1.00  0.00              
ATOM   2200  H   GLY A 146      26.555  12.259  33.901  1.00  0.00              
ATOM   2201 1HA  GLY A 146      29.015  13.716  33.267  1.00  0.00              
ATOM   2202 2HA  GLY A 146      27.515  14.402  33.861  1.00  0.00              
ATOM   2203  N   ASP A 147      29.568  14.825  35.613  1.00  0.00              
ATOM   2204  CA  ASP A 147      30.216  15.043  36.911  1.00  0.00              
ATOM   2205  C   ASP A 147      29.411  15.869  37.918  1.00  0.00              
ATOM   2206  O   ASP A 147      29.886  16.133  39.024  1.00  0.00              
ATOM   2207  CB  ASP A 147      31.570  15.724  36.693  1.00  0.00              
ATOM   2208  CG  ASP A 147      32.578  14.826  35.989  1.00  0.00              
ATOM   2209  OD1 ASP A 147      32.589  13.649  36.263  1.00  0.00              
ATOM   2210  OD2 ASP A 147      33.327  15.326  35.184  1.00  0.00              
ATOM   2211  H   ASP A 147      29.681  15.515  34.884  1.00  0.00              
ATOM   2212  HA  ASP A 147      30.301  14.084  37.422  1.00  0.00              
ATOM   2213 1HB  ASP A 147      31.431  16.627  36.098  1.00  0.00              
ATOM   2214 2HB  ASP A 147      31.984  16.026  37.655  1.00  0.00              
ATOM   2215  N   GLY A 148      28.205  16.279  37.543  1.00  0.00              
ATOM   2216  CA  GLY A 148      27.367  17.038  38.450  1.00  0.00              
ATOM   2217  C   GLY A 148      27.440  18.548  38.310  1.00  0.00              
ATOM   2218  O   GLY A 148      28.331  19.089  37.653  1.00  0.00              
ATOM   2219  H   GLY A 148      27.861  16.064  36.618  1.00  0.00              
ATOM   2220 1HA  GLY A 148      26.325  16.750  38.309  1.00  0.00              
ATOM   2221 2HA  GLY A 148      27.630  16.795  39.478  1.00  0.00              
ATOM   2222  N   ALA A 149      26.497  19.224  38.965  1.00  0.00              
ATOM   2223  CA  ALA A 149      26.431  20.682  38.975  1.00  0.00              
ATOM   2224  C   ALA A 149      27.537  21.378  39.773  1.00  0.00              
ATOM   2225  O   ALA A 149      27.887  22.523  39.478  1.00  0.00              
ATOM   2226  CB  ALA A 149      25.060  21.138  39.460  1.00  0.00              
ATOM   2227  H   ALA A 149      25.802  18.697  39.474  1.00  0.00              
ATOM   2228  HA  ALA A 149      26.583  21.034  37.954  1.00  0.00              
ATOM   2229 1HB  ALA A 149      25.019  22.228  39.464  1.00  0.00              
ATOM   2230 2HB  ALA A 149      24.290  20.749  38.793  1.00  0.00              
ATOM   2231 3HB  ALA A 149      24.888  20.765  40.468  1.00  0.00              
ATOM   2232  N   LEU A 150      28.079  20.705  40.782  1.00  0.00              
ATOM   2233  CA  LEU A 150      29.137  21.320  41.580  1.00  0.00              
ATOM   2234  C   LEU A 150      30.404  21.468  40.742  1.00  0.00              
ATOM   2235  O   LEU A 150      31.017  22.533  40.715  1.00  0.00              
ATOM   2236  CB  LEU A 150      29.429  20.478  42.828  1.00  0.00              
ATOM   2237  CG  LEU A 150      30.546  21.002  43.738  1.00  0.00              
ATOM   2238  CD1 LEU A 150      30.181  22.392  44.243  1.00  0.00              
ATOM   2239  CD2 LEU A 150      30.754  20.037  44.896  1.00  0.00              
ATOM   2240  H   LEU A 150      27.772  19.770  41.009  1.00  0.00              
ATOM   2241  HA  LEU A 150      28.818  22.322  41.863  1.00  0.00              
ATOM   2242 1HB  LEU A 150      28.520  20.413  43.424  1.00  0.00              
ATOM   2243 2HB  LEU A 150      29.704  19.472  42.512  1.00  0.00              
ATOM   2244  HG  LEU A 150      31.471  21.088  43.167  1.00  0.00              
ATOM   2245 1HD1 LEU A 150      30.975  22.765  44.890  1.00  0.00              
ATOM   2246 2HD1 LEU A 150      30.057  23.066  43.396  1.00  0.00              
ATOM   2247 3HD1 LEU A 150      29.249  22.341  44.806  1.00  0.00              
ATOM   2248 1HD2 LEU A 150      31.549  20.410  45.542  1.00  0.00              
ATOM   2249 2HD2 LEU A 150      29.830  19.952  45.469  1.00  0.00              
ATOM   2250 3HD2 LEU A 150      31.032  19.057  44.507  1.00  0.00              
ATOM   2251  N   GLU A 151      30.787  20.401  40.048  1.00  0.00              
ATOM   2252  CA  GLU A 151      32.010  20.420  39.257  1.00  0.00              
ATOM   2253  C   GLU A 151      31.873  21.387  38.086  1.00  0.00              
ATOM   2254  O   GLU A 151      32.794  22.148  37.787  1.00  0.00              
ATOM   2255  OXT GLU A 151      30.860  21.412  37.444  1.00  0.00              
ATOM   2256  CB  GLU A 151      32.340  19.017  38.744  1.00  0.00              
ATOM   2257  CG  GLU A 151      32.713  18.020  39.833  1.00  0.00              
ATOM   2258  CD  GLU A 151      34.040  18.320  40.471  1.00  0.00              
ATOM   2259  OE1 GLU A 151      34.916  18.790  39.785  1.00  0.00              
ATOM   2260  OE2 GLU A 151      34.179  18.080  41.647  1.00  0.00              
ATOM   2261  H   GLU A 151      30.226  19.562  40.065  1.00  0.00              
ATOM   2262  HA  GLU A 151      32.828  20.760  39.893  1.00  0.00              
ATOM   2263 1HB  GLU A 151      31.483  18.616  38.203  1.00  0.00              
ATOM   2264 2HB  GLU A 151      33.173  19.072  38.043  1.00  0.00              
ATOM   2265 1HG  GLU A 151      31.941  18.034  40.603  1.00  0.00              
ATOM   2266 2HG  GLU A 151      32.739  17.021  39.402  1.00  0.00              
ATOM   2267  N   ASP B 152      11.810  -2.102  49.112  1.00  0.00              
ATOM   2268  CA  ASP B 152      12.878  -1.665  50.059  1.00  0.00              
ATOM   2269  C   ASP B 152      14.281  -1.791  49.428  1.00  0.00              
ATOM   2270  O   ASP B 152      14.437  -2.471  48.396  1.00  0.00              
ATOM   2271  CB  ASP B 152      12.826  -2.489  51.349  1.00  0.00              
ATOM   2272  CG  ASP B 152      13.258  -3.935  51.147  1.00  0.00              
ATOM   2273  OD1 ASP B 152      13.932  -4.203  50.180  1.00  0.00              
ATOM   2274  OD2 ASP B 152      12.910  -4.757  51.960  1.00  0.00              
ATOM   2275 1H   ASP B 152      10.916  -2.008  49.550  1.00  0.00              
ATOM   2276 2H   ASP B 152      11.839  -1.532  48.290  1.00  0.00              
ATOM   2277 3H   ASP B 152      11.958  -3.058  48.859  1.00  0.00              
ATOM   2278  HA  ASP B 152      12.733  -0.608  50.282  1.00  0.00              
ATOM   2279 1HB  ASP B 152      13.473  -2.033  52.098  1.00  0.00              
ATOM   2280 2HB  ASP B 152      11.810  -2.480  51.745  1.00  0.00              
ATOM   2281  N   PRO B 153      15.301  -1.124  50.023  1.00  0.00              
ATOM   2282  CA  PRO B 153      16.678  -1.193  49.497  1.00  0.00              
ATOM   2283  C   PRO B 153      17.250  -2.588  49.210  1.00  0.00              
ATOM   2284  O   PRO B 153      18.031  -2.737  48.255  1.00  0.00              
ATOM   2285  CB  PRO B 153      17.467  -0.512  50.620  1.00  0.00              
ATOM   2286  CG  PRO B 153      16.512   0.480  51.189  1.00  0.00              
ATOM   2287  CD  PRO B 153      15.187  -0.235  51.193  1.00  0.00              
ATOM   2288  HA  PRO B 153      16.728  -0.647  48.543  1.00  0.00              
ATOM   2289 1HB  PRO B 153      17.795  -1.261  51.356  1.00  0.00              
ATOM   2290 2HB  PRO B 153      18.375  -0.045  50.211  1.00  0.00              
ATOM   2291 1HG  PRO B 153      16.834   0.782  52.197  1.00  0.00              
ATOM   2292 2HG  PRO B 153      16.500   1.392  50.573  1.00  0.00              
ATOM   2293 1HD  PRO B 153      15.079  -0.801  52.130  1.00  0.00              
ATOM   2294 2HD  PRO B 153      14.374   0.498  51.086  1.00  0.00              
ATOM   2295  N   LYS B 154      16.896  -3.588  50.020  1.00  0.00              
ATOM   2296  CA  LYS B 154      17.402  -4.947  49.782  1.00  0.00              
ATOM   2297  C   LYS B 154      16.880  -5.523  48.456  1.00  0.00              
ATOM   2298  O   LYS B 154      17.649  -6.104  47.688  1.00  0.00              
ATOM   2299  CB  LYS B 154      17.017  -5.868  50.941  1.00  0.00              
ATOM   2300  CG  LYS B 154      17.530  -7.295  50.808  1.00  0.00              
ATOM   2301  CD  LYS B 154      17.148  -8.136  52.017  1.00  0.00              
ATOM   2302  CE  LYS B 154      17.763  -9.525  51.944  1.00  0.00              
ATOM   2303  NZ  LYS B 154      17.303 -10.274  50.743  1.00  0.00              
ATOM   2304  H   LYS B 154      16.278  -3.423  50.802  1.00  0.00              
ATOM   2305  HA  LYS B 154      18.486  -4.898  49.673  1.00  0.00              
ATOM   2306 1HB  LYS B 154      17.405  -5.459  51.875  1.00  0.00              
ATOM   2307 2HB  LYS B 154      15.931  -5.909  51.028  1.00  0.00              
ATOM   2308 1HG  LYS B 154      17.108  -7.751  49.911  1.00  0.00              
ATOM   2309 2HG  LYS B 154      18.615  -7.285  50.712  1.00  0.00              
ATOM   2310 1HD  LYS B 154      17.493  -7.642  52.927  1.00  0.00              
ATOM   2311 2HD  LYS B 154      16.063  -8.231  52.066  1.00  0.00              
ATOM   2312 1HE  LYS B 154      18.848  -9.441  51.911  1.00  0.00              
ATOM   2313 2HE  LYS B 154      17.491 -10.091  52.835  1.00  0.00              
ATOM   2314 1HZ  LYS B 154      17.732 -11.189  50.731  1.00  0.00              
ATOM   2315 2HZ  LYS B 154      16.298 -10.375  50.772  1.00  0.00              
ATOM   2316 3HZ  LYS B 154      17.567  -9.769  49.909  1.00  0.00              
ATOM   2317  N   LYS B 155      15.582  -5.354  48.200  1.00  0.00              
ATOM   2318  CA  LYS B 155      14.954  -5.797  46.944  1.00  0.00              
ATOM   2319  C   LYS B 155      15.503  -5.057  45.726  1.00  0.00              
ATOM   2320  O   LYS B 155      15.581  -5.632  44.629  1.00  0.00              
ATOM   2321  CB  LYS B 155      13.437  -5.613  47.015  1.00  0.00              
ATOM   2322  CG  LYS B 155      12.731  -6.576  47.961  1.00  0.00              
ATOM   2323  CD  LYS B 155      11.227  -6.344  47.964  1.00  0.00              
ATOM   2324  CE  LYS B 155      10.518  -7.317  48.894  1.00  0.00              
ATOM   2325  NZ  LYS B 155       9.047  -7.095  48.916  1.00  0.00              
ATOM   2326  H   LYS B 155      15.014  -4.903  48.902  1.00  0.00              
ATOM   2327  HA  LYS B 155      15.175  -6.855  46.800  1.00  0.00              
ATOM   2328 1HB  LYS B 155      13.208  -4.598  47.340  1.00  0.00              
ATOM   2329 2HB  LYS B 155      13.007  -5.744  46.022  1.00  0.00              
ATOM   2330 1HG  LYS B 155      12.930  -7.603  47.651  1.00  0.00              
ATOM   2331 2HG  LYS B 155      13.113  -6.439  48.972  1.00  0.00              
ATOM   2332 1HD  LYS B 155      11.017  -5.324  48.290  1.00  0.00              
ATOM   2333 2HD  LYS B 155      10.837  -6.472  46.954  1.00  0.00              
ATOM   2334 1HE  LYS B 155      10.714  -8.338  48.570  1.00  0.00              
ATOM   2335 2HE  LYS B 155      10.905  -7.200  49.906  1.00  0.00              
ATOM   2336 1HZ  LYS B 155       8.614  -7.758  49.543  1.00  0.00              
ATOM   2337 2HZ  LYS B 155       8.852  -6.155  49.233  1.00  0.00              
ATOM   2338 3HZ  LYS B 155       8.673  -7.219  47.986  1.00  0.00              
ATOM   2339  N   VAL B 156      15.870  -3.789  45.916  1.00  0.00              
ATOM   2340  CA  VAL B 156      16.499  -3.004  44.852  1.00  0.00              
ATOM   2341  C   VAL B 156      17.847  -3.604  44.475  1.00  0.00              
ATOM   2342  O   VAL B 156      18.127  -3.804  43.303  1.00  0.00              
ATOM   2343  CB  VAL B 156      16.694  -1.543  45.299  1.00  0.00              
ATOM   2344  CG1 VAL B 156      17.525  -0.780  44.278  1.00  0.00              
ATOM   2345  CG2 VAL B 156      15.341  -0.877  45.500  1.00  0.00              
ATOM   2346  H   VAL B 156      15.710  -3.359  46.816  1.00  0.00              
ATOM   2347  HA  VAL B 156      15.856  -3.036  43.972  1.00  0.00              
ATOM   2348  HB  VAL B 156      17.249  -1.531  46.238  1.00  0.00              
ATOM   2349 1HG1 VAL B 156      17.653   0.251  44.611  1.00  0.00              
ATOM   2350 2HG1 VAL B 156      18.501  -1.252  44.178  1.00  0.00              
ATOM   2351 3HG1 VAL B 156      17.015  -0.788  43.315  1.00  0.00              
ATOM   2352 1HG2 VAL B 156      15.487   0.155  45.817  1.00  0.00              
ATOM   2353 2HG2 VAL B 156      14.785  -0.894  44.563  1.00  0.00              
ATOM   2354 3HG2 VAL B 156      14.781  -1.415  46.265  1.00  0.00              
ATOM   2355  N   LEU B 157      18.653  -3.889  45.499  1.00  0.00              
ATOM   2356  CA  LEU B 157      19.944  -4.510  45.364  1.00  0.00              
ATOM   2357  C   LEU B 157      19.822  -5.935  44.813  1.00  0.00              
ATOM   2358  O   LEU B 157      20.578  -6.334  43.930  1.00  0.00              
ATOM   2359  CB  LEU B 157      20.656  -4.529  46.723  1.00  0.00              
ATOM   2360  CG  LEU B 157      22.069  -5.124  46.726  1.00  0.00              
ATOM   2361  CD1 LEU B 157      22.959  -4.325  45.784  1.00  0.00              
ATOM   2362  CD2 LEU B 157      22.623  -5.112  48.143  1.00  0.00              
ATOM   2363  H   LEU B 157      18.318  -3.645  46.421  1.00  0.00              
ATOM   2364  HA  LEU B 157      20.537  -3.927  44.660  1.00  0.00              
ATOM   2365 1HB  LEU B 157      20.726  -3.507  47.093  1.00  0.00              
ATOM   2366 2HB  LEU B 157      20.052  -5.106  47.423  1.00  0.00              
ATOM   2367  HG  LEU B 157      22.033  -6.150  46.359  1.00  0.00              
ATOM   2368 1HD1 LEU B 157      23.964  -4.748  45.785  1.00  0.00              
ATOM   2369 2HD1 LEU B 157      22.551  -4.366  44.774  1.00  0.00              
ATOM   2370 3HD1 LEU B 157      23.002  -3.288  46.116  1.00  0.00              
ATOM   2371 1HD2 LEU B 157      23.628  -5.536  48.145  1.00  0.00              
ATOM   2372 2HD2 LEU B 157      22.661  -4.086  48.510  1.00  0.00              
ATOM   2373 3HD2 LEU B 157      21.978  -5.706  48.790  1.00  0.00              
ATOM   2374  N   ASP B 158      18.861  -6.697  45.319  1.00  0.00              
ATOM   2375  CA  ASP B 158      18.753  -8.078  44.890  1.00  0.00              
ATOM   2376  C   ASP B 158      18.270  -8.247  43.467  1.00  0.00              
ATOM   2377  O   ASP B 158      18.783  -9.103  42.762  1.00  0.00              
ATOM   2378  CB  ASP B 158      17.812  -8.837  45.828  1.00  0.00              
ATOM   2379  CG  ASP B 158      18.418  -9.085  47.203  1.00  0.00              
ATOM   2380  OD1 ASP B 158      19.611  -8.952  47.337  1.00  0.00              
ATOM   2381  OD2 ASP B 158      17.682  -9.405  48.105  1.00  0.00              
ATOM   2382  H   ASP B 158      18.202  -6.339  45.996  1.00  0.00              
ATOM   2383  HA  ASP B 158      19.758  -8.492  44.802  1.00  0.00              
ATOM   2384 1HB  ASP B 158      16.887  -8.273  45.950  1.00  0.00              
ATOM   2385 2HB  ASP B 158      17.552  -9.799  45.383  1.00  0.00              
ATOM   2386  N   LYS B 159      17.306  -7.431  43.042  1.00  0.00              
ATOM   2387  CA  LYS B 159      16.847  -7.458  41.656  1.00  0.00              
ATOM   2388  C   LYS B 159      17.964  -7.064  40.683  1.00  0.00              
ATOM   2389  O   LYS B 159      18.117  -7.687  39.613  1.00  0.00              
ATOM   2390  CB  LYS B 159      15.643  -6.531  41.478  1.00  0.00              
ATOM   2391  CG  LYS B 159      14.354  -7.048  42.102  1.00  0.00              
ATOM   2392  CD  LYS B 159      13.214  -6.057  41.916  1.00  0.00              
ATOM   2393  CE  LYS B 159      11.926  -6.569  42.544  1.00  0.00              
ATOM   2394  NZ  LYS B 159      10.805  -5.605  42.379  1.00  0.00              
ATOM   2395  H   LYS B 159      16.882  -6.779  43.688  1.00  0.00              
ATOM   2396  HA  LYS B 159      16.552  -8.479  41.410  1.00  0.00              
ATOM   2397 1HB  LYS B 159      15.864  -5.560  41.922  1.00  0.00              
ATOM   2398 2HB  LYS B 159      15.461  -6.372  40.416  1.00  0.00              
ATOM   2399 1HG  LYS B 159      14.079  -7.996  41.638  1.00  0.00              
ATOM   2400 2HG  LYS B 159      14.507  -7.216  43.168  1.00  0.00              
ATOM   2401 1HD  LYS B 159      13.480  -5.105  42.376  1.00  0.00              
ATOM   2402 2HD  LYS B 159      13.046  -5.892  40.852  1.00  0.00              
ATOM   2403 1HE  LYS B 159      11.648  -7.515  42.083  1.00  0.00              
ATOM   2404 2HE  LYS B 159      12.085  -6.742  43.609  1.00  0.00              
ATOM   2405 1HZ  LYS B 159       9.971  -5.981  42.809  1.00  0.00              
ATOM   2406 2HZ  LYS B 159      11.045  -4.729  42.820  1.00  0.00              
ATOM   2407 3HZ  LYS B 159      10.635  -5.451  41.395  1.00  0.00              
ATOM   2408  N   ALA B 160      18.731  -6.031  41.049  1.00  0.00              
ATOM   2409  CA  ALA B 160      19.888  -5.634  40.275  1.00  0.00              
ATOM   2410  C   ALA B 160      20.914  -6.772  40.223  1.00  0.00              
ATOM   2411  O   ALA B 160      21.483  -7.030  39.171  1.00  0.00              
ATOM   2412  CB  ALA B 160      20.519  -4.373  40.836  1.00  0.00              
ATOM   2413  H   ALA B 160      18.497  -5.515  41.885  1.00  0.00              
ATOM   2414  HA  ALA B 160      19.560  -5.431  39.255  1.00  0.00              
ATOM   2415 1HB  ALA B 160      21.385  -4.100  40.233  1.00  0.00              
ATOM   2416 2HB  ALA B 160      19.791  -3.561  40.814  1.00  0.00              
ATOM   2417 3HB  ALA B 160      20.834  -4.550  41.863  1.00  0.00              
ATOM   2418  N   LYS B 161      21.127  -7.447  41.353  1.00  0.00              
ATOM   2419  CA  LYS B 161      22.062  -8.582  41.441  1.00  0.00              
ATOM   2420  C   LYS B 161      21.671  -9.680  40.467  1.00  0.00              
ATOM   2421  O   LYS B 161      22.507 -10.188  39.715  1.00  0.00              
ATOM   2422  CB  LYS B 161      22.110  -9.142  42.864  1.00  0.00              
ATOM   2423  CG  LYS B 161      23.091 -10.291  43.055  1.00  0.00              
ATOM   2424  CD  LYS B 161      23.120 -10.758  44.503  1.00  0.00              
ATOM   2425  CE  LYS B 161      24.069 -11.933  44.687  1.00  0.00              
ATOM   2426  NZ  LYS B 161      24.108 -12.400  46.100  1.00  0.00              
ATOM   2427  H   LYS B 161      20.621  -7.161  42.179  1.00  0.00              
ATOM   2428  HA  LYS B 161      23.063  -8.227  41.193  1.00  0.00              
ATOM   2429 1HB  LYS B 161      22.385  -8.348  43.558  1.00  0.00              
ATOM   2430 2HB  LYS B 161      21.119  -9.497  43.148  1.00  0.00              
ATOM   2431 1HG  LYS B 161      22.800 -11.128  42.418  1.00  0.00              
ATOM   2432 2HG  LYS B 161      24.090  -9.968  42.766  1.00  0.00              
ATOM   2433 1HD  LYS B 161      23.442  -9.937  45.144  1.00  0.00              
ATOM   2434 2HD  LYS B 161      22.118 -11.062  44.807  1.00  0.00              
ATOM   2435 1HE  LYS B 161      23.752 -12.759  44.053  1.00  0.00              
ATOM   2436 2HE  LYS B 161      25.075 -11.639  44.388  1.00  0.00              
ATOM   2437 1HZ  LYS B 161      24.747 -13.178  46.180  1.00  0.00              
ATOM   2438 2HZ  LYS B 161      24.419 -11.646  46.696  1.00  0.00              
ATOM   2439 3HZ  LYS B 161      23.184 -12.694  46.383  1.00  0.00              
ATOM   2440  N   ASP B 162      20.383 -10.018  40.466  1.00  0.00              
ATOM   2441  CA  ASP B 162      19.842 -11.049  39.588  1.00  0.00              
ATOM   2442  C   ASP B 162      20.089 -10.713  38.142  1.00  0.00              
ATOM   2443  O   ASP B 162      20.520 -11.576  37.365  1.00  0.00              
ATOM   2444  CB  ASP B 162      18.340 -11.228  39.820  1.00  0.00              
ATOM   2445  CG  ASP B 162      18.024 -11.935  41.132  1.00  0.00              
ATOM   2446  OD1 ASP B 162      18.916 -12.519  41.700  1.00  0.00              
ATOM   2447  OD2 ASP B 162      16.893 -11.883  41.553  1.00  0.00              
ATOM   2448  H   ASP B 162      19.762  -9.538  41.102  1.00  0.00              
ATOM   2449  HA  ASP B 162      20.343 -11.992  39.812  1.00  0.00              
ATOM   2450 1HB  ASP B 162      17.853 -10.253  39.823  1.00  0.00              
ATOM   2451 2HB  ASP B 162      17.911 -11.806  39.001  1.00  0.00              
ATOM   2452  N   GLN B 163      19.821  -9.452  37.788  1.00  0.00              
ATOM   2453  CA  GLN B 163      20.029  -8.976  36.426  1.00  0.00              
ATOM   2454  C   GLN B 163      21.511  -8.910  36.049  1.00  0.00              
ATOM   2455  O   GLN B 163      21.868  -9.351  34.978  1.00  0.00              
ATOM   2456  CB  GLN B 163      19.388  -7.597  36.249  1.00  0.00              
ATOM   2457  CG  GLN B 163      17.870  -7.606  36.294  1.00  0.00              
ATOM   2458  CD  GLN B 163      17.280  -6.210  36.237  1.00  0.00              
ATOM   2459  OE1 GLN B 163      17.933  -5.230  36.608  1.00  0.00              
ATOM   2460  NE2 GLN B 163      16.041  -6.110  35.772  1.00  0.00              
ATOM   2461  H   GLN B 163      19.465  -8.812  38.483  1.00  0.00              
ATOM   2462  HA  GLN B 163      19.596  -9.701  35.737  1.00  0.00              
ATOM   2463 1HB  GLN B 163      19.744  -6.927  37.032  1.00  0.00              
ATOM   2464 2HB  GLN B 163      19.694  -7.174  35.292  1.00  0.00              
ATOM   2465 1HG  GLN B 163      17.495  -8.170  35.440  1.00  0.00              
ATOM   2466 2HG  GLN B 163      17.547  -8.076  37.223  1.00  0.00              
ATOM   2467 1HE2 GLN B 163      15.599  -5.214  35.711  1.00  0.00              
ATOM   2468 2HE2 GLN B 163      15.547  -6.930  35.482  1.00  0.00              
ATOM   2469  N   ALA B 164      22.373  -8.382  36.917  1.00  0.00              
ATOM   2470  CA  ALA B 164      23.793  -8.339  36.582  1.00  0.00              
ATOM   2471  C   ALA B 164      24.355  -9.761  36.433  1.00  0.00              
ATOM   2472  O   ALA B 164      25.091 -10.048  35.479  1.00  0.00              
ATOM   2473  CB  ALA B 164      24.584  -7.547  37.616  1.00  0.00              
ATOM   2474  H   ALA B 164      22.066  -8.011  37.805  1.00  0.00              
ATOM   2475  HA  ALA B 164      23.898  -7.844  35.616  1.00  0.00              
ATOM   2476 1HB  ALA B 164      25.638  -7.534  37.336  1.00  0.00              
ATOM   2477 2HB  ALA B 164      24.207  -6.525  37.658  1.00  0.00              
ATOM   2478 3HB  ALA B 164      24.475  -8.015  38.593  1.00  0.00              
ATOM   2479  N   GLU B 165      23.998 -10.652  37.358  1.00  0.00              
ATOM   2480  CA  GLU B 165      24.439 -12.044  37.261  1.00  0.00              
ATOM   2481  C   GLU B 165      23.967 -12.718  35.960  1.00  0.00              
ATOM   2482  O   GLU B 165      24.725 -13.434  35.328  1.00  0.00              
ATOM   2483  CB  GLU B 165      23.933 -12.838  38.467  1.00  0.00              
ATOM   2484  CG  GLU B 165      24.269 -14.322  38.429  1.00  0.00              
ATOM   2485  CD  GLU B 165      25.739 -14.594  38.591  1.00  0.00              
ATOM   2486  OE1 GLU B 165      26.431 -13.738  39.087  1.00  0.00              
ATOM   2487  OE2 GLU B 165      26.170 -15.659  38.218  1.00  0.00              
ATOM   2488  H   GLU B 165      23.418 -10.373  38.137  1.00  0.00              
ATOM   2489  HA  GLU B 165      25.528 -12.058  37.192  1.00  0.00              
ATOM   2490 1HB  GLU B 165      24.359 -12.422  39.381  1.00  0.00              
ATOM   2491 2HB  GLU B 165      22.850 -12.742  38.538  1.00  0.00              
ATOM   2492 1HG  GLU B 165      23.728 -14.827  39.229  1.00  0.00              
ATOM   2493 2HG  GLU B 165      23.930 -14.736  37.481  1.00  0.00              
ATOM   2494  N   ASN B 166      22.717 -12.505  35.564  1.00  0.00              
ATOM   2495  CA  ASN B 166      22.238 -13.080  34.293  1.00  0.00              
ATOM   2496  C   ASN B 166      22.997 -12.561  33.055  1.00  0.00              
ATOM   2497  O   ASN B 166      23.305 -13.315  32.132  1.00  0.00              
ATOM   2498  CB  ASN B 166      20.751 -12.820  34.138  1.00  0.00              
ATOM   2499  CG  ASN B 166      19.915 -13.689  35.035  1.00  0.00              
ATOM   2500  OD1 ASN B 166      20.375 -14.732  35.515  1.00  0.00              
ATOM   2501  ND2 ASN B 166      18.694 -13.280  35.273  1.00  0.00              
ATOM   2502  H   ASN B 166      22.084 -11.950  36.122  1.00  0.00              
ATOM   2503  HA  ASN B 166      22.436 -14.153  34.303  1.00  0.00              
ATOM   2504 1HB  ASN B 166      20.539 -11.774  34.364  1.00  0.00              
ATOM   2505 2HB  ASN B 166      20.457 -12.997  33.103  1.00  0.00              
ATOM   2506 1HD2 ASN B 166      18.092 -13.819  35.863  1.00  0.00              
ATOM   2507 2HD2 ASN B 166      18.364 -12.430  34.864  1.00  0.00              
ATOM   2508  N   ARG B 167      23.301 -11.268  33.038  1.00  0.00              
ATOM   2509  CA  ARG B 167      24.027 -10.683  31.920  1.00  0.00              
ATOM   2510  C   ARG B 167      25.466 -11.209  31.880  1.00  0.00              
ATOM   2511  O   ARG B 167      25.995 -11.516  30.825  1.00  0.00              
ATOM   2512  CB  ARG B 167      24.039  -9.165  32.024  1.00  0.00              
ATOM   2513  CG  ARG B 167      22.690  -8.498  31.810  1.00  0.00              
ATOM   2514  CD  ARG B 167      22.077  -8.901  30.519  1.00  0.00              
ATOM   2515  NE  ARG B 167      20.853  -8.164  30.246  1.00  0.00              
ATOM   2516  CZ  ARG B 167      19.995  -8.450  29.247  1.00  0.00              
ATOM   2517  NH1 ARG B 167      20.240  -9.456  28.438  1.00  0.00              
ATOM   2518  NH2 ARG B 167      18.907  -7.718  29.081  1.00  0.00              
ATOM   2519  H   ARG B 167      23.026 -10.678  33.810  1.00  0.00              
ATOM   2520  HA  ARG B 167      23.584 -11.044  30.992  1.00  0.00              
ATOM   2521 1HB  ARG B 167      24.400  -8.871  33.009  1.00  0.00              
ATOM   2522 2HB  ARG B 167      24.730  -8.755  31.287  1.00  0.00              
ATOM   2523 1HG  ARG B 167      22.012  -8.782  32.615  1.00  0.00              
ATOM   2524 2HG  ARG B 167      22.815  -7.415  31.807  1.00  0.00              
ATOM   2525 1HD  ARG B 167      22.778  -8.710  29.708  1.00  0.00              
ATOM   2526 2HD  ARG B 167      21.836  -9.963  30.547  1.00  0.00              
ATOM   2527  HE  ARG B 167      20.631  -7.383  30.848  1.00  0.00              
ATOM   2528 1HH1 ARG B 167      21.071 -10.016  28.564  1.00  0.00              
ATOM   2529 2HH1 ARG B 167      19.597  -9.670  27.689  1.00  0.00              
ATOM   2530 1HH2 ARG B 167      18.719  -6.944  29.704  1.00  0.00              
ATOM   2531 2HH2 ARG B 167      18.264  -7.931  28.333  1.00  0.00              
ATOM   2532  N   VAL B 168      26.061 -11.402  33.045  1.00  0.00              
ATOM   2533  CA  VAL B 168      27.364 -12.092  33.163  1.00  0.00              
ATOM   2534  C   VAL B 168      27.374 -13.574  32.745  1.00  0.00              
ATOM   2535  O   VAL B 168      28.307 -14.016  32.077  1.00  0.00              
ATOM   2536  CB  VAL B 168      27.928 -11.930  34.592  1.00  0.00              
ATOM   2537  CG1 VAL B 168      29.133 -12.820  34.832  1.00  0.00              
ATOM   2538  CG2 VAL B 168      28.245 -10.468  34.854  1.00  0.00              
ATOM   2539  H   VAL B 168      25.606 -11.065  33.882  1.00  0.00              
ATOM   2540  HA  VAL B 168      28.061 -11.638  32.457  1.00  0.00              
ATOM   2541  HB  VAL B 168      27.183 -12.277  35.308  1.00  0.00              
ATOM   2542 1HG1 VAL B 168      29.497 -12.673  35.849  1.00  0.00              
ATOM   2543 2HG1 VAL B 168      28.848 -13.863  34.695  1.00  0.00              
ATOM   2544 3HG1 VAL B 168      29.922 -12.563  34.125  1.00  0.00              
ATOM   2545 1HG2 VAL B 168      28.642 -10.357  35.862  1.00  0.00              
ATOM   2546 2HG2 VAL B 168      28.985 -10.121  34.132  1.00  0.00              
ATOM   2547 3HG2 VAL B 168      27.336  -9.875  34.755  1.00  0.00              
ATOM   2548  N   ARG B 169      26.385 -14.352  33.184  1.00  0.00              
ATOM   2549  CA  ARG B 169      26.204 -15.702  32.662  1.00  0.00              
ATOM   2550  C   ARG B 169      26.025 -15.764  31.133  1.00  0.00              
ATOM   2551  O   ARG B 169      26.559 -16.678  30.486  1.00  0.00              
ATOM   2552  CB  ARG B 169      24.996 -16.347  33.326  1.00  0.00              
ATOM   2553  CG  ARG B 169      25.173 -16.667  34.802  1.00  0.00              
ATOM   2554  CD  ARG B 169      23.932 -17.227  35.395  1.00  0.00              
ATOM   2555  NE  ARG B 169      24.056 -17.420  36.831  1.00  0.00              
ATOM   2556  CZ  ARG B 169      23.071 -17.876  37.629  1.00  0.00              
ATOM   2557  NH1 ARG B 169      21.898 -18.180  37.119  1.00  0.00              
ATOM   2558  NH2 ARG B 169      23.284 -18.017  38.926  1.00  0.00              
ATOM   2559  H   ARG B 169      25.748 -14.007  33.887  1.00  0.00              
ATOM   2560  HA  ARG B 169      27.107 -16.277  32.868  1.00  0.00              
ATOM   2561 1HB  ARG B 169      24.135 -15.688  33.232  1.00  0.00              
ATOM   2562 2HB  ARG B 169      24.754 -17.278  32.814  1.00  0.00              
ATOM   2563 1HG  ARG B 169      25.971 -17.399  34.923  1.00  0.00              
ATOM   2564 2HG  ARG B 169      25.431 -15.756  35.343  1.00  0.00              
ATOM   2565 1HD  ARG B 169      23.102 -16.544  35.214  1.00  0.00              
ATOM   2566 2HD  ARG B 169      23.714 -18.192  34.939  1.00  0.00              
ATOM   2567  HE  ARG B 169      24.944 -17.197  37.260  1.00  0.00              
ATOM   2568 1HH1 ARG B 169      21.736 -18.072  36.128  1.00  0.00              
ATOM   2569 2HH1 ARG B 169      21.160 -18.521  37.717  1.00  0.00              
ATOM   2570 1HH2 ARG B 169      24.186 -17.784  39.319  1.00  0.00              
ATOM   2571 2HH2 ARG B 169      22.546 -18.359  39.524  1.00  0.00              
ATOM   2572  N   GLU B 170      25.257 -14.832  30.559  1.00  0.00              
ATOM   2573  CA  GLU B 170      25.120 -14.743  29.081  1.00  0.00              
ATOM   2574  C   GLU B 170      26.490 -14.490  28.419  1.00  0.00              
ATOM   2575  O   GLU B 170      26.777 -15.038  27.344  1.00  0.00              
ATOM   2576  CB  GLU B 170      24.144 -13.630  28.694  1.00  0.00              
ATOM   2577  CG  GLU B 170      22.686 -13.935  29.010  1.00  0.00              
ATOM   2578  CD  GLU B 170      21.793 -12.735  28.861  1.00  0.00              
ATOM   2579  OE1 GLU B 170      22.304 -11.654  28.696  1.00  0.00              
ATOM   2580  OE2 GLU B 170      20.596 -12.900  28.913  1.00  0.00              
ATOM   2581  H   GLU B 170      24.758 -14.173  31.139  1.00  0.00              
ATOM   2582  HA  GLU B 170      24.761 -15.704  28.709  1.00  0.00              
ATOM   2583 1HB  GLU B 170      24.414 -12.712  29.215  1.00  0.00              
ATOM   2584 2HB  GLU B 170      24.220 -13.435  27.624  1.00  0.00              
ATOM   2585 1HG  GLU B 170      22.336 -14.719  28.339  1.00  0.00              
ATOM   2586 2HG  GLU B 170      22.617 -14.309  30.030  1.00  0.00              
ATOM   2587  N   LEU B 171      27.329 -13.655  29.038  1.00  0.00              
ATOM   2588  CA  LEU B 171      28.694 -13.501  28.527  1.00  0.00              
ATOM   2589  C   LEU B 171      29.445 -14.842  28.588  1.00  0.00              
ATOM   2590  O   LEU B 171      30.006 -15.312  27.584  1.00  0.00              
ATOM   2591  CB  LEU B 171      29.467 -12.427  29.279  1.00  0.00              
ATOM   2592  CG  LEU B 171      30.940 -12.237  28.887  1.00  0.00              
ATOM   2593  CD1 LEU B 171      30.991 -11.772  27.425  1.00  0.00              
ATOM   2594  CD2 LEU B 171      31.630 -11.234  29.791  1.00  0.00              
ATOM   2595  H   LEU B 171      27.046 -13.126  29.850  1.00  0.00              
ATOM   2596  HA  LEU B 171      28.640 -13.203  27.480  1.00  0.00              
ATOM   2597 1HB  LEU B 171      28.968 -11.471  29.130  1.00  0.00              
ATOM   2598 2HB  LEU B 171      29.444 -12.663  30.343  1.00  0.00              
ATOM   2599  HG  LEU B 171      31.464 -13.190  28.966  1.00  0.00              
ATOM   2600 1HD1 LEU B 171      32.029 -11.630  27.124  1.00  0.00              
ATOM   2601 2HD1 LEU B 171      30.529 -12.526  26.787  1.00  0.00              
ATOM   2602 3HD1 LEU B 171      30.452 -10.831  27.324  1.00  0.00              
ATOM   2603 1HD2 LEU B 171      32.671 -11.125  29.485  1.00  0.00              
ATOM   2604 2HD2 LEU B 171      31.127 -10.270  29.716  1.00  0.00              
ATOM   2605 3HD2 LEU B 171      31.590 -11.585  30.822  1.00  0.00              
ATOM   2606  N   LYS B 172      29.437 -15.480  29.746  1.00  0.00              
ATOM   2607  CA  LYS B 172      30.132 -16.775  29.859  1.00  0.00              
ATOM   2608  C   LYS B 172      29.693 -17.767  28.766  1.00  0.00              
ATOM   2609  O   LYS B 172      30.532 -18.345  28.046  1.00  0.00              
ATOM   2610  CB  LYS B 172      29.892 -17.385  31.241  1.00  0.00              
ATOM   2611  CG  LYS B 172      30.598 -18.714  31.473  1.00  0.00              
ATOM   2612  CD  LYS B 172      30.345 -19.237  32.879  1.00  0.00              
ATOM   2613  CE  LYS B 172      31.167 -20.485  33.163  1.00  0.00              
ATOM   2614  NZ  LYS B 172      30.665 -21.666  32.408  1.00  0.00              
ATOM   2615  H   LYS B 172      28.966 -15.103  30.556  1.00  0.00              
ATOM   2616  HA  LYS B 172      31.201 -16.606  29.730  1.00  0.00              
ATOM   2617 1HB  LYS B 172      30.230 -16.689  32.009  1.00  0.00              
ATOM   2618 2HB  LYS B 172      28.824 -17.543  31.389  1.00  0.00              
ATOM   2619 1HG  LYS B 172      30.238 -19.448  30.751  1.00  0.00              
ATOM   2620 2HG  LYS B 172      31.671 -18.586  31.330  1.00  0.00              
ATOM   2621 1HD  LYS B 172      30.605 -18.467  33.606  1.00  0.00              
ATOM   2622 2HD  LYS B 172      29.287 -19.477  32.992  1.00  0.00              
ATOM   2623 1HE  LYS B 172      32.205 -20.307  32.887  1.00  0.00              
ATOM   2624 2HE  LYS B 172      31.131 -20.710  34.229  1.00  0.00              
ATOM   2625 1HZ  LYS B 172      31.236 -22.471  32.624  1.00  0.00              
ATOM   2626 2HZ  LYS B 172      29.708 -21.852  32.671  1.00  0.00              
ATOM   2627 3HZ  LYS B 172      30.712 -21.477  31.417  1.00  0.00              
ATOM   2628  N   GLN B 173      28.375 -17.949  28.656  1.00  0.00              
ATOM   2629  CA  GLN B 173      27.774 -18.861  27.689  1.00  0.00              
ATOM   2630  C   GLN B 173      28.049 -18.481  26.227  1.00  0.00              
ATOM   2631  O   GLN B 173      28.334 -19.361  25.431  1.00  0.00              
ATOM   2632  CB  GLN B 173      26.263 -18.933  27.923  1.00  0.00              
ATOM   2633  CG  GLN B 173      25.865 -19.628  29.214  1.00  0.00              
ATOM   2634  CD  GLN B 173      24.368 -19.588  29.455  1.00  0.00              
ATOM   2635  OE1 GLN B 173      23.669 -18.699  28.962  1.00  0.00              
ATOM   2636  NE2 GLN B 173      23.867 -20.554  30.217  1.00  0.00              
ATOM   2637  H   GLN B 173      27.775 -17.425  29.276  1.00  0.00              
ATOM   2638  HA  GLN B 173      28.216 -19.848  27.824  1.00  0.00              
ATOM   2639 1HB  GLN B 173      25.849 -17.925  27.942  1.00  0.00              
ATOM   2640 2HB  GLN B 173      25.792 -19.465  27.096  1.00  0.00              
ATOM   2641 1HG  GLN B 173      26.176 -20.672  29.163  1.00  0.00              
ATOM   2642 2HG  GLN B 173      26.359 -19.131  30.049  1.00  0.00              
ATOM   2643 1HE2 GLN B 173      22.885 -20.580  30.411  1.00  0.00              
ATOM   2644 2HE2 GLN B 173      24.470 -21.255  30.597  1.00  0.00              
ATOM   2645  N   LYS B 174      27.953 -17.196  25.853  1.00  0.00              
ATOM   2646  CA  LYS B 174      28.295 -16.793  24.476  1.00  0.00              
ATOM   2647  C   LYS B 174      29.766 -17.020  24.138  1.00  0.00              
ATOM   2648  O   LYS B 174      30.115 -17.406  22.988  1.00  0.00              
ATOM   2649  CB  LYS B 174      27.943 -15.322  24.252  1.00  0.00              
ATOM   2650  CG  LYS B 174      28.152 -14.835  22.824  1.00  0.00              
ATOM   2651  CD  LYS B 174      27.194 -15.520  21.861  1.00  0.00              
ATOM   2652  CE  LYS B 174      27.331 -14.962  20.452  1.00  0.00              
ATOM   2653  NZ  LYS B 174      26.397 -15.620  19.499  1.00  0.00              
ATOM   2654  H   LYS B 174      27.646 -16.492  26.510  1.00  0.00              
ATOM   2655  HA  LYS B 174      27.693 -17.382  23.784  1.00  0.00              
ATOM   2656 1HB  LYS B 174      26.898 -15.154  24.513  1.00  0.00              
ATOM   2657 2HB  LYS B 174      28.548 -14.698  24.910  1.00  0.00              
ATOM   2658 1HG  LYS B 174      27.990 -13.757  22.780  1.00  0.00              
ATOM   2659 2HG  LYS B 174      29.175 -15.044  22.515  1.00  0.00              
ATOM   2660 1HD  LYS B 174      27.400 -16.590  21.841  1.00  0.00              
ATOM   2661 2HD  LYS B 174      26.169 -15.372  22.201  1.00  0.00              
ATOM   2662 1HE  LYS B 174      27.127 -13.893  20.462  1.00  0.00              
ATOM   2663 2HE  LYS B 174      28.352 -15.111  20.100  1.00  0.00              
ATOM   2664 1HZ  LYS B 174      26.519 -15.224  18.578  1.00  0.00              
ATOM   2665 2HZ  LYS B 174      26.590 -16.612  19.467  1.00  0.00              
ATOM   2666 3HZ  LYS B 174      25.445 -15.473  19.805  1.00  0.00              
ATOM   2667  N   LEU B 175      30.659 -16.723  25.086  1.00  0.00              
ATOM   2668  CA  LEU B 175      32.070 -17.017  24.876  1.00  0.00              
ATOM   2669  C   LEU B 175      32.370 -18.536  24.762  1.00  0.00              
ATOM   2670  O   LEU B 175      33.279 -18.919  24.020  1.00  0.00              
ATOM   2671  CB  LEU B 175      32.887 -16.415  26.025  1.00  0.00              
ATOM   2672  CG  LEU B 175      32.882 -14.883  26.114  1.00  0.00              
ATOM   2673  CD1 LEU B 175      33.614 -14.445  27.375  1.00  0.00              
ATOM   2674  CD2 LEU B 175      33.536 -14.300  24.871  1.00  0.00              
ATOM   2675  H   LEU B 175      30.370 -16.294  25.954  1.00  0.00              
ATOM   2676  HA  LEU B 175      32.360 -16.640  23.896  1.00  0.00              
ATOM   2677 1HB  LEU B 175      32.501 -16.803  26.967  1.00  0.00              
ATOM   2678 2HB  LEU B 175      33.923 -16.737  25.922  1.00  0.00              
ATOM   2679  HG  LEU B 175      31.854 -14.527  26.185  1.00  0.00              
ATOM   2680 1HD1 LEU B 175      33.610 -13.357  27.438  1.00  0.00              
ATOM   2681 2HD1 LEU B 175      33.113 -14.860  28.250  1.00  0.00              
ATOM   2682 3HD1 LEU B 175      34.643 -14.802  27.341  1.00  0.00              
ATOM   2683 1HD2 LEU B 175      33.532 -13.211  24.934  1.00  0.00              
ATOM   2684 2HD2 LEU B 175      34.565 -14.655  24.800  1.00  0.00              
ATOM   2685 3HD2 LEU B 175      32.982 -14.615  23.986  1.00  0.00              
ATOM   2686  N   GLU B 176      31.633 -19.370  25.501  1.00  0.00              
ATOM   2687  CA  GLU B 176      31.720 -20.850  25.342  1.00  0.00              
ATOM   2688  C   GLU B 176      31.306 -21.236  23.911  1.00  0.00              
ATOM   2689  O   GLU B 176      31.940 -22.085  23.261  1.00  0.00              
ATOM   2690  CB  GLU B 176      30.828 -21.568  26.357  1.00  0.00              
ATOM   2691  CG  GLU B 176      31.337 -21.515  27.790  1.00  0.00              
ATOM   2692  CD  GLU B 176      30.421 -22.202  28.763  1.00  0.00              
ATOM   2693  OE1 GLU B 176      29.360 -22.616  28.360  1.00  0.00              
ATOM   2694  OE2 GLU B 176      30.781 -22.314  29.911  1.00  0.00              
ATOM   2695  H   GLU B 176      31.000 -18.985  26.187  1.00  0.00              
ATOM   2696  HA  GLU B 176      32.743 -21.161  25.552  1.00  0.00              
ATOM   2697 1HB  GLU B 176      29.830 -21.128  26.340  1.00  0.00              
ATOM   2698 2HB  GLU B 176      30.727 -22.616  26.076  1.00  0.00              
ATOM   2699 1HG  GLU B 176      32.317 -21.990  27.834  1.00  0.00              
ATOM   2700 2HG  GLU B 176      31.456 -20.473  28.084  1.00  0.00              
ATOM   2701  N   GLU B 177      30.204 -20.658  23.434  1.00  0.00              
ATOM   2702  CA  GLU B 177      29.814 -20.850  22.009  1.00  0.00              
ATOM   2703  C   GLU B 177      30.914 -20.458  20.995  1.00  0.00              
ATOM   2704  O   GLU B 177      31.244 -21.235  20.070  1.00  0.00              
ATOM   2705  CB  GLU B 177      28.549 -20.043  21.707  1.00  0.00              
ATOM   2706  CG  GLU B 177      28.054 -20.163  20.273  1.00  0.00              
ATOM   2707  CD  GLU B 177      26.837 -19.323  20.002  1.00  0.00              
ATOM   2708  OE1 GLU B 177      26.378 -18.666  20.905  1.00  0.00              
ATOM   2709  OE2 GLU B 177      26.364 -19.339  18.889  1.00  0.00              
ATOM   2710  H   GLU B 177      29.623 -20.087  24.031  1.00  0.00              
ATOM   2711  HA  GLU B 177      29.654 -21.914  21.834  1.00  0.00              
ATOM   2712 1HB  GLU B 177      27.744 -20.368  22.367  1.00  0.00              
ATOM   2713 2HB  GLU B 177      28.732 -18.988  21.911  1.00  0.00              
ATOM   2714 1HG  GLU B 177      28.851 -19.854  19.597  1.00  0.00              
ATOM   2715 2HG  GLU B 177      27.823 -21.207  20.065  1.00  0.00              
ATOM   2716  N   LEU B 178      31.508 -19.268  21.158  1.00  0.00              
ATOM   2717  CA  LEU B 178      32.618 -18.866  20.275  1.00  0.00              
ATOM   2718  C   LEU B 178      33.828 -19.800  20.377  1.00  0.00              
ATOM   2719  O   LEU B 178      34.479 -20.068  19.373  1.00  0.00              
ATOM   2720  CB  LEU B 178      33.057 -17.434  20.609  1.00  0.00              
ATOM   2721  CG  LEU B 178      32.020 -16.339  20.331  1.00  0.00              
ATOM   2722  CD1 LEU B 178      32.509 -15.018  20.910  1.00  0.00              
ATOM   2723  CD2 LEU B 178      31.789 -16.227  18.832  1.00  0.00              
ATOM   2724  H   LEU B 178      31.203 -18.636  21.884  1.00  0.00              
ATOM   2725  HA  LEU B 178      32.284 -18.945  19.241  1.00  0.00              
ATOM   2726 1HB  LEU B 178      33.312 -17.388  21.667  1.00  0.00              
ATOM   2727 2HB  LEU B 178      33.950 -17.201  20.030  1.00  0.00              
ATOM   2728  HG  LEU B 178      31.081 -16.592  20.825  1.00  0.00              
ATOM   2729 1HD1 LEU B 178      31.772 -14.239  20.713  1.00  0.00              
ATOM   2730 2HD1 LEU B 178      32.647 -15.121  21.987  1.00  0.00              
ATOM   2731 3HD1 LEU B 178      33.456 -14.746  20.447  1.00  0.00              
ATOM   2732 1HD2 LEU B 178      31.051 -15.448  18.634  1.00  0.00              
ATOM   2733 2HD2 LEU B 178      32.727 -15.972  18.337  1.00  0.00              
ATOM   2734 3HD2 LEU B 178      31.423 -17.179  18.448  1.00  0.00              
ATOM   2735  N   TYR B 179      34.111 -20.272  21.588  1.00  0.00              
ATOM   2736  CA  TYR B 179      35.148 -21.270  21.822  1.00  0.00              
ATOM   2737  C   TYR B 179      34.844 -22.580  21.065  1.00  0.00              
ATOM   2738  O   TYR B 179      35.672 -23.123  20.381  1.00  0.00              
ATOM   2739  CB  TYR B 179      35.295 -21.538  23.322  1.00  0.00              
ATOM   2740  CG  TYR B 179      36.269 -22.647  23.651  1.00  0.00              
ATOM   2741  CD1 TYR B 179      37.629 -22.459  23.448  1.00  0.00              
ATOM   2742  CD2 TYR B 179      35.804 -23.851  24.157  1.00  0.00              
ATOM   2743  CE1 TYR B 179      38.519 -23.472  23.749  1.00  0.00              
ATOM   2744  CE2 TYR B 179      36.694 -24.864  24.458  1.00  0.00              
ATOM   2745  CZ  TYR B 179      38.046 -24.677  24.256  1.00  0.00              
ATOM   2746  OH  TYR B 179      38.932 -25.686  24.556  1.00  0.00              
ATOM   2747  H   TYR B 179      33.582 -19.920  22.373  1.00  0.00              
ATOM   2748  HA  TYR B 179      36.095 -20.879  21.449  1.00  0.00              
ATOM   2749 1HB  TYR B 179      35.631 -20.629  23.822  1.00  0.00              
ATOM   2750 2HB  TYR B 179      34.324 -21.802  23.741  1.00  0.00              
ATOM   2751  HD1 TYR B 179      37.994 -21.512  23.050  1.00  0.00              
ATOM   2752  HD2 TYR B 179      34.736 -23.999  24.316  1.00  0.00              
ATOM   2753  HE1 TYR B 179      39.586 -23.324  23.589  1.00  0.00              
ATOM   2754  HE2 TYR B 179      36.328 -25.811  24.855  1.00  0.00              
ATOM   2755  HH  TYR B 179      39.820 -25.415  24.307  1.00  0.00              
ATOM   2756  N   LYS B 180      33.639 -23.074  21.190  1.00  0.00              
ATOM   2757  CA  LYS B 180      33.292 -24.303  20.459  1.00  0.00              
ATOM   2758  C   LYS B 180      33.509 -24.160  18.953  1.00  0.00              
ATOM   2759  O   LYS B 180      33.995 -25.087  18.293  1.00  0.00              
ATOM   2760  CB  LYS B 180      31.839 -24.695  20.735  1.00  0.00              
ATOM   2761  CG  LYS B 180      31.585 -25.213  22.145  1.00  0.00              
ATOM   2762  CD  LYS B 180      30.113 -25.532  22.359  1.00  0.00              
ATOM   2763  CE  LYS B 180      29.853 -26.025  23.774  1.00  0.00              
ATOM   2764  NZ  LYS B 180      28.411 -26.313  24.007  1.00  0.00              
ATOM   2765  H   LYS B 180      32.942 -22.636  21.774  1.00  0.00              
ATOM   2766  HA  LYS B 180      33.993 -25.087  20.746  1.00  0.00              
ATOM   2767 1HB  LYS B 180      31.193 -23.831  20.574  1.00  0.00              
ATOM   2768 2HB  LYS B 180      31.531 -25.470  20.033  1.00  0.00              
ATOM   2769 1HG  LYS B 180      32.172 -26.116  22.312  1.00  0.00              
ATOM   2770 2HG  LYS B 180      31.894 -24.460  22.870  1.00  0.00              
ATOM   2771 1HD  LYS B 180      29.516 -24.637  22.179  1.00  0.00              
ATOM   2772 2HD  LYS B 180      29.801 -26.302  21.653  1.00  0.00              
ATOM   2773 1HE  LYS B 180      30.426 -26.934  23.954  1.00  0.00              
ATOM   2774 2HE  LYS B 180      30.179 -25.270  24.489  1.00  0.00              
ATOM   2775 1HZ  LYS B 180      28.281 -26.637  24.955  1.00  0.00              
ATOM   2776 2HZ  LYS B 180      27.871 -25.472  23.862  1.00  0.00              
ATOM   2777 3HZ  LYS B 180      28.102 -27.027  23.363  1.00  0.00              
ATOM   2778  N   GLU B 181      33.194 -22.979  18.418  1.00  0.00              
ATOM   2779  CA  GLU B 181      33.478 -22.642  17.038  1.00  0.00              
ATOM   2780  C   GLU B 181      34.962 -22.546  16.748  1.00  0.00              
ATOM   2781  O   GLU B 181      35.408 -22.982  15.693  1.00  0.00              
ATOM   2782  CB  GLU B 181      32.800 -21.319  16.675  1.00  0.00              
ATOM   2783  CG  GLU B 181      31.279 -21.366  16.693  1.00  0.00              
ATOM   2784  CD  GLU B 181      30.711 -22.304  15.665  1.00  0.00              
ATOM   2785  OE1 GLU B 181      31.224 -22.338  14.572  1.00  0.00              
ATOM   2786  OE2 GLU B 181      29.762 -22.986  15.972  1.00  0.00              
ATOM   2787  H   GLU B 181      32.739 -22.296  19.007  1.00  0.00              
ATOM   2788  HA  GLU B 181      33.086 -23.436  16.401  1.00  0.00              
ATOM   2789 1HB  GLU B 181      33.119 -20.544  17.372  1.00  0.00              
ATOM   2790 2HB  GLU B 181      33.114 -21.012  15.678  1.00  0.00              
ATOM   2791 1HG  GLU B 181      30.947 -21.685  17.681  1.00  0.00              
ATOM   2792 2HG  GLU B 181      30.893 -20.364  16.517  1.00  0.00              
ATOM   2793  N   ALA B 182      35.732 -21.978  17.687  1.00  0.00              
ATOM   2794  CA  ALA B 182      37.188 -21.851  17.560  1.00  0.00              
ATOM   2795  C   ALA B 182      37.931 -23.191  17.565  1.00  0.00              
ATOM   2796  O   ALA B 182      39.073 -23.282  17.062  1.00  0.00              
ATOM   2797  CB  ALA B 182      37.760 -20.943  18.682  1.00  0.00              
ATOM   2798  H   ALA B 182      35.278 -21.625  18.518  1.00  0.00              
ATOM   2799  HA  ALA B 182      37.404 -21.393  16.595  1.00  0.00              
ATOM   2800 1HB  ALA B 182      38.841 -20.862  18.569  1.00  0.00              
ATOM   2801 2HB  ALA B 182      37.313 -19.951  18.612  1.00  0.00              
ATOM   2802 3HB  ALA B 182      37.529 -21.377  19.654  1.00  0.00              
ATOM   2803  N   ARG B 183      37.319 -24.193  18.190  1.00  0.00              
ATOM   2804  CA  ARG B 183      37.842 -25.562  18.208  1.00  0.00              
ATOM   2805  C   ARG B 183      37.408 -26.441  17.005  1.00  0.00              
ATOM   2806  O   ARG B 183      37.726 -27.626  16.966  1.00  0.00              
ATOM   2807  CB  ARG B 183      37.412 -26.247  19.496  1.00  0.00              
ATOM   2808  CG  ARG B 183      37.932 -25.600  20.770  1.00  0.00              
ATOM   2809  CD  ARG B 183      39.415 -25.520  20.779  1.00  0.00              
ATOM   2810  NE  ARG B 183      40.029 -26.837  20.808  1.00  0.00              
ATOM   2811  CZ  ARG B 183      41.331 -27.080  20.560  1.00  0.00              
ATOM   2812  NH1 ARG B 183      42.140 -26.087  20.267  1.00  0.00              
ATOM   2813  NH2 ARG B 183      41.794 -28.317  20.612  1.00  0.00              
ATOM   2814  H   ARG B 183      36.454 -23.991  18.672  1.00  0.00              
ATOM   2815  HA  ARG B 183      38.929 -25.518  18.124  1.00  0.00              
ATOM   2816 1HB  ARG B 183      36.324 -26.262  19.554  1.00  0.00              
ATOM   2817 2HB  ARG B 183      37.753 -27.282  19.489  1.00  0.00              
ATOM   2818 1HG  ARG B 183      37.533 -24.588  20.853  1.00  0.00              
ATOM   2819 2HG  ARG B 183      37.614 -26.187  21.632  1.00  0.00              
ATOM   2820 1HD  ARG B 183      39.757 -25.004  19.882  1.00  0.00              
ATOM   2821 2HD  ARG B 183      39.744 -24.971  21.661  1.00  0.00              
ATOM   2822  HE  ARG B 183      39.437 -27.627  21.030  1.00  0.00              
ATOM   2823 1HH1 ARG B 183      41.787 -25.142  20.228  1.00  0.00              
ATOM   2824 2HH1 ARG B 183      43.116 -26.269  20.081  1.00  0.00              
ATOM   2825 1HH2 ARG B 183      41.171 -29.081  20.837  1.00  0.00              
ATOM   2826 2HH2 ARG B 183      42.769 -28.499  20.426  1.00  0.00              
ATOM   2827  N   LYS B 184      36.729 -25.879  16.007  1.00  0.00              
ATOM   2828  CA  LYS B 184      36.392 -26.691  14.811  1.00  0.00              
ATOM   2829  C   LYS B 184      37.610 -26.858  13.917  1.00  0.00              
ATOM   2830  O   LYS B 184      38.486 -25.976  13.854  1.00  0.00              
ATOM   2831  CB  LYS B 184      35.249 -26.056  14.018  1.00  0.00              
ATOM   2832  CG  LYS B 184      33.897 -26.101  14.717  1.00  0.00              
ATOM   2833  CD  LYS B 184      32.811 -25.467  13.861  1.00  0.00              
ATOM   2834  CE  LYS B 184      31.441 -25.607  14.508  1.00  0.00              
ATOM   2835  NZ  LYS B 184      30.382 -24.913  13.727  1.00  0.00              
ATOM   2836  H   LYS B 184      36.437 -24.912  16.043  1.00  0.00              
ATOM   2837  HA  LYS B 184      36.121 -27.695  15.140  1.00  0.00              
ATOM   2838 1HB  LYS B 184      35.485 -25.012  13.812  1.00  0.00              
ATOM   2839 2HB  LYS B 184      35.147 -26.563  13.058  1.00  0.00              
ATOM   2840 1HG  LYS B 184      33.627 -27.137  14.922  1.00  0.00              
ATOM   2841 2HG  LYS B 184      33.960 -25.566  15.664  1.00  0.00              
ATOM   2842 1HD  LYS B 184      33.030 -24.407  13.720  1.00  0.00              
ATOM   2843 2HD  LYS B 184      32.791 -25.948  12.883  1.00  0.00              
ATOM   2844 1HE  LYS B 184      31.184 -26.663  14.588  1.00  0.00              
ATOM   2845 2HE  LYS B 184      31.469 -25.186  15.513  1.00  0.00              
ATOM   2846 1HZ  LYS B 184      29.491 -25.029  14.189  1.00  0.00              
ATOM   2847 2HZ  LYS B 184      30.602 -23.928  13.663  1.00  0.00              
ATOM   2848 3HZ  LYS B 184      30.334 -25.308  12.799  1.00  0.00              
ATOM   2849  N   LEU B 185      37.677 -27.989  13.219  1.00  0.00              
ATOM   2850  CA  LEU B 185      38.792 -28.235  12.316  1.00  0.00              
ATOM   2851  C   LEU B 185      38.736 -27.371  11.055  1.00  0.00              
ATOM   2852  O   LEU B 185      37.659 -26.988  10.610  1.00  0.00              
ATOM   2853  CB  LEU B 185      38.816 -29.717  11.918  1.00  0.00              
ATOM   2854  CG  LEU B 185      39.065 -30.708  13.061  1.00  0.00              
ATOM   2855  CD1 LEU B 185      38.945 -32.132  12.535  1.00  0.00              
ATOM   2856  CD2 LEU B 185      40.443 -30.460  13.657  1.00  0.00              
ATOM   2857  H   LEU B 185      36.954 -28.687  13.311  1.00  0.00              
ATOM   2858  HA  LEU B 185      39.713 -27.927  12.810  1.00  0.00              
ATOM   2859 1HB  LEU B 185      37.859 -29.969  11.464  1.00  0.00              
ATOM   2860 2HB  LEU B 185      39.598 -29.865  11.174  1.00  0.00              
ATOM   2861  HG  LEU B 185      38.307 -30.573  13.833  1.00  0.00              
ATOM   2862 1HD1 LEU B 185      39.123 -32.837  13.347  1.00  0.00              
ATOM   2863 2HD1 LEU B 185      37.944 -32.288  12.132  1.00  0.00              
ATOM   2864 3HD1 LEU B 185      39.682 -32.292  11.748  1.00  0.00              
ATOM   2865 1HD2 LEU B 185      40.621 -31.165  14.470  1.00  0.00              
ATOM   2866 2HD2 LEU B 185      41.203 -30.597  12.886  1.00  0.00              
ATOM   2867 3HD2 LEU B 185      40.495 -29.442  14.041  1.00  0.00              
ATOM   2868  N   ASP B 186      39.917 -27.059  10.521  1.00  0.00              
ATOM   2869  CA  ASP B 186      40.098 -26.187   9.346  1.00  0.00              
ATOM   2870  C   ASP B 186      39.540 -24.769   9.530  1.00  0.00              
ATOM   2871  O   ASP B 186      38.924 -24.202   8.623  1.00  0.00              
ATOM   2872  CB  ASP B 186      39.439 -26.824   8.120  1.00  0.00              
ATOM   2873  CG  ASP B 186      40.076 -28.150   7.727  1.00  0.00              
ATOM   2874  OD1 ASP B 186      41.271 -28.273   7.854  1.00  0.00              
ATOM   2875  OD2 ASP B 186      39.361 -29.027   7.304  1.00  0.00              
ATOM   2876  H   ASP B 186      40.730 -27.457  10.968  1.00  0.00              
ATOM   2877  HA  ASP B 186      41.166 -26.031   9.192  1.00  0.00              
ATOM   2878 1HB  ASP B 186      38.381 -26.991   8.321  1.00  0.00              
ATOM   2879 2HB  ASP B 186      39.507 -26.140   7.273  1.00  0.00              
ATOM   2880  N   LEU B 187      39.743 -24.204  10.716  1.00  0.00              
ATOM   2881  CA  LEU B 187      39.290 -22.853  10.986  1.00  0.00              
ATOM   2882  C   LEU B 187      40.150 -21.938  10.129  1.00  0.00              
ATOM   2883  O   LEU B 187      41.384 -22.032  10.138  1.00  0.00              
ATOM   2884  CB  LEU B 187      39.425 -22.500  12.473  1.00  0.00              
ATOM   2885  CG  LEU B 187      38.849 -21.140  12.889  1.00  0.00              
ATOM   2886  CD1 LEU B 187      37.335 -21.158  12.727  1.00  0.00              
ATOM   2887  CD2 LEU B 187      39.241 -20.841  14.328  1.00  0.00              
ATOM   2888  H   LEU B 187      40.220 -24.719  11.443  1.00  0.00              
ATOM   2889  HA  LEU B 187      38.238 -22.780  10.714  1.00  0.00              
ATOM   2890 1HB  LEU B 187      38.920 -23.266  13.059  1.00  0.00              
ATOM   2891 2HB  LEU B 187      40.482 -22.507  12.738  1.00  0.00              
ATOM   2892  HG  LEU B 187      39.245 -20.362  12.236  1.00  0.00              
ATOM   2893 1HD1 LEU B 187      36.926 -20.192  13.022  1.00  0.00              
ATOM   2894 2HD1 LEU B 187      37.083 -21.354  11.684  1.00  0.00              
ATOM   2895 3HD1 LEU B 187      36.911 -21.939  13.356  1.00  0.00              
ATOM   2896 1HD2 LEU B 187      38.833 -19.874  14.624  1.00  0.00              
ATOM   2897 2HD2 LEU B 187      38.844 -21.618  14.982  1.00  0.00              
ATOM   2898 3HD2 LEU B 187      40.328 -20.817  14.412  1.00  0.00              
ATOM   2899  N   THR B 188      39.512 -21.083   9.342  1.00  0.00              
ATOM   2900  CA  THR B 188      40.277 -20.203   8.484  1.00  0.00              
ATOM   2901  C   THR B 188      40.616 -18.961   9.303  1.00  0.00              
ATOM   2902  O   THR B 188      40.044 -18.747  10.391  1.00  0.00              
ATOM   2903  CB  THR B 188      39.504 -19.825   7.207  1.00  0.00              
ATOM   2904  OG1 THR B 188      38.350 -19.050   7.556  1.00  0.00              
ATOM   2905  CG2 THR B 188      39.064 -21.074   6.460  1.00  0.00              
ATOM   2906  H   THR B 188      38.503 -21.030   9.326  1.00  0.00              
ATOM   2907  HA  THR B 188      41.210 -20.702   8.221  1.00  0.00              
ATOM   2908  HB  THR B 188      40.144 -19.226   6.559  1.00  0.00              
ATOM   2909  HG1 THR B 188      37.716 -19.078   6.836  1.00  0.00              
ATOM   2910 1HG2 THR B 188      38.520 -20.787   5.560  1.00  0.00              
ATOM   2911 2HG2 THR B 188      39.940 -21.660   6.183  1.00  0.00              
ATOM   2912 3HG2 THR B 188      38.416 -21.671   7.100  1.00  0.00              
ATOM   2913  N   GLN B 189      41.562 -18.168   8.802  1.00  0.00              
ATOM   2914  CA  GLN B 189      41.935 -16.929   9.472  1.00  0.00              
ATOM   2915  C   GLN B 189      40.786 -15.945   9.564  1.00  0.00              
ATOM   2916  O   GLN B 189      40.653 -15.300  10.584  1.00  0.00              
ATOM   2917  CB  GLN B 189      43.113 -16.271   8.748  1.00  0.00              
ATOM   2918  CG  GLN B 189      43.650 -15.027   9.434  1.00  0.00              
ATOM   2919  CD  GLN B 189      44.266 -15.332  10.787  1.00  0.00              
ATOM   2920  OE1 GLN B 189      45.111 -16.223  10.913  1.00  0.00              
ATOM   2921  NE2 GLN B 189      43.846 -14.593  11.807  1.00  0.00              
ATOM   2922  H   GLN B 189      42.030 -18.425   7.945  1.00  0.00              
ATOM   2923  HA  GLN B 189      42.174 -17.155  10.511  1.00  0.00              
ATOM   2924 1HB  GLN B 189      43.931 -16.986   8.660  1.00  0.00              
ATOM   2925 2HB  GLN B 189      42.811 -15.994   7.738  1.00  0.00              
ATOM   2926 1HG  GLN B 189      44.417 -14.578   8.803  1.00  0.00              
ATOM   2927 2HG  GLN B 189      42.830 -14.324   9.583  1.00  0.00              
ATOM   2928 1HE2 GLN B 189      44.217 -14.749  12.724  1.00  0.00              
ATOM   2929 2HE2 GLN B 189      43.160 -13.881  11.661  1.00  0.00              
ATOM   2930  N   GLU B 190      39.943 -15.854   8.525  1.00  0.00              
ATOM   2931  CA  GLU B 190      38.788 -14.963   8.571  1.00  0.00              
ATOM   2932  C   GLU B 190      37.724 -15.405   9.572  1.00  0.00              
ATOM   2933  O   GLU B 190      37.137 -14.573  10.273  1.00  0.00              
ATOM   2934  CB  GLU B 190      38.162 -14.855   7.179  1.00  0.00              
ATOM   2935  CG  GLU B 190      36.950 -13.937   7.105  1.00  0.00              
ATOM   2936  CD  GLU B 190      37.284 -12.502   7.400  1.00  0.00              
ATOM   2937  OE1 GLU B 190      38.431 -12.143   7.287  1.00  0.00              
ATOM   2938  OE2 GLU B 190      36.390 -11.762   7.738  1.00  0.00              
ATOM   2939  H   GLU B 190      40.104 -16.407   7.695  1.00  0.00              
ATOM   2940  HA  GLU B 190      39.117 -13.989   8.936  1.00  0.00              
ATOM   2941 1HB  GLU B 190      38.906 -14.484   6.474  1.00  0.00              
ATOM   2942 2HB  GLU B 190      37.854 -15.844   6.841  1.00  0.00              
ATOM   2943 1HG  GLU B 190      36.520 -14.001   6.105  1.00  0.00              
ATOM   2944 2HG  GLU B 190      36.201 -14.284   7.815  1.00  0.00              
ATOM   2945  N   MET B 191      37.440 -16.707   9.607  1.00  0.00              
ATOM   2946  CA  MET B 191      36.509 -17.258  10.569  1.00  0.00              
ATOM   2947  C   MET B 191      36.975 -17.044  12.011  1.00  0.00              
ATOM   2948  O   MET B 191      36.152 -16.721  12.866  1.00  0.00              
ATOM   2949  CB  MET B 191      36.301 -18.745  10.290  1.00  0.00              
ATOM   2950  CG  MET B 191      35.501 -19.044   9.030  1.00  0.00              
ATOM   2951  SD  MET B 191      33.821 -18.391   9.102  1.00  0.00              
ATOM   2952  CE  MET B 191      33.120 -19.404  10.401  1.00  0.00              
ATOM   2953  H   MET B 191      37.888 -17.325   8.945  1.00  0.00              
ATOM   2954  HA  MET B 191      35.553 -16.745  10.458  1.00  0.00              
ATOM   2955 1HB  MET B 191      37.269 -19.236  10.195  1.00  0.00              
ATOM   2956 2HB  MET B 191      35.782 -19.205  11.132  1.00  0.00              
ATOM   2957 1HG  MET B 191      36.004 -18.607   8.167  1.00  0.00              
ATOM   2958 2HG  MET B 191      35.445 -20.122   8.881  1.00  0.00              
ATOM   2959 1HE  MET B 191      32.080 -19.119  10.564  1.00  0.00              
ATOM   2960 2HE  MET B 191      33.168 -20.454  10.110  1.00  0.00              
ATOM   2961 3HE  MET B 191      33.684 -19.256  11.322  1.00  0.00              
ATOM   2962  N   ARG B 192      38.281 -17.202  12.266  1.00  0.00              
ATOM   2963  CA  ARG B 192      38.880 -16.898  13.584  1.00  0.00              
ATOM   2964  C   ARG B 192      38.776 -15.415  13.976  1.00  0.00              
ATOM   2965  O   ARG B 192      38.476 -15.085  15.137  1.00  0.00              
ATOM   2966  CB  ARG B 192      40.347 -17.304  13.597  1.00  0.00              
ATOM   2967  CG  ARG B 192      41.048 -17.123  14.934  1.00  0.00              
ATOM   2968  CD  ARG B 192      42.428 -17.673  14.909  1.00  0.00              
ATOM   2969  NE  ARG B 192      43.113 -17.476  16.176  1.00  0.00              
ATOM   2970  CZ  ARG B 192      44.384 -17.847  16.424  1.00  0.00              
ATOM   2971  NH1 ARG B 192      45.093 -18.433  15.484  1.00  0.00              
ATOM   2972  NH2 ARG B 192      44.918 -17.624  17.612  1.00  0.00              
ATOM   2973  H   ARG B 192      38.874 -17.543  11.523  1.00  0.00              
ATOM   2974  HA  ARG B 192      38.327 -17.444  14.349  1.00  0.00              
ATOM   2975 1HB  ARG B 192      40.436 -18.352  13.317  1.00  0.00              
ATOM   2976 2HB  ARG B 192      40.892 -16.719  12.856  1.00  0.00              
ATOM   2977 1HG  ARG B 192      41.107 -16.061  15.173  1.00  0.00              
ATOM   2978 2HG  ARG B 192      40.487 -17.641  15.712  1.00  0.00              
ATOM   2979 1HD  ARG B 192      42.390 -18.742  14.704  1.00  0.00              
ATOM   2980 2HD  ARG B 192      43.003 -17.175  14.129  1.00  0.00              
ATOM   2981  HE  ARG B 192      42.600 -17.029  16.924  1.00  0.00              
ATOM   2982 1HH1 ARG B 192      44.685 -18.604  14.576  1.00  0.00              
ATOM   2983 2HH1 ARG B 192      46.046 -18.711  15.670  1.00  0.00              
ATOM   2984 1HH2 ARG B 192      44.373 -17.174  18.335  1.00  0.00              
ATOM   2985 2HH2 ARG B 192      45.870 -17.902  17.798  1.00  0.00              
ATOM   2986  N   LEU B 193      39.039 -14.528  13.008  1.00  0.00              
ATOM   2987  CA  LEU B 193      38.876 -13.074  13.191  1.00  0.00              
ATOM   2988  C   LEU B 193      37.428 -12.711  13.579  1.00  0.00              
ATOM   2989  O   LEU B 193      37.200 -11.936  14.512  1.00  0.00              
ATOM   2990  CB  LEU B 193      39.267 -12.335  11.904  1.00  0.00              
ATOM   2991  CG  LEU B 193      40.769 -12.275  11.601  1.00  0.00              
ATOM   2992  CD1 LEU B 193      40.984 -11.711  10.204  1.00  0.00              
ATOM   2993  CD2 LEU B 193      41.465 -11.420  12.649  1.00  0.00              
ATOM   2994  H   LEU B 193      39.363 -14.879  12.118  1.00  0.00              
ATOM   2995  HA  LEU B 193      39.509 -12.756  14.020  1.00  0.00              
ATOM   2996 1HB  LEU B 193      38.778 -12.822  11.062  1.00  0.00              
ATOM   2997 2HB  LEU B 193      38.900 -11.310  11.968  1.00  0.00              
ATOM   2998  HG  LEU B 193      41.185 -13.283  11.621  1.00  0.00              
ATOM   2999 1HD1 LEU B 193      42.052 -11.669   9.988  1.00  0.00              
ATOM   3000 2HD1 LEU B 193      40.492 -12.353   9.472  1.00  0.00              
ATOM   3001 3HD1 LEU B 193      40.563 -10.708  10.148  1.00  0.00              
ATOM   3002 1HD2 LEU B 193      42.534 -11.378  12.434  1.00  0.00              
ATOM   3003 2HD2 LEU B 193      41.051 -10.412  12.629  1.00  0.00              
ATOM   3004 3HD2 LEU B 193      41.311 -11.856  13.636  1.00  0.00              
ATOM   3005  N   LYS B 194      36.451 -13.287  12.864  1.00  0.00              
ATOM   3006  CA  LYS B 194      35.042 -13.102  13.168  1.00  0.00              
ATOM   3007  C   LYS B 194      34.674 -13.537  14.571  1.00  0.00              
ATOM   3008  O   LYS B 194      33.901 -12.880  15.258  1.00  0.00              
ATOM   3009  CB  LYS B 194      34.184 -13.862  12.155  1.00  0.00              
ATOM   3010  CG  LYS B 194      34.164 -13.247  10.761  1.00  0.00              
ATOM   3011  CD  LYS B 194      33.320 -14.076   9.804  1.00  0.00              
ATOM   3012  CE  LYS B 194      33.264 -13.441   8.422  1.00  0.00              
ATOM   3013  NZ  LYS B 194      32.462 -14.254   7.469  1.00  0.00              
ATOM   3014  H   LYS B 194      36.714 -13.871  12.084  1.00  0.00              
ATOM   3015  HA  LYS B 194      34.794 -12.049  13.031  1.00  0.00              
ATOM   3016 1HB  LYS B 194      34.550 -14.885  12.063  1.00  0.00              
ATOM   3017 2HB  LYS B 194      33.156 -13.913  12.513  1.00  0.00              
ATOM   3018 1HG  LYS B 194      33.752 -12.239  10.815  1.00  0.00              
ATOM   3019 2HG  LYS B 194      35.181 -13.186  10.376  1.00  0.00              
ATOM   3020 1HD  LYS B 194      33.745 -15.077   9.718  1.00  0.00              
ATOM   3021 2HD  LYS B 194      32.306 -14.163  10.194  1.00  0.00              
ATOM   3022 1HE  LYS B 194      32.823 -12.449   8.496  1.00  0.00              
ATOM   3023 2HE  LYS B 194      34.276 -13.337   8.029  1.00  0.00              
ATOM   3024 1HZ  LYS B 194      32.450 -13.800   6.566  1.00  0.00              
ATOM   3025 2HZ  LYS B 194      32.873 -15.172   7.378  1.00  0.00              
ATOM   3026 3HZ  LYS B 194      31.516 -14.342   7.813  1.00  0.00              
ATOM   3027  N   LEU B 195      35.196 -14.673  14.994  1.00  0.00              
ATOM   3028  CA  LEU B 195      34.981 -15.105  16.369  1.00  0.00              
ATOM   3029  C   LEU B 195      35.572 -14.119  17.388  1.00  0.00              
ATOM   3030  O   LEU B 195      34.936 -13.855  18.410  1.00  0.00              
ATOM   3031  CB  LEU B 195      35.597 -16.494  16.578  1.00  0.00              
ATOM   3032  CG  LEU B 195      34.931 -17.641  15.807  1.00  0.00              
ATOM   3033  CD1 LEU B 195      35.779 -18.899  15.934  1.00  0.00              
ATOM   3034  CD2 LEU B 195      33.528 -17.870  16.351  1.00  0.00              
ATOM   3035  H   LEU B 195      35.746 -15.253  14.377  1.00  0.00              
ATOM   3036  HA  LEU B 195      33.909 -15.114  16.565  1.00  0.00              
ATOM   3037 1HB  LEU B 195      36.644 -16.458  16.279  1.00  0.00              
ATOM   3038 2HB  LEU B 195      35.553 -16.738  17.639  1.00  0.00              
ATOM   3039  HG  LEU B 195      34.872 -17.383  14.750  1.00  0.00              
ATOM   3040 1HD1 LEU B 195      35.305 -19.714  15.386  1.00  0.00              
ATOM   3041 2HD1 LEU B 195      36.770 -18.713  15.520  1.00  0.00              
ATOM   3042 3HD1 LEU B 195      35.869 -19.173  16.985  1.00  0.00              
ATOM   3043 1HD2 LEU B 195      33.054 -18.684  15.802  1.00  0.00              
ATOM   3044 2HD2 LEU B 195      33.585 -18.129  17.408  1.00  0.00              
ATOM   3045 3HD2 LEU B 195      32.939 -16.960  16.231  1.00  0.00              
ATOM   3046  N   ILE B 196      36.760 -13.580  17.092  1.00  0.00              
ATOM   3047  CA  ILE B 196      37.396 -12.526  17.907  1.00  0.00              
ATOM   3048  C   ILE B 196      36.557 -11.261  17.982  1.00  0.00              
ATOM   3049  O   ILE B 196      36.357 -10.659  19.067  1.00  0.00              
ATOM   3050  CB  ILE B 196      38.786 -12.166  17.350  1.00  0.00              
ATOM   3051  CG1 ILE B 196      39.758 -13.332  17.548  1.00  0.00              
ATOM   3052  CG2 ILE B 196      39.317 -10.907  18.019  1.00  0.00              
ATOM   3053  CD1 ILE B 196      41.035 -13.204  16.750  1.00  0.00              
ATOM   3054  H   ILE B 196      37.236 -13.919  16.268  1.00  0.00              
ATOM   3055  HA  ILE B 196      37.537 -12.908  18.918  1.00  0.00              
ATOM   3056  HB  ILE B 196      38.715 -11.993  16.277  1.00  0.00              
ATOM   3057 1HG1 ILE B 196      40.021 -13.413  18.602  1.00  0.00              
ATOM   3058 2HG1 ILE B 196      39.271 -14.265  17.261  1.00  0.00              
ATOM   3059 1HG2 ILE B 196      40.300 -10.668  17.615  1.00  0.00              
ATOM   3060 2HG2 ILE B 196      38.636 -10.080  17.829  1.00  0.00              
ATOM   3061 3HG2 ILE B 196      39.397 -11.072  19.094  1.00  0.00              
ATOM   3062 1HD1 ILE B 196      41.673 -14.068  16.941  1.00  0.00              
ATOM   3063 2HD1 ILE B 196      40.797 -13.158  15.686  1.00  0.00              
ATOM   3064 3HD1 ILE B 196      41.559 -12.296  17.044  1.00  0.00              
ATOM   3065  N   GLN B 197      36.048 -10.872  16.827  1.00  0.00              
ATOM   3066  CA  GLN B 197      35.177  -9.698  16.748  1.00  0.00              
ATOM   3067  C   GLN B 197      33.860  -9.872  17.518  1.00  0.00              
ATOM   3068  O   GLN B 197      33.427  -8.944  18.203  1.00  0.00              
ATOM   3069  CB  GLN B 197      34.869  -9.377  15.283  1.00  0.00              
ATOM   3070  CG  GLN B 197      36.055  -8.836  14.502  1.00  0.00              
ATOM   3071  CD  GLN B 197      35.738  -8.639  13.032  1.00  0.00              
ATOM   3072  OE1 GLN B 197      34.652  -8.995  12.563  1.00  0.00              
ATOM   3073  NE2 GLN B 197      36.686  -8.075  12.293  1.00  0.00              
ATOM   3074  H   GLN B 197      36.258 -11.386  15.984  1.00  0.00              
ATOM   3075  HA  GLN B 197      35.656  -8.876  17.278  1.00  0.00              
ATOM   3076 1HB  GLN B 197      34.515 -10.301  14.826  1.00  0.00              
ATOM   3077 2HB  GLN B 197      34.064  -8.642  15.285  1.00  0.00              
ATOM   3078 1HG  GLN B 197      36.640  -7.980  14.835  1.00  0.00              
ATOM   3079 2HG  GLN B 197      36.649  -9.745  14.608  1.00  0.00              
ATOM   3080 1HE2 GLN B 197      36.534  -7.919  11.316  1.00  0.00              
ATOM   3081 2HE2 GLN B 197      37.552  -7.803  12.713  1.00  0.00              
ATOM   3082  N   LYS B 198      33.242 -11.060  17.448  1.00  0.00              
ATOM   3083  CA  LYS B 198      32.029 -11.321  18.224  1.00  0.00              
ATOM   3084  C   LYS B 198      32.317 -11.308  19.712  1.00  0.00              
ATOM   3085  O   LYS B 198      31.461 -10.920  20.479  1.00  0.00              
ATOM   3086  CB  LYS B 198      31.409 -12.661  17.825  1.00  0.00              
ATOM   3087  CG  LYS B 198      30.785 -12.677  16.437  1.00  0.00              
ATOM   3088  CD  LYS B 198      30.238 -14.054  16.092  1.00  0.00              
ATOM   3089  CE  LYS B 198      29.626 -14.075  14.699  1.00  0.00              
ATOM   3090  NZ  LYS B 198      29.110 -15.423  14.338  1.00  0.00              
ATOM   3091  H   LYS B 198      33.613 -11.789  16.855  1.00  0.00              
ATOM   3092  HA  LYS B 198      31.293 -10.553  17.985  1.00  0.00              
ATOM   3093 1HB  LYS B 198      32.173 -13.439  17.858  1.00  0.00              
ATOM   3094 2HB  LYS B 198      30.635 -12.932  18.543  1.00  0.00              
ATOM   3095 1HG  LYS B 198      29.971 -11.952  16.395  1.00  0.00              
ATOM   3096 2HG  LYS B 198      31.534 -12.397  15.697  1.00  0.00              
ATOM   3097 1HD  LYS B 198      31.045 -14.788  16.136  1.00  0.00              
ATOM   3098 2HD  LYS B 198      29.475 -14.335  16.818  1.00  0.00              
ATOM   3099 1HE  LYS B 198      28.805 -13.361  14.652  1.00  0.00              
ATOM   3100 2HE  LYS B 198      30.378 -13.780  13.967  1.00  0.00              
ATOM   3101 1HZ  LYS B 198      28.713 -15.395  13.409  1.00  0.00              
ATOM   3102 2HZ  LYS B 198      29.867 -16.092  14.360  1.00  0.00              
ATOM   3103 3HZ  LYS B 198      28.398 -15.700  14.999  1.00  0.00              
ATOM   3104  N   ALA B 199      33.495 -11.795  20.111  1.00  0.00              
ATOM   3105  CA  ALA B 199      33.908 -11.731  21.497  1.00  0.00              
ATOM   3106  C   ALA B 199      34.017 -10.273  21.995  1.00  0.00              
ATOM   3107  O   ALA B 199      33.578  -9.946  23.106  1.00  0.00              
ATOM   3108  CB  ALA B 199      35.233 -12.459  21.672  1.00  0.00              
ATOM   3109  H   ALA B 199      34.112 -12.218  19.433  1.00  0.00              
ATOM   3110  HA  ALA B 199      33.141 -12.205  22.109  1.00  0.00              
ATOM   3111 1HB  ALA B 199      35.531 -12.425  22.720  1.00  0.00              
ATOM   3112 2HB  ALA B 199      35.121 -13.498  21.360  1.00  0.00              
ATOM   3113 3HB  ALA B 199      35.996 -11.978  21.062  1.00  0.00              
ATOM   3114  N   TYR B 200      34.603  -9.396  21.175  1.00  0.00              
ATOM   3115  CA  TYR B 200      34.708  -7.950  21.534  1.00  0.00              
ATOM   3116  C   TYR B 200      33.340  -7.317  21.794  1.00  0.00              
ATOM   3117  O   TYR B 200      33.112  -6.588  22.780  1.00  0.00              
ATOM   3118  CB  TYR B 200      35.425  -7.171  20.429  1.00  0.00              
ATOM   3119  CG  TYR B 200      36.893  -7.510  20.293  1.00  0.00              
ATOM   3120  CD1 TYR B 200      37.560  -8.201  21.294  1.00  0.00              
ATOM   3121  CD2 TYR B 200      37.606  -7.141  19.162  1.00  0.00              
ATOM   3122  CE1 TYR B 200      38.901  -8.513  21.174  1.00  0.00              
ATOM   3123  CE2 TYR B 200      38.946  -7.449  19.031  1.00  0.00              
ATOM   3124  CZ  TYR B 200      39.590  -8.135  20.040  1.00  0.00              
ATOM   3125  OH  TYR B 200      40.925  -8.445  19.915  1.00  0.00              
ATOM   3126  H   TYR B 200      34.985  -9.714  20.295  1.00  0.00              
ATOM   3127  HA  TYR B 200      35.214  -7.868  22.495  1.00  0.00              
ATOM   3128 1HB  TYR B 200      34.912  -7.393  19.492  1.00  0.00              
ATOM   3129 2HB  TYR B 200      35.317  -6.111  20.660  1.00  0.00              
ATOM   3130  HD1 TYR B 200      37.009  -8.496  22.187  1.00  0.00              
ATOM   3131  HD2 TYR B 200      37.091  -6.599  18.369  1.00  0.00              
ATOM   3132  HE1 TYR B 200      39.413  -9.056  21.969  1.00  0.00              
ATOM   3133  HE2 TYR B 200      39.489  -7.149  18.135  1.00  0.00              
ATOM   3134  HH  TYR B 200      41.306  -8.136  19.089  1.00  0.00              
ATOM   3135  N   VAL B 201      32.396  -7.665  20.920  1.00  0.00              
ATOM   3136  CA  VAL B 201      31.029  -7.199  20.991  1.00  0.00              
ATOM   3137  C   VAL B 201      30.345  -7.764  22.225  1.00  0.00              
ATOM   3138  O   VAL B 201      29.649  -7.040  22.918  1.00  0.00              
ATOM   3139  CB  VAL B 201      30.252  -7.617  19.728  1.00  0.00              
ATOM   3140  CG1 VAL B 201      28.770  -7.312  19.890  1.00  0.00              
ATOM   3141  CG2 VAL B 201      30.820  -6.903  18.511  1.00  0.00              
ATOM   3142  H   VAL B 201      32.665  -8.289  20.173  1.00  0.00              
ATOM   3143  HA  VAL B 201      31.045  -6.112  21.066  1.00  0.00              
ATOM   3144  HB  VAL B 201      30.346  -8.694  19.595  1.00  0.00              
ATOM   3145 1HG1 VAL B 201      28.236  -7.614  18.988  1.00  0.00              
ATOM   3146 2HG1 VAL B 201      28.377  -7.862  20.745  1.00  0.00              
ATOM   3147 3HG1 VAL B 201      28.634  -6.243  20.050  1.00  0.00              
ATOM   3148 1HG2 VAL B 201      30.266  -7.203  17.622  1.00  0.00              
ATOM   3149 2HG2 VAL B 201      30.731  -5.824  18.648  1.00  0.00              
ATOM   3150 3HG2 VAL B 201      31.871  -7.167  18.391  1.00  0.00              
ATOM   3151  N   ALA B 202      30.551  -9.053  22.481  1.00  0.00              
ATOM   3152  CA  ALA B 202      29.986  -9.726  23.632  1.00  0.00              
ATOM   3153  C   ALA B 202      30.451  -9.062  24.952  1.00  0.00              
ATOM   3154  O   ALA B 202      29.632  -8.839  25.859  1.00  0.00              
ATOM   3155  CB  ALA B 202      30.408 -11.202  23.608  1.00  0.00              
ATOM   3156  H   ALA B 202      31.129  -9.576  21.840  1.00  0.00              
ATOM   3157  HA  ALA B 202      28.900  -9.657  23.566  1.00  0.00              
ATOM   3158 1HB  ALA B 202      29.986 -11.716  24.472  1.00  0.00              
ATOM   3159 2HB  ALA B 202      30.043 -11.670  22.694  1.00  0.00              
ATOM   3160 3HB  ALA B 202      31.495 -11.270  23.641  1.00  0.00              
ATOM   3161  N   LEU B 203      31.759  -8.743  25.043  1.00  0.00              
ATOM   3162  CA  LEU B 203      32.337  -8.056  26.251  1.00  0.00              
ATOM   3163  C   LEU B 203      31.744  -6.651  26.474  1.00  0.00              
ATOM   3164  O   LEU B 203      31.432  -6.248  27.607  1.00  0.00              
ATOM   3165  CB  LEU B 203      33.860  -7.936  26.116  1.00  0.00              
ATOM   3166  CG  LEU B 203      34.640  -9.255  26.189  1.00  0.00              
ATOM   3167  CD1 LEU B 203      36.098  -9.004  25.828  1.00  0.00              
ATOM   3168  CD2 LEU B 203      34.517  -9.841  27.588  1.00  0.00              
ATOM   3169  H   LEU B 203      32.368  -8.975  24.271  1.00  0.00              
ATOM   3170  HA  LEU B 203      32.114  -8.658  27.131  1.00  0.00              
ATOM   3171 1HB  LEU B 203      34.089  -7.469  25.159  1.00  0.00              
ATOM   3172 2HB  LEU B 203      34.230  -7.288  26.910  1.00  0.00              
ATOM   3173  HG  LEU B 203      34.233  -9.959  25.463  1.00  0.00              
ATOM   3174 1HD1 LEU B 203      36.652  -9.941  25.880  1.00  0.00              
ATOM   3175 2HD1 LEU B 203      36.158  -8.604  24.816  1.00  0.00              
ATOM   3176 3HD1 LEU B 203      36.529  -8.289  26.528  1.00  0.00              
ATOM   3177 1HD2 LEU B 203      35.070 -10.779  27.640  1.00  0.00              
ATOM   3178 2HD2 LEU B 203      34.925  -9.138  28.314  1.00  0.00              
ATOM   3179 3HD2 LEU B 203      33.466 -10.027  27.813  1.00  0.00              
ATOM   3180  N   ALA B 204      31.617  -5.896  25.393  1.00  0.00              
ATOM   3181  CA  ALA B 204      30.944  -4.596  25.457  1.00  0.00              
ATOM   3182  C   ALA B 204      29.488  -4.731  25.779  1.00  0.00              
ATOM   3183  O   ALA B 204      28.942  -3.900  26.538  1.00  0.00              
ATOM   3184  CB  ALA B 204      31.109  -3.841  24.145  1.00  0.00              
ATOM   3185  H   ALA B 204      31.987  -6.216  24.509  1.00  0.00              
ATOM   3186  HA  ALA B 204      31.367  -4.028  26.285  1.00  0.00              
ATOM   3187 1HB  ALA B 204      30.595  -2.882  24.211  1.00  0.00              
ATOM   3188 2HB  ALA B 204      32.168  -3.673  23.953  1.00  0.00              
ATOM   3189 3HB  ALA B 204      30.681  -4.427  23.333  1.00  0.00              
ATOM   3190  N   SER B 205      28.844  -5.758  25.219  1.00  0.00              
ATOM   3191  CA  SER B 205      27.431  -6.007  25.497  1.00  0.00              
ATOM   3192  C   SER B 205      27.140  -6.254  26.973  1.00  0.00              
ATOM   3193  O   SER B 205      26.195  -5.678  27.530  1.00  0.00              
ATOM   3194  CB  SER B 205      26.957  -7.198  24.687  1.00  0.00              
ATOM   3195  OG  SER B 205      26.907  -6.889  23.321  1.00  0.00              
ATOM   3196  H   SER B 205      29.338  -6.376  24.591  1.00  0.00              
ATOM   3197  HA  SER B 205      26.863  -5.118  25.224  1.00  0.00              
ATOM   3198 1HB  SER B 205      27.632  -8.039  24.848  1.00  0.00              
ATOM   3199 2HB  SER B 205      25.969  -7.501  25.031  1.00  0.00              
ATOM   3200  HG  SER B 205      27.810  -6.954  23.002  1.00  0.00              
ATOM   3201  N   ALA B 206      27.975  -7.087  27.608  1.00  0.00              
ATOM   3202  CA  ALA B 206      27.851  -7.393  29.017  1.00  0.00              
ATOM   3203  C   ALA B 206      28.105  -6.161  29.876  1.00  0.00              
ATOM   3204  O   ALA B 206      27.410  -5.926  30.839  1.00  0.00              
ATOM   3205  CB  ALA B 206      28.830  -8.515  29.379  1.00  0.00              
ATOM   3206  H   ALA B 206      28.718  -7.516  27.075  1.00  0.00              
ATOM   3207  HA  ALA B 206      26.830  -7.728  29.202  1.00  0.00              
ATOM   3208 1HB  ALA B 206      28.740  -8.748  30.440  1.00  0.00              
ATOM   3209 2HB  ALA B 206      28.599  -9.404  28.792  1.00  0.00              
ATOM   3210 3HB  ALA B 206      29.848  -8.193  29.165  1.00  0.00              
ATOM   3211  N   ALA B 207      29.127  -5.394  29.535  1.00  0.00              
ATOM   3212  CA  ALA B 207      29.464  -4.161  30.254  1.00  0.00              
ATOM   3213  C   ALA B 207      28.311  -3.137  30.228  1.00  0.00              
ATOM   3214  O   ALA B 207      27.901  -2.594  31.272  1.00  0.00              
ATOM   3215  CB  ALA B 207      30.728  -3.548  29.668  1.00  0.00              
ATOM   3216  H   ALA B 207      29.692  -5.673  28.746  1.00  0.00              
ATOM   3217  HA  ALA B 207      29.567  -4.396  31.313  1.00  0.00              
ATOM   3218 1HB  ALA B 207      30.979  -2.640  30.216  1.00  0.00              
ATOM   3219 2HB  ALA B 207      31.549  -4.260  29.749  1.00  0.00              
ATOM   3220 3HB  ALA B 207      30.561  -3.304  28.620  1.00  0.00              
ATOM   3221  N   GLY B 208      27.754  -2.943  29.045  1.00  0.00              
ATOM   3222  CA  GLY B 208      26.654  -2.021  28.824  1.00  0.00              
ATOM   3223  C   GLY B 208      25.387  -2.348  29.578  1.00  0.00              
ATOM   3224  O   GLY B 208      24.763  -1.451  30.202  1.00  0.00              
ATOM   3225  H   GLY B 208      28.120  -3.468  28.263  1.00  0.00              
ATOM   3226 1HA  GLY B 208      26.960  -1.014  29.109  1.00  0.00              
ATOM   3227 2HA  GLY B 208      26.410  -1.994  27.762  1.00  0.00              
ATOM   3228  N   ASP B 209      25.025  -3.631  29.544  1.00  0.00              
ATOM   3229  CA  ASP B 209      23.872  -4.129  30.275  1.00  0.00              
ATOM   3230  C   ASP B 209      24.074  -4.199  31.802  1.00  0.00              
ATOM   3231  O   ASP B 209      23.135  -3.995  32.535  1.00  0.00              
ATOM   3232  CB  ASP B 209      23.503  -5.518  29.748  1.00  0.00              
ATOM   3233  CG  ASP B 209      23.004  -5.493  28.310  1.00  0.00              
ATOM   3234  OD1 ASP B 209      22.780  -4.422  27.797  1.00  0.00              
ATOM   3235  OD2 ASP B 209      22.851  -6.546  27.737  1.00  0.00              
ATOM   3236  H   ASP B 209      25.572  -4.274  28.990  1.00  0.00              
ATOM   3237  HA  ASP B 209      23.047  -3.430  30.139  1.00  0.00              
ATOM   3238 1HB  ASP B 209      24.373  -6.172  29.804  1.00  0.00              
ATOM   3239 2HB  ASP B 209      22.726  -5.952  30.379  1.00  0.00              
ATOM   3240  N   ASN B 210      25.280  -4.512  32.271  1.00  0.00              
ATOM   3241  CA  ASN B 210      25.525  -4.419  33.717  1.00  0.00              
ATOM   3242  C   ASN B 210      25.310  -2.992  34.221  1.00  0.00              
ATOM   3243  O   ASN B 210      24.616  -2.774  35.233  1.00  0.00              
ATOM   3244  CB  ASN B 210      26.924  -4.899  34.056  1.00  0.00              
ATOM   3245  CG  ASN B 210      27.065  -6.392  33.949  1.00  0.00              
ATOM   3246  OD1 ASN B 210      26.070  -7.125  33.974  1.00  0.00              
ATOM   3247  ND2 ASN B 210      28.283  -6.856  33.829  1.00  0.00              
ATOM   3248  H   ASN B 210      26.030  -4.811  31.664  1.00  0.00              
ATOM   3249  HA  ASN B 210      24.741  -4.970  34.236  1.00  0.00              
ATOM   3250 1HB  ASN B 210      27.643  -4.428  33.385  1.00  0.00              
ATOM   3251 2HB  ASN B 210      27.177  -4.594  35.072  1.00  0.00              
ATOM   3252 1HD2 ASN B 210      28.437  -7.842  33.753  1.00  0.00              
ATOM   3253 2HD2 ASN B 210      29.059  -6.226  33.813  1.00  0.00              
ATOM   3254  N   GLU B 211      25.873  -2.018  33.516  1.00  0.00              
ATOM   3255  CA  GLU B 211      25.648  -0.614  33.866  1.00  0.00              
ATOM   3256  C   GLU B 211      24.176  -0.205  33.854  1.00  0.00              
ATOM   3257  O   GLU B 211      23.729   0.471  34.769  1.00  0.00              
ATOM   3258  CB  GLU B 211      26.428   0.287  32.907  1.00  0.00              
ATOM   3259  CG  GLU B 211      27.937   0.257  33.103  1.00  0.00              
ATOM   3260  CD  GLU B 211      28.662   1.230  32.215  1.00  0.00              
ATOM   3261  OE1 GLU B 211      28.043   2.157  31.752  1.00  0.00              
ATOM   3262  OE2 GLU B 211      29.837   1.046  32.000  1.00  0.00              
ATOM   3263  H   GLU B 211      26.464  -2.240  32.728  1.00  0.00              
ATOM   3264  HA  GLU B 211      25.979  -0.456  34.893  1.00  0.00              
ATOM   3265 1HB  GLU B 211      26.219  -0.008  31.878  1.00  0.00              
ATOM   3266 2HB  GLU B 211      26.096   1.319  33.025  1.00  0.00              
ATOM   3267 1HG  GLU B 211      28.163   0.494  34.142  1.00  0.00              
ATOM   3268 2HG  GLU B 211      28.299  -0.750  32.902  1.00  0.00              
ATOM   3269  N   ALA B 212      23.450  -0.565  32.800  1.00  0.00              
ATOM   3270  CA  ALA B 212      22.001  -0.294  32.678  1.00  0.00              
ATOM   3271  C   ALA B 212      21.208  -0.819  33.876  1.00  0.00              
ATOM   3272  O   ALA B 212      20.334  -0.116  34.395  1.00  0.00              
ATOM   3273  CB  ALA B 212      21.458  -0.897  31.391  1.00  0.00              
ATOM   3274  H   ALA B 212      23.925  -1.048  32.050  1.00  0.00              
ATOM   3275  HA  ALA B 212      21.856   0.786  32.613  1.00  0.00              
ATOM   3276 1HB  ALA B 212      20.392  -0.687  31.313  1.00  0.00              
ATOM   3277 2HB  ALA B 212      21.977  -0.460  30.537  1.00  0.00              
ATOM   3278 3HB  ALA B 212      21.616  -1.974  31.399  1.00  0.00              
ATOM   3279  N   ALA B 213      21.518  -2.046  34.308  1.00  0.00              
ATOM   3280  CA  ALA B 213      20.868  -2.638  35.479  1.00  0.00              
ATOM   3281  C   ALA B 213      21.133  -1.847  36.766  1.00  0.00              
ATOM   3282  O   ALA B 213      20.228  -1.650  37.582  1.00  0.00              
ATOM   3283  CB  ALA B 213      21.279  -4.094  35.647  1.00  0.00              
ATOM   3284  H   ALA B 213      22.220  -2.579  33.813  1.00  0.00              
ATOM   3285  HA  ALA B 213      19.790  -2.595  35.325  1.00  0.00              
ATOM   3286 1HB  ALA B 213      20.783  -4.513  36.523  1.00  0.00              
ATOM   3287 2HB  ALA B 213      20.989  -4.659  34.761  1.00  0.00              
ATOM   3288 3HB  ALA B 213      22.358  -4.154  35.778  1.00  0.00              
ATOM   3289  N   ILE B 214      22.362  -1.381  36.938  1.00  0.00              
ATOM   3290  CA  ILE B 214      22.729  -0.591  38.101  1.00  0.00              
ATOM   3291  C   ILE B 214      22.053   0.791  37.977  1.00  0.00              
ATOM   3292  O   ILE B 214      21.550   1.332  38.966  1.00  0.00              
ATOM   3293  CB  ILE B 214      24.257  -0.438  38.217  1.00  0.00              
ATOM   3294  CG1 ILE B 214      24.912  -1.799  38.467  1.00  0.00              
ATOM   3295  CG2 ILE B 214      24.611   0.539  39.327  1.00  0.00              
ATOM   3296  CD1 ILE B 214      24.460  -2.468  39.746  1.00  0.00              
ATOM   3297  H   ILE B 214      23.062  -1.582  36.238  1.00  0.00              
ATOM   3298  HA  ILE B 214      22.331  -1.078  38.990  1.00  0.00              
ATOM   3299  HB  ILE B 214      24.658  -0.065  37.275  1.00  0.00              
ATOM   3300 1HG1 ILE B 214      24.691  -2.468  37.636  1.00  0.00              
ATOM   3301 2HG1 ILE B 214      25.995  -1.680  38.510  1.00  0.00              
ATOM   3302 1HG2 ILE B 214      25.694   0.634  39.396  1.00  0.00              
ATOM   3303 2HG2 ILE B 214      24.174   1.512  39.108  1.00  0.00              
ATOM   3304 3HG2 ILE B 214      24.218   0.170  40.275  1.00  0.00              
ATOM   3305 1HD1 ILE B 214      24.968  -3.427  39.853  1.00  0.00              
ATOM   3306 2HD1 ILE B 214      24.704  -1.831  40.596  1.00  0.00              
ATOM   3307 3HD1 ILE B 214      23.384  -2.631  39.710  1.00  0.00              
ATOM   3308  N   ILE B 215      22.005   1.336  36.766  1.00  0.00              
ATOM   3309  CA  ILE B 215      21.313   2.613  36.557  1.00  0.00              
ATOM   3310  C   ILE B 215      19.830   2.570  36.981  1.00  0.00              
ATOM   3311  O   ILE B 215      19.380   3.435  37.746  1.00  0.00              
ATOM   3312  CB  ILE B 215      21.406   3.033  35.079  1.00  0.00              
ATOM   3313  CG1 ILE B 215      22.838   3.448  34.731  1.00  0.00              
ATOM   3314  CG2 ILE B 215      20.434   4.166  34.787  1.00  0.00              
ATOM   3315  CD1 ILE B 215      23.100   3.550  33.246  1.00  0.00              
ATOM   3316  H   ILE B 215      22.443   0.879  35.979  1.00  0.00              
ATOM   3317  HA  ILE B 215      21.734   3.350  37.241  1.00  0.00              
ATOM   3318  HB  ILE B 215      21.161   2.183  34.443  1.00  0.00              
ATOM   3319 1HG1 ILE B 215      23.056   4.415  35.183  1.00  0.00              
ATOM   3320 2HG1 ILE B 215      23.538   2.726  35.151  1.00  0.00              
ATOM   3321 1HG2 ILE B 215      20.513   4.451  33.738  1.00  0.00              
ATOM   3322 2HG2 ILE B 215      19.417   3.836  34.997  1.00  0.00              
ATOM   3323 3HG2 ILE B 215      20.675   5.024  35.415  1.00  0.00              
ATOM   3324 1HD1 ILE B 215      24.135   3.848  33.078  1.00  0.00              
ATOM   3325 2HD1 ILE B 215      22.921   2.581  32.777  1.00  0.00              
ATOM   3326 3HD1 ILE B 215      22.434   4.293  32.809  1.00  0.00              
ATOM   3327  N   GLN B 216      19.100   1.559  36.512  1.00  0.00              
ATOM   3328  CA  GLN B 216      17.711   1.334  36.919  1.00  0.00              
ATOM   3329  C   GLN B 216      17.568   1.193  38.450  1.00  0.00              
ATOM   3330  O   GLN B 216      16.686   1.809  39.045  1.00  0.00              
ATOM   3331  CB  GLN B 216      17.157   0.086  36.226  1.00  0.00              
ATOM   3332  CG  GLN B 216      15.685  -0.175  36.498  1.00  0.00              
ATOM   3333  CD  GLN B 216      14.785   0.864  35.859  1.00  0.00              
ATOM   3334  OE1 GLN B 216      14.913   1.170  34.670  1.00  0.00              
ATOM   3335  NE2 GLN B 216      13.866   1.414  36.645  1.00  0.00              
ATOM   3336  H   GLN B 216      19.527   0.927  35.849  1.00  0.00              
ATOM   3337  HA  GLN B 216      17.124   2.211  36.646  1.00  0.00              
ATOM   3338 1HB  GLN B 216      17.288   0.180  35.148  1.00  0.00              
ATOM   3339 2HB  GLN B 216      17.719  -0.789  36.550  1.00  0.00              
ATOM   3340 1HG  GLN B 216      15.420  -1.152  36.095  1.00  0.00              
ATOM   3341 2HG  GLN B 216      15.517  -0.158  37.575  1.00  0.00              
ATOM   3342 1HE2 GLN B 216      13.243   2.107  36.279  1.00  0.00              
ATOM   3343 2HE2 GLN B 216      13.797   1.137  37.603  1.00  0.00              
ATOM   3344  N   ALA B 217      18.442   0.411  39.078  1.00  0.00              
ATOM   3345  CA  ALA B 217      18.410   0.243  40.533  1.00  0.00              
ATOM   3346  C   ALA B 217      18.661   1.563  41.301  1.00  0.00              
ATOM   3347  O   ALA B 217      18.039   1.810  42.321  1.00  0.00              
ATOM   3348  CB  ALA B 217      19.363  -0.854  40.978  1.00  0.00              
ATOM   3349  H   ALA B 217      19.144  -0.079  38.542  1.00  0.00              
ATOM   3350  HA  ALA B 217      17.397  -0.041  40.818  1.00  0.00              
ATOM   3351 1HB  ALA B 217      19.318  -0.957  42.062  1.00  0.00              
ATOM   3352 2HB  ALA B 217      19.076  -1.797  40.512  1.00  0.00              
ATOM   3353 3HB  ALA B 217      20.378  -0.596  40.680  1.00  0.00              
ATOM   3354  N   LYS B 218      19.576   2.394  40.815  1.00  0.00              
ATOM   3355  CA  LYS B 218      19.774   3.734  41.384  1.00  0.00              
ATOM   3356  C   LYS B 218      18.554   4.647  41.204  1.00  0.00              
ATOM   3357  O   LYS B 218      18.275   5.467  42.077  1.00  0.00              
ATOM   3358  CB  LYS B 218      21.005   4.392  40.758  1.00  0.00              
ATOM   3359  CG  LYS B 218      22.332   3.781  41.189  1.00  0.00              
ATOM   3360  CD  LYS B 218      23.505   4.652  40.765  1.00  0.00              
ATOM   3361  CE  LYS B 218      23.719   4.599  39.260  1.00  0.00              
ATOM   3362  NZ  LYS B 218      24.940   5.342  38.845  1.00  0.00              
ATOM   3363  H   LYS B 218      20.150   2.100  40.037  1.00  0.00              
ATOM   3364  HA  LYS B 218      19.923   3.635  42.460  1.00  0.00              
ATOM   3365 1HB  LYS B 218      20.942   4.323  39.672  1.00  0.00              
ATOM   3366 2HB  LYS B 218      21.024   5.450  41.019  1.00  0.00              
ATOM   3367 1HG  LYS B 218      22.346   3.670  42.274  1.00  0.00              
ATOM   3368 2HG  LYS B 218      22.441   2.795  40.740  1.00  0.00              
ATOM   3369 1HD  LYS B 218      23.318   5.685  41.062  1.00  0.00              
ATOM   3370 2HD  LYS B 218      24.412   4.308  41.263  1.00  0.00              
ATOM   3371 1HE  LYS B 218      23.814   3.562  38.942  1.00  0.00              
ATOM   3372 2HE  LYS B 218      22.856   5.033  38.754  1.00  0.00              
ATOM   3373 1HZ  LYS B 218      25.045   5.283  37.842  1.00  0.00              
ATOM   3374 2HZ  LYS B 218      24.854   6.311  39.118  1.00  0.00              
ATOM   3375 3HZ  LYS B 218      25.749   4.937  39.292  1.00  0.00              
ATOM   3376  N   GLN B 219      17.841   4.500  40.082  1.00  0.00              
ATOM   3377  CA  GLN B 219      16.544   5.171  39.887  1.00  0.00              
ATOM   3378  C   GLN B 219      15.476   4.634  40.839  1.00  0.00              
ATOM   3379  O   GLN B 219      14.632   5.390  41.303  1.00  0.00              
ATOM   3380  CB  GLN B 219      16.071   5.010  38.439  1.00  0.00              
ATOM   3381  CG  GLN B 219      16.913   5.763  37.422  1.00  0.00              
ATOM   3382  CD  GLN B 219      16.463   5.507  35.996  1.00  0.00              
ATOM   3383  OE1 GLN B 219      16.315   4.356  35.574  1.00  0.00              
ATOM   3384  NE2 GLN B 219      16.242   6.579  35.245  1.00  0.00              
ATOM   3385  H   GLN B 219      18.205   3.910  39.348  1.00  0.00              
ATOM   3386  HA  GLN B 219      16.659   6.225  40.141  1.00  0.00              
ATOM   3387 1HB  GLN B 219      16.081   3.954  38.169  1.00  0.00              
ATOM   3388 2HB  GLN B 219      15.043   5.361  38.351  1.00  0.00              
ATOM   3389 1HG  GLN B 219      16.832   6.832  37.619  1.00  0.00              
ATOM   3390 2HG  GLN B 219      17.950   5.442  37.516  1.00  0.00              
ATOM   3391 1HE2 GLN B 219      15.943   6.473  34.296  1.00  0.00              
ATOM   3392 2HE2 GLN B 219      16.374   7.494  35.627  1.00  0.00              
ATOM   3393  N   GLU B 220      15.506   3.335  41.128  1.00  0.00              
ATOM   3394  CA  GLU B 220      14.609   2.777  42.135  1.00  0.00              
ATOM   3395  C   GLU B 220      14.983   3.292  43.540  1.00  0.00              
ATOM   3396  O   GLU B 220      14.109   3.492  44.379  1.00  0.00              
ATOM   3397  CB  GLU B 220      14.658   1.248  42.100  1.00  0.00              
ATOM   3398  CG  GLU B 220      14.156   0.632  40.802  1.00  0.00              
ATOM   3399  CD  GLU B 220      12.732   1.000  40.492  1.00  0.00              
ATOM   3400  OE1 GLU B 220      11.930   1.005  41.395  1.00  0.00              
ATOM   3401  OE2 GLU B 220      12.445   1.276  39.351  1.00  0.00              
ATOM   3402  H   GLU B 220      16.152   2.722  40.651  1.00  0.00              
ATOM   3403  HA  GLU B 220      13.597   3.128  41.929  1.00  0.00              
ATOM   3404 1HB  GLU B 220      15.684   0.913  42.254  1.00  0.00              
ATOM   3405 2HB  GLU B 220      14.056   0.846  42.915  1.00  0.00              
ATOM   3406 1HG  GLU B 220      14.792   0.968  39.983  1.00  0.00              
ATOM   3407 2HG  GLU B 220      14.240  -0.452  40.870  1.00  0.00              
ATOM   3408  N   ALA B 221      16.276   3.503  43.776  1.00  0.00              
ATOM   3409  CA  ALA B 221      16.752   4.096  45.028  1.00  0.00              
ATOM   3410  C   ALA B 221      16.194   5.525  45.154  1.00  0.00              
ATOM   3411  O   ALA B 221      15.696   5.909  46.224  1.00  0.00              
ATOM   3412  CB  ALA B 221      18.277   4.090  45.095  1.00  0.00              
ATOM   3413  H   ALA B 221      16.947   3.244  43.067  1.00  0.00              
ATOM   3414  HA  ALA B 221      16.367   3.499  45.854  1.00  0.00              
ATOM   3415 1HB  ALA B 221      18.602   4.536  46.035  1.00  0.00              
ATOM   3416 2HB  ALA B 221      18.640   3.063  45.037  1.00  0.00              
ATOM   3417 3HB  ALA B 221      18.680   4.664  44.263  1.00  0.00              
ATOM   3418  N   ASP B 222      16.236   6.278  44.049  1.00  0.00              
ATOM   3419  CA  ASP B 222      15.645   7.628  43.987  1.00  0.00              
ATOM   3420  C   ASP B 222      14.167   7.581  44.353  1.00  0.00              
ATOM   3421  O   ASP B 222      13.700   8.413  45.136  1.00  0.00              
ATOM   3422  CB  ASP B 222      15.811   8.234  42.592  1.00  0.00              
ATOM   3423  CG  ASP B 222      17.246   8.647  42.291  1.00  0.00              
ATOM   3424  OD1 ASP B 222      18.020   8.748  43.213  1.00  0.00              
ATOM   3425  OD2 ASP B 222      17.554   8.857  41.142  1.00  0.00              
ATOM   3426  H   ASP B 222      16.690   5.902  43.229  1.00  0.00              
ATOM   3427  HA  ASP B 222      16.168   8.267  44.699  1.00  0.00              
ATOM   3428 1HB  ASP B 222      15.491   7.512  41.840  1.00  0.00              
ATOM   3429 2HB  ASP B 222      15.169   9.111  42.497  1.00  0.00              
ATOM   3430  N   LYS B 223      13.444   6.611  43.779  1.00  0.00              
ATOM   3431  CA  LYS B 223      12.015   6.425  44.045  1.00  0.00              
ATOM   3432  C   LYS B 223      11.720   6.205  45.526  1.00  0.00              
ATOM   3433  O   LYS B 223      10.740   6.755  46.046  1.00  0.00              
ATOM   3434  CB  LYS B 223      11.474   5.249  43.230  1.00  0.00              
ATOM   3435  CG  LYS B 223      11.361   5.518  41.736  1.00  0.00              
ATOM   3436  CD  LYS B 223      10.874   4.286  40.988  1.00  0.00              
ATOM   3437  CE  LYS B 223      10.849   4.523  39.485  1.00  0.00              
ATOM   3438  NZ  LYS B 223      10.432   3.307  38.736  1.00  0.00              
ATOM   3439  H   LYS B 223      13.909   5.985  43.137  1.00  0.00              
ATOM   3440  HA  LYS B 223      11.487   7.333  43.750  1.00  0.00              
ATOM   3441 1HB  LYS B 223      12.123   4.383  43.367  1.00  0.00              
ATOM   3442 2HB  LYS B 223      10.484   4.977  43.597  1.00  0.00              
ATOM   3443 1HG  LYS B 223      10.662   6.337  41.565  1.00  0.00              
ATOM   3444 2HG  LYS B 223      12.336   5.808  41.344  1.00  0.00              
ATOM   3445 1HD  LYS B 223      11.533   3.444  41.204  1.00  0.00              
ATOM   3446 2HD  LYS B 223       9.868   4.032  41.322  1.00  0.00              
ATOM   3447 1HE  LYS B 223      10.156   5.332  39.256  1.00  0.00              
ATOM   3448 2HE  LYS B 223      11.842   4.819  39.147  1.00  0.00              
ATOM   3449 1HZ  LYS B 223      10.429   3.505  37.746  1.00  0.00              
ATOM   3450 2HZ  LYS B 223      11.079   2.555  38.927  1.00  0.00              
ATOM   3451 3HZ  LYS B 223       9.504   3.034  39.027  1.00  0.00              
ATOM   3452  N   LEU B 224      12.553   5.398  46.190  1.00  0.00              
ATOM   3453  CA  LEU B 224      12.433   5.180  47.648  1.00  0.00              
ATOM   3454  C   LEU B 224      12.593   6.467  48.464  1.00  0.00              
ATOM   3455  O   LEU B 224      11.869   6.693  49.447  1.00  0.00              
ATOM   3456  CB  LEU B 224      13.481   4.160  48.110  1.00  0.00              
ATOM   3457  CG  LEU B 224      13.274   2.722  47.616  1.00  0.00              
ATOM   3458  CD1 LEU B 224      14.493   1.882  47.971  1.00  0.00              
ATOM   3459  CD2 LEU B 224      12.012   2.147  48.242  1.00  0.00              
ATOM   3460  H   LEU B 224      13.285   4.924  45.680  1.00  0.00              
ATOM   3461  HA  LEU B 224      11.420   4.843  47.864  1.00  0.00              
ATOM   3462 1HB  LEU B 224      14.461   4.489  47.767  1.00  0.00              
ATOM   3463 2HB  LEU B 224      13.488   4.138  49.199  1.00  0.00              
ATOM   3464  HG  LEU B 224      13.173   2.721  46.530  1.00  0.00              
ATOM   3465 1HD1 LEU B 224      14.345   0.860  47.620  1.00  0.00              
ATOM   3466 2HD1 LEU B 224      15.377   2.304  47.494  1.00  0.00              
ATOM   3467 3HD1 LEU B 224      14.629   1.877  49.052  1.00  0.00              
ATOM   3468 1HD2 LEU B 224      11.864   1.126  47.890  1.00  0.00              
ATOM   3469 2HD2 LEU B 224      12.112   2.146  49.327  1.00  0.00              
ATOM   3470 3HD2 LEU B 224      11.154   2.757  47.957  1.00  0.00              
ATOM   3471  N   LYS B 225      13.527   7.309  48.048  1.00  0.00              
ATOM   3472  CA  LYS B 225      13.761   8.590  48.699  1.00  0.00              
ATOM   3473  C   LYS B 225      12.548   9.467  48.462  1.00  0.00              
ATOM   3474  O   LYS B 225      12.007  10.061  49.400  1.00  0.00              
ATOM   3475  CB  LYS B 225      15.030   9.263  48.172  1.00  0.00              
ATOM   3476  CG  LYS B 225      15.370  10.583  48.850  1.00  0.00              
ATOM   3477  CD  LYS B 225      15.691  10.381  50.323  1.00  0.00              
ATOM   3478  CE  LYS B 225      16.310  11.630  50.932  1.00  0.00              
ATOM   3479  NZ  LYS B 225      15.390  12.798  50.865  1.00  0.00              
ATOM   3480  H   LYS B 225      14.093   7.051  47.252  1.00  0.00              
ATOM   3481  HA  LYS B 225      13.903   8.415  49.766  1.00  0.00              
ATOM   3482 1HB  LYS B 225      15.879   8.591  48.302  1.00  0.00              
ATOM   3483 2HB  LYS B 225      14.923   9.453  47.104  1.00  0.00              
ATOM   3484 1HG  LYS B 225      16.233  11.034  48.358  1.00  0.00              
ATOM   3485 2HG  LYS B 225      14.526  11.266  48.762  1.00  0.00              
ATOM   3486 1HD  LYS B 225      14.776  10.138  50.866  1.00  0.00              
ATOM   3487 2HD  LYS B 225      16.389   9.551  50.433  1.00  0.00              
ATOM   3488 1HE  LYS B 225      16.561  11.441  51.975  1.00  0.00              
ATOM   3489 2HE  LYS B 225      17.229  11.877  50.401  1.00  0.00              
ATOM   3490 1HZ  LYS B 225      15.837  13.604  51.277  1.00  0.00              
ATOM   3491 2HZ  LYS B 225      15.165  12.995  49.899  1.00  0.00              
ATOM   3492 3HZ  LYS B 225      14.541  12.588  51.371  1.00  0.00              
ATOM   3493  N   LYS B 226      12.116   9.514  47.205  1.00  0.00              
ATOM   3494  CA  LYS B 226      10.961  10.310  46.793  1.00  0.00              
ATOM   3495  C   LYS B 226       9.678   9.923  47.527  1.00  0.00              
ATOM   3496  O   LYS B 226       8.870  10.796  47.861  1.00  0.00              
ATOM   3497  CB  LYS B 226      10.750  10.182  45.284  1.00  0.00              
ATOM   3498  CG  LYS B 226      11.797  10.895  44.439  1.00  0.00              
ATOM   3499  CD  LYS B 226      11.543  10.688  42.954  1.00  0.00              
ATOM   3500  CE  LYS B 226      12.596  11.390  42.108  1.00  0.00              
ATOM   3501  NZ  LYS B 226      12.366  11.187  40.652  1.00  0.00              
ATOM   3502  H   LYS B 226      12.613   8.973  46.511  1.00  0.00              
ATOM   3503  HA  LYS B 226      11.144  11.350  47.065  1.00  0.00              
ATOM   3504 1HB  LYS B 226      10.755   9.128  45.004  1.00  0.00              
ATOM   3505 2HB  LYS B 226       9.773  10.587  45.018  1.00  0.00              
ATOM   3506 1HG  LYS B 226      11.775  11.963  44.658  1.00  0.00              
ATOM   3507 2HG  LYS B 226      12.787  10.512  44.687  1.00  0.00              
ATOM   3508 1HD  LYS B 226      11.559   9.621  42.727  1.00  0.00              
ATOM   3509 2HD  LYS B 226      10.561  11.083  42.694  1.00  0.00              
ATOM   3510 1HE  LYS B 226      12.580  12.458  42.321  1.00  0.00              
ATOM   3511 2HE  LYS B 226      13.583  11.007  42.364  1.00  0.00              
ATOM   3512 1HZ  LYS B 226      13.084  11.667  40.128  1.00  0.00              
ATOM   3513 2HZ  LYS B 226      12.398  10.200  40.440  1.00  0.00              
ATOM   3514 3HZ  LYS B 226      11.461  11.557  40.399  1.00  0.00              
ATOM   3515  N   ALA B 227       9.496   8.626  47.791  1.00  0.00              
ATOM   3516  CA  ALA B 227       8.304   8.163  48.502  1.00  0.00              
ATOM   3517  C   ALA B 227       8.446   8.236  50.032  1.00  0.00              
ATOM   3518  O   ALA B 227       7.519   7.893  50.753  1.00  0.00              
ATOM   3519  CB  ALA B 227       7.909   6.766  48.045  1.00  0.00              
ATOM   3520  H   ALA B 227      10.187   7.951  47.497  1.00  0.00              
ATOM   3521  HA  ALA B 227       7.487   8.848  48.276  1.00  0.00              
ATOM   3522 1HB  ALA B 227       7.020   6.443  48.588  1.00  0.00              
ATOM   3523 2HB  ALA B 227       7.696   6.779  46.976  1.00  0.00              
ATOM   3524 3HB  ALA B 227       8.726   6.074  48.243  1.00  0.00              
ATOM   3525  N   GLY B 228       9.601   8.706  50.507  1.00  0.00              
ATOM   3526  CA  GLY B 228       9.891   8.836  51.937  1.00  0.00              
ATOM   3527  C   GLY B 228      10.006   7.508  52.680  1.00  0.00              
ATOM   3528  O   GLY B 228       9.627   7.406  53.842  1.00  0.00              
ATOM   3529  H   GLY B 228      10.303   8.983  49.836  1.00  0.00              
ATOM   3530 1HA  GLY B 228      10.827   9.379  52.070  1.00  0.00              
ATOM   3531 2HA  GLY B 228       9.108   9.423  52.415  1.00  0.00              
ATOM   3532  N   LEU B 229      10.536   6.495  52.003  1.00  0.00              
ATOM   3533  CA  LEU B 229      10.637   5.145  52.557  1.00  0.00              
ATOM   3534  C   LEU B 229      12.017   4.830  53.089  1.00  0.00              
ATOM   3535  O   LEU B 229      12.210   3.868  53.820  1.00  0.00              
ATOM   3536  CB  LEU B 229      10.265   4.110  51.488  1.00  0.00              
ATOM   3537  CG  LEU B 229       8.845   4.224  50.917  1.00  0.00              
ATOM   3538  CD1 LEU B 229       8.656   3.192  49.814  1.00  0.00              
ATOM   3539  CD2 LEU B 229       7.831   4.023  52.034  1.00  0.00              
ATOM   3540  H   LEU B 229      10.880   6.670  51.069  1.00  0.00              
ATOM   3541  HA  LEU B 229       9.956   5.067  53.404  1.00  0.00              
ATOM   3542 1HB  LEU B 229      10.964   4.200  50.658  1.00  0.00              
ATOM   3543 2HB  LEU B 229      10.370   3.113  51.918  1.00  0.00              
ATOM   3544  HG  LEU B 229       8.709   5.212  50.477  1.00  0.00              
ATOM   3545 1HD1 LEU B 229       7.648   3.274  49.408  1.00  0.00              
ATOM   3546 2HD1 LEU B 229       9.382   3.372  49.020  1.00  0.00              
ATOM   3547 3HD1 LEU B 229       8.803   2.193  50.221  1.00  0.00              
ATOM   3548 1HD2 LEU B 229       6.822   4.106  51.628  1.00  0.00              
ATOM   3549 2HD2 LEU B 229       7.966   3.035  52.474  1.00  0.00              
ATOM   3550 3HD2 LEU B 229       7.978   4.785  52.800  1.00  0.00              
ATOM   3551  N   VAL B 230      12.981   5.651  52.714  1.00  0.00              
ATOM   3552  CA  VAL B 230      14.357   5.506  53.179  1.00  0.00              
ATOM   3553  C   VAL B 230      14.807   6.926  53.526  1.00  0.00              
ATOM   3554  O   VAL B 230      14.243   7.899  53.016  1.00  0.00              
ATOM   3555  CB  VAL B 230      15.267   4.886  52.102  1.00  0.00              
ATOM   3556  CG1 VAL B 230      14.759   3.508  51.704  1.00  0.00              
ATOM   3557  CG2 VAL B 230      15.336   5.805  50.892  1.00  0.00              
ATOM   3558  H   VAL B 230      12.753   6.406  52.083  1.00  0.00              
ATOM   3559  HA  VAL B 230      14.359   4.857  54.056  1.00  0.00              
ATOM   3560  HB  VAL B 230      16.266   4.753  52.517  1.00  0.00              
ATOM   3561 1HG1 VAL B 230      15.414   3.085  50.942  1.00  0.00              
ATOM   3562 2HG1 VAL B 230      14.751   2.857  52.578  1.00  0.00              
ATOM   3563 3HG1 VAL B 230      13.748   3.594  51.306  1.00  0.00              
ATOM   3564 1HG2 VAL B 230      15.982   5.361  50.135  1.00  0.00              
ATOM   3565 2HG2 VAL B 230      14.336   5.943  50.482  1.00  0.00              
ATOM   3566 3HG2 VAL B 230      15.741   6.772  51.193  1.00  0.00              
ATOM   3567  N   ASN B 231      15.772   7.059  54.427  1.00  0.00              
ATOM   3568  CA  ASN B 231      16.397   8.367  54.659  1.00  0.00              
ATOM   3569  C   ASN B 231      17.629   8.532  53.763  1.00  0.00              
ATOM   3570  O   ASN B 231      17.914   7.669  52.915  1.00  0.00              
ATOM   3571  CB  ASN B 231      16.767   8.539  56.120  1.00  0.00              
ATOM   3572  CG  ASN B 231      17.845   7.587  56.559  1.00  0.00              
ATOM   3573  OD1 ASN B 231      18.568   7.023  55.730  1.00  0.00              
ATOM   3574  ND2 ASN B 231      17.967   7.398  57.849  1.00  0.00              
ATOM   3575  H   ASN B 231      16.085   6.262  54.962  1.00  0.00              
ATOM   3576  HA  ASN B 231      15.687   9.146  54.376  1.00  0.00              
ATOM   3577 1HB  ASN B 231      17.109   9.561  56.292  1.00  0.00              
ATOM   3578 2HB  ASN B 231      15.885   8.381  56.740  1.00  0.00              
ATOM   3579 1HD2 ASN B 231      18.668   6.775  58.199  1.00  0.00              
ATOM   3580 2HD2 ASN B 231      17.361   7.876  58.484  1.00  0.00              
ATOM   3581  N   SER B 232      18.352   9.632  53.973  1.00  0.00              
ATOM   3582  CA  SER B 232      19.518   9.995  53.171  1.00  0.00              
ATOM   3583  C   SER B 232      20.706   9.074  53.361  1.00  0.00              
ATOM   3584  O   SER B 232      21.457   8.837  52.413  1.00  0.00              
ATOM   3585  CB  SER B 232      19.938  11.415  53.501  1.00  0.00              
ATOM   3586  OG  SER B 232      20.400  11.508  54.820  1.00  0.00              
ATOM   3587  H   SER B 232      18.068  10.236  54.731  1.00  0.00              
ATOM   3588  HA  SER B 232      19.251   9.918  52.116  1.00  0.00              
ATOM   3589 1HB  SER B 232      20.724  11.730  52.814  1.00  0.00              
ATOM   3590 2HB  SER B 232      19.092  12.086  53.360  1.00  0.00              
ATOM   3591  HG  SER B 232      21.359  11.498  54.766  1.00  0.00              
ATOM   3592  N   GLN B 233      20.882   8.568  54.580  1.00  0.00              
ATOM   3593  CA  GLN B 233      21.958   7.621  54.859  1.00  0.00              
ATOM   3594  C   GLN B 233      21.681   6.307  54.130  1.00  0.00              
ATOM   3595  O   GLN B 233      22.564   5.725  53.497  1.00  0.00              
ATOM   3596  CB  GLN B 233      22.098   7.379  56.364  1.00  0.00              
ATOM   3597  CG  GLN B 233      23.260   6.478  56.744  1.00  0.00              
ATOM   3598  CD  GLN B 233      24.605   7.105  56.431  1.00  0.00              
ATOM   3599  OE1 GLN B 233      24.870   8.254  56.795  1.00  0.00              
ATOM   3600  NE2 GLN B 233      25.465   6.353  55.753  1.00  0.00              
ATOM   3601  H   GLN B 233      20.262   8.842  55.328  1.00  0.00              
ATOM   3602  HA  GLN B 233      22.896   8.049  54.505  1.00  0.00              
ATOM   3603 1HB  GLN B 233      22.230   8.332  56.875  1.00  0.00              
ATOM   3604 2HB  GLN B 233      21.183   6.927  56.746  1.00  0.00              
ATOM   3605 1HG  GLN B 233      23.217   6.278  57.815  1.00  0.00              
ATOM   3606 2HG  GLN B 233      23.180   5.544  56.187  1.00  0.00              
ATOM   3607 1HE2 GLN B 233      26.368   6.713  55.517  1.00  0.00              
ATOM   3608 2HE2 GLN B 233      25.209   5.426  55.477  1.00  0.00              
ATOM   3609  N   GLN B 234      20.436   5.852  54.217  1.00  0.00              
ATOM   3610  CA  GLN B 234      20.036   4.638  53.537  1.00  0.00              
ATOM   3611  C   GLN B 234      20.117   4.809  52.005  1.00  0.00              
ATOM   3612  O   GLN B 234      20.550   3.887  51.307  1.00  0.00              
ATOM   3613  CB  GLN B 234      18.618   4.243  53.957  1.00  0.00              
ATOM   3614  CG  GLN B 234      18.507   3.749  55.390  1.00  0.00              
ATOM   3615  CD  GLN B 234      17.068   3.543  55.822  1.00  0.00              
ATOM   3616  OE1 GLN B 234      16.227   4.434  55.674  1.00  0.00              
ATOM   3617  NE2 GLN B 234      16.776   2.364  56.359  1.00  0.00              
ATOM   3618  H   GLN B 234      19.754   6.357  54.765  1.00  0.00              
ATOM   3619  HA  GLN B 234      20.749   3.852  53.784  1.00  0.00              
ATOM   3620 1HB  GLN B 234      17.953   5.099  53.844  1.00  0.00              
ATOM   3621 2HB  GLN B 234      18.250   3.454  53.301  1.00  0.00              
ATOM   3622 1HG  GLN B 234      19.030   2.797  55.477  1.00  0.00              
ATOM   3623 2HG  GLN B 234      18.961   4.486  56.053  1.00  0.00              
ATOM   3624 1HE2 GLN B 234      15.842   2.170  56.663  1.00  0.00              
ATOM   3625 2HE2 GLN B 234      17.488   1.670  56.461  1.00  0.00              
ATOM   3626  N   LEU B 235      19.752   5.988  51.494  1.00  0.00              
ATOM   3627  CA  LEU B 235      19.891   6.260  50.065  1.00  0.00              
ATOM   3628  C   LEU B 235      21.336   6.108  49.591  1.00  0.00              
ATOM   3629  O   LEU B 235      21.596   5.407  48.597  1.00  0.00              
ATOM   3630  CB  LEU B 235      19.394   7.677  49.750  1.00  0.00              
ATOM   3631  CG  LEU B 235      19.489   8.104  48.280  1.00  0.00              
ATOM   3632  CD1 LEU B 235      18.615   7.194  47.429  1.00  0.00              
ATOM   3633  CD2 LEU B 235      19.060   9.558  48.145  1.00  0.00              
ATOM   3634  H   LEU B 235      19.376   6.705  52.098  1.00  0.00              
ATOM   3635  HA  LEU B 235      19.339   5.500  49.513  1.00  0.00              
ATOM   3636 1HB  LEU B 235      18.350   7.754  50.051  1.00  0.00              
ATOM   3637 2HB  LEU B 235      19.974   8.387  50.340  1.00  0.00              
ATOM   3638  HG  LEU B 235      20.518   7.996  47.936  1.00  0.00              
ATOM   3639 1HD1 LEU B 235      18.683   7.498  46.384  1.00  0.00              
ATOM   3640 2HD1 LEU B 235      18.956   6.164  47.529  1.00  0.00              
ATOM   3641 3HD1 LEU B 235      17.580   7.268  47.761  1.00  0.00              
ATOM   3642 1HD2 LEU B 235      19.129   9.862  47.100  1.00  0.00              
ATOM   3643 2HD2 LEU B 235      18.031   9.667  48.488  1.00  0.00              
ATOM   3644 3HD2 LEU B 235      19.713  10.188  48.750  1.00  0.00              
ATOM   3645  N   ASP B 236      22.272   6.726  50.309  1.00  0.00              
ATOM   3646  CA  ASP B 236      23.693   6.666  49.929  1.00  0.00              
ATOM   3647  C   ASP B 236      24.291   5.273  50.075  1.00  0.00              
ATOM   3648  O   ASP B 236      25.133   4.849  49.262  1.00  0.00              
ATOM   3649  CB  ASP B 236      24.509   7.649  50.771  1.00  0.00              
ATOM   3650  CG  ASP B 236      24.255   9.103  50.397  1.00  0.00              
ATOM   3651  OD1 ASP B 236      23.708   9.339  49.345  1.00  0.00              
ATOM   3652  OD2 ASP B 236      24.610   9.965  51.165  1.00  0.00              
ATOM   3653  H   ASP B 236      22.005   7.247  51.132  1.00  0.00              
ATOM   3654  HA  ASP B 236      23.778   6.902  48.867  1.00  0.00              
ATOM   3655 1HB  ASP B 236      24.268   7.513  51.825  1.00  0.00              
ATOM   3656 2HB  ASP B 236      25.572   7.439  50.649  1.00  0.00              
ATOM   3657  N   GLU B 237      23.849   4.582  51.121  1.00  0.00              
ATOM   3658  CA  GLU B 237      24.289   3.233  51.427  1.00  0.00              
ATOM   3659  C   GLU B 237      23.824   2.256  50.337  1.00  0.00              
ATOM   3660  O   GLU B 237      24.608   1.414  49.892  1.00  0.00              
ATOM   3661  CB  GLU B 237      23.755   2.797  52.794  1.00  0.00              
ATOM   3662  CG  GLU B 237      24.062   1.351  53.156  1.00  0.00              
ATOM   3663  CD  GLU B 237      25.536   1.056  53.188  1.00  0.00              
ATOM   3664  OE1 GLU B 237      26.306   1.982  53.266  1.00  0.00              
ATOM   3665  OE2 GLU B 237      25.892  -0.098  53.134  1.00  0.00              
ATOM   3666  H   GLU B 237      23.173   5.028  51.725  1.00  0.00              
ATOM   3667  HA  GLU B 237      25.379   3.220  51.445  1.00  0.00              
ATOM   3668 1HB  GLU B 237      24.180   3.433  53.570  1.00  0.00              
ATOM   3669 2HB  GLU B 237      22.673   2.926  52.820  1.00  0.00              
ATOM   3670 1HG  GLU B 237      23.639   1.135  54.137  1.00  0.00              
ATOM   3671 2HG  GLU B 237      23.581   0.696  52.431  1.00  0.00              
ATOM   3672  N   LEU B 238      22.556   2.378  49.924  1.00  0.00              
ATOM   3673  CA  LEU B 238      21.999   1.595  48.828  1.00  0.00              
ATOM   3674  C   LEU B 238      22.733   1.828  47.486  1.00  0.00              
ATOM   3675  O   LEU B 238      23.017   0.865  46.750  1.00  0.00              
ATOM   3676  CB  LEU B 238      20.484   1.849  48.674  1.00  0.00              
ATOM   3677  CG  LEU B 238      19.776   1.136  47.511  1.00  0.00              
ATOM   3678  CD1 LEU B 238      20.002  -0.374  47.594  1.00  0.00              
ATOM   3679  CD2 LEU B 238      18.286   1.467  47.483  1.00  0.00              
ATOM   3680  H   LEU B 238      21.966   3.045  50.400  1.00  0.00              
ATOM   3681  HA  LEU B 238      22.148   0.538  49.047  1.00  0.00              
ATOM   3682 1HB  LEU B 238      19.985   1.539  49.591  1.00  0.00              
ATOM   3683 2HB  LEU B 238      20.323   2.919  48.541  1.00  0.00              
ATOM   3684  HG  LEU B 238      20.219   1.453  46.566  1.00  0.00              
ATOM   3685 1HD1 LEU B 238      19.494  -0.864  46.763  1.00  0.00              
ATOM   3686 2HD1 LEU B 238      21.070  -0.586  47.541  1.00  0.00              
ATOM   3687 3HD1 LEU B 238      19.603  -0.750  48.535  1.00  0.00              
ATOM   3688 1HD2 LEU B 238      17.813   0.948  46.648  1.00  0.00              
ATOM   3689 2HD2 LEU B 238      17.824   1.147  48.417  1.00  0.00              
ATOM   3690 3HD2 LEU B 238      18.154   2.542  47.363  1.00  0.00              
ATOM   3691  N   LYS B 239      23.008   3.093  47.177  1.00  0.00              
ATOM   3692  CA  LYS B 239      23.805   3.484  46.018  1.00  0.00              
ATOM   3693  C   LYS B 239      25.174   2.809  46.017  1.00  0.00              
ATOM   3694  O   LYS B 239      25.592   2.218  45.006  1.00  0.00              
ATOM   3695  CB  LYS B 239      23.970   5.004  45.977  1.00  0.00              
ATOM   3696  CG  LYS B 239      24.811   5.514  44.814  1.00  0.00              
ATOM   3697  CD  LYS B 239      24.842   7.034  44.780  1.00  0.00              
ATOM   3698  CE  LYS B 239      25.654   7.545  43.599  1.00  0.00              
ATOM   3699  NZ  LYS B 239      27.110   7.291  43.772  1.00  0.00              
ATOM   3700  H   LYS B 239      22.640   3.810  47.785  1.00  0.00              
ATOM   3701  HA  LYS B 239      23.283   3.164  45.116  1.00  0.00              
ATOM   3702 1HB  LYS B 239      22.989   5.475  45.912  1.00  0.00              
ATOM   3703 2HB  LYS B 239      24.436   5.344  46.902  1.00  0.00              
ATOM   3704 1HG  LYS B 239      25.831   5.140  44.912  1.00  0.00              
ATOM   3705 2HG  LYS B 239      24.396   5.146  43.876  1.00  0.00              
ATOM   3706 1HD  LYS B 239      23.824   7.418  44.703  1.00  0.00              
ATOM   3707 2HD  LYS B 239      25.285   7.410  45.702  1.00  0.00              
ATOM   3708 1HE  LYS B 239      25.318   7.054  42.687  1.00  0.00              
ATOM   3709 2HE  LYS B 239      25.497   8.618  43.487  1.00  0.00              
ATOM   3710 1HZ  LYS B 239      27.612   7.644  42.970  1.00  0.00              
ATOM   3711 2HZ  LYS B 239      27.437   7.758  44.607  1.00  0.00              
ATOM   3712 3HZ  LYS B 239      27.271   6.297  43.858  1.00  0.00              
ATOM   3713  N   ARG B 240      25.844   2.923  47.163  1.00  0.00              
ATOM   3714  CA  ARG B 240      27.134   2.312  47.439  1.00  0.00              
ATOM   3715  C   ARG B 240      27.115   0.785  47.291  1.00  0.00              
ATOM   3716  O   ARG B 240      28.038   0.228  46.704  1.00  0.00              
ATOM   3717  CB  ARG B 240      27.587   2.673  48.846  1.00  0.00              
ATOM   3718  CG  ARG B 240      29.032   2.323  49.162  1.00  0.00              
ATOM   3719  CD  ARG B 240      29.334   2.488  50.606  1.00  0.00              
ATOM   3720  NE  ARG B 240      28.704   1.457  51.414  1.00  0.00              
ATOM   3721  CZ  ARG B 240      29.168   0.199  51.547  1.00  0.00              
ATOM   3722  NH1 ARG B 240      30.265  -0.167  50.922  1.00  0.00              
ATOM   3723  NH2 ARG B 240      28.520  -0.667  52.307  1.00  0.00              
ATOM   3724  H   ARG B 240      25.401   3.480  47.879  1.00  0.00              
ATOM   3725  HA  ARG B 240      27.858   2.694  46.719  1.00  0.00              
ATOM   3726 1HB  ARG B 240      27.465   3.743  49.004  1.00  0.00              
ATOM   3727 2HB  ARG B 240      26.957   2.161  49.573  1.00  0.00              
ATOM   3728 1HG  ARG B 240      29.224   1.285  48.888  1.00  0.00              
ATOM   3729 2HG  ARG B 240      29.697   2.976  48.595  1.00  0.00              
ATOM   3730 1HD  ARG B 240      30.411   2.432  50.762  1.00  0.00              
ATOM   3731 2HD  ARG B 240      28.970   3.457  50.945  1.00  0.00              
ATOM   3732  HE  ARG B 240      27.857   1.701  51.911  1.00  0.00              
ATOM   3733 1HH1 ARG B 240      30.760   0.495  50.341  1.00  0.00              
ATOM   3734 2HH1 ARG B 240      30.613  -1.109  51.022  1.00  0.00              
ATOM   3735 1HH2 ARG B 240      27.677  -0.386  52.788  1.00  0.00              
ATOM   3736 2HH2 ARG B 240      28.868  -1.609  52.407  1.00  0.00              
ATOM   3737  N   ARG B 241      26.100   0.101  47.827  1.00  0.00              
ATOM   3738  CA  ARG B 241      26.021  -1.357  47.661  1.00  0.00              
ATOM   3739  C   ARG B 241      25.853  -1.731  46.179  1.00  0.00              
ATOM   3740  O   ARG B 241      26.389  -2.757  45.723  1.00  0.00              
ATOM   3741  CB  ARG B 241      24.859  -1.926  48.462  1.00  0.00              
ATOM   3742  CG  ARG B 241      25.029  -1.858  49.971  1.00  0.00              
ATOM   3743  CD  ARG B 241      23.829  -2.368  50.683  1.00  0.00              
ATOM   3744  NE  ARG B 241      23.907  -2.132  52.116  1.00  0.00              
ATOM   3745  CZ  ARG B 241      22.967  -2.508  53.005  1.00  0.00              
ATOM   3746  NH1 ARG B 241      21.887  -3.135  52.594  1.00  0.00              
ATOM   3747  NH2 ARG B 241      23.131  -2.247  54.290  1.00  0.00              
ATOM   3748  H   ARG B 241      25.378   0.577  48.349  1.00  0.00              
ATOM   3749  HA  ARG B 241      26.953  -1.797  48.018  1.00  0.00              
ATOM   3750 1HB  ARG B 241      23.946  -1.389  48.209  1.00  0.00              
ATOM   3751 2HB  ARG B 241      24.709  -2.971  48.194  1.00  0.00              
ATOM   3752 1HG  ARG B 241      25.887  -2.462  50.269  1.00  0.00              
ATOM   3753 2HG  ARG B 241      25.193  -0.823  50.273  1.00  0.00              
ATOM   3754 1HD  ARG B 241      22.940  -1.866  50.303  1.00  0.00              
ATOM   3755 2HD  ARG B 241      23.738  -3.441  50.519  1.00  0.00              
ATOM   3756  HE  ARG B 241      24.724  -1.652  52.469  1.00  0.00              
ATOM   3757 1HH1 ARG B 241      21.761  -3.335  51.612  1.00  0.00              
ATOM   3758 2HH1 ARG B 241      21.182  -3.416  53.261  1.00  0.00              
ATOM   3759 1HH2 ARG B 241      23.962  -1.765  54.606  1.00  0.00              
ATOM   3760 2HH2 ARG B 241      22.427  -2.528  54.956  1.00  0.00              
ATOM   3761  N   LEU B 242      25.103  -0.900  45.448  1.00  0.00              
ATOM   3762  CA  LEU B 242      24.961  -1.033  44.005  1.00  0.00              
ATOM   3763  C   LEU B 242      26.295  -0.829  43.275  1.00  0.00              
ATOM   3764  O   LEU B 242      26.563  -1.509  42.284  1.00  0.00              
ATOM   3765  CB  LEU B 242      23.876  -0.085  43.465  1.00  0.00              
ATOM   3766  CG  LEU B 242      22.419  -0.441  43.832  1.00  0.00              
ATOM   3767  CD1 LEU B 242      21.482   0.716  43.454  1.00  0.00              
ATOM   3768  CD2 LEU B 242      21.964  -1.768  43.217  1.00  0.00              
ATOM   3769  H   LEU B 242      24.617  -0.153  45.923  1.00  0.00              
ATOM   3770  HA  LEU B 242      24.664  -2.057  43.779  1.00  0.00              
ATOM   3771 1HB  LEU B 242      24.073   0.918  43.840  1.00  0.00              
ATOM   3772 2HB  LEU B 242      23.944  -0.063  42.377  1.00  0.00              
ATOM   3773  HG  LEU B 242      22.327  -0.526  44.916  1.00  0.00              
ATOM   3774 1HD1 LEU B 242      20.457   0.455  43.717  1.00  0.00              
ATOM   3775 2HD1 LEU B 242      21.777   1.615  43.995  1.00  0.00              
ATOM   3776 3HD1 LEU B 242      21.545   0.899  42.382  1.00  0.00              
ATOM   3777 1HD2 LEU B 242      20.932  -1.969  43.508  1.00  0.00              
ATOM   3778 2HD2 LEU B 242      22.028  -1.706  42.130  1.00  0.00              
ATOM   3779 3HD2 LEU B 242      22.606  -2.573  43.573  1.00  0.00              
ATOM   3780  N   GLU B 243      27.136   0.072  43.791  1.00  0.00              
ATOM   3781  CA  GLU B 243      28.461   0.308  43.234  1.00  0.00              
ATOM   3782  C   GLU B 243      29.360  -0.897  43.430  1.00  0.00              
ATOM   3783  O   GLU B 243      30.145  -1.243  42.542  1.00  0.00              
ATOM   3784  CB  GLU B 243      29.101   1.541  43.876  1.00  0.00              
ATOM   3785  CG  GLU B 243      28.454   2.862  43.482  1.00  0.00              
ATOM   3786  CD  GLU B 243      29.025   4.037  44.225  1.00  0.00              
ATOM   3787  OE1 GLU B 243      29.844   3.830  45.088  1.00  0.00              
ATOM   3788  OE2 GLU B 243      28.642   5.145  43.929  1.00  0.00              
ATOM   3789  H   GLU B 243      26.839   0.606  44.596  1.00  0.00              
ATOM   3790  HA  GLU B 243      28.360   0.476  42.161  1.00  0.00              
ATOM   3791 1HB  GLU B 243      29.050   1.454  44.961  1.00  0.00              
ATOM   3792 2HB  GLU B 243      30.154   1.590  43.600  1.00  0.00              
ATOM   3793 1HG  GLU B 243      28.594   3.019  42.413  1.00  0.00              
ATOM   3794 2HG  GLU B 243      27.384   2.801  43.675  1.00  0.00              
ATOM   3795  N   GLU B 244      29.232  -1.544  44.588  1.00  0.00              
ATOM   3796  CA  GLU B 244      30.017  -2.735  44.881  1.00  0.00              
ATOM   3797  C   GLU B 244      29.551  -3.851  43.960  1.00  0.00              
ATOM   3798  O   GLU B 244      30.353  -4.600  43.411  1.00  0.00              
ATOM   3799  CB  GLU B 244      29.871  -3.149  46.346  1.00  0.00              
ATOM   3800  CG  GLU B 244      30.528  -2.199  47.337  1.00  0.00              
ATOM   3801  CD  GLU B 244      30.312  -2.605  48.768  1.00  0.00              
ATOM   3802  OE1 GLU B 244      29.299  -3.200  49.051  1.00  0.00              
ATOM   3803  OE2 GLU B 244      31.160  -2.319  49.581  1.00  0.00              
ATOM   3804  H   GLU B 244      28.578  -1.204  45.278  1.00  0.00              
ATOM   3805  HA  GLU B 244      31.065  -2.518  44.670  1.00  0.00              
ATOM   3806 1HB  GLU B 244      28.813  -3.218  46.601  1.00  0.00              
ATOM   3807 2HB  GLU B 244      30.307  -4.137  46.491  1.00  0.00              
ATOM   3808 1HG  GLU B 244      31.599  -2.167  47.138  1.00  0.00              
ATOM   3809 2HG  GLU B 244      30.128  -1.197  47.184  1.00  0.00              
ATOM   3810  N   LEU B 245      28.240  -3.939  43.778  1.00  0.00              
ATOM   3811  CA  LEU B 245      27.649  -4.907  42.878  1.00  0.00              
ATOM   3812  C   LEU B 245      28.182  -4.690  41.455  1.00  0.00              
ATOM   3813  O   LEU B 245      28.613  -5.635  40.813  1.00  0.00              
ATOM   3814  CB  LEU B 245      26.120  -4.789  42.900  1.00  0.00              
ATOM   3815  CG  LEU B 245      25.367  -5.722  41.943  1.00  0.00              
ATOM   3816  CD1 LEU B 245      25.671  -7.170  42.300  1.00  0.00              
ATOM   3817  CD2 LEU B 245      23.874  -5.439  42.028  1.00  0.00              
ATOM   3818  H   LEU B 245      27.637  -3.308  44.286  1.00  0.00              
ATOM   3819  HA  LEU B 245      27.952  -5.904  43.196  1.00  0.00              
ATOM   3820 1HB  LEU B 245      25.770  -4.998  43.910  1.00  0.00              
ATOM   3821 2HB  LEU B 245      25.847  -3.764  42.648  1.00  0.00              
ATOM   3822  HG  LEU B 245      25.711  -5.551  40.922  1.00  0.00              
ATOM   3823 1HD1 LEU B 245      25.136  -7.833  41.620  1.00  0.00              
ATOM   3824 2HD1 LEU B 245      26.743  -7.349  42.212  1.00  0.00              
ATOM   3825 3HD1 LEU B 245      25.352  -7.367  43.323  1.00  0.00              
ATOM   3826 1HD2 LEU B 245      23.339  -6.102  41.347  1.00  0.00              
ATOM   3827 2HD2 LEU B 245      23.529  -5.611  43.048  1.00  0.00              
ATOM   3828 3HD2 LEU B 245      23.684  -4.402  41.750  1.00  0.00              
ATOM   3829  N   ALA B 246      28.217  -3.438  41.005  1.00  0.00              
ATOM   3830  CA  ALA B 246      28.743  -3.107  39.671  1.00  0.00              
ATOM   3831  C   ALA B 246      30.173  -3.586  39.493  1.00  0.00              
ATOM   3832  O   ALA B 246      30.550  -4.137  38.451  1.00  0.00              
ATOM   3833  CB  ALA B 246      28.664  -1.607  39.426  1.00  0.00              
ATOM   3834  H   ALA B 246      27.872  -2.695  41.596  1.00  0.00              
ATOM   3835  HA  ALA B 246      28.137  -3.619  38.923  1.00  0.00              
ATOM   3836 1HB  ALA B 246      29.059  -1.379  38.436  1.00  0.00              
ATOM   3837 2HB  ALA B 246      27.625  -1.283  39.485  1.00  0.00              
ATOM   3838 3HB  ALA B 246      29.251  -1.084  40.179  1.00  0.00              
ATOM   3839  N   LYS B 247      30.987  -3.341  40.508  1.00  0.00              
ATOM   3840  CA  LYS B 247      32.363  -3.746  40.467  1.00  0.00              
ATOM   3841  C   LYS B 247      32.500  -5.279  40.426  1.00  0.00              
ATOM   3842  O   LYS B 247      33.330  -5.796  39.686  1.00  0.00              
ATOM   3843  CB  LYS B 247      33.109  -3.170  41.671  1.00  0.00              
ATOM   3844  CG  LYS B 247      33.311  -1.662  41.624  1.00  0.00              
ATOM   3845  CD  LYS B 247      34.010  -1.158  42.878  1.00  0.00              
ATOM   3846  CE  LYS B 247      34.201   0.351  42.838  1.00  0.00              
ATOM   3847  NZ  LYS B 247      34.857   0.862  44.072  1.00  0.00              
ATOM   3848  H   LYS B 247      30.639  -2.863  41.327  1.00  0.00              
ATOM   3849  HA  LYS B 247      32.803  -3.385  39.536  1.00  0.00              
ATOM   3850 1HB  LYS B 247      32.562  -3.406  42.585  1.00  0.00              
ATOM   3851 2HB  LYS B 247      34.091  -3.637  41.748  1.00  0.00              
ATOM   3852 1HG  LYS B 247      33.915  -1.402  40.753  1.00  0.00              
ATOM   3853 2HG  LYS B 247      32.344  -1.168  41.534  1.00  0.00              
ATOM   3854 1HD  LYS B 247      33.415  -1.417  43.755  1.00  0.00              
ATOM   3855 2HD  LYS B 247      34.985  -1.636  42.968  1.00  0.00              
ATOM   3856 1HE  LYS B 247      34.815   0.617  41.978  1.00  0.00              
ATOM   3857 2HE  LYS B 247      33.232   0.838  42.729  1.00  0.00              
ATOM   3858 1HZ  LYS B 247      34.965   1.864  44.006  1.00  0.00              
ATOM   3859 2HZ  LYS B 247      34.287   0.637  44.875  1.00  0.00              
ATOM   3860 3HZ  LYS B 247      35.765   0.432  44.174  1.00  0.00              
ATOM   3861  N   GLU B 248      31.662  -5.995  41.175  1.00  0.00              
ATOM   3862  CA  GLU B 248      31.710  -7.462  41.216  1.00  0.00              
ATOM   3863  C   GLU B 248      31.331  -8.057  39.856  1.00  0.00              
ATOM   3864  O   GLU B 248      32.002  -8.967  39.371  1.00  0.00              
ATOM   3865  CB  GLU B 248      30.773  -7.999  42.301  1.00  0.00              
ATOM   3866  CG  GLU B 248      30.720  -9.518  42.389  1.00  0.00              
ATOM   3867  CD  GLU B 248      32.049 -10.131  42.732  1.00  0.00              
ATOM   3868  OE1 GLU B 248      32.878  -9.441  43.275  1.00  0.00              
ATOM   3869  OE2 GLU B 248      32.235 -11.292  42.451  1.00  0.00              
ATOM   3870  H   GLU B 248      30.973  -5.509  41.732  1.00  0.00              
ATOM   3871  HA  GLU B 248      32.724  -7.768  41.476  1.00  0.00              
ATOM   3872 1HB  GLU B 248      31.086  -7.619  43.273  1.00  0.00              
ATOM   3873 2HB  GLU B 248      29.761  -7.639  42.118  1.00  0.00              
ATOM   3874 1HG  GLU B 248      29.994  -9.802  43.150  1.00  0.00              
ATOM   3875 2HG  GLU B 248      30.377  -9.915  41.434  1.00  0.00              
ATOM   3876  N   ALA B 249      30.243  -7.547  39.272  1.00  0.00              
ATOM   3877  CA  ALA B 249      29.781  -7.967  37.957  1.00  0.00              
ATOM   3878  C   ALA B 249      30.814  -7.657  36.863  1.00  0.00              
ATOM   3879  O   ALA B 249      31.072  -8.484  36.002  1.00  0.00              
ATOM   3880  CB  ALA B 249      28.401  -7.379  37.643  1.00  0.00              
ATOM   3881  H   ALA B 249      29.724  -6.840  39.773  1.00  0.00              
ATOM   3882  HA  ALA B 249      29.704  -9.054  37.956  1.00  0.00              
ATOM   3883 1HB  ALA B 249      28.081  -7.709  36.655  1.00  0.00              
ATOM   3884 2HB  ALA B 249      27.683  -7.719  38.389  1.00  0.00              
ATOM   3885 3HB  ALA B 249      28.456  -6.292  37.662  1.00  0.00              
ATOM   3886  N   GLU B 250      31.431  -6.486  36.938  1.00  0.00              
ATOM   3887  CA  GLU B 250      32.520  -6.105  36.056  1.00  0.00              
ATOM   3888  C   GLU B 250      33.733  -7.031  36.196  1.00  0.00              
ATOM   3889  O   GLU B 250      34.341  -7.444  35.200  1.00  0.00              
ATOM   3890  CB  GLU B 250      32.936  -4.660  36.336  1.00  0.00              
ATOM   3891  CG  GLU B 250      33.989  -4.112  35.384  1.00  0.00              
ATOM   3892  CD  GLU B 250      34.302  -2.662  35.629  1.00  0.00              
ATOM   3893  OE1 GLU B 250      35.180  -2.388  36.412  1.00  0.00              
ATOM   3894  OE2 GLU B 250      33.663  -1.828  35.033  1.00  0.00              
ATOM   3895  H   GLU B 250      31.121  -5.836  37.646  1.00  0.00              
ATOM   3896  HA  GLU B 250      32.190  -6.234  35.024  1.00  0.00              
ATOM   3897 1HB  GLU B 250      32.061  -4.011  36.277  1.00  0.00              
ATOM   3898 2HB  GLU B 250      33.331  -4.585  37.350  1.00  0.00              
ATOM   3899 1HG  GLU B 250      34.903  -4.694  35.496  1.00  0.00              
ATOM   3900 2HG  GLU B 250      33.637  -4.234  34.360  1.00  0.00              
ATOM   3901  N   ARG B 251      34.073  -7.375  37.432  1.00  0.00              
ATOM   3902  CA  ARG B 251      35.175  -8.291  37.670  1.00  0.00              
ATOM   3903  C   ARG B 251      34.907  -9.669  37.055  1.00  0.00              
ATOM   3904  O   ARG B 251      35.793 -10.234  36.438  1.00  0.00              
ATOM   3905  CB  ARG B 251      35.422  -8.441  39.164  1.00  0.00              
ATOM   3906  CG  ARG B 251      36.628  -9.292  39.530  1.00  0.00              
ATOM   3907  CD  ARG B 251      36.683  -9.568  40.989  1.00  0.00              
ATOM   3908  NE  ARG B 251      35.594 -10.431  41.419  1.00  0.00              
ATOM   3909  CZ  ARG B 251      35.570 -11.769  41.260  1.00  0.00              
ATOM   3910  NH1 ARG B 251      36.580 -12.380  40.682  1.00  0.00              
ATOM   3911  NH2 ARG B 251      34.531 -12.466  41.687  1.00  0.00              
ATOM   3912  H   ARG B 251      33.565  -7.002  38.221  1.00  0.00              
ATOM   3913  HA  ARG B 251      36.058  -7.910  37.155  1.00  0.00              
ATOM   3914 1HB  ARG B 251      35.565  -7.458  39.610  1.00  0.00              
ATOM   3915 2HB  ARG B 251      34.547  -8.890  39.634  1.00  0.00              
ATOM   3916 1HG  ARG B 251      36.575 -10.245  39.003  1.00  0.00              
ATOM   3917 2HG  ARG B 251      37.542  -8.770  39.246  1.00  0.00              
ATOM   3918 1HD  ARG B 251      37.624 -10.061  41.231  1.00  0.00              
ATOM   3919 2HD  ARG B 251      36.612  -8.631  41.539  1.00  0.00              
ATOM   3920  HE  ARG B 251      34.799  -9.997  41.869  1.00  0.00              
ATOM   3921 1HH1 ARG B 251      37.373 -11.847  40.356  1.00  0.00              
ATOM   3922 2HH1 ARG B 251      36.562 -13.383  40.563  1.00  0.00              
ATOM   3923 1HH2 ARG B 251      33.755 -11.996  42.132  1.00  0.00              
ATOM   3924 2HH2 ARG B 251      34.513 -13.468  41.568  1.00  0.00              
ATOM   3925  N   LYS B 252      33.700 -10.205  37.232  1.00  0.00              
ATOM   3926  CA  LYS B 252      33.291 -11.453  36.586  1.00  0.00              
ATOM   3927  C   LYS B 252      33.383 -11.410  35.063  1.00  0.00              
ATOM   3928  O   LYS B 252      33.826 -12.364  34.464  1.00  0.00              
ATOM   3929  CB  LYS B 252      31.862 -11.808  37.001  1.00  0.00              
ATOM   3930  CG  LYS B 252      31.720 -12.251  38.451  1.00  0.00              
ATOM   3931  CD  LYS B 252      30.271 -12.565  38.794  1.00  0.00              
ATOM   3932  CE  LYS B 252      30.129 -13.014  40.240  1.00  0.00              
ATOM   3933  NZ  LYS B 252      28.713 -13.305  40.596  1.00  0.00              
ATOM   3934  H   LYS B 252      33.047  -9.727  37.837  1.00  0.00              
ATOM   3935  HA  LYS B 252      33.942 -12.254  36.937  1.00  0.00              
ATOM   3936 1HB  LYS B 252      31.214 -10.945  36.849  1.00  0.00              
ATOM   3937 2HB  LYS B 252      31.490 -12.614  36.367  1.00  0.00              
ATOM   3938 1HG  LYS B 252      32.326 -13.141  38.621  1.00  0.00              
ATOM   3939 2HG  LYS B 252      32.077 -11.459  39.109  1.00  0.00              
ATOM   3940 1HD  LYS B 252      29.659 -11.676  38.636  1.00  0.00              
ATOM   3941 2HD  LYS B 252      29.906 -13.356  38.140  1.00  0.00              
ATOM   3942 1HE  LYS B 252      30.723 -13.913  40.402  1.00  0.00              
ATOM   3943 2HE  LYS B 252      30.503 -12.234  40.902  1.00  0.00              
ATOM   3944 1HZ  LYS B 252      28.661 -13.599  41.561  1.00  0.00              
ATOM   3945 2HZ  LYS B 252      28.155 -12.472  40.467  1.00  0.00              
ATOM   3946 3HZ  LYS B 252      28.360 -14.041  40.001  1.00  0.00              
ATOM   3947  N   ALA B 253      32.916 -10.324  34.436  1.00  0.00              
ATOM   3948  CA  ALA B 253      33.088 -10.155  32.996  1.00  0.00              
ATOM   3949  C   ALA B 253      34.530 -10.050  32.554  1.00  0.00              
ATOM   3950  O   ALA B 253      34.892 -10.587  31.506  1.00  0.00              
ATOM   3951  CB  ALA B 253      32.281  -8.955  32.456  1.00  0.00              
ATOM   3952  H   ALA B 253      32.437  -9.607  34.961  1.00  0.00              
ATOM   3953  HA  ALA B 253      32.726 -11.058  32.504  1.00  0.00              
ATOM   3954 1HB  ALA B 253      32.437  -8.865  31.381  1.00  0.00              
ATOM   3955 2HB  ALA B 253      31.221  -9.110  32.657  1.00  0.00              
ATOM   3956 3HB  ALA B 253      32.613  -8.042  32.948  1.00  0.00              
ATOM   3957  N   GLU B 254      35.363  -9.313  33.289  1.00  0.00              
ATOM   3958  CA  GLU B 254      36.772  -9.257  32.933  1.00  0.00              
ATOM   3959  C   GLU B 254      37.406 -10.679  32.975  1.00  0.00              
ATOM   3960  O   GLU B 254      38.092 -11.077  32.041  1.00  0.00              
ATOM   3961  CB  GLU B 254      37.514  -8.310  33.880  1.00  0.00              
ATOM   3962  CG  GLU B 254      38.997  -8.152  33.576  1.00  0.00              
ATOM   3963  CD  GLU B 254      39.684  -7.187  34.502  1.00  0.00              
ATOM   3964  OE1 GLU B 254      39.023  -6.630  35.346  1.00  0.00              
ATOM   3965  OE2 GLU B 254      40.871  -7.007  34.365  1.00  0.00              
ATOM   3966  H   GLU B 254      35.036  -8.791  34.089  1.00  0.00              
ATOM   3967  HA  GLU B 254      36.857  -8.885  31.912  1.00  0.00              
ATOM   3968 1HB  GLU B 254      37.057  -7.321  33.837  1.00  0.00              
ATOM   3969 2HB  GLU B 254      37.418  -8.671  34.904  1.00  0.00              
ATOM   3970 1HG  GLU B 254      39.480  -9.125  33.661  1.00  0.00              
ATOM   3971 2HG  GLU B 254      39.113  -7.808  32.550  1.00  0.00              
ATOM   3972  N   ASP B 255      37.165 -11.423  34.046  1.00  0.00              
ATOM   3973  CA  ASP B 255      37.779 -12.740  34.165  1.00  0.00              
ATOM   3974  C   ASP B 255      37.232 -13.722  33.113  1.00  0.00              
ATOM   3975  O   ASP B 255      37.993 -14.543  32.608  1.00  0.00              
ATOM   3976  CB  ASP B 255      37.549 -13.302  35.570  1.00  0.00              
ATOM   3977  CG  ASP B 255      38.443 -12.657  36.620  1.00  0.00              
ATOM   3978  OD1 ASP B 255      39.488 -12.167  36.263  1.00  0.00              
ATOM   3979  OD2 ASP B 255      38.072 -12.660  37.770  1.00  0.00              
ATOM   3980  H   ASP B 255      36.560 -11.094  34.784  1.00  0.00              
ATOM   3981  HA  ASP B 255      38.844 -12.646  33.948  1.00  0.00              
ATOM   3982 1HB  ASP B 255      36.508 -13.151  35.857  1.00  0.00              
ATOM   3983 2HB  ASP B 255      37.734 -14.377  35.567  1.00  0.00              
ATOM   3984  N   TYR B 256      35.929 -13.632  32.807  1.00  0.00              
ATOM   3985  CA  TYR B 256      35.339 -14.505  31.756  1.00  0.00              
ATOM   3986  C   TYR B 256      35.910 -14.237  30.391  1.00  0.00              
ATOM   3987  O   TYR B 256      36.231 -15.178  29.685  1.00  0.00              
ATOM   3988  CB  TYR B 256      33.804 -14.481  31.732  1.00  0.00              
ATOM   3989  CG  TYR B 256      33.198 -15.236  32.886  1.00  0.00              
ATOM   3990  CD1 TYR B 256      33.812 -16.393  33.384  1.00  0.00              
ATOM   3991  CD2 TYR B 256      32.009 -14.806  33.485  1.00  0.00              
ATOM   3992  CE1 TYR B 256      33.267 -17.095  34.447  1.00  0.00              
ATOM   3993  CE2 TYR B 256      31.454 -15.507  34.552  1.00  0.00              
ATOM   3994  CZ  TYR B 256      32.088 -16.649  35.024  1.00  0.00              
ATOM   3995  OH  TYR B 256      31.554 -17.358  36.078  1.00  0.00              
ATOM   3996  H   TYR B 256      35.335 -12.970  33.286  1.00  0.00              
ATOM   3997  HA  TYR B 256      35.642 -15.534  31.952  1.00  0.00              
ATOM   3998 1HB  TYR B 256      33.456 -13.447  31.763  1.00  0.00              
ATOM   3999 2HB  TYR B 256      33.449 -14.917  30.799  1.00  0.00              
ATOM   4000  HD1 TYR B 256      34.736 -16.756  32.934  1.00  0.00              
ATOM   4001  HD2 TYR B 256      31.504 -13.913  33.117  1.00  0.00              
ATOM   4002  HE1 TYR B 256      33.762 -17.992  34.818  1.00  0.00              
ATOM   4003  HE2 TYR B 256      30.528 -15.158  35.011  1.00  0.00              
ATOM   4004  HH  TYR B 256      30.747 -16.931  36.374  1.00  0.00              
ATOM   4005  N   GLY B 257      36.044 -12.956  30.027  1.00  0.00              
ATOM   4006  CA  GLY B 257      36.724 -12.590  28.797  1.00  0.00              
ATOM   4007  C   GLY B 257      38.184 -13.039  28.787  1.00  0.00              
ATOM   4008  O   GLY B 257      38.658 -13.600  27.783  1.00  0.00              
ATOM   4009  H   GLY B 257      35.666 -12.228  30.616  1.00  0.00              
ATOM   4010 1HA  GLY B 257      36.207 -13.037  27.948  1.00  0.00              
ATOM   4011 2HA  GLY B 257      36.682 -11.509  28.666  1.00  0.00              
ATOM   4012  N   ARG B 258      38.906 -12.772  29.881  1.00  0.00              
ATOM   4013  CA  ARG B 258      40.321 -13.220  30.031  1.00  0.00              
ATOM   4014  C   ARG B 258      40.507 -14.744  29.845  1.00  0.00              
ATOM   4015  O   ARG B 258      41.420 -15.190  29.145  1.00  0.00              
ATOM   4016  CB  ARG B 258      40.851 -12.829  31.402  1.00  0.00              
ATOM   4017  CG  ARG B 258      42.266 -13.300  31.699  1.00  0.00              
ATOM   4018  CD  ARG B 258      42.638 -13.060  33.117  1.00  0.00              
ATOM   4019  NE  ARG B 258      41.704 -13.687  34.037  1.00  0.00              
ATOM   4020  CZ  ARG B 258      41.600 -15.015  34.235  1.00  0.00              
ATOM   4021  NH1 ARG B 258      42.378 -15.841  33.572  1.00  0.00              
ATOM   4022  NH2 ARG B 258      40.716 -15.488  35.097  1.00  0.00              
ATOM   4023  H   ARG B 258      38.474 -12.250  30.629  1.00  0.00              
ATOM   4024  HA  ARG B 258      40.917 -12.747  29.250  1.00  0.00              
ATOM   4025 1HB  ARG B 258      40.837 -11.744  31.502  1.00  0.00              
ATOM   4026 2HB  ARG B 258      40.198 -13.236  32.174  1.00  0.00              
ATOM   4027 1HG  ARG B 258      42.342 -14.369  31.501  1.00  0.00              
ATOM   4028 2HG  ARG B 258      42.970 -12.762  31.063  1.00  0.00              
ATOM   4029 1HD  ARG B 258      43.630 -13.469  33.307  1.00  0.00              
ATOM   4030 2HD  ARG B 258      42.644 -11.988  33.315  1.00  0.00              
ATOM   4031  HE  ARG B 258      41.088 -13.083  34.566  1.00  0.00              
ATOM   4032 1HH1 ARG B 258      43.054 -15.480  32.913  1.00  0.00              
ATOM   4033 2HH1 ARG B 258      42.300 -16.837  33.720  1.00  0.00              
ATOM   4034 1HH2 ARG B 258      40.118 -14.853  35.607  1.00  0.00              
ATOM   4035 2HH2 ARG B 258      40.638 -16.483  35.245  1.00  0.00              
ATOM   4036  N   GLU B 259      39.647 -15.538  30.470  1.00  0.00              
ATOM   4037  CA  GLU B 259      39.707 -16.998  30.273  1.00  0.00              
ATOM   4038  C   GLU B 259      39.431 -17.404  28.802  1.00  0.00              
ATOM   4039  O   GLU B 259      40.091 -18.299  28.254  1.00  0.00              
ATOM   4040  CB  GLU B 259      38.704 -17.691  31.197  1.00  0.00              
ATOM   4041  CG  GLU B 259      39.101 -17.694  32.667  1.00  0.00              
ATOM   4042  CD  GLU B 259      40.289 -18.571  32.949  1.00  0.00              
ATOM   4043  OE1 GLU B 259      40.405 -19.600  32.329  1.00  0.00              
ATOM   4044  OE2 GLU B 259      41.082 -18.210  33.787  1.00  0.00              
ATOM   4045  H   GLU B 259      38.944 -15.154  31.086  1.00  0.00              
ATOM   4046  HA  GLU B 259      40.730 -17.329  30.452  1.00  0.00              
ATOM   4047 1HB  GLU B 259      37.733 -17.201  31.114  1.00  0.00              
ATOM   4048 2HB  GLU B 259      38.575 -18.727  30.883  1.00  0.00              
ATOM   4049 1HG  GLU B 259      39.335 -16.675  32.971  1.00  0.00              
ATOM   4050 2HG  GLU B 259      38.254 -18.036  33.260  1.00  0.00              
ATOM   4051  N   PHE B 260      38.502 -16.714  28.143  1.00  0.00              
ATOM   4052  CA  PHE B 260      38.214 -16.966  26.717  1.00  0.00              
ATOM   4053  C   PHE B 260      39.455 -16.747  25.858  1.00  0.00              
ATOM   4054  O   PHE B 260      39.850 -17.612  25.078  1.00  0.00              
ATOM   4055  CB  PHE B 260      37.096 -16.036  26.213  1.00  0.00              
ATOM   4056  CG  PHE B 260      36.859 -16.132  24.727  1.00  0.00              
ATOM   4057  CD1 PHE B 260      36.133 -17.203  24.183  1.00  0.00              
ATOM   4058  CD2 PHE B 260      37.345 -15.143  23.871  1.00  0.00              
ATOM   4059  CE1 PHE B 260      35.919 -17.287  22.802  1.00  0.00              
ATOM   4060  CE2 PHE B 260      37.128 -15.213  22.499  1.00  0.00              
ATOM   4061  CZ  PHE B 260      36.418 -16.284  21.960  1.00  0.00              
ATOM   4062  H   PHE B 260      37.982 -15.999  28.632  1.00  0.00              
ATOM   4063  HA  PHE B 260      37.879 -17.999  26.609  1.00  0.00              
ATOM   4064 1HB  PHE B 260      36.165 -16.275  26.725  1.00  0.00              
ATOM   4065 2HB  PHE B 260      37.346 -15.003  26.455  1.00  0.00              
ATOM   4066  HD1 PHE B 260      35.735 -17.970  24.848  1.00  0.00              
ATOM   4067  HD2 PHE B 260      37.902 -14.305  24.293  1.00  0.00              
ATOM   4068  HE1 PHE B 260      35.366 -18.129  22.387  1.00  0.00              
ATOM   4069  HE2 PHE B 260      37.515 -14.432  21.844  1.00  0.00              
ATOM   4070  HZ  PHE B 260      36.252 -16.342  20.885  1.00  0.00              
ATOM   4071  N   GLN B 261      40.060 -15.573  26.012  1.00  0.00              
ATOM   4072  CA  GLN B 261      41.242 -15.170  25.280  1.00  0.00              
ATOM   4073  C   GLN B 261      42.410 -16.142  25.496  1.00  0.00              
ATOM   4074  O   GLN B 261      43.148 -16.424  24.568  1.00  0.00              
ATOM   4075  CB  GLN B 261      41.658 -13.757  25.697  1.00  0.00              
ATOM   4076  CG  GLN B 261      40.722 -12.664  25.209  1.00  0.00              
ATOM   4077  CD  GLN B 261      41.115 -11.293  25.726  1.00  0.00              
ATOM   4078  OE1 GLN B 261      42.053 -11.157  26.515  1.00  0.00              
ATOM   4079  NE2 GLN B 261      40.394 -10.267  25.286  1.00  0.00              
ATOM   4080  H   GLN B 261      39.656 -14.936  26.684  1.00  0.00              
ATOM   4081  HA  GLN B 261      41.009 -15.176  24.215  1.00  0.00              
ATOM   4082 1HB  GLN B 261      41.699 -13.749  26.786  1.00  0.00              
ATOM   4083 2HB  GLN B 261      42.657 -13.591  25.295  1.00  0.00              
ATOM   4084 1HG  GLN B 261      40.433 -12.557  24.164  1.00  0.00              
ATOM   4085 2HG  GLN B 261      39.867 -13.018  25.786  1.00  0.00              
ATOM   4086 1HE2 GLN B 261      40.606  -9.338  25.593  1.00  0.00              
ATOM   4087 2HE2 GLN B 261      39.640 -10.422  24.648  1.00  0.00              
ATOM   4088  N   LEU B 262      42.564 -16.658  26.717  1.00  0.00              
ATOM   4089  CA  LEU B 262      43.548 -17.719  26.964  1.00  0.00              
ATOM   4090  C   LEU B 262      43.184 -19.026  26.238  1.00  0.00              
ATOM   4091  O   LEU B 262      44.066 -19.701  25.714  1.00  0.00              
ATOM   4092  CB  LEU B 262      43.665 -17.983  28.470  1.00  0.00              
ATOM   4093  CG  LEU B 262      44.301 -16.857  29.295  1.00  0.00              
ATOM   4094  CD1 LEU B 262      44.149 -17.166  30.779  1.00  0.00              
ATOM   4095  CD2 LEU B 262      45.767 -16.714  28.914  1.00  0.00              
ATOM   4096  H   LEU B 262      42.001 -16.321  27.484  1.00  0.00              
ATOM   4097  HA  LEU B 262      44.506 -17.405  26.551  1.00  0.00              
ATOM   4098 1HB  LEU B 262      42.668 -18.163  28.869  1.00  0.00              
ATOM   4099 2HB  LEU B 262      44.262 -18.882  28.620  1.00  0.00              
ATOM   4100  HG  LEU B 262      43.781 -15.920  29.095  1.00  0.00              
ATOM   4101 1HD1 LEU B 262      44.601 -16.366  31.365  1.00  0.00              
ATOM   4102 2HD1 LEU B 262      43.091 -17.244  31.028  1.00  0.00              
ATOM   4103 3HD1 LEU B 262      44.647 -18.108  31.007  1.00  0.00              
ATOM   4104 1HD2 LEU B 262      46.219 -15.914  29.500  1.00  0.00              
ATOM   4105 2HD2 LEU B 262      46.288 -17.650  29.115  1.00  0.00              
ATOM   4106 3HD2 LEU B 262      45.845 -16.476  27.853  1.00  0.00              
ATOM   4107  N   LYS B 263      41.895 -19.366  26.190  1.00  0.00              
ATOM   4108  CA  LYS B 263      41.474 -20.568  25.499  1.00  0.00              
ATOM   4109  C   LYS B 263      41.711 -20.462  23.996  1.00  0.00              
ATOM   4110  O   LYS B 263      41.990 -21.469  23.350  1.00  0.00              
ATOM   4111  CB  LYS B 263      39.998 -20.852  25.782  1.00  0.00              
ATOM   4112  CG  LYS B 263      39.708 -21.321  27.202  1.00  0.00              
ATOM   4113  CD  LYS B 263      38.220 -21.550  27.415  1.00  0.00              
ATOM   4114  CE  LYS B 263      37.927 -22.006  28.837  1.00  0.00              
ATOM   4115  NZ  LYS B 263      36.471 -22.210  29.068  1.00  0.00              
ATOM   4116  H   LYS B 263      41.199 -18.786  26.636  1.00  0.00              
ATOM   4117  HA  LYS B 263      42.118 -21.390  25.812  1.00  0.00              
ATOM   4118 1HB  LYS B 263      39.413 -19.949  25.602  1.00  0.00              
ATOM   4119 2HB  LYS B 263      39.636 -21.618  25.096  1.00  0.00              
ATOM   4120 1HG  LYS B 263      40.242 -22.253  27.393  1.00  0.00              
ATOM   4121 2HG  LYS B 263      40.058 -20.571  27.911  1.00  0.00              
ATOM   4122 1HD  LYS B 263      37.677 -20.623  27.221  1.00  0.00              
ATOM   4123 2HD  LYS B 263      37.865 -22.310  26.720  1.00  0.00              
ATOM   4124 1HE  LYS B 263      38.448 -22.942  29.032  1.00  0.00              
ATOM   4125 2HE  LYS B 263      38.293 -21.259  29.542  1.00  0.00              
ATOM   4126 1HZ  LYS B 263      36.320 -22.511  30.020  1.00  0.00              
ATOM   4127 2HZ  LYS B 263      35.980 -21.342  28.908  1.00  0.00              
ATOM   4128 3HZ  LYS B 263      36.125 -22.915  28.433  1.00  0.00              
ATOM   4129  N   LEU B 264      41.602 -19.246  23.461  1.00  0.00              
ATOM   4130  CA  LEU B 264      41.920 -18.914  22.076  1.00  0.00              
ATOM   4131  C   LEU B 264      43.422 -18.897  21.793  1.00  0.00              
ATOM   4132  O   LEU B 264      43.885 -19.443  20.791  1.00  0.00              
ATOM   4133  CB  LEU B 264      41.322 -17.546  21.726  1.00  0.00              
ATOM   4134  CG  LEU B 264      41.541 -17.074  20.282  1.00  0.00              
ATOM   4135  CD1 LEU B 264      40.928 -18.082  19.320  1.00  0.00              
ATOM   4136  CD2 LEU B 264      40.923 -15.696  20.099  1.00  0.00              
ATOM   4137  H   LEU B 264      41.274 -18.518  24.079  1.00  0.00              
ATOM   4138  HA  LEU B 264      41.454 -19.654  21.427  1.00  0.00              
ATOM   4139 1HB  LEU B 264      40.248 -17.580  21.903  1.00  0.00              
ATOM   4140 2HB  LEU B 264      41.755 -16.797  22.388  1.00  0.00              
ATOM   4141  HG  LEU B 264      42.610 -17.023  20.075  1.00  0.00              
ATOM   4142 1HD1 LEU B 264      41.084 -17.747  18.294  1.00  0.00              
ATOM   4143 2HD1 LEU B 264      41.402 -19.053  19.459  1.00  0.00              
ATOM   4144 3HD1 LEU B 264      39.860 -18.167  19.515  1.00  0.00              
ATOM   4145 1HD2 LEU B 264      41.079 -15.361  19.073  1.00  0.00              
ATOM   4146 2HD2 LEU B 264      39.853 -15.747  20.305  1.00  0.00              
ATOM   4147 3HD2 LEU B 264      41.392 -14.992  20.786  1.00  0.00              
ATOM   4148  N   GLU B 265      44.161 -18.231  22.679  1.00  0.00              
ATOM   4149  CA  GLU B 265      45.599 -18.104  22.599  1.00  0.00              
ATOM   4150  C   GLU B 265      46.289 -19.460  22.704  1.00  0.00              
ATOM   4151  O   GLU B 265      47.256 -19.709  21.988  1.00  0.00              
ATOM   4152  CB  GLU B 265      46.106 -17.172  23.702  1.00  0.00              
ATOM   4153  CG  GLU B 265      47.609 -16.936  23.684  1.00  0.00              
ATOM   4154  CD  GLU B 265      48.074 -16.221  22.446  1.00  0.00              
ATOM   4155  OE1 GLU B 265      47.268 -15.581  21.814  1.00  0.00              
ATOM   4156  OE2 GLU B 265      49.237 -16.315  22.131  1.00  0.00              
ATOM   4157  H   GLU B 265      43.671 -17.795  23.447  1.00  0.00              
ATOM   4158  HA  GLU B 265      45.855 -17.670  21.632  1.00  0.00              
ATOM   4159 1HB  GLU B 265      45.614 -16.203  23.615  1.00  0.00              
ATOM   4160 2HB  GLU B 265      45.844 -17.586  24.676  1.00  0.00              
ATOM   4161 1HG  GLU B 265      47.884 -16.344  24.556  1.00  0.00              
ATOM   4162 2HG  GLU B 265      48.118 -17.896  23.756  1.00  0.00              
ATOM   4163  N   TYR B 266      45.762 -20.321  23.576  1.00  0.00              
ATOM   4164  CA  TYR B 266      46.356 -21.615  23.906  1.00  0.00              
ATOM   4165  C   TYR B 266      45.413 -22.799  23.655  1.00  0.00              
ATOM   4166  O   TYR B 266      45.684 -23.640  22.783  1.00  0.00              
ATOM   4167  CB  TYR B 266      46.814 -21.618  25.366  1.00  0.00              
ATOM   4168  CG  TYR B 266      47.847 -20.559  25.683  1.00  0.00              
ATOM   4169  CD1 TYR B 266      47.487 -19.433  26.409  1.00  0.00              
ATOM   4170  CD2 TYR B 266      49.155 -20.715  25.247  1.00  0.00              
ATOM   4171  CE1 TYR B 266      48.431 -18.467  26.698  1.00  0.00              
ATOM   4172  CE2 TYR B 266      50.099 -19.748  25.537  1.00  0.00              
ATOM   4173  CZ  TYR B 266      49.740 -18.628  26.259  1.00  0.00              
ATOM   4174  OH  TYR B 266      50.680 -17.666  26.547  1.00  0.00              
ATOM   4175  H   TYR B 266      44.900 -20.046  24.027  1.00  0.00              
ATOM   4176  HA  TYR B 266      47.206 -21.784  23.244  1.00  0.00              
ATOM   4177 1HB  TYR B 266      45.954 -21.459  26.018  1.00  0.00              
ATOM   4178 2HB  TYR B 266      47.237 -22.591  25.613  1.00  0.00              
ATOM   4179  HD1 TYR B 266      46.459 -19.311  26.751  1.00  0.00              
ATOM   4180  HD2 TYR B 266      49.438 -21.599  24.676  1.00  0.00              
ATOM   4181  HE1 TYR B 266      48.148 -17.583  27.268  1.00  0.00              
ATOM   4182  HE2 TYR B 266      51.126 -19.870  25.194  1.00  0.00              
ATOM   4183  HH  TYR B 266      51.526 -17.924  26.174  1.00  0.00              
ATOM   4184  N   GLY B 267      44.312 -22.858  24.406  1.00  0.00              
ATOM   4185  CA  GLY B 267      43.345 -23.956  24.275  1.00  0.00              
ATOM   4186  C   GLY B 267      42.397 -24.132  25.449  1.00  0.00              
ATOM   4187  O   GLY B 267      42.659 -23.666  26.557  1.00  0.00              
ATOM   4188  OXT GLY B 267      41.370 -24.736  25.306  1.00  0.00              
ATOM   4189  H   GLY B 267      44.139 -22.128  25.082  1.00  0.00              
ATOM   4190 1HA  GLY B 267      42.737 -23.801  23.384  1.00  0.00              
ATOM   4191 2HA  GLY B 267      43.879 -24.896  24.142  1.00  0.00              
TER                                                                             

complete: res ss phi psi omega frag rama seq
   1 L     0.000    0.000    0.000 ----      0.00 A
   2 H     0.000    0.000    0.000 ----      0.00 P
   3 H     0.000    0.000    0.000 ----      0.00 D
   4 H     0.000    0.000    0.000 ----      0.00 T
   5 H     0.000    0.000    0.000 ----      0.00 R
   6 H     0.000    0.000    0.000 ----      0.00 A
   7 H     0.000    0.000    0.000 ----      0.00 L
   8 H     0.000    0.000    0.000 ----      0.00 V
   9 H     0.000    0.000    0.000 ----      0.00 A
  10 H     0.000    0.000    0.000 ----      0.00 D
  11 H     0.000    0.000    0.000 ----      0.00 F
  12 H     0.000    0.000    0.000 ----      0.00 V
  13 H     0.000    0.000    0.000 ----      0.00 G
  14 H     0.000    0.000    0.000 ----      0.00 Y
  15 H     0.000    0.000    0.000 ----      0.00 K
  16 H     0.000    0.000    0.000 ----      0.00 L
  17 H     0.000    0.000    0.000 ----      0.00 R
  18 H     0.000    0.000    0.000 ----      0.00 Q
  19 L     0.000    0.000    0.000 ----      0.00 K
  20 L     0.000    0.000    0.000 ----      0.00 G
  21 L     0.000    0.000    0.000 ----      0.00 Y
  22 L     0.000    0.000    0.000 ----      0.00 V
  23 L     0.000    0.000    0.000 ----      0.00 C
  24 L     0.000    0.000    0.000 ----      0.00 G
  25 L     0.000    0.000    0.000 ----      0.00 A
  26 L     0.000    0.000    0.000 ----      0.00 G
  27 L     0.000    0.000    0.000 ----      0.00 P
  28 L     0.000    0.000    0.000 ----      0.00 G
  29 L     0.000    0.000    0.000 ----      0.00 E
  30 L     0.000    0.000    0.000 ----      0.00 G
  31 L     0.000    0.000    0.000 ----      0.00 P
  32 L     0.000    0.000    0.000 ----      0.00 A
  33 L     0.000    0.000    0.000 ----      0.00 A
  34 L     0.000    0.000    0.000 ----      0.00 D
  35 H     0.000    0.000    0.000 ----      0.00 P
  36 H     0.000    0.000    0.000 ----      0.00 L
  37 H     0.000    0.000    0.000 ----      0.00 H
  38 H     0.000    0.000    0.000 ----      0.00 Q
  39 H     0.000    0.000    0.000 ----      0.00 A
  40 H     0.000    0.000    0.000 ----      0.00 M
  41 H     0.000    0.000    0.000 ----      0.00 R
  42 H     0.000    0.000    0.000 ----      0.00 A
  43 H     0.000    0.000    0.000 ----      0.00 A
  44 H     0.000    0.000    0.000 ----      0.00 G
  45 H     0.000    0.000    0.000 ----      0.00 D
  46 H     0.000    0.000    0.000 ----      0.00 E
  47 H     0.000    0.000    0.000 ----      0.00 F
  48 H     0.000    0.000    0.000 ----      0.00 E
  49 H     0.000    0.000    0.000 ----      0.00 T
  50 H     0.000    0.000    0.000 ----      0.00 R
  51 L     0.000    0.000    0.000 ----      0.00 F
  52 L     0.000    0.000    0.000 ----      0.00 R
  53 L     0.000    0.000    0.000 ----      0.00 R
  54 H     0.000    0.000    0.000 ----      0.00 T
  55 H     0.000    0.000    0.000 ----      0.00 F
  56 H     0.000    0.000    0.000 ----      0.00 S
  57 H     0.000    0.000    0.000 ----      0.00 D
  58 H     0.000    0.000    0.000 ----      0.00 L
  59 H     0.000    0.000    0.000 ----      0.00 A
  60 H     0.000    0.000    0.000 ----      0.00 A
  61 H     0.000    0.000    0.000 ----      0.00 Q
  62 L     0.000    0.000    0.000 ----      0.00 L
  63 L     0.000    0.000    0.000 ----      0.00 H
  64 L     0.000    0.000    0.000 ----      0.00 V
  65 L     0.000    0.000    0.000 ----      0.00 T
  66 L     0.000    0.000    0.000 ----      0.00 P
  67 L     0.000    0.000    0.000 ----      0.00 G
  68 L     0.000    0.000    0.000 ----      0.00 S
  69 H     0.000    0.000    0.000 ----      0.00 A
  70 H     0.000    0.000    0.000 ----      0.00 Q
  71 H     0.000    0.000    0.000 ----      0.00 Q
  72 H     0.000    0.000    0.000 ----      0.00 R
  73 H     0.000    0.000    0.000 ----      0.00 F
  74 H     0.000    0.000    0.000 ----      0.00 T
  75 H     0.000    0.000    0.000 ----      0.00 Q
  76 H     0.000    0.000    0.000 ----      0.00 V
  77 H     0.000    0.000    0.000 ----      0.00 S
  78 H     0.000    0.000    0.000 ----      0.00 D
  79 H     0.000    0.000    0.000 ----      0.00 E
  80 H     0.000    0.000    0.000 ----      0.00 L
  81 L     0.000    0.000    0.000 ----      0.00 F
  82 L     0.000    0.000    0.000 ----      0.00 Q
  83 L     0.000    0.000    0.000 ----      0.00 G
  84 L     0.000    0.000    0.000 ----      0.00 G
  85 L     0.000    0.000    0.000 ----      0.00 P
  86 L     0.000    0.000    0.000 ----      0.00 N
  87 H     0.000    0.000    0.000 ----      0.00 W
  88 H     0.000    0.000    0.000 ----      0.00 G
  89 H     0.000    0.000    0.000 ----      0.00 R
  90 H     0.000    0.000    0.000 ----      0.00 L
  91 H     0.000    0.000    0.000 ----      0.00 V
  92 H     0.000    0.000    0.000 ----      0.00 A
  93 H     0.000    0.000    0.000 ----      0.00 F
  94 H     0.000    0.000    0.000 ----      0.00 F
  95 H     0.000    0.000    0.000 ----      0.00 V
  96 H     0.000    0.000    0.000 ----      0.00 F
  97 H     0.000    0.000    0.000 ----      0.00 G
  98 H     0.000    0.000    0.000 ----      0.00 A
  99 H     0.000    0.000    0.000 ----      0.00 A
 100 H     0.000    0.000    0.000 ----      0.00 L
 101 H     0.000    0.000    0.000 ----      0.00 C
 102 H     0.000    0.000    0.000 ----      0.00 A
 103 H     0.000    0.000    0.000 ----      0.00 E
 104 H     0.000    0.000    0.000 ----      0.00 S
 105 H     0.000    0.000    0.000 ----      0.00 V
 106 H     0.000    0.000    0.000 ----      0.00 N
 107 L     0.000    0.000    0.000 ----      0.00 K
 108 L     0.000    0.000    0.000 ----      0.00 E
 109 L     0.000    0.000    0.000 ----      0.00 M
 110 H     0.000    0.000    0.000 ----      0.00 E
 111 H     0.000    0.000    0.000 ----      0.00 V
 112 H     0.000    0.000    0.000 ----      0.00 L
 113 H     0.000    0.000    0.000 ----      0.00 V
 114 H     0.000    0.000    0.000 ----      0.00 G
 115 H     0.000    0.000    0.000 ----      0.00 Q
 116 H     0.000    0.000    0.000 ----      0.00 V
 117 H     0.000    0.000    0.000 ----      0.00 Q
 118 H     0.000    0.000    0.000 ----      0.00 E
 119 H     0.000    0.000    0.000 ----      0.00 W
 120 H     0.000    0.000    0.000 ----      0.00 M
 121 H     0.000    0.000    0.000 ----      0.00 V
 122 H     0.000    0.000    0.000 ----      0.00 A
 123 H     0.000    0.000    0.000 ----      0.00 Y
 124 H     0.000    0.000    0.000 ----      0.00 L
 125 H     0.000    0.000    0.000 ----      0.00 E
 126 H     0.000    0.000    0.000 ----      0.00 T
 127 L     0.000    0.000    0.000 ----      0.00 R
 128 L     0.000    0.000    0.000 ----      0.00 L
 129 H     0.000    0.000    0.000 ----      0.00 A
 130 H     0.000    0.000    0.000 ----      0.00 D
 131 H     0.000    0.000    0.000 ----      0.00 W
 132 H     0.000    0.000    0.000 ----      0.00 I
 133 H     0.000    0.000    0.000 ----      0.00 H
 134 H     0.000    0.000    0.000 ----      0.00 S
 135 L     0.000    0.000    0.000 ----      0.00 S
 136 L     0.000    0.000    0.000 ----      0.00 G
 137 L     0.000    0.000    0.000 ----      0.00 G
 138 H     0.000    0.000    0.000 ----      0.00 W
 139 H     0.000    0.000    0.000 ----      0.00 A
 140 H     0.000    0.000    0.000 ----      0.00 E
 141 H     0.000    0.000    0.000 ----      0.00 F
 142 H     0.000    0.000    0.000 ----      0.00 T
 143 H     0.000    0.000    0.000 ----      0.00 A
 144 H     0.000    0.000    0.000 ----      0.00 L
 145 H     0.000    0.000    0.000 ----      0.00 Y
 146 L     0.000    0.000    0.000 ----      0.00 G
 147 L     0.000    0.000    0.000 ----      0.00 D
 148 L     0.000    0.000    0.000 ----      0.00 G
 149 L     0.000    0.000    0.000 ----      0.00 A
 150 L     0.000    0.000    0.000 ----      0.00 L
 151 L     0.000    0.000    0.000 ----      0.00 E
 152 L     0.000    0.000    0.000 ----      0.00 D
 153 H     0.000    0.000    0.000 ----      0.00 P
 154 H     0.000    0.000    0.000 ----      0.00 K
 155 H     0.000    0.000    0.000 ----      0.00 K
 156 H     0.000    0.000    0.000 ----      0.00 V
 157 H     0.000    0.000    0.000 ----      0.00 L
 158 H     0.000    0.000    0.000 ----      0.00 D
 159 H     0.000    0.000    0.000 ----      0.00 K
 160 H     0.000    0.000    0.000 ----      0.00 A
 161 H     0.000    0.000    0.000 ----      0.00 K
 162 H     0.000    0.000    0.000 ----      0.00 D
 163 H     0.000    0.000    0.000 ----      0.00 Q
 164 H     0.000    0.000    0.000 ----      0.00 A
 165 H     0.000    0.000    0.000 ----      0.00 E
 166 H     0.000    0.000    0.000 ----      0.00 N
 167 H     0.000    0.000    0.000 ----      0.00 R
 168 H     0.000    0.000    0.000 ----      0.00 V
 169 H     0.000    0.000    0.000 ----      0.00 R
 170 H     0.000    0.000    0.000 ----      0.00 E
 171 H     0.000    0.000    0.000 ----      0.00 L
 172 H     0.000    0.000    0.000 ----      0.00 K
 173 H     0.000    0.000    0.000 ----      0.00 Q
 174 H     0.000    0.000    0.000 ----      0.00 K
 175 H     0.000    0.000    0.000 ----      0.00 L
 176 H     0.000    0.000    0.000 ----      0.00 E
 177 H     0.000    0.000    0.000 ----      0.00 E
 178 H     0.000    0.000    0.000 ----      0.00 L
 179 H     0.000    0.000    0.000 ----      0.00 Y
 180 H     0.000    0.000    0.000 ----      0.00 K
 181 H     0.000    0.000    0.000 ----      0.00 E
 182 H     0.000    0.000    0.000 ----      0.00 A
 183 L     0.000    0.000    0.000 ----      0.00 R
 184 L     0.000    0.000    0.000 ----      0.00 K
 185 L     0.000    0.000    0.000 ----      0.00 L
 186 L     0.000    0.000    0.000 ----      0.00 D
 187 L     0.000    0.000    0.000 ----      0.00 L
 188 L     0.000    0.000    0.000 ----      0.00 T
 189 H     0.000    0.000    0.000 ----      0.00 Q
 190 H     0.000    0.000    0.000 ----      0.00 E
 191 H     0.000    0.000    0.000 ----      0.00 M
 192 H     0.000    0.000    0.000 ----      0.00 R
 193 H     0.000    0.000    0.000 ----      0.00 L
 194 H     0.000    0.000    0.000 ----      0.00 K
 195 H     0.000    0.000    0.000 ----      0.00 L
 196 H     0.000    0.000    0.000 ----      0.00 I
 197 H     0.000    0.000    0.000 ----      0.00 Q
 198 H     0.000    0.000    0.000 ----      0.00 K
 199 H     0.000    0.000    0.000 ----      0.00 A
 200 H     0.000    0.000    0.000 ----      0.00 Y
 201 H     0.000    0.000    0.000 ----      0.00 V
 202 H     0.000    0.000    0.000 ----      0.00 A
 203 H     0.000    0.000    0.000 ----      0.00 L
 204 H     0.000    0.000    0.000 ----      0.00 A
 205 H     0.000    0.000    0.000 ----      0.00 S
 206 H     0.000    0.000    0.000 ----      0.00 A
 207 H     0.000    0.000    0.000 ----      0.00 A
 208 H     0.000    0.000    0.000 ----      0.00 G
 209 H     0.000    0.000    0.000 ----      0.00 D
 210 H     0.000    0.000    0.000 ----      0.00 N
 211 H     0.000    0.000    0.000 ----      0.00 E
 212 H     0.000    0.000    0.000 ----      0.00 A
 213 H     0.000    0.000    0.000 ----      0.00 A
 214 H     0.000    0.000    0.000 ----      0.00 I
 215 H     0.000    0.000    0.000 ----      0.00 I
 216 H     0.000    0.000    0.000 ----      0.00 Q
 217 H     0.000    0.000    0.000 ----      0.00 A
 218 H     0.000    0.000    0.000 ----      0.00 K
 219 H     0.000    0.000    0.000 ----      0.00 Q
 220 H     0.000    0.000    0.000 ----      0.00 E
 221 H     0.000    0.000    0.000 ----      0.00 A
 222 H     0.000    0.000    0.000 ----      0.00 D
 223 H     0.000    0.000    0.000 ----      0.00 K
 224 H     0.000    0.000    0.000 ----      0.00 L
 225 H     0.000    0.000    0.000 ----      0.00 K
 226 H     0.000    0.000    0.000 ----      0.00 K
 227 L     0.000    0.000    0.000 ----      0.00 A
 228 L     0.000    0.000    0.000 ----      0.00 G
 229 L     0.000    0.000    0.000 ----      0.00 L
 230 L     0.000    0.000    0.000 ----      0.00 V
 231 L     0.000    0.000    0.000 ----      0.00 N
 232 H     0.000    0.000    0.000 ----      0.00 S
 233 H     0.000    0.000    0.000 ----      0.00 Q
 234 H     0.000    0.000    0.000 ----      0.00 Q
 235 H     0.000    0.000    0.000 ----      0.00 L
 236 H     0.000    0.000    0.000 ----      0.00 D
 237 H     0.000    0.000    0.000 ----      0.00 E
 238 H     0.000    0.000    0.000 ----      0.00 L
 239 H     0.000    0.000    0.000 ----      0.00 K
 240 H     0.000    0.000    0.000 ----      0.00 R
 241 H     0.000    0.000    0.000 ----      0.00 R
 242 H     0.000    0.000    0.000 ----      0.00 L
 243 H     0.000    0.000    0.000 ----      0.00 E
 244 H     0.000    0.000    0.000 ----      0.00 E
 245 H     0.000    0.000    0.000 ----      0.00 L
 246 H     0.000    0.000    0.000 ----      0.00 A
 247 H     0.000    0.000    0.000 ----      0.00 K
 248 H     0.000    0.000    0.000 ----      0.00 E
 249 H     0.000    0.000    0.000 ----      0.00 A
 250 H     0.000    0.000    0.000 ----      0.00 E
 251 H     0.000    0.000    0.000 ----      0.00 R
 252 H     0.000    0.000    0.000 ----      0.00 K
 253 H     0.000    0.000    0.000 ----      0.00 A
 254 H     0.000    0.000    0.000 ----      0.00 E
 255 H     0.000    0.000    0.000 ----      0.00 D
 256 H     0.000    0.000    0.000 ----      0.00 Y
 257 H     0.000    0.000    0.000 ----      0.00 G
 258 H     0.000    0.000    0.000 ----      0.00 R
 259 H     0.000    0.000    0.000 ----      0.00 E
 260 H     0.000    0.000    0.000 ----      0.00 F
 261 H     0.000    0.000    0.000 ----      0.00 Q
 262 H     0.000    0.000    0.000 ----      0.00 L
 263 H     0.000    0.000    0.000 ----      0.00 K
 264 H     0.000    0.000    0.000 ----      0.00 L
 265 H     0.000    0.000    0.000 ----      0.00 E
 266 L     0.000    0.000    0.000 ----      0.00 Y
 267 L     0.000    0.000    0.000 ----      0.00 G
