# Supplementary material for: Computationally designed high specificity inhibitors delineate the roles of BCL2 family proteins in cancer
Source: eLife. 2016 Nov 2;5:e20352. doi: 10.7554/eLife.20352 (PMC5127641; doi:10.7554/eLife.20352)
Supplement: Supplementary file 2. — PDB models of all computationally designed proteins (CDPs). Please see Supplementary file 1A for descriptions and computational statistics. DOI: http://dx.doi.org/10.7554/eLife.20352.027 [file elife-20352-supp2.gz › CDP_models/W-CDP05.pdb]

ATOM      1  N   ALA A   1      20.171  18.324  12.536  1.00  0.00              
ATOM      2  CA  ALA A   1      20.442  17.959  13.926  1.00  0.00              
ATOM      3  C   ALA A   1      21.837  18.462  14.296  1.00  0.00              
ATOM      4  O   ALA A   1      22.798  17.690  14.324  1.00  0.00              
ATOM      5  CB  ALA A   1      20.364  16.446  14.107  1.00  0.00              
ATOM      6 1H   ALA A   1      19.260  18.002  12.278  1.00  0.00              
ATOM      7 2H   ALA A   1      20.212  19.318  12.438  1.00  0.00              
ATOM      8 3H   ALA A   1      20.855  17.902  11.941  1.00  0.00              
ATOM      9  HA  ALA A   1      19.684  18.428  14.553  1.00  0.00              
ATOM     10 1HB  ALA A   1      20.568  16.193  15.147  1.00  0.00              
ATOM     11 2HB  ALA A   1      19.366  16.098  13.838  1.00  0.00              
ATOM     12 3HB  ALA A   1      21.101  15.965  13.466  1.00  0.00              
ATOM     13  N   PRO A   2      21.959  19.769  14.578  1.00  0.00              
ATOM     14  CA  PRO A   2      23.269  20.288  14.990  1.00  0.00              
ATOM     15  C   PRO A   2      23.733  19.781  16.358  1.00  0.00              
ATOM     16  O   PRO A   2      24.937  19.804  16.625  1.00  0.00              
ATOM     17  CB  PRO A   2      23.029  21.801  15.016  1.00  0.00              
ATOM     18  CG  PRO A   2      21.571  21.935  15.294  1.00  0.00              
ATOM     19  CD  PRO A   2      20.937  20.809  14.520  1.00  0.00              
ATOM     20  HA  PRO A   2      24.022  20.011  14.237  1.00  0.00              
ATOM     21 1HB  PRO A   2      23.656  22.269  15.789  1.00  0.00              
ATOM     22 2HB  PRO A   2      23.323  22.245  14.053  1.00  0.00              
ATOM     23 1HG  PRO A   2      21.382  21.864  16.375  1.00  0.00              
ATOM     24 2HG  PRO A   2      21.212  22.924  14.972  1.00  0.00              
ATOM     25 1HD  PRO A   2      20.008  20.498  15.019  1.00  0.00              
ATOM     26 2HD  PRO A   2      20.733  21.141  13.491  1.00  0.00              
ATOM     27  N   ASP A   3      22.808  19.325  17.201  1.00  0.00              
ATOM     28  CA  ASP A   3      23.192  18.783  18.492  1.00  0.00              
ATOM     29  C   ASP A   3      23.911  17.435  18.338  1.00  0.00              
ATOM     30  O   ASP A   3      24.914  17.168  19.009  1.00  0.00              
ATOM     31  CB  ASP A   3      21.960  18.619  19.385  1.00  0.00              
ATOM     32  CG  ASP A   3      21.384  19.949  19.851  1.00  0.00              
ATOM     33  OD1 ASP A   3      22.070  20.939  19.751  1.00  0.00              
ATOM     34  OD2 ASP A   3      20.264  19.963  20.303  1.00  0.00              
ATOM     35  H   ASP A   3      21.831  19.352  16.949  1.00  0.00              
ATOM     36  HA  ASP A   3      23.906  19.465  18.956  1.00  0.00              
ATOM     37 1HB  ASP A   3      21.186  18.075  18.842  1.00  0.00              
ATOM     38 2HB  ASP A   3      22.222  18.026  20.262  1.00  0.00              
ATOM     39  N   THR A   4      23.406  16.593  17.449  1.00  0.00              
ATOM     40  CA  THR A   4      24.092  15.334  17.161  1.00  0.00              
ATOM     41  C   THR A   4      25.434  15.576  16.471  1.00  0.00              
ATOM     42  O   THR A   4      26.431  14.922  16.785  1.00  0.00              
ATOM     43  CB  THR A   4      23.219  14.416  16.286  1.00  0.00              
ATOM     44  OG1 THR A   4      21.997  14.116  16.974  1.00  0.00              
ATOM     45  CG2 THR A   4      23.953  13.120  15.975  1.00  0.00              
ATOM     46  H   THR A   4      22.547  16.807  16.962  1.00  0.00              
ATOM     47  HA  THR A   4      24.316  14.839  18.106  1.00  0.00              
ATOM     48  HB  THR A   4      22.979  14.924  15.352  1.00  0.00              
ATOM     49  HG1 THR A   4      21.336  13.829  16.340  1.00  0.00              
ATOM     50 1HG2 THR A   4      23.321  12.484  15.356  1.00  0.00              
ATOM     51 2HG2 THR A   4      24.877  13.344  15.442  1.00  0.00              
ATOM     52 3HG2 THR A   4      24.187  12.603  16.905  1.00  0.00              
ATOM     53  N   ARG A   5      25.472  16.527  15.543  1.00  0.00              
ATOM     54  CA  ARG A   5      26.738  16.894  14.908  1.00  0.00              
ATOM     55  C   ARG A   5      27.765  17.422  15.915  1.00  0.00              
ATOM     56  O   ARG A   5      28.947  17.080  15.836  1.00  0.00              
ATOM     57  CB  ARG A   5      26.502  17.950  13.838  1.00  0.00              
ATOM     58  CG  ARG A   5      25.779  17.452  12.597  1.00  0.00              
ATOM     59  CD  ARG A   5      25.514  18.553  11.636  1.00  0.00              
ATOM     60  NE  ARG A   5      24.849  18.077  10.434  1.00  0.00              
ATOM     61  CZ  ARG A   5      24.383  18.872   9.452  1.00  0.00              
ATOM     62  NH1 ARG A   5      24.515  20.176   9.543  1.00  0.00              
ATOM     63  NH2 ARG A   5      23.791  18.340   8.396  1.00  0.00              
ATOM     64  H   ARG A   5      24.626  17.005  15.268  1.00  0.00              
ATOM     65  HA  ARG A   5      27.174  15.999  14.463  1.00  0.00              
ATOM     66 1HB  ARG A   5      25.915  18.766  14.256  1.00  0.00              
ATOM     67 2HB  ARG A   5      27.458  18.364  13.519  1.00  0.00              
ATOM     68 1HG  ARG A   5      26.391  16.700  12.096  1.00  0.00              
ATOM     69 2HG  ARG A   5      24.824  17.010  12.884  1.00  0.00              
ATOM     70 1HD  ARG A   5      24.874  19.300  12.106  1.00  0.00              
ATOM     71 2HD  ARG A   5      26.456  19.016  11.344  1.00  0.00              
ATOM     72  HE  ARG A   5      24.728  17.078  10.328  1.00  0.00              
ATOM     73 1HH1 ARG A   5      24.967  20.583  10.350  1.00  0.00              
ATOM     74 2HH1 ARG A   5      24.166  20.772   8.807  1.00  0.00              
ATOM     75 1HH2 ARG A   5      23.689  17.337   8.326  1.00  0.00              
ATOM     76 2HH2 ARG A   5      23.442  18.935   7.660  1.00  0.00              
ATOM     77  N   ALA A   6      27.323  18.253  16.859  1.00  0.00              
ATOM     78  CA  ALA A   6      28.226  18.762  17.891  1.00  0.00              
ATOM     79  C   ALA A   6      28.784  17.639  18.775  1.00  0.00              
ATOM     80  O   ALA A   6      29.963  17.642  19.122  1.00  0.00              
ATOM     81  CB  ALA A   6      27.523  19.820  18.744  1.00  0.00              
ATOM     82  H   ALA A   6      26.355  18.539  16.868  1.00  0.00              
ATOM     83  HA  ALA A   6      29.082  19.222  17.396  1.00  0.00              
ATOM     84 1HB  ALA A   6      28.209  20.188  19.506  1.00  0.00              
ATOM     85 2HB  ALA A   6      27.207  20.648  18.109  1.00  0.00              
ATOM     86 3HB  ALA A   6      26.650  19.379  19.223  1.00  0.00              
ATOM     87  N   LEU A   7      27.925  16.683  19.134  1.00  0.00              
ATOM     88  CA  LEU A   7      28.338  15.543  19.948  1.00  0.00              
ATOM     89  C   LEU A   7      29.399  14.699  19.234  1.00  0.00              
ATOM     90  O   LEU A   7      30.440  14.373  19.813  1.00  0.00              
ATOM     91  CB  LEU A   7      27.122  14.670  20.284  1.00  0.00              
ATOM     92  CG  LEU A   7      27.421  13.391  21.077  1.00  0.00              
ATOM     93  CD1 LEU A   7      28.057  13.756  22.411  1.00  0.00              
ATOM     94  CD2 LEU A   7      26.132  12.608  21.282  1.00  0.00              
ATOM     95  H   LEU A   7      26.963  16.752  18.834  1.00  0.00              
ATOM     96  HA  LEU A   7      28.779  15.918  20.871  1.00  0.00              
ATOM     97 1HB  LEU A   7      26.419  15.263  20.866  1.00  0.00              
ATOM     98 2HB  LEU A   7      26.636  14.377  19.354  1.00  0.00              
ATOM     99  HG  LEU A   7      28.134  12.778  20.524  1.00  0.00              
ATOM    100 1HD1 LEU A   7      28.269  12.847  22.974  1.00  0.00              
ATOM    101 2HD1 LEU A   7      28.986  14.298  22.235  1.00  0.00              
ATOM    102 3HD1 LEU A   7      27.372  14.384  22.981  1.00  0.00              
ATOM    103 1HD2 LEU A   7      26.344  11.698  21.844  1.00  0.00              
ATOM    104 2HD2 LEU A   7      25.419  13.219  21.835  1.00  0.00              
ATOM    105 3HD2 LEU A   7      25.709  12.344  20.312  1.00  0.00              
ATOM    106  N   VAL A   8      29.135  14.341  17.982  1.00  0.00              
ATOM    107  CA  VAL A   8      30.074  13.515  17.227  1.00  0.00              
ATOM    108  C   VAL A   8      31.391  14.271  17.006  1.00  0.00              
ATOM    109  O   VAL A   8      32.472  13.729  17.233  1.00  0.00              
ATOM    110  CB  VAL A   8      29.471  13.072  15.878  1.00  0.00              
ATOM    111  CG1 VAL A   8      30.538  12.388  15.004  1.00  0.00              
ATOM    112  CG2 VAL A   8      28.293  12.129  16.116  1.00  0.00              
ATOM    113  H   VAL A   8      28.277  14.639  17.541  1.00  0.00              
ATOM    114  HA  VAL A   8      30.297  12.622  17.811  1.00  0.00              
ATOM    115  HB  VAL A   8      29.127  13.953  15.337  1.00  0.00              
ATOM    116 1HG1 VAL A   8      30.092  12.083  14.057  1.00  0.00              
ATOM    117 2HG1 VAL A   8      31.354  13.085  14.813  1.00  0.00              
ATOM    118 3HG1 VAL A   8      30.924  11.510  15.522  1.00  0.00              
ATOM    119 1HG2 VAL A   8      27.874  11.821  15.159  1.00  0.00              
ATOM    120 2HG2 VAL A   8      28.636  11.249  16.662  1.00  0.00              
ATOM    121 3HG2 VAL A   8      27.528  12.642  16.699  1.00  0.00              
ATOM    122  N   ALA A   9      31.295  15.528  16.575  1.00  0.00              
ATOM    123  CA  ALA A   9      32.485  16.325  16.302  1.00  0.00              
ATOM    124  C   ALA A   9      33.307  16.540  17.562  1.00  0.00              
ATOM    125  O   ALA A   9      34.540  16.498  17.527  1.00  0.00              
ATOM    126  CB  ALA A   9      32.096  17.674  15.687  1.00  0.00              
ATOM    127  H   ALA A   9      30.384  15.940  16.433  1.00  0.00              
ATOM    128  HA  ALA A   9      33.103  15.778  15.590  1.00  0.00              
ATOM    129 1HB  ALA A   9      32.996  18.256  15.489  1.00  0.00              
ATOM    130 2HB  ALA A   9      31.560  17.506  14.753  1.00  0.00              
ATOM    131 3HB  ALA A   9      31.457  18.218  16.379  1.00  0.00              
ATOM    132  N   ASP A  10      32.633  16.791  18.682  1.00  0.00              
ATOM    133  CA  ASP A  10      33.368  16.988  19.922  1.00  0.00              
ATOM    134  C   ASP A  10      34.143  15.738  20.330  1.00  0.00              
ATOM    135  O   ASP A  10      35.344  15.785  20.597  1.00  0.00              
ATOM    136  CB  ASP A  10      32.444  17.405  21.063  1.00  0.00              
ATOM    137  CG  ASP A  10      33.199  17.611  22.340  1.00  0.00              
ATOM    138  OD1 ASP A  10      33.846  18.675  22.468  1.00  0.00              
ATOM    139  OD2 ASP A  10      33.182  16.706  23.195  1.00  0.00              
ATOM    140  H   ASP A  10      31.625  16.848  18.693  1.00  0.00              
ATOM    141  HA  ASP A  10      34.097  17.784  19.770  1.00  0.00              
ATOM    142 1HB  ASP A  10      31.930  18.328  20.796  1.00  0.00              
ATOM    143 2HB  ASP A  10      31.684  16.639  21.214  1.00  0.00              
ATOM    144  N   PHE A  11      33.444  14.610  20.382  1.00  0.00              
ATOM    145  CA  PHE A  11      34.084  13.387  20.836  1.00  0.00              
ATOM    146  C   PHE A  11      35.237  12.951  19.930  1.00  0.00              
ATOM    147  O   PHE A  11      36.316  12.611  20.409  1.00  0.00              
ATOM    148  CB  PHE A  11      33.081  12.243  20.975  1.00  0.00              
ATOM    149  CG  PHE A  11      33.710  10.976  21.474  1.00  0.00              
ATOM    150  CD1 PHE A  11      33.988  10.822  22.825  1.00  0.00              
ATOM    151  CD2 PHE A  11      34.078   9.960  20.594  1.00  0.00              
ATOM    152  CE1 PHE A  11      34.587   9.668  23.302  1.00  0.00              
ATOM    153  CE2 PHE A  11      34.687   8.808  21.066  1.00  0.00              
ATOM    154  CZ  PHE A  11      34.941   8.658  22.413  1.00  0.00              
ATOM    155  H   PHE A  11      32.472  14.585  20.111  1.00  0.00              
ATOM    156  HA  PHE A  11      34.525  13.571  21.817  1.00  0.00              
ATOM    157 1HB  PHE A  11      32.289  12.535  21.664  1.00  0.00              
ATOM    158 2HB  PHE A  11      32.618  12.046  20.009  1.00  0.00              
ATOM    159  HD1 PHE A  11      33.729  11.623  23.517  1.00  0.00              
ATOM    160  HD2 PHE A  11      33.880  10.074  19.527  1.00  0.00              
ATOM    161  HE1 PHE A  11      34.778   9.555  24.369  1.00  0.00              
ATOM    162  HE2 PHE A  11      34.966   8.018  20.368  1.00  0.00              
ATOM    163  HZ  PHE A  11      35.418   7.751  22.780  1.00  0.00              
ATOM    164  N   VAL A  12      34.999  12.950  18.624  1.00  0.00              
ATOM    165  CA  VAL A  12      36.041  12.554  17.684  1.00  0.00              
ATOM    166  C   VAL A  12      37.250  13.496  17.760  1.00  0.00              
ATOM    167  O   VAL A  12      38.399  13.038  17.812  1.00  0.00              
ATOM    168  CB  VAL A  12      35.493  12.443  16.242  1.00  0.00              
ATOM    169  CG1 VAL A  12      36.627  12.236  15.235  1.00  0.00              
ATOM    170  CG2 VAL A  12      34.462  11.295  16.148  1.00  0.00              
ATOM    171  H   VAL A  12      34.093  13.222  18.268  1.00  0.00              
ATOM    172  HA  VAL A  12      36.420  11.575  17.980  1.00  0.00              
ATOM    173  HB  VAL A  12      35.012  13.383  15.973  1.00  0.00              
ATOM    174 1HG1 VAL A  12      36.212  12.161  14.230  1.00  0.00              
ATOM    175 2HG1 VAL A  12      37.314  13.081  15.281  1.00  0.00              
ATOM    176 3HG1 VAL A  12      37.163  11.317  15.474  1.00  0.00              
ATOM    177 1HG2 VAL A  12      34.084  11.228  15.129  1.00  0.00              
ATOM    178 2HG2 VAL A  12      34.940  10.354  16.421  1.00  0.00              
ATOM    179 3HG2 VAL A  12      33.635  11.493  16.830  1.00  0.00              
ATOM    180  N   GLY A  13      36.998  14.805  17.794  1.00  0.00              
ATOM    181  CA  GLY A  13      38.083  15.760  17.934  1.00  0.00              
ATOM    182  C   GLY A  13      38.827  15.612  19.250  1.00  0.00              
ATOM    183  O   GLY A  13      40.051  15.757  19.310  1.00  0.00              
ATOM    184  H   GLY A  13      36.049  15.145  17.722  1.00  0.00              
ATOM    185 1HA  GLY A  13      38.788  15.632  17.113  1.00  0.00              
ATOM    186 2HA  GLY A  13      37.687  16.773  17.864  1.00  0.00              
ATOM    187  N   TYR A  14      38.076  15.335  20.312  1.00  0.00              
ATOM    188  CA  TYR A  14      38.652  15.070  21.627  1.00  0.00              
ATOM    189  C   TYR A  14      39.662  13.934  21.552  1.00  0.00              
ATOM    190  O   TYR A  14      40.791  14.052  22.026  1.00  0.00              
ATOM    191  CB  TYR A  14      37.554  14.742  22.641  1.00  0.00              
ATOM    192  CG  TYR A  14      38.080  14.256  23.973  1.00  0.00              
ATOM    193  CD1 TYR A  14      38.723  15.138  24.829  1.00  0.00              
ATOM    194  CD2 TYR A  14      37.919  12.928  24.339  1.00  0.00              
ATOM    195  CE1 TYR A  14      39.203  14.694  26.046  1.00  0.00              
ATOM    196  CE2 TYR A  14      38.399  12.484  25.556  1.00  0.00              
ATOM    197  CZ  TYR A  14      39.039  13.361  26.408  1.00  0.00              
ATOM    198  OH  TYR A  14      39.517  12.919  27.620  1.00  0.00              
ATOM    199  H   TYR A  14      37.073  15.306  20.199  1.00  0.00              
ATOM    200  HA  TYR A  14      39.167  15.970  21.966  1.00  0.00              
ATOM    201 1HB  TYR A  14      36.945  15.630  22.819  1.00  0.00              
ATOM    202 2HB  TYR A  14      36.900  13.973  22.232  1.00  0.00              
ATOM    203  HD1 TYR A  14      38.849  16.182  24.542  1.00  0.00              
ATOM    204  HD2 TYR A  14      37.415  12.234  23.666  1.00  0.00              
ATOM    205  HE1 TYR A  14      39.707  15.387  26.719  1.00  0.00              
ATOM    206  HE2 TYR A  14      38.274  11.439  25.843  1.00  0.00              
ATOM    207  HH  TYR A  14      39.237  12.011  27.761  1.00  0.00              
ATOM    208  N   LYS A  15      39.250  12.832  20.947  1.00  0.00              
ATOM    209  CA  LYS A  15      40.136  11.690  20.792  1.00  0.00              
ATOM    210  C   LYS A  15      41.305  11.967  19.844  1.00  0.00              
ATOM    211  O   LYS A  15      42.420  11.473  20.053  1.00  0.00              
ATOM    212  CB  LYS A  15      39.326  10.475  20.332  1.00  0.00              
ATOM    213  CG  LYS A  15      38.437   9.901  21.432  1.00  0.00              
ATOM    214  CD  LYS A  15      39.292   9.162  22.444  1.00  0.00              
ATOM    215  CE  LYS A  15      38.519   8.719  23.677  1.00  0.00              
ATOM    216  NZ  LYS A  15      39.417   7.895  24.552  1.00  0.00              
ATOM    217  H   LYS A  15      38.309  12.777  20.586  1.00  0.00              
ATOM    218  HA  LYS A  15      40.591  11.471  21.759  1.00  0.00              
ATOM    219 1HB  LYS A  15      38.697  10.756  19.487  1.00  0.00              
ATOM    220 2HB  LYS A  15      40.005   9.694  19.989  1.00  0.00              
ATOM    221 1HG  LYS A  15      37.898  10.711  21.925  1.00  0.00              
ATOM    222 2HG  LYS A  15      37.710   9.219  20.993  1.00  0.00              
ATOM    223 1HD  LYS A  15      39.720   8.273  21.979  1.00  0.00              
ATOM    224 2HD  LYS A  15      40.106   9.807  22.773  1.00  0.00              
ATOM    225 1HE  LYS A  15      38.166   9.595  24.219  1.00  0.00              
ATOM    226 2HE  LYS A  15      37.651   8.134  23.372  1.00  0.00              
ATOM    227 1HZ  LYS A  15      38.908   7.597  25.373  1.00  0.00              
ATOM    228 2HZ  LYS A  15      39.734   7.083  24.040  1.00  0.00              
ATOM    229 3HZ  LYS A  15      40.214   8.448  24.833  1.00  0.00              
ATOM    230  N   LEU A  16      41.063  12.754  18.800  1.00  0.00              
ATOM    231  CA  LEU A  16      42.146  13.101  17.877  1.00  0.00              
ATOM    232  C   LEU A  16      43.197  13.983  18.558  1.00  0.00              
ATOM    233  O   LEU A  16      44.383  13.889  18.258  1.00  0.00              
ATOM    234  CB  LEU A  16      41.609  13.777  16.613  1.00  0.00              
ATOM    235  CG  LEU A  16      40.801  12.874  15.678  1.00  0.00              
ATOM    236  CD1 LEU A  16      40.113  13.696  14.603  1.00  0.00              
ATOM    237  CD2 LEU A  16      41.714  11.836  15.043  1.00  0.00              
ATOM    238  H   LEU A  16      40.137  13.119  18.631  1.00  0.00              
ATOM    239  HA  LEU A  16      42.656  12.185  17.581  1.00  0.00              
ATOM    240 1HB  LEU A  16      40.970  14.607  16.909  1.00  0.00              
ATOM    241 2HB  LEU A  16      42.450  14.176  16.048  1.00  0.00              
ATOM    242  HG  LEU A  16      40.021  12.366  16.246  1.00  0.00              
ATOM    243 1HD1 LEU A  16      39.544  13.035  13.948  1.00  0.00              
ATOM    244 2HD1 LEU A  16      39.437  14.413  15.070  1.00  0.00              
ATOM    245 3HD1 LEU A  16      40.861  14.229  14.018  1.00  0.00              
ATOM    246 1HD2 LEU A  16      41.131  11.196  14.380  1.00  0.00              
ATOM    247 2HD2 LEU A  16      42.494  12.339  14.471  1.00  0.00              
ATOM    248 3HD2 LEU A  16      42.171  11.228  15.824  1.00  0.00              
ATOM    249  N   ARG A  17      42.765  14.832  19.483  1.00  0.00              
ATOM    250  CA  ARG A  17      43.714  15.600  20.291  1.00  0.00              
ATOM    251  C   ARG A  17      44.412  14.713  21.311  1.00  0.00              
ATOM    252  O   ARG A  17      45.615  14.830  21.542  1.00  0.00              
ATOM    253  CB  ARG A  17      43.009  16.757  20.982  1.00  0.00              
ATOM    254  CG  ARG A  17      42.581  17.814  19.996  1.00  0.00              
ATOM    255  CD  ARG A  17      41.770  18.913  20.634  1.00  0.00              
ATOM    256  NE  ARG A  17      41.444  19.924  19.638  1.00  0.00              
ATOM    257  CZ  ARG A  17      40.417  19.838  18.804  1.00  0.00              
ATOM    258  NH1 ARG A  17      39.612  18.784  18.850  1.00  0.00              
ATOM    259  NH2 ARG A  17      40.193  20.804  17.924  1.00  0.00              
ATOM    260  H   ARG A  17      41.774  14.956  19.638  1.00  0.00              
ATOM    261  HA  ARG A  17      44.483  16.004  19.631  1.00  0.00              
ATOM    262 1HB  ARG A  17      42.135  16.385  21.513  1.00  0.00              
ATOM    263 2HB  ARG A  17      43.676  17.201  21.720  1.00  0.00              
ATOM    264 1HG  ARG A  17      43.463  18.270  19.546  1.00  0.00              
ATOM    265 2HG  ARG A  17      41.970  17.358  19.216  1.00  0.00              
ATOM    266 1HD  ARG A  17      40.848  18.497  21.040  1.00  0.00              
ATOM    267 2HD  ARG A  17      42.346  19.371  21.437  1.00  0.00              
ATOM    268  HE  ARG A  17      42.041  20.740  19.584  1.00  0.00              
ATOM    269 1HH1 ARG A  17      39.783  18.048  19.521  1.00  0.00              
ATOM    270 2HH1 ARG A  17      38.830  18.717  18.216  1.00  0.00              
ATOM    271 1HH2 ARG A  17      40.807  21.607  17.889  1.00  0.00              
ATOM    272 2HH2 ARG A  17      39.412  20.737  17.289  1.00  0.00              
ATOM    273  N   GLN A  18      43.647  13.809  21.910  1.00  0.00              
ATOM    274  CA  GLN A  18      44.192  12.854  22.863  1.00  0.00              
ATOM    275  C   GLN A  18      45.246  11.942  22.233  1.00  0.00              
ATOM    276  O   GLN A  18      46.246  11.611  22.864  1.00  0.00              
ATOM    277  CB  GLN A  18      43.053  12.025  23.450  1.00  0.00              
ATOM    278  CG  GLN A  18      43.439  11.097  24.568  1.00  0.00              
ATOM    279  CD  GLN A  18      42.239  10.331  25.080  1.00  0.00              
ATOM    280  OE1 GLN A  18      41.846   9.314  24.502  1.00  0.00              
ATOM    281  NE2 GLN A  18      41.633  10.830  26.152  1.00  0.00              
ATOM    282  H   GLN A  18      42.660  13.784  21.698  1.00  0.00              
ATOM    283  HA  GLN A  18      44.683  13.406  23.664  1.00  0.00              
ATOM    284 1HB  GLN A  18      42.278  12.690  23.833  1.00  0.00              
ATOM    285 2HB  GLN A  18      42.603  11.417  22.665  1.00  0.00              
ATOM    286 1HG  GLN A  18      44.180  10.388  24.199  1.00  0.00              
ATOM    287 2HG  GLN A  18      43.859  11.684  25.385  1.00  0.00              
ATOM    288 1HE2 GLN A  18      40.833  10.366  26.535  1.00  0.00              
ATOM    289 2HE2 GLN A  18      41.975  11.669  26.575  1.00  0.00              
ATOM    290  N   LYS A  19      45.036  11.550  20.981  1.00  0.00              
ATOM    291  CA  LYS A  19      45.965  10.638  20.318  1.00  0.00              
ATOM    292  C   LYS A  19      47.020  11.365  19.487  1.00  0.00              
ATOM    293  O   LYS A  19      47.909  10.734  18.909  1.00  0.00              
ATOM    294  CB  LYS A  19      45.192   9.661  19.429  1.00  0.00              
ATOM    295  CG  LYS A  19      44.264   8.721  20.187  1.00  0.00              
ATOM    296  CD  LYS A  19      43.499   7.814  19.235  1.00  0.00              
ATOM    297  CE  LYS A  19      42.568   6.877  19.990  1.00  0.00              
ATOM    298  NZ  LYS A  19      43.315   5.955  20.889  1.00  0.00              
ATOM    299  H   LYS A  19      44.227  11.883  20.476  1.00  0.00              
ATOM    300  HA  LYS A  19      46.516  10.089  21.082  1.00  0.00              
ATOM    301 1HB  LYS A  19      44.590  10.219  18.712  1.00  0.00              
ATOM    302 2HB  LYS A  19      45.896   9.051  18.862  1.00  0.00              
ATOM    303 1HG  LYS A  19      44.849   8.105  20.871  1.00  0.00              
ATOM    304 2HG  LYS A  19      43.553   9.304  20.770  1.00  0.00              
ATOM    305 1HD  LYS A  19      42.910   8.422  18.547  1.00  0.00              
ATOM    306 2HD  LYS A  19      44.204   7.219  18.654  1.00  0.00              
ATOM    307 1HE  LYS A  19      41.871   7.461  20.588  1.00  0.00              
ATOM    308 2HE  LYS A  19      41.994   6.283  19.279  1.00  0.00              
ATOM    309 1HZ  LYS A  19      42.663   5.351  21.370  1.00  0.00              
ATOM    310 2HZ  LYS A  19      43.952   5.393  20.341  1.00  0.00              
ATOM    311 3HZ  LYS A  19      43.837   6.493  21.565  1.00  0.00              
ATOM    312  N   GLY A  20      46.922  12.691  19.430  1.00  0.00              
ATOM    313  CA  GLY A  20      47.928  13.496  18.752  1.00  0.00              
ATOM    314  C   GLY A  20      47.805  13.540  17.241  1.00  0.00              
ATOM    315  O   GLY A  20      48.800  13.729  16.538  1.00  0.00              
ATOM    316  H   GLY A  20      46.136  13.150  19.866  1.00  0.00              
ATOM    317 1HA  GLY A  20      47.879  14.522  19.117  1.00  0.00              
ATOM    318 2HA  GLY A  20      48.920  13.116  18.992  1.00  0.00              
ATOM    319  N   TYR A  21      46.593  13.365  16.726  1.00  0.00              
ATOM    320  CA  TYR A  21      46.386  13.422  15.282  1.00  0.00              
ATOM    321  C   TYR A  21      45.925  14.789  14.790  1.00  0.00              
ATOM    322  O   TYR A  21      46.287  15.219  13.696  1.00  0.00              
ATOM    323  CB  TYR A  21      45.438  12.315  14.820  1.00  0.00              
ATOM    324  CG  TYR A  21      46.056  10.944  14.926  1.00  0.00              
ATOM    325  CD1 TYR A  21      47.066  10.558  14.057  1.00  0.00              
ATOM    326  CD2 TYR A  21      45.644  10.044  15.902  1.00  0.00              
ATOM    327  CE1 TYR A  21      47.651   9.314  14.149  1.00  0.00              
ATOM    328  CE2 TYR A  21      46.217   8.788  15.999  1.00  0.00              
ATOM    329  CZ  TYR A  21      47.222   8.430  15.120  1.00  0.00              
ATOM    330  OH  TYR A  21      47.806   7.187  15.206  1.00  0.00              
ATOM    331  H   TYR A  21      45.803  13.191  17.330  1.00  0.00              
ATOM    332  HA  TYR A  21      47.348  13.279  14.788  1.00  0.00              
ATOM    333 1HB  TYR A  21      44.529  12.339  15.422  1.00  0.00              
ATOM    334 2HB  TYR A  21      45.150  12.492  13.784  1.00  0.00              
ATOM    335  HD1 TYR A  21      47.412  11.244  13.283  1.00  0.00              
ATOM    336  HD2 TYR A  21      44.858  10.324  16.604  1.00  0.00              
ATOM    337  HE1 TYR A  21      48.443   9.031  13.456  1.00  0.00              
ATOM    338  HE2 TYR A  21      45.874   8.090  16.763  1.00  0.00              
ATOM    339  HH  TYR A  21      47.404   6.695  15.926  1.00  0.00              
ATOM    340  N   VAL A  22      45.126  15.465  15.605  1.00  0.00              
ATOM    341  CA  VAL A  22      44.656  16.808  15.291  1.00  0.00              
ATOM    342  C   VAL A  22      44.903  17.703  16.500  1.00  0.00              
ATOM    343  O   VAL A  22      44.609  17.313  17.631  1.00  0.00              
ATOM    344  CB  VAL A  22      43.157  16.799  14.938  1.00  0.00              
ATOM    345  CG1 VAL A  22      42.658  18.217  14.701  1.00  0.00              
ATOM    346  CG2 VAL A  22      42.919  15.931  13.712  1.00  0.00              
ATOM    347  H   VAL A  22      44.837  15.032  16.470  1.00  0.00              
ATOM    348  HA  VAL A  22      45.218  17.179  14.434  1.00  0.00              
ATOM    349  HB  VAL A  22      42.597  16.398  15.783  1.00  0.00              
ATOM    350 1HG1 VAL A  22      41.596  18.192  14.453  1.00  0.00              
ATOM    351 2HG1 VAL A  22      42.805  18.810  15.603  1.00  0.00              
ATOM    352 3HG1 VAL A  22      43.212  18.665  13.877  1.00  0.00              
ATOM    353 1HG2 VAL A  22      41.857  15.930  13.469  1.00  0.00              
ATOM    354 2HG2 VAL A  22      43.484  16.329  12.869  1.00  0.00              
ATOM    355 3HG2 VAL A  22      43.245  14.912  13.919  1.00  0.00              
ATOM    356  N   CYS A  23      45.476  18.882  16.259  1.00  0.00              
ATOM    357  CA  CYS A  23      45.748  19.853  17.315  1.00  0.00              
ATOM    358  C   CYS A  23      45.194  21.220  16.952  1.00  0.00              
ATOM    359  O   CYS A  23      45.113  21.581  15.776  1.00  0.00              
ATOM    360  CB  CYS A  23      47.251  19.969  17.570  1.00  0.00              
ATOM    361  SG  CYS A  23      48.027  18.433  18.128  1.00  0.00              
ATOM    362  H   CYS A  23      45.729  19.107  15.307  1.00  0.00              
ATOM    363  HA  CYS A  23      45.277  19.504  18.234  1.00  0.00              
ATOM    364 1HB  CYS A  23      47.752  20.287  16.655  1.00  0.00              
ATOM    365 2HB  CYS A  23      47.434  20.733  18.325  1.00  0.00              
ATOM    366  HG  CYS A  23      47.033  18.059  18.927  1.00  0.00              
ATOM    367  N   GLY A  24      44.819  21.983  17.967  1.00  0.00              
ATOM    368  CA  GLY A  24      44.321  23.325  17.753  1.00  0.00              
ATOM    369  C   GLY A  24      42.839  23.467  18.008  1.00  0.00              
ATOM    370  O   GLY A  24      42.187  22.545  18.502  1.00  0.00              
ATOM    371  H   GLY A  24      44.879  21.626  18.910  1.00  0.00              
ATOM    372 1HA  GLY A  24      44.853  24.019  18.405  1.00  0.00              
ATOM    373 2HA  GLY A  24      44.525  23.629  16.727  1.00  0.00              
ATOM    374  N   ALA A  25      42.310  24.629  17.646  1.00  0.00              
ATOM    375  CA  ALA A  25      40.921  24.973  17.901  1.00  0.00              
ATOM    376  C   ALA A  25      39.937  24.174  17.056  1.00  0.00              
ATOM    377  O   ALA A  25      40.261  23.708  15.962  1.00  0.00              
ATOM    378  CB  ALA A  25      40.707  26.459  17.682  1.00  0.00              
ATOM    379  H   ALA A  25      42.904  25.297  17.174  1.00  0.00              
ATOM    380  HA  ALA A  25      40.697  24.729  18.939  1.00  0.00              
ATOM    381 1HB  ALA A  25      39.663  26.708  17.875  1.00  0.00              
ATOM    382 2HB  ALA A  25      41.346  27.022  18.362  1.00  0.00              
ATOM    383 3HB  ALA A  25      40.957  26.715  16.654  1.00  0.00              
ATOM    384  N   GLY A  26      38.726  24.034  17.576  1.00  0.00              
ATOM    385  CA  GLY A  26      37.684  23.287  16.905  1.00  0.00              
ATOM    386  C   GLY A  26      36.976  22.399  17.906  1.00  0.00              
ATOM    387  O   GLY A  26      37.338  22.379  19.081  1.00  0.00              
ATOM    388  H   GLY A  26      38.526  24.463  18.468  1.00  0.00              
ATOM    389 1HA  GLY A  26      36.982  23.979  16.440  1.00  0.00              
ATOM    390 2HA  GLY A  26      38.123  22.690  16.106  1.00  0.00              
ATOM    391  N   PRO A  27      35.959  21.659  17.451  1.00  0.00              
ATOM    392  CA  PRO A  27      35.243  20.773  18.369  1.00  0.00              
ATOM    393  C   PRO A  27      36.202  19.793  19.023  1.00  0.00              
ATOM    394  O   PRO A  27      37.042  19.216  18.331  1.00  0.00              
ATOM    395  CB  PRO A  27      34.239  20.058  17.458  1.00  0.00              
ATOM    396  CG  PRO A  27      34.017  21.016  16.337  1.00  0.00              
ATOM    397  CD  PRO A  27      35.369  21.634  16.099  1.00  0.00              
ATOM    398  HA  PRO A  27      34.687  21.380  19.098  1.00  0.00              
ATOM    399 1HB  PRO A  27      34.655  19.097  17.121  1.00  0.00              
ATOM    400 2HB  PRO A  27      33.318  19.833  18.016  1.00  0.00              
ATOM    401 1HG  PRO A  27      33.633  20.485  15.454  1.00  0.00              
ATOM    402 2HG  PRO A  27      33.255  21.758  16.618  1.00  0.00              
ATOM    403 1HD  PRO A  27      35.947  20.999  15.412  1.00  0.00              
ATOM    404 2HD  PRO A  27      35.242  22.644  15.681  1.00  0.00              
ATOM    405  N   GLY A  28      36.079  19.622  20.335  1.00  0.00              
ATOM    406  CA  GLY A  28      36.968  18.755  21.083  1.00  0.00              
ATOM    407  C   GLY A  28      38.099  19.478  21.786  1.00  0.00              
ATOM    408  O   GLY A  28      38.779  18.889  22.623  1.00  0.00              
ATOM    409  H   GLY A  28      35.343  20.111  20.824  1.00  0.00              
ATOM    410 1HA  GLY A  28      36.398  18.208  21.834  1.00  0.00              
ATOM    411 2HA  GLY A  28      37.405  18.016  20.412  1.00  0.00              
ATOM    412  N   GLU A  29      38.304  20.750  21.445  1.00  0.00              
ATOM    413  CA  GLU A  29      39.337  21.561  22.076  1.00  0.00              
ATOM    414  C   GLU A  29      38.840  22.133  23.404  1.00  0.00              
ATOM    415  O   GLU A  29      37.798  22.783  23.457  1.00  0.00              
ATOM    416  CB  GLU A  29      39.769  22.695  21.144  1.00  0.00              
ATOM    417  CG  GLU A  29      40.815  23.630  21.735  1.00  0.00              
ATOM    418  CD  GLU A  29      42.152  22.968  21.924  1.00  0.00              
ATOM    419  OE1 GLU A  29      42.415  22.001  21.250  1.00  0.00              
ATOM    420  OE2 GLU A  29      42.911  23.431  22.742  1.00  0.00              
ATOM    421  H   GLU A  29      37.725  21.162  20.728  1.00  0.00              
ATOM    422  HA  GLU A  29      40.203  20.927  22.272  1.00  0.00              
ATOM    423 1HB  GLU A  29      40.178  22.275  20.225  1.00  0.00              
ATOM    424 2HB  GLU A  29      38.900  23.294  20.873  1.00  0.00              
ATOM    425 1HG  GLU A  29      40.937  24.487  21.073  1.00  0.00              
ATOM    426 2HG  GLU A  29      40.458  23.996  22.697  1.00  0.00              
ATOM    427  N   GLY A  30      39.589  21.892  24.478  1.00  0.00              
ATOM    428  CA  GLY A  30      39.255  22.451  25.776  1.00  0.00              
ATOM    429  C   GLY A  30      38.196  21.634  26.495  1.00  0.00              
ATOM    430  O   GLY A  30      37.769  20.594  25.998  1.00  0.00              
ATOM    431  H   GLY A  30      40.409  21.309  24.390  1.00  0.00              
ATOM    432 1HA  GLY A  30      40.152  22.498  26.394  1.00  0.00              
ATOM    433 2HA  GLY A  30      38.897  23.472  25.651  1.00  0.00              
ATOM    434  N   PRO A  31      37.756  22.105  27.670  1.00  0.00              
ATOM    435  CA  PRO A  31      36.710  21.425  28.442  1.00  0.00              
ATOM    436  C   PRO A  31      35.399  21.295  27.672  1.00  0.00              
ATOM    437  O   PRO A  31      35.097  22.125  26.813  1.00  0.00              
ATOM    438  CB  PRO A  31      36.548  22.334  29.664  1.00  0.00              
ATOM    439  CG  PRO A  31      37.860  23.035  29.774  1.00  0.00              
ATOM    440  CD  PRO A  31      38.273  23.281  28.348  1.00  0.00              
ATOM    441  HA  PRO A  31      37.077  20.436  28.756  1.00  0.00              
ATOM    442 1HB  PRO A  31      35.707  23.026  29.510  1.00  0.00              
ATOM    443 2HB  PRO A  31      36.311  21.732  30.553  1.00  0.00              
ATOM    444 1HG  PRO A  31      37.746  23.966  30.349  1.00  0.00              
ATOM    445 2HG  PRO A  31      38.580  22.409  30.322  1.00  0.00              
ATOM    446 1HD  PRO A  31      37.806  24.209  27.985  1.00  0.00              
ATOM    447 2HD  PRO A  31      39.370  23.350  28.290  1.00  0.00              
ATOM    448  N   ALA A  32      34.633  20.257  27.989  1.00  0.00              
ATOM    449  CA  ALA A  32      33.337  20.043  27.365  1.00  0.00              
ATOM    450  C   ALA A  32      32.409  21.196  27.712  1.00  0.00              
ATOM    451  O   ALA A  32      32.365  21.634  28.858  1.00  0.00              
ATOM    452  CB  ALA A  32      32.739  18.728  27.834  1.00  0.00              
ATOM    453  H   ALA A  32      34.960  19.599  28.681  1.00  0.00              
ATOM    454  HA  ALA A  32      33.483  20.001  26.285  1.00  0.00              
ATOM    455 1HB  ALA A  32      31.769  18.579  27.359  1.00  0.00              
ATOM    456 2HB  ALA A  32      33.405  17.908  27.562  1.00  0.00              
ATOM    457 3HB  ALA A  32      32.615  18.750  28.915  1.00  0.00              
ATOM    458  N   ALA A  33      31.669  21.676  26.720  1.00  0.00              
ATOM    459  CA  ALA A  33      30.762  22.806  26.910  1.00  0.00              
ATOM    460  C   ALA A  33      29.300  22.370  26.987  1.00  0.00              
ATOM    461  O   ALA A  33      28.387  23.164  26.754  1.00  0.00              
ATOM    462  CB  ALA A  33      30.955  23.818  25.801  1.00  0.00              
ATOM    463  H   ALA A  33      31.736  21.247  25.808  1.00  0.00              
ATOM    464  HA  ALA A  33      31.001  23.274  27.865  1.00  0.00              
ATOM    465 1HB  ALA A  33      30.274  24.657  25.952  1.00  0.00              
ATOM    466 2HB  ALA A  33      31.983  24.179  25.812  1.00  0.00              
ATOM    467 3HB  ALA A  33      30.745  23.350  24.841  1.00  0.00              
ATOM    468  N   ASP A  34      29.092  21.100  27.311  1.00  0.00              
ATOM    469  CA  ASP A  34      27.764  20.518  27.442  1.00  0.00              
ATOM    470  C   ASP A  34      27.945  19.271  28.300  1.00  0.00              
ATOM    471  O   ASP A  34      28.873  18.497  28.066  1.00  0.00              
ATOM    472  CB  ASP A  34      27.153  20.169  26.083  1.00  0.00              
ATOM    473  CG  ASP A  34      25.660  19.878  26.162  1.00  0.00              
ATOM    474  OD1 ASP A  34      25.295  18.918  26.798  1.00  0.00              
ATOM    475  OD2 ASP A  34      24.900  20.618  25.585  1.00  0.00              
ATOM    476  H   ASP A  34      29.902  20.519  27.471  1.00  0.00              
ATOM    477  HA  ASP A  34      27.104  21.261  27.892  1.00  0.00              
ATOM    478 1HB  ASP A  34      27.311  20.996  25.390  1.00  0.00              
ATOM    479 2HB  ASP A  34      27.657  19.295  25.671  1.00  0.00              
ATOM    480  N   PRO A  35      27.074  19.078  29.305  1.00  0.00              
ATOM    481  CA  PRO A  35      27.149  17.852  30.111  1.00  0.00              
ATOM    482  C   PRO A  35      27.080  16.571  29.273  1.00  0.00              
ATOM    483  O   PRO A  35      27.636  15.555  29.681  1.00  0.00              
ATOM    484  CB  PRO A  35      25.921  17.953  31.025  1.00  0.00              
ATOM    485  CG  PRO A  35      25.621  19.422  31.109  1.00  0.00              
ATOM    486  CD  PRO A  35      25.958  19.974  29.762  1.00  0.00              
ATOM    487  HA  PRO A  35      28.078  17.864  30.700  1.00  0.00              
ATOM    488 1HB  PRO A  35      25.087  17.377  30.600  1.00  0.00              
ATOM    489 2HB  PRO A  35      26.147  17.514  32.008  1.00  0.00              
ATOM    490 1HG  PRO A  35      24.564  19.579  31.368  1.00  0.00              
ATOM    491 2HG  PRO A  35      26.217  19.887  31.908  1.00  0.00              
ATOM    492 1HD  PRO A  35      25.079  19.901  29.105  1.00  0.00              
ATOM    493 2HD  PRO A  35      26.280  21.020  29.865  1.00  0.00              
ATOM    494  N   LEU A  36      26.399  16.613  28.133  1.00  0.00              
ATOM    495  CA  LEU A  36      26.341  15.449  27.249  1.00  0.00              
ATOM    496  C   LEU A  36      27.727  15.164  26.689  1.00  0.00              
ATOM    497  O   LEU A  36      28.192  14.022  26.693  1.00  0.00              
ATOM    498  CB  LEU A  36      25.350  15.685  26.102  1.00  0.00              
ATOM    499  CG  LEU A  36      25.264  14.566  25.056  1.00  0.00              
ATOM    500  CD1 LEU A  36      24.842  13.269  25.733  1.00  0.00              
ATOM    501  CD2 LEU A  36      24.276  14.962  23.969  1.00  0.00              
ATOM    502  H   LEU A  36      25.911  17.457  27.867  1.00  0.00              
ATOM    503  HA  LEU A  36      26.008  14.590  27.830  1.00  0.00              
ATOM    504 1HB  LEU A  36      24.356  15.821  26.525  1.00  0.00              
ATOM    505 2HB  LEU A  36      25.630  16.602  25.584  1.00  0.00              
ATOM    506  HG  LEU A  36      26.247  14.406  24.612  1.00  0.00              
ATOM    507 1HD1 LEU A  36      24.781  12.474  24.990  1.00  0.00              
ATOM    508 2HD1 LEU A  36      25.577  12.999  26.492  1.00  0.00              
ATOM    509 3HD1 LEU A  36      23.868  13.403  26.201  1.00  0.00              
ATOM    510 1HD2 LEU A  36      24.215  14.167  23.225  1.00  0.00              
ATOM    511 2HD2 LEU A  36      23.292  15.121  24.412  1.00  0.00              
ATOM    512 3HD2 LEU A  36      24.611  15.882  23.490  1.00  0.00              
ATOM    513  N   HIS A  37      28.395  16.212  26.213  1.00  0.00              
ATOM    514  CA  HIS A  37      29.756  16.053  25.706  1.00  0.00              
ATOM    515  C   HIS A  37      30.695  15.552  26.798  1.00  0.00              
ATOM    516  O   HIS A  37      31.554  14.722  26.539  1.00  0.00              
ATOM    517  CB  HIS A  37      30.282  17.376  25.140  1.00  0.00              
ATOM    518  CG  HIS A  37      29.526  17.860  23.941  1.00  0.00              
ATOM    519  ND1 HIS A  37      29.880  18.998  23.249  1.00  0.00              
ATOM    520  CD2 HIS A  37      28.435  17.360  23.314  1.00  0.00              
ATOM    521  CE1 HIS A  37      29.038  19.178  22.245  1.00  0.00              
ATOM    522  NE2 HIS A  37      28.153  18.199  22.263  1.00  0.00              
ATOM    523  H   HIS A  37      27.968  17.127  26.198  1.00  0.00              
ATOM    524  HA  HIS A  37      29.765  15.301  24.918  1.00  0.00              
ATOM    525 1HB  HIS A  37      30.232  18.147  25.909  1.00  0.00              
ATOM    526 2HB  HIS A  37      31.328  17.261  24.859  1.00  0.00              
ATOM    527  HD1 HIS A  37      30.689  19.562  23.413  1.00  0.00              
ATOM    528  HD2 HIS A  37      27.811  16.485  23.496  1.00  0.00              
ATOM    529  HE1 HIS A  37      29.150  20.029  21.573  1.00  0.00              
ATOM    530  N   GLN A  38      30.540  16.047  28.022  1.00  0.00              
ATOM    531  CA  GLN A  38      31.364  15.573  29.126  1.00  0.00              
ATOM    532  C   GLN A  38      31.127  14.086  29.385  1.00  0.00              
ATOM    533  O   GLN A  38      32.080  13.314  29.550  1.00  0.00              
ATOM    534  CB  GLN A  38      31.077  16.380  30.395  1.00  0.00              
ATOM    535  CG  GLN A  38      31.923  15.980  31.592  1.00  0.00              
ATOM    536  CD  GLN A  38      31.732  16.913  32.773  1.00  0.00              
ATOM    537  OE1 GLN A  38      31.303  18.059  32.613  1.00  0.00              
ATOM    538  NE2 GLN A  38      32.051  16.427  33.967  1.00  0.00              
ATOM    539  H   GLN A  38      29.846  16.760  28.198  1.00  0.00              
ATOM    540  HA  GLN A  38      32.412  15.706  28.858  1.00  0.00              
ATOM    541 1HB  GLN A  38      31.249  17.438  30.200  1.00  0.00              
ATOM    542 2HB  GLN A  38      30.029  16.264  30.670  1.00  0.00              
ATOM    543 1HG  GLN A  38      31.641  14.974  31.903  1.00  0.00              
ATOM    544 2HG  GLN A  38      32.974  16.002  31.305  1.00  0.00              
ATOM    545 1HE2 GLN A  38      31.947  16.996  34.784  1.00  0.00              
ATOM    546 2HE2 GLN A  38      32.396  15.492  34.051  1.00  0.00              
ATOM    547  N   ALA A  39      29.855  13.698  29.427  1.00  0.00              
ATOM    548  CA  ALA A  39      29.480  12.297  29.624  1.00  0.00              
ATOM    549  C   ALA A  39      30.046  11.405  28.517  1.00  0.00              
ATOM    550  O   ALA A  39      30.537  10.312  28.783  1.00  0.00              
ATOM    551  CB  ALA A  39      27.968  12.156  29.697  1.00  0.00              
ATOM    552  H   ALA A  39      29.129  14.391  29.318  1.00  0.00              
ATOM    553  HA  ALA A  39      29.910  11.961  30.568  1.00  0.00              
ATOM    554 1HB  ALA A  39      27.707  11.108  29.844  1.00  0.00              
ATOM    555 2HB  ALA A  39      27.588  12.745  30.531  1.00  0.00              
ATOM    556 3HB  ALA A  39      27.525  12.513  28.769  1.00  0.00              
ATOM    557  N   MET A  40      29.974  11.861  27.275  1.00  0.00              
ATOM    558  CA  MET A  40      30.494  11.051  26.176  1.00  0.00              
ATOM    559  C   MET A  40      32.015  10.928  26.205  1.00  0.00              
ATOM    560  O   MET A  40      32.556   9.854  25.929  1.00  0.00              
ATOM    561  CB  MET A  40      30.041  11.638  24.841  1.00  0.00              
ATOM    562  CG  MET A  40      30.380  10.783  23.629  1.00  0.00              
ATOM    563  SD  MET A  40      29.612   9.152  23.691  1.00  0.00              
ATOM    564  CE  MET A  40      27.913   9.564  23.306  1.00  0.00              
ATOM    565  H   MET A  40      29.564  12.761  27.071  1.00  0.00              
ATOM    566  HA  MET A  40      30.135  10.030  26.299  1.00  0.00              
ATOM    567 1HB  MET A  40      28.962  11.783  24.856  1.00  0.00              
ATOM    568 2HB  MET A  40      30.501  12.617  24.699  1.00  0.00              
ATOM    569 1HG  MET A  40      30.046  11.287  22.723  1.00  0.00              
ATOM    570 2HG  MET A  40      31.461  10.652  23.567  1.00  0.00              
ATOM    571 1HE  MET A  40      27.309   8.656  23.307  1.00  0.00              
ATOM    572 2HE  MET A  40      27.527  10.257  24.055  1.00  0.00              
ATOM    573 3HE  MET A  40      27.865  10.030  22.321  1.00  0.00              
ATOM    574  N   ARG A  41      32.714  12.010  26.542  1.00  0.00              
ATOM    575  CA  ARG A  41      34.170  11.938  26.646  1.00  0.00              
ATOM    576  C   ARG A  41      34.568  10.920  27.712  1.00  0.00              
ATOM    577  O   ARG A  41      35.444  10.080  27.489  1.00  0.00              
ATOM    578  CB  ARG A  41      34.779  13.300  27.006  1.00  0.00              
ATOM    579  CG  ARG A  41      34.714  14.354  25.920  1.00  0.00              
ATOM    580  CD  ARG A  41      35.336  15.638  26.430  1.00  0.00              
ATOM    581  NE  ARG A  41      35.188  16.738  25.493  1.00  0.00              
ATOM    582  CZ  ARG A  41      35.843  17.888  25.613  1.00  0.00              
ATOM    583  NH1 ARG A  41      36.684  18.058  26.625  1.00  0.00              
ATOM    584  NH2 ARG A  41      35.662  18.864  24.735  1.00  0.00              
ATOM    585  H   ARG A  41      32.251  12.888  26.729  1.00  0.00              
ATOM    586  HA  ARG A  41      34.571  11.633  25.679  1.00  0.00              
ATOM    587 1HB  ARG A  41      34.271  13.706  27.880  1.00  0.00              
ATOM    588 2HB  ARG A  41      35.829  13.172  27.269  1.00  0.00              
ATOM    589 1HG  ARG A  41      35.261  14.007  25.043  1.00  0.00              
ATOM    590 2HG  ARG A  41      33.673  14.535  25.650  1.00  0.00              
ATOM    591 1HD  ARG A  41      34.858  15.928  27.365  1.00  0.00              
ATOM    592 2HD  ARG A  41      36.401  15.484  26.600  1.00  0.00              
ATOM    593  HE  ARG A  41      34.554  16.610  24.715  1.00  0.00              
ATOM    594 1HH1 ARG A  41      36.823  17.316  27.296  1.00  0.00              
ATOM    595 2HH1 ARG A  41      37.185  18.929  26.724  1.00  0.00              
ATOM    596 1HH2 ARG A  41      35.022  18.738  23.963  1.00  0.00              
ATOM    597 2HH2 ARG A  41      36.165  19.734  24.837  1.00  0.00              
ATOM    598  N   ALA A  42      33.910  10.993  28.866  1.00  0.00              
ATOM    599  CA  ALA A  42      34.212  10.097  29.975  1.00  0.00              
ATOM    600  C   ALA A  42      33.890   8.648  29.618  1.00  0.00              
ATOM    601  O   ALA A  42      34.669   7.734  29.911  1.00  0.00              
ATOM    602  CB  ALA A  42      33.449  10.521  31.222  1.00  0.00              
ATOM    603  H   ALA A  42      33.184  11.686  28.977  1.00  0.00              
ATOM    604  HA  ALA A  42      35.281  10.157  30.178  1.00  0.00              
ATOM    605 1HB  ALA A  42      33.685   9.843  32.042  1.00  0.00              
ATOM    606 2HB  ALA A  42      33.738  11.536  31.497  1.00  0.00              
ATOM    607 3HB  ALA A  42      32.380  10.490  31.022  1.00  0.00              
ATOM    608  N   ALA A  43      32.741   8.440  28.987  1.00  0.00              
ATOM    609  CA  ALA A  43      32.319   7.098  28.589  1.00  0.00              
ATOM    610  C   ALA A  43      33.321   6.466  27.625  1.00  0.00              
ATOM    611  O   ALA A  43      33.633   5.277  27.731  1.00  0.00              
ATOM    612  CB  ALA A  43      30.930   7.138  27.960  1.00  0.00              
ATOM    613  H   ALA A  43      32.143   9.227  28.775  1.00  0.00              
ATOM    614  HA  ALA A  43      32.282   6.476  29.484  1.00  0.00              
ATOM    615 1HB  ALA A  43      30.633   6.130  27.671  1.00  0.00              
ATOM    616 2HB  ALA A  43      30.215   7.534  28.681  1.00  0.00              
ATOM    617 3HB  ALA A  43      30.949   7.777  27.079  1.00  0.00              
ATOM    618  N   GLY A  44      33.808   7.264  26.677  1.00  0.00              
ATOM    619  CA  GLY A  44      34.773   6.788  25.698  1.00  0.00              
ATOM    620  C   GLY A  44      36.099   6.425  26.347  1.00  0.00              
ATOM    621  O   GLY A  44      36.691   5.382  26.051  1.00  0.00              
ATOM    622  H   GLY A  44      33.499   8.224  26.636  1.00  0.00              
ATOM    623 1HA  GLY A  44      34.369   5.915  25.184  1.00  0.00              
ATOM    624 2HA  GLY A  44      34.936   7.557  24.944  1.00  0.00              
ATOM    625  N   ASP A  45      36.566   7.284  27.247  1.00  0.00              
ATOM    626  CA  ASP A  45      37.816   7.035  27.958  1.00  0.00              
ATOM    627  C   ASP A  45      37.703   5.775  28.806  1.00  0.00              
ATOM    628  O   ASP A  45      38.627   4.967  28.858  1.00  0.00              
ATOM    629  CB  ASP A  45      38.183   8.228  28.845  1.00  0.00              
ATOM    630  CG  ASP A  45      38.729   9.409  28.053  1.00  0.00              
ATOM    631  OD1 ASP A  45      39.142   9.209  26.935  1.00  0.00              
ATOM    632  OD2 ASP A  45      38.729  10.498  28.574  1.00  0.00              
ATOM    633  H   ASP A  45      36.047   8.128  27.445  1.00  0.00              
ATOM    634  HA  ASP A  45      38.611   6.901  27.224  1.00  0.00              
ATOM    635 1HB  ASP A  45      37.302   8.556  29.397  1.00  0.00              
ATOM    636 2HB  ASP A  45      38.932   7.922  29.575  1.00  0.00              
ATOM    637  N   GLU A  46      36.563   5.603  29.470  1.00  0.00              
ATOM    638  CA  GLU A  46      36.386   4.429  30.314  1.00  0.00              
ATOM    639  C   GLU A  46      36.301   3.159  29.467  1.00  0.00              
ATOM    640  O   GLU A  46      36.902   2.134  29.800  1.00  0.00              
ATOM    641  CB  GLU A  46      35.126   4.573  31.172  1.00  0.00              
ATOM    642  CG  GLU A  46      35.245   5.590  32.298  1.00  0.00              
ATOM    643  CD  GLU A  46      36.240   5.185  33.349  1.00  0.00              
ATOM    644  OE1 GLU A  46      36.318   4.018  33.649  1.00  0.00              
ATOM    645  OE2 GLU A  46      36.925   6.044  33.853  1.00  0.00              
ATOM    646  H   GLU A  46      35.813   6.276  29.399  1.00  0.00              
ATOM    647  HA  GLU A  46      37.271   4.317  30.941  1.00  0.00              
ATOM    648 1HB  GLU A  46      34.289   4.869  30.540  1.00  0.00              
ATOM    649 2HB  GLU A  46      34.877   3.609  31.616  1.00  0.00              
ATOM    650 1HG  GLU A  46      35.548   6.548  31.877  1.00  0.00              
ATOM    651 2HG  GLU A  46      34.268   5.720  32.760  1.00  0.00              
ATOM    652  N   PHE A  47      35.575   3.241  28.358  1.00  0.00              
ATOM    653  CA  PHE A  47      35.397   2.093  27.481  1.00  0.00              
ATOM    654  C   PHE A  47      36.747   1.670  26.907  1.00  0.00              
ATOM    655  O   PHE A  47      37.147   0.501  27.015  1.00  0.00              
ATOM    656  CB  PHE A  47      34.423   2.422  26.348  1.00  0.00              
ATOM    657  CG  PHE A  47      34.175   1.274  25.410  1.00  0.00              
ATOM    658  CD1 PHE A  47      33.110   0.410  25.617  1.00  0.00              
ATOM    659  CD2 PHE A  47      35.005   1.057  24.321  1.00  0.00              
ATOM    660  CE1 PHE A  47      32.881  -0.647  24.755  1.00  0.00              
ATOM    661  CE2 PHE A  47      34.778   0.003  23.458  1.00  0.00              
ATOM    662  CZ  PHE A  47      33.714  -0.850  23.676  1.00  0.00              
ATOM    663  H   PHE A  47      35.137   4.118  28.116  1.00  0.00              
ATOM    664  HA  PHE A  47      34.978   1.273  28.065  1.00  0.00              
ATOM    665 1HB  PHE A  47      33.467   2.730  26.768  1.00  0.00              
ATOM    666 2HB  PHE A  47      34.810   3.258  25.767  1.00  0.00              
ATOM    667  HD1 PHE A  47      32.451   0.571  26.470  1.00  0.00              
ATOM    668  HD2 PHE A  47      35.845   1.730  24.150  1.00  0.00              
ATOM    669  HE1 PHE A  47      32.041  -1.319  24.929  1.00  0.00              
ATOM    670  HE2 PHE A  47      35.437  -0.156  22.605  1.00  0.00              
ATOM    671  HZ  PHE A  47      33.535  -1.682  22.997  1.00  0.00              
ATOM    672  N   GLU A  48      37.443   2.622  26.297  1.00  0.00              
ATOM    673  CA  GLU A  48      38.745   2.330  25.703  1.00  0.00              
ATOM    674  C   GLU A  48      39.778   1.860  26.711  1.00  0.00              
ATOM    675  O   GLU A  48      40.636   1.060  26.384  1.00  0.00              
ATOM    676  CB  GLU A  48      39.276   3.570  24.980  1.00  0.00              
ATOM    677  CG  GLU A  48      40.557   3.337  24.191  1.00  0.00              
ATOM    678  CD  GLU A  48      40.919   4.498  23.308  1.00  0.00              
ATOM    679  OE1 GLU A  48      40.220   5.483  23.336  1.00  0.00              
ATOM    680  OE2 GLU A  48      41.896   4.401  22.603  1.00  0.00              
ATOM    681  H   GLU A  48      37.076   3.561  26.240  1.00  0.00              
ATOM    682  HA  GLU A  48      38.625   1.509  24.996  1.00  0.00              
ATOM    683 1HB  GLU A  48      38.519   3.940  24.288  1.00  0.00              
ATOM    684 2HB  GLU A  48      39.469   4.359  25.706  1.00  0.00              
ATOM    685 1HG  GLU A  48      41.374   3.158  24.889  1.00  0.00              
ATOM    686 2HG  GLU A  48      40.436   2.444  23.579  1.00  0.00              
ATOM    687  N   THR A  49      39.716   2.363  27.932  1.00  0.00              
ATOM    688  CA  THR A  49      40.603   1.859  28.967  1.00  0.00              
ATOM    689  C   THR A  49      40.402   0.346  29.120  1.00  0.00              
ATOM    690  O   THR A  49      41.361  -0.418  29.245  1.00  0.00              
ATOM    691  CB  THR A  49      40.357   2.569  30.311  1.00  0.00              
ATOM    692  OG1 THR A  49      40.626   3.970  30.170  1.00  0.00              
ATOM    693  CG2 THR A  49      41.257   1.990  31.392  1.00  0.00              
ATOM    694  H   THR A  49      39.061   3.097  28.161  1.00  0.00              
ATOM    695  HA  THR A  49      41.633   2.028  28.652  1.00  0.00              
ATOM    696  HB  THR A  49      39.316   2.441  30.606  1.00  0.00              
ATOM    697  HG1 THR A  49      40.031   4.346  29.517  1.00  0.00              
ATOM    698 1HG2 THR A  49      41.070   2.504  32.335  1.00  0.00              
ATOM    699 2HG2 THR A  49      41.047   0.927  31.510  1.00  0.00              
ATOM    700 3HG2 THR A  49      42.300   2.124  31.108  1.00  0.00              
ATOM    701  N   ARG A  50      39.150  -0.089  29.074  1.00  0.00              
ATOM    702  CA  ARG A  50      38.843  -1.514  29.177  1.00  0.00              
ATOM    703  C   ARG A  50      39.044  -2.262  27.854  1.00  0.00              
ATOM    704  O   ARG A  50      39.345  -3.463  27.837  1.00  0.00              
ATOM    705  CB  ARG A  50      37.407  -1.705  29.642  1.00  0.00              
ATOM    706  CG  ARG A  50      37.132  -1.258  31.069  1.00  0.00              
ATOM    707  CD  ARG A  50      35.679  -1.082  31.319  1.00  0.00              
ATOM    708  NE  ARG A  50      35.405  -0.729  32.703  1.00  0.00              
ATOM    709  CZ  ARG A  50      35.578   0.500  33.227  1.00  0.00              
ATOM    710  NH1 ARG A  50      36.024   1.480  32.472  1.00  0.00              
ATOM    711  NH2 ARG A  50      35.300   0.720  34.500  1.00  0.00              
ATOM    712  H   ARG A  50      38.393   0.571  28.967  1.00  0.00              
ATOM    713  HA  ARG A  50      39.540  -1.968  29.881  1.00  0.00              
ATOM    714 1HB  ARG A  50      36.736  -1.151  28.988  1.00  0.00              
ATOM    715 2HB  ARG A  50      37.139  -2.759  29.569  1.00  0.00              
ATOM    716 1HG  ARG A  50      37.512  -2.006  31.764  1.00  0.00              
ATOM    717 2HG  ARG A  50      37.630  -0.305  31.254  1.00  0.00              
ATOM    718 1HD  ARG A  50      35.293  -0.287  30.682  1.00  0.00              
ATOM    719 2HD  ARG A  50      35.156  -2.011  31.095  1.00  0.00              
ATOM    720  HE  ARG A  50      35.061  -1.457  33.314  1.00  0.00              
ATOM    721 1HH1 ARG A  50      36.236   1.312  31.499  1.00  0.00              
ATOM    722 2HH1 ARG A  50      36.153   2.401  32.866  1.00  0.00              
ATOM    723 1HH2 ARG A  50      34.958  -0.033  35.080  1.00  0.00              
ATOM    724 2HH2 ARG A  50      35.430   1.641  34.893  1.00  0.00              
ATOM    725  N   PHE A  51      38.868  -1.551  26.745  1.00  0.00              
ATOM    726  CA  PHE A  51      38.993  -2.147  25.415  1.00  0.00              
ATOM    727  C   PHE A  51      39.978  -1.302  24.606  1.00  0.00              
ATOM    728  O   PHE A  51      39.601  -0.658  23.633  1.00  0.00              
ATOM    729  CB  PHE A  51      37.639  -2.214  24.707  1.00  0.00              
ATOM    730  CG  PHE A  51      36.595  -2.982  25.467  1.00  0.00              
ATOM    731  CD1 PHE A  51      35.639  -2.319  26.222  1.00  0.00              
ATOM    732  CD2 PHE A  51      36.567  -4.368  25.430  1.00  0.00              
ATOM    733  CE1 PHE A  51      34.678  -3.024  26.922  1.00  0.00              
ATOM    734  CE2 PHE A  51      35.608  -5.075  26.127  1.00  0.00              
ATOM    735  CZ  PHE A  51      34.662  -4.402  26.874  1.00  0.00              
ATOM    736  H   PHE A  51      38.642  -0.570  26.826  1.00  0.00              
ATOM    737  HA  PHE A  51      39.381  -3.161  25.525  1.00  0.00              
ATOM    738 1HB  PHE A  51      37.265  -1.205  24.541  1.00  0.00              
ATOM    739 2HB  PHE A  51      37.762  -2.682  23.731  1.00  0.00              
ATOM    740  HD1 PHE A  51      35.651  -1.229  26.259  1.00  0.00              
ATOM    741  HD2 PHE A  51      37.315  -4.899  24.840  1.00  0.00              
ATOM    742  HE1 PHE A  51      33.933  -2.491  27.511  1.00  0.00              
ATOM    743  HE2 PHE A  51      35.597  -6.164  26.089  1.00  0.00              
ATOM    744  HZ  PHE A  51      33.906  -4.959  27.426  1.00  0.00              
ATOM    745  N   ARG A  52      41.246  -1.309  25.026  1.00  0.00              
ATOM    746  CA  ARG A  52      42.265  -0.419  24.447  1.00  0.00              
ATOM    747  C   ARG A  52      42.554  -0.605  22.969  1.00  0.00              
ATOM    748  O   ARG A  52      42.642   0.374  22.216  1.00  0.00              
ATOM    749  CB  ARG A  52      43.575  -0.588  25.202  1.00  0.00              
ATOM    750  CG  ARG A  52      43.562  -0.068  26.630  1.00  0.00              
ATOM    751  CD  ARG A  52      44.924  -0.056  27.223  1.00  0.00              
ATOM    752  NE  ARG A  52      45.485  -1.394  27.320  1.00  0.00              
ATOM    753  CZ  ARG A  52      45.238  -2.256  28.327  1.00  0.00              
ATOM    754  NH1 ARG A  52      44.441  -1.905  29.311  1.00  0.00              
ATOM    755  NH2 ARG A  52      45.798  -3.453  28.324  1.00  0.00              
ATOM    756  H   ARG A  52      41.511  -1.945  25.764  1.00  0.00              
ATOM    757  HA  ARG A  52      41.888   0.604  24.475  1.00  0.00              
ATOM    758 1HB  ARG A  52      43.840  -1.644  25.238  1.00  0.00              
ATOM    759 2HB  ARG A  52      44.372  -0.069  24.669  1.00  0.00              
ATOM    760 1HG  ARG A  52      43.174   0.951  26.643  1.00  0.00              
ATOM    761 2HG  ARG A  52      42.926  -0.707  27.245  1.00  0.00              
ATOM    762 1HD  ARG A  52      45.586   0.546  26.601  1.00  0.00              
ATOM    763 2HD  ARG A  52      44.881   0.369  28.225  1.00  0.00              
ATOM    764  HE  ARG A  52      46.103  -1.700  26.581  1.00  0.00              
ATOM    765 1HH1 ARG A  52      44.013  -0.990  29.314  1.00  0.00              
ATOM    766 2HH1 ARG A  52      44.256  -2.551  30.065  1.00  0.00              
ATOM    767 1HH2 ARG A  52      46.411  -3.722  27.566  1.00  0.00              
ATOM    768 2HH2 ARG A  52      45.613  -4.098  29.077  1.00  0.00              
ATOM    769  N   ARG A  53      42.710  -1.854  22.553  1.00  0.00              
ATOM    770  CA  ARG A  53      43.098  -2.139  21.178  1.00  0.00              
ATOM    771  C   ARG A  53      42.005  -2.831  20.376  1.00  0.00              
ATOM    772  O   ARG A  53      42.246  -3.249  19.255  1.00  0.00              
ATOM    773  CB  ARG A  53      44.347  -3.008  21.159  1.00  0.00              
ATOM    774  CG  ARG A  53      45.603  -2.335  21.689  1.00  0.00              
ATOM    775  CD  ARG A  53      46.797  -3.207  21.545  1.00  0.00              
ATOM    776  NE  ARG A  53      47.075  -3.519  20.152  1.00  0.00              
ATOM    777  CZ  ARG A  53      48.046  -4.354  19.735  1.00  0.00              
ATOM    778  NH1 ARG A  53      48.822  -4.951  20.612  1.00  0.00              
ATOM    779  NH2 ARG A  53      48.220  -4.573  18.443  1.00  0.00              
ATOM    780  H   ARG A  53      42.560  -2.622  23.191  1.00  0.00              
ATOM    781  HA  ARG A  53      43.295  -1.194  20.671  1.00  0.00              
ATOM    782 1HB  ARG A  53      44.176  -3.903  21.755  1.00  0.00              
ATOM    783 2HB  ARG A  53      44.551  -3.329  20.137  1.00  0.00              
ATOM    784 1HG  ARG A  53      45.783  -1.413  21.136  1.00  0.00              
ATOM    785 2HG  ARG A  53      45.473  -2.104  22.747  1.00  0.00              
ATOM    786 1HD  ARG A  53      47.668  -2.703  21.962  1.00  0.00              
ATOM    787 2HD  ARG A  53      46.629  -4.143  22.077  1.00  0.00              
ATOM    788  HE  ARG A  53      46.499  -3.078  19.448  1.00  0.00              
ATOM    789 1HH1 ARG A  53      48.689  -4.784  21.600  1.00  0.00              
ATOM    790 2HH1 ARG A  53      49.550  -5.577  20.299  1.00  0.00              
ATOM    791 1HH2 ARG A  53      47.624  -4.113  17.768  1.00  0.00              
ATOM    792 2HH2 ARG A  53      48.948  -5.198  18.130  1.00  0.00              
ATOM    793  N   THR A  54      40.803  -2.938  20.938  1.00  0.00              
ATOM    794  CA  THR A  54      39.699  -3.585  20.236  1.00  0.00              
ATOM    795  C   THR A  54      39.411  -2.914  18.897  1.00  0.00              
ATOM    796  O   THR A  54      39.457  -3.565  17.840  1.00  0.00              
ATOM    797  CB  THR A  54      38.422  -3.584  21.096  1.00  0.00              
ATOM    798  OG1 THR A  54      38.648  -4.344  22.291  1.00  0.00              
ATOM    799  CG2 THR A  54      37.259  -4.190  20.326  1.00  0.00              
ATOM    800  H   THR A  54      40.647  -2.568  21.865  1.00  0.00              
ATOM    801  HA  THR A  54      39.992  -4.609  19.999  1.00  0.00              
ATOM    802  HB  THR A  54      38.173  -2.561  21.375  1.00  0.00              
ATOM    803  HG1 THR A  54      38.873  -5.248  22.057  1.00  0.00              
ATOM    804 1HG2 THR A  54      36.366  -4.181  20.950  1.00  0.00              
ATOM    805 2HG2 THR A  54      37.078  -3.607  19.423  1.00  0.00              
ATOM    806 3HG2 THR A  54      37.499  -5.217  20.053  1.00  0.00              
ATOM    807  N   PHE A  55      39.155  -1.611  18.927  1.00  0.00              
ATOM    808  CA  PHE A  55      38.891  -0.897  17.682  1.00  0.00              
ATOM    809  C   PHE A  55      40.145  -0.344  17.016  1.00  0.00              
ATOM    810  O   PHE A  55      40.133  -0.064  15.818  1.00  0.00              
ATOM    811  CB  PHE A  55      37.916   0.253  17.943  1.00  0.00              
ATOM    812  CG  PHE A  55      36.519  -0.198  18.261  1.00  0.00              
ATOM    813  CD1 PHE A  55      35.970   0.028  19.514  1.00  0.00              
ATOM    814  CD2 PHE A  55      35.751  -0.849  17.308  1.00  0.00              
ATOM    815  CE1 PHE A  55      34.685  -0.387  19.808  1.00  0.00              
ATOM    816  CE2 PHE A  55      34.465  -1.263  17.597  1.00  0.00              
ATOM    817  CZ  PHE A  55      33.932  -1.032  18.849  1.00  0.00              
ATOM    818  H   PHE A  55      39.139  -1.102  19.799  1.00  0.00              
ATOM    819  HA  PHE A  55      38.534  -1.613  16.941  1.00  0.00              
ATOM    820 1HB  PHE A  55      38.278   0.853  18.777  1.00  0.00              
ATOM    821 2HB  PHE A  55      37.874   0.899  17.068  1.00  0.00              
ATOM    822  HD1 PHE A  55      36.565   0.539  20.272  1.00  0.00              
ATOM    823  HD2 PHE A  55      36.172  -1.032  16.318  1.00  0.00              
ATOM    824  HE1 PHE A  55      34.266  -0.203  20.797  1.00  0.00              
ATOM    825  HE2 PHE A  55      33.872  -1.773  16.839  1.00  0.00              
ATOM    826  HZ  PHE A  55      32.919  -1.360  19.080  1.00  0.00              
ATOM    827  N   SER A  56      41.227  -0.180  17.769  1.00  0.00              
ATOM    828  CA  SER A  56      42.456   0.273  17.132  1.00  0.00              
ATOM    829  C   SER A  56      43.012  -0.809  16.195  1.00  0.00              
ATOM    830  O   SER A  56      43.380  -0.509  15.061  1.00  0.00              
ATOM    831  CB  SER A  56      43.486   0.633  18.184  1.00  0.00              
ATOM    832  OG  SER A  56      43.068   1.737  18.940  1.00  0.00              
ATOM    833  H   SER A  56      41.225  -0.359  18.763  1.00  0.00              
ATOM    834  HA  SER A  56      42.214   1.102  16.465  1.00  0.00              
ATOM    835 1HB  SER A  56      43.648  -0.221  18.841  1.00  0.00              
ATOM    836 2HB  SER A  56      44.436   0.859  17.701  1.00  0.00              
ATOM    837  HG  SER A  56      42.718   1.379  19.759  1.00  0.00              
ATOM    838  N   ASP A  57      43.045  -2.063  16.650  1.00  0.00              
ATOM    839  CA  ASP A  57      43.531  -3.146  15.787  1.00  0.00              
ATOM    840  C   ASP A  57      42.568  -3.388  14.631  1.00  0.00              
ATOM    841  O   ASP A  57      42.987  -3.613  13.506  1.00  0.00              
ATOM    842  CB  ASP A  57      43.712  -4.439  16.586  1.00  0.00              
ATOM    843  CG  ASP A  57      44.896  -4.384  17.541  1.00  0.00              
ATOM    844  OD1 ASP A  57      45.645  -3.438  17.474  1.00  0.00              
ATOM    845  OD2 ASP A  57      45.040  -5.288  18.329  1.00  0.00              
ATOM    846  H   ASP A  57      42.739  -2.281  17.587  1.00  0.00              
ATOM    847  HA  ASP A  57      44.499  -2.855  15.378  1.00  0.00              
ATOM    848 1HB  ASP A  57      42.808  -4.640  17.162  1.00  0.00              
ATOM    849 2HB  ASP A  57      43.855  -5.274  15.900  1.00  0.00              
ATOM    850  N   LEU A  58      41.274  -3.343  14.913  1.00  0.00              
ATOM    851  CA  LEU A  58      40.272  -3.477  13.863  1.00  0.00              
ATOM    852  C   LEU A  58      40.513  -2.443  12.755  1.00  0.00              
ATOM    853  O   LEU A  58      40.706  -2.794  11.596  1.00  0.00              
ATOM    854  CB  LEU A  58      38.865  -3.305  14.447  1.00  0.00              
ATOM    855  CG  LEU A  58      37.721  -3.260  13.426  1.00  0.00              
ATOM    856  CD1 LEU A  58      37.683  -4.568  12.647  1.00  0.00              
ATOM    857  CD2 LEU A  58      36.405  -3.014  14.147  1.00  0.00              
ATOM    858  H   LEU A  58      40.971  -3.214  15.868  1.00  0.00              
ATOM    859  HA  LEU A  58      40.346  -4.479  13.441  1.00  0.00              
ATOM    860 1HB  LEU A  58      38.668  -4.132  15.128  1.00  0.00              
ATOM    861 2HB  LEU A  58      38.836  -2.377  15.018  1.00  0.00              
ATOM    862  HG  LEU A  58      37.901  -2.453  12.714  1.00  0.00              
ATOM    863 1HD1 LEU A  58      36.871  -4.535  11.921  1.00  0.00              
ATOM    864 2HD1 LEU A  58      38.629  -4.709  12.125  1.00  0.00              
ATOM    865 3HD1 LEU A  58      37.521  -5.396  13.336  1.00  0.00              
ATOM    866 1HD2 LEU A  58      35.592  -2.981  13.421  1.00  0.00              
ATOM    867 2HD2 LEU A  58      36.223  -3.820  14.858  1.00  0.00              
ATOM    868 3HD2 LEU A  58      36.454  -2.064  14.681  1.00  0.00              
ATOM    869  N   ALA A  59      40.514  -1.165  13.125  1.00  0.00              
ATOM    870  CA  ALA A  59      40.630  -0.096  12.142  1.00  0.00              
ATOM    871  C   ALA A  59      41.938  -0.185  11.349  1.00  0.00              
ATOM    872  O   ALA A  59      41.967   0.081  10.144  1.00  0.00              
ATOM    873  CB  ALA A  59      40.513   1.264  12.824  1.00  0.00              
ATOM    874  H   ALA A  59      40.434  -0.928  14.103  1.00  0.00              
ATOM    875  HA  ALA A  59      39.814  -0.204  11.427  1.00  0.00              
ATOM    876 1HB  ALA A  59      40.601   2.053  12.078  1.00  0.00              
ATOM    877 2HB  ALA A  59      39.546   1.340  13.321  1.00  0.00              
ATOM    878 3HB  ALA A  59      41.309   1.370  13.560  1.00  0.00              
ATOM    879  N   ALA A  60      43.021  -0.554  12.028  1.00  0.00              
ATOM    880  CA  ALA A  60      44.316  -0.689  11.367  1.00  0.00              
ATOM    881  C   ALA A  60      44.320  -1.801  10.321  1.00  0.00              
ATOM    882  O   ALA A  60      44.888  -1.640   9.241  1.00  0.00              
ATOM    883  CB  ALA A  60      45.428  -0.919  12.398  1.00  0.00              
ATOM    884  H   ALA A  60      42.952  -0.744  13.017  1.00  0.00              
ATOM    885  HA  ALA A  60      44.521   0.237  10.831  1.00  0.00              
ATOM    886 1HB  ALA A  60      46.385  -1.017  11.886  1.00  0.00              
ATOM    887 2HB  ALA A  60      45.469  -0.072  13.084  1.00  0.00              
ATOM    888 3HB  ALA A  60      45.221  -1.829  12.958  1.00  0.00              
ATOM    889  N   GLN A  61      43.689  -2.926  10.647  1.00  0.00              
ATOM    890  CA  GLN A  61      43.624  -4.074   9.741  1.00  0.00              
ATOM    891  C   GLN A  61      42.517  -3.920   8.697  1.00  0.00              
ATOM    892  O   GLN A  61      42.598  -4.472   7.594  1.00  0.00              
ATOM    893  CB  GLN A  61      43.409  -5.364  10.536  1.00  0.00              
ATOM    894  CG  GLN A  61      44.572  -5.742  11.436  1.00  0.00              
ATOM    895  CD  GLN A  61      45.841  -6.024  10.654  1.00  0.00              
ATOM    896  OE1 GLN A  61      45.837  -6.803   9.696  1.00  0.00              
ATOM    897  NE2 GLN A  61      46.937  -5.392  11.058  1.00  0.00              
ATOM    898  H   GLN A  61      43.241  -2.987  11.550  1.00  0.00              
ATOM    899  HA  GLN A  61      44.569  -4.144   9.203  1.00  0.00              
ATOM    900 1HB  GLN A  61      42.520  -5.264  11.159  1.00  0.00              
ATOM    901 2HB  GLN A  61      43.234  -6.191   9.847  1.00  0.00              
ATOM    902 1HG  GLN A  61      44.770  -4.918  12.122  1.00  0.00              
ATOM    903 2HG  GLN A  61      44.309  -6.640  11.996  1.00  0.00              
ATOM    904 1HE2 GLN A  61      47.805  -5.539  10.581  1.00  0.00              
ATOM    905 2HE2 GLN A  61      46.896  -4.770  11.840  1.00  0.00              
ATOM    906  N   LEU A  62      41.485  -3.167   9.068  1.00  0.00              
ATOM    907  CA  LEU A  62      40.330  -2.918   8.213  1.00  0.00              
ATOM    908  C   LEU A  62      40.805  -2.259   6.925  1.00  0.00              
ATOM    909  O   LEU A  62      41.458  -1.216   6.968  1.00  0.00              
ATOM    910  CB  LEU A  62      39.383  -1.976   8.964  1.00  0.00              
ATOM    911  CG  LEU A  62      37.990  -1.611   8.479  1.00  0.00              
ATOM    912  CD1 LEU A  62      37.060  -2.811   8.516  1.00  0.00              
ATOM    913  CD2 LEU A  62      37.476  -0.495   9.381  1.00  0.00              
ATOM    914  H   LEU A  62      41.514  -2.754   9.989  1.00  0.00              
ATOM    915  HA  LEU A  62      39.832  -3.867   8.020  1.00  0.00              
ATOM    916 1HB  LEU A  62      39.202  -2.384   9.957  1.00  0.00              
ATOM    917 2HB  LEU A  62      39.871  -1.008   9.075  1.00  0.00              
ATOM    918  HG  LEU A  62      38.042  -1.273   7.444  1.00  0.00              
ATOM    919 1HD1 LEU A  62      36.072  -2.516   8.162  1.00  0.00              
ATOM    920 2HD1 LEU A  62      37.455  -3.597   7.872  1.00  0.00              
ATOM    921 3HD1 LEU A  62      36.984  -3.181   9.537  1.00  0.00              
ATOM    922 1HD2 LEU A  62      36.475  -0.203   9.064  1.00  0.00              
ATOM    923 2HD2 LEU A  62      37.442  -0.848  10.412  1.00  0.00              
ATOM    924 3HD2 LEU A  62      38.144   0.364   9.313  1.00  0.00              
ATOM    925  N   HIS A  63      40.501  -2.865   5.782  1.00  0.00              
ATOM    926  CA  HIS A  63      40.938  -2.296   4.517  1.00  0.00              
ATOM    927  C   HIS A  63      40.051  -1.104   4.188  1.00  0.00              
ATOM    928  O   HIS A  63      38.861  -1.261   3.907  1.00  0.00              
ATOM    929  CB  HIS A  63      40.889  -3.334   3.391  1.00  0.00              
ATOM    930  CG  HIS A  63      41.343  -2.805   2.066  1.00  0.00              
ATOM    931  ND1 HIS A  63      42.664  -2.516   1.794  1.00  0.00              
ATOM    932  CD2 HIS A  63      40.654  -2.513   0.938  1.00  0.00              
ATOM    933  CE1 HIS A  63      42.767  -2.069   0.554  1.00  0.00              
ATOM    934  NE2 HIS A  63      41.562  -2.058   0.014  1.00  0.00              
ATOM    935  H   HIS A  63      39.966  -3.722   5.777  1.00  0.00              
ATOM    936  HA  HIS A  63      41.965  -1.945   4.612  1.00  0.00              
ATOM    937 1HB  HIS A  63      41.537  -4.178   3.628  1.00  0.00              
ATOM    938 2HB  HIS A  63      39.868  -3.688   3.252  1.00  0.00              
ATOM    939  HD1 HIS A  63      43.444  -2.691   2.396  1.00  0.00              
ATOM    940  HD2 HIS A  63      39.597  -2.577   0.679  1.00  0.00              
ATOM    941  HE1 HIS A  63      43.737  -1.785   0.145  1.00  0.00              
ATOM    942  N   VAL A  64      40.639   0.086   4.235  1.00  0.00              
ATOM    943  CA  VAL A  64      39.880   1.314   4.052  1.00  0.00              
ATOM    944  C   VAL A  64      40.502   2.195   2.982  1.00  0.00              
ATOM    945  O   VAL A  64      41.695   2.498   3.022  1.00  0.00              
ATOM    946  CB  VAL A  64      39.805   2.096   5.377  1.00  0.00              
ATOM    947  CG1 VAL A  64      39.097   3.427   5.170  1.00  0.00              
ATOM    948  CG2 VAL A  64      39.091   1.264   6.431  1.00  0.00              
ATOM    949  H   VAL A  64      41.634   0.143   4.400  1.00  0.00              
ATOM    950  HA  VAL A  64      38.870   1.052   3.736  1.00  0.00              
ATOM    951  HB  VAL A  64      40.817   2.319   5.714  1.00  0.00              
ATOM    952 1HG1 VAL A  64      39.054   3.967   6.116  1.00  0.00              
ATOM    953 2HG1 VAL A  64      39.646   4.021   4.439  1.00  0.00              
ATOM    954 3HG1 VAL A  64      38.085   3.248   4.808  1.00  0.00              
ATOM    955 1HG2 VAL A  64      39.042   1.823   7.365  1.00  0.00              
ATOM    956 2HG2 VAL A  64      38.080   1.035   6.091  1.00  0.00              
ATOM    957 3HG2 VAL A  64      39.637   0.334   6.592  1.00  0.00              
ATOM    958  N   THR A  65      39.681   2.590   2.020  1.00  0.00              
ATOM    959  CA  THR A  65      40.084   3.548   1.007  1.00  0.00              
ATOM    960  C   THR A  65      39.037   4.650   1.069  1.00  0.00              
ATOM    961  O   THR A  65      37.963   4.434   1.632  1.00  0.00              
ATOM    962  CB  THR A  65      40.162   2.929  -0.402  1.00  0.00              
ATOM    963  OG1 THR A  65      38.858   2.490  -0.806  1.00  0.00              
ATOM    964  CG2 THR A  65      41.117   1.746  -0.413  1.00  0.00              
ATOM    965  H   THR A  65      38.745   2.211   1.994  1.00  0.00              
ATOM    966  HA  THR A  65      41.103   3.870   1.222  1.00  0.00              
ATOM    967  HB  THR A  65      40.513   3.680  -1.110  1.00  0.00              
ATOM    968  HG1 THR A  65      38.907   2.113  -1.687  1.00  0.00              
ATOM    969 1HG2 THR A  65      41.159   1.322  -1.416  1.00  0.00              
ATOM    970 2HG2 THR A  65      42.112   2.079  -0.117  1.00  0.00              
ATOM    971 3HG2 THR A  65      40.766   0.988   0.286  1.00  0.00              
ATOM    972  N   PRO A  66      39.332   5.833   0.508  1.00  0.00              
ATOM    973  CA  PRO A  66      38.320   6.895   0.580  1.00  0.00              
ATOM    974  C   PRO A  66      36.955   6.457   0.039  1.00  0.00              
ATOM    975  O   PRO A  66      35.925   6.859   0.587  1.00  0.00              
ATOM    976  CB  PRO A  66      38.933   7.999  -0.287  1.00  0.00              
ATOM    977  CG  PRO A  66      40.404   7.795  -0.153  1.00  0.00              
ATOM    978  CD  PRO A  66      40.575   6.300  -0.138  1.00  0.00              
ATOM    979  HA  PRO A  66      38.220   7.230   1.623  1.00  0.00              
ATOM    980 1HB  PRO A  66      38.582   7.901  -1.325  1.00  0.00              
ATOM    981 2HB  PRO A  66      38.604   8.985   0.071  1.00  0.00              
ATOM    982 1HG  PRO A  66      40.931   8.274  -0.991  1.00  0.00              
ATOM    983 2HG  PRO A  66      40.770   8.273   0.768  1.00  0.00              
ATOM    984 1HD  PRO A  66      40.662   5.930  -1.170  1.00  0.00              
ATOM    985 2HD  PRO A  66      41.470   6.038   0.445  1.00  0.00              
ATOM    986  N   GLY A  67      36.950   5.617  -0.994  1.00  0.00              
ATOM    987  CA  GLY A  67      35.710   5.101  -1.549  1.00  0.00              
ATOM    988  C   GLY A  67      35.037   3.973  -0.778  1.00  0.00              
ATOM    989  O   GLY A  67      33.816   3.807  -0.856  1.00  0.00              
ATOM    990  H   GLY A  67      37.828   5.331  -1.402  1.00  0.00              
ATOM    991 1HA  GLY A  67      34.982   5.909  -1.627  1.00  0.00              
ATOM    992 2HA  GLY A  67      35.889   4.732  -2.558  1.00  0.00              
ATOM    993  N   SER A  68      35.818   3.189  -0.041  1.00  0.00              
ATOM    994  CA  SER A  68      35.261   2.074   0.719  1.00  0.00              
ATOM    995  C   SER A  68      35.084   2.382   2.204  1.00  0.00              
ATOM    996  O   SER A  68      34.475   1.590   2.936  1.00  0.00              
ATOM    997  CB  SER A  68      36.153   0.858   0.560  1.00  0.00              
ATOM    998  OG  SER A  68      37.427   1.098   1.092  1.00  0.00              
ATOM    999  H   SER A  68      36.812   3.363  -0.001  1.00  0.00              
ATOM   1000  HA  SER A  68      34.276   1.837   0.314  1.00  0.00              
ATOM   1001 1HB  SER A  68      35.699   0.006   1.066  1.00  0.00              
ATOM   1002 2HB  SER A  68      36.238   0.605  -0.496  1.00  0.00              
ATOM   1003  HG  SER A  68      37.907   1.585   0.418  1.00  0.00              
ATOM   1004  N   ALA A  69      35.605   3.523   2.654  1.00  0.00              
ATOM   1005  CA  ALA A  69      35.460   3.915   4.059  1.00  0.00              
ATOM   1006  C   ALA A  69      34.011   3.922   4.559  1.00  0.00              
ATOM   1007  O   ALA A  69      33.743   3.498   5.687  1.00  0.00              
ATOM   1008  CB  ALA A  69      36.123   5.268   4.318  1.00  0.00              
ATOM   1009  H   ALA A  69      36.108   4.130   2.023  1.00  0.00              
ATOM   1010  HA  ALA A  69      35.953   3.161   4.674  1.00  0.00              
ATOM   1011 1HB  ALA A  69      36.002   5.537   5.368  1.00  0.00              
ATOM   1012 2HB  ALA A  69      37.185   5.204   4.080  1.00  0.00              
ATOM   1013 3HB  ALA A  69      35.656   6.027   3.693  1.00  0.00              
ATOM   1014  N   GLN A  70      33.076   4.399   3.741  1.00  0.00              
ATOM   1015  CA  GLN A  70      31.677   4.393   4.183  1.00  0.00              
ATOM   1016  C   GLN A  70      31.168   2.955   4.363  1.00  0.00              
ATOM   1017  O   GLN A  70      30.453   2.657   5.316  1.00  0.00              
ATOM   1018  CB  GLN A  70      30.794   5.143   3.183  1.00  0.00              
ATOM   1019  CG  GLN A  70      29.351   5.311   3.629  1.00  0.00              
ATOM   1020  CD  GLN A  70      28.536   6.140   2.655  1.00  0.00              
ATOM   1021  OE1 GLN A  70      28.999   6.467   1.558  1.00  0.00              
ATOM   1022  NE2 GLN A  70      27.316   6.484   3.048  1.00  0.00              
ATOM   1023  H   GLN A  70      33.301   4.764   2.827  1.00  0.00              
ATOM   1024  HA  GLN A  70      31.622   4.870   5.162  1.00  0.00              
ATOM   1025 1HB  GLN A  70      31.208   6.136   3.004  1.00  0.00              
ATOM   1026 2HB  GLN A  70      30.791   4.613   2.231  1.00  0.00              
ATOM   1027 1HG  GLN A  70      28.890   4.327   3.711  1.00  0.00              
ATOM   1028 2HG  GLN A  70      29.338   5.812   4.598  1.00  0.00              
ATOM   1029 1HE2 GLN A  70      26.731   7.031   2.447  1.00  0.00              
ATOM   1030 2HE2 GLN A  70      26.980   6.198   3.946  1.00  0.00              
ATOM   1031  N   GLN A  71      31.539   2.063   3.449  1.00  0.00              
ATOM   1032  CA  GLN A  71      31.094   0.672   3.553  1.00  0.00              
ATOM   1033  C   GLN A  71      31.669  -0.030   4.780  1.00  0.00              
ATOM   1034  O   GLN A  71      30.961  -0.766   5.460  1.00  0.00              
ATOM   1035  CB  GLN A  71      31.479  -0.102   2.289  1.00  0.00              
ATOM   1036  CG  GLN A  71      30.943  -1.522   2.242  1.00  0.00              
ATOM   1037  CD  GLN A  71      29.429  -1.567   2.159  1.00  0.00              
ATOM   1038  OE1 GLN A  71      28.820  -0.917   1.304  1.00  0.00              
ATOM   1039  NE2 GLN A  71      28.811  -2.335   3.049  1.00  0.00              
ATOM   1040  H   GLN A  71      32.129   2.334   2.676  1.00  0.00              
ATOM   1041  HA  GLN A  71      30.010   0.663   3.665  1.00  0.00              
ATOM   1042 1HB  GLN A  71      31.109   0.427   1.411  1.00  0.00              
ATOM   1043 2HB  GLN A  71      32.565  -0.149   2.209  1.00  0.00              
ATOM   1044 1HG  GLN A  71      31.348  -2.023   1.363  1.00  0.00              
ATOM   1045 2HG  GLN A  71      31.251  -2.047   3.146  1.00  0.00              
ATOM   1046 1HE2 GLN A  71      27.812  -2.404   3.043  1.00  0.00              
ATOM   1047 2HE2 GLN A  71      29.343  -2.845   3.725  1.00  0.00              
ATOM   1048  N   ARG A  72      32.950   0.189   5.066  1.00  0.00              
ATOM   1049  CA  ARG A  72      33.559  -0.443   6.230  1.00  0.00              
ATOM   1050  C   ARG A  72      32.976   0.107   7.529  1.00  0.00              
ATOM   1051  O   ARG A  72      32.804  -0.635   8.497  1.00  0.00              
ATOM   1052  CB  ARG A  72      35.066  -0.232   6.224  1.00  0.00              
ATOM   1053  CG  ARG A  72      35.801  -0.902   5.074  1.00  0.00              
ATOM   1054  CD  ARG A  72      35.607  -2.375   5.083  1.00  0.00              
ATOM   1055  NE  ARG A  72      36.528  -3.048   4.181  1.00  0.00              
ATOM   1056  CZ  ARG A  72      36.449  -4.349   3.838  1.00  0.00              
ATOM   1057  NH1 ARG A  72      35.489  -5.101   4.329  1.00  0.00              
ATOM   1058  NH2 ARG A  72      37.336  -4.868   3.008  1.00  0.00              
ATOM   1059  H   ARG A  72      33.512   0.792   4.483  1.00  0.00              
ATOM   1060  HA  ARG A  72      33.305  -1.503   6.221  1.00  0.00              
ATOM   1061 1HB  ARG A  72      35.283   0.834   6.177  1.00  0.00              
ATOM   1062 2HB  ARG A  72      35.490  -0.612   7.153  1.00  0.00              
ATOM   1063 1HG  ARG A  72      35.428  -0.512   4.127  1.00  0.00              
ATOM   1064 2HG  ARG A  72      36.869  -0.696   5.156  1.00  0.00              
ATOM   1065 1HD  ARG A  72      35.775  -2.758   6.089  1.00  0.00              
ATOM   1066 2HD  ARG A  72      34.591  -2.609   4.770  1.00  0.00              
ATOM   1067  HE  ARG A  72      37.280  -2.502   3.782  1.00  0.00              
ATOM   1068 1HH1 ARG A  72      34.811  -4.704   4.964  1.00  0.00              
ATOM   1069 2HH1 ARG A  72      35.430  -6.076   4.073  1.00  0.00              
ATOM   1070 1HH2 ARG A  72      38.074  -4.290   2.630  1.00  0.00              
ATOM   1071 2HH2 ARG A  72      37.277  -5.843   2.751  1.00  0.00              
ATOM   1072  N   PHE A  73      32.690   1.410   7.547  1.00  0.00              
ATOM   1073  CA  PHE A  73      32.017   2.038   8.690  1.00  0.00              
ATOM   1074  C   PHE A  73      30.680   1.357   8.981  1.00  0.00              
ATOM   1075  O   PHE A  73      30.357   1.022  10.130  1.00  0.00              
ATOM   1076  CB  PHE A  73      31.789   3.528   8.426  1.00  0.00              
ATOM   1077  CG  PHE A  73      31.011   4.223   9.507  1.00  0.00              
ATOM   1078  CD1 PHE A  73      31.648   4.694  10.645  1.00  0.00              
ATOM   1079  CD2 PHE A  73      29.642   4.406   9.389  1.00  0.00              
ATOM   1080  CE1 PHE A  73      30.934   5.333  11.641  1.00  0.00              
ATOM   1081  CE2 PHE A  73      28.926   5.045  10.382  1.00  0.00              
ATOM   1082  CZ  PHE A  73      29.573   5.509  11.510  1.00  0.00              
ATOM   1083  H   PHE A  73      32.944   1.978   6.751  1.00  0.00              
ATOM   1084  HA  PHE A  73      32.658   1.938   9.567  1.00  0.00              
ATOM   1085 1HB  PHE A  73      32.750   4.030   8.321  1.00  0.00              
ATOM   1086 2HB  PHE A  73      31.251   3.652   7.487  1.00  0.00              
ATOM   1087  HD1 PHE A  73      32.725   4.556  10.749  1.00  0.00              
ATOM   1088  HD2 PHE A  73      29.131   4.039   8.498  1.00  0.00              
ATOM   1089  HE1 PHE A  73      31.447   5.698  12.530  1.00  0.00              
ATOM   1090  HE2 PHE A  73      27.850   5.183  10.277  1.00  0.00              
ATOM   1091  HZ  PHE A  73      29.009   6.012  12.294  1.00  0.00              
ATOM   1092  N   THR A  74      29.888   1.173   7.931  1.00  0.00              
ATOM   1093  CA  THR A  74      28.573   0.557   8.062  1.00  0.00              
ATOM   1094  C   THR A  74      28.709  -0.885   8.539  1.00  0.00              
ATOM   1095  O   THR A  74      27.995  -1.316   9.430  1.00  0.00              
ATOM   1096  CB  THR A  74      27.800   0.598   6.731  1.00  0.00              
ATOM   1097  OG1 THR A  74      27.602   1.961   6.332  1.00  0.00              
ATOM   1098  CG2 THR A  74      26.449  -0.084   6.878  1.00  0.00              
ATOM   1099  H   THR A  74      30.204   1.467   7.018  1.00  0.00              
ATOM   1100  HA  THR A  74      28.009   1.105   8.817  1.00  0.00              
ATOM   1101  HB  THR A  74      28.377   0.088   5.960  1.00  0.00              
ATOM   1102  HG1 THR A  74      28.408   2.296   5.930  1.00  0.00              
ATOM   1103 1HG2 THR A  74      25.917  -0.046   5.927  1.00  0.00              
ATOM   1104 2HG2 THR A  74      26.596  -1.124   7.170  1.00  0.00              
ATOM   1105 3HG2 THR A  74      25.864   0.427   7.641  1.00  0.00              
ATOM   1106  N   GLN A  75      29.651  -1.618   7.954  1.00  0.00              
ATOM   1107  CA  GLN A  75      29.851  -3.015   8.337  1.00  0.00              
ATOM   1108  C   GLN A  75      30.066  -3.164   9.849  1.00  0.00              
ATOM   1109  O   GLN A  75      29.388  -3.953  10.522  1.00  0.00              
ATOM   1110  CB  GLN A  75      31.042  -3.607   7.579  1.00  0.00              
ATOM   1111  CG  GLN A  75      30.771  -3.884   6.111  1.00  0.00              
ATOM   1112  CD  GLN A  75      32.014  -4.334   5.367  1.00  0.00              
ATOM   1113  OE1 GLN A  75      33.094  -4.457   5.952  1.00  0.00              
ATOM   1114  NE2 GLN A  75      31.869  -4.581   4.070  1.00  0.00              
ATOM   1115  H   GLN A  75      30.238  -1.215   7.238  1.00  0.00              
ATOM   1116  HA  GLN A  75      28.956  -3.578   8.071  1.00  0.00              
ATOM   1117 1HB  GLN A  75      31.889  -2.923   7.642  1.00  0.00              
ATOM   1118 2HB  GLN A  75      31.343  -4.544   8.049  1.00  0.00              
ATOM   1119 1HG  GLN A  75      30.022  -4.673   6.033  1.00  0.00              
ATOM   1120 2HG  GLN A  75      30.403  -2.972   5.641  1.00  0.00              
ATOM   1121 1HE2 GLN A  75      32.655  -4.881   3.527  1.00  0.00              
ATOM   1122 2HE2 GLN A  75      30.976  -4.468   3.636  1.00  0.00              
ATOM   1123  N   VAL A  76      31.021  -2.416  10.385  1.00  0.00              
ATOM   1124  CA  VAL A  76      31.336  -2.546  11.799  1.00  0.00              
ATOM   1125  C   VAL A  76      30.146  -2.094  12.654  1.00  0.00              
ATOM   1126  O   VAL A  76      29.754  -2.775  13.599  1.00  0.00              
ATOM   1127  CB  VAL A  76      32.578  -1.706  12.151  1.00  0.00              
ATOM   1128  CG1 VAL A  76      32.813  -1.707  13.655  1.00  0.00              
ATOM   1129  CG2 VAL A  76      33.794  -2.248  11.415  1.00  0.00              
ATOM   1130  H   VAL A  76      31.538  -1.752   9.825  1.00  0.00              
ATOM   1131  HA  VAL A  76      31.513  -3.599  12.019  1.00  0.00              
ATOM   1132  HB  VAL A  76      32.403  -0.672  11.854  1.00  0.00              
ATOM   1133 1HG1 VAL A  76      33.695  -1.109  13.886  1.00  0.00              
ATOM   1134 2HG1 VAL A  76      31.945  -1.282  14.158  1.00  0.00              
ATOM   1135 3HG1 VAL A  76      32.969  -2.729  13.998  1.00  0.00              
ATOM   1136 1HG2 VAL A  76      34.669  -1.649  11.668  1.00  0.00              
ATOM   1137 2HG2 VAL A  76      33.966  -3.284  11.709  1.00  0.00              
ATOM   1138 3HG2 VAL A  76      33.620  -2.199  10.340  1.00  0.00              
ATOM   1139  N   SER A  77      29.559  -0.953  12.305  1.00  0.00              
ATOM   1140  CA  SER A  77      28.450  -0.420  13.086  1.00  0.00              
ATOM   1141  C   SER A  77      27.291  -1.411  13.176  1.00  0.00              
ATOM   1142  O   SER A  77      26.722  -1.625  14.251  1.00  0.00              
ATOM   1143  CB  SER A  77      27.967   0.881  12.474  1.00  0.00              
ATOM   1144  OG  SER A  77      28.966   1.862  12.524  1.00  0.00              
ATOM   1145  H   SER A  77      29.878  -0.445  11.492  1.00  0.00              
ATOM   1146  HA  SER A  77      28.798  -0.244  14.105  1.00  0.00              
ATOM   1147 1HB  SER A  77      27.675   0.708  11.438  1.00  0.00              
ATOM   1148 2HB  SER A  77      27.085   1.229  13.009  1.00  0.00              
ATOM   1149  HG  SER A  77      29.554   1.679  11.787  1.00  0.00              
ATOM   1150  N   ASP A  78      26.941  -2.019  12.050  1.00  0.00              
ATOM   1151  CA  ASP A  78      25.848  -2.988  12.044  1.00  0.00              
ATOM   1152  C   ASP A  78      26.172  -4.191  12.936  1.00  0.00              
ATOM   1153  O   ASP A  78      25.287  -4.744  13.593  1.00  0.00              
ATOM   1154  CB  ASP A  78      25.562  -3.462  10.617  1.00  0.00              
ATOM   1155  CG  ASP A  78      24.885  -2.399   9.763  1.00  0.00              
ATOM   1156  OD1 ASP A  78      24.419  -1.430  10.315  1.00  0.00              
ATOM   1157  OD2 ASP A  78      24.839  -2.565   8.568  1.00  0.00              
ATOM   1158  H   ASP A  78      27.425  -1.818  11.186  1.00  0.00              
ATOM   1159  HA  ASP A  78      24.956  -2.506  12.446  1.00  0.00              
ATOM   1160 1HB  ASP A  78      26.496  -3.752  10.136  1.00  0.00              
ATOM   1161 2HB  ASP A  78      24.922  -4.344  10.648  1.00  0.00              
ATOM   1162  N   GLU A  79      27.439  -4.599  12.960  1.00  0.00              
ATOM   1163  CA  GLU A  79      27.852  -5.717  13.810  1.00  0.00              
ATOM   1164  C   GLU A  79      27.752  -5.336  15.283  1.00  0.00              
ATOM   1165  O   GLU A  79      27.359  -6.140  16.123  1.00  0.00              
ATOM   1166  CB  GLU A  79      29.282  -6.148  13.477  1.00  0.00              
ATOM   1167  CG  GLU A  79      29.438  -6.815  12.118  1.00  0.00              
ATOM   1168  CD  GLU A  79      28.731  -8.139  12.032  1.00  0.00              
ATOM   1169  OE1 GLU A  79      28.345  -8.653  13.055  1.00  0.00              
ATOM   1170  OE2 GLU A  79      28.576  -8.637  10.942  1.00  0.00              
ATOM   1171  H   GLU A  79      28.130  -4.137  12.386  1.00  0.00              
ATOM   1172  HA  GLU A  79      27.183  -6.558  13.624  1.00  0.00              
ATOM   1173 1HB  GLU A  79      29.939  -5.278  13.500  1.00  0.00              
ATOM   1174 2HB  GLU A  79      29.637  -6.846  14.236  1.00  0.00              
ATOM   1175 1HG  GLU A  79      29.038  -6.152  11.352  1.00  0.00              
ATOM   1176 2HG  GLU A  79      30.498  -6.961  11.916  1.00  0.00              
ATOM   1177  N   LEU A  80      28.115  -4.094  15.585  1.00  0.00              
ATOM   1178  CA  LEU A  80      28.137  -3.604  16.963  1.00  0.00              
ATOM   1179  C   LEU A  80      26.743  -3.562  17.572  1.00  0.00              
ATOM   1180  O   LEU A  80      26.572  -3.753  18.783  1.00  0.00              
ATOM   1181  CB  LEU A  80      28.759  -2.203  17.015  1.00  0.00              
ATOM   1182  CG  LEU A  80      30.265  -2.133  16.727  1.00  0.00              
ATOM   1183  CD1 LEU A  80      30.717  -0.679  16.736  1.00  0.00              
ATOM   1184  CD2 LEU A  80      31.019  -2.946  17.768  1.00  0.00              
ATOM   1185  H   LEU A  80      28.385  -3.471  14.837  1.00  0.00              
ATOM   1186  HA  LEU A  80      28.743  -4.283  17.562  1.00  0.00              
ATOM   1187 1HB  LEU A  80      28.253  -1.571  16.288  1.00  0.00              
ATOM   1188 2HB  LEU A  80      28.592  -1.785  18.008  1.00  0.00              
ATOM   1189  HG  LEU A  80      30.465  -2.539  15.735  1.00  0.00              
ATOM   1190 1HD1 LEU A  80      31.786  -0.629  16.531  1.00  0.00              
ATOM   1191 2HD1 LEU A  80      30.175  -0.125  15.969  1.00  0.00              
ATOM   1192 3HD1 LEU A  80      30.514  -0.241  17.712  1.00  0.00              
ATOM   1193 1HD2 LEU A  80      32.089  -2.897  17.563  1.00  0.00              
ATOM   1194 2HD2 LEU A  80      30.821  -2.541  18.761  1.00  0.00              
ATOM   1195 3HD2 LEU A  80      30.690  -3.984  17.728  1.00  0.00              
ATOM   1196  N   PHE A  81      25.743  -3.305  16.737  1.00  0.00              
ATOM   1197  CA  PHE A  81      24.373  -3.210  17.226  1.00  0.00              
ATOM   1198  C   PHE A  81      23.555  -4.492  17.057  1.00  0.00              
ATOM   1199  O   PHE A  81      22.327  -4.461  17.130  1.00  0.00              
ATOM   1200  CB  PHE A  81      23.668  -1.988  16.617  1.00  0.00              
ATOM   1201  CG  PHE A  81      24.253  -0.681  17.080  1.00  0.00              
ATOM   1202  CD1 PHE A  81      24.074  -0.255  18.389  1.00  0.00              
ATOM   1203  CD2 PHE A  81      25.008   0.096  16.220  1.00  0.00              
ATOM   1204  CE1 PHE A  81      24.630   0.937  18.825  1.00  0.00              
ATOM   1205  CE2 PHE A  81      25.571   1.288  16.646  1.00  0.00              
ATOM   1206  CZ  PHE A  81      25.378   1.711  17.953  1.00  0.00              
ATOM   1207  H   PHE A  81      25.924  -3.173  15.752  1.00  0.00              
ATOM   1208  HA  PHE A  81      24.400  -3.093  18.310  1.00  0.00              
ATOM   1209 1HB  PHE A  81      23.734  -2.033  15.531  1.00  0.00              
ATOM   1210 2HB  PHE A  81      22.611  -2.008  16.882  1.00  0.00              
ATOM   1211  HD1 PHE A  81      23.490  -0.871  19.074  1.00  0.00              
ATOM   1212  HD2 PHE A  81      25.156  -0.240  15.193  1.00  0.00              
ATOM   1213  HE1 PHE A  81      24.479   1.264  19.853  1.00  0.00              
ATOM   1214  HE2 PHE A  81      26.164   1.893  15.960  1.00  0.00              
ATOM   1215  HZ  PHE A  81      25.812   2.651  18.292  1.00  0.00              
ATOM   1216  N   GLN A  82      24.234  -5.615  16.828  1.00  0.00              
ATOM   1217  CA  GLN A  82      23.540  -6.893  16.752  1.00  0.00              
ATOM   1218  C   GLN A  82      23.014  -7.222  18.135  1.00  0.00              
ATOM   1219  O   GLN A  82      23.745  -7.132  19.126  1.00  0.00              
ATOM   1220  CB  GLN A  82      24.465  -8.004  16.246  1.00  0.00              
ATOM   1221  CG  GLN A  82      24.891  -7.847  14.796  1.00  0.00              
ATOM   1222  CD  GLN A  82      23.727  -7.986  13.833  1.00  0.00              
ATOM   1223  OE1 GLN A  82      23.040  -9.011  13.810  1.00  0.00              
ATOM   1224  NE2 GLN A  82      23.498  -6.952  13.031  1.00  0.00              
ATOM   1225  H   GLN A  82      25.236  -5.591  16.705  1.00  0.00              
ATOM   1226  HA  GLN A  82      22.730  -6.805  16.028  1.00  0.00              
ATOM   1227 1HB  GLN A  82      25.365  -8.035  16.859  1.00  0.00              
ATOM   1228 2HB  GLN A  82      23.966  -8.967  16.348  1.00  0.00              
ATOM   1229 1HG  GLN A  82      25.330  -6.859  14.662  1.00  0.00              
ATOM   1230 2HG  GLN A  82      25.624  -8.618  14.558  1.00  0.00              
ATOM   1231 1HE2 GLN A  82      22.743  -6.986  12.374  1.00  0.00              
ATOM   1232 2HE2 GLN A  82      24.079  -6.140  13.083  1.00  0.00              
ATOM   1233  N   GLY A  83      21.746  -7.595  18.212  1.00  0.00              
ATOM   1234  CA  GLY A  83      21.127  -7.852  19.494  1.00  0.00              
ATOM   1235  C   GLY A  83      20.318  -6.671  19.983  1.00  0.00              
ATOM   1236  O   GLY A  83      19.622  -6.773  20.989  1.00  0.00              
ATOM   1237  H   GLY A  83      21.198  -7.703  17.370  1.00  0.00              
ATOM   1238 1HA  GLY A  83      20.478  -8.725  19.416  1.00  0.00              
ATOM   1239 2HA  GLY A  83      21.897  -8.089  20.228  1.00  0.00              
ATOM   1240  N   GLY A  84      20.421  -5.546  19.276  1.00  0.00              
ATOM   1241  CA  GLY A  84      19.666  -4.352  19.621  1.00  0.00              
ATOM   1242  C   GLY A  84      20.507  -3.282  20.295  1.00  0.00              
ATOM   1243  O   GLY A  84      21.368  -3.581  21.117  1.00  0.00              
ATOM   1244  H   GLY A  84      21.040  -5.523  18.478  1.00  0.00              
ATOM   1245 1HA  GLY A  84      19.222  -3.929  18.720  1.00  0.00              
ATOM   1246 2HA  GLY A  84      18.846  -4.620  20.287  1.00  0.00              
ATOM   1247  N   PRO A  85      20.255  -2.013  19.955  1.00  0.00              
ATOM   1248  CA  PRO A  85      21.077  -0.963  20.559  1.00  0.00              
ATOM   1249  C   PRO A  85      20.820  -0.798  22.048  1.00  0.00              
ATOM   1250  O   PRO A  85      19.745  -1.114  22.555  1.00  0.00              
ATOM   1251  CB  PRO A  85      20.634   0.310  19.824  1.00  0.00              
ATOM   1252  CG  PRO A  85      19.928  -0.162  18.578  1.00  0.00              
ATOM   1253  CD  PRO A  85      19.308  -1.478  18.932  1.00  0.00              
ATOM   1254  HA  PRO A  85      22.138  -1.176  20.363  1.00  0.00              
ATOM   1255 1HB  PRO A  85      19.976   0.908  20.471  1.00  0.00              
ATOM   1256 2HB  PRO A  85      21.510   0.934  19.592  1.00  0.00              
ATOM   1257 1HG  PRO A  85      19.174   0.576  18.266  1.00  0.00              
ATOM   1258 2HG  PRO A  85      20.644  -0.256  17.748  1.00  0.00              
ATOM   1259 1HD  PRO A  85      18.306  -1.310  19.352  1.00  0.00              
ATOM   1260 2HD  PRO A  85      19.252  -2.110  18.034  1.00  0.00              
ATOM   1261  N   ASN A  86      21.843  -0.328  22.742  1.00  0.00              
ATOM   1262  CA  ASN A  86      21.724   0.105  24.125  1.00  0.00              
ATOM   1263  C   ASN A  86      22.792   1.172  24.326  1.00  0.00              
ATOM   1264  O   ASN A  86      23.573   1.444  23.407  1.00  0.00              
ATOM   1265  CB  ASN A  86      21.884  -1.049  25.099  1.00  0.00              
ATOM   1266  CG  ASN A  86      23.237  -1.697  25.008  1.00  0.00              
ATOM   1267  OD1 ASN A  86      24.265  -1.013  24.958  1.00  0.00              
ATOM   1268  ND2 ASN A  86      23.257  -3.006  24.987  1.00  0.00              
ATOM   1269  H   ASN A  86      22.741  -0.271  22.284  1.00  0.00              
ATOM   1270  HA  ASN A  86      20.742   0.561  24.262  1.00  0.00              
ATOM   1271 1HB  ASN A  86      21.733  -0.689  26.118  1.00  0.00              
ATOM   1272 2HB  ASN A  86      21.120  -1.801  24.901  1.00  0.00              
ATOM   1273 1HD2 ASN A  86      24.130  -3.492  24.928  1.00  0.00              
ATOM   1274 2HD2 ASN A  86      22.401  -3.520  25.030  1.00  0.00              
ATOM   1275  N   TRP A  87      22.834   1.801  25.494  1.00  0.00              
ATOM   1276  CA  TRP A  87      23.748   2.924  25.653  1.00  0.00              
ATOM   1277  C   TRP A  87      25.209   2.476  25.583  1.00  0.00              
ATOM   1278  O   TRP A  87      26.058   3.196  25.061  1.00  0.00              
ATOM   1279  CB  TRP A  87      23.490   3.630  26.986  1.00  0.00              
ATOM   1280  CG  TRP A  87      22.164   4.327  27.047  1.00  0.00              
ATOM   1281  CD1 TRP A  87      21.149   4.073  27.920  1.00  0.00              
ATOM   1282  CD2 TRP A  87      21.701   5.403  26.196  1.00  0.00              
ATOM   1283  NE1 TRP A  87      20.091   4.912  27.672  1.00  0.00              
ATOM   1284  CE2 TRP A  87      20.412   5.734  26.622  1.00  0.00              
ATOM   1285  CE3 TRP A  87      22.270   6.103  25.124  1.00  0.00              
ATOM   1286  CZ2 TRP A  87      19.672   6.735  26.012  1.00  0.00              
ATOM   1287  CZ3 TRP A  87      21.529   7.108  24.514  1.00  0.00              
ATOM   1288  CH2 TRP A  87      20.264   7.416  24.948  1.00  0.00              
ATOM   1289  H   TRP A  87      22.253   1.524  26.273  1.00  0.00              
ATOM   1290  HA  TRP A  87      23.592   3.617  24.826  1.00  0.00              
ATOM   1291 1HB  TRP A  87      23.532   2.902  27.797  1.00  0.00              
ATOM   1292 2HB  TRP A  87      24.273   4.366  27.166  1.00  0.00              
ATOM   1293  HD1 TRP A  87      21.175   3.315  28.701  1.00  0.00              
ATOM   1294  HE1 TRP A  87      19.218   4.923  28.180  1.00  0.00              
ATOM   1295  HE3 TRP A  87      23.275   5.864  24.777  1.00  0.00              
ATOM   1296  HZ2 TRP A  87      18.666   6.994  26.342  1.00  0.00              
ATOM   1297  HZ3 TRP A  87      21.978   7.647  23.680  1.00  0.00              
ATOM   1298  HH2 TRP A  87      19.710   8.210  24.447  1.00  0.00              
ATOM   1299  N   GLY A  88      25.497   1.285  26.101  1.00  0.00              
ATOM   1300  CA  GLY A  88      26.849   0.752  26.049  1.00  0.00              
ATOM   1301  C   GLY A  88      27.341   0.523  24.629  1.00  0.00              
ATOM   1302  O   GLY A  88      28.488   0.821  24.298  1.00  0.00              
ATOM   1303  H   GLY A  88      24.769   0.739  26.538  1.00  0.00              
ATOM   1304 1HA  GLY A  88      27.531   1.438  26.551  1.00  0.00              
ATOM   1305 2HA  GLY A  88      26.888  -0.193  26.590  1.00  0.00              
ATOM   1306  N   ARG A  89      26.468  -0.006  23.779  1.00  0.00              
ATOM   1307  CA  ARG A  89      26.815  -0.178  22.373  1.00  0.00              
ATOM   1308  C   ARG A  89      27.035   1.154  21.669  1.00  0.00              
ATOM   1309  O   ARG A  89      27.894   1.253  20.795  1.00  0.00              
ATOM   1310  CB  ARG A  89      25.723  -0.950  21.648  1.00  0.00              
ATOM   1311  CG  ARG A  89      25.579  -2.403  22.070  1.00  0.00              
ATOM   1312  CD  ARG A  89      24.457  -3.072  21.362  1.00  0.00              
ATOM   1313  NE  ARG A  89      24.112  -4.345  21.974  1.00  0.00              
ATOM   1314  CZ  ARG A  89      24.733  -5.512  21.714  1.00  0.00              
ATOM   1315  NH1 ARG A  89      25.727  -5.551  20.854  1.00  0.00              
ATOM   1316  NH2 ARG A  89      24.344  -6.618  22.324  1.00  0.00              
ATOM   1317  H   ARG A  89      25.554  -0.294  24.098  1.00  0.00              
ATOM   1318  HA  ARG A  89      27.777  -0.689  22.314  1.00  0.00              
ATOM   1319 1HB  ARG A  89      24.763  -0.462  21.813  1.00  0.00              
ATOM   1320 2HB  ARG A  89      25.917  -0.935  20.576  1.00  0.00              
ATOM   1321 1HG  ARG A  89      26.499  -2.941  21.841  1.00  0.00              
ATOM   1322 2HG  ARG A  89      25.386  -2.453  23.142  1.00  0.00              
ATOM   1323 1HD  ARG A  89      23.577  -2.431  21.388  1.00  0.00              
ATOM   1324 2HD  ARG A  89      24.740  -3.257  20.326  1.00  0.00              
ATOM   1325  HE  ARG A  89      23.352  -4.355  22.641  1.00  0.00              
ATOM   1326 1HH1 ARG A  89      26.024  -4.706  20.388  1.00  0.00              
ATOM   1327 2HH1 ARG A  89      26.192  -6.426  20.660  1.00  0.00              
ATOM   1328 1HH2 ARG A  89      23.580  -6.588  22.985  1.00  0.00              
ATOM   1329 2HH2 ARG A  89      24.809  -7.492  22.130  1.00  0.00              
ATOM   1330  N   LEU A  90      26.257   2.170  22.044  1.00  0.00              
ATOM   1331  CA  LEU A  90      26.454   3.508  21.489  1.00  0.00              
ATOM   1332  C   LEU A  90      27.810   4.088  21.896  1.00  0.00              
ATOM   1333  O   LEU A  90      28.456   4.791  21.108  1.00  0.00              
ATOM   1334  CB  LEU A  90      25.331   4.443  21.956  1.00  0.00              
ATOM   1335  CG  LEU A  90      23.969   4.234  21.282  1.00  0.00              
ATOM   1336  CD1 LEU A  90      22.893   4.962  22.075  1.00  0.00              
ATOM   1337  CD2 LEU A  90      24.029   4.741  19.848  1.00  0.00              
ATOM   1338  H   LEU A  90      25.520   2.021  22.718  1.00  0.00              
ATOM   1339  HA  LEU A  90      26.446   3.437  20.402  1.00  0.00              
ATOM   1340 1HB  LEU A  90      25.194   4.313  23.028  1.00  0.00              
ATOM   1341 2HB  LEU A  90      25.638   5.473  21.772  1.00  0.00              
ATOM   1342  HG  LEU A  90      23.722   3.172  21.281  1.00  0.00              
ATOM   1343 1HD1 LEU A  90      21.925   4.813  21.596  1.00  0.00              
ATOM   1344 2HD1 LEU A  90      22.859   4.567  23.090  1.00  0.00              
ATOM   1345 3HD1 LEU A  90      23.122   6.027  22.107  1.00  0.00              
ATOM   1346 1HD2 LEU A  90      23.061   4.591  19.369  1.00  0.00              
ATOM   1347 2HD2 LEU A  90      24.274   5.803  19.848  1.00  0.00              
ATOM   1348 3HD2 LEU A  90      24.794   4.191  19.300  1.00  0.00              
ATOM   1349  N   VAL A  91      28.245   3.803  23.123  1.00  0.00              
ATOM   1350  CA  VAL A  91      29.592   4.186  23.539  1.00  0.00              
ATOM   1351  C   VAL A  91      30.632   3.530  22.623  1.00  0.00              
ATOM   1352  O   VAL A  91      31.537   4.198  22.129  1.00  0.00              
ATOM   1353  CB  VAL A  91      29.846   3.767  24.999  1.00  0.00              
ATOM   1354  CG1 VAL A  91      31.314   3.945  25.357  1.00  0.00              
ATOM   1355  CG2 VAL A  91      28.961   4.578  25.933  1.00  0.00              
ATOM   1356  H   VAL A  91      27.647   3.319  23.777  1.00  0.00              
ATOM   1357  HA  VAL A  91      29.694   5.266  23.428  1.00  0.00              
ATOM   1358  HB  VAL A  91      29.615   2.707  25.108  1.00  0.00              
ATOM   1359 1HG1 VAL A  91      31.475   3.643  26.392  1.00  0.00              
ATOM   1360 2HG1 VAL A  91      31.926   3.327  24.700  1.00  0.00              
ATOM   1361 3HG1 VAL A  91      31.593   4.991  25.237  1.00  0.00              
ATOM   1362 1HG2 VAL A  91      29.145   4.276  26.963  1.00  0.00              
ATOM   1363 2HG2 VAL A  91      29.188   5.638  25.819  1.00  0.00              
ATOM   1364 3HG2 VAL A  91      27.914   4.403  25.685  1.00  0.00              
ATOM   1365  N   ALA A  92      30.480   2.230  22.373  1.00  0.00              
ATOM   1366  CA  ALA A  92      31.403   1.527  21.482  1.00  0.00              
ATOM   1367  C   ALA A  92      31.385   2.116  20.069  1.00  0.00              
ATOM   1368  O   ALA A  92      32.419   2.231  19.418  1.00  0.00              
ATOM   1369  CB  ALA A  92      31.068   0.043  21.440  1.00  0.00              
ATOM   1370  H   ALA A  92      29.721   1.718  22.799  1.00  0.00              
ATOM   1371  HA  ALA A  92      32.412   1.651  21.874  1.00  0.00              
ATOM   1372 1HB  ALA A  92      31.762  -0.468  20.774  1.00  0.00              
ATOM   1373 2HB  ALA A  92      31.151  -0.377  22.443  1.00  0.00              
ATOM   1374 3HB  ALA A  92      30.051  -0.090  21.075  1.00  0.00              
ATOM   1375  N   PHE A  93      30.194   2.481  19.608  1.00  0.00              
ATOM   1376  CA  PHE A  93      30.006   3.136  18.318  1.00  0.00              
ATOM   1377  C   PHE A  93      30.827   4.418  18.228  1.00  0.00              
ATOM   1378  O   PHE A  93      31.568   4.620  17.267  1.00  0.00              
ATOM   1379  CB  PHE A  93      28.507   3.406  18.119  1.00  0.00              
ATOM   1380  CG  PHE A  93      28.172   4.208  16.890  1.00  0.00              
ATOM   1381  CD1 PHE A  93      28.196   3.623  15.634  1.00  0.00              
ATOM   1382  CD2 PHE A  93      27.795   5.539  16.997  1.00  0.00              
ATOM   1383  CE1 PHE A  93      27.855   4.348  14.508  1.00  0.00              
ATOM   1384  CE2 PHE A  93      27.456   6.279  15.871  1.00  0.00              
ATOM   1385  CZ  PHE A  93      27.487   5.688  14.626  1.00  0.00              
ATOM   1386  H   PHE A  93      29.388   2.291  20.186  1.00  0.00              
ATOM   1387  HA  PHE A  93      30.363   2.465  17.534  1.00  0.00              
ATOM   1388 1HB  PHE A  93      27.972   2.459  18.054  1.00  0.00              
ATOM   1389 2HB  PHE A  93      28.117   3.943  18.982  1.00  0.00              
ATOM   1390  HD1 PHE A  93      28.488   2.576  15.539  1.00  0.00              
ATOM   1391  HD2 PHE A  93      27.771   6.005  17.983  1.00  0.00              
ATOM   1392  HE1 PHE A  93      27.874   3.872  13.528  1.00  0.00              
ATOM   1393  HE2 PHE A  93      27.168   7.326  15.970  1.00  0.00              
ATOM   1394  HZ  PHE A  93      27.228   6.263  13.738  1.00  0.00              
ATOM   1395  N   PHE A  94      30.721   5.274  19.239  1.00  0.00              
ATOM   1396  CA  PHE A  94      31.500   6.510  19.235  1.00  0.00              
ATOM   1397  C   PHE A  94      32.993   6.228  19.280  1.00  0.00              
ATOM   1398  O   PHE A  94      33.772   6.891  18.594  1.00  0.00              
ATOM   1399  CB  PHE A  94      31.081   7.429  20.390  1.00  0.00              
ATOM   1400  CG  PHE A  94      29.936   8.335  20.035  1.00  0.00              
ATOM   1401  CD1 PHE A  94      30.160   9.678  19.748  1.00  0.00              
ATOM   1402  CD2 PHE A  94      28.639   7.833  19.951  1.00  0.00              
ATOM   1403  CE1 PHE A  94      29.105  10.509  19.401  1.00  0.00              
ATOM   1404  CE2 PHE A  94      27.577   8.653  19.600  1.00  0.00              
ATOM   1405  CZ  PHE A  94      27.809   9.995  19.318  1.00  0.00              
ATOM   1406  H   PHE A  94      30.107   5.082  20.017  1.00  0.00              
ATOM   1407  HA  PHE A  94      31.315   7.032  18.296  1.00  0.00              
ATOM   1408 1HB  PHE A  94      30.792   6.825  21.249  1.00  0.00              
ATOM   1409 2HB  PHE A  94      31.929   8.043  20.691  1.00  0.00              
ATOM   1410  HD1 PHE A  94      31.176  10.071  19.798  1.00  0.00              
ATOM   1411  HD2 PHE A  94      28.464   6.779  20.173  1.00  0.00              
ATOM   1412  HE1 PHE A  94      29.288  11.563  19.193  1.00  0.00              
ATOM   1413  HE2 PHE A  94      26.565   8.252  19.545  1.00  0.00              
ATOM   1414  HZ  PHE A  94      26.981  10.644  19.035  1.00  0.00              
ATOM   1415  N   VAL A  95      33.388   5.241  20.080  1.00  0.00              
ATOM   1416  CA  VAL A  95      34.801   4.869  20.183  1.00  0.00              
ATOM   1417  C   VAL A  95      35.340   4.399  18.835  1.00  0.00              
ATOM   1418  O   VAL A  95      36.437   4.804  18.414  1.00  0.00              
ATOM   1419  CB  VAL A  95      35.035   3.803  21.279  1.00  0.00              
ATOM   1420  CG1 VAL A  95      36.454   3.254  21.214  1.00  0.00              
ATOM   1421  CG2 VAL A  95      34.757   4.394  22.659  1.00  0.00              
ATOM   1422  H   VAL A  95      32.705   4.737  20.628  1.00  0.00              
ATOM   1423  HA  VAL A  95      35.374   5.758  20.450  1.00  0.00              
ATOM   1424  HB  VAL A  95      34.364   2.962  21.104  1.00  0.00              
ATOM   1425 1HG1 VAL A  95      36.591   2.506  21.996  1.00  0.00              
ATOM   1426 2HG1 VAL A  95      36.623   2.795  20.240  1.00  0.00              
ATOM   1427 3HG1 VAL A  95      37.166   4.066  21.362  1.00  0.00              
ATOM   1428 1HG2 VAL A  95      34.925   3.634  23.421  1.00  0.00              
ATOM   1429 2HG2 VAL A  95      35.425   5.238  22.835  1.00  0.00              
ATOM   1430 3HG2 VAL A  95      33.723   4.734  22.708  1.00  0.00              
ATOM   1431  N   PHE A  96      34.570   3.561  18.148  1.00  0.00              
ATOM   1432  CA  PHE A  96      34.960   3.145  16.798  1.00  0.00              
ATOM   1433  C   PHE A  96      35.116   4.330  15.851  1.00  0.00              
ATOM   1434  O   PHE A  96      36.131   4.457  15.179  1.00  0.00              
ATOM   1435  CB  PHE A  96      33.929   2.172  16.226  1.00  0.00              
ATOM   1436  CG  PHE A  96      34.127   1.868  14.768  1.00  0.00              
ATOM   1437  CD1 PHE A  96      35.275   1.226  14.328  1.00  0.00              
ATOM   1438  CD2 PHE A  96      33.166   2.223  13.833  1.00  0.00              
ATOM   1439  CE1 PHE A  96      35.458   0.946  12.987  1.00  0.00              
ATOM   1440  CE2 PHE A  96      33.345   1.943  12.493  1.00  0.00              
ATOM   1441  CZ  PHE A  96      34.494   1.304  12.069  1.00  0.00              
ATOM   1442  H   PHE A  96      33.713   3.202  18.545  1.00  0.00              
ATOM   1443  HA  PHE A  96      35.934   2.656  16.855  1.00  0.00              
ATOM   1444 1HB  PHE A  96      33.969   1.233  16.777  1.00  0.00              
ATOM   1445 2HB  PHE A  96      32.929   2.584  16.354  1.00  0.00              
ATOM   1446  HD1 PHE A  96      36.038   0.942  15.054  1.00  0.00              
ATOM   1447  HD2 PHE A  96      32.259   2.728  14.168  1.00  0.00              
ATOM   1448  HE1 PHE A  96      36.366   0.442  12.655  1.00  0.00              
ATOM   1449  HE2 PHE A  96      32.582   2.227  11.769  1.00  0.00              
ATOM   1450  HZ  PHE A  96      34.637   1.085  11.012  1.00  0.00              
ATOM   1451  N   GLY A  97      34.105   5.197  15.795  1.00  0.00              
ATOM   1452  CA  GLY A  97      34.147   6.331  14.889  1.00  0.00              
ATOM   1453  C   GLY A  97      35.389   7.175  15.093  1.00  0.00              
ATOM   1454  O   GLY A  97      36.054   7.558  14.124  1.00  0.00              
ATOM   1455  H   GLY A  97      33.297   5.071  16.388  1.00  0.00              
ATOM   1456 1HA  GLY A  97      34.118   5.975  13.859  1.00  0.00              
ATOM   1457 2HA  GLY A  97      33.263   6.950  15.040  1.00  0.00              
ATOM   1458  N   ALA A  98      35.724   7.444  16.355  1.00  0.00              
ATOM   1459  CA  ALA A  98      36.930   8.201  16.675  1.00  0.00              
ATOM   1460  C   ALA A  98      38.197   7.441  16.269  1.00  0.00              
ATOM   1461  O   ALA A  98      39.118   8.026  15.709  1.00  0.00              
ATOM   1462  CB  ALA A  98      36.966   8.576  18.162  1.00  0.00              
ATOM   1463  H   ALA A  98      35.134   7.119  17.107  1.00  0.00              
ATOM   1464  HA  ALA A  98      36.920   9.118  16.086  1.00  0.00              
ATOM   1465 1HB  ALA A  98      37.874   9.140  18.373  1.00  0.00              
ATOM   1466 2HB  ALA A  98      36.096   9.187  18.404  1.00  0.00              
ATOM   1467 3HB  ALA A  98      36.952   7.670  18.766  1.00  0.00              
ATOM   1468  N   ALA A  99      38.239   6.138  16.544  1.00  0.00              
ATOM   1469  CA  ALA A  99      39.402   5.325  16.163  1.00  0.00              
ATOM   1470  C   ALA A  99      39.568   5.257  14.653  1.00  0.00              
ATOM   1471  O   ALA A  99      40.688   5.238  14.148  1.00  0.00              
ATOM   1472  CB  ALA A  99      39.313   3.899  16.756  1.00  0.00              
ATOM   1473  H   ALA A  99      37.465   5.697  17.020  1.00  0.00              
ATOM   1474  HA  ALA A  99      40.296   5.807  16.559  1.00  0.00              
ATOM   1475 1HB  ALA A  99      40.189   3.324  16.455  1.00  0.00              
ATOM   1476 2HB  ALA A  99      39.275   3.959  17.844  1.00  0.00              
ATOM   1477 3HB  ALA A  99      38.413   3.408  16.388  1.00  0.00              
ATOM   1478  N   LEU A 100      38.448   5.203  13.942  1.00  0.00              
ATOM   1479  CA  LEU A 100      38.474   5.169  12.484  1.00  0.00              
ATOM   1480  C   LEU A 100      39.061   6.472  11.944  1.00  0.00              
ATOM   1481  O   LEU A 100      39.873   6.461  11.014  1.00  0.00              
ATOM   1482  CB  LEU A 100      37.062   4.956  11.925  1.00  0.00              
ATOM   1483  CG  LEU A 100      36.962   4.830  10.399  1.00  0.00              
ATOM   1484  CD1 LEU A 100      37.795   3.644   9.932  1.00  0.00              
ATOM   1485  CD2 LEU A 100      35.504   4.666   9.997  1.00  0.00              
ATOM   1486  H   LEU A 100      37.557   5.185  14.418  1.00  0.00              
ATOM   1487  HA  LEU A 100      39.122   4.352  12.169  1.00  0.00              
ATOM   1488 1HB  LEU A 100      36.649   4.047  12.360  1.00  0.00              
ATOM   1489 2HB  LEU A 100      36.437   5.796  12.229  1.00  0.00              
ATOM   1490  HG  LEU A 100      37.368   5.727   9.932  1.00  0.00              
ATOM   1491 1HD1 LEU A 100      37.724   3.554   8.848  1.00  0.00              
ATOM   1492 2HD1 LEU A 100      38.836   3.796  10.215  1.00  0.00              
ATOM   1493 3HD1 LEU A 100      37.422   2.732  10.396  1.00  0.00              
ATOM   1494 1HD2 LEU A 100      35.433   4.577   8.913  1.00  0.00              
ATOM   1495 2HD2 LEU A 100      35.097   3.768  10.463  1.00  0.00              
ATOM   1496 3HD2 LEU A 100      34.935   5.535  10.328  1.00  0.00              
ATOM   1497  N   CYS A 101      38.658   7.594  12.536  1.00  0.00              
ATOM   1498  CA  CYS A 101      39.214   8.887  12.151  1.00  0.00              
ATOM   1499  C   CYS A 101      40.701   8.973  12.489  1.00  0.00              
ATOM   1500  O   CYS A 101      41.493   9.486  11.695  1.00  0.00              
ATOM   1501  CB  CYS A 101      38.470  10.022  12.854  1.00  0.00              
ATOM   1502  SG  CYS A 101      36.775  10.265  12.273  1.00  0.00              
ATOM   1503  H   CYS A 101      37.957   7.557  13.262  1.00  0.00              
ATOM   1504  HA  CYS A 101      39.123   8.995  11.070  1.00  0.00              
ATOM   1505 1HB  CYS A 101      38.434   9.824  13.926  1.00  0.00              
ATOM   1506 2HB  CYS A 101      39.013  10.956  12.712  1.00  0.00              
ATOM   1507  HG  CYS A 101      36.489   8.974  12.134  1.00  0.00              
ATOM   1508  N   ALA A 102      41.078   8.461  13.661  1.00  0.00              
ATOM   1509  CA  ALA A 102      42.480   8.459  14.059  1.00  0.00              
ATOM   1510  C   ALA A 102      43.325   7.656  13.076  1.00  0.00              
ATOM   1511  O   ALA A 102      44.419   8.081  12.693  1.00  0.00              
ATOM   1512  CB  ALA A 102      42.641   7.914  15.457  1.00  0.00              
ATOM   1513  H   ALA A 102      40.389   8.068  14.285  1.00  0.00              
ATOM   1514  HA  ALA A 102      42.838   9.488  14.043  1.00  0.00              
ATOM   1515 1HB  ALA A 102      43.695   7.922  15.731  1.00  0.00              
ATOM   1516 2HB  ALA A 102      42.079   8.533  16.156  1.00  0.00              
ATOM   1517 3HB  ALA A 102      42.264   6.893  15.494  1.00  0.00              
ATOM   1518  N   GLU A 103      42.821   6.497  12.667  1.00  0.00              
ATOM   1519  CA  GLU A 103      43.568   5.679  11.718  1.00  0.00              
ATOM   1520  C   GLU A 103      43.576   6.320  10.333  1.00  0.00              
ATOM   1521  O   GLU A 103      44.577   6.252   9.623  1.00  0.00              
ATOM   1522  CB  GLU A 103      42.971   4.272  11.638  1.00  0.00              
ATOM   1523  CG  GLU A 103      43.705   3.330  10.695  1.00  0.00              
ATOM   1524  CD  GLU A 103      45.146   3.129  11.073  1.00  0.00              
ATOM   1525  OE1 GLU A 103      45.591   3.763  12.000  1.00  0.00              
ATOM   1526  OE2 GLU A 103      45.803   2.341  10.435  1.00  0.00              
ATOM   1527  H   GLU A 103      41.926   6.169  13.002  1.00  0.00              
ATOM   1528  HA  GLU A 103      44.608   5.632  12.044  1.00  0.00              
ATOM   1529 1HB  GLU A 103      42.971   3.820  12.630  1.00  0.00              
ATOM   1530 2HB  GLU A 103      41.934   4.336  11.307  1.00  0.00              
ATOM   1531 1HG  GLU A 103      43.202   2.363  10.700  1.00  0.00              
ATOM   1532 2HG  GLU A 103      43.652   3.731   9.684  1.00  0.00              
ATOM   1533  N   SER A 104      42.474   6.961   9.954  1.00  0.00              
ATOM   1534  CA  SER A 104      42.426   7.677   8.681  1.00  0.00              
ATOM   1535  C   SER A 104      43.515   8.749   8.581  1.00  0.00              
ATOM   1536  O   SER A 104      44.147   8.897   7.535  1.00  0.00              
ATOM   1537  CB  SER A 104      41.063   8.316   8.501  1.00  0.00              
ATOM   1538  OG  SER A 104      40.062   7.342   8.393  1.00  0.00              
ATOM   1539  H   SER A 104      41.657   6.958  10.548  1.00  0.00              
ATOM   1540  HA  SER A 104      42.623   6.967   7.877  1.00  0.00              
ATOM   1541 1HB  SER A 104      40.851   8.966   9.350  1.00  0.00              
ATOM   1542 2HB  SER A 104      41.068   8.937   7.606  1.00  0.00              
ATOM   1543  HG  SER A 104      39.888   7.041   9.288  1.00  0.00              
ATOM   1544  N   VAL A 105      43.739   9.493   9.661  1.00  0.00              
ATOM   1545  CA  VAL A 105      44.814  10.477   9.664  1.00  0.00              
ATOM   1546  C   VAL A 105      46.166   9.772   9.573  1.00  0.00              
ATOM   1547  O   VAL A 105      47.044  10.183   8.811  1.00  0.00              
ATOM   1548  CB  VAL A 105      44.759  11.335  10.942  1.00  0.00              
ATOM   1549  CG1 VAL A 105      45.975  12.246  11.023  1.00  0.00              
ATOM   1550  CG2 VAL A 105      43.474  12.147  10.966  1.00  0.00              
ATOM   1551  H   VAL A 105      43.169   9.385  10.488  1.00  0.00              
ATOM   1552  HA  VAL A 105      44.700  11.116   8.787  1.00  0.00              
ATOM   1553  HB  VAL A 105      44.791  10.678  11.811  1.00  0.00              
ATOM   1554 1HG1 VAL A 105      45.920  12.845  11.933  1.00  0.00              
ATOM   1555 2HG1 VAL A 105      46.882  11.642  11.041  1.00  0.00              
ATOM   1556 3HG1 VAL A 105      45.994  12.906  10.156  1.00  0.00              
ATOM   1557 1HG2 VAL A 105      43.442  12.751  11.872  1.00  0.00              
ATOM   1558 2HG2 VAL A 105      43.439  12.800  10.093  1.00  0.00              
ATOM   1559 3HG2 VAL A 105      42.617  11.473  10.948  1.00  0.00              
ATOM   1560  N   ASN A 106      46.312   8.695  10.343  1.00  0.00              
ATOM   1561  CA  ASN A 106      47.528   7.880  10.337  1.00  0.00              
ATOM   1562  C   ASN A 106      47.888   7.364   8.936  1.00  0.00              
ATOM   1563  O   ASN A 106      49.067   7.274   8.579  1.00  0.00              
ATOM   1564  CB  ASN A 106      47.382   6.720  11.305  1.00  0.00              
ATOM   1565  CG  ASN A 106      48.638   5.902  11.420  1.00  0.00              
ATOM   1566  OD1 ASN A 106      49.751   6.432  11.316  1.00  0.00              
ATOM   1567  ND2 ASN A 106      48.483   4.620  11.632  1.00  0.00              
ATOM   1568  H   ASN A 106      45.550   8.437  10.953  1.00  0.00              
ATOM   1569  HA  ASN A 106      48.364   8.504  10.656  1.00  0.00              
ATOM   1570 1HB  ASN A 106      47.119   7.101  12.292  1.00  0.00              
ATOM   1571 2HB  ASN A 106      46.569   6.072  10.976  1.00  0.00              
ATOM   1572 1HD2 ASN A 106      49.284   4.027  11.717  1.00  0.00              
ATOM   1573 2HD2 ASN A 106      47.564   4.234  11.709  1.00  0.00              
ATOM   1574  N   LYS A 107      46.859   7.043   8.149  1.00  0.00              
ATOM   1575  CA  LYS A 107      47.011   6.586   6.767  1.00  0.00              
ATOM   1576  C   LYS A 107      46.971   7.739   5.749  1.00  0.00              
ATOM   1577  O   LYS A 107      46.806   7.505   4.551  1.00  0.00              
ATOM   1578  CB  LYS A 107      45.925   5.562   6.435  1.00  0.00              
ATOM   1579  CG  LYS A 107      46.021   4.264   7.227  1.00  0.00              
ATOM   1580  CD  LYS A 107      47.273   3.483   6.858  1.00  0.00              
ATOM   1581  CE  LYS A 107      47.321   2.143   7.577  1.00  0.00              
ATOM   1582  NZ  LYS A 107      48.530   1.357   7.208  1.00  0.00              
ATOM   1583  H   LYS A 107      45.932   7.124   8.541  1.00  0.00              
ATOM   1584  HA  LYS A 107      47.989   6.113   6.664  1.00  0.00              
ATOM   1585 1HB  LYS A 107      44.944   5.998   6.624  1.00  0.00              
ATOM   1586 2HB  LYS A 107      45.973   5.311   5.375  1.00  0.00              
ATOM   1587 1HG  LYS A 107      46.044   4.490   8.293  1.00  0.00              
ATOM   1588 2HG  LYS A 107      45.145   3.649   7.023  1.00  0.00              
ATOM   1589 1HD  LYS A 107      47.291   3.310   5.782  1.00  0.00              
ATOM   1590 2HD  LYS A 107      48.156   4.062   7.130  1.00  0.00              
ATOM   1591 1HE  LYS A 107      47.325   2.307   8.653  1.00  0.00              
ATOM   1592 2HE  LYS A 107      46.435   1.562   7.324  1.00  0.00              
ATOM   1593 1HZ  LYS A 107      48.524   0.477   7.704  1.00  0.00              
ATOM   1594 2HZ  LYS A 107      48.527   1.182   6.212  1.00  0.00              
ATOM   1595 3HZ  LYS A 107      49.359   1.877   7.455  1.00  0.00              
ATOM   1596  N   GLU A 108      47.126   8.970   6.238  1.00  0.00              
ATOM   1597  CA  GLU A 108      47.175  10.180   5.406  1.00  0.00              
ATOM   1598  C   GLU A 108      45.901  10.421   4.594  1.00  0.00              
ATOM   1599  O   GLU A 108      45.952  10.811   3.421  1.00  0.00              
ATOM   1600  CB  GLU A 108      48.370  10.104   4.453  1.00  0.00              
ATOM   1601  CG  GLU A 108      49.722  10.015   5.145  1.00  0.00              
ATOM   1602  CD  GLU A 108      50.876  10.033   4.181  1.00  0.00              
ATOM   1603  OE1 GLU A 108      50.637   9.991   2.998  1.00  0.00              
ATOM   1604  OE2 GLU A 108      51.997  10.089   4.629  1.00  0.00              
ATOM   1605  H   GLU A 108      47.213   9.058   7.241  1.00  0.00              
ATOM   1606  HA  GLU A 108      47.226  11.049   6.062  1.00  0.00              
ATOM   1607 1HB  GLU A 108      48.266   9.231   3.808  1.00  0.00              
ATOM   1608 2HB  GLU A 108      48.380  10.985   3.811  1.00  0.00              
ATOM   1609 1HG  GLU A 108      49.824  10.856   5.831  1.00  0.00              
ATOM   1610 2HG  GLU A 108      49.759   9.098   5.732  1.00  0.00              
ATOM   1611  N   MET A 109      44.760  10.192   5.238  1.00  0.00              
ATOM   1612  CA  MET A 109      43.454  10.428   4.630  1.00  0.00              
ATOM   1613  C   MET A 109      42.613  11.332   5.536  1.00  0.00              
ATOM   1614  O   MET A 109      41.535  10.940   5.991  1.00  0.00              
ATOM   1615  CB  MET A 109      42.739   9.105   4.368  1.00  0.00              
ATOM   1616  CG  MET A 109      43.433   8.203   3.357  1.00  0.00              
ATOM   1617  SD  MET A 109      42.483   6.716   2.984  1.00  0.00              
ATOM   1618  CE  MET A 109      42.686   5.794   4.506  1.00  0.00              
ATOM   1619  H   MET A 109      44.806   9.840   6.183  1.00  0.00              
ATOM   1620  HA  MET A 109      43.604  10.928   3.674  1.00  0.00              
ATOM   1621 1HB  MET A 109      42.646   8.551   5.301  1.00  0.00              
ATOM   1622 2HB  MET A 109      41.730   9.302   4.003  1.00  0.00              
ATOM   1623 1HG  MET A 109      43.592   8.752   2.429  1.00  0.00              
ATOM   1624 2HG  MET A 109      44.406   7.902   3.745  1.00  0.00              
ATOM   1625 1HE  MET A 109      42.154   4.846   4.431  1.00  0.00              
ATOM   1626 2HE  MET A 109      43.746   5.604   4.677  1.00  0.00              
ATOM   1627 3HE  MET A 109      42.282   6.372   5.338  1.00  0.00              
ATOM   1628  N   GLU A 110      43.111  12.543   5.788  1.00  0.00              
ATOM   1629  CA  GLU A 110      42.466  13.461   6.728  1.00  0.00              
ATOM   1630  C   GLU A 110      41.074  13.893   6.279  1.00  0.00              
ATOM   1631  O   GLU A 110      40.213  14.188   7.118  1.00  0.00              
ATOM   1632  CB  GLU A 110      43.340  14.700   6.931  1.00  0.00              
ATOM   1633  CG  GLU A 110      44.641  14.437   7.676  1.00  0.00              
ATOM   1634  CD  GLU A 110      45.501  15.663   7.803  1.00  0.00              
ATOM   1635  OE1 GLU A 110      45.157  16.669   7.230  1.00  0.00              
ATOM   1636  OE2 GLU A 110      46.504  15.594   8.473  1.00  0.00              
ATOM   1637  H   GLU A 110      43.957  12.834   5.318  1.00  0.00              
ATOM   1638  HA  GLU A 110      42.314  12.938   7.673  1.00  0.00              
ATOM   1639 1HB  GLU A 110      43.591  15.131   5.962  1.00  0.00              
ATOM   1640 2HB  GLU A 110      42.781  15.452   7.489  1.00  0.00              
ATOM   1641 1HG  GLU A 110      44.408  14.066   8.674  1.00  0.00              
ATOM   1642 2HG  GLU A 110      45.197  13.661   7.152  1.00  0.00              
ATOM   1643  N   VAL A 111      40.853  13.911   4.961  1.00  0.00              
ATOM   1644  CA  VAL A 111      39.560  14.289   4.396  1.00  0.00              
ATOM   1645  C   VAL A 111      38.438  13.375   4.905  1.00  0.00              
ATOM   1646  O   VAL A 111      37.274  13.778   4.961  1.00  0.00              
ATOM   1647  CB  VAL A 111      39.615  14.224   2.858  1.00  0.00              
ATOM   1648  CG1 VAL A 111      39.710  12.779   2.389  1.00  0.00              
ATOM   1649  CG2 VAL A 111      38.389  14.903   2.267  1.00  0.00              
ATOM   1650  H   VAL A 111      41.606  13.655   4.339  1.00  0.00              
ATOM   1651  HA  VAL A 111      39.316  15.297   4.733  1.00  0.00              
ATOM   1652  HB  VAL A 111      40.515  14.733   2.513  1.00  0.00              
ATOM   1653 1HG1 VAL A 111      39.749  12.752   1.299  1.00  0.00              
ATOM   1654 2HG1 VAL A 111      40.614  12.324   2.794  1.00  0.00              
ATOM   1655 3HG1 VAL A 111      38.837  12.226   2.734  1.00  0.00              
ATOM   1656 1HG2 VAL A 111      38.435  14.854   1.179  1.00  0.00              
ATOM   1657 2HG2 VAL A 111      37.489  14.396   2.616  1.00  0.00              
ATOM   1658 3HG2 VAL A 111      38.364  15.946   2.582  1.00  0.00              
ATOM   1659  N   LEU A 112      38.794  12.157   5.306  1.00  0.00              
ATOM   1660  CA  LEU A 112      37.795  11.198   5.762  1.00  0.00              
ATOM   1661  C   LEU A 112      37.334  11.460   7.185  1.00  0.00              
ATOM   1662  O   LEU A 112      36.301  10.932   7.592  1.00  0.00              
ATOM   1663  CB  LEU A 112      38.360   9.774   5.668  1.00  0.00              
ATOM   1664  CG  LEU A 112      38.684   9.280   4.252  1.00  0.00              
ATOM   1665  CD1 LEU A 112      39.260   7.872   4.325  1.00  0.00              
ATOM   1666  CD2 LEU A 112      37.422   9.311   3.402  1.00  0.00              
ATOM   1667  H   LEU A 112      39.767  11.886   5.296  1.00  0.00              
ATOM   1668  HA  LEU A 112      36.914  11.288   5.128  1.00  0.00              
ATOM   1669 1HB  LEU A 112      39.276   9.725   6.254  1.00  0.00              
ATOM   1670 2HB  LEU A 112      37.637   9.084   6.103  1.00  0.00              
ATOM   1671  HG  LEU A 112      39.439   9.927   3.804  1.00  0.00              
ATOM   1672 1HD1 LEU A 112      39.491   7.521   3.319  1.00  0.00              
ATOM   1673 2HD1 LEU A 112      40.172   7.883   4.922  1.00  0.00              
ATOM   1674 3HD1 LEU A 112      38.532   7.205   4.785  1.00  0.00              
ATOM   1675 1HD2 LEU A 112      37.653   8.960   2.396  1.00  0.00              
ATOM   1676 2HD2 LEU A 112      36.667   8.663   3.848  1.00  0.00              
ATOM   1677 3HD2 LEU A 112      37.042  10.331   3.353  1.00  0.00              
ATOM   1678  N   VAL A 113      38.084  12.258   7.946  1.00  0.00              
ATOM   1679  CA  VAL A 113      37.687  12.523   9.333  1.00  0.00              
ATOM   1680  C   VAL A 113      36.306  13.175   9.421  1.00  0.00              
ATOM   1681  O   VAL A 113      35.430  12.700  10.152  1.00  0.00              
ATOM   1682  CB  VAL A 113      38.741  13.355  10.106  1.00  0.00              
ATOM   1683  CG1 VAL A 113      38.197  13.787  11.465  1.00  0.00              
ATOM   1684  CG2 VAL A 113      40.047  12.558  10.259  1.00  0.00              
ATOM   1685  H   VAL A 113      38.925  12.685   7.585  1.00  0.00              
ATOM   1686  HA  VAL A 113      37.576  11.569   9.850  1.00  0.00              
ATOM   1687  HB  VAL A 113      38.942  14.273   9.554  1.00  0.00              
ATOM   1688 1HG1 VAL A 113      38.953  14.371  11.991  1.00  0.00              
ATOM   1689 2HG1 VAL A 113      37.304  14.396  11.322  1.00  0.00              
ATOM   1690 3HG1 VAL A 113      37.946  12.905  12.053  1.00  0.00              
ATOM   1691 1HG2 VAL A 113      40.777  13.156  10.803  1.00  0.00              
ATOM   1692 2HG2 VAL A 113      39.850  11.637  10.808  1.00  0.00              
ATOM   1693 3HG2 VAL A 113      40.441  12.314   9.272  1.00  0.00              
ATOM   1694  N   GLY A 114      36.108  14.246   8.657  1.00  0.00              
ATOM   1695  CA  GLY A 114      34.824  14.925   8.620  1.00  0.00              
ATOM   1696  C   GLY A 114      33.723  14.057   8.032  1.00  0.00              
ATOM   1697  O   GLY A 114      32.561  14.145   8.449  1.00  0.00              
ATOM   1698  H   GLY A 114      36.866  14.596   8.089  1.00  0.00              
ATOM   1699 1HA  GLY A 114      34.540  15.222   9.630  1.00  0.00              
ATOM   1700 2HA  GLY A 114      34.911  15.836   8.030  1.00  0.00              
ATOM   1701  N   GLN A 115      34.082  13.218   7.063  1.00  0.00              
ATOM   1702  CA  GLN A 115      33.106  12.330   6.431  1.00  0.00              
ATOM   1703  C   GLN A 115      32.599  11.259   7.386  1.00  0.00              
ATOM   1704  O   GLN A 115      31.412  10.962   7.406  1.00  0.00              
ATOM   1705  CB  GLN A 115      33.716  11.668   5.193  1.00  0.00              
ATOM   1706  CG  GLN A 115      33.984  12.625   4.044  1.00  0.00              
ATOM   1707  CD  GLN A 115      34.549  11.922   2.824  1.00  0.00              
ATOM   1708  OE1 GLN A 115      34.639  10.692   2.787  1.00  0.00              
ATOM   1709  NE2 GLN A 115      34.932  12.699   1.818  1.00  0.00              
ATOM   1710  H   GLN A 115      35.043  13.190   6.756  1.00  0.00              
ATOM   1711  HA  GLN A 115      32.238  12.922   6.141  1.00  0.00              
ATOM   1712 1HB  GLN A 115      34.659  11.192   5.461  1.00  0.00              
ATOM   1713 2HB  GLN A 115      33.047  10.888   4.831  1.00  0.00              
ATOM   1714 1HG  GLN A 115      33.048  13.106   3.759  1.00  0.00              
ATOM   1715 2HG  GLN A 115      34.705  13.375   4.370  1.00  0.00              
ATOM   1716 1HE2 GLN A 115      35.312  12.292   0.987  1.00  0.00              
ATOM   1717 2HE2 GLN A 115      34.841  13.693   1.890  1.00  0.00              
ATOM   1718  N   VAL A 116      33.501  10.674   8.166  1.00  0.00              
ATOM   1719  CA  VAL A 116      33.109   9.702   9.184  1.00  0.00              
ATOM   1720  C   VAL A 116      32.224  10.373  10.238  1.00  0.00              
ATOM   1721  O   VAL A 116      31.237   9.798  10.682  1.00  0.00              
ATOM   1722  CB  VAL A 116      34.335   9.050   9.858  1.00  0.00              
ATOM   1723  CG1 VAL A 116      33.910   8.206  11.066  1.00  0.00              
ATOM   1724  CG2 VAL A 116      35.095   8.192   8.848  1.00  0.00              
ATOM   1725  H   VAL A 116      34.479  10.903   8.055  1.00  0.00              
ATOM   1726  HA  VAL A 116      32.529   8.913   8.704  1.00  0.00              
ATOM   1727  HB  VAL A 116      34.992   9.834  10.234  1.00  0.00              
ATOM   1728 1HG1 VAL A 116      34.791   7.757  11.525  1.00  0.00              
ATOM   1729 2HG1 VAL A 116      33.407   8.842  11.794  1.00  0.00              
ATOM   1730 3HG1 VAL A 116      33.230   7.419  10.739  1.00  0.00              
ATOM   1731 1HG2 VAL A 116      35.958   7.737   9.334  1.00  0.00              
ATOM   1732 2HG2 VAL A 116      34.438   7.410   8.468  1.00  0.00              
ATOM   1733 3HG2 VAL A 116      35.432   8.817   8.021  1.00  0.00              
ATOM   1734  N   GLN A 117      32.570  11.594  10.640  1.00  0.00              
ATOM   1735  CA  GLN A 117      31.704  12.313  11.575  1.00  0.00              
ATOM   1736  C   GLN A 117      30.275  12.427  11.040  1.00  0.00              
ATOM   1737  O   GLN A 117      29.306  12.147  11.756  1.00  0.00              
ATOM   1738  CB  GLN A 117      32.266  13.709  11.859  1.00  0.00              
ATOM   1739  CG  GLN A 117      33.549  13.709  12.672  1.00  0.00              
ATOM   1740  CD  GLN A 117      34.161  15.092  12.787  1.00  0.00              
ATOM   1741  OE1 GLN A 117      33.878  15.981  11.979  1.00  0.00              
ATOM   1742  NE2 GLN A 117      35.005  15.283  13.794  1.00  0.00              
ATOM   1743  H   GLN A 117      33.418  12.037  10.314  1.00  0.00              
ATOM   1744  HA  GLN A 117      31.649  11.745  12.503  1.00  0.00              
ATOM   1745 1HB  GLN A 117      32.465  14.220  10.917  1.00  0.00              
ATOM   1746 2HB  GLN A 117      31.525  14.297  12.400  1.00  0.00              
ATOM   1747 1HG  GLN A 117      33.330  13.347  13.677  1.00  0.00              
ATOM   1748 2HG  GLN A 117      34.274  13.054  12.188  1.00  0.00              
ATOM   1749 1HE2 GLN A 117      35.441  16.175  13.921  1.00  0.00              
ATOM   1750 2HE2 GLN A 117      35.207  14.535  14.427  1.00  0.00              
ATOM   1751  N   GLU A 118      30.144  12.833   9.782  1.00  0.00              
ATOM   1752  CA  GLU A 118      28.831  12.900   9.154  1.00  0.00              
ATOM   1753  C   GLU A 118      28.167  11.526   9.008  1.00  0.00              
ATOM   1754  O   GLU A 118      26.951  11.410   9.146  1.00  0.00              
ATOM   1755  CB  GLU A 118      28.950  13.561   7.779  1.00  0.00              
ATOM   1756  CG  GLU A 118      29.284  15.045   7.821  1.00  0.00              
ATOM   1757  CD  GLU A 118      29.443  15.648   6.453  1.00  0.00              
ATOM   1758  OE1 GLU A 118      29.415  14.914   5.494  1.00  0.00              
ATOM   1759  OE2 GLU A 118      29.594  16.844   6.367  1.00  0.00              
ATOM   1760  H   GLU A 118      30.959  13.101   9.249  1.00  0.00              
ATOM   1761  HA  GLU A 118      28.158  13.444   9.817  1.00  0.00              
ATOM   1762 1HB  GLU A 118      29.726  13.060   7.200  1.00  0.00              
ATOM   1763 2HB  GLU A 118      28.011  13.444   7.237  1.00  0.00              
ATOM   1764 1HG  GLU A 118      28.487  15.571   8.346  1.00  0.00              
ATOM   1765 2HG  GLU A 118      30.206  15.184   8.384  1.00  0.00              
ATOM   1766  N   TRP A 119      28.951  10.489   8.718  1.00  0.00              
ATOM   1767  CA  TRP A 119      28.374   9.145   8.642  1.00  0.00              
ATOM   1768  C   TRP A 119      27.825   8.702  10.001  1.00  0.00              
ATOM   1769  O   TRP A 119      26.791   8.030  10.059  1.00  0.00              
ATOM   1770  CB  TRP A 119      29.388   8.128   8.103  1.00  0.00              
ATOM   1771  CG  TRP A 119      29.829   8.427   6.706  1.00  0.00              
ATOM   1772  CD1 TRP A 119      29.117   9.098   5.735  1.00  0.00              
ATOM   1773  CD2 TRP A 119      31.091   8.095   6.117  1.00  0.00              
ATOM   1774  NE1 TRP A 119      29.864   9.187   4.585  1.00  0.00              
ATOM   1775  CE2 TRP A 119      31.079   8.583   4.793  1.00  0.00              
ATOM   1776  CE3 TRP A 119      32.229   7.427   6.579  1.00  0.00              
ATOM   1777  CZ2 TRP A 119      32.167   8.433   3.930  1.00  0.00              
ATOM   1778  CZ3 TRP A 119      33.314   7.273   5.715  1.00  0.00              
ATOM   1779  CH2 TRP A 119      33.270   7.774   4.409  1.00  0.00              
ATOM   1780  H   TRP A 119      29.939  10.611   8.549  1.00  0.00              
ATOM   1781  HA  TRP A 119      27.525   9.171   7.959  1.00  0.00              
ATOM   1782 1HB  TRP A 119      30.266   8.112   8.749  1.00  0.00              
ATOM   1783 2HB  TRP A 119      28.949   7.131   8.124  1.00  0.00              
ATOM   1784  HD1 TRP A 119      28.112   9.496   5.862  1.00  0.00              
ATOM   1785  HE1 TRP A 119      29.570   9.625   3.724  1.00  0.00              
ATOM   1786  HE3 TRP A 119      32.268   7.036   7.596  1.00  0.00              
ATOM   1787  HZ2 TRP A 119      32.156   8.822   2.912  1.00  0.00              
ATOM   1788  HZ3 TRP A 119      34.198   6.751   6.082  1.00  0.00              
ATOM   1789  HH2 TRP A 119      34.135   7.635   3.759  1.00  0.00              
ATOM   1790  N   MET A 120      28.511   9.080  11.081  1.00  0.00              
ATOM   1791  CA  MET A 120      28.025   8.787  12.430  1.00  0.00              
ATOM   1792  C   MET A 120      26.713   9.511  12.692  1.00  0.00              
ATOM   1793  O   MET A 120      25.777   8.926  13.226  1.00  0.00              
ATOM   1794  CB  MET A 120      29.070   9.180  13.472  1.00  0.00              
ATOM   1795  CG  MET A 120      30.319   8.310  13.471  1.00  0.00              
ATOM   1796  SD  MET A 120      31.596   8.925  14.587  1.00  0.00              
ATOM   1797  CE  MET A 120      30.825   8.635  16.176  1.00  0.00              
ATOM   1798  H   MET A 120      29.383   9.577  10.969  1.00  0.00              
ATOM   1799  HA  MET A 120      27.852   7.714  12.510  1.00  0.00              
ATOM   1800 1HB  MET A 120      29.381  10.210  13.305  1.00  0.00              
ATOM   1801 2HB  MET A 120      28.628   9.129  14.468  1.00  0.00              
ATOM   1802 1HG  MET A 120      30.056   7.296  13.773  1.00  0.00              
ATOM   1803 2HG  MET A 120      30.732   8.269  12.464  1.00  0.00              
ATOM   1804 1HE  MET A 120      31.494   8.965  16.971  1.00  0.00              
ATOM   1805 2HE  MET A 120      29.889   9.193  16.234  1.00  0.00              
ATOM   1806 3HE  MET A 120      30.620   7.570  16.293  1.00  0.00              
ATOM   1807  N   VAL A 121      26.653  10.791  12.335  1.00  0.00              
ATOM   1808  CA  VAL A 121      25.434  11.566  12.520  1.00  0.00              
ATOM   1809  C   VAL A 121      24.266  10.963  11.748  1.00  0.00              
ATOM   1810  O   VAL A 121      23.180  10.808  12.296  1.00  0.00              
ATOM   1811  CB  VAL A 121      25.651  13.037  12.102  1.00  0.00              
ATOM   1812  CG1 VAL A 121      24.332  13.808  12.092  1.00  0.00              
ATOM   1813  CG2 VAL A 121      26.656  13.702  13.041  1.00  0.00              
ATOM   1814  H   VAL A 121      27.463  11.237  11.929  1.00  0.00              
ATOM   1815  HA  VAL A 121      25.166  11.542  13.577  1.00  0.00              
ATOM   1816  HB  VAL A 121      26.033  13.062  11.082  1.00  0.00              
ATOM   1817 1HG1 VAL A 121      24.516  14.840  11.794  1.00  0.00              
ATOM   1818 2HG1 VAL A 121      23.644  13.344  11.385  1.00  0.00              
ATOM   1819 3HG1 VAL A 121      23.894  13.792  13.090  1.00  0.00              
ATOM   1820 1HG2 VAL A 121      26.804  14.738  12.739  1.00  0.00              
ATOM   1821 2HG2 VAL A 121      26.277  13.671  14.062  1.00  0.00              
ATOM   1822 3HG2 VAL A 121      27.607  13.171  12.991  1.00  0.00              
ATOM   1823  N   ALA A 122      24.489  10.608  10.483  1.00  0.00              
ATOM   1824  CA  ALA A 122      23.420  10.021   9.671  1.00  0.00              
ATOM   1825  C   ALA A 122      22.962   8.685  10.250  1.00  0.00              
ATOM   1826  O   ALA A 122      21.767   8.399  10.312  1.00  0.00              
ATOM   1827  CB  ALA A 122      23.872   9.851   8.229  1.00  0.00              
ATOM   1828  H   ALA A 122      25.402  10.742  10.073  1.00  0.00              
ATOM   1829  HA  ALA A 122      22.567  10.700   9.692  1.00  0.00              
ATOM   1830 1HB  ALA A 122      23.063   9.413   7.644  1.00  0.00              
ATOM   1831 2HB  ALA A 122      24.136  10.823   7.813  1.00  0.00              
ATOM   1832 3HB  ALA A 122      24.740   9.194   8.195  1.00  0.00              
ATOM   1833  N   TYR A 123      23.921   7.876  10.683  1.00  0.00              
ATOM   1834  CA  TYR A 123      23.618   6.572  11.268  1.00  0.00              
ATOM   1835  C   TYR A 123      22.774   6.746  12.545  1.00  0.00              
ATOM   1836  O   TYR A 123      21.777   6.045  12.746  1.00  0.00              
ATOM   1837  CB  TYR A 123      24.908   5.806  11.572  1.00  0.00              
ATOM   1838  CG  TYR A 123      24.700   4.324  11.794  1.00  0.00              
ATOM   1839  CD1 TYR A 123      24.743   3.449  10.719  1.00  0.00              
ATOM   1840  CD2 TYR A 123      24.466   3.841  13.073  1.00  0.00              
ATOM   1841  CE1 TYR A 123      24.553   2.095  10.923  1.00  0.00              
ATOM   1842  CE2 TYR A 123      24.276   2.488  13.276  1.00  0.00              
ATOM   1843  CZ  TYR A 123      24.319   1.617  12.207  1.00  0.00              
ATOM   1844  OH  TYR A 123      24.130   0.269  12.409  1.00  0.00              
ATOM   1845  H   TYR A 123      24.885   8.169  10.607  1.00  0.00              
ATOM   1846  HA  TYR A 123      23.032   5.998  10.550  1.00  0.00              
ATOM   1847 1HB  TYR A 123      25.609   5.931  10.746  1.00  0.00              
ATOM   1848 2HB  TYR A 123      25.376   6.221  12.464  1.00  0.00              
ATOM   1849  HD1 TYR A 123      24.927   3.828   9.714  1.00  0.00              
ATOM   1850  HD2 TYR A 123      24.431   4.529  13.918  1.00  0.00              
ATOM   1851  HE1 TYR A 123      24.587   1.408  10.078  1.00  0.00              
ATOM   1852  HE2 TYR A 123      24.092   2.108  14.282  1.00  0.00              
ATOM   1853  HH  TYR A 123      24.247  -0.198  11.578  1.00  0.00              
ATOM   1854  N   LEU A 124      23.148   7.711  13.382  1.00  0.00              
ATOM   1855  CA  LEU A 124      22.393   8.029  14.599  1.00  0.00              
ATOM   1856  C   LEU A 124      20.995   8.572  14.316  1.00  0.00              
ATOM   1857  O   LEU A 124      20.033   8.222  15.006  1.00  0.00              
ATOM   1858  CB  LEU A 124      23.169   9.054  15.437  1.00  0.00              
ATOM   1859  CG  LEU A 124      24.444   8.532  16.111  1.00  0.00              
ATOM   1860  CD1 LEU A 124      25.260   9.707  16.634  1.00  0.00              
ATOM   1861  CD2 LEU A 124      24.071   7.581  17.239  1.00  0.00              
ATOM   1862  H   LEU A 124      23.981   8.240  13.167  1.00  0.00              
ATOM   1863  HA  LEU A 124      22.272   7.116  15.180  1.00  0.00              
ATOM   1864 1HB  LEU A 124      23.450   9.886  14.795  1.00  0.00              
ATOM   1865 2HB  LEU A 124      22.511   9.432  16.220  1.00  0.00              
ATOM   1866  HG  LEU A 124      25.053   8.003  15.378  1.00  0.00              
ATOM   1867 1HD1 LEU A 124      26.166   9.337  17.112  1.00  0.00              
ATOM   1868 2HD1 LEU A 124      25.530  10.360  15.804  1.00  0.00              
ATOM   1869 3HD1 LEU A 124      24.669  10.266  17.359  1.00  0.00              
ATOM   1870 1HD2 LEU A 124      24.978   7.210  17.717  1.00  0.00              
ATOM   1871 2HD2 LEU A 124      23.463   8.109  17.974  1.00  0.00              
ATOM   1872 3HD2 LEU A 124      23.504   6.742  16.835  1.00  0.00              
ATOM   1873  N   GLU A 125      20.890   9.441  13.313  1.00  0.00              
ATOM   1874  CA  GLU A 125      19.627  10.109  13.004  1.00  0.00              
ATOM   1875  C   GLU A 125      18.690   9.256  12.165  1.00  0.00              
ATOM   1876  O   GLU A 125      17.492   9.539  12.081  1.00  0.00              
ATOM   1877  CB  GLU A 125      19.897  11.427  12.275  1.00  0.00              
ATOM   1878  CG  GLU A 125      20.526  12.508  13.142  1.00  0.00              
ATOM   1879  CD  GLU A 125      19.603  13.005  14.220  1.00  0.00              
ATOM   1880  OE1 GLU A 125      18.437  13.165  13.949  1.00  0.00              
ATOM   1881  OE2 GLU A 125      20.064  13.224  15.315  1.00  0.00              
ATOM   1882  H   GLU A 125      21.705   9.645  12.752  1.00  0.00              
ATOM   1883  HA  GLU A 125      19.103  10.310  13.939  1.00  0.00              
ATOM   1884 1HB  GLU A 125      20.563  11.246  11.430  1.00  0.00              
ATOM   1885 2HB  GLU A 125      18.962  11.821  11.876  1.00  0.00              
ATOM   1886 1HG  GLU A 125      21.427  12.107  13.607  1.00  0.00              
ATOM   1887 2HG  GLU A 125      20.819  13.343  12.508  1.00  0.00              
ATOM   1888  N   THR A 126      19.227   8.213  11.537  1.00  0.00              
ATOM   1889  CA  THR A 126      18.385   7.319  10.747  1.00  0.00              
ATOM   1890  C   THR A 126      18.229   5.909  11.354  1.00  0.00              
ATOM   1891  O   THR A 126      17.123   5.512  11.713  1.00  0.00              
ATOM   1892  CB  THR A 126      18.942   7.196   9.316  1.00  0.00              
ATOM   1893  OG1 THR A 126      20.270   6.658   9.362  1.00  0.00              
ATOM   1894  CG2 THR A 126      18.975   8.557   8.638  1.00  0.00              
ATOM   1895  H   THR A 126      20.218   8.029  11.599  1.00  0.00              
ATOM   1896  HA  THR A 126      17.360   7.689  10.781  1.00  0.00              
ATOM   1897  HB  THR A 126      18.311   6.523   8.737  1.00  0.00              
ATOM   1898  HG1 THR A 126      20.907   7.374   9.308  1.00  0.00              
ATOM   1899 1HG2 THR A 126      19.371   8.451   7.628  1.00  0.00              
ATOM   1900 2HG2 THR A 126      17.965   8.965   8.591  1.00  0.00              
ATOM   1901 3HG2 THR A 126      19.612   9.233   9.208  1.00  0.00              
ATOM   1902  N   ARG A 127      19.328   5.173  11.490  1.00  0.00              
ATOM   1903  CA  ARG A 127      19.286   3.783  11.956  1.00  0.00              
ATOM   1904  C   ARG A 127      19.002   3.636  13.461  1.00  0.00              
ATOM   1905  O   ARG A 127      18.264   2.732  13.869  1.00  0.00              
ATOM   1906  CB  ARG A 127      20.606   3.095  11.638  1.00  0.00              
ATOM   1907  CG  ARG A 127      20.868   2.870  10.157  1.00  0.00              
ATOM   1908  CD  ARG A 127      20.030   1.772   9.612  1.00  0.00              
ATOM   1909  NE  ARG A 127      20.229   0.526  10.335  1.00  0.00              
ATOM   1910  CZ  ARG A 127      21.290  -0.289  10.177  1.00  0.00              
ATOM   1911  NH1 ARG A 127      22.236   0.022   9.320  1.00  0.00              
ATOM   1912  NH2 ARG A 127      21.379  -1.402  10.884  1.00  0.00              
ATOM   1913  H   ARG A 127      20.219   5.589  11.263  1.00  0.00              
ATOM   1914  HA  ARG A 127      18.458   3.276  11.460  1.00  0.00              
ATOM   1915 1HB  ARG A 127      21.429   3.689  12.032  1.00  0.00              
ATOM   1916 2HB  ARG A 127      20.638   2.124  12.131  1.00  0.00              
ATOM   1917 1HG  ARG A 127      20.642   3.781   9.604  1.00  0.00              
ATOM   1918 2HG  ARG A 127      21.916   2.606  10.010  1.00  0.00              
ATOM   1919 1HD  ARG A 127      18.978   2.046   9.688  1.00  0.00              
ATOM   1920 2HD  ARG A 127      20.286   1.603   8.567  1.00  0.00              
ATOM   1921  HE  ARG A 127      19.521   0.253  11.004  1.00  0.00              
ATOM   1922 1HH1 ARG A 127      22.168   0.873   8.779  1.00  0.00              
ATOM   1923 2HH1 ARG A 127      23.031  -0.589   9.201  1.00  0.00              
ATOM   1924 1HH2 ARG A 127      20.651  -1.642  11.544  1.00  0.00              
ATOM   1925 2HH2 ARG A 127      22.173  -2.013  10.766  1.00  0.00              
ATOM   1926  N   LEU A 128      19.587   4.516  14.277  1.00  0.00              
ATOM   1927  CA  LEU A 128      19.516   4.395  15.738  1.00  0.00              
ATOM   1928  C   LEU A 128      18.569   5.384  16.407  1.00  0.00              
ATOM   1929  O   LEU A 128      18.328   5.287  17.606  1.00  0.00              
ATOM   1930  CB  LEU A 128      20.919   4.573  16.333  1.00  0.00              
ATOM   1931  CG  LEU A 128      21.988   3.600  15.821  1.00  0.00              
ATOM   1932  CD1 LEU A 128      23.350   4.009  16.366  1.00  0.00              
ATOM   1933  CD2 LEU A 128      21.631   2.184  16.247  1.00  0.00              
ATOM   1934  H   LEU A 128      20.094   5.289  13.872  1.00  0.00              
ATOM   1935  HA  LEU A 128      19.138   3.403  15.985  1.00  0.00              
ATOM   1936 1HB  LEU A 128      21.261   5.584  16.119  1.00  0.00              
ATOM   1937 2HB  LEU A 128      20.854   4.456  17.415  1.00  0.00              
ATOM   1938  HG  LEU A 128      22.035   3.651  14.733  1.00  0.00              
ATOM   1939 1HD1 LEU A 128      24.110   3.317  16.001  1.00  0.00              
ATOM   1940 2HD1 LEU A 128      23.588   5.018  16.030  1.00  0.00              
ATOM   1941 3HD1 LEU A 128      23.329   3.983  17.455  1.00  0.00              
ATOM   1942 1HD2 LEU A 128      22.391   1.492  15.882  1.00  0.00              
ATOM   1943 2HD2 LEU A 128      21.585   2.131  17.335  1.00  0.00              
ATOM   1944 3HD2 LEU A 128      20.662   1.911  15.829  1.00  0.00              
ATOM   1945  N   ALA A 129      18.038   6.326  15.631  1.00  0.00              
ATOM   1946  CA  ALA A 129      17.170   7.372  16.172  1.00  0.00              
ATOM   1947  C   ALA A 129      15.944   6.835  16.906  1.00  0.00              
ATOM   1948  O   ALA A 129      15.557   7.361  17.949  1.00  0.00              
ATOM   1949  CB  ALA A 129      16.744   8.328  15.064  1.00  0.00              
ATOM   1950  H   ALA A 129      18.241   6.319  14.641  1.00  0.00              
ATOM   1951  HA  ALA A 129      17.735   7.927  16.921  1.00  0.00              
ATOM   1952 1HB  ALA A 129      16.098   9.102  15.480  1.00  0.00              
ATOM   1953 2HB  ALA A 129      17.627   8.790  14.623  1.00  0.00              
ATOM   1954 3HB  ALA A 129      16.202   7.777  14.298  1.00  0.00              
ATOM   1955  N   ASP A 130      15.326   5.792  16.360  1.00  0.00              
ATOM   1956  CA  ASP A 130      14.124   5.237  16.976  1.00  0.00              
ATOM   1957  C   ASP A 130      14.380   4.744  18.402  1.00  0.00              
ATOM   1958  O   ASP A 130      13.603   5.032  19.322  1.00  0.00              
ATOM   1959  CB  ASP A 130      13.580   4.086  16.126  1.00  0.00              
ATOM   1960  CG  ASP A 130      12.944   4.558  14.826  1.00  0.00              
ATOM   1961  OD1 ASP A 130      12.672   5.730  14.711  1.00  0.00              
ATOM   1962  OD2 ASP A 130      12.735   3.743  13.959  1.00  0.00              
ATOM   1963  H   ASP A 130      15.683   5.374  15.513  1.00  0.00              
ATOM   1964  HA  ASP A 130      13.379   6.029  17.056  1.00  0.00              
ATOM   1965 1HB  ASP A 130      14.389   3.395  15.888  1.00  0.00              
ATOM   1966 2HB  ASP A 130      12.835   3.532  16.698  1.00  0.00              
ATOM   1967  N   TRP A 131      15.460   3.995  18.588  1.00  0.00              
ATOM   1968  CA  TRP A 131      15.780   3.476  19.911  1.00  0.00              
ATOM   1969  C   TRP A 131      16.168   4.611  20.866  1.00  0.00              
ATOM   1970  O   TRP A 131      15.693   4.679  22.008  1.00  0.00              
ATOM   1971  CB  TRP A 131      16.884   2.406  19.861  1.00  0.00              
ATOM   1972  CG  TRP A 131      17.118   1.848  21.222  1.00  0.00              
ATOM   1973  CD1 TRP A 131      16.486   0.778  21.788  1.00  0.00              
ATOM   1974  CD2 TRP A 131      18.005   2.365  22.226  1.00  0.00              
ATOM   1975  NE1 TRP A 131      16.927   0.596  23.077  1.00  0.00              
ATOM   1976  CE2 TRP A 131      17.859   1.557  23.368  1.00  0.00              
ATOM   1977  CE3 TRP A 131      18.914   3.431  22.267  1.00  0.00              
ATOM   1978  CZ2 TRP A 131      18.586   1.781  24.542  1.00  0.00              
ATOM   1979  CZ3 TRP A 131      19.631   3.653  23.432  1.00  0.00              
ATOM   1980  CH2 TRP A 131      19.463   2.833  24.553  1.00  0.00              
ATOM   1981  H   TRP A 131      16.071   3.777  17.813  1.00  0.00              
ATOM   1982  HA  TRP A 131      14.884   3.013  20.327  1.00  0.00              
ATOM   1983 1HB  TRP A 131      16.590   1.611  19.175  1.00  0.00              
ATOM   1984 2HB  TRP A 131      17.802   2.848  19.474  1.00  0.00              
ATOM   1985  HD1 TRP A 131      15.742   0.159  21.289  1.00  0.00              
ATOM   1986  HE1 TRP A 131      16.614  -0.127  23.709  1.00  0.00              
ATOM   1987  HE3 TRP A 131      19.054   4.072  21.397  1.00  0.00              
ATOM   1988  HZ2 TRP A 131      18.473   1.150  25.423  1.00  0.00              
ATOM   1989  HZ3 TRP A 131      20.332   4.487  23.452  1.00  0.00              
ATOM   1990  HH2 TRP A 131      20.042   3.037  25.454  1.00  0.00              
ATOM   1991  N   ILE A 132      17.025   5.509  20.396  1.00  0.00              
ATOM   1992  CA  ILE A 132      17.519   6.586  21.253  1.00  0.00              
ATOM   1993  C   ILE A 132      16.356   7.425  21.789  1.00  0.00              
ATOM   1994  O   ILE A 132      16.303   7.725  22.985  1.00  0.00              
ATOM   1995  CB  ILE A 132      18.543   7.468  20.514  1.00  0.00              
ATOM   1996  CG1 ILE A 132      19.826   6.660  20.250  1.00  0.00              
ATOM   1997  CG2 ILE A 132      18.859   8.738  21.318  1.00  0.00              
ATOM   1998  CD1 ILE A 132      20.810   7.325  19.278  1.00  0.00              
ATOM   1999  H   ILE A 132      17.344   5.455  19.439  1.00  0.00              
ATOM   2000  HA  ILE A 132      18.013   6.142  22.116  1.00  0.00              
ATOM   2001  HB  ILE A 132      18.140   7.760  19.545  1.00  0.00              
ATOM   2002 1HG1 ILE A 132      20.349   6.490  21.191  1.00  0.00              
ATOM   2003 2HG1 ILE A 132      19.564   5.684  19.842  1.00  0.00              
ATOM   2004 1HG2 ILE A 132      19.585   9.341  20.773  1.00  0.00              
ATOM   2005 2HG2 ILE A 132      17.946   9.313  21.463  1.00  0.00              
ATOM   2006 3HG2 ILE A 132      19.272   8.461  22.288  1.00  0.00              
ATOM   2007 1HD1 ILE A 132      21.684   6.685  19.151  1.00  0.00              
ATOM   2008 2HD1 ILE A 132      20.325   7.473  18.313  1.00  0.00              
ATOM   2009 3HD1 ILE A 132      21.122   8.288  19.679  1.00  0.00              
ATOM   2010  N   HIS A 133      15.410   7.774  20.919  1.00  0.00              
ATOM   2011  CA  HIS A 133      14.222   8.512  21.367  1.00  0.00              
ATOM   2012  C   HIS A 133      13.417   7.731  22.404  1.00  0.00              
ATOM   2013  O   HIS A 133      13.044   8.270  23.453  1.00  0.00              
ATOM   2014  CB  HIS A 133      13.319   8.852  20.177  1.00  0.00              
ATOM   2015  CG  HIS A 133      12.075   9.592  20.557  1.00  0.00              
ATOM   2016  ND1 HIS A 133      12.086  10.917  20.941  1.00  0.00              
ATOM   2017  CD2 HIS A 133      10.783   9.195  20.613  1.00  0.00              
ATOM   2018  CE1 HIS A 133      10.852  11.302  21.217  1.00  0.00              
ATOM   2019  NE2 HIS A 133      10.043  10.276  21.026  1.00  0.00              
ATOM   2020  H   HIS A 133      15.501   7.535  19.942  1.00  0.00              
ATOM   2021  HA  HIS A 133      14.528   9.452  21.824  1.00  0.00              
ATOM   2022 1HB  HIS A 133      13.874   9.461  19.462  1.00  0.00              
ATOM   2023 2HB  HIS A 133      13.028   7.934  19.667  1.00  0.00              
ATOM   2024  HD1 HIS A 133      12.878  11.528  20.936  1.00  0.00              
ATOM   2025  HD2 HIS A 133      10.290   8.245  20.403  1.00  0.00              
ATOM   2026  HE1 HIS A 133      10.648  12.323  21.540  1.00  0.00              
ATOM   2027  N   SER A 134      13.133   6.465  22.112  1.00  0.00              
ATOM   2028  CA  SER A 134      12.300   5.674  23.009  1.00  0.00              
ATOM   2029  C   SER A 134      12.994   5.402  24.332  1.00  0.00              
ATOM   2030  O   SER A 134      12.332   5.123  25.336  1.00  0.00              
ATOM   2031  CB  SER A 134      11.930   4.360  22.349  1.00  0.00              
ATOM   2032  OG  SER A 134      13.051   3.529  22.221  1.00  0.00              
ATOM   2033  H   SER A 134      13.491   6.040  21.269  1.00  0.00              
ATOM   2034  HA  SER A 134      11.401   6.246  23.242  1.00  0.00              
ATOM   2035 1HB  SER A 134      11.167   3.857  22.942  1.00  0.00              
ATOM   2036 2HB  SER A 134      11.504   4.554  21.365  1.00  0.00              
ATOM   2037  HG  SER A 134      13.816   4.106  22.274  1.00  0.00              
ATOM   2038  N   SER A 135      14.323   5.498  24.333  1.00  0.00              
ATOM   2039  CA  SER A 135      15.118   5.267  25.531  1.00  0.00              
ATOM   2040  C   SER A 135      15.271   6.507  26.414  1.00  0.00              
ATOM   2041  O   SER A 135      15.958   6.454  27.429  1.00  0.00              
ATOM   2042  CB  SER A 135      16.491   4.761  25.133  1.00  0.00              
ATOM   2043  OG  SER A 135      17.213   5.752  24.454  1.00  0.00              
ATOM   2044  H   SER A 135      14.790   5.740  23.471  1.00  0.00              
ATOM   2045  HA  SER A 135      14.612   4.520  26.145  1.00  0.00              
ATOM   2046 1HB  SER A 135      17.038   4.454  26.023  1.00  0.00              
ATOM   2047 2HB  SER A 135      16.385   3.885  24.495  1.00  0.00              
ATOM   2048  HG  SER A 135      16.563   6.385  24.140  1.00  0.00              
ATOM   2049  N   GLY A 136      14.652   7.617  26.017  1.00  0.00              
ATOM   2050  CA  GLY A 136      14.734   8.850  26.790  1.00  0.00              
ATOM   2051  C   GLY A 136      15.620   9.929  26.199  1.00  0.00              
ATOM   2052  O   GLY A 136      15.739  11.019  26.764  1.00  0.00              
ATOM   2053  H   GLY A 136      14.114   7.607  25.163  1.00  0.00              
ATOM   2054 1HA  GLY A 136      13.737   9.272  26.908  1.00  0.00              
ATOM   2055 2HA  GLY A 136      15.110   8.629  27.789  1.00  0.00              
ATOM   2056  N   GLY A 137      16.257   9.634  25.069  1.00  0.00              
ATOM   2057  CA  GLY A 137      17.100  10.618  24.416  1.00  0.00              
ATOM   2058  C   GLY A 137      18.480  10.703  25.034  1.00  0.00              
ATOM   2059  O   GLY A 137      18.776  10.037  26.033  1.00  0.00              
ATOM   2060  H   GLY A 137      16.158   8.718  24.656  1.00  0.00              
ATOM   2061 1HA  GLY A 137      17.200  10.367  23.359  1.00  0.00              
ATOM   2062 2HA  GLY A 137      16.626  11.597  24.470  1.00  0.00              
ATOM   2063  N   TRP A 138      19.333  11.540  24.456  1.00  0.00              
ATOM   2064  CA  TRP A 138      20.675  11.695  24.996  1.00  0.00              
ATOM   2065  C   TRP A 138      20.669  12.280  26.419  1.00  0.00              
ATOM   2066  O   TRP A 138      21.657  12.173  27.129  1.00  0.00              
ATOM   2067  CB  TRP A 138      21.563  12.514  24.051  1.00  0.00              
ATOM   2068  CG  TRP A 138      21.959  11.779  22.774  1.00  0.00              
ATOM   2069  CD1 TRP A 138      21.512  12.029  21.508  1.00  0.00              
ATOM   2070  CD2 TRP A 138      22.885  10.682  22.661  1.00  0.00              
ATOM   2071  NE1 TRP A 138      22.098  11.160  20.617  1.00  0.00              
ATOM   2072  CE2 TRP A 138      22.946  10.324  21.295  1.00  0.00              
ATOM   2073  CE3 TRP A 138      23.668   9.976  23.577  1.00  0.00              
ATOM   2074  CZ2 TRP A 138      23.759   9.287  20.825  1.00  0.00              
ATOM   2075  CZ3 TRP A 138      24.472   8.936  23.107  1.00  0.00              
ATOM   2076  CH2 TRP A 138      24.514   8.609  21.743  1.00  0.00              
ATOM   2077  H   TRP A 138      19.066  12.074  23.642  1.00  0.00              
ATOM   2078  HA  TRP A 138      21.119  10.706  25.110  1.00  0.00              
ATOM   2079 1HB  TRP A 138      21.043  13.429  23.765  1.00  0.00              
ATOM   2080 2HB  TRP A 138      22.476  12.804  24.570  1.00  0.00              
ATOM   2081  HD1 TRP A 138      20.794  12.803  21.243  1.00  0.00              
ATOM   2082  HE1 TRP A 138      21.932  11.138  19.621  1.00  0.00              
ATOM   2083  HE3 TRP A 138      23.654  10.233  24.636  1.00  0.00              
ATOM   2084  HZ2 TRP A 138      23.803   9.018  19.770  1.00  0.00              
ATOM   2085  HZ3 TRP A 138      25.070   8.382  23.832  1.00  0.00              
ATOM   2086  HH2 TRP A 138      25.161   7.797  21.409  1.00  0.00              
ATOM   2087  N   ALA A 139      19.559  12.889  26.838  1.00  0.00              
ATOM   2088  CA  ALA A 139      19.431  13.340  28.226  1.00  0.00              
ATOM   2089  C   ALA A 139      19.549  12.178  29.214  1.00  0.00              
ATOM   2090  O   ALA A 139      20.100  12.333  30.302  1.00  0.00              
ATOM   2091  CB  ALA A 139      18.111  14.069  28.433  1.00  0.00              
ATOM   2092  H   ALA A 139      18.793  13.044  26.198  1.00  0.00              
ATOM   2093  HA  ALA A 139      20.249  14.030  28.434  1.00  0.00              
ATOM   2094 1HB  ALA A 139      18.034  14.396  29.469  1.00  0.00              
ATOM   2095 2HB  ALA A 139      18.066  14.936  27.774  1.00  0.00              
ATOM   2096 3HB  ALA A 139      17.285  13.397  28.203  1.00  0.00              
ATOM   2097  N   GLU A 140      19.031  11.011  28.835  1.00  0.00              
ATOM   2098  CA  GLU A 140      19.154   9.831  29.682  1.00  0.00              
ATOM   2099  C   GLU A 140      20.597   9.326  29.705  1.00  0.00              
ATOM   2100  O   GLU A 140      21.093   8.924  30.752  1.00  0.00              
ATOM   2101  CB  GLU A 140      18.218   8.723  29.193  1.00  0.00              
ATOM   2102  CG  GLU A 140      18.258   7.452  30.029  1.00  0.00              
ATOM   2103  CD  GLU A 140      17.785   7.665  31.440  1.00  0.00              
ATOM   2104  OE1 GLU A 140      17.101   8.632  31.678  1.00  0.00              
ATOM   2105  OE2 GLU A 140      18.107   6.859  32.281  1.00  0.00              
ATOM   2106  H   GLU A 140      18.546  10.935  27.952  1.00  0.00              
ATOM   2107  HA  GLU A 140      18.896  10.110  30.704  1.00  0.00              
ATOM   2108 1HB  GLU A 140      17.191   9.089  29.189  1.00  0.00              
ATOM   2109 2HB  GLU A 140      18.475   8.457  28.167  1.00  0.00              
ATOM   2110 1HG  GLU A 140      17.628   6.699  29.557  1.00  0.00              
ATOM   2111 2HG  GLU A 140      19.279   7.073  30.047  1.00  0.00              
ATOM   2112  N   PHE A 141      21.270   9.359  28.555  1.00  0.00              
ATOM   2113  CA  PHE A 141      22.694   9.036  28.505  1.00  0.00              
ATOM   2114  C   PHE A 141      23.478   9.933  29.463  1.00  0.00              
ATOM   2115  O   PHE A 141      24.325   9.467  30.211  1.00  0.00              
ATOM   2116  CB  PHE A 141      23.233   9.196  27.082  1.00  0.00              
ATOM   2117  CG  PHE A 141      24.691   8.860  26.946  1.00  0.00              
ATOM   2118  CD1 PHE A 141      25.097   7.558  26.694  1.00  0.00              
ATOM   2119  CD2 PHE A 141      25.660   9.844  27.069  1.00  0.00              
ATOM   2120  CE1 PHE A 141      26.438   7.247  26.569  1.00  0.00              
ATOM   2121  CE2 PHE A 141      27.001   9.537  26.943  1.00  0.00              
ATOM   2122  CZ  PHE A 141      27.390   8.237  26.692  1.00  0.00              
ATOM   2123  H   PHE A 141      20.792   9.611  27.702  1.00  0.00              
ATOM   2124  HA  PHE A 141      22.825   8.000  28.820  1.00  0.00              
ATOM   2125 1HB  PHE A 141      22.671   8.553  26.406  1.00  0.00              
ATOM   2126 2HB  PHE A 141      23.089  10.224  26.752  1.00  0.00              
ATOM   2127  HD1 PHE A 141      24.344   6.775  26.595  1.00  0.00              
ATOM   2128  HD2 PHE A 141      25.352  10.872  27.267  1.00  0.00              
ATOM   2129  HE1 PHE A 141      26.742   6.220  26.371  1.00  0.00              
ATOM   2130  HE2 PHE A 141      27.752  10.321  27.041  1.00  0.00              
ATOM   2131  HZ  PHE A 141      28.446   7.993  26.594  1.00  0.00              
ATOM   2132  N   THR A 142      23.191  11.233  29.425  1.00  0.00              
ATOM   2133  CA  THR A 142      23.872  12.174  30.301  1.00  0.00              
ATOM   2134  C   THR A 142      23.667  11.813  31.769  1.00  0.00              
ATOM   2135  O   THR A 142      24.614  11.815  32.561  1.00  0.00              
ATOM   2136  CB  THR A 142      23.387  13.613  30.049  1.00  0.00              
ATOM   2137  OG1 THR A 142      23.656  13.980  28.689  1.00  0.00              
ATOM   2138  CG2 THR A 142      24.094  14.586  30.981  1.00  0.00              
ATOM   2139  H   THR A 142      22.492  11.577  28.782  1.00  0.00              
ATOM   2140  HA  THR A 142      24.943  12.115  30.106  1.00  0.00              
ATOM   2141  HB  THR A 142      22.312  13.670  30.220  1.00  0.00              
ATOM   2142  HG1 THR A 142      22.986  13.598  28.117  1.00  0.00              
ATOM   2143 1HG2 THR A 142      23.738  15.598  30.789  1.00  0.00              
ATOM   2144 2HG2 THR A 142      23.882  14.317  32.016  1.00  0.00              
ATOM   2145 3HG2 THR A 142      25.168  14.540  30.808  1.00  0.00              
ATOM   2146  N   ALA A 143      22.432  11.475  32.122  1.00  0.00              
ATOM   2147  CA  ALA A 143      22.109  11.094  33.489  1.00  0.00              
ATOM   2148  C   ALA A 143      22.884   9.851  33.926  1.00  0.00              
ATOM   2149  O   ALA A 143      23.333   9.763  35.070  1.00  0.00              
ATOM   2150  CB  ALA A 143      20.606  10.862  33.636  1.00  0.00              
ATOM   2151  H   ALA A 143      21.699  11.483  31.427  1.00  0.00              
ATOM   2152  HA  ALA A 143      22.406  11.911  34.147  1.00  0.00              
ATOM   2153 1HB  ALA A 143      20.381  10.578  34.664  1.00  0.00              
ATOM   2154 2HB  ALA A 143      20.070  11.778  33.387  1.00  0.00              
ATOM   2155 3HB  ALA A 143      20.293  10.065  32.963  1.00  0.00              
ATOM   2156  N   LEU A 144      23.044   8.897  33.011  1.00  0.00              
ATOM   2157  CA  LEU A 144      23.695   7.627  33.344  1.00  0.00              
ATOM   2158  C   LEU A 144      25.218   7.697  33.295  1.00  0.00              
ATOM   2159  O   LEU A 144      25.906   7.065  34.108  1.00  0.00              
ATOM   2160  CB  LEU A 144      23.212   6.532  32.384  1.00  0.00              
ATOM   2161  CG  LEU A 144      21.725   6.168  32.484  1.00  0.00              
ATOM   2162  CD1 LEU A 144      21.366   5.188  31.376  1.00  0.00              
ATOM   2163  CD2 LEU A 144      21.439   5.573  33.855  1.00  0.00              
ATOM   2164  H   LEU A 144      22.713   9.048  32.069  1.00  0.00              
ATOM   2165  HA  LEU A 144      23.425   7.357  34.364  1.00  0.00              
ATOM   2166 1HB  LEU A 144      23.406   6.855  31.363  1.00  0.00              
ATOM   2167 2HB  LEU A 144      23.788   5.626  32.572  1.00  0.00              
ATOM   2168  HG  LEU A 144      21.121   7.065  32.345  1.00  0.00              
ATOM   2169 1HD1 LEU A 144      20.309   4.930  31.447  1.00  0.00              
ATOM   2170 2HD1 LEU A 144      21.562   5.647  30.407  1.00  0.00              
ATOM   2171 3HD1 LEU A 144      21.967   4.285  31.479  1.00  0.00              
ATOM   2172 1HD2 LEU A 144      20.382   5.315  33.926  1.00  0.00              
ATOM   2173 2HD2 LEU A 144      22.041   4.675  33.994  1.00  0.00              
ATOM   2174 3HD2 LEU A 144      21.688   6.301  34.627  1.00  0.00              
ATOM   2175  N   TYR A 145      25.743   8.450  32.333  1.00  0.00              
ATOM   2176  CA  TYR A 145      27.182   8.463  32.081  1.00  0.00              
ATOM   2177  C   TYR A 145      27.879   9.774  32.415  1.00  0.00              
ATOM   2178  O   TYR A 145      29.097   9.883  32.250  1.00  0.00              
ATOM   2179  CB  TYR A 145      27.446   8.110  30.615  1.00  0.00              
ATOM   2180  CG  TYR A 145      27.123   6.674  30.265  1.00  0.00              
ATOM   2181  CD1 TYR A 145      25.865   6.345  29.779  1.00  0.00              
ATOM   2182  CD2 TYR A 145      28.082   5.687  30.432  1.00  0.00              
ATOM   2183  CE1 TYR A 145      25.570   5.034  29.460  1.00  0.00              
ATOM   2184  CE2 TYR A 145      27.787   4.376  30.111  1.00  0.00              
ATOM   2185  CZ  TYR A 145      26.537   4.048  29.627  1.00  0.00              
ATOM   2186  OH  TYR A 145      26.242   2.742  29.310  1.00  0.00              
ATOM   2187  H   TYR A 145      25.139   9.024  31.763  1.00  0.00              
ATOM   2188  HA  TYR A 145      27.654   7.724  32.728  1.00  0.00              
ATOM   2189 1HB  TYR A 145      26.851   8.759  29.971  1.00  0.00              
ATOM   2190 2HB  TYR A 145      28.495   8.288  30.381  1.00  0.00              
ATOM   2191  HD1 TYR A 145      25.111   7.121  29.648  1.00  0.00              
ATOM   2192  HD2 TYR A 145      29.070   5.945  30.814  1.00  0.00              
ATOM   2193  HE1 TYR A 145      24.583   4.775  29.077  1.00  0.00              
ATOM   2194  HE2 TYR A 145      28.541   3.600  30.243  1.00  0.00              
ATOM   2195  HH  TYR A 145      27.010   2.191  29.482  1.00  0.00              
ATOM   2196  N   GLY A 146      27.118  10.761  32.891  1.00  0.00              
ATOM   2197  CA  GLY A 146      27.688  12.035  33.310  1.00  0.00              
ATOM   2198  C   GLY A 146      28.286  12.008  34.705  1.00  0.00              
ATOM   2199  O   GLY A 146      28.171  11.006  35.412  1.00  0.00              
ATOM   2200  H   GLY A 146      26.121  10.621  32.964  1.00  0.00              
ATOM   2201 1HA  GLY A 146      28.467  12.333  32.608  1.00  0.00              
ATOM   2202 2HA  GLY A 146      26.918  12.805  33.281  1.00  0.00              
ATOM   2203  N   ASP A 147      28.924  13.105  35.107  1.00  0.00              
ATOM   2204  CA  ASP A 147      29.528  13.177  36.443  1.00  0.00              
ATOM   2205  C   ASP A 147      28.660  13.825  37.524  1.00  0.00              
ATOM   2206  O   ASP A 147      29.087  13.945  38.673  1.00  0.00              
ATOM   2207  CB  ASP A 147      30.853  13.938  36.359  1.00  0.00              
ATOM   2208  CG  ASP A 147      31.920  13.187  35.574  1.00  0.00              
ATOM   2209  OD1 ASP A 147      31.988  11.987  35.701  1.00  0.00              
ATOM   2210  OD2 ASP A 147      32.655  13.819  34.854  1.00  0.00              
ATOM   2211  H   ASP A 147      28.996  13.901  34.491  1.00  0.00              
ATOM   2212  HA  ASP A 147      29.644  12.162  36.825  1.00  0.00              
ATOM   2213 1HB  ASP A 147      30.687  14.906  35.885  1.00  0.00              
ATOM   2214 2HB  ASP A 147      31.229  14.127  37.365  1.00  0.00              
ATOM   2215  N   GLY A 148      27.453  14.247  37.164  1.00  0.00              
ATOM   2216  CA  GLY A 148      26.578  14.894  38.122  1.00  0.00              
ATOM   2217  C   GLY A 148      26.640  16.410  38.154  1.00  0.00              
ATOM   2218  O   GLY A 148      27.552  17.027  37.599  1.00  0.00              
ATOM   2219  H   GLY A 148      27.133  14.119  36.214  1.00  0.00              
ATOM   2220 1HA  GLY A 148      25.544  14.617  37.916  1.00  0.00              
ATOM   2221 2HA  GLY A 148      26.813  14.540  39.125  1.00  0.00              
ATOM   2222  N   ALA A 149      25.663  17.003  38.839  1.00  0.00              
ATOM   2223  CA  ALA A 149      25.593  18.449  39.026  1.00  0.00              
ATOM   2224  C   ALA A 149      26.658  19.037  39.956  1.00  0.00              
ATOM   2225  O   ALA A 149      27.022  20.208  39.819  1.00  0.00              
ATOM   2226  CB  ALA A 149      24.199  18.846  39.499  1.00  0.00              
ATOM   2227  H   ALA A 149      24.944  16.419  39.242  1.00  0.00              
ATOM   2228  HA  ALA A 149      25.792  18.925  38.066  1.00  0.00              
ATOM   2229 1HB  ALA A 149      24.156  19.926  39.637  1.00  0.00              
ATOM   2230 2HB  ALA A 149      23.462  18.545  38.754  1.00  0.00              
ATOM   2231 3HB  ALA A 149      23.982  18.351  40.445  1.00  0.00              
ATOM   2232  N   LEU A 150      27.150  18.244  40.901  1.00  0.00              
ATOM   2233  CA  LEU A 150      28.189  18.743  41.799  1.00  0.00              
ATOM   2234  C   LEU A 150      29.498  18.919  41.035  1.00  0.00              
ATOM   2235  O   LEU A 150      30.147  19.958  41.134  1.00  0.00              
ATOM   2236  CB  LEU A 150      28.394  17.778  42.974  1.00  0.00              
ATOM   2237  CG  LEU A 150      29.472  18.184  43.988  1.00  0.00              
ATOM   2238  CD1 LEU A 150      29.115  19.533  44.596  1.00  0.00              
ATOM   2239  CD2 LEU A 150      29.587  17.113  45.062  1.00  0.00              
ATOM   2240  H   LEU A 150      26.817  17.297  41.012  1.00  0.00              
ATOM   2241  HA  LEU A 150      27.891  19.726  42.161  1.00  0.00              
ATOM   2242 1HB  LEU A 150      27.453  17.682  43.512  1.00  0.00              
ATOM   2243 2HB  LEU A 150      28.664  16.799  42.577  1.00  0.00              
ATOM   2244  HG  LEU A 150      30.429  18.290  43.477  1.00  0.00              
ATOM   2245 1HD1 LEU A 150      29.881  19.822  45.316  1.00  0.00              
ATOM   2246 2HD1 LEU A 150      29.059  20.284  43.807  1.00  0.00              
ATOM   2247 3HD1 LEU A 150      28.152  19.462  45.100  1.00  0.00              
ATOM   2248 1HD2 LEU A 150      30.354  17.401  45.782  1.00  0.00              
ATOM   2249 2HD2 LEU A 150      28.630  17.006  45.574  1.00  0.00              
ATOM   2250 3HD2 LEU A 150      29.860  16.163  44.602  1.00  0.00              
ATOM   2251  N   GLU A 151      29.877  17.907  40.260  1.00  0.00              
ATOM   2252  CA  GLU A 151      31.127  17.961  39.514  1.00  0.00              
ATOM   2253  C   GLU A 151      31.035  18.991  38.394  1.00  0.00              
ATOM   2254  O   GLU A 151      31.970  19.761  38.168  1.00  0.00              
ATOM   2255  OXT GLU A 151      30.045  19.058  37.720  1.00  0.00              
ATOM   2256  CB  GLU A 151      31.467  16.585  38.936  1.00  0.00              
ATOM   2257  CG  GLU A 151      31.806  15.531  39.981  1.00  0.00              
ATOM   2258  CD  GLU A 151      33.118  15.788  40.668  1.00  0.00              
ATOM   2259  OE1 GLU A 151      34.010  16.297  40.032  1.00  0.00              
ATOM   2260  OE2 GLU A 151      33.228  15.476  41.830  1.00  0.00              
ATOM   2261  H   GLU A 151      29.294  17.086  40.184  1.00  0.00              
ATOM   2262  HA  GLU A 151      31.924  18.260  40.195  1.00  0.00              
ATOM   2263 1HB  GLU A 151      30.624  16.217  38.351  1.00  0.00              
ATOM   2264 2HB  GLU A 151      32.320  16.674  38.263  1.00  0.00              
ATOM   2265 1HG  GLU A 151      31.015  15.509  40.730  1.00  0.00              
ATOM   2266 2HG  GLU A 151      31.838  14.555  39.499  1.00  0.00              
ATOM   2267  N   ASP B 152      15.426  -9.750  48.476  1.00  0.00              
ATOM   2268  CA  ASP B 152      16.477  -9.108  49.321  1.00  0.00              
ATOM   2269  C   ASP B 152      17.764  -8.835  48.515  1.00  0.00              
ATOM   2270  O   ASP B 152      17.935  -9.392  47.414  1.00  0.00              
ATOM   2271  CB  ASP B 152      16.811  -9.988  50.528  1.00  0.00              
ATOM   2272  CG  ASP B 152      17.508 -11.285  50.141  1.00  0.00              
ATOM   2273  OD1 ASP B 152      18.064 -11.341  49.070  1.00  0.00              
ATOM   2274  OD2 ASP B 152      17.478 -12.208  50.920  1.00  0.00              
ATOM   2275 1H   ASP B 152      14.608  -9.914  49.027  1.00  0.00              
ATOM   2276 2H   ASP B 152      15.198  -9.147  47.712  1.00  0.00              
ATOM   2277 3H   ASP B 152      15.769 -10.621  48.122  1.00  0.00              
ATOM   2278  HA  ASP B 152      16.107  -8.138  49.654  1.00  0.00              
ATOM   2279 1HB  ASP B 152      17.455  -9.437  51.214  1.00  0.00              
ATOM   2280 2HB  ASP B 152      15.894 -10.232  51.066  1.00  0.00              
ATOM   2281  N   PRO B 153      18.662  -7.963  49.039  1.00  0.00              
ATOM   2282  CA  PRO B 153      19.934  -7.663  48.355  1.00  0.00              
ATOM   2283  C   PRO B 153      20.777  -8.858  47.886  1.00  0.00              
ATOM   2284  O   PRO B 153      21.414  -8.768  46.822  1.00  0.00              
ATOM   2285  CB  PRO B 153      20.681  -6.874  49.434  1.00  0.00              
ATOM   2286  CG  PRO B 153      19.602  -6.179  50.192  1.00  0.00              
ATOM   2287  CD  PRO B 153      18.497  -7.197  50.290  1.00  0.00              
ATOM   2288  HA  PRO B 153      19.728  -7.070  47.452  1.00  0.00              
ATOM   2289 1HB  PRO B 153      21.270  -7.559  50.062  1.00  0.00              
ATOM   2290 2HB  PRO B 153      21.391  -6.176  48.966  1.00  0.00              
ATOM   2291 1HG  PRO B 153      19.974  -5.861  51.178  1.00  0.00              
ATOM   2292 2HG  PRO B 153      19.292  -5.267  49.661  1.00  0.00              
ATOM   2293 1HD  PRO B 153      18.653  -7.823  51.180  1.00  0.00              
ATOM   2294 2HD  PRO B 153      17.527  -6.682  50.342  1.00  0.00              
ATOM   2295  N   LYS B 154      20.806  -9.946  48.659  1.00  0.00              
ATOM   2296  CA  LYS B 154      21.588 -11.121  48.253  1.00  0.00              
ATOM   2297  C   LYS B 154      21.078 -11.712  46.929  1.00  0.00              
ATOM   2298  O   LYS B 154      21.875 -12.019  46.040  1.00  0.00              
ATOM   2299  CB  LYS B 154      21.556 -12.186  49.350  1.00  0.00              
ATOM   2300  CG  LYS B 154      22.356 -13.442  49.032  1.00  0.00              
ATOM   2301  CD  LYS B 154      22.307 -14.435  50.183  1.00  0.00              
ATOM   2302  CE  LYS B 154      23.196 -15.640  49.914  1.00  0.00              
ATOM   2303  NZ  LYS B 154      22.768 -16.389  48.702  1.00  0.00              
ATOM   2304  H   LYS B 154      20.292  -9.973  49.528  1.00  0.00              
ATOM   2305  HA  LYS B 154      22.613 -10.803  48.055  1.00  0.00              
ATOM   2306 1HB  LYS B 154      21.947 -11.766  50.277  1.00  0.00              
ATOM   2307 2HB  LYS B 154      20.524 -12.485  49.536  1.00  0.00              
ATOM   2308 1HG  LYS B 154      21.951 -13.915  48.137  1.00  0.00              
ATOM   2309 2HG  LYS B 154      23.395 -13.172  48.840  1.00  0.00              
ATOM   2310 1HD  LYS B 154      22.638 -13.947  51.100  1.00  0.00              
ATOM   2311 2HD  LYS B 154      21.281 -14.777  50.324  1.00  0.00              
ATOM   2312 1HE  LYS B 154      24.225 -15.309  49.777  1.00  0.00              
ATOM   2313 2HE  LYS B 154      23.166 -16.313  50.771  1.00  0.00              
ATOM   2314 1HZ  LYS B 154      23.382 -17.178  48.559  1.00  0.00              
ATOM   2315 2HZ  LYS B 154      21.820 -16.717  48.825  1.00  0.00              
ATOM   2316 3HZ  LYS B 154      22.811 -15.780  47.897  1.00  0.00              
ATOM   2317  N   LYS B 155      19.758 -11.863  46.810  1.00  0.00              
ATOM   2318  CA  LYS B 155      19.123 -12.387  45.589  1.00  0.00              
ATOM   2319  C   LYS B 155      19.320 -11.465  44.388  1.00  0.00              
ATOM   2320  O   LYS B 155      19.462 -11.941  43.251  1.00  0.00              
ATOM   2321  CB  LYS B 155      17.629 -12.614  45.824  1.00  0.00              
ATOM   2322  CG  LYS B 155      17.307 -13.778  46.752  1.00  0.00              
ATOM   2323  CD  LYS B 155      15.806 -13.944  46.930  1.00  0.00              
ATOM   2324  CE  LYS B 155      15.482 -15.118  47.842  1.00  0.00              
ATOM   2325  NZ  LYS B 155      14.016 -15.285  48.036  1.00  0.00              
ATOM   2326  H   LYS B 155      19.178 -11.603  47.594  1.00  0.00              
ATOM   2327  HA  LYS B 155      19.590 -13.340  45.338  1.00  0.00              
ATOM   2328 1HB  LYS B 155      17.187 -11.714  46.250  1.00  0.00              
ATOM   2329 2HB  LYS B 155      17.135 -12.801  44.870  1.00  0.00              
ATOM   2330 1HG  LYS B 155      17.719 -14.699  46.337  1.00  0.00              
ATOM   2331 2HG  LYS B 155      17.764 -13.603  47.726  1.00  0.00              
ATOM   2332 1HD  LYS B 155      15.388 -13.033  47.362  1.00  0.00              
ATOM   2333 2HD  LYS B 155      15.340 -14.112  45.959  1.00  0.00              
ATOM   2334 1HE  LYS B 155      15.887 -16.034  47.414  1.00  0.00              
ATOM   2335 2HE  LYS B 155      15.948 -14.962  48.815  1.00  0.00              
ATOM   2336 1HZ  LYS B 155      13.844 -16.072  48.645  1.00  0.00              
ATOM   2337 2HZ  LYS B 155      13.633 -14.448  48.451  1.00  0.00              
ATOM   2338 3HZ  LYS B 155      13.575 -15.450  47.142  1.00  0.00              
ATOM   2339  N   VAL B 156      19.316 -10.154  44.638  1.00  0.00              
ATOM   2340  CA  VAL B 156      19.590  -9.172  43.587  1.00  0.00              
ATOM   2341  C   VAL B 156      20.993  -9.370  43.028  1.00  0.00              
ATOM   2342  O   VAL B 156      21.173  -9.429  41.821  1.00  0.00              
ATOM   2343  CB  VAL B 156      19.454  -7.739  44.136  1.00  0.00              
ATOM   2344  CG1 VAL B 156      19.950  -6.728  43.114  1.00  0.00              
ATOM   2345  CG2 VAL B 156      18.005  -7.463  44.509  1.00  0.00              
ATOM   2346  H   VAL B 156      19.119  -9.831  45.574  1.00  0.00              
ATOM   2347  HA  VAL B 156      18.877  -9.325  42.776  1.00  0.00              
ATOM   2348  HB  VAL B 156      20.083  -7.637  45.020  1.00  0.00              
ATOM   2349 1HG1 VAL B 156      19.847  -5.720  43.518  1.00  0.00              
ATOM   2350 2HG1 VAL B 156      20.999  -6.922  42.889  1.00  0.00              
ATOM   2351 3HG1 VAL B 156      19.361  -6.813  42.201  1.00  0.00              
ATOM   2352 1HG2 VAL B 156      17.917  -6.448  44.897  1.00  0.00              
ATOM   2353 2HG2 VAL B 156      17.375  -7.570  43.625  1.00  0.00              
ATOM   2354 3HG2 VAL B 156      17.684  -8.172  45.272  1.00  0.00              
ATOM   2355  N   LEU B 157      21.962  -9.480  43.938  1.00  0.00              
ATOM   2356  CA  LEU B 157      23.347  -9.713  43.621  1.00  0.00              
ATOM   2357  C   LEU B 157      23.545 -11.081  42.960  1.00  0.00              
ATOM   2358  O   LEU B 157      24.232 -11.195  41.946  1.00  0.00              
ATOM   2359  CB  LEU B 157      24.194  -9.616  44.896  1.00  0.00              
ATOM   2360  CG  LEU B 157      25.703  -9.812  44.709  1.00  0.00              
ATOM   2361  CD1 LEU B 157      26.244  -8.737  43.776  1.00  0.00              
ATOM   2362  CD2 LEU B 157      26.394  -9.759  46.063  1.00  0.00              
ATOM   2363  H   LEU B 157      21.686  -9.393  44.906  1.00  0.00              
ATOM   2364  HA  LEU B 157      23.673  -8.948  42.917  1.00  0.00              
ATOM   2365 1HB  LEU B 157      24.040  -8.634  45.341  1.00  0.00              
ATOM   2366 2HB  LEU B 157      23.846 -10.370  45.603  1.00  0.00              
ATOM   2367  HG  LEU B 157      25.889 -10.781  44.244  1.00  0.00              
ATOM   2368 1HD1 LEU B 157      27.317  -8.876  43.643  1.00  0.00              
ATOM   2369 2HD1 LEU B 157      25.746  -8.810  42.809  1.00  0.00              
ATOM   2370 3HD1 LEU B 157      26.057  -7.754  44.208  1.00  0.00              
ATOM   2371 1HD2 LEU B 157      27.468  -9.900  45.930  1.00  0.00              
ATOM   2372 2HD2 LEU B 157      26.210  -8.791  46.528  1.00  0.00              
ATOM   2373 3HD2 LEU B 157      26.002 -10.550  46.703  1.00  0.00              
ATOM   2374  N   ASP B 158      22.931 -12.116  43.518  1.00  0.00              
ATOM   2375  CA  ASP B 158      23.127 -13.440  42.961  1.00  0.00              
ATOM   2376  C   ASP B 158      22.555 -13.618  41.573  1.00  0.00              
ATOM   2377  O   ASP B 158      23.200 -14.233  40.737  1.00  0.00              
ATOM   2378  CB  ASP B 158      22.510 -14.488  43.891  1.00  0.00              
ATOM   2379  CG  ASP B 158      23.303 -14.680  45.177  1.00  0.00              
ATOM   2380  OD1 ASP B 158      24.432 -14.254  45.224  1.00  0.00              
ATOM   2381  OD2 ASP B 158      22.771 -15.250  46.099  1.00  0.00              
ATOM   2382  H   ASP B 158      22.330 -12.004  44.323  1.00  0.00              
ATOM   2383  HA  ASP B 158      24.189 -13.573  42.750  1.00  0.00              
ATOM   2384 1HB  ASP B 158      21.493 -14.191  44.149  1.00  0.00              
ATOM   2385 2HB  ASP B 158      22.450 -15.445  43.372  1.00  0.00              
ATOM   2386  N   LYS B 159      21.366 -13.071  41.322  1.00  0.00              
ATOM   2387  CA  LYS B 159      20.778 -13.117  39.986  1.00  0.00              
ATOM   2388  C   LYS B 159      21.617 -12.330  38.972  1.00  0.00              
ATOM   2389  O   LYS B 159      21.812 -12.784  37.827  1.00  0.00              
ATOM   2390  CB  LYS B 159      19.348 -12.577  40.018  1.00  0.00              
ATOM   2391  CG  LYS B 159      18.345 -13.491  40.710  1.00  0.00              
ATOM   2392  CD  LYS B 159      16.956 -12.872  40.731  1.00  0.00              
ATOM   2393  CE  LYS B 159      15.955 -13.780  41.430  1.00  0.00              
ATOM   2394  NZ  LYS B 159      14.591 -13.185  41.463  1.00  0.00              
ATOM   2395  H   LYS B 159      20.858 -12.615  42.067  1.00  0.00              
ATOM   2396  HA  LYS B 159      20.762 -14.155  39.651  1.00  0.00              
ATOM   2397 1HB  LYS B 159      19.333 -11.615  40.531  1.00  0.00              
ATOM   2398 2HB  LYS B 159      18.999 -12.409  38.998  1.00  0.00              
ATOM   2399 1HG  LYS B 159      18.301 -14.446  40.185  1.00  0.00              
ATOM   2400 2HG  LYS B 159      18.667 -13.674  41.734  1.00  0.00              
ATOM   2401 1HD  LYS B 159      16.991 -11.915  41.252  1.00  0.00              
ATOM   2402 2HD  LYS B 159      16.620 -12.697  39.708  1.00  0.00              
ATOM   2403 1HE  LYS B 159      15.908 -14.737  40.911  1.00  0.00              
ATOM   2404 2HE  LYS B 159      16.282 -13.963  42.453  1.00  0.00              
ATOM   2405 1HZ  LYS B 159      13.959 -13.816  41.934  1.00  0.00              
ATOM   2406 2HZ  LYS B 159      14.620 -12.305  41.959  1.00  0.00              
ATOM   2407 3HZ  LYS B 159      14.269 -13.028  40.519  1.00  0.00              
ATOM   2408  N   ALA B 160      22.099 -11.154  39.389  1.00  0.00              
ATOM   2409  CA  ALA B 160      22.968 -10.352  38.555  1.00  0.00              
ATOM   2410  C   ALA B 160      24.264 -11.111  38.244  1.00  0.00              
ATOM   2411  O   ALA B 160      24.740 -11.067  37.118  1.00  0.00              
ATOM   2412  CB  ALA B 160      23.277  -9.016  39.206  1.00  0.00              
ATOM   2413  H   ALA B 160      21.851 -10.817  40.309  1.00  0.00              
ATOM   2414  HA  ALA B 160      22.455 -10.165  37.611  1.00  0.00              
ATOM   2415 1HB  ALA B 160      23.932  -8.437  38.554  1.00  0.00              
ATOM   2416 2HB  ALA B 160      22.350  -8.467  39.369  1.00  0.00              
ATOM   2417 3HB  ALA B 160      23.772  -9.183  40.161  1.00  0.00              
ATOM   2418  N   LYS B 161      24.808 -11.810  39.241  1.00  0.00              
ATOM   2419  CA  LYS B 161      26.045 -12.597  39.081  1.00  0.00              
ATOM   2420  C   LYS B 161      25.862 -13.683  38.035  1.00  0.00              
ATOM   2421  O   LYS B 161      26.695 -13.850  37.141  1.00  0.00              
ATOM   2422  CB  LYS B 161      26.470 -13.222  40.411  1.00  0.00              
ATOM   2423  CG  LYS B 161      27.772 -14.010  40.348  1.00  0.00              
ATOM   2424  CD  LYS B 161      28.157 -14.551  41.716  1.00  0.00              
ATOM   2425  CE  LYS B 161      29.437 -15.372  41.648  1.00  0.00              
ATOM   2426  NZ  LYS B 161      29.826 -15.907  42.980  1.00  0.00              
ATOM   2427  H   LYS B 161      24.348 -11.795  40.140  1.00  0.00              
ATOM   2428  HA  LYS B 161      26.843 -11.927  38.761  1.00  0.00              
ATOM   2429 1HB  LYS B 161      26.590 -12.438  41.159  1.00  0.00              
ATOM   2430 2HB  LYS B 161      25.688 -13.895  40.763  1.00  0.00              
ATOM   2431 1HG  LYS B 161      27.659 -14.845  39.655  1.00  0.00              
ATOM   2432 2HG  LYS B 161      28.571 -13.364  39.984  1.00  0.00              
ATOM   2433 1HD  LYS B 161      28.305 -13.721  42.408  1.00  0.00              
ATOM   2434 2HD  LYS B 161      27.354 -15.181  42.098  1.00  0.00              
ATOM   2435 1HE  LYS B 161      29.297 -16.206  40.961  1.00  0.00              
ATOM   2436 2HE  LYS B 161      30.248 -14.750  41.269  1.00  0.00              
ATOM   2437 1HZ  LYS B 161      30.678 -16.444  42.892  1.00  0.00              
ATOM   2438 2HZ  LYS B 161      29.977 -15.141  43.621  1.00  0.00              
ATOM   2439 3HZ  LYS B 161      29.090 -16.501  43.333  1.00  0.00              
ATOM   2440  N   ASP B 162      24.745 -14.401  38.139  1.00  0.00              
ATOM   2441  CA  ASP B 162      24.406 -15.467  37.203  1.00  0.00              
ATOM   2442  C   ASP B 162      24.316 -14.944  35.795  1.00  0.00              
ATOM   2443  O   ASP B 162      24.870 -15.548  34.868  1.00  0.00              
ATOM   2444  CB  ASP B 162      23.080 -16.128  37.588  1.00  0.00              
ATOM   2445  CG  ASP B 162      23.193 -17.007  38.826  1.00  0.00              
ATOM   2446  OD1 ASP B 162      24.295 -17.326  39.206  1.00  0.00              
ATOM   2447  OD2 ASP B 162      22.176 -17.351  39.380  1.00  0.00              
ATOM   2448  H   ASP B 162      24.112 -14.194  38.899  1.00  0.00              
ATOM   2449  HA  ASP B 162      25.193 -16.222  37.239  1.00  0.00              
ATOM   2450 1HB  ASP B 162      22.331 -15.358  37.773  1.00  0.00              
ATOM   2451 2HB  ASP B 162      22.724 -16.738  36.757  1.00  0.00              
ATOM   2452  N   GLN B 163      23.622 -13.811  35.643  1.00  0.00              
ATOM   2453  CA  GLN B 163      23.466 -13.175  34.341  1.00  0.00              
ATOM   2454  C   GLN B 163      24.792 -12.655  33.782  1.00  0.00              
ATOM   2455  O   GLN B 163      25.076 -12.884  32.625  1.00  0.00              
ATOM   2456  CB  GLN B 163      22.458 -12.026  34.436  1.00  0.00              
ATOM   2457  CG  GLN B 163      21.026 -12.473  34.671  1.00  0.00              
ATOM   2458  CD  GLN B 163      20.083 -11.304  34.887  1.00  0.00              
ATOM   2459  OE1 GLN B 163      20.501 -10.221  35.304  1.00  0.00              
ATOM   2460  NE2 GLN B 163      18.803 -11.517  34.603  1.00  0.00              
ATOM   2461  H   GLN B 163      23.194 -13.385  36.453  1.00  0.00              
ATOM   2462  HA  GLN B 163      23.135 -13.928  33.626  1.00  0.00              
ATOM   2463 1HB  GLN B 163      22.741 -11.361  35.252  1.00  0.00              
ATOM   2464 2HB  GLN B 163      22.483 -11.444  33.516  1.00  0.00              
ATOM   2465 1HG  GLN B 163      20.683 -13.032  33.800  1.00  0.00              
ATOM   2466 2HG  GLN B 163      20.994 -13.106  35.557  1.00  0.00              
ATOM   2467 1HE2 GLN B 163      18.134 -10.783  34.726  1.00  0.00              
ATOM   2468 2HE2 GLN B 163      18.507 -12.411  34.267  1.00  0.00              
ATOM   2469  N   ALA B 164      25.609 -11.977  34.587  1.00  0.00              
ATOM   2470  CA  ALA B 164      26.883 -11.486  34.069  1.00  0.00              
ATOM   2471  C   ALA B 164      27.800 -12.660  33.698  1.00  0.00              
ATOM   2472  O   ALA B 164      28.440 -12.646  32.636  1.00  0.00              
ATOM   2473  CB  ALA B 164      27.565 -10.555  35.063  1.00  0.00              
ATOM   2474  H   ALA B 164      25.366 -11.794  35.550  1.00  0.00              
ATOM   2475  HA  ALA B 164      26.683 -10.926  33.155  1.00  0.00              
ATOM   2476 1HB  ALA B 164      28.510 -10.207  34.647  1.00  0.00              
ATOM   2477 2HB  ALA B 164      26.920  -9.699  35.263  1.00  0.00              
ATOM   2478 3HB  ALA B 164      27.754 -11.091  35.992  1.00  0.00              
ATOM   2479  N   GLU B 165      27.856 -13.680  34.556  1.00  0.00              
ATOM   2480  CA  GLU B 165      28.675 -14.856  34.262  1.00  0.00              
ATOM   2481  C   GLU B 165      28.237 -15.567  32.969  1.00  0.00              
ATOM   2482  O   GLU B 165      29.072 -15.992  32.188  1.00  0.00              
ATOM   2483  CB  GLU B 165      28.618 -15.838  35.435  1.00  0.00              
ATOM   2484  CG  GLU B 165      29.413 -17.118  35.223  1.00  0.00              
ATOM   2485  CD  GLU B 165      30.898 -16.889  35.208  1.00  0.00              
ATOM   2486  OE1 GLU B 165      31.329 -15.877  35.708  1.00  0.00              
ATOM   2487  OE2 GLU B 165      31.603 -17.726  34.695  1.00  0.00              
ATOM   2488  H   GLU B 165      27.331 -13.648  35.418  1.00  0.00              
ATOM   2489  HA  GLU B 165      29.694 -14.526  34.057  1.00  0.00              
ATOM   2490 1HB  GLU B 165      28.998 -15.353  36.334  1.00  0.00              
ATOM   2491 2HB  GLU B 165      27.581 -16.115  35.627  1.00  0.00              
ATOM   2492 1HG  GLU B 165      29.173 -17.819  36.022  1.00  0.00              
ATOM   2493 2HG  GLU B 165      29.110 -17.569  34.279  1.00  0.00              
ATOM   2494  N   ASN B 166      26.935 -15.709  32.743  1.00  0.00              
ATOM   2495  CA  ASN B 166      26.467 -16.326  31.488  1.00  0.00              
ATOM   2496  C   ASN B 166      26.860 -15.532  30.226  1.00  0.00              
ATOM   2497  O   ASN B 166      27.245 -16.103  29.205  1.00  0.00              
ATOM   2498  CB  ASN B 166      24.962 -16.513  31.536  1.00  0.00              
ATOM   2499  CG  ASN B 166      24.549 -17.645  32.436  1.00  0.00              
ATOM   2500  OD1 ASN B 166      25.354 -18.530  32.750  1.00  0.00              
ATOM   2501  ND2 ASN B 166      23.310 -17.634  32.857  1.00  0.00              
ATOM   2502  H   ASN B 166      26.255 -15.399  33.423  1.00  0.00              
ATOM   2503  HA  ASN B 166      26.966 -17.289  31.369  1.00  0.00              
ATOM   2504 1HB  ASN B 166      24.491 -15.594  31.888  1.00  0.00              
ATOM   2505 2HB  ASN B 166      24.588 -16.709  30.531  1.00  0.00              
ATOM   2506 1HD2 ASN B 166      22.980 -18.362  33.459  1.00  0.00              
ATOM   2507 2HD2 ASN B 166      22.694 -16.898  32.578  1.00  0.00              
ATOM   2508  N   ARG B 167      26.765 -14.209  30.297  1.00  0.00              
ATOM   2509  CA  ARG B 167      27.133 -13.368  29.167  1.00  0.00              
ATOM   2510  C   ARG B 167      28.648 -13.405  28.941  1.00  0.00              
ATOM   2511  O   ARG B 167      29.115 -13.484  27.817  1.00  0.00              
ATOM   2512  CB  ARG B 167      26.685 -11.932  29.398  1.00  0.00              
ATOM   2513  CG  ARG B 167      25.179 -11.726  29.407  1.00  0.00              
ATOM   2514  CD  ARG B 167      24.553 -12.200  28.146  1.00  0.00              
ATOM   2515  NE  ARG B 167      23.136 -11.878  28.089  1.00  0.00              
ATOM   2516  CZ  ARG B 167      22.279 -12.356  27.166  1.00  0.00              
ATOM   2517  NH1 ARG B 167      22.709 -13.174  26.231  1.00  0.00              
ATOM   2518  NH2 ARG B 167      21.006 -12.003  27.201  1.00  0.00              
ATOM   2519  H   ARG B 167      26.434 -13.774  31.146  1.00  0.00              
ATOM   2520  HA  ARG B 167      26.715 -13.805  28.260  1.00  0.00              
ATOM   2521 1HB  ARG B 167      27.071 -11.580  30.354  1.00  0.00              
ATOM   2522 2HB  ARG B 167      27.102 -11.291  28.621  1.00  0.00              
ATOM   2523 1HG  ARG B 167      24.740 -12.280  30.237  1.00  0.00              
ATOM   2524 2HG  ARG B 167      24.957 -10.664  29.521  1.00  0.00              
ATOM   2525 1HD  ARG B 167      25.044 -11.727  27.296  1.00  0.00              
ATOM   2526 2HD  ARG B 167      24.660 -13.281  28.071  1.00  0.00              
ATOM   2527  HE  ARG B 167      22.768 -11.251  28.793  1.00  0.00              
ATOM   2528 1HH1 ARG B 167      23.682 -13.444  26.205  1.00  0.00              
ATOM   2529 2HH1 ARG B 167      22.067 -13.532  25.540  1.00  0.00              
ATOM   2530 1HH2 ARG B 167      20.675 -11.374  27.920  1.00  0.00              
ATOM   2531 2HH2 ARG B 167      20.364 -12.361  26.509  1.00  0.00              
ATOM   2532  N   VAL B 168      29.410 -13.445  30.021  1.00  0.00              
ATOM   2533  CA  VAL B 168      30.867 -13.693  29.952  1.00  0.00              
ATOM   2534  C   VAL B 168      31.284 -15.059  29.378  1.00  0.00              
ATOM   2535  O   VAL B 168      32.246 -15.136  28.615  1.00  0.00              
ATOM   2536  CB  VAL B 168      31.513 -13.469  31.337  1.00  0.00              
ATOM   2537  CG1 VAL B 168      32.950 -13.956  31.379  1.00  0.00              
ATOM   2538  CG2 VAL B 168      31.402 -12.005  31.722  1.00  0.00              
ATOM   2539  H   VAL B 168      28.978 -13.301  30.922  1.00  0.00              
ATOM   2540  HA  VAL B 168      31.304 -12.990  29.243  1.00  0.00              
ATOM   2541  HB  VAL B 168      30.994 -14.082  32.073  1.00  0.00              
ATOM   2542 1HG1 VAL B 168      33.365 -13.779  32.372  1.00  0.00              
ATOM   2543 2HG1 VAL B 168      32.979 -15.023  31.159  1.00  0.00              
ATOM   2544 3HG1 VAL B 168      33.539 -13.415  30.639  1.00  0.00              
ATOM   2545 1HG2 VAL B 168      31.859 -11.851  32.699  1.00  0.00              
ATOM   2546 2HG2 VAL B 168      31.917 -11.393  30.980  1.00  0.00              
ATOM   2547 3HG2 VAL B 168      30.351 -11.718  31.763  1.00  0.00              
ATOM   2548  N   ARG B 169      30.615 -16.138  29.784  1.00  0.00              
ATOM   2549  CA  ARG B 169      30.829 -17.436  29.155  1.00  0.00              
ATOM   2550  C   ARG B 169      30.435 -17.483  27.666  1.00  0.00              
ATOM   2551  O   ARG B 169      31.107 -18.159  26.871  1.00  0.00              
ATOM   2552  CB  ARG B 169      30.044 -18.502  29.905  1.00  0.00              
ATOM   2553  CG  ARG B 169      30.557 -18.807  31.304  1.00  0.00              
ATOM   2554  CD  ARG B 169      29.711 -19.817  31.991  1.00  0.00              
ATOM   2555  NE  ARG B 169      30.112 -20.009  33.375  1.00  0.00              
ATOM   2556  CZ  ARG B 169      29.521 -20.865  34.231  1.00  0.00              
ATOM   2557  NH1 ARG B 169      28.507 -21.599  33.831  1.00  0.00              
ATOM   2558  NH2 ARG B 169      29.961 -20.967  35.473  1.00  0.00              
ATOM   2559  H   ARG B 169      29.949 -16.061  30.539  1.00  0.00              
ATOM   2560  HA  ARG B 169      31.896 -17.660  29.176  1.00  0.00              
ATOM   2561 1HB  ARG B 169      29.004 -18.191  29.996  1.00  0.00              
ATOM   2562 2HB  ARG B 169      30.060 -19.433  29.338  1.00  0.00              
ATOM   2563 1HG  ARG B 169      31.573 -19.196  31.242  1.00  0.00              
ATOM   2564 2HG  ARG B 169      30.553 -17.894  31.900  1.00  0.00              
ATOM   2565 1HD  ARG B 169      28.672 -19.489  31.979  1.00  0.00              
ATOM   2566 2HD  ARG B 169      29.796 -20.773  31.476  1.00  0.00              
ATOM   2567  HE  ARG B 169      30.889 -19.461  33.720  1.00  0.00              
ATOM   2568 1HH1 ARG B 169      28.171 -21.522  32.881  1.00  0.00              
ATOM   2569 2HH1 ARG B 169      28.064 -22.241  34.472  1.00  0.00              
ATOM   2570 1HH2 ARG B 169      30.741 -20.402  35.781  1.00  0.00              
ATOM   2571 2HH2 ARG B 169      29.518 -21.608  36.114  1.00  0.00              
ATOM   2572  N   GLU B 170      29.343 -16.807  27.291  1.00  0.00              
ATOM   2573  CA  GLU B 170      28.981 -16.657  25.856  1.00  0.00              
ATOM   2574  C   GLU B 170      30.094 -15.919  25.085  1.00  0.00              
ATOM   2575  O   GLU B 170      30.392 -16.263  23.931  1.00  0.00              
ATOM   2576  CB  GLU B 170      27.659 -15.899  25.710  1.00  0.00              
ATOM   2577  CG  GLU B 170      26.432 -16.685  26.148  1.00  0.00              
ATOM   2578  CD  GLU B 170      25.181 -15.851  26.174  1.00  0.00              
ATOM   2579  OE1 GLU B 170      25.284 -14.656  26.037  1.00  0.00              
ATOM   2580  OE2 GLU B 170      24.121 -16.410  26.329  1.00  0.00              
ATOM   2581  H   GLU B 170      28.751 -16.390  27.994  1.00  0.00              
ATOM   2582  HA  GLU B 170      28.895 -17.650  25.415  1.00  0.00              
ATOM   2583 1HB  GLU B 170      27.698 -14.983  26.299  1.00  0.00              
ATOM   2584 2HB  GLU B 170      27.518 -15.613  24.667  1.00  0.00              
ATOM   2585 1HG  GLU B 170      26.284 -17.520  25.464  1.00  0.00              
ATOM   2586 2HG  GLU B 170      26.611 -17.093  27.142  1.00  0.00              
ATOM   2587  N   LEU B 171      30.700 -14.899  25.701  1.00  0.00              
ATOM   2588  CA  LEU B 171      31.873 -14.280  25.078  1.00  0.00              
ATOM   2589  C   LEU B 171      32.979 -15.325  24.860  1.00  0.00              
ATOM   2590  O   LEU B 171      33.510 -15.478  23.746  1.00  0.00              
ATOM   2591  CB  LEU B 171      32.403 -13.112  25.897  1.00  0.00              
ATOM   2592  CG  LEU B 171      33.706 -12.462  25.406  1.00  0.00              
ATOM   2593  CD1 LEU B 171      33.446 -11.850  24.023  1.00  0.00              
ATOM   2594  CD2 LEU B 171      34.199 -11.405  26.375  1.00  0.00              
ATOM   2595  H   LEU B 171      30.368 -14.544  26.586  1.00  0.00              
ATOM   2596  HA  LEU B 171      31.584 -13.899  24.099  1.00  0.00              
ATOM   2597 1HB  LEU B 171      31.644 -12.331  25.921  1.00  0.00              
ATOM   2598 2HB  LEU B 171      32.577 -13.453  26.917  1.00  0.00              
ATOM   2599  HG  LEU B 171      34.478 -13.226  25.307  1.00  0.00              
ATOM   2600 1HD1 LEU B 171      34.359 -11.382  23.654  1.00  0.00              
ATOM   2601 2HD1 LEU B 171      33.135 -12.632  23.331  1.00  0.00              
ATOM   2602 3HD1 LEU B 171      32.660 -11.099  24.100  1.00  0.00              
ATOM   2603 1HD2 LEU B 171      35.123 -10.968  25.996  1.00  0.00              
ATOM   2604 2HD2 LEU B 171      33.444 -10.626  26.478  1.00  0.00              
ATOM   2605 3HD2 LEU B 171      34.385 -11.861  27.347  1.00  0.00              
ATOM   2606  N   LYS B 172      33.313 -16.070  25.901  1.00  0.00              
ATOM   2607  CA  LYS B 172      34.357 -17.099  25.744  1.00  0.00              
ATOM   2608  C   LYS B 172      34.068 -18.046  24.564  1.00  0.00              
ATOM   2609  O   LYS B 172      34.927 -18.259  23.684  1.00  0.00              
ATOM   2610  CB  LYS B 172      34.502 -17.906  27.035  1.00  0.00              
ATOM   2611  CG  LYS B 172      35.624 -18.935  27.011  1.00  0.00              
ATOM   2612  CD  LYS B 172      35.816 -19.576  28.377  1.00  0.00              
ATOM   2613  CE  LYS B 172      37.029 -20.494  28.394  1.00  0.00              
ATOM   2614  NZ  LYS B 172      36.773 -21.768  27.670  1.00  0.00              
ATOM   2615  H   LYS B 172      32.870 -15.952  26.800  1.00  0.00              
ATOM   2616  HA  LYS B 172      35.304 -16.601  25.532  1.00  0.00              
ATOM   2617 1HB  LYS B 172      34.687 -17.229  27.869  1.00  0.00              
ATOM   2618 2HB  LYS B 172      33.570 -18.433  27.241  1.00  0.00              
ATOM   2619 1HG  LYS B 172      35.389 -19.714  26.284  1.00  0.00              
ATOM   2620 2HG  LYS B 172      36.554 -18.452  26.711  1.00  0.00              
ATOM   2621 1HD  LYS B 172      35.950 -18.796  29.129  1.00  0.00              
ATOM   2622 2HD  LYS B 172      34.930 -20.156  28.635  1.00  0.00              
ATOM   2623 1HE  LYS B 172      37.874 -19.989  27.927  1.00  0.00              
ATOM   2624 2HE  LYS B 172      37.297 -20.724  29.425  1.00  0.00              
ATOM   2625 1HZ  LYS B 172      37.599 -22.348  27.704  1.00  0.00              
ATOM   2626 2HZ  LYS B 172      36.002 -22.255  28.106  1.00  0.00              
ATOM   2627 3HZ  LYS B 172      36.542 -21.569  26.707  1.00  0.00              
ATOM   2628  N   GLN B 173      32.854 -18.600  24.561  1.00  0.00              
ATOM   2629  CA  GLN B 173      32.404 -19.529  23.531  1.00  0.00              
ATOM   2630  C   GLN B 173      32.368 -18.920  22.122  1.00  0.00              
ATOM   2631  O   GLN B 173      32.760 -19.587  21.179  1.00  0.00              
ATOM   2632  CB  GLN B 173      31.016 -20.064  23.893  1.00  0.00              
ATOM   2633  CG  GLN B 173      31.002 -20.997  25.092  1.00  0.00              
ATOM   2634  CD  GLN B 173      29.597 -21.414  25.484  1.00  0.00              
ATOM   2635  OE1 GLN B 173      28.624 -20.705  25.210  1.00  0.00              
ATOM   2636  NE2 GLN B 173      29.482 -22.569  26.129  1.00  0.00              
ATOM   2637  H   GLN B 173      32.225 -18.358  25.313  1.00  0.00              
ATOM   2638  HA  GLN B 173      33.114 -20.355  23.476  1.00  0.00              
ATOM   2639 1HB  GLN B 173      30.349 -19.229  24.109  1.00  0.00              
ATOM   2640 2HB  GLN B 173      30.600 -20.603  23.042  1.00  0.00              
ATOM   2641 1HG  GLN B 173      31.569 -21.895  24.847  1.00  0.00              
ATOM   2642 2HG  GLN B 173      31.457 -20.487  25.941  1.00  0.00              
ATOM   2643 1HE2 GLN B 173      28.579 -22.896  26.414  1.00  0.00              
ATOM   2644 2HE2 GLN B 173      30.296 -23.112  26.332  1.00  0.00              
ATOM   2645  N   LYS B 174      31.889 -17.677  21.957  1.00  0.00              
ATOM   2646  CA  LYS B 174      31.930 -17.034  20.630  1.00  0.00              
ATOM   2647  C   LYS B 174      33.351 -16.782  20.135  1.00  0.00              
ATOM   2648  O   LYS B 174      33.642 -16.895  18.912  1.00  0.00              
ATOM   2649  CB  LYS B 174      31.160 -15.712  20.659  1.00  0.00              
ATOM   2650  CG  LYS B 174      31.018 -15.038  19.301  1.00  0.00              
ATOM   2651  CD  LYS B 174      30.138 -15.854  18.367  1.00  0.00              
ATOM   2652  CE  LYS B 174      29.960 -15.161  17.024  1.00  0.00              
ATOM   2653  NZ  LYS B 174      29.107 -15.953  16.097  1.00  0.00              
ATOM   2654  H   LYS B 174      31.496 -17.170  22.737  1.00  0.00              
ATOM   2655  HA  LYS B 174      31.431 -17.686  19.913  1.00  0.00              
ATOM   2656 1HB  LYS B 174      30.159 -15.883  21.054  1.00  0.00              
ATOM   2657 2HB  LYS B 174      31.661 -15.014  21.329  1.00  0.00              
ATOM   2658 1HG  LYS B 174      30.577 -14.049  19.430  1.00  0.00              
ATOM   2659 2HG  LYS B 174      32.002 -14.920  18.848  1.00  0.00              
ATOM   2660 1HD  LYS B 174      30.590 -16.834  18.204  1.00  0.00              
ATOM   2661 2HD  LYS B 174      29.158 -15.997  18.823  1.00  0.00              
ATOM   2662 1HE  LYS B 174      29.501 -14.185  17.177  1.00  0.00              
ATOM   2663 2HE  LYS B 174      30.935 -15.010  16.561  1.00  0.00              
ATOM   2664 1HZ  LYS B 174      29.014 -15.460  15.220  1.00  0.00              
ATOM   2665 2HZ  LYS B 174      29.534 -16.854  15.934  1.00  0.00              
ATOM   2666 3HZ  LYS B 174      28.193 -16.083  16.508  1.00  0.00              
ATOM   2667  N   LEU B 175      34.245 -16.371  21.039  1.00  0.00              
ATOM   2668  CA  LEU B 175      35.645 -16.221  20.664  1.00  0.00              
ATOM   2669  C   LEU B 175      36.336 -17.567  20.320  1.00  0.00              
ATOM   2670  O   LEU B 175      37.232 -17.587  19.470  1.00  0.00              
ATOM   2671  CB  LEU B 175      36.401 -15.530  21.806  1.00  0.00              
ATOM   2672  CG  LEU B 175      36.002 -14.075  22.084  1.00  0.00              
ATOM   2673  CD1 LEU B 175      36.760 -13.564  23.302  1.00  0.00              
ATOM   2674  CD2 LEU B 175      36.299 -13.225  20.858  1.00  0.00              
ATOM   2675  H   LEU B 175      33.964 -16.161  21.986  1.00  0.00              
ATOM   2676  HA  LEU B 175      35.694 -15.676  19.722  1.00  0.00              
ATOM   2677 1HB  LEU B 175      36.241 -16.098  22.722  1.00  0.00              
ATOM   2678 2HB  LEU B 175      37.466 -15.544  21.576  1.00  0.00              
ATOM   2679  HG  LEU B 175      34.937 -14.027  22.310  1.00  0.00              
ATOM   2680 1HD1 LEU B 175      36.477 -12.530  23.499  1.00  0.00              
ATOM   2681 2HD1 LEU B 175      36.514 -14.179  24.168  1.00  0.00              
ATOM   2682 3HD1 LEU B 175      37.831 -13.616  23.111  1.00  0.00              
ATOM   2683 1HD2 LEU B 175      36.015 -12.191  21.055  1.00  0.00              
ATOM   2684 2HD2 LEU B 175      37.365 -13.271  20.632  1.00  0.00              
ATOM   2685 3HD2 LEU B 175      35.731 -13.601  20.007  1.00  0.00              
ATOM   2686  N   GLU B 176      35.938 -18.656  20.985  1.00  0.00              
ATOM   2687  CA  GLU B 176      36.425 -20.019  20.628  1.00  0.00              
ATOM   2688  C   GLU B 176      36.011 -20.348  19.184  1.00  0.00              
ATOM   2689  O   GLU B 176      36.796 -20.904  18.396  1.00  0.00              
ATOM   2690  CB  GLU B 176      35.867 -21.073  21.587  1.00  0.00              
ATOM   2691  CG  GLU B 176      36.459 -21.025  22.988  1.00  0.00              
ATOM   2692  CD  GLU B 176      35.756 -21.940  23.952  1.00  0.00              
ATOM   2693  OE1 GLU B 176      34.763 -22.515  23.578  1.00  0.00              
ATOM   2694  OE2 GLU B 176      36.213 -22.063  25.064  1.00  0.00              
ATOM   2695  H   GLU B 176      35.289 -18.550  21.751  1.00  0.00              
ATOM   2696  HA  GLU B 176      37.510 -20.040  20.740  1.00  0.00              
ATOM   2697 1HB  GLU B 176      34.788 -20.950  21.675  1.00  0.00              
ATOM   2698 2HB  GLU B 176      36.051 -22.068  21.180  1.00  0.00              
ATOM   2699 1HG  GLU B 176      37.510 -21.309  22.937  1.00  0.00              
ATOM   2700 2HG  GLU B 176      36.405 -20.003  23.359  1.00  0.00              
ATOM   2701  N   GLU B 177      34.755 -20.062  18.844  1.00  0.00              
ATOM   2702  CA  GLU B 177      34.311 -20.196  17.428  1.00  0.00              
ATOM   2703  C   GLU B 177      35.136 -19.356  16.425  1.00  0.00              
ATOM   2704  O   GLU B 177      35.614 -19.874  15.390  1.00  0.00              
ATOM   2705  CB  GLU B 177      32.836 -19.804  17.310  1.00  0.00              
ATOM   2706  CG  GLU B 177      32.258 -19.948  15.910  1.00  0.00              
ATOM   2707  CD  GLU B 177      30.838 -19.464  15.810  1.00  0.00              
ATOM   2708  OE1 GLU B 177      30.599 -18.318  16.106  1.00  0.00              
ATOM   2709  OE2 GLU B 177      29.991 -20.242  15.438  1.00  0.00              
ATOM   2710  H   GLU B 177      34.092 -19.751  19.540  1.00  0.00              
ATOM   2711  HA  GLU B 177      34.472 -21.227  17.111  1.00  0.00              
ATOM   2712 1HB  GLU B 177      32.241 -20.422  17.983  1.00  0.00              
ATOM   2713 2HB  GLU B 177      32.709 -18.767  17.620  1.00  0.00              
ATOM   2714 1HG  GLU B 177      32.873 -19.379  15.213  1.00  0.00              
ATOM   2715 2HG  GLU B 177      32.301 -20.996  15.616  1.00  0.00              
ATOM   2716  N   LEU B 178      35.333 -18.064  16.718  1.00  0.00              
ATOM   2717  CA  LEU B 178      36.147 -17.217  15.828  1.00  0.00              
ATOM   2718  C   LEU B 178      37.596 -17.701  15.707  1.00  0.00              
ATOM   2719  O   LEU B 178      38.193 -17.581  14.642  1.00  0.00              
ATOM   2720  CB  LEU B 178      36.141 -15.769  16.336  1.00  0.00              
ATOM   2721  CG  LEU B 178      34.788 -15.049  16.276  1.00  0.00              
ATOM   2722  CD1 LEU B 178      34.903 -13.694  16.960  1.00  0.00              
ATOM   2723  CD2 LEU B 178      34.359 -14.895  14.824  1.00  0.00              
ATOM   2724  H   LEU B 178      34.928 -17.657  17.549  1.00  0.00              
ATOM   2725  HA  LEU B 178      35.740 -17.283  14.820  1.00  0.00              
ATOM   2726 1HB  LEU B 178      36.473 -15.764  17.373  1.00  0.00              
ATOM   2727 2HB  LEU B 178      36.851 -15.190  15.746  1.00  0.00              
ATOM   2728  HG  LEU B 178      34.041 -15.632  16.815  1.00  0.00              
ATOM   2729 1HD1 LEU B 178      33.941 -13.182  16.917  1.00  0.00              
ATOM   2730 2HD1 LEU B 178      35.192 -13.835  18.001  1.00  0.00              
ATOM   2731 3HD1 LEU B 178      35.656 -13.093  16.452  1.00  0.00              
ATOM   2732 1HD2 LEU B 178      33.397 -14.383  14.781  1.00  0.00              
ATOM   2733 2HD2 LEU B 178      35.105 -14.310  14.285  1.00  0.00              
ATOM   2734 3HD2 LEU B 178      34.268 -15.879  14.365  1.00  0.00              
ATOM   2735  N   TYR B 179      38.137 -18.232  16.800  1.00  0.00              
ATOM   2736  CA  TYR B 179      39.440 -18.884  16.797  1.00  0.00              
ATOM   2737  C   TYR B 179      39.457 -20.097  15.843  1.00  0.00              
ATOM   2738  O   TYR B 179      40.317 -20.240  15.014  1.00  0.00              
ATOM   2739  CB  TYR B 179      39.820 -19.312  18.217  1.00  0.00              
ATOM   2740  CG  TYR B 179      41.090 -20.131  18.288  1.00  0.00              
ATOM   2741  CD1 TYR B 179      42.322 -19.517  18.117  1.00  0.00              
ATOM   2742  CD2 TYR B 179      41.022 -21.496  18.525  1.00  0.00              
ATOM   2743  CE1 TYR B 179      43.481 -20.266  18.183  1.00  0.00              
ATOM   2744  CE2 TYR B 179      42.181 -22.244  18.591  1.00  0.00              
ATOM   2745  CZ  TYR B 179      43.407 -21.634  18.421  1.00  0.00              
ATOM   2746  OH  TYR B 179      44.562 -22.379  18.486  1.00  0.00              
ATOM   2747  H   TYR B 179      37.616 -18.177  17.664  1.00  0.00              
ATOM   2748  HA  TYR B 179      40.184 -18.169  16.444  1.00  0.00              
ATOM   2749 1HB  TYR B 179      39.950 -18.427  18.841  1.00  0.00              
ATOM   2750 2HB  TYR B 179      39.011 -19.900  18.648  1.00  0.00              
ATOM   2751  HD1 TYR B 179      42.375 -18.444  17.931  1.00  0.00              
ATOM   2752  HD2 TYR B 179      40.053 -21.979  18.658  1.00  0.00              
ATOM   2753  HE1 TYR B 179      44.449 -19.783  18.049  1.00  0.00              
ATOM   2754  HE2 TYR B 179      42.127 -23.317  18.776  1.00  0.00              
ATOM   2755  HH  TYR B 179      45.320 -21.805  18.354  1.00  0.00              
ATOM   2756  N   LYS B 180      38.485 -20.965  15.966  1.00  0.00              
ATOM   2757  CA  LYS B 180      38.437 -22.117  15.052  1.00  0.00              
ATOM   2758  C   LYS B 180      38.412 -21.690  13.586  1.00  0.00              
ATOM   2759  O   LYS B 180      39.047 -22.322  12.731  1.00  0.00              
ATOM   2760  CB  LYS B 180      37.217 -22.988  15.357  1.00  0.00              
ATOM   2761  CG  LYS B 180      37.299 -23.746  16.675  1.00  0.00              
ATOM   2762  CD  LYS B 180      36.032 -24.549  16.930  1.00  0.00              
ATOM   2763  CE  LYS B 180      36.101 -25.286  18.260  1.00  0.00              
ATOM   2764  NZ  LYS B 180      34.855 -26.051  18.538  1.00  0.00              
ATOM   2765  H   LYS B 180      37.769 -20.865  16.670  1.00  0.00              
ATOM   2766  HA  LYS B 180      39.373 -22.671  15.143  1.00  0.00              
ATOM   2767 1HB  LYS B 180      36.323 -22.364  15.385  1.00  0.00              
ATOM   2768 2HB  LYS B 180      37.082 -23.718  14.559  1.00  0.00              
ATOM   2769 1HG  LYS B 180      38.151 -24.427  16.651  1.00  0.00              
ATOM   2770 2HG  LYS B 180      37.443 -23.041  17.493  1.00  0.00              
ATOM   2771 1HD  LYS B 180      35.172 -23.878  16.940  1.00  0.00              
ATOM   2772 2HD  LYS B 180      35.894 -25.276  16.130  1.00  0.00              
ATOM   2773 1HE  LYS B 180      36.942 -25.977  18.249  1.00  0.00              
ATOM   2774 2HE  LYS B 180      36.258 -24.569  19.066  1.00  0.00              
ATOM   2775 1HZ  LYS B 180      34.940 -26.523  19.426  1.00  0.00              
ATOM   2776 2HZ  LYS B 180      34.069 -25.416  18.569  1.00  0.00              
ATOM   2777 3HZ  LYS B 180      34.708 -26.732  17.807  1.00  0.00              
ATOM   2778  N   GLU B 181      37.717 -20.587  13.301  1.00  0.00              
ATOM   2779  CA  GLU B 181      37.701 -19.990  11.982  1.00  0.00              
ATOM   2780  C   GLU B 181      39.030 -19.371  11.598  1.00  0.00              
ATOM   2781  O   GLU B 181      39.462 -19.507  10.459  1.00  0.00              
ATOM   2782  CB  GLU B 181      36.603 -18.927  11.905  1.00  0.00              
ATOM   2783  CG  GLU B 181      35.189 -19.473  12.043  1.00  0.00              
ATOM   2784  CD  GLU B 181      34.818 -20.423  10.938  1.00  0.00              
ATOM   2785  OE1 GLU B 181      35.171 -20.162   9.813  1.00  0.00              
ATOM   2786  OE2 GLU B 181      34.181 -21.411  11.220  1.00  0.00              
ATOM   2787  H   GLU B 181      37.182 -20.158  14.042  1.00  0.00              
ATOM   2788  HA  GLU B 181      37.499 -20.772  11.250  1.00  0.00              
ATOM   2789 1HB  GLU B 181      36.755 -18.189  12.694  1.00  0.00              
ATOM   2790 2HB  GLU B 181      36.668 -18.404  10.951  1.00  0.00              
ATOM   2791 1HG  GLU B 181      35.102 -19.992  12.997  1.00  0.00              
ATOM   2792 2HG  GLU B 181      34.488 -18.639  12.049  1.00  0.00              
ATOM   2793  N   ALA B 182      39.685 -18.693  12.552  1.00  0.00              
ATOM   2794  CA  ALA B 182      40.997 -18.074  12.336  1.00  0.00              
ATOM   2795  C   ALA B 182      42.118 -19.078  12.049  1.00  0.00              
ATOM   2796  O   ALA B 182      43.132 -18.727  11.406  1.00  0.00              
ATOM   2797  CB  ALA B 182      41.396 -17.194  13.552  1.00  0.00              
ATOM   2798  H   ALA B 182      39.246 -18.611  13.458  1.00  0.00              
ATOM   2799  HA  ALA B 182      40.931 -17.440  11.452  1.00  0.00              
ATOM   2800 1HB  ALA B 182      42.372 -16.744  13.371  1.00  0.00              
ATOM   2801 2HB  ALA B 182      40.654 -16.407  13.691  1.00  0.00              
ATOM   2802 3HB  ALA B 182      41.442 -17.811  14.448  1.00  0.00              
ATOM   2803  N   ARG B 183      41.967 -20.287  12.584  1.00  0.00              
ATOM   2804  CA  ARG B 183      42.899 -21.391  12.338  1.00  0.00              
ATOM   2805  C   ARG B 183      42.622 -22.201  11.043  1.00  0.00              
ATOM   2806  O   ARG B 183      43.308 -23.184  10.778  1.00  0.00              
ATOM   2807  CB  ARG B 183      42.874 -22.342  13.525  1.00  0.00              
ATOM   2808  CG  ARG B 183      43.283 -21.721  14.851  1.00  0.00              
ATOM   2809  CD  ARG B 183      44.667 -21.183  14.801  1.00  0.00              
ATOM   2810  NE  ARG B 183      45.652 -22.235  14.606  1.00  0.00              
ATOM   2811  CZ  ARG B 183      46.947 -22.023  14.303  1.00  0.00              
ATOM   2812  NH1 ARG B 183      47.398 -20.796  14.164  1.00  0.00              
ATOM   2813  NH2 ARG B 183      47.765 -23.049  14.145  1.00  0.00              
ATOM   2814  H   ARG B 183      41.170 -20.441  13.185  1.00  0.00              
ATOM   2815  HA  ARG B 183      43.895 -20.975  12.182  1.00  0.00              
ATOM   2816 1HB  ARG B 183      41.870 -22.746  13.647  1.00  0.00              
ATOM   2817 2HB  ARG B 183      43.543 -23.181  13.333  1.00  0.00              
ATOM   2818 1HG  ARG B 183      42.605 -20.903  15.094  1.00  0.00              
ATOM   2819 2HG  ARG B 183      43.237 -22.476  15.637  1.00  0.00              
ATOM   2820 1HD  ARG B 183      44.753 -20.478  13.975  1.00  0.00              
ATOM   2821 2HD  ARG B 183      44.893 -20.674  15.738  1.00  0.00              
ATOM   2822  HE  ARG B 183      45.342 -23.193  14.705  1.00  0.00              
ATOM   2823 1HH1 ARG B 183      46.773 -20.012  14.285  1.00  0.00              
ATOM   2824 2HH1 ARG B 183      48.369 -20.638  13.937  1.00  0.00              
ATOM   2825 1HH2 ARG B 183      47.418 -23.993  14.252  1.00  0.00              
ATOM   2826 2HH2 ARG B 183      48.735 -22.891  13.918  1.00  0.00              
ATOM   2827  N   LYS B 184      41.666 -21.787  10.215  1.00  0.00              
ATOM   2828  CA  LYS B 184      41.442 -22.517   8.942  1.00  0.00              
ATOM   2829  C   LYS B 184      42.506 -22.151   7.920  1.00  0.00              
ATOM   2830  O   LYS B 184      43.057 -21.035   7.939  1.00  0.00              
ATOM   2831  CB  LYS B 184      40.053 -22.221   8.374  1.00  0.00              
ATOM   2832  CG  LYS B 184      38.904 -22.805   9.185  1.00  0.00              
ATOM   2833  CD  LYS B 184      37.561 -22.493   8.543  1.00  0.00              
ATOM   2834  CE  LYS B 184      36.421 -23.177   9.284  1.00  0.00              
ATOM   2835  NZ  LYS B 184      35.093 -22.811   8.720  1.00  0.00              
ATOM   2836  H   LYS B 184      41.088 -20.987  10.431  1.00  0.00              
ATOM   2837  HA  LYS B 184      41.562 -23.585   9.131  1.00  0.00              
ATOM   2838 1HB  LYS B 184      39.907 -21.143   8.314  1.00  0.00              
ATOM   2839 2HB  LYS B 184      39.983 -22.618   7.361  1.00  0.00              
ATOM   2840 1HG  LYS B 184      39.021 -23.887   9.256  1.00  0.00              
ATOM   2841 2HG  LYS B 184      38.922 -22.389  10.192  1.00  0.00              
ATOM   2842 1HD  LYS B 184      37.394 -21.415   8.552  1.00  0.00              
ATOM   2843 2HD  LYS B 184      37.564 -22.834   7.508  1.00  0.00              
ATOM   2844 1HE  LYS B 184      36.543 -24.257   9.222  1.00  0.00              
ATOM   2845 2HE  LYS B 184      36.446 -22.890  10.335  1.00  0.00              
ATOM   2846 1HZ  LYS B 184      34.365 -23.284   9.238  1.00  0.00              
ATOM   2847 2HZ  LYS B 184      34.960 -21.812   8.789  1.00  0.00              
ATOM   2848 3HZ  LYS B 184      35.050 -23.090   7.750  1.00  0.00              
ATOM   2849  N   LEU B 185      42.805 -23.084   7.022  1.00  0.00              
ATOM   2850  CA  LEU B 185      43.812 -22.832   5.999  1.00  0.00              
ATOM   2851  C   LEU B 185      43.336 -21.848   4.930  1.00  0.00              
ATOM   2852  O   LEU B 185      42.149 -21.780   4.629  1.00  0.00              
ATOM   2853  CB  LEU B 185      44.213 -24.154   5.334  1.00  0.00              
ATOM   2854  CG  LEU B 185      44.895 -25.179   6.249  1.00  0.00              
ATOM   2855  CD1 LEU B 185      45.128 -26.473   5.480  1.00  0.00              
ATOM   2856  CD2 LEU B 185      46.207 -24.606   6.765  1.00  0.00              
ATOM   2857  H   LEU B 185      42.336 -23.978   7.040  1.00  0.00              
ATOM   2858  HA  LEU B 185      44.659 -22.331   6.465  1.00  0.00              
ATOM   2859 1HB  LEU B 185      43.320 -24.621   4.922  1.00  0.00              
ATOM   2860 2HB  LEU B 185      44.896 -23.937   4.513  1.00  0.00              
ATOM   2861  HG  LEU B 185      44.242 -25.406   7.092  1.00  0.00              
ATOM   2862 1HD1 LEU B 185      45.612 -27.201   6.130  1.00  0.00              
ATOM   2863 2HD1 LEU B 185      44.171 -26.870   5.140  1.00  0.00              
ATOM   2864 3HD1 LEU B 185      45.765 -26.274   4.619  1.00  0.00              
ATOM   2865 1HD2 LEU B 185      46.691 -25.335   7.416  1.00  0.00              
ATOM   2866 2HD2 LEU B 185      46.861 -24.381   5.922  1.00  0.00              
ATOM   2867 3HD2 LEU B 185      46.010 -23.693   7.325  1.00  0.00              
ATOM   2868  N   ASP B 186      44.285 -21.079   4.395  1.00  0.00              
ATOM   2869  CA  ASP B 186      44.042 -20.032   3.386  1.00  0.00              
ATOM   2870  C   ASP B 186      43.076 -18.933   3.849  1.00  0.00              
ATOM   2871  O   ASP B 186      42.183 -18.512   3.106  1.00  0.00              
ATOM   2872  CB  ASP B 186      43.497 -20.663   2.102  1.00  0.00              
ATOM   2873  CG  ASP B 186      44.484 -21.622   1.449  1.00  0.00              
ATOM   2874  OD1 ASP B 186      45.661 -21.354   1.495  1.00  0.00              
ATOM   2875  OD2 ASP B 186      44.050 -22.612   0.910  1.00  0.00              
ATOM   2876  H   ASP B 186      45.228 -21.243   4.717  1.00  0.00              
ATOM   2877  HA  ASP B 186      44.977 -19.501   3.206  1.00  0.00              
ATOM   2878 1HB  ASP B 186      42.579 -21.206   2.325  1.00  0.00              
ATOM   2879 2HB  ASP B 186      43.248 -19.878   1.388  1.00  0.00              
ATOM   2880  N   LEU B 187      43.245 -18.482   5.087  1.00  0.00              
ATOM   2881  CA  LEU B 187      42.427 -17.401   5.606  1.00  0.00              
ATOM   2882  C   LEU B 187      42.796 -16.167   4.800  1.00  0.00              
ATOM   2883  O   LEU B 187      43.973 -15.799   4.699  1.00  0.00              
ATOM   2884  CB  LEU B 187      42.676 -17.174   7.103  1.00  0.00              
ATOM   2885  CG  LEU B 187      41.814 -16.091   7.764  1.00  0.00              
ATOM   2886  CD1 LEU B 187      40.356 -16.530   7.762  1.00  0.00              
ATOM   2887  CD2 LEU B 187      42.309 -15.843   9.181  1.00  0.00              
ATOM   2888  H   LEU B 187      43.952 -18.892   5.680  1.00  0.00              
ATOM   2889  HA  LEU B 187      41.379 -17.666   5.472  1.00  0.00              
ATOM   2890 1HB  LEU B 187      42.494 -18.109   7.630  1.00  0.00              
ATOM   2891 2HB  LEU B 187      43.721 -16.899   7.244  1.00  0.00              
ATOM   2892  HG  LEU B 187      41.885 -15.168   7.187  1.00  0.00              
ATOM   2893 1HD1 LEU B 187      39.744 -15.760   8.232  1.00  0.00              
ATOM   2894 2HD1 LEU B 187      40.023 -16.682   6.736  1.00  0.00              
ATOM   2895 3HD1 LEU B 187      40.256 -17.461   8.318  1.00  0.00              
ATOM   2896 1HD2 LEU B 187      41.697 -15.072   9.650  1.00  0.00              
ATOM   2897 2HD2 LEU B 187      42.238 -16.765   9.758  1.00  0.00              
ATOM   2898 3HD2 LEU B 187      43.348 -15.513   9.151  1.00  0.00              
ATOM   2899  N   THR B 188      41.805 -15.545   4.173  1.00  0.00              
ATOM   2900  CA  THR B 188      42.104 -14.406   3.331  1.00  0.00              
ATOM   2901  C   THR B 188      42.084 -13.169   4.225  1.00  0.00              
ATOM   2902  O   THR B 188      41.600 -13.229   5.374  1.00  0.00              
ATOM   2903  CB  THR B 188      41.099 -14.263   2.174  1.00  0.00              
ATOM   2904  OG1 THR B 188      39.797 -13.974   2.701  1.00  0.00              
ATOM   2905  CG2 THR B 188      41.038 -15.545   1.358  1.00  0.00              
ATOM   2906  H   THR B 188      40.847 -15.847   4.269  1.00  0.00              
ATOM   2907  HA  THR B 188      43.114 -14.524   2.936  1.00  0.00              
ATOM   2908  HB  THR B 188      41.404 -13.440   1.527  1.00  0.00              
ATOM   2909  HG1 THR B 188      39.131 -14.195   2.046  1.00  0.00              
ATOM   2910 1HG2 THR B 188      40.323 -15.425   0.544  1.00  0.00              
ATOM   2911 2HG2 THR B 188      42.024 -15.760   0.946  1.00  0.00              
ATOM   2912 3HG2 THR B 188      40.725 -16.368   1.997  1.00  0.00              
ATOM   2913  N   ASP B 189      42.636 -12.069   3.717  1.00  0.00              
ATOM   2914  CA  ASP B 189      42.611 -10.809   4.449  1.00  0.00              
ATOM   2915  C   ASP B 189      41.203 -10.314   4.712  1.00  0.00              
ATOM   2916  O   ASP B 189      40.963  -9.779   5.776  1.00  0.00              
ATOM   2917  CB  ASP B 189      43.388  -9.736   3.682  1.00  0.00              
ATOM   2918  CG  ASP B 189      44.893  -9.964   3.706  1.00  0.00              
ATOM   2919  OD1 ASP B 189      45.345 -10.736   4.518  1.00  0.00              
ATOM   2920  OD2 ASP B 189      45.577  -9.364   2.911  1.00  0.00              
ATOM   2921  H   ASP B 189      43.080 -12.102   2.810  1.00  0.00              
ATOM   2922  HA  ASP B 189      43.022 -10.979   5.444  1.00  0.00              
ATOM   2923 1HB  ASP B 189      43.054  -9.716   2.645  1.00  0.00              
ATOM   2924 2HB  ASP B 189      43.177  -8.756   4.113  1.00  0.00              
ATOM   2925  N   GLU B 190      40.271 -10.518   3.769  1.00  0.00              
ATOM   2926  CA  GLU B 190      38.881 -10.135   3.993  1.00  0.00              
ATOM   2927  C   GLU B 190      38.199 -10.945   5.092  1.00  0.00              
ATOM   2928  O   GLU B 190      37.433 -10.398   5.892  1.00  0.00              
ATOM   2929  CB  GLU B 190      38.089 -10.279   2.691  1.00  0.00              
ATOM   2930  CG  GLU B 190      36.625  -9.878   2.798  1.00  0.00              
ATOM   2931  CD  GLU B 190      36.439  -8.409   3.061  1.00  0.00              
ATOM   2932  OE1 GLU B 190      37.397  -7.681   2.960  1.00  0.00              
ATOM   2933  OE2 GLU B 190      35.338  -8.015   3.363  1.00  0.00              
ATOM   2934  H   GLU B 190      40.529 -10.943   2.890  1.00  0.00              
ATOM   2935  HA  GLU B 190      38.860  -9.108   4.358  1.00  0.00              
ATOM   2936 1HB  GLU B 190      38.549  -9.666   1.916  1.00  0.00              
ATOM   2937 2HB  GLU B 190      38.128 -11.315   2.354  1.00  0.00              
ATOM   2938 1HG  GLU B 190      36.120 -10.135   1.868  1.00  0.00              
ATOM   2939 2HG  GLU B 190      36.161 -10.447   3.602  1.00  0.00              
ATOM   2940  N   MET B 191      38.440 -12.256   5.105  1.00  0.00              
ATOM   2941  CA  MET B 191      37.912 -13.117   6.142  1.00  0.00              
ATOM   2942  C   MET B 191      38.510 -12.798   7.515  1.00  0.00              
ATOM   2943  O   MET B 191      37.785 -12.836   8.508  1.00  0.00              
ATOM   2944  CB  MET B 191      38.166 -14.578   5.776  1.00  0.00              
ATOM   2945  CG  MET B 191      37.342 -15.085   4.601  1.00  0.00              
ATOM   2946  SD  MET B 191      35.566 -14.978   4.899  1.00  0.00              
ATOM   2947  CE  MET B 191      35.373 -16.164   6.226  1.00  0.00              
ATOM   2948  H   MET B 191      39.006 -12.659   4.372  1.00  0.00              
ATOM   2949  HA  MET B 191      36.837 -12.957   6.211  1.00  0.00              
ATOM   2950 1HB  MET B 191      39.218 -14.714   5.529  1.00  0.00              
ATOM   2951 2HB  MET B 191      37.948 -15.213   6.636  1.00  0.00              
ATOM   2952 1HG  MET B 191      37.579 -14.502   3.712  1.00  0.00              
ATOM   2953 2HG  MET B 191      37.595 -16.127   4.401  1.00  0.00              
ATOM   2954 1HE  MET B 191      34.325 -16.212   6.522  1.00  0.00              
ATOM   2955 2HE  MET B 191      35.700 -17.148   5.885  1.00  0.00              
ATOM   2956 3HE  MET B 191      35.978 -15.857   7.080  1.00  0.00              
ATOM   2957  N   ARG B 192      39.807 -12.468   7.561  1.00  0.00              
ATOM   2958  CA  ARG B 192      40.462 -11.972   8.791  1.00  0.00              
ATOM   2959  C   ARG B 192      39.822 -10.690   9.350  1.00  0.00              
ATOM   2960  O   ARG B 192      39.610 -10.566  10.569  1.00  0.00              
ATOM   2961  CB  ARG B 192      41.937 -11.705   8.526  1.00  0.00              
ATOM   2962  CG  ARG B 192      42.727 -11.229   9.735  1.00  0.00              
ATOM   2963  CD  ARG B 192      44.170 -11.071   9.419  1.00  0.00              
ATOM   2964  NE  ARG B 192      44.924 -10.575  10.560  1.00  0.00              
ATOM   2965  CZ  ARG B 192      46.240 -10.288  10.541  1.00  0.00              
ATOM   2966  NH1 ARG B 192      46.933 -10.452   9.436  1.00  0.00              
ATOM   2967  NH2 ARG B 192      46.834  -9.841  11.634  1.00  0.00              
ATOM   2968  H   ARG B 192      40.354 -12.565   6.718  1.00  0.00              
ATOM   2969  HA  ARG B 192      40.345 -12.723   9.573  1.00  0.00              
ATOM   2970 1HB  ARG B 192      42.410 -12.614   8.159  1.00  0.00              
ATOM   2971 2HB  ARG B 192      42.035 -10.947   7.749  1.00  0.00              
ATOM   2972 1HG  ARG B 192      42.341 -10.265  10.066  1.00  0.00              
ATOM   2973 2HG  ARG B 192      42.630 -11.956  10.542  1.00  0.00              
ATOM   2974 1HD  ARG B 192      44.587 -12.035   9.129  1.00  0.00              
ATOM   2975 2HD  ARG B 192      44.288 -10.363   8.600  1.00  0.00              
ATOM   2976  HE  ARG B 192      44.424 -10.436  11.428  1.00  0.00              
ATOM   2977 1HH1 ARG B 192      46.478 -10.794   8.601  1.00  0.00              
ATOM   2978 2HH1 ARG B 192      47.919 -10.237   9.422  1.00  0.00              
ATOM   2979 1HH2 ARG B 192      46.302  -9.715  12.483  1.00  0.00              
ATOM   2980 2HH2 ARG B 192      47.820  -9.626  11.620  1.00  0.00              
ATOM   2981  N   THR B 193      39.532  -9.736   8.457  1.00  0.00              
ATOM   2982  CA  THR B 193      38.818  -8.497   8.814  1.00  0.00              
ATOM   2983  C   THR B 193      37.420  -8.797   9.394  1.00  0.00              
ATOM   2984  O   THR B 193      37.023  -8.223  10.412  1.00  0.00              
ATOM   2985  CB  THR B 193      38.668  -7.565   7.598  1.00  0.00              
ATOM   2986  OG1 THR B 193      39.965  -7.182   7.122  1.00  0.00              
ATOM   2987  CG2 THR B 193      37.882  -6.318   7.975  1.00  0.00              
ATOM   2988  H   THR B 193      39.818  -9.880   7.499  1.00  0.00              
ATOM   2989  HA  THR B 193      39.377  -7.989   9.600  1.00  0.00              
ATOM   2990  HB  THR B 193      38.143  -8.098   6.805  1.00  0.00              
ATOM   2991  HG1 THR B 193      40.330  -7.890   6.586  1.00  0.00              
ATOM   2992 1HG2 THR B 193      37.786  -5.672   7.102  1.00  0.00              
ATOM   2993 2HG2 THR B 193      36.891  -6.606   8.326  1.00  0.00              
ATOM   2994 3HG2 THR B 193      38.407  -5.784   8.766  1.00  0.00              
ATOM   2995  N   LYS B 194      36.682  -9.708   8.744  1.00  0.00              
ATOM   2996  CA  LYS B 194      35.400 -10.180   9.241  1.00  0.00              
ATOM   2997  C   LYS B 194      35.490 -10.809  10.615  1.00  0.00              
ATOM   2998  O   LYS B 194      34.614 -10.635  11.454  1.00  0.00              
ATOM   2999  CB  LYS B 194      34.795 -11.182   8.257  1.00  0.00              
ATOM   3000  CG  LYS B 194      34.297 -10.566   6.957  1.00  0.00              
ATOM   3001  CD  LYS B 194      33.745 -11.627   6.017  1.00  0.00              
ATOM   3002  CE  LYS B 194      33.229 -11.010   4.726  1.00  0.00              
ATOM   3003  NZ  LYS B 194      32.695 -12.039   3.792  1.00  0.00              
ATOM   3004  H   LYS B 194      37.039 -10.077   7.875  1.00  0.00              
ATOM   3005  HA  LYS B 194      34.707  -9.338   9.265  1.00  0.00              
ATOM   3006 1HB  LYS B 194      35.538 -11.939   8.005  1.00  0.00              
ATOM   3007 2HB  LYS B 194      33.955 -11.693   8.728  1.00  0.00              
ATOM   3008 1HG  LYS B 194      33.511  -9.841   7.175  1.00  0.00              
ATOM   3009 2HG  LYS B 194      35.118 -10.047   6.463  1.00  0.00              
ATOM   3010 1HD  LYS B 194      34.530 -12.346   5.779  1.00  0.00              
ATOM   3011 2HD  LYS B 194      32.928 -12.158   6.507  1.00  0.00              
ATOM   3012 1HE  LYS B 194      32.437 -10.299   4.954  1.00  0.00              
ATOM   3013 2HE  LYS B 194      34.037 -10.474   4.230  1.00  0.00              
ATOM   3014 1HZ  LYS B 194      32.363 -11.590   2.950  1.00  0.00              
ATOM   3015 2HZ  LYS B 194      33.427 -12.695   3.558  1.00  0.00              
ATOM   3016 3HZ  LYS B 194      31.931 -12.531   4.234  1.00  0.00              
ATOM   3017  N   LEU B 195      36.536 -11.581  10.845  1.00  0.00              
ATOM   3018  CA  LEU B 195      36.759 -12.127  12.178  1.00  0.00              
ATOM   3019  C   LEU B 195      37.012 -11.028  13.221  1.00  0.00              
ATOM   3020  O   LEU B 195      36.525 -11.143  14.348  1.00  0.00              
ATOM   3021  CB  LEU B 195      37.948 -13.095  12.149  1.00  0.00              
ATOM   3022  CG  LEU B 195      37.726 -14.399  11.372  1.00  0.00              
ATOM   3023  CD1 LEU B 195      39.045 -15.150  11.252  1.00  0.00              
ATOM   3024  CD2 LEU B 195      36.678 -15.242  12.083  1.00  0.00              
ATOM   3025  H   LEU B 195      37.189 -11.802  10.107  1.00  0.00              
ATOM   3026  HA  LEU B 195      35.848 -12.629  12.503  1.00  0.00              
ATOM   3027 1HB  LEU B 195      38.800 -12.585  11.703  1.00  0.00              
ATOM   3028 2HB  LEU B 195      38.206 -13.360  13.174  1.00  0.00              
ATOM   3029  HG  LEU B 195      37.382 -14.167  10.363  1.00  0.00              
ATOM   3030 1HD1 LEU B 195      38.887 -16.077  10.700  1.00  0.00              
ATOM   3031 2HD1 LEU B 195      39.770 -14.532  10.723  1.00  0.00              
ATOM   3032 3HD1 LEU B 195      39.423 -15.382  12.247  1.00  0.00              
ATOM   3033 1HD2 LEU B 195      36.520 -16.168  11.530  1.00  0.00              
ATOM   3034 2HD2 LEU B 195      37.022 -15.475  13.091  1.00  0.00              
ATOM   3035 3HD2 LEU B 195      35.741 -14.688  12.138  1.00  0.00              
ATOM   3036  N   LEU B 196      37.747  -9.981  12.833  1.00  0.00              
ATOM   3037  CA  LEU B 196      38.013  -8.813  13.697  1.00  0.00              
ATOM   3038  C   LEU B 196      36.760  -8.006  13.990  1.00  0.00              
ATOM   3039  O   LEU B 196      36.548  -7.491  15.116  1.00  0.00              
ATOM   3040  CB  LEU B 196      39.056  -7.898  13.044  1.00  0.00              
ATOM   3041  CG  LEU B 196      40.489  -8.444  13.005  1.00  0.00              
ATOM   3042  CD1 LEU B 196      41.345  -7.563  12.105  1.00  0.00              
ATOM   3043  CD2 LEU B 196      41.053  -8.493  14.418  1.00  0.00              
ATOM   3044  H   LEU B 196      38.134 -10.000  11.900  1.00  0.00              
ATOM   3045  HA  LEU B 196      38.423  -9.170  14.643  1.00  0.00              
ATOM   3046 1HB  LEU B 196      38.750  -7.699  12.019  1.00  0.00              
ATOM   3047 2HB  LEU B 196      39.077  -6.952  13.586  1.00  0.00              
ATOM   3048  HG  LEU B 196      40.485  -9.448  12.582  1.00  0.00              
ATOM   3049 1HD1 LEU B 196      42.363  -7.951  12.077  1.00  0.00              
ATOM   3050 2HD1 LEU B 196      40.930  -7.562  11.097  1.00  0.00              
ATOM   3051 3HD1 LEU B 196      41.355  -6.546  12.495  1.00  0.00              
ATOM   3052 1HD2 LEU B 196      42.071  -8.881  14.390  1.00  0.00              
ATOM   3053 2HD2 LEU B 196      41.060  -7.488  14.842  1.00  0.00              
ATOM   3054 3HD2 LEU B 196      40.433  -9.143  15.035  1.00  0.00              
ATOM   3055  N   GLN B 197      35.917  -7.916  12.976  1.00  0.00              
ATOM   3056  CA  GLN B 197      34.598  -7.307  13.149  1.00  0.00              
ATOM   3057  C   GLN B 197      33.706  -8.070  14.139  1.00  0.00              
ATOM   3058  O   GLN B 197      33.064  -7.447  14.986  1.00  0.00              
ATOM   3059  CB  GLN B 197      33.891  -7.206  11.794  1.00  0.00              
ATOM   3060  CG  GLN B 197      34.478  -6.161  10.862  1.00  0.00              
ATOM   3061  CD  GLN B 197      33.746  -6.093   9.535  1.00  0.00              
ATOM   3062  OE1 GLN B 197      32.785  -6.831   9.301  1.00  0.00              
ATOM   3063  NE2 GLN B 197      34.198  -5.205   8.656  1.00  0.00              
ATOM   3064  H   GLN B 197      36.181  -8.270  12.068  1.00  0.00              
ATOM   3065  HA  GLN B 197      34.724  -6.341  13.637  1.00  0.00              
ATOM   3066 1HB  GLN B 197      33.935  -8.171  11.289  1.00  0.00              
ATOM   3067 2HB  GLN B 197      32.839  -6.966  11.950  1.00  0.00              
ATOM   3068 1HG  GLN B 197      34.410  -5.184  11.340  1.00  0.00              
ATOM   3069 2HG  GLN B 197      35.521  -6.409  10.665  1.00  0.00              
ATOM   3070 1HE2 GLN B 197      33.755  -5.114   7.763  1.00  0.00              
ATOM   3071 2HE2 GLN B 197      34.980  -4.626   8.887  1.00  0.00              
ATOM   3072  N   LYS B 198      33.692  -9.409  14.070  1.00  0.00              
ATOM   3073  CA  LYS B 198      32.960 -10.202  15.058  1.00  0.00              
ATOM   3074  C   LYS B 198      33.637 -10.151  16.413  1.00  0.00              
ATOM   3075  O   LYS B 198      32.965 -10.265  17.417  1.00  0.00              
ATOM   3076  CB  LYS B 198      32.829 -11.655  14.596  1.00  0.00              
ATOM   3077  CG  LYS B 198      31.962 -11.846  13.359  1.00  0.00              
ATOM   3078  CD  LYS B 198      30.507 -11.505  13.645  1.00  0.00              
ATOM   3079  CE  LYS B 198      29.619 -11.817  12.450  1.00  0.00              
ATOM   3080  NZ  LYS B 198      28.197 -11.460  12.704  1.00  0.00              
ATOM   3081  H   LYS B 198      34.190  -9.883  13.329  1.00  0.00              
ATOM   3082  HA  LYS B 198      31.946  -9.807  15.137  1.00  0.00              
ATOM   3083 1HB  LYS B 198      33.818 -12.057  14.377  1.00  0.00              
ATOM   3084 2HB  LYS B 198      32.402 -12.255  15.400  1.00  0.00              
ATOM   3085 1HG  LYS B 198      32.326 -11.203  12.556  1.00  0.00              
ATOM   3086 2HG  LYS B 198      32.025 -12.882  13.027  1.00  0.00              
ATOM   3087 1HD  LYS B 198      30.161 -12.080  14.505  1.00  0.00              
ATOM   3088 2HD  LYS B 198      30.422 -10.444  13.881  1.00  0.00              
ATOM   3089 1HE  LYS B 198      29.971 -11.263  11.581  1.00  0.00              
ATOM   3090 2HE  LYS B 198      29.677 -12.881  12.221  1.00  0.00              
ATOM   3091 1HZ  LYS B 198      27.643 -11.682  11.890  1.00  0.00              
ATOM   3092 2HZ  LYS B 198      27.855 -11.983  13.498  1.00  0.00              
ATOM   3093 3HZ  LYS B 198      28.128 -10.471  12.898  1.00  0.00              
ATOM   3094  N   TYR B 199      34.968 -10.046  16.428  1.00  0.00              
ATOM   3095  CA  TYR B 199      35.697  -9.857  17.664  1.00  0.00              
ATOM   3096  C   TYR B 199      35.251  -8.576  18.402  1.00  0.00              
ATOM   3097  O   TYR B 199      34.928  -8.611  19.597  1.00  0.00              
ATOM   3098  CB  TYR B 199      37.200  -9.848  17.367  1.00  0.00              
ATOM   3099  CG  TYR B 199      38.070  -9.404  18.535  1.00  0.00              
ATOM   3100  CD1 TYR B 199      38.277 -10.228  19.642  1.00  0.00              
ATOM   3101  CD2 TYR B 199      38.705  -8.170  18.505  1.00  0.00              
ATOM   3102  CE1 TYR B 199      39.093  -9.811  20.700  1.00  0.00              
ATOM   3103  CE2 TYR B 199      39.516  -7.739  19.557  1.00  0.00              
ATOM   3104  CZ  TYR B 199      39.698  -8.561  20.649  1.00  0.00              
ATOM   3105  OH  TYR B 199      40.513  -8.121  21.670  1.00  0.00              
ATOM   3106  H   TYR B 199      35.479 -10.099  15.558  1.00  0.00              
ATOM   3107  HA  TYR B 199      35.468 -10.689  18.331  1.00  0.00              
ATOM   3108 1HB  TYR B 199      37.519 -10.849  17.074  1.00  0.00              
ATOM   3109 2HB  TYR B 199      37.401  -9.182  16.528  1.00  0.00              
ATOM   3110  HD1 TYR B 199      37.800 -11.207  19.689  1.00  0.00              
ATOM   3111  HD2 TYR B 199      38.576  -7.511  17.646  1.00  0.00              
ATOM   3112  HE1 TYR B 199      39.247 -10.463  21.559  1.00  0.00              
ATOM   3113  HE2 TYR B 199      39.997  -6.762  19.510  1.00  0.00              
ATOM   3114  HH  TYR B 199      40.871  -7.260  21.444  1.00  0.00              
ATOM   3115  N   ALA B 200      35.235  -7.444  17.693  1.00  0.00              
ATOM   3116  CA  ALA B 200      34.775  -6.158  18.297  1.00  0.00              
ATOM   3117  C   ALA B 200      33.313  -6.216  18.740  1.00  0.00              
ATOM   3118  O   ALA B 200      32.922  -5.758  19.833  1.00  0.00              
ATOM   3119  CB  ALA B 200      34.967  -5.010  17.317  1.00  0.00              
ATOM   3120  H   ALA B 200      35.538  -7.455  16.729  1.00  0.00              
ATOM   3121  HA  ALA B 200      35.318  -6.000  19.228  1.00  0.00              
ATOM   3122 1HB  ALA B 200      34.623  -4.081  17.773  1.00  0.00              
ATOM   3123 2HB  ALA B 200      36.024  -4.920  17.064  1.00  0.00              
ATOM   3124 3HB  ALA B 200      34.393  -5.204  16.413  1.00  0.00              
ATOM   3125  N   ALA B 201      32.505  -6.855  17.895  1.00  0.00              
ATOM   3126  CA  ALA B 201      31.089  -7.036  18.124  1.00  0.00              
ATOM   3127  C   ALA B 201      30.862  -7.912  19.346  1.00  0.00              
ATOM   3128  O   ALA B 201      29.989  -7.621  20.147  1.00  0.00              
ATOM   3129  CB  ALA B 201      30.423  -7.641  16.897  1.00  0.00              
ATOM   3130  H   ALA B 201      32.919  -7.229  17.053  1.00  0.00              
ATOM   3131  HA  ALA B 201      30.648  -6.056  18.308  1.00  0.00              
ATOM   3132 1HB  ALA B 201      29.358  -7.774  17.089  1.00  0.00              
ATOM   3133 2HB  ALA B 201      30.558  -6.975  16.044  1.00  0.00              
ATOM   3134 3HB  ALA B 201      30.875  -8.607  16.677  1.00  0.00              
ATOM   3135  N   ALA B 202      31.652  -8.974  19.471  1.00  0.00              
ATOM   3136  CA  ALA B 202      31.544  -9.910  20.571  1.00  0.00              
ATOM   3137  C   ALA B 202      31.837  -9.217  21.924  1.00  0.00              
ATOM   3138  O   ALA B 202      31.050  -9.353  22.877  1.00  0.00              
ATOM   3139  CB  ALA B 202      32.529 -11.066  20.345  1.00  0.00              
ATOM   3140  H   ALA B 202      32.355  -9.126  18.762  1.00  0.00              
ATOM   3141  HA  ALA B 202      30.525 -10.298  20.586  1.00  0.00              
ATOM   3142 1HB  ALA B 202      32.453 -11.775  21.170  1.00  0.00              
ATOM   3143 2HB  ALA B 202      32.290 -11.571  19.409  1.00  0.00              
ATOM   3144 3HB  ALA B 202      33.544 -10.674  20.297  1.00  0.00              
ATOM   3145  N   LEU B 203      32.960  -8.472  21.994  1.00  0.00              
ATOM   3146  CA  LEU B 203      33.334  -7.696  23.228  1.00  0.00              
ATOM   3147  C   LEU B 203      32.335  -6.565  23.543  1.00  0.00              
ATOM   3148  O   LEU B 203      32.023  -6.279  24.711  1.00  0.00              
ATOM   3149  CB  LEU B 203      34.735  -7.091  23.070  1.00  0.00              
ATOM   3150  CG  LEU B 203      35.897  -8.093  23.073  1.00  0.00              
ATOM   3151  CD1 LEU B 203      37.195  -7.367  22.748  1.00  0.00              
ATOM   3152  CD2 LEU B 203      35.976  -8.774  24.431  1.00  0.00              
ATOM   3153  H   LEU B 203      33.568  -8.438  21.188  1.00  0.00              
ATOM   3154  HA  LEU B 203      33.346  -8.379  24.077  1.00  0.00              
ATOM   3155 1HB  LEU B 203      34.773  -6.543  22.130  1.00  0.00              
ATOM   3156 2HB  LEU B 203      34.903  -6.386  23.884  1.00  0.00              
ATOM   3157  HG  LEU B 203      35.732  -8.844  22.300  1.00  0.00              
ATOM   3158 1HD1 LEU B 203      38.020  -8.079  22.750  1.00  0.00              
ATOM   3159 2HD1 LEU B 203      37.117  -6.906  21.763  1.00  0.00              
ATOM   3160 3HD1 LEU B 203      37.379  -6.598  23.497  1.00  0.00              
ATOM   3161 1HD2 LEU B 203      36.801  -9.487  24.433  1.00  0.00              
ATOM   3162 2HD2 LEU B 203      36.142  -8.025  25.205  1.00  0.00              
ATOM   3163 3HD2 LEU B 203      35.042  -9.300  24.630  1.00  0.00              
ATOM   3164  N   VAL B 204      31.858  -5.906  22.498  1.00  0.00              
ATOM   3165  CA  VAL B 204      30.833  -4.871  22.665  1.00  0.00              
ATOM   3166  C   VAL B 204      29.542  -5.435  23.173  1.00  0.00              
ATOM   3167  O   VAL B 204      28.916  -4.835  24.076  1.00  0.00              
ATOM   3168  CB  VAL B 204      30.551  -4.127  21.346  1.00  0.00              
ATOM   3169  CG1 VAL B 204      29.280  -3.299  21.463  1.00  0.00              
ATOM   3170  CG2 VAL B 204      31.730  -3.242  20.971  1.00  0.00              
ATOM   3171  H   VAL B 204      32.201  -6.113  21.571  1.00  0.00              
ATOM   3172  HA  VAL B 204      31.164  -4.178  23.438  1.00  0.00              
ATOM   3173  HB  VAL B 204      30.436  -4.858  20.545  1.00  0.00              
ATOM   3174 1HG1 VAL B 204      29.096  -2.780  20.522  1.00  0.00              
ATOM   3175 2HG1 VAL B 204      28.438  -3.954  21.686  1.00  0.00              
ATOM   3176 3HG1 VAL B 204      29.395  -2.568  22.263  1.00  0.00              
ATOM   3177 1HG2 VAL B 204      31.514  -2.725  20.037  1.00  0.00              
ATOM   3178 2HG2 VAL B 204      31.900  -2.510  21.761  1.00  0.00              
ATOM   3179 3HG2 VAL B 204      32.622  -3.856  20.847  1.00  0.00              
ATOM   3180  N   SER B 205      29.126  -6.575  22.616  1.00  0.00              
ATOM   3181  CA  SER B 205      27.921  -7.252  23.089  1.00  0.00              
ATOM   3182  C   SER B 205      28.013  -7.707  24.541  1.00  0.00              
ATOM   3183  O   SER B 205      27.066  -7.520  25.318  1.00  0.00              
ATOM   3184  CB  SER B 205      27.634  -8.451  22.206  1.00  0.00              
ATOM   3185  OG  SER B 205      27.311  -8.050  20.903  1.00  0.00              
ATOM   3186  H   SER B 205      29.651  -6.980  21.854  1.00  0.00              
ATOM   3187  HA  SER B 205      27.090  -6.548  23.047  1.00  0.00              
ATOM   3188 1HB  SER B 205      28.506  -9.103  22.183  1.00  0.00              
ATOM   3189 2HB  SER B 205      26.809  -9.024  22.628  1.00  0.00              
ATOM   3190  HG  SER B 205      28.115  -8.151  20.388  1.00  0.00              
ATOM   3191  N   ALA B 206      29.168  -8.276  24.910  1.00  0.00              
ATOM   3192  CA  ALA B 206      29.438  -8.685  26.271  1.00  0.00              
ATOM   3193  C   ALA B 206      29.405  -7.498  27.225  1.00  0.00              
ATOM   3194  O   ALA B 206      28.870  -7.590  28.306  1.00  0.00              
ATOM   3195  CB  ALA B 206      30.800  -9.386  26.329  1.00  0.00              
ATOM   3196  H   ALA B 206      29.875  -8.422  24.203  1.00  0.00              
ATOM   3197  HA  ALA B 206      28.658  -9.384  26.576  1.00  0.00              
ATOM   3198 1HB  ALA B 206      31.007  -9.696  27.353  1.00  0.00              
ATOM   3199 2HB  ALA B 206      30.786 -10.262  25.681  1.00  0.00              
ATOM   3200 3HB  ALA B 206      31.576  -8.699  25.994  1.00  0.00              
ATOM   3201  N   TYR B 207      30.007  -6.391  26.823  1.00  0.00              
ATOM   3202  CA  TYR B 207      29.982  -5.150  27.603  1.00  0.00              
ATOM   3203  C   TYR B 207      28.548  -4.620  27.810  1.00  0.00              
ATOM   3204  O   TYR B 207      28.101  -4.384  28.949  1.00  0.00              
ATOM   3205  CB  TYR B 207      30.845  -4.085  26.922  1.00  0.00              
ATOM   3206  CG  TYR B 207      30.814  -2.740  27.614  1.00  0.00              
ATOM   3207  CD1 TYR B 207      31.530  -2.545  28.786  1.00  0.00              
ATOM   3208  CD2 TYR B 207      30.069  -1.701  27.076  1.00  0.00              
ATOM   3209  CE1 TYR B 207      31.501  -1.317  29.417  1.00  0.00              
ATOM   3210  CE2 TYR B 207      30.040  -0.473  27.707  1.00  0.00              
ATOM   3211  CZ  TYR B 207      30.752  -0.279  28.873  1.00  0.00              
ATOM   3212  OH  TYR B 207      30.724   0.944  29.502  1.00  0.00              
ATOM   3213  H   TYR B 207      30.502  -6.409  25.942  1.00  0.00              
ATOM   3214  HA  TYR B 207      30.316  -5.372  28.616  1.00  0.00              
ATOM   3215 1HB  TYR B 207      31.882  -4.425  26.886  1.00  0.00              
ATOM   3216 2HB  TYR B 207      30.510  -3.947  25.895  1.00  0.00              
ATOM   3217  HD1 TYR B 207      32.116  -3.362  29.208  1.00  0.00              
ATOM   3218  HD2 TYR B 207      29.505  -1.854  26.155  1.00  0.00              
ATOM   3219  HE1 TYR B 207      32.064  -1.164  30.338  1.00  0.00              
ATOM   3220  HE2 TYR B 207      29.454   0.344  27.285  1.00  0.00              
ATOM   3221  HH  TYR B 207      31.263   0.907  30.296  1.00  0.00              
ATOM   3222  N   GLY B 208      27.821  -4.514  26.711  1.00  0.00              
ATOM   3223  CA  GLY B 208      26.454  -4.023  26.705  1.00  0.00              
ATOM   3224  C   GLY B 208      25.486  -4.825  27.542  1.00  0.00              
ATOM   3225  O   GLY B 208      24.685  -4.249  28.323  1.00  0.00              
ATOM   3226  H   GLY B 208      28.248  -4.791  25.838  1.00  0.00              
ATOM   3227 1HA  GLY B 208      26.435  -2.996  27.067  1.00  0.00              
ATOM   3228 2HA  GLY B 208      26.077  -4.010  25.683  1.00  0.00              
ATOM   3229  N   ASP B 209      25.576  -6.148  27.399  1.00  0.00              
ATOM   3230  CA  ASP B 209      24.765  -7.068  28.177  1.00  0.00              
ATOM   3231  C   ASP B 209      25.151  -7.147  29.668  1.00  0.00              
ATOM   3232  O   ASP B 209      24.284  -7.281  30.500  1.00  0.00              
ATOM   3233  CB  ASP B 209      24.850  -8.465  27.557  1.00  0.00              
ATOM   3234  CG  ASP B 209      24.135  -8.562  26.216  1.00  0.00              
ATOM   3235  OD1 ASP B 209      23.420  -7.648  25.877  1.00  0.00              
ATOM   3236  OD2 ASP B 209      24.310  -9.550  25.543  1.00  0.00              
ATOM   3237  H   ASP B 209      26.233  -6.518  26.727  1.00  0.00              
ATOM   3238  HA  ASP B 209      23.736  -6.705  28.179  1.00  0.00              
ATOM   3239 1HB  ASP B 209      25.896  -8.737  27.415  1.00  0.00              
ATOM   3240 2HB  ASP B 209      24.412  -9.193  28.239  1.00  0.00              
ATOM   3241  N   ASN B 210      26.441  -7.093  29.995  1.00  0.00              
ATOM   3242  CA  ASN B 210      26.809  -7.012  31.415  1.00  0.00              
ATOM   3243  C   ASN B 210      26.333  -5.698  32.034  1.00  0.00              
ATOM   3244  O   ASN B 210      25.795  -5.683  33.158  1.00  0.00              
ATOM   3245  CB  ASN B 210      28.308  -7.172  31.590  1.00  0.00              
ATOM   3246  CG  ASN B 210      28.775  -8.576  31.325  1.00  0.00              
ATOM   3247  OD1 ASN B 210      27.991  -9.529  31.404  1.00  0.00              
ATOM   3248  ND2 ASN B 210      30.037  -8.723  31.011  1.00  0.00              
ATOM   3249  H   ASN B 210      27.171  -7.105  29.298  1.00  0.00              
ATOM   3250  HA  ASN B 210      26.228  -7.752  31.965  1.00  0.00              
ATOM   3251 1HB  ASN B 210      28.828  -6.494  30.912  1.00  0.00              
ATOM   3252 2HB  ASN B 210      28.587  -6.895  32.607  1.00  0.00              
ATOM   3253 1HD2 ASN B 210      30.403  -9.635  30.824  1.00  0.00              
ATOM   3254 2HD2 ASN B 210      30.635  -7.924  30.959  1.00  0.00              
ATOM   3255  N   TRP B 211      26.500  -4.600  31.306  1.00  0.00              
ATOM   3256  CA  TRP B 211      25.952  -3.317  31.750  1.00  0.00              
ATOM   3257  C   TRP B 211      24.444  -3.344  31.995  1.00  0.00              
ATOM   3258  O   TRP B 211      23.984  -2.809  32.994  1.00  0.00              
ATOM   3259  CB  TRP B 211      26.280  -2.233  30.722  1.00  0.00              
ATOM   3260  CG  TRP B 211      25.948  -0.847  31.187  1.00  0.00              
ATOM   3261  CD1 TRP B 211      26.658  -0.093  32.072  1.00  0.00              
ATOM   3262  CD2 TRP B 211      24.825  -0.051  30.790  1.00  0.00              
ATOM   3263  NE1 TRP B 211      26.047   1.123  32.254  1.00  0.00              
ATOM   3264  CE2 TRP B 211      24.919   1.173  31.475  1.00  0.00              
ATOM   3265  CE3 TRP B 211      23.748  -0.257  29.919  1.00  0.00              
ATOM   3266  CZ2 TRP B 211      23.983   2.184  31.321  1.00  0.00              
ATOM   3267  CZ3 TRP B 211      22.810   0.757  29.764  1.00  0.00              
ATOM   3268  CH2 TRP B 211      22.925   1.943  30.445  1.00  0.00              
ATOM   3269  H   TRP B 211      27.010  -4.642  30.436  1.00  0.00              
ATOM   3270  HA  TRP B 211      26.393  -3.067  32.715  1.00  0.00              
ATOM   3271 1HB  TRP B 211      27.346  -2.238  30.494  1.00  0.00              
ATOM   3272 2HB  TRP B 211      25.713  -2.399  29.806  1.00  0.00              
ATOM   3273  HD1 TRP B 211      27.560  -0.539  32.487  1.00  0.00              
ATOM   3274  HE1 TRP B 211      26.373   1.861  32.862  1.00  0.00              
ATOM   3275  HE3 TRP B 211      23.611  -1.178  29.352  1.00  0.00              
ATOM   3276  HZ2 TRP B 211      24.112   3.110  31.882  1.00  0.00              
ATOM   3277  HZ3 TRP B 211      21.976   0.584  29.083  1.00  0.00              
ATOM   3278  HH2 TRP B 211      22.168   2.713  30.295  1.00  0.00              
ATOM   3279  N   LYS B 212      23.684  -3.911  31.064  1.00  0.00              
ATOM   3280  CA  LYS B 212      22.218  -4.061  31.191  1.00  0.00              
ATOM   3281  C   LYS B 212      21.820  -4.886  32.415  1.00  0.00              
ATOM   3282  O   LYS B 212      20.907  -4.499  33.152  1.00  0.00              
ATOM   3283  CB  LYS B 212      21.636  -4.702  29.929  1.00  0.00              
ATOM   3284  CG  LYS B 212      20.121  -4.853  29.942  1.00  0.00              
ATOM   3285  CD  LYS B 212      19.613  -5.438  28.632  1.00  0.00              
ATOM   3286  CE  LYS B 212      18.103  -5.625  28.658  1.00  0.00              
ATOM   3287  NZ  LYS B 212      17.591  -6.190  27.380  1.00  0.00              
ATOM   3288  H   LYS B 212      24.143  -4.254  30.233  1.00  0.00              
ATOM   3289  HA  LYS B 212      21.775  -3.067  31.284  1.00  0.00              
ATOM   3290 1HB  LYS B 212      21.905  -4.102  29.059  1.00  0.00              
ATOM   3291 2HB  LYS B 212      22.070  -5.692  29.792  1.00  0.00              
ATOM   3292 1HG  LYS B 212      19.827  -5.510  30.762  1.00  0.00              
ATOM   3293 2HG  LYS B 212      19.659  -3.878  30.098  1.00  0.00              
ATOM   3294 1HD  LYS B 212      19.875  -4.770  27.810  1.00  0.00              
ATOM   3295 2HD  LYS B 212      20.086  -6.404  28.458  1.00  0.00              
ATOM   3296 1HE  LYS B 212      17.834  -6.296  29.472  1.00  0.00              
ATOM   3297 2HE  LYS B 212      17.620  -4.664  28.834  1.00  0.00              
ATOM   3298 1HZ  LYS B 212      16.589  -6.299  27.437  1.00  0.00              
ATOM   3299 2HZ  LYS B 212      17.820  -5.566  26.619  1.00  0.00              
ATOM   3300 3HZ  LYS B 212      18.018  -7.091  27.215  1.00  0.00              
ATOM   3301  N   ALA B 213      22.507  -6.014  32.626  1.00  0.00              
ATOM   3302  CA  ALA B 213      22.239  -6.875  33.780  1.00  0.00              
ATOM   3303  C   ALA B 213      22.453  -6.156  35.117  1.00  0.00              
ATOM   3304  O   ALA B 213      21.626  -6.260  36.028  1.00  0.00              
ATOM   3305  CB  ALA B 213      23.076  -8.145  33.712  1.00  0.00              
ATOM   3306  H   ALA B 213      23.230  -6.279  31.972  1.00  0.00              
ATOM   3307  HA  ALA B 213      21.185  -7.150  33.760  1.00  0.00              
ATOM   3308 1HB  ALA B 213      22.860  -8.769  34.579  1.00  0.00              
ATOM   3309 2HB  ALA B 213      22.833  -8.693  32.802  1.00  0.00              
ATOM   3310 3HB  ALA B 213      24.133  -7.884  33.707  1.00  0.00              
ATOM   3311  N   ILE B 214      23.546  -5.415  35.229  1.00  0.00              
ATOM   3312  CA  ILE B 214      23.861  -4.686  36.446  1.00  0.00              
ATOM   3313  C   ILE B 214      22.895  -3.487  36.553  1.00  0.00              
ATOM   3314  O   ILE B 214      22.396  -3.181  37.641  1.00  0.00              
ATOM   3315  CB  ILE B 214      25.324  -4.207  36.452  1.00  0.00              
ATOM   3316  CG1 ILE B 214      26.278  -5.404  36.425  1.00  0.00              
ATOM   3317  CG2 ILE B 214      25.593  -3.335  37.669  1.00  0.00              
ATOM   3318  CD1 ILE B 214      26.127  -6.332  37.608  1.00  0.00              
ATOM   3319  H   ILE B 214      24.177  -5.356  34.443  1.00  0.00              
ATOM   3320  HA  ILE B 214      23.676  -5.340  37.298  1.00  0.00              
ATOM   3321  HB  ILE B 214      25.520  -3.627  35.551  1.00  0.00              
ATOM   3322 1HG1 ILE B 214      26.113  -5.980  35.515  1.00  0.00              
ATOM   3323 2HG1 ILE B 214      27.308  -5.047  36.402  1.00  0.00              
ATOM   3324 1HG2 ILE B 214      26.631  -3.005  37.657  1.00  0.00              
ATOM   3325 2HG2 ILE B 214      24.936  -2.466  37.646  1.00  0.00              
ATOM   3326 3HG2 ILE B 214      25.404  -3.908  38.576  1.00  0.00              
ATOM   3327 1HD1 ILE B 214      26.836  -7.155  37.518  1.00  0.00              
ATOM   3328 2HD1 ILE B 214      26.323  -5.783  38.530  1.00  0.00              
ATOM   3329 3HD1 ILE B 214      25.113  -6.729  37.631  1.00  0.00              
ATOM   3330  N   LYS B 215      22.603  -2.842  35.430  1.00  0.00              
ATOM   3331  CA  LYS B 215      21.607  -1.765  35.433  1.00  0.00              
ATOM   3332  C   LYS B 215      20.252  -2.200  36.029  1.00  0.00              
ATOM   3333  O   LYS B 215      19.736  -1.538  36.940  1.00  0.00              
ATOM   3334  CB  LYS B 215      21.404  -1.242  34.010  1.00  0.00              
ATOM   3335  CG  LYS B 215      20.415  -0.089  33.899  1.00  0.00              
ATOM   3336  CD  LYS B 215      20.314   0.417  32.468  1.00  0.00              
ATOM   3337  CE  LYS B 215      19.292   1.538  32.347  1.00  0.00              
ATOM   3338  NZ  LYS B 215      19.185   2.046  30.952  1.00  0.00              
ATOM   3339  H   LYS B 215      23.062  -3.085  34.563  1.00  0.00              
ATOM   3340  HA  LYS B 215      21.935  -0.992  36.129  1.00  0.00              
ATOM   3341 1HB  LYS B 215      22.380  -0.919  33.646  1.00  0.00              
ATOM   3342 2HB  LYS B 215      21.052  -2.080  33.408  1.00  0.00              
ATOM   3343 1HG  LYS B 215      19.437  -0.439  34.231  1.00  0.00              
ATOM   3344 2HG  LYS B 215      20.751   0.719  34.548  1.00  0.00              
ATOM   3345 1HD  LYS B 215      21.294   0.783  32.159  1.00  0.00              
ATOM   3346 2HD  LYS B 215      20.019  -0.413  31.826  1.00  0.00              
ATOM   3347 1HE  LYS B 215      18.325   1.155  32.669  1.00  0.00              
ATOM   3348 2HE  LYS B 215      19.598   2.351  33.006  1.00  0.00              
ATOM   3349 1HZ  LYS B 215      18.499   2.787  30.916  1.00  0.00              
ATOM   3350 2HZ  LYS B 215      20.082   2.402  30.653  1.00  0.00              
ATOM   3351 3HZ  LYS B 215      18.901   1.293  30.341  1.00  0.00              
ATOM   3352  N   GLN B 216      19.709  -3.314  35.538  1.00  0.00              
ATOM   3353  CA  GLN B 216      18.482  -3.900  36.084  1.00  0.00              
ATOM   3354  C   GLN B 216      18.617  -4.244  37.583  1.00  0.00              
ATOM   3355  O   GLN B 216      17.722  -3.937  38.367  1.00  0.00              
ATOM   3356  CB  GLN B 216      18.104  -5.155  35.293  1.00  0.00              
ATOM   3357  CG  GLN B 216      16.794  -5.791  35.724  1.00  0.00              
ATOM   3358  CD  GLN B 216      15.595  -4.914  35.415  1.00  0.00              
ATOM   3359  OE1 GLN B 216      15.462  -4.390  34.305  1.00  0.00              
ATOM   3360  NE2 GLN B 216      14.715  -4.749  36.395  1.00  0.00              
ATOM   3361  H   GLN B 216      20.167  -3.766  34.760  1.00  0.00              
ATOM   3362  HA  GLN B 216      17.686  -3.158  36.020  1.00  0.00              
ATOM   3363 1HB  GLN B 216      18.026  -4.908  34.234  1.00  0.00              
ATOM   3364 2HB  GLN B 216      18.891  -5.902  35.397  1.00  0.00              
ATOM   3365 1HG  GLN B 216      16.670  -6.737  35.197  1.00  0.00              
ATOM   3366 2HG  GLN B 216      16.822  -5.964  36.800  1.00  0.00              
ATOM   3367 1HE2 GLN B 216      13.904  -4.181  36.250  1.00  0.00              
ATOM   3368 2HE2 GLN B 216      14.862  -5.192  37.280  1.00  0.00              
ATOM   3369  N   ALA B 217      19.735  -4.850  37.975  1.00  0.00              
ATOM   3370  CA  ALA B 217      19.996  -5.131  39.389  1.00  0.00              
ATOM   3371  C   ALA B 217      20.005  -3.856  40.267  1.00  0.00              
ATOM   3372  O   ALA B 217      19.512  -3.874  41.382  1.00  0.00              
ATOM   3373  CB  ALA B 217      21.273  -5.937  39.559  1.00  0.00              
ATOM   3374  H   ALA B 217      20.419  -5.124  37.284  1.00  0.00              
ATOM   3375  HA  ALA B 217      19.162  -5.715  39.778  1.00  0.00              
ATOM   3376 1HB  ALA B 217      21.443  -6.131  40.618  1.00  0.00              
ATOM   3377 2HB  ALA B 217      21.179  -6.884  39.028  1.00  0.00              
ATOM   3378 3HB  ALA B 217      22.114  -5.377  39.154  1.00  0.00              
ATOM   3379  N   LYS B 218      20.576  -2.767  39.766  1.00  0.00              
ATOM   3380  CA  LYS B 218      20.517  -1.478  40.470  1.00  0.00              
ATOM   3381  C   LYS B 218      19.091  -0.924  40.586  1.00  0.00              
ATOM   3382  O   LYS B 218      18.767  -0.289  41.588  1.00  0.00              
ATOM   3383  CB  LYS B 218      21.411  -0.456  39.766  1.00  0.00              
ATOM   3384  CG  LYS B 218      22.904  -0.711  39.923  1.00  0.00              
ATOM   3385  CD  LYS B 218      23.722   0.477  39.438  1.00  0.00              
ATOM   3386  CE  LYS B 218      23.666   0.606  37.923  1.00  0.00              
ATOM   3387  NZ  LYS B 218      24.535   1.708  37.426  1.00  0.00              
ATOM   3388  H   LYS B 218      21.061  -2.823  38.882  1.00  0.00              
ATOM   3389  HA  LYS B 218      20.870  -1.625  41.491  1.00  0.00              
ATOM   3390 1HB  LYS B 218      21.183  -0.447  38.699  1.00  0.00              
ATOM   3391 2HB  LYS B 218      21.199   0.541  40.153  1.00  0.00              
ATOM   3392 1HG  LYS B 218      23.133  -0.895  40.973  1.00  0.00              
ATOM   3393 2HG  LYS B 218      23.184  -1.593  39.349  1.00  0.00              
ATOM   3394 1HD  LYS B 218      23.336   1.392  39.887  1.00  0.00              
ATOM   3395 2HD  LYS B 218      24.760   0.352  39.744  1.00  0.00              
ATOM   3396 1HE  LYS B 218      23.988  -0.328  37.466  1.00  0.00              
ATOM   3397 2HE  LYS B 218      22.640   0.802  37.612  1.00  0.00              
ATOM   3398 1HZ  LYS B 218      24.469   1.761  36.420  1.00  0.00              
ATOM   3399 2HZ  LYS B 218      24.233   2.584  37.830  1.00  0.00              
ATOM   3400 3HZ  LYS B 218      25.492   1.528  37.692  1.00  0.00              
ATOM   3401  N   GLN B 219      18.256  -1.166  39.570  1.00  0.00              
ATOM   3402  CA  GLN B 219      16.821  -0.847  39.645  1.00  0.00              
ATOM   3403  C   GLN B 219      16.090  -1.743  40.645  1.00  0.00              
ATOM   3404  O   GLN B 219      15.135  -1.307  41.275  1.00  0.00              
ATOM   3405  CB  GLN B 219      16.170  -0.980  38.265  1.00  0.00              
ATOM   3406  CG  GLN B 219      16.632   0.058  37.257  1.00  0.00              
ATOM   3407  CD  GLN B 219      16.274   1.472  37.676  1.00  0.00              
ATOM   3408  OE1 GLN B 219      15.125   1.759  38.023  1.00  0.00              
ATOM   3409  NE2 GLN B 219      17.258   2.364  37.648  1.00  0.00              
ATOM   3410  H   GLN B 219      18.625  -1.581  38.726  1.00  0.00              
ATOM   3411  HA  GLN B 219      16.711   0.167  40.028  1.00  0.00              
ATOM   3412 1HB  GLN B 219      16.386  -1.966  37.855  1.00  0.00              
ATOM   3413 2HB  GLN B 219      15.088  -0.895  38.363  1.00  0.00              
ATOM   3414 1HG  GLN B 219      17.716  -0.004  37.157  1.00  0.00              
ATOM   3415 2HG  GLN B 219      16.156  -0.145  36.298  1.00  0.00              
ATOM   3416 1HE2 GLN B 219      17.082   3.312  37.913  1.00  0.00              
ATOM   3417 2HE2 GLN B 219      18.175   2.088  37.360  1.00  0.00              
ATOM   3418  N   GLU B 220      16.531  -2.991  40.791  1.00  0.00              
ATOM   3419  CA  GLU B 220      15.975  -3.860  41.823  1.00  0.00              
ATOM   3420  C   GLU B 220      16.396  -3.374  43.226  1.00  0.00              
ATOM   3421  O   GLU B 220      15.621  -3.471  44.173  1.00  0.00              
ATOM   3422  CB  GLU B 220      16.431  -5.304  41.604  1.00  0.00              
ATOM   3423  CG  GLU B 220      15.926  -5.934  40.313  1.00  0.00              
ATOM   3424  CD  GLU B 220      14.425  -5.952  40.220  1.00  0.00              
ATOM   3425  OE1 GLU B 220      13.792  -6.266  41.199  1.00  0.00              
ATOM   3426  OE2 GLU B 220      13.912  -5.651  39.169  1.00  0.00              
ATOM   3427  H   GLU B 220      17.256  -3.348  40.185  1.00  0.00              
ATOM   3428  HA  GLU B 220      14.887  -3.796  41.780  1.00  0.00              
ATOM   3429 1HB  GLU B 220      17.521  -5.343  41.591  1.00  0.00              
ATOM   3430 2HB  GLU B 220      16.091  -5.923  42.434  1.00  0.00              
ATOM   3431 1HG  GLU B 220      16.324  -5.374  39.468  1.00  0.00              
ATOM   3432 2HG  GLU B 220      16.302  -6.954  40.248  1.00  0.00              
ATOM   3433  N   ALA B 221      17.616  -2.854  43.337  1.00  0.00              
ATOM   3434  CA  ALA B 221      18.087  -2.235  44.580  1.00  0.00              
ATOM   3435  C   ALA B 221      17.194  -1.027  44.913  1.00  0.00              
ATOM   3436  O   ALA B 221      16.783  -0.854  46.071  1.00  0.00              
ATOM   3437  CB  ALA B 221      19.554  -1.826  44.469  1.00  0.00              
ATOM   3438  H   ALA B 221      18.234  -2.888  42.539  1.00  0.00              
ATOM   3439  HA  ALA B 221      17.992  -2.968  45.381  1.00  0.00              
ATOM   3440 1HB  ALA B 221      19.876  -1.370  45.405  1.00  0.00              
ATOM   3441 2HB  ALA B 221      20.163  -2.707  44.266  1.00  0.00              
ATOM   3442 3HB  ALA B 221      19.671  -1.110  43.657  1.00  0.00              
ATOM   3443  N   ASP B 222      16.863  -0.233  43.887  1.00  0.00              
ATOM   3444  CA  ASP B 222      15.961   0.924  44.039  1.00  0.00              
ATOM   3445  C   ASP B 222      14.598   0.474  44.550  1.00  0.00              
ATOM   3446  O   ASP B 222      14.033   1.113  45.442  1.00  0.00              
ATOM   3447  CB  ASP B 222      15.793   1.666  42.711  1.00  0.00              
ATOM   3448  CG  ASP B 222      17.036   2.447  42.308  1.00  0.00              
ATOM   3449  OD1 ASP B 222      17.877   2.663  43.149  1.00  0.00              
ATOM   3450  OD2 ASP B 222      17.134   2.820  41.163  1.00  0.00              
ATOM   3451  H   ASP B 222      17.249  -0.440  42.977  1.00  0.00              
ATOM   3452  HA  ASP B 222      16.401   1.613  44.760  1.00  0.00              
ATOM   3453 1HB  ASP B 222      15.559   0.951  41.922  1.00  0.00              
ATOM   3454 2HB  ASP B 222      14.954   2.358  42.785  1.00  0.00              
ATOM   3455  N   LYS B 223      14.080  -0.620  43.975  1.00  0.00              
ATOM   3456  CA  LYS B 223      12.813  -1.217  44.407  1.00  0.00              
ATOM   3457  C   LYS B 223      12.822  -1.601  45.884  1.00  0.00              
ATOM   3458  O   LYS B 223      11.822  -1.383  46.581  1.00  0.00              
ATOM   3459  CB  LYS B 223      12.492  -2.447  43.557  1.00  0.00              
ATOM   3460  CG  LYS B 223      12.072  -2.131  42.127  1.00  0.00              
ATOM   3461  CD  LYS B 223      11.838  -3.403  41.326  1.00  0.00              
ATOM   3462  CE  LYS B 223      11.510  -3.091  39.874  1.00  0.00              
ATOM   3463  NZ  LYS B 223      11.346  -4.328  39.062  1.00  0.00              
ATOM   3464  H   LYS B 223      14.589  -1.045  43.213  1.00  0.00              
ATOM   3465  HA  LYS B 223      12.021  -0.479  44.278  1.00  0.00              
ATOM   3466 1HB  LYS B 223      13.366  -3.098  43.513  1.00  0.00              
ATOM   3467 2HB  LYS B 223      11.686  -3.013  44.025  1.00  0.00              
ATOM   3468 1HG  LYS B 223      11.153  -1.545  42.139  1.00  0.00              
ATOM   3469 2HG  LYS B 223      12.850  -1.544  41.641  1.00  0.00              
ATOM   3470 1HD  LYS B 223      12.732  -4.026  41.362  1.00  0.00              
ATOM   3471 2HD  LYS B 223      11.010  -3.961  41.764  1.00  0.00              
ATOM   3472 1HE  LYS B 223      10.587  -2.514  39.825  1.00  0.00              
ATOM   3473 2HE  LYS B 223      12.310  -2.491  39.441  1.00  0.00              
ATOM   3474 1HZ  LYS B 223      11.130  -4.078  38.107  1.00  0.00              
ATOM   3475 2HZ  LYS B 223      12.203  -4.862  39.085  1.00  0.00              
ATOM   3476 3HZ  LYS B 223      10.593  -4.883  39.442  1.00  0.00              
ATOM   3477  N   LEU B 224      13.935  -2.176  46.349  1.00  0.00              
ATOM   3478  CA  LEU B 224      14.100  -2.516  47.778  1.00  0.00              
ATOM   3479  C   LEU B 224      14.010  -1.296  48.701  1.00  0.00              
ATOM   3480  O   LEU B 224      13.393  -1.354  49.777  1.00  0.00              
ATOM   3481  CB  LEU B 224      15.451  -3.210  47.995  1.00  0.00              
ATOM   3482  CG  LEU B 224      15.580  -4.616  47.395  1.00  0.00              
ATOM   3483  CD1 LEU B 224      17.029  -5.075  47.484  1.00  0.00              
ATOM   3484  CD2 LEU B 224      14.657  -5.572  48.136  1.00  0.00              
ATOM   3485  H   LEU B 224      14.683  -2.385  45.704  1.00  0.00              
ATOM   3486  HA  LEU B 224      13.268  -3.150  48.081  1.00  0.00              
ATOM   3487 1HB  LEU B 224      16.233  -2.591  47.561  1.00  0.00              
ATOM   3488 2HB  LEU B 224      15.632  -3.290  49.067  1.00  0.00              
ATOM   3489  HG  LEU B 224      15.304  -4.588  46.341  1.00  0.00              
ATOM   3490 1HD1 LEU B 224      17.122  -6.074  47.057  1.00  0.00              
ATOM   3491 2HD1 LEU B 224      17.665  -4.384  46.929  1.00  0.00              
ATOM   3492 3HD1 LEU B 224      17.340  -5.097  48.528  1.00  0.00              
ATOM   3493 1HD2 LEU B 224      14.749  -6.571  47.708  1.00  0.00              
ATOM   3494 2HD2 LEU B 224      14.934  -5.602  49.190  1.00  0.00              
ATOM   3495 3HD2 LEU B 224      13.627  -5.230  48.041  1.00  0.00              
ATOM   3496  N   LYS B 225      14.610  -0.195  48.273  1.00  0.00              
ATOM   3497  CA  LYS B 225      14.600   1.042  49.042  1.00  0.00              
ATOM   3498  C   LYS B 225      13.188   1.592  49.029  1.00  0.00              
ATOM   3499  O   LYS B 225      12.641   1.946  50.078  1.00  0.00              
ATOM   3500  CB  LYS B 225      15.586   2.062  48.472  1.00  0.00              
ATOM   3501  CG  LYS B 225      15.686   3.355  49.271  1.00  0.00              
ATOM   3502  CD  LYS B 225      16.242   3.101  50.664  1.00  0.00              
ATOM   3503  CE  LYS B 225      16.610   4.404  51.360  1.00  0.00              
ATOM   3504  NZ  LYS B 225      15.429   5.291  51.541  1.00  0.00              
ATOM   3505  H   LYS B 225      15.089  -0.219  47.384  1.00  0.00              
ATOM   3506  HA  LYS B 225      14.914   0.818  50.062  1.00  0.00              
ATOM   3507 1HB  LYS B 225      16.582   1.620  48.425  1.00  0.00              
ATOM   3508 2HB  LYS B 225      15.295   2.321  47.453  1.00  0.00              
ATOM   3509 1HG  LYS B 225      16.340   4.055  48.750  1.00  0.00              
ATOM   3510 2HG  LYS B 225      14.698   3.805  49.359  1.00  0.00              
ATOM   3511 1HD  LYS B 225      15.497   2.577  51.264  1.00  0.00              
ATOM   3512 2HD  LYS B 225      17.131   2.475  50.593  1.00  0.00              
ATOM   3513 1HE  LYS B 225      17.038   4.186  52.337  1.00  0.00              
ATOM   3514 2HE  LYS B 225      17.358   4.933  50.770  1.00  0.00              
ATOM   3515 1HZ  LYS B 225      15.714   6.142  52.004  1.00  0.00              
ATOM   3516 2HZ  LYS B 225      15.034   5.515  50.638  1.00  0.00              
ATOM   3517 3HZ  LYS B 225      14.735   4.819  52.103  1.00  0.00              
ATOM   3518  N   LYS B 226      12.602   1.628  47.836  1.00  0.00              
ATOM   3519  CA  LYS B 226      11.253   2.152  47.632  1.00  0.00              
ATOM   3520  C   LYS B 226      10.192   1.398  48.433  1.00  0.00              
ATOM   3521  O   LYS B 226       9.231   2.006  48.913  1.00  0.00              
ATOM   3522  CB  LYS B 226      10.897   2.117  46.145  1.00  0.00              
ATOM   3523  CG  LYS B 226      11.631   3.149  45.298  1.00  0.00              
ATOM   3524  CD  LYS B 226      11.271   3.013  43.826  1.00  0.00              
ATOM   3525  CE  LYS B 226      12.015   4.033  42.977  1.00  0.00              
ATOM   3526  NZ  LYS B 226      11.681   3.904  41.533  1.00  0.00              
ATOM   3527  H   LYS B 226      13.118   1.277  47.042  1.00  0.00              
ATOM   3528  HA  LYS B 226      11.219   3.176  48.007  1.00  0.00              
ATOM   3529 1HB  LYS B 226      11.124   1.130  45.740  1.00  0.00              
ATOM   3530 2HB  LYS B 226       9.827   2.284  46.022  1.00  0.00              
ATOM   3531 1HG  LYS B 226      11.367   4.152  45.637  1.00  0.00              
ATOM   3532 2HG  LYS B 226      12.706   3.017  45.414  1.00  0.00              
ATOM   3533 1HD  LYS B 226      11.525   2.010  43.481  1.00  0.00              
ATOM   3534 2HD  LYS B 226      10.199   3.162  43.699  1.00  0.00              
ATOM   3535 1HE  LYS B 226      11.759   5.038  43.309  1.00  0.00              
ATOM   3536 2HE  LYS B 226      13.089   3.896  43.102  1.00  0.00              
ATOM   3537 1HZ  LYS B 226      12.194   4.596  41.005  1.00  0.00              
ATOM   3538 2HZ  LYS B 226      11.932   2.980  41.209  1.00  0.00              
ATOM   3539 3HZ  LYS B 226      10.690   4.048  41.402  1.00  0.00              
ATOM   3540  N   ALA B 227      10.370   0.082  48.588  1.00  0.00              
ATOM   3541  CA  ALA B 227       9.418  -0.720  49.357  1.00  0.00              
ATOM   3542  C   ALA B 227       9.696  -0.705  50.870  1.00  0.00              
ATOM   3543  O   ALA B 227       8.952  -1.298  51.638  1.00  0.00              
ATOM   3544  CB  ALA B 227       9.347  -2.142  48.817  1.00  0.00              
ATOM   3545  H   ALA B 227      11.171  -0.370  48.172  1.00  0.00              
ATOM   3546  HA  ALA B 227       8.434  -0.261  49.261  1.00  0.00              
ATOM   3547 1HB  ALA B 227       8.633  -2.719  49.405  1.00  0.00              
ATOM   3548 2HB  ALA B 227       9.027  -2.120  47.776  1.00  0.00              
ATOM   3549 3HB  ALA B 227      10.330  -2.605  48.885  1.00  0.00              
ATOM   3550  N   GLY B 228      10.757  -0.004  51.279  1.00  0.00              
ATOM   3551  CA  GLY B 228      11.172   0.084  52.680  1.00  0.00              
ATOM   3552  C   GLY B 228      11.741  -1.211  53.253  1.00  0.00              
ATOM   3553  O   GLY B 228      11.559  -1.509  54.428  1.00  0.00              
ATOM   3554  H   GLY B 228      11.291   0.486  50.576  1.00  0.00              
ATOM   3555 1HA  GLY B 228      11.929   0.861  52.788  1.00  0.00              
ATOM   3556 2HA  GLY B 228      10.321   0.378  53.294  1.00  0.00              
ATOM   3557  N   LEU B 229      12.434  -1.974  52.413  1.00  0.00              
ATOM   3558  CA  LEU B 229      12.958  -3.286  52.793  1.00  0.00              
ATOM   3559  C   LEU B 229      14.415  -3.244  53.192  1.00  0.00              
ATOM   3560  O   LEU B 229      14.915  -4.139  53.859  1.00  0.00              
ATOM   3561  CB  LEU B 229      12.785  -4.275  51.633  1.00  0.00              
ATOM   3562  CG  LEU B 229      11.342  -4.510  51.168  1.00  0.00              
ATOM   3563  CD1 LEU B 229      11.341  -5.444  49.965  1.00  0.00              
ATOM   3564  CD2 LEU B 229      10.528  -5.093  52.314  1.00  0.00              
ATOM   3565  H   LEU B 229      12.601  -1.629  51.479  1.00  0.00              
ATOM   3566  HA  LEU B 229      12.409  -3.638  53.666  1.00  0.00              
ATOM   3567 1HB  LEU B 229      13.353  -3.911  50.778  1.00  0.00              
ATOM   3568 2HB  LEU B 229      13.197  -5.238  51.933  1.00  0.00              
ATOM   3569  HG  LEU B 229      10.902  -3.563  50.855  1.00  0.00              
ATOM   3570 1HD1 LEU B 229      10.316  -5.610  49.635  1.00  0.00              
ATOM   3571 2HD1 LEU B 229      11.914  -4.993  49.154  1.00  0.00              
ATOM   3572 3HD1 LEU B 229      11.792  -6.396  50.243  1.00  0.00              
ATOM   3573 1HD2 LEU B 229       9.502  -5.259  51.983  1.00  0.00              
ATOM   3574 2HD2 LEU B 229      10.967  -6.041  52.626  1.00  0.00              
ATOM   3575 3HD2 LEU B 229      10.531  -4.398  53.153  1.00  0.00              
ATOM   3576  N   VAL B 230      15.097  -2.192  52.776  1.00  0.00              
ATOM   3577  CA  VAL B 230      16.500  -1.985  53.119  1.00  0.00              
ATOM   3578  C   VAL B 230      16.591  -0.514  53.531  1.00  0.00              
ATOM   3579  O   VAL B 230      15.742   0.294  53.144  1.00  0.00              
ATOM   3580  CB  VAL B 230      17.433  -2.283  51.930  1.00  0.00              
ATOM   3581  CG1 VAL B 230      17.276  -3.727  51.478  1.00  0.00              
ATOM   3582  CG2 VAL B 230      17.137  -1.324  50.787  1.00  0.00              
ATOM   3583  H   VAL B 230      14.625  -1.509  52.200  1.00  0.00              
ATOM   3584  HA  VAL B 230      16.757  -2.651  53.943  1.00  0.00              
ATOM   3585  HB  VAL B 230      18.467  -2.157  52.251  1.00  0.00              
ATOM   3586 1HG1 VAL B 230      17.943  -3.920  50.638  1.00  0.00              
ATOM   3587 2HG1 VAL B 230      17.528  -4.395  52.301  1.00  0.00              
ATOM   3588 3HG1 VAL B 230      16.245  -3.901  51.170  1.00  0.00              
ATOM   3589 1HG2 VAL B 230      17.801  -1.540  49.950  1.00  0.00              
ATOM   3590 2HG2 VAL B 230      16.101  -1.446  50.469  1.00  0.00              
ATOM   3591 3HG2 VAL B 230      17.296  -0.299  51.121  1.00  0.00              
ATOM   3592  N   ASN B 231      17.571  -0.171  54.357  1.00  0.00              
ATOM   3593  CA  ASN B 231      17.855   1.245  54.625  1.00  0.00              
ATOM   3594  C   ASN B 231      18.900   1.773  53.637  1.00  0.00              
ATOM   3595  O   ASN B 231      19.336   1.045  52.728  1.00  0.00              
ATOM   3596  CB  ASN B 231      18.319   1.442  56.057  1.00  0.00              
ATOM   3597  CG  ASN B 231      19.648   0.794  56.329  1.00  0.00              
ATOM   3598  OD1 ASN B 231      20.409   0.498  55.400  1.00  0.00              
ATOM   3599  ND2 ASN B 231      19.942   0.569  57.584  1.00  0.00              
ATOM   3600  H   ASN B 231      18.131  -0.879  54.809  1.00  0.00              
ATOM   3601  HA  ASN B 231      16.941   1.818  54.464  1.00  0.00              
ATOM   3602 1HB  ASN B 231      18.397   2.509  56.270  1.00  0.00              
ATOM   3603 2HB  ASN B 231      17.578   1.025  56.740  1.00  0.00              
ATOM   3604 1HD2 ASN B 231      20.813   0.140  57.824  1.00  0.00              
ATOM   3605 2HD2 ASN B 231      19.296   0.825  58.302  1.00  0.00              
ATOM   3606  N   SER B 232      19.302   3.027  53.839  1.00  0.00              
ATOM   3607  CA  SER B 232      20.236   3.726  52.957  1.00  0.00              
ATOM   3608  C   SER B 232      21.634   3.143  52.959  1.00  0.00              
ATOM   3609  O   SER B 232      22.325   3.201  51.940  1.00  0.00              
ATOM   3610  CB  SER B 232      20.310   5.188  53.354  1.00  0.00              
ATOM   3611  OG  SER B 232      20.889   5.335  54.622  1.00  0.00              
ATOM   3612  H   SER B 232      18.934   3.509  54.646  1.00  0.00              
ATOM   3613  HA  SER B 232      19.879   3.632  51.931  1.00  0.00              
ATOM   3614 1HB  SER B 232      20.898   5.735  52.617  1.00  0.00              
ATOM   3615 2HB  SER B 232      19.309   5.615  53.356  1.00  0.00              
ATOM   3616  HG  SER B 232      21.804   5.582  54.468  1.00  0.00              
ATOM   3617  N   GLN B 233      22.055   2.598  54.099  1.00  0.00              
ATOM   3618  CA  GLN B 233      23.369   1.970  54.199  1.00  0.00              
ATOM   3619  C   GLN B 233      23.365   0.654  53.422  1.00  0.00              
ATOM   3620  O   GLN B 233      24.304   0.339  52.690  1.00  0.00              
ATOM   3621  CB  GLN B 233      23.749   1.726  55.662  1.00  0.00              
ATOM   3622  CG  GLN B 233      25.149   1.170  55.857  1.00  0.00              
ATOM   3623  CD  GLN B 233      26.225   2.143  55.411  1.00  0.00              
ATOM   3624  OE1 GLN B 233      26.215   3.317  55.790  1.00  0.00              
ATOM   3625  NE2 GLN B 233      27.160   1.659  54.602  1.00  0.00              
ATOM   3626  H   GLN B 233      21.455   2.617  54.912  1.00  0.00              
ATOM   3627  HA  GLN B 233      24.109   2.648  53.774  1.00  0.00              
ATOM   3628 1HB  GLN B 233      23.678   2.661  56.217  1.00  0.00              
ATOM   3629 2HB  GLN B 233      23.044   1.025  56.109  1.00  0.00              
ATOM   3630 1HG  GLN B 233      25.300   0.956  56.915  1.00  0.00              
ATOM   3631 2HG  GLN B 233      25.251   0.256  55.272  1.00  0.00              
ATOM   3632 1HE2 GLN B 233      27.896   2.253  54.274  1.00  0.00              
ATOM   3633 2HE2 GLN B 233      27.130   0.700  54.319  1.00  0.00              
ATOM   3634  N   GLN B 234      22.287  -0.105  53.582  1.00  0.00              
ATOM   3635  CA  GLN B 234      22.140  -1.354  52.863  1.00  0.00              
ATOM   3636  C   GLN B 234      21.982  -1.104  51.347  1.00  0.00              
ATOM   3637  O   GLN B 234      22.534  -1.859  50.541  1.00  0.00              
ATOM   3638  CB  GLN B 234      20.940  -2.135  53.405  1.00  0.00              
ATOM   3639  CG  GLN B 234      21.138  -2.686  54.807  1.00  0.00              
ATOM   3640  CD  GLN B 234      19.874  -3.310  55.367  1.00  0.00              
ATOM   3641  OE1 GLN B 234      18.804  -2.695  55.357  1.00  0.00              
ATOM   3642  NE2 GLN B 234      19.990  -4.538  55.859  1.00  0.00              
ATOM   3643  H   GLN B 234      21.555   0.188  54.213  1.00  0.00              
ATOM   3644  HA  GLN B 234      23.061  -1.926  52.972  1.00  0.00              
ATOM   3645 1HB  GLN B 234      20.062  -1.490  53.417  1.00  0.00              
ATOM   3646 2HB  GLN B 234      20.722  -2.972  52.742  1.00  0.00              
ATOM   3647 1HG  GLN B 234      21.914  -3.451  54.779  1.00  0.00              
ATOM   3648 2HG  GLN B 234      21.439  -1.872  55.466  1.00  0.00              
ATOM   3649 1HE2 GLN B 234      19.190  -5.002  56.242  1.00  0.00              
ATOM   3650 2HE2 GLN B 234      20.877  -5.001  55.847  1.00  0.00              
ATOM   3651  N   LEU B 235      21.280  -0.033  50.967  1.00  0.00              
ATOM   3652  CA  LEU B 235      21.194   0.344  49.557  1.00  0.00              
ATOM   3653  C   LEU B 235      22.574   0.599  48.949  1.00  0.00              
ATOM   3654  O   LEU B 235      22.900   0.039  47.887  1.00  0.00              
ATOM   3655  CB  LEU B 235      20.325   1.598  49.402  1.00  0.00              
ATOM   3656  CG  LEU B 235      20.186   2.139  47.973  1.00  0.00              
ATOM   3657  CD1 LEU B 235      19.524   1.087  47.094  1.00  0.00              
ATOM   3658  CD2 LEU B 235      19.373   3.425  47.994  1.00  0.00              
ATOM   3659  H   LEU B 235      20.800   0.527  51.656  1.00  0.00              
ATOM   3660  HA  LEU B 235      20.799  -0.502  48.996  1.00  0.00              
ATOM   3661 1HB  LEU B 235      19.325   1.376  49.771  1.00  0.00              
ATOM   3662 2HB  LEU B 235      20.748   2.393  50.017  1.00  0.00              
ATOM   3663  HG  LEU B 235      21.176   2.342  47.563  1.00  0.00              
ATOM   3664 1HD1 LEU B 235      19.425   1.471  46.078  1.00  0.00              
ATOM   3665 2HD1 LEU B 235      20.136   0.185  47.082  1.00  0.00              
ATOM   3666 3HD1 LEU B 235      18.537   0.851  47.490  1.00  0.00              
ATOM   3667 1HD2 LEU B 235      19.275   3.810  46.978  1.00  0.00              
ATOM   3668 2HD2 LEU B 235      18.383   3.223  48.402  1.00  0.00              
ATOM   3669 3HD2 LEU B 235      19.879   4.165  48.615  1.00  0.00              
ATOM   3670  N   ASP B 236      23.389   1.405  49.626  1.00  0.00              
ATOM   3671  CA  ASP B 236      24.746   1.707  49.139  1.00  0.00              
ATOM   3672  C   ASP B 236      25.656   0.486  49.117  1.00  0.00              
ATOM   3673  O   ASP B 236      26.490   0.327  48.207  1.00  0.00              
ATOM   3674  CB  ASP B 236      25.390   2.793  50.004  1.00  0.00              
ATOM   3675  CG  ASP B 236      24.777   4.169  49.780  1.00  0.00              
ATOM   3676  OD1 ASP B 236      24.089   4.340  48.802  1.00  0.00              
ATOM   3677  OD2 ASP B 236      25.002   5.036  50.590  1.00  0.00              
ATOM   3678  H   ASP B 236      23.074   1.820  50.492  1.00  0.00              
ATOM   3679  HA  ASP B 236      24.677   2.029  48.100  1.00  0.00              
ATOM   3680 1HB  ASP B 236      25.283   2.531  51.057  1.00  0.00              
ATOM   3681 2HB  ASP B 236      26.457   2.847  49.786  1.00  0.00              
ATOM   3682  N   GLU B 237      25.485  -0.357  50.131  1.00  0.00              
ATOM   3683  CA  GLU B 237      26.208  -1.609  50.255  1.00  0.00              
ATOM   3684  C   GLU B 237      25.956  -2.499  49.028  1.00  0.00              
ATOM   3685  O   GLU B 237      26.910  -2.955  48.394  1.00  0.00              
ATOM   3686  CB  GLU B 237      25.793  -2.339  51.534  1.00  0.00              
ATOM   3687  CG  GLU B 237      26.509  -3.663  51.764  1.00  0.00              
ATOM   3688  CD  GLU B 237      26.089  -4.341  53.038  1.00  0.00              
ATOM   3689  OE1 GLU B 237      25.304  -3.775  53.759  1.00  0.00              
ATOM   3690  OE2 GLU B 237      26.555  -5.428  53.290  1.00  0.00              
ATOM   3691  H   GLU B 237      24.815  -0.103  50.843  1.00  0.00              
ATOM   3692  HA  GLU B 237      27.276  -1.390  50.294  1.00  0.00              
ATOM   3693 1HB  GLU B 237      25.988  -1.700  52.396  1.00  0.00              
ATOM   3694 2HB  GLU B 237      24.722  -2.537  51.509  1.00  0.00              
ATOM   3695 1HG  GLU B 237      26.299  -4.327  50.926  1.00  0.00              
ATOM   3696 2HG  GLU B 237      27.583  -3.484  51.789  1.00  0.00              
ATOM   3697  N   LEU B 238      24.676  -2.737  48.713  1.00  0.00              
ATOM   3698  CA  LEU B 238      24.276  -3.503  47.540  1.00  0.00              
ATOM   3699  C   LEU B 238      24.754  -2.869  46.213  1.00  0.00              
ATOM   3700  O   LEU B 238      25.262  -3.578  45.325  1.00  0.00              
ATOM   3701  CB  LEU B 238      22.750  -3.733  47.518  1.00  0.00              
ATOM   3702  CG  LEU B 238      22.180  -4.490  46.307  1.00  0.00              
ATOM   3703  CD1 LEU B 238      22.825  -5.872  46.191  1.00  0.00              
ATOM   3704  CD2 LEU B 238      20.659  -4.600  46.388  1.00  0.00              
ATOM   3705  H   LEU B 238      23.963  -2.363  49.323  1.00  0.00              
ATOM   3706  HA  LEU B 238      24.768  -4.475  47.578  1.00  0.00              
ATOM   3707 1HB  LEU B 238      22.470  -4.295  48.408  1.00  0.00              
ATOM   3708 2HB  LEU B 238      22.251  -2.765  47.554  1.00  0.00              
ATOM   3709  HG  LEU B 238      22.441  -3.960  45.391  1.00  0.00              
ATOM   3710 1HD1 LEU B 238      22.411  -6.395  45.328  1.00  0.00              
ATOM   3711 2HD1 LEU B 238      23.902  -5.762  46.064  1.00  0.00              
ATOM   3712 3HD1 LEU B 238      22.622  -6.446  47.094  1.00  0.00              
ATOM   3713 1HD2 LEU B 238      20.287  -5.140  45.516  1.00  0.00              
ATOM   3714 2HD2 LEU B 238      20.381  -5.138  47.294  1.00  0.00              
ATOM   3715 3HD2 LEU B 238      20.223  -3.602  46.409  1.00  0.00              
ATOM   3716  N   LYS B 239      24.568  -1.557  46.086  1.00  0.00              
ATOM   3717  CA  LYS B 239      25.036  -0.784  44.941  1.00  0.00              
ATOM   3718  C   LYS B 239      26.502  -1.070  44.624  1.00  0.00              
ATOM   3719  O   LYS B 239      26.853  -1.393  43.476  1.00  0.00              
ATOM   3720  CB  LYS B 239      24.839   0.712  45.194  1.00  0.00              
ATOM   3721  CG  LYS B 239      25.298   1.609  44.052  1.00  0.00              
ATOM   3722  CD  LYS B 239      24.961   3.067  44.326  1.00  0.00              
ATOM   3723  CE  LYS B 239      25.361   3.957  43.158  1.00  0.00              
ATOM   3724  NZ  LYS B 239      26.837   4.106  43.050  1.00  0.00              
ATOM   3725  H   LYS B 239      24.074  -1.084  46.830  1.00  0.00              
ATOM   3726  HA  LYS B 239      24.451  -1.071  44.066  1.00  0.00              
ATOM   3727 1HB  LYS B 239      23.783   0.914  45.374  1.00  0.00              
ATOM   3728 2HB  LYS B 239      25.386   1.005  46.090  1.00  0.00              
ATOM   3729 1HG  LYS B 239      26.377   1.512  43.924  1.00  0.00              
ATOM   3730 2HG  LYS B 239      24.811   1.300  43.128  1.00  0.00              
ATOM   3731 1HD  LYS B 239      23.889   3.167  44.498  1.00  0.00              
ATOM   3732 2HD  LYS B 239      25.488   3.401  45.220  1.00  0.00              
ATOM   3733 1HE  LYS B 239      24.982   3.530  42.230  1.00  0.00              
ATOM   3734 2HE  LYS B 239      24.917   4.945  43.284  1.00  0.00              
ATOM   3735 1HZ  LYS B 239      27.060   4.702  42.266  1.00  0.00              
ATOM   3736 2HZ  LYS B 239      27.197   4.518  43.900  1.00  0.00              
ATOM   3737 3HZ  LYS B 239      27.258   3.198  42.913  1.00  0.00              
ATOM   3738  N   ARG B 240      27.325  -0.938  45.663  1.00  0.00              
ATOM   3739  CA  ARG B 240      28.741  -1.268  45.651  1.00  0.00              
ATOM   3740  C   ARG B 240      29.012  -2.725  45.255  1.00  0.00              
ATOM   3741  O   ARG B 240      29.877  -2.967  44.419  1.00  0.00              
ATOM   3742  CB  ARG B 240      29.344  -1.002  47.023  1.00  0.00              
ATOM   3743  CG  ARG B 240      30.818  -1.354  47.151  1.00  0.00              
ATOM   3744  CD  ARG B 240      31.303  -1.185  48.545  1.00  0.00              
ATOM   3745  NE  ARG B 240      30.606  -2.061  49.472  1.00  0.00              
ATOM   3746  CZ  ARG B 240      30.889  -3.366  49.651  1.00  0.00              
ATOM   3747  NH1 ARG B 240      31.856  -3.930  48.961  1.00  0.00              
ATOM   3748  NH2 ARG B 240      30.196  -4.080  50.521  1.00  0.00              
ATOM   3749  H   ARG B 240      26.910  -0.580  46.511  1.00  0.00              
ATOM   3750  HA  ARG B 240      29.237  -0.637  44.912  1.00  0.00              
ATOM   3751 1HB  ARG B 240      29.234   0.052  47.270  1.00  0.00              
ATOM   3752 2HB  ARG B 240      28.802  -1.574  47.776  1.00  0.00              
ATOM   3753 1HG  ARG B 240      30.971  -2.393  46.859  1.00  0.00              
ATOM   3754 2HG  ARG B 240      31.406  -0.704  46.502  1.00  0.00              
ATOM   3755 1HD  ARG B 240      32.367  -1.417  48.591  1.00  0.00              
ATOM   3756 2HD  ARG B 240      31.143  -0.155  48.863  1.00  0.00              
ATOM   3757  HE  ARG B 240      29.856  -1.664  50.022  1.00  0.00              
ATOM   3758 1HH1 ARG B 240      32.386  -3.384  48.296  1.00  0.00              
ATOM   3759 2HH1 ARG B 240      32.068  -4.908  49.094  1.00  0.00              
ATOM   3760 1HH2 ARG B 240      29.453  -3.647  51.052  1.00  0.00              
ATOM   3761 2HH2 ARG B 240      30.408  -5.058  50.655  1.00  0.00              
ATOM   3762  N   ARG B 241      28.308  -3.693  45.849  1.00  0.00              
ATOM   3763  CA  ARG B 241      28.541  -5.100  45.496  1.00  0.00              
ATOM   3764  C   ARG B 241      28.263  -5.343  44.003  1.00  0.00              
ATOM   3765  O   ARG B 241      28.977  -6.121  43.347  1.00  0.00              
ATOM   3766  CB  ARG B 241      27.660  -6.016  46.332  1.00  0.00              
ATOM   3767  CG  ARG B 241      28.010  -6.065  47.811  1.00  0.00              
ATOM   3768  CD  ARG B 241      27.088  -6.954  48.564  1.00  0.00              
ATOM   3769  NE  ARG B 241      27.272  -6.832  50.001  1.00  0.00              
ATOM   3770  CZ  ARG B 241      28.221  -7.475  50.708  1.00  0.00              
ATOM   3771  NH1 ARG B 241      29.063  -8.280  50.099  1.00  0.00              
ATOM   3772  NH2 ARG B 241      28.306  -7.297  52.015  1.00  0.00              
ATOM   3773  H   ARG B 241      27.611  -3.469  46.544  1.00  0.00              
ATOM   3774  HA  ARG B 241      29.588  -5.336  45.687  1.00  0.00              
ATOM   3775 1HB  ARG B 241      26.622  -5.696  46.250  1.00  0.00              
ATOM   3776 2HB  ARG B 241      27.721  -7.033  45.944  1.00  0.00              
ATOM   3777 1HG  ARG B 241      29.026  -6.443  47.932  1.00  0.00              
ATOM   3778 2HG  ARG B 241      27.943  -5.062  48.234  1.00  0.00              
ATOM   3779 1HD  ARG B 241      26.057  -6.691  48.329  1.00  0.00              
ATOM   3780 2HD  ARG B 241      27.272  -7.990  48.284  1.00  0.00              
ATOM   3781  HE  ARG B 241      26.643  -6.221  50.506  1.00  0.00              
ATOM   3782 1HH1 ARG B 241      28.998  -8.416  49.100  1.00  0.00              
ATOM   3783 2HH1 ARG B 241      29.775  -8.762  50.628  1.00  0.00              
ATOM   3784 1HH2 ARG B 241      27.659  -6.679  52.484  1.00  0.00              
ATOM   3785 2HH2 ARG B 241      29.017  -7.779  52.545  1.00  0.00              
ATOM   3786  N   LEU B 242      27.220  -4.683  43.488  1.00  0.00              
ATOM   3787  CA  LEU B 242      26.849  -4.772  42.083  1.00  0.00              
ATOM   3788  C   LEU B 242      27.907  -4.140  41.168  1.00  0.00              
ATOM   3789  O   LEU B 242      28.190  -4.675  40.097  1.00  0.00              
ATOM   3790  CB  LEU B 242      25.459  -4.162  41.836  1.00  0.00              
ATOM   3791  CG  LEU B 242      24.263  -4.935  42.436  1.00  0.00              
ATOM   3792  CD1 LEU B 242      22.981  -4.095  42.318  1.00  0.00              
ATOM   3793  CD2 LEU B 242      24.091  -6.325  41.818  1.00  0.00              
ATOM   3794  H   LEU B 242      26.672  -4.101  44.106  1.00  0.00              
ATOM   3795  HA  LEU B 242      26.817  -5.824  41.800  1.00  0.00              
ATOM   3796 1HB  LEU B 242      25.442  -3.157  42.254  1.00  0.00              
ATOM   3797 2HB  LEU B 242      25.297  -4.089  40.761  1.00  0.00              
ATOM   3798  HG  LEU B 242      24.411  -5.061  43.508  1.00  0.00              
ATOM   3799 1HD1 LEU B 242      22.144  -4.649  42.744  1.00  0.00              
ATOM   3800 2HD1 LEU B 242      23.109  -3.158  42.861  1.00  0.00              
ATOM   3801 3HD1 LEU B 242      22.780  -3.884  41.269  1.00  0.00              
ATOM   3802 1HD2 LEU B 242      23.237  -6.824  42.277  1.00  0.00              
ATOM   3803 2HD2 LEU B 242      23.923  -6.229  40.746  1.00  0.00              
ATOM   3804 3HD2 LEU B 242      24.992  -6.914  41.993  1.00  0.00              
ATOM   3805  N   GLU B 243      28.510  -3.034  41.614  1.00  0.00              
ATOM   3806  CA  GLU B 243      29.575  -2.375  40.870  1.00  0.00              
ATOM   3807  C   GLU B 243      30.832  -3.222  40.849  1.00  0.00              
ATOM   3808  O   GLU B 243      31.507  -3.312  39.819  1.00  0.00              
ATOM   3809  CB  GLU B 243      29.883  -1.004  41.477  1.00  0.00              
ATOM   3810  CG  GLU B 243      28.793   0.037  41.266  1.00  0.00              
ATOM   3811  CD  GLU B 243      29.070   1.328  41.985  1.00  0.00              
ATOM   3812  OE1 GLU B 243      30.033   1.387  42.711  1.00  0.00              
ATOM   3813  OE2 GLU B 243      28.317   2.256  41.808  1.00  0.00              
ATOM   3814  H   GLU B 243      28.214  -2.644  42.498  1.00  0.00              
ATOM   3815  HA  GLU B 243      29.245  -2.242  39.839  1.00  0.00              
ATOM   3816 1HB  GLU B 243      30.044  -1.109  42.550  1.00  0.00              
ATOM   3817 2HB  GLU B 243      30.805  -0.614  41.044  1.00  0.00              
ATOM   3818 1HG  GLU B 243      28.700   0.241  40.200  1.00  0.00              
ATOM   3819 2HG  GLU B 243      27.844  -0.371  41.614  1.00  0.00              
ATOM   3820  N   GLU B 244      31.136  -3.853  41.982  1.00  0.00              
ATOM   3821  CA  GLU B 244      32.304  -4.716  42.078  1.00  0.00              
ATOM   3822  C   GLU B 244      32.073  -5.931  41.195  1.00  0.00              
ATOM   3823  O   GLU B 244      32.977  -6.403  40.512  1.00  0.00              
ATOM   3824  CB  GLU B 244      32.560  -5.143  43.525  1.00  0.00              
ATOM   3825  CG  GLU B 244      32.982  -4.011  44.450  1.00  0.00              
ATOM   3826  CD  GLU B 244      33.103  -4.441  45.885  1.00  0.00              
ATOM   3827  OE1 GLU B 244      32.813  -5.578  46.171  1.00  0.00              
ATOM   3828  OE2 GLU B 244      33.486  -3.633  46.697  1.00  0.00              
ATOM   3829  H   GLU B 244      30.545  -3.733  42.792  1.00  0.00              
ATOM   3830  HA  GLU B 244      33.170  -4.168  41.705  1.00  0.00              
ATOM   3831 1HB  GLU B 244      31.656  -5.592  43.937  1.00  0.00              
ATOM   3832 2HB  GLU B 244      33.342  -5.902  43.547  1.00  0.00              
ATOM   3833 1HG  GLU B 244      33.945  -3.623  44.117  1.00  0.00              
ATOM   3834 2HG  GLU B 244      32.253  -3.205  44.377  1.00  0.00              
ATOM   3835  N   LEU B 245      30.840  -6.420  41.197  1.00  0.00              
ATOM   3836  CA  LEU B 245      30.442  -7.513  40.335  1.00  0.00              
ATOM   3837  C   LEU B 245      30.659  -7.125  38.866  1.00  0.00              
ATOM   3838  O   LEU B 245      31.268  -7.874  38.120  1.00  0.00              
ATOM   3839  CB  LEU B 245      28.972  -7.875  40.581  1.00  0.00              
ATOM   3840  CG  LEU B 245      28.395  -8.968  39.671  1.00  0.00              
ATOM   3841  CD1 LEU B 245      29.167 -10.264  39.881  1.00  0.00              
ATOM   3842  CD2 LEU B 245      26.917  -9.156  39.979  1.00  0.00              
ATOM   3843  H   LEU B 245      30.159  -6.014  41.822  1.00  0.00              
ATOM   3844  HA  LEU B 245      31.079  -8.371  40.548  1.00  0.00              
ATOM   3845 1HB  LEU B 245      28.864  -8.211  41.611  1.00  0.00              
ATOM   3846 2HB  LEU B 245      28.366  -6.979  40.447  1.00  0.00              
ATOM   3847  HG  LEU B 245      28.514  -8.674  38.628  1.00  0.00              
ATOM   3848 1HD1 LEU B 245      28.757 -11.040  39.235  1.00  0.00              
ATOM   3849 2HD1 LEU B 245      30.217 -10.105  39.636  1.00  0.00              
ATOM   3850 3HD1 LEU B 245      29.079 -10.574  40.922  1.00  0.00              
ATOM   3851 1HD2 LEU B 245      26.506  -9.932  39.332  1.00  0.00              
ATOM   3852 2HD2 LEU B 245      26.796  -9.451  41.021  1.00  0.00              
ATOM   3853 3HD2 LEU B 245      26.387  -8.220  39.803  1.00  0.00              
ATOM   3854  N   SER B 246      30.223  -5.926  38.484  1.00  0.00              
ATOM   3855  CA  SER B 246      30.441  -5.419  37.121  1.00  0.00              
ATOM   3856  C   SER B 246      31.912  -5.422  36.744  1.00  0.00              
ATOM   3857  O   SER B 246      32.302  -5.836  35.645  1.00  0.00              
ATOM   3858  CB  SER B 246      29.890  -4.012  36.991  1.00  0.00              
ATOM   3859  OG  SER B 246      30.073  -3.519  35.692  1.00  0.00              
ATOM   3860  H   SER B 246      29.730  -5.349  39.151  1.00  0.00              
ATOM   3861  HA  SER B 246      29.928  -6.079  36.420  1.00  0.00              
ATOM   3862 1HB  SER B 246      28.829  -4.012  37.237  1.00  0.00              
ATOM   3863 2HB  SER B 246      30.391  -3.359  37.704  1.00  0.00              
ATOM   3864  HG  SER B 246      29.718  -2.627  35.695  1.00  0.00              
ATOM   3865  N   LYS B 247      32.734  -4.923  37.653  1.00  0.00              
ATOM   3866  CA  LYS B 247      34.149  -4.864  37.418  1.00  0.00              
ATOM   3867  C   LYS B 247      34.743  -6.266  37.190  1.00  0.00              
ATOM   3868  O   LYS B 247      35.567  -6.440  36.298  1.00  0.00              
ATOM   3869  CB  LYS B 247      34.841  -4.170  38.593  1.00  0.00              
ATOM   3870  CG  LYS B 247      34.567  -2.675  38.691  1.00  0.00              
ATOM   3871  CD  LYS B 247      35.245  -2.068  39.910  1.00  0.00              
ATOM   3872  CE  LYS B 247      34.956  -0.578  40.020  1.00  0.00              
ATOM   3873  NZ  LYS B 247      35.597   0.026  41.219  1.00  0.00              
ATOM   3874  H   LYS B 247      32.366  -4.576  38.527  1.00  0.00              
ATOM   3875  HA  LYS B 247      34.324  -4.314  36.493  1.00  0.00              
ATOM   3876 1HB  LYS B 247      34.520  -4.631  39.528  1.00  0.00              
ATOM   3877 2HB  LYS B 247      35.919  -4.308  38.513  1.00  0.00              
ATOM   3878 1HG  LYS B 247      34.938  -2.178  37.794  1.00  0.00              
ATOM   3879 2HG  LYS B 247      33.493  -2.506  38.761  1.00  0.00              
ATOM   3880 1HD  LYS B 247      34.887  -2.566  40.812  1.00  0.00              
ATOM   3881 2HD  LYS B 247      36.322  -2.215  39.838  1.00  0.00              
ATOM   3882 1HE  LYS B 247      35.326  -0.069  39.131  1.00  0.00              
ATOM   3883 2HE  LYS B 247      33.880  -0.419  40.081  1.00  0.00              
ATOM   3884 1HZ  LYS B 247      35.382   1.012  41.256  1.00  0.00              
ATOM   3885 2HZ  LYS B 247      35.247  -0.426  42.053  1.00  0.00              
ATOM   3886 3HZ  LYS B 247      36.598  -0.098  41.165  1.00  0.00              
ATOM   3887  N   GLU B 248      34.292  -7.260  37.955  1.00  0.00              
ATOM   3888  CA  GLU B 248      34.724  -8.650  37.763  1.00  0.00              
ATOM   3889  C   GLU B 248      34.400  -9.129  36.343  1.00  0.00              
ATOM   3890  O   GLU B 248      35.266  -9.677  35.664  1.00  0.00              
ATOM   3891  CB  GLU B 248      34.054  -9.567  38.788  1.00  0.00              
ATOM   3892  CG  GLU B 248      34.411 -11.039  38.644  1.00  0.00              
ATOM   3893  CD  GLU B 248      33.716 -11.912  39.651  1.00  0.00              
ATOM   3894  OE1 GLU B 248      33.026 -11.384  40.490  1.00  0.00              
ATOM   3895  OE2 GLU B 248      33.875 -13.108  39.582  1.00  0.00              
ATOM   3896  H   GLU B 248      33.633  -7.046  38.690  1.00  0.00              
ATOM   3897  HA  GLU B 248      35.801  -8.704  37.927  1.00  0.00              
ATOM   3898 1HB  GLU B 248      34.332  -9.252  39.794  1.00  0.00              
ATOM   3899 2HB  GLU B 248      32.970  -9.476  38.705  1.00  0.00              
ATOM   3900 1HG  GLU B 248      34.139 -11.372  37.643  1.00  0.00              
ATOM   3901 2HG  GLU B 248      35.489 -11.153  38.754  1.00  0.00              
ATOM   3902  N   ALA B 249      33.145  -8.934  35.927  1.00  0.00              
ATOM   3903  CA  ALA B 249      32.680  -9.333  34.607  1.00  0.00              
ATOM   3904  C   ALA B 249      33.460  -8.628  33.488  1.00  0.00              
ATOM   3905  O   ALA B 249      33.829  -9.249  32.503  1.00  0.00              
ATOM   3906  CB  ALA B 249      31.165  -9.141  34.475  1.00  0.00              
ATOM   3907  H   ALA B 249      32.499  -8.490  36.563  1.00  0.00              
ATOM   3908  HA  ALA B 249      32.908 -10.390  34.472  1.00  0.00              
ATOM   3909 1HB  ALA B 249      30.845  -9.447  33.480  1.00  0.00              
ATOM   3910 2HB  ALA B 249      30.655  -9.748  35.223  1.00  0.00              
ATOM   3911 3HB  ALA B 249      30.917  -8.092  34.630  1.00  0.00              
ATOM   3912  N   GLU B 250      33.747  -7.347  33.675  1.00  0.00              
ATOM   3913  CA  GLU B 250      34.518  -6.561  32.727  1.00  0.00              
ATOM   3914  C   GLU B 250      35.978  -7.020  32.642  1.00  0.00              
ATOM   3915  O   GLU B 250      36.566  -7.081  31.555  1.00  0.00              
ATOM   3916  CB  GLU B 250      34.462  -5.081  33.113  1.00  0.00              
ATOM   3917  CG  GLU B 250      33.108  -4.423  32.886  1.00  0.00              
ATOM   3918  CD  GLU B 250      33.049  -3.012  33.402  1.00  0.00              
ATOM   3919  OE1 GLU B 250      33.974  -2.602  34.062  1.00  0.00              
ATOM   3920  OE2 GLU B 250      32.078  -2.344  33.136  1.00  0.00              
ATOM   3921  H   GLU B 250      33.409  -6.908  34.519  1.00  0.00              
ATOM   3922  HA  GLU B 250      34.115  -6.730  31.728  1.00  0.00              
ATOM   3923 1HB  GLU B 250      34.715  -4.970  34.167  1.00  0.00              
ATOM   3924 2HB  GLU B 250      35.203  -4.527  32.538  1.00  0.00              
ATOM   3925 1HG  GLU B 250      32.893  -4.417  31.818  1.00  0.00              
ATOM   3926 2HG  GLU B 250      32.340  -5.018  33.379  1.00  0.00              
ATOM   3927  N   ARG B 251      36.556  -7.364  33.787  1.00  0.00              
ATOM   3928  CA  ARG B 251      37.905  -7.903  33.803  1.00  0.00              
ATOM   3929  C   ARG B 251      37.981  -9.252  33.079  1.00  0.00              
ATOM   3930  O   ARG B 251      38.923  -9.485  32.342  1.00  0.00              
ATOM   3931  CB  ARG B 251      38.390  -8.066  35.235  1.00  0.00              
ATOM   3932  CG  ARG B 251      39.774  -8.680  35.376  1.00  0.00              
ATOM   3933  CD  ARG B 251      40.822  -7.815  34.774  1.00  0.00              
ATOM   3934  NE  ARG B 251      42.150  -8.388  34.925  1.00  0.00              
ATOM   3935  CZ  ARG B 251      43.255  -7.930  34.305  1.00  0.00              
ATOM   3936  NH1 ARG B 251      43.175  -6.895  33.499  1.00  0.00              
ATOM   3937  NH2 ARG B 251      44.419  -8.522  34.508  1.00  0.00              
ATOM   3938  H   ARG B 251      36.060  -7.253  34.659  1.00  0.00              
ATOM   3939  HA  ARG B 251      38.552  -7.233  33.235  1.00  0.00              
ATOM   3940 1HB  ARG B 251      38.409  -7.094  35.726  1.00  0.00              
ATOM   3941 2HB  ARG B 251      37.692  -8.697  35.786  1.00  0.00              
ATOM   3942 1HG  ARG B 251      40.007  -8.815  36.432  1.00  0.00              
ATOM   3943 2HG  ARG B 251      39.796  -9.647  34.872  1.00  0.00              
ATOM   3944 1HD  ARG B 251      40.623  -7.690  33.710  1.00  0.00              
ATOM   3945 2HD  ARG B 251      40.814  -6.841  35.262  1.00  0.00              
ATOM   3946  HE  ARG B 251      42.251  -9.187  35.537  1.00  0.00              
ATOM   3947 1HH1 ARG B 251      42.285  -6.443  33.344  1.00  0.00              
ATOM   3948 2HH1 ARG B 251      44.004  -6.552  33.034  1.00  0.00              
ATOM   3949 1HH2 ARG B 251      44.480  -9.318  35.128  1.00  0.00              
ATOM   3950 2HH2 ARG B 251      45.247  -8.179  34.044  1.00  0.00              
ATOM   3951  N   LYS B 252      37.005 -10.132  33.300  1.00  0.00              
ATOM   3952  CA  LYS B 252      36.900 -11.391  32.561  1.00  0.00              
ATOM   3953  C   LYS B 252      36.800 -11.205  31.050  1.00  0.00              
ATOM   3954  O   LYS B 252      37.412 -11.946  30.314  1.00  0.00              
ATOM   3955  CB  LYS B 252      35.690 -12.185  33.057  1.00  0.00              
ATOM   3956  CG  LYS B 252      35.860 -12.787  34.446  1.00  0.00              
ATOM   3957  CD  LYS B 252      34.570 -13.432  34.929  1.00  0.00              
ATOM   3958  CE  LYS B 252      34.748 -14.069  36.300  1.00  0.00              
ATOM   3959  NZ  LYS B 252      33.459 -14.559  36.858  1.00  0.00              
ATOM   3960  H   LYS B 252      36.316  -9.917  34.006  1.00  0.00              
ATOM   3961  HA  LYS B 252      37.789 -11.988  32.765  1.00  0.00              
ATOM   3962 1HB  LYS B 252      34.813 -11.537  33.078  1.00  0.00              
ATOM   3963 2HB  LYS B 252      35.480 -12.999  32.363  1.00  0.00              
ATOM   3964 1HG  LYS B 252      36.647 -13.541  34.422  1.00  0.00              
ATOM   3965 2HG  LYS B 252      36.150 -12.006  35.148  1.00  0.00              
ATOM   3966 1HD  LYS B 252      33.784 -12.677  34.988  1.00  0.00              
ATOM   3967 2HD  LYS B 252      34.259 -14.200  34.221  1.00  0.00              
ATOM   3968 1HE  LYS B 252      35.439 -14.907  36.224  1.00  0.00              
ATOM   3969 2HE  LYS B 252      35.173 -13.338  36.988  1.00  0.00              
ATOM   3970 1HZ  LYS B 252      33.620 -14.973  37.765  1.00  0.00              
ATOM   3971 2HZ  LYS B 252      32.815 -13.786  36.950  1.00  0.00              
ATOM   3972 3HZ  LYS B 252      33.065 -15.252  36.237  1.00  0.00              
ATOM   3973  N   ALA B 253      35.988 -10.246  30.586  1.00  0.00              
ATOM   3974  CA  ALA B 253      35.975  -9.891  29.170  1.00  0.00              
ATOM   3975  C   ALA B 253      37.279  -9.318  28.665  1.00  0.00              
ATOM   3976  O   ALA B 253      37.670  -9.590  27.528  1.00  0.00              
ATOM   3977  CB  ALA B 253      34.810  -8.939  28.827  1.00  0.00              
ATOM   3978  H   ALA B 253      35.374  -9.758  31.222  1.00  0.00              
ATOM   3979  HA  ALA B 253      35.847 -10.807  28.593  1.00  0.00              
ATOM   3980 1HB  ALA B 253      34.837  -8.700  27.763  1.00  0.00              
ATOM   3981 2HB  ALA B 253      33.862  -9.422  29.066  1.00  0.00              
ATOM   3982 3HB  ALA B 253      34.906  -8.022  29.407  1.00  0.00              
ATOM   3983  N   GLU B 254      37.943  -8.471  29.451  1.00  0.00              
ATOM   3984  CA  GLU B 254      39.249  -7.982  29.036  1.00  0.00              
ATOM   3985  C   GLU B 254      40.232  -9.169  28.809  1.00  0.00              
ATOM   3986  O   GLU B 254      40.898  -9.230  27.782  1.00  0.00              
ATOM   3987  CB  GLU B 254      39.805  -7.017  30.085  1.00  0.00              
ATOM   3988  CG  GLU B 254      41.148  -6.400  29.723  1.00  0.00              
ATOM   3989  CD  GLU B 254      41.745  -5.598  30.846  1.00  0.00              
ATOM   3990  OE1 GLU B 254      41.152  -5.549  31.896  1.00  0.00              
ATOM   3991  OE2 GLU B 254      42.797  -5.035  30.653  1.00  0.00              
ATOM   3992  H   GLU B 254      37.559  -8.160  30.332  1.00  0.00              
ATOM   3993  HA  GLU B 254      39.136  -7.457  28.087  1.00  0.00              
ATOM   3994 1HB  GLU B 254      39.095  -6.205  30.245  1.00  0.00              
ATOM   3995 2HB  GLU B 254      39.922  -7.540  31.035  1.00  0.00              
ATOM   3996 1HG  GLU B 254      41.841  -7.196  29.452  1.00  0.00              
ATOM   3997 2HG  GLU B 254      41.018  -5.757  28.853  1.00  0.00              
ATOM   3998  N   ASP B 255      40.304 -10.092  29.757  1.00  0.00              
ATOM   3999  CA  ASP B 255      41.252 -11.192  29.626  1.00  0.00              
ATOM   4000  C   ASP B 255      40.862 -12.148  28.484  1.00  0.00              
ATOM   4001  O   ASP B 255      41.748 -12.686  27.826  1.00  0.00              
ATOM   4002  CB  ASP B 255      41.345 -11.966  30.943  1.00  0.00              
ATOM   4003  CG  ASP B 255      42.150 -11.232  32.007  1.00  0.00              
ATOM   4004  OD1 ASP B 255      43.180 -10.693  31.678  1.00  0.00              
ATOM   4005  OD2 ASP B 255      41.728 -11.217  33.138  1.00  0.00              
ATOM   4006  H   ASP B 255      39.712 -10.048  30.574  1.00  0.00              
ATOM   4007  HA  ASP B 255      42.222 -10.781  29.342  1.00  0.00              
ATOM   4008 1HB  ASP B 255      40.342 -12.149  31.330  1.00  0.00              
ATOM   4009 2HB  ASP B 255      41.809 -12.936  30.763  1.00  0.00              
ATOM   4010  N   TYR B 256      39.552 -12.352  28.273  1.00  0.00              
ATOM   4011  CA  TYR B 256      39.095 -13.211  27.148  1.00  0.00              
ATOM   4012  C   TYR B 256      39.409 -12.619  25.801  1.00  0.00              
ATOM   4013  O   TYR B 256      39.832 -13.344  24.917  1.00  0.00              
ATOM   4014  CB  TYR B 256      37.590 -13.474  27.242  1.00  0.00              
ATOM   4015  CG  TYR B 256      37.208 -14.451  28.332  1.00  0.00              
ATOM   4016  CD1 TYR B 256      38.192 -15.173  28.992  1.00  0.00              
ATOM   4017  CD2 TYR B 256      35.875 -14.624  28.672  1.00  0.00              
ATOM   4018  CE1 TYR B 256      37.843 -16.066  29.987  1.00  0.00              
ATOM   4019  CE2 TYR B 256      35.526 -15.516  29.667  1.00  0.00              
ATOM   4020  CZ  TYR B 256      36.505 -16.235  30.323  1.00  0.00              
ATOM   4021  OH  TYR B 256      36.157 -17.124  31.314  1.00  0.00              
ATOM   4022  H   TYR B 256      38.865 -11.923  28.877  1.00  0.00              
ATOM   4023  HA  TYR B 256      39.680 -14.131  27.155  1.00  0.00              
ATOM   4024 1HB  TYR B 256      37.067 -12.534  27.429  1.00  0.00              
ATOM   4025 2HB  TYR B 256      37.229 -13.866  26.292  1.00  0.00              
ATOM   4026  HD1 TYR B 256      39.240 -15.037  28.724  1.00  0.00              
ATOM   4027  HD2 TYR B 256      35.102 -14.057  28.153  1.00  0.00              
ATOM   4028  HE1 TYR B 256      38.615 -16.634  30.505  1.00  0.00              
ATOM   4029  HE2 TYR B 256      34.478 -15.653  29.934  1.00  0.00              
ATOM   4030  HH  TYR B 256      35.204 -17.117  31.430  1.00  0.00              
ATOM   4031  N   GLY B 257      39.210 -11.304  25.652  1.00  0.00              
ATOM   4032  CA  GLY B 257      39.620 -10.614  24.441  1.00  0.00              
ATOM   4033  C   GLY B 257      41.134 -10.631  24.248  1.00  0.00              
ATOM   4034  O   GLY B 257      41.619 -10.867  23.127  1.00  0.00              
ATOM   4035  H   GLY B 257      38.768 -10.779  26.393  1.00  0.00              
ATOM   4036 1HA  GLY B 257      39.144 -11.080  23.578  1.00  0.00              
ATOM   4037 2HA  GLY B 257      39.277  -9.580  24.478  1.00  0.00              
ATOM   4038  N   ARG B 258      41.884 -10.356  25.322  1.00  0.00              
ATOM   4039  CA  ARG B 258      43.374 -10.404  25.288  1.00  0.00              
ATOM   4040  C   ARG B 258      43.936 -11.794  24.908  1.00  0.00              
ATOM   4041  O   ARG B 258      44.813 -11.910  24.046  1.00  0.00              
ATOM   4042  CB  ARG B 258      43.942 -10.004  26.641  1.00  0.00              
ATOM   4043  CG  ARG B 258      45.459 -10.057  26.739  1.00  0.00              
ATOM   4044  CD  ARG B 258      45.932  -9.726  28.108  1.00  0.00              
ATOM   4045  NE  ARG B 258      45.335 -10.592  29.112  1.00  0.00              
ATOM   4046  CZ  ARG B 258      45.640 -11.894  29.279  1.00  0.00              
ATOM   4047  NH1 ARG B 258      46.535 -12.464  28.503  1.00  0.00              
ATOM   4048  NH2 ARG B 258      45.040 -12.597  30.224  1.00  0.00              
ATOM   4049  H   ARG B 258      41.420 -10.107  26.184  1.00  0.00              
ATOM   4050  HA  ARG B 258      43.725  -9.718  24.516  1.00  0.00              
ATOM   4051 1HB  ARG B 258      43.632  -8.988  26.880  1.00  0.00              
ATOM   4052 2HB  ARG B 258      43.539 -10.659  27.413  1.00  0.00              
ATOM   4053 1HG  ARG B 258      45.805 -11.060  26.489  1.00  0.00              
ATOM   4054 2HG  ARG B 258      45.893  -9.339  26.043  1.00  0.00              
ATOM   4055 1HD  ARG B 258      47.014  -9.844  28.156  1.00  0.00              
ATOM   4056 2HD  ARG B 258      45.668  -8.696  28.345  1.00  0.00              
ATOM   4057  HE  ARG B 258      44.642 -10.189  29.728  1.00  0.00              
ATOM   4058 1HH1 ARG B 258      46.994 -11.926  27.781  1.00  0.00              
ATOM   4059 2HH1 ARG B 258      46.764 -13.439  28.628  1.00  0.00              
ATOM   4060 1HH2 ARG B 258      44.353 -12.158  30.821  1.00  0.00              
ATOM   4061 2HH2 ARG B 258      45.269 -13.572  30.349  1.00  0.00              
ATOM   4062  N   GLU B 259      43.434 -12.844  25.547  1.00  0.00              
ATOM   4063  CA  GLU B 259      43.894 -14.204  25.213  1.00  0.00              
ATOM   4064  C   GLU B 259      43.504 -14.621  23.772  1.00  0.00              
ATOM   4065  O   GLU B 259      44.301 -15.233  23.047  1.00  0.00              
ATOM   4066  CB  GLU B 259      43.321 -15.209  26.214  1.00  0.00              
ATOM   4067  CG  GLU B 259      43.969 -15.165  27.591  1.00  0.00              
ATOM   4068  CD  GLU B 259      45.377 -15.692  27.591  1.00  0.00              
ATOM   4069  OE1 GLU B 259      45.632 -16.653  26.905  1.00  0.00              
ATOM   4070  OE2 GLU B 259      46.199 -15.134  28.279  1.00  0.00              
ATOM   4071  H   GLU B 259      42.735 -12.724  26.265  1.00  0.00              
ATOM   4072  HA  GLU B 259      44.985 -14.208  25.204  1.00  0.00              
ATOM   4073 1HB  GLU B 259      42.253 -15.028  26.341  1.00  0.00              
ATOM   4074 2HB  GLU B 259      43.436 -16.220  25.822  1.00  0.00              
ATOM   4075 1HG  GLU B 259      43.979 -14.134  27.943  1.00  0.00              
ATOM   4076 2HG  GLU B 259      43.366 -15.751  28.283  1.00  0.00              
ATOM   4077  N   PHE B 260      42.305 -14.240  23.332  1.00  0.00              
ATOM   4078  CA  PHE B 260      41.889 -14.455  21.931  1.00  0.00              
ATOM   4079  C   PHE B 260      42.860 -13.790  20.961  1.00  0.00              
ATOM   4080  O   PHE B 260      43.343 -14.413  20.017  1.00  0.00              
ATOM   4081  CB  PHE B 260      40.480 -13.908  21.696  1.00  0.00              
ATOM   4082  CG  PHE B 260      40.048 -13.944  20.257  1.00  0.00              
ATOM   4083  CD1 PHE B 260      39.421 -15.066  19.735  1.00  0.00              
ATOM   4084  CD2 PHE B 260      40.268 -12.858  19.424  1.00  0.00              
ATOM   4085  CE1 PHE B 260      39.023 -15.101  18.412  1.00  0.00              
ATOM   4086  CE2 PHE B 260      39.870 -12.890  18.101  1.00  0.00              
ATOM   4087  CZ  PHE B 260      39.248 -14.013  17.595  1.00  0.00              
ATOM   4088  H   PHE B 260      41.665 -13.794  23.972  1.00  0.00              
ATOM   4089  HA  PHE B 260      41.865 -15.528  21.738  1.00  0.00              
ATOM   4090 1HB  PHE B 260      39.764 -14.483  22.281  1.00  0.00              
ATOM   4091 2HB  PHE B 260      40.428 -12.875  22.040  1.00  0.00              
ATOM   4092  HD1 PHE B 260      39.243 -15.926  20.381  1.00  0.00              
ATOM   4093  HD2 PHE B 260      40.760 -11.971  19.823  1.00  0.00              
ATOM   4094  HE1 PHE B 260      38.532 -15.989  18.014  1.00  0.00              
ATOM   4095  HE2 PHE B 260      40.049 -12.030  17.457  1.00  0.00              
ATOM   4096  HZ  PHE B 260      38.936 -14.041  16.552  1.00  0.00              
ATOM   4097  N   ARG B 261      43.135 -12.513  21.208  1.00  0.00              
ATOM   4098  CA  ARG B 261      44.016 -11.702  20.394  1.00  0.00              
ATOM   4099  C   ARG B 261      45.416 -12.319  20.275  1.00  0.00              
ATOM   4100  O   ARG B 261      45.998 -12.308  19.203  1.00  0.00              
ATOM   4101  CB  ARG B 261      44.127 -10.302  20.979  1.00  0.00              
ATOM   4102  CG  ARG B 261      44.969  -9.333  20.164  1.00  0.00              
ATOM   4103  CD  ARG B 261      44.315  -8.983  18.878  1.00  0.00              
ATOM   4104  NE  ARG B 261      45.110  -8.045  18.102  1.00  0.00              
ATOM   4105  CZ  ARG B 261      46.089  -8.397  17.246  1.00  0.00              
ATOM   4106  NH1 ARG B 261      46.381  -9.667  17.067  1.00  0.00              
ATOM   4107  NH2 ARG B 261      46.756  -7.467  16.586  1.00  0.00              
ATOM   4108  H   ARG B 261      42.693 -12.099  22.017  1.00  0.00              
ATOM   4109  HA  ARG B 261      43.601 -11.644  19.387  1.00  0.00              
ATOM   4110 1HB  ARG B 261      43.132  -9.870  21.078  1.00  0.00              
ATOM   4111 2HB  ARG B 261      44.561 -10.358  21.977  1.00  0.00              
ATOM   4112 1HG  ARG B 261      45.121  -8.416  20.733  1.00  0.00              
ATOM   4113 2HG  ARG B 261      45.936  -9.788  19.944  1.00  0.00              
ATOM   4114 1HD  ARG B 261      44.175  -9.885  18.283  1.00  0.00              
ATOM   4115 2HD  ARG B 261      43.346  -8.526  19.075  1.00  0.00              
ATOM   4116  HE  ARG B 261      44.915  -7.059  18.213  1.00  0.00              
ATOM   4117 1HH1 ARG B 261      45.870 -10.378  17.572  1.00  0.00              
ATOM   4118 2HH1 ARG B 261      47.114  -9.931  16.425  1.00  0.00              
ATOM   4119 1HH2 ARG B 261      46.532  -6.491  16.723  1.00  0.00              
ATOM   4120 2HH2 ARG B 261      47.489  -7.731  15.945  1.00  0.00              
ATOM   4121  N   LEU B 262      45.944 -12.865  21.371  1.00  0.00              
ATOM   4122  CA  LEU B 262      47.213 -13.600  21.306  1.00  0.00              
ATOM   4123  C   LEU B 262      47.083 -14.907  20.504  1.00  0.00              
ATOM   4124  O   LEU B 262      47.997 -15.264  19.764  1.00  0.00              
ATOM   4125  CB  LEU B 262      47.708 -13.914  22.724  1.00  0.00              
ATOM   4126  CG  LEU B 262      48.151 -12.704  23.557  1.00  0.00              
ATOM   4127  CD1 LEU B 262      48.405 -13.142  24.993  1.00  0.00              
ATOM   4128  CD2 LEU B 262      49.402 -12.095  22.942  1.00  0.00              
ATOM   4129  H   LEU B 262      45.472 -12.775  22.260  1.00  0.00              
ATOM   4130  HA  LEU B 262      47.939 -12.990  20.770  1.00  0.00              
ATOM   4131 1HB  LEU B 262      46.909 -14.416  23.267  1.00  0.00              
ATOM   4132 2HB  LEU B 262      48.555 -14.596  22.653  1.00  0.00              
ATOM   4133  HG  LEU B 262      47.354 -11.960  23.570  1.00  0.00              
ATOM   4134 1HD1 LEU B 262      48.719 -12.282  25.585  1.00  0.00              
ATOM   4135 2HD1 LEU B 262      47.488 -13.556  25.414  1.00  0.00              
ATOM   4136 3HD1 LEU B 262      49.187 -13.899  25.010  1.00  0.00              
ATOM   4137 1HD2 LEU B 262      49.717 -11.235  23.533  1.00  0.00              
ATOM   4138 2HD2 LEU B 262      50.200 -12.838  22.929  1.00  0.00              
ATOM   4139 3HD2 LEU B 262      49.188 -11.775  21.922  1.00  0.00              
ATOM   4140  N   LYS B 263      45.951 -15.601  20.634  1.00  0.00              
ATOM   4141  CA  LYS B 263      45.717 -16.787  19.836  1.00  0.00              
ATOM   4142  C   LYS B 263      45.551 -16.444  18.360  1.00  0.00              
ATOM   4143  O   LYS B 263      45.920 -17.243  17.503  1.00  0.00              
ATOM   4144  CB  LYS B 263      44.484 -17.534  20.348  1.00  0.00              
ATOM   4145  CG  LYS B 263      44.683 -18.237  21.684  1.00  0.00              
ATOM   4146  CD  LYS B 263      43.405 -18.922  22.144  1.00  0.00              
ATOM   4147  CE  LYS B 263      43.598 -19.609  23.488  1.00  0.00              
ATOM   4148  NZ  LYS B 263      42.347 -20.259  23.965  1.00  0.00              
ATOM   4149  H   LYS B 263      45.245 -15.303  21.292  1.00  0.00              
ATOM   4150  HA  LYS B 263      46.614 -17.407  19.866  1.00  0.00              
ATOM   4151 1HB  LYS B 263      43.655 -16.834  20.458  1.00  0.00              
ATOM   4152 2HB  LYS B 263      44.184 -18.284  19.617  1.00  0.00              
ATOM   4153 1HG  LYS B 263      45.472 -18.984  21.588  1.00  0.00              
ATOM   4154 2HG  LYS B 263      44.986 -17.509  22.436  1.00  0.00              
ATOM   4155 1HD  LYS B 263      42.608 -18.183  22.234  1.00  0.00              
ATOM   4156 2HD  LYS B 263      43.106 -19.666  21.406  1.00  0.00              
ATOM   4157 1HE  LYS B 263      44.376 -20.366  23.401  1.00  0.00              
ATOM   4158 2HE  LYS B 263      43.916 -18.876  24.229  1.00  0.00              
ATOM   4159 1HZ  LYS B 263      42.516 -20.702  24.857  1.00  0.00              
ATOM   4160 2HZ  LYS B 263      41.622 -19.562  24.067  1.00  0.00              
ATOM   4161 3HZ  LYS B 263      42.052 -20.955  23.295  1.00  0.00              
ATOM   4162  N   LEU B 264      45.002 -15.263  18.081  1.00  0.00              
ATOM   4163  CA  LEU B 264      44.849 -14.710  16.740  1.00  0.00              
ATOM   4164  C   LEU B 264      46.179 -14.314  16.098  1.00  0.00              
ATOM   4165  O   LEU B 264      46.436 -14.617  14.933  1.00  0.00              
ATOM   4166  CB  LEU B 264      43.925 -13.486  16.790  1.00  0.00              
ATOM   4167  CG  LEU B 264      43.676 -12.786  15.448  1.00  0.00              
ATOM   4168  CD1 LEU B 264      43.012 -13.758  14.482  1.00  0.00              
ATOM   4169  CD2 LEU B 264      42.807 -11.557  15.670  1.00  0.00              
ATOM   4170  H   LEU B 264      44.676 -14.728  18.874  1.00  0.00              
ATOM   4171  HA  LEU B 264      44.371 -15.460  16.110  1.00  0.00              
ATOM   4172 1HB  LEU B 264      42.960 -13.796  17.186  1.00  0.00              
ATOM   4173 2HB  LEU B 264      44.356 -12.753  17.471  1.00  0.00              
ATOM   4174  HG  LEU B 264      44.629 -12.483  15.013  1.00  0.00              
ATOM   4175 1HD1 LEU B 264      42.835 -13.261  13.529  1.00  0.00              
ATOM   4176 2HD1 LEU B 264      43.664 -14.618  14.326  1.00  0.00              
ATOM   4177 3HD1 LEU B 264      42.063 -14.093  14.898  1.00  0.00              
ATOM   4178 1HD2 LEU B 264      42.631 -11.059  14.716  1.00  0.00              
ATOM   4179 2HD2 LEU B 264      41.854 -11.859  16.103  1.00  0.00              
ATOM   4180 3HD2 LEU B 264      43.314 -10.871  16.349  1.00  0.00              
ATOM   4181  N   GLU B 265      46.997 -13.605  16.875  1.00  0.00              
ATOM   4182  CA  GLU B 265      48.295 -13.127  16.457  1.00  0.00              
ATOM   4183  C   GLU B 265      49.275 -14.276  16.243  1.00  0.00              
ATOM   4184  O   GLU B 265      50.061 -14.240  15.299  1.00  0.00              
ATOM   4185  CB  GLU B 265      48.854 -12.150  17.494  1.00  0.00              
ATOM   4186  CG  GLU B 265      50.136 -11.448  17.070  1.00  0.00              
ATOM   4187  CD  GLU B 265      49.943 -10.543  15.885  1.00  0.00              
ATOM   4188  OE1 GLU B 265      48.829 -10.146  15.640  1.00  0.00              
ATOM   4189  OE2 GLU B 265      50.911 -10.248  15.225  1.00  0.00              
ATOM   4190  H   GLU B 265      46.674 -13.399  17.810  1.00  0.00              
ATOM   4191  HA  GLU B 265      48.181 -12.601  15.508  1.00  0.00              
ATOM   4192 1HB  GLU B 265      48.109 -11.384  17.710  1.00  0.00              
ATOM   4193 2HB  GLU B 265      49.055 -12.682  18.424  1.00  0.00              
ATOM   4194 1HG  GLU B 265      50.509 -10.858  17.907  1.00  0.00              
ATOM   4195 2HG  GLU B 265      50.886 -12.200  16.828  1.00  0.00              
ATOM   4196  N   TYR B 266      49.190 -15.288  17.108  1.00  0.00              
ATOM   4197  CA  TYR B 266      50.116 -16.419  17.135  1.00  0.00              
ATOM   4198  C   TYR B 266      49.428 -17.774  16.935  1.00  0.00              
ATOM   4199  O   TYR B 266      49.635 -18.433  15.904  1.00  0.00              
ATOM   4200  CB  TYR B 266      50.892 -16.420  18.455  1.00  0.00              
ATOM   4201  CG  TYR B 266      51.696 -15.161  18.692  1.00  0.00              
ATOM   4202  CD1 TYR B 266      51.294 -14.255  19.662  1.00  0.00              
ATOM   4203  CD2 TYR B 266      52.834 -14.913  17.939  1.00  0.00              
ATOM   4204  CE1 TYR B 266      52.028 -13.105  19.879  1.00  0.00              
ATOM   4205  CE2 TYR B 266      53.568 -13.763  18.156  1.00  0.00              
ATOM   4206  CZ  TYR B 266      53.169 -12.861  19.121  1.00  0.00              
ATOM   4207  OH  TYR B 266      53.900 -11.716  19.337  1.00  0.00              
ATOM   4208  H   TYR B 266      48.434 -15.256  17.778  1.00  0.00              
ATOM   4209  HA  TYR B 266      50.804 -16.322  16.295  1.00  0.00              
ATOM   4210 1HB  TYR B 266      50.196 -16.542  19.286  1.00  0.00              
ATOM   4211 2HB  TYR B 266      51.575 -17.269  18.474  1.00  0.00              
ATOM   4212  HD1 TYR B 266      50.399 -14.450  20.254  1.00  0.00              
ATOM   4213  HD2 TYR B 266      53.149 -15.625  17.176  1.00  0.00              
ATOM   4214  HE1 TYR B 266      51.713 -12.392  20.641  1.00  0.00              
ATOM   4215  HE2 TYR B 266      54.462 -13.567  17.564  1.00  0.00              
ATOM   4216  HH  TYR B 266      54.646 -11.695  18.732  1.00  0.00              
ATOM   4217  N   GLY B 267      48.611 -18.182  17.908  1.00  0.00              
ATOM   4218  CA  GLY B 267      47.939 -19.486  17.857  1.00  0.00              
ATOM   4219  C   GLY B 267      47.424 -20.007  19.189  1.00  0.00              
ATOM   4220  O   GLY B 267      47.863 -19.577  20.254  1.00  0.00              
ATOM   4221  OXT GLY B 267      46.573 -20.852  19.214  1.00  0.00              
ATOM   4222  H   GLY B 267      48.451 -17.576  18.700  1.00  0.00              
ATOM   4223 1HA  GLY B 267      47.089 -19.432  17.176  1.00  0.00              
ATOM   4224 2HA  GLY B 267      48.623 -20.233  17.457  1.00  0.00              
TER                                                                             

complete: res ss phi psi omega frag rama seq
   1 L     0.000    0.000    0.000 ----      0.00 A
   2 H     0.000    0.000    0.000 ----      0.00 P
   3 H     0.000    0.000    0.000 ----      0.00 D
   4 H     0.000    0.000    0.000 ----      0.00 T
   5 H     0.000    0.000    0.000 ----      0.00 R
   6 H     0.000    0.000    0.000 ----      0.00 A
   7 H     0.000    0.000    0.000 ----      0.00 L
   8 H     0.000    0.000    0.000 ----      0.00 V
   9 H     0.000    0.000    0.000 ----      0.00 A
  10 H     0.000    0.000    0.000 ----      0.00 D
  11 H     0.000    0.000    0.000 ----      0.00 F
  12 H     0.000    0.000    0.000 ----      0.00 V
  13 H     0.000    0.000    0.000 ----      0.00 G
  14 H     0.000    0.000    0.000 ----      0.00 Y
  15 H     0.000    0.000    0.000 ----      0.00 K
  16 H     0.000    0.000    0.000 ----      0.00 L
  17 H     0.000    0.000    0.000 ----      0.00 R
  18 H     0.000    0.000    0.000 ----      0.00 Q
  19 H     0.000    0.000    0.000 ----      0.00 K
  20 L     0.000    0.000    0.000 ----      0.00 G
  21 L     0.000    0.000    0.000 ----      0.00 Y
  22 L     0.000    0.000    0.000 ----      0.00 V
  23 L     0.000    0.000    0.000 ----      0.00 C
  24 L     0.000    0.000    0.000 ----      0.00 G
  25 L     0.000    0.000    0.000 ----      0.00 A
  26 L     0.000    0.000    0.000 ----      0.00 G
  27 L     0.000    0.000    0.000 ----      0.00 P
  28 L     0.000    0.000    0.000 ----      0.00 G
  29 L     0.000    0.000    0.000 ----      0.00 E
  30 L     0.000    0.000    0.000 ----      0.00 G
  31 L     0.000    0.000    0.000 ----      0.00 P
  32 L     0.000    0.000    0.000 ----      0.00 A
  33 L     0.000    0.000    0.000 ----      0.00 A
  34 L     0.000    0.000    0.000 ----      0.00 D
  35 H     0.000    0.000    0.000 ----      0.00 P
  36 H     0.000    0.000    0.000 ----      0.00 L
  37 H     0.000    0.000    0.000 ----      0.00 H
  38 H     0.000    0.000    0.000 ----      0.00 Q
  39 H     0.000    0.000    0.000 ----      0.00 A
  40 H     0.000    0.000    0.000 ----      0.00 M
  41 H     0.000    0.000    0.000 ----      0.00 R
  42 H     0.000    0.000    0.000 ----      0.00 A
  43 H     0.000    0.000    0.000 ----      0.00 A
  44 H     0.000    0.000    0.000 ----      0.00 G
  45 H     0.000    0.000    0.000 ----      0.00 D
  46 H     0.000    0.000    0.000 ----      0.00 E
  47 H     0.000    0.000    0.000 ----      0.00 F
  48 H     0.000    0.000    0.000 ----      0.00 E
  49 H     0.000    0.000    0.000 ----      0.00 T
  50 H     0.000    0.000    0.000 ----      0.00 R
  51 L     0.000    0.000    0.000 ----      0.00 F
  52 L     0.000    0.000    0.000 ----      0.00 R
  53 L     0.000    0.000    0.000 ----      0.00 R
  54 H     0.000    0.000    0.000 ----      0.00 T
  55 H     0.000    0.000    0.000 ----      0.00 F
  56 H     0.000    0.000    0.000 ----      0.00 S
  57 H     0.000    0.000    0.000 ----      0.00 D
  58 H     0.000    0.000    0.000 ----      0.00 L
  59 H     0.000    0.000    0.000 ----      0.00 A
  60 H     0.000    0.000    0.000 ----      0.00 A
  61 H     0.000    0.000    0.000 ----      0.00 Q
  62 L     0.000    0.000    0.000 ----      0.00 L
  63 L     0.000    0.000    0.000 ----      0.00 H
  64 L     0.000    0.000    0.000 ----      0.00 V
  65 L     0.000    0.000    0.000 ----      0.00 T
  66 L     0.000    0.000    0.000 ----      0.00 P
  67 L     0.000    0.000    0.000 ----      0.00 G
  68 L     0.000    0.000    0.000 ----      0.00 S
  69 H     0.000    0.000    0.000 ----      0.00 A
  70 H     0.000    0.000    0.000 ----      0.00 Q
  71 H     0.000    0.000    0.000 ----      0.00 Q
  72 H     0.000    0.000    0.000 ----      0.00 R
  73 H     0.000    0.000    0.000 ----      0.00 F
  74 H     0.000    0.000    0.000 ----      0.00 T
  75 H     0.000    0.000    0.000 ----      0.00 Q
  76 H     0.000    0.000    0.000 ----      0.00 V
  77 H     0.000    0.000    0.000 ----      0.00 S
  78 H     0.000    0.000    0.000 ----      0.00 D
  79 H     0.000    0.000    0.000 ----      0.00 E
  80 H     0.000    0.000    0.000 ----      0.00 L
  81 L     0.000    0.000    0.000 ----      0.00 F
  82 L     0.000    0.000    0.000 ----      0.00 Q
  83 L     0.000    0.000    0.000 ----      0.00 G
  84 L     0.000    0.000    0.000 ----      0.00 G
  85 L     0.000    0.000    0.000 ----      0.00 P
  86 L     0.000    0.000    0.000 ----      0.00 N
  87 H     0.000    0.000    0.000 ----      0.00 W
  88 H     0.000    0.000    0.000 ----      0.00 G
  89 H     0.000    0.000    0.000 ----      0.00 R
  90 H     0.000    0.000    0.000 ----      0.00 L
  91 H     0.000    0.000    0.000 ----      0.00 V
  92 H     0.000    0.000    0.000 ----      0.00 A
  93 H     0.000    0.000    0.000 ----      0.00 F
  94 H     0.000    0.000    0.000 ----      0.00 F
  95 H     0.000    0.000    0.000 ----      0.00 V
  96 H     0.000    0.000    0.000 ----      0.00 F
  97 H     0.000    0.000    0.000 ----      0.00 G
  98 H     0.000    0.000    0.000 ----      0.00 A
  99 H     0.000    0.000    0.000 ----      0.00 A
 100 H     0.000    0.000    0.000 ----      0.00 L
 101 H     0.000    0.000    0.000 ----      0.00 C
 102 H     0.000    0.000    0.000 ----      0.00 A
 103 H     0.000    0.000    0.000 ----      0.00 E
 104 H     0.000    0.000    0.000 ----      0.00 S
 105 H     0.000    0.000    0.000 ----      0.00 V
 106 H     0.000    0.000    0.000 ----      0.00 N
 107 L     0.000    0.000    0.000 ----      0.00 K
 108 L     0.000    0.000    0.000 ----      0.00 E
 109 L     0.000    0.000    0.000 ----      0.00 M
 110 H     0.000    0.000    0.000 ----      0.00 E
 111 H     0.000    0.000    0.000 ----      0.00 V
 112 H     0.000    0.000    0.000 ----      0.00 L
 113 H     0.000    0.000    0.000 ----      0.00 V
 114 H     0.000    0.000    0.000 ----      0.00 G
 115 H     0.000    0.000    0.000 ----      0.00 Q
 116 H     0.000    0.000    0.000 ----      0.00 V
 117 H     0.000    0.000    0.000 ----      0.00 Q
 118 H     0.000    0.000    0.000 ----      0.00 E
 119 H     0.000    0.000    0.000 ----      0.00 W
 120 H     0.000    0.000    0.000 ----      0.00 M
 121 H     0.000    0.000    0.000 ----      0.00 V
 122 H     0.000    0.000    0.000 ----      0.00 A
 123 H     0.000    0.000    0.000 ----      0.00 Y
 124 H     0.000    0.000    0.000 ----      0.00 L
 125 H     0.000    0.000    0.000 ----      0.00 E
 126 H     0.000    0.000    0.000 ----      0.00 T
 127 H     0.000    0.000    0.000 ----      0.00 R
 128 L     0.000    0.000    0.000 ----      0.00 L
 129 H     0.000    0.000    0.000 ----      0.00 A
 130 H     0.000    0.000    0.000 ----      0.00 D
 131 H     0.000    0.000    0.000 ----      0.00 W
 132 H     0.000    0.000    0.000 ----      0.00 I
 133 H     0.000    0.000    0.000 ----      0.00 H
 134 H     0.000    0.000    0.000 ----      0.00 S
 135 L     0.000    0.000    0.000 ----      0.00 S
 136 L     0.000    0.000    0.000 ----      0.00 G
 137 L     0.000    0.000    0.000 ----      0.00 G
 138 H     0.000    0.000    0.000 ----      0.00 W
 139 H     0.000    0.000    0.000 ----      0.00 A
 140 H     0.000    0.000    0.000 ----      0.00 E
 141 H     0.000    0.000    0.000 ----      0.00 F
 142 H     0.000    0.000    0.000 ----      0.00 T
 143 H     0.000    0.000    0.000 ----      0.00 A
 144 H     0.000    0.000    0.000 ----      0.00 L
 145 H     0.000    0.000    0.000 ----      0.00 Y
 146 L     0.000    0.000    0.000 ----      0.00 G
 147 L     0.000    0.000    0.000 ----      0.00 D
 148 L     0.000    0.000    0.000 ----      0.00 G
 149 L     0.000    0.000    0.000 ----      0.00 A
 150 L     0.000    0.000    0.000 ----      0.00 L
 151 L     0.000    0.000    0.000 ----      0.00 E
 152 L     0.000    0.000    0.000 ----      0.00 D
 153 H     0.000    0.000    0.000 ----      0.00 P
 154 H     0.000    0.000    0.000 ----      0.00 K
 155 H     0.000    0.000    0.000 ----      0.00 K
 156 H     0.000    0.000    0.000 ----      0.00 V
 157 H     0.000    0.000    0.000 ----      0.00 L
 158 H     0.000    0.000    0.000 ----      0.00 D
 159 H     0.000    0.000    0.000 ----      0.00 K
 160 H     0.000    0.000    0.000 ----      0.00 A
 161 H     0.000    0.000    0.000 ----      0.00 K
 162 H     0.000    0.000    0.000 ----      0.00 D
 163 H     0.000    0.000    0.000 ----      0.00 Q
 164 H     0.000    0.000    0.000 ----      0.00 A
 165 H     0.000    0.000    0.000 ----      0.00 E
 166 H     0.000    0.000    0.000 ----      0.00 N
 167 H     0.000    0.000    0.000 ----      0.00 R
 168 H     0.000    0.000    0.000 ----      0.00 V
 169 H     0.000    0.000    0.000 ----      0.00 R
 170 H     0.000    0.000    0.000 ----      0.00 E
 171 H     0.000    0.000    0.000 ----      0.00 L
 172 H     0.000    0.000    0.000 ----      0.00 K
 173 H     0.000    0.000    0.000 ----      0.00 Q
 174 H     0.000    0.000    0.000 ----      0.00 K
 175 H     0.000    0.000    0.000 ----      0.00 L
 176 H     0.000    0.000    0.000 ----      0.00 E
 177 H     0.000    0.000    0.000 ----      0.00 E
 178 H     0.000    0.000    0.000 ----      0.00 L
 179 H     0.000    0.000    0.000 ----      0.00 Y
 180 H     0.000    0.000    0.000 ----      0.00 K
 181 H     0.000    0.000    0.000 ----      0.00 E
 182 H     0.000    0.000    0.000 ----      0.00 A
 183 L     0.000    0.000    0.000 ----      0.00 R
 184 L     0.000    0.000    0.000 ----      0.00 K
 185 L     0.000    0.000    0.000 ----      0.00 L
 186 L     0.000    0.000    0.000 ----      0.00 D
 187 L     0.000    0.000    0.000 ----      0.00 L
 188 L     0.000    0.000    0.000 ----      0.00 T
 189 H     0.000    0.000    0.000 ----      0.00 D
 190 H     0.000    0.000    0.000 ----      0.00 E
 191 H     0.000    0.000    0.000 ----      0.00 M
 192 H     0.000    0.000    0.000 ----      0.00 R
 193 H     0.000    0.000    0.000 ----      0.00 T
 194 H     0.000    0.000    0.000 ----      0.00 K
 195 H     0.000    0.000    0.000 ----      0.00 L
 196 H     0.000    0.000    0.000 ----      0.00 L
 197 H     0.000    0.000    0.000 ----      0.00 Q
 198 H     0.000    0.000    0.000 ----      0.00 K
 199 H     0.000    0.000    0.000 ----      0.00 Y
 200 H     0.000    0.000    0.000 ----      0.00 A
 201 H     0.000    0.000    0.000 ----      0.00 A
 202 H     0.000    0.000    0.000 ----      0.00 A
 203 H     0.000    0.000    0.000 ----      0.00 L
 204 H     0.000    0.000    0.000 ----      0.00 V
 205 H     0.000    0.000    0.000 ----      0.00 S
 206 H     0.000    0.000    0.000 ----      0.00 A
 207 H     0.000    0.000    0.000 ----      0.00 Y
 208 H     0.000    0.000    0.000 ----      0.00 G
 209 H     0.000    0.000    0.000 ----      0.00 D
 210 H     0.000    0.000    0.000 ----      0.00 N
 211 H     0.000    0.000    0.000 ----      0.00 W
 212 H     0.000    0.000    0.000 ----      0.00 K
 213 H     0.000    0.000    0.000 ----      0.00 A
 214 H     0.000    0.000    0.000 ----      0.00 I
 215 H     0.000    0.000    0.000 ----      0.00 K
 216 H     0.000    0.000    0.000 ----      0.00 Q
 217 H     0.000    0.000    0.000 ----      0.00 A
 218 H     0.000    0.000    0.000 ----      0.00 K
 219 H     0.000    0.000    0.000 ----      0.00 Q
 220 H     0.000    0.000    0.000 ----      0.00 E
 221 H     0.000    0.000    0.000 ----      0.00 A
 222 H     0.000    0.000    0.000 ----      0.00 D
 223 H     0.000    0.000    0.000 ----      0.00 K
 224 H     0.000    0.000    0.000 ----      0.00 L
 225 H     0.000    0.000    0.000 ----      0.00 K
 226 H     0.000    0.000    0.000 ----      0.00 K
 227 L     0.000    0.000    0.000 ----      0.00 A
 228 L     0.000    0.000    0.000 ----      0.00 G
 229 L     0.000    0.000    0.000 ----      0.00 L
 230 L     0.000    0.000    0.000 ----      0.00 V
 231 L     0.000    0.000    0.000 ----      0.00 N
 232 H     0.000    0.000    0.000 ----      0.00 S
 233 H     0.000    0.000    0.000 ----      0.00 Q
 234 H     0.000    0.000    0.000 ----      0.00 Q
 235 H     0.000    0.000    0.000 ----      0.00 L
 236 H     0.000    0.000    0.000 ----      0.00 D
 237 H     0.000    0.000    0.000 ----      0.00 E
 238 H     0.000    0.000    0.000 ----      0.00 L
 239 H     0.000    0.000    0.000 ----      0.00 K
 240 H     0.000    0.000    0.000 ----      0.00 R
 241 H     0.000    0.000    0.000 ----      0.00 R
 242 H     0.000    0.000    0.000 ----      0.00 L
 243 H     0.000    0.000    0.000 ----      0.00 E
 244 H     0.000    0.000    0.000 ----      0.00 E
 245 H     0.000    0.000    0.000 ----      0.00 L
 246 H     0.000    0.000    0.000 ----      0.00 S
 247 H     0.000    0.000    0.000 ----      0.00 K
 248 H     0.000    0.000    0.000 ----      0.00 E
 249 H     0.000    0.000    0.000 ----      0.00 A
 250 H     0.000    0.000    0.000 ----      0.00 E
 251 H     0.000    0.000    0.000 ----      0.00 R
 252 H     0.000    0.000    0.000 ----      0.00 K
 253 H     0.000    0.000    0.000 ----      0.00 A
 254 H     0.000    0.000    0.000 ----      0.00 E
 255 H     0.000    0.000    0.000 ----      0.00 D
 256 H     0.000    0.000    0.000 ----      0.00 Y
 257 H     0.000    0.000    0.000 ----      0.00 G
 258 H     0.000    0.000    0.000 ----      0.00 R
 259 H     0.000    0.000    0.000 ----      0.00 E
 260 H     0.000    0.000    0.000 ----      0.00 F
 261 H     0.000    0.000    0.000 ----      0.00 R
 262 H     0.000    0.000    0.000 ----      0.00 L
 263 H     0.000    0.000    0.000 ----      0.00 K
 264 H     0.000    0.000    0.000 ----      0.00 L
 265 H     0.000    0.000    0.000 ----      0.00 E
 266 L     0.000    0.000    0.000 ----      0.00 Y
 267 L     0.000    0.000    0.000 ----      0.00 G
