# Supplementary material for: Computationally designed high specificity inhibitors delineate the roles of BCL2 family proteins in cancer
Source: eLife. 2016 Nov 2;5:e20352. doi: 10.7554/eLife.20352 (PMC5127641; doi:10.7554/eLife.20352)
Supplement: Supplementary file 2. — PDB models of all computationally designed proteins (CDPs). Please see Supplementary file 1A for descriptions and computational statistics. DOI: http://dx.doi.org/10.7554/eLife.20352.027 [file elife-20352-supp2.gz › CDP_models/X-CDP01.pdb]

ATOM      1  N   MET A   1      11.080  13.002  18.603  1.00  0.00              
ATOM      2  CA  MET A   1      12.353  12.483  18.067  1.00  0.00              
ATOM      3  C   MET A   1      13.059  11.566  19.105  1.00  0.00              
ATOM      4  O   MET A   1      13.557  10.502  18.730  1.00  0.00              
ATOM      5  CB  MET A   1      13.263  13.641  17.662  1.00  0.00              
ATOM      6  CG  MET A   1      12.766  14.446  16.470  1.00  0.00              
ATOM      7  SD  MET A   1      13.819  15.863  16.101  1.00  0.00              
ATOM      8  CE  MET A   1      15.276  15.045  15.458  1.00  0.00              
ATOM      9 1H   MET A   1      10.644  13.588  17.920  1.00  0.00              
ATOM     10 2H   MET A   1      10.473  12.238  18.821  1.00  0.00              
ATOM     11 3H   MET A   1      11.258  13.533  19.432  1.00  0.00              
ATOM     12  HA  MET A   1      12.134  11.848  17.209  1.00  0.00              
ATOM     13 1HB  MET A   1      13.377  14.324  18.502  1.00  0.00              
ATOM     14 2HB  MET A   1      14.254  13.256  17.417  1.00  0.00              
ATOM     15 1HG  MET A   1      12.729  13.806  15.589  1.00  0.00              
ATOM     16 2HG  MET A   1      11.758  14.808  16.671  1.00  0.00              
ATOM     17 1HE  MET A   1      16.021  15.792  15.184  1.00  0.00              
ATOM     18 2HE  MET A   1      15.687  14.382  16.221  1.00  0.00              
ATOM     19 3HE  MET A   1      15.006  14.461  14.577  1.00  0.00              
ATOM     20  N   SER A   2      13.143  11.963  20.383  1.00  0.00              
ATOM     21  CA  SER A   2      13.815  11.109  21.419  1.00  0.00              
ATOM     22  C   SER A   2      13.008   9.872  21.890  1.00  0.00              
ATOM     23  O   SER A   2      11.811   9.963  22.015  1.00  0.00              
ATOM     24  CB  SER A   2      14.142  11.959  22.631  1.00  0.00              
ATOM     25  OG  SER A   2      14.740  11.189  23.638  1.00  0.00              
ATOM     26  H   SER A   2      12.748  12.851  20.659  1.00  0.00              
ATOM     27  HA  SER A   2      14.737  10.709  20.993  1.00  0.00              
ATOM     28 1HB  SER A   2      14.815  12.765  22.339  1.00  0.00              
ATOM     29 2HB  SER A   2      13.230  12.415  23.012  1.00  0.00              
ATOM     30  HG  SER A   2      15.683  11.355  23.574  1.00  0.00              
ATOM     31  N   GLN A   3      13.629   8.727  22.172  1.00  0.00              
ATOM     32  CA  GLN A   3      12.841   7.569  22.630  1.00  0.00              
ATOM     33  C   GLN A   3      12.565   7.628  24.118  1.00  0.00              
ATOM     34  O   GLN A   3      11.880   6.761  24.658  1.00  0.00              
ATOM     35  CB  GLN A   3      13.560   6.259  22.297  1.00  0.00              
ATOM     36  CG  GLN A   3      13.749   6.013  20.810  1.00  0.00              
ATOM     37  CD  GLN A   3      12.431   5.812  20.085  1.00  0.00              
ATOM     38  OE1 GLN A   3      11.634   4.943  20.447  1.00  0.00              
ATOM     39  NE2 GLN A   3      12.196   6.617  19.055  1.00  0.00              
ATOM     40  H   GLN A   3      14.630   8.634  22.078  1.00  0.00              
ATOM     41  HA  GLN A   3      11.892   7.562  22.093  1.00  0.00              
ATOM     42 1HB  GLN A   3      14.544   6.255  22.766  1.00  0.00              
ATOM     43 2HB  GLN A   3      12.998   5.421  22.709  1.00  0.00              
ATOM     44 1HG  GLN A   3      14.253   6.873  20.371  1.00  0.00              
ATOM     45 2HG  GLN A   3      14.353   5.116  20.675  1.00  0.00              
ATOM     46 1HE2 GLN A   3      11.343   6.531  18.538  1.00  0.00              
ATOM     47 2HE2 GLN A   3      12.870   7.308  18.795  1.00  0.00              
ATOM     48  N   SER A   4      13.104   8.651  24.771  1.00  0.00              
ATOM     49  CA  SER A   4      12.995   8.805  26.217  1.00  0.00              
ATOM     50  C   SER A   4      11.573   8.648  26.740  1.00  0.00              
ATOM     51  O   SER A   4      11.343   7.978  27.749  1.00  0.00              
ATOM     52  CB  SER A   4      13.530  10.165  26.622  1.00  0.00              
ATOM     53  OG  SER A   4      14.891  10.283  26.307  1.00  0.00              
ATOM     54  H   SER A   4      13.609   9.345  24.239  1.00  0.00              
ATOM     55  HA  SER A   4      13.592   8.026  26.694  1.00  0.00              
ATOM     56 1HB  SER A   4      12.967  10.944  26.110  1.00  0.00              
ATOM     57 2HB  SER A   4      13.388  10.308  27.692  1.00  0.00              
ATOM     58  HG  SER A   4      14.927  10.531  25.380  1.00  0.00              
ATOM     59  N   ASN A   5      10.619   9.269  26.059  1.00  0.00              
ATOM     60  CA  ASN A   5       9.232   9.183  26.496  1.00  0.00              
ATOM     61  C   ASN A   5       8.701   7.757  26.506  1.00  0.00              
ATOM     62  O   ASN A   5       8.033   7.353  27.456  1.00  0.00              
ATOM     63  CB  ASN A   5       8.355  10.063  25.624  1.00  0.00              
ATOM     64  CG  ASN A   5       8.590  11.529  25.860  1.00  0.00              
ATOM     65  OD1 ASN A   5       9.026  11.933  26.944  1.00  0.00              
ATOM     66  ND2 ASN A   5       8.309  12.333  24.867  1.00  0.00              
ATOM     67  H   ASN A   5      10.842   9.807  25.234  1.00  0.00              
ATOM     68  HA  ASN A   5       9.172   9.533  27.528  1.00  0.00              
ATOM     69 1HB  ASN A   5       8.548   9.840  24.573  1.00  0.00              
ATOM     70 2HB  ASN A   5       7.307   9.838  25.819  1.00  0.00              
ATOM     71 1HD2 ASN A   5       8.446  13.319  24.967  1.00  0.00              
ATOM     72 2HD2 ASN A   5       7.959  11.962  24.007  1.00  0.00              
ATOM     73  N   ARG A   6       8.985   6.994  25.456  1.00  0.00              
ATOM     74  CA  ARG A   6       8.532   5.610  25.412  1.00  0.00              
ATOM     75  C   ARG A   6       9.208   4.821  26.533  1.00  0.00              
ATOM     76  O   ARG A   6       8.581   3.993  27.197  1.00  0.00              
ATOM     77  CB  ARG A   6       8.848   4.974  24.066  1.00  0.00              
ATOM     78  CG  ARG A   6       8.486   3.501  23.954  1.00  0.00              
ATOM     79  CD  ARG A   6       8.785   2.964  22.602  1.00  0.00              
ATOM     80  NE  ARG A   6      10.179   3.160  22.237  1.00  0.00              
ATOM     81  CZ  ARG A   6      11.205   2.430  22.717  1.00  0.00              
ATOM     82  NH1 ARG A   6      10.978   1.463  23.577  1.00  0.00              
ATOM     83  NH2 ARG A   6      12.440   2.687  22.322  1.00  0.00              
ATOM     84  H   ARG A   6       9.515   7.363  24.680  1.00  0.00              
ATOM     85  HA  ARG A   6       7.450   5.595  25.553  1.00  0.00              
ATOM     86 1HB  ARG A   6       8.316   5.505  23.279  1.00  0.00              
ATOM     87 2HB  ARG A   6       9.915   5.067  23.862  1.00  0.00              
ATOM     88 1HG  ARG A   6       9.057   2.929  24.685  1.00  0.00              
ATOM     89 2HG  ARG A   6       7.420   3.373  24.145  1.00  0.00              
ATOM     90 1HD  ARG A   6       8.575   1.895  22.581  1.00  0.00              
ATOM     91 2HD  ARG A   6       8.165   3.470  21.864  1.00  0.00              
ATOM     92  HE  ARG A   6      10.393   3.895  21.577  1.00  0.00              
ATOM     93 1HH1 ARG A   6      10.035   1.266  23.879  1.00  0.00              
ATOM     94 2HH1 ARG A   6      11.748   0.916  23.937  1.00  0.00              
ATOM     95 1HH2 ARG A   6      12.615   3.431  21.660  1.00  0.00              
ATOM     96 2HH2 ARG A   6      13.209   2.141  22.681  1.00  0.00              
ATOM     97  N   GLU A   7      10.491   5.087  26.749  1.00  0.00              
ATOM     98  CA  GLU A   7      11.257   4.339  27.738  1.00  0.00              
ATOM     99  C   GLU A   7      10.732   4.624  29.136  1.00  0.00              
ATOM    100  O   GLU A   7      10.719   3.746  29.994  1.00  0.00              
ATOM    101  CB  GLU A   7      12.743   4.693  27.653  1.00  0.00              
ATOM    102  CG  GLU A   7      13.431   4.217  26.382  1.00  0.00              
ATOM    103  CD  GLU A   7      13.484   2.719  26.272  1.00  0.00              
ATOM    104  OE1 GLU A   7      13.713   2.076  27.268  1.00  0.00              
ATOM    105  OE2 GLU A   7      13.296   2.216  25.189  1.00  0.00              
ATOM    106  H   GLU A   7      10.948   5.818  26.224  1.00  0.00              
ATOM    107  HA  GLU A   7      11.163   3.275  27.516  1.00  0.00              
ATOM    108 1HB  GLU A   7      12.863   5.775  27.714  1.00  0.00              
ATOM    109 2HB  GLU A   7      13.270   4.258  28.502  1.00  0.00              
ATOM    110 1HG  GLU A   7      12.896   4.615  25.520  1.00  0.00              
ATOM    111 2HG  GLU A   7      14.445   4.615  26.360  1.00  0.00              
ATOM    112  N   LEU A   8      10.316   5.863  29.363  1.00  0.00              
ATOM    113  CA  LEU A   8       9.779   6.248  30.659  1.00  0.00              
ATOM    114  C   LEU A   8       8.442   5.554  30.889  1.00  0.00              
ATOM    115  O   LEU A   8       8.142   5.115  31.997  1.00  0.00              
ATOM    116  CB  LEU A   8       9.604   7.770  30.740  1.00  0.00              
ATOM    117  CG  LEU A   8      10.900   8.583  30.848  1.00  0.00              
ATOM    118  CD1 LEU A   8      10.578  10.068  30.752  1.00  0.00              
ATOM    119  CD2 LEU A   8      11.594   8.259  32.163  1.00  0.00              
ATOM    120  H   LEU A   8      10.372   6.554  28.629  1.00  0.00              
ATOM    121  HA  LEU A   8      10.483   5.941  31.431  1.00  0.00              
ATOM    122 1HB  LEU A   8       9.075   8.107  29.849  1.00  0.00              
ATOM    123 2HB  LEU A   8       8.992   8.004  31.611  1.00  0.00              
ATOM    124  HG  LEU A   8      11.559   8.331  30.018  1.00  0.00              
ATOM    125 1HD1 LEU A   8      11.499  10.647  30.829  1.00  0.00              
ATOM    126 2HD1 LEU A   8      10.099  10.275  29.794  1.00  0.00              
ATOM    127 3HD1 LEU A   8       9.905  10.348  31.562  1.00  0.00              
ATOM    128 1HD2 LEU A   8      12.516   8.837  32.240  1.00  0.00              
ATOM    129 2HD2 LEU A   8      10.937   8.513  32.994  1.00  0.00              
ATOM    130 3HD2 LEU A   8      11.829   7.195  32.197  1.00  0.00              
ATOM    131  N   VAL A   9       7.648   5.440  29.829  1.00  0.00              
ATOM    132  CA  VAL A   9       6.387   4.711  29.922  1.00  0.00              
ATOM    133  C   VAL A   9       6.619   3.239  30.235  1.00  0.00              
ATOM    134  O   VAL A   9       5.989   2.682  31.141  1.00  0.00              
ATOM    135  CB  VAL A   9       5.563   4.820  28.610  1.00  0.00              
ATOM    136  CG1 VAL A   9       4.385   3.842  28.649  1.00  0.00              
ATOM    137  CG2 VAL A   9       5.066   6.237  28.432  1.00  0.00              
ATOM    138  H   VAL A   9       7.912   5.858  28.948  1.00  0.00              
ATOM    139  HA  VAL A   9       5.795   5.143  30.729  1.00  0.00              
ATOM    140  HB  VAL A   9       6.200   4.549  27.768  1.00  0.00              
ATOM    141 1HG1 VAL A   9       3.812   3.924  27.725  1.00  0.00              
ATOM    142 2HG1 VAL A   9       4.760   2.824  28.753  1.00  0.00              
ATOM    143 3HG1 VAL A   9       3.742   4.080  29.497  1.00  0.00              
ATOM    144 1HG2 VAL A   9       4.489   6.306  27.510  1.00  0.00              
ATOM    145 2HG2 VAL A   9       4.433   6.509  29.277  1.00  0.00              
ATOM    146 3HG2 VAL A   9       5.916   6.917  28.380  1.00  0.00              
ATOM    147  N   VAL A  10       7.522   2.607  29.492  1.00  0.00              
ATOM    148  CA  VAL A  10       7.800   1.192  29.710  1.00  0.00              
ATOM    149  C   VAL A  10       8.377   0.951  31.105  1.00  0.00              
ATOM    150  O   VAL A  10       7.964   0.023  31.803  1.00  0.00              
ATOM    151  CB  VAL A  10       8.771   0.625  28.640  1.00  0.00              
ATOM    152  CG1 VAL A  10       9.202  -0.793  29.018  1.00  0.00              
ATOM    153  CG2 VAL A  10       8.089   0.611  27.280  1.00  0.00              
ATOM    154  H   VAL A  10       8.024   3.101  28.769  1.00  0.00              
ATOM    155  HA  VAL A  10       6.861   0.640  29.640  1.00  0.00              
ATOM    156  HB  VAL A  10       9.658   1.258  28.597  1.00  0.00              
ATOM    157 1HG1 VAL A  10       9.884  -1.180  28.260  1.00  0.00              
ATOM    158 2HG1 VAL A  10       9.706  -0.775  29.984  1.00  0.00              
ATOM    159 3HG1 VAL A  10       8.324  -1.436  29.077  1.00  0.00              
ATOM    160 1HG2 VAL A  10       8.775   0.213  26.532  1.00  0.00              
ATOM    161 2HG2 VAL A  10       7.199  -0.017  27.326  1.00  0.00              
ATOM    162 3HG2 VAL A  10       7.802   1.626  27.005  1.00  0.00              
ATOM    163  N   ASP A  11       9.318   1.790  31.526  1.00  0.00              
ATOM    164  CA  ASP A  11       9.912   1.609  32.844  1.00  0.00              
ATOM    165  C   ASP A  11       8.878   1.797  33.943  1.00  0.00              
ATOM    166  O   ASP A  11       8.778   0.985  34.863  1.00  0.00              
ATOM    167  CB  ASP A  11      11.069   2.590  33.052  1.00  0.00              
ATOM    168  CG  ASP A  11      11.837   2.336  34.342  1.00  0.00              
ATOM    169  OD1 ASP A  11      12.418   1.283  34.467  1.00  0.00              
ATOM    170  OD2 ASP A  11      11.836   3.196  35.189  1.00  0.00              
ATOM    171  H   ASP A  11       9.632   2.555  30.946  1.00  0.00              
ATOM    172  HA  ASP A  11      10.318   0.599  32.906  1.00  0.00              
ATOM    173 1HB  ASP A  11      11.762   2.518  32.213  1.00  0.00              
ATOM    174 2HB  ASP A  11      10.683   3.609  33.071  1.00  0.00              
ATOM    175  N   PHE A  12       8.092   2.864  33.841  1.00  0.00              
ATOM    176  CA  PHE A  12       7.079   3.123  34.843  1.00  0.00              
ATOM    177  C   PHE A  12       6.034   2.015  34.915  1.00  0.00              
ATOM    178  O   PHE A  12       5.690   1.559  36.002  1.00  0.00              
ATOM    179  CB  PHE A  12       6.408   4.472  34.582  1.00  0.00              
ATOM    180  CG  PHE A  12       5.432   4.867  35.644  1.00  0.00              
ATOM    181  CD1 PHE A  12       4.089   4.528  35.528  1.00  0.00              
ATOM    182  CD2 PHE A  12       5.855   5.569  36.772  1.00  0.00              
ATOM    183  CE1 PHE A  12       3.190   4.877  36.511  1.00  0.00              
ATOM    184  CE2 PHE A  12       4.966   5.924  37.766  1.00  0.00              
ATOM    185  CZ  PHE A  12       3.618   5.577  37.637  1.00  0.00              
ATOM    186  H   PHE A  12       8.192   3.503  33.065  1.00  0.00              
ATOM    187  HA  PHE A  12       7.560   3.155  35.821  1.00  0.00              
ATOM    188 1HB  PHE A  12       7.168   5.248  34.510  1.00  0.00              
ATOM    189 2HB  PHE A  12       5.883   4.438  33.629  1.00  0.00              
ATOM    190  HD1 PHE A  12       3.751   3.981  34.647  1.00  0.00              
ATOM    191  HD2 PHE A  12       6.909   5.835  36.863  1.00  0.00              
ATOM    192  HE1 PHE A  12       2.140   4.605  36.410  1.00  0.00              
ATOM    193  HE2 PHE A  12       5.306   6.470  38.645  1.00  0.00              
ATOM    194  HZ  PHE A  12       2.905   5.854  38.412  1.00  0.00              
ATOM    195  N   LEU A  13       5.541   1.579  33.763  1.00  0.00              
ATOM    196  CA  LEU A  13       4.517   0.532  33.752  1.00  0.00              
ATOM    197  C   LEU A  13       5.076  -0.801  34.244  1.00  0.00              
ATOM    198  O   LEU A  13       4.378  -1.579  34.896  1.00  0.00              
ATOM    199  CB  LEU A  13       3.937   0.359  32.347  1.00  0.00              
ATOM    200  CG  LEU A  13       3.135   1.531  31.767  1.00  0.00              
ATOM    201  CD1 LEU A  13       2.723   1.172  30.353  1.00  0.00              
ATOM    202  CD2 LEU A  13       1.923   1.839  32.622  1.00  0.00              
ATOM    203  H   LEU A  13       5.864   1.961  32.885  1.00  0.00              
ATOM    204  HA  LEU A  13       3.713   0.828  34.425  1.00  0.00              
ATOM    205 1HB  LEU A  13       4.754   0.162  31.655  1.00  0.00              
ATOM    206 2HB  LEU A  13       3.274  -0.507  32.349  1.00  0.00              
ATOM    207  HG  LEU A  13       3.767   2.418  31.726  1.00  0.00              
ATOM    208 1HD1 LEU A  13       2.151   1.994  29.922  1.00  0.00              
ATOM    209 2HD1 LEU A  13       3.612   0.994  29.749  1.00  0.00              
ATOM    210 3HD1 LEU A  13       2.108   0.273  30.370  1.00  0.00              
ATOM    211 1HD2 LEU A  13       1.375   2.675  32.187  1.00  0.00              
ATOM    212 2HD2 LEU A  13       1.276   0.963  32.664  1.00  0.00              
ATOM    213 3HD2 LEU A  13       2.246   2.101  33.629  1.00  0.00              
ATOM    214  N   SER A  14       6.339  -1.065  33.935  1.00  0.00              
ATOM    215  CA  SER A  14       6.969  -2.288  34.413  1.00  0.00              
ATOM    216  C   SER A  14       6.945  -2.273  35.933  1.00  0.00              
ATOM    217  O   SER A  14       6.611  -3.272  36.572  1.00  0.00              
ATOM    218  CB  SER A  14       8.393  -2.400  33.904  1.00  0.00              
ATOM    219  OG  SER A  14       9.011  -3.559  34.392  1.00  0.00              
ATOM    220  H   SER A  14       6.875  -0.425  33.368  1.00  0.00              
ATOM    221  HA  SER A  14       6.417  -3.141  34.014  1.00  0.00              
ATOM    222 1HB  SER A  14       8.389  -2.418  32.815  1.00  0.00              
ATOM    223 2HB  SER A  14       8.960  -1.524  34.215  1.00  0.00              
ATOM    224  HG  SER A  14       9.775  -3.261  34.892  1.00  0.00              
ATOM    225  N   TYR A  15       7.314  -1.131  36.506  1.00  0.00              
ATOM    226  CA  TYR A  15       7.365  -0.979  37.953  1.00  0.00              
ATOM    227  C   TYR A  15       5.982  -1.169  38.575  1.00  0.00              
ATOM    228  O   TYR A  15       5.838  -1.852  39.594  1.00  0.00              
ATOM    229  CB  TYR A  15       7.936   0.391  38.325  1.00  0.00              
ATOM    230  CG  TYR A  15       9.439   0.486  38.180  1.00  0.00              
ATOM    231  CD1 TYR A  15      10.214  -0.663  38.228  1.00  0.00              
ATOM    232  CD2 TYR A  15      10.041   1.722  37.999  1.00  0.00              
ATOM    233  CE1 TYR A  15      11.587  -0.575  38.095  1.00  0.00              
ATOM    234  CE2 TYR A  15      11.413   1.810  37.866  1.00  0.00              
ATOM    235  CZ  TYR A  15      12.185   0.667  37.913  1.00  0.00              
ATOM    236  OH  TYR A  15      13.551   0.754  37.781  1.00  0.00              
ATOM    237  H   TYR A  15       7.564  -0.347  35.920  1.00  0.00              
ATOM    238  HA  TYR A  15       8.028  -1.745  38.357  1.00  0.00              
ATOM    239 1HB  TYR A  15       7.483   1.157  37.695  1.00  0.00              
ATOM    240 2HB  TYR A  15       7.679   0.623  39.358  1.00  0.00              
ATOM    241  HD1 TYR A  15       9.741  -1.635  38.370  1.00  0.00              
ATOM    242  HD2 TYR A  15       9.431   2.625  37.962  1.00  0.00              
ATOM    243  HE1 TYR A  15      12.196  -1.478  38.132  1.00  0.00              
ATOM    244  HE2 TYR A  15      11.886   2.782  37.724  1.00  0.00              
ATOM    245  HH  TYR A  15      13.800   1.669  37.633  1.00  0.00              
ATOM    246  N   LYS A  16       4.958  -0.574  37.966  1.00  0.00              
ATOM    247  CA  LYS A  16       3.619  -0.676  38.539  1.00  0.00              
ATOM    248  C   LYS A  16       3.082  -2.102  38.471  1.00  0.00              
ATOM    249  O   LYS A  16       2.349  -2.543  39.357  1.00  0.00              
ATOM    250  CB  LYS A  16       2.663   0.301  37.841  1.00  0.00              
ATOM    251  CG  LYS A  16       2.873   1.743  38.279  1.00  0.00              
ATOM    252  CD  LYS A  16       2.579   1.881  39.773  1.00  0.00              
ATOM    253  CE  LYS A  16       3.176   3.145  40.373  1.00  0.00              
ATOM    254  NZ  LYS A  16       3.078   3.100  41.849  1.00  0.00              
ATOM    255  H   LYS A  16       5.088  -0.052  37.112  1.00  0.00              
ATOM    256  HA  LYS A  16       3.674  -0.414  39.597  1.00  0.00              
ATOM    257 1HB  LYS A  16       2.804   0.239  36.761  1.00  0.00              
ATOM    258 2HB  LYS A  16       1.632   0.016  38.053  1.00  0.00              
ATOM    259 1HG  LYS A  16       3.903   2.039  38.079  1.00  0.00              
ATOM    260 2HG  LYS A  16       2.210   2.396  37.712  1.00  0.00              
ATOM    261 1HD  LYS A  16       1.500   1.903  39.931  1.00  0.00              
ATOM    262 2HD  LYS A  16       2.989   1.023  40.305  1.00  0.00              
ATOM    263 1HE  LYS A  16       4.220   3.230  40.075  1.00  0.00              
ATOM    264 2HE  LYS A  16       2.641   4.015  39.994  1.00  0.00              
ATOM    265 1HZ  LYS A  16       3.477   3.943  42.239  1.00  0.00              
ATOM    266 2HZ  LYS A  16       2.108   3.030  42.121  1.00  0.00              
ATOM    267 3HZ  LYS A  16       3.584   2.298  42.196  1.00  0.00              
ATOM    268  N   LEU A  17       3.442  -2.833  37.425  1.00  0.00              
ATOM    269  CA  LEU A  17       3.044  -4.232  37.350  1.00  0.00              
ATOM    270  C   LEU A  17       3.836  -5.044  38.373  1.00  0.00              
ATOM    271  O   LEU A  17       3.294  -5.924  39.028  1.00  0.00              
ATOM    272  CB  LEU A  17       3.278  -4.785  35.939  1.00  0.00              
ATOM    273  CG  LEU A  17       2.354  -4.232  34.846  1.00  0.00              
ATOM    274  CD1 LEU A  17       2.829  -4.720  33.484  1.00  0.00              
ATOM    275  CD2 LEU A  17       0.924  -4.675  35.118  1.00  0.00              
ATOM    276  H   LEU A  17       3.989  -2.436  36.675  1.00  0.00              
ATOM    277  HA  LEU A  17       1.982  -4.302  37.581  1.00  0.00              
ATOM    278 1HB  LEU A  17       4.304  -4.567  35.646  1.00  0.00              
ATOM    279 2HB  LEU A  17       3.151  -5.867  35.964  1.00  0.00              
ATOM    280  HG  LEU A  17       2.402  -3.143  34.846  1.00  0.00              
ATOM    281 1HD1 LEU A  17       2.172  -4.327  32.708  1.00  0.00              
ATOM    282 2HD1 LEU A  17       3.847  -4.372  33.308  1.00  0.00              
ATOM    283 3HD1 LEU A  17       2.807  -5.809  33.460  1.00  0.00              
ATOM    284 1HD2 LEU A  17       0.267  -4.282  34.342  1.00  0.00              
ATOM    285 2HD2 LEU A  17       0.875  -5.765  35.117  1.00  0.00              
ATOM    286 3HD2 LEU A  17       0.605  -4.298  36.089  1.00  0.00              
ATOM    287  N   SER A  18       5.118  -4.733  38.529  1.00  0.00              
ATOM    288  CA  SER A  18       5.946  -5.519  39.436  1.00  0.00              
ATOM    289  C   SER A  18       5.518  -5.291  40.885  1.00  0.00              
ATOM    290  O   SER A  18       5.641  -6.183  41.724  1.00  0.00              
ATOM    291  CB  SER A  18       7.408  -5.156  39.262  1.00  0.00              
ATOM    292  OG  SER A  18       7.668  -3.871  39.756  1.00  0.00              
ATOM    293  H   SER A  18       5.533  -3.959  38.030  1.00  0.00              
ATOM    294  HA  SER A  18       5.805  -6.576  39.205  1.00  0.00              
ATOM    295 1HB  SER A  18       8.028  -5.883  39.785  1.00  0.00              
ATOM    296 2HB  SER A  18       7.670  -5.202  38.206  1.00  0.00              
ATOM    297  HG  SER A  18       6.907  -3.337  39.519  1.00  0.00              
ATOM    298  N   GLN A  19       4.989  -4.107  41.178  1.00  0.00              
ATOM    299  CA  GLN A  19       4.504  -3.812  42.521  1.00  0.00              
ATOM    300  C   GLN A  19       3.259  -4.617  42.857  1.00  0.00              
ATOM    301  O   GLN A  19       2.921  -4.775  44.025  1.00  0.00              
ATOM    302  CB  GLN A  19       4.210  -2.317  42.666  1.00  0.00              
ATOM    303  CG  GLN A  19       5.450  -1.441  42.715  1.00  0.00              
ATOM    304  CD  GLN A  19       5.113   0.038  42.756  1.00  0.00              
ATOM    305  OE1 GLN A  19       3.999   0.445  42.413  1.00  0.00              
ATOM    306  NE2 GLN A  19       6.074   0.852  43.177  1.00  0.00              
ATOM    307  H   GLN A  19       4.919  -3.396  40.464  1.00  0.00              
ATOM    308  HA  GLN A  19       5.274  -4.099  43.237  1.00  0.00              
ATOM    309 1HB  GLN A  19       3.596  -1.984  41.829  1.00  0.00              
ATOM    310 2HB  GLN A  19       3.640  -2.145  43.579  1.00  0.00              
ATOM    311 1HG  GLN A  19       6.020  -1.686  43.611  1.00  0.00              
ATOM    312 2HG  GLN A  19       6.052  -1.630  41.826  1.00  0.00              
ATOM    313 1HE2 GLN A  19       5.910   1.838  43.225  1.00  0.00              
ATOM    314 2HE2 GLN A  19       6.963   0.480  43.446  1.00  0.00              
ATOM    315  N   LYS A  20       2.589  -5.124  41.826  1.00  0.00              
ATOM    316  CA  LYS A  20       1.387  -5.932  42.012  1.00  0.00              
ATOM    317  C   LYS A  20       1.687  -7.414  41.801  1.00  0.00              
ATOM    318  O   LYS A  20       0.773  -8.245  41.724  1.00  0.00              
ATOM    319  CB  LYS A  20       0.281  -5.477  41.060  1.00  0.00              
ATOM    320  CG  LYS A  20      -0.649  -4.417  41.636  1.00  0.00              
ATOM    321  CD  LYS A  20       0.048  -3.068  41.738  1.00  0.00              
ATOM    322  CE  LYS A  20      -0.895  -1.995  42.263  1.00  0.00              
ATOM    323  NZ  LYS A  20      -0.211  -0.684  42.428  1.00  0.00              
ATOM    324  H   LYS A  20       2.921  -4.945  40.889  1.00  0.00              
ATOM    325  HA  LYS A  20       1.030  -5.791  43.033  1.00  0.00              
ATOM    326 1HB  LYS A  20       0.727  -5.072  40.151  1.00  0.00              
ATOM    327 2HB  LYS A  20      -0.328  -6.334  40.772  1.00  0.00              
ATOM    328 1HG  LYS A  20      -1.526  -4.316  40.997  1.00  0.00              
ATOM    329 2HG  LYS A  20      -0.977  -4.722  42.629  1.00  0.00              
ATOM    330 1HD  LYS A  20       0.903  -3.149  42.411  1.00  0.00              
ATOM    331 2HD  LYS A  20       0.409  -2.770  40.754  1.00  0.00              
ATOM    332 1HE  LYS A  20      -1.727  -1.873  41.572  1.00  0.00              
ATOM    333 2HE  LYS A  20      -1.297  -2.305  43.228  1.00  0.00              
ATOM    334 1HZ  LYS A  20      -0.869  -0.002  42.778  1.00  0.00              
ATOM    335 2HZ  LYS A  20       0.552  -0.782  43.084  1.00  0.00              
ATOM    336 3HZ  LYS A  20       0.149  -0.378  41.536  1.00  0.00              
ATOM    337  N   GLY A  21       2.970  -7.742  41.692  1.00  0.00              
ATOM    338  CA  GLY A  21       3.375  -9.129  41.561  1.00  0.00              
ATOM    339  C   GLY A  21       3.287  -9.685  40.156  1.00  0.00              
ATOM    340  O   GLY A  21       3.008 -10.868  39.971  1.00  0.00              
ATOM    341  H   GLY A  21       3.678  -7.022  41.700  1.00  0.00              
ATOM    342 1HA  GLY A  21       4.405  -9.241  41.901  1.00  0.00              
ATOM    343 2HA  GLY A  21       2.755  -9.751  42.205  1.00  0.00              
ATOM    344  N   TYR A  22       3.527  -8.833  39.162  1.00  0.00              
ATOM    345  CA  TYR A  22       3.531  -9.268  37.774  1.00  0.00              
ATOM    346  C   TYR A  22       4.848  -8.979  37.070  1.00  0.00              
ATOM    347  O   TYR A  22       5.536  -8.000  37.371  1.00  0.00              
ATOM    348  CB  TYR A  22       2.378  -8.606  37.015  1.00  0.00              
ATOM    349  CG  TYR A  22       1.009  -8.968  37.547  1.00  0.00              
ATOM    350  CD1 TYR A  22       0.196  -7.985  38.092  1.00  0.00              
ATOM    351  CD2 TYR A  22       0.568 -10.281  37.490  1.00  0.00              
ATOM    352  CE1 TYR A  22      -1.055  -8.316  38.579  1.00  0.00              
ATOM    353  CE2 TYR A  22      -0.682 -10.611  37.976  1.00  0.00              
ATOM    354  CZ  TYR A  22      -1.492  -9.634  38.518  1.00  0.00              
ATOM    355  OH  TYR A  22      -2.737  -9.963  39.003  1.00  0.00              
ATOM    356  H   TYR A  22       3.710  -7.862  39.374  1.00  0.00              
ATOM    357  HA  TYR A  22       3.366 -10.345  37.748  1.00  0.00              
ATOM    358 1HB  TYR A  22       2.486  -7.521  37.062  1.00  0.00              
ATOM    359 2HB  TYR A  22       2.422  -8.894  35.965  1.00  0.00              
ATOM    360  HD1 TYR A  22       0.543  -6.953  38.138  1.00  0.00              
ATOM    361  HD2 TYR A  22       1.208 -11.053  37.062  1.00  0.00              
ATOM    362  HE1 TYR A  22      -1.694  -7.544  39.007  1.00  0.00              
ATOM    363  HE2 TYR A  22      -1.029 -11.644  37.931  1.00  0.00              
ATOM    364  HH  TYR A  22      -3.211  -9.161  39.236  1.00  0.00              
ATOM    365  N   SER A  23       5.187  -9.845  36.124  1.00  0.00              
ATOM    366  CA  SER A  23       6.428  -9.734  35.379  1.00  0.00              
ATOM    367  C   SER A  23       6.076  -9.432  33.931  1.00  0.00              
ATOM    368  O   SER A  23       5.343 -10.183  33.289  1.00  0.00              
ATOM    369  CB  SER A  23       7.239 -11.011  35.480  1.00  0.00              
ATOM    370  OG  SER A  23       8.392 -10.937  34.687  1.00  0.00              
ATOM    371  H   SER A  23       4.556 -10.606  35.918  1.00  0.00              
ATOM    372  HA  SER A  23       7.025  -8.933  35.819  1.00  0.00              
ATOM    373 1HB  SER A  23       7.520 -11.183  36.519  1.00  0.00              
ATOM    374 2HB  SER A  23       6.629 -11.855  35.161  1.00  0.00              
ATOM    375  HG  SER A  23       8.129 -10.493  33.877  1.00  0.00              
ATOM    376  N   TRP A  24       6.600  -8.324  33.423  1.00  0.00              
ATOM    377  CA  TRP A  24       6.329  -7.916  32.054  1.00  0.00              
ATOM    378  C   TRP A  24       7.567  -7.925  31.160  1.00  0.00              
ATOM    379  O   TRP A  24       8.639  -7.461  31.551  1.00  0.00              
ATOM    380  CB  TRP A  24       5.680  -6.532  32.077  1.00  0.00              
ATOM    381  CG  TRP A  24       5.285  -5.999  30.747  1.00  0.00              
ATOM    382  CD1 TRP A  24       4.702  -6.684  29.722  1.00  0.00              
ATOM    383  CD2 TRP A  24       5.408  -4.647  30.310  1.00  0.00              
ATOM    384  NE1 TRP A  24       4.452  -5.836  28.668  1.00  0.00              
ATOM    385  CE2 TRP A  24       4.876  -4.578  29.005  1.00  0.00              
ATOM    386  CE3 TRP A  24       5.917  -3.482  30.899  1.00  0.00              
ATOM    387  CZ2 TRP A  24       4.839  -3.391  28.276  1.00  0.00              
ATOM    388  CZ3 TRP A  24       5.879  -2.300  30.172  1.00  0.00              
ATOM    389  CH2 TRP A  24       5.343  -2.265  28.873  1.00  0.00              
ATOM    390  H   TRP A  24       7.200  -7.751  33.998  1.00  0.00              
ATOM    391  HA  TRP A  24       5.640  -8.633  31.609  1.00  0.00              
ATOM    392 1HB  TRP A  24       4.785  -6.560  32.698  1.00  0.00              
ATOM    393 2HB  TRP A  24       6.368  -5.815  32.526  1.00  0.00              
ATOM    394  HD1 TRP A  24       4.469  -7.748  29.736  1.00  0.00              
ATOM    395  HE1 TRP A  24       4.025  -6.098  27.791  1.00  0.00              
ATOM    396  HE3 TRP A  24       6.332  -3.503  31.906  1.00  0.00              
ATOM    397  HZ2 TRP A  24       4.426  -3.343  27.268  1.00  0.00              
ATOM    398  HZ3 TRP A  24       6.277  -1.397  30.636  1.00  0.00              
ATOM    399  HH2 TRP A  24       5.330  -1.320  28.330  1.00  0.00              
ATOM    400  N   SER A  25       7.394  -8.466  29.955  1.00  0.00              
ATOM    401  CA  SER A  25       8.454  -8.566  28.955  1.00  0.00              
ATOM    402  C   SER A  25       9.002  -7.212  28.513  1.00  0.00              
ATOM    403  O   SER A  25      10.157  -7.111  28.096  1.00  0.00              
ATOM    404  CB  SER A  25       7.938  -9.316  27.743  1.00  0.00              
ATOM    405  OG  SER A  25       6.971  -8.564  27.061  1.00  0.00              
ATOM    406  H   SER A  25       6.475  -8.823  29.735  1.00  0.00              
ATOM    407  HA  SER A  25       9.285  -9.127  29.386  1.00  0.00              
ATOM    408 1HB  SER A  25       8.767  -9.540  27.073  1.00  0.00              
ATOM    409 2HB  SER A  25       7.507 -10.265  28.059  1.00  0.00              
ATOM    410  HG  SER A  25       6.474  -9.191  26.531  1.00  0.00              
ATOM    411  N   GLN A  26       8.165  -6.180  28.605  1.00  0.00              
ATOM    412  CA  GLN A  26       8.534  -4.821  28.210  1.00  0.00              
ATOM    413  C   GLN A  26       8.827  -4.754  26.715  1.00  0.00              
ATOM    414  O   GLN A  26       9.632  -3.937  26.266  1.00  0.00              
ATOM    415  CB  GLN A  26       9.750  -4.337  29.004  1.00  0.00              
ATOM    416  CG  GLN A  26       9.519  -4.248  30.503  1.00  0.00              
ATOM    417  CD  GLN A  26      10.773  -3.852  31.260  1.00  0.00              
ATOM    418  OE1 GLN A  26      11.318  -2.764  31.058  1.00  0.00              
ATOM    419  NE2 GLN A  26      11.237  -4.735  32.137  1.00  0.00              
ATOM    420  H   GLN A  26       7.238  -6.354  28.965  1.00  0.00              
ATOM    421  HA  GLN A  26       7.696  -4.158  28.427  1.00  0.00              
ATOM    422 1HB  GLN A  26      10.588  -5.012  28.833  1.00  0.00              
ATOM    423 2HB  GLN A  26      10.047  -3.350  28.651  1.00  0.00              
ATOM    424 1HG  GLN A  26       8.751  -3.500  30.698  1.00  0.00              
ATOM    425 2HG  GLN A  26       9.193  -5.222  30.869  1.00  0.00              
ATOM    426 1HE2 GLN A  26      12.062  -4.529  32.665  1.00  0.00              
ATOM    427 2HE2 GLN A  26      10.764  -5.605  32.269  1.00  0.00              
ATOM    428  N   PHE A  27       8.163  -5.617  25.950  1.00  0.00              
ATOM    429  CA  PHE A  27       8.261  -5.593  24.494  1.00  0.00              
ATOM    430  C   PHE A  27       7.126  -4.796  23.860  1.00  0.00              
ATOM    431  O   PHE A  27       6.228  -4.311  24.554  1.00  0.00              
ATOM    432  CB  PHE A  27       8.256  -7.018  23.940  1.00  0.00              
ATOM    433  CG  PHE A  27       9.434  -7.842  24.375  1.00  0.00              
ATOM    434  CD1 PHE A  27      10.602  -7.233  24.808  1.00  0.00              
ATOM    435  CD2 PHE A  27       9.378  -9.227  24.351  1.00  0.00              
ATOM    436  CE1 PHE A  27      11.687  -7.990  25.209  1.00  0.00              
ATOM    437  CE2 PHE A  27      10.460  -9.986  24.752  1.00  0.00              
ATOM    438  CZ  PHE A  27      11.616  -9.366  25.181  1.00  0.00              
ATOM    439  H   PHE A  27       7.575  -6.309  26.391  1.00  0.00              
ATOM    440  HA  PHE A  27       9.200  -5.110  24.219  1.00  0.00              
ATOM    441 1HB  PHE A  27       7.348  -7.529  24.258  1.00  0.00              
ATOM    442 2HB  PHE A  27       8.248  -6.985  22.851  1.00  0.00              
ATOM    443  HD1 PHE A  27      10.658  -6.144  24.832  1.00  0.00              
ATOM    444  HD2 PHE A  27       8.465  -9.717  24.012  1.00  0.00              
ATOM    445  HE1 PHE A  27      12.599  -7.498  25.547  1.00  0.00              
ATOM    446  HE2 PHE A  27      10.403 -11.074  24.729  1.00  0.00              
ATOM    447  HZ  PHE A  27      12.471  -9.963  25.495  1.00  0.00              
ATOM    448  N   SER A  28       7.180  -4.674  22.534  1.00  0.00              
ATOM    449  CA  SER A  28       6.097  -4.102  21.738  1.00  0.00              
ATOM    450  C   SER A  28       5.816  -2.658  22.134  1.00  0.00              
ATOM    451  O   SER A  28       5.575  -1.805  21.278  1.00  0.00              
ATOM    452  CB  SER A  28       4.838  -4.930  21.900  1.00  0.00              
ATOM    453  OG  SER A  28       5.047  -6.249  21.475  1.00  0.00              
ATOM    454  H   SER A  28       8.015  -4.998  22.068  1.00  0.00              
ATOM    455  HA  SER A  28       6.400  -4.102  20.690  1.00  0.00              
ATOM    456 1HB  SER A  28       4.531  -4.926  22.945  1.00  0.00              
ATOM    457 2HB  SER A  28       4.031  -4.482  21.320  1.00  0.00              
ATOM    458  HG  SER A  28       4.175  -6.613  21.304  1.00  0.00              
ATOM    459  N   ARG A  29      21.764  22.099  37.399  1.00  0.00              
ATOM    460  CA  ARG A  29      22.108  20.737  37.010  1.00  0.00              
ATOM    461  C   ARG A  29      22.196  20.631  35.497  1.00  0.00              
ATOM    462  O   ARG A  29      21.174  20.577  34.810  1.00  0.00              
ATOM    463  CB  ARG A  29      21.077  19.746  37.531  1.00  0.00              
ATOM    464  CG  ARG A  29      21.031  19.608  39.044  1.00  0.00              
ATOM    465  CD  ARG A  29      19.996  18.633  39.475  1.00  0.00              
ATOM    466  NE  ARG A  29      19.940  18.506  40.923  1.00  0.00              
ATOM    467  CZ  ARG A  29      19.053  17.742  41.590  1.00  0.00              
ATOM    468  NH1 ARG A  29      18.156  17.046  40.927  1.00  0.00              
ATOM    469  NH2 ARG A  29      19.084  17.693  42.910  1.00  0.00              
ATOM    470  H   ARG A  29      22.456  22.666  37.869  1.00  0.00              
ATOM    471  HA  ARG A  29      23.075  20.486  37.447  1.00  0.00              
ATOM    472 1HB  ARG A  29      20.085  20.045  37.197  1.00  0.00              
ATOM    473 2HB  ARG A  29      21.279  18.759  37.116  1.00  0.00              
ATOM    474 1HG  ARG A  29      21.999  19.263  39.408  1.00  0.00              
ATOM    475 2HG  ARG A  29      20.798  20.575  39.492  1.00  0.00              
ATOM    476 1HD  ARG A  29      19.018  18.961  39.124  1.00  0.00              
ATOM    477 2HD  ARG A  29      20.222  17.653  39.056  1.00  0.00              
ATOM    478  HE  ARG A  29      20.615  19.027  41.467  1.00  0.00              
ATOM    479 1HH1 ARG A  29      18.132  17.083  39.918  1.00  0.00              
ATOM    480 2HH1 ARG A  29      17.491  16.473  41.427  1.00  0.00              
ATOM    481 1HH2 ARG A  29      19.774  18.229  43.420  1.00  0.00              
ATOM    482 2HH2 ARG A  29      18.419  17.122  43.410  1.00  0.00              
ATOM    483  N   GLU A  30      23.422  20.598  34.987  1.00  0.00              
ATOM    484  CA  GLU A  30      23.662  20.623  33.551  1.00  0.00              
ATOM    485  C   GLU A  30      23.516  19.213  32.971  1.00  0.00              
ATOM    486  O   GLU A  30      23.164  19.047  31.804  1.00  0.00              
ATOM    487  CB  GLU A  30      25.055  21.181  33.248  1.00  0.00              
ATOM    488  CG  GLU A  30      26.197  20.401  33.883  1.00  0.00              
ATOM    489  CD  GLU A  30      26.474  20.819  35.300  1.00  0.00              
ATOM    490  OE1 GLU A  30      25.623  21.436  35.895  1.00  0.00              
ATOM    491  OE2 GLU A  30      27.539  20.521  35.788  1.00  0.00              
ATOM    492  H   GLU A  30      24.211  20.553  35.617  1.00  0.00              
ATOM    493  HA  GLU A  30      22.929  21.286  33.090  1.00  0.00              
ATOM    494 1HB  GLU A  30      25.215  21.191  32.169  1.00  0.00              
ATOM    495 2HB  GLU A  30      25.118  22.211  33.598  1.00  0.00              
ATOM    496 1HG  GLU A  30      25.948  19.340  33.871  1.00  0.00              
ATOM    497 2HG  GLU A  30      27.096  20.541  33.284  1.00  0.00              
ATOM    498  N   VAL A  31      23.790  18.200  33.789  1.00  0.00              
ATOM    499  CA  VAL A  31      23.689  16.813  33.346  1.00  0.00              
ATOM    500  C   VAL A  31      23.039  15.968  34.433  1.00  0.00              
ATOM    501  O   VAL A  31      23.499  15.939  35.574  1.00  0.00              
ATOM    502  CB  VAL A  31      25.081  16.245  33.013  1.00  0.00              
ATOM    503  CG1 VAL A  31      24.979  14.778  32.623  1.00  0.00              
ATOM    504  CG2 VAL A  31      25.718  17.057  31.896  1.00  0.00              
ATOM    505  H   VAL A  31      24.075  18.394  34.738  1.00  0.00              
ATOM    506  HA  VAL A  31      23.081  16.781  32.441  1.00  0.00              
ATOM    507  HB  VAL A  31      25.708  16.297  33.904  1.00  0.00              
ATOM    508 1HG1 VAL A  31      25.972  14.392  32.391  1.00  0.00              
ATOM    509 2HG1 VAL A  31      24.554  14.210  33.450  1.00  0.00              
ATOM    510 3HG1 VAL A  31      24.338  14.678  31.747  1.00  0.00              
ATOM    511 1HG2 VAL A  31      26.703  16.650  31.666  1.00  0.00              
ATOM    512 2HG2 VAL A  31      25.089  17.009  31.007  1.00  0.00              
ATOM    513 3HG2 VAL A  31      25.820  18.095  32.213  1.00  0.00              
ATOM    514  N   ILE A  32      21.955  15.286  34.090  1.00  0.00              
ATOM    515  CA  ILE A  32      21.476  14.221  34.957  1.00  0.00              
ATOM    516  C   ILE A  32      21.219  12.936  34.194  1.00  0.00              
ATOM    517  O   ILE A  32      20.927  12.955  33.000  1.00  0.00              
ATOM    518  CB  ILE A  32      20.182  14.623  35.683  1.00  0.00              
ATOM    519  CG1 ILE A  32      19.066  14.844  34.661  1.00  0.00              
ATOM    520  CG2 ILE A  32      20.424  15.872  36.522  1.00  0.00              
ATOM    521  CD1 ILE A  32      17.698  15.010  35.285  1.00  0.00              
ATOM    522  H   ILE A  32      21.454  15.490  33.238  1.00  0.00              
ATOM    523  HA  ILE A  32      22.238  14.018  35.708  1.00  0.00              
ATOM    524  HB  ILE A  32      19.863  13.810  36.334  1.00  0.00              
ATOM    525 1HG1 ILE A  32      19.285  15.732  34.070  1.00  0.00              
ATOM    526 2HG1 ILE A  32      19.029  13.997  33.975  1.00  0.00              
ATOM    527 1HG2 ILE A  32      19.503  16.151  37.033  1.00  0.00              
ATOM    528 2HG2 ILE A  32      21.201  15.671  37.259  1.00  0.00              
ATOM    529 3HG2 ILE A  32      20.741  16.690  35.874  1.00  0.00              
ATOM    530 1HD1 ILE A  32      16.957  15.162  34.500  1.00  0.00              
ATOM    531 2HD1 ILE A  32      17.446  14.114  35.854  1.00  0.00              
ATOM    532 3HD1 ILE A  32      17.704  15.873  35.949  1.00  0.00              
ATOM    533  N   PRO A  33      21.335  11.790  34.880  1.00  0.00              
ATOM    534  CA  PRO A  33      21.084  10.504  34.229  1.00  0.00              
ATOM    535  C   PRO A  33      19.592  10.241  34.047  1.00  0.00              
ATOM    536  O   PRO A  33      18.765  10.732  34.816  1.00  0.00              
ATOM    537  CB  PRO A  33      21.737   9.504  35.182  1.00  0.00              
ATOM    538  CG  PRO A  33      21.497  10.119  36.519  1.00  0.00              
ATOM    539  CD  PRO A  33      21.759  11.584  36.274  1.00  0.00              
ATOM    540  HA  PRO A  33      21.579  10.494  33.246  1.00  0.00              
ATOM    541 1HB  PRO A  33      21.272   8.514  35.065  1.00  0.00              
ATOM    542 2HB  PRO A  33      22.803   9.390  34.936  1.00  0.00              
ATOM    543 1HG  PRO A  33      20.470   9.911  36.854  1.00  0.00              
ATOM    544 2HG  PRO A  33      22.171   9.676  37.267  1.00  0.00              
ATOM    545 1HD  PRO A  33      21.152  12.186  36.967  1.00  0.00              
ATOM    546 2HD  PRO A  33      22.829  11.794  36.413  1.00  0.00              
ATOM    547  N   MET A  34      19.258   9.466  33.023  1.00  0.00              
ATOM    548  CA  MET A  34      17.878   9.073  32.793  1.00  0.00              
ATOM    549  C   MET A  34      17.341   8.245  33.948  1.00  0.00              
ATOM    550  O   MET A  34      16.135   8.204  34.177  1.00  0.00              
ATOM    551  CB  MET A  34      17.762   8.296  31.483  1.00  0.00              
ATOM    552  CG  MET A  34      17.963   9.139  30.232  1.00  0.00              
ATOM    553  SD  MET A  34      16.799  10.513  30.124  1.00  0.00              
ATOM    554  CE  MET A  34      15.247   9.632  29.978  1.00  0.00              
ATOM    555  H   MET A  34      19.974   9.142  32.388  1.00  0.00              
ATOM    556  HA  MET A  34      17.270   9.974  32.711  1.00  0.00              
ATOM    557 1HB  MET A  34      18.500   7.496  31.468  1.00  0.00              
ATOM    558 2HB  MET A  34      16.776   7.834  31.420  1.00  0.00              
ATOM    559 1HG  MET A  34      18.975   9.543  30.224  1.00  0.00              
ATOM    560 2HG  MET A  34      17.839   8.514  29.348  1.00  0.00              
ATOM    561 1HE  MET A  34      14.428  10.347  29.902  1.00  0.00              
ATOM    562 2HE  MET A  34      15.267   9.006  29.085  1.00  0.00              
ATOM    563 3HE  MET A  34      15.101   9.004  30.857  1.00  0.00              
ATOM    564  N   ALA A  35      18.233   7.585  34.680  1.00  0.00              
ATOM    565  CA  ALA A  35      17.815   6.843  35.864  1.00  0.00              
ATOM    566  C   ALA A  35      17.171   7.777  36.879  1.00  0.00              
ATOM    567  O   ALA A  35      16.221   7.402  37.567  1.00  0.00              
ATOM    568  CB  ALA A  35      19.005   6.133  36.492  1.00  0.00              
ATOM    569  H   ALA A  35      19.210   7.590  34.423  1.00  0.00              
ATOM    570  HA  ALA A  35      17.082   6.098  35.556  1.00  0.00              
ATOM    571 1HB  ALA A  35      18.676   5.584  37.375  1.00  0.00              
ATOM    572 2HB  ALA A  35      19.435   5.437  35.772  1.00  0.00              
ATOM    573 3HB  ALA A  35      19.755   6.867  36.781  1.00  0.00              
ATOM    574  N   ALA A  36      17.699   8.993  36.974  1.00  0.00              
ATOM    575  CA  ALA A  36      17.175   9.977  37.907  1.00  0.00              
ATOM    576  C   ALA A  36      15.775  10.421  37.479  1.00  0.00              
ATOM    577  O   ALA A  36      14.915  10.668  38.320  1.00  0.00              
ATOM    578  CB  ALA A  36      18.113  11.173  37.984  1.00  0.00              
ATOM    579  H   ALA A  36      18.481   9.241  36.386  1.00  0.00              
ATOM    580  HA  ALA A  36      17.111   9.511  38.890  1.00  0.00              
ATOM    581 1HB  ALA A  36      17.712  11.905  38.685  1.00  0.00              
ATOM    582 2HB  ALA A  36      19.095  10.844  38.324  1.00  0.00              
ATOM    583 3HB  ALA A  36      18.204  11.627  36.998  1.00  0.00              
ATOM    584  N   VAL A  37      15.559  10.525  36.172  1.00  0.00              
ATOM    585  CA  VAL A  37      14.235  10.872  35.660  1.00  0.00              
ATOM    586  C   VAL A  37      13.289   9.713  35.969  1.00  0.00              
ATOM    587  O   VAL A  37      12.161   9.928  36.414  1.00  0.00              
ATOM    588  CB  VAL A  37      14.276  11.134  34.143  1.00  0.00              
ATOM    589  CG1 VAL A  37      12.872  11.366  33.604  1.00  0.00              
ATOM    590  CG2 VAL A  37      15.172  12.327  33.848  1.00  0.00              
ATOM    591  H   VAL A  37      16.312  10.363  35.518  1.00  0.00              
ATOM    592  HA  VAL A  37      13.910  11.796  36.141  1.00  0.00              
ATOM    593  HB  VAL A  37      14.670  10.249  33.642  1.00  0.00              
ATOM    594 1HG1 VAL A  37      12.920  11.549  32.531  1.00  0.00              
ATOM    595 2HG1 VAL A  37      12.259  10.486  33.795  1.00  0.00              
ATOM    596 3HG1 VAL A  37      12.431  12.231  34.100  1.00  0.00              
ATOM    597 1HG2 VAL A  37      15.197  12.505  32.773  1.00  0.00              
ATOM    598 2HG2 VAL A  37      14.781  13.210  34.354  1.00  0.00              
ATOM    599 3HG2 VAL A  37      16.181  12.121  34.204  1.00  0.00              
ATOM    600  N   LYS A  38      13.760   8.493  35.733  1.00  0.00              
ATOM    601  CA  LYS A  38      12.951   7.294  35.953  1.00  0.00              
ATOM    602  C   LYS A  38      12.574   7.161  37.424  1.00  0.00              
ATOM    603  O   LYS A  38      11.434   6.851  37.770  1.00  0.00              
ATOM    604  CB  LYS A  38      13.698   6.044  35.484  1.00  0.00              
ATOM    605  CG  LYS A  38      13.840   5.925  33.973  1.00  0.00              
ATOM    606  CD  LYS A  38      14.667   4.707  33.589  1.00  0.00              
ATOM    607  CE  LYS A  38      14.802   4.582  32.079  1.00  0.00              
ATOM    608  NZ  LYS A  38      15.628   3.407  31.690  1.00  0.00              
ATOM    609  H   LYS A  38      14.706   8.393  35.393  1.00  0.00              
ATOM    610  HA  LYS A  38      12.050   7.367  35.341  1.00  0.00              
ATOM    611 1HB  LYS A  38      14.699   6.035  35.917  1.00  0.00              
ATOM    612 2HB  LYS A  38      13.178   5.154  35.842  1.00  0.00              
ATOM    613 1HG  LYS A  38      12.852   5.841  33.519  1.00  0.00              
ATOM    614 2HG  LYS A  38      14.324   6.820  33.582  1.00  0.00              
ATOM    615 1HD  LYS A  38      15.661   4.789  34.030  1.00  0.00              
ATOM    616 2HD  LYS A  38      14.190   3.807  33.977  1.00  0.00              
ATOM    617 1HE  LYS A  38      13.814   4.480  31.632  1.00  0.00              
ATOM    618 2HE  LYS A  38      15.266   5.484  31.679  1.00  0.00              
ATOM    619 1HZ  LYS A  38      15.694   3.360  30.683  1.00  0.00              
ATOM    620 2HZ  LYS A  38      16.554   3.500  32.083  1.00  0.00              
ATOM    621 3HZ  LYS A  38      15.198   2.562  32.038  1.00  0.00              
ATOM    622  N   GLN A  39      13.548   7.380  38.300  1.00  0.00              
ATOM    623  CA  GLN A  39      13.317   7.248  39.726  1.00  0.00              
ATOM    624  C   GLN A  39      12.366   8.327  40.243  1.00  0.00              
ATOM    625  O   GLN A  39      11.454   8.052  41.023  1.00  0.00              
ATOM    626  CB  GLN A  39      14.646   7.312  40.485  1.00  0.00              
ATOM    627  CG  GLN A  39      15.524   6.085  40.306  1.00  0.00              
ATOM    628  CD  GLN A  39      16.894   6.259  40.933  1.00  0.00              
ATOM    629  OE1 GLN A  39      17.379   7.381  41.099  1.00  0.00              
ATOM    630  NE2 GLN A  39      17.528   5.146  41.285  1.00  0.00              
ATOM    631  H   GLN A  39      14.466   7.643  37.972  1.00  0.00              
ATOM    632  HA  GLN A  39      12.857   6.278  39.914  1.00  0.00              
ATOM    633 1HB  GLN A  39      15.212   8.183  40.154  1.00  0.00              
ATOM    634 2HB  GLN A  39      14.451   7.434  41.550  1.00  0.00              
ATOM    635 1HG  GLN A  39      15.038   5.231  40.777  1.00  0.00              
ATOM    636 2HG  GLN A  39      15.657   5.899  39.240  1.00  0.00              
ATOM    637 1HE2 GLN A  39      18.436   5.197  41.704  1.00  0.00              
ATOM    638 2HE2 GLN A  39      17.099   4.256  41.132  1.00  0.00              
ATOM    639  N   ALA A  40      12.579   9.562  39.803  1.00  0.00              
ATOM    640  CA  ALA A  40      11.717  10.659  40.203  1.00  0.00              
ATOM    641  C   ALA A  40      10.285  10.392  39.742  1.00  0.00              
ATOM    642  O   ALA A  40       9.344  10.651  40.485  1.00  0.00              
ATOM    643  CB  ALA A  40      12.216  11.974  39.615  1.00  0.00              
ATOM    644  H   ALA A  40      13.353   9.747  39.181  1.00  0.00              
ATOM    645  HA  ALA A  40      11.740  10.729  41.291  1.00  0.00              
ATOM    646 1HB  ALA A  40      11.558  12.785  39.925  1.00  0.00              
ATOM    647 2HB  ALA A  40      13.228  12.172  39.971  1.00  0.00              
ATOM    648 3HB  ALA A  40      12.222  11.908  38.528  1.00  0.00              
ATOM    649  N   LEU A  41      10.132   9.869  38.529  1.00  0.00              
ATOM    650  CA  LEU A  41       8.795   9.578  37.999  1.00  0.00              
ATOM    651  C   LEU A  41       8.151   8.441  38.779  1.00  0.00              
ATOM    652  O   LEU A  41       6.979   8.520  39.149  1.00  0.00              
ATOM    653  CB  LEU A  41       8.872   9.207  36.513  1.00  0.00              
ATOM    654  CG  LEU A  41       7.530   8.914  35.830  1.00  0.00              
ATOM    655  CD1 LEU A  41       6.634  10.143  35.920  1.00  0.00              
ATOM    656  CD2 LEU A  41       7.773   8.520  34.381  1.00  0.00              
ATOM    657  H   LEU A  41      10.942   9.668  37.960  1.00  0.00              
ATOM    658  HA  LEU A  41       8.175  10.466  38.116  1.00  0.00              
ATOM    659 1HB  LEU A  41       9.345  10.027  35.975  1.00  0.00              
ATOM    660 2HB  LEU A  41       9.498   8.321  36.407  1.00  0.00              
ATOM    661  HG  LEU A  41       7.028   8.097  36.349  1.00  0.00              
ATOM    662 1HD1 LEU A  41       5.681   9.935  35.435  1.00  0.00              
ATOM    663 2HD1 LEU A  41       6.461  10.391  36.967  1.00  0.00              
ATOM    664 3HD1 LEU A  41       7.118  10.983  35.423  1.00  0.00              
ATOM    665 1HD2 LEU A  41       6.819   8.311  33.895  1.00  0.00              
ATOM    666 2HD2 LEU A  41       8.273   9.337  33.860  1.00  0.00              
ATOM    667 3HD2 LEU A  41       8.400   7.629  34.346  1.00  0.00              
ATOM    668  N   ARG A  42       8.908   7.378  39.027  1.00  0.00              
ATOM    669  CA  ARG A  42       8.369   6.258  39.789  1.00  0.00              
ATOM    670  C   ARG A  42       7.888   6.771  41.146  1.00  0.00              
ATOM    671  O   ARG A  42       6.775   6.491  41.568  1.00  0.00              
ATOM    672  CB  ARG A  42       9.416   5.171  39.984  1.00  0.00              
ATOM    673  CG  ARG A  42       8.918   3.925  40.698  1.00  0.00              
ATOM    674  CD  ARG A  42      10.042   3.088  41.192  1.00  0.00              
ATOM    675  NE  ARG A  42      10.724   3.706  42.317  1.00  0.00              
ATOM    676  CZ  ARG A  42      11.964   3.381  42.732  1.00  0.00              
ATOM    677  NH1 ARG A  42      12.643   2.447  42.104  1.00  0.00              
ATOM    678  NH2 ARG A  42      12.498   4.003  43.769  1.00  0.00              
ATOM    679  H   ARG A  42       9.860   7.333  38.692  1.00  0.00              
ATOM    680  HA  ARG A  42       7.550   5.816  39.221  1.00  0.00              
ATOM    681 1HB  ARG A  42       9.805   4.863  39.015  1.00  0.00              
ATOM    682 2HB  ARG A  42      10.251   5.570  40.561  1.00  0.00              
ATOM    683 1HG  ARG A  42       8.305   4.215  41.553  1.00  0.00              
ATOM    684 2HG  ARG A  42       8.320   3.326  40.010  1.00  0.00              
ATOM    685 1HD  ARG A  42       9.660   2.120  41.514  1.00  0.00              
ATOM    686 2HD  ARG A  42      10.766   2.945  40.391  1.00  0.00              
ATOM    687  HE  ARG A  42      10.233   4.430  42.825  1.00  0.00              
ATOM    688 1HH1 ARG A  42      12.235   1.972  41.312  1.00  0.00              
ATOM    689 2HH1 ARG A  42      13.573   2.204  42.415  1.00  0.00              
ATOM    690 1HH2 ARG A  42      11.976   4.722  44.251  1.00  0.00              
ATOM    691 2HH2 ARG A  42      13.427   3.760  44.079  1.00  0.00              
ATOM    692  N   GLU A  43       8.738   7.528  41.832  1.00  0.00              
ATOM    693  CA  GLU A  43       8.407   8.009  43.168  1.00  0.00              
ATOM    694  C   GLU A  43       7.230   8.978  43.192  1.00  0.00              
ATOM    695  O   GLU A  43       6.425   8.962  44.128  1.00  0.00              
ATOM    696  CB  GLU A  43       9.631   8.685  43.790  1.00  0.00              
ATOM    697  CG  GLU A  43      10.756   7.729  44.163  1.00  0.00              
ATOM    698  CD  GLU A  43      10.379   6.787  45.273  1.00  0.00              
ATOM    699  OE1 GLU A  43       9.702   7.208  46.179  1.00  0.00              
ATOM    700  OE2 GLU A  43      10.770   5.645  45.214  1.00  0.00              
ATOM    701  H   GLU A  43       9.629   7.776  41.427  1.00  0.00              
ATOM    702  HA  GLU A  43       8.119   7.155  43.782  1.00  0.00              
ATOM    703 1HB  GLU A  43      10.035   9.420  43.094  1.00  0.00              
ATOM    704 2HB  GLU A  43       9.333   9.218  44.693  1.00  0.00              
ATOM    705 1HG  GLU A  43      11.029   7.145  43.284  1.00  0.00              
ATOM    706 2HG  GLU A  43      11.627   8.309  44.465  1.00  0.00              
ATOM    707  N   ALA A  44       7.137   9.825  42.173  1.00  0.00              
ATOM    708  CA  ALA A  44       6.022  10.757  42.066  1.00  0.00              
ATOM    709  C   ALA A  44       4.732   9.963  41.910  1.00  0.00              
ATOM    710  O   ALA A  44       3.727  10.256  42.562  1.00  0.00              
ATOM    711  CB  ALA A  44       6.220  11.687  40.872  1.00  0.00              
ATOM    712  H   ALA A  44       7.849   9.826  41.457  1.00  0.00              
ATOM    713  HA  ALA A  44       5.991  11.354  42.978  1.00  0.00              
ATOM    714 1HB  ALA A  44       5.379  12.378  40.806  1.00  0.00              
ATOM    715 2HB  ALA A  44       7.143  12.252  41.000  1.00  0.00              
ATOM    716 3HB  ALA A  44       6.279  11.099  39.958  1.00  0.00              
ATOM    717  N   GLY A  45       4.782   8.951  41.051  1.00  0.00              
ATOM    718  CA  GLY A  45       3.624   8.105  40.827  1.00  0.00              
ATOM    719  C   GLY A  45       3.269   7.323  42.077  1.00  0.00              
ATOM    720  O   GLY A  45       2.090   7.154  42.409  1.00  0.00              
ATOM    721  H   GLY A  45       5.635   8.763  40.544  1.00  0.00              
ATOM    722 1HA  GLY A  45       2.777   8.720  40.524  1.00  0.00              
ATOM    723 2HA  GLY A  45       3.830   7.416  40.008  1.00  0.00              
ATOM    724  N   ASP A  46       4.286   6.838  42.780  1.00  0.00              
ATOM    725  CA  ASP A  46       4.042   6.096  44.012  1.00  0.00              
ATOM    726  C   ASP A  46       3.326   6.952  45.043  1.00  0.00              
ATOM    727  O   ASP A  46       2.368   6.503  45.666  1.00  0.00              
ATOM    728  CB  ASP A  46       5.352   5.599  44.629  1.00  0.00              
ATOM    729  CG  ASP A  46       5.962   4.451  43.867  1.00  0.00              
ATOM    730  OD1 ASP A  46       5.268   3.816  43.048  1.00  0.00              
ATOM    731  OD2 ASP A  46       7.156   4.170  44.104  1.00  0.00              
ATOM    732  H   ASP A  46       5.237   6.976  42.469  1.00  0.00              
ATOM    733  HA  ASP A  46       3.424   5.229  43.778  1.00  0.00              
ATOM    734 1HB  ASP A  46       6.072   6.416  44.663  1.00  0.00              
ATOM    735 2HB  ASP A  46       5.172   5.278  45.656  1.00  0.00              
ATOM    736  N   GLU A  47       3.797   8.182  45.238  1.00  0.00              
ATOM    737  CA  GLU A  47       3.190   9.053  46.235  1.00  0.00              
ATOM    738  C   GLU A  47       1.786   9.431  45.790  1.00  0.00              
ATOM    739  O   GLU A  47       0.865   9.488  46.607  1.00  0.00              
ATOM    740  CB  GLU A  47       4.036  10.310  46.448  1.00  0.00              
ATOM    741  CG  GLU A  47       5.339  10.072  47.199  1.00  0.00              
ATOM    742  CD  GLU A  47       6.024  11.349  47.600  1.00  0.00              
ATOM    743  OE1 GLU A  47       5.369  12.361  47.654  1.00  0.00              
ATOM    744  OE2 GLU A  47       7.206  11.311  47.851  1.00  0.00              
ATOM    745  H   GLU A  47       4.579   8.523  44.698  1.00  0.00              
ATOM    746  HA  GLU A  47       3.143   8.514  47.182  1.00  0.00              
ATOM    747 1HB  GLU A  47       4.282  10.751  45.482  1.00  0.00              
ATOM    748 2HB  GLU A  47       3.458  11.047  47.007  1.00  0.00              
ATOM    749 1HG  GLU A  47       5.128   9.490  48.096  1.00  0.00              
ATOM    750 2HG  GLU A  47       6.007   9.488  46.568  1.00  0.00              
ATOM    751  N   PHE A  48       1.634   9.672  44.492  1.00  0.00              
ATOM    752  CA  PHE A  48       0.351  10.055  43.911  1.00  0.00              
ATOM    753  C   PHE A  48      -0.690   8.978  44.184  1.00  0.00              
ATOM    754  O   PHE A  48      -1.808   9.275  44.608  1.00  0.00              
ATOM    755  CB  PHE A  48       0.484  10.283  42.404  1.00  0.00              
ATOM    756  CG  PHE A  48      -0.729  10.907  41.776  1.00  0.00              
ATOM    757  CD1 PHE A  48      -0.767  12.267  41.507  1.00  0.00              
ATOM    758  CD2 PHE A  48      -1.836  10.136  41.454  1.00  0.00              
ATOM    759  CE1 PHE A  48      -1.883  12.842  40.930  1.00  0.00              
ATOM    760  CE2 PHE A  48      -2.952  10.707  40.876  1.00  0.00              
ATOM    761  CZ  PHE A  48      -2.976  12.063  40.614  1.00  0.00              
ATOM    762  H   PHE A  48       2.441   9.586  43.890  1.00  0.00              
ATOM    763  HA  PHE A  48       0.027  10.989  44.373  1.00  0.00              
ATOM    764 1HB  PHE A  48       1.339  10.929  42.208  1.00  0.00              
ATOM    765 2HB  PHE A  48       0.673   9.332  41.908  1.00  0.00              
ATOM    766  HD1 PHE A  48       0.097  12.883  41.756  1.00  0.00              
ATOM    767  HD2 PHE A  48      -1.817   9.065  41.661  1.00  0.00              
ATOM    768  HE1 PHE A  48      -1.900  13.912  40.724  1.00  0.00              
ATOM    769  HE2 PHE A  48      -3.815  10.090  40.626  1.00  0.00              
ATOM    770  HZ  PHE A  48      -3.856  12.515  40.159  1.00  0.00              
ATOM    771  N   GLU A  49      -0.307   7.726  43.954  1.00  0.00              
ATOM    772  CA  GLU A  49      -1.164   6.583  44.257  1.00  0.00              
ATOM    773  C   GLU A  49      -1.467   6.474  45.749  1.00  0.00              
ATOM    774  O   GLU A  49      -2.604   6.230  46.144  1.00  0.00              
ATOM    775  CB  GLU A  49      -0.509   5.288  43.770  1.00  0.00              
ATOM    776  CG  GLU A  49      -1.357   4.040  43.972  1.00  0.00              
ATOM    777  CD  GLU A  49      -0.761   2.818  43.330  1.00  0.00              
ATOM    778  OE1 GLU A  49       0.250   2.943  42.683  1.00  0.00              
ATOM    779  OE2 GLU A  49      -1.319   1.757  43.487  1.00  0.00              
ATOM    780  H   GLU A  49       0.608   7.564  43.557  1.00  0.00              
ATOM    781  HA  GLU A  49      -2.111   6.712  43.732  1.00  0.00              
ATOM    782 1HB  GLU A  49      -0.286   5.371  42.706  1.00  0.00              
ATOM    783 2HB  GLU A  49       0.436   5.139  44.292  1.00  0.00              
ATOM    784 1HG  GLU A  49      -1.467   3.858  45.041  1.00  0.00              
ATOM    785 2HG  GLU A  49      -2.348   4.216  43.558  1.00  0.00              
ATOM    786  N   LEU A  50      -0.451   6.648  46.586  1.00  0.00              
ATOM    787  CA  LEU A  50      -0.667   6.528  48.020  1.00  0.00              
ATOM    788  C   LEU A  50      -1.679   7.548  48.511  1.00  0.00              
ATOM    789  O   LEU A  50      -2.507   7.253  49.373  1.00  0.00              
ATOM    790  CB  LEU A  50       0.658   6.711  48.772  1.00  0.00              
ATOM    791  CG  LEU A  50       1.665   5.562  48.635  1.00  0.00              
ATOM    792  CD1 LEU A  50       2.997   5.978  49.244  1.00  0.00              
ATOM    793  CD2 LEU A  50       1.114   4.320  49.320  1.00  0.00              
ATOM    794  H   LEU A  50       0.474   6.863  46.244  1.00  0.00              
ATOM    795  HA  LEU A  50      -1.048   5.529  48.230  1.00  0.00              
ATOM    796 1HB  LEU A  50       1.139   7.618  48.411  1.00  0.00              
ATOM    797 2HB  LEU A  50       0.440   6.837  49.833  1.00  0.00              
ATOM    798  HG  LEU A  50       1.833   5.349  47.579  1.00  0.00              
ATOM    799 1HD1 LEU A  50       3.712   5.162  49.147  1.00  0.00              
ATOM    800 2HD1 LEU A  50       3.377   6.857  48.723  1.00  0.00              
ATOM    801 3HD1 LEU A  50       2.857   6.213  50.299  1.00  0.00              
ATOM    802 1HD2 LEU A  50       1.830   3.503  49.222  1.00  0.00              
ATOM    803 2HD2 LEU A  50       0.947   4.531  50.377  1.00  0.00              
ATOM    804 3HD2 LEU A  50       0.172   4.034  48.853  1.00  0.00              
ATOM    805  N   ARG A  51      -1.615   8.747  47.950  1.00  0.00              
ATOM    806  CA  ARG A  51      -2.564   9.796  48.285  1.00  0.00              
ATOM    807  C   ARG A  51      -3.905   9.692  47.558  1.00  0.00              
ATOM    808  O   ARG A  51      -4.941  10.051  48.122  1.00  0.00              
ATOM    809  CB  ARG A  51      -1.949  11.154  47.981  1.00  0.00              
ATOM    810  CG  ARG A  51      -0.799  11.554  48.891  1.00  0.00              
ATOM    811  CD  ARG A  51      -0.436  12.984  48.722  1.00  0.00              
ATOM    812  NE  ARG A  51       0.658  13.373  49.597  1.00  0.00              
ATOM    813  CZ  ARG A  51       1.963  13.300  49.270  1.00  0.00              
ATOM    814  NH1 ARG A  51       2.320  12.851  48.087  1.00  0.00              
ATOM    815  NH2 ARG A  51       2.884  13.679  50.139  1.00  0.00              
ATOM    816  H   ARG A  51      -0.889   8.937  47.274  1.00  0.00              
ATOM    817  HA  ARG A  51      -2.812   9.715  49.344  1.00  0.00              
ATOM    818 1HB  ARG A  51      -1.578  11.164  46.957  1.00  0.00              
ATOM    819 2HB  ARG A  51      -2.715  11.926  48.058  1.00  0.00              
ATOM    820 1HG  ARG A  51      -1.085  11.394  49.931  1.00  0.00              
ATOM    821 2HG  ARG A  51       0.077  10.948  48.658  1.00  0.00              
ATOM    822 1HD  ARG A  51      -0.127  13.162  47.692  1.00  0.00              
ATOM    823 2HD  ARG A  51      -1.297  13.608  48.955  1.00  0.00              
ATOM    824  HE  ARG A  51       0.423  13.724  50.516  1.00  0.00              
ATOM    825 1HH1 ARG A  51       1.616  12.562  47.423  1.00  0.00              
ATOM    826 2HH1 ARG A  51       3.298  12.797  47.842  1.00  0.00              
ATOM    827 1HH2 ARG A  51       2.610  14.024  51.049  1.00  0.00              
ATOM    828 2HH2 ARG A  51       3.862  13.624  49.894  1.00  0.00              
ATOM    829  N   TYR A  52      -3.900   9.175  46.330  1.00  0.00              
ATOM    830  CA  TYR A  52      -5.137   9.086  45.550  1.00  0.00              
ATOM    831  C   TYR A  52      -5.579   7.697  45.069  1.00  0.00              
ATOM    832  O   TYR A  52      -6.261   7.607  44.047  1.00  0.00              
ATOM    833  CB  TYR A  52      -5.012  10.008  44.335  1.00  0.00              
ATOM    834  CG  TYR A  52      -4.723  11.450  44.690  1.00  0.00              
ATOM    835  CD1 TYR A  52      -3.456  11.976  44.481  1.00  0.00              
ATOM    836  CD2 TYR A  52      -5.724  12.246  45.226  1.00  0.00              
ATOM    837  CE1 TYR A  52      -3.192  13.292  44.805  1.00  0.00              
ATOM    838  CE2 TYR A  52      -5.460  13.563  45.550  1.00  0.00              
ATOM    839  CZ  TYR A  52      -4.200  14.086  45.342  1.00  0.00              
ATOM    840  OH  TYR A  52      -3.938  15.397  45.665  1.00  0.00              
ATOM    841  H   TYR A  52      -3.037   8.839  45.926  1.00  0.00              
ATOM    842  HA  TYR A  52      -5.960   9.453  46.163  1.00  0.00              
ATOM    843 1HB  TYR A  52      -4.210   9.650  43.687  1.00  0.00              
ATOM    844 2HB  TYR A  52      -5.936   9.979  43.759  1.00  0.00              
ATOM    845  HD1 TYR A  52      -2.669  11.350  44.060  1.00  0.00              
ATOM    846  HD2 TYR A  52      -6.719  11.833  45.392  1.00  0.00              
ATOM    847  HE1 TYR A  52      -2.198  13.705  44.640  1.00  0.00              
ATOM    848  HE2 TYR A  52      -6.247  14.188  45.972  1.00  0.00              
ATOM    849  HH  TYR A  52      -4.733  15.804  46.017  1.00  0.00              
ATOM    850  N   ARG A  53      -5.237   6.622  45.772  1.00  0.00              
ATOM    851  CA  ARG A  53      -5.594   5.299  45.257  1.00  0.00              
ATOM    852  C   ARG A  53      -7.080   5.033  45.014  1.00  0.00              
ATOM    853  O   ARG A  53      -7.426   4.191  44.184  1.00  0.00              
ATOM    854  CB  ARG A  53      -5.078   4.237  46.216  1.00  0.00              
ATOM    855  CG  ARG A  53      -5.710   4.263  47.599  1.00  0.00              
ATOM    856  CD  ARG A  53      -5.026   3.333  48.533  1.00  0.00              
ATOM    857  NE  ARG A  53      -5.642   3.337  49.850  1.00  0.00              
ATOM    858  CZ  ARG A  53      -5.371   4.233  50.819  1.00  0.00              
ATOM    859  NH1 ARG A  53      -4.494   5.188  50.604  1.00  0.00              
ATOM    860  NH2 ARG A  53      -5.986   4.151  51.986  1.00  0.00              
ATOM    861  H   ARG A  53      -4.741   6.691  46.649  1.00  0.00              
ATOM    862  HA  ARG A  53      -5.183   5.198  44.251  1.00  0.00              
ATOM    863 1HB  ARG A  53      -5.252   3.249  45.793  1.00  0.00              
ATOM    864 2HB  ARG A  53      -4.002   4.354  46.344  1.00  0.00              
ATOM    865 1HG  ARG A  53      -5.646   5.271  48.010  1.00  0.00              
ATOM    866 2HG  ARG A  53      -6.757   3.967  47.526  1.00  0.00              
ATOM    867 1HD  ARG A  53      -5.074   2.319  48.137  1.00  0.00              
ATOM    868 2HD  ARG A  53      -3.984   3.630  48.644  1.00  0.00              
ATOM    869  HE  ARG A  53      -6.322   2.616  50.053  1.00  0.00              
ATOM    870 1HH1 ARG A  53      -4.024   5.251  49.712  1.00  0.00              
ATOM    871 2HH1 ARG A  53      -4.290   5.860  51.330  1.00  0.00              
ATOM    872 1HH2 ARG A  53      -6.660   3.416  52.152  1.00  0.00              
ATOM    873 2HH2 ARG A  53      -5.782   4.822  52.712  1.00  0.00              
ATOM    874  N   ARG A  54      -7.959   5.743  45.713  1.00  0.00              
ATOM    875  CA  ARG A  54      -9.390   5.528  45.519  1.00  0.00              
ATOM    876  C   ARG A  54      -9.816   5.995  44.129  1.00  0.00              
ATOM    877  O   ARG A  54     -10.809   5.515  43.580  1.00  0.00              
ATOM    878  CB  ARG A  54     -10.196   6.271  46.575  1.00  0.00              
ATOM    879  CG  ARG A  54     -10.081   5.707  47.982  1.00  0.00              
ATOM    880  CD  ARG A  54     -10.888   6.488  48.954  1.00  0.00              
ATOM    881  NE  ARG A  54     -10.779   5.953  50.302  1.00  0.00              
ATOM    882  CZ  ARG A  54     -11.320   6.523  51.397  1.00  0.00              
ATOM    883  NH1 ARG A  54     -12.002   7.641  51.287  1.00  0.00              
ATOM    884  NH2 ARG A  54     -11.164   5.957  52.581  1.00  0.00              
ATOM    885  H   ARG A  54      -7.651   6.435  46.382  1.00  0.00              
ATOM    886  HA  ARG A  54      -9.597   4.463  45.620  1.00  0.00              
ATOM    887 1HB  ARG A  54      -9.877   7.312  46.610  1.00  0.00              
ATOM    888 2HB  ARG A  54     -11.251   6.262  46.300  1.00  0.00              
ATOM    889 1HG  ARG A  54     -10.437   4.676  47.991  1.00  0.00              
ATOM    890 2HG  ARG A  54      -9.039   5.734  48.301  1.00  0.00              
ATOM    891 1HD  ARG A  54     -10.541   7.521  48.968  1.00  0.00              
ATOM    892 2HD  ARG A  54     -11.937   6.462  48.661  1.00  0.00              
ATOM    893  HE  ARG A  54     -10.261   5.094  50.426  1.00  0.00              
ATOM    894 1HH1 ARG A  54     -12.121   8.073  50.382  1.00  0.00              
ATOM    895 2HH1 ARG A  54     -12.407   8.067  52.108  1.00  0.00              
ATOM    896 1HH2 ARG A  54     -10.639   5.097  52.665  1.00  0.00              
ATOM    897 2HH2 ARG A  54     -11.569   6.383  53.401  1.00  0.00              
ATOM    898  N   ALA A  55      -9.059   6.926  43.558  1.00  0.00              
ATOM    899  CA  ALA A  55      -9.358   7.433  42.224  1.00  0.00              
ATOM    900  C   ALA A  55      -9.103   6.398  41.132  1.00  0.00              
ATOM    901  O   ALA A  55      -9.530   6.581  39.993  1.00  0.00              
ATOM    902  CB  ALA A  55      -8.539   8.690  41.950  1.00  0.00              
ATOM    903  H   ALA A  55      -8.259   7.291  44.056  1.00  0.00              
ATOM    904  HA  ALA A  55     -10.418   7.683  42.187  1.00  0.00              
ATOM    905 1HB  ALA A  55      -8.769   9.063  40.951  1.00  0.00              
ATOM    906 2HB  ALA A  55      -8.786   9.454  42.688  1.00  0.00              
ATOM    907 3HB  ALA A  55      -7.478   8.454  42.014  1.00  0.00              
ATOM    908  N   PHE A  56      -8.415   5.314  41.473  1.00  0.00              
ATOM    909  CA  PHE A  56      -8.118   4.273  40.492  1.00  0.00              
ATOM    910  C   PHE A  56      -8.884   2.983  40.751  1.00  0.00              
ATOM    911  O   PHE A  56      -8.594   1.951  40.147  1.00  0.00              
ATOM    912  CB  PHE A  56      -6.617   3.975  40.483  1.00  0.00              
ATOM    913  CG  PHE A  56      -5.760   5.185  40.240  1.00  0.00              
ATOM    914  CD1 PHE A  56      -5.255   5.919  41.303  1.00  0.00              
ATOM    915  CD2 PHE A  56      -5.458   5.591  38.950  1.00  0.00              
ATOM    916  CE1 PHE A  56      -4.467   7.032  41.081  1.00  0.00              
ATOM    917  CE2 PHE A  56      -4.670   6.703  38.724  1.00  0.00              
ATOM    918  CZ  PHE A  56      -4.174   7.424  39.792  1.00  0.00              
ATOM    919  H   PHE A  56      -8.090   5.202  42.423  1.00  0.00              
ATOM    920  HA  PHE A  56      -8.405   4.636  39.505  1.00  0.00              
ATOM    921 1HB  PHE A  56      -6.327   3.539  41.438  1.00  0.00              
ATOM    922 2HB  PHE A  56      -6.397   3.241  39.709  1.00  0.00              
ATOM    923  HD1 PHE A  56      -5.485   5.608  42.322  1.00  0.00              
ATOM    924  HD2 PHE A  56      -5.851   5.022  38.106  1.00  0.00              
ATOM    925  HE1 PHE A  56      -4.076   7.600  41.925  1.00  0.00              
ATOM    926  HE2 PHE A  56      -4.440   7.012  37.705  1.00  0.00              
ATOM    927  HZ  PHE A  56      -3.554   8.302  39.616  1.00  0.00              
ATOM    928  N   SER A  57      -9.867   3.041  41.641  1.00  0.00              
ATOM    929  CA  SER A  57     -10.652   1.859  41.974  1.00  0.00              
ATOM    930  C   SER A  57     -11.593   1.401  40.862  1.00  0.00              
ATOM    931  O   SER A  57     -12.471   2.142  40.427  1.00  0.00              
ATOM    932  CB  SER A  57     -11.459   2.132  43.229  1.00  0.00              
ATOM    933  OG  SER A  57     -12.304   1.054  43.527  1.00  0.00              
ATOM    934  H   SER A  57     -10.079   3.917  42.097  1.00  0.00              
ATOM    935  HA  SER A  57      -9.969   1.023  42.135  1.00  0.00              
ATOM    936 1HB  SER A  57     -10.783   2.310  44.065  1.00  0.00              
ATOM    937 2HB  SER A  57     -12.052   3.035  43.090  1.00  0.00              
ATOM    938  HG  SER A  57     -12.401   0.560  42.709  1.00  0.00              
ATOM    939  N   ASP A  58     -11.382   0.166  40.417  1.00  0.00              
ATOM    940  CA  ASP A  58     -12.206  -0.487  39.401  1.00  0.00              
ATOM    941  C   ASP A  58     -12.389   0.339  38.131  1.00  0.00              
ATOM    942  O   ASP A  58     -13.514   0.573  37.685  1.00  0.00              
ATOM    943  CB  ASP A  58     -13.582  -0.818  39.984  1.00  0.00              
ATOM    944  CG  ASP A  58     -13.516  -1.819  41.130  1.00  0.00              
ATOM    945  OD1 ASP A  58     -12.718  -2.724  41.056  1.00  0.00              
ATOM    946  OD2 ASP A  58     -14.262  -1.669  42.067  1.00  0.00              
ATOM    947  H   ASP A  58     -10.603  -0.337  40.816  1.00  0.00              
ATOM    948  HA  ASP A  58     -11.704  -1.401  39.083  1.00  0.00              
ATOM    949 1HB  ASP A  58     -14.053   0.096  40.347  1.00  0.00              
ATOM    950 2HB  ASP A  58     -14.221  -1.226  39.200  1.00  0.00              
ATOM    951  N   LEU A  59     -11.280   0.777  37.547  1.00  0.00              
ATOM    952  CA  LEU A  59     -11.347   1.653  36.387  1.00  0.00              
ATOM    953  C   LEU A  59     -11.941   0.898  35.210  1.00  0.00              
ATOM    954  O   LEU A  59     -12.747   1.443  34.462  1.00  0.00              
ATOM    955  CB  LEU A  59      -9.952   2.179  36.025  1.00  0.00              
ATOM    956  CG  LEU A  59      -9.348   3.191  37.007  1.00  0.00              
ATOM    957  CD1 LEU A  59      -7.903   3.476  36.618  1.00  0.00              
ATOM    958  CD2 LEU A  59     -10.178   4.466  36.998  1.00  0.00              
ATOM    959  H   LEU A  59     -10.376   0.505  37.907  1.00  0.00              
ATOM    960  HA  LEU A  59     -11.964   2.515  36.639  1.00  0.00              
ATOM    961 1HB  LEU A  59      -9.269   1.334  35.958  1.00  0.00              
ATOM    962 2HB  LEU A  59     -10.004   2.657  35.047  1.00  0.00              
ATOM    963  HG  LEU A  59      -9.345   2.767  38.011  1.00  0.00              
ATOM    964 1HD1 LEU A  59      -7.473   4.195  37.316  1.00  0.00              
ATOM    965 2HD1 LEU A  59      -7.328   2.550  36.652  1.00  0.00              
ATOM    966 3HD1 LEU A  59      -7.872   3.886  35.609  1.00  0.00              
ATOM    967 1HD2 LEU A  59      -9.748   5.185  37.696  1.00  0.00              
ATOM    968 2HD2 LEU A  59     -10.180   4.892  35.994  1.00  0.00              
ATOM    969 3HD2 LEU A  59     -11.201   4.236  37.297  1.00  0.00              
ATOM    970  N   THR A  60     -11.533  -0.356  35.041  1.00  0.00              
ATOM    971  CA  THR A  60     -11.987  -1.142  33.904  1.00  0.00              
ATOM    972  C   THR A  60     -13.465  -1.489  34.011  1.00  0.00              
ATOM    973  O   THR A  60     -14.123  -1.711  33.001  1.00  0.00              
ATOM    974  CB  THR A  60     -11.163  -2.435  33.766  1.00  0.00              
ATOM    975  OG1 THR A  60     -11.128  -3.119  35.025  1.00  0.00              
ATOM    976  CG2 THR A  60      -9.742  -2.118  33.325  1.00  0.00              
ATOM    977  H   THR A  60     -10.901  -0.776  35.707  1.00  0.00              
ATOM    978  HA  THR A  60     -11.873  -0.541  33.001  1.00  0.00              
ATOM    979  HB  THR A  60     -11.630  -3.086  33.027  1.00  0.00              
ATOM    980  HG1 THR A  60     -10.501  -2.683  35.608  1.00  0.00              
ATOM    981 1HG2 THR A  60      -9.175  -3.044  33.232  1.00  0.00              
ATOM    982 2HG2 THR A  60      -9.765  -1.608  32.362  1.00  0.00              
ATOM    983 3HG2 THR A  60      -9.267  -1.474  34.065  1.00  0.00              
ATOM    984  N   SER A  61     -13.987  -1.529  35.231  1.00  0.00              
ATOM    985  CA  SER A  61     -15.421  -1.730  35.415  1.00  0.00              
ATOM    986  C   SER A  61     -16.184  -0.454  35.093  1.00  0.00              
ATOM    987  O   SER A  61     -17.142  -0.474  34.317  1.00  0.00              
ATOM    988  CB  SER A  61     -15.715  -2.164  36.838  1.00  0.00              
ATOM    989  OG  SER A  61     -17.089  -2.360  37.029  1.00  0.00              
ATOM    990  H   SER A  61     -13.397  -1.421  36.044  1.00  0.00              
ATOM    991  HA  SER A  61     -15.747  -2.528  34.746  1.00  0.00              
ATOM    992 1HB  SER A  61     -15.180  -3.088  37.055  1.00  0.00              
ATOM    993 2HB  SER A  61     -15.353  -1.406  37.531  1.00  0.00              
ATOM    994  HG  SER A  61     -17.412  -1.566  37.463  1.00  0.00              
ATOM    995  N   GLN A  62     -15.758   0.658  35.688  1.00  0.00              
ATOM    996  CA  GLN A  62     -16.419   1.945  35.471  1.00  0.00              
ATOM    997  C   GLN A  62     -16.342   2.406  34.026  1.00  0.00              
ATOM    998  O   GLN A  62     -17.319   2.920  33.468  1.00  0.00              
ATOM    999  CB  GLN A  62     -15.808   3.014  36.380  1.00  0.00              
ATOM   1000  CG  GLN A  62     -16.106   2.820  37.857  1.00  0.00              
ATOM   1001  CD  GLN A  62     -15.343   3.795  38.734  1.00  0.00              
ATOM   1002  OE1 GLN A  62     -14.280   4.292  38.355  1.00  0.00              
ATOM   1003  NE2 GLN A  62     -15.883   4.073  39.916  1.00  0.00              
ATOM   1004  H   GLN A  62     -14.959   0.613  36.304  1.00  0.00              
ATOM   1005  HA  GLN A  62     -17.470   1.844  35.743  1.00  0.00              
ATOM   1006 1HB  GLN A  62     -14.725   3.023  36.254  1.00  0.00              
ATOM   1007 2HB  GLN A  62     -16.179   3.996  36.088  1.00  0.00              
ATOM   1008 1HG  GLN A  62     -17.172   2.972  38.024  1.00  0.00              
ATOM   1009 2HG  GLN A  62     -15.823   1.808  38.144  1.00  0.00              
ATOM   1010 1HE2 GLN A  62     -15.425   4.709  40.538  1.00  0.00              
ATOM   1011 2HE2 GLN A  62     -16.747   3.647  40.184  1.00  0.00              
ATOM   1012  N   LEU A  63     -15.170   2.234  33.426  1.00  0.00              
ATOM   1013  CA  LEU A  63     -14.927   2.658  32.055  1.00  0.00              
ATOM   1014  C   LEU A  63     -15.366   1.624  31.027  1.00  0.00              
ATOM   1015  O   LEU A  63     -15.366   1.902  29.827  1.00  0.00              
ATOM   1016  CB  LEU A  63     -13.436   2.962  31.865  1.00  0.00              
ATOM   1017  CG  LEU A  63     -12.877   4.110  32.715  1.00  0.00              
ATOM   1018  CD1 LEU A  63     -11.367   4.189  32.532  1.00  0.00              
ATOM   1019  CD2 LEU A  63     -13.546   5.415  32.309  1.00  0.00              
ATOM   1020  H   LEU A  63     -14.423   1.793  33.944  1.00  0.00              
ATOM   1021  HA  LEU A  63     -15.502   3.564  31.867  1.00  0.00              
ATOM   1022 1HB  LEU A  63     -12.865   2.065  32.103  1.00  0.00              
ATOM   1023 2HB  LEU A  63     -13.262   3.210  30.818  1.00  0.00              
ATOM   1024  HG  LEU A  63     -13.075   3.913  33.768  1.00  0.00              
ATOM   1025 1HD1 LEU A  63     -10.970   5.005  33.136  1.00  0.00              
ATOM   1026 2HD1 LEU A  63     -10.912   3.250  32.848  1.00  0.00              
ATOM   1027 3HD1 LEU A  63     -11.137   4.370  31.483  1.00  0.00              
ATOM   1028 1HD2 LEU A  63     -13.149   6.231  32.914  1.00  0.00              
ATOM   1029 2HD2 LEU A  63     -13.347   5.614  31.256  1.00  0.00              
ATOM   1030 3HD2 LEU A  63     -14.622   5.336  32.467  1.00  0.00              
ATOM   1031  N   HIS A  64     -15.744   0.433  31.495  1.00  0.00              
ATOM   1032  CA  HIS A  64     -16.262  -0.608  30.611  1.00  0.00              
ATOM   1033  C   HIS A  64     -15.211  -1.004  29.583  1.00  0.00              
ATOM   1034  O   HIS A  64     -15.467  -1.072  28.381  1.00  0.00              
ATOM   1035  CB  HIS A  64     -17.535  -0.139  29.899  1.00  0.00              
ATOM   1036  CG  HIS A  64     -18.633   0.264  30.833  1.00  0.00              
ATOM   1037  ND1 HIS A  64     -19.339  -0.648  31.589  1.00  0.00              
ATOM   1038  CD2 HIS A  64     -19.147   1.480  31.133  1.00  0.00              
ATOM   1039  CE1 HIS A  64     -20.241  -0.010  32.315  1.00  0.00              
ATOM   1040  NE2 HIS A  64     -20.144   1.282  32.056  1.00  0.00              
ATOM   1041  H   HIS A  64     -15.671   0.246  32.485  1.00  0.00              
ATOM   1042  HA  HIS A  64     -16.499  -1.497  31.195  1.00  0.00              
ATOM   1043 1HB  HIS A  64     -17.301   0.712  29.259  1.00  0.00              
ATOM   1044 2HB  HIS A  64     -17.908  -0.937  29.258  1.00  0.00              
ATOM   1045  HD1 HIS A  64     -19.156  -1.629  31.655  1.00  0.00              
ATOM   1046  HD2 HIS A  64     -18.914   2.488  30.789  1.00  0.00              
ATOM   1047  HE1 HIS A  64     -20.903  -0.557  32.984  1.00  0.00              
ATOM   1048  N   ILE A  65     -14.011  -1.273  30.084  1.00  0.00              
ATOM   1049  CA  ILE A  65     -12.877  -1.599  29.241  1.00  0.00              
ATOM   1050  C   ILE A  65     -12.902  -3.004  28.650  1.00  0.00              
ATOM   1051  O   ILE A  65     -12.949  -3.996  29.370  1.00  0.00              
ATOM   1052  CB  ILE A  65     -11.570  -1.420  30.034  1.00  0.00              
ATOM   1053  CG1 ILE A  65     -11.436   0.025  30.523  1.00  0.00              
ATOM   1054  CG2 ILE A  65     -10.372  -1.810  29.182  1.00  0.00              
ATOM   1055  CD1 ILE A  65     -11.346   1.041  29.408  1.00  0.00              
ATOM   1056  H   ILE A  65     -13.888  -1.249  31.087  1.00  0.00              
ATOM   1057  HA  ILE A  65     -12.857  -0.902  28.404  1.00  0.00              
ATOM   1058  HB  ILE A  65     -11.593  -2.052  30.921  1.00  0.00              
ATOM   1059 1HG1 ILE A  65     -12.293   0.278  31.147  1.00  0.00              
ATOM   1060 2HG1 ILE A  65     -10.543   0.118  31.142  1.00  0.00              
ATOM   1061 1HG2 ILE A  65      -9.457  -1.676  29.758  1.00  0.00              
ATOM   1062 2HG2 ILE A  65     -10.463  -2.853  28.882  1.00  0.00              
ATOM   1063 3HG2 ILE A  65     -10.337  -1.179  28.293  1.00  0.00              
ATOM   1064 1HD1 ILE A  65     -11.253   2.041  29.833  1.00  0.00              
ATOM   1065 2HD1 ILE A  65     -10.473   0.827  28.790  1.00  0.00              
ATOM   1066 3HD1 ILE A  65     -12.245   0.990  28.796  1.00  0.00              
ATOM   1067  N   THR A  66     -12.859  -3.065  27.328  1.00  0.00              
ATOM   1068  CA  THR A  66     -12.754  -4.314  26.583  1.00  0.00              
ATOM   1069  C   THR A  66     -11.588  -4.038  25.648  1.00  0.00              
ATOM   1070  O   THR A  66     -11.212  -2.882  25.457  1.00  0.00              
ATOM   1071  CB  THR A  66     -14.035  -4.679  25.809  1.00  0.00              
ATOM   1072  OG1 THR A  66     -14.272  -3.704  24.785  1.00  0.00              
ATOM   1073  CG2 THR A  66     -15.231  -4.724  26.748  1.00  0.00              
ATOM   1074  H   THR A  66     -12.902  -2.193  26.822  1.00  0.00              
ATOM   1075  HA  THR A  66     -12.638  -5.132  27.294  1.00  0.00              
ATOM   1076  HB  THR A  66     -13.911  -5.655  25.340  1.00  0.00              
ATOM   1077  HG1 THR A  66     -14.113  -2.825  25.138  1.00  0.00              
ATOM   1078 1HG2 THR A  66     -16.126  -4.984  26.184  1.00  0.00              
ATOM   1079 2HG2 THR A  66     -15.058  -5.473  27.521  1.00  0.00              
ATOM   1080 3HG2 THR A  66     -15.366  -3.748  27.212  1.00  0.00              
ATOM   1081  N   PRO A  67     -10.996  -5.083  25.056  1.00  0.00              
ATOM   1082  CA  PRO A  67      -9.873  -4.858  24.142  1.00  0.00              
ATOM   1083  C   PRO A  67     -10.208  -3.871  23.022  1.00  0.00              
ATOM   1084  O   PRO A  67      -9.362  -3.081  22.601  1.00  0.00              
ATOM   1085  CB  PRO A  67      -9.609  -6.262  23.587  1.00  0.00              
ATOM   1086  CG  PRO A  67     -10.047  -7.176  24.680  1.00  0.00              
ATOM   1087  CD  PRO A  67     -11.281  -6.522  25.243  1.00  0.00              
ATOM   1088  HA  PRO A  67      -9.019  -4.461  24.709  1.00  0.00              
ATOM   1089 1HB  PRO A  67     -10.174  -6.410  22.655  1.00  0.00              
ATOM   1090 2HB  PRO A  67      -8.544  -6.374  23.338  1.00  0.00              
ATOM   1091 1HG  PRO A  67     -10.245  -8.180  24.279  1.00  0.00              
ATOM   1092 2HG  PRO A  67      -9.247  -7.284  25.427  1.00  0.00              
ATOM   1093 1HD  PRO A  67     -12.162  -6.845  24.669  1.00  0.00              
ATOM   1094 2HD  PRO A  67     -11.388  -6.793  26.304  1.00  0.00              
ATOM   1095  N   GLY A  68     -11.449  -3.901  22.554  1.00  0.00              
ATOM   1096  CA  GLY A  68     -11.851  -2.985  21.501  1.00  0.00              
ATOM   1097  C   GLY A  68     -12.260  -1.585  21.913  1.00  0.00              
ATOM   1098  O   GLY A  68     -12.446  -0.714  21.060  1.00  0.00              
ATOM   1099  H   GLY A  68     -12.126  -4.556  22.920  1.00  0.00              
ATOM   1100 1HA  GLY A  68     -11.034  -2.869  20.788  1.00  0.00              
ATOM   1101 2HA  GLY A  68     -12.695  -3.405  20.956  1.00  0.00              
ATOM   1102  N   THR A  69     -12.391  -1.345  23.211  1.00  0.00              
ATOM   1103  CA  THR A  69     -12.847  -0.046  23.683  1.00  0.00              
ATOM   1104  C   THR A  69     -11.825   0.652  24.572  1.00  0.00              
ATOM   1105  O   THR A  69     -11.974   1.830  24.879  1.00  0.00              
ATOM   1106  CB  THR A  69     -14.176  -0.184  24.448  1.00  0.00              
ATOM   1107  OG1 THR A  69     -13.992  -1.043  25.581  1.00  0.00              
ATOM   1108  CG2 THR A  69     -15.253  -0.765  23.545  1.00  0.00              
ATOM   1109  H   THR A  69     -12.173  -2.065  23.886  1.00  0.00              
ATOM   1110  HA  THR A  69     -13.042   0.587  22.817  1.00  0.00              
ATOM   1111  HB  THR A  69     -14.496   0.797  24.801  1.00  0.00              
ATOM   1112  HG1 THR A  69     -14.481  -0.693  26.330  1.00  0.00              
ATOM   1113 1HG2 THR A  69     -16.186  -0.855  24.103  1.00  0.00              
ATOM   1114 2HG2 THR A  69     -15.404  -0.108  22.689  1.00  0.00              
ATOM   1115 3HG2 THR A  69     -14.944  -1.750  23.197  1.00  0.00              
ATOM   1116  N   ALA A  70     -10.794  -0.084  24.977  1.00  0.00              
ATOM   1117  CA  ALA A  70      -9.719   0.475  25.794  1.00  0.00              
ATOM   1118  C   ALA A  70      -9.054   1.719  25.243  1.00  0.00              
ATOM   1119  O   ALA A  70      -8.758   2.646  25.992  1.00  0.00              
ATOM   1120  CB  ALA A  70      -8.667  -0.584  26.069  1.00  0.00              
ATOM   1121  H   ALA A  70     -10.754  -1.058  24.710  1.00  0.00              
ATOM   1122  HA  ALA A  70     -10.149   0.802  26.741  1.00  0.00              
ATOM   1123 1HB  ALA A  70      -7.871  -0.157  26.679  1.00  0.00              
ATOM   1124 2HB  ALA A  70      -9.122  -1.420  26.601  1.00  0.00              
ATOM   1125 3HB  ALA A  70      -8.251  -0.937  25.127  1.00  0.00              
ATOM   1126  N   TYR A  71      -8.809   1.739  23.937  1.00  0.00              
ATOM   1127  CA  TYR A  71      -8.237   2.923  23.304  1.00  0.00              
ATOM   1128  C   TYR A  71      -9.124   4.146  23.461  1.00  0.00              
ATOM   1129  O   TYR A  71      -8.656   5.223  23.829  1.00  0.00              
ATOM   1130  CB  TYR A  71      -7.974   2.655  21.820  1.00  0.00              
ATOM   1131  CG  TYR A  71      -7.470   3.863  21.062  1.00  0.00              
ATOM   1132  CD1 TYR A  71      -6.169   4.307  21.252  1.00  0.00              
ATOM   1133  CD2 TYR A  71      -8.307   4.526  20.177  1.00  0.00              
ATOM   1134  CE1 TYR A  71      -5.709   5.410  20.559  1.00  0.00              
ATOM   1135  CE2 TYR A  71      -7.846   5.629  19.485  1.00  0.00              
ATOM   1136  CZ  TYR A  71      -6.553   6.071  19.674  1.00  0.00              
ATOM   1137  OH  TYR A  71      -6.094   7.169  18.984  1.00  0.00              
ATOM   1138  H   TYR A  71      -9.017   0.930  23.369  1.00  0.00              
ATOM   1139  HA  TYR A  71      -7.286   3.148  23.788  1.00  0.00              
ATOM   1140 1HB  TYR A  71      -7.237   1.857  21.719  1.00  0.00              
ATOM   1141 2HB  TYR A  71      -8.893   2.314  21.344  1.00  0.00              
ATOM   1142  HD1 TYR A  71      -5.511   3.786  21.947  1.00  0.00              
ATOM   1143  HD2 TYR A  71      -9.329   4.177  20.029  1.00  0.00              
ATOM   1144  HE1 TYR A  71      -4.687   5.759  20.708  1.00  0.00              
ATOM   1145  HE2 TYR A  71      -8.505   6.150  18.790  1.00  0.00              
ATOM   1146  HH  TYR A  71      -6.803   7.526  18.443  1.00  0.00              
ATOM   1147  N   GLN A  72     -10.412   3.980  23.171  1.00  0.00              
ATOM   1148  CA  GLN A  72     -11.355   5.081  23.268  1.00  0.00              
ATOM   1149  C   GLN A  72     -11.453   5.653  24.684  1.00  0.00              
ATOM   1150  O   GLN A  72     -11.431   6.871  24.877  1.00  0.00              
ATOM   1151  CB  GLN A  72     -12.738   4.624  22.797  1.00  0.00              
ATOM   1152  CG  GLN A  72     -12.828   4.346  21.306  1.00  0.00              
ATOM   1153  CD  GLN A  72     -14.184   3.802  20.899  1.00  0.00              
ATOM   1154  OE1 GLN A  72     -14.896   3.202  21.708  1.00  0.00              
ATOM   1155  NE2 GLN A  72     -14.549   4.009  19.639  1.00  0.00              
ATOM   1156  H   GLN A  72     -10.744   3.072  22.878  1.00  0.00              
ATOM   1157  HA  GLN A  72     -11.008   5.891  22.627  1.00  0.00              
ATOM   1158 1HB  GLN A  72     -13.021   3.714  23.326  1.00  0.00              
ATOM   1159 2HB  GLN A  72     -13.477   5.387  23.041  1.00  0.00              
ATOM   1160 1HG  GLN A  72     -12.654   5.275  20.763  1.00  0.00              
ATOM   1161 2HG  GLN A  72     -12.070   3.610  21.038  1.00  0.00              
ATOM   1162 1HE2 GLN A  72     -15.434   3.673  19.312  1.00  0.00              
ATOM   1163 2HE2 GLN A  72     -13.941   4.501  19.015  1.00  0.00              
ATOM   1164  N   SER A  73     -11.559   4.778  25.680  1.00  0.00              
ATOM   1165  CA  SER A  73     -11.665   5.239  27.053  1.00  0.00              
ATOM   1166  C   SER A  73     -10.350   5.865  27.495  1.00  0.00              
ATOM   1167  O   SER A  73     -10.347   6.907  28.139  1.00  0.00              
ATOM   1168  CB  SER A  73     -12.031   4.087  27.969  1.00  0.00              
ATOM   1169  OG  SER A  73     -13.319   3.612  27.689  1.00  0.00              
ATOM   1170  H   SER A  73     -11.566   3.786  25.492  1.00  0.00              
ATOM   1171  HA  SER A  73     -12.455   5.989  27.106  1.00  0.00              
ATOM   1172 1HB  SER A  73     -11.308   3.281  27.847  1.00  0.00              
ATOM   1173 2HB  SER A  73     -11.980   4.418  29.006  1.00  0.00              
ATOM   1174  HG  SER A  73     -13.230   3.045  26.920  1.00  0.00              
ATOM   1175  N   PHE A  74      -9.243   5.227  27.137  1.00  0.00              
ATOM   1176  CA  PHE A  74      -7.917   5.776  27.437  1.00  0.00              
ATOM   1177  C   PHE A  74      -7.773   7.183  26.868  1.00  0.00              
ATOM   1178  O   PHE A  74      -7.389   8.109  27.579  1.00  0.00              
ATOM   1179  CB  PHE A  74      -6.819   4.878  26.853  1.00  0.00              
ATOM   1180  CG  PHE A  74      -5.426   5.429  27.022  1.00  0.00              
ATOM   1181  CD1 PHE A  74      -4.692   5.158  28.169  1.00  0.00              
ATOM   1182  CD2 PHE A  74      -4.862   6.238  26.044  1.00  0.00              
ATOM   1183  CE1 PHE A  74      -3.413   5.691  28.341  1.00  0.00              
ATOM   1184  CE2 PHE A  74      -3.584   6.779  26.206  1.00  0.00              
ATOM   1185  CZ  PHE A  74      -2.861   6.501  27.360  1.00  0.00              
ATOM   1186  H   PHE A  74      -9.311   4.346  26.648  1.00  0.00              
ATOM   1187  HA  PHE A  74      -7.796   5.816  28.521  1.00  0.00              
ATOM   1188 1HB  PHE A  74      -6.858   3.900  27.331  1.00  0.00              
ATOM   1189 2HB  PHE A  74      -6.999   4.729  25.789  1.00  0.00              
ATOM   1190  HD1 PHE A  74      -5.124   4.520  28.940  1.00  0.00              
ATOM   1191  HD2 PHE A  74      -5.434   6.454  25.141  1.00  0.00              
ATOM   1192  HE1 PHE A  74      -2.848   5.471  29.246  1.00  0.00              
ATOM   1193  HE2 PHE A  74      -3.154   7.417  25.434  1.00  0.00              
ATOM   1194  HZ  PHE A  74      -1.864   6.918  27.494  1.00  0.00              
ATOM   1195  N   GLU A  75      -8.071   7.334  25.579  1.00  0.00              
ATOM   1196  CA  GLU A  75      -8.003   8.637  24.921  1.00  0.00              
ATOM   1197  C   GLU A  75      -8.905   9.677  25.569  1.00  0.00              
ATOM   1198  O   GLU A  75      -8.501  10.819  25.793  1.00  0.00              
ATOM   1199  CB  GLU A  75      -8.375   8.495  23.443  1.00  0.00              
ATOM   1200  CG  GLU A  75      -8.309   9.794  22.651  1.00  0.00              
ATOM   1201  CD  GLU A  75      -8.658   9.612  21.200  1.00  0.00              
ATOM   1202  OE1 GLU A  75      -8.940   8.505  20.810  1.00  0.00              
ATOM   1203  OE2 GLU A  75      -8.643  10.583  20.480  1.00  0.00              
ATOM   1204  H   GLU A  75      -8.352   6.526  25.043  1.00  0.00              
ATOM   1205  HA  GLU A  75      -6.979   9.004  24.985  1.00  0.00              
ATOM   1206 1HB  GLU A  75      -7.705   7.779  22.966  1.00  0.00              
ATOM   1207 2HB  GLU A  75      -9.388   8.102  23.358  1.00  0.00              
ATOM   1208 1HG  GLU A  75      -9.001  10.511  23.092  1.00  0.00              
ATOM   1209 2HG  GLU A  75      -7.304  10.205  22.729  1.00  0.00              
ATOM   1210  N   GLN A  76     -10.141   9.300  25.870  1.00  0.00              
ATOM   1211  CA  GLN A  76     -11.053  10.277  26.429  1.00  0.00              
ATOM   1212  C   GLN A  76     -10.606  10.753  27.804  1.00  0.00              
ATOM   1213  O   GLN A  76     -10.687  11.942  28.105  1.00  0.00              
ATOM   1214  CB  GLN A  76     -12.466   9.692  26.513  1.00  0.00              
ATOM   1215  CG  GLN A  76     -13.525  10.685  26.961  1.00  0.00              
ATOM   1216  CD  GLN A  76     -13.681  11.841  25.991  1.00  0.00              
ATOM   1217  OE1 GLN A  76     -13.892  11.639  24.792  1.00  0.00              
ATOM   1218  NE2 GLN A  76     -13.579  13.061  26.505  1.00  0.00              
ATOM   1219  H   GLN A  76     -10.464   8.355  25.723  1.00  0.00              
ATOM   1220  HA  GLN A  76     -11.046  11.161  25.791  1.00  0.00              
ATOM   1221 1HB  GLN A  76     -12.758   9.305  25.537  1.00  0.00              
ATOM   1222 2HB  GLN A  76     -12.472   8.856  27.212  1.00  0.00              
ATOM   1223 1HG  GLN A  76     -14.483  10.170  27.035  1.00  0.00              
ATOM   1224 2HG  GLN A  76     -13.242  11.090  27.932  1.00  0.00              
ATOM   1225 1HE2 GLN A  76     -13.673  13.863  25.914  1.00  0.00              
ATOM   1226 2HE2 GLN A  76     -13.407  13.180  27.483  1.00  0.00              
ATOM   1227  N   VAL A  77     -10.117   9.832  28.628  1.00  0.00              
ATOM   1228  CA  VAL A  77      -9.660  10.202  29.960  1.00  0.00              
ATOM   1229  C   VAL A  77      -8.475  11.146  29.861  1.00  0.00              
ATOM   1230  O   VAL A  77      -8.440  12.169  30.534  1.00  0.00              
ATOM   1231  CB  VAL A  77      -9.229   8.971  30.787  1.00  0.00              
ATOM   1232  CG1 VAL A  77      -8.535   9.422  32.069  1.00  0.00              
ATOM   1233  CG2 VAL A  77     -10.450   8.119  31.136  1.00  0.00              
ATOM   1234  H   VAL A  77     -10.057   8.867  28.338  1.00  0.00              
ATOM   1235  HA  VAL A  77     -10.483  10.687  30.486  1.00  0.00              
ATOM   1236  HB  VAL A  77      -8.528   8.378  30.200  1.00  0.00              
ATOM   1237 1HG1 VAL A  77      -8.233   8.547  32.646  1.00  0.00              
ATOM   1238 2HG1 VAL A  77      -7.653  10.011  31.817  1.00  0.00              
ATOM   1239 3HG1 VAL A  77      -9.220  10.028  32.661  1.00  0.00              
ATOM   1240 1HG2 VAL A  77     -10.135   7.253  31.718  1.00  0.00              
ATOM   1241 2HG2 VAL A  77     -11.154   8.713  31.719  1.00  0.00              
ATOM   1242 3HG2 VAL A  77     -10.933   7.782  30.218  1.00  0.00              
ATOM   1243  N   VAL A  78      -7.514  10.800  29.009  1.00  0.00              
ATOM   1244  CA  VAL A  78      -6.313  11.625  28.864  1.00  0.00              
ATOM   1245  C   VAL A  78      -6.587  12.996  28.251  1.00  0.00              
ATOM   1246  O   VAL A  78      -6.035  14.002  28.704  1.00  0.00              
ATOM   1247  CB  VAL A  78      -5.280  10.888  27.990  1.00  0.00              
ATOM   1248  CG1 VAL A  78      -4.113  11.806  27.659  1.00  0.00              
ATOM   1249  CG2 VAL A  78      -4.796   9.636  28.705  1.00  0.00              
ATOM   1250  H   VAL A  78      -7.605   9.962  28.453  1.00  0.00              
ATOM   1251  HA  VAL A  78      -5.912  11.830  29.858  1.00  0.00              
ATOM   1252  HB  VAL A  78      -5.749  10.611  27.046  1.00  0.00              
ATOM   1253 1HG1 VAL A  78      -3.393  11.269  27.040  1.00  0.00              
ATOM   1254 2HG1 VAL A  78      -4.478  12.677  27.116  1.00  0.00              
ATOM   1255 3HG1 VAL A  78      -3.629  12.127  28.581  1.00  0.00              
ATOM   1256 1HG2 VAL A  78      -4.067   9.120  28.081  1.00  0.00              
ATOM   1257 2HG2 VAL A  78      -4.333   9.914  29.652  1.00  0.00              
ATOM   1258 3HG2 VAL A  78      -5.642   8.975  28.895  1.00  0.00              
ATOM   1259  N   ASN A  79      -7.438  13.052  27.229  1.00  0.00              
ATOM   1260  CA  ASN A  79      -7.765  14.338  26.616  1.00  0.00              
ATOM   1261  C   ASN A  79      -8.453  15.268  27.614  1.00  0.00              
ATOM   1262  O   ASN A  79      -8.174  16.462  27.655  1.00  0.00              
ATOM   1263  CB  ASN A  79      -8.633  14.138  25.387  1.00  0.00              
ATOM   1264  CG  ASN A  79      -7.862  13.593  24.217  1.00  0.00              
ATOM   1265  OD1 ASN A  79      -6.626  13.573  24.228  1.00  0.00              
ATOM   1266  ND2 ASN A  79      -8.567  13.150  23.208  1.00  0.00              
ATOM   1267  H   ASN A  79      -7.867  12.211  26.867  1.00  0.00              
ATOM   1268  HA  ASN A  79      -6.837  14.813  26.292  1.00  0.00              
ATOM   1269 1HB  ASN A  79      -9.446  13.451  25.623  1.00  0.00              
ATOM   1270 2HB  ASN A  79      -9.081  15.090  25.100  1.00  0.00              
ATOM   1271 1HD2 ASN A  79      -8.108  12.776  22.402  1.00  0.00              
ATOM   1272 2HD2 ASN A  79      -9.566  13.186  23.242  1.00  0.00              
ATOM   1273  N   GLU A  80      -9.359  14.732  28.424  1.00  0.00              
ATOM   1274  CA  GLU A  80      -9.999  15.549  29.436  1.00  0.00              
ATOM   1275  C   GLU A  80      -9.029  15.872  30.572  1.00  0.00              
ATOM   1276  O   GLU A  80      -9.069  16.950  31.142  1.00  0.00              
ATOM   1277  CB  GLU A  80     -11.236  14.838  29.988  1.00  0.00              
ATOM   1278  CG  GLU A  80     -12.041  15.659  30.986  1.00  0.00              
ATOM   1279  CD  GLU A  80     -12.682  16.869  30.366  1.00  0.00              
ATOM   1280  OE1 GLU A  80     -12.819  16.897  29.166  1.00  0.00              
ATOM   1281  OE2 GLU A  80     -13.035  17.768  31.093  1.00  0.00              
ATOM   1282  H   GLU A  80      -9.613  13.757  28.346  1.00  0.00              
ATOM   1283  HA  GLU A  80     -10.297  16.494  28.981  1.00  0.00              
ATOM   1284 1HB  GLU A  80     -11.899  14.569  29.165  1.00  0.00              
ATOM   1285 2HB  GLU A  80     -10.935  13.914  30.481  1.00  0.00              
ATOM   1286 1HG  GLU A  80     -12.820  15.029  31.415  1.00  0.00              
ATOM   1287 2HG  GLU A  80     -11.382  15.976  31.794  1.00  0.00              
ATOM   1288  N   LEU A  81      -8.150  14.932  30.899  1.00  0.00              
ATOM   1289  CA  LEU A  81      -7.152  15.192  31.929  1.00  0.00              
ATOM   1290  C   LEU A  81      -6.403  16.480  31.599  1.00  0.00              
ATOM   1291  O   LEU A  81      -6.235  17.349  32.450  1.00  0.00              
ATOM   1292  CB  LEU A  81      -6.156  14.030  31.993  1.00  0.00              
ATOM   1293  CG  LEU A  81      -4.966  14.101  32.959  1.00  0.00              
ATOM   1294  CD1 LEU A  81      -5.435  14.209  34.395  1.00  0.00              
ATOM   1295  CD2 LEU A  81      -4.124  12.847  32.765  1.00  0.00              
ATOM   1296  H   LEU A  81      -8.162  14.031  30.443  1.00  0.00              
ATOM   1297  HA  LEU A  81      -7.660  15.276  32.889  1.00  0.00              
ATOM   1298 1HB  LEU A  81      -6.696  13.123  32.261  1.00  0.00              
ATOM   1299 2HB  LEU A  81      -5.721  13.889  31.003  1.00  0.00              
ATOM   1300  HG  LEU A  81      -4.372  14.989  32.740  1.00  0.00              
ATOM   1301 1HD1 LEU A  81      -4.570  14.258  35.057  1.00  0.00              
ATOM   1302 2HD1 LEU A  81      -6.034  15.111  34.515  1.00  0.00              
ATOM   1303 3HD1 LEU A  81      -6.036  13.337  34.648  1.00  0.00              
ATOM   1304 1HD2 LEU A  81      -3.270  12.875  33.442  1.00  0.00              
ATOM   1305 2HD2 LEU A  81      -4.729  11.966  32.980  1.00  0.00              
ATOM   1306 3HD2 LEU A  81      -3.770  12.802  31.735  1.00  0.00              
ATOM   1307  N   PHE A  82      -5.971  16.603  30.351  1.00  0.00              
ATOM   1308  CA  PHE A  82      -5.274  17.804  29.913  1.00  0.00              
ATOM   1309  C   PHE A  82      -6.146  18.837  29.220  1.00  0.00              
ATOM   1310  O   PHE A  82      -5.636  19.696  28.507  1.00  0.00              
ATOM   1311  CB  PHE A  82      -4.116  17.415  28.992  1.00  0.00              
ATOM   1312  CG  PHE A  82      -3.087  16.536  29.651  1.00  0.00              
ATOM   1313  CD1 PHE A  82      -2.204  17.065  30.588  1.00  0.00              
ATOM   1314  CD2 PHE A  82      -3.019  15.179  29.353  1.00  0.00              
ATOM   1315  CE1 PHE A  82      -1.270  16.245  31.224  1.00  0.00              
ATOM   1316  CE2 PHE A  82      -2.091  14.352  29.984  1.00  0.00              
ATOM   1317  CZ  PHE A  82      -1.216  14.894  30.924  1.00  0.00              
ATOM   1318  H   PHE A  82      -6.126  15.855  29.690  1.00  0.00              
ATOM   1319  HA  PHE A  82      -4.876  18.313  30.792  1.00  0.00              
ATOM   1320 1HB  PHE A  82      -4.505  16.889  28.121  1.00  0.00              
ATOM   1321 2HB  PHE A  82      -3.617  18.314  28.634  1.00  0.00              
ATOM   1322  HD1 PHE A  82      -2.250  18.130  30.821  1.00  0.00              
ATOM   1323  HD2 PHE A  82      -3.707  14.763  28.616  1.00  0.00              
ATOM   1324  HE1 PHE A  82      -0.584  16.668  31.957  1.00  0.00              
ATOM   1325  HE2 PHE A  82      -2.046  13.290  29.747  1.00  0.00              
ATOM   1326  HZ  PHE A  82      -0.488  14.254  31.421  1.00  0.00              
ATOM   1327  N   ARG A  83      -7.455  18.773  29.435  1.00  0.00              
ATOM   1328  CA  ARG A  83      -8.357  19.665  28.712  1.00  0.00              
ATOM   1329  C   ARG A  83      -7.997  21.143  28.780  1.00  0.00              
ATOM   1330  O   ARG A  83      -7.925  21.803  27.745  1.00  0.00              
ATOM   1331  CB  ARG A  83      -9.773  19.492  29.240  1.00  0.00              
ATOM   1332  CG  ARG A  83     -10.802  20.430  28.630  1.00  0.00              
ATOM   1333  CD  ARG A  83     -12.158  20.196  29.189  1.00  0.00              
ATOM   1334  NE  ARG A  83     -13.124  21.163  28.691  1.00  0.00              
ATOM   1335  CZ  ARG A  83     -14.413  21.225  29.078  1.00  0.00              
ATOM   1336  NH1 ARG A  83     -14.875  20.371  29.965  1.00  0.00              
ATOM   1337  NH2 ARG A  83     -15.213  22.143  28.566  1.00  0.00              
ATOM   1338  H   ARG A  83      -7.841  18.113  30.094  1.00  0.00              
ATOM   1339  HA  ARG A  83      -8.316  19.413  27.652  1.00  0.00              
ATOM   1340 1HB  ARG A  83     -10.107  18.472  29.057  1.00  0.00              
ATOM   1341 2HB  ARG A  83      -9.781  19.650  30.319  1.00  0.00              
ATOM   1342 1HG  ARG A  83     -10.520  21.463  28.835  1.00  0.00              
ATOM   1343 2HG  ARG A  83     -10.844  20.272  27.551  1.00  0.00              
ATOM   1344 1HD  ARG A  83     -12.500  19.199  28.910  1.00  0.00              
ATOM   1345 2HD  ARG A  83     -12.123  20.277  30.274  1.00  0.00              
ATOM   1346  HE  ARG A  83     -12.806  21.836  28.007  1.00  0.00              
ATOM   1347 1HH1 ARG A  83     -14.263  19.669  30.357  1.00  0.00              
ATOM   1348 2HH1 ARG A  83     -15.841  20.418  30.255  1.00  0.00              
ATOM   1349 1HH2 ARG A  83     -14.858  22.799  27.884  1.00  0.00              
ATOM   1350 2HH2 ARG A  83     -16.179  22.190  28.856  1.00  0.00              
ATOM   1351  N   ASP A  84      -7.765  21.667  29.980  1.00  0.00              
ATOM   1352  CA  ASP A  84      -7.409  23.077  30.103  1.00  0.00              
ATOM   1353  C   ASP A  84      -5.968  23.364  30.504  1.00  0.00              
ATOM   1354  O   ASP A  84      -5.688  24.390  31.126  1.00  0.00              
ATOM   1355  CB  ASP A  84      -8.339  23.744  31.120  1.00  0.00              
ATOM   1356  CG  ASP A  84      -8.210  23.153  32.517  1.00  0.00              
ATOM   1357  OD1 ASP A  84      -7.371  22.306  32.708  1.00  0.00              
ATOM   1358  OD2 ASP A  84      -8.953  23.555  33.381  1.00  0.00              
ATOM   1359  H   ASP A  84      -7.832  21.101  30.814  1.00  0.00              
ATOM   1360  HA  ASP A  84      -7.493  23.542  29.121  1.00  0.00              
ATOM   1361 1HB  ASP A  84      -8.118  24.810  31.170  1.00  0.00              
ATOM   1362 2HB  ASP A  84      -9.373  23.639  30.791  1.00  0.00              
ATOM   1363  N   GLY A  85      -5.058  22.464  30.155  1.00  0.00              
ATOM   1364  CA  GLY A  85      -3.663  22.712  30.464  1.00  0.00              
ATOM   1365  C   GLY A  85      -2.820  21.505  30.799  1.00  0.00              
ATOM   1366  O   GLY A  85      -3.324  20.424  31.115  1.00  0.00              
ATOM   1367  H   GLY A  85      -5.312  21.610  29.679  1.00  0.00              
ATOM   1368 1HA  GLY A  85      -3.185  23.206  29.618  1.00  0.00              
ATOM   1369 2HA  GLY A  85      -3.593  23.392  31.313  1.00  0.00              
ATOM   1370  N   VAL A  86      -1.510  21.709  30.734  1.00  0.00              
ATOM   1371  CA  VAL A  86      -0.561  20.651  31.019  1.00  0.00              
ATOM   1372  C   VAL A  86       0.418  21.125  32.078  1.00  0.00              
ATOM   1373  O   VAL A  86       0.912  22.247  32.024  1.00  0.00              
ATOM   1374  CB  VAL A  86       0.276  20.288  29.767  1.00  0.00              
ATOM   1375  CG1 VAL A  86       1.284  19.182  30.108  1.00  0.00              
ATOM   1376  CG2 VAL A  86      -0.630  19.855  28.630  1.00  0.00              
ATOM   1377  H   VAL A  86      -1.166  22.624  30.480  1.00  0.00              
ATOM   1378  HA  VAL A  86      -1.114  19.764  31.328  1.00  0.00              
ATOM   1379  HB  VAL A  86       0.848  21.162  29.457  1.00  0.00              
ATOM   1380 1HG1 VAL A  86       1.867  18.935  29.220  1.00  0.00              
ATOM   1381 2HG1 VAL A  86       1.953  19.530  30.895  1.00  0.00              
ATOM   1382 3HG1 VAL A  86       0.750  18.296  30.449  1.00  0.00              
ATOM   1383 1HG2 VAL A  86      -0.025  19.604  27.759  1.00  0.00              
ATOM   1384 2HG2 VAL A  86      -1.206  18.982  28.936  1.00  0.00              
ATOM   1385 3HG2 VAL A  86      -1.310  20.668  28.377  1.00  0.00              
ATOM   1386  N   ASN A  87       0.652  20.271  33.063  1.00  0.00              
ATOM   1387  CA  ASN A  87       1.622  20.544  34.112  1.00  0.00              
ATOM   1388  C   ASN A  87       2.113  19.187  34.562  1.00  0.00              
ATOM   1389  O   ASN A  87       1.548  18.163  34.178  1.00  0.00              
ATOM   1390  CB  ASN A  87       1.027  21.342  35.257  1.00  0.00              
ATOM   1391  CG  ASN A  87      -0.081  20.607  35.959  1.00  0.00              
ATOM   1392  OD1 ASN A  87       0.062  19.430  36.309  1.00  0.00              
ATOM   1393  ND2 ASN A  87      -1.184  21.279  36.173  1.00  0.00              
ATOM   1394  H   ASN A  87       0.138  19.402  33.083  1.00  0.00              
ATOM   1395  HA  ASN A  87       2.451  21.107  33.679  1.00  0.00              
ATOM   1396 1HB  ASN A  87       1.807  21.577  35.982  1.00  0.00              
ATOM   1397 2HB  ASN A  87       0.637  22.287  34.879  1.00  0.00              
ATOM   1398 1HD2 ASN A  87      -1.955  20.840  36.636  1.00  0.00              
ATOM   1399 2HD2 ASN A  87      -1.256  22.230  35.873  1.00  0.00              
ATOM   1400  N   TRP A  88       3.189  19.164  35.337  1.00  0.00              
ATOM   1401  CA  TRP A  88       3.793  17.903  35.729  1.00  0.00              
ATOM   1402  C   TRP A  88       2.917  16.990  36.575  1.00  0.00              
ATOM   1403  O   TRP A  88       2.969  15.772  36.414  1.00  0.00              
ATOM   1404  CB  TRP A  88       5.087  18.184  36.495  1.00  0.00              
ATOM   1405  CG  TRP A  88       6.172  18.769  35.643  1.00  0.00              
ATOM   1406  CD1 TRP A  88       6.743  19.998  35.779  1.00  0.00              
ATOM   1407  CD2 TRP A  88       6.827  18.146  34.511  1.00  0.00              
ATOM   1408  NE1 TRP A  88       7.702  20.184  34.815  1.00  0.00              
ATOM   1409  CE2 TRP A  88       7.768  19.060  34.031  1.00  0.00              
ATOM   1410  CE3 TRP A  88       6.692  16.905  33.877  1.00  0.00              
ATOM   1411  CZ2 TRP A  88       8.576  18.778  32.940  1.00  0.00              
ATOM   1412  CZ3 TRP A  88       7.502  16.621  32.784  1.00  0.00              
ATOM   1413  CH2 TRP A  88       8.420  17.533  32.329  1.00  0.00              
ATOM   1414  H   TRP A  88       3.599  20.028  35.663  1.00  0.00              
ATOM   1415  HA  TRP A  88       3.983  17.316  34.831  1.00  0.00              
ATOM   1416 1HB  TRP A  88       4.883  18.877  37.312  1.00  0.00              
ATOM   1417 2HB  TRP A  88       5.458  17.259  36.936  1.00  0.00              
ATOM   1418  HD1 TRP A  88       6.477  20.727  36.543  1.00  0.00              
ATOM   1419  HE1 TRP A  88       8.268  21.013  34.699  1.00  0.00              
ATOM   1420  HE3 TRP A  88       5.966  16.175  34.236  1.00  0.00              
ATOM   1421  HZ2 TRP A  88       9.310  19.489  32.563  1.00  0.00              
ATOM   1422  HZ3 TRP A  88       7.390  15.652  32.296  1.00  0.00              
ATOM   1423  HH2 TRP A  88       9.040  17.278  31.469  1.00  0.00              
ATOM   1424  N   GLY A  89       2.126  17.570  37.474  1.00  0.00              
ATOM   1425  CA  GLY A  89       1.242  16.774  38.307  1.00  0.00              
ATOM   1426  C   GLY A  89       0.214  16.016  37.480  1.00  0.00              
ATOM   1427  O   GLY A  89      -0.120  14.866  37.778  1.00  0.00              
ATOM   1428  H   GLY A  89       2.134  18.574  37.585  1.00  0.00              
ATOM   1429 1HA  GLY A  89       1.831  16.065  38.889  1.00  0.00              
ATOM   1430 2HA  GLY A  89       0.728  17.422  39.016  1.00  0.00              
ATOM   1431  N   ARG A  90      -0.304  16.662  36.442  1.00  0.00              
ATOM   1432  CA  ARG A  90      -1.245  15.984  35.561  1.00  0.00              
ATOM   1433  C   ARG A  90      -0.513  14.919  34.761  1.00  0.00              
ATOM   1434  O   ARG A  90      -1.083  13.883  34.421  1.00  0.00              
ATOM   1435  CB  ARG A  90      -1.917  16.968  34.615  1.00  0.00              
ATOM   1436  CG  ARG A  90      -2.874  17.944  35.280  1.00  0.00              
ATOM   1437  CD  ARG A  90      -3.551  18.814  34.285  1.00  0.00              
ATOM   1438  NE  ARG A  90      -4.392  19.814  34.922  1.00  0.00              
ATOM   1439  CZ  ARG A  90      -5.240  20.631  34.266  1.00  0.00              
ATOM   1440  NH1 ARG A  90      -5.349  20.553  32.959  1.00  0.00              
ATOM   1441  NH2 ARG A  90      -5.964  21.509  34.939  1.00  0.00              
ATOM   1442  H   ARG A  90      -0.056  17.622  36.251  1.00  0.00              
ATOM   1443  HA  ARG A  90      -2.017  15.516  36.174  1.00  0.00              
ATOM   1444 1HB  ARG A  90      -1.157  17.552  34.098  1.00  0.00              
ATOM   1445 2HB  ARG A  90      -2.478  16.419  33.858  1.00  0.00              
ATOM   1446 1HG  ARG A  90      -3.637  17.390  35.826  1.00  0.00              
ATOM   1447 2HG  ARG A  90      -2.322  18.580  35.973  1.00  0.00              
ATOM   1448 1HD  ARG A  90      -2.802  19.331  33.684  1.00  0.00              
ATOM   1449 2HD  ARG A  90      -4.178  18.204  33.636  1.00  0.00              
ATOM   1450  HE  ARG A  90      -4.337  19.904  35.928  1.00  0.00              
ATOM   1451 1HH1 ARG A  90      -4.796  19.882  32.445  1.00  0.00              
ATOM   1452 2HH1 ARG A  90      -5.984  21.165  32.468  1.00  0.00              
ATOM   1453 1HH2 ARG A  90      -5.881  21.569  35.944  1.00  0.00              
ATOM   1454 2HH2 ARG A  90      -6.599  22.120  34.448  1.00  0.00              
ATOM   1455  N   ILE A  91       0.759  15.164  34.447  1.00  0.00              
ATOM   1456  CA  ILE A  91       1.523  14.154  33.740  1.00  0.00              
ATOM   1457  C   ILE A  91       1.740  12.965  34.668  1.00  0.00              
ATOM   1458  O   ILE A  91       1.702  11.833  34.225  1.00  0.00              
ATOM   1459  CB  ILE A  91       2.876  14.706  33.256  1.00  0.00              
ATOM   1460  CG1 ILE A  91       2.665  15.744  32.150  1.00  0.00              
ATOM   1461  CG2 ILE A  91       3.768  13.576  32.766  1.00  0.00              
ATOM   1462  CD1 ILE A  91       3.910  16.527  31.801  1.00  0.00              
ATOM   1463  H   ILE A  91       1.205  16.037  34.690  1.00  0.00              
ATOM   1464  HA  ILE A  91       0.935  13.808  32.890  1.00  0.00              
ATOM   1465  HB  ILE A  91       3.375  15.219  34.078  1.00  0.00              
ATOM   1466 1HG1 ILE A  91       2.310  15.247  31.248  1.00  0.00              
ATOM   1467 2HG1 ILE A  91       1.894  16.451  32.457  1.00  0.00              
ATOM   1468 1HG2 ILE A  91       4.720  13.984  32.427  1.00  0.00              
ATOM   1469 2HG2 ILE A  91       3.943  12.873  33.579  1.00  0.00              
ATOM   1470 3HG2 ILE A  91       3.279  13.059  31.939  1.00  0.00              
ATOM   1471 1HD1 ILE A  91       3.681  17.242  31.011  1.00  0.00              
ATOM   1472 2HD1 ILE A  91       4.263  17.062  32.684  1.00  0.00              
ATOM   1473 3HD1 ILE A  91       4.685  15.843  31.457  1.00  0.00              
ATOM   1474  N   VAL A  92       1.952  13.226  35.957  1.00  0.00              
ATOM   1475  CA  VAL A  92       2.070  12.143  36.925  1.00  0.00              
ATOM   1476  C   VAL A  92       0.745  11.383  36.951  1.00  0.00              
ATOM   1477  O   VAL A  92       0.729  10.158  36.984  1.00  0.00              
ATOM   1478  CB  VAL A  92       2.399  12.687  38.328  1.00  0.00              
ATOM   1479  CG1 VAL A  92       2.268  11.587  39.371  1.00  0.00              
ATOM   1480  CG2 VAL A  92       3.801  13.277  38.339  1.00  0.00              
ATOM   1481  H   VAL A  92       2.033  14.181  36.274  1.00  0.00              
ATOM   1482  HA  VAL A  92       2.895  11.496  36.623  1.00  0.00              
ATOM   1483  HB  VAL A  92       1.676  13.462  38.585  1.00  0.00              
ATOM   1484 1HG1 VAL A  92       2.503  11.990  40.356  1.00  0.00              
ATOM   1485 2HG1 VAL A  92       1.247  11.205  39.370  1.00  0.00              
ATOM   1486 3HG1 VAL A  92       2.959  10.779  39.135  1.00  0.00              
ATOM   1487 1HG2 VAL A  92       4.026  13.661  39.334  1.00  0.00              
ATOM   1488 2HG2 VAL A  92       4.523  12.504  38.076  1.00  0.00              
ATOM   1489 3HG2 VAL A  92       3.860  14.090  37.615  1.00  0.00              
ATOM   1490  N   ALA A  93      -0.363  12.121  36.918  1.00  0.00              
ATOM   1491  CA  ALA A  93      -1.685  11.488  36.912  1.00  0.00              
ATOM   1492  C   ALA A  93      -1.845  10.642  35.650  1.00  0.00              
ATOM   1493  O   ALA A  93      -2.430   9.556  35.682  1.00  0.00              
ATOM   1494  CB  ALA A  93      -2.782  12.558  36.983  1.00  0.00              
ATOM   1495  H   ALA A  93      -0.300  13.129  36.896  1.00  0.00              
ATOM   1496  HA  ALA A  93      -1.757  10.846  37.790  1.00  0.00              
ATOM   1497 1HB  ALA A  93      -3.760  12.077  36.978  1.00  0.00              
ATOM   1498 2HB  ALA A  93      -2.667  13.136  37.900  1.00  0.00              
ATOM   1499 3HB  ALA A  93      -2.699  13.221  36.124  1.00  0.00              
ATOM   1500  N   PHE A  94      -1.338  11.161  34.539  1.00  0.00              
ATOM   1501  CA  PHE A  94      -1.349  10.467  33.254  1.00  0.00              
ATOM   1502  C   PHE A  94      -0.615   9.132  33.392  1.00  0.00              
ATOM   1503  O   PHE A  94      -1.144   8.087  33.038  1.00  0.00              
ATOM   1504  CB  PHE A  94      -0.689  11.376  32.206  1.00  0.00              
ATOM   1505  CG  PHE A  94      -0.369  10.710  30.902  1.00  0.00              
ATOM   1506  CD1 PHE A  94      -1.346  10.532  29.924  1.00  0.00              
ATOM   1507  CD2 PHE A  94       0.933  10.297  30.626  1.00  0.00              
ATOM   1508  CE1 PHE A  94      -1.023   9.957  28.689  1.00  0.00              
ATOM   1509  CE2 PHE A  94       1.264   9.722  29.404  1.00  0.00              
ATOM   1510  CZ  PHE A  94       0.288   9.550  28.426  1.00  0.00              
ATOM   1511  H   PHE A  94      -0.927  12.082  34.597  1.00  0.00              
ATOM   1512  HA  PHE A  94      -2.385  10.276  32.972  1.00  0.00              
ATOM   1513 1HB  PHE A  94      -1.343  12.220  31.992  1.00  0.00              
ATOM   1514 2HB  PHE A  94       0.242  11.777  32.606  1.00  0.00              
ATOM   1515  HD1 PHE A  94      -2.369  10.847  30.131  1.00  0.00              
ATOM   1516  HD2 PHE A  94       1.699  10.431  31.390  1.00  0.00              
ATOM   1517  HE1 PHE A  94      -1.795   9.827  27.931  1.00  0.00              
ATOM   1518  HE2 PHE A  94       2.289   9.404  29.211  1.00  0.00              
ATOM   1519  HZ  PHE A  94       0.537   9.101  27.465  1.00  0.00              
ATOM   1520  N   PHE A  95       0.605   9.158  33.925  1.00  0.00              
ATOM   1521  CA  PHE A  95       1.360   7.926  34.084  1.00  0.00              
ATOM   1522  C   PHE A  95       0.657   6.992  35.065  1.00  0.00              
ATOM   1523  O   PHE A  95       0.623   5.778  34.857  1.00  0.00              
ATOM   1524  CB  PHE A  95       2.783   8.230  34.582  1.00  0.00              
ATOM   1525  CG  PHE A  95       3.751   8.569  33.478  1.00  0.00              
ATOM   1526  CD1 PHE A  95       4.342   7.562  32.722  1.00  0.00              
ATOM   1527  CD2 PHE A  95       4.044   9.897  33.169  1.00  0.00              
ATOM   1528  CE1 PHE A  95       5.211   7.867  31.665  1.00  0.00              
ATOM   1529  CE2 PHE A  95       4.910  10.217  32.116  1.00  0.00              
ATOM   1530  CZ  PHE A  95       5.493   9.208  31.364  1.00  0.00              
ATOM   1531  H   PHE A  95       1.018  10.030  34.222  1.00  0.00              
ATOM   1532  HA  PHE A  95       1.428   7.433  33.113  1.00  0.00              
ATOM   1533 1HB  PHE A  95       2.754   9.066  35.279  1.00  0.00              
ATOM   1534 2HB  PHE A  95       3.171   7.367  35.123  1.00  0.00              
ATOM   1535  HD1 PHE A  95       4.123   6.521  32.959  1.00  0.00              
ATOM   1536  HD2 PHE A  95       3.587  10.692  33.759  1.00  0.00              
ATOM   1537  HE1 PHE A  95       5.662   7.064  31.083  1.00  0.00              
ATOM   1538  HE2 PHE A  95       5.126  11.260  31.887  1.00  0.00              
ATOM   1539  HZ  PHE A  95       6.168   9.453  30.545  1.00  0.00              
ATOM   1540  N   SER A  96       0.112   7.569  36.132  1.00  0.00              
ATOM   1541  CA  SER A  96      -0.540   6.787  37.175  1.00  0.00              
ATOM   1542  C   SER A  96      -1.772   6.076  36.637  1.00  0.00              
ATOM   1543  O   SER A  96      -2.015   4.916  36.962  1.00  0.00              
ATOM   1544  CB  SER A  96      -0.928   7.683  38.335  1.00  0.00              
ATOM   1545  OG  SER A  96       0.207   8.234  38.945  1.00  0.00              
ATOM   1546  H   SER A  96       0.151   8.574  36.223  1.00  0.00              
ATOM   1547  HA  SER A  96       0.161   6.028  37.527  1.00  0.00              
ATOM   1548 1HB  SER A  96      -1.575   8.482  37.977  1.00  0.00              
ATOM   1549 2HB  SER A  96      -1.493   7.106  39.066  1.00  0.00              
ATOM   1550  HG  SER A  96       0.476   8.969  38.389  1.00  0.00              
ATOM   1551  N   PHE A  97      -2.540   6.779  35.813  1.00  0.00              
ATOM   1552  CA  PHE A  97      -3.712   6.182  35.177  1.00  0.00              
ATOM   1553  C   PHE A  97      -3.287   4.994  34.317  1.00  0.00              
ATOM   1554  O   PHE A  97      -3.860   3.912  34.408  1.00  0.00              
ATOM   1555  CB  PHE A  97      -4.449   7.213  34.319  1.00  0.00              
ATOM   1556  CG  PHE A  97      -5.602   6.642  33.544  1.00  0.00              
ATOM   1557  CD1 PHE A  97      -6.791   6.319  34.179  1.00  0.00              
ATOM   1558  CD2 PHE A  97      -5.500   6.427  32.178  1.00  0.00              
ATOM   1559  CE1 PHE A  97      -7.853   5.794  33.467  1.00  0.00              
ATOM   1560  CE2 PHE A  97      -6.560   5.904  31.463  1.00  0.00              
ATOM   1561  CZ  PHE A  97      -7.738   5.587  32.109  1.00  0.00              
ATOM   1562  H   PHE A  97      -2.313   7.744  35.620  1.00  0.00              
ATOM   1563  HA  PHE A  97      -4.391   5.837  35.958  1.00  0.00              
ATOM   1564 1HB  PHE A  97      -4.828   8.011  34.955  1.00  0.00              
ATOM   1565 2HB  PHE A  97      -3.752   7.661  33.612  1.00  0.00              
ATOM   1566  HD1 PHE A  97      -6.883   6.484  35.253  1.00  0.00              
ATOM   1567  HD2 PHE A  97      -4.569   6.677  31.667  1.00  0.00              
ATOM   1568  HE1 PHE A  97      -8.782   5.544  33.979  1.00  0.00              
ATOM   1569  HE2 PHE A  97      -6.466   5.740  30.389  1.00  0.00              
ATOM   1570  HZ  PHE A  97      -8.573   5.172  31.547  1.00  0.00              
ATOM   1571  N   GLY A  98      -2.281   5.193  33.471  1.00  0.00              
ATOM   1572  CA  GLY A  98      -1.835   4.105  32.625  1.00  0.00              
ATOM   1573  C   GLY A  98      -1.391   2.900  33.432  1.00  0.00              
ATOM   1574  O   GLY A  98      -1.662   1.756  33.066  1.00  0.00              
ATOM   1575  H   GLY A  98      -1.819   6.089  33.405  1.00  0.00              
ATOM   1576 1HA  GLY A  98      -2.642   3.811  31.955  1.00  0.00              
ATOM   1577 2HA  GLY A  98      -1.008   4.444  32.003  1.00  0.00              
ATOM   1578  N   GLY A  99      -0.699   3.163  34.537  1.00  0.00              
ATOM   1579  CA  GLY A  99      -0.234   2.088  35.392  1.00  0.00              
ATOM   1580  C   GLY A  99      -1.387   1.265  35.922  1.00  0.00              
ATOM   1581  O   GLY A  99      -1.392   0.042  35.801  1.00  0.00              
ATOM   1582  H   GLY A  99      -0.491   4.118  34.791  1.00  0.00              
ATOM   1583 1HA  GLY A  99       0.446   1.446  34.831  1.00  0.00              
ATOM   1584 2HA  GLY A  99       0.331   2.505  36.225  1.00  0.00              
ATOM   1585  N   ALA A 100      -2.368   1.950  36.495  1.00  0.00              
ATOM   1586  CA  ALA A 100      -3.535   1.293  37.072  1.00  0.00              
ATOM   1587  C   ALA A 100      -4.326   0.568  35.987  1.00  0.00              
ATOM   1588  O   ALA A 100      -4.823  -0.538  36.199  1.00  0.00              
ATOM   1589  CB  ALA A 100      -4.411   2.321  37.780  1.00  0.00              
ATOM   1590  H   ALA A 100      -2.302   2.957  36.532  1.00  0.00              
ATOM   1591  HA  ALA A 100      -3.186   0.559  37.799  1.00  0.00              
ATOM   1592 1HB  ALA A 100      -5.282   1.824  38.209  1.00  0.00              
ATOM   1593 2HB  ALA A 100      -3.840   2.801  38.574  1.00  0.00              
ATOM   1594 3HB  ALA A 100      -4.740   3.074  37.064  1.00  0.00              
ATOM   1595  N   LEU A 101      -4.447   1.182  34.818  1.00  0.00              
ATOM   1596  CA  LEU A 101      -5.219   0.559  33.749  1.00  0.00              
ATOM   1597  C   LEU A 101      -4.532  -0.746  33.312  1.00  0.00              
ATOM   1598  O   LEU A 101      -5.189  -1.763  33.071  1.00  0.00              
ATOM   1599  CB  LEU A 101      -5.354   1.516  32.557  1.00  0.00              
ATOM   1600  CG  LEU A 101      -6.269   1.039  31.422  1.00  0.00              
ATOM   1601  CD1 LEU A 101      -7.678   0.829  31.959  1.00  0.00              
ATOM   1602  CD2 LEU A 101      -6.259   2.064  30.297  1.00  0.00              
ATOM   1603  H   LEU A 101      -4.011   2.077  34.652  1.00  0.00              
ATOM   1604  HA  LEU A 101      -6.210   0.321  34.133  1.00  0.00              
ATOM   1605 1HB  LEU A 101      -5.742   2.467  32.918  1.00  0.00              
ATOM   1606 2HB  LEU A 101      -4.364   1.687  32.135  1.00  0.00              
ATOM   1607  HG  LEU A 101      -5.910   0.081  31.043  1.00  0.00              
ATOM   1608 1HD1 LEU A 101      -8.328   0.490  31.152  1.00  0.00              
ATOM   1609 2HD1 LEU A 101      -7.659   0.078  32.748  1.00  0.00              
ATOM   1610 3HD1 LEU A 101      -8.058   1.768  32.360  1.00  0.00              
ATOM   1611 1HD2 LEU A 101      -6.908   1.725  29.490  1.00  0.00              
ATOM   1612 2HD2 LEU A 101      -6.618   3.021  30.674  1.00  0.00              
ATOM   1613 3HD2 LEU A 101      -5.242   2.181  29.921  1.00  0.00              
ATOM   1614  N   CYS A 102      -3.199  -0.732  33.247  1.00  0.00              
ATOM   1615  CA  CYS A 102      -2.433  -1.925  32.896  1.00  0.00              
ATOM   1616  C   CYS A 102      -2.579  -3.035  33.924  1.00  0.00              
ATOM   1617  O   CYS A 102      -2.738  -4.206  33.584  1.00  0.00              
ATOM   1618  CB  CYS A 102      -0.950  -1.581  32.750  1.00  0.00              
ATOM   1619  SG  CYS A 102      -0.567  -0.565  31.303  1.00  0.00              
ATOM   1620  H   CYS A 102      -2.708   0.128  33.446  1.00  0.00              
ATOM   1621  HA  CYS A 102      -2.790  -2.296  31.935  1.00  0.00              
ATOM   1622 1HB  CYS A 102      -0.612  -1.045  33.638  1.00  0.00              
ATOM   1623 2HB  CYS A 102      -0.368  -2.499  32.681  1.00  0.00              
ATOM   1624  HG  CYS A 102      -1.059  -1.412  30.405  1.00  0.00              
ATOM   1625  N   VAL A 103      -2.497  -2.664  35.192  1.00  0.00              
ATOM   1626  CA  VAL A 103      -2.658  -3.624  36.260  1.00  0.00              
ATOM   1627  C   VAL A 103      -3.997  -4.332  36.184  1.00  0.00              
ATOM   1628  O   VAL A 103      -4.064  -5.553  36.253  1.00  0.00              
ATOM   1629  CB  VAL A 103      -2.530  -2.921  37.625  1.00  0.00              
ATOM   1630  CG1 VAL A 103      -2.978  -3.848  38.745  1.00  0.00              
ATOM   1631  CG2 VAL A 103      -1.094  -2.468  37.841  1.00  0.00              
ATOM   1632  H   VAL A 103      -2.321  -1.696  35.423  1.00  0.00              
ATOM   1633  HA  VAL A 103      -1.873  -4.376  36.170  1.00  0.00              
ATOM   1634  HB  VAL A 103      -3.191  -2.055  37.640  1.00  0.00              
ATOM   1635 1HG1 VAL A 103      -2.881  -3.336  39.702  1.00  0.00              
ATOM   1636 2HG1 VAL A 103      -4.019  -4.131  38.589  1.00  0.00              
ATOM   1637 3HG1 VAL A 103      -2.354  -4.742  38.748  1.00  0.00              
ATOM   1638 1HG2 VAL A 103      -1.011  -1.972  38.807  1.00  0.00              
ATOM   1639 2HG2 VAL A 103      -0.432  -3.334  37.819  1.00  0.00              
ATOM   1640 3HG2 VAL A 103      -0.809  -1.774  37.051  1.00  0.00              
ATOM   1641  N   GLU A 104      -5.056  -3.558  36.012  1.00  0.00              
ATOM   1642  CA  GLU A 104      -6.383  -4.136  35.907  1.00  0.00              
ATOM   1643  C   GLU A 104      -6.534  -4.961  34.625  1.00  0.00              
ATOM   1644  O   GLU A 104      -7.201  -5.995  34.630  1.00  0.00              
ATOM   1645  CB  GLU A 104      -7.442  -3.032  35.949  1.00  0.00              
ATOM   1646  CG  GLU A 104      -7.538  -2.303  37.281  1.00  0.00              
ATOM   1647  CD  GLU A 104      -8.756  -1.428  37.383  1.00  0.00              
ATOM   1648  OE1 GLU A 104      -9.541  -1.426  36.466  1.00  0.00              
ATOM   1649  OE2 GLU A 104      -8.902  -0.760  38.380  1.00  0.00              
ATOM   1650  H   GLU A 104      -4.950  -2.556  35.952  1.00  0.00              
ATOM   1651  HA  GLU A 104      -6.511  -4.858  36.715  1.00  0.00              
ATOM   1652 1HB  GLU A 104      -7.227  -2.293  35.177  1.00  0.00              
ATOM   1653 2HB  GLU A 104      -8.421  -3.458  35.730  1.00  0.00              
ATOM   1654 1HG  GLU A 104      -7.565  -3.038  38.085  1.00  0.00              
ATOM   1655 2HG  GLU A 104      -6.646  -1.692  37.414  1.00  0.00              
ATOM   1656  N   SER A 105      -5.884  -4.542  33.541  1.00  0.00              
ATOM   1657  CA  SER A 105      -5.937  -5.309  32.293  1.00  0.00              
ATOM   1658  C   SER A 105      -5.389  -6.722  32.524  1.00  0.00              
ATOM   1659  O   SER A 105      -5.929  -7.701  32.017  1.00  0.00              
ATOM   1660  CB  SER A 105      -5.142  -4.610  31.207  1.00  0.00              
ATOM   1661  OG  SER A 105      -5.723  -3.380  30.872  1.00  0.00              
ATOM   1662  H   SER A 105      -5.347  -3.688  33.572  1.00  0.00              
ATOM   1663  HA  SER A 105      -6.977  -5.367  31.966  1.00  0.00              
ATOM   1664 1HB  SER A 105      -4.120  -4.451  31.550  1.00  0.00              
ATOM   1665 2HB  SER A 105      -5.095  -5.246  30.324  1.00  0.00              
ATOM   1666  HG  SER A 105      -5.457  -2.765  31.560  1.00  0.00              
ATOM   1667  N   VAL A 106      -4.308  -6.830  33.291  1.00  0.00              
ATOM   1668  CA  VAL A 106      -3.745  -8.134  33.600  1.00  0.00              
ATOM   1669  C   VAL A 106      -4.747  -8.906  34.453  1.00  0.00              
ATOM   1670  O   VAL A 106      -5.022 -10.078  34.202  1.00  0.00              
ATOM   1671  CB  VAL A 106      -2.411  -7.991  34.373  1.00  0.00              
ATOM   1672  CG1 VAL A 106      -1.924  -9.350  34.844  1.00  0.00              
ATOM   1673  CG2 VAL A 106      -1.373  -7.361  33.468  1.00  0.00              
ATOM   1674  H   VAL A 106      -3.868  -6.002  33.667  1.00  0.00              
ATOM   1675  HA  VAL A 106      -3.546  -8.656  32.663  1.00  0.00              
ATOM   1676  HB  VAL A 106      -2.573  -7.358  35.245  1.00  0.00              
ATOM   1677 1HG1 VAL A 106      -0.985  -9.233  35.386  1.00  0.00              
ATOM   1678 2HG1 VAL A 106      -2.669  -9.795  35.502  1.00  0.00              
ATOM   1679 3HG1 VAL A 106      -1.766  -9.998  33.982  1.00  0.00              
ATOM   1680 1HG2 VAL A 106      -0.433  -7.258  34.009  1.00  0.00              
ATOM   1681 2HG2 VAL A 106      -1.221  -7.993  32.593  1.00  0.00              
ATOM   1682 3HG2 VAL A 106      -1.717  -6.377  33.149  1.00  0.00              
ATOM   1683  N   ASP A 107      -5.287  -8.218  35.450  1.00  0.00              
ATOM   1684  CA  ASP A 107      -6.218  -8.799  36.411  1.00  0.00              
ATOM   1685  C   ASP A 107      -7.504  -9.262  35.723  1.00  0.00              
ATOM   1686  O   ASP A 107      -8.147 -10.209  36.179  1.00  0.00              
ATOM   1687  CB  ASP A 107      -6.554  -7.787  37.509  1.00  0.00              
ATOM   1688  CG  ASP A 107      -5.401  -7.559  38.478  1.00  0.00              
ATOM   1689  OD1 ASP A 107      -4.502  -8.366  38.500  1.00  0.00              
ATOM   1690  OD2 ASP A 107      -5.431  -6.581  39.186  1.00  0.00              
ATOM   1691  H   ASP A 107      -5.032  -7.245  35.539  1.00  0.00              
ATOM   1692  HA  ASP A 107      -5.744  -9.665  36.872  1.00  0.00              
ATOM   1693 1HB  ASP A 107      -6.822  -6.832  37.055  1.00  0.00              
ATOM   1694 2HB  ASP A 107      -7.420  -8.135  38.073  1.00  0.00              
ATOM   1695  N   LYS A 108      -7.867  -8.603  34.624  1.00  0.00              
ATOM   1696  CA  LYS A 108      -9.094  -8.943  33.891  1.00  0.00              
ATOM   1697  C   LYS A 108      -8.808  -9.783  32.649  1.00  0.00              
ATOM   1698  O   LYS A 108      -9.656  -9.895  31.756  1.00  0.00              
ATOM   1699  CB  LYS A 108      -9.845  -7.671  33.493  1.00  0.00              
ATOM   1700  CG  LYS A 108     -10.305  -6.818  34.668  1.00  0.00              
ATOM   1701  CD  LYS A 108     -11.326  -7.557  35.520  1.00  0.00              
ATOM   1702  CE  LYS A 108     -11.847  -6.678  36.648  1.00  0.00              
ATOM   1703  NZ  LYS A 108     -12.815  -7.402  37.516  1.00  0.00              
ATOM   1704  H   LYS A 108      -7.284  -7.851  34.285  1.00  0.00              
ATOM   1705  HA  LYS A 108      -9.742  -9.521  34.550  1.00  0.00              
ATOM   1706 1HB  LYS A 108      -9.206  -7.053  32.862  1.00  0.00              
ATOM   1707 2HB  LYS A 108     -10.725  -7.936  32.908  1.00  0.00              
ATOM   1708 1HG  LYS A 108      -9.446  -6.559  35.288  1.00  0.00              
ATOM   1709 2HG  LYS A 108     -10.753  -5.898  34.296  1.00  0.00              
ATOM   1710 1HD  LYS A 108     -12.165  -7.868  34.896  1.00  0.00              
ATOM   1711 2HD  LYS A 108     -10.867  -8.447  35.950  1.00  0.00              
ATOM   1712 1HE  LYS A 108     -11.012  -6.339  37.260  1.00  0.00              
ATOM   1713 2HE  LYS A 108     -12.340  -5.802  36.228  1.00  0.00              
ATOM   1714 1HZ  LYS A 108     -13.136  -6.786  38.250  1.00  0.00              
ATOM   1715 2HZ  LYS A 108     -13.604  -7.705  36.962  1.00  0.00              
ATOM   1716 3HZ  LYS A 108     -12.363  -8.206  37.927  1.00  0.00              
ATOM   1717  N   GLU A 109      -7.620 -10.375  32.598  1.00  0.00              
ATOM   1718  CA  GLU A 109      -7.238 -11.273  31.516  1.00  0.00              
ATOM   1719  C   GLU A 109      -7.289 -10.632  30.135  1.00  0.00              
ATOM   1720  O   GLU A 109      -7.682 -11.268  29.157  1.00  0.00              
ATOM   1721  CB  GLU A 109      -8.142 -12.508  31.531  1.00  0.00              
ATOM   1722  CG  GLU A 109      -8.067 -13.327  32.812  1.00  0.00              
ATOM   1723  CD  GLU A 109      -8.900 -14.577  32.757  1.00  0.00              
ATOM   1724  OE1 GLU A 109      -9.615 -14.750  31.799  1.00  0.00              
ATOM   1725  OE2 GLU A 109      -8.820 -15.361  33.674  1.00  0.00              
ATOM   1726  H   GLU A 109      -6.961 -10.191  33.341  1.00  0.00              
ATOM   1727  HA  GLU A 109      -6.195 -11.558  31.655  1.00  0.00              
ATOM   1728 1HB  GLU A 109      -9.179 -12.203  31.389  1.00  0.00              
ATOM   1729 2HB  GLU A 109      -7.877 -13.163  30.700  1.00  0.00              
ATOM   1730 1HG  GLU A 109      -7.029 -13.603  32.995  1.00  0.00              
ATOM   1731 2HG  GLU A 109      -8.402 -12.710  33.645  1.00  0.00              
ATOM   1732  N   MET A 110      -6.894  -9.365  30.069  1.00  0.00              
ATOM   1733  CA  MET A 110      -6.799  -8.643  28.802  1.00  0.00              
ATOM   1734  C   MET A 110      -5.359  -8.149  28.731  1.00  0.00              
ATOM   1735  O   MET A 110      -5.099  -6.964  28.532  1.00  0.00              
ATOM   1736  CB  MET A 110      -7.754  -7.444  28.758  1.00  0.00              
ATOM   1737  CG  MET A 110      -9.233  -7.801  28.824  1.00  0.00              
ATOM   1738  SD  MET A 110     -10.287  -6.330  28.708  1.00  0.00              
ATOM   1739  CE  MET A 110     -10.027  -5.590  30.309  1.00  0.00              
ATOM   1740  H   MET A 110      -6.652  -8.889  30.926  1.00  0.00              
ATOM   1741  HA  MET A 110      -7.074  -9.322  27.995  1.00  0.00              
ATOM   1742 1HB  MET A 110      -7.538  -6.777  29.591  1.00  0.00              
ATOM   1743 2HB  MET A 110      -7.591  -6.882  27.838  1.00  0.00              
ATOM   1744 1HG  MET A 110      -9.481  -8.478  28.007  1.00  0.00              
ATOM   1745 2HG  MET A 110      -9.443  -8.311  29.764  1.00  0.00              
ATOM   1746 1HE  MET A 110     -10.612  -4.673  30.386  1.00  0.00              
ATOM   1747 2HE  MET A 110     -10.340  -6.287  31.087  1.00  0.00              
ATOM   1748 3HE  MET A 110      -8.969  -5.357  30.435  1.00  0.00              
ATOM   1749  N   GLN A 111      -4.428  -9.077  28.913  1.00  0.00              
ATOM   1750  CA  GLN A 111      -3.012  -8.746  28.975  1.00  0.00              
ATOM   1751  C   GLN A 111      -2.458  -8.114  27.698  1.00  0.00              
ATOM   1752  O   GLN A 111      -1.470  -7.378  27.744  1.00  0.00              
ATOM   1753  CB  GLN A 111      -2.207 -10.004  29.307  1.00  0.00              
ATOM   1754  CG  GLN A 111      -2.414 -10.521  30.721  1.00  0.00              
ATOM   1755  CD  GLN A 111      -1.644 -11.799  30.989  1.00  0.00              
ATOM   1756  OE1 GLN A 111      -0.905 -12.287  30.129  1.00  0.00              
ATOM   1757  NE2 GLN A 111      -1.811 -12.350  32.186  1.00  0.00              
ATOM   1758  H   GLN A 111      -4.712 -10.042  29.010  1.00  0.00              
ATOM   1759  HA  GLN A 111      -2.867  -7.993  29.749  1.00  0.00              
ATOM   1760 1HB  GLN A 111      -2.476 -10.802  28.615  1.00  0.00              
ATOM   1761 2HB  GLN A 111      -1.144  -9.802  29.176  1.00  0.00              
ATOM   1762 1HG  GLN A 111      -2.075  -9.763  31.427  1.00  0.00              
ATOM   1763 2HG  GLN A 111      -3.475 -10.723  30.870  1.00  0.00              
ATOM   1764 1HE2 GLN A 111      -1.328 -13.195  32.420  1.00  0.00              
ATOM   1765 2HE2 GLN A 111      -2.420 -11.922  32.853  1.00  0.00              
ATOM   1766  N   VAL A 112      -3.091  -8.392  26.562  1.00  0.00              
ATOM   1767  CA  VAL A 112      -2.671  -7.795  25.296  1.00  0.00              
ATOM   1768  C   VAL A 112      -2.724  -6.268  25.345  1.00  0.00              
ATOM   1769  O   VAL A 112      -2.001  -5.578  24.614  1.00  0.00              
ATOM   1770  CB  VAL A 112      -3.570  -8.297  24.151  1.00  0.00              
ATOM   1771  CG1 VAL A 112      -4.966  -7.705  24.270  1.00  0.00              
ATOM   1772  CG2 VAL A 112      -2.946  -7.943  22.810  1.00  0.00              
ATOM   1773  H   VAL A 112      -3.876  -9.027  26.570  1.00  0.00              
ATOM   1774  HA  VAL A 112      -1.643  -8.097  25.095  1.00  0.00              
ATOM   1775  HB  VAL A 112      -3.672  -9.380  24.230  1.00  0.00              
ATOM   1776 1HG1 VAL A 112      -5.588  -8.071  23.452  1.00  0.00              
ATOM   1777 2HG1 VAL A 112      -5.407  -8.002  25.221  1.00  0.00              
ATOM   1778 3HG1 VAL A 112      -4.906  -6.618  24.219  1.00  0.00              
ATOM   1779 1HG2 VAL A 112      -3.586  -8.302  22.004  1.00  0.00              
ATOM   1780 2HG2 VAL A 112      -2.838  -6.861  22.733  1.00  0.00              
ATOM   1781 3HG2 VAL A 112      -1.965  -8.411  22.730  1.00  0.00              
ATOM   1782  N   LEU A 113      -3.572  -5.739  26.218  1.00  0.00              
ATOM   1783  CA  LEU A 113      -3.707  -4.299  26.356  1.00  0.00              
ATOM   1784  C   LEU A 113      -2.549  -3.601  27.063  1.00  0.00              
ATOM   1785  O   LEU A 113      -2.399  -2.389  26.949  1.00  0.00              
ATOM   1786  CB  LEU A 113      -5.011  -3.959  27.080  1.00  0.00              
ATOM   1787  CG  LEU A 113      -6.283  -4.286  26.301  1.00  0.00              
ATOM   1788  CD1 LEU A 113      -7.499  -4.022  27.174  1.00  0.00              
ATOM   1789  CD2 LEU A 113      -6.330  -3.438  25.037  1.00  0.00              
ATOM   1790  H   LEU A 113      -4.136  -6.344  26.798  1.00  0.00              
ATOM   1791  HA  LEU A 113      -3.732  -3.857  25.360  1.00  0.00              
ATOM   1792 1HB  LEU A 113      -5.040  -4.507  28.020  1.00  0.00              
ATOM   1793 2HB  LEU A 113      -5.017  -2.893  27.305  1.00  0.00              
ATOM   1794  HG  LEU A 113      -6.283  -5.343  26.032  1.00  0.00              
ATOM   1795 1HD1 LEU A 113      -8.406  -4.256  26.616  1.00  0.00              
ATOM   1796 2HD1 LEU A 113      -7.450  -4.648  28.065  1.00  0.00              
ATOM   1797 3HD1 LEU A 113      -7.515  -2.973  27.468  1.00  0.00              
ATOM   1798 1HD2 LEU A 113      -7.236  -3.669  24.476  1.00  0.00              
ATOM   1799 2HD2 LEU A 113      -6.330  -2.382  25.307  1.00  0.00              
ATOM   1800 3HD2 LEU A 113      -5.457  -3.655  24.420  1.00  0.00              
ATOM   1801  N   VAL A 114      -1.720  -4.348  27.781  1.00  0.00              
ATOM   1802  CA  VAL A 114      -0.650  -3.699  28.531  1.00  0.00              
ATOM   1803  C   VAL A 114       0.379  -3.008  27.636  1.00  0.00              
ATOM   1804  O   VAL A 114       0.705  -1.841  27.854  1.00  0.00              
ATOM   1805  CB  VAL A 114       0.071  -4.737  29.411  1.00  0.00              
ATOM   1806  CG1 VAL A 114       1.313  -4.128  30.044  1.00  0.00              
ATOM   1807  CG2 VAL A 114      -0.878  -5.258  30.480  1.00  0.00              
ATOM   1808  H   VAL A 114      -1.809  -5.353  27.822  1.00  0.00              
ATOM   1809  HA  VAL A 114      -1.088  -2.911  29.146  1.00  0.00              
ATOM   1810  HB  VAL A 114       0.402  -5.564  28.784  1.00  0.00              
ATOM   1811 1HG1 VAL A 114       1.810  -4.876  30.662  1.00  0.00              
ATOM   1812 2HG1 VAL A 114       1.994  -3.795  29.260  1.00  0.00              
ATOM   1813 3HG1 VAL A 114       1.027  -3.278  30.663  1.00  0.00              
ATOM   1814 1HG2 VAL A 114      -0.362  -5.992  31.098  1.00  0.00              
ATOM   1815 2HG2 VAL A 114      -1.214  -4.429  31.104  1.00  0.00              
ATOM   1816 3HG2 VAL A 114      -1.740  -5.726  30.004  1.00  0.00              
ATOM   1817  N   SER A 115       0.882  -3.721  26.638  1.00  0.00              
ATOM   1818  CA  SER A 115       1.839  -3.132  25.700  1.00  0.00              
ATOM   1819  C   SER A 115       1.166  -2.121  24.781  1.00  0.00              
ATOM   1820  O   SER A 115       1.808  -1.200  24.274  1.00  0.00              
ATOM   1821  CB  SER A 115       2.495  -4.219  24.871  1.00  0.00              
ATOM   1822  OG  SER A 115       1.565  -4.832  24.021  1.00  0.00              
ATOM   1823  H   SER A 115       0.606  -4.685  26.518  1.00  0.00              
ATOM   1824  HA  SER A 115       2.611  -2.615  26.271  1.00  0.00              
ATOM   1825 1HB  SER A 115       3.303  -3.789  24.280  1.00  0.00              
ATOM   1826 2HB  SER A 115       2.934  -4.966  25.532  1.00  0.00              
ATOM   1827  HG  SER A 115       0.889  -5.205  24.592  1.00  0.00              
ATOM   1828  N   ARG A 116      -0.128  -2.296  24.551  1.00  0.00              
ATOM   1829  CA  ARG A 116      -0.862  -1.341  23.739  1.00  0.00              
ATOM   1830  C   ARG A 116      -1.012  -0.025  24.486  1.00  0.00              
ATOM   1831  O   ARG A 116      -0.844   1.040  23.902  1.00  0.00              
ATOM   1832  CB  ARG A 116      -2.236  -1.883  23.374  1.00  0.00              
ATOM   1833  CG  ARG A 116      -2.228  -3.026  22.372  1.00  0.00              
ATOM   1834  CD  ARG A 116      -3.599  -3.529  22.101  1.00  0.00              
ATOM   1835  NE  ARG A 116      -3.605  -4.570  21.086  1.00  0.00              
ATOM   1836  CZ  ARG A 116      -4.693  -5.274  20.718  1.00  0.00              
ATOM   1837  NH1 ARG A 116      -5.853  -5.037  21.289  1.00  0.00              
ATOM   1838  NH2 ARG A 116      -4.594  -6.202  19.782  1.00  0.00              
ATOM   1839  H   ARG A 116      -0.617  -3.092  24.935  1.00  0.00              
ATOM   1840  HA  ARG A 116      -0.290  -1.148  22.831  1.00  0.00              
ATOM   1841 1HB  ARG A 116      -2.738  -2.236  24.274  1.00  0.00              
ATOM   1842 2HB  ARG A 116      -2.844  -1.081  22.954  1.00  0.00              
ATOM   1843 1HG  ARG A 116      -1.797  -2.683  21.432  1.00  0.00              
ATOM   1844 2HG  ARG A 116      -1.632  -3.851  22.766  1.00  0.00              
ATOM   1845 1HD  ARG A 116      -4.022  -3.943  23.016  1.00  0.00              
ATOM   1846 2HD  ARG A 116      -4.225  -2.709  21.751  1.00  0.00              
ATOM   1847  HE  ARG A 116      -2.730  -4.781  20.624  1.00  0.00              
ATOM   1848 1HH1 ARG A 116      -5.929  -4.328  22.004  1.00  0.00              
ATOM   1849 2HH1 ARG A 116      -6.668  -5.565  21.013  1.00  0.00              
ATOM   1850 1HH2 ARG A 116      -3.701  -6.384  19.343  1.00  0.00              
ATOM   1851 2HH2 ARG A 116      -5.409  -6.729  19.506  1.00  0.00              
ATOM   1852  N   ILE A 117      -1.306  -0.095  25.783  1.00  0.00              
ATOM   1853  CA  ILE A 117      -1.389   1.105  26.603  1.00  0.00              
ATOM   1854  C   ILE A 117      -0.021   1.794  26.629  1.00  0.00              
ATOM   1855  O   ILE A 117       0.065   3.018  26.536  1.00  0.00              
ATOM   1856  CB  ILE A 117      -1.843   0.772  28.036  1.00  0.00              
ATOM   1857  CG1 ILE A 117      -3.300   0.304  28.040  1.00  0.00              
ATOM   1858  CG2 ILE A 117      -1.666   1.980  28.944  1.00  0.00              
ATOM   1859  CD1 ILE A 117      -3.724  -0.364  29.328  1.00  0.00              
ATOM   1860  H   ILE A 117      -1.474  -0.995  26.210  1.00  0.00              
ATOM   1861  HA  ILE A 117      -2.125   1.775  26.161  1.00  0.00              
ATOM   1862  HB  ILE A 117      -1.246  -0.053  28.425  1.00  0.00              
ATOM   1863 1HG1 ILE A 117      -3.956   1.156  27.865  1.00  0.00              
ATOM   1864 2HG1 ILE A 117      -3.458  -0.401  27.224  1.00  0.00              
ATOM   1865 1HG2 ILE A 117      -1.992   1.728  29.953  1.00  0.00              
ATOM   1866 2HG2 ILE A 117      -0.616   2.269  28.964  1.00  0.00              
ATOM   1867 3HG2 ILE A 117      -2.264   2.810  28.566  1.00  0.00              
ATOM   1868 1HD1 ILE A 117      -4.768  -0.668  29.254  1.00  0.00              
ATOM   1869 2HD1 ILE A 117      -3.102  -1.242  29.505  1.00  0.00              
ATOM   1870 3HD1 ILE A 117      -3.608   0.335  30.155  1.00  0.00              
ATOM   1871  N   ALA A 118       1.045   1.009  26.749  1.00  0.00              
ATOM   1872  CA  ALA A 118       2.392   1.582  26.731  1.00  0.00              
ATOM   1873  C   ALA A 118       2.596   2.385  25.450  1.00  0.00              
ATOM   1874  O   ALA A 118       3.115   3.497  25.480  1.00  0.00              
ATOM   1875  CB  ALA A 118       3.430   0.486  26.826  1.00  0.00              
ATOM   1876  H   ALA A 118       0.937   0.010  26.853  1.00  0.00              
ATOM   1877  HA  ALA A 118       2.491   2.240  27.594  1.00  0.00              
ATOM   1878 1HB  ALA A 118       4.427   0.926  26.812  1.00  0.00              
ATOM   1879 2HB  ALA A 118       3.291  -0.067  27.755  1.00  0.00              
ATOM   1880 3HB  ALA A 118       3.321  -0.192  25.981  1.00  0.00              
ATOM   1881  N   SER A 119       2.178   1.812  24.328  1.00  0.00              
ATOM   1882  CA  SER A 119       2.271   2.483  23.035  1.00  0.00              
ATOM   1883  C   SER A 119       1.375   3.718  22.980  1.00  0.00              
ATOM   1884  O   SER A 119       1.756   4.746  22.432  1.00  0.00              
ATOM   1885  CB  SER A 119       1.891   1.524  21.924  1.00  0.00              
ATOM   1886  OG  SER A 119       2.816   0.475  21.827  1.00  0.00              
ATOM   1887  H   SER A 119       1.784   0.883  24.373  1.00  0.00              
ATOM   1888  HA  SER A 119       3.306   2.791  22.879  1.00  0.00              
ATOM   1889 1HB  SER A 119       0.898   1.120  22.115  1.00  0.00              
ATOM   1890 2HB  SER A 119       1.848   2.062  20.978  1.00  0.00              
ATOM   1891  HG  SER A 119       2.584  -0.147  22.521  1.00  0.00              
ATOM   1892  N   TRP A 120       0.176   3.627  23.548  1.00  0.00              
ATOM   1893  CA  TRP A 120      -0.714   4.778  23.528  1.00  0.00              
ATOM   1894  C   TRP A 120      -0.156   5.918  24.366  1.00  0.00              
ATOM   1895  O   TRP A 120      -0.271   7.084  23.998  1.00  0.00              
ATOM   1896  CB  TRP A 120      -2.103   4.406  24.047  1.00  0.00              
ATOM   1897  CG  TRP A 120      -2.769   3.322  23.279  1.00  0.00              
ATOM   1898  CD1 TRP A 120      -2.562   2.983  21.973  1.00  0.00              
ATOM   1899  CD2 TRP A 120      -3.770   2.429  23.772  1.00  0.00              
ATOM   1900  NE1 TRP A 120      -3.374   1.928  21.624  1.00  0.00              
ATOM   1901  CE2 TRP A 120      -4.126   1.571  22.712  1.00  0.00              
ATOM   1902  CE3 TRP A 120      -4.401   2.272  25.012  1.00  0.00              
ATOM   1903  CZ2 TRP A 120      -5.087   0.567  22.852  1.00  0.00              
ATOM   1904  CZ3 TRP A 120      -5.354   1.276  25.151  1.00  0.00              
ATOM   1905  CH2 TRP A 120      -5.689   0.438  24.076  1.00  0.00              
ATOM   1906  H   TRP A 120      -0.132   2.775  23.994  1.00  0.00              
ATOM   1907  HA  TRP A 120      -0.812   5.121  22.498  1.00  0.00              
ATOM   1908 1HB  TRP A 120      -2.028   4.086  25.087  1.00  0.00              
ATOM   1909 2HB  TRP A 120      -2.748   5.283  24.020  1.00  0.00              
ATOM   1910  HD1 TRP A 120      -1.857   3.477  21.305  1.00  0.00              
ATOM   1911  HE1 TRP A 120      -3.411   1.489  20.715  1.00  0.00              
ATOM   1912  HE3 TRP A 120      -4.146   2.919  25.850  1.00  0.00              
ATOM   1913  HZ2 TRP A 120      -5.357  -0.096  22.030  1.00  0.00              
ATOM   1914  HZ3 TRP A 120      -5.840   1.160  26.120  1.00  0.00              
ATOM   1915  HH2 TRP A 120      -6.446  -0.333  24.222  1.00  0.00              
ATOM   1916  N   MET A 121       0.449   5.574  25.499  1.00  0.00              
ATOM   1917  CA  MET A 121       1.023   6.578  26.381  1.00  0.00              
ATOM   1918  C   MET A 121       2.210   7.257  25.708  1.00  0.00              
ATOM   1919  O   MET A 121       2.316   8.480  25.718  1.00  0.00              
ATOM   1920  CB  MET A 121       1.442   5.946  27.706  1.00  0.00              
ATOM   1921  CG  MET A 121       0.283   5.498  28.585  1.00  0.00              
ATOM   1922  SD  MET A 121       0.823   4.536  30.012  1.00  0.00              
ATOM   1923  CE  MET A 121       1.682   5.789  30.960  1.00  0.00              
ATOM   1924  H   MET A 121       0.514   4.600  25.755  1.00  0.00              
ATOM   1925  HA  MET A 121       0.260   7.325  26.598  1.00  0.00              
ATOM   1926 1HB  MET A 121       2.069   5.076  27.512  1.00  0.00              
ATOM   1927 2HB  MET A 121       2.039   6.658  28.277  1.00  0.00              
ATOM   1928 1HG  MET A 121      -0.259   6.372  28.945  1.00  0.00              
ATOM   1929 2HG  MET A 121      -0.404   4.888  27.999  1.00  0.00              
ATOM   1930 1HE  MET A 121       2.075   5.347  31.876  1.00  0.00              
ATOM   1931 2HE  MET A 121       2.505   6.193  30.369  1.00  0.00              
ATOM   1932 3HE  MET A 121       0.989   6.592  31.214  1.00  0.00              
ATOM   1933  N   ALA A 122       3.087   6.452  25.122  1.00  0.00              
ATOM   1934  CA  ALA A 122       4.286   6.973  24.476  1.00  0.00              
ATOM   1935  C   ALA A 122       3.874   7.900  23.341  1.00  0.00              
ATOM   1936  O   ALA A 122       4.455   8.972  23.148  1.00  0.00              
ATOM   1937  CB  ALA A 122       5.132   5.821  23.940  1.00  0.00              
ATOM   1938  H   ALA A 122       2.922   5.456  25.123  1.00  0.00              
ATOM   1939  HA  ALA A 122       4.862   7.522  25.221  1.00  0.00              
ATOM   1940 1HB  ALA A 122       6.026   6.219  23.459  1.00  0.00              
ATOM   1941 2HB  ALA A 122       5.423   5.170  24.764  1.00  0.00              
ATOM   1942 3HB  ALA A 122       4.553   5.252  23.215  1.00  0.00              
ATOM   1943  N   THR A 123       2.860   7.482  22.593  1.00  0.00              
ATOM   1944  CA  THR A 123       2.347   8.278  21.490  1.00  0.00              
ATOM   1945  C   THR A 123       1.766   9.609  21.962  1.00  0.00              
ATOM   1946  O   THR A 123       2.045  10.651  21.366  1.00  0.00              
ATOM   1947  CB  THR A 123       1.274   7.498  20.708  1.00  0.00              
ATOM   1948  OG1 THR A 123       1.852   6.307  20.158  1.00  0.00              
ATOM   1949  CG2 THR A 123       0.710   8.350  19.581  1.00  0.00              
ATOM   1950  H   THR A 123       2.434   6.589  22.795  1.00  0.00              
ATOM   1951  HA  THR A 123       3.171   8.503  20.813  1.00  0.00              
ATOM   1952  HB  THR A 123       0.466   7.216  21.382  1.00  0.00              
ATOM   1953  HG1 THR A 123       1.908   5.634  20.841  1.00  0.00              
ATOM   1954 1HG2 THR A 123      -0.047   7.783  19.040  1.00  0.00              
ATOM   1955 2HG2 THR A 123       0.260   9.251  19.997  1.00  0.00              
ATOM   1956 3HG2 THR A 123       1.512   8.628  18.899  1.00  0.00              
ATOM   1957  N   TYR A 124       0.963   9.588  23.026  1.00  0.00              
ATOM   1958  CA  TYR A 124       0.371  10.826  23.516  1.00  0.00              
ATOM   1959  C   TYR A 124       1.467  11.780  23.986  1.00  0.00              
ATOM   1960  O   TYR A 124       1.404  12.983  23.744  1.00  0.00              
ATOM   1961  CB  TYR A 124      -0.622  10.564  24.656  1.00  0.00              
ATOM   1962  CG  TYR A 124      -1.468  11.778  24.959  1.00  0.00              
ATOM   1963  CD1 TYR A 124      -1.117  12.660  25.975  1.00  0.00              
ATOM   1964  CD2 TYR A 124      -2.560  12.111  24.152  1.00  0.00              
ATOM   1965  CE1 TYR A 124      -1.814  13.844  26.179  1.00  0.00              
ATOM   1966  CE2 TYR A 124      -3.263  13.299  24.348  1.00  0.00              
ATOM   1967  CZ  TYR A 124      -2.880  14.162  25.360  1.00  0.00              
ATOM   1968  OH  TYR A 124      -3.529  15.367  25.538  1.00  0.00              
ATOM   1969  H   TYR A 124       0.757   8.722  23.503  1.00  0.00              
ATOM   1970  HA  TYR A 124      -0.171  11.299  22.696  1.00  0.00              
ATOM   1971 1HB  TYR A 124      -1.273   9.732  24.387  1.00  0.00              
ATOM   1972 2HB  TYR A 124      -0.076  10.276  25.554  1.00  0.00              
ATOM   1973  HD1 TYR A 124      -0.278  12.427  26.632  1.00  0.00              
ATOM   1974  HD2 TYR A 124      -2.874  11.436  23.355  1.00  0.00              
ATOM   1975  HE1 TYR A 124      -1.520  14.518  26.982  1.00  0.00              
ATOM   1976  HE2 TYR A 124      -4.110  13.543  23.706  1.00  0.00              
ATOM   1977  HH  TYR A 124      -4.222  15.456  24.880  1.00  0.00              
ATOM   1978  N   LEU A 125       2.469  11.232  24.662  1.00  0.00              
ATOM   1979  CA  LEU A 125       3.610  12.026  25.107  1.00  0.00              
ATOM   1980  C   LEU A 125       4.271  12.689  23.900  1.00  0.00              
ATOM   1981  O   LEU A 125       4.417  13.913  23.839  1.00  0.00              
ATOM   1982  CB  LEU A 125       4.625  11.147  25.848  1.00  0.00              
ATOM   1983  CG  LEU A 125       4.220  10.712  27.263  1.00  0.00              
ATOM   1984  CD1 LEU A 125       5.100   9.552  27.709  1.00  0.00              
ATOM   1985  CD2 LEU A 125       4.349  11.893  28.213  1.00  0.00              
ATOM   1986  H   LEU A 125       2.444  10.245  24.875  1.00  0.00              
ATOM   1987  HA  LEU A 125       3.260  12.758  25.833  1.00  0.00              
ATOM   1988 1HB  LEU A 125       4.798  10.246  25.262  1.00  0.00              
ATOM   1989 2HB  LEU A 125       5.566  11.692  25.925  1.00  0.00              
ATOM   1990  HG  LEU A 125       3.187  10.363  27.254  1.00  0.00              
ATOM   1991 1HD1 LEU A 125       4.812   9.243  28.714  1.00  0.00              
ATOM   1992 2HD1 LEU A 125       4.974   8.714  27.023  1.00  0.00              
ATOM   1993 3HD1 LEU A 125       6.143   9.866  27.711  1.00  0.00              
ATOM   1994 1HD2 LEU A 125       4.060  11.584  29.218  1.00  0.00              
ATOM   1995 2HD2 LEU A 125       5.382  12.241  28.223  1.00  0.00              
ATOM   1996 3HD2 LEU A 125       3.696  12.700  27.880  1.00  0.00              
ATOM   1997  N   ASN A 126       4.670  11.855  22.947  1.00  0.00              
ATOM   1998  CA  ASN A 126       5.383  12.323  21.772  1.00  0.00              
ATOM   1999  C   ASN A 126       4.651  13.338  20.923  1.00  0.00              
ATOM   2000  O   ASN A 126       5.277  14.256  20.416  1.00  0.00              
ATOM   2001  CB  ASN A 126       5.770  11.133  20.913  1.00  0.00              
ATOM   2002  CG  ASN A 126       6.914  10.349  21.494  1.00  0.00              
ATOM   2003  OD1 ASN A 126       7.656  10.849  22.348  1.00  0.00              
ATOM   2004  ND2 ASN A 126       7.071   9.128  21.048  1.00  0.00              
ATOM   2005  H   ASN A 126       4.473  10.870  23.043  1.00  0.00              
ATOM   2006  HA  ASN A 126       6.281  12.850  22.099  1.00  0.00              
ATOM   2007 1HB  ASN A 126       4.911  10.470  20.800  1.00  0.00              
ATOM   2008 2HB  ASN A 126       6.050  11.478  19.918  1.00  0.00              
ATOM   2009 1HD2 ASN A 126       7.816   8.560  21.399  1.00  0.00              
ATOM   2010 2HD2 ASN A 126       6.447   8.764  20.357  1.00  0.00              
ATOM   2011  N   ASP A 127       3.338  13.203  20.773  1.00  0.00              
ATOM   2012  CA  ASP A 127       2.605  14.164  19.950  1.00  0.00              
ATOM   2013  C   ASP A 127       1.929  15.328  20.672  1.00  0.00              
ATOM   2014  O   ASP A 127       1.698  16.381  20.066  1.00  0.00              
ATOM   2015  CB  ASP A 127       1.539  13.413  19.148  1.00  0.00              
ATOM   2016  CG  ASP A 127       2.132  12.429  18.149  1.00  0.00              
ATOM   2017  OD1 ASP A 127       3.223  12.667  17.687  1.00  0.00              
ATOM   2018  OD2 ASP A 127       1.489  11.450  17.857  1.00  0.00              
ATOM   2019  H   ASP A 127       2.833  12.449  21.216  1.00  0.00              
ATOM   2020  HA  ASP A 127       3.312  14.658  19.283  1.00  0.00              
ATOM   2021 1HB  ASP A 127       0.888  12.867  19.831  1.00  0.00              
ATOM   2022 2HB  ASP A 127       0.919  14.129  18.607  1.00  0.00              
ATOM   2023  N   HIS A 128       1.612  15.162  21.952  1.00  0.00              
ATOM   2024  CA  HIS A 128       0.794  16.153  22.647  1.00  0.00              
ATOM   2025  C   HIS A 128       1.355  16.764  23.923  1.00  0.00              
ATOM   2026  O   HIS A 128       0.987  17.884  24.284  1.00  0.00              
ATOM   2027  CB  HIS A 128      -0.565  15.528  22.979  1.00  0.00              
ATOM   2028  CG  HIS A 128      -1.345  15.109  21.772  1.00  0.00              
ATOM   2029  ND1 HIS A 128      -1.965  16.014  20.936  1.00  0.00              
ATOM   2030  CD2 HIS A 128      -1.608  13.883  21.261  1.00  0.00              
ATOM   2031  CE1 HIS A 128      -2.575  15.361  19.961  1.00  0.00              
ATOM   2032  NE2 HIS A 128      -2.373  14.068  20.136  1.00  0.00              
ATOM   2033  H   HIS A 128       1.935  14.349  22.458  1.00  0.00              
ATOM   2034  HA  HIS A 128       0.660  17.026  22.009  1.00  0.00              
ATOM   2035 1HB  HIS A 128      -0.418  14.652  23.612  1.00  0.00              
ATOM   2036 2HB  HIS A 128      -1.165  16.241  23.543  1.00  0.00              
ATOM   2037  HD2 HIS A 128      -1.274  12.927  21.667  1.00  0.00              
ATOM   2038  HE1 HIS A 128      -3.146  15.813  19.151  1.00  0.00              
ATOM   2039  HE2 HIS A 128      -2.723  13.330  19.542  1.00  0.00              
ATOM   2040  N   LEU A 129       2.234  16.045  24.612  1.00  0.00              
ATOM   2041  CA  LEU A 129       2.815  16.557  25.849  1.00  0.00              
ATOM   2042  C   LEU A 129       4.279  16.960  25.716  1.00  0.00              
ATOM   2043  O   LEU A 129       4.743  17.865  26.410  1.00  0.00              
ATOM   2044  CB  LEU A 129       2.684  15.501  26.954  1.00  0.00              
ATOM   2045  CG  LEU A 129       1.249  15.126  27.348  1.00  0.00              
ATOM   2046  CD1 LEU A 129       1.283  14.029  28.403  1.00  0.00              
ATOM   2047  CD2 LEU A 129       0.525  16.360  27.864  1.00  0.00              
ATOM   2048  H   LEU A 129       2.509  15.131  24.281  1.00  0.00              
ATOM   2049  HA  LEU A 129       2.272  17.456  26.140  1.00  0.00              
ATOM   2050 1HB  LEU A 129       3.186  14.592  26.627  1.00  0.00              
ATOM   2051 2HB  LEU A 129       3.187  15.869  27.848  1.00  0.00              
ATOM   2052  HG  LEU A 129       0.723  14.734  26.477  1.00  0.00              
ATOM   2053 1HD1 LEU A 129       0.264  13.762  28.683  1.00  0.00              
ATOM   2054 2HD1 LEU A 129       1.789  13.151  28.000  1.00  0.00              
ATOM   2055 3HD1 LEU A 129       1.818  14.386  29.282  1.00  0.00              
ATOM   2056 1HD2 LEU A 129      -0.495  16.093  28.144  1.00  0.00              
ATOM   2057 2HD2 LEU A 129       1.049  16.751  28.736  1.00  0.00              
ATOM   2058 3HD2 LEU A 129       0.500  17.121  27.084  1.00  0.00              
ATOM   2059  N   GLU A 130       4.994  16.287  24.821  1.00  0.00              
ATOM   2060  CA  GLU A 130       6.395  16.588  24.557  1.00  0.00              
ATOM   2061  C   GLU A 130       6.657  18.043  24.171  1.00  0.00              
ATOM   2062  O   GLU A 130       7.605  18.660  24.665  1.00  0.00              
ATOM   2063  CB  GLU A 130       6.914  15.670  23.448  1.00  0.00              
ATOM   2064  CG  GLU A 130       8.304  16.025  22.938  1.00  0.00              
ATOM   2065  CD  GLU A 130       9.376  15.824  23.973  1.00  0.00              
ATOM   2066  OE1 GLU A 130       9.151  15.080  24.897  1.00  0.00              
ATOM   2067  OE2 GLU A 130      10.421  16.416  23.839  1.00  0.00              
ATOM   2068  H   GLU A 130       4.547  15.541  24.309  1.00  0.00              
ATOM   2069  HA  GLU A 130       6.961  16.432  25.476  1.00  0.00              
ATOM   2070 1HB  GLU A 130       6.943  14.643  23.810  1.00  0.00              
ATOM   2071 2HB  GLU A 130       6.229  15.700  22.601  1.00  0.00              
ATOM   2072 1HG  GLU A 130       8.531  15.404  22.072  1.00  0.00              
ATOM   2073 2HG  GLU A 130       8.307  17.065  22.616  1.00  0.00              
ATOM   2074  N   PRO A 131       5.833  18.614  23.279  1.00  0.00              
ATOM   2075  CA  PRO A 131       6.016  20.033  22.962  1.00  0.00              
ATOM   2076  C   PRO A 131       6.068  20.903  24.218  1.00  0.00              
ATOM   2077  O   PRO A 131       6.937  21.762  24.355  1.00  0.00              
ATOM   2078  CB  PRO A 131       4.784  20.353  22.110  1.00  0.00              
ATOM   2079  CG  PRO A 131       4.453  19.059  21.447  1.00  0.00              
ATOM   2080  CD  PRO A 131       4.698  18.021  22.509  1.00  0.00              
ATOM   2081  HA  PRO A 131       6.955  20.161  22.403  1.00  0.00              
ATOM   2082 1HB  PRO A 131       3.970  20.725  22.750  1.00  0.00              
ATOM   2083 2HB  PRO A 131       5.019  21.152  21.392  1.00  0.00              
ATOM   2084 1HG  PRO A 131       3.410  19.068  21.096  1.00  0.00              
ATOM   2085 2HG  PRO A 131       5.085  18.915  20.559  1.00  0.00              
ATOM   2086 1HD  PRO A 131       3.795  17.908  23.127  1.00  0.00              
ATOM   2087 2HD  PRO A 131       4.964  17.065  22.033  1.00  0.00              
ATOM   2088  N   TRP A 132       5.136  20.670  25.136  1.00  0.00              
ATOM   2089  CA  TRP A 132       5.088  21.412  26.388  1.00  0.00              
ATOM   2090  C   TRP A 132       6.307  21.099  27.244  1.00  0.00              
ATOM   2091  O   TRP A 132       6.911  21.992  27.830  1.00  0.00              
ATOM   2092  CB  TRP A 132       3.829  21.049  27.174  1.00  0.00              
ATOM   2093  CG  TRP A 132       3.744  21.733  28.504  1.00  0.00              
ATOM   2094  CD1 TRP A 132       3.243  22.974  28.758  1.00  0.00              
ATOM   2095  CD2 TRP A 132       4.206  21.222  29.761  1.00  0.00              
ATOM   2096  NE1 TRP A 132       3.359  23.271  30.092  1.00  0.00              
ATOM   2097  CE2 TRP A 132       3.949  22.213  30.733  1.00  0.00              
ATOM   2098  CE3 TRP A 132       4.812  20.023  30.161  1.00  0.00              
ATOM   2099  CZ2 TRP A 132       4.276  22.045  32.081  1.00  0.00              
ATOM   2100  CZ3 TRP A 132       5.138  19.855  31.506  1.00  0.00              
ATOM   2101  CH2 TRP A 132       4.869  20.862  32.448  1.00  0.00              
ATOM   2102  H   TRP A 132       4.442  19.957  24.960  1.00  0.00              
ATOM   2103  HA  TRP A 132       5.060  22.477  26.157  1.00  0.00              
ATOM   2104 1HB  TRP A 132       2.947  21.316  26.592  1.00  0.00              
ATOM   2105 2HB  TRP A 132       3.800  19.972  27.337  1.00  0.00              
ATOM   2106  HD1 TRP A 132       2.812  23.637  28.009  1.00  0.00              
ATOM   2107  HE1 TRP A 132       3.058  24.129  30.533  1.00  0.00              
ATOM   2108  HE3 TRP A 132       5.021  19.238  29.435  1.00  0.00              
ATOM   2109  HZ2 TRP A 132       4.074  22.814  32.827  1.00  0.00              
ATOM   2110  HZ3 TRP A 132       5.610  18.920  31.809  1.00  0.00              
ATOM   2111  HH2 TRP A 132       5.139  20.699  33.492  1.00  0.00              
ATOM   2112  N   ILE A 133       6.649  19.819  27.331  1.00  0.00              
ATOM   2113  CA  ILE A 133       7.790  19.395  28.129  1.00  0.00              
ATOM   2114  C   ILE A 133       9.062  20.101  27.671  1.00  0.00              
ATOM   2115  O   ILE A 133       9.825  20.617  28.486  1.00  0.00              
ATOM   2116  CB  ILE A 133       7.984  17.870  28.046  1.00  0.00              
ATOM   2117  CG1 ILE A 133       6.857  17.147  28.787  1.00  0.00              
ATOM   2118  CG2 ILE A 133       9.339  17.475  28.614  1.00  0.00              
ATOM   2119  CD1 ILE A 133       6.808  15.659  28.522  1.00  0.00              
ATOM   2120  H   ILE A 133       6.110  19.124  26.835  1.00  0.00              
ATOM   2121  HA  ILE A 133       7.593  19.642  29.172  1.00  0.00              
ATOM   2122  HB  ILE A 133       7.931  17.553  27.004  1.00  0.00              
ATOM   2123 1HG1 ILE A 133       6.970  17.299  29.859  1.00  0.00              
ATOM   2124 2HG1 ILE A 133       5.897  17.575  28.496  1.00  0.00              
ATOM   2125 1HG2 ILE A 133       9.459  16.394  28.548  1.00  0.00              
ATOM   2126 2HG2 ILE A 133      10.128  17.964  28.045  1.00  0.00              
ATOM   2127 3HG2 ILE A 133       9.399  17.784  29.658  1.00  0.00              
ATOM   2128 1HD1 ILE A 133       5.983  15.217  29.081  1.00  0.00              
ATOM   2129 2HD1 ILE A 133       6.659  15.484  27.456  1.00  0.00              
ATOM   2130 3HD1 ILE A 133       7.745  15.203  28.837  1.00  0.00              
ATOM   2131  N   GLN A 134       9.276  20.126  26.363  1.00  0.00              
ATOM   2132  CA  GLN A 134      10.447  20.781  25.796  1.00  0.00              
ATOM   2133  C   GLN A 134      10.452  22.280  26.064  1.00  0.00              
ATOM   2134  O   GLN A 134      11.504  22.862  26.329  1.00  0.00              
ATOM   2135  CB  GLN A 134      10.517  20.524  24.288  1.00  0.00              
ATOM   2136  CG  GLN A 134      11.758  21.088  23.618  1.00  0.00              
ATOM   2137  CD  GLN A 134      13.034  20.446  24.128  1.00  0.00              
ATOM   2138  OE1 GLN A 134      13.155  19.218  24.167  1.00  0.00              
ATOM   2139  NE2 GLN A 134      13.995  21.273  24.522  1.00  0.00              
ATOM   2140  H   GLN A 134       8.614  19.681  25.744  1.00  0.00              
ATOM   2141  HA  GLN A 134      11.337  20.366  26.267  1.00  0.00              
ATOM   2142 1HB  GLN A 134      10.491  19.451  24.100  1.00  0.00              
ATOM   2143 2HB  GLN A 134       9.644  20.962  23.803  1.00  0.00              
ATOM   2144 1HG  GLN A 134      11.691  20.910  22.544  1.00  0.00              
ATOM   2145 2HG  GLN A 134      11.811  22.159  23.816  1.00  0.00              
ATOM   2146 1HE2 GLN A 134      14.860  20.907  24.869  1.00  0.00              
ATOM   2147 2HE2 GLN A 134      13.855  22.262  24.473  1.00  0.00              
ATOM   2148  N   GLU A 135       9.280  22.905  26.005  1.00  0.00              
ATOM   2149  CA  GLU A 135       9.171  24.335  26.269  1.00  0.00              
ATOM   2150  C   GLU A 135       9.262  24.656  27.756  1.00  0.00              
ATOM   2151  O   GLU A 135       9.576  25.783  28.141  1.00  0.00              
ATOM   2152  CB  GLU A 135       7.854  24.876  25.708  1.00  0.00              
ATOM   2153  CG  GLU A 135       7.771  24.875  24.188  1.00  0.00              
ATOM   2154  CD  GLU A 135       6.456  25.391  23.673  1.00  0.00              
ATOM   2155  OE1 GLU A 135       5.589  25.654  24.472  1.00  0.00              
ATOM   2156  OE2 GLU A 135       6.318  25.523  22.480  1.00  0.00              
ATOM   2157  H   GLU A 135       8.447  22.383  25.774  1.00  0.00              
ATOM   2158  HA  GLU A 135       9.999  24.843  25.772  1.00  0.00              
ATOM   2159 1HB  GLU A 135       7.025  24.279  26.088  1.00  0.00              
ATOM   2160 2HB  GLU A 135       7.705  25.900  26.050  1.00  0.00              
ATOM   2161 1HG  GLU A 135       8.573  25.498  23.790  1.00  0.00              
ATOM   2162 2HG  GLU A 135       7.924  23.859  23.826  1.00  0.00              
ATOM   2163  N   ASN A 136       8.999  23.658  28.592  1.00  0.00              
ATOM   2164  CA  ASN A 136       9.081  23.843  30.032  1.00  0.00              
ATOM   2165  C   ASN A 136      10.332  23.257  30.678  1.00  0.00              
ATOM   2166  O   ASN A 136      10.303  22.829  31.833  1.00  0.00              
ATOM   2167  CB  ASN A 136       7.842  23.262  30.688  1.00  0.00              
ATOM   2168  CG  ASN A 136       7.615  23.801  32.073  1.00  0.00              
ATOM   2169  OD1 ASN A 136       7.568  25.020  32.278  1.00  0.00              
ATOM   2170  ND2 ASN A 136       7.475  22.918  33.028  1.00  0.00              
ATOM   2171  H   ASN A 136       8.737  22.753  28.227  1.00  0.00              
ATOM   2172  HA  ASN A 136       9.148  24.912  30.240  1.00  0.00              
ATOM   2173 1HB  ASN A 136       6.967  23.485  30.076  1.00  0.00              
ATOM   2174 2HB  ASN A 136       7.935  22.177  30.744  1.00  0.00              
ATOM   2175 1HD2 ASN A 136       7.321  23.219  33.970  1.00  0.00              
ATOM   2176 2HD2 ASN A 136       7.521  21.942  32.817  1.00  0.00              
ATOM   2177  N   GLY A 137      11.428  23.244  29.926  1.00  0.00              
ATOM   2178  CA  GLY A 137      12.706  22.833  30.480  1.00  0.00              
ATOM   2179  C   GLY A 137      13.048  21.360  30.424  1.00  0.00              
ATOM   2180  O   GLY A 137      14.136  20.965  30.844  1.00  0.00              
ATOM   2181  H   GLY A 137      11.379  23.521  28.956  1.00  0.00              
ATOM   2182 1HA  GLY A 137      13.511  23.357  29.965  1.00  0.00              
ATOM   2183 2HA  GLY A 137      12.755  23.120  31.530  1.00  0.00              
ATOM   2184  N   GLY A 138      12.135  20.541  29.912  1.00  0.00              
ATOM   2185  CA  GLY A 138      12.417  19.122  29.794  1.00  0.00              
ATOM   2186  C   GLY A 138      12.188  18.365  31.091  1.00  0.00              
ATOM   2187  O   GLY A 138      11.806  18.953  32.106  1.00  0.00              
ATOM   2188  H   GLY A 138      11.240  20.892  29.602  1.00  0.00              
ATOM   2189 1HA  GLY A 138      11.786  18.689  29.017  1.00  0.00              
ATOM   2190 2HA  GLY A 138      13.451  18.982  29.483  1.00  0.00              
ATOM   2191  N   TRP A 139      12.432  17.060  31.059  1.00  0.00              
ATOM   2192  CA  TRP A 139      12.325  16.229  32.253  1.00  0.00              
ATOM   2193  C   TRP A 139      13.335  16.617  33.314  1.00  0.00              
ATOM   2194  O   TRP A 139      13.207  16.243  34.481  1.00  0.00              
ATOM   2195  CB  TRP A 139      12.487  14.755  31.886  1.00  0.00              
ATOM   2196  CG  TRP A 139      11.260  14.204  31.238  1.00  0.00              
ATOM   2197  CD1 TRP A 139      11.031  14.051  29.904  1.00  0.00              
ATOM   2198  CD2 TRP A 139      10.072  13.759  31.905  1.00  0.00              
ATOM   2199  NE1 TRP A 139       9.769  13.537  29.696  1.00  0.00              
ATOM   2200  CE2 TRP A 139       9.161  13.349  30.908  1.00  0.00              
ATOM   2201  CE3 TRP A 139       9.692  13.667  33.250  1.00  0.00              
ATOM   2202  CZ2 TRP A 139       7.889  12.850  31.214  1.00  0.00              
ATOM   2203  CZ3 TRP A 139       8.429  13.173  33.556  1.00  0.00              
ATOM   2204  CH2 TRP A 139       7.543  12.770  32.537  1.00  0.00              
ATOM   2205  H   TRP A 139      12.698  16.631  30.184  1.00  0.00              
ATOM   2206  HA  TRP A 139      11.336  16.375  32.689  1.00  0.00              
ATOM   2207 1HB  TRP A 139      13.332  14.641  31.207  1.00  0.00              
ATOM   2208 2HB  TRP A 139      12.707  14.179  32.784  1.00  0.00              
ATOM   2209  HD1 TRP A 139      11.741  14.299  29.117  1.00  0.00              
ATOM   2210  HE1 TRP A 139       9.358  13.333  28.796  1.00  0.00              
ATOM   2211  HE3 TRP A 139      10.375  13.975  34.041  1.00  0.00              
ATOM   2212  HZ2 TRP A 139       7.191  12.532  30.440  1.00  0.00              
ATOM   2213  HZ3 TRP A 139       8.141  13.105  34.605  1.00  0.00              
ATOM   2214  HH2 TRP A 139       6.559  12.388  32.811  1.00  0.00              
ATOM   2215  N   ASP A 140      14.349  17.368  32.904  1.00  0.00              
ATOM   2216  CA  ASP A 140      15.317  17.893  33.852  1.00  0.00              
ATOM   2217  C   ASP A 140      14.574  18.731  34.877  1.00  0.00              
ATOM   2218  O   ASP A 140      14.867  18.679  36.068  1.00  0.00              
ATOM   2219  CB  ASP A 140      16.386  18.733  33.149  1.00  0.00              
ATOM   2220  CG  ASP A 140      17.319  17.898  32.281  1.00  0.00              
ATOM   2221  OD1 ASP A 140      17.275  16.695  32.382  1.00  0.00              
ATOM   2222  OD2 ASP A 140      18.068  18.472  31.527  1.00  0.00              
ATOM   2223  H   ASP A 140      14.455  17.582  31.923  1.00  0.00              
ATOM   2224  HA  ASP A 140      15.839  17.054  34.313  1.00  0.00              
ATOM   2225 1HB  ASP A 140      15.905  19.483  32.521  1.00  0.00              
ATOM   2226 2HB  ASP A 140      16.982  19.261  33.893  1.00  0.00              
ATOM   2227  N   THR A 141      13.606  19.509  34.403  1.00  0.00              
ATOM   2228  CA  THR A 141      12.806  20.345  35.282  1.00  0.00              
ATOM   2229  C   THR A 141      11.872  19.515  36.157  1.00  0.00              
ATOM   2230  O   THR A 141      11.684  19.826  37.330  1.00  0.00              
ATOM   2231  CB  THR A 141      11.983  21.363  34.471  1.00  0.00              
ATOM   2232  OG1 THR A 141      12.868  22.227  33.745  1.00  0.00              
ATOM   2233  CG2 THR A 141      11.109  22.199  35.393  1.00  0.00              
ATOM   2234  H   THR A 141      13.421  19.520  33.410  1.00  0.00              
ATOM   2235  HA  THR A 141      13.476  20.883  35.953  1.00  0.00              
ATOM   2236  HB  THR A 141      11.349  20.834  33.759  1.00  0.00              
ATOM   2237  HG1 THR A 141      13.411  21.702  33.152  1.00  0.00              
ATOM   2238 1HG2 THR A 141      10.535  22.912  34.802  1.00  0.00              
ATOM   2239 2HG2 THR A 141      10.427  21.547  35.938  1.00  0.00              
ATOM   2240 3HG2 THR A 141      11.738  22.738  36.100  1.00  0.00              
ATOM   2241  N   PHE A 142      11.287  18.460  35.597  1.00  0.00              
ATOM   2242  CA  PHE A 142      10.449  17.574  36.400  1.00  0.00              
ATOM   2243  C   PHE A 142      11.273  17.128  37.608  1.00  0.00              
ATOM   2244  O   PHE A 142      10.824  17.203  38.748  1.00  0.00              
ATOM   2245  CB  PHE A 142      10.033  16.337  35.593  1.00  0.00              
ATOM   2246  CG  PHE A 142       9.309  15.299  36.410  1.00  0.00              
ATOM   2247  CD1 PHE A 142       7.996  15.499  36.813  1.00  0.00              
ATOM   2248  CD2 PHE A 142       9.957  14.130  36.801  1.00  0.00              
ATOM   2249  CE1 PHE A 142       7.334  14.551  37.594  1.00  0.00              
ATOM   2250  CE2 PHE A 142       9.307  13.176  37.582  1.00  0.00              
ATOM   2251  CZ  PHE A 142       7.992  13.388  37.978  1.00  0.00              
ATOM   2252  H   PHE A 142      11.415  18.261  34.616  1.00  0.00              
ATOM   2253  HA  PHE A 142       9.548  18.117  36.689  1.00  0.00              
ATOM   2254 1HB  PHE A 142       9.383  16.640  34.773  1.00  0.00              
ATOM   2255 2HB  PHE A 142      10.916  15.874  35.157  1.00  0.00              
ATOM   2256  HD1 PHE A 142       7.479  16.410  36.510  1.00  0.00              
ATOM   2257  HD2 PHE A 142      10.989  13.966  36.489  1.00  0.00              
ATOM   2258  HE1 PHE A 142       6.303  14.723  37.902  1.00  0.00              
ATOM   2259  HE2 PHE A 142       9.827  12.267  37.882  1.00  0.00              
ATOM   2260  HZ  PHE A 142       7.478  12.646  38.588  1.00  0.00              
ATOM   2261  N   VAL A 143      12.489  16.669  37.339  1.00  0.00              
ATOM   2262  CA  VAL A 143      13.364  16.162  38.388  1.00  0.00              
ATOM   2263  C   VAL A 143      13.731  17.249  39.383  1.00  0.00              
ATOM   2264  O   VAL A 143      13.775  17.017  40.589  1.00  0.00              
ATOM   2265  CB  VAL A 143      14.651  15.581  37.774  1.00  0.00              
ATOM   2266  CG1 VAL A 143      15.661  15.254  38.864  1.00  0.00              
ATOM   2267  CG2 VAL A 143      14.321  14.343  36.955  1.00  0.00              
ATOM   2268  H   VAL A 143      12.816  16.670  36.383  1.00  0.00              
ATOM   2269  HA  VAL A 143      12.845  15.360  38.914  1.00  0.00              
ATOM   2270  HB  VAL A 143      15.107  16.333  37.129  1.00  0.00              
ATOM   2271 1HG1 VAL A 143      16.565  14.845  38.412  1.00  0.00              
ATOM   2272 2HG1 VAL A 143      15.909  16.161  39.414  1.00  0.00              
ATOM   2273 3HG1 VAL A 143      15.233  14.520  39.547  1.00  0.00              
ATOM   2274 1HG2 VAL A 143      15.236  13.938  36.523  1.00  0.00              
ATOM   2275 2HG2 VAL A 143      13.860  13.593  37.598  1.00  0.00              
ATOM   2276 3HG2 VAL A 143      13.629  14.609  36.155  1.00  0.00              
ATOM   2277  N   ASP A 144      14.009  18.439  38.871  1.00  0.00              
ATOM   2278  CA  ASP A 144      14.359  19.549  39.737  1.00  0.00              
ATOM   2279  C   ASP A 144      13.217  19.822  40.711  1.00  0.00              
ATOM   2280  O   ASP A 144      13.449  20.163  41.869  1.00  0.00              
ATOM   2281  CB  ASP A 144      14.665  20.803  38.915  1.00  0.00              
ATOM   2282  CG  ASP A 144      16.007  20.730  38.199  1.00  0.00              
ATOM   2283  OD1 ASP A 144      16.804  19.894  38.555  1.00  0.00              
ATOM   2284  OD2 ASP A 144      16.223  21.510  37.303  1.00  0.00              
ATOM   2285  H   ASP A 144      13.980  18.585  37.872  1.00  0.00              
ATOM   2286  HA  ASP A 144      15.255  19.281  40.298  1.00  0.00              
ATOM   2287 1HB  ASP A 144      13.881  20.952  38.172  1.00  0.00              
ATOM   2288 2HB  ASP A 144      14.666  21.676  39.569  1.00  0.00              
ATOM   2289  N   LEU A 145      11.987  19.631  40.243  1.00  0.00              
ATOM   2290  CA  LEU A 145      10.804  19.883  41.059  1.00  0.00              
ATOM   2291  C   LEU A 145      10.324  18.713  41.918  1.00  0.00              
ATOM   2292  O   LEU A 145       9.856  18.919  43.040  1.00  0.00              
ATOM   2293  CB  LEU A 145       9.655  20.321  40.143  1.00  0.00              
ATOM   2294  CG  LEU A 145       9.890  21.614  39.352  1.00  0.00              
ATOM   2295  CD1 LEU A 145       8.722  21.851  38.404  1.00  0.00              
ATOM   2296  CD2 LEU A 145      10.054  22.778  40.319  1.00  0.00              
ATOM   2297  H   LEU A 145      11.869  19.301  39.296  1.00  0.00              
ATOM   2298  HA  LEU A 145      11.039  20.670  41.775  1.00  0.00              
ATOM   2299 1HB  LEU A 145       9.460  19.525  39.425  1.00  0.00              
ATOM   2300 2HB  LEU A 145       8.760  20.462  40.749  1.00  0.00              
ATOM   2301  HG  LEU A 145      10.793  21.513  38.749  1.00  0.00              
ATOM   2302 1HD1 LEU A 145       8.889  22.770  37.842  1.00  0.00              
ATOM   2303 2HD1 LEU A 145       8.640  21.013  37.712  1.00  0.00              
ATOM   2304 3HD1 LEU A 145       7.800  21.940  38.979  1.00  0.00              
ATOM   2305 1HD2 LEU A 145      10.223  23.697  39.757  1.00  0.00              
ATOM   2306 2HD2 LEU A 145       9.152  22.881  40.921  1.00  0.00              
ATOM   2307 3HD2 LEU A 145      10.907  22.591  40.972  1.00  0.00              
ATOM   2308  N   TYR A 146      10.436  17.493  41.400  1.00  0.00              
ATOM   2309  CA  TYR A 146       9.921  16.320  42.107  1.00  0.00              
ATOM   2310  C   TYR A 146      11.000  15.417  42.690  1.00  0.00              
ATOM   2311  O   TYR A 146      10.693  14.453  43.392  1.00  0.00              
ATOM   2312  CB  TYR A 146       9.027  15.506  41.170  1.00  0.00              
ATOM   2313  CG  TYR A 146       7.671  16.130  40.924  1.00  0.00              
ATOM   2314  CD1 TYR A 146       7.544  17.181  40.027  1.00  0.00              
ATOM   2315  CD2 TYR A 146       6.555  15.652  41.594  1.00  0.00              
ATOM   2316  CE1 TYR A 146       6.306  17.752  39.803  1.00  0.00              
ATOM   2317  CE2 TYR A 146       5.317  16.222  41.369  1.00  0.00              
ATOM   2318  CZ  TYR A 146       5.191  17.268  40.478  1.00  0.00              
ATOM   2319  OH  TYR A 146       3.958  17.836  40.254  1.00  0.00              
ATOM   2320  H   TYR A 146      10.885  17.369  40.504  1.00  0.00              
ATOM   2321  HA  TYR A 146       9.320  16.661  42.951  1.00  0.00              
ATOM   2322 1HB  TYR A 146       9.525  15.383  40.207  1.00  0.00              
ATOM   2323 2HB  TYR A 146       8.872  14.511  41.587  1.00  0.00              
ATOM   2324  HD1 TYR A 146       8.421  17.557  39.500  1.00  0.00              
ATOM   2325  HD2 TYR A 146       6.655  14.826  42.299  1.00  0.00              
ATOM   2326  HE1 TYR A 146       6.206  18.577  39.099  1.00  0.00              
ATOM   2327  HE2 TYR A 146       4.440  15.846  41.897  1.00  0.00              
ATOM   2328  HH  TYR A 146       4.054  18.581  39.657  1.00  0.00              
ATOM   2329  N   GLY A 147      12.258  15.725  42.388  1.00  0.00              
ATOM   2330  CA  GLY A 147      13.371  14.943  42.902  1.00  0.00              
ATOM   2331  C   GLY A 147      13.548  14.992  44.407  1.00  0.00              
ATOM   2332  O   GLY A 147      13.913  13.951  44.994  1.00  0.00              
ATOM   2333  OXT GLY A 147      13.346  16.071  45.000  1.00  0.00              
ATOM   2334  H   GLY A 147      12.447  16.517  41.790  1.00  0.00              
ATOM   2335 1HA  GLY A 147      13.244  13.898  42.617  1.00  0.00              
ATOM   2336 2HA  GLY A 147      14.299  15.289  42.448  1.00  0.00              
ATOM   2337  N   ASP B 148       7.586  34.137  54.055  1.00  0.00              
ATOM   2338  CA  ASP B 148       7.616  33.326  55.309  1.00  0.00              
ATOM   2339  C   ASP B 148       6.705  32.085  55.201  1.00  0.00              
ATOM   2340  O   ASP B 148       5.858  32.015  54.292  1.00  0.00              
ATOM   2341  CB  ASP B 148       7.186  34.170  56.510  1.00  0.00              
ATOM   2342  CG  ASP B 148       5.717  34.568  56.459  1.00  0.00              
ATOM   2343  OD1 ASP B 148       4.968  33.916  55.770  1.00  0.00              
ATOM   2344  OD2 ASP B 148       5.357  35.520  57.109  1.00  0.00              
ATOM   2345 1H   ASP B 148       8.185  34.931  54.157  1.00  0.00              
ATOM   2346 2H   ASP B 148       7.901  33.578  53.288  1.00  0.00              
ATOM   2347 3H   ASP B 148       6.651  34.446  53.880  1.00  0.00              
ATOM   2348  HA  ASP B 148       8.631  32.954  55.455  1.00  0.00              
ATOM   2349 1HB  ASP B 148       7.364  33.613  57.430  1.00  0.00              
ATOM   2350 2HB  ASP B 148       7.791  35.076  56.554  1.00  0.00              
ATOM   2351  N   PRO B 149       6.884  31.093  56.109  1.00  0.00              
ATOM   2352  CA  PRO B 149       6.039  29.884  56.107  1.00  0.00              
ATOM   2353  C   PRO B 149       4.518  30.093  56.052  1.00  0.00              
ATOM   2354  O   PRO B 149       3.820  29.291  55.406  1.00  0.00              
ATOM   2355  CB  PRO B 149       6.440  29.228  57.432  1.00  0.00              
ATOM   2356  CG  PRO B 149       7.865  29.622  57.618  1.00  0.00              
ATOM   2357  CD  PRO B 149       7.921  31.055  57.161  1.00  0.00              
ATOM   2358  HA  PRO B 149       6.289  29.269  55.230  1.00  0.00              
ATOM   2359 1HB  PRO B 149       5.788  29.588  58.242  1.00  0.00              
ATOM   2360 2HB  PRO B 149       6.303  28.138  57.369  1.00  0.00              
ATOM   2361 1HG  PRO B 149       8.158  29.502  58.672  1.00  0.00              
ATOM   2362 2HG  PRO B 149       8.521  28.963  57.030  1.00  0.00              
ATOM   2363 1HD  PRO B 149       7.679  31.719  58.003  1.00  0.00              
ATOM   2364 2HD  PRO B 149       8.924  31.276  56.767  1.00  0.00              
ATOM   2365  N   LYS B 150       4.003  31.126  56.723  1.00  0.00              
ATOM   2366  CA  LYS B 150       2.558  31.385  56.685  1.00  0.00              
ATOM   2367  C   LYS B 150       2.074  31.696  55.258  1.00  0.00              
ATOM   2368  O   LYS B 150       1.053  31.161  54.821  1.00  0.00              
ATOM   2369  CB  LYS B 150       2.201  32.540  57.623  1.00  0.00              
ATOM   2370  CG  LYS B 150       0.715  32.867  57.680  1.00  0.00              
ATOM   2371  CD  LYS B 150       0.435  33.998  58.659  1.00  0.00              
ATOM   2372  CE  LYS B 150      -1.059  34.247  58.806  1.00  0.00              
ATOM   2373  NZ  LYS B 150      -1.684  34.658  57.520  1.00  0.00              
ATOM   2374  H   LYS B 150       4.599  31.739  57.261  1.00  0.00              
ATOM   2375  HA  LYS B 150       2.035  30.475  56.981  1.00  0.00              
ATOM   2376 1HB  LYS B 150       2.530  32.302  58.635  1.00  0.00              
ATOM   2377 2HB  LYS B 150       2.730  33.440  57.310  1.00  0.00              
ATOM   2378 1HG  LYS B 150       0.368  33.162  56.689  1.00  0.00              
ATOM   2379 2HG  LYS B 150       0.159  31.983  57.992  1.00  0.00              
ATOM   2380 1HD  LYS B 150       0.851  33.746  59.635  1.00  0.00              
ATOM   2381 2HD  LYS B 150       0.913  34.912  58.305  1.00  0.00              
ATOM   2382 1HE  LYS B 150      -1.546  33.339  59.159  1.00  0.00              
ATOM   2383 2HE  LYS B 150      -1.226  35.032  59.543  1.00  0.00              
ATOM   2384 1HZ  LYS B 150      -2.672  34.814  57.660  1.00  0.00              
ATOM   2385 2HZ  LYS B 150      -1.252  35.511  57.192  1.00  0.00              
ATOM   2386 3HZ  LYS B 150      -1.552  33.930  56.833  1.00  0.00              
ATOM   2387  N   LYS B 151       2.811  32.552  54.550  1.00  0.00              
ATOM   2388  CA  LYS B 151       2.487  32.922  53.162  1.00  0.00              
ATOM   2389  C   LYS B 151       2.600  31.741  52.202  1.00  0.00              
ATOM   2390  O   LYS B 151       1.828  31.646  51.234  1.00  0.00              
ATOM   2391  CB  LYS B 151       3.397  34.057  52.689  1.00  0.00              
ATOM   2392  CG  LYS B 151       3.118  35.403  53.345  1.00  0.00              
ATOM   2393  CD  LYS B 151       4.055  36.479  52.819  1.00  0.00              
ATOM   2394  CE  LYS B 151       3.767  37.828  53.462  1.00  0.00              
ATOM   2395  NZ  LYS B 151       4.687  38.888  52.968  1.00  0.00              
ATOM   2396  H   LYS B 151       3.624  32.958  54.990  1.00  0.00              
ATOM   2397  HA  LYS B 151       1.451  33.261  53.127  1.00  0.00              
ATOM   2398 1HB  LYS B 151       4.437  33.797  52.889  1.00  0.00              
ATOM   2399 2HB  LYS B 151       3.292  34.182  51.611  1.00  0.00              
ATOM   2400 1HG  LYS B 151       2.088  35.699  53.143  1.00  0.00              
ATOM   2401 2HG  LYS B 151       3.247  35.315  54.423  1.00  0.00              
ATOM   2402 1HD  LYS B 151       5.088  36.198  53.031  1.00  0.00              
ATOM   2403 2HD  LYS B 151       3.936  36.570  51.739  1.00  0.00              
ATOM   2404 1HE  LYS B 151       2.742  38.123  53.244  1.00  0.00              
ATOM   2405 2HE  LYS B 151       3.875  37.746  54.543  1.00  0.00              
ATOM   2406 1HZ  LYS B 151       4.463  39.765  53.417  1.00  0.00              
ATOM   2407 2HZ  LYS B 151       5.641  38.633  53.182  1.00  0.00              
ATOM   2408 3HZ  LYS B 151       4.581  38.987  51.968  1.00  0.00              
ATOM   2409  N   VAL B 152       3.563  30.855  52.460  1.00  0.00              
ATOM   2410  CA  VAL B 152       3.708  29.629  51.674  1.00  0.00              
ATOM   2411  C   VAL B 152       2.454  28.771  51.789  1.00  0.00              
ATOM   2412  O   VAL B 152       1.913  28.333  50.785  1.00  0.00              
ATOM   2413  CB  VAL B 152       4.928  28.820  52.152  1.00  0.00              
ATOM   2414  CG1 VAL B 152       4.954  27.452  51.488  1.00  0.00              
ATOM   2415  CG2 VAL B 152       6.207  29.588  51.855  1.00  0.00              
ATOM   2416  H   VAL B 152       4.209  31.034  53.215  1.00  0.00              
ATOM   2417  HA  VAL B 152       3.836  29.902  50.626  1.00  0.00              
ATOM   2418  HB  VAL B 152       4.844  28.654  53.227  1.00  0.00              
ATOM   2419 1HG1 VAL B 152       5.823  26.894  51.838  1.00  0.00              
ATOM   2420 2HG1 VAL B 152       4.046  26.906  51.744  1.00  0.00              
ATOM   2421 3HG1 VAL B 152       5.013  27.573  50.407  1.00  0.00              
ATOM   2422 1HG2 VAL B 152       7.066  29.011  52.197  1.00  0.00              
ATOM   2423 2HG2 VAL B 152       6.288  29.759  50.782  1.00  0.00              
ATOM   2424 3HG2 VAL B 152       6.185  30.547  52.374  1.00  0.00              
ATOM   2425  N   LEU B 153       2.014  28.565  53.031  1.00  0.00              
ATOM   2426  CA  LEU B 153       0.828  27.816  53.356  1.00  0.00              
ATOM   2427  C   LEU B 153      -0.431  28.509  52.823  1.00  0.00              
ATOM   2428  O   LEU B 153      -1.291  27.871  52.219  1.00  0.00              
ATOM   2429  CB  LEU B 153       0.728  27.635  54.875  1.00  0.00              
ATOM   2430  CG  LEU B 153      -0.476  26.824  55.371  1.00  0.00              
ATOM   2431  CD1 LEU B 153      -0.427  25.424  54.773  1.00  0.00              
ATOM   2432  CD2 LEU B 153      -0.462  26.770  56.891  1.00  0.00              
ATOM   2433  H   LEU B 153       2.561  28.969  53.778  1.00  0.00              
ATOM   2434  HA  LEU B 153       0.899  26.836  52.884  1.00  0.00              
ATOM   2435 1HB  LEU B 153       1.630  27.136  55.226  1.00  0.00              
ATOM   2436 2HB  LEU B 153       0.678  28.620  55.340  1.00  0.00              
ATOM   2437  HG  LEU B 153      -1.398  27.298  55.033  1.00  0.00              
ATOM   2438 1HD1 LEU B 153      -1.283  24.848  55.125  1.00  0.00              
ATOM   2439 2HD1 LEU B 153      -0.459  25.492  53.686  1.00  0.00              
ATOM   2440 3HD1 LEU B 153       0.494  24.930  55.080  1.00  0.00              
ATOM   2441 1HD2 LEU B 153      -1.318  26.194  57.243  1.00  0.00              
ATOM   2442 2HD2 LEU B 153       0.459  26.295  57.230  1.00  0.00              
ATOM   2443 3HD2 LEU B 153      -0.516  27.782  57.292  1.00  0.00              
ATOM   2444  N   ASP B 154      -0.533  29.815  53.026  1.00  0.00              
ATOM   2445  CA  ASP B 154      -1.726  30.510  52.584  1.00  0.00              
ATOM   2446  C   ASP B 154      -1.891  30.563  51.082  1.00  0.00              
ATOM   2447  O   ASP B 154      -2.997  30.373  50.596  1.00  0.00              
ATOM   2448  CB  ASP B 154      -1.726  31.938  53.134  1.00  0.00              
ATOM   2449  CG  ASP B 154      -1.987  31.995  54.633  1.00  0.00              
ATOM   2450  OD1 ASP B 154      -2.447  31.018  55.174  1.00  0.00              
ATOM   2451  OD2 ASP B 154      -1.725  33.016  55.223  1.00  0.00              
ATOM   2452  H   ASP B 154       0.201  30.339  53.481  1.00  0.00              
ATOM   2453  HA  ASP B 154      -2.596  29.908  52.850  1.00  0.00              
ATOM   2454 1HB  ASP B 154      -0.762  32.406  52.930  1.00  0.00              
ATOM   2455 2HB  ASP B 154      -2.490  32.525  52.624  1.00  0.00              
ATOM   2456  N   LYS B 155      -0.803  30.802  50.350  1.00  0.00              
ATOM   2457  CA  LYS B 155      -0.856  30.802  48.891  1.00  0.00              
ATOM   2458  C   LYS B 155      -1.205  29.414  48.339  1.00  0.00              
ATOM   2459  O   LYS B 155      -2.002  29.297  47.386  1.00  0.00              
ATOM   2460  CB  LYS B 155       0.476  31.279  48.312  1.00  0.00              
ATOM   2461  CG  LYS B 155       0.751  32.764  48.504  1.00  0.00              
ATOM   2462  CD  LYS B 155       2.102  33.157  47.926  1.00  0.00              
ATOM   2463  CE  LYS B 155       2.380  34.640  48.122  1.00  0.00              
ATOM   2464  NZ  LYS B 155       3.700  35.037  47.564  1.00  0.00              
ATOM   2465  H   LYS B 155       0.077  30.987  50.810  1.00  0.00              
ATOM   2466  HA  LYS B 155      -1.647  31.482  48.574  1.00  0.00              
ATOM   2467 1HB  LYS B 155       1.294  30.725  48.775  1.00  0.00              
ATOM   2468 2HB  LYS B 155       0.504  31.069  47.242  1.00  0.00              
ATOM   2469 1HG  LYS B 155      -0.029  33.345  48.011  1.00  0.00              
ATOM   2470 2HG  LYS B 155       0.738  33.001  49.568  1.00  0.00              
ATOM   2471 1HD  LYS B 155       2.888  32.580  48.414  1.00  0.00              
ATOM   2472 2HD  LYS B 155       2.120  32.932  46.859  1.00  0.00              
ATOM   2473 1HE  LYS B 155       1.601  35.223  47.633  1.00  0.00              
ATOM   2474 2HE  LYS B 155       2.364  34.875  49.186  1.00  0.00              
ATOM   2475 1HZ  LYS B 155       3.847  36.025  47.715  1.00  0.00              
ATOM   2476 2HZ  LYS B 155       4.432  34.515  48.025  1.00  0.00              
ATOM   2477 3HZ  LYS B 155       3.720  34.842  46.573  1.00  0.00              
ATOM   2478  N   ALA B 156      -0.605  28.374  48.928  1.00  0.00              
ATOM   2479  CA  ALA B 156      -0.908  27.010  48.549  1.00  0.00              
ATOM   2480  C   ALA B 156      -2.385  26.695  48.814  1.00  0.00              
ATOM   2481  O   ALA B 156      -3.022  26.037  48.003  1.00  0.00              
ATOM   2482  CB  ALA B 156      -0.014  26.025  49.280  1.00  0.00              
ATOM   2483  H   ALA B 156       0.076  28.543  49.655  1.00  0.00              
ATOM   2484  HA  ALA B 156      -0.731  26.909  47.478  1.00  0.00              
ATOM   2485 1HB  ALA B 156      -0.265  25.009  48.974  1.00  0.00              
ATOM   2486 2HB  ALA B 156       1.029  26.229  49.036  1.00  0.00              
ATOM   2487 3HB  ALA B 156      -0.161  26.127  50.353  1.00  0.00              
ATOM   2488  N   LYS B 157      -2.916  27.182  49.937  1.00  0.00              
ATOM   2489  CA  LYS B 157      -4.326  26.972  50.310  1.00  0.00              
ATOM   2490  C   LYS B 157      -5.254  27.572  49.269  1.00  0.00              
ATOM   2491  O   LYS B 157      -6.198  26.923  48.810  1.00  0.00              
ATOM   2492  CB  LYS B 157      -4.624  27.576  51.683  1.00  0.00              
ATOM   2493  CG  LYS B 157      -6.052  27.364  52.167  1.00  0.00              
ATOM   2494  CD  LYS B 157      -6.253  27.934  53.564  1.00  0.00              
ATOM   2495  CE  LYS B 157      -7.690  27.760  54.032  1.00  0.00              
ATOM   2496  NZ  LYS B 157      -7.900  28.310  55.399  1.00  0.00              
ATOM   2497  H   LYS B 157      -2.318  27.715  50.552  1.00  0.00              
ATOM   2498  HA  LYS B 157      -4.511  25.899  50.374  1.00  0.00              
ATOM   2499 1HB  LYS B 157      -3.951  27.144  52.424  1.00  0.00              
ATOM   2500 2HB  LYS B 157      -4.436  28.650  51.657  1.00  0.00              
ATOM   2501 1HG  LYS B 157      -6.746  27.852  51.482  1.00  0.00              
ATOM   2502 2HG  LYS B 157      -6.276  26.298  52.184  1.00  0.00              
ATOM   2503 1HD  LYS B 157      -5.587  27.427  54.263  1.00  0.00              
ATOM   2504 2HD  LYS B 157      -6.007  28.996  53.562  1.00  0.00              
ATOM   2505 1HE  LYS B 157      -8.361  28.269  53.342  1.00  0.00              
ATOM   2506 2HE  LYS B 157      -7.945  26.701  54.038  1.00  0.00              
ATOM   2507 1HZ  LYS B 157      -8.863  28.175  55.672  1.00  0.00              
ATOM   2508 2HZ  LYS B 157      -7.295  27.832  56.052  1.00  0.00              
ATOM   2509 3HZ  LYS B 157      -7.685  29.297  55.402  1.00  0.00              
ATOM   2510  N   ASP B 158      -4.958  28.810  48.879  1.00  0.00              
ATOM   2511  CA  ASP B 158      -5.733  29.523  47.869  1.00  0.00              
ATOM   2512  C   ASP B 158      -5.753  28.766  46.568  1.00  0.00              
ATOM   2513  O   ASP B 158      -6.820  28.593  45.963  1.00  0.00              
ATOM   2514  CB  ASP B 158      -5.166  30.925  47.635  1.00  0.00              
ATOM   2515  CG  ASP B 158      -5.455  31.880  48.785  1.00  0.00              
ATOM   2516  OD1 ASP B 158      -6.300  31.570  49.591  1.00  0.00              
ATOM   2517  OD2 ASP B 158      -4.828  32.911  48.846  1.00  0.00              
ATOM   2518  H   ASP B 158      -4.163  29.268  49.302  1.00  0.00              
ATOM   2519  HA  ASP B 158      -6.759  29.620  48.225  1.00  0.00              
ATOM   2520 1HB  ASP B 158      -4.086  30.862  47.496  1.00  0.00              
ATOM   2521 2HB  ASP B 158      -5.590  31.341  46.720  1.00  0.00              
ATOM   2522  N   GLN B 159      -4.570  28.310  46.147  1.00  0.00              
ATOM   2523  CA  GLN B 159      -4.434  27.556  44.907  1.00  0.00              
ATOM   2524  C   GLN B 159      -5.124  26.191  44.973  1.00  0.00              
ATOM   2525  O   GLN B 159      -5.831  25.843  44.052  1.00  0.00              
ATOM   2526  CB  GLN B 159      -2.952  27.372  44.567  1.00  0.00              
ATOM   2527  CG  GLN B 159      -2.241  28.653  44.167  1.00  0.00              
ATOM   2528  CD  GLN B 159      -0.755  28.446  43.948  1.00  0.00              
ATOM   2529  OE1 GLN B 159      -0.155  27.520  44.501  1.00  0.00              
ATOM   2530  NE2 GLN B 159      -0.151  29.308  43.139  1.00  0.00              
ATOM   2531  H   GLN B 159      -3.747  28.492  46.704  1.00  0.00              
ATOM   2532  HA  GLN B 159      -4.953  28.096  44.116  1.00  0.00              
ATOM   2533 1HB  GLN B 159      -2.431  26.952  45.427  1.00  0.00              
ATOM   2534 2HB  GLN B 159      -2.853  26.662  43.746  1.00  0.00              
ATOM   2535 1HG  GLN B 159      -2.675  29.023  43.238  1.00  0.00              
ATOM   2536 2HG  GLN B 159      -2.371  29.391  44.959  1.00  0.00              
ATOM   2537 1HE2 GLN B 159       0.830  29.222  42.956  1.00  0.00              
ATOM   2538 2HE2 GLN B 159      -0.675  30.045  42.711  1.00  0.00              
ATOM   2539  N   ALA B 160      -4.943  25.430  46.050  1.00  0.00              
ATOM   2540  CA  ALA B 160      -5.587  24.122  46.123  1.00  0.00              
ATOM   2541  C   ALA B 160      -7.116  24.279  46.160  1.00  0.00              
ATOM   2542  O   ALA B 160      -7.837  23.567  45.445  1.00  0.00              
ATOM   2543  CB  ALA B 160      -5.094  23.323  47.323  1.00  0.00              
ATOM   2544  H   ALA B 160      -4.367  25.738  46.821  1.00  0.00              
ATOM   2545  HA  ALA B 160      -5.337  23.570  45.217  1.00  0.00              
ATOM   2546 1HB  ALA B 160      -5.595  22.355  47.347  1.00  0.00              
ATOM   2547 2HB  ALA B 160      -4.018  23.173  47.243  1.00  0.00              
ATOM   2548 3HB  ALA B 160      -5.317  23.869  48.239  1.00  0.00              
ATOM   2549  N   GLU B 161      -7.609  25.214  46.971  1.00  0.00              
ATOM   2550  CA  GLU B 161      -9.050  25.462  47.033  1.00  0.00              
ATOM   2551  C   GLU B 161      -9.637  25.849  45.664  1.00  0.00              
ATOM   2552  O   GLU B 161     -10.675  25.342  45.273  1.00  0.00              
ATOM   2553  CB  GLU B 161      -9.345  26.565  48.052  1.00  0.00              
ATOM   2554  CG  GLU B 161     -10.823  26.895  48.210  1.00  0.00              
ATOM   2555  CD  GLU B 161     -11.075  27.973  49.227  1.00  0.00              
ATOM   2556  OE1 GLU B 161     -10.286  28.108  50.131  1.00  0.00              
ATOM   2557  OE2 GLU B 161     -12.059  28.663  49.099  1.00  0.00              
ATOM   2558  H   GLU B 161      -6.990  25.761  47.553  1.00  0.00              
ATOM   2559  HA  GLU B 161      -9.551  24.528  47.287  1.00  0.00              
ATOM   2560 1HB  GLU B 161      -8.962  26.270  49.029  1.00  0.00              
ATOM   2561 2HB  GLU B 161      -8.828  27.479  47.759  1.00  0.00              
ATOM   2562 1HG  GLU B 161     -11.217  27.220  47.248  1.00  0.00              
ATOM   2563 2HG  GLU B 161     -11.356  25.993  48.505  1.00  0.00              
ATOM   2564  N   ASN B 162      -8.986  26.751  44.937  1.00  0.00              
ATOM   2565  CA  ASN B 162      -9.486  27.121  43.599  1.00  0.00              
ATOM   2566  C   ASN B 162      -9.569  25.932  42.621  1.00  0.00              
ATOM   2567  O   ASN B 162     -10.515  25.812  41.842  1.00  0.00              
ATOM   2568  CB  ASN B 162      -8.621  28.220  43.010  1.00  0.00              
ATOM   2569  CG  ASN B 162      -8.867  29.556  43.653  1.00  0.00              
ATOM   2570  OD1 ASN B 162      -9.907  29.773  44.286  1.00  0.00              
ATOM   2571  ND2 ASN B 162      -7.930  30.458  43.502  1.00  0.00              
ATOM   2572  H   ASN B 162      -8.147  27.192  45.287  1.00  0.00              
ATOM   2573  HA  ASN B 162     -10.518  27.464  43.698  1.00  0.00              
ATOM   2574 1HB  ASN B 162      -7.569  27.959  43.131  1.00  0.00              
ATOM   2575 2HB  ASN B 162      -8.816  28.303  41.941  1.00  0.00              
ATOM   2576 1HD2 ASN B 162      -8.040  31.366  43.908  1.00  0.00              
ATOM   2577 2HD2 ASN B 162      -7.105  30.239  42.982  1.00  0.00              
ATOM   2578  N   ARG B 163      -8.576  25.052  42.664  1.00  0.00              
ATOM   2579  CA  ARG B 163      -8.566  23.888  41.788  1.00  0.00              
ATOM   2580  C   ARG B 163      -9.665  22.901  42.195  1.00  0.00              
ATOM   2581  O   ARG B 163     -10.347  22.337  41.354  1.00  0.00              
ATOM   2582  CB  ARG B 163      -7.212  23.195  41.831  1.00  0.00              
ATOM   2583  CG  ARG B 163      -6.058  24.009  41.269  1.00  0.00              
ATOM   2584  CD  ARG B 163      -6.309  24.420  39.864  1.00  0.00              
ATOM   2585  NE  ARG B 163      -5.163  25.104  39.286  1.00  0.00              
ATOM   2586  CZ  ARG B 163      -5.177  25.760  38.110  1.00  0.00              
ATOM   2587  NH1 ARG B 163      -6.282  25.814  37.400  1.00  0.00              
ATOM   2588  NH2 ARG B 163      -4.080  26.351  37.670  1.00  0.00              
ATOM   2589  H   ARG B 163      -7.814  25.185  43.313  1.00  0.00              
ATOM   2590  HA  ARG B 163      -8.849  24.209  40.785  1.00  0.00              
ATOM   2591 1HB  ARG B 163      -6.967  22.942  42.862  1.00  0.00              
ATOM   2592 2HB  ARG B 163      -7.263  22.262  41.269  1.00  0.00              
ATOM   2593 1HG  ARG B 163      -5.921  24.908  41.870  1.00  0.00              
ATOM   2594 2HG  ARG B 163      -5.146  23.413  41.294  1.00  0.00              
ATOM   2595 1HD  ARG B 163      -6.521  23.539  39.260  1.00  0.00              
ATOM   2596 2HD  ARG B 163      -7.162  25.097  39.830  1.00  0.00              
ATOM   2597  HE  ARG B 163      -4.294  25.085  39.804  1.00  0.00              
ATOM   2598 1HH1 ARG B 163      -7.121  25.362  37.737  1.00  0.00              
ATOM   2599 2HH1 ARG B 163      -6.293  26.306  36.518  1.00  0.00              
ATOM   2600 1HH2 ARG B 163      -3.230  26.310  38.215  1.00  0.00              
ATOM   2601 2HH2 ARG B 163      -4.090  26.843  36.788  1.00  0.00              
ATOM   2602  N   VAL B 164      -9.900  22.771  43.488  1.00  0.00              
ATOM   2603  CA  VAL B 164     -11.069  22.030  44.011  1.00  0.00              
ATOM   2604  C   VAL B 164     -12.445  22.618  43.650  1.00  0.00              
ATOM   2605  O   VAL B 164     -13.370  21.869  43.341  1.00  0.00              
ATOM   2606  CB  VAL B 164     -10.945  21.844  45.539  1.00  0.00              
ATOM   2607  CG1 VAL B 164     -12.222  21.295  46.150  1.00  0.00              
ATOM   2608  CG2 VAL B 164      -9.747  20.964  45.851  1.00  0.00              
ATOM   2609  H   VAL B 164      -9.255  23.195  44.139  1.00  0.00              
ATOM   2610  HA  VAL B 164     -11.095  21.047  43.540  1.00  0.00              
ATOM   2611  HB  VAL B 164     -10.814  22.820  46.005  1.00  0.00              
ATOM   2612 1HG1 VAL B 164     -12.091  21.180  47.226  1.00  0.00              
ATOM   2613 2HG1 VAL B 164     -13.043  21.985  45.957  1.00  0.00              
ATOM   2614 3HG1 VAL B 164     -12.450  20.325  45.707  1.00  0.00              
ATOM   2615 1HG2 VAL B 164      -9.662  20.834  46.930  1.00  0.00              
ATOM   2616 2HG2 VAL B 164      -9.878  19.990  45.378  1.00  0.00              
ATOM   2617 3HG2 VAL B 164      -8.841  21.434  45.470  1.00  0.00              
ATOM   2618  N   ARG B 165     -12.605  23.937  43.748  1.00  0.00              
ATOM   2619  CA  ARG B 165     -13.802  24.590  43.230  1.00  0.00              
ATOM   2620  C   ARG B 165     -13.996  24.430  41.711  1.00  0.00              
ATOM   2621  O   ARG B 165     -15.138  24.295  41.244  1.00  0.00              
ATOM   2622  CB  ARG B 165     -13.760  26.073  43.568  1.00  0.00              
ATOM   2623  CG  ARG B 165     -13.915  26.397  45.046  1.00  0.00              
ATOM   2624  CD  ARG B 165     -13.838  27.859  45.299  1.00  0.00              
ATOM   2625  NE  ARG B 165     -13.885  28.167  46.719  1.00  0.00              
ATOM   2626  CZ  ARG B 165     -15.018  28.290  47.438  1.00  0.00              
ATOM   2627  NH1 ARG B 165     -16.186  28.130  46.857  1.00  0.00              
ATOM   2628  NH2 ARG B 165     -14.954  28.573  48.728  1.00  0.00              
ATOM   2629  H   ARG B 165     -11.889  24.498  44.187  1.00  0.00              
ATOM   2630  HA  ARG B 165     -14.676  24.118  43.680  1.00  0.00              
ATOM   2631 1HB  ARG B 165     -12.812  26.495  43.237  1.00  0.00              
ATOM   2632 2HB  ARG B 165     -14.554  26.592  43.031  1.00  0.00              
ATOM   2633 1HG  ARG B 165     -14.884  26.039  45.397  1.00  0.00              
ATOM   2634 2HG  ARG B 165     -13.121  25.909  45.611  1.00  0.00              
ATOM   2635 1HD  ARG B 165     -12.904  28.249  44.896  1.00  0.00              
ATOM   2636 2HD  ARG B 165     -14.678  28.357  44.814  1.00  0.00              
ATOM   2637  HE  ARG B 165     -13.006  28.298  47.201  1.00  0.00              
ATOM   2638 1HH1 ARG B 165     -16.235  27.914  45.871  1.00  0.00              
ATOM   2639 2HH1 ARG B 165     -17.035  28.222  47.396  1.00  0.00              
ATOM   2640 1HH2 ARG B 165     -14.056  28.697  49.174  1.00  0.00              
ATOM   2641 2HH2 ARG B 165     -15.803  28.666  49.266  1.00  0.00              
ATOM   2642  N   GLU B 166     -12.906  24.480  40.937  1.00  0.00              
ATOM   2643  CA  GLU B 166     -12.978  24.209  39.477  1.00  0.00              
ATOM   2644  C   GLU B 166     -13.464  22.770  39.210  1.00  0.00              
ATOM   2645  O   GLU B 166     -14.223  22.531  38.257  1.00  0.00              
ATOM   2646  CB  GLU B 166     -11.614  24.424  38.818  1.00  0.00              
ATOM   2647  CG  GLU B 166     -11.186  25.882  38.721  1.00  0.00              
ATOM   2648  CD  GLU B 166      -9.766  26.045  38.255  1.00  0.00              
ATOM   2649  OE1 GLU B 166      -9.072  25.061  38.170  1.00  0.00              
ATOM   2650  OE2 GLU B 166      -9.375  27.156  37.983  1.00  0.00              
ATOM   2651  H   GLU B 166     -12.013  24.706  41.352  1.00  0.00              
ATOM   2652  HA  GLU B 166     -13.719  24.878  39.037  1.00  0.00              
ATOM   2653 1HB  GLU B 166     -10.849  23.888  39.381  1.00  0.00              
ATOM   2654 2HB  GLU B 166     -11.627  24.012  37.809  1.00  0.00              
ATOM   2655 1HG  GLU B 166     -11.847  26.398  38.024  1.00  0.00              
ATOM   2656 2HG  GLU B 166     -11.299  26.349  39.698  1.00  0.00              
ATOM   2657  N   LEU B 167     -13.024  21.808  40.027  1.00  0.00              
ATOM   2658  CA  LEU B 167     -13.590  20.460  39.919  1.00  0.00              
ATOM   2659  C   LEU B 167     -15.114  20.501  40.108  1.00  0.00              
ATOM   2660  O   LEU B 167     -15.880  19.971  39.284  1.00  0.00              
ATOM   2661  CB  LEU B 167     -12.959  19.496  40.912  1.00  0.00              
ATOM   2662  CG  LEU B 167     -13.536  18.073  40.954  1.00  0.00              
ATOM   2663  CD1 LEU B 167     -13.276  17.411  39.593  1.00  0.00              
ATOM   2664  CD2 LEU B 167     -12.922  17.256  42.072  1.00  0.00              
ATOM   2665  H   LEU B 167     -12.310  21.988  40.719  1.00  0.00              
ATOM   2666  HA  LEU B 167     -13.394  20.083  38.915  1.00  0.00              
ATOM   2667 1HB  LEU B 167     -11.898  19.406  40.684  1.00  0.00              
ATOM   2668 2HB  LEU B 167     -13.059  19.914  41.914  1.00  0.00              
ATOM   2669  HG  LEU B 167     -14.613  18.122  41.114  1.00  0.00              
ATOM   2670 1HD1 LEU B 167     -13.678  16.398  39.599  1.00  0.00              
ATOM   2671 2HD1 LEU B 167     -13.762  17.989  38.808  1.00  0.00              
ATOM   2672 3HD1 LEU B 167     -12.203  17.374  39.406  1.00  0.00              
ATOM   2673 1HD2 LEU B 167     -13.355  16.255  42.072  1.00  0.00              
ATOM   2674 2HD2 LEU B 167     -11.844  17.186  41.922  1.00  0.00              
ATOM   2675 3HD2 LEU B 167     -13.124  17.739  43.029  1.00  0.00              
ATOM   2676  N   LYS B 168     -15.570  21.151  41.166  1.00  0.00              
ATOM   2677  CA  LYS B 168     -17.026  21.253  41.377  1.00  0.00              
ATOM   2678  C   LYS B 168     -17.763  21.735  40.114  1.00  0.00              
ATOM   2679  O   LYS B 168     -18.737  21.105  39.657  1.00  0.00              
ATOM   2680  CB  LYS B 168     -17.325  22.194  42.545  1.00  0.00              
ATOM   2681  CG  LYS B 168     -18.804  22.327  42.883  1.00  0.00              
ATOM   2682  CD  LYS B 168     -19.013  23.169  44.132  1.00  0.00              
ATOM   2683  CE  LYS B 168     -20.478  23.199  44.543  1.00  0.00              
ATOM   2684  NZ  LYS B 168     -21.298  24.025  43.616  1.00  0.00              
ATOM   2685  H   LYS B 168     -14.945  21.579  41.834  1.00  0.00              
ATOM   2686  HA  LYS B 168     -17.411  20.262  41.616  1.00  0.00              
ATOM   2687 1HB  LYS B 168     -16.809  21.841  43.438  1.00  0.00              
ATOM   2688 2HB  LYS B 168     -16.943  23.190  42.318  1.00  0.00              
ATOM   2689 1HG  LYS B 168     -19.328  22.795  42.048  1.00  0.00              
ATOM   2690 2HG  LYS B 168     -19.230  21.337  43.046  1.00  0.00              
ATOM   2691 1HD  LYS B 168     -18.423  22.757  44.952  1.00  0.00              
ATOM   2692 2HD  LYS B 168     -18.678  24.189  43.944  1.00  0.00              
ATOM   2693 1HE  LYS B 168     -20.873  22.184  44.552  1.00  0.00              
ATOM   2694 2HE  LYS B 168     -20.565  23.609  45.549  1.00  0.00              
ATOM   2695 1HZ  LYS B 168     -22.261  24.020  43.923  1.00  0.00              
ATOM   2696 2HZ  LYS B 168     -20.952  24.974  43.614  1.00  0.00              
ATOM   2697 3HZ  LYS B 168     -21.241  23.643  42.683  1.00  0.00              
ATOM   2698  N   GLN B 169     -17.283  22.854  39.564  1.00  0.00              
ATOM   2699  CA  GLN B 169     -17.826  23.438  38.343  1.00  0.00              
ATOM   2700  C   GLN B 169     -17.713  22.523  37.115  1.00  0.00              
ATOM   2701  O   GLN B 169     -18.657  22.448  36.346  1.00  0.00              
ATOM   2702  CB  GLN B 169     -17.124  24.768  38.056  1.00  0.00              
ATOM   2703  CG  GLN B 169     -17.456  25.873  39.044  1.00  0.00              
ATOM   2704  CD  GLN B 169     -16.668  27.142  38.779  1.00  0.00              
ATOM   2705  OE1 GLN B 169     -15.578  27.104  38.201  1.00  0.00              
ATOM   2706  NE2 GLN B 169     -17.216  28.276  39.199  1.00  0.00              
ATOM   2707  H   GLN B 169     -16.507  23.308  40.024  1.00  0.00              
ATOM   2708  HA  GLN B 169     -18.893  23.608  38.486  1.00  0.00              
ATOM   2709 1HB  GLN B 169     -16.045  24.619  38.067  1.00  0.00              
ATOM   2710 2HB  GLN B 169     -17.397  25.115  37.059  1.00  0.00              
ATOM   2711 1HG  GLN B 169     -18.517  26.108  38.969  1.00  0.00              
ATOM   2712 2HG  GLN B 169     -17.220  25.529  40.051  1.00  0.00              
ATOM   2713 1HE2 GLN B 169     -16.742  29.146  39.053  1.00  0.00              
ATOM   2714 2HE2 GLN B 169     -18.102  28.262  39.663  1.00  0.00              
ATOM   2715  N   LYS B 170     -16.577  21.841  36.908  1.00  0.00              
ATOM   2716  CA  LYS B 170     -16.481  20.877  35.795  1.00  0.00              
ATOM   2717  C   LYS B 170     -17.429  19.691  35.953  1.00  0.00              
ATOM   2718  O   LYS B 170     -17.968  19.153  34.945  1.00  0.00              
ATOM   2719  CB  LYS B 170     -15.046  20.367  35.659  1.00  0.00              
ATOM   2720  CG  LYS B 170     -14.049  21.414  35.180  1.00  0.00              
ATOM   2721  CD  LYS B 170     -12.632  20.861  35.161  1.00  0.00              
ATOM   2722  CE  LYS B 170     -11.631  21.916  34.713  1.00  0.00              
ATOM   2723  NZ  LYS B 170     -10.234  21.404  34.741  1.00  0.00              
ATOM   2724  H   LYS B 170     -15.778  21.979  37.509  1.00  0.00              
ATOM   2725  HA  LYS B 170     -16.732  21.392  34.868  1.00  0.00              
ATOM   2726 1HB  LYS B 170     -14.700  19.992  36.623  1.00  0.00              
ATOM   2727 2HB  LYS B 170     -15.020  19.535  34.956  1.00  0.00              
ATOM   2728 1HG  LYS B 170     -14.317  21.739  34.174  1.00  0.00              
ATOM   2729 2HG  LYS B 170     -14.084  22.279  35.842  1.00  0.00              
ATOM   2730 1HD  LYS B 170     -12.362  20.517  36.161  1.00  0.00              
ATOM   2731 2HD  LYS B 170     -12.582  20.013  34.478  1.00  0.00              
ATOM   2732 1HE  LYS B 170     -11.868  22.235  33.700  1.00  0.00              
ATOM   2733 2HE  LYS B 170     -11.699  22.784  35.369  1.00  0.00              
ATOM   2734 1HZ  LYS B 170      -9.602  22.132  34.438  1.00  0.00              
ATOM   2735 2HZ  LYS B 170      -9.996  21.122  35.681  1.00  0.00              
ATOM   2736 3HZ  LYS B 170     -10.154  20.610  34.121  1.00  0.00              
ATOM   2737  N   LEU B 171     -17.598  19.210  37.187  1.00  0.00              
ATOM   2738  CA  LEU B 171     -18.593  18.173  37.434  1.00  0.00              
ATOM   2739  C   LEU B 171     -20.051  18.656  37.226  1.00  0.00              
ATOM   2740  O   LEU B 171     -20.893  17.868  36.785  1.00  0.00              
ATOM   2741  CB  LEU B 171     -18.425  17.644  38.864  1.00  0.00              
ATOM   2742  CG  LEU B 171     -17.112  16.903  39.150  1.00  0.00              
ATOM   2743  CD1 LEU B 171     -17.047  16.536  40.626  1.00  0.00              
ATOM   2744  CD2 LEU B 171     -17.029  15.662  38.274  1.00  0.00              
ATOM   2745  H   LEU B 171     -17.046  19.556  37.959  1.00  0.00              
ATOM   2746  HA  LEU B 171     -18.484  17.402  36.672  1.00  0.00              
ATOM   2747 1HB  LEU B 171     -18.488  18.484  39.554  1.00  0.00              
ATOM   2748 2HB  LEU B 171     -19.246  16.960  39.081  1.00  0.00              
ATOM   2749  HG  LEU B 171     -16.269  17.559  38.932  1.00  0.00              
ATOM   2750 1HD1 LEU B 171     -16.114  16.010  40.829  1.00  0.00              
ATOM   2751 2HD1 LEU B 171     -17.089  17.443  41.229  1.00  0.00              
ATOM   2752 3HD1 LEU B 171     -17.889  15.892  40.878  1.00  0.00              
ATOM   2753 1HD2 LEU B 171     -16.095  15.136  38.476  1.00  0.00              
ATOM   2754 2HD2 LEU B 171     -17.871  15.005  38.492  1.00  0.00              
ATOM   2755 3HD2 LEU B 171     -17.060  15.955  37.224  1.00  0.00              
ATOM   2756  N   GLU B 172     -20.340  19.918  37.560  1.00  0.00              
ATOM   2757  CA  GLU B 172     -21.657  20.537  37.236  1.00  0.00              
ATOM   2758  C   GLU B 172     -21.857  20.546  35.712  1.00  0.00              
ATOM   2759  O   GLU B 172     -22.966  20.305  35.203  1.00  0.00              
ATOM   2760  CB  GLU B 172     -21.746  21.963  37.785  1.00  0.00              
ATOM   2761  CG  GLU B 172     -21.843  22.049  39.301  1.00  0.00              
ATOM   2762  CD  GLU B 172     -21.726  23.457  39.816  1.00  0.00              
ATOM   2763  OE1 GLU B 172     -21.475  24.338  39.030  1.00  0.00              
ATOM   2764  OE2 GLU B 172     -21.889  23.651  40.998  1.00  0.00              
ATOM   2765  H   GLU B 172     -19.644  20.466  38.046  1.00  0.00              
ATOM   2766  HA  GLU B 172     -22.440  19.963  37.732  1.00  0.00              
ATOM   2767 1HB  GLU B 172     -20.868  22.529  37.473  1.00  0.00              
ATOM   2768 2HB  GLU B 172     -22.622  22.460  37.365  1.00  0.00              
ATOM   2769 1HG  GLU B 172     -22.800  21.637  39.618  1.00  0.00              
ATOM   2770 2HG  GLU B 172     -21.053  21.440  39.740  1.00  0.00              
ATOM   2771  N   GLU B 173     -20.800  20.883  34.974  1.00  0.00              
ATOM   2772  CA  GLU B 173     -20.845  20.743  33.491  1.00  0.00              
ATOM   2773  C   GLU B 173     -21.199  19.320  33.002  1.00  0.00              
ATOM   2774  O   GLU B 173     -22.099  19.137  32.150  1.00  0.00              
ATOM   2775  CB  GLU B 173     -19.498  21.153  32.892  1.00  0.00              
ATOM   2776  CG  GLU B 173     -19.426  21.045  31.375  1.00  0.00              
ATOM   2777  CD  GLU B 173     -18.089  21.456  30.822  1.00  0.00              
ATOM   2778  OE1 GLU B 173     -17.243  21.844  31.592  1.00  0.00              
ATOM   2779  OE2 GLU B 173     -17.915  21.382  29.629  1.00  0.00              
ATOM   2780  H   GLU B 173     -19.960  21.237  35.409  1.00  0.00              
ATOM   2781  HA  GLU B 173     -21.653  21.368  33.109  1.00  0.00              
ATOM   2782 1HB  GLU B 173     -19.278  22.186  33.164  1.00  0.00              
ATOM   2783 2HB  GLU B 173     -18.708  20.529  33.310  1.00  0.00              
ATOM   2784 1HG  GLU B 173     -19.624  20.013  31.085  1.00  0.00              
ATOM   2785 2HG  GLU B 173     -20.202  21.671  30.939  1.00  0.00              
ATOM   2786  N   LEU B 174     -20.521  18.296  33.538  1.00  0.00              
ATOM   2787  CA  LEU B 174     -20.853  16.909  33.163  1.00  0.00              
ATOM   2788  C   LEU B 174     -22.279  16.512  33.557  1.00  0.00              
ATOM   2789  O   LEU B 174     -22.933  15.776  32.825  1.00  0.00              
ATOM   2790  CB  LEU B 174     -19.860  15.940  33.818  1.00  0.00              
ATOM   2791  CG  LEU B 174     -18.414  16.027  33.314  1.00  0.00              
ATOM   2792  CD1 LEU B 174     -17.529  15.111  34.147  1.00  0.00              
ATOM   2793  CD2 LEU B 174     -18.366  15.644  31.842  1.00  0.00              
ATOM   2794  H   LEU B 174     -19.778  18.462  34.202  1.00  0.00              
ATOM   2795  HA  LEU B 174     -20.824  16.828  32.077  1.00  0.00              
ATOM   2796 1HB  LEU B 174     -19.849  16.128  34.891  1.00  0.00              
ATOM   2797 2HB  LEU B 174     -20.209  14.921  33.652  1.00  0.00              
ATOM   2798  HG  LEU B 174     -18.047  17.047  33.435  1.00  0.00              
ATOM   2799 1HD1 LEU B 174     -16.501  15.173  33.789  1.00  0.00              
ATOM   2800 2HD1 LEU B 174     -17.567  15.420  35.192  1.00  0.00              
ATOM   2801 3HD1 LEU B 174     -17.883  14.085  34.059  1.00  0.00              
ATOM   2802 1HD2 LEU B 174     -17.338  15.706  31.483  1.00  0.00              
ATOM   2803 2HD2 LEU B 174     -18.732  14.624  31.720  1.00  0.00              
ATOM   2804 3HD2 LEU B 174     -18.993  16.326  31.268  1.00  0.00              
ATOM   2805  N   TYR B 175     -22.733  16.996  34.709  1.00  0.00              
ATOM   2806  CA  TYR B 175     -24.103  16.794  35.165  1.00  0.00              
ATOM   2807  C   TYR B 175     -25.116  17.396  34.170  1.00  0.00              
ATOM   2808  O   TYR B 175     -26.065  16.770  33.774  1.00  0.00              
ATOM   2809  CB  TYR B 175     -24.291  17.401  36.557  1.00  0.00              
ATOM   2810  CG  TYR B 175     -25.708  17.306  37.078  1.00  0.00              
ATOM   2811  CD1 TYR B 175     -26.222  16.079  37.470  1.00  0.00              
ATOM   2812  CD2 TYR B 175     -26.494  18.446  37.163  1.00  0.00              
ATOM   2813  CE1 TYR B 175     -27.516  15.992  37.946  1.00  0.00              
ATOM   2814  CE2 TYR B 175     -27.788  18.359  37.638  1.00  0.00              
ATOM   2815  CZ  TYR B 175     -28.299  17.138  38.029  1.00  0.00              
ATOM   2816  OH  TYR B 175     -29.588  17.051  38.503  1.00  0.00              
ATOM   2817  H   TYR B 175     -22.095  17.525  35.286  1.00  0.00              
ATOM   2818  HA  TYR B 175     -24.292  15.722  35.229  1.00  0.00              
ATOM   2819 1HB  TYR B 175     -23.633  16.897  37.266  1.00  0.00              
ATOM   2820 2HB  TYR B 175     -24.006  18.452  36.537  1.00  0.00              
ATOM   2821  HD1 TYR B 175     -25.605  15.183  37.403  1.00  0.00              
ATOM   2822  HD2 TYR B 175     -26.091  19.410  36.854  1.00  0.00              
ATOM   2823  HE1 TYR B 175     -27.920  15.027  38.254  1.00  0.00              
ATOM   2824  HE2 TYR B 175     -28.406  19.255  37.705  1.00  0.00              
ATOM   2825  HH  TYR B 175     -29.774  16.144  38.756  1.00  0.00              
ATOM   2826  N   LYS B 176     -24.898  18.620  33.763  1.00  0.00              
ATOM   2827  CA  LYS B 176     -25.819  19.225  32.788  1.00  0.00              
ATOM   2828  C   LYS B 176     -25.923  18.402  31.505  1.00  0.00              
ATOM   2829  O   LYS B 176     -27.012  18.250  30.937  1.00  0.00              
ATOM   2830  CB  LYS B 176     -25.376  20.650  32.453  1.00  0.00              
ATOM   2831  CG  LYS B 176     -25.574  21.653  33.582  1.00  0.00              
ATOM   2832  CD  LYS B 176     -25.062  23.031  33.193  1.00  0.00              
ATOM   2833  CE  LYS B 176     -25.235  24.028  34.329  1.00  0.00              
ATOM   2834  NZ  LYS B 176     -24.713  25.375  33.973  1.00  0.00              
ATOM   2835  H   LYS B 176     -24.115  19.161  34.101  1.00  0.00              
ATOM   2836  HA  LYS B 176     -26.829  19.191  33.198  1.00  0.00              
ATOM   2837 1HB  LYS B 176     -24.319  20.650  32.187  1.00  0.00              
ATOM   2838 2HB  LYS B 176     -25.932  21.009  31.586  1.00  0.00              
ATOM   2839 1HG  LYS B 176     -26.635  21.724  33.825  1.00  0.00              
ATOM   2840 2HG  LYS B 176     -25.039  21.312  34.468  1.00  0.00              
ATOM   2841 1HD  LYS B 176     -24.004  22.968  32.935  1.00  0.00              
ATOM   2842 2HD  LYS B 176     -25.609  23.390  32.321  1.00  0.00              
ATOM   2843 1HE  LYS B 176     -26.291  24.116  34.578  1.00  0.00              
ATOM   2844 2HE  LYS B 176     -24.705  23.670  35.212  1.00  0.00              
ATOM   2845 1HZ  LYS B 176     -24.845  26.005  34.751  1.00  0.00              
ATOM   2846 2HZ  LYS B 176     -23.727  25.309  33.758  1.00  0.00              
ATOM   2847 3HZ  LYS B 176     -25.209  25.727  33.167  1.00  0.00              
ATOM   2848  N   GLU B 177     -24.797  17.830  31.074  1.00  0.00              
ATOM   2849  CA  GLU B 177     -24.759  16.926  29.944  1.00  0.00              
ATOM   2850  C   GLU B 177     -25.470  15.615  30.212  1.00  0.00              
ATOM   2851  O   GLU B 177     -26.168  15.108  29.341  1.00  0.00              
ATOM   2852  CB  GLU B 177     -23.307  16.647  29.549  1.00  0.00              
ATOM   2853  CG  GLU B 177     -22.557  17.859  29.014  1.00  0.00              
ATOM   2854  CD  GLU B 177     -23.141  18.390  27.734  1.00  0.00              
ATOM   2855  OE1 GLU B 177     -23.531  17.599  26.909  1.00  0.00              
ATOM   2856  OE2 GLU B 177     -23.198  19.587  27.583  1.00  0.00              
ATOM   2857  H   GLU B 177     -23.940  18.042  31.564  1.00  0.00              
ATOM   2858  HA  GLU B 177     -25.278  17.396  29.108  1.00  0.00              
ATOM   2859 1HB  GLU B 177     -22.761  16.271  30.415  1.00  0.00              
ATOM   2860 2HB  GLU B 177     -23.280  15.872  28.784  1.00  0.00              
ATOM   2861 1HG  GLU B 177     -22.579  18.648  29.765  1.00  0.00              
ATOM   2862 2HG  GLU B 177     -21.517  17.584  28.846  1.00  0.00              
ATOM   2863  N   ALA B 178     -25.300  15.066  31.424  1.00  0.00              
ATOM   2864  CA  ALA B 178     -25.978  13.838  31.848  1.00  0.00              
ATOM   2865  C   ALA B 178     -27.505  13.961  31.913  1.00  0.00              
ATOM   2866  O   ALA B 178     -28.226  12.945  31.803  1.00  0.00              
ATOM   2867  CB  ALA B 178     -25.443  13.362  33.227  1.00  0.00              
ATOM   2868  H   ALA B 178     -24.673  15.529  32.067  1.00  0.00              
ATOM   2869  HA  ALA B 178     -25.772  13.065  31.107  1.00  0.00              
ATOM   2870 1HB  ALA B 178     -25.960  12.449  33.523  1.00  0.00              
ATOM   2871 2HB  ALA B 178     -24.373  13.166  33.155  1.00  0.00              
ATOM   2872 3HB  ALA B 178     -25.620  14.136  33.972  1.00  0.00              
ATOM   2873  N   ARG B 179     -27.979  15.178  32.162  1.00  0.00              
ATOM   2874  CA  ARG B 179     -29.412  15.488  32.182  1.00  0.00              
ATOM   2875  C   ARG B 179     -30.028  15.806  30.793  1.00  0.00              
ATOM   2876  O   ARG B 179     -31.205  16.144  30.710  1.00  0.00              
ATOM   2877  CB  ARG B 179     -29.657  16.670  33.108  1.00  0.00              
ATOM   2878  CG  ARG B 179     -29.273  16.435  34.560  1.00  0.00              
ATOM   2879  CD  ARG B 179     -30.024  15.298  35.150  1.00  0.00              
ATOM   2880  NE  ARG B 179     -31.449  15.576  35.235  1.00  0.00              
ATOM   2881  CZ  ARG B 179     -32.388  14.665  35.558  1.00  0.00              
ATOM   2882  NH1 ARG B 179     -32.038  13.425  35.821  1.00  0.00              
ATOM   2883  NH2 ARG B 179     -33.661  15.017  35.608  1.00  0.00              
ATOM   2884  H   ARG B 179     -27.313  15.916  32.344  1.00  0.00              
ATOM   2885  HA  ARG B 179     -29.953  14.602  32.515  1.00  0.00              
ATOM   2886 1HB  ARG B 179     -29.095  17.533  32.754  1.00  0.00              
ATOM   2887 2HB  ARG B 179     -30.714  16.937  33.086  1.00  0.00              
ATOM   2888 1HG  ARG B 179     -28.207  16.212  34.623  1.00  0.00              
ATOM   2889 2HG  ARG B 179     -29.491  17.330  35.144  1.00  0.00              
ATOM   2890 1HD  ARG B 179     -29.886  14.411  34.533  1.00  0.00              
ATOM   2891 2HD  ARG B 179     -29.655  15.101  36.156  1.00  0.00              
ATOM   2892  HE  ARG B 179     -31.757  16.519  35.039  1.00  0.00              
ATOM   2893 1HH1 ARG B 179     -31.065  13.156  35.783  1.00  0.00              
ATOM   2894 2HH1 ARG B 179     -32.742  12.743  36.063  1.00  0.00              
ATOM   2895 1HH2 ARG B 179     -33.930  15.970  35.405  1.00  0.00              
ATOM   2896 2HH2 ARG B 179     -34.364  14.335  35.849  1.00  0.00              
ATOM   2897  N   LYS B 180     -29.275  15.662  29.704  1.00  0.00              
ATOM   2898  CA  LYS B 180     -29.880  15.896  28.369  1.00  0.00              
ATOM   2899  C   LYS B 180     -30.717  14.702  27.943  1.00  0.00              
ATOM   2900  O   LYS B 180     -30.448  13.554  28.341  1.00  0.00              
ATOM   2901  CB  LYS B 180     -28.803  16.175  27.319  1.00  0.00              
ATOM   2902  CG  LYS B 180     -28.095  17.514  27.484  1.00  0.00              
ATOM   2903  CD  LYS B 180     -27.057  17.728  26.392  1.00  0.00              
ATOM   2904  CE  LYS B 180     -26.435  19.113  26.483  1.00  0.00              
ATOM   2905  NZ  LYS B 180     -25.354  19.305  25.479  1.00  0.00              
ATOM   2906  H   LYS B 180     -28.303  15.397  29.764  1.00  0.00              
ATOM   2907  HA  LYS B 180     -30.571  16.736  28.445  1.00  0.00              
ATOM   2908 1HB  LYS B 180     -28.047  15.390  27.355  1.00  0.00              
ATOM   2909 2HB  LYS B 180     -29.250  16.154  26.325  1.00  0.00              
ATOM   2910 1HG  LYS B 180     -28.828  18.321  27.440  1.00  0.00              
ATOM   2911 2HG  LYS B 180     -27.602  17.547  28.455  1.00  0.00              
ATOM   2912 1HD  LYS B 180     -26.270  16.978  26.487  1.00  0.00              
ATOM   2913 2HD  LYS B 180     -27.527  17.614  25.416  1.00  0.00              
ATOM   2914 1HE  LYS B 180     -27.203  19.868  26.320  1.00  0.00              
ATOM   2915 2HE  LYS B 180     -26.019  19.261  27.479  1.00  0.00              
ATOM   2916 1HZ  LYS B 180     -24.968  20.234  25.572  1.00  0.00              
ATOM   2917 2HZ  LYS B 180     -24.626  18.621  25.633  1.00  0.00              
ATOM   2918 3HZ  LYS B 180     -25.732  19.190  24.550  1.00  0.00              
ATOM   2919  N   LEU B 181     -31.740  14.960  27.132  1.00  0.00              
ATOM   2920  CA  LEU B 181     -32.597  13.882  26.657  1.00  0.00              
ATOM   2921  C   LEU B 181     -31.905  12.982  25.632  1.00  0.00              
ATOM   2922  O   LEU B 181     -31.018  13.427  24.911  1.00  0.00              
ATOM   2923  CB  LEU B 181     -33.871  14.472  26.039  1.00  0.00              
ATOM   2924  CG  LEU B 181     -34.783  15.242  27.003  1.00  0.00              
ATOM   2925  CD1 LEU B 181     -35.937  15.860  26.227  1.00  0.00              
ATOM   2926  CD2 LEU B 181     -35.293  14.299  28.083  1.00  0.00              
ATOM   2927  H   LEU B 181     -31.931  15.907  26.839  1.00  0.00              
ATOM   2928  HA  LEU B 181     -32.813  13.218  27.493  1.00  0.00              
ATOM   2929 1HB  LEU B 181     -33.587  15.152  25.238  1.00  0.00              
ATOM   2930 2HB  LEU B 181     -34.456  13.659  25.608  1.00  0.00              
ATOM   2931  HG  LEU B 181     -34.220  16.053  27.466  1.00  0.00              
ATOM   2932 1HD1 LEU B 181     -36.585  16.408  26.912  1.00  0.00              
ATOM   2933 2HD1 LEU B 181     -35.545  16.545  25.475  1.00  0.00              
ATOM   2934 3HD1 LEU B 181     -36.510  15.073  25.738  1.00  0.00              
ATOM   2935 1HD2 LEU B 181     -35.940  14.847  28.769  1.00  0.00              
ATOM   2936 2HD2 LEU B 181     -35.857  13.488  27.621  1.00  0.00              
ATOM   2937 3HD2 LEU B 181     -34.448  13.885  28.634  1.00  0.00              
ATOM   2938  N   ASP B 182     -32.313  11.714  25.614  1.00  0.00              
ATOM   2939  CA  ASP B 182     -31.739  10.663  24.753  1.00  0.00              
ATOM   2940  C   ASP B 182     -30.242  10.414  24.988  1.00  0.00              
ATOM   2941  O   ASP B 182     -29.457  10.307  24.041  1.00  0.00              
ATOM   2942  CB  ASP B 182     -31.959  11.022  23.281  1.00  0.00              
ATOM   2943  CG  ASP B 182     -33.432  11.087  22.901  1.00  0.00              
ATOM   2944  OD1 ASP B 182     -34.192  10.298  23.409  1.00  0.00              
ATOM   2945  OD2 ASP B 182     -33.782  11.926  22.105  1.00  0.00              
ATOM   2946  H   ASP B 182     -33.069  11.478  26.241  1.00  0.00              
ATOM   2947  HA  ASP B 182     -32.208   9.713  25.009  1.00  0.00              
ATOM   2948 1HB  ASP B 182     -31.500  11.988  23.070  1.00  0.00              
ATOM   2949 2HB  ASP B 182     -31.468  10.281  22.649  1.00  0.00              
ATOM   2950  N   LEU B 183     -29.848  10.341  26.254  1.00  0.00              
ATOM   2951  CA  LEU B 183     -28.462  10.070  26.591  1.00  0.00              
ATOM   2952  C   LEU B 183     -28.169   8.670  26.074  1.00  0.00              
ATOM   2953  O   LEU B 183     -28.858   7.703  26.426  1.00  0.00              
ATOM   2954  CB  LEU B 183     -28.221  10.160  28.103  1.00  0.00              
ATOM   2955  CG  LEU B 183     -26.764  10.000  28.555  1.00  0.00              
ATOM   2956  CD1 LEU B 183     -25.947  11.189  28.068  1.00  0.00              
ATOM   2957  CD2 LEU B 183     -26.712   9.885  30.071  1.00  0.00              
ATOM   2958  H   LEU B 183     -30.518  10.475  26.998  1.00  0.00              
ATOM   2959  HA  LEU B 183     -27.836  10.815  26.102  1.00  0.00              
ATOM   2960 1HB  LEU B 183     -28.571  11.130  28.453  1.00  0.00              
ATOM   2961 2HB  LEU B 183     -28.808   9.386  28.596  1.00  0.00              
ATOM   2962  HG  LEU B 183     -26.342   9.099  28.108  1.00  0.00              
ATOM   2963 1HD1 LEU B 183     -24.911  11.074  28.389  1.00  0.00              
ATOM   2964 2HD1 LEU B 183     -25.985  11.236  26.979  1.00  0.00              
ATOM   2965 3HD1 LEU B 183     -26.357  12.107  28.486  1.00  0.00              
ATOM   2966 1HD2 LEU B 183     -25.676   9.770  30.392  1.00  0.00              
ATOM   2967 2HD2 LEU B 183     -27.133  10.785  30.519  1.00  0.00              
ATOM   2968 3HD2 LEU B 183     -27.290   9.017  30.390  1.00  0.00              
ATOM   2969  N   THR B 184     -27.183   8.553  25.196  1.00  0.00              
ATOM   2970  CA  THR B 184     -26.890   7.253  24.628  1.00  0.00              
ATOM   2971  C   THR B 184     -25.884   6.574  25.552  1.00  0.00              
ATOM   2972  O   THR B 184     -25.329   7.220  26.464  1.00  0.00              
ATOM   2973  CB  THR B 184     -26.334   7.360  23.196  1.00  0.00              
ATOM   2974  OG1 THR B 184     -25.048   7.994  23.226  1.00  0.00              
ATOM   2975  CG2 THR B 184     -27.274   8.170  22.317  1.00  0.00              
ATOM   2976  H   THR B 184     -26.630   9.349  24.913  1.00  0.00              
ATOM   2977  HA  THR B 184     -27.806   6.661  24.630  1.00  0.00              
ATOM   2978  HB  THR B 184     -26.221   6.362  22.775  1.00  0.00              
ATOM   2979  HG1 THR B 184     -24.708   8.069  22.332  1.00  0.00              
ATOM   2980 1HG2 THR B 184     -26.865   8.235  21.309  1.00  0.00              
ATOM   2981 2HG2 THR B 184     -28.249   7.684  22.283  1.00  0.00              
ATOM   2982 3HG2 THR B 184     -27.383   9.173  22.729  1.00  0.00              
ATOM   2983  N   GLN B 185     -25.677   5.277  25.340  1.00  0.00              
ATOM   2984  CA  GLN B 185     -24.689   4.537  26.118  1.00  0.00              
ATOM   2985  C   GLN B 185     -23.273   5.017  25.871  1.00  0.00              
ATOM   2986  O   GLN B 185     -22.500   5.057  26.807  1.00  0.00              
ATOM   2987  CB  GLN B 185     -24.782   3.041  25.806  1.00  0.00              
ATOM   2988  CG  GLN B 185     -26.068   2.385  26.278  1.00  0.00              
ATOM   2989  CD  GLN B 185     -26.230   2.445  27.785  1.00  0.00              
ATOM   2990  OE1 GLN B 185     -25.309   2.110  28.535  1.00  0.00              
ATOM   2991  NE2 GLN B 185     -27.404   2.872  28.237  1.00  0.00              
ATOM   2992  H   GLN B 185     -26.209   4.792  24.632  1.00  0.00              
ATOM   2993  HA  GLN B 185     -24.857   4.741  27.176  1.00  0.00              
ATOM   2994 1HB  GLN B 185     -24.701   2.888  24.730  1.00  0.00              
ATOM   2995 2HB  GLN B 185     -23.947   2.519  26.275  1.00  0.00              
ATOM   2996 1HG  GLN B 185     -26.914   2.901  25.823  1.00  0.00              
ATOM   2997 2HG  GLN B 185     -26.063   1.338  25.976  1.00  0.00              
ATOM   2998 1HE2 GLN B 185     -27.569   2.932  29.222  1.00  0.00              
ATOM   2999 2HE2 GLN B 185     -28.123   3.133  27.593  1.00  0.00              
ATOM   3000  N   GLU B 186     -22.942   5.410  24.633  1.00  0.00              
ATOM   3001  CA  GLU B 186     -21.636   5.999  24.355  1.00  0.00              
ATOM   3002  C   GLU B 186     -21.424   7.349  25.035  1.00  0.00              
ATOM   3003  O   GLU B 186     -20.314   7.662  25.477  1.00  0.00              
ATOM   3004  CB  GLU B 186     -21.450   6.158  22.845  1.00  0.00              
ATOM   3005  CG  GLU B 186     -21.293   4.846  22.089  1.00  0.00              
ATOM   3006  CD  GLU B 186     -21.173   5.037  20.603  1.00  0.00              
ATOM   3007  OE1 GLU B 186     -21.341   6.144  20.150  1.00  0.00              
ATOM   3008  OE2 GLU B 186     -20.912   4.075  19.920  1.00  0.00              
ATOM   3009  H   GLU B 186     -23.603   5.300  23.877  1.00  0.00              
ATOM   3010  HA  GLU B 186     -20.868   5.355  24.785  1.00  0.00              
ATOM   3011 1HB  GLU B 186     -22.308   6.684  22.426  1.00  0.00              
ATOM   3012 2HB  GLU B 186     -20.566   6.765  22.648  1.00  0.00              
ATOM   3013 1HG  GLU B 186     -20.402   4.334  22.452  1.00  0.00              
ATOM   3014 2HG  GLU B 186     -22.153   4.212  22.301  1.00  0.00              
ATOM   3015  N   MET B 187     -22.476   8.168  25.080  1.00  0.00              
ATOM   3016  CA  MET B 187     -22.436   9.422  25.802  1.00  0.00              
ATOM   3017  C   MET B 187     -22.223   9.214  27.305  1.00  0.00              
ATOM   3018  O   MET B 187     -21.411   9.919  27.898  1.00  0.00              
ATOM   3019  CB  MET B 187     -23.724  10.202  25.548  1.00  0.00              
ATOM   3020  CG  MET B 187     -23.860  10.750  24.134  1.00  0.00              
ATOM   3021  SD  MET B 187     -25.441  11.573  23.855  1.00  0.00              
ATOM   3022  CE  MET B 187     -25.323  11.949  22.109  1.00  0.00              
ATOM   3023  H   MET B 187     -23.323   7.905  24.596  1.00  0.00              
ATOM   3024  HA  MET B 187     -21.594  10.007  25.433  1.00  0.00              
ATOM   3025 1HB  MET B 187     -24.583   9.560  25.741  1.00  0.00              
ATOM   3026 2HB  MET B 187     -23.783  11.044  26.239  1.00  0.00              
ATOM   3027 1HG  MET B 187     -23.060  11.465  23.942  1.00  0.00              
ATOM   3028 2HG  MET B 187     -23.766   9.934  23.417  1.00  0.00              
ATOM   3029 1HE  MET B 187     -26.229  12.462  21.785  1.00  0.00              
ATOM   3030 2HE  MET B 187     -24.459  12.591  21.932  1.00  0.00              
ATOM   3031 3HE  MET B 187     -25.209  11.024  21.544  1.00  0.00              
ATOM   3032  N   ARG B 188     -22.931   8.244  27.899  1.00  0.00              
ATOM   3033  CA  ARG B 188     -22.722   7.854  29.310  1.00  0.00              
ATOM   3034  C   ARG B 188     -21.281   7.416  29.617  1.00  0.00              
ATOM   3035  O   ARG B 188     -20.670   7.884  30.595  1.00  0.00              
ATOM   3036  CB  ARG B 188     -23.666   6.720  29.683  1.00  0.00              
ATOM   3037  CG  ARG B 188     -23.533   6.223  31.114  1.00  0.00              
ATOM   3038  CD  ARG B 188     -24.458   5.094  31.391  1.00  0.00              
ATOM   3039  NE  ARG B 188     -24.159   3.933  30.568  1.00  0.00              
ATOM   3040  CZ  ARG B 188     -23.144   3.076  30.794  1.00  0.00              
ATOM   3041  NH1 ARG B 188     -22.342   3.263  31.818  1.00  0.00              
ATOM   3042  NH2 ARG B 188     -22.955   2.048  29.985  1.00  0.00              
ATOM   3043  H   ARG B 188     -23.633   7.764  27.354  1.00  0.00              
ATOM   3044  HA  ARG B 188     -22.905   8.725  29.940  1.00  0.00              
ATOM   3045 1HB  ARG B 188     -24.696   7.043  29.541  1.00  0.00              
ATOM   3046 2HB  ARG B 188     -23.494   5.871  29.022  1.00  0.00              
ATOM   3047 1HG  ARG B 188     -22.513   5.880  31.287  1.00  0.00              
ATOM   3048 2HG  ARG B 188     -23.766   7.034  31.805  1.00  0.00              
ATOM   3049 1HD  ARG B 188     -24.372   4.802  32.437  1.00  0.00              
ATOM   3050 2HD  ARG B 188     -25.482   5.404  31.184  1.00  0.00              
ATOM   3051  HE  ARG B 188     -24.755   3.757  29.770  1.00  0.00              
ATOM   3052 1HH1 ARG B 188     -22.487   4.049  32.436  1.00  0.00              
ATOM   3053 2HH1 ARG B 188     -21.582   2.621  31.987  1.00  0.00              
ATOM   3054 1HH2 ARG B 188     -23.572   1.905  29.197  1.00  0.00              
ATOM   3055 2HH2 ARG B 188     -22.195   1.406  30.154  1.00  0.00              
ATOM   3056  N   ARG B 189     -20.751   6.506  28.790  1.00  0.00              
ATOM   3057  CA  ARG B 189     -19.357   6.036  28.907  1.00  0.00              
ATOM   3058  C   ARG B 189     -18.357   7.207  28.823  1.00  0.00              
ATOM   3059  O   ARG B 189     -17.402   7.277  29.602  1.00  0.00              
ATOM   3060  CB  ARG B 189     -19.031   4.954  27.888  1.00  0.00              
ATOM   3061  CG  ARG B 189     -19.696   3.611  28.147  1.00  0.00              
ATOM   3062  CD  ARG B 189     -19.437   2.588  27.102  1.00  0.00              
ATOM   3063  NE  ARG B 189     -20.108   1.317  27.323  1.00  0.00              
ATOM   3064  CZ  ARG B 189     -20.049   0.264  26.484  1.00  0.00              
ATOM   3065  NH1 ARG B 189     -19.385   0.337  25.352  1.00  0.00              
ATOM   3066  NH2 ARG B 189     -20.698  -0.837  26.818  1.00  0.00              
ATOM   3067  H   ARG B 189     -21.337   6.131  28.059  1.00  0.00              
ATOM   3068  HA  ARG B 189     -19.225   5.585  29.891  1.00  0.00              
ATOM   3069 1HB  ARG B 189     -19.344   5.328  26.915  1.00  0.00              
ATOM   3070 2HB  ARG B 189     -17.949   4.825  27.897  1.00  0.00              
ATOM   3071 1HG  ARG B 189     -19.331   3.220  29.097  1.00  0.00              
ATOM   3072 2HG  ARG B 189     -20.774   3.765  28.208  1.00  0.00              
ATOM   3073 1HD  ARG B 189     -19.775   2.972  26.139  1.00  0.00              
ATOM   3074 2HD  ARG B 189     -18.367   2.389  27.058  1.00  0.00              
ATOM   3075  HE  ARG B 189     -20.695   1.023  28.093  1.00  0.00              
ATOM   3076 1HH1 ARG B 189     -18.909   1.193  25.102  1.00  0.00              
ATOM   3077 2HH1 ARG B 189     -19.353  -0.463  24.737  1.00  0.00              
ATOM   3078 1HH2 ARG B 189     -21.218  -0.870  27.684  1.00  0.00              
ATOM   3079 2HH2 ARG B 189     -20.671  -1.640  26.208  1.00  0.00              
ATOM   3080  N   GLU B 190     -18.588   8.131  27.881  1.00  0.00              
ATOM   3081  CA  GLU B 190     -17.814   9.356  27.774  1.00  0.00              
ATOM   3082  C   GLU B 190     -17.865  10.203  29.028  1.00  0.00              
ATOM   3083  O   GLU B 190     -16.847  10.675  29.520  1.00  0.00              
ATOM   3084  CB  GLU B 190     -18.307  10.182  26.584  1.00  0.00              
ATOM   3085  CG  GLU B 190     -17.627  11.535  26.433  1.00  0.00              
ATOM   3086  CD  GLU B 190     -18.158  12.331  25.273  1.00  0.00              
ATOM   3087  OE1 GLU B 190     -18.941  11.801  24.523  1.00  0.00              
ATOM   3088  OE2 GLU B 190     -17.780  13.471  25.138  1.00  0.00              
ATOM   3089  H   GLU B 190     -19.334   7.961  27.221  1.00  0.00              
ATOM   3090  HA  GLU B 190     -16.780   9.093  27.548  1.00  0.00              
ATOM   3091 1HB  GLU B 190     -18.149   9.623  25.662  1.00  0.00              
ATOM   3092 2HB  GLU B 190     -19.379  10.356  26.681  1.00  0.00              
ATOM   3093 1HG  GLU B 190     -17.773  12.108  27.349  1.00  0.00              
ATOM   3094 2HG  GLU B 190     -16.557  11.380  26.301  1.00  0.00              
ATOM   3095  N   LEU B 191     -19.062  10.438  29.534  1.00  0.00              
ATOM   3096  CA  LEU B 191     -19.197  11.252  30.735  1.00  0.00              
ATOM   3097  C   LEU B 191     -18.475  10.631  31.941  1.00  0.00              
ATOM   3098  O   LEU B 191     -17.901  11.369  32.745  1.00  0.00              
ATOM   3099  CB  LEU B 191     -20.683  11.444  31.065  1.00  0.00              
ATOM   3100  CG  LEU B 191     -21.475  12.318  30.085  1.00  0.00              
ATOM   3101  CD1 LEU B 191     -22.958  12.246  30.423  1.00  0.00              
ATOM   3102  CD2 LEU B 191     -20.966  13.750  30.157  1.00  0.00              
ATOM   3103  H   LEU B 191     -19.892  10.060  29.099  1.00  0.00              
ATOM   3104  HA  LEU B 191     -18.703  12.207  30.562  1.00  0.00              
ATOM   3105 1HB  LEU B 191     -21.161  10.466  31.098  1.00  0.00              
ATOM   3106 2HB  LEU B 191     -20.763  11.897  32.053  1.00  0.00              
ATOM   3107  HG  LEU B 191     -21.345  11.937  29.071  1.00  0.00              
ATOM   3108 1HD1 LEU B 191     -23.520  12.867  29.726  1.00  0.00              
ATOM   3109 2HD1 LEU B 191     -23.299  11.214  30.345  1.00  0.00              
ATOM   3110 3HD1 LEU B 191     -23.117  12.606  31.439  1.00  0.00              
ATOM   3111 1HD2 LEU B 191     -21.529  14.372  29.459  1.00  0.00              
ATOM   3112 2HD2 LEU B 191     -21.097  14.132  31.169  1.00  0.00              
ATOM   3113 3HD2 LEU B 191     -19.909  13.775  29.893  1.00  0.00              
ATOM   3114  N   GLN B 192     -18.498   9.298  32.043  1.00  0.00              
ATOM   3115  CA  GLN B 192     -17.759   8.552  33.082  1.00  0.00              
ATOM   3116  C   GLN B 192     -16.255   8.721  32.962  1.00  0.00              
ATOM   3117  O   GLN B 192     -15.534   8.995  33.956  1.00  0.00              
ATOM   3118  CB  GLN B 192     -18.100   7.061  33.015  1.00  0.00              
ATOM   3119  CG  GLN B 192     -19.410   6.691  33.689  1.00  0.00              
ATOM   3120  CD  GLN B 192     -19.714   5.208  33.590  1.00  0.00              
ATOM   3121  OE1 GLN B 192     -20.114   4.712  32.533  1.00  0.00              
ATOM   3122  NE2 GLN B 192     -19.528   4.492  34.693  1.00  0.00              
ATOM   3123  H   GLN B 192     -19.051   8.786  31.370  1.00  0.00              
ATOM   3124  HA  GLN B 192     -18.072   8.920  34.060  1.00  0.00              
ATOM   3125 1HB  GLN B 192     -18.140   6.794  31.959  1.00  0.00              
ATOM   3126 2HB  GLN B 192     -17.278   6.528  33.493  1.00  0.00              
ATOM   3127 1HG  GLN B 192     -19.669   7.019  34.695  1.00  0.00              
ATOM   3128 2HG  GLN B 192     -20.032   7.220  32.965  1.00  0.00              
ATOM   3129 1HE2 GLN B 192     -19.712   3.508  34.688  1.00  0.00              
ATOM   3130 2HE2 GLN B 192     -19.204   4.935  35.529  1.00  0.00              
ATOM   3131  N   ALA B 193     -15.782   8.576  31.737  1.00  0.00              
ATOM   3132  CA  ALA B 193     -14.372   8.831  31.440  1.00  0.00              
ATOM   3133  C   ALA B 193     -13.949  10.279  31.725  1.00  0.00              
ATOM   3134  O   ALA B 193     -12.865  10.501  32.267  1.00  0.00              
ATOM   3135  CB  ALA B 193     -14.082   8.481  29.988  1.00  0.00              
ATOM   3136  H   ALA B 193     -16.397   8.286  30.991  1.00  0.00              
ATOM   3137  HA  ALA B 193     -13.763   8.263  32.142  1.00  0.00              
ATOM   3138 1HB  ALA B 193     -13.027   8.654  29.776  1.00  0.00              
ATOM   3139 2HB  ALA B 193     -14.321   7.432  29.812  1.00  0.00              
ATOM   3140 3HB  ALA B 193     -14.690   9.105  29.335  1.00  0.00              
ATOM   3141  N   ARG B 194     -14.805  11.260  31.405  1.00  0.00              
ATOM   3142  CA  ARG B 194     -14.519  12.651  31.761  1.00  0.00              
ATOM   3143  C   ARG B 194     -14.528  12.844  33.265  1.00  0.00              
ATOM   3144  O   ARG B 194     -13.764  13.644  33.763  1.00  0.00              
ATOM   3145  CB  ARG B 194     -15.537  13.590  31.131  1.00  0.00              
ATOM   3146  CG  ARG B 194     -15.434  13.723  29.620  1.00  0.00              
ATOM   3147  CD  ARG B 194     -16.492  14.611  29.074  1.00  0.00              
ATOM   3148  NE  ARG B 194     -16.444  14.682  27.622  1.00  0.00              
ATOM   3149  CZ  ARG B 194     -15.667  15.531  26.923  1.00  0.00              
ATOM   3150  NH1 ARG B 194     -14.879  16.373  27.555  1.00  0.00              
ATOM   3151  NH2 ARG B 194     -15.695  15.518  25.601  1.00  0.00              
ATOM   3152  H   ARG B 194     -15.659  11.045  30.912  1.00  0.00              
ATOM   3153  HA  ARG B 194     -13.540  12.916  31.361  1.00  0.00              
ATOM   3154 1HB  ARG B 194     -16.543  13.245  31.364  1.00  0.00              
ATOM   3155 2HB  ARG B 194     -15.425  14.587  31.558  1.00  0.00              
ATOM   3156 1HG  ARG B 194     -14.463  14.144  29.356  1.00  0.00              
ATOM   3157 2HG  ARG B 194     -15.540  12.740  29.160  1.00  0.00              
ATOM   3158 1HD  ARG B 194     -17.471  14.232  29.364  1.00  0.00              
ATOM   3159 2HD  ARG B 194     -16.361  15.618  29.468  1.00  0.00              
ATOM   3160  HE  ARG B 194     -17.037  14.050  27.101  1.00  0.00              
ATOM   3161 1HH1 ARG B 194     -14.857  16.383  28.565  1.00  0.00              
ATOM   3162 2HH1 ARG B 194     -14.296  17.010  27.030  1.00  0.00              
ATOM   3163 1HH2 ARG B 194     -16.301  14.871  25.116  1.00  0.00              
ATOM   3164 2HH2 ARG B 194     -15.113  16.154  25.078  1.00  0.00              
ATOM   3165  N   TYR B 195     -15.436  12.161  33.964  1.00  0.00              
ATOM   3166  CA  TYR B 195     -15.447  12.179  35.410  1.00  0.00              
ATOM   3167  C   TYR B 195     -14.115  11.664  36.000  1.00  0.00              
ATOM   3168  O   TYR B 195     -13.502  12.320  36.854  1.00  0.00              
ATOM   3169  CB  TYR B 195     -16.645  11.370  35.917  1.00  0.00              
ATOM   3170  CG  TYR B 195     -16.573  10.997  37.393  1.00  0.00              
ATOM   3171  CD1 TYR B 195     -16.757  11.952  38.394  1.00  0.00              
ATOM   3172  CD2 TYR B 195     -16.352   9.679  37.771  1.00  0.00              
ATOM   3173  CE1 TYR B 195     -16.705  11.589  39.745  1.00  0.00              
ATOM   3174  CE2 TYR B 195     -16.291   9.306  39.115  1.00  0.00              
ATOM   3175  CZ  TYR B 195     -16.462  10.264  40.090  1.00  0.00              
ATOM   3176  OH  TYR B 195     -16.409   9.871  41.411  1.00  0.00              
ATOM   3177  H   TYR B 195     -16.133  11.618  33.473  1.00  0.00              
ATOM   3178  HA  TYR B 195     -15.546  13.213  35.742  1.00  0.00              
ATOM   3179 1HB  TYR B 195     -17.562  11.940  35.760  1.00  0.00              
ATOM   3180 2HB  TYR B 195     -16.730  10.448  35.343  1.00  0.00              
ATOM   3181  HD1 TYR B 195     -16.943  12.992  38.127  1.00  0.00              
ATOM   3182  HD2 TYR B 195     -16.220   8.909  37.011  1.00  0.00              
ATOM   3183  HE1 TYR B 195     -16.850  12.343  40.517  1.00  0.00              
ATOM   3184  HE2 TYR B 195     -16.110   8.265  39.384  1.00  0.00              
ATOM   3185  HH  TYR B 195     -16.258   8.924  41.456  1.00  0.00              
ATOM   3186  N   ILE B 196     -13.669  10.490  35.547  1.00  0.00              
ATOM   3187  CA  ILE B 196     -12.374   9.917  36.024  1.00  0.00              
ATOM   3188  C   ILE B 196     -11.199  10.868  35.791  1.00  0.00              
ATOM   3189  O   ILE B 196     -10.344  11.109  36.668  1.00  0.00              
ATOM   3190  CB  ILE B 196     -12.073   8.577  35.328  1.00  0.00              
ATOM   3191  CG1 ILE B 196     -13.112   7.525  35.723  1.00  0.00              
ATOM   3192  CG2 ILE B 196     -10.671   8.101  35.675  1.00  0.00              
ATOM   3193  CD1 ILE B 196     -13.165   7.246  37.208  1.00  0.00              
ATOM   3194  H   ILE B 196     -14.214   9.977  34.869  1.00  0.00              
ATOM   3195  HA  ILE B 196     -12.417   9.823  37.109  1.00  0.00              
ATOM   3196  HB  ILE B 196     -12.147   8.703  34.249  1.00  0.00              
ATOM   3197 1HG1 ILE B 196     -14.101   7.851  35.402  1.00  0.00              
ATOM   3198 2HG1 ILE B 196     -12.896   6.588  35.209  1.00  0.00              
ATOM   3199 1HG2 ILE B 196     -10.475   7.153  35.175  1.00  0.00              
ATOM   3200 2HG2 ILE B 196      -9.944   8.842  35.345  1.00  0.00              
ATOM   3201 3HG2 ILE B 196     -10.588   7.967  36.753  1.00  0.00              
ATOM   3202 1HD1 ILE B 196     -13.924   6.489  37.410  1.00  0.00              
ATOM   3203 2HD1 ILE B 196     -12.193   6.883  37.545  1.00  0.00              
ATOM   3204 3HD1 ILE B 196     -13.416   8.161  37.741  1.00  0.00              
ATOM   3205  N   ALA B 197     -11.203  11.469  34.603  1.00  0.00              
ATOM   3206  CA  ALA B 197     -10.193  12.414  34.180  1.00  0.00              
ATOM   3207  C   ALA B 197     -10.247  13.663  35.046  1.00  0.00              
ATOM   3208  O   ALA B 197      -9.214  14.147  35.476  1.00  0.00              
ATOM   3209  CB  ALA B 197     -10.391  12.777  32.689  1.00  0.00              
ATOM   3210  H   ALA B 197     -11.959  11.242  33.973  1.00  0.00              
ATOM   3211  HA  ALA B 197      -9.217  11.945  34.304  1.00  0.00              
ATOM   3212 1HB  ALA B 197      -9.625  13.489  32.383  1.00  0.00              
ATOM   3213 2HB  ALA B 197     -10.313  11.875  32.082  1.00  0.00              
ATOM   3214 3HB  ALA B 197     -11.376  13.221  32.552  1.00  0.00              
ATOM   3215  N   ALA B 198     -11.454  14.164  35.288  1.00  0.00              
ATOM   3216  CA  ALA B 198     -11.666  15.351  36.092  1.00  0.00              
ATOM   3217  C   ALA B 198     -11.111  15.160  37.525  1.00  0.00              
ATOM   3218  O   ALA B 198     -10.466  16.072  38.071  1.00  0.00              
ATOM   3219  CB  ALA B 198     -13.169  15.660  36.145  1.00  0.00              
ATOM   3220  H   ALA B 198     -12.253  13.691  34.890  1.00  0.00              
ATOM   3221  HA  ALA B 198     -11.141  16.180  35.618  1.00  0.00              
ATOM   3222 1HB  ALA B 198     -13.336  16.553  36.749  1.00  0.00              
ATOM   3223 2HB  ALA B 198     -13.541  15.831  35.135  1.00  0.00              
ATOM   3224 3HB  ALA B 198     -13.698  14.819  36.589  1.00  0.00              
ATOM   3225  N   MET B 199     -11.358  13.973  38.119  1.00  0.00              
ATOM   3226  CA  MET B 199     -10.787  13.612  39.464  1.00  0.00              
ATOM   3227  C   MET B 199      -9.250  13.509  39.446  1.00  0.00              
ATOM   3228  O   MET B 199      -8.557  13.920  40.392  1.00  0.00              
ATOM   3229  CB  MET B 199     -11.383  12.295  39.956  1.00  0.00              
ATOM   3230  CG  MET B 199     -12.863  12.365  40.304  1.00  0.00              
ATOM   3231  SD  MET B 199     -13.211  13.539  41.629  1.00  0.00              
ATOM   3232  CE  MET B 199     -12.406  12.737  43.012  1.00  0.00              
ATOM   3233  H   MET B 199     -11.948  13.308  37.640  1.00  0.00              
ATOM   3234  HA  MET B 199     -11.062  14.390  40.177  1.00  0.00              
ATOM   3235 1HB  MET B 199     -11.256  11.530  39.192  1.00  0.00              
ATOM   3236 2HB  MET B 199     -10.846  11.962  40.845  1.00  0.00              
ATOM   3237 1HG  MET B 199     -13.430  12.661  39.423  1.00  0.00              
ATOM   3238 2HG  MET B 199     -13.210  11.380  40.617  1.00  0.00              
ATOM   3239 1HE  MET B 199     -12.533  13.343  43.909  1.00  0.00              
ATOM   3240 2HE  MET B 199     -12.850  11.753  43.172  1.00  0.00              
ATOM   3241 3HE  MET B 199     -11.342  12.623  42.799  1.00  0.00              
ATOM   3242  N   LEU B 200      -8.719  12.928  38.379  1.00  0.00              
ATOM   3243  CA  LEU B 200      -7.267  12.864  38.201  1.00  0.00              
ATOM   3244  C   LEU B 200      -6.667  14.218  37.979  1.00  0.00              
ATOM   3245  O   LEU B 200      -5.561  14.498  38.494  1.00  0.00              
ATOM   3246  CB  LEU B 200      -6.912  11.960  37.014  1.00  0.00              
ATOM   3247  CG  LEU B 200      -7.172  10.462  37.217  1.00  0.00              
ATOM   3248  CD1 LEU B 200      -6.944   9.724  35.905  1.00  0.00              
ATOM   3249  CD2 LEU B 200      -6.256   9.931  38.310  1.00  0.00              
ATOM   3250  H   LEU B 200      -9.320  12.522  37.676  1.00  0.00              
ATOM   3251  HA  LEU B 200      -6.820  12.505  39.127  1.00  0.00              
ATOM   3252 1HB  LEU B 200      -7.488  12.282  36.148  1.00  0.00              
ATOM   3253 2HB  LEU B 200      -5.853  12.085  36.786  1.00  0.00              
ATOM   3254  HG  LEU B 200      -8.211  10.310  37.509  1.00  0.00              
ATOM   3255 1HD1 LEU B 200      -7.129   8.659  36.049  1.00  0.00              
ATOM   3256 2HD1 LEU B 200      -7.625  10.110  35.147  1.00  0.00              
ATOM   3257 3HD1 LEU B 200      -5.915   9.872  35.579  1.00  0.00              
ATOM   3258 1HD2 LEU B 200      -6.442   8.867  38.455  1.00  0.00              
ATOM   3259 2HD2 LEU B 200      -5.217  10.082  38.018  1.00  0.00              
ATOM   3260 3HD2 LEU B 200      -6.453  10.464  39.240  1.00  0.00              
ATOM   3261  N   ALA B 201      -7.367  15.067  37.221  1.00  0.00              
ATOM   3262  CA  ALA B 201      -6.882  16.418  36.954  1.00  0.00              
ATOM   3263  C   ALA B 201      -6.789  17.287  38.203  1.00  0.00              
ATOM   3264  O   ALA B 201      -5.776  17.965  38.422  1.00  0.00              
ATOM   3265  CB  ALA B 201      -7.776  17.093  35.924  1.00  0.00              
ATOM   3266  H   ALA B 201      -8.248  14.773  36.824  1.00  0.00              
ATOM   3267  HA  ALA B 201      -5.867  16.350  36.562  1.00  0.00              
ATOM   3268 1HB  ALA B 201      -7.400  18.094  35.715  1.00  0.00              
ATOM   3269 2HB  ALA B 201      -7.779  16.507  35.005  1.00  0.00              
ATOM   3270 3HB  ALA B 201      -8.791  17.161  36.313  1.00  0.00              
ATOM   3271  N   ALA B 202      -7.838  17.239  39.033  1.00  0.00              
ATOM   3272  CA  ALA B 202      -7.850  17.907  40.318  1.00  0.00              
ATOM   3273  C   ALA B 202      -6.767  17.362  41.237  1.00  0.00              
ATOM   3274  O   ALA B 202      -6.105  18.106  41.923  1.00  0.00              
ATOM   3275  CB  ALA B 202      -9.233  17.749  40.958  1.00  0.00              
ATOM   3276  H   ALA B 202      -8.651  16.713  38.745  1.00  0.00              
ATOM   3277  HA  ALA B 202      -7.647  18.965  40.151  1.00  0.00              
ATOM   3278 1HB  ALA B 202      -9.246  18.250  41.926  1.00  0.00              
ATOM   3279 2HB  ALA B 202      -9.988  18.193  40.309  1.00  0.00              
ATOM   3280 3HB  ALA B 202      -9.451  16.691  41.096  1.00  0.00              
ATOM   3281  N   ALA B 203      -6.611  16.047  41.265  1.00  0.00              
ATOM   3282  CA  ALA B 203      -5.549  15.393  42.036  1.00  0.00              
ATOM   3283  C   ALA B 203      -4.143  15.824  41.571  1.00  0.00              
ATOM   3284  O   ALA B 203      -3.254  16.127  42.391  1.00  0.00              
ATOM   3285  CB  ALA B 203      -5.694  13.881  41.940  1.00  0.00              
ATOM   3286  H   ALA B 203      -7.253  15.479  40.731  1.00  0.00              
ATOM   3287  HA  ALA B 203      -5.595  15.752  43.063  1.00  0.00              
ATOM   3288 1HB  ALA B 203      -4.909  13.402  42.525  1.00  0.00              
ATOM   3289 2HB  ALA B 203      -6.668  13.584  42.328  1.00  0.00              
ATOM   3290 3HB  ALA B 203      -5.609  13.573  40.899  1.00  0.00              
ATOM   3291  N   GLY B 204      -3.983  15.921  40.262  1.00  0.00              
ATOM   3292  CA  GLY B 204      -2.760  16.398  39.641  1.00  0.00              
ATOM   3293  C   GLY B 204      -2.394  17.826  39.969  1.00  0.00              
ATOM   3294  O   GLY B 204      -1.220  18.125  40.310  1.00  0.00              
ATOM   3295  H   GLY B 204      -4.758  15.646  39.675  1.00  0.00              
ATOM   3296 1HA  GLY B 204      -1.926  15.763  39.945  1.00  0.00              
ATOM   3297 2HA  GLY B 204      -2.846  16.317  38.558  1.00  0.00              
ATOM   3298  N   ASP B 205      -3.401  18.698  39.893  1.00  0.00              
ATOM   3299  CA  ASP B 205      -3.242  20.096  40.253  1.00  0.00              
ATOM   3300  C   ASP B 205      -2.994  20.337  41.756  1.00  0.00              
ATOM   3301  O   ASP B 205      -2.231  21.210  42.100  1.00  0.00              
ATOM   3302  CB  ASP B 205      -4.483  20.876  39.812  1.00  0.00              
ATOM   3303  CG  ASP B 205      -4.624  20.960  38.299  1.00  0.00              
ATOM   3304  OD1 ASP B 205      -3.708  20.570  37.614  1.00  0.00              
ATOM   3305  OD2 ASP B 205      -5.646  21.412  37.841  1.00  0.00              
ATOM   3306  H   ASP B 205      -4.302  18.372  39.574  1.00  0.00              
ATOM   3307  HA  ASP B 205      -2.347  20.480  39.762  1.00  0.00              
ATOM   3308 1HB  ASP B 205      -5.376  20.400  40.220  1.00  0.00              
ATOM   3309 2HB  ASP B 205      -4.440  21.888  40.215  1.00  0.00              
ATOM   3310  N   ILE B 206      -3.654  19.591  42.639  1.00  0.00              
ATOM   3311  CA  ILE B 206      -3.301  19.694  44.061  1.00  0.00              
ATOM   3312  C   ILE B 206      -1.867  19.226  44.307  1.00  0.00              
ATOM   3313  O   ILE B 206      -1.087  19.906  45.000  1.00  0.00              
ATOM   3314  CB  ILE B 206      -4.265  18.867  44.930  1.00  0.00              
ATOM   3315  CG1 ILE B 206      -5.673  19.468  44.887  1.00  0.00              
ATOM   3316  CG2 ILE B 206      -3.759  18.793  46.363  1.00  0.00              
ATOM   3317  CD1 ILE B 206      -6.743  18.560  45.447  1.00  0.00              
ATOM   3318  H   ILE B 206      -4.389  18.957  42.359  1.00  0.00              
ATOM   3319  HA  ILE B 206      -3.250  20.748  44.329  1.00  0.00              
ATOM   3320  HB  ILE B 206      -4.342  17.857  44.529  1.00  0.00              
ATOM   3321 1HG1 ILE B 206      -5.687  20.401  45.450  1.00  0.00              
ATOM   3322 2HG1 ILE B 206      -5.935  19.706  43.855  1.00  0.00              
ATOM   3323 1HG2 ILE B 206      -4.453  18.205  46.964  1.00  0.00              
ATOM   3324 2HG2 ILE B 206      -2.778  18.321  46.377  1.00  0.00              
ATOM   3325 3HG2 ILE B 206      -3.684  19.799  46.775  1.00  0.00              
ATOM   3326 1HD1 ILE B 206      -7.712  19.055  45.381  1.00  0.00              
ATOM   3327 2HD1 ILE B 206      -6.770  17.632  44.874  1.00  0.00              
ATOM   3328 3HD1 ILE B 206      -6.521  18.336  46.490  1.00  0.00              
ATOM   3329  N   MET B 207      -1.502  18.086  43.730  1.00  0.00              
ATOM   3330  CA  MET B 207      -0.125  17.602  43.831  1.00  0.00              
ATOM   3331  C   MET B 207       0.921  18.634  43.411  1.00  0.00              
ATOM   3332  O   MET B 207       1.904  18.820  44.115  1.00  0.00              
ATOM   3333  CB  MET B 207       0.034  16.335  42.994  1.00  0.00              
ATOM   3334  CG  MET B 207       1.427  15.724  43.033  1.00  0.00              
ATOM   3335  SD  MET B 207       1.869  15.105  44.668  1.00  0.00              
ATOM   3336  CE  MET B 207       0.919  13.588  44.724  1.00  0.00              
ATOM   3337  H   MET B 207      -2.178  17.542  43.213  1.00  0.00              
ATOM   3338  HA  MET B 207       0.090  17.388  44.878  1.00  0.00              
ATOM   3339 1HB  MET B 207      -0.671  15.580  43.339  1.00  0.00              
ATOM   3340 2HB  MET B 207      -0.206  16.554  41.952  1.00  0.00              
ATOM   3341 1HG  MET B 207       1.482  14.898  42.325  1.00  0.00              
ATOM   3342 2HG  MET B 207       2.161  16.474  42.739  1.00  0.00              
ATOM   3343 1HE  MET B 207       1.087  13.088  45.678  1.00  0.00              
ATOM   3344 2HE  MET B 207      -0.142  13.820  44.616  1.00  0.00              
ATOM   3345 3HE  MET B 207       1.231  12.933  43.910  1.00  0.00              
ATOM   3346  N   GLU B 208       0.737  19.253  42.248  1.00  0.00              
ATOM   3347  CA  GLU B 208       1.661  20.278  41.717  1.00  0.00              
ATOM   3348  C   GLU B 208       1.759  21.501  42.631  1.00  0.00              
ATOM   3349  O   GLU B 208       2.867  21.954  42.943  1.00  0.00              
ATOM   3350  CB  GLU B 208       1.216  20.722  40.322  1.00  0.00              
ATOM   3351  CG  GLU B 208       2.125  21.755  39.672  1.00  0.00              
ATOM   3352  CD  GLU B 208       3.462  21.193  39.279  1.00  0.00              
ATOM   3353  OE1 GLU B 208       3.542  20.012  39.040  1.00  0.00              
ATOM   3354  OE2 GLU B 208       4.406  21.946  39.217  1.00  0.00              
ATOM   3355  H   GLU B 208      -0.079  19.000  41.710  1.00  0.00              
ATOM   3356  HA  GLU B 208       2.653  19.835  41.623  1.00  0.00              
ATOM   3357 1HB  GLU B 208       1.168  19.856  39.662  1.00  0.00              
ATOM   3358 2HB  GLU B 208       0.213  21.147  40.378  1.00  0.00              
ATOM   3359 1HG  GLU B 208       1.633  22.148  38.782  1.00  0.00              
ATOM   3360 2HG  GLU B 208       2.273  22.582  40.365  1.00  0.00              
ATOM   3361  N   ALA B 209       0.605  22.026  43.055  1.00  0.00              
ATOM   3362  CA  ALA B 209       0.567  23.209  43.919  1.00  0.00              
ATOM   3363  C   ALA B 209       1.257  22.977  45.269  1.00  0.00              
ATOM   3364  O   ALA B 209       2.035  23.818  45.731  1.00  0.00              
ATOM   3365  CB  ALA B 209      -0.865  23.685  44.122  1.00  0.00              
ATOM   3366  H   ALA B 209      -0.264  21.596  42.772  1.00  0.00              
ATOM   3367  HA  ALA B 209       1.133  24.003  43.432  1.00  0.00              
ATOM   3368 1HB  ALA B 209      -0.868  24.564  44.767  1.00  0.00              
ATOM   3369 2HB  ALA B 209      -1.303  23.941  43.157  1.00  0.00              
ATOM   3370 3HB  ALA B 209      -1.449  22.892  44.587  1.00  0.00              
ATOM   3371  N   ILE B 210       0.992  21.836  45.887  1.00  0.00              
ATOM   3372  CA  ILE B 210       1.558  21.516  47.188  1.00  0.00              
ATOM   3373  C   ILE B 210       3.053  21.187  46.994  1.00  0.00              
ATOM   3374  O   ILE B 210       3.894  21.604  47.797  1.00  0.00              
ATOM   3375  CB  ILE B 210       0.823  20.333  47.845  1.00  0.00              
ATOM   3376  CG1 ILE B 210      -0.637  20.699  48.122  1.00  0.00              
ATOM   3377  CG2 ILE B 210       1.525  19.919  49.129  1.00  0.00              
ATOM   3378  CD1 ILE B 210      -0.806  21.868  49.064  1.00  0.00              
ATOM   3379  H   ILE B 210       0.377  21.171  45.440  1.00  0.00              
ATOM   3380  HA  ILE B 210       1.490  22.400  47.821  1.00  0.00              
ATOM   3381  HB  ILE B 210       0.812  19.486  47.159  1.00  0.00              
ATOM   3382 1HG1 ILE B 210      -1.135  20.942  47.184  1.00  0.00              
ATOM   3383 2HG1 ILE B 210      -1.152  19.839  48.551  1.00  0.00              
ATOM   3384 1HG2 ILE B 210       0.992  19.083  49.581  1.00  0.00              
ATOM   3385 2HG2 ILE B 210       2.547  19.620  48.905  1.00  0.00              
ATOM   3386 3HG2 ILE B 210       1.537  20.759  49.824  1.00  0.00              
ATOM   3387 1HD1 ILE B 210      -1.868  22.067  49.212  1.00  0.00              
ATOM   3388 2HD1 ILE B 210      -0.344  21.632  50.024  1.00  0.00              
ATOM   3389 3HD1 ILE B 210      -0.328  22.750  48.639  1.00  0.00              
ATOM   3390  N   GLN B 211       3.384  20.483  45.917  1.00  0.00              
ATOM   3391  CA  GLN B 211       4.795  20.222  45.610  1.00  0.00              
ATOM   3392  C   GLN B 211       5.637  21.512  45.508  1.00  0.00              
ATOM   3393  O   GLN B 211       6.712  21.598  46.118  1.00  0.00              
ATOM   3394  CB  GLN B 211       4.904  19.430  44.305  1.00  0.00              
ATOM   3395  CG  GLN B 211       6.314  18.971  43.971  1.00  0.00              
ATOM   3396  CD  GLN B 211       6.822  17.916  44.935  1.00  0.00              
ATOM   3397  OE1 GLN B 211       6.042  17.275  45.644  1.00  0.00              
ATOM   3398  NE2 GLN B 211       8.137  17.729  44.965  1.00  0.00              
ATOM   3399  H   GLN B 211       2.671  20.121  45.300  1.00  0.00              
ATOM   3400  HA  GLN B 211       5.245  19.711  46.461  1.00  0.00              
ATOM   3401 1HB  GLN B 211       4.268  18.547  44.361  1.00  0.00              
ATOM   3402 2HB  GLN B 211       4.544  20.041  43.477  1.00  0.00              
ATOM   3403 1HG  GLN B 211       6.319  18.548  42.967  1.00  0.00              
ATOM   3404 2HG  GLN B 211       6.984  19.829  44.018  1.00  0.00              
ATOM   3405 1HE2 GLN B 211       8.531  17.046  45.582  1.00  0.00              
ATOM   3406 2HE2 GLN B 211       8.734  18.270  44.373  1.00  0.00              
ATOM   3407  N   GLN B 212       5.134  22.502  44.772  1.00  0.00              
ATOM   3408  CA  GLN B 212       5.778  23.813  44.668  1.00  0.00              
ATOM   3409  C   GLN B 212       5.898  24.515  46.040  1.00  0.00              
ATOM   3410  O   GLN B 212       6.950  25.061  46.362  1.00  0.00              
ATOM   3411  CB  GLN B 212       5.001  24.702  43.693  1.00  0.00              
ATOM   3412  CG  GLN B 212       5.066  24.243  42.246  1.00  0.00              
ATOM   3413  CD  GLN B 212       4.267  25.139  41.318  1.00  0.00              
ATOM   3414  OE1 GLN B 212       3.843  26.232  41.702  1.00  0.00              
ATOM   3415  NE2 GLN B 212       4.057  24.680  40.090  1.00  0.00              
ATOM   3416  H   GLN B 212       4.274  22.334  44.269  1.00  0.00              
ATOM   3417  HA  GLN B 212       6.800  23.670  44.318  1.00  0.00              
ATOM   3418 1HB  GLN B 212       3.953  24.736  43.988  1.00  0.00              
ATOM   3419 2HB  GLN B 212       5.388  25.720  43.741  1.00  0.00              
ATOM   3420 1HG  GLN B 212       6.106  24.253  41.919  1.00  0.00              
ATOM   3421 2HG  GLN B 212       4.663  23.233  42.177  1.00  0.00              
ATOM   3422 1HE2 GLN B 212       3.536  25.227  39.433  1.00  0.00              
ATOM   3423 2HE2 GLN B 212       4.419  23.788  39.820  1.00  0.00              
ATOM   3424  N   ALA B 213       4.837  24.475  46.841  1.00  0.00              
ATOM   3425  CA  ALA B 213       4.882  25.031  48.196  1.00  0.00              
ATOM   3426  C   ALA B 213       5.963  24.369  49.087  1.00  0.00              
ATOM   3427  O   ALA B 213       6.650  25.051  49.830  1.00  0.00              
ATOM   3428  CB  ALA B 213       3.513  24.986  48.852  1.00  0.00              
ATOM   3429  H   ALA B 213       3.980  24.053  46.511  1.00  0.00              
ATOM   3430  HA  ALA B 213       5.199  26.071  48.125  1.00  0.00              
ATOM   3431 1HB  ALA B 213       3.577  25.405  49.856  1.00  0.00              
ATOM   3432 2HB  ALA B 213       2.807  25.569  48.260  1.00  0.00              
ATOM   3433 3HB  ALA B 213       3.171  23.954  48.910  1.00  0.00              
ATOM   3434  N   LYS B 214       6.096  23.051  49.015  1.00  0.00              
ATOM   3435  CA  LYS B 214       7.167  22.349  49.737  1.00  0.00              
ATOM   3436  C   LYS B 214       8.568  22.706  49.227  1.00  0.00              
ATOM   3437  O   LYS B 214       9.514  22.724  50.013  1.00  0.00              
ATOM   3438  CB  LYS B 214       6.957  20.836  49.644  1.00  0.00              
ATOM   3439  CG  LYS B 214       5.776  20.315  50.453  1.00  0.00              
ATOM   3440  CD  LYS B 214       5.661  18.801  50.348  1.00  0.00              
ATOM   3441  CE  LYS B 214       4.509  18.274  51.192  1.00  0.00              
ATOM   3442  NZ  LYS B 214       4.374  16.795  51.087  1.00  0.00              
ATOM   3443  H   LYS B 214       5.450  22.517  48.452  1.00  0.00              
ATOM   3444  HA  LYS B 214       7.137  22.655  50.783  1.00  0.00              
ATOM   3445 1HB  LYS B 214       6.799  20.554  48.603  1.00  0.00              
ATOM   3446 2HB  LYS B 214       7.853  20.322  49.991  1.00  0.00              
ATOM   3447 1HG  LYS B 214       5.904  20.589  51.501  1.00  0.00              
ATOM   3448 2HG  LYS B 214       4.856  20.767  50.087  1.00  0.00              
ATOM   3449 1HD  LYS B 214       5.496  18.520  49.307  1.00  0.00              
ATOM   3450 2HD  LYS B 214       6.588  18.341  50.689  1.00  0.00              
ATOM   3451 1HE  LYS B 214       4.672  18.538  52.235  1.00  0.00              
ATOM   3452 2HE  LYS B 214       3.577  18.735  50.864  1.00  0.00              
ATOM   3453 1HZ  LYS B 214       3.601  16.486  51.659  1.00  0.00              
ATOM   3454 2HZ  LYS B 214       4.204  16.540  50.124  1.00  0.00              
ATOM   3455 3HZ  LYS B 214       5.226  16.356  51.406  1.00  0.00              
ATOM   3456  N   ASN B 215       8.692  22.987  47.925  1.00  0.00              
ATOM   3457  CA  ASN B 215       9.937  23.534  47.358  1.00  0.00              
ATOM   3458  C   ASN B 215      10.223  24.945  47.872  1.00  0.00              
ATOM   3459  O   ASN B 215      11.378  25.311  48.049  1.00  0.00              
ATOM   3460  CB  ASN B 215       9.902  23.534  45.841  1.00  0.00              
ATOM   3461  CG  ASN B 215      10.038  22.166  45.232  1.00  0.00              
ATOM   3462  OD1 ASN B 215      10.531  21.227  45.869  1.00  0.00              
ATOM   3463  ND2 ASN B 215       9.681  22.068  43.977  1.00  0.00              
ATOM   3464  H   ASN B 215       7.906  22.818  47.314  1.00  0.00              
ATOM   3465  HA  ASN B 215      10.771  22.923  47.702  1.00  0.00              
ATOM   3466 1HB  ASN B 215       9.137  24.092  45.300  1.00  0.00              
ATOM   3467 2HB  ASN B 215      10.857  24.053  45.756  1.00  0.00              
ATOM   3468 1HD2 ASN B 215       9.744  21.187  43.507  1.00  0.00              
ATOM   3469 2HD2 ASN B 215       9.344  22.873  43.489  1.00  0.00              
ATOM   3470  N   GLU B 216       9.180  25.740  48.105  1.00  0.00              
ATOM   3471  CA  GLU B 216       9.367  27.050  48.718  1.00  0.00              
ATOM   3472  C   GLU B 216       9.834  26.906  50.180  1.00  0.00              
ATOM   3473  O   GLU B 216      10.620  27.717  50.663  1.00  0.00              
ATOM   3474  CB  GLU B 216       8.067  27.856  48.654  1.00  0.00              
ATOM   3475  CG  GLU B 216       7.625  28.224  47.245  1.00  0.00              
ATOM   3476  CD  GLU B 216       8.641  29.054  46.511  1.00  0.00              
ATOM   3477  OE1 GLU B 216       9.020  30.082  47.019  1.00  0.00              
ATOM   3478  OE2 GLU B 216       9.039  28.660  45.440  1.00  0.00              
ATOM   3479  H   GLU B 216       8.247  25.441  47.858  1.00  0.00              
ATOM   3480  HA  GLU B 216      10.163  27.571  48.184  1.00  0.00              
ATOM   3481 1HB  GLU B 216       7.263  27.286  49.119  1.00  0.00              
ATOM   3482 2HB  GLU B 216       8.184  28.780  49.220  1.00  0.00              
ATOM   3483 1HG  GLU B 216       7.444  27.310  46.681  1.00  0.00              
ATOM   3484 2HG  GLU B 216       6.687  28.775  47.302  1.00  0.00              
ATOM   3485  N   ALA B 217       9.347  25.872  50.864  1.00  0.00              
ATOM   3486  CA  ALA B 217       9.800  25.553  52.220  1.00  0.00              
ATOM   3487  C   ALA B 217      11.312  25.264  52.193  1.00  0.00              
ATOM   3488  O   ALA B 217      12.063  25.775  53.038  1.00  0.00              
ATOM   3489  CB  ALA B 217       9.022  24.375  52.799  1.00  0.00              
ATOM   3490  H   ALA B 217       8.644  25.291  50.431  1.00  0.00              
ATOM   3491  HA  ALA B 217       9.625  26.426  52.850  1.00  0.00              
ATOM   3492 1HB  ALA B 217       9.380  24.162  53.806  1.00  0.00              
ATOM   3493 2HB  ALA B 217       7.961  24.623  52.836  1.00  0.00              
ATOM   3494 3HB  ALA B 217       9.167  23.499  52.169  1.00  0.00              
ATOM   3495  N   ASP B 218      11.749  24.487  51.193  1.00  0.00              
ATOM   3496  CA  ASP B 218      13.177  24.175  50.998  1.00  0.00              
ATOM   3497  C   ASP B 218      13.980  25.455  50.801  1.00  0.00              
ATOM   3498  O   ASP B 218      15.063  25.597  51.376  1.00  0.00              
ATOM   3499  CB  ASP B 218      13.376  23.251  49.794  1.00  0.00              
ATOM   3500  CG  ASP B 218      12.953  21.815  50.073  1.00  0.00              
ATOM   3501  OD1 ASP B 218      12.843  21.462  51.223  1.00  0.00              
ATOM   3502  OD2 ASP B 218      12.746  21.085  49.133  1.00  0.00              
ATOM   3503  H   ASP B 218      11.069  24.104  50.551  1.00  0.00              
ATOM   3504  HA  ASP B 218      13.542  23.658  51.886  1.00  0.00              
ATOM   3505 1HB  ASP B 218      12.799  23.627  48.948  1.00  0.00              
ATOM   3506 2HB  ASP B 218      14.426  23.256  49.501  1.00  0.00              
ATOM   3507  N   LYS B 219      13.445  26.372  49.984  1.00  0.00              
ATOM   3508  CA  LYS B 219      14.070  27.675  49.739  1.00  0.00              
ATOM   3509  C   LYS B 219      14.251  28.487  51.016  1.00  0.00              
ATOM   3510  O   LYS B 219      15.287  29.141  51.189  1.00  0.00              
ATOM   3511  CB  LYS B 219      13.243  28.476  48.732  1.00  0.00              
ATOM   3512  CG  LYS B 219      13.301  27.945  47.306  1.00  0.00              
ATOM   3513  CD  LYS B 219      12.421  28.764  46.374  1.00  0.00              
ATOM   3514  CE  LYS B 219      12.417  28.189  44.966  1.00  0.00              
ATOM   3515  NZ  LYS B 219      11.500  28.935  44.062  1.00  0.00              
ATOM   3516  H   LYS B 219      12.575  26.149  49.522  1.00  0.00              
ATOM   3517  HA  LYS B 219      15.066  27.508  49.329  1.00  0.00              
ATOM   3518 1HB  LYS B 219      12.198  28.483  49.043  1.00  0.00              
ATOM   3519 2HB  LYS B 219      13.588  29.510  48.718  1.00  0.00              
ATOM   3520 1HG  LYS B 219      14.330  27.982  46.946  1.00  0.00              
ATOM   3521 2HG  LYS B 219      12.967  26.908  47.290  1.00  0.00              
ATOM   3522 1HD  LYS B 219      11.399  28.776  46.756  1.00  0.00              
ATOM   3523 2HD  LYS B 219      12.788  29.790  46.336  1.00  0.00              
ATOM   3524 1HE  LYS B 219      13.424  28.228  44.554  1.00  0.00              
ATOM   3525 2HE  LYS B 219      12.103  27.146  45.000  1.00  0.00              
ATOM   3526 1HZ  LYS B 219      11.526  28.523  43.140  1.00  0.00              
ATOM   3527 2HZ  LYS B 219      10.558  28.890  44.425  1.00  0.00              
ATOM   3528 3HZ  LYS B 219      11.793  29.900  44.007  1.00  0.00              
ATOM   3529  N   LEU B 220      13.245  28.454  51.896  1.00  0.00              
ATOM   3530  CA  LEU B 220      13.334  29.125  53.211  1.00  0.00              
ATOM   3531  C   LEU B 220      14.474  28.588  54.084  1.00  0.00              
ATOM   3532  O   LEU B 220      15.177  29.356  54.759  1.00  0.00              
ATOM   3533  CB  LEU B 220      12.008  28.969  53.965  1.00  0.00              
ATOM   3534  CG  LEU B 220      10.817  29.742  53.384  1.00  0.00              
ATOM   3535  CD1 LEU B 220       9.540  29.320  54.098  1.00  0.00              
ATOM   3536  CD2 LEU B 220      11.059  31.236  53.534  1.00  0.00              
ATOM   3537  H   LEU B 220      12.400  27.955  51.655  1.00  0.00              
ATOM   3538  HA  LEU B 220      13.584  30.172  53.047  1.00  0.00              
ATOM   3539 1HB  LEU B 220      11.740  27.914  53.985  1.00  0.00              
ATOM   3540 2HB  LEU B 220      12.151  29.305  54.992  1.00  0.00              
ATOM   3541  HG  LEU B 220      10.705  29.496  52.327  1.00  0.00              
ATOM   3542 1HD1 LEU B 220       8.693  29.869  53.685  1.00  0.00              
ATOM   3543 2HD1 LEU B 220       9.381  28.250  53.958  1.00  0.00              
ATOM   3544 3HD1 LEU B 220       9.629  29.538  55.161  1.00  0.00              
ATOM   3545 1HD2 LEU B 220      10.212  31.785  53.119  1.00  0.00              
ATOM   3546 2HD2 LEU B 220      11.170  31.483  54.590  1.00  0.00              
ATOM   3547 3HD2 LEU B 220      11.968  31.513  52.999  1.00  0.00              
ATOM   3548  N   LYS B 221      14.663  27.277  54.055  1.00  0.00              
ATOM   3549  CA  LYS B 221      15.719  26.630  54.820  1.00  0.00              
ATOM   3550  C   LYS B 221      17.051  27.029  54.218  1.00  0.00              
ATOM   3551  O   LYS B 221      17.966  27.448  54.931  1.00  0.00              
ATOM   3552  CB  LYS B 221      15.556  25.109  54.821  1.00  0.00              
ATOM   3553  CG  LYS B 221      16.608  24.364  55.632  1.00  0.00              
ATOM   3554  CD  LYS B 221      16.501  24.696  57.113  1.00  0.00              
ATOM   3555  CE  LYS B 221      17.353  23.757  57.955  1.00  0.00              
ATOM   3556  NZ  LYS B 221      18.797  23.858  57.612  1.00  0.00              
ATOM   3557  H   LYS B 221      14.053  26.712  53.482  1.00  0.00              
ATOM   3558  HA  LYS B 221      15.654  26.968  55.855  1.00  0.00              
ATOM   3559 1HB  LYS B 221      14.577  24.848  55.223  1.00  0.00              
ATOM   3560 2HB  LYS B 221      15.600  24.738  53.797  1.00  0.00              
ATOM   3561 1HG  LYS B 221      16.478  23.290  55.499  1.00  0.00              
ATOM   3562 2HG  LYS B 221      17.602  24.638  55.279  1.00  0.00              
ATOM   3563 1HD  LYS B 221      16.831  25.722  57.281  1.00  0.00              
ATOM   3564 2HD  LYS B 221      15.462  24.610  57.431  1.00  0.00              
ATOM   3565 1HE  LYS B 221      17.225  23.997  59.009  1.00  0.00              
ATOM   3566 2HE  LYS B 221      17.026  22.729  57.797  1.00  0.00              
ATOM   3567 1HZ  LYS B 221      19.327  23.221  58.190  1.00  0.00              
ATOM   3568 2HZ  LYS B 221      18.930  23.619  56.639  1.00  0.00              
ATOM   3569 3HZ  LYS B 221      19.117  24.803  57.772  1.00  0.00              
ATOM   3570  N   LYS B 222      17.132  26.919  52.894  1.00  0.00              
ATOM   3571  CA  LYS B 222      18.345  27.240  52.146  1.00  0.00              
ATOM   3572  C   LYS B 222      18.797  28.687  52.336  1.00  0.00              
ATOM   3573  O   LYS B 222      20.000  28.962  52.358  1.00  0.00              
ATOM   3574  CB  LYS B 222      18.131  26.958  50.658  1.00  0.00              
ATOM   3575  CG  LYS B 222      18.071  25.479  50.300  1.00  0.00              
ATOM   3576  CD  LYS B 222      17.812  25.280  48.814  1.00  0.00              
ATOM   3577  CE  LYS B 222      17.741  23.803  48.457  1.00  0.00              
ATOM   3578  NZ  LYS B 222      17.481  23.593  47.007  1.00  0.00              
ATOM   3579  H   LYS B 222      16.315  26.600  52.393  1.00  0.00              
ATOM   3580  HA  LYS B 222      19.162  26.631  52.534  1.00  0.00              
ATOM   3581 1HB  LYS B 222      17.199  27.420  50.330  1.00  0.00              
ATOM   3582 2HB  LYS B 222      18.940  27.409  50.082  1.00  0.00              
ATOM   3583 1HG  LYS B 222      19.016  25.002  50.562  1.00  0.00              
ATOM   3584 2HG  LYS B 222      17.273  25.000  50.867  1.00  0.00              
ATOM   3585 1HD  LYS B 222      16.869  25.757  48.542  1.00  0.00              
ATOM   3586 2HD  LYS B 222      18.613  25.745  48.239  1.00  0.00              
ATOM   3587 1HE  LYS B 222      18.682  23.320  48.718  1.00  0.00              
ATOM   3588 2HE  LYS B 222      16.944  23.328  49.028  1.00  0.00              
ATOM   3589 1HZ  LYS B 222      17.442  22.602  46.811  1.00  0.00              
ATOM   3590 2HZ  LYS B 222      16.601  24.021  46.756  1.00  0.00              
ATOM   3591 3HZ  LYS B 222      18.225  24.012  46.467  1.00  0.00              
ATOM   3592  N   ALA B 223      17.839  29.609  52.485  1.00  0.00              
ATOM   3593  CA  ALA B 223      18.176  31.016  52.698  1.00  0.00              
ATOM   3594  C   ALA B 223      18.457  31.355  54.173  1.00  0.00              
ATOM   3595  O   ALA B 223      18.789  32.488  54.492  1.00  0.00              
ATOM   3596  CB  ALA B 223      17.105  31.925  52.113  1.00  0.00              
ATOM   3597  H   ALA B 223      16.867  29.336  52.451  1.00  0.00              
ATOM   3598  HA  ALA B 223      19.120  31.219  52.192  1.00  0.00              
ATOM   3599 1HB  ALA B 223      17.379  32.967  52.284  1.00  0.00              
ATOM   3600 2HB  ALA B 223      17.020  31.744  51.041  1.00  0.00              
ATOM   3601 3HB  ALA B 223      16.150  31.718  52.592  1.00  0.00              
ATOM   3602  N   GLY B 224      18.340  30.357  55.052  1.00  0.00              
ATOM   3603  CA  GLY B 224      18.548  30.522  56.492  1.00  0.00              
ATOM   3604  C   GLY B 224      17.468  31.342  57.195  1.00  0.00              
ATOM   3605  O   GLY B 224      17.749  32.061  58.148  1.00  0.00              
ATOM   3606  H   GLY B 224      18.094  29.446  54.691  1.00  0.00              
ATOM   3607 1HA  GLY B 224      18.591  29.543  56.968  1.00  0.00              
ATOM   3608 2HA  GLY B 224      19.507  31.008  56.667  1.00  0.00              
ATOM   3609  N   LEU B 225      16.232  31.222  56.720  1.00  0.00              
ATOM   3610  CA  LEU B 225      15.117  32.025  57.219  1.00  0.00              
ATOM   3611  C   LEU B 225      14.247  31.277  58.204  1.00  0.00              
ATOM   3612  O   LEU B 225      13.506  31.871  58.974  1.00  0.00              
ATOM   3613  CB  LEU B 225      14.250  32.503  56.047  1.00  0.00              
ATOM   3614  CG  LEU B 225      14.966  33.363  54.998  1.00  0.00              
ATOM   3615  CD1 LEU B 225      14.003  33.687  53.864  1.00  0.00              
ATOM   3616  CD2 LEU B 225      15.488  34.634  55.652  1.00  0.00              
ATOM   3617  H   LEU B 225      16.064  30.547  55.987  1.00  0.00              
ATOM   3618  HA  LEU B 225      15.521  32.882  57.757  1.00  0.00              
ATOM   3619 1HB  LEU B 225      13.842  31.631  55.539  1.00  0.00              
ATOM   3620 2HB  LEU B 225      13.420  33.088  56.444  1.00  0.00              
ATOM   3621  HG  LEU B 225      15.801  32.803  54.576  1.00  0.00              
ATOM   3622 1HD1 LEU B 225      14.512  34.298  53.118  1.00  0.00              
ATOM   3623 2HD1 LEU B 225      13.661  32.761  53.401  1.00  0.00              
ATOM   3624 3HD1 LEU B 225      13.148  34.234  54.258  1.00  0.00              
ATOM   3625 1HD2 LEU B 225      15.997  35.244  54.906  1.00  0.00              
ATOM   3626 2HD2 LEU B 225      14.653  35.195  56.073  1.00  0.00              
ATOM   3627 3HD2 LEU B 225      16.187  34.373  56.447  1.00  0.00              
ATOM   3628  N   VAL B 226      14.343  29.958  58.170  1.00  0.00              
ATOM   3629  CA  VAL B 226      13.587  29.098  59.076  1.00  0.00              
ATOM   3630  C   VAL B 226      14.601  28.063  59.570  1.00  0.00              
ATOM   3631  O   VAL B 226      15.631  27.844  58.924  1.00  0.00              
ATOM   3632  CB  VAL B 226      12.402  28.415  58.368  1.00  0.00              
ATOM   3633  CG1 VAL B 226      11.454  29.457  57.793  1.00  0.00              
ATOM   3634  CG2 VAL B 226      12.914  27.490  57.275  1.00  0.00              
ATOM   3635  H   VAL B 226      14.962  29.536  57.493  1.00  0.00              
ATOM   3636  HA  VAL B 226      13.203  29.709  59.894  1.00  0.00              
ATOM   3637  HB  VAL B 226      11.838  27.837  59.100  1.00  0.00              
ATOM   3638 1HG1 VAL B 226      10.621  28.956  57.297  1.00  0.00              
ATOM   3639 2HG1 VAL B 226      11.071  30.084  58.597  1.00  0.00              
ATOM   3640 3HG1 VAL B 226      11.987  30.075  57.071  1.00  0.00              
ATOM   3641 1HG2 VAL B 226      12.071  27.010  56.780  1.00  0.00              
ATOM   3642 2HG2 VAL B 226      13.483  28.068  56.547  1.00  0.00              
ATOM   3643 3HG2 VAL B 226      13.558  26.728  57.716  1.00  0.00              
ATOM   3644  N   ASN B 227      14.353  27.471  60.730  1.00  0.00              
ATOM   3645  CA  ASN B 227      15.162  26.326  61.169  1.00  0.00              
ATOM   3646  C   ASN B 227      14.537  25.017  60.678  1.00  0.00              
ATOM   3647  O   ASN B 227      13.515  25.029  59.972  1.00  0.00              
ATOM   3648  CB  ASN B 227      15.316  26.318  62.679  1.00  0.00              
ATOM   3649  CG  ASN B 227      14.013  26.080  63.390  1.00  0.00              
ATOM   3650  OD1 ASN B 227      13.049  25.582  62.797  1.00  0.00              
ATOM   3651  ND2 ASN B 227      13.965  26.425  64.652  1.00  0.00              
ATOM   3652  H   ASN B 227      13.605  27.801  61.323  1.00  0.00              
ATOM   3653  HA  ASN B 227      16.150  26.404  60.710  1.00  0.00              
ATOM   3654 1HB  ASN B 227      16.022  25.539  62.969  1.00  0.00              
ATOM   3655 2HB  ASN B 227      15.727  27.272  63.008  1.00  0.00              
ATOM   3656 1HD2 ASN B 227      13.123  26.290  65.176  1.00  0.00              
ATOM   3657 2HD2 ASN B 227      14.769  26.824  65.091  1.00  0.00              
ATOM   3658  N   SER B 228      15.152  23.901  61.072  1.00  0.00              
ATOM   3659  CA  SER B 228      14.750  22.563  60.642  1.00  0.00              
ATOM   3660  C   SER B 228      13.398  22.130  61.170  1.00  0.00              
ATOM   3661  O   SER B 228      12.698  21.360  60.510  1.00  0.00              
ATOM   3662  CB  SER B 228      15.796  21.555  61.077  1.00  0.00              
ATOM   3663  OG  SER B 228      15.840  21.448  62.473  1.00  0.00              
ATOM   3664  H   SER B 228      15.935  24.001  61.702  1.00  0.00              
ATOM   3665  HA  SER B 228      14.655  22.563  59.555  1.00  0.00              
ATOM   3666 1HB  SER B 228      15.566  20.583  60.642  1.00  0.00              
ATOM   3667 2HB  SER B 228      16.772  21.859  60.702  1.00  0.00              
ATOM   3668  HG  SER B 228      15.340  20.658  62.694  1.00  0.00              
ATOM   3669  N   GLN B 229      13.037  22.609  62.359  1.00  0.00              
ATOM   3670  CA  GLN B 229      11.739  22.289  62.945  1.00  0.00              
ATOM   3671  C   GLN B 229      10.637  22.993  62.153  1.00  0.00              
ATOM   3672  O   GLN B 229       9.604  22.404  61.830  1.00  0.00              
ATOM   3673  CB  GLN B 229      11.686  22.701  64.418  1.00  0.00              
ATOM   3674  CG  GLN B 229      10.405  22.303  65.131  1.00  0.00              
ATOM   3675  CD  GLN B 229      10.244  20.798  65.233  1.00  0.00              
ATOM   3676  OE1 GLN B 229      11.160  20.089  65.657  1.00  0.00              
ATOM   3677  NE2 GLN B 229       9.075  20.302  64.843  1.00  0.00              
ATOM   3678  H   GLN B 229      13.673  23.206  62.869  1.00  0.00              
ATOM   3679  HA  GLN B 229      11.596  21.209  62.899  1.00  0.00              
ATOM   3680 1HB  GLN B 229      12.523  22.251  64.953  1.00  0.00              
ATOM   3681 2HB  GLN B 229      11.793  23.783  64.497  1.00  0.00              
ATOM   3682 1HG  GLN B 229      10.420  22.714  66.140  1.00  0.00              
ATOM   3683 2HG  GLN B 229       9.555  22.701  64.578  1.00  0.00              
ATOM   3684 1HE2 GLN B 229       8.910  19.315  64.887  1.00  0.00              
ATOM   3685 2HE2 GLN B 229       8.359  20.913  64.505  1.00  0.00              
ATOM   3686  N   GLN B 230      10.877  24.258  61.833  1.00  0.00              
ATOM   3687  CA  GLN B 230       9.935  25.020  61.040  1.00  0.00              
ATOM   3688  C   GLN B 230       9.840  24.460  59.605  1.00  0.00              
ATOM   3689  O   GLN B 230       8.741  24.392  59.044  1.00  0.00              
ATOM   3690  CB  GLN B 230      10.342  26.496  61.013  1.00  0.00              
ATOM   3691  CG  GLN B 230      10.186  27.209  62.345  1.00  0.00              
ATOM   3692  CD  GLN B 230      10.754  28.615  62.319  1.00  0.00              
ATOM   3693  OE1 GLN B 230      11.904  28.828  61.924  1.00  0.00              
ATOM   3694  NE2 GLN B 230       9.950  29.586  62.740  1.00  0.00              
ATOM   3695  H   GLN B 230      11.730  24.702  62.145  1.00  0.00              
ATOM   3696  HA  GLN B 230       8.941  24.897  61.471  1.00  0.00              
ATOM   3697 1HB  GLN B 230      11.384  26.581  60.706  1.00  0.00              
ATOM   3698 2HB  GLN B 230       9.739  27.026  60.275  1.00  0.00              
ATOM   3699 1HG  GLN B 230       9.125  27.274  62.589  1.00  0.00              
ATOM   3700 2HG  GLN B 230      10.712  26.642  63.113  1.00  0.00              
ATOM   3701 1HE2 GLN B 230      10.270  30.534  62.745  1.00  0.00              
ATOM   3702 2HE2 GLN B 230       9.025  29.369  63.051  1.00  0.00              
ATOM   3703  N   LEU B 231      10.966  24.020  59.037  1.00  0.00              
ATOM   3704  CA  LEU B 231      10.939  23.363  57.731  1.00  0.00              
ATOM   3705  C   LEU B 231       9.975  22.177  57.708  1.00  0.00              
ATOM   3706  O   LEU B 231       9.082  22.116  56.843  1.00  0.00              
ATOM   3707  CB  LEU B 231      12.347  22.887  57.353  1.00  0.00              
ATOM   3708  CG  LEU B 231      12.458  22.121  56.029  1.00  0.00              
ATOM   3709  CD1 LEU B 231      12.068  23.037  54.877  1.00  0.00              
ATOM   3710  CD2 LEU B 231      13.878  21.602  55.860  1.00  0.00              
ATOM   3711  H   LEU B 231      11.851  24.139  59.510  1.00  0.00              
ATOM   3712  HA  LEU B 231      10.532  24.062  57.001  1.00  0.00              
ATOM   3713 1HB  LEU B 231      13.001  23.755  57.289  1.00  0.00              
ATOM   3714 2HB  LEU B 231      12.718  22.237  58.145  1.00  0.00              
ATOM   3715  HG  LEU B 231      11.763  21.280  56.036  1.00  0.00              
ATOM   3716 1HD1 LEU B 231      12.147  22.492  53.936  1.00  0.00              
ATOM   3717 2HD1 LEU B 231      11.042  23.377  55.014  1.00  0.00              
ATOM   3718 3HD1 LEU B 231      12.736  23.897  54.855  1.00  0.00              
ATOM   3719 1HD2 LEU B 231      13.956  21.057  54.919  1.00  0.00              
ATOM   3720 2HD2 LEU B 231      14.573  22.442  55.851  1.00  0.00              
ATOM   3721 3HD2 LEU B 231      14.124  20.936  56.687  1.00  0.00              
ATOM   3722  N   ASP B 232      10.127  21.261  58.663  1.00  0.00              
ATOM   3723  CA  ASP B 232       9.262  20.070  58.724  1.00  0.00              
ATOM   3724  C   ASP B 232       7.810  20.402  59.039  1.00  0.00              
ATOM   3725  O   ASP B 232       6.879  19.791  58.484  1.00  0.00              
ATOM   3726  CB  ASP B 232       9.787  19.088  59.774  1.00  0.00              
ATOM   3727  CG  ASP B 232      11.076  18.397  59.347  1.00  0.00              
ATOM   3728  OD1 ASP B 232      11.391  18.440  58.181  1.00  0.00              
ATOM   3729  OD2 ASP B 232      11.731  17.834  60.190  1.00  0.00              
ATOM   3730  H   ASP B 232      10.847  21.382  59.361  1.00  0.00              
ATOM   3731  HA  ASP B 232       9.242  19.606  57.738  1.00  0.00              
ATOM   3732 1HB  ASP B 232       9.969  19.618  60.709  1.00  0.00              
ATOM   3733 2HB  ASP B 232       9.032  18.327  59.971  1.00  0.00              
ATOM   3734  N   GLU B 233       7.640  21.371  59.935  1.00  0.00              
ATOM   3735  CA  GLU B 233       6.334  21.806  60.396  1.00  0.00              
ATOM   3736  C   GLU B 233       5.533  22.420  59.240  1.00  0.00              
ATOM   3737  O   GLU B 233       4.346  22.119  59.086  1.00  0.00              
ATOM   3738  CB  GLU B 233       6.481  22.818  61.535  1.00  0.00              
ATOM   3739  CG  GLU B 233       5.172  23.446  61.992  1.00  0.00              
ATOM   3740  CD  GLU B 233       4.170  22.430  62.465  1.00  0.00              
ATOM   3741  OE1 GLU B 233       4.562  21.322  62.743  1.00  0.00              
ATOM   3742  OE2 GLU B 233       3.011  22.763  62.548  1.00  0.00              
ATOM   3743  H   GLU B 233       8.467  21.817  60.305  1.00  0.00              
ATOM   3744  HA  GLU B 233       5.786  20.935  60.756  1.00  0.00              
ATOM   3745 1HB  GLU B 233       6.938  22.332  62.397  1.00  0.00              
ATOM   3746 2HB  GLU B 233       7.147  23.623  61.222  1.00  0.00              
ATOM   3747 1HG  GLU B 233       5.379  24.141  62.805  1.00  0.00              
ATOM   3748 2HG  GLU B 233       4.745  24.013  61.165  1.00  0.00              
ATOM   3749  N   LEU B 234       6.188  23.276  58.444  1.00  0.00              
ATOM   3750  CA  LEU B 234       5.583  23.887  57.267  1.00  0.00              
ATOM   3751  C   LEU B 234       5.115  22.849  56.220  1.00  0.00              
ATOM   3752  O   LEU B 234       3.982  22.933  55.715  1.00  0.00              
ATOM   3753  CB  LEU B 234       6.532  24.921  56.625  1.00  0.00              
ATOM   3754  CG  LEU B 234       6.070  25.564  55.309  1.00  0.00              
ATOM   3755  CD1 LEU B 234       4.704  26.228  55.491  1.00  0.00              
ATOM   3756  CD2 LEU B 234       7.101  26.562  54.787  1.00  0.00              
ATOM   3757  H   LEU B 234       7.144  23.501  58.679  1.00  0.00              
ATOM   3758  HA  LEU B 234       4.674  24.403  57.574  1.00  0.00              
ATOM   3759 1HB  LEU B 234       6.697  25.730  57.335  1.00  0.00              
ATOM   3760 2HB  LEU B 234       7.489  24.438  56.427  1.00  0.00              
ATOM   3761  HG  LEU B 234       5.927  24.788  54.556  1.00  0.00              
ATOM   3762 1HD1 LEU B 234       4.390  26.679  54.549  1.00  0.00              
ATOM   3763 2HD1 LEU B 234       3.973  25.480  55.795  1.00  0.00              
ATOM   3764 3HD1 LEU B 234       4.775  27.000  56.256  1.00  0.00              
ATOM   3765 1HD2 LEU B 234       6.745  26.999  53.854  1.00  0.00              
ATOM   3766 2HD2 LEU B 234       7.248  27.352  55.525  1.00  0.00              
ATOM   3767 3HD2 LEU B 234       8.047  26.050  54.611  1.00  0.00              
ATOM   3768  N   LYS B 235       5.995  21.903  55.895  1.00  0.00              
ATOM   3769  CA  LYS B 235       5.711  20.829  54.948  1.00  0.00              
ATOM   3770  C   LYS B 235       4.562  19.942  55.423  1.00  0.00              
ATOM   3771  O   LYS B 235       3.711  19.517  54.622  1.00  0.00              
ATOM   3772  CB  LYS B 235       6.963  19.982  54.714  1.00  0.00              
ATOM   3773  CG  LYS B 235       8.033  20.662  53.871  1.00  0.00              
ATOM   3774  CD  LYS B 235       9.216  19.736  53.628  1.00  0.00              
ATOM   3775  CE  LYS B 235      10.243  20.378  52.707  1.00  0.00              
ATOM   3776  NZ  LYS B 235      11.414  19.490  52.475  1.00  0.00              
ATOM   3777  H   LYS B 235       6.903  21.942  56.336  1.00  0.00              
ATOM   3778  HA  LYS B 235       5.408  21.275  54.000  1.00  0.00              
ATOM   3779 1HB  LYS B 235       7.409  19.720  55.674  1.00  0.00              
ATOM   3780 2HB  LYS B 235       6.686  19.052  54.218  1.00  0.00              
ATOM   3781 1HG  LYS B 235       7.608  20.954  52.910  1.00  0.00              
ATOM   3782 2HG  LYS B 235       8.384  21.558  54.381  1.00  0.00              
ATOM   3783 1HD  LYS B 235       9.693  19.497  54.580  1.00  0.00              
ATOM   3784 2HD  LYS B 235       8.865  18.809  53.175  1.00  0.00              
ATOM   3785 1HE  LYS B 235       9.779  20.605  51.748  1.00  0.00              
ATOM   3786 2HE  LYS B 235      10.593  21.312  53.147  1.00  0.00              
ATOM   3787 1HZ  LYS B 235      12.071  19.951  51.861  1.00  0.00              
ATOM   3788 2HZ  LYS B 235      11.864  19.288  53.357  1.00  0.00              
ATOM   3789 3HZ  LYS B 235      11.105  18.628  52.049  1.00  0.00              
ATOM   3790  N   ARG B 236       4.571  19.682  56.730  1.00  0.00              
ATOM   3791  CA  ARG B 236       3.519  18.985  57.449  1.00  0.00              
ATOM   3792  C   ARG B 236       2.169  19.709  57.380  1.00  0.00              
ATOM   3793  O   ARG B 236       1.148  19.056  57.179  1.00  0.00              
ATOM   3794  CB  ARG B 236       3.917  18.808  58.906  1.00  0.00              
ATOM   3795  CG  ARG B 236       3.024  17.870  59.704  1.00  0.00              
ATOM   3796  CD  ARG B 236       3.319  17.936  61.158  1.00  0.00              
ATOM   3797  NE  ARG B 236       2.827  19.166  61.756  1.00  0.00              
ATOM   3798  CZ  ARG B 236       1.537  19.405  62.063  1.00  0.00              
ATOM   3799  NH1 ARG B 236       0.624  18.490  61.824  1.00  0.00              
ATOM   3800  NH2 ARG B 236       1.190  20.559  62.606  1.00  0.00              
ATOM   3801  H   ARG B 236       5.383  20.005  57.237  1.00  0.00              
ATOM   3802  HA  ARG B 236       3.379  18.004  56.993  1.00  0.00              
ATOM   3803 1HB  ARG B 236       4.933  18.422  58.961  1.00  0.00              
ATOM   3804 2HB  ARG B 236       3.907  19.777  59.406  1.00  0.00              
ATOM   3805 1HG  ARG B 236       1.980  18.145  59.553  1.00  0.00              
ATOM   3806 2HG  ARG B 236       3.182  16.844  59.368  1.00  0.00              
ATOM   3807 1HD  ARG B 236       2.843  17.096  61.664  1.00  0.00              
ATOM   3808 2HD  ARG B 236       4.396  17.888  61.313  1.00  0.00              
ATOM   3809  HE  ARG B 236       3.500  19.894  61.955  1.00  0.00              
ATOM   3810 1HH1 ARG B 236       0.890  17.608  61.409  1.00  0.00              
ATOM   3811 2HH1 ARG B 236      -0.343  18.669  62.054  1.00  0.00              
ATOM   3812 1HH2 ARG B 236       1.892  21.263  62.790  1.00  0.00              
ATOM   3813 2HH2 ARG B 236       0.224  20.738  62.836  1.00  0.00              
ATOM   3814  N   ARG B 237       2.139  21.032  57.561  1.00  0.00              
ATOM   3815  CA  ARG B 237       0.885  21.777  57.382  1.00  0.00              
ATOM   3816  C   ARG B 237       0.418  21.718  55.920  1.00  0.00              
ATOM   3817  O   ARG B 237      -0.794  21.647  55.646  1.00  0.00              
ATOM   3818  CB  ARG B 237       1.059  23.229  57.801  1.00  0.00              
ATOM   3819  CG  ARG B 237       1.280  23.444  59.290  1.00  0.00              
ATOM   3820  CD  ARG B 237       1.510  24.876  59.610  1.00  0.00              
ATOM   3821  NE  ARG B 237       1.936  25.062  60.988  1.00  0.00              
ATOM   3822  CZ  ARG B 237       2.188  26.257  61.556  1.00  0.00              
ATOM   3823  NH1 ARG B 237       2.054  27.360  60.854  1.00  0.00              
ATOM   3824  NH2 ARG B 237       2.571  26.320  62.819  1.00  0.00              
ATOM   3825  H   ARG B 237       2.976  21.534  57.823  1.00  0.00              
ATOM   3826  HA  ARG B 237       0.117  21.314  58.002  1.00  0.00              
ATOM   3827 1HB  ARG B 237       1.910  23.660  57.276  1.00  0.00              
ATOM   3828 2HB  ARG B 237       0.175  23.799  57.513  1.00  0.00              
ATOM   3829 1HG  ARG B 237       0.402  23.106  59.840  1.00  0.00              
ATOM   3830 2HG  ARG B 237       2.153  22.875  59.613  1.00  0.00              
ATOM   3831 1HD  ARG B 237       2.285  25.275  58.957  1.00  0.00              
ATOM   3832 2HD  ARG B 237       0.587  25.435  59.460  1.00  0.00              
ATOM   3833  HE  ARG B 237       2.050  24.235  61.560  1.00  0.00              
ATOM   3834 1HH1 ARG B 237       1.761  27.311  59.888  1.00  0.00              
ATOM   3835 2HH1 ARG B 237       2.243  28.256  61.279  1.00  0.00              
ATOM   3836 1HH2 ARG B 237       2.675  25.472  63.359  1.00  0.00              
ATOM   3837 2HH2 ARG B 237       2.761  27.215  63.245  1.00  0.00              
ATOM   3838  N   LEU B 238       1.383  21.758  54.995  1.00  0.00              
ATOM   3839  CA  LEU B 238       1.116  21.600  53.572  1.00  0.00              
ATOM   3840  C   LEU B 238       0.558  20.209  53.242  1.00  0.00              
ATOM   3841  O   LEU B 238      -0.285  20.081  52.355  1.00  0.00              
ATOM   3842  CB  LEU B 238       2.368  21.914  52.735  1.00  0.00              
ATOM   3843  CG  LEU B 238       2.815  23.393  52.711  1.00  0.00              
ATOM   3844  CD1 LEU B 238       4.229  23.507  52.122  1.00  0.00              
ATOM   3845  CD2 LEU B 238       1.819  24.297  51.981  1.00  0.00              
ATOM   3846  H   LEU B 238       2.333  21.903  55.304  1.00  0.00              
ATOM   3847  HA  LEU B 238       0.330  22.299  53.288  1.00  0.00              
ATOM   3848 1HB  LEU B 238       3.200  21.327  53.122  1.00  0.00              
ATOM   3849 2HB  LEU B 238       2.184  21.610  51.705  1.00  0.00              
ATOM   3850  HG  LEU B 238       2.913  23.760  53.733  1.00  0.00              
ATOM   3851 1HD1 LEU B 238       4.535  24.553  52.109  1.00  0.00              
ATOM   3852 2HD1 LEU B 238       4.925  22.934  52.734  1.00  0.00              
ATOM   3853 3HD1 LEU B 238       4.232  23.116  51.105  1.00  0.00              
ATOM   3854 1HD2 LEU B 238       2.183  25.325  51.994  1.00  0.00              
ATOM   3855 2HD2 LEU B 238       1.713  23.963  50.948  1.00  0.00              
ATOM   3856 3HD2 LEU B 238       0.850  24.248  52.478  1.00  0.00              
ATOM   3857  N   GLU B 239       1.001  19.188  53.984  1.00  0.00              
ATOM   3858  CA  GLU B 239       0.493  17.832  53.821  1.00  0.00              
ATOM   3859  C   GLU B 239      -0.935  17.719  54.316  1.00  0.00              
ATOM   3860  O   GLU B 239      -1.770  17.078  53.670  1.00  0.00              
ATOM   3861  CB  GLU B 239       1.380  16.834  54.568  1.00  0.00              
ATOM   3862  CG  GLU B 239       0.995  15.375  54.364  1.00  0.00              
ATOM   3863  CD  GLU B 239       1.166  14.919  52.942  1.00  0.00              
ATOM   3864  OE1 GLU B 239       2.157  15.262  52.343  1.00  0.00              
ATOM   3865  OE2 GLU B 239       0.305  14.225  52.455  1.00  0.00              
ATOM   3866  H   GLU B 239       1.710  19.368  54.680  1.00  0.00              
ATOM   3867  HA  GLU B 239       0.497  17.587  52.758  1.00  0.00              
ATOM   3868 1HB  GLU B 239       2.415  16.955  54.247  1.00  0.00              
ATOM   3869 2HB  GLU B 239       1.343  17.043  55.637  1.00  0.00              
ATOM   3870 1HG  GLU B 239       1.614  14.753  55.010  1.00  0.00              
ATOM   3871 2HG  GLU B 239      -0.043  15.240  54.662  1.00  0.00              
ATOM   3872  N   GLU B 240      -1.217  18.355  55.451  1.00  0.00              
ATOM   3873  CA  GLU B 240      -2.568  18.376  55.994  1.00  0.00              
ATOM   3874  C   GLU B 240      -3.459  19.131  55.020  1.00  0.00              
ATOM   3875  O   GLU B 240      -4.589  18.735  54.753  1.00  0.00              
ATOM   3876  CB  GLU B 240      -2.601  19.034  57.375  1.00  0.00              
ATOM   3877  CG  GLU B 240      -1.915  18.231  58.471  1.00  0.00              
ATOM   3878  CD  GLU B 240      -1.926  18.929  59.802  1.00  0.00              
ATOM   3879  OE1 GLU B 240      -1.926  20.136  59.818  1.00  0.00              
ATOM   3880  OE2 GLU B 240      -1.935  18.253  60.804  1.00  0.00              
ATOM   3881  H   GLU B 240      -0.480  18.834  55.949  1.00  0.00              
ATOM   3882  HA  GLU B 240      -2.924  17.348  56.075  1.00  0.00              
ATOM   3883 1HB  GLU B 240      -2.120  20.010  57.325  1.00  0.00              
ATOM   3884 2HB  GLU B 240      -3.636  19.195  57.677  1.00  0.00              
ATOM   3885 1HG  GLU B 240      -2.420  17.270  58.573  1.00  0.00              
ATOM   3886 2HG  GLU B 240      -0.885  18.039  58.175  1.00  0.00              
ATOM   3887  N   LEU B 241      -2.927  20.216  54.471  1.00  0.00              
ATOM   3888  CA  LEU B 241      -3.631  21.006  53.485  1.00  0.00              
ATOM   3889  C   LEU B 241      -3.973  20.135  52.267  1.00  0.00              
ATOM   3890  O   LEU B 241      -5.115  20.106  51.839  1.00  0.00              
ATOM   3891  CB  LEU B 241      -2.777  22.207  53.060  1.00  0.00              
ATOM   3892  CG  LEU B 241      -3.364  23.077  51.941  1.00  0.00              
ATOM   3893  CD1 LEU B 241      -4.692  23.665  52.396  1.00  0.00              
ATOM   3894  CD2 LEU B 241      -2.374  24.175  51.580  1.00  0.00              
ATOM   3895  H   LEU B 241      -1.999  20.497  54.755  1.00  0.00              
ATOM   3896  HA  LEU B 241      -4.568  21.348  53.921  1.00  0.00              
ATOM   3897 1HB  LEU B 241      -2.621  22.846  53.928  1.00  0.00              
ATOM   3898 2HB  LEU B 241      -1.807  21.843  52.724  1.00  0.00              
ATOM   3899  HG  LEU B 241      -3.556  22.459  51.063  1.00  0.00              
ATOM   3900 1HD1 LEU B 241      -5.109  24.283  51.600  1.00  0.00              
ATOM   3901 2HD1 LEU B 241      -5.387  22.858  52.629  1.00  0.00              
ATOM   3902 3HD1 LEU B 241      -4.534  24.276  53.284  1.00  0.00              
ATOM   3903 1HD2 LEU B 241      -2.791  24.792  50.783  1.00  0.00              
ATOM   3904 2HD2 LEU B 241      -2.182  24.794  52.456  1.00  0.00              
ATOM   3905 3HD2 LEU B 241      -1.440  23.726  51.240  1.00  0.00              
ATOM   3906  N   ALA B 242      -2.997  19.379  51.768  1.00  0.00              
ATOM   3907  CA  ALA B 242      -3.222  18.471  50.633  1.00  0.00              
ATOM   3908  C   ALA B 242      -4.331  17.472  50.917  1.00  0.00              
ATOM   3909  O   ALA B 242      -5.180  17.184  50.065  1.00  0.00              
ATOM   3910  CB  ALA B 242      -1.939  17.735  50.279  1.00  0.00              
ATOM   3911  H   ALA B 242      -2.077  19.430  52.181  1.00  0.00              
ATOM   3912  HA  ALA B 242      -3.538  19.064  49.774  1.00  0.00              
ATOM   3913 1HB  ALA B 242      -2.122  17.066  49.438  1.00  0.00              
ATOM   3914 2HB  ALA B 242      -1.168  18.456  50.008  1.00  0.00              
ATOM   3915 3HB  ALA B 242      -1.605  17.154  51.138  1.00  0.00              
ATOM   3916  N   LYS B 243      -4.300  16.913  52.117  1.00  0.00              
ATOM   3917  CA  LYS B 243      -5.291  15.954  52.512  1.00  0.00              
ATOM   3918  C   LYS B 243      -6.692  16.590  52.592  1.00  0.00              
ATOM   3919  O   LYS B 243      -7.662  15.979  52.155  1.00  0.00              
ATOM   3920  CB  LYS B 243      -4.904  15.332  53.854  1.00  0.00              
ATOM   3921  CG  LYS B 243      -3.705  14.395  53.790  1.00  0.00              
ATOM   3922  CD  LYS B 243      -3.355  13.851  55.167  1.00  0.00              
ATOM   3923  CE  LYS B 243      -2.159  12.913  55.105  1.00  0.00              
ATOM   3924  NZ  LYS B 243      -1.792  12.389  56.449  1.00  0.00              
ATOM   3925  H   LYS B 243      -3.569  17.162  52.768  1.00  0.00              
ATOM   3926  HA  LYS B 243      -5.359  15.188  51.739  1.00  0.00              
ATOM   3927 1HB  LYS B 243      -4.673  16.123  54.568  1.00  0.00              
ATOM   3928 2HB  LYS B 243      -5.748  14.769  54.251  1.00  0.00              
ATOM   3929 1HG  LYS B 243      -3.930  13.560  53.126  1.00  0.00              
ATOM   3930 2HG  LYS B 243      -2.845  14.932  53.391  1.00  0.00              
ATOM   3931 1HD  LYS B 243      -3.121  14.680  55.837  1.00  0.00              
ATOM   3932 2HD  LYS B 243      -4.209  13.309  55.573  1.00  0.00              
ATOM   3933 1HE  LYS B 243      -2.390  12.072  54.452  1.00  0.00              
ATOM   3934 2HE  LYS B 243      -1.302  13.442  54.689  1.00  0.00              
ATOM   3935 1HZ  LYS B 243      -0.996  11.772  56.365  1.00  0.00              
ATOM   3936 2HZ  LYS B 243      -1.557  13.160  57.059  1.00  0.00              
ATOM   3937 3HZ  LYS B 243      -2.572  11.879  56.837  1.00  0.00              
ATOM   3938  N   GLU B 244      -6.785  17.818  53.100  1.00  0.00              
ATOM   3939  CA  GLU B 244      -8.071  18.516  53.222  1.00  0.00              
ATOM   3940  C   GLU B 244      -8.634  18.864  51.840  1.00  0.00              
ATOM   3941  O   GLU B 244      -9.830  18.702  51.601  1.00  0.00              
ATOM   3942  CB  GLU B 244      -7.913  19.788  54.058  1.00  0.00              
ATOM   3943  CG  GLU B 244      -9.173  20.636  54.155  1.00  0.00              
ATOM   3944  CD  GLU B 244     -10.336  19.891  54.748  1.00  0.00              
ATOM   3945  OE1 GLU B 244     -10.115  18.879  55.369  1.00  0.00              
ATOM   3946  OE2 GLU B 244     -11.448  20.333  54.579  1.00  0.00              
ATOM   3947  H   GLU B 244      -5.942  18.280  53.410  1.00  0.00              
ATOM   3948  HA  GLU B 244      -8.770  17.863  53.745  1.00  0.00              
ATOM   3949 1HB  GLU B 244      -7.610  19.523  55.071  1.00  0.00              
ATOM   3950 2HB  GLU B 244      -7.125  20.408  53.632  1.00  0.00              
ATOM   3951 1HG  GLU B 244      -8.964  21.510  54.772  1.00  0.00              
ATOM   3952 2HG  GLU B 244      -9.441  20.985  53.159  1.00  0.00              
ATOM   3953  N   ALA B 245      -7.764  19.365  50.958  1.00  0.00              
ATOM   3954  CA  ALA B 245      -8.122  19.665  49.579  1.00  0.00              
ATOM   3955  C   ALA B 245      -8.582  18.412  48.822  1.00  0.00              
ATOM   3956  O   ALA B 245      -9.578  18.446  48.114  1.00  0.00              
ATOM   3957  CB  ALA B 245      -6.983  20.398  48.862  1.00  0.00              
ATOM   3958  H   ALA B 245      -6.819  19.538  51.270  1.00  0.00              
ATOM   3959  HA  ALA B 245      -8.998  20.313  49.591  1.00  0.00              
ATOM   3960 1HB  ALA B 245      -7.277  20.610  47.834  1.00  0.00              
ATOM   3961 2HB  ALA B 245      -6.770  21.334  49.379  1.00  0.00              
ATOM   3962 3HB  ALA B 245      -6.092  19.773  48.862  1.00  0.00              
ATOM   3963  N   ALA B 246      -7.882  17.303  49.017  1.00  0.00              
ATOM   3964  CA  ALA B 246      -8.249  16.022  48.443  1.00  0.00              
ATOM   3965  C   ALA B 246      -9.575  15.493  49.000  1.00  0.00              
ATOM   3966  O   ALA B 246     -10.401  14.937  48.264  1.00  0.00              
ATOM   3967  CB  ALA B 246      -7.136  15.011  48.681  1.00  0.00              
ATOM   3968  H   ALA B 246      -7.055  17.365  49.595  1.00  0.00              
ATOM   3969  HA  ALA B 246      -8.430  16.160  47.376  1.00  0.00              
ATOM   3970 1HB  ALA B 246      -7.410  14.056  48.234  1.00  0.00              
ATOM   3971 2HB  ALA B 246      -6.213  15.373  48.228  1.00  0.00              
ATOM   3972 3HB  ALA B 246      -6.987  14.881  49.752  1.00  0.00              
ATOM   3973  N   ARG B 247      -9.792  15.688  50.295  1.00  0.00              
ATOM   3974  CA  ARG B 247     -11.050  15.295  50.904  1.00  0.00              
ATOM   3975  C   ARG B 247     -12.237  16.028  50.265  1.00  0.00              
ATOM   3976  O   ARG B 247     -13.227  15.397  49.940  1.00  0.00              
ATOM   3977  CB  ARG B 247     -11.024  15.578  52.399  1.00  0.00              
ATOM   3978  CG  ARG B 247     -12.237  15.075  53.166  1.00  0.00              
ATOM   3979  CD  ARG B 247     -12.220  15.531  54.579  1.00  0.00              
ATOM   3980  NE  ARG B 247     -12.442  16.964  54.690  1.00  0.00              
ATOM   3981  CZ  ARG B 247     -13.642  17.564  54.569  1.00  0.00              
ATOM   3982  NH1 ARG B 247     -14.716  16.843  54.333  1.00  0.00              
ATOM   3983  NH2 ARG B 247     -13.740  18.876  54.686  1.00  0.00              
ATOM   3984  H   ARG B 247      -9.078  16.113  50.870  1.00  0.00              
ATOM   3985  HA  ARG B 247     -11.219  14.238  50.699  1.00  0.00              
ATOM   3986 1HB  ARG B 247     -10.141  15.118  52.840  1.00  0.00              
ATOM   3987 2HB  ARG B 247     -10.951  16.653  52.565  1.00  0.00              
ATOM   3988 1HG  ARG B 247     -13.146  15.450  52.696  1.00  0.00              
ATOM   3989 2HG  ARG B 247     -12.247  13.985  53.157  1.00  0.00              
ATOM   3990 1HD  ARG B 247     -13.005  15.020  55.136  1.00  0.00              
ATOM   3991 2HD  ARG B 247     -11.252  15.301  55.024  1.00  0.00              
ATOM   3992  HE  ARG B 247     -11.639  17.551  54.871  1.00  0.00              
ATOM   3993 1HH1 ARG B 247     -14.641  15.839  54.243  1.00  0.00              
ATOM   3994 2HH1 ARG B 247     -15.616  17.292  54.242  1.00  0.00              
ATOM   3995 1HH2 ARG B 247     -12.914  19.430  54.867  1.00  0.00              
ATOM   3996 2HH2 ARG B 247     -14.639  19.326  54.595  1.00  0.00              
ATOM   3997  N   LYS B 248     -12.138  17.347  50.100  1.00  0.00              
ATOM   3998  CA  LYS B 248     -13.157  18.131  49.402  1.00  0.00              
ATOM   3999  C   LYS B 248     -13.384  17.688  47.959  1.00  0.00              
ATOM   4000  O   LYS B 248     -14.512  17.624  47.524  1.00  0.00              
ATOM   4001  CB  LYS B 248     -12.780  19.613  49.427  1.00  0.00              
ATOM   4002  CG  LYS B 248     -12.889  20.267  50.798  1.00  0.00              
ATOM   4003  CD  LYS B 248     -12.482  21.732  50.746  1.00  0.00              
ATOM   4004  CE  LYS B 248     -12.584  22.385  52.116  1.00  0.00              
ATOM   4005  NZ  LYS B 248     -12.174  23.815  52.083  1.00  0.00              
ATOM   4006  H   LYS B 248     -11.326  17.817  50.475  1.00  0.00              
ATOM   4007  HA  LYS B 248     -14.102  18.025  49.936  1.00  0.00              
ATOM   4008 1HB  LYS B 248     -11.753  19.733  49.080  1.00  0.00              
ATOM   4009 2HB  LYS B 248     -13.424  20.164  48.741  1.00  0.00              
ATOM   4010 1HG  LYS B 248     -13.917  20.197  51.154  1.00  0.00              
ATOM   4011 2HG  LYS B 248     -12.243  19.744  51.503  1.00  0.00              
ATOM   4012 1HD  LYS B 248     -11.454  21.812  50.390  1.00  0.00              
ATOM   4013 2HD  LYS B 248     -13.131  22.265  50.051  1.00  0.00              
ATOM   4014 1HE  LYS B 248     -13.611  22.322  52.473  1.00  0.00              
ATOM   4015 2HE  LYS B 248     -11.945  21.853  52.821  1.00  0.00              
ATOM   4016 1HZ  LYS B 248     -12.256  24.211  53.009  1.00  0.00              
ATOM   4017 2HZ  LYS B 248     -11.216  23.884  51.771  1.00  0.00              
ATOM   4018 3HZ  LYS B 248     -12.773  24.322  51.447  1.00  0.00              
ATOM   4019  N   ALA B 249     -12.310  17.431  47.205  1.00  0.00              
ATOM   4020  CA  ALA B 249     -12.448  16.860  45.867  1.00  0.00              
ATOM   4021  C   ALA B 249     -13.098  15.495  45.842  1.00  0.00              
ATOM   4022  O   ALA B 249     -13.886  15.206  44.941  1.00  0.00              
ATOM   4023  CB  ALA B 249     -11.101  16.819  45.116  1.00  0.00              
ATOM   4024  H   ALA B 249     -11.386  17.633  47.560  1.00  0.00              
ATOM   4025  HA  ALA B 249     -13.134  17.490  45.299  1.00  0.00              
ATOM   4026 1HB  ALA B 249     -11.249  16.388  44.126  1.00  0.00              
ATOM   4027 2HB  ALA B 249     -10.709  17.832  45.016  1.00  0.00              
ATOM   4028 3HB  ALA B 249     -10.392  16.210  45.674  1.00  0.00              
ATOM   4029  N   GLU B 250     -12.740  14.610  46.773  1.00  0.00              
ATOM   4030  CA  GLU B 250     -13.406  13.318  46.825  1.00  0.00              
ATOM   4031  C   GLU B 250     -14.930  13.495  47.092  1.00  0.00              
ATOM   4032  O   GLU B 250     -15.750  12.873  46.429  1.00  0.00              
ATOM   4033  CB  GLU B 250     -12.770  12.444  47.908  1.00  0.00              
ATOM   4034  CG  GLU B 250     -13.374  11.053  48.030  1.00  0.00              
ATOM   4035  CD  GLU B 250     -12.702  10.212  49.079  1.00  0.00              
ATOM   4036  OE1 GLU B 250     -12.099  10.771  49.964  1.00  0.00              
ATOM   4037  OE2 GLU B 250     -12.792   9.010  48.996  1.00  0.00              
ATOM   4038  H   GLU B 250     -12.015  14.817  47.445  1.00  0.00              
ATOM   4039  HA  GLU B 250     -13.293  12.831  45.856  1.00  0.00              
ATOM   4040 1HB  GLU B 250     -11.705  12.330  47.705  1.00  0.00              
ATOM   4041 2HB  GLU B 250     -12.866  12.937  48.876  1.00  0.00              
ATOM   4042 1HG  GLU B 250     -14.431  11.147  48.278  1.00  0.00              
ATOM   4043 2HG  GLU B 250     -13.299  10.551  47.066  1.00  0.00              
ATOM   4044  N   ASP B 251     -15.288  14.343  48.047  1.00  0.00              
ATOM   4045  CA  ASP B 251     -16.701  14.552  48.338  1.00  0.00              
ATOM   4046  C   ASP B 251     -17.452  15.140  47.129  1.00  0.00              
ATOM   4047  O   ASP B 251     -18.611  14.790  46.918  1.00  0.00              
ATOM   4048  CB  ASP B 251     -16.858  15.477  49.547  1.00  0.00              
ATOM   4049  CG  ASP B 251     -16.581  14.776  50.870  1.00  0.00              
ATOM   4050  OD1 ASP B 251     -16.716  13.577  50.924  1.00  0.00              
ATOM   4051  OD2 ASP B 251     -16.236  15.446  51.814  1.00  0.00              
ATOM   4052  H   ASP B 251     -14.596  14.850  48.580  1.00  0.00              
ATOM   4053  HA  ASP B 251     -17.163  13.582  48.522  1.00  0.00              
ATOM   4054 1HB  ASP B 251     -16.175  16.322  49.450  1.00  0.00              
ATOM   4055 2HB  ASP B 251     -17.872  15.877  49.570  1.00  0.00              
ATOM   4056  N   TYR B 252     -16.792  16.024  46.366  1.00  0.00              
ATOM   4057  CA  TYR B 252     -17.417  16.565  45.130  1.00  0.00              
ATOM   4058  C   TYR B 252     -17.632  15.512  44.077  1.00  0.00              
ATOM   4059  O   TYR B 252     -18.673  15.510  43.441  1.00  0.00              
ATOM   4060  CB  TYR B 252     -16.569  17.695  44.542  1.00  0.00              
ATOM   4061  CG  TYR B 252     -16.638  18.984  45.331  1.00  0.00              
ATOM   4062  CD1 TYR B 252     -17.635  19.164  46.278  1.00  0.00              
ATOM   4063  CD2 TYR B 252     -15.705  19.985  45.107  1.00  0.00              
ATOM   4064  CE1 TYR B 252     -17.698  20.342  46.999  1.00  0.00              
ATOM   4065  CE2 TYR B 252     -15.769  21.162  45.827  1.00  0.00              
ATOM   4066  CZ  TYR B 252     -16.760  21.342  46.770  1.00  0.00              
ATOM   4067  OH  TYR B 252     -16.823  22.514  47.487  1.00  0.00              
ATOM   4068  H   TYR B 252     -15.864  16.330  46.623  1.00  0.00              
ATOM   4069  HA  TYR B 252     -18.431  16.887  45.367  1.00  0.00              
ATOM   4070 1HB  TYR B 252     -15.525  17.381  44.495  1.00  0.00              
ATOM   4071 2HB  TYR B 252     -16.894  17.902  43.523  1.00  0.00              
ATOM   4072  HD1 TYR B 252     -18.368  18.377  46.455  1.00  0.00              
ATOM   4073  HD2 TYR B 252     -14.922  19.844  44.361  1.00  0.00              
ATOM   4074  HE1 TYR B 252     -18.481  20.483  47.743  1.00  0.00              
ATOM   4075  HE2 TYR B 252     -15.036  21.950  45.650  1.00  0.00              
ATOM   4076  HH  TYR B 252     -16.109  23.095  47.213  1.00  0.00              
ATOM   4077  N   GLY B 253     -16.654  14.614  43.904  1.00  0.00              
ATOM   4078  CA  GLY B 253     -16.829  13.471  43.027  1.00  0.00              
ATOM   4079  C   GLY B 253     -17.928  12.529  43.515  1.00  0.00              
ATOM   4080  O   GLY B 253     -18.722  12.023  42.701  1.00  0.00              
ATOM   4081  H   GLY B 253     -15.777  14.731  44.391  1.00  0.00              
ATOM   4082 1HA  GLY B 253     -17.075  13.817  42.023  1.00  0.00              
ATOM   4083 2HA  GLY B 253     -15.892  12.920  42.956  1.00  0.00              
ATOM   4084  N   ARG B 254     -17.960  12.266  44.826  1.00  0.00              
ATOM   4085  CA  ARG B 254     -19.043  11.453  45.448  1.00  0.00              
ATOM   4086  C   ARG B 254     -20.459  12.034  45.222  1.00  0.00              
ATOM   4087  O   ARG B 254     -21.391  11.311  44.857  1.00  0.00              
ATOM   4088  CB  ARG B 254     -18.805  11.323  46.945  1.00  0.00              
ATOM   4089  CG  ARG B 254     -19.898  10.589  47.705  1.00  0.00              
ATOM   4090  CD  ARG B 254     -19.641  10.582  49.168  1.00  0.00              
ATOM   4091  NE  ARG B 254     -19.457  11.926  49.693  1.00  0.00              
ATOM   4092  CZ  ARG B 254     -20.442  12.835  49.829  1.00  0.00              
ATOM   4093  NH1 ARG B 254     -21.671  12.531  49.476  1.00  0.00              
ATOM   4094  NH2 ARG B 254     -20.172  14.033  50.318  1.00  0.00              
ATOM   4095  H   ARG B 254     -17.224  12.634  45.411  1.00  0.00              
ATOM   4096  HA  ARG B 254     -19.047  10.467  44.982  1.00  0.00              
ATOM   4097 1HB  ARG B 254     -17.870  10.793  47.120  1.00  0.00              
ATOM   4098 2HB  ARG B 254     -18.706  12.315  47.385  1.00  0.00              
ATOM   4099 1HG  ARG B 254     -20.856  11.079  47.528  1.00  0.00              
ATOM   4100 2HG  ARG B 254     -19.950   9.556  47.361  1.00  0.00              
ATOM   4101 1HD  ARG B 254     -20.485  10.128  49.684  1.00  0.00              
ATOM   4102 2HD  ARG B 254     -18.738  10.009  49.376  1.00  0.00              
ATOM   4103  HE  ARG B 254     -18.524  12.197  49.975  1.00  0.00              
ATOM   4104 1HH1 ARG B 254     -21.877  11.615  49.103  1.00  0.00              
ATOM   4105 2HH1 ARG B 254     -22.409  13.212  49.579  1.00  0.00              
ATOM   4106 1HH2 ARG B 254     -19.227  14.268  50.589  1.00  0.00              
ATOM   4107 2HH2 ARG B 254     -20.910  14.714  50.420  1.00  0.00              
ATOM   4108  N   GLU B 255     -20.619  13.334  45.437  1.00  0.00              
ATOM   4109  CA  GLU B 255     -21.925  13.971  45.186  1.00  0.00              
ATOM   4110  C   GLU B 255     -22.317  13.939  43.687  1.00  0.00              
ATOM   4111  O   GLU B 255     -23.483  13.707  43.338  1.00  0.00              
ATOM   4112  CB  GLU B 255     -21.903  15.419  45.682  1.00  0.00              
ATOM   4113  CG  GLU B 255     -21.944  15.565  47.196  1.00  0.00              
ATOM   4114  CD  GLU B 255     -23.264  15.156  47.788  1.00  0.00              
ATOM   4115  OE1 GLU B 255     -24.274  15.416  47.178  1.00  0.00              
ATOM   4116  OE2 GLU B 255     -23.264  14.581  48.851  1.00  0.00              
ATOM   4117  H   GLU B 255     -19.853  13.898  45.774  1.00  0.00              
ATOM   4118  HA  GLU B 255     -22.699  13.379  45.675  1.00  0.00              
ATOM   4119 1HB  GLU B 255     -21.000  15.913  45.322  1.00  0.00              
ATOM   4120 2HB  GLU B 255     -22.757  15.957  45.270  1.00  0.00              
ATOM   4121 1HG  GLU B 255     -21.158  14.949  47.632  1.00  0.00              
ATOM   4122 2HG  GLU B 255     -21.741  16.603  47.456  1.00  0.00              
ATOM   4123  N   PHE B 256     -21.339  14.112  42.798  1.00  0.00              
ATOM   4124  CA  PHE B 256     -21.571  13.949  41.348  1.00  0.00              
ATOM   4125  C   PHE B 256     -22.103  12.556  41.028  1.00  0.00              
ATOM   4126  O   PHE B 256     -23.107  12.400  40.339  1.00  0.00              
ATOM   4127  CB  PHE B 256     -20.281  14.194  40.563  1.00  0.00              
ATOM   4128  CG  PHE B 256     -20.396  13.883  39.097  1.00  0.00              
ATOM   4129  CD1 PHE B 256     -20.896  14.826  38.211  1.00  0.00              
ATOM   4130  CD2 PHE B 256     -20.005  12.648  38.602  1.00  0.00              
ATOM   4131  CE1 PHE B 256     -21.002  14.541  36.863  1.00  0.00              
ATOM   4132  CE2 PHE B 256     -20.109  12.362  37.255  1.00  0.00              
ATOM   4133  CZ  PHE B 256     -20.608  13.310  36.384  1.00  0.00              
ATOM   4134  H   PHE B 256     -20.415  14.361  43.123  1.00  0.00              
ATOM   4135  HA  PHE B 256     -22.301  14.694  41.028  1.00  0.00              
ATOM   4136 1HB  PHE B 256     -19.984  15.236  40.667  1.00  0.00              
ATOM   4137 2HB  PHE B 256     -19.481  13.582  40.978  1.00  0.00              
ATOM   4138  HD1 PHE B 256     -21.206  15.800  38.589  1.00  0.00              
ATOM   4139  HD2 PHE B 256     -19.611  11.900  39.290  1.00  0.00              
ATOM   4140  HE1 PHE B 256     -21.396  15.291  36.177  1.00  0.00              
ATOM   4141  HE2 PHE B 256     -19.797  11.388  36.878  1.00  0.00              
ATOM   4142  HZ  PHE B 256     -20.692  13.084  35.322  1.00  0.00              
ATOM   4143  N   GLN B 257     -21.406  11.545  41.541  1.00  0.00              
ATOM   4144  CA  GLN B 257     -21.753  10.150  41.362  1.00  0.00              
ATOM   4145  C   GLN B 257     -23.149   9.831  41.912  1.00  0.00              
ATOM   4146  O   GLN B 257     -23.874   9.050  41.319  1.00  0.00              
ATOM   4147  CB  GLN B 257     -20.706   9.259  42.037  1.00  0.00              
ATOM   4148  CG  GLN B 257     -20.939   7.770  41.844  1.00  0.00              
ATOM   4149  CD  GLN B 257     -20.842   7.352  40.389  1.00  0.00              
ATOM   4150  OE1 GLN B 257     -19.873   7.677  39.699  1.00  0.00              
ATOM   4151  NE2 GLN B 257     -21.849   6.628  39.915  1.00  0.00              
ATOM   4152  H   GLN B 257     -20.589  11.783  42.085  1.00  0.00              
ATOM   4153  HA  GLN B 257     -21.769   9.932  40.294  1.00  0.00              
ATOM   4154 1HB  GLN B 257     -19.718   9.498  41.645  1.00  0.00              
ATOM   4155 2HB  GLN B 257     -20.692   9.462  43.107  1.00  0.00              
ATOM   4156 1HG  GLN B 257     -20.187   7.219  42.409  1.00  0.00              
ATOM   4157 2HG  GLN B 257     -21.936   7.519  42.207  1.00  0.00              
ATOM   4158 1HE2 GLN B 257     -21.841   6.323  38.961  1.00  0.00              
ATOM   4159 2HE2 GLN B 257     -22.616   6.386  40.509  1.00  0.00              
ATOM   4160  N   LEU B 258     -23.524  10.444  43.035  1.00  0.00              
ATOM   4161  CA  LEU B 258     -24.891  10.296  43.552  1.00  0.00              
ATOM   4162  C   LEU B 258     -25.932  10.952  42.629  1.00  0.00              
ATOM   4163  O   LEU B 258     -27.018  10.406  42.445  1.00  0.00              
ATOM   4164  CB  LEU B 258     -24.989  10.908  44.954  1.00  0.00              
ATOM   4165  CG  LEU B 258     -24.214  10.175  46.056  1.00  0.00              
ATOM   4166  CD1 LEU B 258     -24.223  11.013  47.328  1.00  0.00              
ATOM   4167  CD2 LEU B 258     -24.842   8.810  46.296  1.00  0.00              
ATOM   4168  H   LEU B 258     -22.866  11.019  43.541  1.00  0.00              
ATOM   4169  HA  LEU B 258     -25.138   9.235  43.575  1.00  0.00              
ATOM   4170 1HB  LEU B 258     -24.618  11.931  44.913  1.00  0.00              
ATOM   4171 2HB  LEU B 258     -26.038  10.936  45.249  1.00  0.00              
ATOM   4172  HG  LEU B 258     -23.176  10.048  45.748  1.00  0.00              
ATOM   4173 1HD1 LEU B 258     -23.672  10.492  48.111  1.00  0.00              
ATOM   4174 2HD1 LEU B 258     -23.750  11.976  47.132  1.00  0.00              
ATOM   4175 3HD1 LEU B 258     -25.251  11.171  47.652  1.00  0.00              
ATOM   4176 1HD2 LEU B 258     -24.290   8.288  47.079  1.00  0.00              
ATOM   4177 2HD2 LEU B 258     -25.879   8.936  46.606  1.00  0.00              
ATOM   4178 3HD2 LEU B 258     -24.806   8.226  45.377  1.00  0.00              
ATOM   4179  N   LYS B 259     -25.597  12.100  42.038  1.00  0.00              
ATOM   4180  CA  LYS B 259     -26.496  12.736  41.097  1.00  0.00              
ATOM   4181  C   LYS B 259     -26.593  11.949  39.794  1.00  0.00              
ATOM   4182  O   LYS B 259     -27.652  11.924  39.173  1.00  0.00              
ATOM   4183  CB  LYS B 259     -26.040  14.169  40.815  1.00  0.00              
ATOM   4184  CG  LYS B 259     -26.247  15.134  41.975  1.00  0.00              
ATOM   4185  CD  LYS B 259     -25.724  16.523  41.638  1.00  0.00              
ATOM   4186  CE  LYS B 259     -25.916  17.485  42.801  1.00  0.00              
ATOM   4187  NZ  LYS B 259     -25.371  18.837  42.501  1.00  0.00              
ATOM   4188  H   LYS B 259     -24.709  12.536  42.242  1.00  0.00              
ATOM   4189  HA  LYS B 259     -27.507  12.699  41.505  1.00  0.00              
ATOM   4190 1HB  LYS B 259     -24.979  14.170  40.565  1.00  0.00              
ATOM   4191 2HB  LYS B 259     -26.580  14.560  39.953  1.00  0.00              
ATOM   4192 1HG  LYS B 259     -27.311  15.202  42.206  1.00  0.00              
ATOM   4193 2HG  LYS B 259     -25.725  14.762  42.856  1.00  0.00              
ATOM   4194 1HD  LYS B 259     -24.662  16.463  41.398  1.00  0.00              
ATOM   4195 2HD  LYS B 259     -26.254  16.910  40.768  1.00  0.00              
ATOM   4196 1HE  LYS B 259     -26.978  17.576  43.026  1.00  0.00              
ATOM   4197 2HE  LYS B 259     -25.412  17.092  43.685  1.00  0.00              
ATOM   4198 1HZ  LYS B 259     -25.518  19.443  43.296  1.00  0.00              
ATOM   4199 2HZ  LYS B 259     -24.382  18.767  42.309  1.00  0.00              
ATOM   4200 3HZ  LYS B 259     -25.844  19.219  41.695  1.00  0.00              
ATOM   4201  N   LEU B 260     -25.490  11.315  39.399  1.00  0.00              
ATOM   4202  CA  LEU B 260     -25.388  10.483  38.205  1.00  0.00              
ATOM   4203  C   LEU B 260     -26.160   9.169  38.321  1.00  0.00              
ATOM   4204  O   LEU B 260     -26.916   8.796  37.422  1.00  0.00              
ATOM   4205  CB  LEU B 260     -23.913  10.181  37.913  1.00  0.00              
ATOM   4206  CG  LEU B 260     -23.645   9.292  36.691  1.00  0.00              
ATOM   4207  CD1 LEU B 260     -24.179   9.975  35.439  1.00  0.00              
ATOM   4208  CD2 LEU B 260     -22.152   9.026  36.574  1.00  0.00              
ATOM   4209  H   LEU B 260     -24.677  11.433  39.987  1.00  0.00              
ATOM   4210  HA  LEU B 260     -25.785  11.044  37.359  1.00  0.00              
ATOM   4211 1HB  LEU B 260     -23.389  11.123  37.758  1.00  0.00              
ATOM   4212 2HB  LEU B 260     -23.480   9.687  38.783  1.00  0.00              
ATOM   4213  HG  LEU B 260     -24.175   8.346  36.806  1.00  0.00              
ATOM   4214 1HD1 LEU B 260     -23.989   9.344  34.571  1.00  0.00              
ATOM   4215 2HD1 LEU B 260     -25.252  10.136  35.542  1.00  0.00              
ATOM   4216 3HD1 LEU B 260     -23.679  10.934  35.307  1.00  0.00              
ATOM   4217 1HD2 LEU B 260     -21.962   8.394  35.706  1.00  0.00              
ATOM   4218 2HD2 LEU B 260     -21.622   9.971  36.458  1.00  0.00              
ATOM   4219 3HD2 LEU B 260     -21.801   8.521  37.475  1.00  0.00              
ATOM   4220  N   GLU B 261     -25.928   8.467  39.429  1.00  0.00              
ATOM   4221  CA  GLU B 261     -26.542   7.194  39.723  1.00  0.00              
ATOM   4222  C   GLU B 261     -28.030   7.344  40.030  1.00  0.00              
ATOM   4223  O   GLU B 261     -28.826   6.502  39.623  1.00  0.00              
ATOM   4224  CB  GLU B 261     -25.830   6.528  40.902  1.00  0.00              
ATOM   4225  CG  GLU B 261     -26.335   5.131  41.235  1.00  0.00              
ATOM   4226  CD  GLU B 261     -26.072   4.137  40.139  1.00  0.00              
ATOM   4227  OE1 GLU B 261     -25.196   4.377  39.343  1.00  0.00              
ATOM   4228  OE2 GLU B 261     -26.747   3.135  40.097  1.00  0.00              
ATOM   4229  H   GLU B 261     -25.280   8.866  40.094  1.00  0.00              
ATOM   4230  HA  GLU B 261     -26.443   6.551  38.848  1.00  0.00              
ATOM   4231 1HB  GLU B 261     -24.763   6.455  40.689  1.00  0.00              
ATOM   4232 2HB  GLU B 261     -25.944   7.146  41.793  1.00  0.00              
ATOM   4233 1HG  GLU B 261     -25.848   4.787  42.147  1.00  0.00              
ATOM   4234 2HG  GLU B 261     -27.407   5.180  41.425  1.00  0.00              
ATOM   4235  N   TYR B 262     -28.379   8.433  40.720  1.00  0.00              
ATOM   4236  CA  TYR B 262     -29.732   8.690  41.207  1.00  0.00              
ATOM   4237  C   TYR B 262     -30.337   9.991  40.664  1.00  0.00              
ATOM   4238  O   TYR B 262     -31.291   9.953  39.870  1.00  0.00              
ATOM   4239  CB  TYR B 262     -29.735   8.715  42.737  1.00  0.00              
ATOM   4240  CG  TYR B 262     -29.244   7.431  43.369  1.00  0.00              
ATOM   4241  CD1 TYR B 262     -28.008   7.397  43.998  1.00  0.00              
ATOM   4242  CD2 TYR B 262     -30.029   6.289  43.320  1.00  0.00              
ATOM   4243  CE1 TYR B 262     -27.559   6.224  44.575  1.00  0.00              
ATOM   4244  CE2 TYR B 262     -29.581   5.117  43.897  1.00  0.00              
ATOM   4245  CZ  TYR B 262     -28.351   5.083  44.523  1.00  0.00              
ATOM   4246  OH  TYR B 262     -27.905   3.915  45.098  1.00  0.00              
ATOM   4247  H   TYR B 262     -27.652   9.108  40.908  1.00  0.00              
ATOM   4248  HA  TYR B 262     -30.387   7.898  40.842  1.00  0.00              
ATOM   4249 1HB  TYR B 262     -29.103   9.531  43.089  1.00  0.00              
ATOM   4250 2HB  TYR B 262     -30.746   8.905  43.095  1.00  0.00              
ATOM   4251  HD1 TYR B 262     -27.391   8.294  44.036  1.00  0.00              
ATOM   4252  HD2 TYR B 262     -31.000   6.316  42.825  1.00  0.00              
ATOM   4253  HE1 TYR B 262     -26.589   6.197  45.069  1.00  0.00              
ATOM   4254  HE2 TYR B 262     -30.198   4.219  43.858  1.00  0.00              
ATOM   4255  HH  TYR B 262     -28.561   3.226  44.970  1.00  0.00              
ATOM   4256  N   GLY B 263     -29.781  11.130  41.080  1.00  0.00              
ATOM   4257  CA  GLY B 263     -30.316  12.440  40.686  1.00  0.00              
ATOM   4258  C   GLY B 263     -29.937  13.598  41.596  1.00  0.00              
ATOM   4259  O   GLY B 263     -29.554  13.404  42.749  1.00  0.00              
ATOM   4260  OXT GLY B 263     -30.008  14.726  41.192  1.00  0.00              
ATOM   4261  H   GLY B 263     -28.971  11.090  41.682  1.00  0.00              
ATOM   4262 1HA  GLY B 263     -29.972  12.686  39.681  1.00  0.00              
ATOM   4263 2HA  GLY B 263     -31.403  12.393  40.651  1.00  0.00              
TER                                                                             

complete: res ss phi psi omega frag rama seq
   1 L     0.000    0.000    0.000 ----      0.00 M
   2 L     0.000    0.000    0.000 ----      0.00 S
   3 L     0.000    0.000    0.000 ----      0.00 Q
   4 H     0.000    0.000    0.000 ----      0.00 S
   5 H     0.000    0.000    0.000 ----      0.00 N
   6 H     0.000    0.000    0.000 ----      0.00 R
   7 H     0.000    0.000    0.000 ----      0.00 E
   8 H     0.000    0.000    0.000 ----      0.00 L
   9 H     0.000    0.000    0.000 ----      0.00 V
  10 H     0.000    0.000    0.000 ----      0.00 V
  11 H     0.000    0.000    0.000 ----      0.00 D
  12 H     0.000    0.000    0.000 ----      0.00 F
  13 H     0.000    0.000    0.000 ----      0.00 L
  14 H     0.000    0.000    0.000 ----      0.00 S
  15 H     0.000    0.000    0.000 ----      0.00 Y
  16 H     0.000    0.000    0.000 ----      0.00 K
  17 H     0.000    0.000    0.000 ----      0.00 L
  18 H     0.000    0.000    0.000 ----      0.00 S
  19 H     0.000    0.000    0.000 ----      0.00 Q
  20 H     0.000    0.000    0.000 ----      0.00 K
  21 L     0.000    0.000    0.000 ----      0.00 G
  22 L     0.000    0.000    0.000 ----      0.00 Y
  23 L     0.000    0.000    0.000 ----      0.00 S
  24 L     0.000    0.000    0.000 ----      0.00 W
  25 L     0.000    0.000    0.000 ----      0.00 S
  26 L     0.000    0.000    0.000 ----      0.00 Q
  27 L     0.000    0.000    0.000 ----      0.00 F
  28 L     0.000    0.000    0.000 ----      0.00 S
  29 L     0.000    0.000    0.000 ----      0.00 R
  30 L     0.000    0.000    0.000 ----      0.00 E
  31 L     0.000    0.000    0.000 ----      0.00 V
  32 L     0.000    0.000    0.000 ----      0.00 I
  33 L     0.000    0.000    0.000 ----      0.00 P
  34 H     0.000    0.000    0.000 ----      0.00 M
  35 H     0.000    0.000    0.000 ----      0.00 A
  36 H     0.000    0.000    0.000 ----      0.00 A
  37 H     0.000    0.000    0.000 ----      0.00 V
  38 H     0.000    0.000    0.000 ----      0.00 K
  39 H     0.000    0.000    0.000 ----      0.00 Q
  40 H     0.000    0.000    0.000 ----      0.00 A
  41 H     0.000    0.000    0.000 ----      0.00 L
  42 H     0.000    0.000    0.000 ----      0.00 R
  43 H     0.000    0.000    0.000 ----      0.00 E
  44 H     0.000    0.000    0.000 ----      0.00 A
  45 H     0.000    0.000    0.000 ----      0.00 G
  46 H     0.000    0.000    0.000 ----      0.00 D
  47 H     0.000    0.000    0.000 ----      0.00 E
  48 H     0.000    0.000    0.000 ----      0.00 F
  49 H     0.000    0.000    0.000 ----      0.00 E
  50 H     0.000    0.000    0.000 ----      0.00 L
  51 H     0.000    0.000    0.000 ----      0.00 R
  52 H     0.000    0.000    0.000 ----      0.00 Y
  53 H     0.000    0.000    0.000 ----      0.00 R
  54 H     0.000    0.000    0.000 ----      0.00 R
  55 H     0.000    0.000    0.000 ----      0.00 A
  56 H     0.000    0.000    0.000 ----      0.00 F
  57 L     0.000    0.000    0.000 ----      0.00 S
  58 L     0.000    0.000    0.000 ----      0.00 D
  59 H     0.000    0.000    0.000 ----      0.00 L
  60 H     0.000    0.000    0.000 ----      0.00 T
  61 H     0.000    0.000    0.000 ----      0.00 S
  62 H     0.000    0.000    0.000 ----      0.00 Q
  63 L     0.000    0.000    0.000 ----      0.00 L
  64 L     0.000    0.000    0.000 ----      0.00 H
  65 L     0.000    0.000    0.000 ----      0.00 I
  66 L     0.000    0.000    0.000 ----      0.00 T
  67 L     0.000    0.000    0.000 ----      0.00 P
  68 L     0.000    0.000    0.000 ----      0.00 G
  69 L     0.000    0.000    0.000 ----      0.00 T
  70 H     0.000    0.000    0.000 ----      0.00 A
  71 H     0.000    0.000    0.000 ----      0.00 Y
  72 H     0.000    0.000    0.000 ----      0.00 Q
  73 H     0.000    0.000    0.000 ----      0.00 S
  74 H     0.000    0.000    0.000 ----      0.00 F
  75 H     0.000    0.000    0.000 ----      0.00 E
  76 H     0.000    0.000    0.000 ----      0.00 Q
  77 H     0.000    0.000    0.000 ----      0.00 V
  78 H     0.000    0.000    0.000 ----      0.00 V
  79 H     0.000    0.000    0.000 ----      0.00 N
  80 H     0.000    0.000    0.000 ----      0.00 E
  81 H     0.000    0.000    0.000 ----      0.00 L
  82 L     0.000    0.000    0.000 ----      0.00 F
  83 L     0.000    0.000    0.000 ----      0.00 R
  84 L     0.000    0.000    0.000 ----      0.00 D
  85 L     0.000    0.000    0.000 ----      0.00 G
  86 L     0.000    0.000    0.000 ----      0.00 V
  87 L     0.000    0.000    0.000 ----      0.00 N
  88 H     0.000    0.000    0.000 ----      0.00 W
  89 H     0.000    0.000    0.000 ----      0.00 G
  90 H     0.000    0.000    0.000 ----      0.00 R
  91 H     0.000    0.000    0.000 ----      0.00 I
  92 H     0.000    0.000    0.000 ----      0.00 V
  93 H     0.000    0.000    0.000 ----      0.00 A
  94 H     0.000    0.000    0.000 ----      0.00 F
  95 H     0.000    0.000    0.000 ----      0.00 F
  96 H     0.000    0.000    0.000 ----      0.00 S
  97 H     0.000    0.000    0.000 ----      0.00 F
  98 H     0.000    0.000    0.000 ----      0.00 G
  99 H     0.000    0.000    0.000 ----      0.00 G
 100 H     0.000    0.000    0.000 ----      0.00 A
 101 H     0.000    0.000    0.000 ----      0.00 L
 102 H     0.000    0.000    0.000 ----      0.00 C
 103 H     0.000    0.000    0.000 ----      0.00 V
 104 H     0.000    0.000    0.000 ----      0.00 E
 105 H     0.000    0.000    0.000 ----      0.00 S
 106 H     0.000    0.000    0.000 ----      0.00 V
 107 H     0.000    0.000    0.000 ----      0.00 D
 108 L     0.000    0.000    0.000 ----      0.00 K
 109 L     0.000    0.000    0.000 ----      0.00 E
 110 L     0.000    0.000    0.000 ----      0.00 M
 111 H     0.000    0.000    0.000 ----      0.00 Q
 112 H     0.000    0.000    0.000 ----      0.00 V
 113 H     0.000    0.000    0.000 ----      0.00 L
 114 H     0.000    0.000    0.000 ----      0.00 V
 115 H     0.000    0.000    0.000 ----      0.00 S
 116 H     0.000    0.000    0.000 ----      0.00 R
 117 H     0.000    0.000    0.000 ----      0.00 I
 118 H     0.000    0.000    0.000 ----      0.00 A
 119 H     0.000    0.000    0.000 ----      0.00 S
 120 H     0.000    0.000    0.000 ----      0.00 W
 121 H     0.000    0.000    0.000 ----      0.00 M
 122 H     0.000    0.000    0.000 ----      0.00 A
 123 H     0.000    0.000    0.000 ----      0.00 T
 124 H     0.000    0.000    0.000 ----      0.00 Y
 125 H     0.000    0.000    0.000 ----      0.00 L
 126 H     0.000    0.000    0.000 ----      0.00 N
 127 H     0.000    0.000    0.000 ----      0.00 D
 128 H     0.000    0.000    0.000 ----      0.00 H
 129 H     0.000    0.000    0.000 ----      0.00 L
 130 H     0.000    0.000    0.000 ----      0.00 E
 131 H     0.000    0.000    0.000 ----      0.00 P
 132 H     0.000    0.000    0.000 ----      0.00 W
 133 H     0.000    0.000    0.000 ----      0.00 I
 134 H     0.000    0.000    0.000 ----      0.00 Q
 135 H     0.000    0.000    0.000 ----      0.00 E
 136 L     0.000    0.000    0.000 ----      0.00 N
 137 L     0.000    0.000    0.000 ----      0.00 G
 138 L     0.000    0.000    0.000 ----      0.00 G
 139 H     0.000    0.000    0.000 ----      0.00 W
 140 H     0.000    0.000    0.000 ----      0.00 D
 141 H     0.000    0.000    0.000 ----      0.00 T
 142 H     0.000    0.000    0.000 ----      0.00 F
 143 H     0.000    0.000    0.000 ----      0.00 V
 144 H     0.000    0.000    0.000 ----      0.00 D
 145 H     0.000    0.000    0.000 ----      0.00 L
 146 H     0.000    0.000    0.000 ----      0.00 Y
 147 L     0.000    0.000    0.000 ----      0.00 G
 148 L     0.000    0.000    0.000 ----      0.00 D
 149 H     0.000    0.000    0.000 ----      0.00 P
 150 H     0.000    0.000    0.000 ----      0.00 K
 151 H     0.000    0.000    0.000 ----      0.00 K
 152 H     0.000    0.000    0.000 ----      0.00 V
 153 H     0.000    0.000    0.000 ----      0.00 L
 154 H     0.000    0.000    0.000 ----      0.00 D
 155 H     0.000    0.000    0.000 ----      0.00 K
 156 H     0.000    0.000    0.000 ----      0.00 A
 157 H     0.000    0.000    0.000 ----      0.00 K
 158 H     0.000    0.000    0.000 ----      0.00 D
 159 H     0.000    0.000    0.000 ----      0.00 Q
 160 H     0.000    0.000    0.000 ----      0.00 A
 161 H     0.000    0.000    0.000 ----      0.00 E
 162 H     0.000    0.000    0.000 ----      0.00 N
 163 H     0.000    0.000    0.000 ----      0.00 R
 164 H     0.000    0.000    0.000 ----      0.00 V
 165 H     0.000    0.000    0.000 ----      0.00 R
 166 H     0.000    0.000    0.000 ----      0.00 E
 167 H     0.000    0.000    0.000 ----      0.00 L
 168 H     0.000    0.000    0.000 ----      0.00 K
 169 H     0.000    0.000    0.000 ----      0.00 Q
 170 H     0.000    0.000    0.000 ----      0.00 K
 171 H     0.000    0.000    0.000 ----      0.00 L
 172 H     0.000    0.000    0.000 ----      0.00 E
 173 H     0.000    0.000    0.000 ----      0.00 E
 174 H     0.000    0.000    0.000 ----      0.00 L
 175 H     0.000    0.000    0.000 ----      0.00 Y
 176 H     0.000    0.000    0.000 ----      0.00 K
 177 H     0.000    0.000    0.000 ----      0.00 E
 178 H     0.000    0.000    0.000 ----      0.00 A
 179 L     0.000    0.000    0.000 ----      0.00 R
 180 L     0.000    0.000    0.000 ----      0.00 K
 181 L     0.000    0.000    0.000 ----      0.00 L
 182 L     0.000    0.000    0.000 ----      0.00 D
 183 L     0.000    0.000    0.000 ----      0.00 L
 184 L     0.000    0.000    0.000 ----      0.00 T
 185 H     0.000    0.000    0.000 ----      0.00 Q
 186 H     0.000    0.000    0.000 ----      0.00 E
 187 H     0.000    0.000    0.000 ----      0.00 M
 188 H     0.000    0.000    0.000 ----      0.00 R
 189 H     0.000    0.000    0.000 ----      0.00 R
 190 H     0.000    0.000    0.000 ----      0.00 E
 191 H     0.000    0.000    0.000 ----      0.00 L
 192 H     0.000    0.000    0.000 ----      0.00 Q
 193 H     0.000    0.000    0.000 ----      0.00 A
 194 H     0.000    0.000    0.000 ----      0.00 R
 195 H     0.000    0.000    0.000 ----      0.00 Y
 196 H     0.000    0.000    0.000 ----      0.00 I
 197 H     0.000    0.000    0.000 ----      0.00 A
 198 H     0.000    0.000    0.000 ----      0.00 A
 199 H     0.000    0.000    0.000 ----      0.00 M
 200 H     0.000    0.000    0.000 ----      0.00 L
 201 H     0.000    0.000    0.000 ----      0.00 A
 202 H     0.000    0.000    0.000 ----      0.00 A
 203 H     0.000    0.000    0.000 ----      0.00 A
 204 H     0.000    0.000    0.000 ----      0.00 G
 205 H     0.000    0.000    0.000 ----      0.00 D
 206 H     0.000    0.000    0.000 ----      0.00 I
 207 H     0.000    0.000    0.000 ----      0.00 M
 208 H     0.000    0.000    0.000 ----      0.00 E
 209 H     0.000    0.000    0.000 ----      0.00 A
 210 H     0.000    0.000    0.000 ----      0.00 I
 211 H     0.000    0.000    0.000 ----      0.00 Q
 212 H     0.000    0.000    0.000 ----      0.00 Q
 213 H     0.000    0.000    0.000 ----      0.00 A
 214 H     0.000    0.000    0.000 ----      0.00 K
 215 H     0.000    0.000    0.000 ----      0.00 N
 216 H     0.000    0.000    0.000 ----      0.00 E
 217 H     0.000    0.000    0.000 ----      0.00 A
 218 H     0.000    0.000    0.000 ----      0.00 D
 219 H     0.000    0.000    0.000 ----      0.00 K
 220 H     0.000    0.000    0.000 ----      0.00 L
 221 H     0.000    0.000    0.000 ----      0.00 K
 222 H     0.000    0.000    0.000 ----      0.00 K
 223 L     0.000    0.000    0.000 ----      0.00 A
 224 L     0.000    0.000    0.000 ----      0.00 G
 225 L     0.000    0.000    0.000 ----      0.00 L
 226 L     0.000    0.000    0.000 ----      0.00 V
 227 L     0.000    0.000    0.000 ----      0.00 N
 228 H     0.000    0.000    0.000 ----      0.00 S
 229 H     0.000    0.000    0.000 ----      0.00 Q
 230 H     0.000    0.000    0.000 ----      0.00 Q
 231 H     0.000    0.000    0.000 ----      0.00 L
 232 H     0.000    0.000    0.000 ----      0.00 D
 233 H     0.000    0.000    0.000 ----      0.00 E
 234 H     0.000    0.000    0.000 ----      0.00 L
 235 H     0.000    0.000    0.000 ----      0.00 K
 236 H     0.000    0.000    0.000 ----      0.00 R
 237 H     0.000    0.000    0.000 ----      0.00 R
 238 H     0.000    0.000    0.000 ----      0.00 L
 239 H     0.000    0.000    0.000 ----      0.00 E
 240 H     0.000    0.000    0.000 ----      0.00 E
 241 H     0.000    0.000    0.000 ----      0.00 L
 242 H     0.000    0.000    0.000 ----      0.00 A
 243 H     0.000    0.000    0.000 ----      0.00 K
 244 H     0.000    0.000    0.000 ----      0.00 E
 245 H     0.000    0.000    0.000 ----      0.00 A
 246 H     0.000    0.000    0.000 ----      0.00 A
 247 H     0.000    0.000    0.000 ----      0.00 R
 248 H     0.000    0.000    0.000 ----      0.00 K
 249 H     0.000    0.000    0.000 ----      0.00 A
 250 H     0.000    0.000    0.000 ----      0.00 E
 251 H     0.000    0.000    0.000 ----      0.00 D
 252 H     0.000    0.000    0.000 ----      0.00 Y
 253 H     0.000    0.000    0.000 ----      0.00 G
 254 H     0.000    0.000    0.000 ----      0.00 R
 255 H     0.000    0.000    0.000 ----      0.00 E
 256 H     0.000    0.000    0.000 ----      0.00 F
 257 H     0.000    0.000    0.000 ----      0.00 Q
 258 H     0.000    0.000    0.000 ----      0.00 L
 259 H     0.000    0.000    0.000 ----      0.00 K
 260 H     0.000    0.000    0.000 ----      0.00 L
 261 H     0.000    0.000    0.000 ----      0.00 E
 262 L     0.000    0.000    0.000 ----      0.00 Y
 263 L     0.000    0.000    0.000 ----      0.00 G
