# Supplementary material for: Computationally designed high specificity inhibitors delineate the roles of BCL2 family proteins in cancer
Source: eLife. 2016 Nov 2;5:e20352. doi: 10.7554/eLife.20352 (PMC5127641; doi:10.7554/eLife.20352)
Supplement: Supplementary file 2. — PDB models of all computationally designed proteins (CDPs). Please see Supplementary file 1A for descriptions and computational statistics. DOI: http://dx.doi.org/10.7554/eLife.20352.027 [file elife-20352-supp2.gz › CDP_models/X-CDP02.pdb]

ATOM      1  N   MET A   1      11.080  13.002  18.603  1.00  0.00           N  
ATOM      2  CA  MET A   1      12.353  12.483  18.067  1.00  0.00           C  
ATOM      3  C   MET A   1      13.059  11.566  19.105  1.00  0.00           C  
ATOM      4  O   MET A   1      13.536  10.491  18.735  1.00  0.00           O  
ATOM      5  CB  MET A   1      13.263  13.641  17.662  1.00  0.00           C  
ATOM      6  CG  MET A   1      12.767  14.445  16.469  1.00  0.00           C  
ATOM      7  SD  MET A   1      13.818  15.863  16.101  1.00  0.00           S  
ATOM      8  CE  MET A   1      15.278  15.047  15.461  1.00  0.00           C  
ATOM      9 1H   MET A   1      10.644  13.588  17.920  1.00  0.00           H  
ATOM     10 2H   MET A   1      10.473  12.238  18.821  1.00  0.00           H  
ATOM     11 3H   MET A   1      11.258  13.533  19.432  1.00  0.00           H  
ATOM     12  HA  MET A   1      12.134  11.848  17.209  1.00  0.00           H  
ATOM     13 1HB  MET A   1      13.376  14.325  18.502  1.00  0.00           H  
ATOM     14 2HB  MET A   1      14.254  13.256  17.418  1.00  0.00           H  
ATOM     15 1HG  MET A   1      12.732  13.804  15.588  1.00  0.00           H  
ATOM     16 2HG  MET A   1      11.758  14.806  16.667  1.00  0.00           H  
ATOM     17 1HE  MET A   1      16.023  15.794  15.188  1.00  0.00           H  
ATOM     18 2HE  MET A   1      15.689  14.385  16.225  1.00  0.00           H  
ATOM     19 3HE  MET A   1      15.011  14.462  14.580  1.00  0.00           H  
ATOM     20  N   SER A   2      13.165  11.975  20.378  1.00  0.00           N  
ATOM     21  CA  SER A   2      13.941  11.177  21.387  1.00  0.00           C  
ATOM     22  C   SER A   2      13.224   9.918  21.936  1.00  0.00           C  
ATOM     23  O   SER A   2      12.026   9.936  22.074  1.00  0.00           O  
ATOM     24  CB  SER A   2      14.305  12.072  22.556  1.00  0.00           C  
ATOM     25  OG  SER A   2      14.979  11.349  23.550  1.00  0.00           O  
ATOM     26  H   SER A   2      12.717  12.832  20.668  1.00  0.00           H  
ATOM     27  HA  SER A   2      14.851  10.809  20.911  1.00  0.00           H  
ATOM     28 1HB  SER A   2      14.935  12.889  22.207  1.00  0.00           H  
ATOM     29 2HB  SER A   2      13.400  12.511  22.973  1.00  0.00           H  
ATOM     30  HG  SER A   2      15.912  11.543  23.432  1.00  0.00           H  
ATOM     31  N   GLN A   3      13.924   8.834  22.271  1.00  0.00           N  
ATOM     32  CA  GLN A   3      13.223   7.662  22.826  1.00  0.00           C  
ATOM     33  C   GLN A   3      12.982   7.803  24.314  1.00  0.00           C  
ATOM     34  O   GLN A   3      12.382   6.926  24.933  1.00  0.00           O  
ATOM     35  CB  GLN A   3      14.016   6.380  22.558  1.00  0.00           C  
ATOM     36  CG  GLN A   3      14.215   6.068  21.085  1.00  0.00           C  
ATOM     37  CD  GLN A   3      12.907   5.773  20.375  1.00  0.00           C  
ATOM     38  OE1 GLN A   3      12.152   4.883  20.778  1.00  0.00           O  
ATOM     39  NE2 GLN A   3      12.632   6.518  19.311  1.00  0.00           N  
ATOM     40  H   GLN A   3      14.926   8.796  22.151  1.00  0.00           H  
ATOM     41  HA  GLN A   3      12.263   7.561  22.319  1.00  0.00           H  
ATOM     42 1HB  GLN A   3      14.999   6.458  23.022  1.00  0.00           H  
ATOM     43 2HB  GLN A   3      13.504   5.534  23.016  1.00  0.00           H  
ATOM     44 1HG  GLN A   3      14.680   6.927  20.602  1.00  0.00           H  
ATOM     45 2HG  GLN A   3      14.858   5.193  20.994  1.00  0.00           H  
ATOM     46 1HE2 GLN A   3      11.783   6.369  18.801  1.00  0.00           H  
ATOM     47 2HE2 GLN A   3      13.272   7.229  19.018  1.00  0.00           H  
ATOM     48  N   SER A   4      13.454   8.908  24.880  1.00  0.00           N  
ATOM     49  CA  SER A   4      13.341   9.169  26.310  1.00  0.00           C  
ATOM     50  C   SER A   4      11.937   8.947  26.860  1.00  0.00           C  
ATOM     51  O   SER A   4      11.764   8.325  27.910  1.00  0.00           O  
ATOM     52  CB  SER A   4      13.771  10.594  26.599  1.00  0.00           C  
ATOM     53  OG  SER A   4      15.113  10.794  26.250  1.00  0.00           O  
ATOM     54  H   SER A   4      13.909   9.590  24.290  1.00  0.00           H  
ATOM     55  HA  SER A   4      13.998   8.480  26.841  1.00  0.00           H  
ATOM     56 1HB  SER A   4      13.141  11.285  26.040  1.00  0.00           H  
ATOM     57 2HB  SER A   4      13.632  10.808  27.658  1.00  0.00           H  
ATOM     58  HG  SER A   4      15.117  10.979  25.308  1.00  0.00           H  
ATOM     59  N   ASN A   5      10.936   9.457  26.155  1.00  0.00           N  
ATOM     60  CA  ASN A   5       9.561   9.286  26.604  1.00  0.00           C  
ATOM     61  C   ASN A   5       9.144   7.824  26.691  1.00  0.00           C  
ATOM     62  O   ASN A   5       8.511   7.420  27.665  1.00  0.00           O  
ATOM     63  CB  ASN A   5       8.617  10.046  25.692  1.00  0.00           C  
ATOM     64  CG  ASN A   5       8.716  11.536  25.870  1.00  0.00           C  
ATOM     65  OD1 ASN A   5       9.114  12.021  26.936  1.00  0.00           O  
ATOM     66  ND2 ASN A   5       8.362  12.271  24.847  1.00  0.00           N  
ATOM     67  H   ASN A   5      11.115   9.968  25.302  1.00  0.00           H  
ATOM     68  HA  ASN A   5       9.476   9.684  27.616  1.00  0.00           H  
ATOM     69 1HB  ASN A   5       8.838   9.801  24.652  1.00  0.00           H  
ATOM     70 2HB  ASN A   5       7.591   9.736  25.891  1.00  0.00           H  
ATOM     71 1HD2 ASN A   5       8.407  13.269  24.909  1.00  0.00           H  
ATOM     72 2HD2 ASN A   5       8.046  11.836  24.005  1.00  0.00           H  
ATOM     73  N   ARG A   6       9.485   7.032  25.681  1.00  0.00           N  
ATOM     74  CA  ARG A   6       9.129   5.619  25.706  1.00  0.00           C  
ATOM     75  C   ARG A   6       9.874   4.929  26.849  1.00  0.00           C  
ATOM     76  O   ARG A   6       9.318   4.085  27.553  1.00  0.00           O  
ATOM     77  CB  ARG A   6       9.470   4.946  24.384  1.00  0.00           C  
ATOM     78  CG  ARG A   6       9.140   3.464  24.317  1.00  0.00           C  
ATOM     79  CD  ARG A   6       9.359   2.914  22.955  1.00  0.00           C  
ATOM     80  NE  ARG A   6      10.738   3.072  22.521  1.00  0.00           N  
ATOM     81  CZ  ARG A   6      11.751   2.260  22.881  1.00  0.00           C  
ATOM     82  NH1 ARG A   6      11.524   1.240  23.678  1.00  0.00           N  
ATOM     83  NH2 ARG A   6      12.973   2.490  22.432  1.00  0.00           N  
ATOM     84  H   ARG A   6       9.994   7.397  24.889  1.00  0.00           H  
ATOM     85  HA  ARG A   6       8.053   5.536  25.865  1.00  0.00           H  
ATOM     86 1HB  ARG A   6       8.934   5.441  23.576  1.00  0.00           H  
ATOM     87 2HB  ARG A   6      10.536   5.056  24.185  1.00  0.00           H  
ATOM     88 1HG  ARG A   6       9.775   2.917  25.014  1.00  0.00           H  
ATOM     89 2HG  ARG A   6       8.093   3.312  24.584  1.00  0.00           H  
ATOM     90 1HD  ARG A   6       9.120   1.851  22.949  1.00  0.00           H  
ATOM     91 2HD  ARG A   6       8.717   3.433  22.245  1.00  0.00           H  
ATOM     92  HE  ARG A   6      10.951   3.847  21.907  1.00  0.00           H  
ATOM     93 1HH1 ARG A   6      10.591   1.064  24.021  1.00  0.00           H  
ATOM     94 2HH1 ARG A   6      12.284   0.631  23.947  1.00  0.00           H  
ATOM     95 1HH2 ARG A   6      13.147   3.274  21.819  1.00  0.00           H  
ATOM     96 2HH2 ARG A   6      13.732   1.881  22.701  1.00  0.00           H  
ATOM     97  N   GLU A   7      11.136   5.299  27.037  1.00  0.00           N  
ATOM     98  CA  GLU A   7      11.956   4.671  28.065  1.00  0.00           C  
ATOM     99  C   GLU A   7      11.361   4.923  29.441  1.00  0.00           C  
ATOM    100  O   GLU A   7      11.369   4.046  30.300  1.00  0.00           O  
ATOM    101  CB  GLU A   7      13.391   5.200  28.009  1.00  0.00           C  
ATOM    102  CG  GLU A   7      14.173   4.767  26.777  1.00  0.00           C  
ATOM    103  CD  GLU A   7      15.555   5.357  26.723  1.00  0.00           C  
ATOM    104  OE1 GLU A   7      15.857   6.188  27.545  1.00  0.00           O  
ATOM    105  OE2 GLU A   7      16.308   4.977  25.858  1.00  0.00           O  
ATOM    106  H   GLU A   7      11.537   6.026  26.463  1.00  0.00           H  
ATOM    107  HA  GLU A   7      11.997   3.599  27.868  1.00  0.00           H  
ATOM    108 1HB  GLU A   7      13.379   6.290  28.031  1.00  0.00           H  
ATOM    109 2HB  GLU A   7      13.938   4.861  28.888  1.00  0.00           H  
ATOM    110 1HG  GLU A   7      14.255   3.680  26.775  1.00  0.00           H  
ATOM    111 2HG  GLU A   7      13.621   5.064  25.886  1.00  0.00           H  
ATOM    112  N   LEU A   8      10.862   6.135  29.649  1.00  0.00           N  
ATOM    113  CA  LEU A   8      10.257   6.487  30.924  1.00  0.00           C  
ATOM    114  C   LEU A   8       8.990   5.669  31.137  1.00  0.00           C  
ATOM    115  O   LEU A   8       8.723   5.196  32.240  1.00  0.00           O  
ATOM    116  CB  LEU A   8       9.932   7.986  30.971  1.00  0.00           C  
ATOM    117  CG  LEU A   8      11.140   8.926  31.071  1.00  0.00           C  
ATOM    118  CD1 LEU A   8      10.676  10.367  30.910  1.00  0.00           C  
ATOM    119  CD2 LEU A   8      11.834   8.720  32.409  1.00  0.00           C  
ATOM    120  H   LEU A   8      10.899   6.827  28.914  1.00  0.00           H  
ATOM    121  HA  LEU A   8      10.970   6.265  31.718  1.00  0.00           H  
ATOM    122 1HB  LEU A   8       9.380   8.249  30.069  1.00  0.00           H  
ATOM    123 2HB  LEU A   8       9.291   8.176  31.832  1.00  0.00           H  
ATOM    124  HG  LEU A   8      11.838   8.708  30.262  1.00  0.00           H  
ATOM    125 1HD1 LEU A   8      11.534  11.036  30.981  1.00  0.00           H  
ATOM    126 2HD1 LEU A   8      10.201  10.491  29.937  1.00  0.00           H  
ATOM    127 3HD1 LEU A   8       9.962  10.610  31.697  1.00  0.00           H  
ATOM    128 1HD2 LEU A   8      12.693   9.388  32.479  1.00  0.00           H  
ATOM    129 2HD2 LEU A   8      11.137   8.939  33.218  1.00  0.00           H  
ATOM    130 3HD2 LEU A   8      12.170   7.687  32.489  1.00  0.00           H  
ATOM    131  N   VAL A   9       8.220   5.488  30.069  1.00  0.00           N  
ATOM    132  CA  VAL A   9       7.019   4.662  30.152  1.00  0.00           C  
ATOM    133  C   VAL A   9       7.361   3.218  30.493  1.00  0.00           C  
ATOM    134  O   VAL A   9       6.748   2.621  31.386  1.00  0.00           O  
ATOM    135  CB  VAL A   9       6.213   4.687  28.825  1.00  0.00           C  
ATOM    136  CG1 VAL A   9       5.106   3.628  28.866  1.00  0.00           C  
ATOM    137  CG2 VAL A   9       5.621   6.061  28.608  1.00  0.00           C  
ATOM    138  H   VAL A   9       8.460   5.920  29.189  1.00  0.00           H  
ATOM    139  HA  VAL A   9       6.380   5.058  30.943  1.00  0.00           H  
ATOM    140  HB  VAL A   9       6.882   4.444  28.000  1.00  0.00           H  
ATOM    141 1HG1 VAL A   9       4.545   3.652  27.931  1.00  0.00           H  
ATOM    142 2HG1 VAL A   9       5.550   2.642  28.997  1.00  0.00           H  
ATOM    143 3HG1 VAL A   9       4.432   3.838  29.697  1.00  0.00           H  
ATOM    144 1HG2 VAL A   9       5.058   6.071  27.676  1.00  0.00           H  
ATOM    145 2HG2 VAL A   9       4.956   6.305  29.437  1.00  0.00           H  
ATOM    146 3HG2 VAL A   9       6.422   6.798  28.556  1.00  0.00           H  
ATOM    147  N   VAL A  10       8.337   2.654  29.789  1.00  0.00           N  
ATOM    148  CA  VAL A  10       8.691   1.256  30.003  1.00  0.00           C  
ATOM    149  C   VAL A  10       9.201   1.027  31.426  1.00  0.00           C  
ATOM    150  O   VAL A  10       8.760   0.101  32.109  1.00  0.00           O  
ATOM    151  CB  VAL A  10       9.758   0.771  28.984  1.00  0.00           C  
ATOM    152  CG1 VAL A  10      10.262  -0.620  29.372  1.00  0.00           C  
ATOM    153  CG2 VAL A  10       9.154   0.728  27.587  1.00  0.00           C  
ATOM    154  H   VAL A  10       8.843   3.190  29.098  1.00  0.00           H  
ATOM    155  HA  VAL A  10       7.796   0.648  29.870  1.00  0.00           H  
ATOM    156  HB  VAL A  10      10.600   1.463  28.997  1.00  0.00           H  
ATOM    157 1HG1 VAL A  10      11.010  -0.950  28.650  1.00  0.00           H  
ATOM    158 2HG1 VAL A  10      10.710  -0.581  30.365  1.00  0.00           H  
ATOM    159 3HG1 VAL A  10       9.429  -1.322  29.375  1.00  0.00           H  
ATOM    160 1HG2 VAL A  10       9.906   0.388  26.876  1.00  0.00           H  
ATOM    161 2HG2 VAL A  10       8.308   0.041  27.577  1.00  0.00           H  
ATOM    162 3HG2 VAL A  10       8.815   1.726  27.306  1.00  0.00           H  
ATOM    163  N   ASP A  11      10.116   1.874  31.887  1.00  0.00           N  
ATOM    164  CA  ASP A  11      10.645   1.705  33.234  1.00  0.00           C  
ATOM    165  C   ASP A  11       9.568   1.938  34.281  1.00  0.00           C  
ATOM    166  O   ASP A  11       9.443   1.177  35.240  1.00  0.00           O  
ATOM    167  CB  ASP A  11      11.815   2.662  33.476  1.00  0.00           C  
ATOM    168  CG  ASP A  11      13.067   2.275  32.700  1.00  0.00           C  
ATOM    169  OD1 ASP A  11      13.143   1.156  32.252  1.00  0.00           O  
ATOM    170  OD2 ASP A  11      13.936   3.103  32.563  1.00  0.00           O  
ATOM    171  H   ASP A  11      10.453   2.637  31.318  1.00  0.00           H  
ATOM    172  HA  ASP A  11      11.024   0.687  33.332  1.00  0.00           H  
ATOM    173 1HB  ASP A  11      11.524   3.672  33.187  1.00  0.00           H  
ATOM    174 2HB  ASP A  11      12.055   2.682  34.539  1.00  0.00           H  
ATOM    175  N   PHE A  12       8.773   2.986  34.090  1.00  0.00           N  
ATOM    176  CA  PHE A  12       7.714   3.281  35.033  1.00  0.00           C  
ATOM    177  C   PHE A  12       6.719   2.133  35.166  1.00  0.00           C  
ATOM    178  O   PHE A  12       6.380   1.734  36.277  1.00  0.00           O  
ATOM    179  CB  PHE A  12       6.976   4.551  34.608  1.00  0.00           C  
ATOM    180  CG  PHE A  12       5.910   4.985  35.574  1.00  0.00           C  
ATOM    181  CD1 PHE A  12       6.200   5.882  36.591  1.00  0.00           C  
ATOM    182  CD2 PHE A  12       4.617   4.497  35.468  1.00  0.00           C  
ATOM    183  CE1 PHE A  12       5.220   6.282  37.481  1.00  0.00           C  
ATOM    184  CE2 PHE A  12       3.635   4.895  36.355  1.00  0.00           C  
ATOM    185  CZ  PHE A  12       3.938   5.789  37.362  1.00  0.00           C  
ATOM    186  H   PHE A  12       8.899   3.587  33.288  1.00  0.00           H  
ATOM    187  HA  PHE A  12       8.157   3.417  36.020  1.00  0.00           H  
ATOM    188 1HB  PHE A  12       7.689   5.367  34.500  1.00  0.00           H  
ATOM    189 2HB  PHE A  12       6.510   4.393  33.636  1.00  0.00           H  
ATOM    190  HD1 PHE A  12       7.213   6.273  36.684  1.00  0.00           H  
ATOM    191  HD2 PHE A  12       4.378   3.790  34.672  1.00  0.00           H  
ATOM    192  HE1 PHE A  12       5.462   6.987  38.275  1.00  0.00           H  
ATOM    193  HE2 PHE A  12       2.623   4.504  36.260  1.00  0.00           H  
ATOM    194  HZ  PHE A  12       3.166   6.103  38.063  1.00  0.00           H  
ATOM    195  N   LEU A  13       6.260   1.602  34.041  1.00  0.00           N  
ATOM    196  CA  LEU A  13       5.277   0.517  34.087  1.00  0.00           C  
ATOM    197  C   LEU A  13       5.885  -0.763  34.658  1.00  0.00           C  
ATOM    198  O   LEU A  13       5.223  -1.511  35.379  1.00  0.00           O  
ATOM    199  CB  LEU A  13       4.712   0.240  32.693  1.00  0.00           C  
ATOM    200  CG  LEU A  13       3.873   1.346  32.042  1.00  0.00           C  
ATOM    201  CD1 LEU A  13       3.493   0.895  30.645  1.00  0.00           C  
ATOM    202  CD2 LEU A  13       2.639   1.651  32.865  1.00  0.00           C  
ATOM    203  H   LEU A  13       6.582   1.936  33.144  1.00  0.00           H  
ATOM    204  HA  LEU A  13       4.459   0.821  34.739  1.00  0.00           H  
ATOM    205 1HB  LEU A  13       5.541   0.033  32.018  1.00  0.00           H  
ATOM    206 2HB  LEU A  13       4.081  -0.647  32.744  1.00  0.00           H  
ATOM    207  HG  LEU A  13       4.469   2.255  31.959  1.00  0.00           H  
ATOM    208 1HD1 LEU A  13       2.895   1.668  30.163  1.00  0.00           H  
ATOM    209 2HD1 LEU A  13       4.397   0.720  30.061  1.00  0.00           H  
ATOM    210 3HD1 LEU A  13       2.914  -0.026  30.705  1.00  0.00           H  
ATOM    211 1HD2 LEU A  13       2.063   2.439  32.379  1.00  0.00           H  
ATOM    212 2HD2 LEU A  13       2.026   0.753  32.948  1.00  0.00           H  
ATOM    213 3HD2 LEU A  13       2.937   1.980  33.860  1.00  0.00           H  
ATOM    214  N   SER A  14       7.148  -1.013  34.340  1.00  0.00           N  
ATOM    215  CA  SER A  14       7.809  -2.205  34.853  1.00  0.00           C  
ATOM    216  C   SER A  14       7.813  -2.132  36.371  1.00  0.00           C  
ATOM    217  O   SER A  14       7.514  -3.112  37.055  1.00  0.00           O  
ATOM    218  CB  SER A  14       9.225  -2.312  34.321  1.00  0.00           C  
ATOM    219  OG  SER A  14       9.858  -3.464  34.806  1.00  0.00           O  
ATOM    220  H   SER A  14       7.663  -0.384  33.742  1.00  0.00           H  
ATOM    221  HA  SER A  14       7.266  -3.082  34.497  1.00  0.00           H  
ATOM    222 1HB  SER A  14       9.204  -2.336  33.232  1.00  0.00           H  
ATOM    223 2HB  SER A  14       9.792  -1.430  34.618  1.00  0.00           H  
ATOM    224  HG  SER A  14      10.405  -3.176  35.541  1.00  0.00           H  
ATOM    225  N   TYR A  15       8.165  -0.959  36.892  1.00  0.00           N  
ATOM    226  CA  TYR A  15       8.261  -0.757  38.330  1.00  0.00           C  
ATOM    227  C   TYR A  15       6.892  -0.887  38.997  1.00  0.00           C  
ATOM    228  O   TYR A  15       6.771  -1.464  40.082  1.00  0.00           O  
ATOM    229  CB  TYR A  15       8.877   0.610  38.636  1.00  0.00           C  
ATOM    230  CG  TYR A  15      10.355   0.696  38.328  1.00  0.00           C  
ATOM    231  CD1 TYR A  15      11.163  -0.421  38.484  1.00  0.00           C  
ATOM    232  CD2 TYR A  15      10.904   1.893  37.890  1.00  0.00           C  
ATOM    233  CE1 TYR A  15      12.513  -0.342  38.203  1.00  0.00           C  
ATOM    234  CE2 TYR A  15      12.254   1.971  37.609  1.00  0.00           C  
ATOM    235  CZ  TYR A  15      13.057   0.860  37.764  1.00  0.00           C  
ATOM    236  OH  TYR A  15      14.402   0.938  37.485  1.00  0.00           O  
ATOM    237  H   TYR A  15       8.370  -0.189  36.272  1.00  0.00           H  
ATOM    238  HA  TYR A  15       8.916  -1.524  38.744  1.00  0.00           H  
ATOM    239 1HB  TYR A  15       8.363   1.379  38.056  1.00  0.00           H  
ATOM    240 2HB  TYR A  15       8.735   0.846  39.690  1.00  0.00           H  
ATOM    241  HD1 TYR A  15      10.731  -1.361  38.829  1.00  0.00           H  
ATOM    242  HD2 TYR A  15      10.270   2.771  37.768  1.00  0.00           H  
ATOM    243  HE1 TYR A  15      13.147  -1.220  38.326  1.00  0.00           H  
ATOM    244  HE2 TYR A  15      12.686   2.912  37.266  1.00  0.00           H  
ATOM    245  HH  TYR A  15      14.812   0.085  37.646  1.00  0.00           H  
ATOM    246  N   LYS A  16       5.852  -0.359  38.353  1.00  0.00           N  
ATOM    247  CA  LYS A  16       4.513  -0.481  38.920  1.00  0.00           C  
ATOM    248  C   LYS A  16       4.041  -1.932  38.945  1.00  0.00           C  
ATOM    249  O   LYS A  16       3.337  -2.350  39.866  1.00  0.00           O  
ATOM    250  CB  LYS A  16       3.521   0.378  38.134  1.00  0.00           C  
ATOM    251  CG  LYS A  16       3.635   1.873  38.401  1.00  0.00           C  
ATOM    252  CD  LYS A  16       3.310   2.202  39.850  1.00  0.00           C  
ATOM    253  CE  LYS A  16       3.115   3.698  40.049  1.00  0.00           C  
ATOM    254  NZ  LYS A  16       2.894   4.045  41.479  1.00  0.00           N  
ATOM    255  H   LYS A  16       5.972   0.126  37.475  1.00  0.00           H  
ATOM    256  HA  LYS A  16       4.545  -0.146  39.958  1.00  0.00           H  
ATOM    257 1HB  LYS A  16       3.668   0.216  37.066  1.00  0.00           H  
ATOM    258 2HB  LYS A  16       2.503   0.071  38.375  1.00  0.00           H  
ATOM    259 1HG  LYS A  16       4.650   2.206  38.179  1.00  0.00           H  
ATOM    260 2HG  LYS A  16       2.945   2.411  37.751  1.00  0.00           H  
ATOM    261 1HD  LYS A  16       2.398   1.682  40.146  1.00  0.00           H  
ATOM    262 2HD  LYS A  16       4.124   1.863  40.491  1.00  0.00           H  
ATOM    263 1HE  LYS A  16       3.995   4.230  39.690  1.00  0.00           H  
ATOM    264 2HE  LYS A  16       2.254   4.032  39.470  1.00  0.00           H  
ATOM    265 1HZ  LYS A  16       2.769   5.044  41.567  1.00  0.00           H  
ATOM    266 2HZ  LYS A  16       2.068   3.571  41.817  1.00  0.00           H  
ATOM    267 3HZ  LYS A  16       3.694   3.757  42.023  1.00  0.00           H  
ATOM    268  N   LEU A  17       4.422  -2.708  37.941  1.00  0.00           N  
ATOM    269  CA  LEU A  17       4.057  -4.118  37.939  1.00  0.00           C  
ATOM    270  C   LEU A  17       4.842  -4.851  39.025  1.00  0.00           C  
ATOM    271  O   LEU A  17       4.311  -5.725  39.698  1.00  0.00           O  
ATOM    272  CB  LEU A  17       4.338  -4.746  36.568  1.00  0.00           C  
ATOM    273  CG  LEU A  17       3.420  -4.290  35.427  1.00  0.00           C  
ATOM    274  CD1 LEU A  17       3.946  -4.831  34.104  1.00  0.00           C  
ATOM    275  CD2 LEU A  17       2.002  -4.775  35.691  1.00  0.00           C  
ATOM    276  H   LEU A  17       4.964  -2.339  37.173  1.00  0.00           H  
ATOM    277  HA  LEU A  17       2.991  -4.199  38.149  1.00  0.00           H  
ATOM    278 1HB  LEU A  17       5.362  -4.513  36.282  1.00  0.00           H  
ATOM    279 2HB  LEU A  17       4.245  -5.829  36.656  1.00  0.00           H  
ATOM    280  HG  LEU A  17       3.426  -3.202  35.368  1.00  0.00           H  
ATOM    281 1HD1 LEU A  17       3.294  -4.507  33.293  1.00  0.00           H  
ATOM    282 2HD1 LEU A  17       4.954  -4.453  33.932  1.00  0.00           H  
ATOM    283 3HD1 LEU A  17       3.967  -5.920  34.139  1.00  0.00           H  
ATOM    284 1HD2 LEU A  17       1.350  -4.451  34.880  1.00  0.00           H  
ATOM    285 2HD2 LEU A  17       1.995  -5.864  35.749  1.00  0.00           H  
ATOM    286 3HD2 LEU A  17       1.645  -4.360  36.633  1.00  0.00           H  
ATOM    287  N   SER A  18       6.102  -4.477  39.216  1.00  0.00           N  
ATOM    288  CA  SER A  18       6.918  -5.171  40.206  1.00  0.00           C  
ATOM    289  C   SER A  18       6.397  -4.896  41.616  1.00  0.00           C  
ATOM    290  O   SER A  18       6.551  -5.723  42.514  1.00  0.00           O  
ATOM    291  CB  SER A  18       8.366  -4.735  40.093  1.00  0.00           C  
ATOM    292  OG  SER A  18       8.530  -3.418  40.539  1.00  0.00           O  
ATOM    293  H   SER A  18       6.510  -3.720  38.687  1.00  0.00           H  
ATOM    294  HA  SER A  18       6.847  -6.244  40.023  1.00  0.00           H  
ATOM    295 1HB  SER A  18       8.994  -5.403  40.682  1.00  0.00           H  
ATOM    296 2HB  SER A  18       8.689  -4.813  39.055  1.00  0.00           H  
ATOM    297  HG  SER A  18       7.750  -2.940  40.248  1.00  0.00           H  
ATOM    298  N   GLN A  19       5.754  -3.748  41.809  1.00  0.00           N  
ATOM    299  CA  GLN A  19       5.173  -3.421  43.104  1.00  0.00           C  
ATOM    300  C   GLN A  19       4.025  -4.353  43.457  1.00  0.00           C  
ATOM    301  O   GLN A  19       3.696  -4.514  44.627  1.00  0.00           O  
ATOM    302  CB  GLN A  19       4.686  -1.970  43.119  1.00  0.00           C  
ATOM    303  CG  GLN A  19       5.801  -0.938  43.104  1.00  0.00           C  
ATOM    304  CD  GLN A  19       5.280   0.476  42.938  1.00  0.00           C  
ATOM    305  OE1 GLN A  19       4.068   0.709  42.932  1.00  0.00           O  
ATOM    306  NE2 GLN A  19       6.193   1.431  42.803  1.00  0.00           N  
ATOM    307  H   GLN A  19       5.664  -3.089  41.049  1.00  0.00           H  
ATOM    308  HA  GLN A  19       5.938  -3.552  43.869  1.00  0.00           H  
ATOM    309 1HB  GLN A  19       4.050  -1.790  42.252  1.00  0.00           H  
ATOM    310 2HB  GLN A  19       4.081  -1.798  44.009  1.00  0.00           H  
ATOM    311 1HG  GLN A  19       6.346  -0.994  44.047  1.00  0.00           H  
ATOM    312 2HG  GLN A  19       6.472  -1.155  42.273  1.00  0.00           H  
ATOM    313 1HE2 GLN A  19       5.909   2.384  42.690  1.00  0.00           H  
ATOM    314 2HE2 GLN A  19       7.166   1.198  42.814  1.00  0.00           H  
ATOM    315  N   LYS A  20       3.428  -4.964  42.437  1.00  0.00           N  
ATOM    316  CA  LYS A  20       2.311  -5.883  42.639  1.00  0.00           C  
ATOM    317  C   LYS A  20       2.761  -7.333  42.481  1.00  0.00           C  
ATOM    318  O   LYS A  20       1.935  -8.251  42.400  1.00  0.00           O  
ATOM    319  CB  LYS A  20       1.178  -5.573  41.659  1.00  0.00           C  
ATOM    320  CG  LYS A  20       0.201  -4.510  42.144  1.00  0.00           C  
ATOM    321  CD  LYS A  20       0.823  -3.123  42.093  1.00  0.00           C  
ATOM    322  CE  LYS A  20      -0.167  -2.055  42.533  1.00  0.00           C  
ATOM    323  NZ  LYS A  20       0.448  -0.700  42.553  1.00  0.00           N  
ATOM    324  H   LYS A  20       3.757  -4.788  41.499  1.00  0.00           H  
ATOM    325  HA  LYS A  20       1.928  -5.745  43.650  1.00  0.00           H  
ATOM    326 1HB  LYS A  20       1.598  -5.234  40.712  1.00  0.00           H  
ATOM    327 2HB  LYS A  20       0.611  -6.482  41.459  1.00  0.00           H  
ATOM    328 1HG  LYS A  20      -0.691  -4.523  41.517  1.00  0.00           H  
ATOM    329 2HG  LYS A  20      -0.095  -4.729  43.170  1.00  0.00           H  
ATOM    330 1HD  LYS A  20       1.695  -3.090  42.747  1.00  0.00           H  
ATOM    331 2HD  LYS A  20       1.147  -2.907  41.075  1.00  0.00           H  
ATOM    332 1HE  LYS A  20      -1.017  -2.044  41.852  1.00  0.00           H  
ATOM    333 2HE  LYS A  20      -0.534  -2.288  43.533  1.00  0.00           H  
ATOM    334 1HZ  LYS A  20      -0.239  -0.022  42.850  1.00  0.00           H  
ATOM    335 2HZ  LYS A  20       1.227  -0.693  43.197  1.00  0.00           H  
ATOM    336 3HZ  LYS A  20       0.775  -0.464  41.627  1.00  0.00           H  
ATOM    337  N   GLY A  21       4.073  -7.536  42.423  1.00  0.00           N  
ATOM    338  CA  GLY A  21       4.615  -8.879  42.336  1.00  0.00           C  
ATOM    339  C   GLY A  21       4.645  -9.461  40.939  1.00  0.00           C  
ATOM    340  O   GLY A  21       4.526 -10.673  40.767  1.00  0.00           O  
ATOM    341  H   GLY A  21       4.707  -6.750  42.440  1.00  0.00           H  
ATOM    342 1HA  GLY A  21       5.634  -8.886  42.722  1.00  0.00           H  
ATOM    343 2HA  GLY A  21       4.029  -9.549  42.964  1.00  0.00           H  
ATOM    344  N   TYR A  22       4.805  -8.599  39.938  1.00  0.00           N  
ATOM    345  CA  TYR A  22       4.883  -9.047  38.556  1.00  0.00           C  
ATOM    346  C   TYR A  22       6.172  -8.619  37.870  1.00  0.00           C  
ATOM    347  O   TYR A  22       6.725  -7.553  38.150  1.00  0.00           O  
ATOM    348  CB  TYR A  22       3.678  -8.528  37.769  1.00  0.00           C  
ATOM    349  CG  TYR A  22       2.347  -9.009  38.303  1.00  0.00           C  
ATOM    350  CD1 TYR A  22       1.422  -8.096  38.787  1.00  0.00           C  
ATOM    351  CD2 TYR A  22       2.051 -10.364  38.308  1.00  0.00           C  
ATOM    352  CE1 TYR A  22       0.207  -8.536  39.275  1.00  0.00           C  
ATOM    353  CE2 TYR A  22       0.836 -10.804  38.795  1.00  0.00           C  
ATOM    354  CZ  TYR A  22      -0.084  -9.895  39.277  1.00  0.00           C  
ATOM    355  OH  TYR A  22      -1.295 -10.333  39.763  1.00  0.00           O  
ATOM    356  H   TYR A  22       4.874  -7.612  40.139  1.00  0.00           H  
ATOM    357  HA  TYR A  22       4.840 -10.136  38.542  1.00  0.00           H  
ATOM    358 1HB  TYR A  22       3.676  -7.437  37.783  1.00  0.00           H  
ATOM    359 2HB  TYR A  22       3.760  -8.841  36.728  1.00  0.00           H  
ATOM    360  HD1 TYR A  22       1.655  -7.030  38.783  1.00  0.00           H  
ATOM    361  HD2 TYR A  22       2.778 -11.082  37.928  1.00  0.00           H  
ATOM    362  HE1 TYR A  22      -0.520  -7.818  39.655  1.00  0.00           H  
ATOM    363  HE2 TYR A  22       0.603 -11.869  38.800  1.00  0.00           H  
ATOM    364  HH  TYR A  22      -1.872  -9.580  39.908  1.00  0.00           H  
ATOM    365  N   SER A  23       6.640  -9.468  36.965  1.00  0.00           N  
ATOM    366  CA  SER A  23       7.882  -9.233  36.250  1.00  0.00           C  
ATOM    367  C   SER A  23       7.545  -9.060  34.778  1.00  0.00           C  
ATOM    368  O   SER A  23       6.922  -9.927  34.165  1.00  0.00           O  
ATOM    369  CB  SER A  23       8.851 -10.383  36.448  1.00  0.00           C  
ATOM    370  OG  SER A  23      10.011 -10.199  35.685  1.00  0.00           O  
ATOM    371  H   SER A  23       6.111 -10.306  36.769  1.00  0.00           H  
ATOM    372  HA  SER A  23       8.352  -8.337  36.659  1.00  0.00           H  
ATOM    373 1HB  SER A  23       9.114 -10.460  37.503  1.00  0.00           H  
ATOM    374 2HB  SER A  23       8.369 -11.317  36.162  1.00  0.00           H  
ATOM    375  HG  SER A  23       9.779  -9.570  34.997  1.00  0.00           H  
ATOM    376  N   TRP A  24       7.957  -7.932  34.214  1.00  0.00           N  
ATOM    377  CA  TRP A  24       7.723  -7.657  32.806  1.00  0.00           C  
ATOM    378  C   TRP A  24       8.999  -7.653  31.966  1.00  0.00           C  
ATOM    379  O   TRP A  24      10.022  -7.097  32.365  1.00  0.00           O  
ATOM    380  CB  TRP A  24       6.982  -6.326  32.685  1.00  0.00           C  
ATOM    381  CG  TRP A  24       6.613  -5.933  31.300  1.00  0.00           C  
ATOM    382  CD1 TRP A  24       6.123  -6.740  30.315  1.00  0.00           C  
ATOM    383  CD2 TRP A  24       6.667  -4.617  30.754  1.00  0.00           C  
ATOM    384  NE1 TRP A  24       5.865  -6.001  29.183  1.00  0.00           N  
ATOM    385  CE2 TRP A  24       6.191  -4.693  29.428  1.00  0.00           C  
ATOM    386  CE3 TRP A  24       7.072  -3.375  31.260  1.00  0.00           C  
ATOM    387  CZ2 TRP A  24       6.109  -3.576  28.599  1.00  0.00           C  
ATOM    388  CZ3 TRP A  24       6.989  -2.263  30.435  1.00  0.00           C  
ATOM    389  CH2 TRP A  24       6.511  -2.372  29.117  1.00  0.00           C  
ATOM    390  H   TRP A  24       8.446  -7.248  34.774  1.00  0.00           H  
ATOM    391  HA  TRP A  24       7.105  -8.456  32.396  1.00  0.00           H  
ATOM    392 1HB  TRP A  24       6.063  -6.366  33.270  1.00  0.00           H  
ATOM    393 2HB  TRP A  24       7.599  -5.528  33.099  1.00  0.00           H  
ATOM    394  HD1 TRP A  24       5.960  -7.812  30.411  1.00  0.00           H  
ATOM    395  HE1 TRP A  24       5.497  -6.364  28.315  1.00  0.00           H  
ATOM    396  HE3 TRP A  24       7.441  -3.283  32.281  1.00  0.00           H  
ATOM    397  HZ2 TRP A  24       5.739  -3.640  27.576  1.00  0.00           H  
ATOM    398  HZ3 TRP A  24       7.305  -1.299  30.834  1.00  0.00           H  
ATOM    399  HH2 TRP A  24       6.460  -1.478  28.494  1.00  0.00           H  
ATOM    400  N   SER A  25       8.912  -8.287  30.798  1.00  0.00           N  
ATOM    401  CA  SER A  25      10.024  -8.401  29.857  1.00  0.00           C  
ATOM    402  C   SER A  25      10.495  -7.058  29.308  1.00  0.00           C  
ATOM    403  O   SER A  25      11.642  -6.929  28.873  1.00  0.00           O  
ATOM    404  CB  SER A  25       9.621  -9.300  28.704  1.00  0.00           C  
ATOM    405  OG  SER A  25       8.642  -8.688  27.909  1.00  0.00           O  
ATOM    406  H   SER A  25       8.024  -8.707  30.563  1.00  0.00           H  
ATOM    407  HA  SER A  25      10.870  -8.856  30.375  1.00  0.00           H  
ATOM    408 1HB  SER A  25      10.496  -9.527  28.097  1.00  0.00           H  
ATOM    409 2HB  SER A  25       9.239 -10.243  29.094  1.00  0.00           H  
ATOM    410  HG  SER A  25       8.215  -9.398  27.423  1.00  0.00           H  
ATOM    411  N   GLN A  26       9.605  -6.069  29.328  1.00  0.00           N  
ATOM    412  CA  GLN A  26       9.897  -4.728  28.822  1.00  0.00           C  
ATOM    413  C   GLN A  26      10.172  -4.765  27.322  1.00  0.00           C  
ATOM    414  O   GLN A  26      10.937  -3.952  26.801  1.00  0.00           O  
ATOM    415  CB  GLN A  26      11.092  -4.119  29.559  1.00  0.00           C  
ATOM    416  CG  GLN A  26      10.850  -3.867  31.037  1.00  0.00           C  
ATOM    417  CD  GLN A  26      12.079  -3.324  31.741  1.00  0.00           C  
ATOM    418  OE1 GLN A  26      12.965  -2.741  31.111  1.00  0.00           O  
ATOM    419  NE2 GLN A  26      12.139  -3.512  33.054  1.00  0.00           N  
ATOM    420  H   GLN A  26       8.692  -6.262  29.712  1.00  0.00           H  
ATOM    421  HA  GLN A  26       9.026  -4.095  28.997  1.00  0.00           H  
ATOM    422 1HB  GLN A  26      11.952  -4.782  29.467  1.00  0.00           H  
ATOM    423 2HB  GLN A  26      11.361  -3.169  29.096  1.00  0.00           H  
ATOM    424 1HG  GLN A  26      10.045  -3.140  31.144  1.00  0.00           H  
ATOM    425 2HG  GLN A  26      10.570  -4.806  31.514  1.00  0.00           H  
ATOM    426 1HE2 GLN A  26      12.926  -3.176  33.573  1.00  0.00           H  
ATOM    427 2HE2 GLN A  26      11.398  -3.990  33.526  1.00  0.00           H  
ATOM    428  N   PHE A  27       9.539  -5.713  26.635  1.00  0.00           N  
ATOM    429  CA  PHE A  27       9.633  -5.805  25.182  1.00  0.00           C  
ATOM    430  C   PHE A  27       8.430  -5.170  24.491  1.00  0.00           C  
ATOM    431  O   PHE A  27       7.451  -4.798  25.142  1.00  0.00           O  
ATOM    432  CB  PHE A  27       9.754  -7.269  24.752  1.00  0.00           C  
ATOM    433  CG  PHE A  27      11.009  -7.940  25.233  1.00  0.00           C  
ATOM    434  CD1 PHE A  27      12.122  -7.190  25.583  1.00  0.00           C  
ATOM    435  CD2 PHE A  27      11.079  -9.321  25.336  1.00  0.00           C  
ATOM    436  CE1 PHE A  27      13.278  -7.807  26.025  1.00  0.00           C  
ATOM    437  CE2 PHE A  27      12.232  -9.939  25.779  1.00  0.00           C  
ATOM    438  CZ  PHE A  27      13.333  -9.181  26.124  1.00  0.00           C  
ATOM    439  H   PHE A  27       8.977  -6.386  27.136  1.00  0.00           H  
ATOM    440  HA  PHE A  27      10.524  -5.267  24.857  1.00  0.00           H  
ATOM    441 1HB  PHE A  27       8.901  -7.831  25.132  1.00  0.00           H  
ATOM    442 2HB  PHE A  27       9.729  -7.332  23.665  1.00  0.00           H  
ATOM    443  HD1 PHE A  27      12.079  -6.104  25.506  1.00  0.00           H  
ATOM    444  HD2 PHE A  27      10.209  -9.920  25.064  1.00  0.00           H  
ATOM    445  HE1 PHE A  27      14.145  -7.206  26.297  1.00  0.00           H  
ATOM    446  HE2 PHE A  27      12.274 -11.025  25.856  1.00  0.00           H  
ATOM    447  HZ  PHE A  27      14.243  -9.667  26.471  1.00  0.00           H  
ATOM    448  N   SER A  28       8.521  -5.059  23.167  1.00  0.00           N  
ATOM    449  CA  SER A  28       7.424  -4.585  22.326  1.00  0.00           C  
ATOM    450  C   SER A  28       6.974  -3.188  22.731  1.00  0.00           C  
ATOM    451  O   SER A  28       6.592  -2.378  21.883  1.00  0.00           O  
ATOM    452  CB  SER A  28       6.252  -5.544  22.410  1.00  0.00           C  
ATOM    453  OG  SER A  28       6.615  -6.820  21.960  1.00  0.00           O  
ATOM    454  H   SER A  28       9.396  -5.319  22.733  1.00  0.00           H  
ATOM    455  HA  SER A  28       7.776  -4.531  21.295  1.00  0.00           H  
ATOM    456 1HB  SER A  28       5.904  -5.604  23.441  1.00  0.00           H  
ATOM    457 2HB  SER A  28       5.428  -5.163  21.808  1.00  0.00           H  
ATOM    458  HG  SER A  28       5.793  -7.267  21.741  1.00  0.00           H  
ATOM    459  N   ARG A  29      20.157  23.512  37.347  1.00  0.00           N  
ATOM    460  CA  ARG A  29      20.656  22.199  36.957  1.00  0.00           C  
ATOM    461  C   ARG A  29      20.788  22.118  35.445  1.00  0.00           C  
ATOM    462  O   ARG A  29      19.788  22.001  34.732  1.00  0.00           O  
ATOM    463  CB  ARG A  29      19.729  21.097  37.448  1.00  0.00           C  
ATOM    464  CG  ARG A  29      19.682  20.927  38.958  1.00  0.00           C  
ATOM    465  CD  ARG A  29      18.753  19.839  39.359  1.00  0.00           C  
ATOM    466  NE  ARG A  29      18.696  19.680  40.803  1.00  0.00           N  
ATOM    467  CZ  ARG A  29      17.886  18.817  41.446  1.00  0.00           C  
ATOM    468  NH1 ARG A  29      17.072  18.044  40.761  1.00  0.00           N  
ATOM    469  NH2 ARG A  29      17.909  18.747  42.766  1.00  0.00           N  
ATOM    470  H   ARG A  29      20.786  24.165  37.792  1.00  0.00           H  
ATOM    471  HA  ARG A  29      21.635  22.051  37.413  1.00  0.00           H  
ATOM    472 1HB  ARG A  29      18.715  21.296  37.106  1.00  0.00           H  
ATOM    473 2HB  ARG A  29      20.038  20.144  37.018  1.00  0.00           H  
ATOM    474 1HG  ARG A  29      20.677  20.682  39.328  1.00  0.00           H  
ATOM    475 2HG  ARG A  29      19.342  21.855  39.418  1.00  0.00           H  
ATOM    476 1HD  ARG A  29      17.749  20.068  39.002  1.00  0.00           H  
ATOM    477 2HD  ARG A  29      19.087  18.898  38.925  1.00  0.00           H  
ATOM    478  HE  ARG A  29      19.308  20.257  41.364  1.00  0.00           H  
ATOM    479 1HH1 ARG A  29      17.054  18.098  39.753  1.00  0.00           H  
ATOM    480 2HH1 ARG A  29      16.465  17.398  41.243  1.00  0.00           H  
ATOM    481 1HH2 ARG A  29      18.535  19.341  43.293  1.00  0.00           H  
ATOM    482 2HH2 ARG A  29      17.302  18.100  43.248  1.00  0.00           H  
ATOM    483  N   GLU A  30      22.025  22.174  34.965  1.00  0.00           N  
ATOM    484  CA  GLU A  30      22.298  22.205  33.535  1.00  0.00           C  
ATOM    485  C   GLU A  30      22.352  20.777  32.982  1.00  0.00           C  
ATOM    486  O   GLU A  30      21.906  20.520  31.866  1.00  0.00           O  
ATOM    487  CB  GLU A  30      23.614  22.934  33.254  1.00  0.00           C  
ATOM    488  CG  GLU A  30      23.588  24.423  33.570  1.00  0.00           C  
ATOM    489  CD  GLU A  30      24.903  25.100  33.304  1.00  0.00           C  
ATOM    490  OE1 GLU A  30      25.850  24.417  32.995  1.00  0.00           O  
ATOM    491  OE2 GLU A  30      24.961  26.303  33.409  1.00  0.00           O  
ATOM    492  H   GLU A  30      22.798  22.197  35.614  1.00  0.00           H  
ATOM    493  HA  GLU A  30      21.498  22.758  33.042  1.00  0.00           H  
ATOM    494 1HB  GLU A  30      24.413  22.482  33.840  1.00  0.00           H  
ATOM    495 2HB  GLU A  30      23.875  22.820  32.201  1.00  0.00           H  
ATOM    496 1HG  GLU A  30      22.818  24.899  32.963  1.00  0.00           H  
ATOM    497 2HG  GLU A  30      23.320  24.557  34.617  1.00  0.00           H  
ATOM    498  N   VAL A  31      22.902  19.854  33.766  1.00  0.00           N  
ATOM    499  CA  VAL A  31      23.036  18.467  33.334  1.00  0.00           C  
ATOM    500  C   VAL A  31      22.528  17.533  34.424  1.00  0.00           C  
ATOM    501  O   VAL A  31      23.041  17.526  35.542  1.00  0.00           O  
ATOM    502  CB  VAL A  31      24.505  18.136  33.012  1.00  0.00           C  
ATOM    503  CG1 VAL A  31      24.643  16.681  32.587  1.00  0.00           C  
ATOM    504  CG2 VAL A  31      25.019  19.066  31.925  1.00  0.00           C  
ATOM    505  H   VAL A  31      23.235  20.118  34.682  1.00  0.00           H  
ATOM    506  HA  VAL A  31      22.447  18.329  32.426  1.00  0.00           H  
ATOM    507  HB  VAL A  31      25.103  18.265  33.915  1.00  0.00           H  
ATOM    508 1HG1 VAL A  31      25.688  16.465  32.364  1.00  0.00           H  
ATOM    509 2HG1 VAL A  31      24.303  16.033  33.395  1.00  0.00           H  
ATOM    510 3HG1 VAL A  31      24.038  16.503  31.698  1.00  0.00           H  
ATOM    511 1HG2 VAL A  31      26.059  18.827  31.703  1.00  0.00           H  
ATOM    512 2HG2 VAL A  31      24.418  18.941  31.024  1.00  0.00           H  
ATOM    513 3HG2 VAL A  31      24.950  20.099  32.267  1.00  0.00           H  
ATOM    514  N   ILE A  32      21.508  16.748  34.109  1.00  0.00           N  
ATOM    515  CA  ILE A  32      21.125  15.675  35.013  1.00  0.00           C  
ATOM    516  C   ILE A  32      20.938  14.356  34.288  1.00  0.00           C  
ATOM    517  O   ILE A  32      20.642  14.325  33.095  1.00  0.00           O  
ATOM    518  CB  ILE A  32      19.824  16.006  35.763  1.00  0.00           C  
ATOM    519  CG1 ILE A  32      18.678  16.158  34.763  1.00  0.00           C  
ATOM    520  CG2 ILE A  32      20.011  17.270  36.594  1.00  0.00           C  
ATOM    521  CD1 ILE A  32      17.316  16.264  35.413  1.00  0.00           C  
ATOM    522  H   ILE A  32      20.988  16.879  33.253  1.00  0.00           H  
ATOM    523  HA  ILE A  32      21.917  15.544  35.749  1.00  0.00           H  
ATOM    524  HB  ILE A  32      19.565  15.178  36.423  1.00  0.00           H  
ATOM    525 1HG1 ILE A  32      18.840  17.050  34.158  1.00  0.00           H  
ATOM    526 2HG1 ILE A  32      18.669  15.303  34.086  1.00  0.00           H  
ATOM    527 1HG2 ILE A  32      19.085  17.498  37.122  1.00  0.00           H  
ATOM    528 2HG2 ILE A  32      20.812  17.116  37.315  1.00  0.00           H  
ATOM    529 3HG2 ILE A  32      20.269  18.102  35.937  1.00  0.00           H  
ATOM    530 1HD1 ILE A  32      16.552  16.369  34.643  1.00  0.00           H  
ATOM    531 2HD1 ILE A  32      17.121  15.363  35.997  1.00  0.00           H  
ATOM    532 3HD1 ILE A  32      17.293  17.133  36.069  1.00  0.00           H  
ATOM    533  N   PRO A  33      21.120  13.238  35.005  1.00  0.00           N  
ATOM    534  CA  PRO A  33      20.953  11.923  34.388  1.00  0.00           C  
ATOM    535  C   PRO A  33      19.481  11.564  34.204  1.00  0.00           C  
ATOM    536  O   PRO A  33      18.618  12.035  34.945  1.00  0.00           O  
ATOM    537  CB  PRO A  33      21.657  10.990  35.374  1.00  0.00           C  
ATOM    538  CG  PRO A  33      21.378  11.631  36.690  1.00  0.00           C  
ATOM    539  CD  PRO A  33      21.551  13.101  36.400  1.00  0.00           C  
ATOM    540  HA  PRO A  33      21.456  11.916  33.410  1.00  0.00           H  
ATOM    541 1HB  PRO A  33      21.250   9.972  35.285  1.00  0.00           H  
ATOM    542 2HB  PRO A  33      22.729  10.930  35.134  1.00  0.00           H  
ATOM    543 1HG  PRO A  33      20.365  11.372  37.031  1.00  0.00           H  
ATOM    544 2HG  PRO A  33      22.076  11.253  37.452  1.00  0.00           H  
ATOM    545 1HD  PRO A  33      20.905  13.686  37.072  1.00  0.00           H  
ATOM    546 2HD  PRO A  33      22.606  13.380  36.536  1.00  0.00           H  
ATOM    547  N   MET A  34      19.206  10.730  33.209  1.00  0.00           N  
ATOM    548  CA  MET A  34      17.857  10.233  32.994  1.00  0.00           C  
ATOM    549  C   MET A  34      17.402   9.355  34.146  1.00  0.00           C  
ATOM    550  O   MET A  34      16.206   9.182  34.363  1.00  0.00           O  
ATOM    551  CB  MET A  34      17.783   9.463  31.677  1.00  0.00           C  
ATOM    552  CG  MET A  34      17.898  10.331  30.432  1.00  0.00           C  
ATOM    553  SD  MET A  34      16.635  11.617  30.362  1.00  0.00           S  
ATOM    554  CE  MET A  34      15.149  10.625  30.250  1.00  0.00           C  
ATOM    555  H   MET A  34      19.945  10.433  32.588  1.00  0.00           H  
ATOM    556  HA  MET A  34      17.181  11.085  32.929  1.00  0.00           H  
ATOM    557 1HB  MET A  34      18.582   8.723  31.643  1.00  0.00           H  
ATOM    558 2HB  MET A  34      16.836   8.924  31.622  1.00  0.00           H  
ATOM    559 1HG  MET A  34      18.878  10.808  30.410  1.00  0.00           H  
ATOM    560 2HG  MET A  34      17.804   9.708  29.543  1.00  0.00           H  
ATOM    561 1HE  MET A  34      14.278  11.279  30.199  1.00  0.00           H  
ATOM    562 2HE  MET A  34      15.191  10.006  29.353  1.00  0.00           H  
ATOM    563 3HE  MET A  34      15.071   9.985  31.130  1.00  0.00           H  
ATOM    564  N   ALA A  35      18.354   8.799  34.891  1.00  0.00           N  
ATOM    565  CA  ALA A  35      18.009   8.052  36.095  1.00  0.00           C  
ATOM    566  C   ALA A  35      17.306   8.953  37.100  1.00  0.00           C  
ATOM    567  O   ALA A  35      16.409   8.516  37.820  1.00  0.00           O  
ATOM    568  CB  ALA A  35      19.258   7.450  36.720  1.00  0.00           C  
ATOM    569  H   ALA A  35      19.325   8.890  34.629  1.00  0.00           H  
ATOM    570  HA  ALA A  35      17.333   7.246  35.811  1.00  0.00           H  
ATOM    571 1HB  ALA A  35      18.983   6.895  37.618  1.00  0.00           H  
ATOM    572 2HB  ALA A  35      19.733   6.775  36.008  1.00  0.00           H  
ATOM    573 3HB  ALA A  35      19.952   8.246  36.984  1.00  0.00           H  
ATOM    574  N   ALA A  36      17.724  10.214  37.150  1.00  0.00           N  
ATOM    575  CA  ALA A  36      17.114  11.181  38.046  1.00  0.00           C  
ATOM    576  C   ALA A  36      15.683  11.487  37.600  1.00  0.00           C  
ATOM    577  O   ALA A  36      14.791  11.648  38.430  1.00  0.00           O  
ATOM    578  CB  ALA A  36      17.944  12.456  38.081  1.00  0.00           C  
ATOM    579  H   ALA A  36      18.484  10.507  36.553  1.00  0.00           H  
ATOM    580  HA  ALA A  36      17.085  10.747  39.045  1.00  0.00           H  
ATOM    581 1HB  ALA A  36      17.479  13.175  38.755  1.00  0.00           H  
ATOM    582 2HB  ALA A  36      18.950  12.226  38.434  1.00  0.00           H  
ATOM    583 3HB  ALA A  36      18.001  12.881  37.080  1.00  0.00           H  
ATOM    584  N   VAL A  37      15.474  11.571  36.290  1.00  0.00           N  
ATOM    585  CA  VAL A  37      14.130  11.798  35.762  1.00  0.00           C  
ATOM    586  C   VAL A  37      13.280  10.572  36.086  1.00  0.00           C  
ATOM    587  O   VAL A  37      12.143  10.701  36.541  1.00  0.00           O  
ATOM    588  CB  VAL A  37      14.164  12.033  34.240  1.00  0.00           C  
ATOM    589  CG1 VAL A  37      12.750  12.124  33.684  1.00  0.00           C  
ATOM    590  CG2 VAL A  37      14.948  13.298  33.928  1.00  0.00           C  
ATOM    591  H   VAL A  37      16.246  11.478  35.646  1.00  0.00           H  
ATOM    592  HA  VAL A  37      13.726  12.701  36.221  1.00  0.00           H  
ATOM    593  HB  VAL A  37      14.643  11.180  33.761  1.00  0.00           H  
ATOM    594 1HG1 VAL A  37      12.793  12.290  32.608  1.00  0.00           H  
ATOM    595 2HG1 VAL A  37      12.219  11.195  33.887  1.00  0.00           H  
ATOM    596 3HG1 VAL A  37      12.226  12.954  34.158  1.00  0.00           H  
ATOM    597 1HG2 VAL A  37      14.968  13.458  32.851  1.00  0.00           H  
ATOM    598 2HG2 VAL A  37      14.472  14.151  34.413  1.00  0.00           H  
ATOM    599 3HG2 VAL A  37      15.969  13.194  34.299  1.00  0.00           H  
ATOM    600  N   LYS A  38      13.843   9.391  35.854  1.00  0.00           N  
ATOM    601  CA  LYS A  38      13.137   8.133  36.105  1.00  0.00           C  
ATOM    602  C   LYS A  38      12.728   8.029  37.570  1.00  0.00           C  
ATOM    603  O   LYS A  38      11.586   7.705  37.897  1.00  0.00           O  
ATOM    604  CB  LYS A  38      14.006   6.937  35.712  1.00  0.00           C  
ATOM    605  CG  LYS A  38      13.342   5.582  35.921  1.00  0.00           C  
ATOM    606  CD  LYS A  38      14.290   4.444  35.575  1.00  0.00           C  
ATOM    607  CE  LYS A  38      15.415   4.330  36.593  1.00  0.00           C  
ATOM    608  NZ  LYS A  38      16.128   3.028  36.492  1.00  0.00           N  
ATOM    609  H   LYS A  38      14.786   9.362  35.494  1.00  0.00           H  
ATOM    610  HA  LYS A  38      12.253   8.100  35.467  1.00  0.00           H  
ATOM    611 1HB  LYS A  38      14.281   7.017  34.660  1.00  0.00           H  
ATOM    612 2HB  LYS A  38      14.928   6.951  36.294  1.00  0.00           H  
ATOM    613 1HG  LYS A  38      13.035   5.484  36.962  1.00  0.00           H  
ATOM    614 2HG  LYS A  38      12.457   5.510  35.290  1.00  0.00           H  
ATOM    615 1HD  LYS A  38      13.737   3.504  35.551  1.00  0.00           H  
ATOM    616 2HD  LYS A  38      14.722   4.616  34.589  1.00  0.00           H  
ATOM    617 1HE  LYS A  38      16.131   5.136  36.435  1.00  0.00           H  
ATOM    618 2HE  LYS A  38      15.007   4.429  37.599  1.00  0.00           H  
ATOM    619 1HZ  LYS A  38      16.864   2.992  37.183  1.00  0.00           H  
ATOM    620 2HZ  LYS A  38      15.476   2.273  36.656  1.00  0.00           H  
ATOM    621 3HZ  LYS A  38      16.528   2.933  35.570  1.00  0.00           H  
ATOM    622  N   GLN A  39      13.677   8.286  38.462  1.00  0.00           N  
ATOM    623  CA  GLN A  39      13.426   8.150  39.885  1.00  0.00           C  
ATOM    624  C   GLN A  39      12.398   9.171  40.373  1.00  0.00           C  
ATOM    625  O   GLN A  39      11.519   8.856  41.176  1.00  0.00           O  
ATOM    626  CB  GLN A  39      14.732   8.304  40.670  1.00  0.00           C  
ATOM    627  CG  GLN A  39      15.679   7.124  40.540  1.00  0.00           C  
ATOM    628  CD  GLN A  39      15.147   5.877  41.222  1.00  0.00           C  
ATOM    629  OE1 GLN A  39      14.696   5.925  42.369  1.00  0.00           O  
ATOM    630  NE2 GLN A  39      15.197   4.752  40.518  1.00  0.00           N  
ATOM    631  H   GLN A  39      14.591   8.583  38.150  1.00  0.00           H  
ATOM    632  HA  GLN A  39      13.025   7.154  40.072  1.00  0.00           H  
ATOM    633 1HB  GLN A  39      15.258   9.196  40.330  1.00  0.00           H  
ATOM    634 2HB  GLN A  39      14.507   8.440  41.727  1.00  0.00           H  
ATOM    635 1HG  GLN A  39      15.822   6.900  39.482  1.00  0.00           H  
ATOM    636 2HG  GLN A  39      16.633   7.384  40.998  1.00  0.00           H  
ATOM    637 1HE2 GLN A  39      14.861   3.897  40.916  1.00  0.00           H  
ATOM    638 2HE2 GLN A  39      15.571   4.758  39.591  1.00  0.00           H  
ATOM    639  N   ALA A  40      12.506  10.400  39.882  1.00  0.00           N  
ATOM    640  CA  ALA A  40      11.554  11.436  40.239  1.00  0.00           C  
ATOM    641  C   ALA A  40      10.158  11.050  39.754  1.00  0.00           C  
ATOM    642  O   ALA A  40       9.185  11.241  40.476  1.00  0.00           O  
ATOM    643  CB  ALA A  40      11.965  12.773  39.631  1.00  0.00           C  
ATOM    644  H   ALA A  40      13.262  10.623  39.250  1.00  0.00           H  
ATOM    645  HA  ALA A  40      11.548  11.531  41.325  1.00  0.00           H  
ATOM    646 1HB  ALA A  40      11.240  13.537  39.909  1.00  0.00           H  
ATOM    647 2HB  ALA A  40      12.950  13.054  40.003  1.00  0.00           H  
ATOM    648 3HB  ALA A  40      12.000  12.683  38.546  1.00  0.00           H  
ATOM    649  N   LEU A  41      10.071  10.503  38.546  1.00  0.00           N  
ATOM    650  CA  LEU A  41       8.768  10.133  37.980  1.00  0.00           C  
ATOM    651  C   LEU A  41       8.160   8.977  38.758  1.00  0.00           C  
ATOM    652  O   LEU A  41       6.975   9.002  39.094  1.00  0.00           O  
ATOM    653  CB  LEU A  41       8.911   9.744  36.503  1.00  0.00           C  
ATOM    654  CG  LEU A  41       7.614   9.334  35.794  1.00  0.00           C  
ATOM    655  CD1 LEU A  41       6.618  10.484  35.850  1.00  0.00           C  
ATOM    656  CD2 LEU A  41       7.922   8.947  34.355  1.00  0.00           C  
ATOM    657  H   LEU A  41      10.907  10.337  38.005  1.00  0.00           H  
ATOM    658  HA  LEU A  41       8.100  10.990  38.061  1.00  0.00           H  
ATOM    659 1HB  LEU A  41       9.332  10.589  35.960  1.00  0.00           H  
ATOM    660 2HB  LEU A  41       9.608   8.909  36.429  1.00  0.00           H  
ATOM    661  HG  LEU A  41       7.170   8.483  36.311  1.00  0.00           H  
ATOM    662 1HD1 LEU A  41       5.697  10.193  35.346  1.00  0.00           H  
ATOM    663 2HD1 LEU A  41       6.401  10.727  36.890  1.00  0.00           H  
ATOM    664 3HD1 LEU A  41       7.042  11.357  35.354  1.00  0.00           H  
ATOM    665 1HD2 LEU A  41       7.000   8.655  33.851  1.00  0.00           H  
ATOM    666 2HD2 LEU A  41       8.365   9.798  33.836  1.00  0.00           H  
ATOM    667 3HD2 LEU A  41       8.622   8.111  34.345  1.00  0.00           H  
ATOM    668  N   ARG A  42       8.961   7.957  39.044  1.00  0.00           N  
ATOM    669  CA  ARG A  42       8.453   6.817  39.797  1.00  0.00           C  
ATOM    670  C   ARG A  42       7.922   7.312  41.142  1.00  0.00           C  
ATOM    671  O   ARG A  42       6.829   6.953  41.559  1.00  0.00           O  
ATOM    672  CB  ARG A  42       9.541   5.776  40.019  1.00  0.00           C  
ATOM    673  CG  ARG A  42       9.109   4.563  40.827  1.00  0.00           C  
ATOM    674  CD  ARG A  42      10.260   3.680  41.150  1.00  0.00           C  
ATOM    675  NE  ARG A  42      11.317   4.398  41.843  1.00  0.00           N  
ATOM    676  CZ  ARG A  42      11.218   4.882  43.097  1.00  0.00           C  
ATOM    677  NH1 ARG A  42      10.108   4.716  43.780  1.00  0.00           N  
ATOM    678  NH2 ARG A  42      12.239   5.522  43.640  1.00  0.00           N  
ATOM    679  H   ARG A  42       9.925   7.959  38.744  1.00  0.00           H  
ATOM    680  HA  ARG A  42       7.666   6.339  39.214  1.00  0.00           H  
ATOM    681 1HB  ARG A  42       9.903   5.419  39.056  1.00  0.00           H  
ATOM    682 2HB  ARG A  42      10.383   6.234  40.536  1.00  0.00           H  
ATOM    683 1HG  ARG A  42       8.656   4.891  41.763  1.00  0.00           H  
ATOM    684 2HG  ARG A  42       8.383   3.984  40.256  1.00  0.00           H  
ATOM    685 1HD  ARG A  42       9.925   2.865  41.790  1.00  0.00           H  
ATOM    686 2HD  ARG A  42      10.673   3.271  40.228  1.00  0.00           H  
ATOM    687  HE  ARG A  42      12.187   4.545  41.349  1.00  0.00           H  
ATOM    688 1HH1 ARG A  42       9.328   4.226  43.364  1.00  0.00           H  
ATOM    689 2HH1 ARG A  42      10.034   5.078  44.719  1.00  0.00           H  
ATOM    690 1HH2 ARG A  42      13.093   5.650  43.114  1.00  0.00           H  
ATOM    691 2HH2 ARG A  42      12.165   5.884  44.579  1.00  0.00           H  
ATOM    692  N   GLU A  43       8.705   8.141  41.824  1.00  0.00           N  
ATOM    693  CA  GLU A  43       8.305   8.651  43.130  1.00  0.00           C  
ATOM    694  C   GLU A  43       7.047   9.513  43.088  1.00  0.00           C  
ATOM    695  O   GLU A  43       6.208   9.439  43.989  1.00  0.00           O  
ATOM    696  CB  GLU A  43       9.452   9.458  43.741  1.00  0.00           C  
ATOM    697  CG  GLU A  43      10.601   8.614  44.274  1.00  0.00           C  
ATOM    698  CD  GLU A  43      10.247   7.870  45.531  1.00  0.00           C  
ATOM    699  OE1 GLU A  43       9.536   8.415  46.341  1.00  0.00           O  
ATOM    700  OE2 GLU A  43      10.689   6.756  45.683  1.00  0.00           O  
ATOM    701  H   GLU A  43       9.592   8.426  41.435  1.00  0.00           H  
ATOM    702  HA  GLU A  43       8.078   7.803  43.777  1.00  0.00           H  
ATOM    703 1HB  GLU A  43       9.856  10.140  42.993  1.00  0.00           H  
ATOM    704 2HB  GLU A  43       9.072  10.063  44.565  1.00  0.00           H  
ATOM    705 1HG  GLU A  43      10.893   7.894  43.510  1.00  0.00           H  
ATOM    706 2HG  GLU A  43      11.454   9.262  44.468  1.00  0.00           H  
ATOM    707  N   ALA A  44       6.925  10.335  42.052  1.00  0.00           N  
ATOM    708  CA  ALA A  44       5.751  11.185  41.897  1.00  0.00           C  
ATOM    709  C   ALA A  44       4.524  10.299  41.724  1.00  0.00           C  
ATOM    710  O   ALA A  44       3.489  10.524  42.355  1.00  0.00           O  
ATOM    711  CB  ALA A  44       5.916  12.104  40.690  1.00  0.00           C  
ATOM    712  H   ALA A  44       7.656  10.375  41.356  1.00  0.00           H  
ATOM    713  HA  ALA A  44       5.654  11.795  42.795  1.00  0.00           H  
ATOM    714 1HB  ALA A  44       5.031  12.732  40.588  1.00  0.00           H  
ATOM    715 2HB  ALA A  44       6.794  12.734  40.830  1.00  0.00           H  
ATOM    716 3HB  ALA A  44       6.040  11.504  39.790  1.00  0.00           H  
ATOM    717  N   GLY A  45       4.663   9.287  40.876  1.00  0.00           N  
ATOM    718  CA  GLY A  45       3.570   8.363  40.631  1.00  0.00           C  
ATOM    719  C   GLY A  45       3.245   7.561  41.876  1.00  0.00           C  
ATOM    720  O   GLY A  45       2.073   7.324  42.193  1.00  0.00           O  
ATOM    721  H   GLY A  45       5.538   9.153  40.390  1.00  0.00           H  
ATOM    722 1HA  GLY A  45       2.688   8.919  40.310  1.00  0.00           H  
ATOM    723 2HA  GLY A  45       3.838   7.689  39.819  1.00  0.00           H  
ATOM    724  N   ASP A  46       4.279   7.134  42.592  1.00  0.00           N  
ATOM    725  CA  ASP A  46       4.063   6.375  43.819  1.00  0.00           C  
ATOM    726  C   ASP A  46       3.299   7.190  44.848  1.00  0.00           C  
ATOM    727  O   ASP A  46       2.383   6.681  45.487  1.00  0.00           O  
ATOM    728  CB  ASP A  46       5.391   5.939  44.443  1.00  0.00           C  
ATOM    729  CG  ASP A  46       6.056   4.819  43.686  1.00  0.00           C  
ATOM    730  OD1 ASP A  46       5.388   4.132  42.887  1.00  0.00           O  
ATOM    731  OD2 ASP A  46       7.268   4.611  43.908  1.00  0.00           O  
ATOM    732  H   ASP A  46       5.224   7.329  42.294  1.00  0.00           H  
ATOM    733  HA  ASP A  46       3.489   5.481  43.576  1.00  0.00           H  
ATOM    734 1HB  ASP A  46       6.073   6.788  44.478  1.00  0.00           H  
ATOM    735 2HB  ASP A  46       5.221   5.613  45.469  1.00  0.00           H  
ATOM    736  N   GLU A  47       3.683   8.452  45.024  1.00  0.00           N  
ATOM    737  CA  GLU A  47       3.001   9.301  45.990  1.00  0.00           C  
ATOM    738  C   GLU A  47       1.569   9.538  45.535  1.00  0.00           C  
ATOM    739  O   GLU A  47       0.644   9.535  46.349  1.00  0.00           O  
ATOM    740  CB  GLU A  47       3.732  10.636  46.157  1.00  0.00           C  
ATOM    741  CG  GLU A  47       5.047  10.541  46.917  1.00  0.00           C  
ATOM    742  CD  GLU A  47       5.642  11.887  47.226  1.00  0.00           C  
ATOM    743  OE1 GLU A  47       4.923  12.856  47.186  1.00  0.00           O  
ATOM    744  OE2 GLU A  47       6.817  11.945  47.504  1.00  0.00           O  
ATOM    745  H   GLU A  47       4.451   8.833  44.491  1.00  0.00           H  
ATOM    746  HA  GLU A  47       2.999   8.795  46.956  1.00  0.00           H  
ATOM    747 1HB  GLU A  47       3.942  11.060  45.175  1.00  0.00           H  
ATOM    748 2HB  GLU A  47       3.089  11.339  46.687  1.00  0.00           H  
ATOM    749 1HG  GLU A  47       4.877  10.008  47.853  1.00  0.00           H  
ATOM    750 2HG  GLU A  47       5.755   9.963  46.326  1.00  0.00           H  
ATOM    751  N   PHE A  48       1.400   9.728  44.230  1.00  0.00           N  
ATOM    752  CA  PHE A  48       0.089   9.973  43.637  1.00  0.00           C  
ATOM    753  C   PHE A  48      -0.862   8.833  43.978  1.00  0.00           C  
ATOM    754  O   PHE A  48      -1.999   9.064  44.394  1.00  0.00           O  
ATOM    755  CB  PHE A  48       0.199  10.124  42.119  1.00  0.00           C  
ATOM    756  CG  PHE A  48      -1.072  10.581  41.462  1.00  0.00           C  
ATOM    757  CD1 PHE A  48      -1.231  11.901  41.067  1.00  0.00           C  
ATOM    758  CD2 PHE A  48      -2.112   9.692  41.237  1.00  0.00           C  
ATOM    759  CE1 PHE A  48      -2.400  12.322  40.462  1.00  0.00           C  
ATOM    760  CE2 PHE A  48      -3.281  10.109  40.631  1.00  0.00           C  
ATOM    761  CZ  PHE A  48      -3.425  11.426  40.244  1.00  0.00           C  
ATOM    762  H   PHE A  48       2.213   9.700  43.631  1.00  0.00           H  
ATOM    763  HA  PHE A  48      -0.308  10.903  44.048  1.00  0.00           H  
ATOM    764 1HB  PHE A  48       0.982  10.843  41.881  1.00  0.00           H  
ATOM    765 2HB  PHE A  48       0.486   9.171  41.679  1.00  0.00           H  
ATOM    766  HD1 PHE A  48      -0.420  12.609  41.239  1.00  0.00           H  
ATOM    767  HD2 PHE A  48      -1.999   8.651  41.543  1.00  0.00           H  
ATOM    768  HE1 PHE A  48      -2.511  13.362  40.158  1.00  0.00           H  
ATOM    769  HE2 PHE A  48      -4.091   9.400  40.460  1.00  0.00           H  
ATOM    770  HZ  PHE A  48      -4.347  11.757  39.768  1.00  0.00           H  
ATOM    771  N   GLU A  49      -0.381   7.606  43.815  1.00  0.00           N  
ATOM    772  CA  GLU A  49      -1.152   6.415  44.167  1.00  0.00           C  
ATOM    773  C   GLU A  49      -1.412   6.326  45.668  1.00  0.00           C  
ATOM    774  O   GLU A  49      -2.516   6.003  46.098  1.00  0.00           O  
ATOM    775  CB  GLU A  49      -0.422   5.155  43.696  1.00  0.00           C  
ATOM    776  CG  GLU A  49      -1.180   3.859  43.947  1.00  0.00           C  
ATOM    777  CD  GLU A  49      -0.512   2.662  43.330  1.00  0.00           C  
ATOM    778  OE1 GLU A  49       0.486   2.835  42.672  1.00  0.00           O  
ATOM    779  OE2 GLU A  49      -1.000   1.572  43.517  1.00  0.00           O  
ATOM    780  H   GLU A  49       0.549   7.495  43.436  1.00  0.00           H  
ATOM    781  HA  GLU A  49      -2.117   6.466  43.663  1.00  0.00           H  
ATOM    782 1HB  GLU A  49      -0.227   5.226  42.626  1.00  0.00           H  
ATOM    783 2HB  GLU A  49       0.541   5.082  44.200  1.00  0.00           H  
ATOM    784 1HG  GLU A  49      -1.263   3.701  45.022  1.00  0.00           H  
ATOM    785 2HG  GLU A  49      -2.187   3.955  43.543  1.00  0.00           H  
ATOM    786  N   LEU A  50      -0.396   6.605  46.476  1.00  0.00           N  
ATOM    787  CA  LEU A  50      -0.576   6.532  47.918  1.00  0.00           C  
ATOM    788  C   LEU A  50      -1.674   7.472  48.383  1.00  0.00           C  
ATOM    789  O   LEU A  50      -2.446   7.146  49.285  1.00  0.00           O  
ATOM    790  CB  LEU A  50       0.736   6.877  48.634  1.00  0.00           C  
ATOM    791  CG  LEU A  50       1.844   5.820  48.536  1.00  0.00           C  
ATOM    792  CD1 LEU A  50       3.141   6.390  49.096  1.00  0.00           C  
ATOM    793  CD2 LEU A  50       1.423   4.571  49.296  1.00  0.00           C  
ATOM    794  H   LEU A  50       0.506   6.868  46.105  1.00  0.00           H  
ATOM    795  HA  LEU A  50      -0.855   5.512  48.180  1.00  0.00           H  
ATOM    796 1HB  LEU A  50       1.126   7.804  48.218  1.00  0.00           H  
ATOM    797 2HB  LEU A  50       0.524   7.037  49.691  1.00  0.00           H  
ATOM    798  HG  LEU A  50       2.016   5.568  47.490  1.00  0.00           H  
ATOM    799 1HD1 LEU A  50       3.928   5.640  49.027  1.00  0.00           H  
ATOM    800 2HD1 LEU A  50       3.429   7.271  48.522  1.00  0.00           H  
ATOM    801 3HD1 LEU A  50       2.995   6.668  50.140  1.00  0.00           H  
ATOM    802 1HD2 LEU A  50       2.211   3.820  49.226  1.00  0.00           H  
ATOM    803 2HD2 LEU A  50       1.253   4.822  50.343  1.00  0.00           H  
ATOM    804 3HD2 LEU A  50       0.505   4.175  48.864  1.00  0.00           H  
ATOM    805  N   ARG A  51      -1.747   8.637  47.755  1.00  0.00           N  
ATOM    806  CA  ARG A  51      -2.799   9.597  48.049  1.00  0.00           C  
ATOM    807  C   ARG A  51      -4.123   9.323  47.335  1.00  0.00           C  
ATOM    808  O   ARG A  51      -5.190   9.549  47.910  1.00  0.00           O  
ATOM    809  CB  ARG A  51      -2.327  10.996  47.681  1.00  0.00           C  
ATOM    810  CG  ARG A  51      -1.202  11.540  48.547  1.00  0.00           C  
ATOM    811  CD  ARG A  51      -0.979  12.989  48.312  1.00  0.00           C  
ATOM    812  NE  ARG A  51       0.163  13.491  49.060  1.00  0.00           N  
ATOM    813  CZ  ARG A  51       1.419  13.566  48.579  1.00  0.00           C  
ATOM    814  NH1 ARG A  51       1.678  13.170  47.352  1.00  0.00           N  
ATOM    815  NH2 ARG A  51       2.391  14.039  49.340  1.00  0.00           N  
ATOM    816  H   ARG A  51      -1.055   8.864  47.055  1.00  0.00           H  
ATOM    817  HA  ARG A  51      -3.035   9.537  49.112  1.00  0.00           H  
ATOM    818 1HB  ARG A  51      -1.982  11.004  46.649  1.00  0.00           H  
ATOM    819 2HB  ARG A  51      -3.163  11.692  47.752  1.00  0.00           H  
ATOM    820 1HG  ARG A  51      -1.450  11.397  49.599  1.00  0.00           H  
ATOM    821 2HG  ARG A  51      -0.277  11.009  48.317  1.00  0.00           H  
ATOM    822 1HD  ARG A  51      -0.795  13.162  47.252  1.00  0.00           H  
ATOM    823 2HD  ARG A  51      -1.861  13.548  48.622  1.00  0.00           H  
ATOM    824  HE  ARG A  51       0.003  13.805  50.008  1.00  0.00           H  
ATOM    825 1HH1 ARG A  51       0.935  12.809  46.770  1.00  0.00           H  
ATOM    826 2HH1 ARG A  51       2.620  13.227  46.992  1.00  0.00           H  
ATOM    827 1HH2 ARG A  51       2.191  14.343  50.283  1.00  0.00           H  
ATOM    828 2HH2 ARG A  51       3.332  14.095  48.979  1.00  0.00           H  
ATOM    829  N   TYR A  52      -4.065   8.809  46.108  1.00  0.00           N  
ATOM    830  CA  TYR A  52      -5.286   8.597  45.326  1.00  0.00           C  
ATOM    831  C   TYR A  52      -5.563   7.180  44.807  1.00  0.00           C  
ATOM    832  O   TYR A  52      -6.251   7.039  43.794  1.00  0.00           O  
ATOM    833  CB  TYR A  52      -5.274   9.561  44.138  1.00  0.00           C  
ATOM    834  CG  TYR A  52      -5.249  11.020  44.536  1.00  0.00           C  
ATOM    835  CD1 TYR A  52      -4.053  11.724  44.517  1.00  0.00           C  
ATOM    836  CD2 TYR A  52      -6.420  11.655  44.921  1.00  0.00           C  
ATOM    837  CE1 TYR A  52      -4.030  13.056  44.881  1.00  0.00           C  
ATOM    838  CE2 TYR A  52      -6.397  12.988  45.284  1.00  0.00           C  
ATOM    839  CZ  TYR A  52      -5.207  13.687  45.265  1.00  0.00           C  
ATOM    840  OH  TYR A  52      -5.184  15.014  45.627  1.00  0.00           O  
ATOM    841  H   TYR A  52      -3.173   8.560  45.705  1.00  0.00           H  
ATOM    842  HA  TYR A  52      -6.144   8.848  45.950  1.00  0.00           H  
ATOM    843 1HB  TYR A  52      -4.400   9.363  43.516  1.00  0.00           H  
ATOM    844 2HB  TYR A  52      -6.158   9.392  43.524  1.00  0.00           H  
ATOM    845  HD1 TYR A  52      -3.132  11.225  44.215  1.00  0.00           H  
ATOM    846  HD2 TYR A  52      -7.359  11.102  44.937  1.00  0.00           H  
ATOM    847  HE1 TYR A  52      -3.090  13.609  44.865  1.00  0.00           H  
ATOM    848  HE2 TYR A  52      -7.318  13.486  45.587  1.00  0.00           H  
ATOM    849  HH  TYR A  52      -6.072  15.297  45.860  1.00  0.00           H  
ATOM    850  N   ARG A  53      -5.078   6.134  45.467  1.00  0.00           N  
ATOM    851  CA  ARG A  53      -5.360   4.789  44.964  1.00  0.00           C  
ATOM    852  C   ARG A  53      -6.832   4.417  44.782  1.00  0.00           C  
ATOM    853  O   ARG A  53      -7.149   3.536  43.982  1.00  0.00           O  
ATOM    854  CB  ARG A  53      -4.730   3.767  45.898  1.00  0.00           C  
ATOM    855  CG  ARG A  53      -5.318   3.733  47.300  1.00  0.00           C  
ATOM    856  CD  ARG A  53      -4.541   2.843  48.200  1.00  0.00           C  
ATOM    857  NE  ARG A  53      -5.112   2.791  49.536  1.00  0.00           N  
ATOM    858  CZ  ARG A  53      -4.866   3.690  50.509  1.00  0.00           C  
ATOM    859  NH1 ARG A  53      -4.060   4.703  50.280  1.00  0.00           N  
ATOM    860  NH2 ARG A  53      -5.436   3.555  51.694  1.00  0.00           N  
ATOM    861  H   ARG A  53      -4.523   6.239  46.304  1.00  0.00           H  
ATOM    862  HA  ARG A  53      -4.986   4.716  43.942  1.00  0.00           H  
ATOM    863 1HB  ARG A  53      -4.836   2.770  45.472  1.00  0.00           H  
ATOM    864 2HB  ARG A  53      -3.663   3.970  45.993  1.00  0.00           H  
ATOM    865 1HG  ARG A  53      -5.312   4.738  47.721  1.00  0.00           H  
ATOM    866 2HG  ARG A  53      -6.344   3.364  47.255  1.00  0.00           H  
ATOM    867 1HD  ARG A  53      -4.532   1.832  47.794  1.00  0.00           H  
ATOM    868 2HD  ARG A  53      -3.519   3.211  48.281  1.00  0.00           H  
ATOM    869  HE  ARG A  53      -5.738   2.026  49.750  1.00  0.00           H  
ATOM    870 1HH1 ARG A  53      -3.624   4.806  49.374  1.00  0.00           H  
ATOM    871 2HH1 ARG A  53      -3.875   5.376  51.009  1.00  0.00           H  
ATOM    872 1HH2 ARG A  53      -6.057   2.776  51.870  1.00  0.00           H  
ATOM    873 2HH2 ARG A  53      -5.252   4.228  52.422  1.00  0.00           H  
ATOM    874  N   ARG A  54      -7.732   5.078  45.503  1.00  0.00           N  
ATOM    875  CA  ARG A  54      -9.154   4.791  45.337  1.00  0.00           C  
ATOM    876  C   ARG A  54      -9.610   5.151  43.925  1.00  0.00           C  
ATOM    877  O   ARG A  54     -10.545   4.551  43.393  1.00  0.00           O  
ATOM    878  CB  ARG A  54      -9.983   5.563  46.353  1.00  0.00           C  
ATOM    879  CG  ARG A  54      -9.848   5.081  47.788  1.00  0.00           C  
ATOM    880  CD  ARG A  54     -10.867   5.700  48.674  1.00  0.00           C  
ATOM    881  NE  ARG A  54     -10.689   7.140  48.782  1.00  0.00           N  
ATOM    882  CZ  ARG A  54      -9.895   7.747  49.686  1.00  0.00           C  
ATOM    883  NH1 ARG A  54      -9.216   7.028  50.552  1.00  0.00           N  
ATOM    884  NH2 ARG A  54      -9.801   9.065  49.703  1.00  0.00           N  
ATOM    885  H   ARG A  54      -7.446   5.783  46.168  1.00  0.00           H  
ATOM    886  HA  ARG A  54      -9.314   3.726  45.506  1.00  0.00           H  
ATOM    887 1HB  ARG A  54      -9.699   6.614  46.330  1.00  0.00           H  
ATOM    888 2HB  ARG A  54     -11.037   5.504  46.082  1.00  0.00           H  
ATOM    889 1HG  ARG A  54      -9.977   3.999  47.822  1.00  0.00           H  
ATOM    890 2HG  ARG A  54      -8.860   5.341  48.168  1.00  0.00           H  
ATOM    891 1HD  ARG A  54     -11.862   5.509  48.273  1.00  0.00           H  
ATOM    892 2HD  ARG A  54     -10.790   5.272  49.672  1.00  0.00           H  
ATOM    893  HE  ARG A  54     -11.196   7.726  48.132  1.00  0.00           H  
ATOM    894 1HH1 ARG A  54      -9.288   6.020  50.539  1.00  0.00           H  
ATOM    895 2HH1 ARG A  54      -8.621   7.483  51.229  1.00  0.00           H  
ATOM    896 1HH2 ARG A  54     -10.323   9.617  49.037  1.00  0.00           H  
ATOM    897 2HH2 ARG A  54      -9.207   9.519  50.380  1.00  0.00           H  
ATOM    898  N   ALA A  55      -8.943   6.127  43.317  1.00  0.00           N  
ATOM    899  CA  ALA A  55      -9.316   6.584  41.984  1.00  0.00           C  
ATOM    900  C   ALA A  55      -9.014   5.549  40.903  1.00  0.00           C  
ATOM    901  O   ALA A  55      -9.473   5.684  39.770  1.00  0.00           O  
ATOM    902  CB  ALA A  55      -8.603   7.893  41.664  1.00  0.00           C  
ATOM    903  H   ALA A  55      -8.162   6.563  43.786  1.00  0.00           H  
ATOM    904  HA  ALA A  55     -10.393   6.753  41.973  1.00  0.00           H  
ATOM    905 1HB  ALA A  55      -8.887   8.227  40.666  1.00  0.00           H  
ATOM    906 2HB  ALA A  55      -8.886   8.650  42.395  1.00  0.00           H  
ATOM    907 3HB  ALA A  55      -7.526   7.738  41.701  1.00  0.00           H  
ATOM    908  N   PHE A  56      -8.250   4.518  41.248  1.00  0.00           N  
ATOM    909  CA  PHE A  56      -7.900   3.485  40.278  1.00  0.00           C  
ATOM    910  C   PHE A  56      -8.595   2.158  40.552  1.00  0.00           C  
ATOM    911  O   PHE A  56      -8.233   1.131  39.978  1.00  0.00           O  
ATOM    912  CB  PHE A  56      -6.385   3.267  40.267  1.00  0.00           C  
ATOM    913  CG  PHE A  56      -5.595   4.518  40.007  1.00  0.00           C  
ATOM    914  CD1 PHE A  56      -5.102   5.276  41.059  1.00  0.00           C  
ATOM    915  CD2 PHE A  56      -5.345   4.941  38.710  1.00  0.00           C  
ATOM    916  CE1 PHE A  56      -4.375   6.427  40.820  1.00  0.00           C  
ATOM    917  CE2 PHE A  56      -4.618   6.090  38.469  1.00  0.00           C  
ATOM    918  CZ  PHE A  56      -4.133   6.834  39.526  1.00  0.00           C  
ATOM    919  H   PHE A  56      -7.905   4.442  42.194  1.00  0.00           H  
ATOM    920  HA  PHE A  56      -8.208   3.821  39.287  1.00  0.00           H  
ATOM    921 1HB  PHE A  56      -6.070   2.860  41.227  1.00  0.00           H  
ATOM    922 2HB  PHE A  56      -6.128   2.537  39.501  1.00  0.00           H  
ATOM    923  HD1 PHE A  56      -5.293   4.953  42.082  1.00  0.00           H  
ATOM    924  HD2 PHE A  56      -5.729   4.353  37.875  1.00  0.00           H  
ATOM    925  HE1 PHE A  56      -3.993   7.013  41.656  1.00  0.00           H  
ATOM    926  HE2 PHE A  56      -4.427   6.411  37.445  1.00  0.00           H  
ATOM    927  HZ  PHE A  56      -3.561   7.742  39.337  1.00  0.00           H  
ATOM    928  N   SER A  57      -9.599   2.178  41.420  1.00  0.00           N  
ATOM    929  CA  SER A  57     -10.318   0.959  41.769  1.00  0.00           C  
ATOM    930  C   SER A  57     -11.190   0.406  40.644  1.00  0.00           C  
ATOM    931  O   SER A  57     -12.092   1.078  40.149  1.00  0.00           O  
ATOM    932  CB  SER A  57     -11.182   1.220  42.987  1.00  0.00           C  
ATOM    933  OG  SER A  57     -11.968   0.101  43.293  1.00  0.00           O  
ATOM    934  H   SER A  57      -9.873   3.051  41.849  1.00  0.00           H  
ATOM    935  HA  SER A  57      -9.589   0.175  41.979  1.00  0.00           H  
ATOM    936 1HB  SER A  57     -10.547   1.465  43.837  1.00  0.00           H  
ATOM    937 2HB  SER A  57     -11.825   2.079  42.799  1.00  0.00           H  
ATOM    938  HG  SER A  57     -12.009  -0.422  42.489  1.00  0.00           H  
ATOM    939  N   ASP A  58     -10.894  -0.831  40.256  1.00  0.00           N  
ATOM    940  CA  ASP A  58     -11.640  -1.566  39.236  1.00  0.00           C  
ATOM    941  C   ASP A  58     -11.787  -0.816  37.916  1.00  0.00           C  
ATOM    942  O   ASP A  58     -12.896  -0.629  37.413  1.00  0.00           O  
ATOM    943  CB  ASP A  58     -13.032  -1.919  39.767  1.00  0.00           C  
ATOM    944  CG  ASP A  58     -12.988  -2.849  40.972  1.00  0.00           C  
ATOM    945  OD1 ASP A  58     -12.158  -3.727  40.990  1.00  0.00           O  
ATOM    946  OD2 ASP A  58     -13.786  -2.673  41.862  1.00  0.00           O  
ATOM    947  H   ASP A  58     -10.103  -1.273  40.702  1.00  0.00           H  
ATOM    948  HA  ASP A  58     -11.089  -2.476  38.993  1.00  0.00           H  
ATOM    949 1HB  ASP A  58     -13.555  -1.006  40.050  1.00  0.00           H  
ATOM    950 2HB  ASP A  58     -13.612  -2.398  38.977  1.00  0.00           H  
ATOM    951  N   LEU A  59     -10.663  -0.386  37.353  1.00  0.00           N  
ATOM    952  CA  LEU A  59     -10.698   0.402  36.130  1.00  0.00           C  
ATOM    953  C   LEU A  59     -11.193  -0.460  34.981  1.00  0.00           C  
ATOM    954  O   LEU A  59     -11.990  -0.011  34.163  1.00  0.00           O  
ATOM    955  CB  LEU A  59      -9.306   0.961  35.807  1.00  0.00           C  
ATOM    956  CG  LEU A  59      -8.792   2.053  36.755  1.00  0.00           C  
ATOM    957  CD1 LEU A  59      -7.346   2.384  36.411  1.00  0.00           C  
ATOM    958  CD2 LEU A  59      -9.678   3.284  36.639  1.00  0.00           C  
ATOM    959  H   LEU A  59      -9.770  -0.604  37.773  1.00  0.00           H  
ATOM    960  HA  LEU A  59     -11.362   1.251  36.285  1.00  0.00           H  
ATOM    961 1HB  LEU A  59      -8.590   0.142  35.826  1.00  0.00           H  
ATOM    962 2HB  LEU A  59      -9.324   1.378  34.800  1.00  0.00           H  
ATOM    963  HG  LEU A  59      -8.815   1.684  37.781  1.00  0.00           H  
ATOM    964 1HD1 LEU A  59      -6.981   3.159  37.085  1.00  0.00           H  
ATOM    965 2HD1 LEU A  59      -6.732   1.490  36.522  1.00  0.00           H  
ATOM    966 3HD1 LEU A  59      -7.289   2.740  35.384  1.00  0.00           H  
ATOM    967 1HD2 LEU A  59      -9.313   4.060  37.313  1.00  0.00           H  
ATOM    968 2HD2 LEU A  59      -9.654   3.654  35.614  1.00  0.00           H  
ATOM    969 3HD2 LEU A  59     -10.702   3.023  36.907  1.00  0.00           H  
ATOM    970  N   THR A  60     -10.709  -1.697  34.914  1.00  0.00           N  
ATOM    971  CA  THR A  60     -11.059  -2.576  33.809  1.00  0.00           C  
ATOM    972  C   THR A  60     -12.518  -3.004  33.868  1.00  0.00           C  
ATOM    973  O   THR A  60     -13.113  -3.317  32.843  1.00  0.00           O  
ATOM    974  CB  THR A  60     -10.157  -3.824  33.793  1.00  0.00           C  
ATOM    975  OG1 THR A  60     -10.158  -4.434  35.091  1.00  0.00           O  
ATOM    976  CG2 THR A  60      -8.733  -3.449  33.414  1.00  0.00           C  
ATOM    977  H   THR A  60     -10.090  -2.037  35.636  1.00  0.00           H  
ATOM    978  HA  THR A  60     -10.933  -2.026  32.876  1.00  0.00           H  
ATOM    979  HB  THR A  60     -10.542  -4.542  33.069  1.00  0.00           H  
ATOM    980  HG1 THR A  60      -9.575  -3.942  35.675  1.00  0.00           H  
ATOM    981 1HG2 THR A  60      -8.110  -4.343  33.408  1.00  0.00           H  
ATOM    982 2HG2 THR A  60      -8.728  -2.995  32.423  1.00  0.00           H  
ATOM    983 3HG2 THR A  60      -8.339  -2.738  34.140  1.00  0.00           H  
ATOM    984  N   SER A  61     -13.096  -3.010  35.064  1.00  0.00           N  
ATOM    985  CA  SER A  61     -14.515  -3.323  35.197  1.00  0.00           C  
ATOM    986  C   SER A  61     -15.365  -2.131  34.783  1.00  0.00           C  
ATOM    987  O   SER A  61     -16.300  -2.271  33.992  1.00  0.00           O  
ATOM    988  CB  SER A  61     -14.837  -3.717  36.626  1.00  0.00           C  
ATOM    989  OG  SER A  61     -16.197  -4.021  36.768  1.00  0.00           O  
ATOM    990  H   SER A  61     -12.559  -2.798  35.892  1.00  0.00           H  
ATOM    991  HA  SER A  61     -14.744  -4.174  34.554  1.00  0.00           H  
ATOM    992 1HB  SER A  61     -14.237  -4.581  36.909  1.00  0.00           H  
ATOM    993 2HB  SER A  61     -14.572  -2.901  37.296  1.00  0.00           H  
ATOM    994  HG  SER A  61     -16.605  -3.239  37.148  1.00  0.00           H  
ATOM    995  N   GLN A  62     -15.039  -0.956  35.317  1.00  0.00           N  
ATOM    996  CA  GLN A  62     -15.793   0.260  35.012  1.00  0.00           C  
ATOM    997  C   GLN A  62     -15.660   0.683  33.559  1.00  0.00           C  
ATOM    998  O   GLN A  62     -16.633   1.112  32.928  1.00  0.00           O  
ATOM    999  CB  GLN A  62     -15.339   1.407  35.919  1.00  0.00           C  
ATOM   1000  CG  GLN A  62     -15.727   1.237  37.378  1.00  0.00           C  
ATOM   1001  CD  GLN A  62     -15.138   2.319  38.263  1.00  0.00           C  
ATOM   1002  OE1 GLN A  62     -14.100   2.905  37.944  1.00  0.00           O  
ATOM   1003  NE2 GLN A  62     -15.799   2.591  39.383  1.00  0.00           N  
ATOM   1004  H   GLN A  62     -14.253  -0.902  35.948  1.00  0.00           H  
ATOM   1005  HA  GLN A  62     -16.847   0.075  35.219  1.00  0.00           H  
ATOM   1006 1HB  GLN A  62     -14.254   1.502  35.869  1.00  0.00           H  
ATOM   1007 2HB  GLN A  62     -15.767   2.344  35.564  1.00  0.00           H  
ATOM   1008 1HG  GLN A  62     -16.813   1.281  37.462  1.00  0.00           H  
ATOM   1009 2HG  GLN A  62     -15.364   0.272  37.730  1.00  0.00           H  
ATOM   1010 1HE2 GLN A  62     -15.458   3.296  40.007  1.00  0.00           H  
ATOM   1011 2HE2 GLN A  62     -16.637   2.092  39.603  1.00  0.00           H  
ATOM   1012  N   LEU A  63     -14.444   0.572  33.035  1.00  0.00           N  
ATOM   1013  CA  LEU A  63     -14.146   0.977  31.669  1.00  0.00           C  
ATOM   1014  C   LEU A  63     -14.417  -0.123  30.651  1.00  0.00           C  
ATOM   1015  O   LEU A  63     -14.336   0.114  29.445  1.00  0.00           O  
ATOM   1016  CB  LEU A  63     -12.679   1.412  31.568  1.00  0.00           C  
ATOM   1017  CG  LEU A  63     -12.278   2.607  32.442  1.00  0.00           C  
ATOM   1018  CD1 LEU A  63     -10.778   2.843  32.323  1.00  0.00           C  
ATOM   1019  CD2 LEU A  63     -13.061   3.838  32.012  1.00  0.00           C  
ATOM   1020  H   LEU A  63     -13.704   0.193  33.608  1.00  0.00           H  
ATOM   1021  HA  LEU A  63     -14.787   1.820  31.411  1.00  0.00           H  
ATOM   1022 1HB  LEU A  63     -12.047   0.571  31.846  1.00  0.00           H  
ATOM   1023 2HB  LEU A  63     -12.465   1.673  30.531  1.00  0.00           H  
ATOM   1024  HG  LEU A  63     -12.498   2.384  33.487  1.00  0.00           H  
ATOM   1025 1HD1 LEU A  63     -10.493   3.692  32.945  1.00  0.00           H  
ATOM   1026 2HD1 LEU A  63     -10.242   1.954  32.656  1.00  0.00           H  
ATOM   1027 3HD1 LEU A  63     -10.525   3.053  31.285  1.00  0.00           H  
ATOM   1028 1HD2 LEU A  63     -12.776   4.687  32.634  1.00  0.00           H  
ATOM   1029 2HD2 LEU A  63     -12.841   4.063  30.968  1.00  0.00           H  
ATOM   1030 3HD2 LEU A  63     -14.129   3.648  32.124  1.00  0.00           H  
ATOM   1031  N   HIS A  64     -14.744  -1.323  31.134  1.00  0.00           N  
ATOM   1032  CA  HIS A  64     -15.115  -2.428  30.253  1.00  0.00           C  
ATOM   1033  C   HIS A  64     -13.961  -2.775  29.321  1.00  0.00           C  
ATOM   1034  O   HIS A  64     -14.116  -2.885  28.105  1.00  0.00           O  
ATOM   1035  CB  HIS A  64     -16.360  -2.079  29.432  1.00  0.00           C  
ATOM   1036  CG  HIS A  64     -17.560  -1.756  30.266  1.00  0.00           C  
ATOM   1037  ND1 HIS A  64     -18.195  -2.696  31.051  1.00  0.00           N  
ATOM   1038  CD2 HIS A  64     -18.242  -0.600  30.439  1.00  0.00           C  
ATOM   1039  CE1 HIS A  64     -19.216  -2.130  31.671  1.00  0.00           C  
ATOM   1040  NE2 HIS A  64     -19.266  -0.859  31.316  1.00  0.00           N  
ATOM   1041  H   HIS A  64     -14.734  -1.472  32.133  1.00  0.00           H  
ATOM   1042  HA  HIS A  64     -15.330  -3.313  30.851  1.00  0.00           H  
ATOM   1043 1HB  HIS A  64     -16.147  -1.221  28.794  1.00  0.00           H  
ATOM   1044 2HB  HIS A  64     -16.613  -2.916  28.781  1.00  0.00           H  
ATOM   1045  HD1 HIS A  64     -17.895  -3.638  31.205  1.00  0.00           H  
ATOM   1046  HD2 HIS A  64     -18.114   0.403  30.029  1.00  0.00           H  
ATOM   1047  HE1 HIS A  64     -19.848  -2.710  32.343  1.00  0.00           H  
ATOM   1048  N   ILE A  65     -12.791  -2.955  29.922  1.00  0.00           N  
ATOM   1049  CA  ILE A  65     -11.576  -3.230  29.178  1.00  0.00           C  
ATOM   1050  C   ILE A  65     -11.443  -4.663  28.677  1.00  0.00           C  
ATOM   1051  O   ILE A  65     -11.416  -5.610  29.456  1.00  0.00           O  
ATOM   1052  CB  ILE A  65     -10.349  -2.895  30.046  1.00  0.00           C  
ATOM   1053  CG1 ILE A  65     -10.368  -1.418  30.450  1.00  0.00           C  
ATOM   1054  CG2 ILE A  65      -9.065  -3.230  29.303  1.00  0.00           C  
ATOM   1055  CD1 ILE A  65     -10.292  -0.464  29.280  1.00  0.00           C  
ATOM   1056  H   ILE A  65     -12.749  -2.897  30.929  1.00  0.00           H  
ATOM   1057  HA  ILE A  65     -11.552  -2.582  28.303  1.00  0.00           H  
ATOM   1058  HB  ILE A  65     -10.386  -3.474  30.967  1.00  0.00           H  
ATOM   1059 1HG1 ILE A  65     -11.281  -1.205  31.006  1.00  0.00           H  
ATOM   1060 2HG1 ILE A  65      -9.527  -1.211  31.113  1.00  0.00           H  
ATOM   1061 1HG2 ILE A  65      -8.207  -2.986  29.930  1.00  0.00           H  
ATOM   1062 2HG2 ILE A  65      -9.049  -4.292  29.064  1.00  0.00           H  
ATOM   1063 3HG2 ILE A  65      -9.016  -2.650  28.380  1.00  0.00           H  
ATOM   1064 1HD1 ILE A  65     -10.310   0.563  29.647  1.00  0.00           H  
ATOM   1065 2HD1 ILE A  65      -9.367  -0.636  28.729  1.00  0.00           H  
ATOM   1066 3HD1 ILE A  65     -11.144  -0.628  28.621  1.00  0.00           H  
ATOM   1067  N   THR A  66     -11.352  -4.798  27.362  1.00  0.00           N  
ATOM   1068  CA  THR A  66     -11.112  -6.074  26.699  1.00  0.00           C  
ATOM   1069  C   THR A  66      -9.946  -5.748  25.779  1.00  0.00           C  
ATOM   1070  O   THR A  66      -9.662  -4.576  25.538  1.00  0.00           O  
ATOM   1071  CB  THR A  66     -12.329  -6.600  25.916  1.00  0.00           C  
ATOM   1072  OG1 THR A  66     -12.619  -5.715  24.826  1.00  0.00           O  
ATOM   1073  CG2 THR A  66     -13.546  -6.696  26.824  1.00  0.00           C  
ATOM   1074  H   THR A  66     -11.456  -3.964  26.802  1.00  0.00           H  
ATOM   1075  HA  THR A  66     -10.945  -6.834  27.462  1.00  0.00           H  
ATOM   1076  HB  THR A  66     -12.104  -7.588  25.514  1.00  0.00           H  
ATOM   1077  HG1 THR A  66     -12.561  -4.806  25.129  1.00  0.00           H  
ATOM   1078 1HG2 THR A  66     -14.396  -7.070  26.254  1.00  0.00           H  
ATOM   1079 2HG2 THR A  66     -13.333  -7.377  27.647  1.00  0.00           H  
ATOM   1080 3HG2 THR A  66     -13.782  -5.710  27.221  1.00  0.00           H  
ATOM   1081  N   PRO A  67      -9.253  -6.768  25.258  1.00  0.00           N  
ATOM   1082  CA  PRO A  67      -8.124  -6.496  24.365  1.00  0.00           C  
ATOM   1083  C   PRO A  67      -8.506  -5.607  23.179  1.00  0.00           C  
ATOM   1084  O   PRO A  67      -7.716  -4.773  22.734  1.00  0.00           O  
ATOM   1085  CB  PRO A  67      -7.719  -7.899  23.902  1.00  0.00           C  
ATOM   1086  CG  PRO A  67      -8.122  -8.787  25.029  1.00  0.00           C  
ATOM   1087  CD  PRO A  67      -9.427  -8.212  25.511  1.00  0.00           C  
ATOM   1088  HA  PRO A  67      -7.327  -5.992  24.932  1.00  0.00           H  
ATOM   1089 1HB  PRO A  67      -8.231  -8.146  22.960  1.00  0.00           H  
ATOM   1090 2HB  PRO A  67      -6.639  -7.931  23.698  1.00  0.00           H  
ATOM   1091 1HG  PRO A  67      -8.220  -9.825  24.679  1.00  0.00           H  
ATOM   1092 2HG  PRO A  67      -7.346  -8.786  25.809  1.00  0.00           H  
ATOM   1093 1HD  PRO A  67     -10.254  -8.634  24.921  1.00  0.00           H  
ATOM   1094 2HD  PRO A  67      -9.557  -8.439  26.579  1.00  0.00           H  
ATOM   1095  N   GLY A  68      -9.725  -5.770  22.682  1.00  0.00           N  
ATOM   1096  CA  GLY A  68     -10.168  -4.955  21.565  1.00  0.00           C  
ATOM   1097  C   GLY A  68     -10.755  -3.594  21.884  1.00  0.00           C  
ATOM   1098  O   GLY A  68     -11.017  -2.800  20.978  1.00  0.00           O  
ATOM   1099  H   GLY A  68     -10.355  -6.458  23.069  1.00  0.00           H  
ATOM   1100 1HA  GLY A  68      -9.332  -4.778  20.888  1.00  0.00           H  
ATOM   1101 2HA  GLY A  68     -10.929  -5.493  21.001  1.00  0.00           H  
ATOM   1102  N   THR A  69     -10.953  -3.300  23.163  1.00  0.00           N  
ATOM   1103  CA  THR A  69     -11.574  -2.041  23.547  1.00  0.00           C  
ATOM   1104  C   THR A  69     -10.663  -1.173  24.407  1.00  0.00           C  
ATOM   1105  O   THR A  69     -10.944   0.004  24.612  1.00  0.00           O  
ATOM   1106  CB  THR A  69     -12.894  -2.294  24.298  1.00  0.00           C  
ATOM   1107  OG1 THR A  69     -12.634  -3.058  25.483  1.00  0.00           O  
ATOM   1108  CG2 THR A  69     -13.873  -3.052  23.415  1.00  0.00           C  
ATOM   1109  H   THR A  69     -10.675  -3.951  23.884  1.00  0.00           H  
ATOM   1110  HA  THR A  69     -11.824  -1.488  22.641  1.00  0.00           H  
ATOM   1111  HB  THR A  69     -13.336  -1.340  24.587  1.00  0.00           H  
ATOM   1112  HG1 THR A  69     -13.187  -2.735  26.199  1.00  0.00           H  
ATOM   1113 1HG2 THR A  69     -14.800  -3.221  23.962  1.00  0.00           H  
ATOM   1114 2HG2 THR A  69     -14.082  -2.468  22.519  1.00  0.00           H  
ATOM   1115 3HG2 THR A  69     -13.440  -4.010  23.131  1.00  0.00           H  
ATOM   1116  N   ALA A  70      -9.580  -1.763  24.902  1.00  0.00           N  
ATOM   1117  CA  ALA A  70      -8.618  -1.041  25.734  1.00  0.00           C  
ATOM   1118  C   ALA A  70      -8.050   0.226  25.129  1.00  0.00           C  
ATOM   1119  O   ALA A  70      -7.848   1.212  25.835  1.00  0.00           O  
ATOM   1120  CB  ALA A  70      -7.483  -1.963  26.140  1.00  0.00           C  
ATOM   1121  H   ALA A  70      -9.418  -2.738  24.697  1.00  0.00           H  
ATOM   1122  HA  ALA A  70      -9.135  -0.698  26.630  1.00  0.00           H  
ATOM   1123 1HB  ALA A  70      -6.773  -1.415  26.759  1.00  0.00           H  
ATOM   1124 2HB  ALA A  70      -7.883  -2.805  26.706  1.00  0.00           H  
ATOM   1125 3HB  ALA A  70      -6.978  -2.332  25.249  1.00  0.00           H  
ATOM   1126  N   TYR A  71      -7.783   0.203  23.828  1.00  0.00           N  
ATOM   1127  CA  TYR A  71      -7.267   1.388  23.151  1.00  0.00           C  
ATOM   1128  C   TYR A  71      -8.230   2.561  23.227  1.00  0.00           C  
ATOM   1129  O   TYR A  71      -7.846   3.671  23.595  1.00  0.00           O  
ATOM   1130  CB  TYR A  71      -6.950   1.067  21.689  1.00  0.00           C  
ATOM   1131  CG  TYR A  71      -6.550   2.276  20.872  1.00  0.00           C  
ATOM   1132  CD1 TYR A  71      -5.312   2.868  21.070  1.00  0.00           C  
ATOM   1133  CD2 TYR A  71      -7.421   2.791  19.923  1.00  0.00           C  
ATOM   1134  CE1 TYR A  71      -4.946   3.972  20.324  1.00  0.00           C  
ATOM   1135  CE2 TYR A  71      -7.056   3.894  19.177  1.00  0.00           C  
ATOM   1136  CZ  TYR A  71      -5.824   4.484  19.375  1.00  0.00           C  
ATOM   1137  OH  TYR A  71      -5.460   5.583  18.631  1.00  0.00           O  
ATOM   1138  H   TYR A  71      -7.936  -0.640  23.294  1.00  0.00           H  
ATOM   1139  HA  TYR A  71      -6.344   1.695  23.645  1.00  0.00           H  
ATOM   1140 1HB  TYR A  71      -6.138   0.341  21.643  1.00  0.00           H  
ATOM   1141 2HB  TYR A  71      -7.822   0.613  21.219  1.00  0.00           H  
ATOM   1142  HD1 TYR A  71      -4.627   2.463  21.816  1.00  0.00           H  
ATOM   1143  HD2 TYR A  71      -8.395   2.326  19.768  1.00  0.00           H  
ATOM   1144  HE1 TYR A  71      -3.974   4.437  20.480  1.00  0.00           H  
ATOM   1145  HE2 TYR A  71      -7.741   4.300  18.432  1.00  0.00           H  
ATOM   1146  HH  TYR A  71      -4.589   5.879  18.905  1.00  0.00           H  
ATOM   1147  N   GLN A  72      -9.488   2.314  22.869  1.00  0.00           N  
ATOM   1148  CA  GLN A  72     -10.495   3.361  22.881  1.00  0.00           C  
ATOM   1149  C   GLN A  72     -10.749   3.921  24.283  1.00  0.00           C  
ATOM   1150  O   GLN A  72     -10.891   5.133  24.464  1.00  0.00           O  
ATOM   1151  CB  GLN A  72     -11.804   2.830  22.290  1.00  0.00           C  
ATOM   1152  CG  GLN A  72     -11.745   2.551  20.798  1.00  0.00           C  
ATOM   1153  CD  GLN A  72     -13.033   1.948  20.271  1.00  0.00           C  
ATOM   1154  OE1 GLN A  72     -13.797   1.330  21.018  1.00  0.00           O  
ATOM   1155  NE2 GLN A  72     -13.282   2.125  18.978  1.00  0.00           N  
ATOM   1156  H   GLN A  72      -9.751   1.382  22.582  1.00  0.00           H  
ATOM   1157  HA  GLN A  72     -10.138   4.192  22.274  1.00  0.00           H  
ATOM   1158 1HB  GLN A  72     -12.083   1.905  22.795  1.00  0.00           H  
ATOM   1159 2HB  GLN A  72     -12.602   3.552  22.466  1.00  0.00           H  
ATOM   1160 1HG  GLN A  72     -11.564   3.487  20.271  1.00  0.00           H  
ATOM   1161 2HG  GLN A  72     -10.934   1.849  20.602  1.00  0.00           H  
ATOM   1162 1HE2 GLN A  72     -14.117   1.750  18.573  1.00  0.00           H  
ATOM   1163 2HE2 GLN A  72     -12.635   2.632  18.409  1.00  0.00           H  
ATOM   1164  N   SER A  73     -10.805   3.043  25.280  1.00  0.00           N  
ATOM   1165  CA  SER A  73     -11.019   3.494  26.644  1.00  0.00           C  
ATOM   1166  C   SER A  73      -9.803   4.269  27.133  1.00  0.00           C  
ATOM   1167  O   SER A  73      -9.945   5.295  27.786  1.00  0.00           O  
ATOM   1168  CB  SER A  73     -11.288   2.312  27.555  1.00  0.00           C  
ATOM   1169  OG  SER A  73     -12.474   1.660  27.194  1.00  0.00           O  
ATOM   1170  H   SER A  73     -10.698   2.055  25.099  1.00  0.00           H  
ATOM   1171  HA  SER A  73     -11.891   4.149  26.659  1.00  0.00           H  
ATOM   1172 1HB  SER A  73     -10.454   1.613  27.500  1.00  0.00           H  
ATOM   1173 2HB  SER A  73     -11.358   2.656  28.586  1.00  0.00           H  
ATOM   1174  HG  SER A  73     -12.226   0.757  26.981  1.00  0.00           H  
ATOM   1175  N   PHE A  74      -8.616   3.772  26.804  1.00  0.00           N  
ATOM   1176  CA  PHE A  74      -7.377   4.475  27.149  1.00  0.00           C  
ATOM   1177  C   PHE A  74      -7.390   5.896  26.598  1.00  0.00           C  
ATOM   1178  O   PHE A  74      -7.105   6.850  27.320  1.00  0.00           O  
ATOM   1179  CB  PHE A  74      -6.162   3.725  26.588  1.00  0.00           C  
ATOM   1180  CG  PHE A  74      -4.849   4.430  26.820  1.00  0.00           C  
ATOM   1181  CD1 PHE A  74      -4.144   4.243  28.002  1.00  0.00           C  
ATOM   1182  CD2 PHE A  74      -4.334   5.299  25.866  1.00  0.00           C  
ATOM   1183  CE1 PHE A  74      -2.943   4.918  28.231  1.00  0.00           C  
ATOM   1184  CE2 PHE A  74      -3.135   5.980  26.086  1.00  0.00           C  
ATOM   1185  CZ  PHE A  74      -2.440   5.785  27.274  1.00  0.00           C  
ATOM   1186  H   PHE A  74      -8.563   2.895  26.307  1.00  0.00           H  
ATOM   1187  HA  PHE A  74      -7.292   4.514  28.236  1.00  0.00           H  
ATOM   1188 1HB  PHE A  74      -6.102   2.737  27.045  1.00  0.00           H  
ATOM   1189 2HB  PHE A  74      -6.285   3.582  25.516  1.00  0.00           H  
ATOM   1190  HD1 PHE A  74      -4.537   3.560  28.755  1.00  0.00           H  
ATOM   1191  HD2 PHE A  74      -4.884   5.449  24.936  1.00  0.00           H  
ATOM   1192  HE1 PHE A  74      -2.401   4.762  29.163  1.00  0.00           H  
ATOM   1193  HE2 PHE A  74      -2.744   6.663  25.332  1.00  0.00           H  
ATOM   1194  HZ  PHE A  74      -1.504   6.312  27.453  1.00  0.00           H  
ATOM   1195  N   GLU A  75      -7.709   6.031  25.313  1.00  0.00           N  
ATOM   1196  CA  GLU A  75      -7.743   7.338  24.660  1.00  0.00           C  
ATOM   1197  C   GLU A  75      -8.832   8.247  25.209  1.00  0.00           C  
ATOM   1198  O   GLU A  75      -8.658   9.462  25.310  1.00  0.00           O  
ATOM   1199  CB  GLU A  75      -7.954   7.171  23.152  1.00  0.00           C  
ATOM   1200  CG  GLU A  75      -6.770   6.585  22.414  1.00  0.00           C  
ATOM   1201  CD  GLU A  75      -5.570   7.511  22.430  1.00  0.00           C  
ATOM   1202  OE1 GLU A  75      -5.748   8.714  22.161  1.00  0.00           O  
ATOM   1203  OE2 GLU A  75      -4.457   7.033  22.699  1.00  0.00           O  
ATOM   1204  H   GLU A  75      -7.933   5.206  24.774  1.00  0.00           H  
ATOM   1205  HA  GLU A  75      -6.787   7.834  24.827  1.00  0.00           H  
ATOM   1206 1HB  GLU A  75      -8.813   6.523  22.975  1.00  0.00           H  
ATOM   1207 2HB  GLU A  75      -8.179   8.141  22.707  1.00  0.00           H  
ATOM   1208 1HG  GLU A  75      -6.497   5.638  22.879  1.00  0.00           H  
ATOM   1209 2HG  GLU A  75      -7.061   6.382  21.385  1.00  0.00           H  
ATOM   1210  N   GLN A  76      -9.975   7.673  25.565  1.00  0.00           N  
ATOM   1211  CA  GLN A  76     -11.039   8.501  26.096  1.00  0.00           C  
ATOM   1212  C   GLN A  76     -10.665   9.117  27.437  1.00  0.00           C  
ATOM   1213  O   GLN A  76     -10.939  10.291  27.677  1.00  0.00           O  
ATOM   1214  CB  GLN A  76     -12.324   7.681  26.238  1.00  0.00           C  
ATOM   1215  CG  GLN A  76     -13.532   8.490  26.677  1.00  0.00           C  
ATOM   1216  CD  GLN A  76     -13.924   9.545  25.660  1.00  0.00           C  
ATOM   1217  OE1 GLN A  76     -14.097   9.249  24.474  1.00  0.00           O  
ATOM   1218  NE2 GLN A  76     -14.066  10.783  26.117  1.00  0.00           N  
ATOM   1219  H   GLN A  76     -10.124   6.677  25.477  1.00  0.00           H  
ATOM   1220  HA  GLN A  76     -11.196   9.339  25.417  1.00  0.00           H  
ATOM   1221 1HB  GLN A  76     -12.563   7.210  25.285  1.00  0.00           H  
ATOM   1222 2HB  GLN A  76     -12.169   6.885  26.967  1.00  0.00           H  
ATOM   1223 1HG  GLN A  76     -14.378   7.816  26.814  1.00  0.00           H  
ATOM   1224 2HG  GLN A  76     -13.299   8.991  27.617  1.00  0.00           H  
ATOM   1225 1HE2 GLN A  76     -14.323  11.522  25.493  1.00  0.00           H  
ATOM   1226 2HE2 GLN A  76     -13.916  10.979  27.087  1.00  0.00           H  
ATOM   1227  N   VAL A  77     -10.024   8.334  28.299  1.00  0.00           N  
ATOM   1228  CA  VAL A  77      -9.639   8.840  29.609  1.00  0.00           C  
ATOM   1229  C   VAL A  77      -8.538   9.876  29.464  1.00  0.00           C  
ATOM   1230  O   VAL A  77      -8.620  10.951  30.044  1.00  0.00           O  
ATOM   1231  CB  VAL A  77      -9.126   7.717  30.536  1.00  0.00           C  
ATOM   1232  CG1 VAL A  77      -8.550   8.318  31.815  1.00  0.00           C  
ATOM   1233  CG2 VAL A  77     -10.268   6.761  30.886  1.00  0.00           C  
ATOM   1234  H   VAL A  77      -9.799   7.381  28.054  1.00  0.00           H  
ATOM   1235  HA  VAL A  77     -10.515   9.288  30.079  1.00  0.00           H  
ATOM   1236  HB  VAL A  77      -8.337   7.167  30.023  1.00  0.00           H  
ATOM   1237 1HG1 VAL A  77      -8.190   7.519  32.463  1.00  0.00           H  
ATOM   1238 2HG1 VAL A  77      -7.723   8.982  31.564  1.00  0.00           H  
ATOM   1239 3HG1 VAL A  77      -9.325   8.883  32.332  1.00  0.00           H  
ATOM   1240 1HG2 VAL A  77      -9.895   5.973  31.539  1.00  0.00           H  
ATOM   1241 2HG2 VAL A  77     -11.059   7.311  31.395  1.00  0.00           H  
ATOM   1242 3HG2 VAL A  77     -10.664   6.318  29.972  1.00  0.00           H  
ATOM   1243  N   VAL A  78      -7.518   9.547  28.677  1.00  0.00           N  
ATOM   1244  CA  VAL A  78      -6.374  10.447  28.523  1.00  0.00           C  
ATOM   1245  C   VAL A  78      -6.710  11.736  27.776  1.00  0.00           C  
ATOM   1246  O   VAL A  78      -6.269  12.818  28.171  1.00  0.00           O  
ATOM   1247  CB  VAL A  78      -5.240   9.722  27.774  1.00  0.00           C  
ATOM   1248  CG1 VAL A  78      -4.115  10.692  27.443  1.00  0.00           C  
ATOM   1249  CG2 VAL A  78      -4.724   8.563  28.612  1.00  0.00           C  
ATOM   1250  H   VAL A  78      -7.524   8.670  28.177  1.00  0.00           H  
ATOM   1251  HA  VAL A  78      -6.049  10.767  29.514  1.00  0.00           H  
ATOM   1252  HB  VAL A  78      -5.626   9.344  26.827  1.00  0.00           H  
ATOM   1253 1HG1 VAL A  78      -3.322  10.163  26.914  1.00  0.00           H  
ATOM   1254 2HG1 VAL A  78      -4.499  11.494  26.813  1.00  0.00           H  
ATOM   1255 3HG1 VAL A  78      -3.715  11.113  28.366  1.00  0.00           H  
ATOM   1256 1HG2 VAL A  78      -3.923   8.054  28.076  1.00  0.00           H  
ATOM   1257 2HG2 VAL A  78      -4.343   8.941  29.561  1.00  0.00           H  
ATOM   1258 3HG2 VAL A  78      -5.537   7.861  28.801  1.00  0.00           H  
ATOM   1259  N   ASN A  79      -7.493  11.637  26.704  1.00  0.00           N  
ATOM   1260  CA  ASN A  79      -7.875  12.837  25.961  1.00  0.00           C  
ATOM   1261  C   ASN A  79      -8.692  13.790  26.832  1.00  0.00           C  
ATOM   1262  O   ASN A  79      -8.529  15.004  26.759  1.00  0.00           O  
ATOM   1263  CB  ASN A  79      -8.645  12.467  24.707  1.00  0.00           C  
ATOM   1264  CG  ASN A  79      -7.762  11.887  23.637  1.00  0.00           C  
ATOM   1265  OD1 ASN A  79      -6.545  12.103  23.635  1.00  0.00           O  
ATOM   1266  ND2 ASN A  79      -8.352  11.156  22.726  1.00  0.00           N  
ATOM   1267  H   ASN A  79      -7.831  10.738  26.392  1.00  0.00           H  
ATOM   1268  HA  ASN A  79      -6.966  13.356  25.650  1.00  0.00           H  
ATOM   1269 1HB  ASN A  79      -9.419  11.739  24.957  1.00  0.00           H  
ATOM   1270 2HB  ASN A  79      -9.143  13.352  24.311  1.00  0.00           H  
ATOM   1271 1HD2 ASN A  79      -7.814  10.745  21.989  1.00  0.00           H  
ATOM   1272 2HD2 ASN A  79      -9.340  11.009  22.766  1.00  0.00           H  
ATOM   1273  N   GLU A  80      -9.580  13.251  27.660  1.00  0.00           N  
ATOM   1274  CA  GLU A  80     -10.315  14.094  28.583  1.00  0.00           C  
ATOM   1275  C   GLU A  80      -9.406  14.604  29.699  1.00  0.00           C  
ATOM   1276  O   GLU A  80      -9.539  15.730  30.152  1.00  0.00           O  
ATOM   1277  CB  GLU A  80     -11.497  13.326  29.177  1.00  0.00           C  
ATOM   1278  CG  GLU A  80     -12.336  14.127  30.163  1.00  0.00           C  
ATOM   1279  CD  GLU A  80     -12.993  15.325  29.535  1.00  0.00           C  
ATOM   1280  OE1 GLU A  80     -13.255  15.285  28.357  1.00  0.00           O  
ATOM   1281  OE2 GLU A  80     -13.232  16.281  30.234  1.00  0.00           O  
ATOM   1282  H   GLU A  80      -9.754  12.256  27.657  1.00  0.00           H  
ATOM   1283  HA  GLU A  80     -10.684  14.963  28.037  1.00  0.00           H  
ATOM   1284 1HB  GLU A  80     -12.154  12.991  28.374  1.00  0.00           H  
ATOM   1285 2HB  GLU A  80     -11.132  12.438  29.692  1.00  0.00           H  
ATOM   1286 1HG  GLU A  80     -13.108  13.479  30.577  1.00  0.00           H  
ATOM   1287 2HG  GLU A  80     -11.698  14.456  30.982  1.00  0.00           H  
ATOM   1288  N   LEU A  81      -8.473  13.770  30.145  1.00  0.00           N  
ATOM   1289  CA  LEU A  81      -7.566  14.190  31.206  1.00  0.00           C  
ATOM   1290  C   LEU A  81      -6.913  15.515  30.825  1.00  0.00           C  
ATOM   1291  O   LEU A  81      -6.847  16.441  31.629  1.00  0.00           O  
ATOM   1292  CB  LEU A  81      -6.492  13.122  31.453  1.00  0.00           C  
ATOM   1293  CG  LEU A  81      -5.404  13.495  32.467  1.00  0.00           C  
ATOM   1294  CD1 LEU A  81      -6.046  13.793  33.815  1.00  0.00           C  
ATOM   1295  CD2 LEU A  81      -4.401  12.356  32.578  1.00  0.00           C  
ATOM   1296  H   LEU A  81      -8.381  12.842  29.758  1.00  0.00           H  
ATOM   1297  HA  LEU A  81      -8.137  14.292  32.128  1.00  0.00           H  
ATOM   1298 1HB  LEU A  81      -6.979  12.215  31.808  1.00  0.00           H  
ATOM   1299 2HB  LEU A  81      -6.001  12.899  30.506  1.00  0.00           H  
ATOM   1300  HG  LEU A  81      -4.891  14.399  32.135  1.00  0.00           H  
ATOM   1301 1HD1 LEU A  81      -5.272  14.058  34.536  1.00  0.00           H  
ATOM   1302 2HD1 LEU A  81      -6.744  14.624  33.710  1.00  0.00           H  
ATOM   1303 3HD1 LEU A  81      -6.581  12.911  34.166  1.00  0.00           H  
ATOM   1304 1HD2 LEU A  81      -3.627  12.622  33.299  1.00  0.00           H  
ATOM   1305 2HD2 LEU A  81      -4.913  11.453  32.911  1.00  0.00           H  
ATOM   1306 3HD2 LEU A  81      -3.945  12.177  31.605  1.00  0.00           H  
ATOM   1307  N   PHE A  82      -6.448  15.604  29.586  1.00  0.00           N  
ATOM   1308  CA  PHE A  82      -5.754  16.800  29.129  1.00  0.00           C  
ATOM   1309  C   PHE A  82      -6.595  17.750  28.294  1.00  0.00           C  
ATOM   1310  O   PHE A  82      -6.057  18.655  27.661  1.00  0.00           O  
ATOM   1311  CB  PHE A  82      -4.506  16.396  28.340  1.00  0.00           C  
ATOM   1312  CG  PHE A  82      -3.488  15.650  29.159  1.00  0.00           C  
ATOM   1313  CD1 PHE A  82      -2.716  16.320  30.104  1.00  0.00           C  
ATOM   1314  CD2 PHE A  82      -3.321  14.278  29.003  1.00  0.00           C  
ATOM   1315  CE1 PHE A  82      -1.793  15.623  30.887  1.00  0.00           C  
ATOM   1316  CE2 PHE A  82      -2.404  13.574  29.781  1.00  0.00           C  
ATOM   1317  CZ  PHE A  82      -1.639  14.256  30.727  1.00  0.00           C  
ATOM   1318  H   PHE A  82      -6.575  14.833  28.946  1.00  0.00           H  
ATOM   1319  HA  PHE A  82      -5.453  17.380  30.002  1.00  0.00           H  
ATOM   1320 1HB  PHE A  82      -4.795  15.766  27.500  1.00  0.00           H  
ATOM   1321 2HB  PHE A  82      -4.030  17.286  27.933  1.00  0.00           H  
ATOM   1322  HD1 PHE A  82      -2.839  17.396  30.226  1.00  0.00           H  
ATOM   1323  HD2 PHE A  82      -3.922  13.752  28.261  1.00  0.00           H  
ATOM   1324  HE1 PHE A  82      -1.194  16.156  31.625  1.00  0.00           H  
ATOM   1325  HE2 PHE A  82      -2.280  12.499  29.654  1.00  0.00           H  
ATOM   1326  HZ  PHE A  82      -0.921  13.713  31.339  1.00  0.00           H  
ATOM   1327  N   ARG A  83      -7.910  17.566  28.297  1.00  0.00           N  
ATOM   1328  CA  ARG A  83      -8.764  18.387  27.444  1.00  0.00           C  
ATOM   1329  C   ARG A  83      -8.649  19.889  27.667  1.00  0.00           C  
ATOM   1330  O   ARG A  83      -8.554  20.645  26.702  1.00  0.00           O  
ATOM   1331  CB  ARG A  83     -10.217  17.984  27.642  1.00  0.00           C  
ATOM   1332  CG  ARG A  83     -11.214  18.742  26.781  1.00  0.00           C  
ATOM   1333  CD  ARG A  83     -12.611  18.313  27.048  1.00  0.00           C  
ATOM   1334  NE  ARG A  83     -13.031  18.645  28.400  1.00  0.00           N  
ATOM   1335  CZ  ARG A  83     -13.394  19.877  28.807  1.00  0.00           C  
ATOM   1336  NH1 ARG A  83     -13.384  20.880  27.957  1.00  0.00           N  
ATOM   1337  NH2 ARG A  83     -13.761  20.077  30.061  1.00  0.00           N  
ATOM   1338  H   ARG A  83      -8.333  16.862  28.885  1.00  0.00           H  
ATOM   1339  HA  ARG A  83      -8.467  18.232  26.407  1.00  0.00           H  
ATOM   1340 1HB  ARG A  83     -10.333  16.923  27.424  1.00  0.00           H  
ATOM   1341 2HB  ARG A  83     -10.499  18.136  28.684  1.00  0.00           H  
ATOM   1342 1HG  ARG A  83     -11.138  19.810  26.990  1.00  0.00           H  
ATOM   1343 2HG  ARG A  83     -10.996  18.563  25.727  1.00  0.00           H  
ATOM   1344 1HD  ARG A  83     -13.284  18.809  26.351  1.00  0.00           H  
ATOM   1345 2HD  ARG A  83     -12.689  17.233  26.923  1.00  0.00           H  
ATOM   1346  HE  ARG A  83     -13.051  17.899  29.083  1.00  0.00           H  
ATOM   1347 1HH1 ARG A  83     -13.104  20.726  26.999  1.00  0.00           H  
ATOM   1348 2HH1 ARG A  83     -13.657  21.803  28.262  1.00  0.00           H  
ATOM   1349 1HH2 ARG A  83     -13.769  19.306  30.715  1.00  0.00           H  
ATOM   1350 2HH2 ARG A  83     -14.034  21.000  30.366  1.00  0.00           H  
ATOM   1351  N   ASP A  84      -8.649  20.328  28.922  1.00  0.00           N  
ATOM   1352  CA  ASP A  84      -8.507  21.755  29.195  1.00  0.00           C  
ATOM   1353  C   ASP A  84      -7.161  22.190  29.760  1.00  0.00           C  
ATOM   1354  O   ASP A  84      -7.079  23.194  30.469  1.00  0.00           O  
ATOM   1355  CB  ASP A  84      -9.606  22.194  30.165  1.00  0.00           C  
ATOM   1356  CG  ASP A  84      -9.525  21.488  31.512  1.00  0.00           C  
ATOM   1357  OD1 ASP A  84      -8.629  20.698  31.694  1.00  0.00           O  
ATOM   1358  OD2 ASP A  84     -10.359  21.746  32.347  1.00  0.00           O  
ATOM   1359  H   ASP A  84      -8.747  19.687  29.696  1.00  0.00           H  
ATOM   1360  HA  ASP A  84      -8.568  22.296  28.251  1.00  0.00           H  
ATOM   1361 1HB  ASP A  84      -9.537  23.270  30.331  1.00  0.00           H  
ATOM   1362 2HB  ASP A  84     -10.583  21.992  29.724  1.00  0.00           H  
ATOM   1363  N   GLY A  85      -6.110  21.440  29.452  1.00  0.00           N  
ATOM   1364  CA  GLY A  85      -4.794  21.846  29.906  1.00  0.00           C  
ATOM   1365  C   GLY A  85      -3.832  20.738  30.266  1.00  0.00           C  
ATOM   1366  O   GLY A  85      -4.222  19.611  30.579  1.00  0.00           O  
ATOM   1367  H   GLY A  85      -6.204  20.593  28.910  1.00  0.00           H  
ATOM   1368 1HA  GLY A  85      -4.311  22.445  29.134  1.00  0.00           H  
ATOM   1369 2HA  GLY A  85      -4.892  22.478  30.788  1.00  0.00           H  
ATOM   1370  N   VAL A  86      -2.551  21.083  30.226  1.00  0.00           N  
ATOM   1371  CA  VAL A  86      -1.499  20.135  30.535  1.00  0.00           C  
ATOM   1372  C   VAL A  86      -0.571  20.734  31.576  1.00  0.00           C  
ATOM   1373  O   VAL A  86      -0.207  21.903  31.500  1.00  0.00           O  
ATOM   1374  CB  VAL A  86      -0.631  19.825  29.289  1.00  0.00           C  
ATOM   1375  CG1 VAL A  86       0.475  18.826  29.652  1.00  0.00           C  
ATOM   1376  CG2 VAL A  86      -1.492  19.286  28.163  1.00  0.00           C  
ATOM   1377  H   VAL A  86      -2.303  22.029  29.974  1.00  0.00           H  
ATOM   1378  HA  VAL A  86      -1.958  19.204  30.870  1.00  0.00           H  
ATOM   1379  HB  VAL A  86      -0.143  20.742  28.960  1.00  0.00           H  
ATOM   1380 1HG1 VAL A  86       1.079  18.615  28.768  1.00  0.00           H  
ATOM   1381 2HG1 VAL A  86       1.108  19.251  30.430  1.00  0.00           H  
ATOM   1382 3HG1 VAL A  86       0.026  17.901  30.012  1.00  0.00           H  
ATOM   1383 1HG2 VAL A  86      -0.867  19.074  27.296  1.00  0.00           H  
ATOM   1384 2HG2 VAL A  86      -1.985  18.369  28.488  1.00  0.00           H  
ATOM   1385 3HG2 VAL A  86      -2.246  20.027  27.894  1.00  0.00           H  
ATOM   1386  N   ASN A  87      -0.237  19.929  32.574  1.00  0.00           N  
ATOM   1387  CA  ASN A  87       0.704  20.328  33.609  1.00  0.00           C  
ATOM   1388  C   ASN A  87       1.336  19.040  34.088  1.00  0.00           C  
ATOM   1389  O   ASN A  87       0.887  17.954  33.723  1.00  0.00           O  
ATOM   1390  CB  ASN A  87       0.066  21.139  34.760  1.00  0.00           C  
ATOM   1391  CG  ASN A  87      -0.982  20.379  35.550  1.00  0.00           C  
ATOM   1392  OD1 ASN A  87      -0.759  19.263  36.007  1.00  0.00           O  
ATOM   1393  ND2 ASN A  87      -2.131  21.018  35.755  1.00  0.00           N  
ATOM   1394  H   ASN A  87      -0.651  19.009  32.613  1.00  0.00           H  
ATOM   1395  HA  ASN A  87       1.467  20.963  33.158  1.00  0.00           H  
ATOM   1396 1HB  ASN A  87       0.844  21.459  35.454  1.00  0.00           H  
ATOM   1397 2HB  ASN A  87      -0.402  22.036  34.356  1.00  0.00           H  
ATOM   1398 1HD2 ASN A  87      -2.866  20.574  36.269  1.00  0.00           H  
ATOM   1399 2HD2 ASN A  87      -2.260  21.941  35.395  1.00  0.00           H  
ATOM   1400  N   TRP A  88       2.404  19.149  34.867  1.00  0.00           N  
ATOM   1401  CA  TRP A  88       3.116  17.966  35.318  1.00  0.00           C  
ATOM   1402  C   TRP A  88       2.323  17.023  36.213  1.00  0.00           C  
ATOM   1403  O   TRP A  88       2.455  15.807  36.088  1.00  0.00           O  
ATOM   1404  CB  TRP A  88       4.422  18.372  36.013  1.00  0.00           C  
ATOM   1405  CG  TRP A  88       5.476  18.850  35.056  1.00  0.00           C  
ATOM   1406  CD1 TRP A  88       5.982  20.115  34.959  1.00  0.00           C  
ATOM   1407  CD2 TRP A  88       6.137  18.075  34.049  1.00  0.00           C  
ATOM   1408  NE1 TRP A  88       6.912  20.174  33.952  1.00  0.00           N  
ATOM   1409  CE2 TRP A  88       7.028  18.938  33.375  1.00  0.00           C  
ATOM   1410  CE3 TRP A  88       6.061  16.733  33.647  1.00  0.00           C  
ATOM   1411  CZ2 TRP A  88       7.840  18.507  32.324  1.00  0.00           C  
ATOM   1412  CZ3 TRP A  88       6.870  16.301  32.599  1.00  0.00           C  
ATOM   1413  CH2 TRP A  88       7.748  17.189  31.948  1.00  0.00           C  
ATOM   1414  H   TRP A  88       2.733  20.060  35.154  1.00  0.00           H  
ATOM   1415  HA  TRP A  88       3.355  17.353  34.448  1.00  0.00           H  
ATOM   1416 1HB  TRP A  88       4.220  19.166  36.731  1.00  0.00           H  
ATOM   1417 2HB  TRP A  88       4.818  17.522  36.568  1.00  0.00           H  
ATOM   1418  HD1 TRP A  88       5.690  20.953  35.590  1.00  0.00           H  
ATOM   1419  HE1 TRP A  88       7.429  20.997  33.676  1.00  0.00           H  
ATOM   1420  HE3 TRP A  88       5.384  16.042  34.148  1.00  0.00           H  
ATOM   1421  HZ2 TRP A  88       8.529  19.178  31.811  1.00  0.00           H  
ATOM   1422  HZ3 TRP A  88       6.807  15.256  32.293  1.00  0.00           H  
ATOM   1423  HH2 TRP A  88       8.366  16.821  31.128  1.00  0.00           H  
ATOM   1424  N   GLY A  89       1.514  17.578  37.112  1.00  0.00           N  
ATOM   1425  CA  GLY A  89       0.667  16.752  37.956  1.00  0.00           C  
ATOM   1426  C   GLY A  89      -0.266  15.874  37.135  1.00  0.00           C  
ATOM   1427  O   GLY A  89      -0.492  14.706  37.463  1.00  0.00           O  
ATOM   1428  H   GLY A  89       1.482  18.582  37.215  1.00  0.00           H  
ATOM   1429 1HA  GLY A  89       1.290  16.123  38.591  1.00  0.00           H  
ATOM   1430 2HA  GLY A  89       0.078  17.389  38.614  1.00  0.00           H  
ATOM   1431  N   ARG A  90      -0.824  16.437  36.070  1.00  0.00           N  
ATOM   1432  CA  ARG A  90      -1.708  15.654  35.216  1.00  0.00           C  
ATOM   1433  C   ARG A  90      -0.895  14.614  34.464  1.00  0.00           C  
ATOM   1434  O   ARG A  90      -1.381  13.521  34.176  1.00  0.00           O  
ATOM   1435  CB  ARG A  90      -2.449  16.560  34.220  1.00  0.00           C  
ATOM   1436  CG  ARG A  90      -3.476  17.459  34.871  1.00  0.00           C  
ATOM   1437  CD  ARG A  90      -4.193  18.314  33.842  1.00  0.00           C  
ATOM   1438  NE  ARG A  90      -5.101  19.267  34.475  1.00  0.00           N  
ATOM   1439  CZ  ARG A  90      -6.057  19.937  33.834  1.00  0.00           C  
ATOM   1440  NH1 ARG A  90      -6.242  19.762  32.531  1.00  0.00           N  
ATOM   1441  NH2 ARG A  90      -6.825  20.788  34.499  1.00  0.00           N  
ATOM   1442  H   ARG A  90      -0.646  17.404  35.839  1.00  0.00           H  
ATOM   1443  HA  ARG A  90      -2.446  15.157  35.846  1.00  0.00           H  
ATOM   1444 1HB  ARG A  90      -1.730  17.186  33.693  1.00  0.00           H  
ATOM   1445 2HB  ARG A  90      -2.955  15.945  33.475  1.00  0.00           H  
ATOM   1446 1HG  ARG A  90      -4.215  16.849  35.391  1.00  0.00           H  
ATOM   1447 2HG  ARG A  90      -2.981  18.118  35.585  1.00  0.00           H  
ATOM   1448 1HD  ARG A  90      -3.462  18.871  33.258  1.00  0.00           H  
ATOM   1449 2HD  ARG A  90      -4.775  17.674  33.179  1.00  0.00           H  
ATOM   1450  HE  ARG A  90      -4.995  19.429  35.467  1.00  0.00           H  
ATOM   1451 1HH1 ARG A  90      -5.655  19.117  32.020  1.00  0.00           H  
ATOM   1452 2HH1 ARG A  90      -6.968  20.272  32.051  1.00  0.00           H  
ATOM   1453 1HH2 ARG A  90      -6.685  20.927  35.491  1.00  0.00           H  
ATOM   1454 2HH2 ARG A  90      -7.551  21.297  34.016  1.00  0.00           H  
ATOM   1455  N   ILE A  91       0.354  14.944  34.131  1.00  0.00           N  
ATOM   1456  CA  ILE A  91       1.187  13.971  33.449  1.00  0.00           C  
ATOM   1457  C   ILE A  91       1.487  12.826  34.409  1.00  0.00           C  
ATOM   1458  O   ILE A  91       1.534  11.683  33.995  1.00  0.00           O  
ATOM   1459  CB  ILE A  91       2.499  14.605  32.950  1.00  0.00           C  
ATOM   1460  CG1 ILE A  91       2.216  15.592  31.815  1.00  0.00           C  
ATOM   1461  CG2 ILE A  91       3.469  13.527  32.493  1.00  0.00           C  
ATOM   1462  CD1 ILE A  91       3.400  16.459  31.451  1.00  0.00           C  
ATOM   1463  H   ILE A  91       0.733  15.855  34.341  1.00  0.00           H  
ATOM   1464  HA  ILE A  91       0.626  13.562  32.610  1.00  0.00           H  
ATOM   1465  HB  ILE A  91       2.957  15.175  33.757  1.00  0.00           H  
ATOM   1466 1HG1 ILE A  91       1.908  15.045  30.925  1.00  0.00           H  
ATOM   1467 2HG1 ILE A  91       1.390  16.246  32.098  1.00  0.00           H  
ATOM   1468 1HG2 ILE A  91       4.390  13.992  32.142  1.00  0.00           H  
ATOM   1469 2HG2 ILE A  91       3.693  12.862  33.326  1.00  0.00           H  
ATOM   1470 3HG2 ILE A  91       3.021  12.954  31.681  1.00  0.00           H  
ATOM   1471 1HD1 ILE A  91       3.122  17.133  30.640  1.00  0.00           H  
ATOM   1472 2HD1 ILE A  91       3.703  17.044  32.321  1.00  0.00           H  
ATOM   1473 3HD1 ILE A  91       4.228  15.829  31.131  1.00  0.00           H  
ATOM   1474  N   VAL A  92       1.673  13.134  35.691  1.00  0.00           N  
ATOM   1475  CA  VAL A  92       1.872  12.088  36.686  1.00  0.00           C  
ATOM   1476  C   VAL A  92       0.616  11.219  36.719  1.00  0.00           C  
ATOM   1477  O   VAL A  92       0.704   9.998  36.773  1.00  0.00           O  
ATOM   1478  CB  VAL A  92       2.139  12.691  38.078  1.00  0.00           C  
ATOM   1479  CG1 VAL A  92       2.098  11.607  39.145  1.00  0.00           C  
ATOM   1480  CG2 VAL A  92       3.482  13.404  38.085  1.00  0.00           C  
ATOM   1481  H   VAL A  92       1.678  14.100  35.985  1.00  0.00           H  
ATOM   1482  HA  VAL A  92       2.752  11.507  36.406  1.00  0.00           H  
ATOM   1483  HB  VAL A  92       1.347  13.403  38.313  1.00  0.00           H  
ATOM   1484 1HG1 VAL A  92       2.287  12.051  40.123  1.00  0.00           H  
ATOM   1485 2HG1 VAL A  92       1.115  11.135  39.146  1.00  0.00           H  
ATOM   1486 3HG1 VAL A  92       2.861  10.859  38.933  1.00  0.00           H  
ATOM   1487 1HG2 VAL A  92       3.663  13.829  39.072  1.00  0.00           H  
ATOM   1488 2HG2 VAL A  92       4.273  12.693  37.845  1.00  0.00           H  
ATOM   1489 3HG2 VAL A  92       3.474  14.203  37.343  1.00  0.00           H  
ATOM   1490  N   ALA A  93      -0.550  11.860  36.668  1.00  0.00           N  
ATOM   1491  CA  ALA A  93      -1.814  11.118  36.687  1.00  0.00           C  
ATOM   1492  C   ALA A  93      -1.895  10.206  35.464  1.00  0.00           C  
ATOM   1493  O   ALA A  93      -2.376   9.072  35.546  1.00  0.00           O  
ATOM   1494  CB  ALA A  93      -2.997  12.093  36.709  1.00  0.00           C  
ATOM   1495  H   ALA A  93      -0.573  12.868  36.615  1.00  0.00           H  
ATOM   1496  HA  ALA A  93      -1.837  10.511  37.593  1.00  0.00           H  
ATOM   1497 1HB  ALA A  93      -3.932  11.531  36.723  1.00  0.00           H  
ATOM   1498 2HB  ALA A  93      -2.937  12.719  37.599  1.00  0.00           H  
ATOM   1499 3HB  ALA A  93      -2.966  12.722  35.820  1.00  0.00           H  
ATOM   1500  N   PHE A  94      -1.438  10.721  34.329  1.00  0.00           N  
ATOM   1501  CA  PHE A  94      -1.387   9.974  33.075  1.00  0.00           C  
ATOM   1502  C   PHE A  94      -0.542   8.714  33.270  1.00  0.00           C  
ATOM   1503  O   PHE A  94      -0.968   7.617  32.936  1.00  0.00           O  
ATOM   1504  CB  PHE A  94      -0.805  10.891  31.988  1.00  0.00           C  
ATOM   1505  CG  PHE A  94      -0.393  10.195  30.727  1.00  0.00           C  
ATOM   1506  CD1 PHE A  94      -1.332   9.833  29.763  1.00  0.00           C  
ATOM   1507  CD2 PHE A  94       0.954   9.938  30.475  1.00  0.00           C  
ATOM   1508  CE1 PHE A  94      -0.928   9.231  28.565  1.00  0.00           C  
ATOM   1509  CE2 PHE A  94       1.365   9.338  29.290  1.00  0.00           C  
ATOM   1510  CZ  PHE A  94       0.426   8.981  28.326  1.00  0.00           C  
ATOM   1511  H   PHE A  94      -1.113  11.677  34.346  1.00  0.00           H  
ATOM   1512  HA  PHE A  94      -2.403   9.683  32.804  1.00  0.00           H  
ATOM   1513 1HB  PHE A  94      -1.540  11.649  31.720  1.00  0.00           H  
ATOM   1514 2HB  PHE A  94       0.070  11.409  32.379  1.00  0.00           H  
ATOM   1515  HD1 PHE A  94      -2.389  10.024  29.951  1.00  0.00           H  
ATOM   1516  HD2 PHE A  94       1.691  10.217  31.229  1.00  0.00           H  
ATOM   1517  HE1 PHE A  94      -1.672   8.956  27.817  1.00  0.00           H  
ATOM   1518  HE2 PHE A  94       2.424   9.145  29.116  1.00  0.00           H  
ATOM   1519  HZ  PHE A  94       0.738   8.512  27.394  1.00  0.00           H  
ATOM   1520  N   PHE A  95       0.659   8.864  33.826  1.00  0.00           N  
ATOM   1521  CA  PHE A  95       1.512   7.708  34.048  1.00  0.00           C  
ATOM   1522  C   PHE A  95       0.865   6.751  35.044  1.00  0.00           C  
ATOM   1523  O   PHE A  95       0.945   5.531  34.882  1.00  0.00           O  
ATOM   1524  CB  PHE A  95       2.890   8.150  34.569  1.00  0.00           C  
ATOM   1525  CG  PHE A  95       3.865   8.506  33.475  1.00  0.00           C  
ATOM   1526  CD1 PHE A  95       4.589   7.513  32.825  1.00  0.00           C  
ATOM   1527  CD2 PHE A  95       4.031   9.830  33.072  1.00  0.00           C  
ATOM   1528  CE1 PHE A  95       5.467   7.828  31.778  1.00  0.00           C  
ATOM   1529  CE2 PHE A  95       4.904  10.159  32.027  1.00  0.00           C  
ATOM   1530  CZ  PHE A  95       5.621   9.164  31.380  1.00  0.00           C  
ATOM   1531  H   PHE A  95       0.989   9.779  34.099  1.00  0.00           H  
ATOM   1532  HA  PHE A  95       1.648   7.191  33.097  1.00  0.00           H  
ATOM   1533 1HB  PHE A  95       2.772   9.017  35.217  1.00  0.00           H  
ATOM   1534 2HB  PHE A  95       3.325   7.351  35.168  1.00  0.00           H  
ATOM   1535  HD1 PHE A  95       4.469   6.475  33.136  1.00  0.00           H  
ATOM   1536  HD2 PHE A  95       3.469  10.614  33.579  1.00  0.00           H  
ATOM   1537  HE1 PHE A  95       6.024   7.036  31.278  1.00  0.00           H  
ATOM   1538  HE2 PHE A  95       5.021  11.199  31.724  1.00  0.00           H  
ATOM   1539  HZ  PHE A  95       6.302   9.417  30.569  1.00  0.00           H  
ATOM   1540  N   SER A  96       0.238   7.314  36.073  1.00  0.00           N  
ATOM   1541  CA  SER A  96      -0.385   6.515  37.120  1.00  0.00           C  
ATOM   1542  C   SER A  96      -1.537   5.690  36.568  1.00  0.00           C  
ATOM   1543  O   SER A  96      -1.699   4.525  36.924  1.00  0.00           O  
ATOM   1544  CB  SER A  96      -0.882   7.411  38.237  1.00  0.00           C  
ATOM   1545  OG  SER A  96       0.184   8.064  38.869  1.00  0.00           O  
ATOM   1546  H   SER A  96       0.193   8.321  36.131  1.00  0.00           H  
ATOM   1547  HA  SER A  96       0.361   5.826  37.520  1.00  0.00           H  
ATOM   1548 1HB  SER A  96      -1.574   8.149  37.830  1.00  0.00           H  
ATOM   1549 2HB  SER A  96      -1.431   6.815  38.965  1.00  0.00           H  
ATOM   1550  HG  SER A  96       0.419   8.800  38.300  1.00  0.00           H  
ATOM   1551  N   PHE A  97      -2.329   6.302  35.695  1.00  0.00           N  
ATOM   1552  CA  PHE A  97      -3.429   5.595  35.045  1.00  0.00           C  
ATOM   1553  C   PHE A  97      -2.885   4.413  34.246  1.00  0.00           C  
ATOM   1554  O   PHE A  97      -3.377   3.294  34.361  1.00  0.00           O  
ATOM   1555  CB  PHE A  97      -4.211   6.534  34.125  1.00  0.00           C  
ATOM   1556  CG  PHE A  97      -5.297   5.851  33.343  1.00  0.00           C  
ATOM   1557  CD1 PHE A  97      -6.474   5.456  33.962  1.00  0.00           C  
ATOM   1558  CD2 PHE A  97      -5.144   5.601  31.988  1.00  0.00           C  
ATOM   1559  CE1 PHE A  97      -7.473   4.827  33.243  1.00  0.00           C  
ATOM   1560  CE2 PHE A  97      -6.141   4.974  31.267  1.00  0.00           C  
ATOM   1561  CZ  PHE A  97      -7.307   4.586  31.896  1.00  0.00           C  
ATOM   1562  H   PHE A  97      -2.171   7.275  35.474  1.00  0.00           H  
ATOM   1563  HA  PHE A  97      -4.107   5.226  35.816  1.00  0.00           H  
ATOM   1564 1HB  PHE A  97      -4.666   7.327  34.717  1.00  0.00           H  
ATOM   1565 2HB  PHE A  97      -3.528   7.003  33.419  1.00  0.00           H  
ATOM   1566  HD1 PHE A  97      -6.605   5.647  35.027  1.00  0.00           H  
ATOM   1567  HD2 PHE A  97      -4.222   5.906  31.491  1.00  0.00           H  
ATOM   1568  HE1 PHE A  97      -8.393   4.522  33.742  1.00  0.00           H  
ATOM   1569  HE2 PHE A  97      -6.009   4.784  30.202  1.00  0.00           H  
ATOM   1570  HZ  PHE A  97      -8.094   4.090  31.329  1.00  0.00           H  
ATOM   1571  N   GLY A  98      -1.870   4.658  33.424  1.00  0.00           N  
ATOM   1572  CA  GLY A  98      -1.308   3.577  32.641  1.00  0.00           C  
ATOM   1573  C   GLY A  98      -0.797   2.446  33.513  1.00  0.00           C  
ATOM   1574  O   GLY A  98      -0.979   1.270  33.200  1.00  0.00           O  
ATOM   1575  H   GLY A  98      -1.479   5.585  33.334  1.00  0.00           H  
ATOM   1576 1HA  GLY A  98      -2.066   3.189  31.960  1.00  0.00           H  
ATOM   1577 2HA  GLY A  98      -0.491   3.957  32.030  1.00  0.00           H  
ATOM   1578  N   GLY A  99      -0.146   2.811  34.615  1.00  0.00           N  
ATOM   1579  CA  GLY A  99       0.382   1.814  35.526  1.00  0.00           C  
ATOM   1580  C   GLY A  99      -0.715   0.929  36.074  1.00  0.00           C  
ATOM   1581  O   GLY A  99      -0.628  -0.295  36.002  1.00  0.00           O  
ATOM   1582  H   GLY A  99      -0.015   3.790  34.827  1.00  0.00           H  
ATOM   1583 1HA  GLY A  99       1.120   1.203  35.007  1.00  0.00           H  
ATOM   1584 2HA  GLY A  99       0.896   2.310  36.348  1.00  0.00           H  
ATOM   1585  N   ALA A 100      -1.754   1.561  36.605  1.00  0.00           N  
ATOM   1586  CA  ALA A 100      -2.873   0.842  37.202  1.00  0.00           C  
ATOM   1587  C   ALA A 100      -3.588   0.002  36.148  1.00  0.00           C  
ATOM   1588  O   ALA A 100      -4.001  -1.127  36.414  1.00  0.00           O  
ATOM   1589  CB  ALA A 100      -3.840   1.831  37.847  1.00  0.00           C  
ATOM   1590  H   ALA A 100      -1.768   2.571  36.594  1.00  0.00           H  
ATOM   1591  HA  ALA A 100      -2.478   0.177  37.970  1.00  0.00           H  
ATOM   1592 1HB  ALA A 100      -4.674   1.288  38.292  1.00  0.00           H  
ATOM   1593 2HB  ALA A 100      -3.320   2.396  38.621  1.00  0.00           H  
ATOM   1594 3HB  ALA A 100      -4.216   2.517  37.090  1.00  0.00           H  
ATOM   1595  N   LEU A 101      -3.736   0.542  34.947  1.00  0.00           N  
ATOM   1596  CA  LEU A 101      -4.432  -0.198  33.900  1.00  0.00           C  
ATOM   1597  C   LEU A 101      -3.622  -1.455  33.536  1.00  0.00           C  
ATOM   1598  O   LEU A 101      -4.182  -2.535  33.325  1.00  0.00           O  
ATOM   1599  CB  LEU A 101      -4.633   0.684  32.662  1.00  0.00           C  
ATOM   1600  CG  LEU A 101      -5.488   0.076  31.543  1.00  0.00           C  
ATOM   1601  CD1 LEU A 101      -6.878  -0.237  32.078  1.00  0.00           C  
ATOM   1602  CD2 LEU A 101      -5.557   1.045  30.372  1.00  0.00           C  
ATOM   1603  H   LEU A 101      -3.374   1.462  34.741  1.00  0.00           H  
ATOM   1604  HA  LEU A 101      -5.404  -0.507  34.283  1.00  0.00           H  
ATOM   1605 1HB  LEU A 101      -5.106   1.615  32.971  1.00  0.00           H  
ATOM   1606 2HB  LEU A 101      -3.655   0.921  32.241  1.00  0.00           H  
ATOM   1607  HG  LEU A 101      -5.040  -0.861  31.211  1.00  0.00           H  
ATOM   1608 1HD1 LEU A 101      -7.486  -0.669  31.283  1.00  0.00           H  
ATOM   1609 2HD1 LEU A 101      -6.800  -0.947  32.902  1.00  0.00           H  
ATOM   1610 3HD1 LEU A 101      -7.346   0.681  32.433  1.00  0.00           H  
ATOM   1611 1HD2 LEU A 101      -6.165   0.612  29.577  1.00  0.00           H  
ATOM   1612 2HD2 LEU A 101      -6.006   1.982  30.702  1.00  0.00           H  
ATOM   1613 3HD2 LEU A 101      -4.552   1.237  29.998  1.00  0.00           H  
ATOM   1614  N   CYS A 102      -2.295  -1.326  33.500  1.00  0.00           N  
ATOM   1615  CA  CYS A 102      -1.418  -2.462  33.225  1.00  0.00           C  
ATOM   1616  C   CYS A 102      -1.499  -3.535  34.299  1.00  0.00           C  
ATOM   1617  O   CYS A 102      -1.522  -4.729  34.010  1.00  0.00           O  
ATOM   1618  CB  CYS A 102       0.033  -1.996  33.102  1.00  0.00           C  
ATOM   1619  SG  CYS A 102       0.371  -1.016  31.620  1.00  0.00           S  
ATOM   1620  H   CYS A 102      -1.885  -0.418  33.668  1.00  0.00           H  
ATOM   1621  HA  CYS A 102      -1.713  -2.904  32.273  1.00  0.00           H  
ATOM   1622 1HB  CYS A 102       0.296  -1.394  33.972  1.00  0.00           H  
ATOM   1623 2HB  CYS A 102       0.694  -2.863  33.092  1.00  0.00           H  
ATOM   1624  HG  CYS A 102      -0.032  -1.937  30.750  1.00  0.00           H  
ATOM   1625  N   VAL A 103      -1.517  -3.101  35.549  1.00  0.00           N  
ATOM   1626  CA  VAL A 103      -1.624  -4.025  36.655  1.00  0.00           C  
ATOM   1627  C   VAL A 103      -2.883  -4.867  36.565  1.00  0.00           C  
ATOM   1628  O   VAL A 103      -2.829  -6.086  36.678  1.00  0.00           O  
ATOM   1629  CB  VAL A 103      -1.621  -3.254  37.989  1.00  0.00           C  
ATOM   1630  CG1 VAL A 103      -2.014  -4.173  39.136  1.00  0.00           C  
ATOM   1631  CG2 VAL A 103      -0.249  -2.645  38.231  1.00  0.00           C  
ATOM   1632  H   VAL A 103      -1.455  -2.111  35.739  1.00  0.00           H  
ATOM   1633  HA  VAL A 103      -0.766  -4.697  36.629  1.00  0.00           H  
ATOM   1634  HB  VAL A 103      -2.369  -2.462  37.941  1.00  0.00           H  
ATOM   1635 1HG1 VAL A 103      -2.007  -3.612  40.070  1.00  0.00           H  
ATOM   1636 2HG1 VAL A 103      -3.014  -4.570  38.959  1.00  0.00           H  
ATOM   1637 3HG1 VAL A 103      -1.303  -4.996  39.202  1.00  0.00           H  
ATOM   1638 1HG2 VAL A 103      -0.255  -2.101  39.175  1.00  0.00           H  
ATOM   1639 2HG2 VAL A 103       0.499  -3.437  38.273  1.00  0.00           H  
ATOM   1640 3HG2 VAL A 103      -0.007  -1.959  37.419  1.00  0.00           H  
ATOM   1641  N   GLU A 104      -4.007  -4.211  36.333  1.00  0.00           N  
ATOM   1642  CA  GLU A 104      -5.265  -4.923  36.209  1.00  0.00           C  
ATOM   1643  C   GLU A 104      -5.283  -5.816  34.963  1.00  0.00           C  
ATOM   1644  O   GLU A 104      -5.829  -6.917  35.000  1.00  0.00           O  
ATOM   1645  CB  GLU A 104      -6.429  -3.931  36.160  1.00  0.00           C  
ATOM   1646  CG  GLU A 104      -6.662  -3.171  37.458  1.00  0.00           C  
ATOM   1647  CD  GLU A 104      -7.969  -2.427  37.474  1.00  0.00           C  
ATOM   1648  OE1 GLU A 104      -8.706  -2.540  36.525  1.00  0.00           O  
ATOM   1649  OE2 GLU A 104      -8.230  -1.746  38.438  1.00  0.00           O  
ATOM   1650  H   GLU A 104      -4.000  -3.205  36.240  1.00  0.00           H  
ATOM   1651  HA  GLU A 104      -5.354  -5.618  37.046  1.00  0.00           H  
ATOM   1652 1HB  GLU A 104      -6.250  -3.199  35.372  1.00  0.00           H  
ATOM   1653 2HB  GLU A 104      -7.349  -4.460  35.913  1.00  0.00           H  
ATOM   1654 1HG  GLU A 104      -6.649  -3.877  38.288  1.00  0.00           H  
ATOM   1655 2HG  GLU A 104      -5.846  -2.464  37.605  1.00  0.00           H  
ATOM   1656  N   SER A 105      -4.651  -5.373  33.879  1.00  0.00           N  
ATOM   1657  CA  SER A 105      -4.580  -6.193  32.666  1.00  0.00           C  
ATOM   1658  C   SER A 105      -3.923  -7.541  32.985  1.00  0.00           C  
ATOM   1659  O   SER A 105      -4.350  -8.585  32.498  1.00  0.00           O  
ATOM   1660  CB  SER A 105      -3.800  -5.473  31.583  1.00  0.00           C  
ATOM   1661  OG  SER A 105      -4.469  -4.314  31.169  1.00  0.00           O  
ATOM   1662  H   SER A 105      -4.212  -4.463  33.884  1.00  0.00           H  
ATOM   1663  HA  SER A 105      -5.595  -6.357  32.300  1.00  0.00           H  
ATOM   1664 1HB  SER A 105      -2.812  -5.211  31.960  1.00  0.00           H  
ATOM   1665 2HB  SER A 105      -3.660  -6.139  30.733  1.00  0.00           H  
ATOM   1666  HG  SER A 105      -4.297  -3.653  31.844  1.00  0.00           H  
ATOM   1667  N   VAL A 106      -2.875  -7.521  33.803  1.00  0.00           N  
ATOM   1668  CA  VAL A 106      -2.208  -8.755  34.185  1.00  0.00           C  
ATOM   1669  C   VAL A 106      -3.170  -9.586  35.028  1.00  0.00           C  
ATOM   1670  O   VAL A 106      -3.331 -10.785  34.809  1.00  0.00           O  
ATOM   1671  CB  VAL A 106      -0.924  -8.462  34.984  1.00  0.00           C  
ATOM   1672  CG1 VAL A 106      -0.345  -9.749  35.552  1.00  0.00           C  
ATOM   1673  CG2 VAL A 106       0.091  -7.761  34.093  1.00  0.00           C  
ATOM   1674  H   VAL A 106      -2.533  -6.643  34.168  1.00  0.00           H  
ATOM   1675  HA  VAL A 106      -1.922  -9.289  33.279  1.00  0.00           H  
ATOM   1676  HB  VAL A 106      -1.171  -7.819  35.829  1.00  0.00           H  
ATOM   1677 1HG1 VAL A 106       0.562  -9.523  36.114  1.00  0.00           H  
ATOM   1678 2HG1 VAL A 106      -1.074 -10.214  36.215  1.00  0.00           H  
ATOM   1679 3HG1 VAL A 106      -0.106 -10.431  34.737  1.00  0.00           H  
ATOM   1680 1HG2 VAL A 106       0.996  -7.557  34.664  1.00  0.00           H  
ATOM   1681 2HG2 VAL A 106       0.334  -8.402  33.244  1.00  0.00           H  
ATOM   1682 3HG2 VAL A 106      -0.329  -6.823  33.730  1.00  0.00           H  
ATOM   1683  N   ASP A 107      -3.808  -8.918  35.980  1.00  0.00           N  
ATOM   1684  CA  ASP A 107      -4.727  -9.548  36.922  1.00  0.00           C  
ATOM   1685  C   ASP A 107      -5.932 -10.151  36.198  1.00  0.00           C  
ATOM   1686  O   ASP A 107      -6.512 -11.132  36.666  1.00  0.00           O  
ATOM   1687  CB  ASP A 107      -5.203  -8.534  37.965  1.00  0.00           C  
ATOM   1688  CG  ASP A 107      -4.125  -8.177  38.979  1.00  0.00           C  
ATOM   1689  OD1 ASP A 107      -3.167  -8.907  39.081  1.00  0.00           O  
ATOM   1690  OD2 ASP A 107      -4.270  -7.179  39.643  1.00  0.00           O  
ATOM   1691  H   ASP A 107      -3.640  -7.924  36.047  1.00  0.00           H  
ATOM   1692  HA  ASP A 107      -4.199 -10.351  37.436  1.00  0.00           H  
ATOM   1693 1HB  ASP A 107      -5.526  -7.621  37.463  1.00  0.00           H  
ATOM   1694 2HB  ASP A 107      -6.064  -8.937  38.498  1.00  0.00           H  
ATOM   1695  N   LYS A 108      -6.297  -9.572  35.055  1.00  0.00           N  
ATOM   1696  CA  LYS A 108      -7.462 -10.039  34.291  1.00  0.00           C  
ATOM   1697  C   LYS A 108      -7.059 -10.903  33.099  1.00  0.00           C  
ATOM   1698  O   LYS A 108      -7.865 -11.142  32.193  1.00  0.00           O  
ATOM   1699  CB  LYS A 108      -8.293  -8.849  33.809  1.00  0.00           C  
ATOM   1700  CG  LYS A 108      -8.855  -7.980  34.927  1.00  0.00           C  
ATOM   1701  CD  LYS A 108      -9.847  -8.753  35.783  1.00  0.00           C  
ATOM   1702  CE  LYS A 108     -10.469  -7.865  36.850  1.00  0.00           C  
ATOM   1703  NZ  LYS A 108     -11.412  -8.617  37.721  1.00  0.00           N  
ATOM   1704  H   LYS A 108      -5.760  -8.792  34.705  1.00  0.00           H  
ATOM   1705  HA  LYS A 108      -8.089 -10.640  34.950  1.00  0.00           H  
ATOM   1706 1HB  LYS A 108      -7.683  -8.215  33.167  1.00  0.00           H  
ATOM   1707 2HB  LYS A 108      -9.132  -9.210  33.212  1.00  0.00           H  
ATOM   1708 1HG  LYS A 108      -8.039  -7.629  35.559  1.00  0.00           H  
ATOM   1709 2HG  LYS A 108      -9.357  -7.114  34.497  1.00  0.00           H  
ATOM   1710 1HD  LYS A 108     -10.638  -9.156  35.149  1.00  0.00           H  
ATOM   1711 2HD  LYS A 108      -9.337  -9.585  36.269  1.00  0.00           H  
ATOM   1712 1HE  LYS A 108      -9.683  -7.437  37.470  1.00  0.00           H  
ATOM   1713 2HE  LYS A 108     -11.010  -7.047  36.372  1.00  0.00           H  
ATOM   1714 1HZ  LYS A 108     -11.803  -7.994  38.413  1.00  0.00           H  
ATOM   1715 2HZ  LYS A 108     -12.157  -9.003  37.157  1.00  0.00           H  
ATOM   1716 3HZ  LYS A 108     -10.918  -9.367  38.184  1.00  0.00           H  
ATOM   1717  N   GLU A 109      -5.817 -11.375  33.106  1.00  0.00           N  
ATOM   1718  CA  GLU A 109      -5.312 -12.267  32.071  1.00  0.00           C  
ATOM   1719  C   GLU A 109      -5.382 -11.682  30.665  1.00  0.00           C  
ATOM   1720  O   GLU A 109      -5.693 -12.385  29.703  1.00  0.00           O  
ATOM   1721  CB  GLU A 109      -6.087 -13.586  32.106  1.00  0.00           C  
ATOM   1722  CG  GLU A 109      -5.970 -14.349  33.418  1.00  0.00           C  
ATOM   1723  CD  GLU A 109      -6.670 -15.679  33.386  1.00  0.00           C  
ATOM   1724  OE1 GLU A 109      -7.334 -15.956  32.417  1.00  0.00           O  
ATOM   1725  OE2 GLU A 109      -6.539 -16.419  34.332  1.00  0.00           O  
ATOM   1726  H   GLU A 109      -5.204 -11.100  33.860  1.00  0.00           H  
ATOM   1727  HA  GLU A 109      -4.250 -12.440  32.250  1.00  0.00           H  
ATOM   1728 1HB  GLU A 109      -7.144 -13.392  31.926  1.00  0.00           H  
ATOM   1729 2HB  GLU A 109      -5.733 -14.238  31.308  1.00  0.00           H  
ATOM   1730 1HG  GLU A 109      -4.915 -14.511  33.639  1.00  0.00           H  
ATOM   1731 2HG  GLU A 109      -6.391 -13.741  34.218  1.00  0.00           H  
ATOM   1732  N   MET A 110      -5.095 -10.390  30.559  1.00  0.00           N  
ATOM   1733  CA  MET A 110      -5.019  -9.711  29.268  1.00  0.00           C  
ATOM   1734  C   MET A 110      -3.626  -9.091  29.224  1.00  0.00           C  
ATOM   1735  O   MET A 110      -3.467  -7.891  29.012  1.00  0.00           O  
ATOM   1736  CB  MET A 110      -6.074  -8.606  29.143  1.00  0.00           C  
ATOM   1737  CG  MET A 110      -7.517  -9.092  29.177  1.00  0.00           C  
ATOM   1738  SD  MET A 110      -8.693  -7.725  28.987  1.00  0.00           S  
ATOM   1739  CE  MET A 110      -8.542  -6.915  30.568  1.00  0.00           C  
ATOM   1740  H   MET A 110      -4.925  -9.862  31.403  1.00  0.00           H  
ATOM   1741  HA  MET A 110      -5.202 -10.442  28.481  1.00  0.00           H  
ATOM   1742 1HB  MET A 110      -5.948  -7.890  29.954  1.00  0.00           H  
ATOM   1743 2HB  MET A 110      -5.929  -8.068  28.205  1.00  0.00           H  
ATOM   1744 1HG  MET A 110      -7.679  -9.810  28.374  1.00  0.00           H  
ATOM   1745 2HG  MET A 110      -7.710  -9.593  30.125  1.00  0.00           H  
ATOM   1746 1HE  MET A 110      -9.207  -6.052  30.600  1.00  0.00           H  
ATOM   1747 2HE  MET A 110      -8.812  -7.613  31.362  1.00  0.00           H  
ATOM   1748 3HE  MET A 110      -7.512  -6.584  30.711  1.00  0.00           H  
ATOM   1749  N   GLN A 111      -2.622  -9.931  29.444  1.00  0.00           N  
ATOM   1750  CA  GLN A 111      -1.244  -9.472  29.541  1.00  0.00           C  
ATOM   1751  C   GLN A 111      -0.701  -8.838  28.261  1.00  0.00           C  
ATOM   1752  O   GLN A 111       0.226  -8.026  28.312  1.00  0.00           O  
ATOM   1753  CB  GLN A 111      -0.344 -10.643  29.948  1.00  0.00           C  
ATOM   1754  CG  GLN A 111      -0.560 -11.129  31.371  1.00  0.00           C  
ATOM   1755  CD  GLN A 111       0.307 -12.326  31.711  1.00  0.00           C  
ATOM   1756  OE1 GLN A 111       1.116 -12.776  30.896  1.00  0.00           O  
ATOM   1757  NE2 GLN A 111       0.142 -12.850  32.921  1.00  0.00           N  
ATOM   1758  H   GLN A 111      -2.821 -10.915  29.546  1.00  0.00           H  
ATOM   1759  HA  GLN A 111      -1.194  -8.683  30.292  1.00  0.00           H  
ATOM   1760 1HB  GLN A 111      -0.515 -11.483  29.276  1.00  0.00           H  
ATOM   1761 2HB  GLN A 111       0.701 -10.350  29.847  1.00  0.00           H  
ATOM   1762 1HG  GLN A 111      -0.315 -10.322  32.061  1.00  0.00           H  
ATOM   1763 2HG  GLN A 111      -1.604 -11.418  31.490  1.00  0.00           H  
ATOM   1764 1HE2 GLN A 111       0.687 -13.641  33.202  1.00  0.00           H  
ATOM   1765 2HE2 GLN A 111      -0.526 -12.454  33.551  1.00  0.00           H  
ATOM   1766  N   VAL A 112      -1.274  -9.198  27.117  1.00  0.00           N  
ATOM   1767  CA  VAL A 112      -0.870  -8.601  25.847  1.00  0.00           C  
ATOM   1768  C   VAL A 112      -1.055  -7.083  25.850  1.00  0.00           C  
ATOM   1769  O   VAL A 112      -0.373  -6.353  25.119  1.00  0.00           O  
ATOM   1770  CB  VAL A 112      -1.688  -9.209  24.692  1.00  0.00           C  
ATOM   1771  CG1 VAL A 112      -3.132  -8.736  24.755  1.00  0.00           C  
ATOM   1772  CG2 VAL A 112      -1.056  -8.839  23.359  1.00  0.00           C  
ATOM   1773  H   VAL A 112      -2.002  -9.898  27.122  1.00  0.00           H  
ATOM   1774  HA  VAL A 112       0.186  -8.818  25.683  1.00  0.00           H  
ATOM   1775  HB  VAL A 112      -1.700 -10.294  24.800  1.00  0.00           H  
ATOM   1776 1HG1 VAL A 112      -3.696  -9.176  23.931  1.00  0.00           H  
ATOM   1777 2HG1 VAL A 112      -3.575  -9.043  25.702  1.00  0.00           H  
ATOM   1778 3HG1 VAL A 112      -3.163  -7.650  24.674  1.00  0.00           H  
ATOM   1779 1HG2 VAL A 112      -1.639  -9.273  22.547  1.00  0.00           H  
ATOM   1780 2HG2 VAL A 112      -1.038  -7.754  23.254  1.00  0.00           H  
ATOM   1781 3HG2 VAL A 112      -0.037  -9.224  23.320  1.00  0.00           H  
ATOM   1782  N   LEU A 113      -1.971  -6.608  26.684  1.00  0.00           N  
ATOM   1783  CA  LEU A 113      -2.232  -5.181  26.778  1.00  0.00           C  
ATOM   1784  C   LEU A 113      -1.154  -4.366  27.486  1.00  0.00           C  
ATOM   1785  O   LEU A 113      -1.101  -3.150  27.332  1.00  0.00           O  
ATOM   1786  CB  LEU A 113      -3.576  -4.936  27.468  1.00  0.00           C  
ATOM   1787  CG  LEU A 113      -4.800  -5.365  26.661  1.00  0.00           C  
ATOM   1788  CD1 LEU A 113      -6.053  -5.193  27.505  1.00  0.00           C  
ATOM   1789  CD2 LEU A 113      -4.884  -4.527  25.392  1.00  0.00           C  
ATOM   1790  H   LEU A 113      -2.497  -7.243  27.266  1.00  0.00           H  
ATOM   1791  HA  LEU A 113      -2.275  -4.770  25.770  1.00  0.00           H  
ATOM   1792 1HB  LEU A 113      -3.586  -5.478  28.412  1.00  0.00           H  
ATOM   1793 2HB  LEU A 113      -3.668  -3.871  27.683  1.00  0.00           H  
ATOM   1794  HG  LEU A 113      -4.711  -6.419  26.398  1.00  0.00           H  
ATOM   1795 1HD1 LEU A 113      -6.925  -5.500  26.928  1.00  0.00           H  
ATOM   1796 2HD1 LEU A 113      -5.975  -5.811  28.400  1.00  0.00           H  
ATOM   1797 3HD1 LEU A 113      -6.157  -4.148  27.792  1.00  0.00           H  
ATOM   1798 1HD2 LEU A 113      -5.756  -4.831  24.812  1.00  0.00           H  
ATOM   1799 2HD2 LEU A 113      -4.972  -3.473  25.656  1.00  0.00           H  
ATOM   1800 3HD2 LEU A 113      -3.983  -4.677  24.797  1.00  0.00           H  
ATOM   1801  N   VAL A 114      -0.285  -5.017  28.249  1.00  0.00           N  
ATOM   1802  CA  VAL A 114       0.726  -4.258  28.977  1.00  0.00           C  
ATOM   1803  C   VAL A 114       1.717  -3.541  28.061  1.00  0.00           C  
ATOM   1804  O   VAL A 114       1.984  -2.353  28.244  1.00  0.00           O  
ATOM   1805  CB  VAL A 114       1.504  -5.199  29.916  1.00  0.00           C  
ATOM   1806  CG1 VAL A 114       2.685  -4.471  30.540  1.00  0.00           C  
ATOM   1807  CG2 VAL A 114       0.576  -5.741  30.992  1.00  0.00           C  
ATOM   1808  H   VAL A 114      -0.305  -6.023  28.338  1.00  0.00           H  
ATOM   1809  HA  VAL A 114       0.226  -3.474  29.547  1.00  0.00           H  
ATOM   1810  HB  VAL A 114       1.908  -6.026  29.333  1.00  0.00           H  
ATOM   1811 1HG1 VAL A 114       3.225  -5.151  31.200  1.00  0.00           H  
ATOM   1812 2HG1 VAL A 114       3.355  -4.123  29.753  1.00  0.00           H  
ATOM   1813 3HG1 VAL A 114       2.325  -3.618  31.115  1.00  0.00           H  
ATOM   1814 1HG2 VAL A 114       1.132  -6.406  31.652  1.00  0.00           H  
ATOM   1815 2HG2 VAL A 114       0.167  -4.913  31.571  1.00  0.00           H  
ATOM   1816 3HG2 VAL A 114      -0.240  -6.293  30.524  1.00  0.00           H  
ATOM   1817  N   SER A 115       2.255  -4.256  27.081  1.00  0.00           N  
ATOM   1818  CA  SER A 115       3.173  -3.644  26.119  1.00  0.00           C  
ATOM   1819  C   SER A 115       2.432  -2.735  25.146  1.00  0.00           C  
ATOM   1820  O   SER A 115       3.008  -1.797  24.593  1.00  0.00           O  
ATOM   1821  CB  SER A 115       3.917  -4.718  25.350  1.00  0.00           C  
ATOM   1822  OG  SER A 115       3.045  -5.439  24.524  1.00  0.00           O  
ATOM   1823  H   SER A 115       2.032  -5.237  26.993  1.00  0.00           H  
ATOM   1824  HA  SER A 115       3.897  -3.040  26.668  1.00  0.00           H  
ATOM   1825 1HB  SER A 115       4.698  -4.258  24.746  1.00  0.00           H  
ATOM   1826 2HB  SER A 115       4.402  -5.397  26.051  1.00  0.00           H  
ATOM   1827  HG  SER A 115       2.391  -5.831  25.107  1.00  0.00           H  
ATOM   1828  N   ARG A 116       1.156  -3.018  24.923  1.00  0.00           N  
ATOM   1829  CA  ARG A 116       0.359  -2.163  24.061  1.00  0.00           C  
ATOM   1830  C   ARG A 116       0.098  -0.829  24.743  1.00  0.00           C  
ATOM   1831  O   ARG A 116       0.203   0.218  24.113  1.00  0.00           O  
ATOM   1832  CB  ARG A 116      -0.965  -2.827  23.713  1.00  0.00           C  
ATOM   1833  CG  ARG A 116      -0.857  -4.010  22.764  1.00  0.00           C  
ATOM   1834  CD  ARG A 116      -2.182  -4.629  22.504  1.00  0.00           C  
ATOM   1835  NE  ARG A 116      -2.097  -5.703  21.528  1.00  0.00           N  
ATOM   1836  CZ  ARG A 116      -3.126  -6.497  21.172  1.00  0.00           C  
ATOM   1837  NH1 ARG A 116      -4.308  -6.325  21.720  1.00  0.00           N  
ATOM   1838  NH2 ARG A 116      -2.946  -7.448  20.272  1.00  0.00           N  
ATOM   1839  H   ARG A 116       0.726  -3.827  25.347  1.00  0.00           H  
ATOM   1840  HA  ARG A 116       0.924  -1.968  23.148  1.00  0.00           H  
ATOM   1841 1HB  ARG A 116      -1.446  -3.179  24.624  1.00  0.00           H  
ATOM   1842 2HB  ARG A 116      -1.630  -2.096  23.254  1.00  0.00           H  
ATOM   1843 1HG  ARG A 116      -0.442  -3.677  21.812  1.00  0.00           H  
ATOM   1844 2HG  ARG A 116      -0.204  -4.768  23.199  1.00  0.00           H  
ATOM   1845 1HD  ARG A 116      -2.578  -5.042  23.431  1.00  0.00           H  
ATOM   1846 2HD  ARG A 116      -2.867  -3.874  22.121  1.00  0.00           H  
ATOM   1847  HE  ARG A 116      -1.203  -5.866  21.084  1.00  0.00           H  
ATOM   1848 1HH1 ARG A 116      -4.446  -5.598  22.408  1.00  0.00           H  
ATOM   1849 2HH1 ARG A 116      -5.079  -6.920  21.454  1.00  0.00           H  
ATOM   1850 1HH2 ARG A 116      -2.037  -7.580  19.851  1.00  0.00           H  
ATOM   1851 2HH2 ARG A 116      -3.717  -8.043  20.006  1.00  0.00           H  
ATOM   1852  N   ILE A 117      -0.219  -0.861  26.036  1.00  0.00           N  
ATOM   1853  CA  ILE A 117      -0.413   0.365  26.796  1.00  0.00           C  
ATOM   1854  C   ILE A 117       0.901   1.152  26.827  1.00  0.00           C  
ATOM   1855  O   ILE A 117       0.901   2.375  26.699  1.00  0.00           O  
ATOM   1856  CB  ILE A 117      -0.886   0.066  28.230  1.00  0.00           C  
ATOM   1857  CG1 ILE A 117      -2.311  -0.493  28.216  1.00  0.00           C  
ATOM   1858  CG2 ILE A 117      -0.811   1.319  29.088  1.00  0.00           C  
ATOM   1859  CD1 ILE A 117      -2.737  -1.114  29.527  1.00  0.00           C  
ATOM   1860  H   ILE A 117      -0.329  -1.751  26.501  1.00  0.00           H  
ATOM   1861  HA  ILE A 117      -1.180   0.960  26.303  1.00  0.00           H  
ATOM   1862  HB  ILE A 117      -0.251  -0.703  28.670  1.00  0.00           H  
ATOM   1863 1HG1 ILE A 117      -3.012   0.305  27.972  1.00  0.00           H  
ATOM   1864 2HG1 ILE A 117      -2.398  -1.251  27.437  1.00  0.00           H  
ATOM   1865 1HG2 ILE A 117      -1.150   1.090  30.098  1.00  0.00           H  
ATOM   1866 2HG2 ILE A 117       0.218   1.675  29.122  1.00  0.00           H  
ATOM   1867 3HG2 ILE A 117      -1.448   2.093  28.658  1.00  0.00           H  
ATOM   1868 1HD1 ILE A 117      -3.757  -1.488  29.438  1.00  0.00           H  
ATOM   1869 2HD1 ILE A 117      -2.068  -1.940  29.772  1.00  0.00           H  
ATOM   1870 3HD1 ILE A 117      -2.693  -0.364  30.315  1.00  0.00           H  
ATOM   1871  N   ALA A 118       2.018   0.450  26.991  1.00  0.00           N  
ATOM   1872  CA  ALA A 118       3.321   1.117  26.978  1.00  0.00           C  
ATOM   1873  C   ALA A 118       3.489   1.898  25.679  1.00  0.00           C  
ATOM   1874  O   ALA A 118       3.917   3.049  25.687  1.00  0.00           O  
ATOM   1875  CB  ALA A 118       4.432   0.101  27.119  1.00  0.00           C  
ATOM   1876  H   ALA A 118       1.979  -0.551  27.127  1.00  0.00           H  
ATOM   1877  HA  ALA A 118       3.359   1.803  27.824  1.00  0.00           H  
ATOM   1878 1HB  ALA A 118       5.396   0.611  27.107  1.00  0.00           H  
ATOM   1879 2HB  ALA A 118       4.317  -0.436  28.061  1.00  0.00           H  
ATOM   1880 3HB  ALA A 118       4.386  -0.606  26.292  1.00  0.00           H  
ATOM   1881  N   SER A 119       3.143   1.263  24.566  1.00  0.00           N  
ATOM   1882  CA  SER A 119       3.220   1.900  23.255  1.00  0.00           C  
ATOM   1883  C   SER A 119       2.228   3.054  23.135  1.00  0.00           C  
ATOM   1884  O   SER A 119       2.539   4.092  22.562  1.00  0.00           O  
ATOM   1885  CB  SER A 119       2.955   0.880  22.165  1.00  0.00           C  
ATOM   1886  OG  SER A 119       3.967  -0.090  22.128  1.00  0.00           O  
ATOM   1887  H   SER A 119       2.817   0.309  24.631  1.00  0.00           H  
ATOM   1888  HA  SER A 119       4.230   2.289  23.118  1.00  0.00           H  
ATOM   1889 1HB  SER A 119       1.994   0.399  22.342  1.00  0.00           H  
ATOM   1890 2HB  SER A 119       2.896   1.384  21.201  1.00  0.00           H  
ATOM   1891  HG  SER A 119       3.766  -0.708  22.834  1.00  0.00           H  
ATOM   1892  N   TRP A 120       1.024   2.881  23.673  1.00  0.00           N  
ATOM   1893  CA  TRP A 120       0.040   3.949  23.581  1.00  0.00           C  
ATOM   1894  C   TRP A 120       0.470   5.163  24.391  1.00  0.00           C  
ATOM   1895  O   TRP A 120       0.262   6.300  23.976  1.00  0.00           O  
ATOM   1896  CB  TRP A 120      -1.328   3.477  24.073  1.00  0.00           C  
ATOM   1897  CG  TRP A 120      -1.878   2.319  23.322  1.00  0.00           C  
ATOM   1898  CD1 TRP A 120      -1.615   1.969  22.028  1.00  0.00           C  
ATOM   1899  CD2 TRP A 120      -2.805   1.351  23.819  1.00  0.00           C  
ATOM   1900  NE1 TRP A 120      -2.322   0.836  21.692  1.00  0.00           N  
ATOM   1901  CE2 TRP A 120      -3.061   0.439  22.775  1.00  0.00           C  
ATOM   1902  CE3 TRP A 120      -3.445   1.168  25.050  1.00  0.00           C  
ATOM   1903  CZ2 TRP A 120      -3.930  -0.644  22.924  1.00  0.00           C  
ATOM   1904  CZ3 TRP A 120      -4.307   0.094  25.198  1.00  0.00           C  
ATOM   1905  CH2 TRP A 120      -4.543  -0.797  24.140  1.00  0.00           C  
ATOM   1906  H   TRP A 120       0.777   2.024  24.145  1.00  0.00           H  
ATOM   1907  HA  TRP A 120      -0.053   4.244  22.536  1.00  0.00           H  
ATOM   1908 1HB  TRP A 120      -1.259   3.195  25.124  1.00  0.00           H  
ATOM   1909 2HB  TRP A 120      -2.043   4.296  24.001  1.00  0.00           H  
ATOM   1910  HD1 TRP A 120      -0.944   2.507  21.361  1.00  0.00           H  
ATOM   1911  HE1 TRP A 120      -2.300   0.374  20.794  1.00  0.00           H  
ATOM   1912  HE3 TRP A 120      -3.266   1.855  25.877  1.00  0.00           H  
ATOM   1913  HZ2 TRP A 120      -4.122  -1.348  22.114  1.00  0.00           H  
ATOM   1914  HZ3 TRP A 120      -4.801  -0.042  26.161  1.00  0.00           H  
ATOM   1915  HH2 TRP A 120      -5.230  -1.629  24.291  1.00  0.00           H  
ATOM   1916  N   MET A 121       1.072   4.915  25.550  1.00  0.00           N  
ATOM   1917  CA  MET A 121       1.539   5.996  26.403  1.00  0.00           C  
ATOM   1918  C   MET A 121       2.685   6.743  25.731  1.00  0.00           C  
ATOM   1919  O   MET A 121       2.691   7.969  25.693  1.00  0.00           O  
ATOM   1920  CB  MET A 121       1.972   5.452  27.763  1.00  0.00           C  
ATOM   1921  CG  MET A 121       0.828   4.966  28.641  1.00  0.00           C  
ATOM   1922  SD  MET A 121       1.402   4.111  30.121  1.00  0.00           S  
ATOM   1923  CE  MET A 121       2.161   5.461  31.019  1.00  0.00           C  
ATOM   1924  H   MET A 121       1.209   3.959  25.847  1.00  0.00           H  
ATOM   1925  HA  MET A 121       0.712   6.686  26.571  1.00  0.00           H  
ATOM   1926 1HB  MET A 121       2.660   4.620  27.619  1.00  0.00           H  
ATOM   1927 2HB  MET A 121       2.508   6.228  28.311  1.00  0.00           H  
ATOM   1928 1HG  MET A 121       0.219   5.816  28.948  1.00  0.00           H  
ATOM   1929 2HG  MET A 121       0.197   4.283  28.071  1.00  0.00           H  
ATOM   1930 1HE  MET A 121       2.565   5.090  31.962  1.00  0.00           H  
ATOM   1931 2HE  MET A 121       2.967   5.888  30.421  1.00  0.00           H  
ATOM   1932 3HE  MET A 121       1.414   6.229  31.222  1.00  0.00           H  
ATOM   1933  N   ALA A 122       3.639   5.990  25.199  1.00  0.00           N  
ATOM   1934  CA  ALA A 122       4.807   6.581  24.555  1.00  0.00           C  
ATOM   1935  C   ALA A 122       4.347   7.420  23.370  1.00  0.00           C  
ATOM   1936  O   ALA A 122       4.850   8.522  23.134  1.00  0.00           O  
ATOM   1937  CB  ALA A 122       5.758   5.482  24.091  1.00  0.00           C  
ATOM   1938  H   ALA A 122       3.556   4.984  25.240  1.00  0.00           H  
ATOM   1939  HA  ALA A 122       5.316   7.208  25.287  1.00  0.00           H  
ATOM   1940 1HB  ALA A 122       6.627   5.932  23.611  1.00  0.00           H  
ATOM   1941 2HB  ALA A 122       6.082   4.894  24.950  1.00  0.00           H  
ATOM   1942 3HB  ALA A 122       5.246   4.835  23.380  1.00  0.00           H  
ATOM   1943  N   THR A 123       3.380   6.891  22.629  1.00  0.00           N  
ATOM   1944  CA  THR A 123       2.823   7.598  21.487  1.00  0.00           C  
ATOM   1945  C   THR A 123       2.105   8.881  21.898  1.00  0.00           C  
ATOM   1946  O   THR A 123       2.293   9.923  21.269  1.00  0.00           O  
ATOM   1947  CB  THR A 123       1.852   6.692  20.708  1.00  0.00           C  
ATOM   1948  OG1 THR A 123       2.554   5.541  20.220  1.00  0.00           O  
ATOM   1949  CG2 THR A 123       1.244   7.445  19.535  1.00  0.00           C  
ATOM   1950  H   THR A 123       3.022   5.976  22.865  1.00  0.00           H  
ATOM   1951  HA  THR A 123       3.640   7.879  20.822  1.00  0.00           H  
ATOM   1952  HB  THR A 123       1.053   6.359  21.371  1.00  0.00           H  
ATOM   1953  HG1 THR A 123       2.654   4.903  20.931  1.00  0.00           H  
ATOM   1954 1HG2 THR A 123       0.560   6.790  18.996  1.00  0.00           H  
ATOM   1955 2HG2 THR A 123       0.700   8.315  19.903  1.00  0.00           H  
ATOM   1956 3HG2 THR A 123       2.037   7.772  18.863  1.00  0.00           H  
ATOM   1957  N   TYR A 124       1.284   8.818  22.947  1.00  0.00           N  
ATOM   1958  CA  TYR A 124       0.570  10.011  23.385  1.00  0.00           C  
ATOM   1959  C   TYR A 124       1.563  11.081  23.834  1.00  0.00           C  
ATOM   1960  O   TYR A 124       1.391  12.262  23.545  1.00  0.00           O  
ATOM   1961  CB  TYR A 124      -0.411   9.695  24.521  1.00  0.00           C  
ATOM   1962  CG  TYR A 124      -1.347  10.849  24.797  1.00  0.00           C  
ATOM   1963  CD1 TYR A 124      -1.080  11.759  25.813  1.00  0.00           C  
ATOM   1964  CD2 TYR A 124      -2.442  11.098  23.964  1.00  0.00           C  
ATOM   1965  CE1 TYR A 124      -1.864  12.893  25.992  1.00  0.00           C  
ATOM   1966  CE2 TYR A 124      -3.232  12.235  24.136  1.00  0.00           C  
ATOM   1967  CZ  TYR A 124      -2.931  13.130  25.149  1.00  0.00           C  
ATOM   1968  OH  TYR A 124      -3.667  14.287  25.304  1.00  0.00           O  
ATOM   1969  H   TYR A 124       1.148   7.952  23.448  1.00  0.00           H  
ATOM   1970  HA  TYR A 124      -0.002  10.401  22.542  1.00  0.00           H  
ATOM   1971 1HB  TYR A 124      -0.998   8.813  24.262  1.00  0.00           H  
ATOM   1972 2HB  TYR A 124       0.146   9.463  25.429  1.00  0.00           H  
ATOM   1973  HD1 TYR A 124      -0.242  11.591  26.489  1.00  0.00           H  
ATOM   1974  HD2 TYR A 124      -2.691  10.398  23.167  1.00  0.00           H  
ATOM   1975  HE1 TYR A 124      -1.635  13.592  26.796  1.00  0.00           H  
ATOM   1976  HE2 TYR A 124      -4.080  12.415  23.475  1.00  0.00           H  
ATOM   1977  HH  TYR A 124      -4.349  14.324  24.629  1.00  0.00           H  
ATOM   1978  N   LEU A 125       2.600  10.654  24.543  1.00  0.00           N  
ATOM   1979  CA  LEU A 125       3.648  11.570  24.983  1.00  0.00           C  
ATOM   1980  C   LEU A 125       4.266  12.259  23.769  1.00  0.00           C  
ATOM   1981  O   LEU A 125       4.271  13.489  23.660  1.00  0.00           O  
ATOM   1982  CB  LEU A 125       4.729  10.818  25.770  1.00  0.00           C  
ATOM   1983  CG  LEU A 125       4.337  10.382  27.188  1.00  0.00           C  
ATOM   1984  CD1 LEU A 125       5.335   9.350  27.696  1.00  0.00           C  
ATOM   1985  CD2 LEU A 125       4.296  11.599  28.100  1.00  0.00           C  
ATOM   1986  H   LEU A 125       2.669   9.676  24.786  1.00  0.00           H  
ATOM   1987  HA  LEU A 125       3.212  12.285  25.680  1.00  0.00           H  
ATOM   1988 1HB  LEU A 125       5.006   9.925  25.213  1.00  0.00           H  
ATOM   1989 2HB  LEU A 125       5.608  11.458  25.851  1.00  0.00           H  
ATOM   1990  HG  LEU A 125       3.354   9.912  27.165  1.00  0.00           H  
ATOM   1991 1HD1 LEU A 125       5.056   9.040  28.703  1.00  0.00           H  
ATOM   1992 2HD1 LEU A 125       5.329   8.483  27.035  1.00  0.00           H  
ATOM   1993 3HD1 LEU A 125       6.333   9.787  27.714  1.00  0.00           H  
ATOM   1994 1HD2 LEU A 125       4.017  11.289  29.108  1.00  0.00           H  
ATOM   1995 2HD2 LEU A 125       5.280  12.069  28.125  1.00  0.00           H  
ATOM   1996 3HD2 LEU A 125       3.563  12.312  27.724  1.00  0.00           H  
ATOM   1997  N   ASN A 126       4.788  11.443  22.861  1.00  0.00           N  
ATOM   1998  CA  ASN A 126       5.480  11.945  21.689  1.00  0.00           C  
ATOM   1999  C   ASN A 126       4.675  12.862  20.796  1.00  0.00           C  
ATOM   2000  O   ASN A 126       5.225  13.815  20.265  1.00  0.00           O  
ATOM   2001  CB  ASN A 126       6.000  10.775  20.873  1.00  0.00           C  
ATOM   2002  CG  ASN A 126       7.180  10.102  21.516  1.00  0.00           C  
ATOM   2003  OD1 ASN A 126       7.834  10.674  22.395  1.00  0.00           O  
ATOM   2004  ND2 ASN A 126       7.466   8.896  21.094  1.00  0.00           N  
ATOM   2005  H   ASN A 126       4.701  10.445  22.991  1.00  0.00           H  
ATOM   2006  HA  ASN A 126       6.315  12.564  22.019  1.00  0.00           H  
ATOM   2007 1HB  ASN A 126       5.204  10.041  20.741  1.00  0.00           H  
ATOM   2008 2HB  ASN A 126       6.291  11.124  19.882  1.00  0.00           H  
ATOM   2009 1HD2 ASN A 126       8.241   8.400  21.486  1.00  0.00           H  
ATOM   2010 2HD2 ASN A 126       6.909   8.472  20.381  1.00  0.00           H  
ATOM   2011  N   ASP A 127       3.382  12.606  20.633  1.00  0.00           N  
ATOM   2012  CA  ASP A 127       2.581  13.465  19.762  1.00  0.00           C  
ATOM   2013  C   ASP A 127       1.783  14.584  20.429  1.00  0.00           C  
ATOM   2014  O   ASP A 127       1.454  15.581  19.777  1.00  0.00           O  
ATOM   2015  CB  ASP A 127       1.608  12.591  18.967  1.00  0.00           C  
ATOM   2016  CG  ASP A 127       2.313  11.631  18.018  1.00  0.00           C  
ATOM   2017  OD1 ASP A 127       3.384  11.957  17.562  1.00  0.00           O  
ATOM   2018  OD2 ASP A 127       1.775  10.582  17.758  1.00  0.00           O  
ATOM   2019  H   ASP A 127       2.938  11.828  21.099  1.00  0.00           H  
ATOM   2020  HA  ASP A 127       3.254  14.001  19.092  1.00  0.00           H  
ATOM   2021 1HB  ASP A 127       0.993  12.011  19.656  1.00  0.00           H  
ATOM   2022 2HB  ASP A 127       0.939  13.227  18.386  1.00  0.00           H  
ATOM   2023  N   HIS A 128       1.471  14.441  21.713  1.00  0.00           N  
ATOM   2024  CA  HIS A 128       0.557  15.378  22.362  1.00  0.00           C  
ATOM   2025  C   HIS A 128       1.042  16.083  23.621  1.00  0.00           C  
ATOM   2026  O   HIS A 128       0.605  17.198  23.911  1.00  0.00           O  
ATOM   2027  CB  HIS A 128      -0.745  14.645  22.702  1.00  0.00           C  
ATOM   2028  CG  HIS A 128      -1.471  14.120  21.502  1.00  0.00           C  
ATOM   2029  ND1 HIS A 128      -2.161  14.940  20.634  1.00  0.00           N  
ATOM   2030  CD2 HIS A 128      -1.615  12.861  21.027  1.00  0.00           C  
ATOM   2031  CE1 HIS A 128      -2.698  14.205  19.675  1.00  0.00           C  
ATOM   2032  NE2 HIS A 128      -2.382  12.942  19.891  1.00  0.00           N  
ATOM   2033  H   HIS A 128       1.863  13.683  22.253  1.00  0.00           H  
ATOM   2034  HA  HIS A 128       0.355  16.212  21.691  1.00  0.00           H  
ATOM   2035 1HB  HIS A 128      -0.527  13.805  23.364  1.00  0.00           H  
ATOM   2036 2HB  HIS A 128      -1.413  15.319  23.237  1.00  0.00           H  
ATOM   2037  HD2 HIS A 128      -1.201  11.952  21.465  1.00  0.00           H  
ATOM   2038  HE1 HIS A 128      -3.300  14.579  18.847  1.00  0.00           H  
ATOM   2039  HE2 HIS A 128      -2.657  12.157  19.317  1.00  0.00           H  
ATOM   2040  N   LEU A 129       1.935  15.448  24.373  1.00  0.00           N  
ATOM   2041  CA  LEU A 129       2.440  16.049  25.603  1.00  0.00           C  
ATOM   2042  C   LEU A 129       3.867  16.572  25.487  1.00  0.00           C  
ATOM   2043  O   LEU A 129       4.237  17.530  26.167  1.00  0.00           O  
ATOM   2044  CB  LEU A 129       2.373  15.022  26.741  1.00  0.00           C  
ATOM   2045  CG  LEU A 129       0.966  14.551  27.130  1.00  0.00           C  
ATOM   2046  CD1 LEU A 129       1.068  13.481  28.208  1.00  0.00           C  
ATOM   2047  CD2 LEU A 129       0.149  15.740  27.615  1.00  0.00           C  
ATOM   2048  H   LEU A 129       2.273  14.537  24.095  1.00  0.00           H  
ATOM   2049  HA  LEU A 129       1.815  16.906  25.851  1.00  0.00           H  
ATOM   2050 1HB  LEU A 129       2.947  14.144  26.450  1.00  0.00           H  
ATOM   2051 2HB  LEU A 129       2.835  15.456  27.628  1.00  0.00           H  
ATOM   2052  HG  LEU A 129       0.478  14.106  26.263  1.00  0.00           H  
ATOM   2053 1HD1 LEU A 129       0.068  13.146  28.484  1.00  0.00           H  
ATOM   2054 2HD1 LEU A 129       1.641  12.635  27.827  1.00  0.00           H  
ATOM   2055 3HD1 LEU A 129       1.567  13.893  29.084  1.00  0.00           H  
ATOM   2056 1HD2 LEU A 129      -0.852  15.405  27.891  1.00  0.00           H  
ATOM   2057 2HD2 LEU A 129       0.635  16.185  28.484  1.00  0.00           H  
ATOM   2058 3HD2 LEU A 129       0.077  16.481  26.820  1.00  0.00           H  
ATOM   2059  N   GLU A 130       4.655  15.942  24.623  1.00  0.00           N  
ATOM   2060  CA  GLU A 130       6.033  16.351  24.384  1.00  0.00           C  
ATOM   2061  C   GLU A 130       6.181  17.797  23.915  1.00  0.00           C  
ATOM   2062  O   GLU A 130       7.050  18.526  24.401  1.00  0.00           O  
ATOM   2063  CB  GLU A 130       6.670  15.418  23.353  1.00  0.00           C  
ATOM   2064  CG  GLU A 130       8.055  15.846  22.889  1.00  0.00           C  
ATOM   2065  CD  GLU A 130       9.080  15.798  23.988  1.00  0.00           C  
ATOM   2066  OE1 GLU A 130       8.866  15.094  24.945  1.00  0.00           O  
ATOM   2067  OE2 GLU A 130      10.080  16.468  23.870  1.00  0.00           O  
ATOM   2068  H   GLU A 130       4.281  15.152  24.117  1.00  0.00           H  
ATOM   2069  HA  GLU A 130       6.577  16.302  25.328  1.00  0.00           H  
ATOM   2070 1HB  GLU A 130       6.752  14.415  23.771  1.00  0.00           H  
ATOM   2071 2HB  GLU A 130       6.028  15.355  22.474  1.00  0.00           H  
ATOM   2072 1HG  GLU A 130       8.376  15.189  22.081  1.00  0.00           H  
ATOM   2073 2HG  GLU A 130       7.998  16.860  22.495  1.00  0.00           H  
ATOM   2074  N   PRO A 131       5.346  18.237  22.960  1.00  0.00           N  
ATOM   2075  CA  PRO A 131       5.412  19.646  22.564  1.00  0.00           C  
ATOM   2076  C   PRO A 131       5.333  20.588  23.765  1.00  0.00           C  
ATOM   2077  O   PRO A 131       6.113  21.532  23.879  1.00  0.00           O  
ATOM   2078  CB  PRO A 131       4.192  19.799  21.651  1.00  0.00           C  
ATOM   2079  CG  PRO A 131       4.004  18.443  21.061  1.00  0.00           C  
ATOM   2080  CD  PRO A 131       4.298  17.498  22.195  1.00  0.00           C  
ATOM   2081  HA  PRO A 131       6.358  19.828  22.032  1.00  0.00           H  
ATOM   2082 1HB  PRO A 131       3.323  20.134  22.237  1.00  0.00           H  
ATOM   2083 2HB  PRO A 131       4.384  20.572  20.892  1.00  0.00           H  
ATOM   2084 1HG  PRO A 131       2.980  18.336  20.675  1.00  0.00           H  
ATOM   2085 2HG  PRO A 131       4.682  18.303  20.206  1.00  0.00           H  
ATOM   2086 1HD  PRO A 131       3.386  17.344  22.791  1.00  0.00           H  
ATOM   2087 2HD  PRO A 131       4.663  16.542  21.791  1.00  0.00           H  
ATOM   2088  N   TRP A 132       4.390  20.322  24.663  1.00  0.00           N  
ATOM   2089  CA  TRP A 132       4.234  21.117  25.872  1.00  0.00           C  
ATOM   2090  C   TRP A 132       5.461  20.983  26.764  1.00  0.00           C  
ATOM   2091  O   TRP A 132       5.961  21.967  27.300  1.00  0.00           O  
ATOM   2092  CB  TRP A 132       2.985  20.684  26.642  1.00  0.00           C  
ATOM   2093  CG  TRP A 132       2.771  21.448  27.914  1.00  0.00           C  
ATOM   2094  CD1 TRP A 132       2.075  22.610  28.060  1.00  0.00           C  
ATOM   2095  CD2 TRP A 132       3.258  21.103  29.234  1.00  0.00           C  
ATOM   2096  NE1 TRP A 132       2.096  23.013  29.372  1.00  0.00           N  
ATOM   2097  CE2 TRP A 132       2.814  22.102  30.105  1.00  0.00           C  
ATOM   2098  CE3 TRP A 132       4.022  20.044  29.738  1.00  0.00           C  
ATOM   2099  CZ2 TRP A 132       3.109  22.078  31.459  1.00  0.00           C  
ATOM   2100  CZ3 TRP A 132       4.317  20.019  31.096  1.00  0.00           C  
ATOM   2101  CH2 TRP A 132       3.871  21.010  31.934  1.00  0.00           C  
ATOM   2102  H   TRP A 132       3.765  19.545  24.501  1.00  0.00           H  
ATOM   2103  HA  TRP A 132       4.097  22.159  25.586  1.00  0.00           H  
ATOM   2104 1HB  TRP A 132       2.105  20.815  26.012  1.00  0.00           H  
ATOM   2105 2HB  TRP A 132       3.057  19.624  26.887  1.00  0.00           H  
ATOM   2106  HD1 TRP A 132       1.576  23.142  27.252  1.00  0.00           H  
ATOM   2107  HE1 TRP A 132       1.656  23.844  29.740  1.00  0.00           H  
ATOM   2108  HE3 TRP A 132       4.376  19.253  29.077  1.00  0.00           H  
ATOM   2109  HZ2 TRP A 132       2.765  22.856  32.141  1.00  0.00           H  
ATOM   2110  HZ3 TRP A 132       4.913  19.191  31.480  1.00  0.00           H  
ATOM   2111  HH2 TRP A 132       4.121  20.960  32.994  1.00  0.00           H  
ATOM   2112  N   ILE A 133       5.928  19.752  26.938  1.00  0.00           N  
ATOM   2113  CA  ILE A 133       7.071  19.493  27.801  1.00  0.00           C  
ATOM   2114  C   ILE A 133       8.299  20.255  27.314  1.00  0.00           C  
ATOM   2115  O   ILE A 133       8.998  20.893  28.100  1.00  0.00           O  
ATOM   2116  CB  ILE A 133       7.385  17.987  27.861  1.00  0.00           C  
ATOM   2117  CG1 ILE A 133       6.279  17.241  28.611  1.00  0.00           C  
ATOM   2118  CG2 ILE A 133       8.734  17.751  28.523  1.00  0.00           C  
ATOM   2119  CD1 ILE A 133       6.363  15.737  28.486  1.00  0.00           C  
ATOM   2120  H   ILE A 133       5.484  18.979  26.464  1.00  0.00           H  
ATOM   2121  HA  ILE A 133       6.821  19.815  28.811  1.00  0.00           H  
ATOM   2122  HB  ILE A 133       7.411  17.580  26.851  1.00  0.00           H  
ATOM   2123 1HG1 ILE A 133       6.319  17.498  29.669  1.00  0.00           H  
ATOM   2124 2HG1 ILE A 133       5.306  17.559  28.236  1.00  0.00           H  
ATOM   2125 1HG2 ILE A 133       8.940  16.682  28.559  1.00  0.00           H  
ATOM   2126 2HG2 ILE A 133       9.513  18.252  27.950  1.00  0.00           H  
ATOM   2127 3HG2 ILE A 133       8.716  18.151  29.537  1.00  0.00           H  
ATOM   2128 1HD1 ILE A 133       5.546  15.278  29.043  1.00  0.00           H  
ATOM   2129 2HD1 ILE A 133       6.289  15.454  27.435  1.00  0.00           H  
ATOM   2130 3HD1 ILE A 133       7.314  15.391  28.888  1.00  0.00           H  
ATOM   2131  N   GLN A 134       8.549  20.188  26.013  1.00  0.00           N  
ATOM   2132  CA  GLN A 134       9.700  20.857  25.424  1.00  0.00           C  
ATOM   2133  C   GLN A 134       9.626  22.370  25.578  1.00  0.00           C  
ATOM   2134  O   GLN A 134      10.642  23.023  25.820  1.00  0.00           O  
ATOM   2135  CB  GLN A 134       9.822  20.492  23.942  1.00  0.00           C  
ATOM   2136  CG  GLN A 134      11.048  21.071  23.257  1.00  0.00           C  
ATOM   2137  CD  GLN A 134      12.343  20.536  23.839  1.00  0.00           C  
ATOM   2138  OE1 GLN A 134      12.527  19.322  23.968  1.00  0.00           O  
ATOM   2139  NE2 GLN A 134      13.249  21.439  24.195  1.00  0.00           N  
ATOM   2140  H   GLN A 134       7.927  19.662  25.416  1.00  0.00           H  
ATOM   2141  HA  GLN A 134      10.597  20.523  25.945  1.00  0.00           H  
ATOM   2142 1HB  GLN A 134       9.857  19.408  23.836  1.00  0.00           H  
ATOM   2143 2HB  GLN A 134       8.940  20.844  23.407  1.00  0.00           H  
ATOM   2144 1HG  GLN A 134      11.017  20.812  22.199  1.00  0.00           H  
ATOM   2145 2HG  GLN A 134      11.041  22.154  23.377  1.00  0.00           H  
ATOM   2146 1HE2 GLN A 134      14.122  21.146  24.585  1.00  0.00           H  
ATOM   2147 2HE2 GLN A 134      13.058  22.414  24.073  1.00  0.00           H  
ATOM   2148  N   GLU A 135       8.427  22.930  25.448  1.00  0.00           N  
ATOM   2149  CA  GLU A 135       8.244  24.369  25.591  1.00  0.00           C  
ATOM   2150  C   GLU A 135       8.320  24.818  27.046  1.00  0.00           C  
ATOM   2151  O   GLU A 135       8.610  25.980  27.334  1.00  0.00           O  
ATOM   2152  CB  GLU A 135       6.900  24.791  24.994  1.00  0.00           C  
ATOM   2153  CG  GLU A 135       6.819  24.668  23.479  1.00  0.00           C  
ATOM   2154  CD  GLU A 135       5.481  25.078  22.929  1.00  0.00           C  
ATOM   2155  OE1 GLU A 135       4.603  25.364  23.707  1.00  0.00           O  
ATOM   2156  OE2 GLU A 135       5.337  25.105  21.729  1.00  0.00           O  
ATOM   2157  H   GLU A 135       7.625  22.350  25.247  1.00  0.00           H  
ATOM   2158  HA  GLU A 135       9.043  24.875  25.049  1.00  0.00           H  
ATOM   2159 1HB  GLU A 135       6.104  24.182  25.422  1.00  0.00           H  
ATOM   2160 2HB  GLU A 135       6.695  25.829  25.256  1.00  0.00           H  
ATOM   2161 1HG  GLU A 135       7.590  25.295  23.032  1.00  0.00           H  
ATOM   2162 2HG  GLU A 135       7.021  23.635  23.198  1.00  0.00           H  
ATOM   2163  N   ASN A 136       8.069  23.891  27.964  1.00  0.00           N  
ATOM   2164  CA  ASN A 136       8.136  24.201  29.382  1.00  0.00           C  
ATOM   2165  C   ASN A 136       9.375  23.666  30.092  1.00  0.00           C  
ATOM   2166  O   ASN A 136       9.322  23.309  31.270  1.00  0.00           O  
ATOM   2167  CB  ASN A 136       6.866  23.708  30.070  1.00  0.00           C  
ATOM   2168  CG  ASN A 136       5.660  24.554  29.713  1.00  0.00           C  
ATOM   2169  OD1 ASN A 136       5.345  25.525  30.397  1.00  0.00           O  
ATOM   2170  ND2 ASN A 136       4.994  24.203  28.624  1.00  0.00           N  
ATOM   2171  H   ASN A 136       7.827  22.953  27.676  1.00  0.00           H  
ATOM   2172  HA  ASN A 136       8.209  25.284  29.497  1.00  0.00           H  
ATOM   2173 1HB  ASN A 136       6.674  22.674  29.781  1.00  0.00           H  
ATOM   2174 2HB  ASN A 136       7.007  23.726  31.150  1.00  0.00           H  
ATOM   2175 1HD2 ASN A 136       4.189  24.724  28.339  1.00  0.00           H  
ATOM   2176 2HD2 ASN A 136       5.296  23.417  28.085  1.00  0.00           H  
ATOM   2177  N   GLY A 137      10.489  23.616  29.367  1.00  0.00           N  
ATOM   2178  CA  GLY A 137      11.767  23.318  29.989  1.00  0.00           C  
ATOM   2179  C   GLY A 137      12.210  21.871  30.010  1.00  0.00           C  
ATOM   2180  O   GLY A 137      13.320  21.575  30.453  1.00  0.00           O  
ATOM   2181  H   GLY A 137      10.453  23.785  28.372  1.00  0.00           H  
ATOM   2182 1HA  GLY A 137      12.556  23.874  29.482  1.00  0.00           H  
ATOM   2183 2HA  GLY A 137      11.754  23.651  31.026  1.00  0.00           H  
ATOM   2184  N   GLY A 138      11.358  20.966  29.541  1.00  0.00           N  
ATOM   2185  CA  GLY A 138      11.745  19.568  29.481  1.00  0.00           C  
ATOM   2186  C   GLY A 138      11.559  18.847  30.806  1.00  0.00           C  
ATOM   2187  O   GLY A 138      11.123  19.444  31.793  1.00  0.00           O  
ATOM   2188  H   GLY A 138      10.439  21.236  29.222  1.00  0.00           H  
ATOM   2189 1HA  GLY A 138      11.155  19.059  28.718  1.00  0.00           H  
ATOM   2190 2HA  GLY A 138      12.790  19.491  29.183  1.00  0.00           H  
ATOM   2191  N   TRP A 139      11.901  17.564  30.828  1.00  0.00           N  
ATOM   2192  CA  TRP A 139      11.844  16.775  32.055  1.00  0.00           C  
ATOM   2193  C   TRP A 139      12.799  17.291  33.113  1.00  0.00           C  
ATOM   2194  O   TRP A 139      12.683  16.954  34.292  1.00  0.00           O  
ATOM   2195  CB  TRP A 139      12.137  15.308  31.751  1.00  0.00           C  
ATOM   2196  CG  TRP A 139      10.964  14.621  31.133  1.00  0.00           C  
ATOM   2197  CD1 TRP A 139      10.697  14.481  29.805  1.00  0.00           C  
ATOM   2198  CD2 TRP A 139       9.876  14.002  31.831  1.00  0.00           C  
ATOM   2199  NE1 TRP A 139       9.505  13.813  29.629  1.00  0.00           N  
ATOM   2200  CE2 TRP A 139       8.982  13.508  30.858  1.00  0.00           C  
ATOM   2201  CE3 TRP A 139       9.572  13.819  33.186  1.00  0.00           C  
ATOM   2202  CZ2 TRP A 139       7.800  12.838  31.196  1.00  0.00           C  
ATOM   2203  CZ3 TRP A 139       8.399  13.154  33.524  1.00  0.00           C  
ATOM   2204  CH2 TRP A 139       7.527  12.671  32.528  1.00  0.00           C  
ATOM   2205  H   TRP A 139      12.208  17.122  29.973  1.00  0.00           H  
ATOM   2206  HA  TRP A 139      10.839  16.854  32.470  1.00  0.00           H  
ATOM   2207 1HB  TRP A 139      12.989  15.240  31.074  1.00  0.00           H  
ATOM   2208 2HB  TRP A 139      12.409  14.793  32.672  1.00  0.00           H  
ATOM   2209  HD1 TRP A 139      11.333  14.845  29.000  1.00  0.00           H  
ATOM   2210  HE1 TRP A 139       9.083  13.585  28.740  1.00  0.00           H  
ATOM   2211  HE3 TRP A 139      10.244  14.189  33.959  1.00  0.00           H  
ATOM   2212  HZ2 TRP A 139       7.115  12.455  30.439  1.00  0.00           H  
ATOM   2213  HZ3 TRP A 139       8.169  13.016  34.581  1.00  0.00           H  
ATOM   2214  HH2 TRP A 139       6.615  12.154  32.827  1.00  0.00           H  
ATOM   2215  N   ASP A 140      13.752  18.109  32.686  1.00  0.00           N  
ATOM   2216  CA  ASP A 140      14.662  18.745  33.624  1.00  0.00           C  
ATOM   2217  C   ASP A 140      13.840  19.569  34.600  1.00  0.00           C  
ATOM   2218  O   ASP A 140      14.108  19.582  35.798  1.00  0.00           O  
ATOM   2219  CB  ASP A 140      15.679  19.631  32.900  1.00  0.00           C  
ATOM   2220  CG  ASP A 140      16.687  18.831  32.085  1.00  0.00           C  
ATOM   2221  OD1 ASP A 140      16.741  17.636  32.252  1.00  0.00           O  
ATOM   2222  OD2 ASP A 140      17.393  19.424  31.305  1.00  0.00           O  
ATOM   2223  H   ASP A 140      13.852  18.298  31.699  1.00  0.00           H  
ATOM   2224  HA  ASP A 140      15.236  17.968  34.130  1.00  0.00           H  
ATOM   2225 1HB  ASP A 140      15.155  20.315  32.232  1.00  0.00           H  
ATOM   2226 2HB  ASP A 140      16.220  20.234  33.629  1.00  0.00           H  
ATOM   2227  N   THR A 141      12.834  20.262  34.075  1.00  0.00           N  
ATOM   2228  CA  THR A 141      11.951  21.064  34.906  1.00  0.00           C  
ATOM   2229  C   THR A 141      11.066  20.195  35.794  1.00  0.00           C  
ATOM   2230  O   THR A 141      10.817  20.540  36.945  1.00  0.00           O  
ATOM   2231  CB  THR A 141      11.070  21.983  34.039  1.00  0.00           C  
ATOM   2232  OG1 THR A 141      11.899  22.900  33.314  1.00  0.00           O  
ATOM   2233  CG2 THR A 141      10.097  22.764  34.910  1.00  0.00           C  
ATOM   2234  H   THR A 141      12.678  20.231  33.078  1.00  0.00           H  
ATOM   2235  HA  THR A 141      12.562  21.678  35.568  1.00  0.00           H  
ATOM   2236  HB  THR A 141      10.508  21.381  33.326  1.00  0.00           H  
ATOM   2237  HG1 THR A 141      12.511  22.409  32.762  1.00  0.00           H  
ATOM   2238 1HG2 THR A 141       9.482  23.407  34.281  1.00  0.00           H  
ATOM   2239 2HG2 THR A 141       9.457  22.069  35.454  1.00  0.00           H  
ATOM   2240 3HG2 THR A 141      10.653  23.375  35.619  1.00  0.00           H  
ATOM   2241  N   PHE A 142      10.591  19.070  35.268  1.00  0.00           N  
ATOM   2242  CA  PHE A 142       9.813  18.147  36.091  1.00  0.00           C  
ATOM   2243  C   PHE A 142      10.638  17.835  37.340  1.00  0.00           C  
ATOM   2244  O   PHE A 142      10.152  17.929  38.464  1.00  0.00           O  
ATOM   2245  CB  PHE A 142       9.536  16.842  35.334  1.00  0.00           C  
ATOM   2246  CG  PHE A 142       8.909  15.770  36.188  1.00  0.00           C  
ATOM   2247  CD1 PHE A 142       7.575  15.850  36.563  1.00  0.00           C  
ATOM   2248  CD2 PHE A 142       9.667  14.693  36.639  1.00  0.00           C  
ATOM   2249  CE1 PHE A 142       7.001  14.874  37.378  1.00  0.00           C  
ATOM   2250  CE2 PHE A 142       9.105  13.713  37.454  1.00  0.00           C  
ATOM   2251  CZ  PHE A 142       7.769  13.803  37.823  1.00  0.00           C  
ATOM   2252  H   PHE A 142      10.762  18.841  34.300  1.00  0.00           H  
ATOM   2253  HA  PHE A 142       8.858  18.618  36.330  1.00  0.00           H  
ATOM   2254 1HB  PHE A 142       8.871  17.042  34.495  1.00  0.00           H  
ATOM   2255 2HB  PHE A 142      10.468  16.452  34.927  1.00  0.00           H  
ATOM   2256  HD1 PHE A 142       6.973  16.689  36.214  1.00  0.00           H  
ATOM   2257  HD2 PHE A 142      10.716  14.625  36.348  1.00  0.00           H  
ATOM   2258  HE1 PHE A 142       5.953  14.952  37.665  1.00  0.00           H  
ATOM   2259  HE2 PHE A 142       9.711  12.876  37.802  1.00  0.00           H  
ATOM   2260  HZ  PHE A 142       7.323  13.040  38.459  1.00  0.00           H  
ATOM   2261  N   VAL A 143      11.895  17.468  37.124  1.00  0.00           N  
ATOM   2262  CA  VAL A 143      12.785  17.110  38.220  1.00  0.00           C  
ATOM   2263  C   VAL A 143      13.022  18.284  39.154  1.00  0.00           C  
ATOM   2264  O   VAL A 143      13.070  18.127  40.371  1.00  0.00           O  
ATOM   2265  CB  VAL A 143      14.138  16.620  37.670  1.00  0.00           C  
ATOM   2266  CG1 VAL A 143      15.144  16.455  38.799  1.00  0.00           C  
ATOM   2267  CG2 VAL A 143      13.948  15.310  36.921  1.00  0.00           C  
ATOM   2268  H   VAL A 143      12.243  17.435  36.176  1.00  0.00           H  
ATOM   2269  HA  VAL A 143      12.331  16.295  38.784  1.00  0.00           H  
ATOM   2270  HB  VAL A 143      14.538  17.373  36.991  1.00  0.00           H  
ATOM   2271 1HG1 VAL A 143      16.094  16.108  38.392  1.00  0.00           H  
ATOM   2272 2HG1 VAL A 143      15.291  17.413  39.298  1.00  0.00           H  
ATOM   2273 3HG1 VAL A 143      14.770  15.725  39.516  1.00  0.00           H  
ATOM   2274 1HG2 VAL A 143      14.908  14.970  36.534  1.00  0.00           H  
ATOM   2275 2HG2 VAL A 143      13.542  14.559  37.599  1.00  0.00           H  
ATOM   2276 3HG2 VAL A 143      13.256  15.461  36.092  1.00  0.00           H  
ATOM   2277  N   ASP A 144      13.183  19.466  38.576  1.00  0.00           N  
ATOM   2278  CA  ASP A 144      13.387  20.656  39.380  1.00  0.00           C  
ATOM   2279  C   ASP A 144      12.197  20.856  40.313  1.00  0.00           C  
ATOM   2280  O   ASP A 144      12.363  21.260  41.463  1.00  0.00           O  
ATOM   2281  CB  ASP A 144      13.574  21.887  38.489  1.00  0.00           C  
ATOM   2282  CG  ASP A 144      14.928  21.915  37.794  1.00  0.00           C  
ATOM   2283  OD1 ASP A 144      15.800  21.185  38.204  1.00  0.00           O  
ATOM   2284  OD2 ASP A 144      15.079  22.666  36.860  1.00  0.00           O  
ATOM   2285  H   ASP A 144      13.165  19.549  37.570  1.00  0.00           H  
ATOM   2286  HA  ASP A 144      14.292  20.522  39.973  1.00  0.00           H  
ATOM   2287 1HB  ASP A 144      12.792  21.909  37.730  1.00  0.00           H  
ATOM   2288 2HB  ASP A 144      13.472  22.790  39.091  1.00  0.00           H  
ATOM   2289  N   LEU A 145      11.003  20.533  39.823  1.00  0.00           N  
ATOM   2290  CA  LEU A 145       9.778  20.713  40.595  1.00  0.00           C  
ATOM   2291  C   LEU A 145       9.404  19.562  41.529  1.00  0.00           C  
ATOM   2292  O   LEU A 145       8.884  19.795  42.622  1.00  0.00           O  
ATOM   2293  CB  LEU A 145       8.614  20.956  39.626  1.00  0.00           C  
ATOM   2294  CG  LEU A 145       8.704  22.237  38.787  1.00  0.00           C  
ATOM   2295  CD1 LEU A 145       7.552  22.274  37.792  1.00  0.00           C  
ATOM   2296  CD2 LEU A 145       8.671  23.449  39.706  1.00  0.00           C  
ATOM   2297  H   LEU A 145      10.945  20.153  38.889  1.00  0.00           H  
ATOM   2298  HA  LEU A 145       9.908  21.570  41.255  1.00  0.00           H  
ATOM   2299 1HB  LEU A 145       8.552  20.114  38.939  1.00  0.00           H  
ATOM   2300 2HB  LEU A 145       7.688  20.999  40.199  1.00  0.00           H  
ATOM   2301  HG  LEU A 145       9.635  22.236  38.220  1.00  0.00           H  
ATOM   2302 1HD1 LEU A 145       7.616  23.184  37.195  1.00  0.00           H  
ATOM   2303 2HD1 LEU A 145       7.610  21.406  37.135  1.00  0.00           H  
ATOM   2304 3HD1 LEU A 145       6.605  22.259  38.330  1.00  0.00           H  
ATOM   2305 1HD2 LEU A 145       8.736  24.360  39.109  1.00  0.00           H  
ATOM   2306 2HD2 LEU A 145       7.740  23.452  40.272  1.00  0.00           H  
ATOM   2307 3HD2 LEU A 145       9.515  23.406  40.394  1.00  0.00           H  
ATOM   2308  N   TYR A 146       9.661  18.327  41.106  1.00  0.00           N  
ATOM   2309  CA  TYR A 146       9.254  17.159  41.886  1.00  0.00           C  
ATOM   2310  C   TYR A 146      10.404  16.431  42.569  1.00  0.00           C  
ATOM   2311  O   TYR A 146      10.182  15.482  43.322  1.00  0.00           O  
ATOM   2312  CB  TYR A 146       8.492  16.181  40.989  1.00  0.00           C  
ATOM   2313  CG  TYR A 146       7.098  16.643  40.627  1.00  0.00           C  
ATOM   2314  CD1 TYR A 146       6.919  17.597  39.636  1.00  0.00           C  
ATOM   2315  CD2 TYR A 146       5.999  16.112  41.286  1.00  0.00           C  
ATOM   2316  CE1 TYR A 146       5.645  18.019  39.306  1.00  0.00           C  
ATOM   2317  CE2 TYR A 146       4.726  16.534  40.956  1.00  0.00           C  
ATOM   2318  CZ  TYR A 146       4.547  17.483  39.970  1.00  0.00           C  
ATOM   2319  OH  TYR A 146       3.279  17.904  39.641  1.00  0.00           O  
ATOM   2320  H   TYR A 146      10.147  18.189  40.231  1.00  0.00           H  
ATOM   2321  HA  TYR A 146       8.587  17.491  42.683  1.00  0.00           H  
ATOM   2322 1HB  TYR A 146       9.050  16.025  40.064  1.00  0.00           H  
ATOM   2323 2HB  TYR A 146       8.412  15.216  41.489  1.00  0.00           H  
ATOM   2324  HD1 TYR A 146       7.783  18.014  39.118  1.00  0.00           H  
ATOM   2325  HD2 TYR A 146       6.140  15.363  42.066  1.00  0.00           H  
ATOM   2326  HE1 TYR A 146       5.504  18.768  38.528  1.00  0.00           H  
ATOM   2327  HE2 TYR A 146       3.862  16.118  41.475  1.00  0.00           H  
ATOM   2328  HH  TYR A 146       3.333  18.575  38.957  1.00  0.00           H  
ATOM   2329  N   GLY A 147      11.629  16.869  42.294  1.00  0.00           N  
ATOM   2330  CA  GLY A 147      12.802  16.259  42.900  1.00  0.00           C  
ATOM   2331  C   GLY A 147      12.909  16.428  44.403  1.00  0.00           C  
ATOM   2332  O   GLY A 147      13.366  15.479  45.074  1.00  0.00           O  
ATOM   2333  OXT GLY A 147      12.560  17.513  44.911  1.00  0.00           O  
ATOM   2334  H   GLY A 147      11.751  17.640  41.653  1.00  0.00           H  
ATOM   2335 1HA  GLY A 147      12.808  15.190  42.686  1.00  0.00           H  
ATOM   2336 2HA  GLY A 147      13.702  16.681  42.454  1.00  0.00           H  
TER
ATOM   2337  N   ASP B 148       5.281  34.715  53.531  1.00  0.00           N  
ATOM   2338  CA  ASP B 148       5.436  33.892  54.767  1.00  0.00           C  
ATOM   2339  C   ASP B 148       4.659  32.563  54.662  1.00  0.00           C  
ATOM   2340  O   ASP B 148       3.805  32.414  53.770  1.00  0.00           O  
ATOM   2341  CB  ASP B 148       4.955  34.667  55.996  1.00  0.00           C  
ATOM   2342  CG  ASP B 148       3.452  34.910  55.992  1.00  0.00           C  
ATOM   2343  OD1 ASP B 148       2.756  34.193  55.314  1.00  0.00           O  
ATOM   2344  OD2 ASP B 148       3.015  35.811  56.668  1.00  0.00           O  
ATOM   2345 1H   ASP B 148       5.795  35.567  53.630  1.00  0.00           H  
ATOM   2346 2H   ASP B 148       5.630  34.206  52.744  1.00  0.00           H  
ATOM   2347 3H   ASP B 148       4.314  34.925  53.388  1.00  0.00           H  
ATOM   2348  HA  ASP B 148       6.489  33.629  54.877  1.00  0.00           H  
ATOM   2349 1HB  ASP B 148       5.217  34.115  56.899  1.00  0.00           H  
ATOM   2350 2HB  ASP B 148       5.464  35.630  56.042  1.00  0.00           H  
ATOM   2351  N   PRO B 149       4.962  31.586  55.554  1.00  0.00           N  
ATOM   2352  CA  PRO B 149       4.253  30.292  55.550  1.00  0.00           C  
ATOM   2353  C   PRO B 149       2.717  30.336  55.533  1.00  0.00           C  
ATOM   2354  O   PRO B 149       2.096  29.483  54.874  1.00  0.00           O  
ATOM   2355  CB  PRO B 149       4.755  29.665  56.855  1.00  0.00           C  
ATOM   2356  CG  PRO B 149       6.132  30.212  57.017  1.00  0.00           C  
ATOM   2357  CD  PRO B 149       6.015  31.651  56.591  1.00  0.00           C  
ATOM   2358  HA  PRO B 149       4.547  29.721  54.657  1.00  0.00           H  
ATOM   2359 1HB  PRO B 149       4.087  29.937  57.685  1.00  0.00           H  
ATOM   2360 2HB  PRO B 149       4.738  28.568  56.775  1.00  0.00           H  
ATOM   2361 1HG  PRO B 149       6.462  30.105  58.061  1.00  0.00           H  
ATOM   2362 2HG  PRO B 149       6.842  29.643  56.399  1.00  0.00           H  
ATOM   2363 1HD  PRO B 149       5.706  32.265  57.450  1.00  0.00           H  
ATOM   2364 2HD  PRO B 149       6.982  31.996  56.195  1.00  0.00           H  
ATOM   2365  N   LYS B 150       2.110  31.284  56.250  1.00  0.00           N  
ATOM   2366  CA  LYS B 150       0.645  31.395  56.238  1.00  0.00           C  
ATOM   2367  C   LYS B 150       0.108  31.666  54.822  1.00  0.00           C  
ATOM   2368  O   LYS B 150      -0.856  31.027  54.393  1.00  0.00           O  
ATOM   2369  CB  LYS B 150       0.188  32.499  57.193  1.00  0.00           C  
ATOM   2370  CG  LYS B 150      -1.322  32.682  57.266  1.00  0.00           C  
ATOM   2371  CD  LYS B 150      -1.698  33.783  58.246  1.00  0.00           C  
ATOM   2372  CE  LYS B 150      -3.207  33.893  58.404  1.00  0.00           C  
ATOM   2373  NZ  LYS B 150      -3.876  34.244  57.121  1.00  0.00           N  
ATOM   2374  H   LYS B 150       2.648  31.933  56.806  1.00  0.00           H  
ATOM   2375  HA  LYS B 150       0.223  30.433  56.533  1.00  0.00           H  
ATOM   2376 1HB  LYS B 150       0.548  32.282  58.199  1.00  0.00           H  
ATOM   2377 2HB  LYS B 150       0.626  33.449  56.886  1.00  0.00           H  
ATOM   2378 1HG  LYS B 150      -1.706  32.940  56.278  1.00  0.00           H  
ATOM   2379 2HG  LYS B 150      -1.786  31.749  57.585  1.00  0.00           H  
ATOM   2380 1HD  LYS B 150      -1.254  33.571  59.220  1.00  0.00           H  
ATOM   2381 2HD  LYS B 150      -1.309  34.736  57.889  1.00  0.00           H  
ATOM   2382 1HE  LYS B 150      -3.606  32.945  58.759  1.00  0.00           H  
ATOM   2383 2HE  LYS B 150      -3.441  34.660  59.142  1.00  0.00           H  
ATOM   2384 1HZ  LYS B 150      -4.874  34.308  57.268  1.00  0.00           H  
ATOM   2385 2HZ  LYS B 150      -3.527  35.133  56.791  1.00  0.00           H  
ATOM   2386 3HZ  LYS B 150      -3.683  33.530  56.434  1.00  0.00           H  
ATOM   2387  N   LYS B 151       0.737  32.603  54.113  1.00  0.00           N  
ATOM   2388  CA  LYS B 151       0.354  32.948  52.734  1.00  0.00           C  
ATOM   2389  C   LYS B 151       0.578  31.794  51.761  1.00  0.00           C  
ATOM   2390  O   LYS B 151      -0.199  31.619  50.809  1.00  0.00           O  
ATOM   2391  CB  LYS B 151       1.131  34.178  52.259  1.00  0.00           C  
ATOM   2392  CG  LYS B 151       0.719  35.480  52.932  1.00  0.00           C  
ATOM   2393  CD  LYS B 151       1.532  36.654  52.407  1.00  0.00           C  
ATOM   2394  CE  LYS B 151       1.110  37.960  53.065  1.00  0.00           C  
ATOM   2395  NZ  LYS B 151       1.907  39.115  52.571  1.00  0.00           N  
ATOM   2396  H   LYS B 151       1.507  33.092  54.547  1.00  0.00           H  
ATOM   2397  HA  LYS B 151      -0.712  33.175  52.717  1.00  0.00           H  
ATOM   2398 1HB  LYS B 151       2.196  34.029  52.442  1.00  0.00           H  
ATOM   2399 2HB  LYS B 151       0.998  34.299  51.184  1.00  0.00           H  
ATOM   2400 1HG  LYS B 151      -0.338  35.669  52.744  1.00  0.00           H  
ATOM   2401 2HG  LYS B 151       0.870  35.398  54.008  1.00  0.00           H  
ATOM   2402 1HD  LYS B 151       2.591  36.482  52.606  1.00  0.00           H  
ATOM   2403 2HD  LYS B 151       1.393  36.740  51.329  1.00  0.00           H  
ATOM   2404 1HE  LYS B 151       0.056  38.146  52.859  1.00  0.00           H  
ATOM   2405 2HE  LYS B 151       1.238  37.881  54.144  1.00  0.00           H  
ATOM   2406 1HZ  LYS B 151       1.597  39.960  53.031  1.00  0.00           H  
ATOM   2407 2HZ  LYS B 151       2.885  38.961  52.774  1.00  0.00           H  
ATOM   2408 3HZ  LYS B 151       1.781  39.210  51.574  1.00  0.00           H  
ATOM   2409  N   VAL B 152       1.640  31.020  51.990  1.00  0.00           N  
ATOM   2410  CA  VAL B 152       1.906  29.825  51.188  1.00  0.00           C  
ATOM   2411  C   VAL B 152       0.753  28.836  51.306  1.00  0.00           C  
ATOM   2412  O   VAL B 152       0.251  28.351  50.304  1.00  0.00           O  
ATOM   2413  CB  VAL B 152       3.212  29.147  51.642  1.00  0.00           C  
ATOM   2414  CG1 VAL B 152       3.377  27.797  50.961  1.00  0.00           C  
ATOM   2415  CG2 VAL B 152       4.397  30.052  51.341  1.00  0.00           C  
ATOM   2416  H   VAL B 152       2.276  31.264  52.735  1.00  0.00           H  
ATOM   2417  HA  VAL B 152       1.990  30.122  50.141  1.00  0.00           H  
ATOM   2418  HB  VAL B 152       3.159  28.961  52.715  1.00  0.00           H  
ATOM   2419 1HG1 VAL B 152       4.305  27.332  51.294  1.00  0.00           H  
ATOM   2420 2HG1 VAL B 152       2.536  27.154  51.220  1.00  0.00           H  
ATOM   2421 3HG1 VAL B 152       3.409  27.937  49.880  1.00  0.00           H  
ATOM   2422 1HG2 VAL B 152       5.317  29.567  51.666  1.00  0.00           H  
ATOM   2423 2HG2 VAL B 152       4.446  30.243  50.269  1.00  0.00           H  
ATOM   2424 3HG2 VAL B 152       4.278  30.997  51.872  1.00  0.00           H  
ATOM   2425  N   LEU B 153       0.351  28.574  52.550  1.00  0.00           N  
ATOM   2426  CA  LEU B 153      -0.745  27.699  52.879  1.00  0.00           C  
ATOM   2427  C   LEU B 153      -2.077  28.261  52.370  1.00  0.00           C  
ATOM   2428  O   LEU B 153      -2.871  27.544  51.763  1.00  0.00           O  
ATOM   2429  CB  LEU B 153      -0.807  27.492  54.398  1.00  0.00           C  
ATOM   2430  CG  LEU B 153      -1.933  26.579  54.899  1.00  0.00           C  
ATOM   2431  CD1 LEU B 153      -1.778  25.195  54.283  1.00  0.00           C  
ATOM   2432  CD2 LEU B 153      -1.891  26.509  56.418  1.00  0.00           C  
ATOM   2433  H   LEU B 153       0.859  29.027  53.296  1.00  0.00           H  
ATOM   2434  HA  LEU B 153      -0.578  26.738  52.395  1.00  0.00           H  
ATOM   2435 1HB  LEU B 153       0.138  27.064  54.728  1.00  0.00           H  
ATOM   2436 2HB  LEU B 153      -0.929  28.463  54.877  1.00  0.00           H  
ATOM   2437  HG  LEU B 153      -2.895  26.980  54.581  1.00  0.00           H  
ATOM   2438 1HD1 LEU B 153      -2.578  24.547  54.640  1.00  0.00           H  
ATOM   2439 2HD1 LEU B 153      -1.831  25.272  53.197  1.00  0.00           H  
ATOM   2440 3HD1 LEU B 153      -0.815  24.775  54.571  1.00  0.00           H  
ATOM   2441 1HD2 LEU B 153      -2.692  25.861  56.775  1.00  0.00           H  
ATOM   2442 2HD2 LEU B 153      -0.930  26.107  56.738  1.00  0.00           H  
ATOM   2443 3HD2 LEU B 153      -2.022  27.509  56.832  1.00  0.00           H  
ATOM   2444  N   ASP B 154      -2.316  29.546  52.595  1.00  0.00           N  
ATOM   2445  CA  ASP B 154      -3.573  30.120  52.156  1.00  0.00           C  
ATOM   2446  C   ASP B 154      -3.763  30.121  50.656  1.00  0.00           C  
ATOM   2447  O   ASP B 154      -4.854  29.820  50.193  1.00  0.00           O  
ATOM   2448  CB  ASP B 154      -3.693  31.556  52.672  1.00  0.00           C  
ATOM   2449  CG  ASP B 154      -3.935  31.628  54.174  1.00  0.00           C  
ATOM   2450  OD1 ASP B 154      -4.299  30.627  54.746  1.00  0.00           O  
ATOM   2451  OD2 ASP B 154      -3.755  32.682  54.735  1.00  0.00           O  
ATOM   2452  H   ASP B 154      -1.644  30.135  53.065  1.00  0.00           H  
ATOM   2453  HA  ASP B 154      -4.381  29.450  52.450  1.00  0.00           H  
ATOM   2454 1HB  ASP B 154      -2.779  32.104  52.440  1.00  0.00           H  
ATOM   2455 2HB  ASP B 154      -4.514  32.059  52.162  1.00  0.00           H  
ATOM   2456  N   LYS B 155      -2.711  30.438  49.902  1.00  0.00           N  
ATOM   2457  CA  LYS B 155      -2.787  30.402  48.444  1.00  0.00           C  
ATOM   2458  C   LYS B 155      -3.013  28.977  47.926  1.00  0.00           C  
ATOM   2459  O   LYS B 155      -3.809  28.766  46.988  1.00  0.00           O  
ATOM   2460  CB  LYS B 155      -1.514  30.989  47.833  1.00  0.00           C  
ATOM   2461  CG  LYS B 155      -1.369  32.495  48.005  1.00  0.00           C  
ATOM   2462  CD  LYS B 155      -0.068  32.998  47.397  1.00  0.00           C  
ATOM   2463  CE  LYS B 155       0.082  34.502  47.576  1.00  0.00           C  
ATOM   2464  NZ  LYS B 155       1.352  35.008  46.989  1.00  0.00           N  
ATOM   2465  H   LYS B 155      -1.844  30.709  50.343  1.00  0.00           H  
ATOM   2466  HA  LYS B 155      -3.643  30.999  48.127  1.00  0.00           H  
ATOM   2467 1HB  LYS B 155      -0.641  30.515  48.284  1.00  0.00           H  
ATOM   2468 2HB  LYS B 155      -1.488  30.770  46.765  1.00  0.00           H  
ATOM   2469 1HG  LYS B 155      -2.206  32.999  47.520  1.00  0.00           H  
ATOM   2470 2HG  LYS B 155      -1.384  32.743  49.066  1.00  0.00           H  
ATOM   2471 1HD  LYS B 155       0.775  32.498  47.875  1.00  0.00           H  
ATOM   2472 2HD  LYS B 155      -0.050  32.765  46.333  1.00  0.00           H  
ATOM   2473 1HE  LYS B 155      -0.754  35.010  47.096  1.00  0.00           H  
ATOM   2474 2HE  LYS B 155       0.065  34.746  48.638  1.00  0.00           H  
ATOM   2475 1HZ  LYS B 155       1.413  36.007  47.129  1.00  0.00           H  
ATOM   2476 2HZ  LYS B 155       2.135  34.557  47.440  1.00  0.00           H  
ATOM   2477 3HZ  LYS B 155       1.371  34.805  46.000  1.00  0.00           H  
ATOM   2478  N   ALA B 156      -2.310  28.010  48.525  1.00  0.00           N  
ATOM   2479  CA  ALA B 156      -2.490  26.616  48.178  1.00  0.00           C  
ATOM   2480  C   ALA B 156      -3.923  26.167  48.487  1.00  0.00           C  
ATOM   2481  O   ALA B 156      -4.509  25.425  47.711  1.00  0.00           O  
ATOM   2482  CB  ALA B 156      -1.487  25.735  48.902  1.00  0.00           C  
ATOM   2483  H   ALA B 156      -1.637  28.257  49.237  1.00  0.00           H  
ATOM   2484  HA  ALA B 156      -2.330  26.511  47.105  1.00  0.00           H  
ATOM   2485 1HB  ALA B 156      -1.648  24.694  48.621  1.00  0.00           H  
ATOM   2486 2HB  ALA B 156      -0.475  26.033  48.628  1.00  0.00           H  
ATOM   2487 3HB  ALA B 156      -1.618  25.844  49.978  1.00  0.00           H  
ATOM   2488  N   LYS B 157      -4.475  26.633  49.608  1.00  0.00           N  
ATOM   2489  CA  LYS B 157      -5.846  26.290  50.026  1.00  0.00           C  
ATOM   2490  C   LYS B 157      -6.858  26.764  48.998  1.00  0.00           C  
ATOM   2491  O   LYS B 157      -7.744  26.011  48.585  1.00  0.00           O  
ATOM   2492  CB  LYS B 157      -6.169  26.897  51.392  1.00  0.00           C  
ATOM   2493  CG  LYS B 157      -7.551  26.543  51.927  1.00  0.00           C  
ATOM   2494  CD  LYS B 157      -7.774  27.130  53.313  1.00  0.00           C  
ATOM   2495  CE  LYS B 157      -9.167  26.808  53.833  1.00  0.00           C  
ATOM   2496  NZ  LYS B 157      -9.399  27.376  55.189  1.00  0.00           N  
ATOM   2497  H   LYS B 157      -3.922  27.247  50.190  1.00  0.00           H  
ATOM   2498  HA  LYS B 157      -5.918  25.206  50.121  1.00  0.00           H  
ATOM   2499 1HB  LYS B 157      -5.432  26.562  52.123  1.00  0.00           H  
ATOM   2500 2HB  LYS B 157      -6.101  27.983  51.333  1.00  0.00           H  
ATOM   2501 1HG  LYS B 157      -8.313  26.931  51.250  1.00  0.00           H  
ATOM   2502 2HG  LYS B 157      -7.654  25.460  51.980  1.00  0.00           H  
ATOM   2503 1HD  LYS B 157      -7.034  26.725  54.004  1.00  0.00           H  
ATOM   2504 2HD  LYS B 157      -7.653  28.213  53.273  1.00  0.00           H  
ATOM   2505 1HE  LYS B 157      -9.913  27.213  53.151  1.00  0.00           H  
ATOM   2506 2HE  LYS B 157      -9.297  25.727  53.879  1.00  0.00           H  
ATOM   2507 1HZ  LYS B 157     -10.332  27.140  55.498  1.00  0.00           H  
ATOM   2508 2HZ  LYS B 157      -8.724  26.993  55.836  1.00  0.00           H  
ATOM   2509 3HZ  LYS B 157      -9.300  28.380  55.156  1.00  0.00           H  
ATOM   2510  N   ASP B 158      -6.698  28.014  48.567  1.00  0.00           N  
ATOM   2511  CA  ASP B 158      -7.559  28.611  47.552  1.00  0.00           C  
ATOM   2512  C   ASP B 158      -7.515  27.821  46.271  1.00  0.00           C  
ATOM   2513  O   ASP B 158      -8.565  27.536  45.678  1.00  0.00           O  
ATOM   2514  CB  ASP B 158      -7.149  30.059  47.272  1.00  0.00           C  
ATOM   2515  CG  ASP B 158      -7.520  31.008  48.403  1.00  0.00           C  
ATOM   2516  OD1 ASP B 158      -8.311  30.631  49.235  1.00  0.00           O  
ATOM   2517  OD2 ASP B 158      -7.008  32.102  48.425  1.00  0.00           O  
ATOM   2518  H   ASP B 158      -5.948  28.564  48.961  1.00  0.00           H  
ATOM   2519  HA  ASP B 158      -8.585  28.607  47.923  1.00  0.00           H  
ATOM   2520 1HB  ASP B 158      -6.072  30.108  47.115  1.00  0.00           H  
ATOM   2521 2HB  ASP B 158      -7.630  30.403  46.356  1.00  0.00           H  
ATOM   2522  N   GLN B 159      -6.297  27.462  45.855  1.00  0.00           N  
ATOM   2523  CA  GLN B 159      -6.101  26.669  44.649  1.00  0.00           C  
ATOM   2524  C   GLN B 159      -6.686  25.260  44.773  1.00  0.00           C  
ATOM   2525  O   GLN B 159      -7.360  24.819  43.866  1.00  0.00           O  
ATOM   2526  CB  GLN B 159      -4.608  26.583  44.317  1.00  0.00           C  
ATOM   2527  CG  GLN B 159      -3.998  27.894  43.851  1.00  0.00           C  
ATOM   2528  CD  GLN B 159      -2.496  27.797  43.660  1.00  0.00           C  
ATOM   2529  OE1 GLN B 159      -1.831  26.956  44.271  1.00  0.00           O  
ATOM   2530  NE2 GLN B 159      -1.952  28.659  42.808  1.00  0.00           N  
ATOM   2531  H   GLN B 159      -5.492  27.748  46.392  1.00  0.00           H  
ATOM   2532  HA  GLN B 159      -6.657  27.134  43.835  1.00  0.00           H  
ATOM   2533 1HB  GLN B 159      -4.059  26.250  45.197  1.00  0.00           H  
ATOM   2534 2HB  GLN B 159      -4.452  25.842  43.533  1.00  0.00           H  
ATOM   2535 1HG  GLN B 159      -4.447  28.174  42.898  1.00  0.00           H  
ATOM   2536 2HG  GLN B 159      -4.198  28.662  44.598  1.00  0.00           H  
ATOM   2537 1HE2 GLN B 159      -0.966  28.642  42.640  1.00  0.00           H  
ATOM   2538 2HE2 GLN B 159      -2.528  29.324  42.333  1.00  0.00           H  
ATOM   2539  N   ALA B 160      -6.453  24.562  45.882  1.00  0.00           N  
ATOM   2540  CA  ALA B 160      -7.007  23.217  46.015  1.00  0.00           C  
ATOM   2541  C   ALA B 160      -8.543  23.271  46.046  1.00  0.00           C  
ATOM   2542  O   ALA B 160      -9.212  22.448  45.402  1.00  0.00           O  
ATOM   2543  CB  ALA B 160      -6.464  22.510  47.250  1.00  0.00           C  
ATOM   2544  H   ALA B 160      -5.901  24.943  46.637  1.00  0.00           H  
ATOM   2545  HA  ALA B 160      -6.718  22.643  45.135  1.00  0.00           H  
ATOM   2546 1HB  ALA B 160      -6.897  21.512  47.318  1.00  0.00           H  
ATOM   2547 2HB  ALA B 160      -5.379  22.431  47.176  1.00  0.00           H  
ATOM   2548 3HB  ALA B 160      -6.725  23.080  48.140  1.00  0.00           H  
ATOM   2549  N   GLU B 161      -9.101  24.239  46.772  1.00  0.00           N  
ATOM   2550  CA  GLU B 161     -10.555  24.399  46.808  1.00  0.00           C  
ATOM   2551  C   GLU B 161     -11.148  24.683  45.416  1.00  0.00           C  
ATOM   2552  O   GLU B 161     -12.173  24.126  45.058  1.00  0.00           O  
ATOM   2553  CB  GLU B 161     -10.931  25.529  47.769  1.00  0.00           C  
ATOM   2554  CG  GLU B 161     -12.424  25.814  47.851  1.00  0.00           C  
ATOM   2555  CD  GLU B 161     -13.192  24.717  48.535  1.00  0.00           C  
ATOM   2556  OE1 GLU B 161     -12.595  23.969  49.272  1.00  0.00           O  
ATOM   2557  OE2 GLU B 161     -14.378  24.627  48.320  1.00  0.00           O  
ATOM   2558  H   GLU B 161      -8.523  24.873  47.305  1.00  0.00           H  
ATOM   2559  HA  GLU B 161     -11.000  23.448  47.102  1.00  0.00           H  
ATOM   2560 1HB  GLU B 161     -10.581  25.284  48.772  1.00  0.00           H  
ATOM   2561 2HB  GLU B 161     -10.431  26.448  47.464  1.00  0.00           H  
ATOM   2562 1HG  GLU B 161     -12.576  26.744  48.398  1.00  0.00           H  
ATOM   2563 2HG  GLU B 161     -12.813  25.949  46.843  1.00  0.00           H  
ATOM   2564  N   ASN B 162     -10.517  25.552  44.633  1.00  0.00           N  
ATOM   2565  CA  ASN B 162     -11.024  25.823  43.274  1.00  0.00           C  
ATOM   2566  C   ASN B 162     -10.992  24.592  42.346  1.00  0.00           C  
ATOM   2567  O   ASN B 162     -11.907  24.367  41.553  1.00  0.00           O  
ATOM   2568  CB  ASN B 162     -10.242  26.964  42.650  1.00  0.00           C  
ATOM   2569  CG  ASN B 162     -10.601  28.301  43.239  1.00  0.00           C  
ATOM   2570  OD1 ASN B 162     -11.669  28.460  43.842  1.00  0.00           O  
ATOM   2571  ND2 ASN B 162      -9.730  29.264  43.076  1.00  0.00           N  
ATOM   2572  H   ASN B 162      -9.690  26.034  44.955  1.00  0.00           H  
ATOM   2573  HA  ASN B 162     -12.081  26.083  43.345  1.00  0.00           H  
ATOM   2574 1HB  ASN B 162      -9.174  26.794  42.790  1.00  0.00           H  
ATOM   2575 2HB  ASN B 162     -10.431  26.991  41.577  1.00  0.00           H  
ATOM   2576 1HD2 ASN B 162      -9.916  30.174  43.446  1.00  0.00           H  
ATOM   2577 2HD2 ASN B 162      -8.880  29.089  42.581  1.00  0.00           H  
ATOM   2578  N   ARG B 163      -9.936  23.793  42.449  1.00  0.00           N  
ATOM   2579  CA  ARG B 163      -9.813  22.603  41.619  1.00  0.00           C  
ATOM   2580  C   ARG B 163     -10.839  21.545  42.042  1.00  0.00           C  
ATOM   2581  O   ARG B 163     -11.467  20.910  41.211  1.00  0.00           O  
ATOM   2582  CB  ARG B 163      -8.410  22.023  41.716  1.00  0.00           C  
ATOM   2583  CG  ARG B 163      -7.315  22.897  41.125  1.00  0.00           C  
ATOM   2584  CD  ARG B 163      -7.574  23.211  39.697  1.00  0.00           C  
ATOM   2585  NE  ARG B 163      -6.456  23.912  39.084  1.00  0.00           N  
ATOM   2586  CZ  ARG B 163      -6.496  24.507  37.876  1.00  0.00           C  
ATOM   2587  NH1 ARG B 163      -7.601  24.478  37.165  1.00  0.00           N  
ATOM   2588  NH2 ARG B 163      -5.424  25.121  37.406  1.00  0.00           N  
ATOM   2589  H   ARG B 163      -9.205  24.009  43.111  1.00  0.00           H  
ATOM   2590  HA  ARG B 163     -10.098  22.861  40.598  1.00  0.00           H  
ATOM   2591 1HB  ARG B 163      -8.161  21.845  42.761  1.00  0.00           H  
ATOM   2592 2HB  ARG B 163      -8.377  21.061  41.204  1.00  0.00           H  
ATOM   2593 1HG  ARG B 163      -7.259  23.835  41.678  1.00  0.00           H  
ATOM   2594 2HG  ARG B 163      -6.358  22.378  41.194  1.00  0.00           H  
ATOM   2595 1HD  ARG B 163      -7.740  22.287  39.145  1.00  0.00           H  
ATOM   2596 2HD  ARG B 163      -8.457  23.844  39.618  1.00  0.00           H  
ATOM   2597  HE  ARG B 163      -5.589  23.956  39.602  1.00  0.00           H  
ATOM   2598 1HH1 ARG B 163      -8.421  24.009  37.524  1.00  0.00           H  
ATOM   2599 2HH1 ARG B 163      -7.631  24.924  36.260  1.00  0.00           H  
ATOM   2600 1HH2 ARG B 163      -4.574  25.143  37.953  1.00  0.00           H  
ATOM   2601 2HH2 ARG B 163      -5.454  25.566  36.501  1.00  0.00           H  
ATOM   2602  N   VAL B 164     -11.076  21.430  43.337  1.00  0.00           N  
ATOM   2603  CA  VAL B 164     -12.193  20.620  43.869  1.00  0.00           C  
ATOM   2604  C   VAL B 164     -13.603  21.070  43.444  1.00  0.00           C  
ATOM   2605  O   VAL B 164     -14.454  20.230  43.157  1.00  0.00           O  
ATOM   2606  CB  VAL B 164     -12.098  20.521  45.407  1.00  0.00           C  
ATOM   2607  CG1 VAL B 164     -13.354  19.925  46.017  1.00  0.00           C  
ATOM   2608  CG2 VAL B 164     -10.856  19.737  45.793  1.00  0.00           C  
ATOM   2609  H   VAL B 164     -10.469  21.916  43.982  1.00  0.00           H  
ATOM   2610  HA  VAL B 164     -12.123  19.616  43.449  1.00  0.00           H  
ATOM   2611  HB  VAL B 164     -12.040  21.527  45.823  1.00  0.00           H  
ATOM   2612 1HG1 VAL B 164     -13.244  19.874  47.100  1.00  0.00           H  
ATOM   2613 2HG1 VAL B 164     -14.211  20.550  45.768  1.00  0.00           H  
ATOM   2614 3HG1 VAL B 164     -13.508  18.921  45.621  1.00  0.00           H  
ATOM   2615 1HG2 VAL B 164     -10.791  19.669  46.879  1.00  0.00           H  
ATOM   2616 2HG2 VAL B 164     -10.913  18.734  45.369  1.00  0.00           H  
ATOM   2617 3HG2 VAL B 164      -9.971  20.243  45.408  1.00  0.00           H  
ATOM   2618  N   ARG B 165     -13.874  22.374  43.463  1.00  0.00           N  
ATOM   2619  CA  ARG B 165     -15.123  22.891  42.916  1.00  0.00           C  
ATOM   2620  C   ARG B 165     -15.278  22.676  41.398  1.00  0.00           C  
ATOM   2621  O   ARG B 165     -16.397  22.432  40.920  1.00  0.00           O  
ATOM   2622  CB  ARG B 165     -15.233  24.379  43.216  1.00  0.00           C  
ATOM   2623  CG  ARG B 165     -15.433  24.722  44.683  1.00  0.00           C  
ATOM   2624  CD  ARG B 165     -15.484  26.190  44.902  1.00  0.00           C  
ATOM   2625  NE  ARG B 165     -15.524  26.527  46.316  1.00  0.00           N  
ATOM   2626  CZ  ARG B 165     -15.585  27.782  46.803  1.00  0.00           C  
ATOM   2627  NH1 ARG B 165     -15.611  28.805  45.978  1.00  0.00           N  
ATOM   2628  NH2 ARG B 165     -15.618  27.983  48.108  1.00  0.00           N  
ATOM   2629  H   ARG B 165     -13.207  23.019  43.863  1.00  0.00           H  
ATOM   2630  HA  ARG B 165     -15.951  22.345  43.367  1.00  0.00           H  
ATOM   2631 1HB  ARG B 165     -14.330  24.886  42.879  1.00  0.00           H  
ATOM   2632 2HB  ARG B 165     -16.071  24.801  42.661  1.00  0.00           H  
ATOM   2633 1HG  ARG B 165     -16.372  24.291  45.033  1.00  0.00           H  
ATOM   2634 2HG  ARG B 165     -14.607  24.316  45.268  1.00  0.00           H  
ATOM   2635 1HD  ARG B 165     -14.598  26.653  44.467  1.00  0.00           H  
ATOM   2636 2HD  ARG B 165     -16.376  26.598  44.429  1.00  0.00           H  
ATOM   2637  HE  ARG B 165     -15.506  25.765  46.981  1.00  0.00           H  
ATOM   2638 1HH1 ARG B 165     -15.586  28.651  44.980  1.00  0.00           H  
ATOM   2639 2HH1 ARG B 165     -15.657  29.746  46.343  1.00  0.00           H  
ATOM   2640 1HH2 ARG B 165     -15.598  27.196  48.742  1.00  0.00           H  
ATOM   2641 2HH2 ARG B 165     -15.664  28.923  48.473  1.00  0.00           H  
ATOM   2642  N   GLU B 166     -14.184  22.797  40.639  1.00  0.00           N  
ATOM   2643  CA  GLU B 166     -14.201  22.445  39.194  1.00  0.00           C  
ATOM   2644  C   GLU B 166     -14.558  20.958  38.995  1.00  0.00           C  
ATOM   2645  O   GLU B 166     -15.311  20.612  38.072  1.00  0.00           O  
ATOM   2646  CB  GLU B 166     -12.845  22.742  38.549  1.00  0.00           C  
ATOM   2647  CG  GLU B 166     -12.537  24.223  38.385  1.00  0.00           C  
ATOM   2648  CD  GLU B 166     -11.134  24.481  37.912  1.00  0.00           C  
ATOM   2649  OE1 GLU B 166     -10.360  23.555  37.877  1.00  0.00           O  
ATOM   2650  OE2 GLU B 166     -10.836  25.606  37.585  1.00  0.00           O  
ATOM   2651  H   GLU B 166     -13.327  23.134  41.053  1.00  0.00           H  
ATOM   2652  HA  GLU B 166     -14.984  23.025  38.705  1.00  0.00           H  
ATOM   2653 1HB  GLU B 166     -12.051  22.300  39.152  1.00  0.00           H  
ATOM   2654 2HB  GLU B 166     -12.802  22.280  37.563  1.00  0.00           H  
ATOM   2655 1HG  GLU B 166     -13.235  24.651  37.666  1.00  0.00           H  
ATOM   2656 2HG  GLU B 166     -12.691  24.723  39.341  1.00  0.00           H  
ATOM   2657  N   LEU B 167     -14.013  20.075  39.838  1.00  0.00           N  
ATOM   2658  CA  LEU B 167     -14.452  18.677  39.795  1.00  0.00           C  
ATOM   2659  C   LEU B 167     -15.964  18.580  40.057  1.00  0.00           C  
ATOM   2660  O   LEU B 167     -16.713  17.958  39.284  1.00  0.00           O  
ATOM   2661  CB  LEU B 167     -13.687  17.808  40.782  1.00  0.00           C  
ATOM   2662  CG  LEU B 167     -14.121  16.338  40.887  1.00  0.00           C  
ATOM   2663  CD1 LEU B 167     -13.863  15.665  39.532  1.00  0.00           C  
ATOM   2664  CD2 LEU B 167     -13.376  15.617  41.992  1.00  0.00           C  
ATOM   2665  H   LEU B 167     -13.306  20.348  40.506  1.00  0.00           H  
ATOM   2666  HA  LEU B 167     -14.268  18.288  38.794  1.00  0.00           H  
ATOM   2667 1HB  LEU B 167     -12.634  17.814  40.507  1.00  0.00           H  
ATOM   2668 2HB  LEU B 167     -13.784  18.244  41.777  1.00  0.00           H  
ATOM   2669  HG  LEU B 167     -15.188  16.288  41.102  1.00  0.00           H  
ATOM   2670 1HD1 LEU B 167     -14.164  14.619  39.582  1.00  0.00           H  
ATOM   2671 2HD1 LEU B 167     -14.442  16.171  38.759  1.00  0.00           H  
ATOM   2672 3HD1 LEU B 167     -12.803  15.726  39.291  1.00  0.00           H  
ATOM   2673 1HD2 LEU B 167     -13.708  14.579  42.038  1.00  0.00           H  
ATOM   2674 2HD2 LEU B 167     -12.305  15.646  41.789  1.00  0.00           H  
ATOM   2675 3HD2 LEU B 167     -13.577  16.105  42.946  1.00  0.00           H  
ATOM   2676  N   LYS B 168     -16.429  19.214  41.121  1.00  0.00           N  
ATOM   2677  CA  LYS B 168     -17.874  19.173  41.408  1.00  0.00           C  
ATOM   2678  C   LYS B 168     -18.722  19.565  40.183  1.00  0.00           C  
ATOM   2679  O   LYS B 168     -19.652  18.837  39.784  1.00  0.00           O  
ATOM   2680  CB  LYS B 168     -18.205  20.093  42.585  1.00  0.00           C  
ATOM   2681  CG  LYS B 168     -19.676  20.107  42.979  1.00  0.00           C  
ATOM   2682  CD  LYS B 168     -19.920  21.017  44.173  1.00  0.00           C  
ATOM   2683  CE  LYS B 168     -21.359  20.920  44.659  1.00  0.00           C  
ATOM   2684  NZ  LYS B 168     -22.310  21.571  43.717  1.00  0.00           N  
ATOM   2685  H   LYS B 168     -15.818  19.725  41.741  1.00  0.00           H  
ATOM   2686  HA  LYS B 168     -18.146  18.151  41.674  1.00  0.00           H  
ATOM   2687 1HB  LYS B 168     -17.628  19.788  43.458  1.00  0.00           H  
ATOM   2688 2HB  LYS B 168     -17.915  21.115  42.341  1.00  0.00           H  
ATOM   2689 1HG  LYS B 168     -20.275  20.457  42.137  1.00  0.00           H  
ATOM   2690 2HG  LYS B 168     -19.994  19.096  43.232  1.00  0.00           H  
ATOM   2691 1HD  LYS B 168     -19.251  20.737  44.987  1.00  0.00           H  
ATOM   2692 2HD  LYS B 168     -19.711  22.049  43.892  1.00  0.00           H  
ATOM   2693 1HE  LYS B 168     -21.636  19.872  44.769  1.00  0.00           H  
ATOM   2694 2HE  LYS B 168     -21.447  21.400  45.633  1.00  0.00           H  
ATOM   2695 1HZ  LYS B 168     -23.251  21.485  44.075  1.00  0.00           H  
ATOM   2696 2HZ  LYS B 168     -22.074  22.549  43.622  1.00  0.00           H  
ATOM   2697 3HZ  LYS B 168     -22.251  21.121  42.815  1.00  0.00           H  
ATOM   2698  N   GLN B 169     -18.384  20.718  39.600  1.00  0.00           N  
ATOM   2699  CA  GLN B 169     -19.057  21.241  38.417  1.00  0.00           C  
ATOM   2700  C   GLN B 169     -18.942  20.330  37.186  1.00  0.00           C  
ATOM   2701  O   GLN B 169     -19.929  20.144  36.494  1.00  0.00           O  
ATOM   2702  CB  GLN B 169     -18.501  22.627  38.081  1.00  0.00           C  
ATOM   2703  CG  GLN B 169     -18.879  23.708  39.079  1.00  0.00           C  
ATOM   2704  CD  GLN B 169     -18.212  25.036  38.774  1.00  0.00           C  
ATOM   2705  OE1 GLN B 169     -17.152  25.084  38.144  1.00  0.00           O  
ATOM   2706  NE2 GLN B 169     -18.830  26.123  39.221  1.00  0.00           N  
ATOM   2707  H   GLN B 169     -17.624  21.245  40.007  1.00  0.00           H  
ATOM   2708  HA  GLN B 169     -20.124  21.313  38.630  1.00  0.00           H  
ATOM   2709 1HB  GLN B 169     -17.413  22.580  38.031  1.00  0.00           H  
ATOM   2710 2HB  GLN B 169     -18.861  22.935  37.099  1.00  0.00           H  
ATOM   2711 1HG  GLN B 169     -19.959  23.853  39.051  1.00  0.00           H  
ATOM   2712 2HG  GLN B 169     -18.570  23.391  40.076  1.00  0.00           H  
ATOM   2713 1HE2 GLN B 169     -18.438  27.028  39.050  1.00  0.00           H  
ATOM   2714 2HE2 GLN B 169     -19.688  26.039  39.728  1.00  0.00           H  
ATOM   2715  N   LYS B 170     -17.757  19.773  36.891  1.00  0.00           N  
ATOM   2716  CA  LYS B 170     -17.642  18.820  35.771  1.00  0.00           C  
ATOM   2717  C   LYS B 170     -18.459  17.549  35.985  1.00  0.00           C  
ATOM   2718  O   LYS B 170     -19.001  16.954  35.012  1.00  0.00           O  
ATOM   2719  CB  LYS B 170     -16.176  18.450  35.540  1.00  0.00           C  
ATOM   2720  CG  LYS B 170     -15.329  19.572  34.954  1.00  0.00           C  
ATOM   2721  CD  LYS B 170     -13.873  19.151  34.818  1.00  0.00           C  
ATOM   2722  CE  LYS B 170     -13.036  20.250  34.180  1.00  0.00           C  
ATOM   2723  NZ  LYS B 170     -11.601  19.871  34.082  1.00  0.00           N  
ATOM   2724  H   LYS B 170     -16.934  20.000  37.430  1.00  0.00           H  
ATOM   2725  HA  LYS B 170     -18.001  19.307  34.864  1.00  0.00           H  
ATOM   2726 1HB  LYS B 170     -15.724  18.148  36.485  1.00  0.00           H  
ATOM   2727 2HB  LYS B 170     -16.118  17.598  34.863  1.00  0.00           H  
ATOM   2728 1HG  LYS B 170     -15.714  19.842  33.970  1.00  0.00           H  
ATOM   2729 2HG  LYS B 170     -15.387  20.447  35.600  1.00  0.00           H  
ATOM   2730 1HD  LYS B 170     -13.467  18.923  35.804  1.00  0.00           H  
ATOM   2731 2HD  LYS B 170     -13.809  18.255  34.201  1.00  0.00           H  
ATOM   2732 1HE  LYS B 170     -13.413  20.461  33.181  1.00  0.00           H  
ATOM   2733 2HE  LYS B 170     -13.118  21.161  34.774  1.00  0.00           H  
ATOM   2734 1HZ  LYS B 170     -11.081  20.624  33.655  1.00  0.00           H  
ATOM   2735 2HZ  LYS B 170     -11.235  19.691  35.007  1.00  0.00           H  
ATOM   2736 3HZ  LYS B 170     -11.510  19.038  33.518  1.00  0.00           H  
ATOM   2737  N   LEU B 171     -18.510  17.064  37.229  1.00  0.00           N  
ATOM   2738  CA  LEU B 171     -19.348  15.908  37.525  1.00  0.00           C  
ATOM   2739  C   LEU B 171     -20.866  16.200  37.401  1.00  0.00           C  
ATOM   2740  O   LEU B 171     -21.621  15.313  36.993  1.00  0.00           O  
ATOM   2741  CB  LEU B 171     -19.034  15.407  38.940  1.00  0.00           C  
ATOM   2742  CG  LEU B 171     -17.624  14.839  39.147  1.00  0.00           C  
ATOM   2743  CD1 LEU B 171     -17.435  14.468  40.612  1.00  0.00           C  
ATOM   2744  CD2 LEU B 171     -17.427  13.629  38.247  1.00  0.00           C  
ATOM   2745  H   LEU B 171     -17.974  17.486  37.973  1.00  0.00           H  
ATOM   2746  HA  LEU B 171     -19.185  15.156  36.753  1.00  0.00           H  
ATOM   2747 1HB  LEU B 171     -19.164  16.233  39.637  1.00  0.00           H  
ATOM   2748 2HB  LEU B 171     -19.747  14.625  39.199  1.00  0.00           H  
ATOM   2749  HG  LEU B 171     -16.884  15.601  38.898  1.00  0.00           H  
ATOM   2750 1HD1 LEU B 171     -16.434  14.065  40.759  1.00  0.00           H  
ATOM   2751 2HD1 LEU B 171     -17.563  15.356  41.231  1.00  0.00           H  
ATOM   2752 3HD1 LEU B 171     -18.173  13.718  40.895  1.00  0.00           H  
ATOM   2753 1HD2 LEU B 171     -16.424  13.225  38.393  1.00  0.00           H  
ATOM   2754 2HD2 LEU B 171     -18.165  12.866  38.496  1.00  0.00           H  
ATOM   2755 3HD2 LEU B 171     -17.549  13.926  37.205  1.00  0.00           H  
ATOM   2756  N   GLU B 172     -21.296  17.410  37.770  1.00  0.00           N  
ATOM   2757  CA  GLU B 172     -22.706  17.845  37.555  1.00  0.00           C  
ATOM   2758  C   GLU B 172     -23.019  17.839  36.049  1.00  0.00           C  
ATOM   2759  O   GLU B 172     -24.120  17.452  35.619  1.00  0.00           O  
ATOM   2760  CB  GLU B 172     -22.949  19.240  38.135  1.00  0.00           C  
ATOM   2761  CG  GLU B 172     -22.943  19.297  39.656  1.00  0.00           C  
ATOM   2762  CD  GLU B 172     -23.078  20.697  40.189  1.00  0.00           C  
ATOM   2763  OE1 GLU B 172     -23.085  21.613  39.403  1.00  0.00           O  
ATOM   2764  OE2 GLU B 172     -23.175  20.849  41.384  1.00  0.00           O  
ATOM   2765  H   GLU B 172     -20.646  18.048  38.206  1.00  0.00           H  
ATOM   2766  HA  GLU B 172     -23.364  17.163  38.095  1.00  0.00           H  
ATOM   2767 1HB  GLU B 172     -22.183  19.924  37.771  1.00  0.00           H  
ATOM   2768 2HB  GLU B 172     -23.913  19.614  37.791  1.00  0.00           H  
ATOM   2769 1HG  GLU B 172     -23.768  18.695  40.036  1.00  0.00           H  
ATOM   2770 2HG  GLU B 172     -22.013  18.863  40.022  1.00  0.00           H  
ATOM   2771  N   GLU B 173     -22.076  18.326  35.243  1.00  0.00           N  
ATOM   2772  CA  GLU B 173     -22.218  18.204  33.765  1.00  0.00           C  
ATOM   2773  C   GLU B 173     -22.376  16.750  33.263  1.00  0.00           C  
ATOM   2774  O   GLU B 173     -23.291  16.439  32.467  1.00  0.00           O  
ATOM   2775  CB  GLU B 173     -21.009  18.839  33.075  1.00  0.00           C  
ATOM   2776  CG  GLU B 173     -21.053  18.786  31.554  1.00  0.00           C  
ATOM   2777  CD  GLU B 173     -19.867  19.451  30.912  1.00  0.00           C  
ATOM   2778  OE1 GLU B 173     -19.040  19.967  31.625  1.00  0.00           O  
ATOM   2779  OE2 GLU B 173     -19.788  19.442  29.706  1.00  0.00           O  
ATOM   2780  H   GLU B 173     -21.258  18.781  35.623  1.00  0.00           H  
ATOM   2781  HA  GLU B 173     -23.145  18.694  33.465  1.00  0.00           H  
ATOM   2782 1HB  GLU B 173     -20.929  19.885  33.371  1.00  0.00           H  
ATOM   2783 2HB  GLU B 173     -20.098  18.336  33.401  1.00  0.00           H  
ATOM   2784 1HG  GLU B 173     -21.086  17.744  31.238  1.00  0.00           H  
ATOM   2785 2HG  GLU B 173     -21.966  19.271  31.211  1.00  0.00           H  
ATOM   2786  N   LEU B 174     -21.509  15.840  33.727  1.00  0.00           N  
ATOM   2787  CA  LEU B 174     -21.655  14.420  33.356  1.00  0.00           C  
ATOM   2788  C   LEU B 174     -22.987  13.819  33.817  1.00  0.00           C  
ATOM   2789  O   LEU B 174     -23.560  12.993  33.114  1.00  0.00           O  
ATOM   2790  CB  LEU B 174     -20.501  13.604  33.952  1.00  0.00           C  
ATOM   2791  CG  LEU B 174     -19.112  13.892  33.367  1.00  0.00           C  
ATOM   2792  CD1 LEU B 174     -18.059  13.129  34.159  1.00  0.00           C  
ATOM   2793  CD2 LEU B 174     -19.086  13.495  31.899  1.00  0.00           C  
ATOM   2794  H   LEU B 174     -20.750  16.114  34.334  1.00  0.00           H  
ATOM   2795  HA  LEU B 174     -21.670  14.347  32.269  1.00  0.00           H  
ATOM   2796 1HB  LEU B 174     -20.456  13.796  35.022  1.00  0.00           H  
ATOM   2797 2HB  LEU B 174     -20.710  12.545  33.802  1.00  0.00           H  
ATOM   2798  HG  LEU B 174     -18.892  14.956  33.460  1.00  0.00           H  
ATOM   2799 1HD1 LEU B 174     -17.072  13.334  33.744  1.00  0.00           H  
ATOM   2800 2HD1 LEU B 174     -18.086  13.446  35.202  1.00  0.00           H  
ATOM   2801 3HD1 LEU B 174     -18.263  12.060  34.099  1.00  0.00           H  
ATOM   2802 1HD2 LEU B 174     -18.099  13.701  31.483  1.00  0.00           H  
ATOM   2803 2HD2 LEU B 174     -19.305  12.431  31.806  1.00  0.00           H  
ATOM   2804 3HD2 LEU B 174     -19.836  14.069  31.354  1.00  0.00           H  
ATOM   2805  N   TYR B 175     -23.450  14.234  34.992  1.00  0.00           N  
ATOM   2806  CA  TYR B 175     -24.768  13.865  35.495  1.00  0.00           C  
ATOM   2807  C   TYR B 175     -25.884  14.369  34.558  1.00  0.00           C  
ATOM   2808  O   TYR B 175     -26.775  13.648  34.187  1.00  0.00           O  
ATOM   2809  CB  TYR B 175     -24.965  14.414  36.910  1.00  0.00           C  
ATOM   2810  CG  TYR B 175     -26.348  14.168  37.473  1.00  0.00           C  
ATOM   2811  CD1 TYR B 175     -26.719  12.891  37.866  1.00  0.00           C  
ATOM   2812  CD2 TYR B 175     -27.244  15.220  37.595  1.00  0.00           C  
ATOM   2813  CE1 TYR B 175     -27.982  12.666  38.380  1.00  0.00           C  
ATOM   2814  CE2 TYR B 175     -28.506  14.995  38.109  1.00  0.00           C  
ATOM   2815  CZ  TYR B 175     -28.876  13.724  38.501  1.00  0.00           C  
ATOM   2816  OH  TYR B 175     -30.133  13.501  39.013  1.00  0.00           O  
ATOM   2817  H   TYR B 175     -22.858  14.830  35.552  1.00  0.00           H  
ATOM   2818  HA  TYR B 175     -24.830  12.777  35.537  1.00  0.00           H  
ATOM   2819 1HB  TYR B 175     -24.238  13.958  37.582  1.00  0.00           H  
ATOM   2820 2HB  TYR B 175     -24.784  15.489  36.912  1.00  0.00           H  
ATOM   2821  HD1 TYR B 175     -26.015  12.064  37.770  1.00  0.00           H  
ATOM   2822  HD2 TYR B 175     -26.952  16.223  37.285  1.00  0.00           H  
ATOM   2823  HE1 TYR B 175     -28.273  11.663  38.689  1.00  0.00           H  
ATOM   2824  HE2 TYR B 175     -29.211  15.822  38.205  1.00  0.00           H  
ATOM   2825  HH  TYR B 175     -30.212  12.580  39.272  1.00  0.00           H  
ATOM   2826  N   LYS B 176     -25.821  15.617  34.171  1.00  0.00           N  
ATOM   2827  CA  LYS B 176     -26.844  16.133  33.249  1.00  0.00           C  
ATOM   2828  C   LYS B 176     -26.917  15.324  31.956  1.00  0.00           C  
ATOM   2829  O   LYS B 176     -28.006  15.075  31.423  1.00  0.00           O  
ATOM   2830  CB  LYS B 176     -26.574  17.603  32.924  1.00  0.00           C  
ATOM   2831  CG  LYS B 176     -26.830  18.561  34.080  1.00  0.00           C  
ATOM   2832  CD  LYS B 176     -26.489  19.993  33.697  1.00  0.00           C  
ATOM   2833  CE  LYS B 176     -26.720  20.948  34.859  1.00  0.00           C  
ATOM   2834  NZ  LYS B 176     -26.367  22.349  34.506  1.00  0.00           N  
ATOM   2835  H   LYS B 176     -25.088  16.235  34.490  1.00  0.00           H  
ATOM   2836  HA  LYS B 176     -27.825  15.982  33.701  1.00  0.00           H  
ATOM   2837 1HB  LYS B 176     -25.535  17.722  32.615  1.00  0.00           H  
ATOM   2838 2HB  LYS B 176     -27.202  17.912  32.088  1.00  0.00           H  
ATOM   2839 1HG  LYS B 176     -27.881  18.511  34.368  1.00  0.00           H  
ATOM   2840 2HG  LYS B 176     -26.223  18.268  34.936  1.00  0.00           H  
ATOM   2841 1HD  LYS B 176     -25.443  20.050  33.393  1.00  0.00           H  
ATOM   2842 2HD  LYS B 176     -27.111  20.302  32.856  1.00  0.00           H  
ATOM   2843 1HE  LYS B 176     -27.768  20.914  35.155  1.00  0.00           H  
ATOM   2844 2HE  LYS B 176     -26.115  20.637  35.711  1.00  0.00           H  
ATOM   2845 1HZ  LYS B 176     -26.533  22.949  35.302  1.00  0.00           H  
ATOM   2846 2HZ  LYS B 176     -25.391  22.396  34.248  1.00  0.00           H  
ATOM   2847 3HZ  LYS B 176     -26.935  22.655  33.730  1.00  0.00           H  
ATOM   2848  N   GLU B 177     -25.758  14.870  31.474  1.00  0.00           N  
ATOM   2849  CA  GLU B 177     -25.674  13.996  30.323  1.00  0.00           C  
ATOM   2850  C   GLU B 177     -26.241  12.617  30.588  1.00  0.00           C  
ATOM   2851  O   GLU B 177     -26.923  12.061  29.733  1.00  0.00           O  
ATOM   2852  CB  GLU B 177     -24.218  13.870  29.869  1.00  0.00           C  
ATOM   2853  CG  GLU B 177     -23.612  15.160  29.334  1.00  0.00           C  
ATOM   2854  CD  GLU B 177     -24.296  15.654  28.089  1.00  0.00           C  
ATOM   2855  OE1 GLU B 177     -24.624  14.847  27.254  1.00  0.00           O  
ATOM   2856  OE2 GLU B 177     -24.490  16.842  27.974  1.00  0.00           O  
ATOM   2857  H   GLU B 177     -24.907  15.154  31.939  1.00  0.00           H  
ATOM   2858  HA  GLU B 177     -26.268  14.428  29.517  1.00  0.00           H  
ATOM   2859 1HB  GLU B 177     -23.604  13.534  30.705  1.00  0.00           H  
ATOM   2860 2HB  GLU B 177     -24.145  13.116  29.086  1.00  0.00           H  
ATOM   2861 1HG  GLU B 177     -23.683  15.929  30.103  1.00  0.00           H  
ATOM   2862 2HG  GLU B 177     -22.557  14.993  29.121  1.00  0.00           H  
ATOM   2863  N   ALA B 178     -25.967  12.062  31.778  1.00  0.00           N  
ATOM   2864  CA  ALA B 178     -26.531  10.781  32.212  1.00  0.00           C  
ATOM   2865  C   ALA B 178     -28.059  10.784  32.340  1.00  0.00           C  
ATOM   2866  O   ALA B 178     -28.704   9.719  32.231  1.00  0.00           O  
ATOM   2867  CB  ALA B 178     -25.904  10.334  33.562  1.00  0.00           C  
ATOM   2868  H   ALA B 178     -25.342  12.560  32.396  1.00  0.00           H  
ATOM   2869  HA  ALA B 178     -26.297  10.033  31.454  1.00  0.00           H  
ATOM   2870 1HB  ALA B 178     -26.336   9.381  33.866  1.00  0.00           H  
ATOM   2871 2HB  ALA B 178     -24.826  10.222  33.444  1.00  0.00           H  
ATOM   2872 3HB  ALA B 178     -26.109  11.084  34.324  1.00  0.00           H  
ATOM   2873  N   ARG B 179     -28.613  11.955  32.641  1.00  0.00           N  
ATOM   2874  CA  ARG B 179     -30.063  12.154  32.724  1.00  0.00           C  
ATOM   2875  C   ARG B 179     -30.759  12.445  31.368  1.00  0.00           C  
ATOM   2876  O   ARG B 179     -31.960  12.696  31.339  1.00  0.00           O  
ATOM   2877  CB  ARG B 179     -30.359  13.299  33.682  1.00  0.00           C  
ATOM   2878  CG  ARG B 179     -29.928  13.057  35.120  1.00  0.00           C  
ATOM   2879  CD  ARG B 179     -30.616  11.881  35.710  1.00  0.00           C  
ATOM   2880  NE  ARG B 179     -32.050  12.093  35.827  1.00  0.00           N  
ATOM   2881  CZ  ARG B 179     -32.942  11.135  36.147  1.00  0.00           C  
ATOM   2882  NH1 ARG B 179     -32.533   9.908  36.379  1.00  0.00           N  
ATOM   2883  NH2 ARG B 179     -34.227  11.430  36.228  1.00  0.00           N  
ATOM   2884  H   ARG B 179     -27.998  12.737  32.819  1.00  0.00           H  
ATOM   2885  HA  ARG B 179     -30.521  11.224  33.062  1.00  0.00           H  
ATOM   2886 1HB  ARG B 179     -29.859  14.201  33.335  1.00  0.00           H  
ATOM   2887 2HB  ARG B 179     -31.431  13.500  33.689  1.00  0.00           H  
ATOM   2888 1HG  ARG B 179     -28.853  12.877  35.152  1.00  0.00           H  
ATOM   2889 2HG  ARG B 179     -30.167  13.933  35.724  1.00  0.00           H  
ATOM   2890 1HD  ARG B 179     -30.451  11.008  35.078  1.00  0.00           H  
ATOM   2891 2HD  ARG B 179     -30.218  11.688  36.705  1.00  0.00           H  
ATOM   2892  HE  ARG B 179     -32.402  13.026  35.656  1.00  0.00           H  
ATOM   2893 1HH1 ARG B 179     -31.550   9.682  36.317  1.00  0.00           H  
ATOM   2894 2HH1 ARG B 179     -33.201   9.190  36.619  1.00  0.00           H  
ATOM   2895 1HH2 ARG B 179     -34.542  12.374  36.050  1.00  0.00           H  
ATOM   2896 2HH2 ARG B 179     -34.895  10.713  36.468  1.00  0.00           H  
ATOM   2897  N   LYS B 180     -30.044  12.373  30.247  1.00  0.00           N  
ATOM   2898  CA  LYS B 180     -30.724  12.555  28.941  1.00  0.00           C  
ATOM   2899  C   LYS B 180     -31.468  11.291  28.544  1.00  0.00           C  
ATOM   2900  O   LYS B 180     -31.105  10.175  28.957  1.00  0.00           O  
ATOM   2901  CB  LYS B 180     -29.724  12.933  27.847  1.00  0.00           C  
ATOM   2902  CG  LYS B 180     -29.112  14.319  28.005  1.00  0.00           C  
ATOM   2903  CD  LYS B 180     -28.155  14.634  26.866  1.00  0.00           C  
ATOM   2904  CE  LYS B 180     -27.644  16.065  26.951  1.00  0.00           C  
ATOM   2905  NZ  LYS B 180     -26.639  16.360  25.894  1.00  0.00           N  
ATOM   2906  H   LYS B 180     -29.050  12.198  30.264  1.00  0.00           H  
ATOM   2907  HA  LYS B 180     -31.485  13.329  29.051  1.00  0.00           H  
ATOM   2908 1HB  LYS B 180     -28.910  12.208  27.832  1.00  0.00           H  
ATOM   2909 2HB  LYS B 180     -30.216  12.894  26.875  1.00  0.00           H  
ATOM   2910 1HG  LYS B 180     -29.905  15.067  28.020  1.00  0.00           H  
ATOM   2911 2HG  LYS B 180     -28.570  14.371  28.949  1.00  0.00           H  
ATOM   2912 1HD  LYS B 180     -27.306  13.950  26.904  1.00  0.00           H  
ATOM   2913 2HD  LYS B 180     -28.667  14.498  25.913  1.00  0.00           H  
ATOM   2914 1HE  LYS B 180     -28.478  16.756  26.845  1.00  0.00           H  
ATOM   2915 2HE  LYS B 180     -27.186  16.230  27.926  1.00  0.00           H  
ATOM   2916 1HZ  LYS B 180     -26.325  17.316  25.985  1.00  0.00           H  
ATOM   2917 2HZ  LYS B 180     -25.850  15.736  25.994  1.00  0.00           H  
ATOM   2918 3HZ  LYS B 180     -27.057  16.229  24.984  1.00  0.00           H  
ATOM   2919  N   LEU B 181     -32.515  11.453  27.740  1.00  0.00           N  
ATOM   2920  CA  LEU B 181     -33.302  10.305  27.309  1.00  0.00           C  
ATOM   2921  C   LEU B 181     -32.559   9.419  26.308  1.00  0.00           C  
ATOM   2922  O   LEU B 181     -31.729   9.902  25.544  1.00  0.00           O  
ATOM   2923  CB  LEU B 181     -34.618  10.786  26.686  1.00  0.00           C  
ATOM   2924  CG  LEU B 181     -35.572  11.525  27.634  1.00  0.00           C  
ATOM   2925  CD1 LEU B 181     -36.772  12.037  26.849  1.00  0.00           C  
ATOM   2926  CD2 LEU B 181     -36.007  10.587  28.749  1.00  0.00           C  
ATOM   2927  H   LEU B 181     -32.775  12.375  27.420  1.00  0.00           H  
ATOM   2928  HA  LEU B 181     -33.466   9.656  28.169  1.00  0.00           H  
ATOM   2929 1HB  LEU B 181     -34.387  11.456  25.860  1.00  0.00           H  
ATOM   2930 2HB  LEU B 181     -35.150   9.922  26.288  1.00  0.00           H  
ATOM   2931  HG  LEU B 181     -35.061  12.387  28.063  1.00  0.00           H  
ATOM   2932 1HD1 LEU B 181     -37.449  12.563  27.522  1.00  0.00           H  
ATOM   2933 2HD1 LEU B 181     -36.433  12.721  26.071  1.00  0.00           H  
ATOM   2934 3HD1 LEU B 181     -37.294  11.197  26.393  1.00  0.00           H  
ATOM   2935 1HD2 LEU B 181     -36.685  11.112  29.423  1.00  0.00           H  
ATOM   2936 2HD2 LEU B 181     -36.519   9.725  28.320  1.00  0.00           H  
ATOM   2937 3HD2 LEU B 181     -35.132  10.250  29.304  1.00  0.00           H  
ATOM   2938  N   ASP B 182     -32.860   8.122  26.356  1.00  0.00           N  
ATOM   2939  CA  ASP B 182     -32.225   7.085  25.522  1.00  0.00           C  
ATOM   2940  C   ASP B 182     -30.703   6.982  25.706  1.00  0.00           C  
ATOM   2941  O   ASP B 182     -29.947   6.901  24.734  1.00  0.00           O  
ATOM   2942  CB  ASP B 182     -32.529   7.349  24.045  1.00  0.00           C  
ATOM   2943  CG  ASP B 182     -34.015   7.266  23.722  1.00  0.00           C  
ATOM   2944  OD1 ASP B 182     -34.684   6.443  24.301  1.00  0.00           O  
ATOM   2945  OD2 ASP B 182     -34.467   8.027  22.900  1.00  0.00           O  
ATOM   2946  H   ASP B 182     -33.574   7.852  27.017  1.00  0.00           H  
ATOM   2947  HA  ASP B 182     -32.595   6.110  25.840  1.00  0.00           H  
ATOM   2948 1HB  ASP B 182     -32.167   8.340  23.770  1.00  0.00           H  
ATOM   2949 2HB  ASP B 182     -31.997   6.624  23.428  1.00  0.00           H  
ATOM   2950  N   LEU B 183     -30.259   7.004  26.958  1.00  0.00           N  
ATOM   2951  CA  LEU B 183     -28.842   6.877  27.249  1.00  0.00           C  
ATOM   2952  C   LEU B 183     -28.443   5.479  26.803  1.00  0.00           C  
ATOM   2953  O   LEU B 183     -29.005   4.477  27.265  1.00  0.00           O  
ATOM   2954  CB  LEU B 183     -28.553   7.081  28.742  1.00  0.00           C  
ATOM   2955  CG  LEU B 183     -27.073   7.054  29.143  1.00  0.00           C  
ATOM   2956  CD1 LEU B 183     -26.363   8.263  28.550  1.00  0.00           C  
ATOM   2957  CD2 LEU B 183     -26.958   7.041  30.660  1.00  0.00           C  
ATOM   2958  H   LEU B 183     -30.911   7.111  27.722  1.00  0.00           H  
ATOM   2959  HA  LEU B 183     -28.305   7.643  26.692  1.00  0.00           H  
ATOM   2960 1HB  LEU B 183     -28.961   8.044  29.046  1.00  0.00           H  
ATOM   2961 2HB  LEU B 183     -29.064   6.300  29.305  1.00  0.00           H  
ATOM   2962  HG  LEU B 183     -26.602   6.158  28.736  1.00  0.00           H  
ATOM   2963 1HD1 LEU B 183     -25.311   8.244  28.834  1.00  0.00           H  
ATOM   2964 2HD1 LEU B 183     -26.445   8.237  27.463  1.00  0.00           H  
ATOM   2965 3HD1 LEU B 183     -26.824   9.176  28.927  1.00  0.00           H  
ATOM   2966 1HD2 LEU B 183     -25.905   7.021  30.945  1.00  0.00           H  
ATOM   2967 2HD2 LEU B 183     -27.427   7.937  31.068  1.00  0.00           H  
ATOM   2968 3HD2 LEU B 183     -27.458   6.157  31.056  1.00  0.00           H  
ATOM   2969  N   THR B 184     -27.512   5.397  25.863  1.00  0.00           N  
ATOM   2970  CA  THR B 184     -27.101   4.093  25.385  1.00  0.00           C  
ATOM   2971  C   THR B 184     -25.958   3.625  26.281  1.00  0.00           C  
ATOM   2972  O   THR B 184     -25.438   4.408  27.102  1.00  0.00           O  
ATOM   2973  CB  THR B 184     -26.661   4.130  23.910  1.00  0.00           C  
ATOM   2974  OG1 THR B 184     -25.459   4.902  23.786  1.00  0.00           O  
ATOM   2975  CG2 THR B 184     -27.747   4.750  23.045  1.00  0.00           C  
ATOM   2976  H   THR B 184     -27.081   6.222  25.472  1.00  0.00           H  
ATOM   2977  HA  THR B 184     -27.933   3.401  25.510  1.00  0.00           H  
ATOM   2978  HB  THR B 184     -26.462   3.116  23.564  1.00  0.00           H  
ATOM   2979  HG1 THR B 184     -25.195   4.936  22.864  1.00  0.00           H  
ATOM   2980 1HG2 THR B 184     -27.419   4.767  22.006  1.00  0.00           H  
ATOM   2981 2HG2 THR B 184     -28.659   4.159  23.128  1.00  0.00           H  
ATOM   2982 3HG2 THR B 184     -27.943   5.767  23.380  1.00  0.00           H  
ATOM   2983  N   GLN B 185     -25.592   2.352  26.148  1.00  0.00           N  
ATOM   2984  CA  GLN B 185     -24.462   1.813  26.897  1.00  0.00           C  
ATOM   2985  C   GLN B 185     -23.142   2.435  26.492  1.00  0.00           C  
ATOM   2986  O   GLN B 185     -22.300   2.623  27.346  1.00  0.00           O  
ATOM   2987  CB  GLN B 185     -24.386   0.294  26.719  1.00  0.00           C  
ATOM   2988  CG  GLN B 185     -25.515  -0.469  27.391  1.00  0.00           C  
ATOM   2989  CD  GLN B 185     -25.519  -0.289  28.898  1.00  0.00           C  
ATOM   2990  OE1 GLN B 185     -24.483  -0.422  29.555  1.00  0.00           O  
ATOM   2991  NE2 GLN B 185     -26.686   0.016  29.453  1.00  0.00           N  
ATOM   2992  H   GLN B 185     -26.100   1.746  25.520  1.00  0.00           H  
ATOM   2993  HA  GLN B 185     -24.577   2.093  27.945  1.00  0.00           H  
ATOM   2994 1HB  GLN B 185     -24.402   0.051  25.657  1.00  0.00           H  
ATOM   2995 2HB  GLN B 185     -23.444  -0.073  27.125  1.00  0.00           H  
ATOM   2996 1HG  GLN B 185     -26.467  -0.108  27.002  1.00  0.00           H  
ATOM   2997 2HG  GLN B 185     -25.401  -1.531  27.174  1.00  0.00           H  
ATOM   2998 1HE2 GLN B 185     -26.750   0.147  30.444  1.00  0.00           H  
ATOM   2999 2HE2 GLN B 185     -27.501   0.115  28.883  1.00  0.00           H  
ATOM   3000  N   GLU B 186     -22.971   2.784  25.209  1.00  0.00           N  
ATOM   3001  CA  GLU B 186     -21.775   3.501  24.778  1.00  0.00           C  
ATOM   3002  C   GLU B 186     -21.686   4.919  25.336  1.00  0.00           C  
ATOM   3003  O   GLU B 186     -20.595   5.397  25.662  1.00  0.00           O  
ATOM   3004  CB  GLU B 186     -21.726   3.553  23.249  1.00  0.00           C  
ATOM   3005  CG  GLU B 186     -21.465   2.210  22.582  1.00  0.00           C  
ATOM   3006  CD  GLU B 186     -21.480   2.290  21.081  1.00  0.00           C  
ATOM   3007  OE1 GLU B 186     -21.815   3.328  20.563  1.00  0.00           O  
ATOM   3008  OE2 GLU B 186     -21.155   1.312  20.451  1.00  0.00           O  
ATOM   3009  H   GLU B 186     -23.677   2.551  24.525  1.00  0.00           H  
ATOM   3010  HA  GLU B 186     -20.901   2.992  25.186  1.00  0.00           H  
ATOM   3011 1HB  GLU B 186     -22.672   3.939  22.868  1.00  0.00           H  
ATOM   3012 2HB  GLU B 186     -20.941   4.241  22.934  1.00  0.00           H  
ATOM   3013 1HG  GLU B 186     -20.494   1.838  22.905  1.00  0.00           H  
ATOM   3014 2HG  GLU B 186     -22.223   1.500  22.911  1.00  0.00           H  
ATOM   3015  N   MET B 187     -22.825   5.608  25.403  1.00  0.00           N  
ATOM   3016  CA  MET B 187     -22.889   6.918  26.016  1.00  0.00           C  
ATOM   3017  C   MET B 187     -22.552   6.872  27.509  1.00  0.00           C  
ATOM   3018  O   MET B 187     -21.737   7.671  27.964  1.00  0.00           O  
ATOM   3019  CB  MET B 187     -24.276   7.520  25.798  1.00  0.00           C  
ATOM   3020  CG  MET B 187     -24.579   7.899  24.356  1.00  0.00           C  
ATOM   3021  SD  MET B 187     -26.262   8.511  24.136  1.00  0.00           S  
ATOM   3022  CE  MET B 187     -26.322   8.703  22.357  1.00  0.00           C  
ATOM   3023  H   MET B 187     -23.666   5.204  25.016  1.00  0.00           H  
ATOM   3024  HA  MET B 187     -22.151   7.560  25.536  1.00  0.00           H  
ATOM   3025 1HB  MET B 187     -25.035   6.810  26.123  1.00  0.00           H  
ATOM   3026 2HB  MET B 187     -24.384   8.416  26.410  1.00  0.00           H  
ATOM   3027 1HG  MET B 187     -23.886   8.674  24.031  1.00  0.00           H  
ATOM   3028 2HG  MET B 187     -24.442   7.029  23.714  1.00  0.00           H  
ATOM   3029 1HE  MET B 187     -27.305   9.075  22.065  1.00  0.00           H  
ATOM   3030 2HE  MET B 187     -25.556   9.412  22.041  1.00  0.00           H  
ATOM   3031 3HE  MET B 187     -26.143   7.738  21.880  1.00  0.00           H  
ATOM   3032  N   ARG B 188     -23.159   5.934  28.249  1.00  0.00           N  
ATOM   3033  CA  ARG B 188     -22.811   5.686  29.665  1.00  0.00           C  
ATOM   3034  C   ARG B 188     -21.324   5.361  29.882  1.00  0.00           C  
ATOM   3035  O   ARG B 188     -20.665   5.955  30.755  1.00  0.00           O  
ATOM   3036  CB  ARG B 188     -23.645   4.538  30.214  1.00  0.00           C  
ATOM   3037  CG  ARG B 188     -23.382   4.197  31.672  1.00  0.00           C  
ATOM   3038  CD  ARG B 188     -24.036   2.922  32.064  1.00  0.00           C  
ATOM   3039  NE  ARG B 188     -23.499   1.788  31.328  1.00  0.00           N  
ATOM   3040  CZ  ARG B 188     -22.288   1.240  31.544  1.00  0.00           C  
ATOM   3041  NH1 ARG B 188     -21.501   1.732  32.475  1.00  0.00           N  
ATOM   3042  NH2 ARG B 188     -21.890   0.209  30.819  1.00  0.00           N  
ATOM   3043  H   ARG B 188     -23.882   5.378  27.815  1.00  0.00           H  
ATOM   3044  HA  ARG B 188     -22.998   6.598  30.232  1.00  0.00           H  
ATOM   3045 1HB  ARG B 188     -24.703   4.779  30.117  1.00  0.00           H  
ATOM   3046 2HB  ARG B 188     -23.459   3.639  29.626  1.00  0.00           H  
ATOM   3047 1HG  ARG B 188     -22.309   4.096  31.834  1.00  0.00           H  
ATOM   3048 2HG  ARG B 188     -23.773   4.992  32.308  1.00  0.00           H  
ATOM   3049 1HD  ARG B 188     -23.877   2.744  33.127  1.00  0.00           H  
ATOM   3050 2HD  ARG B 188     -25.105   2.984  31.862  1.00  0.00           H  
ATOM   3051  HE  ARG B 188     -24.076   1.383  30.603  1.00  0.00           H  
ATOM   3052 1HH1 ARG B 188     -21.804   2.520  33.029  1.00  0.00           H  
ATOM   3053 2HH1 ARG B 188     -20.593   1.321  32.637  1.00  0.00           H  
ATOM   3054 1HH2 ARG B 188     -22.496  -0.169  30.103  1.00  0.00           H  
ATOM   3055 2HH2 ARG B 188     -20.983  -0.202  30.981  1.00  0.00           H  
ATOM   3056  N   LYS B 189     -20.807   4.408  29.097  1.00  0.00           N  
ATOM   3057  CA  LYS B 189     -19.378   4.040  29.122  1.00  0.00           C  
ATOM   3058  C   LYS B 189     -18.472   5.280  28.985  1.00  0.00           C  
ATOM   3059  O   LYS B 189     -17.541   5.470  29.774  1.00  0.00           O  
ATOM   3060  CB  LYS B 189     -19.067   3.037  28.010  1.00  0.00           C  
ATOM   3061  CG  LYS B 189     -17.603   2.626  27.925  1.00  0.00           C  
ATOM   3062  CD  LYS B 189     -17.363   1.673  26.764  1.00  0.00           C  
ATOM   3063  CE  LYS B 189     -15.901   1.258  26.681  1.00  0.00           C  
ATOM   3064  NZ  LYS B 189     -15.007   2.419  26.420  1.00  0.00           N  
ATOM   3065  H   LYS B 189     -21.428   3.925  28.464  1.00  0.00           H  
ATOM   3066  HA  LYS B 189     -19.153   3.596  30.092  1.00  0.00           H  
ATOM   3067 1HB  LYS B 189     -19.660   2.134  28.157  1.00  0.00           H  
ATOM   3068 2HB  LYS B 189     -19.351   3.462  27.047  1.00  0.00           H  
ATOM   3069 1HG  LYS B 189     -16.983   3.513  27.790  1.00  0.00           H  
ATOM   3070 2HG  LYS B 189     -17.308   2.136  28.853  1.00  0.00           H  
ATOM   3071 1HD  LYS B 189     -17.978   0.782  26.891  1.00  0.00           H  
ATOM   3072 2HD  LYS B 189     -17.646   2.159  25.830  1.00  0.00           H  
ATOM   3073 1HE  LYS B 189     -15.603   0.788  27.617  1.00  0.00           H  
ATOM   3074 2HE  LYS B 189     -15.774   0.531  25.879  1.00  0.00           H  
ATOM   3075 1HZ  LYS B 189     -14.049   2.102  26.371  1.00  0.00           H  
ATOM   3076 2HZ  LYS B 189     -15.263   2.851  25.543  1.00  0.00           H  
ATOM   3077 3HZ  LYS B 189     -15.101   3.091  27.167  1.00  0.00           H  
ATOM   3078  N   GLU B 190     -18.757   6.128  27.988  1.00  0.00           N  
ATOM   3079  CA  GLU B 190     -18.074   7.399  27.817  1.00  0.00           C  
ATOM   3080  C   GLU B 190     -18.132   8.276  29.050  1.00  0.00           C  
ATOM   3081  O   GLU B 190     -17.143   8.879  29.450  1.00  0.00           O  
ATOM   3082  CB  GLU B 190     -18.671   8.156  26.628  1.00  0.00           C  
ATOM   3083  CG  GLU B 190     -18.015   9.500  26.345  1.00  0.00           C  
ATOM   3084  CD  GLU B 190     -18.659  10.236  25.203  1.00  0.00           C  
ATOM   3085  OE1 GLU B 190     -19.228   9.594  24.353  1.00  0.00           O  
ATOM   3086  OE2 GLU B 190     -18.581  11.442  25.180  1.00  0.00           O  
ATOM   3087  H   GLU B 190     -19.480   5.866  27.333  1.00  0.00           H  
ATOM   3088  HA  GLU B 190     -17.034   7.200  27.554  1.00  0.00           H  
ATOM   3089 1HB  GLU B 190     -18.586   7.546  25.729  1.00  0.00           H  
ATOM   3090 2HB  GLU B 190     -19.732   8.332  26.806  1.00  0.00           H  
ATOM   3091 1HG  GLU B 190     -18.076  10.118  27.241  1.00  0.00           H  
ATOM   3092 2HG  GLU B 190     -16.962   9.338  26.120  1.00  0.00           H  
ATOM   3093  N   LEU B 191     -19.307   8.388  29.641  1.00  0.00           N  
ATOM   3094  CA  LEU B 191     -19.442   9.195  30.847  1.00  0.00           C  
ATOM   3095  C   LEU B 191     -18.573   8.667  31.999  1.00  0.00           C  
ATOM   3096  O   LEU B 191     -18.002   9.469  32.740  1.00  0.00           O  
ATOM   3097  CB  LEU B 191     -20.912   9.232  31.283  1.00  0.00           C  
ATOM   3098  CG  LEU B 191     -21.865   9.988  30.348  1.00  0.00           C  
ATOM   3099  CD1 LEU B 191     -23.301   9.776  30.807  1.00  0.00           C  
ATOM   3100  CD2 LEU B 191     -21.505  11.466  30.342  1.00  0.00           C  
ATOM   3101  H   LEU B 191     -20.122   7.921  29.268  1.00  0.00           H  
ATOM   3102  HA  LEU B 191     -19.066  10.196  30.637  1.00  0.00           H  
ATOM   3103 1HB  LEU B 191     -21.274   8.209  31.370  1.00  0.00           H  
ATOM   3104 2HB  LEU B 191     -20.971   9.701  32.266  1.00  0.00           H  
ATOM   3105  HG  LEU B 191     -21.775   9.588  29.338  1.00  0.00           H  
ATOM   3106 1HD1 LEU B 191     -23.978  10.313  30.142  1.00  0.00           H  
ATOM   3107 2HD1 LEU B 191     -23.538   8.712  30.783  1.00  0.00           H  
ATOM   3108 3HD1 LEU B 191     -23.417  10.151  31.823  1.00  0.00           H  
ATOM   3109 1HD2 LEU B 191     -22.182  12.003  29.677  1.00  0.00           H  
ATOM   3110 2HD2 LEU B 191     -21.595  11.867  31.352  1.00  0.00           H  
ATOM   3111 3HD2 LEU B 191     -20.479  11.589  29.993  1.00  0.00           H  
ATOM   3112  N   VAL B 192     -18.472   7.339  32.124  1.00  0.00           N  
ATOM   3113  CA  VAL B 192     -17.610   6.683  33.128  1.00  0.00           C  
ATOM   3114  C   VAL B 192     -16.134   6.959  32.899  1.00  0.00           C  
ATOM   3115  O   VAL B 192     -15.361   7.267  33.842  1.00  0.00           O  
ATOM   3116  CB  VAL B 192     -17.836   5.160  33.112  1.00  0.00           C  
ATOM   3117  CG1 VAL B 192     -16.813   4.461  33.995  1.00  0.00           C  
ATOM   3118  CG2 VAL B 192     -19.251   4.841  33.569  1.00  0.00           C  
ATOM   3119  H   VAL B 192     -19.016   6.767  31.494  1.00  0.00           H  
ATOM   3120  HA  VAL B 192     -17.883   7.058  34.115  1.00  0.00           H  
ATOM   3121  HB  VAL B 192     -17.689   4.791  32.096  1.00  0.00           H  
ATOM   3122 1HG1 VAL B 192     -16.986   3.384  33.971  1.00  0.00           H  
ATOM   3123 2HG1 VAL B 192     -15.809   4.674  33.627  1.00  0.00           H  
ATOM   3124 3HG1 VAL B 192     -16.909   4.821  35.019  1.00  0.00           H  
ATOM   3125 1HG2 VAL B 192     -19.403   3.762  33.555  1.00  0.00           H  
ATOM   3126 2HG2 VAL B 192     -19.399   5.215  34.583  1.00  0.00           H  
ATOM   3127 3HG2 VAL B 192     -19.966   5.317  32.899  1.00  0.00           H  
ATOM   3128  N   ALA B 193     -15.747   6.866  31.640  1.00  0.00           N  
ATOM   3129  CA  ALA B 193     -14.389   7.237  31.241  1.00  0.00           C  
ATOM   3130  C   ALA B 193     -14.068   8.716  31.498  1.00  0.00           C  
ATOM   3131  O   ALA B 193     -12.978   9.028  31.979  1.00  0.00           O  
ATOM   3132  CB  ALA B 193     -14.178   6.907  29.770  1.00  0.00           C  
ATOM   3133  H   ALA B 193     -16.393   6.536  30.937  1.00  0.00           H  
ATOM   3134  HA  ALA B 193     -13.685   6.724  31.894  1.00  0.00           H  
ATOM   3135 1HB  ALA B 193     -13.160   7.167  29.482  1.00  0.00           H  
ATOM   3136 2HB  ALA B 193     -14.341   5.842  29.609  1.00  0.00           H  
ATOM   3137 3HB  ALA B 193     -14.882   7.477  29.165  1.00  0.00           H  
ATOM   3138  N   ARG B 194     -15.017   9.623  31.224  1.00  0.00           N  
ATOM   3139  CA  ARG B 194     -14.822  11.036  31.553  1.00  0.00           C  
ATOM   3140  C   ARG B 194     -14.776  11.247  33.054  1.00  0.00           C  
ATOM   3141  O   ARG B 194     -14.084  12.135  33.506  1.00  0.00           O  
ATOM   3142  CB  ARG B 194     -15.935  11.887  30.962  1.00  0.00           C  
ATOM   3143  CG  ARG B 194     -15.920  11.999  29.446  1.00  0.00           C  
ATOM   3144  CD  ARG B 194     -17.047  12.826  28.945  1.00  0.00           C  
ATOM   3145  NE  ARG B 194     -17.116  12.825  27.492  1.00  0.00           N  
ATOM   3146  CZ  ARG B 194     -16.389  13.629  26.691  1.00  0.00           C  
ATOM   3147  NH1 ARG B 194     -15.544  14.489  27.216  1.00  0.00           N  
ATOM   3148  NH2 ARG B 194     -16.524  13.551  25.379  1.00  0.00           N  
ATOM   3149  H   ARG B 194     -15.880   9.335  30.785  1.00  0.00           H  
ATOM   3150  HA  ARG B 194     -13.885  11.369  31.105  1.00  0.00           H  
ATOM   3151 1HB  ARG B 194     -16.901  11.476  31.253  1.00  0.00           H  
ATOM   3152 2HB  ARG B 194     -15.875  12.898  31.368  1.00  0.00           H  
ATOM   3153 1HG  ARG B 194     -14.986  12.460  29.125  1.00  0.00           H  
ATOM   3154 2HG  ARG B 194     -16.003  11.004  29.007  1.00  0.00           H  
ATOM   3155 1HD  ARG B 194     -17.987  12.433  29.331  1.00  0.00           H  
ATOM   3156 2HD  ARG B 194     -16.920  13.855  29.279  1.00  0.00           H  
ATOM   3157  HE  ARG B 194     -17.755  12.177  27.052  1.00  0.00           H  
ATOM   3158 1HH1 ARG B 194     -15.441  14.548  28.219  1.00  0.00           H  
ATOM   3159 2HH1 ARG B 194     -14.999  15.091  26.615  1.00  0.00           H  
ATOM   3160 1HH2 ARG B 194     -17.173  12.889  24.976  1.00  0.00           H  
ATOM   3161 2HH2 ARG B 194     -15.979  14.153  24.779  1.00  0.00           H  
ATOM   3162  N   TYR B 195     -15.564  10.475  33.804  1.00  0.00           N  
ATOM   3163  CA  TYR B 195     -15.478  10.486  35.248  1.00  0.00           C  
ATOM   3164  C   TYR B 195     -14.057  10.128  35.741  1.00  0.00           C  
ATOM   3165  O   TYR B 195     -13.473  10.841  36.569  1.00  0.00           O  
ATOM   3166  CB  TYR B 195     -16.535   9.539  35.825  1.00  0.00           C  
ATOM   3167  CG  TYR B 195     -16.297   9.138  37.275  1.00  0.00           C  
ATOM   3168  CD1 TYR B 195     -16.509  10.037  38.322  1.00  0.00           C  
ATOM   3169  CD2 TYR B 195     -15.891   7.847  37.587  1.00  0.00           C  
ATOM   3170  CE1 TYR B 195     -16.302   9.647  39.650  1.00  0.00           C  
ATOM   3171  CE2 TYR B 195     -15.676   7.448  38.907  1.00  0.00           C  
ATOM   3172  CZ  TYR B 195     -15.876   8.353  39.927  1.00  0.00           C  
ATOM   3173  OH  TYR B 195     -15.668   7.934  41.224  1.00  0.00           O  
ATOM   3174  H   TYR B 195     -16.236   9.869  33.356  1.00  0.00           H  
ATOM   3175  HA  TYR B 195     -15.674  11.499  35.599  1.00  0.00           H  
ATOM   3176 1HB  TYR B 195     -17.517  10.010  35.764  1.00  0.00           H  
ATOM   3177 2HB  TYR B 195     -16.571   8.628  35.228  1.00  0.00           H  
ATOM   3178  HD1 TYR B 195     -16.838  11.054  38.108  1.00  0.00           H  
ATOM   3179  HD2 TYR B 195     -15.733   7.119  36.791  1.00  0.00           H  
ATOM   3180  HE1 TYR B 195     -16.470  10.358  40.459  1.00  0.00           H  
ATOM   3181  HE2 TYR B 195     -15.351   6.430  39.123  1.00  0.00           H  
ATOM   3182  HH  TYR B 195     -15.405   7.010  41.223  1.00  0.00           H  
ATOM   3183  N   ILE B 196     -13.503   9.024  35.235  1.00  0.00           N  
ATOM   3184  CA  ILE B 196     -12.125   8.601  35.623  1.00  0.00           C  
ATOM   3185  C   ILE B 196     -11.082   9.680  35.327  1.00  0.00           C  
ATOM   3186  O   ILE B 196     -10.210  10.018  36.152  1.00  0.00           O  
ATOM   3187  CB  ILE B 196     -11.718   7.306  34.896  1.00  0.00           C  
ATOM   3188  CG1 ILE B 196     -12.606   6.142  35.341  1.00  0.00           C  
ATOM   3189  CG2 ILE B 196     -10.253   6.990  35.152  1.00  0.00           C  
ATOM   3190  CD1 ILE B 196     -12.547   5.861  36.826  1.00  0.00           C  
ATOM   3191  H   ILE B 196     -14.023   8.462  34.576  1.00  0.00           H  
ATOM   3192  HA  ILE B 196     -12.087   8.500  36.707  1.00  0.00           H  
ATOM   3193  HB  ILE B 196     -11.872   7.428  33.824  1.00  0.00           H  
ATOM   3194 1HG1 ILE B 196     -13.642   6.351  35.075  1.00  0.00           H  
ATOM   3195 2HG1 ILE B 196     -12.311   5.235  34.812  1.00  0.00           H  
ATOM   3196 1HG2 ILE B 196      -9.982   6.072  34.631  1.00  0.00           H  
ATOM   3197 2HG2 ILE B 196      -9.635   7.810  34.787  1.00  0.00           H  
ATOM   3198 3HG2 ILE B 196     -10.089   6.862  36.222  1.00  0.00           H  
ATOM   3199 1HD1 ILE B 196     -13.202   5.023  37.064  1.00  0.00           H  
ATOM   3200 2HD1 ILE B 196     -11.523   5.614  37.109  1.00  0.00           H  
ATOM   3201 3HD1 ILE B 196     -12.872   6.743  37.375  1.00  0.00           H  
ATOM   3202  N   ALA B 197     -11.226  10.276  34.145  1.00  0.00           N  
ATOM   3203  CA  ALA B 197     -10.364  11.337  33.673  1.00  0.00           C  
ATOM   3204  C   ALA B 197     -10.517  12.569  34.551  1.00  0.00           C  
ATOM   3205  O   ALA B 197      -9.526  13.167  34.934  1.00  0.00           O  
ATOM   3206  CB  ALA B 197     -10.691  11.676  32.199  1.00  0.00           C  
ATOM   3207  H   ALA B 197     -11.983   9.959  33.557  1.00  0.00           H  
ATOM   3208  HA  ALA B 197      -9.333  10.989  33.736  1.00  0.00           H  
ATOM   3209 1HB  ALA B 197     -10.036  12.476  31.855  1.00  0.00           H  
ATOM   3210 2HB  ALA B 197     -10.540  10.791  31.580  1.00  0.00           H  
ATOM   3211 3HB  ALA B 197     -11.728  11.999  32.122  1.00  0.00           H  
ATOM   3212  N   ALA B 198     -11.760  12.928  34.856  1.00  0.00           N  
ATOM   3213  CA  ALA B 198     -12.067  14.083  35.677  1.00  0.00           C  
ATOM   3214  C   ALA B 198     -11.456  13.938  37.093  1.00  0.00           C  
ATOM   3215  O   ALA B 198     -10.902  14.910  37.635  1.00  0.00           O  
ATOM   3216  CB  ALA B 198     -13.591  14.242  35.772  1.00  0.00           C  
ATOM   3217  H   ALA B 198     -12.518  12.366  34.497  1.00  0.00           H  
ATOM   3218  HA  ALA B 198     -11.639  14.963  35.196  1.00  0.00           H  
ATOM   3219 1HB  ALA B 198     -13.828  15.109  36.388  1.00  0.00           H  
ATOM   3220 2HB  ALA B 198     -14.005  14.381  34.774  1.00  0.00           H  
ATOM   3221 3HB  ALA B 198     -14.021  13.349  36.222  1.00  0.00           H  
ATOM   3222  N   MET B 199     -11.555  12.724  37.675  1.00  0.00           N  
ATOM   3223  CA  MET B 199     -10.910  12.413  38.999  1.00  0.00           C  
ATOM   3224  C   MET B 199      -9.373  12.493  38.943  1.00  0.00           C  
ATOM   3225  O   MET B 199      -8.708  12.954  39.886  1.00  0.00           O  
ATOM   3226  CB  MET B 199     -11.334  11.027  39.482  1.00  0.00           C  
ATOM   3227  CG  MET B 199     -12.799  10.920  39.880  1.00  0.00           C  
ATOM   3228  SD  MET B 199     -13.230  12.014  41.248  1.00  0.00           S  
ATOM   3229  CE  MET B 199     -12.291  11.275  42.581  1.00  0.00           C  
ATOM   3230  H   MET B 199     -12.080  12.003  37.202  1.00  0.00           H  
ATOM   3231  HA  MET B 199     -11.256  13.141  39.732  1.00  0.00           H  
ATOM   3232 1HB  MET B 199     -11.147  10.296  38.697  1.00  0.00           H  
ATOM   3233 2HB  MET B 199     -10.731  10.742  40.345  1.00  0.00           H  
ATOM   3234 1HG  MET B 199     -13.427  11.171  39.026  1.00  0.00           H  
ATOM   3235 2HG  MET B 199     -13.022   9.895  40.176  1.00  0.00           H  
ATOM   3236 1HE  MET B 199     -12.454  11.841  43.498  1.00  0.00           H  
ATOM   3237 2HE  MET B 199     -12.616  10.244  42.727  1.00  0.00           H  
ATOM   3238 3HE  MET B 199     -11.230  11.289  42.330  1.00  0.00           H  
ATOM   3239  N   LEU B 200      -8.806  12.011  37.846  1.00  0.00           N  
ATOM   3240  CA  LEU B 200      -7.360  12.118  37.635  1.00  0.00           C  
ATOM   3241  C   LEU B 200      -6.921  13.539  37.463  1.00  0.00           C  
ATOM   3242  O   LEU B 200      -5.853  13.926  37.988  1.00  0.00           O  
ATOM   3243  CB  LEU B 200      -6.937  11.311  36.402  1.00  0.00           C  
ATOM   3244  CG  LEU B 200      -7.018   9.786  36.545  1.00  0.00           C  
ATOM   3245  CD1 LEU B 200      -6.765   9.135  35.192  1.00  0.00           C  
ATOM   3246  CD2 LEU B 200      -6.003   9.317  37.576  1.00  0.00           C  
ATOM   3247  H   LEU B 200      -9.374  11.562  37.141  1.00  0.00           H  
ATOM   3248  HA  LEU B 200      -6.853  11.772  38.535  1.00  0.00           H  
ATOM   3249 1HB  LEU B 200      -7.569  11.600  35.564  1.00  0.00           H  
ATOM   3250 2HB  LEU B 200      -5.906  11.567  36.157  1.00  0.00           H  
ATOM   3251  HG  LEU B 200      -8.021   9.504  36.868  1.00  0.00           H  
ATOM   3252 1HD1 LEU B 200      -6.823   8.051  35.293  1.00  0.00           H  
ATOM   3253 2HD1 LEU B 200      -7.517   9.472  34.479  1.00  0.00           H  
ATOM   3254 3HD1 LEU B 200      -5.774   9.413  34.834  1.00  0.00           H  
ATOM   3255 1HD2 LEU B 200      -6.062   8.233  37.678  1.00  0.00           H  
ATOM   3256 2HD2 LEU B 200      -5.000   9.598  37.253  1.00  0.00           H  
ATOM   3257 3HD2 LEU B 200      -6.219   9.785  38.537  1.00  0.00           H  
ATOM   3258  N   ALA B 201      -7.718  14.328  36.736  1.00  0.00           N  
ATOM   3259  CA  ALA B 201      -7.397  15.738  36.527  1.00  0.00           C  
ATOM   3260  C   ALA B 201      -7.418  16.561  37.809  1.00  0.00           C  
ATOM   3261  O   ALA B 201      -6.485  17.330  38.077  1.00  0.00           O  
ATOM   3262  CB  ALA B 201      -8.360  16.340  35.514  1.00  0.00           C  
ATOM   3263  H   ALA B 201      -8.557  13.948  36.322  1.00  0.00           H  
ATOM   3264  HA  ALA B 201      -6.379  15.809  36.144  1.00  0.00           H  
ATOM   3265 1HB  ALA B 201      -8.107  17.387  35.348  1.00  0.00           H  
ATOM   3266 2HB  ALA B 201      -8.286  15.796  34.573  1.00  0.00           H  
ATOM   3267 3HB  ALA B 201      -9.378  16.270  35.894  1.00  0.00           H  
ATOM   3268  N   ALA B 202      -8.472  16.373  38.614  1.00  0.00           N  
ATOM   3269  CA  ALA B 202      -8.595  17.015  39.905  1.00  0.00           C  
ATOM   3270  C   ALA B 202      -7.468  16.601  40.841  1.00  0.00           C  
ATOM   3271  O   ALA B 202      -6.897  17.421  41.523  1.00  0.00           O  
ATOM   3272  CB  ALA B 202      -9.958  16.670  40.515  1.00  0.00           C  
ATOM   3273  H   ALA B 202      -9.207  15.756  38.299  1.00  0.00           H  
ATOM   3274  HA  ALA B 202      -8.527  18.093  39.755  1.00  0.00           H  
ATOM   3275 1HB  ALA B 202     -10.054  17.153  41.488  1.00  0.00           H  
ATOM   3276 2HB  ALA B 202     -10.751  17.023  39.855  1.00  0.00           H  
ATOM   3277 3HB  ALA B 202     -10.040  15.591  40.636  1.00  0.00           H  
ATOM   3278  N   ALA B 203      -7.172  15.312  40.887  1.00  0.00           N  
ATOM   3279  CA  ALA B 203      -6.065  14.783  41.690  1.00  0.00           C  
ATOM   3280  C   ALA B 203      -4.701  15.350  41.246  1.00  0.00           C  
ATOM   3281  O   ALA B 203      -3.887  15.804  42.074  1.00  0.00           O  
ATOM   3282  CB  ALA B 203      -6.051  13.263  41.618  1.00  0.00           C  
ATOM   3283  H   ALA B 203      -7.736  14.673  40.345  1.00  0.00           H  
ATOM   3284  HA  ALA B 203      -6.170  15.152  42.710  1.00  0.00           H  
ATOM   3285 1HB  ALA B 203      -5.233  12.877  42.227  1.00  0.00           H  
ATOM   3286 2HB  ALA B 203      -6.997  12.872  41.993  1.00  0.00           H  
ATOM   3287 3HB  ALA B 203      -5.913  12.949  40.585  1.00  0.00           H  
ATOM   3288  N   GLY B 204      -4.501  15.387  39.939  1.00  0.00           N  
ATOM   3289  CA  GLY B 204      -3.302  15.936  39.331  1.00  0.00           C  
ATOM   3290  C   GLY B 204      -3.029  17.385  39.658  1.00  0.00           C  
ATOM   3291  O   GLY B 204      -1.887  17.752  40.041  1.00  0.00           O  
ATOM   3292  H   GLY B 204      -5.226  15.011  39.344  1.00  0.00           H  
ATOM   3293 1HA  GLY B 204      -2.435  15.355  39.647  1.00  0.00           H  
ATOM   3294 2HA  GLY B 204      -3.370  15.848  38.248  1.00  0.00           H  
ATOM   3295  N   ASP B 205      -4.078  18.200  39.535  1.00  0.00           N  
ATOM   3296  CA  ASP B 205      -4.014  19.605  39.897  1.00  0.00           C  
ATOM   3297  C   ASP B 205      -3.829  19.860  41.406  1.00  0.00           C  
ATOM   3298  O   ASP B 205      -3.151  20.791  41.773  1.00  0.00           O  
ATOM   3299  CB  ASP B 205      -5.285  20.309  39.415  1.00  0.00           C  
ATOM   3300  CG  ASP B 205      -5.374  20.398  37.898  1.00  0.00           C  
ATOM   3301  OD1 ASP B 205      -4.425  20.035  37.244  1.00  0.00           O  
ATOM   3302  OD2 ASP B 205      -6.391  20.828  37.407  1.00  0.00           O  
ATOM   3303  H   ASP B 205      -4.945  17.823  39.178  1.00  0.00           H  
ATOM   3304  HA  ASP B 205      -3.129  20.041  39.434  1.00  0.00           H  
ATOM   3305 1HB  ASP B 205      -6.160  19.774  39.785  1.00  0.00           H  
ATOM   3306 2HB  ASP B 205      -5.320  21.318  39.826  1.00  0.00           H  
ATOM   3307  N   ILE B 206      -4.451  19.059  42.269  1.00  0.00           N  
ATOM   3308  CA  ILE B 206      -4.169  19.206  43.704  1.00  0.00           C  
ATOM   3309  C   ILE B 206      -2.705  18.895  44.012  1.00  0.00           C  
ATOM   3310  O   ILE B 206      -2.028  19.663  44.720  1.00  0.00           O  
ATOM   3311  CB  ILE B 206      -5.076  18.286  44.541  1.00  0.00           C  
ATOM   3312  CG1 ILE B 206      -6.533  18.747  44.454  1.00  0.00           C  
ATOM   3313  CG2 ILE B 206      -4.610  18.254  45.989  1.00  0.00           C  
ATOM   3314  CD1 ILE B 206      -7.526  17.736  44.979  1.00  0.00           C  
ATOM   3315  H   ILE B 206      -5.109  18.355  41.967  1.00  0.00           H  
ATOM   3316  HA  ILE B 206      -4.242  20.261  43.964  1.00  0.00           H  
ATOM   3317  HB  ILE B 206      -5.041  17.275  44.136  1.00  0.00           H  
ATOM   3318 1HG1 ILE B 206      -6.656  19.672  45.017  1.00  0.00           H  
ATOM   3319 2HG1 ILE B 206      -6.784  18.963  43.415  1.00  0.00           H  
ATOM   3320 1HG2 ILE B 206      -5.262  17.600  46.567  1.00  0.00           H  
ATOM   3321 2HG2 ILE B 206      -3.588  17.880  46.034  1.00  0.00           H  
ATOM   3322 3HG2 ILE B 206      -4.646  19.262  46.405  1.00  0.00           H  
ATOM   3323 1HD1 ILE B 206      -8.537  18.135  44.883  1.00  0.00           H  
ATOM   3324 2HD1 ILE B 206      -7.445  16.813  44.404  1.00  0.00           H  
ATOM   3325 3HD1 ILE B 206      -7.316  17.531  46.027  1.00  0.00           H  
ATOM   3326  N   VAL B 207      -2.202  17.791  43.471  1.00  0.00           N  
ATOM   3327  CA  VAL B 207      -0.786  17.456  43.632  1.00  0.00           C  
ATOM   3328  C   VAL B 207       0.163  18.560  43.169  1.00  0.00           C  
ATOM   3329  O   VAL B 207       1.124  18.861  43.864  1.00  0.00           O  
ATOM   3330  CB  VAL B 207      -0.467  16.169  42.849  1.00  0.00           C  
ATOM   3331  CG1 VAL B 207       1.037  15.949  42.776  1.00  0.00           C  
ATOM   3332  CG2 VAL B 207      -1.155  14.981  43.502  1.00  0.00           C  
ATOM   3333  H   VAL B 207      -2.797  17.171  42.940  1.00  0.00           H  
ATOM   3334  HA  VAL B 207      -0.580  17.329  44.695  1.00  0.00           H  
ATOM   3335  HB  VAL B 207      -0.825  16.279  41.825  1.00  0.00           H  
ATOM   3336 1HG1 VAL B 207       1.244  15.035  42.218  1.00  0.00           H  
ATOM   3337 2HG1 VAL B 207       1.504  16.795  42.272  1.00  0.00           H  
ATOM   3338 3HG1 VAL B 207       1.440  15.857  43.784  1.00  0.00           H  
ATOM   3339 1HG2 VAL B 207      -0.926  14.074  42.943  1.00  0.00           H  
ATOM   3340 2HG2 VAL B 207      -0.801  14.874  44.528  1.00  0.00           H  
ATOM   3341 3HG2 VAL B 207      -2.233  15.141  43.506  1.00  0.00           H  
ATOM   3342  N   GLN B 208      -0.074  19.114  41.984  1.00  0.00           N  
ATOM   3343  CA  GLN B 208       0.736  20.217  41.424  1.00  0.00           C  
ATOM   3344  C   GLN B 208       0.701  21.467  42.306  1.00  0.00           C  
ATOM   3345  O   GLN B 208       1.751  22.062  42.578  1.00  0.00           O  
ATOM   3346  CB  GLN B 208       0.252  20.573  40.016  1.00  0.00           C  
ATOM   3347  CG  GLN B 208       1.128  21.583  39.294  1.00  0.00           C  
ATOM   3348  CD  GLN B 208       2.470  21.001  38.890  1.00  0.00           C  
ATOM   3349  OE1 GLN B 208       2.537  20.003  38.168  1.00  0.00           O  
ATOM   3350  NE2 GLN B 208       3.547  21.623  39.356  1.00  0.00           N  
ATOM   3351  H   GLN B 208      -0.850  18.752  41.448  1.00  0.00           H  
ATOM   3352  HA  GLN B 208       1.770  19.880  41.341  1.00  0.00           H  
ATOM   3353 1HB  GLN B 208       0.208  19.670  39.408  1.00  0.00           H  
ATOM   3354 2HB  GLN B 208      -0.757  20.981  40.070  1.00  0.00           H  
ATOM   3355 1HG  GLN B 208       0.614  21.914  38.391  1.00  0.00           H  
ATOM   3356 2HG  GLN B 208       1.308  22.431  39.954  1.00  0.00           H  
ATOM   3357 1HE2 GLN B 208       4.460  21.285  39.123  1.00  0.00           H  
ATOM   3358 2HE2 GLN B 208       3.447  22.429  39.939  1.00  0.00           H  
ATOM   3359  N   ALA B 209      -0.499  21.857  42.747  1.00  0.00           N  
ATOM   3360  CA  ALA B 209      -0.662  23.038  43.599  1.00  0.00           C  
ATOM   3361  C   ALA B 209       0.064  22.901  44.942  1.00  0.00           C  
ATOM   3362  O   ALA B 209       0.741  23.832  45.390  1.00  0.00           O  
ATOM   3363  CB  ALA B 209      -2.136  23.351  43.813  1.00  0.00           C  
ATOM   3364  H   ALA B 209      -1.316  21.322  42.485  1.00  0.00           H  
ATOM   3365  HA  ALA B 209      -0.194  23.885  43.097  1.00  0.00           H  
ATOM   3366 1HB  ALA B 209      -2.233  24.231  44.448  1.00  0.00           H  
ATOM   3367 2HB  ALA B 209      -2.611  23.544  42.850  1.00  0.00           H  
ATOM   3368 3HB  ALA B 209      -2.622  22.503  44.292  1.00  0.00           H  
ATOM   3369  N   ILE B 210      -0.058  21.743  45.572  1.00  0.00           N  
ATOM   3370  CA  ILE B 210       0.560  21.501  46.866  1.00  0.00           C  
ATOM   3371  C   ILE B 210       2.078  21.333  46.650  1.00  0.00           C  
ATOM   3372  O   ILE B 210       2.882  21.860  47.426  1.00  0.00           O  
ATOM   3373  CB  ILE B 210      -0.032  20.254  47.548  1.00  0.00           C  
ATOM   3374  CG1 ILE B 210      -1.522  20.457  47.832  1.00  0.00           C  
ATOM   3375  CG2 ILE B 210       0.722  19.942  48.832  1.00  0.00           C  
ATOM   3376  CD1 ILE B 210      -1.815  21.618  48.755  1.00  0.00           C  
ATOM   3377  H   ILE B 210      -0.598  21.006  45.139  1.00  0.00           H  
ATOM   3378  HA  ILE B 210       0.407  22.380  47.492  1.00  0.00           H  
ATOM   3379  HB  ILE B 210       0.047  19.400  46.875  1.00  0.00           H  
ATOM   3380 1HG1 ILE B 210      -2.052  20.623  46.895  1.00  0.00           H  
ATOM   3381 2HG1 ILE B 210      -1.933  19.553  48.283  1.00  0.00           H  
ATOM   3382 1HG2 ILE B 210       0.290  19.058  49.301  1.00  0.00           H  
ATOM   3383 2HG2 ILE B 210       1.770  19.756  48.603  1.00  0.00           H  
ATOM   3384 3HG2 ILE B 210       0.644  20.789  49.514  1.00  0.00           H  
ATOM   3385 1HD1 ILE B 210      -2.891  21.697  48.910  1.00  0.00           H  
ATOM   3386 2HD1 ILE B 210      -1.322  21.454  49.714  1.00  0.00           H  
ATOM   3387 3HD1 ILE B 210      -1.444  22.539  48.309  1.00  0.00           H  
ATOM   3388  N   GLN B 211       2.466  20.643  45.583  1.00  0.00           N  
ATOM   3389  CA  GLN B 211       3.892  20.524  45.259  1.00  0.00           C  
ATOM   3390  C   GLN B 211       4.577  21.891  45.045  1.00  0.00           C  
ATOM   3391  O   GLN B 211       5.676  22.120  45.570  1.00  0.00           O  
ATOM   3392  CB  GLN B 211       4.070  19.658  44.009  1.00  0.00           C  
ATOM   3393  CG  GLN B 211       5.517  19.347  43.668  1.00  0.00           C  
ATOM   3394  CD  GLN B 211       6.187  18.483  44.719  1.00  0.00           C  
ATOM   3395  OE1 GLN B 211       5.518  17.798  45.498  1.00  0.00           O  
ATOM   3396  NE2 GLN B 211       7.514  18.510  44.748  1.00  0.00           N  
ATOM   3397  H   GLN B 211       1.786  20.195  44.986  1.00  0.00           H  
ATOM   3398  HA  GLN B 211       4.414  20.130  46.131  1.00  0.00           H  
ATOM   3399 1HB  GLN B 211       3.545  18.712  44.144  1.00  0.00           H  
ATOM   3400 2HB  GLN B 211       3.622  20.161  43.151  1.00  0.00           H  
ATOM   3401 1HG  GLN B 211       5.549  18.815  42.717  1.00  0.00           H  
ATOM   3402 2HG  GLN B 211       6.071  20.282  43.591  1.00  0.00           H  
ATOM   3403 1HE2 GLN B 211       8.012  17.960  45.421  1.00  0.00           H  
ATOM   3404 2HE2 GLN B 211       8.017  19.079  44.098  1.00  0.00           H  
ATOM   3405  N   ASP B 212       3.917  22.786  44.313  1.00  0.00           N  
ATOM   3406  CA  ASP B 212       4.372  24.171  44.160  1.00  0.00           C  
ATOM   3407  C   ASP B 212       4.504  24.895  45.519  1.00  0.00           C  
ATOM   3408  O   ASP B 212       5.519  25.536  45.779  1.00  0.00           O  
ATOM   3409  CB  ASP B 212       3.409  24.942  43.255  1.00  0.00           C  
ATOM   3410  CG  ASP B 212       3.440  24.463  41.810  1.00  0.00           C  
ATOM   3411  OD1 ASP B 212       4.299  23.679  41.484  1.00  0.00           O  
ATOM   3412  OD2 ASP B 212       2.605  24.886  41.047  1.00  0.00           O  
ATOM   3413  H   ASP B 212       3.071  22.493  43.847  1.00  0.00           H  
ATOM   3414  HA  ASP B 212       5.375  24.160  43.731  1.00  0.00           H  
ATOM   3415 1HB  ASP B 212       2.392  24.839  43.635  1.00  0.00           H  
ATOM   3416 2HB  ASP B 212       3.660  26.003  43.277  1.00  0.00           H  
ATOM   3417  N   ALA B 213       3.496  24.769  46.379  1.00  0.00           N  
ATOM   3418  CA  ALA B 213       3.557  25.362  47.717  1.00  0.00           C  
ATOM   3419  C   ALA B 213       4.728  24.815  48.570  1.00  0.00           C  
ATOM   3420  O   ALA B 213       5.384  25.568  49.271  1.00  0.00           O  
ATOM   3421  CB  ALA B 213       2.227  25.223  48.437  1.00  0.00           C  
ATOM   3422  H   ALA B 213       2.671  24.255  46.105  1.00  0.00           H  
ATOM   3423  HA  ALA B 213       3.782  26.423  47.608  1.00  0.00           H  
ATOM   3424 1HB  ALA B 213       2.301  25.671  49.428  1.00  0.00           H  
ATOM   3425 2HB  ALA B 213       1.449  25.730  47.866  1.00  0.00           H  
ATOM   3426 3HB  ALA B 213       1.975  24.168  48.535  1.00  0.00           H  
ATOM   3427  N   LYS B 214       4.972  23.512  48.515  1.00  0.00           N  
ATOM   3428  CA  LYS B 214       6.121  22.917  49.214  1.00  0.00           C  
ATOM   3429  C   LYS B 214       7.470  23.397  48.665  1.00  0.00           C  
ATOM   3430  O   LYS B 214       8.429  23.511  49.428  1.00  0.00           O  
ATOM   3431  CB  LYS B 214       6.048  21.391  49.137  1.00  0.00           C  
ATOM   3432  CG  LYS B 214       4.949  20.770  49.988  1.00  0.00           C  
ATOM   3433  CD  LYS B 214       4.964  19.252  49.888  1.00  0.00           C  
ATOM   3434  CE  LYS B 214       3.891  18.627  50.767  1.00  0.00           C  
ATOM   3435  NZ  LYS B 214       3.880  17.143  50.663  1.00  0.00           N  
ATOM   3436  H   LYS B 214       4.357  22.914  47.982  1.00  0.00           H  
ATOM   3437  HA  LYS B 214       6.089  23.229  50.259  1.00  0.00           H  
ATOM   3438 1HB  LYS B 214       5.884  21.087  48.103  1.00  0.00           H  
ATOM   3439 2HB  LYS B 214       7.000  20.965  49.456  1.00  0.00           H  
ATOM   3440 1HG  LYS B 214       5.088  21.058  51.030  1.00  0.00           H  
ATOM   3441 2HG  LYS B 214       3.979  21.138  49.655  1.00  0.00           H  
ATOM   3442 1HD  LYS B 214       4.792  18.954  48.852  1.00  0.00           H  
ATOM   3443 2HD  LYS B 214       5.938  18.876  50.199  1.00  0.00           H  
ATOM   3444 1HE  LYS B 214       4.065  18.905  51.806  1.00  0.00           H  
ATOM   3445 2HE  LYS B 214       2.912  19.006  50.472  1.00  0.00           H  
ATOM   3446 1HZ  LYS B 214       3.156  16.768  51.260  1.00  0.00           H  
ATOM   3447 2HZ  LYS B 214       3.700  16.873  49.706  1.00  0.00           H  
ATOM   3448 3HZ  LYS B 214       4.776  16.778  50.953  1.00  0.00           H  
ATOM   3449  N   ASN B 215       7.535  23.674  47.358  1.00  0.00           N  
ATOM   3450  CA  ASN B 215       8.711  24.325  46.755  1.00  0.00           C  
ATOM   3451  C   ASN B 215       8.859  25.774  47.220  1.00  0.00           C  
ATOM   3452  O   ASN B 215       9.973  26.265  47.349  1.00  0.00           O  
ATOM   3453  CB  ASN B 215       8.636  24.263  45.241  1.00  0.00           C  
ATOM   3454  CG  ASN B 215       8.871  22.878  44.706  1.00  0.00           C  
ATOM   3455  OD1 ASN B 215       9.492  22.040  45.370  1.00  0.00           O  
ATOM   3456  ND2 ASN B 215       8.386  22.620  43.519  1.00  0.00           N  
ATOM   3457  H   ASN B 215       6.752  23.428  46.769  1.00  0.00           H  
ATOM   3458  HA  ASN B 215       9.607  23.813  47.105  1.00  0.00           H  
ATOM   3459 1HB  ASN B 215       7.654  24.606  44.910  1.00  0.00           H  
ATOM   3460 2HB  ASN B 215       9.379  24.936  44.812  1.00  0.00           H  
ATOM   3461 1HD2 ASN B 215       8.512  21.714  43.113  1.00  0.00           H  
ATOM   3462 2HD2 ASN B 215       7.889  23.328  43.017  1.00  0.00           H  
ATOM   3463  N   GLU B 216       7.744  26.461  47.465  1.00  0.00           N  
ATOM   3464  CA  GLU B 216       7.807  27.790  48.061  1.00  0.00           C  
ATOM   3465  C   GLU B 216       8.293  27.710  49.522  1.00  0.00           C  
ATOM   3466  O   GLU B 216       8.990  28.604  49.993  1.00  0.00           O  
ATOM   3467  CB  GLU B 216       6.435  28.465  47.996  1.00  0.00           C  
ATOM   3468  CG  GLU B 216       5.954  28.777  46.585  1.00  0.00           C  
ATOM   3469  CD  GLU B 216       6.884  29.693  45.839  1.00  0.00           C  
ATOM   3470  OE1 GLU B 216       7.191  30.743  46.351  1.00  0.00           O  
ATOM   3471  OE2 GLU B 216       7.289  29.342  44.756  1.00  0.00           O  
ATOM   3472  H   GLU B 216       6.843  26.065  47.239  1.00  0.00           H  
ATOM   3473  HA  GLU B 216       8.546  28.379  47.517  1.00  0.00           H  
ATOM   3474 1HB  GLU B 216       5.691  27.824  48.469  1.00  0.00           H  
ATOM   3475 2HB  GLU B 216       6.463  29.401  48.554  1.00  0.00           H  
ATOM   3476 1HG  GLU B 216       5.859  27.844  46.030  1.00  0.00           H  
ATOM   3477 2HG  GLU B 216       4.968  29.236  46.642  1.00  0.00           H  
ATOM   3478  N   ALA B 217       7.923  26.636  50.218  1.00  0.00           N  
ATOM   3479  CA  ALA B 217       8.415  26.378  51.573  1.00  0.00           C  
ATOM   3480  C   ALA B 217       9.949  26.260  51.538  1.00  0.00           C  
ATOM   3481  O   ALA B 217      10.642  26.849  52.383  1.00  0.00           O  
ATOM   3482  CB  ALA B 217       7.777  25.124  52.162  1.00  0.00           C  
ATOM   3483  H   ALA B 217       7.281  25.981  49.794  1.00  0.00           H  
ATOM   3484  HA  ALA B 217       8.147  27.230  52.198  1.00  0.00           H  
ATOM   3485 1HB  ALA B 217       8.162  24.958  53.168  1.00  0.00           H  
ATOM   3486 2HB  ALA B 217       6.695  25.252  52.204  1.00  0.00           H  
ATOM   3487 3HB  ALA B 217       8.016  24.266  51.536  1.00  0.00           H  
ATOM   3488  N   ASP B 218      10.466  25.542  50.533  1.00  0.00           N  
ATOM   3489  CA  ASP B 218      11.919  25.383  50.337  1.00  0.00           C  
ATOM   3490  C   ASP B 218      12.581  26.741  50.134  1.00  0.00           C  
ATOM   3491  O   ASP B 218      13.644  27.000  50.705  1.00  0.00           O  
ATOM   3492  CB  ASP B 218      12.215  24.482  49.136  1.00  0.00           C  
ATOM   3493  CG  ASP B 218      11.948  23.010  49.421  1.00  0.00           C  
ATOM   3494  OD1 ASP B 218      11.878  22.650  50.572  1.00  0.00           O  
ATOM   3495  OD2 ASP B 218      11.817  22.259  48.484  1.00  0.00           O  
ATOM   3496  H   ASP B 218       9.831  25.093  49.888  1.00  0.00           H  
ATOM   3497  HA  ASP B 218      12.339  24.912  51.227  1.00  0.00           H  
ATOM   3498 1HB  ASP B 218      11.601  24.790  48.290  1.00  0.00           H  
ATOM   3499 2HB  ASP B 218      13.259  24.597  48.843  1.00  0.00           H  
ATOM   3500  N   LYS B 219      11.948  27.594  49.317  1.00  0.00           N  
ATOM   3501  CA  LYS B 219      12.431  28.953  49.063  1.00  0.00           C  
ATOM   3502  C   LYS B 219      12.537  29.785  50.336  1.00  0.00           C  
ATOM   3503  O   LYS B 219      13.502  30.542  50.500  1.00  0.00           O  
ATOM   3504  CB  LYS B 219      11.517  29.660  48.060  1.00  0.00           C  
ATOM   3505  CG  LYS B 219      11.617  29.130  46.636  1.00  0.00           C  
ATOM   3506  CD  LYS B 219      10.658  29.859  45.707  1.00  0.00           C  
ATOM   3507  CE  LYS B 219      10.695  29.274  44.303  1.00  0.00           C  
ATOM   3508  NZ  LYS B 219       9.708  29.929  43.402  1.00  0.00           N  
ATOM   3509  H   LYS B 219      11.103  27.279  48.861  1.00  0.00           H  
ATOM   3510  HA  LYS B 219      13.437  28.890  48.645  1.00  0.00           H  
ATOM   3511 1HB  LYS B 219      10.480  29.562  48.382  1.00  0.00           H  
ATOM   3512 2HB  LYS B 219      11.755  30.724  48.039  1.00  0.00           H  
ATOM   3513 1HG  LYS B 219      12.636  29.261  46.269  1.00  0.00           H  
ATOM   3514 2HG  LYS B 219      11.381  28.067  46.626  1.00  0.00           H  
ATOM   3515 1HD  LYS B 219       9.643  29.782  46.098  1.00  0.00           H  
ATOM   3516 2HD  LYS B 219      10.931  30.914  45.658  1.00  0.00           H  
ATOM   3517 1HE  LYS B 219      11.691  29.400  43.882  1.00  0.00           H  
ATOM   3518 2HE  LYS B 219      10.475  28.208  44.347  1.00  0.00           H  
ATOM   3519 1HZ  LYS B 219       9.763  29.513  42.482  1.00  0.00           H  
ATOM   3520 2HZ  LYS B 219       8.776  29.802  43.773  1.00  0.00           H  
ATOM   3521 3HZ  LYS B 219       9.913  30.915  43.337  1.00  0.00           H  
ATOM   3522  N   LEU B 220      11.545  29.653  51.223  1.00  0.00           N  
ATOM   3523  CA  LEU B 220      11.579  30.324  52.540  1.00  0.00           C  
ATOM   3524  C   LEU B 220      12.776  29.902  53.400  1.00  0.00           C  
ATOM   3525  O   LEU B 220      13.400  30.734  54.077  1.00  0.00           O  
ATOM   3526  CB  LEU B 220      10.283  30.033  53.307  1.00  0.00           C  
ATOM   3527  CG  LEU B 220       9.014  30.682  52.740  1.00  0.00           C  
ATOM   3528  CD1 LEU B 220       7.794  30.138  53.471  1.00  0.00           C  
ATOM   3529  CD2 LEU B 220       9.109  32.194  52.884  1.00  0.00           C  
ATOM   3530  H   LEU B 220      10.750  29.077  50.986  1.00  0.00           H  
ATOM   3531  HA  LEU B 220      11.720  31.393  52.379  1.00  0.00           H  
ATOM   3532 1HB  LEU B 220      10.124  28.956  53.324  1.00  0.00           H  
ATOM   3533 2HB  LEU B 220      10.402  30.379  54.334  1.00  0.00           H  
ATOM   3534  HG  LEU B 220       8.913  30.424  51.685  1.00  0.00           H  
ATOM   3535 1HD1 LEU B 220       6.893  30.600  53.068  1.00  0.00           H  
ATOM   3536 2HD1 LEU B 220       7.740  29.058  53.335  1.00  0.00           H  
ATOM   3537 3HD1 LEU B 220       7.875  30.368  54.533  1.00  0.00           H  
ATOM   3538 1HD2 LEU B 220       8.208  32.656  52.480  1.00  0.00           H  
ATOM   3539 2HD2 LEU B 220       9.209  32.453  53.938  1.00  0.00           H  
ATOM   3540 3HD2 LEU B 220       9.979  32.558  52.337  1.00  0.00           H  
ATOM   3541  N   LYS B 221      13.102  28.619  53.356  1.00  0.00           N  
ATOM   3542  CA  LYS B 221      14.235  28.081  54.095  1.00  0.00           C  
ATOM   3543  C   LYS B 221      15.505  28.623  53.471  1.00  0.00           C  
ATOM   3544  O   LYS B 221      16.389  29.124  54.172  1.00  0.00           O  
ATOM   3545  CB  LYS B 221      14.234  26.552  54.085  1.00  0.00           C  
ATOM   3546  CG  LYS B 221      15.386  25.917  54.853  1.00  0.00           C  
ATOM   3547  CD  LYS B 221      15.299  26.231  56.339  1.00  0.00           C  
ATOM   3548  CE  LYS B 221      16.283  25.392  57.141  1.00  0.00           C  
ATOM   3549  NZ  LYS B 221      17.692  25.650  56.739  1.00  0.00           N  
ATOM   3550  H   LYS B 221      12.543  27.996  52.790  1.00  0.00           H  
ATOM   3551  HA  LYS B 221      14.155  28.404  55.134  1.00  0.00           H  
ATOM   3552 1HB  LYS B 221      13.302  26.185  54.517  1.00  0.00           H  
ATOM   3553 2HB  LYS B 221      14.280  26.194  53.056  1.00  0.00           H  
ATOM   3554 1HG  LYS B 221      15.362  24.835  54.716  1.00  0.00           H  
ATOM   3555 2HG  LYS B 221      16.332  26.293  54.465  1.00  0.00           H  
ATOM   3556 1HD  LYS B 221      15.518  27.287  56.501  1.00  0.00           H  
ATOM   3557 2HD  LYS B 221      14.289  26.028  56.695  1.00  0.00           H  
ATOM   3558 1HE  LYS B 221      16.174  25.617  58.201  1.00  0.00           H  
ATOM   3559 2HE  LYS B 221      16.065  24.334  56.993  1.00  0.00           H  
ATOM   3560 1HZ  LYS B 221      18.312  25.076  57.292  1.00  0.00           H  
ATOM   3561 2HZ  LYS B 221      17.810  25.426  55.760  1.00  0.00           H  
ATOM   3562 3HZ  LYS B 221      17.913  26.624  56.890  1.00  0.00           H  
ATOM   3563  N   LYS B 222      15.566  28.542  52.144  1.00  0.00           N  
ATOM   3564  CA  LYS B 222      16.720  29.002  51.375  1.00  0.00           C  
ATOM   3565  C   LYS B 222      17.011  30.489  51.569  1.00  0.00           C  
ATOM   3566  O   LYS B 222      18.176  30.897  51.560  1.00  0.00           O  
ATOM   3567  CB  LYS B 222      16.509  28.707  49.889  1.00  0.00           C  
ATOM   3568  CG  LYS B 222      16.604  27.233  49.520  1.00  0.00           C  
ATOM   3569  CD  LYS B 222      16.335  27.015  48.038  1.00  0.00           C  
ATOM   3570  CE  LYS B 222      16.419  25.542  47.670  1.00  0.00           C  
ATOM   3571  NZ  LYS B 222      16.156  25.314  46.223  1.00  0.00           N  
ATOM   3572  H   LYS B 222      14.777  28.144  51.655  1.00  0.00           H  
ATOM   3573  HA  LYS B 222      17.608  28.486  51.741  1.00  0.00           H  
ATOM   3574 1HB  LYS B 222      15.525  29.066  49.583  1.00  0.00           H  
ATOM   3575 2HB  LYS B 222      17.251  29.248  49.301  1.00  0.00           H  
ATOM   3576 1HG  LYS B 222      17.601  26.861  49.758  1.00  0.00           H  
ATOM   3577 2HG  LYS B 222      15.876  26.665  50.099  1.00  0.00           H  
ATOM   3578 1HD  LYS B 222      15.340  27.387  47.790  1.00  0.00           H  
ATOM   3579 2HD  LYS B 222      17.067  27.569  47.451  1.00  0.00           H  
ATOM   3580 1HE  LYS B 222      17.412  25.163  47.910  1.00  0.00           H  
ATOM   3581 2HE  LYS B 222      15.690  24.979  48.252  1.00  0.00           H  
ATOM   3582 1HZ  LYS B 222      16.221  24.326  46.020  1.00  0.00           H  
ATOM   3583 2HZ  LYS B 222      15.229  25.644  45.993  1.00  0.00           H  
ATOM   3584 3HZ  LYS B 222      16.838  25.815  45.673  1.00  0.00           H  
ATOM   3585  N   ALA B 223      15.960  31.295  51.756  1.00  0.00           N  
ATOM   3586  CA  ALA B 223      16.143  32.728  51.988  1.00  0.00           C  
ATOM   3587  C   ALA B 223      16.437  33.070  53.460  1.00  0.00           C  
ATOM   3588  O   ALA B 223      16.663  34.226  53.789  1.00  0.00           O  
ATOM   3589  CB  ALA B 223      14.956  33.519  51.459  1.00  0.00           C  
ATOM   3590  H   ALA B 223      15.024  30.915  51.738  1.00  0.00           H  
ATOM   3591  HA  ALA B 223      17.039  33.045  51.455  1.00  0.00           H  
ATOM   3592 1HB  ALA B 223      15.115  34.581  51.643  1.00  0.00           H  
ATOM   3593 2HB  ALA B 223      14.853  33.348  50.387  1.00  0.00           H  
ATOM   3594 3HB  ALA B 223      14.048  33.195  51.966  1.00  0.00           H  
ATOM   3595  N   GLY B 224      16.449  32.052  54.323  1.00  0.00           N  
ATOM   3596  CA  GLY B 224      16.681  32.216  55.759  1.00  0.00           C  
ATOM   3597  C   GLY B 224      15.532  32.884  56.512  1.00  0.00           C  
ATOM   3598  O   GLY B 224      15.753  33.602  57.481  1.00  0.00           O  
ATOM   3599  H   GLY B 224      16.288  31.126  53.953  1.00  0.00           H  
ATOM   3600 1HA  GLY B 224      16.859  31.240  56.212  1.00  0.00           H  
ATOM   3601 2HA  GLY B 224      17.579  32.812  55.917  1.00  0.00           H  
ATOM   3602  N   LEU B 225      14.307  32.634  56.061  1.00  0.00           N  
ATOM   3603  CA  LEU B 225      13.120  33.294  56.604  1.00  0.00           C  
ATOM   3604  C   LEU B 225      12.374  32.435  57.600  1.00  0.00           C  
ATOM   3605  O   LEU B 225      11.628  32.931  58.432  1.00  0.00           O  
ATOM   3606  CB  LEU B 225      12.169  33.682  55.465  1.00  0.00           C  
ATOM   3607  CG  LEU B 225      12.744  34.642  54.416  1.00  0.00           C  
ATOM   3608  CD1 LEU B 225      11.716  34.868  53.316  1.00  0.00           C  
ATOM   3609  CD2 LEU B 225      13.128  35.954  55.084  1.00  0.00           C  
ATOM   3610  H   LEU B 225      14.199  31.963  55.314  1.00  0.00           H  
ATOM   3611  HA  LEU B 225      13.437  34.185  57.145  1.00  0.00           H  
ATOM   3612 1HB  LEU B 225      11.857  32.776  54.949  1.00  0.00           H  
ATOM   3613 2HB  LEU B 225      11.285  34.153  55.896  1.00  0.00           H  
ATOM   3614  HG  LEU B 225      13.628  34.195  53.960  1.00  0.00           H  
ATOM   3615 1HD1 LEU B 225      12.125  35.550  52.570  1.00  0.00           H  
ATOM   3616 2HD1 LEU B 225      11.474  33.917  52.843  1.00  0.00           H  
ATOM   3617 3HD1 LEU B 225      10.813  35.300  53.746  1.00  0.00           H  
ATOM   3618 1HD2 LEU B 225      13.538  36.636  54.338  1.00  0.00           H  
ATOM   3619 2HD2 LEU B 225      12.245  36.402  55.540  1.00  0.00           H  
ATOM   3620 3HD2 LEU B 225      13.877  35.765  55.853  1.00  0.00           H  
ATOM   3621  N   VAL B 226      12.583  31.132  57.506  1.00  0.00           N  
ATOM   3622  CA  VAL B 226      11.959  30.175  58.416  1.00  0.00           C  
ATOM   3623  C   VAL B 226      13.093  29.236  58.833  1.00  0.00           C  
ATOM   3624  O   VAL B 226      14.093  29.112  58.119  1.00  0.00           O  
ATOM   3625  CB  VAL B 226      10.817  29.395  57.738  1.00  0.00           C  
ATOM   3626  CG1 VAL B 226       9.737  30.349  57.250  1.00  0.00           C  
ATOM   3627  CG2 VAL B 226      11.368  28.568  56.586  1.00  0.00           C  
ATOM   3628  H   VAL B 226      13.195  30.792  56.779  1.00  0.00           H  
ATOM   3629  HA  VAL B 226      11.553  30.722  59.268  1.00  0.00           H  
ATOM   3630  HB  VAL B 226      10.355  28.735  58.472  1.00  0.00           H  
ATOM   3631 1HG1 VAL B 226       8.938  29.781  56.774  1.00  0.00           H  
ATOM   3632 2HG1 VAL B 226       9.333  30.904  58.096  1.00  0.00           H  
ATOM   3633 3HG1 VAL B 226      10.165  31.045  56.529  1.00  0.00           H  
ATOM   3634 1HG2 VAL B 226      10.555  28.019  56.112  1.00  0.00           H  
ATOM   3635 2HG2 VAL B 226      11.835  29.228  55.855  1.00  0.00           H  
ATOM   3636 3HG2 VAL B 226      12.109  27.864  56.965  1.00  0.00           H  
ATOM   3637  N   ASN B 227      12.978  28.622  60.002  1.00  0.00           N  
ATOM   3638  CA  ASN B 227      13.924  27.565  60.384  1.00  0.00           C  
ATOM   3639  C   ASN B 227      13.404  26.198  59.926  1.00  0.00           C  
ATOM   3640  O   ASN B 227      12.341  26.106  59.291  1.00  0.00           O  
ATOM   3641  CB  ASN B 227      14.172  27.574  61.881  1.00  0.00           C  
ATOM   3642  CG  ASN B 227      12.949  27.201  62.672  1.00  0.00           C  
ATOM   3643  OD1 ASN B 227      12.014  26.590  62.141  1.00  0.00           O  
ATOM   3644  ND2 ASN B 227      12.937  27.557  63.931  1.00  0.00           N  
ATOM   3645  H   ASN B 227      12.238  28.874  60.642  1.00  0.00           H  
ATOM   3646  HA  ASN B 227      14.868  27.741  59.865  1.00  0.00           H  
ATOM   3647 1HB  ASN B 227      14.973  26.874  62.122  1.00  0.00           H  
ATOM   3648 2HB  ASN B 227      14.501  28.566  62.189  1.00  0.00           H  
ATOM   3649 1HD2 ASN B 227      12.148  27.335  64.506  1.00  0.00           H  
ATOM   3650 2HD2 ASN B 227      13.715  28.049  64.319  1.00  0.00           H  
ATOM   3651  N   SER B 228      14.155  25.151  60.271  1.00  0.00           N  
ATOM   3652  CA  SER B 228      13.863  23.779  59.860  1.00  0.00           C  
ATOM   3653  C   SER B 228      12.588  23.219  60.455  1.00  0.00           C  
ATOM   3654  O   SER B 228      11.939  22.376  59.833  1.00  0.00           O  
ATOM   3655  CB  SER B 228      15.023  22.879  60.239  1.00  0.00           C  
ATOM   3656  OG  SER B 228      15.146  22.778  61.631  1.00  0.00           O  
ATOM   3657  H   SER B 228      14.964  25.331  60.848  1.00  0.00           H  
ATOM   3658  HA  SER B 228      13.714  23.766  58.779  1.00  0.00           H  
ATOM   3659 1HB  SER B 228      14.868  21.888  59.813  1.00  0.00           H  
ATOM   3660 2HB  SER B 228      15.945  23.276  59.817  1.00  0.00           H  
ATOM   3661  HG  SER B 228      14.737  21.944  61.874  1.00  0.00           H  
ATOM   3662  N   GLN B 229      12.238  23.671  61.657  1.00  0.00           N  
ATOM   3663  CA  GLN B 229      11.000  23.241  62.300  1.00  0.00           C  
ATOM   3664  C   GLN B 229       9.808  23.871  61.580  1.00  0.00           C  
ATOM   3665  O   GLN B 229       8.801  23.214  61.312  1.00  0.00           O  
ATOM   3666  CB  GLN B 229      10.992  23.621  63.783  1.00  0.00           C  
ATOM   3667  CG  GLN B 229       9.784  23.112  64.550  1.00  0.00           C  
ATOM   3668  CD  GLN B 229       9.727  21.597  64.601  1.00  0.00           C  
ATOM   3669  OE1 GLN B 229      10.711  20.936  64.944  1.00  0.00           O  
ATOM   3670  NE2 GLN B 229       8.572  21.037  64.259  1.00  0.00           N  
ATOM   3671  H   GLN B 229      12.839  24.326  62.137  1.00  0.00           H  
ATOM   3672  HA  GLN B 229      10.938  22.154  62.238  1.00  0.00           H  
ATOM   3673 1HB  GLN B 229      11.887  23.226  64.264  1.00  0.00           H  
ATOM   3674 2HB  GLN B 229      11.020  24.706  63.880  1.00  0.00           H  
ATOM   3675 1HG  GLN B 229       9.831  23.486  65.572  1.00  0.00           H  
ATOM   3676 2HG  GLN B 229       8.878  23.471  64.061  1.00  0.00           H  
ATOM   3677 1HE2 GLN B 229       8.475  20.041  64.273  1.00  0.00           H  
ATOM   3678 2HE2 GLN B 229       7.799  21.610  63.987  1.00  0.00           H  
ATOM   3679  N   GLN B 230       9.942  25.152  61.259  1.00  0.00           N  
ATOM   3680  CA  GLN B 230       8.909  25.849  60.519  1.00  0.00           C  
ATOM   3681  C   GLN B 230       8.799  25.305  59.079  1.00  0.00           C  
ATOM   3682  O   GLN B 230       7.687  25.168  58.559  1.00  0.00           O  
ATOM   3683  CB  GLN B 230       9.197  27.352  60.503  1.00  0.00           C  
ATOM   3684  CG  GLN B 230       9.045  28.030  61.854  1.00  0.00           C  
ATOM   3685  CD  GLN B 230       9.501  29.477  61.830  1.00  0.00           C  
ATOM   3686  OE1 GLN B 230      10.608  29.786  61.382  1.00  0.00           O  
ATOM   3687  NE2 GLN B 230       8.648  30.373  62.313  1.00  0.00           N  
ATOM   3688  H   GLN B 230      10.775  25.654  61.533  1.00  0.00           H  
ATOM   3689  HA  GLN B 230       7.948  25.640  60.988  1.00  0.00           H  
ATOM   3690 1HB  GLN B 230      10.215  27.524  60.153  1.00  0.00           H  
ATOM   3691 2HB  GLN B 230       8.523  27.844  59.802  1.00  0.00           H  
ATOM   3692 1HG  GLN B 230       7.995  28.007  62.144  1.00  0.00           H  
ATOM   3693 2HG  GLN B 230       9.647  27.494  62.588  1.00  0.00           H  
ATOM   3694 1HE2 GLN B 230       8.893  31.343  62.324  1.00  0.00           H  
ATOM   3695 2HE2 GLN B 230       7.760  30.079  62.667  1.00  0.00           H  
ATOM   3696  N   LEU B 231       9.930  24.953  58.462  1.00  0.00           N  
ATOM   3697  CA  LEU B 231       9.898  24.315  57.147  1.00  0.00           C  
ATOM   3698  C   LEU B 231       9.042  23.048  57.147  1.00  0.00           C  
ATOM   3699  O   LEU B 231       8.123  22.917  56.318  1.00  0.00           O  
ATOM   3700  CB  LEU B 231      11.323  23.970  56.696  1.00  0.00           C  
ATOM   3701  CG  LEU B 231      11.439  23.263  55.340  1.00  0.00           C  
ATOM   3702  CD1 LEU B 231      10.932  24.185  54.240  1.00  0.00           C  
ATOM   3703  CD2 LEU B 231      12.888  22.866  55.097  1.00  0.00           C  
ATOM   3704  H   LEU B 231      10.822  25.126  58.903  1.00  0.00           H  
ATOM   3705  HA  LEU B 231       9.397  24.985  56.449  1.00  0.00           H  
ATOM   3706 1HB  LEU B 231      11.902  24.891  56.640  1.00  0.00           H  
ATOM   3707 2HB  LEU B 231      11.779  23.325  57.447  1.00  0.00           H  
ATOM   3708  HG  LEU B 231      10.814  22.370  55.341  1.00  0.00           H  
ATOM   3709 1HD1 LEU B 231      11.015  23.682  53.276  1.00  0.00           H  
ATOM   3710 2HD1 LEU B 231       9.889  24.437  54.429  1.00  0.00           H  
ATOM   3711 3HD1 LEU B 231      11.529  25.096  54.226  1.00  0.00           H  
ATOM   3712 1HD2 LEU B 231      12.970  22.362  54.133  1.00  0.00           H  
ATOM   3713 2HD2 LEU B 231      13.514  23.759  55.094  1.00  0.00           H  
ATOM   3714 3HD2 LEU B 231      13.219  22.193  55.888  1.00  0.00           H  
ATOM   3715  N   ASP B 232       9.313  22.140  58.082  1.00  0.00           N  
ATOM   3716  CA  ASP B 232       8.539  20.890  58.180  1.00  0.00           C  
ATOM   3717  C   ASP B 232       7.084  21.117  58.568  1.00  0.00           C  
ATOM   3718  O   ASP B 232       6.174  20.444  58.052  1.00  0.00           O  
ATOM   3719  CB  ASP B 232       9.185  19.947  59.199  1.00  0.00           C  
ATOM   3720  CG  ASP B 232      10.495  19.349  58.705  1.00  0.00           C  
ATOM   3721  OD1 ASP B 232      10.750  19.417  57.526  1.00  0.00           O  
ATOM   3722  OD2 ASP B 232      11.229  18.830  59.512  1.00  0.00           O  
ATOM   3723  H   ASP B 232      10.062  22.307  58.739  1.00  0.00           H  
ATOM   3724  HA  ASP B 232       8.504  20.427  57.194  1.00  0.00           H  
ATOM   3725 1HB  ASP B 232       9.375  20.488  60.126  1.00  0.00           H  
ATOM   3726 2HB  ASP B 232       8.496  19.134  59.430  1.00  0.00           H  
ATOM   3727  N   GLU B 233       6.891  22.066  59.478  1.00  0.00           N  
ATOM   3728  CA  GLU B 233       5.574  22.455  59.954  1.00  0.00           C  
ATOM   3729  C   GLU B 233       4.684  22.883  58.780  1.00  0.00           C  
ATOM   3730  O   GLU B 233       3.553  22.404  58.658  1.00  0.00           O  
ATOM   3731  CB  GLU B 233       5.690  23.590  60.973  1.00  0.00           C  
ATOM   3732  CG  GLU B 233       4.358  24.073  61.530  1.00  0.00           C  
ATOM   3733  CD  GLU B 233       4.510  25.193  62.521  1.00  0.00           C  
ATOM   3734  OE1 GLU B 233       5.624  25.562  62.806  1.00  0.00           O  
ATOM   3735  OE2 GLU B 233       3.511  25.681  62.994  1.00  0.00           O  
ATOM   3736  H   GLU B 233       7.706  22.533  59.851  1.00  0.00           H  
ATOM   3737  HA  GLU B 233       5.109  21.590  60.427  1.00  0.00           H  
ATOM   3738 1HB  GLU B 233       6.305  23.264  61.812  1.00  0.00           H  
ATOM   3739 2HB  GLU B 233       6.189  24.443  60.513  1.00  0.00           H  
ATOM   3740 1HG  GLU B 233       3.734  24.415  60.705  1.00  0.00           H  
ATOM   3741 2HG  GLU B 233       3.852  23.236  62.010  1.00  0.00           H  
ATOM   3742  N   LEU B 234       5.201  23.782  57.931  1.00  0.00           N  
ATOM   3743  CA  LEU B 234       4.483  24.276  56.763  1.00  0.00           C  
ATOM   3744  C   LEU B 234       4.114  23.156  55.762  1.00  0.00           C  
ATOM   3745  O   LEU B 234       2.961  23.078  55.304  1.00  0.00           O  
ATOM   3746  CB  LEU B 234       5.271  25.401  56.058  1.00  0.00           C  
ATOM   3747  CG  LEU B 234       4.673  25.955  54.756  1.00  0.00           C  
ATOM   3748  CD1 LEU B 234       3.251  26.465  54.997  1.00  0.00           C  
ATOM   3749  CD2 LEU B 234       5.555  27.052  54.164  1.00  0.00           C  
ATOM   3750  H   LEU B 234       6.132  24.127  58.119  1.00  0.00           H  
ATOM   3751  HA  LEU B 234       3.527  24.683  57.091  1.00  0.00           H  
ATOM   3752 1HB  LEU B 234       5.372  26.238  56.746  1.00  0.00           H  
ATOM   3753 2HB  LEU B 234       6.268  25.030  55.820  1.00  0.00           H  
ATOM   3754  HG  LEU B 234       4.583  25.151  54.025  1.00  0.00           H  
ATOM   3755 1HD1 LEU B 234       2.841  26.855  54.065  1.00  0.00           H  
ATOM   3756 2HD1 LEU B 234       2.626  25.645  55.353  1.00  0.00           H  
ATOM   3757 3HD1 LEU B 234       3.270  27.258  55.744  1.00  0.00           H  
ATOM   3758 1HD2 LEU B 234       5.105  27.424  53.243  1.00  0.00           H  
ATOM   3759 2HD2 LEU B 234       5.648  27.870  54.879  1.00  0.00           H  
ATOM   3760 3HD2 LEU B 234       6.544  26.647  53.948  1.00  0.00           H  
ATOM   3761  N   LYS B 235       5.096  22.322  55.423  1.00  0.00           N  
ATOM   3762  CA  LYS B 235       4.929  21.221  54.479  1.00  0.00           C  
ATOM   3763  C   LYS B 235       3.892  20.210  54.963  1.00  0.00           C  
ATOM   3764  O   LYS B 235       3.102  19.676  54.166  1.00  0.00           O  
ATOM   3765  CB  LYS B 235       6.268  20.522  54.237  1.00  0.00           C  
ATOM   3766  CG  LYS B 235       7.246  21.315  53.380  1.00  0.00           C  
ATOM   3767  CD  LYS B 235       8.522  20.527  53.126  1.00  0.00           C  
ATOM   3768  CE  LYS B 235       9.447  21.264  52.169  1.00  0.00           C  
ATOM   3769  NZ  LYS B 235      10.711  20.516  51.930  1.00  0.00           N  
ATOM   3770  H   LYS B 235       6.000  22.471  55.850  1.00  0.00           H  
ATOM   3771  HA  LYS B 235       4.570  21.629  53.533  1.00  0.00           H  
ATOM   3772 1HB  LYS B 235       6.750  20.318  55.193  1.00  0.00           H  
ATOM   3773 2HB  LYS B 235       6.094  19.564  53.747  1.00  0.00           H  
ATOM   3774 1HG  LYS B 235       6.780  21.555  52.424  1.00  0.00           H  
ATOM   3775 2HG  LYS B 235       7.499  22.247  53.885  1.00  0.00           H  
ATOM   3776 1HD  LYS B 235       9.044  20.365  54.070  1.00  0.00           H  
ATOM   3777 2HD  LYS B 235       8.272  19.557  52.699  1.00  0.00           H  
ATOM   3778 1HE  LYS B 235       8.941  21.412  51.216  1.00  0.00           H  
ATOM   3779 2HE  LYS B 235       9.692  22.243  52.580  1.00  0.00           H  
ATOM   3780 1HZ  LYS B 235      11.296  21.037  51.291  1.00  0.00           H  
ATOM   3781 2HZ  LYS B 235      11.199  20.390  52.806  1.00  0.00           H  
ATOM   3782 3HZ  LYS B 235      10.499  19.614  51.530  1.00  0.00           H  
ATOM   3783  N   ARG B 236       3.926  19.972  56.274  1.00  0.00           N  
ATOM   3784  CA  ARG B 236       2.953  19.176  57.002  1.00  0.00           C  
ATOM   3785  C   ARG B 236       1.543  19.780  56.968  1.00  0.00           C  
ATOM   3786  O   ARG B 236       0.578  19.039  56.801  1.00  0.00           O  
ATOM   3787  CB  ARG B 236       3.393  19.017  58.449  1.00  0.00           C  
ATOM   3788  CG  ARG B 236       2.431  18.233  59.328  1.00  0.00           C  
ATOM   3789  CD  ARG B 236       2.359  16.805  58.927  1.00  0.00           C  
ATOM   3790  NE  ARG B 236       1.426  16.056  59.752  1.00  0.00           N  
ATOM   3791  CZ  ARG B 236       0.109  15.931  59.498  1.00  0.00           C  
ATOM   3792  NH1 ARG B 236      -0.413  16.510  58.439  1.00  0.00           N  
ATOM   3793  NH2 ARG B 236      -0.658  15.226  60.311  1.00  0.00           N  
ATOM   3794  H   ARG B 236       4.698  20.387  56.777  1.00  0.00           H  
ATOM   3795  HA  ARG B 236       2.891  18.193  56.535  1.00  0.00           H  
ATOM   3796 1HB  ARG B 236       4.357  18.510  58.483  1.00  0.00           H  
ATOM   3797 2HB  ARG B 236       3.525  20.000  58.900  1.00  0.00           H  
ATOM   3798 1HG  ARG B 236       2.763  18.282  60.365  1.00  0.00           H  
ATOM   3799 2HG  ARG B 236       1.432  18.663  59.247  1.00  0.00           H  
ATOM   3800 1HD  ARG B 236       2.030  16.734  57.890  1.00  0.00           H  
ATOM   3801 2HD  ARG B 236       3.344  16.350  59.026  1.00  0.00           H  
ATOM   3802  HE  ARG B 236       1.791  15.596  60.576  1.00  0.00           H  
ATOM   3803 1HH1 ARG B 236       0.173  17.048  57.817  1.00  0.00           H  
ATOM   3804 2HH1 ARG B 236      -1.401  16.416  58.248  1.00  0.00           H  
ATOM   3805 1HH2 ARG B 236      -0.256  14.781  61.125  1.00  0.00           H  
ATOM   3806 2HH2 ARG B 236      -1.644  15.132  60.121  1.00  0.00           H  
ATOM   3807  N   ARG B 237       1.404  21.097  57.142  1.00  0.00           N  
ATOM   3808  CA  ARG B 237       0.092  21.733  56.966  1.00  0.00           C  
ATOM   3809  C   ARG B 237      -0.381  21.619  55.508  1.00  0.00           C  
ATOM   3810  O   ARG B 237      -1.585  21.447  55.246  1.00  0.00           O  
ATOM   3811  CB  ARG B 237       0.147  23.199  57.368  1.00  0.00           C  
ATOM   3812  CG  ARG B 237       0.362  23.447  58.853  1.00  0.00           C  
ATOM   3813  CD  ARG B 237       0.474  24.897  59.156  1.00  0.00           C  
ATOM   3814  NE  ARG B 237       0.914  25.133  60.522  1.00  0.00           N  
ATOM   3815  CZ  ARG B 237       0.101  25.147  61.596  1.00  0.00           C  
ATOM   3816  NH1 ARG B 237      -1.188  24.938  61.447  1.00  0.00           N  
ATOM   3817  NH2 ARG B 237       0.600  25.371  62.800  1.00  0.00           N  
ATOM   3818  H   ARG B 237       2.198  21.668  57.396  1.00  0.00           H  
ATOM   3819  HA  ARG B 237      -0.631  21.214  57.597  1.00  0.00           H  
ATOM   3820 1HB  ARG B 237       0.955  23.693  56.831  1.00  0.00           H  
ATOM   3821 2HB  ARG B 237      -0.784  23.690  57.083  1.00  0.00           H  
ATOM   3822 1HG  ARG B 237      -0.480  23.044  59.415  1.00  0.00           H  
ATOM   3823 2HG  ARG B 237       1.281  22.957  59.174  1.00  0.00           H  
ATOM   3824 1HD  ARG B 237       1.197  25.355  58.482  1.00  0.00           H  
ATOM   3825 2HD  ARG B 237      -0.497  25.373  59.025  1.00  0.00           H  
ATOM   3826  HE  ARG B 237       1.900  25.297  60.677  1.00  0.00           H  
ATOM   3827 1HH1 ARG B 237      -1.569  24.767  60.528  1.00  0.00           H  
ATOM   3828 2HH1 ARG B 237      -1.798  24.948  62.252  1.00  0.00           H  
ATOM   3829 1HH2 ARG B 237       1.591  25.531  62.914  1.00  0.00           H  
ATOM   3830 2HH2 ARG B 237      -0.009  25.381  63.604  1.00  0.00           H  
ATOM   3831  N   LEU B 238       0.571  21.726  54.575  1.00  0.00           N  
ATOM   3832  CA  LEU B 238       0.304  21.544  53.155  1.00  0.00           C  
ATOM   3833  C   LEU B 238      -0.113  20.104  52.829  1.00  0.00           C  
ATOM   3834  O   LEU B 238      -0.968  19.893  51.969  1.00  0.00           O  
ATOM   3835  CB  LEU B 238       1.508  21.984  52.304  1.00  0.00           C  
ATOM   3836  CG  LEU B 238       1.806  23.500  52.283  1.00  0.00           C  
ATOM   3837  CD1 LEU B 238       3.187  23.757  51.662  1.00  0.00           C  
ATOM   3838  CD2 LEU B 238       0.708  24.307  51.585  1.00  0.00           C  
ATOM   3839  H   LEU B 238       1.510  21.943  54.876  1.00  0.00           H  
ATOM   3840  HA  LEU B 238      -0.552  22.159  52.882  1.00  0.00           H  
ATOM   3841 1HB  LEU B 238       2.399  21.481  52.676  1.00  0.00           H  
ATOM   3842 2HB  LEU B 238       1.340  21.669  51.275  1.00  0.00           H  
ATOM   3843  HG  LEU B 238       1.892  23.868  53.306  1.00  0.00           H  
ATOM   3844 1HD1 LEU B 238       3.387  24.829  51.652  1.00  0.00           H  
ATOM   3845 2HD1 LEU B 238       3.951  23.252  52.253  1.00  0.00           H  
ATOM   3846 3HD1 LEU B 238       3.204  23.376  50.642  1.00  0.00           H  
ATOM   3847 1HD2 LEU B 238       0.969  25.365  51.600  1.00  0.00           H  
ATOM   3848 2HD2 LEU B 238       0.611  23.971  50.552  1.00  0.00           H  
ATOM   3849 3HD2 LEU B 238      -0.239  24.159  52.105  1.00  0.00           H  
ATOM   3850  N   GLU B 239       0.460  19.131  53.545  1.00  0.00           N  
ATOM   3851  CA  GLU B 239       0.100  17.728  53.378  1.00  0.00           C  
ATOM   3852  C   GLU B 239      -1.287  17.451  53.922  1.00  0.00           C  
ATOM   3853  O   GLU B 239      -2.060  16.706  53.311  1.00  0.00           O  
ATOM   3854  CB  GLU B 239       1.120  16.826  54.076  1.00  0.00           C  
ATOM   3855  CG  GLU B 239       0.864  15.336  53.901  1.00  0.00           C  
ATOM   3856  CD  GLU B 239       0.964  14.889  52.469  1.00  0.00           C  
ATOM   3857  OE1 GLU B 239       1.843  15.352  51.782  1.00  0.00           O  
ATOM   3858  OE2 GLU B 239       0.161  14.083  52.062  1.00  0.00           O  
ATOM   3859  H   GLU B 239       1.165  19.380  54.223  1.00  0.00           H  
ATOM   3860  HA  GLU B 239       0.091  17.498  52.312  1.00  0.00           H  
ATOM   3861 1HB  GLU B 239       2.118  17.041  53.693  1.00  0.00           H  
ATOM   3862 2HB  GLU B 239       1.125  17.042  55.144  1.00  0.00           H  
ATOM   3863 1HG  GLU B 239       1.591  14.781  54.494  1.00  0.00           H  
ATOM   3864 2HG  GLU B 239      -0.129  15.101  54.282  1.00  0.00           H  
ATOM   3865  N   GLU B 240      -1.606  18.063  55.061  1.00  0.00           N  
ATOM   3866  CA  GLU B 240      -2.928  17.920  55.654  1.00  0.00           C  
ATOM   3867  C   GLU B 240      -3.943  18.547  54.711  1.00  0.00           C  
ATOM   3868  O   GLU B 240      -5.015  18.000  54.473  1.00  0.00           O  
ATOM   3869  CB  GLU B 240      -2.993  18.582  57.032  1.00  0.00           C  
ATOM   3870  CG  GLU B 240      -4.267  18.291  57.811  1.00  0.00           C  
ATOM   3871  CD  GLU B 240      -4.390  16.847  58.212  1.00  0.00           C  
ATOM   3872  OE1 GLU B 240      -3.383  16.187  58.302  1.00  0.00           O  
ATOM   3873  OE2 GLU B 240      -5.493  16.403  58.429  1.00  0.00           O  
ATOM   3874  H   GLU B 240      -0.919  18.640  55.525  1.00  0.00           H  
ATOM   3875  HA  GLU B 240      -3.149  16.857  55.754  1.00  0.00           H  
ATOM   3876 1HB  GLU B 240      -2.148  18.249  57.636  1.00  0.00           H  
ATOM   3877 2HB  GLU B 240      -2.909  19.663  56.920  1.00  0.00           H  
ATOM   3878 1HG  GLU B 240      -4.282  18.908  58.709  1.00  0.00           H  
ATOM   3879 2HG  GLU B 240      -5.125  18.567  57.200  1.00  0.00           H  
ATOM   3880  N   LEU B 241      -3.581  19.697  54.155  1.00  0.00           N  
ATOM   3881  CA  LEU B 241      -4.404  20.373  53.176  1.00  0.00           C  
ATOM   3882  C   LEU B 241      -4.644  19.452  51.971  1.00  0.00           C  
ATOM   3883  O   LEU B 241      -5.778  19.264  51.562  1.00  0.00           O  
ATOM   3884  CB  LEU B 241      -3.733  21.677  52.727  1.00  0.00           C  
ATOM   3885  CG  LEU B 241      -4.451  22.445  51.611  1.00  0.00           C  
ATOM   3886  CD1 LEU B 241      -5.840  22.852  52.086  1.00  0.00           C  
ATOM   3887  CD2 LEU B 241      -3.628  23.664  51.222  1.00  0.00           C  
ATOM   3888  H   LEU B 241      -2.702  20.112  54.428  1.00  0.00           H  
ATOM   3889  HA  LEU B 241      -5.372  20.587  53.627  1.00  0.00           H  
ATOM   3890 1HB  LEU B 241      -3.653  22.340  53.587  1.00  0.00           H  
ATOM   3891 2HB  LEU B 241      -2.727  21.447  52.377  1.00  0.00           H  
ATOM   3892  HG  LEU B 241      -4.573  21.797  50.743  1.00  0.00           H  
ATOM   3893 1HD1 LEU B 241      -6.351  23.397  51.293  1.00  0.00           H  
ATOM   3894 2HD1 LEU B 241      -6.413  21.960  52.339  1.00  0.00           H  
ATOM   3895 3HD1 LEU B 241      -5.751  23.489  52.965  1.00  0.00           H  
ATOM   3896 1HD2 LEU B 241      -4.139  24.209  50.427  1.00  0.00           H  
ATOM   3897 2HD2 LEU B 241      -3.507  24.313  52.089  1.00  0.00           H  
ATOM   3898 3HD2 LEU B 241      -2.648  23.343  50.869  1.00  0.00           H  
ATOM   3899  N   ALA B 242      -3.582  18.829  51.462  1.00  0.00           N  
ATOM   3900  CA  ALA B 242      -3.698  17.897  50.331  1.00  0.00           C  
ATOM   3901  C   ALA B 242      -4.668  16.765  50.625  1.00  0.00           C  
ATOM   3902  O   ALA B 242      -5.491  16.380  49.787  1.00  0.00           O  
ATOM   3903  CB  ALA B 242      -2.333  17.329  49.969  1.00  0.00           C  
ATOM   3904  H   ALA B 242      -2.673  19.003  51.865  1.00  0.00           H  
ATOM   3905  HA  ALA B 242      -4.093  18.442  49.472  1.00  0.00           H  
ATOM   3906 1HB  ALA B 242      -2.436  16.640  49.131  1.00  0.00           H  
ATOM   3907 2HB  ALA B 242      -1.663  18.142  49.690  1.00  0.00           H  
ATOM   3908 3HB  ALA B 242      -1.922  16.798  50.826  1.00  0.00           H  
ATOM   3909  N   LYS B 243      -4.543  16.205  51.818  1.00  0.00           N  
ATOM   3910  CA  LYS B 243      -5.398  15.125  52.221  1.00  0.00           C  
ATOM   3911  C   LYS B 243      -6.859  15.587  52.372  1.00  0.00           C  
ATOM   3912  O   LYS B 243      -7.770  14.850  52.006  1.00  0.00           O  
ATOM   3913  CB  LYS B 243      -4.886  14.521  53.529  1.00  0.00           C  
ATOM   3914  CG  LYS B 243      -3.600  13.715  53.390  1.00  0.00           C  
ATOM   3915  CD  LYS B 243      -3.151  13.154  54.731  1.00  0.00           C  
ATOM   3916  CE  LYS B 243      -1.882  12.328  54.588  1.00  0.00           C  
ATOM   3917  NZ  LYS B 243      -1.433  11.768  55.892  1.00  0.00           N  
ATOM   3918  H   LYS B 243      -3.838  16.540  52.459  1.00  0.00           H  
ATOM   3919  HA  LYS B 243      -5.405  14.376  51.429  1.00  0.00           H  
ATOM   3920 1HB  LYS B 243      -4.705  15.317  54.252  1.00  0.00           H  
ATOM   3921 2HB  LYS B 243      -5.648  13.864  53.950  1.00  0.00           H  
ATOM   3922 1HG  LYS B 243      -3.762  12.890  52.696  1.00  0.00           H  
ATOM   3923 2HG  LYS B 243      -2.813  14.354  52.990  1.00  0.00           H  
ATOM   3924 1HD  LYS B 243      -2.965  13.975  55.425  1.00  0.00           H  
ATOM   3925 2HD  LYS B 243      -3.939  12.524  55.144  1.00  0.00           H  
ATOM   3926 1HE  LYS B 243      -2.058  11.506  53.896  1.00  0.00           H  
ATOM   3927 2HE  LYS B 243      -1.085  12.951  54.182  1.00  0.00           H  
ATOM   3928 1HZ  LYS B 243      -0.590  11.228  55.755  1.00  0.00           H  
ATOM   3929 2HZ  LYS B 243      -1.248  12.523  56.538  1.00  0.00           H  
ATOM   3930 3HZ  LYS B 243      -2.156  11.173  56.270  1.00  0.00           H  
ATOM   3931  N   GLU B 244      -7.074  16.808  52.859  1.00  0.00           N  
ATOM   3932  CA  GLU B 244      -8.425  17.368  52.991  1.00  0.00           C  
ATOM   3933  C   GLU B 244      -9.057  17.593  51.612  1.00  0.00           C  
ATOM   3934  O   GLU B 244     -10.240  17.317  51.423  1.00  0.00           O  
ATOM   3935  CB  GLU B 244      -8.386  18.686  53.768  1.00  0.00           C  
ATOM   3936  CG  GLU B 244      -9.718  19.419  53.830  1.00  0.00           C  
ATOM   3937  CD  GLU B 244     -10.816  18.589  54.436  1.00  0.00           C  
ATOM   3938  OE1 GLU B 244     -10.512  17.593  55.048  1.00  0.00           O  
ATOM   3939  OE2 GLU B 244     -11.959  18.952  54.288  1.00  0.00           O  
ATOM   3940  H   GLU B 244      -6.281  17.363  53.147  1.00  0.00           H  
ATOM   3941  HA  GLU B 244      -9.036  16.668  53.560  1.00  0.00           H  
ATOM   3942 1HB  GLU B 244      -8.062  18.495  54.791  1.00  0.00           H  
ATOM   3943 2HB  GLU B 244      -7.656  19.355  53.313  1.00  0.00           H  
ATOM   3944 1HG  GLU B 244      -9.595  20.326  54.421  1.00  0.00           H  
ATOM   3945 2HG  GLU B 244     -10.006  19.712  52.821  1.00  0.00           H  
ATOM   3946  N   ALA B 245      -8.260  18.118  50.677  1.00  0.00           N  
ATOM   3947  CA  ALA B 245      -8.679  18.302  49.295  1.00  0.00           C  
ATOM   3948  C   ALA B 245      -9.016  16.966  48.618  1.00  0.00           C  
ATOM   3949  O   ALA B 245     -10.012  16.860  47.917  1.00  0.00           O  
ATOM   3950  CB  ALA B 245      -7.644  19.113  48.509  1.00  0.00           C  
ATOM   3951  H   ALA B 245      -7.328  18.396  50.950  1.00  0.00           H  
ATOM   3952  HA  ALA B 245      -9.621  18.851  49.297  1.00  0.00           H  
ATOM   3953 1HB  ALA B 245      -7.982  19.235  47.480  1.00  0.00           H  
ATOM   3954 2HB  ALA B 245      -7.523  20.093  48.970  1.00  0.00           H  
ATOM   3955 3HB  ALA B 245      -6.689  18.589  48.517  1.00  0.00           H  
ATOM   3956  N   ALA B 246      -8.210  15.945  48.873  1.00  0.00           N  
ATOM   3957  CA  ALA B 246      -8.451  14.602  48.379  1.00  0.00           C  
ATOM   3958  C   ALA B 246      -9.728  13.988  48.961  1.00  0.00           C  
ATOM   3959  O   ALA B 246     -10.495  13.318  48.256  1.00  0.00           O  
ATOM   3960  CB  ALA B 246      -7.252  13.716  48.686  1.00  0.00           C  
ATOM   3961  H   ALA B 246      -7.392  16.121  49.439  1.00  0.00           H  
ATOM   3962  HA  ALA B 246      -8.632  14.655  47.304  1.00  0.00           H  
ATOM   3963 1HB  ALA B 246      -7.432  12.713  48.299  1.00  0.00           H  
ATOM   3964 2HB  ALA B 246      -6.362  14.132  48.216  1.00  0.00           H  
ATOM   3965 3HB  ALA B 246      -7.104  13.667  49.764  1.00  0.00           H  
ATOM   3966  N   ARG B 247      -9.972  14.236  50.243  1.00  0.00           N  
ATOM   3967  CA  ARG B 247     -11.216  13.806  50.857  1.00  0.00           C  
ATOM   3968  C   ARG B 247     -12.431  14.448  50.177  1.00  0.00           C  
ATOM   3969  O   ARG B 247     -13.387  13.754  49.879  1.00  0.00           O  
ATOM   3970  CB  ARG B 247     -11.220  14.155  52.338  1.00  0.00           C  
ATOM   3971  CG  ARG B 247     -12.408  13.617  53.119  1.00  0.00           C  
ATOM   3972  CD  ARG B 247     -12.429  14.133  54.512  1.00  0.00           C  
ATOM   3973  NE  ARG B 247     -12.749  15.550  54.561  1.00  0.00           N  
ATOM   3974  CZ  ARG B 247     -13.987  16.061  54.412  1.00  0.00           C  
ATOM   3975  NH1 ARG B 247     -15.008  15.259  54.205  1.00  0.00           N  
ATOM   3976  NH2 ARG B 247     -14.175  17.367  54.473  1.00  0.00           N  
ATOM   3977  H   ARG B 247      -9.290  14.728  50.803  1.00  0.00           H  
ATOM   3978  HA  ARG B 247     -11.327  12.733  50.699  1.00  0.00           H  
ATOM   3979 1HB  ARG B 247     -10.316  13.767  52.806  1.00  0.00           H  
ATOM   3980 2HB  ARG B 247     -11.210  15.239  52.457  1.00  0.00           H  
ATOM   3981 1HG  ARG B 247     -13.333  13.919  52.628  1.00  0.00           H  
ATOM   3982 2HG  ARG B 247     -12.356  12.529  53.157  1.00  0.00           H  
ATOM   3983 1HD  ARG B 247     -13.181  13.594  55.088  1.00  0.00           H  
ATOM   3984 2HD  ARG B 247     -11.450  13.989  54.968  1.00  0.00           H  
ATOM   3985  HE  ARG B 247     -11.989  16.199  54.718  1.00  0.00           H  
ATOM   3986 1HH1 ARG B 247     -14.865  14.260  54.158  1.00  0.00           H  
ATOM   3987 2HH1 ARG B 247     -15.936  15.641  54.093  1.00  0.00           H  
ATOM   3988 1HH2 ARG B 247     -13.390  17.984  54.631  1.00  0.00           H  
ATOM   3989 2HH2 ARG B 247     -15.102  17.750  54.361  1.00  0.00           H  
ATOM   3990  N   LYS B 248     -12.394  15.760  49.947  1.00  0.00           N  
ATOM   3991  CA  LYS B 248     -13.450  16.460  49.213  1.00  0.00           C  
ATOM   3992  C   LYS B 248     -13.699  15.895  47.817  1.00  0.00           C  
ATOM   3993  O   LYS B 248     -14.834  15.708  47.442  1.00  0.00           O  
ATOM   3994  CB  LYS B 248     -13.111  17.948  49.109  1.00  0.00           C  
ATOM   3995  CG  LYS B 248     -13.236  18.715  50.419  1.00  0.00           C  
ATOM   3996  CD  LYS B 248     -12.777  20.157  50.261  1.00  0.00           C  
ATOM   3997  CE  LYS B 248     -12.986  20.948  51.544  1.00  0.00           C  
ATOM   3998  NZ  LYS B 248     -12.436  22.327  51.442  1.00  0.00           N  
ATOM   3999  H   LYS B 248     -11.605  16.286  50.295  1.00  0.00           H  
ATOM   4000  HA  LYS B 248     -14.378  16.375  49.778  1.00  0.00           H  
ATOM   4001 1HB  LYS B 248     -12.088  18.064  48.750  1.00  0.00           H  
ATOM   4002 2HB  LYS B 248     -13.769  18.421  48.381  1.00  0.00           H  
ATOM   4003 1HG  LYS B 248     -14.275  18.707  50.748  1.00  0.00           H  
ATOM   4004 2HG  LYS B 248     -12.628  18.231  51.183  1.00  0.00           H  
ATOM   4005 1HD  LYS B 248     -11.718  20.176  50.001  1.00  0.00           H  
ATOM   4006 2HD  LYS B 248     -13.339  20.631  49.457  1.00  0.00           H  
ATOM   4007 1HE  LYS B 248     -14.051  21.011  51.763  1.00  0.00           H  
ATOM   4008 2HE  LYS B 248     -12.497  20.436  52.371  1.00  0.00           H  
ATOM   4009 1HZ  LYS B 248     -12.594  22.818  52.311  1.00  0.00           H  
ATOM   4010 2HZ  LYS B 248     -11.443  22.282  51.257  1.00  0.00           H  
ATOM   4011 3HZ  LYS B 248     -12.896  22.819  50.690  1.00  0.00           H  
ATOM   4012  N   ALA B 249     -12.639  15.673  47.032  1.00  0.00           N  
ATOM   4013  CA  ALA B 249     -12.787  15.014  45.736  1.00  0.00           C  
ATOM   4014  C   ALA B 249     -13.327  13.604  45.819  1.00  0.00           C  
ATOM   4015  O   ALA B 249     -14.078  13.182  44.939  1.00  0.00           O  
ATOM   4016  CB  ALA B 249     -11.474  15.032  44.927  1.00  0.00           C  
ATOM   4017  H   ALA B 249     -11.720  15.962  47.335  1.00  0.00           H  
ATOM   4018  HA  ALA B 249     -13.545  15.554  45.167  1.00  0.00           H  
ATOM   4019 1HB  ALA B 249     -11.629  14.533  43.971  1.00  0.00           H  
ATOM   4020 2HB  ALA B 249     -11.169  16.064  44.752  1.00  0.00           H  
ATOM   4021 3HB  ALA B 249     -10.696  14.514  45.485  1.00  0.00           H  
ATOM   4022  N   THR B 250     -12.911  12.827  46.820  1.00  0.00           N  
ATOM   4023  CA  THR B 250     -13.468  11.492  46.969  1.00  0.00           C  
ATOM   4024  C   THR B 250     -15.004  11.562  47.223  1.00  0.00           C  
ATOM   4025  O   THR B 250     -15.764  10.812  46.625  1.00  0.00           O  
ATOM   4026  CB  THR B 250     -12.771  10.736  48.114  1.00  0.00           C  
ATOM   4027  OG1 THR B 250     -11.378  10.585  47.812  1.00  0.00           O  
ATOM   4028  CG2 THR B 250     -13.396   9.363  48.306  1.00  0.00           C  
ATOM   4029  H   THR B 250     -12.217  13.147  47.480  1.00  0.00           H  
ATOM   4030  HA  THR B 250     -13.310  10.946  46.039  1.00  0.00           H  
ATOM   4031  HB  THR B 250     -12.868  11.305  49.038  1.00  0.00           H  
ATOM   4032  HG1 THR B 250     -10.976  11.451  47.716  1.00  0.00           H  
ATOM   4033 1HG2 THR B 250     -12.891   8.843  49.119  1.00  0.00           H  
ATOM   4034 2HG2 THR B 250     -14.453   9.475  48.547  1.00  0.00           H  
ATOM   4035 3HG2 THR B 250     -13.293   8.785  47.388  1.00  0.00           H  
ATOM   4036  N   ASP B 251     -15.437  12.463  48.095  1.00  0.00           N  
ATOM   4037  CA  ASP B 251     -16.863  12.570  48.376  1.00  0.00           C  
ATOM   4038  C   ASP B 251     -17.652  13.064  47.148  1.00  0.00           C  
ATOM   4039  O   ASP B 251     -18.776  12.615  46.941  1.00  0.00           O  
ATOM   4040  CB  ASP B 251     -17.097  13.514  49.558  1.00  0.00           C  
ATOM   4041  CG  ASP B 251     -16.756  12.880  50.900  1.00  0.00           C  
ATOM   4042  OD1 ASP B 251     -16.766  11.675  50.984  1.00  0.00           O  
ATOM   4043  OD2 ASP B 251     -16.489  13.606  51.827  1.00  0.00           O  
ATOM   4044  H   ASP B 251     -14.794  13.080  48.571  1.00  0.00           H  
ATOM   4045  HA  ASP B 251     -17.251  11.573  48.586  1.00  0.00           H  
ATOM   4046 1HB  ASP B 251     -16.491  14.412  49.432  1.00  0.00           H  
ATOM   4047 2HB  ASP B 251     -18.142  13.825  49.574  1.00  0.00           H  
ATOM   4048  N   TYR B 252     -17.060  13.980  46.367  1.00  0.00           N  
ATOM   4049  CA  TYR B 252     -17.735  14.464  45.132  1.00  0.00           C  
ATOM   4050  C   TYR B 252     -17.851  13.398  44.077  1.00  0.00           C  
ATOM   4051  O   TYR B 252     -18.890  13.295  43.446  1.00  0.00           O  
ATOM   4052  CB  TYR B 252     -17.115  15.746  44.560  1.00  0.00           C  
ATOM   4053  CG  TYR B 252     -17.443  16.964  45.385  1.00  0.00           C  
ATOM   4054  CD1 TYR B 252     -18.697  17.092  46.000  1.00  0.00           C  
ATOM   4055  CD2 TYR B 252     -16.514  17.995  45.555  1.00  0.00           C  
ATOM   4056  CE1 TYR B 252     -19.012  18.203  46.764  1.00  0.00           C  
ATOM   4057  CE2 TYR B 252     -16.823  19.116  46.320  1.00  0.00           C  
ATOM   4058  CZ  TYR B 252     -18.074  19.212  46.918  1.00  0.00           C  
ATOM   4059  OH  TYR B 252     -18.401  20.314  47.677  1.00  0.00           O  
ATOM   4060  H   TYR B 252     -16.152  14.349  46.607  1.00  0.00           H  
ATOM   4061  HA  TYR B 252     -18.775  14.687  45.372  1.00  0.00           H  
ATOM   4062 1HB  TYR B 252     -16.031  15.636  44.511  1.00  0.00           H  
ATOM   4063 2HB  TYR B 252     -17.475  15.902  43.544  1.00  0.00           H  
ATOM   4064  HD1 TYR B 252     -19.445  16.308  45.880  1.00  0.00           H  
ATOM   4065  HD2 TYR B 252     -15.533  17.927  45.085  1.00  0.00           H  
ATOM   4066  HE1 TYR B 252     -19.993  18.282  47.233  1.00  0.00           H  
ATOM   4067  HE2 TYR B 252     -16.087  19.910  46.446  1.00  0.00           H  
ATOM   4068  HH  TYR B 252     -17.656  20.920  47.698  1.00  0.00           H  
ATOM   4069  N   GLY B 253     -16.790  12.603  43.894  1.00  0.00           N  
ATOM   4070  CA  GLY B 253     -16.852  11.459  43.003  1.00  0.00           C  
ATOM   4071  C   GLY B 253     -17.800  10.376  43.514  1.00  0.00           C  
ATOM   4072  O   GLY B 253     -18.547   9.775  42.720  1.00  0.00           O  
ATOM   4073  H   GLY B 253     -15.929  12.799  44.385  1.00  0.00           H  
ATOM   4074 1HA  GLY B 253     -17.180  11.784  42.015  1.00  0.00           H  
ATOM   4075 2HA  GLY B 253     -15.855  11.035  42.886  1.00  0.00           H  
ATOM   4076  N   ARG B 254     -17.754  10.102  44.822  1.00  0.00           N  
ATOM   4077  CA  ARG B 254     -18.695   9.141  45.467  1.00  0.00           C  
ATOM   4078  C   ARG B 254     -20.184   9.514  45.277  1.00  0.00           C  
ATOM   4079  O   ARG B 254     -21.007   8.670  44.911  1.00  0.00           O  
ATOM   4080  CB  ARG B 254     -18.404   9.047  46.958  1.00  0.00           C  
ATOM   4081  CG  ARG B 254     -19.342   8.138  47.736  1.00  0.00           C  
ATOM   4082  CD  ARG B 254     -19.060   8.175  49.193  1.00  0.00           C  
ATOM   4083  NE  ARG B 254     -19.104   9.530  49.720  1.00  0.00           N  
ATOM   4084  CZ  ARG B 254     -20.230  10.253  49.879  1.00  0.00           C  
ATOM   4085  NH1 ARG B 254     -21.394   9.738  49.550  1.00  0.00           N  
ATOM   4086  NH2 ARG B 254     -20.164  11.479  50.367  1.00  0.00           N  
ATOM   4087  H   ARG B 254     -17.057  10.563  45.389  1.00  0.00           H  
ATOM   4088  HA  ARG B 254     -18.568   8.165  44.998  1.00  0.00           H  
ATOM   4089 1HB  ARG B 254     -17.390   8.680  47.108  1.00  0.00           H  
ATOM   4090 2HB  ARG B 254     -18.462  10.040  47.404  1.00  0.00           H  
ATOM   4091 1HG  ARG B 254     -20.373   8.457  47.577  1.00  0.00           H  
ATOM   4092 2HG  ARG B 254     -19.224   7.110  47.390  1.00  0.00           H  
ATOM   4093 1HD  ARG B 254     -19.803   7.580  49.723  1.00  0.00           H  
ATOM   4094 2HD  ARG B 254     -18.068   7.768  49.382  1.00  0.00           H  
ATOM   4095  HE  ARG B 254     -18.228   9.960  49.984  1.00  0.00           H  
ATOM   4096 1HH1 ARG B 254     -21.444   8.801  49.177  1.00  0.00           H  
ATOM   4097 2HH1 ARG B 254     -22.237  10.280  49.669  1.00  0.00           H  
ATOM   4098 1HH2 ARG B 254     -19.269  11.875  50.620  1.00  0.00           H  
ATOM   4099 2HH2 ARG B 254     -21.007  12.021  50.487  1.00  0.00           H  
ATOM   4100  N   GLU B 255     -20.528  10.772  45.524  1.00  0.00           N  
ATOM   4101  CA  GLU B 255     -21.915  11.219  45.300  1.00  0.00           C  
ATOM   4102  C   GLU B 255     -22.318  11.161  43.805  1.00  0.00           C  
ATOM   4103  O   GLU B 255     -23.442  10.769  43.461  1.00  0.00           O  
ATOM   4104  CB  GLU B 255     -22.096  12.643  45.828  1.00  0.00           C  
ATOM   4105  CG  GLU B 255     -22.131  12.751  47.346  1.00  0.00           C  
ATOM   4106  CD  GLU B 255     -23.376  12.158  47.946  1.00  0.00           C  
ATOM   4107  OE1 GLU B 255     -24.421  12.302  47.360  1.00  0.00           O  
ATOM   4108  OE2 GLU B 255     -23.280  11.561  48.992  1.00  0.00           O  
ATOM   4109  H   GLU B 255     -19.847  11.434  45.867  1.00  0.00           H  
ATOM   4110  HA  GLU B 255     -22.589  10.511  45.783  1.00  0.00           H  
ATOM   4111 1HB  GLU B 255     -21.282  13.272  45.467  1.00  0.00           H  
ATOM   4112 2HB  GLU B 255     -23.027  13.059  45.442  1.00  0.00           H  
ATOM   4113 1HG  GLU B 255     -21.263  12.236  47.757  1.00  0.00           H  
ATOM   4114 2HG  GLU B 255     -22.063  13.801  47.627  1.00  0.00           H  
ATOM   4115  N   PHE B 256     -21.387  11.494  42.910  1.00  0.00           N  
ATOM   4116  CA  PHE B 256     -21.620  11.351  41.458  1.00  0.00           C  
ATOM   4117  C   PHE B 256     -21.950   9.908  41.093  1.00  0.00           C  
ATOM   4118  O   PHE B 256     -22.938   9.632  40.415  1.00  0.00           O  
ATOM   4119  CB  PHE B 256     -20.394  11.808  40.666  1.00  0.00           C  
ATOM   4120  CG  PHE B 256     -20.474  11.504  39.197  1.00  0.00           C  
ATOM   4121  CD1 PHE B 256     -21.180  12.336  38.339  1.00  0.00           C  
ATOM   4122  CD2 PHE B 256     -19.846  10.387  38.669  1.00  0.00           C  
ATOM   4123  CE1 PHE B 256     -21.254  12.057  36.988  1.00  0.00           C  
ATOM   4124  CE2 PHE B 256     -19.917  10.106  37.318  1.00  0.00           C  
ATOM   4125  CZ  PHE B 256     -20.623  10.943  36.477  1.00  0.00           C  
ATOM   4126  H   PHE B 256     -20.499  11.852  43.232  1.00  0.00           H  
ATOM   4127  HA  PHE B 256     -22.456  11.993  41.177  1.00  0.00           H  
ATOM   4128 1HB  PHE B 256     -20.265  12.883  40.784  1.00  0.00           H  
ATOM   4129 2HB  PHE B 256     -19.503  11.326  41.064  1.00  0.00           H  
ATOM   4130  HD1 PHE B 256     -21.678  13.217  38.743  1.00  0.00           H  
ATOM   4131  HD2 PHE B 256     -19.288   9.726  39.334  1.00  0.00           H  
ATOM   4132  HE1 PHE B 256     -21.812  12.718  36.325  1.00  0.00           H  
ATOM   4133  HE2 PHE B 256     -19.418   9.225  36.917  1.00  0.00           H  
ATOM   4134  HZ  PHE B 256     -20.682  10.722  35.412  1.00  0.00           H  
ATOM   4135  N   GLN B 257     -21.102   8.992  41.553  1.00  0.00           N  
ATOM   4136  CA  GLN B 257     -21.230   7.571  41.298  1.00  0.00           C  
ATOM   4137  C   GLN B 257     -22.554   7.010  41.832  1.00  0.00           C  
ATOM   4138  O   GLN B 257     -23.162   6.169  41.190  1.00  0.00           O  
ATOM   4139  CB  GLN B 257     -20.052   6.819  41.923  1.00  0.00           C  
ATOM   4140  CG  GLN B 257     -20.044   5.327  41.639  1.00  0.00           C  
ATOM   4141  CD  GLN B 257     -19.872   5.019  40.164  1.00  0.00           C  
ATOM   4142  OE1 GLN B 257     -18.958   5.530  39.511  1.00  0.00           O  
ATOM   4143  NE2 GLN B 257     -20.753   4.181  39.629  1.00  0.00           N  
ATOM   4144  H   GLN B 257     -20.329   9.324  42.111  1.00  0.00           H  
ATOM   4145  HA  GLN B 257     -21.222   7.410  40.220  1.00  0.00           H  
ATOM   4146 1HB  GLN B 257     -19.116   7.237  41.553  1.00  0.00           H  
ATOM   4147 2HB  GLN B 257     -20.065   6.956  43.005  1.00  0.00           H  
ATOM   4148 1HG  GLN B 257     -19.217   4.868  42.182  1.00  0.00           H  
ATOM   4149 2HG  GLN B 257     -20.991   4.900  41.970  1.00  0.00           H  
ATOM   4150 1HE2 GLN B 257     -20.690   3.941  38.659  1.00  0.00           H  
ATOM   4151 2HE2 GLN B 257     -21.479   3.790  40.194  1.00  0.00           H  
ATOM   4152  N   LEU B 258     -23.001   7.484  42.995  1.00  0.00           N  
ATOM   4153  CA  LEU B 258     -24.322   7.095  43.507  1.00  0.00           C  
ATOM   4154  C   LEU B 258     -25.465   7.655  42.643  1.00  0.00           C  
ATOM   4155  O   LEU B 258     -26.466   6.973  42.436  1.00  0.00           O  
ATOM   4156  CB  LEU B 258     -24.486   7.581  44.953  1.00  0.00           C  
ATOM   4157  CG  LEU B 258     -23.593   6.890  45.992  1.00  0.00           C  
ATOM   4158  CD1 LEU B 258     -23.708   7.618  47.324  1.00  0.00           C  
ATOM   4159  CD2 LEU B 258     -24.007   5.432  46.128  1.00  0.00           C  
ATOM   4160  H   LEU B 258     -22.431   8.118  43.535  1.00  0.00           H  
ATOM   4161  HA  LEU B 258     -24.409   6.010  43.452  1.00  0.00           H  
ATOM   4162 1HB  LEU B 258     -24.269   8.648  44.987  1.00  0.00           H  
ATOM   4163 2HB  LEU B 258     -25.522   7.432  45.254  1.00  0.00           H  
ATOM   4164  HG  LEU B 258     -22.553   6.944  45.671  1.00  0.00           H  
ATOM   4165 1HD1 LEU B 258     -23.074   7.127  48.063  1.00  0.00           H  
ATOM   4166 2HD1 LEU B 258     -23.387   8.653  47.203  1.00  0.00           H  
ATOM   4167 3HD1 LEU B 258     -24.743   7.595  47.663  1.00  0.00           H  
ATOM   4168 1HD2 LEU B 258     -23.372   4.941  46.866  1.00  0.00           H  
ATOM   4169 2HD2 LEU B 258     -25.047   5.378  46.450  1.00  0.00           H  
ATOM   4170 3HD2 LEU B 258     -23.899   4.932  45.165  1.00  0.00           H  
ATOM   4171  N   LYS B 259     -25.308   8.875  42.126  1.00  0.00           N  
ATOM   4172  CA  LYS B 259     -26.305   9.433  41.236  1.00  0.00           C  
ATOM   4173  C   LYS B 259     -26.312   8.723  39.886  1.00  0.00           C  
ATOM   4174  O   LYS B 259     -27.370   8.571  39.282  1.00  0.00           O  
ATOM   4175  CB  LYS B 259     -26.061  10.931  41.043  1.00  0.00           C  
ATOM   4176  CG  LYS B 259     -26.375  11.782  42.265  1.00  0.00           C  
ATOM   4177  CD  LYS B 259     -26.066  13.250  42.011  1.00  0.00           C  
ATOM   4178  CE  LYS B 259     -26.363  14.100  43.238  1.00  0.00           C  
ATOM   4179  NZ  LYS B 259     -26.027  15.533  43.017  1.00  0.00           N  
ATOM   4180  H   LYS B 259     -24.489   9.421  42.353  1.00  0.00           H  
ATOM   4181  HA  LYS B 259     -27.292   9.227  41.649  1.00  0.00           H  
ATOM   4182 1HB  LYS B 259     -25.017  11.099  40.778  1.00  0.00           H  
ATOM   4183 2HB  LYS B 259     -26.671  11.295  40.216  1.00  0.00           H  
ATOM   4184 1HG  LYS B 259     -27.431  11.681  42.518  1.00  0.00           H  
ATOM   4185 2HG  LYS B 259     -25.783  11.436  43.112  1.00  0.00           H  
ATOM   4186 1HD  LYS B 259     -25.013  13.360  41.749  1.00  0.00           H  
ATOM   4187 2HD  LYS B 259     -26.670  13.610  41.178  1.00  0.00           H  
ATOM   4188 1HE  LYS B 259     -27.420  14.021  43.488  1.00  0.00           H  
ATOM   4189 2HE  LYS B 259     -25.784  13.731  44.085  1.00  0.00           H  
ATOM   4190 1HZ  LYS B 259     -26.238  16.061  43.852  1.00  0.00           H  
ATOM   4191 2HZ  LYS B 259     -25.044  15.620  42.803  1.00  0.00           H  
ATOM   4192 3HZ  LYS B 259     -26.572  15.892  42.246  1.00  0.00           H  
ATOM   4193  N   LEU B 260     -25.134   8.294  39.434  1.00  0.00           N  
ATOM   4194  CA  LEU B 260     -24.937   7.552  38.194  1.00  0.00           C  
ATOM   4195  C   LEU B 260     -25.504   6.133  38.247  1.00  0.00           C  
ATOM   4196  O   LEU B 260     -26.198   5.692  37.330  1.00  0.00           O  
ATOM   4197  CB  LEU B 260     -23.440   7.488  37.864  1.00  0.00           C  
ATOM   4198  CG  LEU B 260     -23.071   6.707  36.597  1.00  0.00           C  
ATOM   4199  CD1 LEU B 260     -23.723   7.362  35.387  1.00  0.00           C  
ATOM   4200  CD2 LEU B 260     -21.557   6.667  36.448  1.00  0.00           C  
ATOM   4201  H   LEU B 260     -24.333   8.511  40.010  1.00  0.00           H  
ATOM   4202  HA  LEU B 260     -25.431   8.091  37.386  1.00  0.00           H  
ATOM   4203 1HB  LEU B 260     -23.067   8.505  37.747  1.00  0.00           H  
ATOM   4204 2HB  LEU B 260     -22.919   7.026  38.702  1.00  0.00           H  
ATOM   4205  HG  LEU B 260     -23.455   5.689  36.672  1.00  0.00           H  
ATOM   4206 1HD1 LEU B 260     -23.460   6.807  34.486  1.00  0.00           H  
ATOM   4207 2HD1 LEU B 260     -24.806   7.360  35.511  1.00  0.00           H  
ATOM   4208 3HD1 LEU B 260     -23.370   8.389  35.295  1.00  0.00           H  
ATOM   4209 1HD2 LEU B 260     -21.294   6.111  35.547  1.00  0.00           H  
ATOM   4210 2HD2 LEU B 260     -21.172   7.685  36.371  1.00  0.00           H  
ATOM   4211 3HD2 LEU B 260     -21.118   6.178  37.318  1.00  0.00           H  
ATOM   4212  N   GLU B 261     -25.164   5.423  39.323  1.00  0.00           N  
ATOM   4213  CA  GLU B 261     -25.568   4.056  39.550  1.00  0.00           C  
ATOM   4214  C   GLU B 261     -27.053   3.957  39.890  1.00  0.00           C  
ATOM   4215  O   GLU B 261     -27.720   3.025  39.449  1.00  0.00           O  
ATOM   4216  CB  GLU B 261     -24.732   3.442  40.675  1.00  0.00           C  
ATOM   4217  CG  GLU B 261     -25.012   1.968  40.934  1.00  0.00           C  
ATOM   4218  CD  GLU B 261     -24.642   1.089  39.772  1.00  0.00           C  
ATOM   4219  OE1 GLU B 261     -23.840   1.503  38.970  1.00  0.00           O  
ATOM   4220  OE2 GLU B 261     -25.162   0.002  39.687  1.00  0.00           O  
ATOM   4221  H   GLU B 261     -24.589   5.887  40.011  1.00  0.00           H  
ATOM   4222  HA  GLU B 261     -25.394   3.487  38.636  1.00  0.00           H  
ATOM   4223 1HB  GLU B 261     -23.673   3.544  40.438  1.00  0.00           H  
ATOM   4224 2HB  GLU B 261     -24.914   3.985  41.602  1.00  0.00           H  
ATOM   4225 1HG  GLU B 261     -24.446   1.651  41.810  1.00  0.00           H  
ATOM   4226 2HG  GLU B 261     -26.071   1.844  41.155  1.00  0.00           H  
ATOM   4227  N   TYR B 262     -27.547   4.940  40.648  1.00  0.00           N  
ATOM   4228  CA  TYR B 262     -28.915   4.964  41.160  1.00  0.00           C  
ATOM   4229  C   TYR B 262     -29.709   6.199  40.716  1.00  0.00           C  
ATOM   4230  O   TYR B 262     -30.645   6.083  39.908  1.00  0.00           O  
ATOM   4231  CB  TYR B 262     -28.896   4.880  42.688  1.00  0.00           C  
ATOM   4232  CG  TYR B 262     -28.198   3.650  43.223  1.00  0.00           C  
ATOM   4233  CD1 TYR B 262     -26.971   3.770  43.859  1.00  0.00           C  
ATOM   4234  CD2 TYR B 262     -28.785   2.402  43.079  1.00  0.00           C  
ATOM   4235  CE1 TYR B 262     -26.333   2.646  44.348  1.00  0.00           C  
ATOM   4236  CE2 TYR B 262     -28.148   1.278  43.568  1.00  0.00           C  
ATOM   4237  CZ  TYR B 262     -26.927   1.397  44.200  1.00  0.00           C  
ATOM   4238  OH  TYR B 262     -26.292   0.278  44.687  1.00  0.00           O  
ATOM   4239  H   TYR B 262     -26.925   5.703  40.870  1.00  0.00           H  
ATOM   4240  HA  TYR B 262     -29.456   4.114  40.743  1.00  0.00           H  
ATOM   4241 1HB  TYR B 262     -28.395   5.760  43.094  1.00  0.00           H  
ATOM   4242 2HB  TYR B 262     -29.918   4.883  43.065  1.00  0.00           H  
ATOM   4243  HD1 TYR B 262     -26.509   4.751  43.972  1.00  0.00           H  
ATOM   4244  HD2 TYR B 262     -29.749   2.307  42.579  1.00  0.00           H  
ATOM   4245  HE1 TYR B 262     -25.369   2.740  44.847  1.00  0.00           H  
ATOM   4246  HE2 TYR B 262     -28.609   0.297  43.454  1.00  0.00           H  
ATOM   4247  HH  TYR B 262     -26.825  -0.498  44.499  1.00  0.00           H  
ATOM   4248  N   GLY B 263     -29.334   7.370  41.232  1.00  0.00           N  
ATOM   4249  CA  GLY B 263     -30.064   8.611  40.943  1.00  0.00           C  
ATOM   4250  C   GLY B 263     -29.891   9.722  41.966  1.00  0.00           C  
ATOM   4251  O   GLY B 263     -29.501   9.482  43.109  1.00  0.00           O  
ATOM   4252  OXT GLY B 263     -30.135  10.858  41.666  1.00  0.00           O  
ATOM   4253  H   GLY B 263     -28.525   7.404  41.837  1.00  0.00           H  
ATOM   4254 1HA  GLY B 263     -29.748   9.004  39.976  1.00  0.00           H  
ATOM   4255 2HA  GLY B 263     -31.130   8.397  40.869  1.00  0.00           H  
TER
END
