# Supplementary material for: Computationally designed high specificity inhibitors delineate the roles of BCL2 family proteins in cancer
Source: eLife. 2016 Nov 2;5:e20352. doi: 10.7554/eLife.20352 (PMC5127641; doi:10.7554/eLife.20352)
Supplement: Supplementary file 2. — PDB models of all computationally designed proteins (CDPs). Please see Supplementary file 1A for descriptions and computational statistics. DOI: http://dx.doi.org/10.7554/eLife.20352.027 [file elife-20352-supp2.gz › CDP_models/X-CDP03.pdb]

ATOM      1  N   GLY A   1      33.834  -4.113  24.700  1.00  0.00              
ATOM      2  CA  GLY A   1      34.455  -5.342  24.229  1.00  0.00              
ATOM      3  C   GLY A   1      33.668  -6.577  24.625  1.00  0.00              
ATOM      4  O   GLY A   1      32.608  -6.468  25.247  1.00  0.00              
ATOM      5 1H   GLY A   1      34.387  -3.330  24.416  1.00  0.00              
ATOM      6 2H   GLY A   1      32.917  -4.032  24.310  1.00  0.00              
ATOM      7 3H   GLY A   1      33.771  -4.132  25.698  1.00  0.00              
ATOM      8 1HA  GLY A   1      34.546  -5.311  23.143  1.00  0.00              
ATOM      9 2HA  GLY A   1      35.464  -5.418  24.634  1.00  0.00              
ATOM     10  N   PRO A   2      34.190  -7.766  24.277  1.00  0.00              
ATOM     11  CA  PRO A   2      33.562  -9.048  24.624  1.00  0.00              
ATOM     12  C   PRO A   2      33.283  -9.179  26.120  1.00  0.00              
ATOM     13  O   PRO A   2      32.279  -9.759  26.529  1.00  0.00              
ATOM     14  CB  PRO A   2      34.604 -10.071  24.161  1.00  0.00              
ATOM     15  CG  PRO A   2      35.304  -9.394  23.032  1.00  0.00              
ATOM     16  CD  PRO A   2      35.415  -7.958  23.468  1.00  0.00              
ATOM     17  HA  PRO A   2      32.642  -9.172  24.033  1.00  0.00              
ATOM     18 1HB  PRO A   2      35.279 -10.323  24.992  1.00  0.00              
ATOM     19 2HB  PRO A   2      34.106 -11.004  23.857  1.00  0.00              
ATOM     20 1HG  PRO A   2      36.284  -9.862  22.858  1.00  0.00              
ATOM     21 2HG  PRO A   2      34.727  -9.511  22.103  1.00  0.00              
ATOM     22 1HD  PRO A   2      36.327  -7.826  24.070  1.00  0.00              
ATOM     23 2HD  PRO A   2      35.438  -7.306  22.582  1.00  0.00              
ATOM     24  N   LEU A   3      34.187  -8.652  26.931  1.00  0.00              
ATOM     25  CA  LEU A   3      34.025  -8.675  28.373  1.00  0.00              
ATOM     26  C   LEU A   3      32.839  -7.810  28.816  1.00  0.00              
ATOM     27  O   LEU A   3      32.116  -8.152  29.755  1.00  0.00              
ATOM     28  CB  LEU A   3      35.310  -8.185  29.052  1.00  0.00              
ATOM     29  CG  LEU A   3      36.528  -9.107  28.913  1.00  0.00              
ATOM     30  CD1 LEU A   3      37.756  -8.418  29.493  1.00  0.00              
ATOM     31  CD2 LEU A   3      36.253 -10.423  29.625  1.00  0.00              
ATOM     32  H   LEU A   3      35.011  -8.223  26.535  1.00  0.00              
ATOM     33  HA  LEU A   3      33.827  -9.700  28.683  1.00  0.00              
ATOM     34 1HB  LEU A   3      35.578  -7.217  28.631  1.00  0.00              
ATOM     35 2HB  LEU A   3      35.114  -8.054  30.116  1.00  0.00              
ATOM     36  HG  LEU A   3      36.721  -9.299  27.857  1.00  0.00              
ATOM     37 1HD1 LEU A   3      38.622  -9.073  29.394  1.00  0.00              
ATOM     38 2HD1 LEU A   3      37.941  -7.489  28.952  1.00  0.00              
ATOM     39 3HD1 LEU A   3      37.586  -8.198  30.546  1.00  0.00              
ATOM     40 1HD2 LEU A   3      37.119 -11.079  29.526  1.00  0.00              
ATOM     41 2HD2 LEU A   3      36.061 -10.232  30.681  1.00  0.00              
ATOM     42 3HD2 LEU A   3      35.381 -10.903  29.179  1.00  0.00              
ATOM     43  N   GLY A   4      32.648  -6.695  28.124  1.00  0.00              
ATOM     44  CA  GLY A   4      31.482  -5.860  28.341  1.00  0.00              
ATOM     45  C   GLY A   4      30.207  -6.592  27.975  1.00  0.00              
ATOM     46  O   GLY A   4      29.218  -6.533  28.712  1.00  0.00              
ATOM     47  H   GLY A   4      33.328  -6.420  27.431  1.00  0.00              
ATOM     48 1HA  GLY A   4      31.443  -5.553  29.386  1.00  0.00              
ATOM     49 2HA  GLY A   4      31.568  -4.953  27.743  1.00  0.00              
ATOM     50  N   SER A   5      30.224  -7.285  26.838  1.00  0.00              
ATOM     51  CA  SER A   5      29.073  -8.078  26.417  1.00  0.00              
ATOM     52  C   SER A   5      28.767  -9.195  27.412  1.00  0.00              
ATOM     53  O   SER A   5      27.605  -9.470  27.710  1.00  0.00              
ATOM     54  CB  SER A   5      29.325  -8.669  25.043  1.00  0.00              
ATOM     55  OG  SER A   5      29.407  -7.664  24.071  1.00  0.00              
ATOM     56  H   SER A   5      31.047  -7.263  26.253  1.00  0.00              
ATOM     57  HA  SER A   5      28.197  -7.429  26.388  1.00  0.00              
ATOM     58 1HB  SER A   5      30.252  -9.241  25.058  1.00  0.00              
ATOM     59 2HB  SER A   5      28.520  -9.358  24.791  1.00  0.00              
ATOM     60  HG  SER A   5      30.293  -7.302  24.139  1.00  0.00              
ATOM     61  N   MET A   6      29.815  -9.820  27.936  1.00  0.00              
ATOM     62  CA  MET A   6      29.663 -10.855  28.943  1.00  0.00              
ATOM     63  C   MET A   6      28.993 -10.277  30.188  1.00  0.00              
ATOM     64  O   MET A   6      28.018 -10.836  30.700  1.00  0.00              
ATOM     65  CB  MET A   6      31.020 -11.466  29.288  1.00  0.00              
ATOM     66  CG  MET A   6      30.972 -12.534  30.372  1.00  0.00              
ATOM     67  SD  MET A   6      32.609 -13.149  30.814  1.00  0.00              
ATOM     68  CE  MET A   6      33.293 -11.722  31.650  1.00  0.00              
ATOM     69  H   MET A   6      30.742  -9.568  27.625  1.00  0.00              
ATOM     70  HA  MET A   6      29.032 -11.645  28.535  1.00  0.00              
ATOM     71 1HB  MET A   6      31.454 -11.915  28.396  1.00  0.00              
ATOM     72 2HB  MET A   6      31.698 -10.680  29.622  1.00  0.00              
ATOM     73 1HG  MET A   6      30.505 -12.123  31.267  1.00  0.00              
ATOM     74 2HG  MET A   6      30.370 -13.374  30.029  1.00  0.00              
ATOM     75 1HE  MET A   6      34.306 -11.946  31.984  1.00  0.00              
ATOM     76 2HE  MET A   6      33.316 -10.874  30.964  1.00  0.00              
ATOM     77 3HE  MET A   6      32.673 -11.474  32.513  1.00  0.00              
ATOM     78  N   SER A   7      29.510  -9.143  30.657  1.00  0.00              
ATOM     79  CA  SER A   7      28.982  -8.477  31.844  1.00  0.00              
ATOM     80  C   SER A   7      27.527  -8.111  31.646  1.00  0.00              
ATOM     81  O   SER A   7      26.705  -8.267  32.550  1.00  0.00              
ATOM     82  CB  SER A   7      29.787  -7.231  32.155  1.00  0.00              
ATOM     83  OG  SER A   7      31.102  -7.559  32.510  1.00  0.00              
ATOM     84  H   SER A   7      30.296  -8.734  30.171  1.00  0.00              
ATOM     85  HA  SER A   7      29.096  -9.147  32.697  1.00  0.00              
ATOM     86 1HB  SER A   7      29.795  -6.576  31.285  1.00  0.00              
ATOM     87 2HB  SER A   7      29.313  -6.686  32.971  1.00  0.00              
ATOM     88  HG  SER A   7      31.565  -7.726  31.686  1.00  0.00              
ATOM     89  N   GLN A   8      27.226  -7.607  30.457  1.00  0.00              
ATOM     90  CA  GLN A   8      25.873  -7.215  30.116  1.00  0.00              
ATOM     91  C   GLN A   8      24.944  -8.422  30.102  1.00  0.00              
ATOM     92  O   GLN A   8      23.803  -8.340  30.562  1.00  0.00              
ATOM     93  CB  GLN A   8      25.846  -6.512  28.756  1.00  0.00              
ATOM     94  CG  GLN A   8      24.465  -6.054  28.319  1.00  0.00              
ATOM     95  CD  GLN A   8      23.866  -5.035  29.270  1.00  0.00              
ATOM     96  OE1 GLN A   8      24.587  -4.295  29.944  1.00  0.00              
ATOM     97  NE2 GLN A   8      22.540  -4.992  29.330  1.00  0.00              
ATOM     98  H   GLN A   8      27.958  -7.493  29.771  1.00  0.00              
ATOM     99  HA  GLN A   8      25.507  -6.531  30.883  1.00  0.00              
ATOM    100 1HB  GLN A   8      26.497  -5.638  28.785  1.00  0.00              
ATOM    101 2HB  GLN A   8      26.235  -7.185  27.992  1.00  0.00              
ATOM    102 1HG  GLN A   8      24.541  -5.597  27.332  1.00  0.00              
ATOM    103 2HG  GLN A   8      23.802  -6.918  28.281  1.00  0.00              
ATOM    104 1HE2 GLN A   8      22.087  -4.340  29.940  1.00  0.00              
ATOM    105 2HE2 GLN A   8      21.993  -5.611  28.766  1.00  0.00              
ATOM    106  N   SER A   9      25.432  -9.544  29.579  1.00  0.00              
ATOM    107  CA  SER A   9      24.638 -10.765  29.574  1.00  0.00              
ATOM    108  C   SER A   9      24.315 -11.194  30.997  1.00  0.00              
ATOM    109  O   SER A   9      23.185 -11.578  31.291  1.00  0.00              
ATOM    110  CB  SER A   9      25.381 -11.874  28.853  1.00  0.00              
ATOM    111  OG  SER A   9      25.557 -11.563  27.499  1.00  0.00              
ATOM    112  H   SER A   9      26.360  -9.558  29.179  1.00  0.00              
ATOM    113  HA  SER A   9      23.694 -10.563  29.066  1.00  0.00              
ATOM    114 1HB  SER A   9      26.352 -12.027  29.324  1.00  0.00              
ATOM    115 2HB  SER A   9      24.823 -12.805  28.946  1.00  0.00              
ATOM    116  HG  SER A   9      26.298 -10.952  27.462  1.00  0.00              
ATOM    117  N   ASN A  10      25.306 -11.117  31.878  1.00  0.00              
ATOM    118  CA  ASN A  10      25.093 -11.459  33.279  1.00  0.00              
ATOM    119  C   ASN A  10      24.095 -10.512  33.948  1.00  0.00              
ATOM    120  O   ASN A  10      23.260 -10.945  34.747  1.00  0.00              
ATOM    121  CB  ASN A  10      26.413 -11.459  34.029  1.00  0.00              
ATOM    122  CG  ASN A  10      27.282 -12.632  33.670  1.00  0.00              
ATOM    123  OD1 ASN A  10      26.798 -13.640  33.142  1.00  0.00              
ATOM    124  ND2 ASN A  10      28.556 -12.521  33.946  1.00  0.00              
ATOM    125  H   ASN A  10      26.223 -10.818  31.578  1.00  0.00              
ATOM    126  HA  ASN A  10      24.616 -12.439  33.328  1.00  0.00              
ATOM    127 1HB  ASN A  10      26.956 -10.539  33.809  1.00  0.00              
ATOM    128 2HB  ASN A  10      26.222 -11.478  35.102  1.00  0.00              
ATOM    129 1HD2 ASN A  10      29.182 -13.271  33.729  1.00  0.00              
ATOM    130 2HD2 ASN A  10      28.904 -11.688  34.373  1.00  0.00              
ATOM    131  N   ARG A  11      24.157  -9.224  33.603  1.00  0.00              
ATOM    132  CA  ARG A  11      23.194  -8.266  34.134  1.00  0.00              
ATOM    133  C   ARG A  11      21.783  -8.641  33.705  1.00  0.00              
ATOM    134  O   ARG A  11      20.844  -8.550  34.493  1.00  0.00              
ATOM    135  CB  ARG A  11      23.512  -6.857  33.656  1.00  0.00              
ATOM    136  CG  ARG A  11      24.754  -6.237  34.277  1.00  0.00              
ATOM    137  CD  ARG A  11      25.105  -4.946  33.632  1.00  0.00              
ATOM    138  NE  ARG A  11      26.287  -4.345  34.228  1.00  0.00              
ATOM    139  CZ  ARG A  11      26.933  -3.272  33.731  1.00  0.00              
ATOM    140  NH1 ARG A  11      26.501  -2.695  32.632  1.00  0.00              
ATOM    141  NH2 ARG A  11      28.001  -2.799  34.349  1.00  0.00              
ATOM    142  H   ARG A  11      24.875  -8.901  32.970  1.00  0.00              
ATOM    143  HA  ARG A  11      23.241  -8.294  35.223  1.00  0.00              
ATOM    144 1HB  ARG A  11      23.651  -6.861  32.576  1.00  0.00              
ATOM    145 2HB  ARG A  11      22.671  -6.199  33.876  1.00  0.00              
ATOM    146 1HG  ARG A  11      24.578  -6.053  35.337  1.00  0.00              
ATOM    147 2HG  ARG A  11      25.598  -6.918  34.162  1.00  0.00              
ATOM    148 1HD  ARG A  11      25.304  -5.111  32.573  1.00  0.00              
ATOM    149 2HD  ARG A  11      24.276  -4.248  33.740  1.00  0.00              
ATOM    150  HE  ARG A  11      26.649  -4.761  35.075  1.00  0.00              
ATOM    151 1HH1 ARG A  11      25.684  -3.056  32.160  1.00  0.00              
ATOM    152 2HH1 ARG A  11      26.985  -1.891  32.260  1.00  0.00              
ATOM    153 1HH2 ARG A  11      28.334  -3.243  35.195  1.00  0.00              
ATOM    154 2HH2 ARG A  11      28.485  -1.996  33.977  1.00  0.00              
ATOM    155  N   GLU A  12      21.635  -9.066  32.457  1.00  0.00              
ATOM    156  CA  GLU A  12      20.318  -9.436  31.949  1.00  0.00              
ATOM    157  C   GLU A  12      19.800 -10.732  32.573  1.00  0.00              
ATOM    158  O   GLU A  12      18.594 -10.889  32.778  1.00  0.00              
ATOM    159  CB  GLU A  12      20.338  -9.511  30.422  1.00  0.00              
ATOM    160  CG  GLU A  12      20.570  -8.138  29.783  1.00  0.00              
ATOM    161  CD  GLU A  12      20.717  -8.191  28.274  1.00  0.00              
ATOM    162  OE1 GLU A  12      20.698  -9.304  27.702  1.00  0.00              
ATOM    163  OE2 GLU A  12      20.858  -7.110  27.659  1.00  0.00              
ATOM    164  H   GLU A  12      22.436  -9.138  31.846  1.00  0.00              
ATOM    165  HA  GLU A  12      19.603  -8.671  32.253  1.00  0.00              
ATOM    166 1HB  GLU A  12      21.126 -10.192  30.101  1.00  0.00              
ATOM    167 2HB  GLU A  12      19.390  -9.915  30.065  1.00  0.00              
ATOM    168 1HG  GLU A  12      19.729  -7.489  30.027  1.00  0.00              
ATOM    169 2HG  GLU A  12      21.469  -7.697  30.211  1.00  0.00              
ATOM    170  N   LEU A  13      20.711 -11.650  32.877  1.00  0.00              
ATOM    171  CA  LEU A  13      20.350 -12.888  33.551  1.00  0.00              
ATOM    172  C   LEU A  13      19.780 -12.559  34.937  1.00  0.00              
ATOM    173  O   LEU A  13      18.778 -13.136  35.364  1.00  0.00              
ATOM    174  CB  LEU A  13      21.570 -13.808  33.678  1.00  0.00              
ATOM    175  CG  LEU A  13      22.049 -14.463  32.376  1.00  0.00              
ATOM    176  CD1 LEU A  13      23.378 -15.164  32.618  1.00  0.00              
ATOM    177  CD2 LEU A  13      20.995 -15.443  31.883  1.00  0.00              
ATOM    178  H   LEU A  13      21.678 -11.485  32.636  1.00  0.00              
ATOM    179  HA  LEU A  13      19.590 -13.395  32.957  1.00  0.00              
ATOM    180 1HB  LEU A  13      22.400 -13.231  34.083  1.00  0.00              
ATOM    181 2HB  LEU A  13      21.332 -14.606  34.382  1.00  0.00              
ATOM    182  HG  LEU A  13      22.211 -13.693  31.620  1.00  0.00              
ATOM    183 1HD1 LEU A  13      23.718 -15.629  31.693  1.00  0.00              
ATOM    184 2HD1 LEU A  13      24.118 -14.437  32.951  1.00  0.00              
ATOM    185 3HD1 LEU A  13      23.251 -15.930  33.383  1.00  0.00              
ATOM    186 1HD2 LEU A  13      21.335 -15.907  30.957  1.00  0.00              
ATOM    187 2HD2 LEU A  13      20.833 -16.213  32.637  1.00  0.00              
ATOM    188 3HD2 LEU A  13      20.060 -14.912  31.701  1.00  0.00              
ATOM    189  N   VAL A  14      20.415 -11.611  35.620  1.00  0.00              
ATOM    190  CA  VAL A  14      19.926 -11.112  36.912  1.00  0.00              
ATOM    191  C   VAL A  14      18.529 -10.486  36.780  1.00  0.00              
ATOM    192  O   VAL A  14      17.632 -10.751  37.586  1.00  0.00              
ATOM    193  CB  VAL A  14      20.902 -10.066  37.482  1.00  0.00              
ATOM    194  CG1 VAL A  14      20.290  -9.368  38.687  1.00  0.00              
ATOM    195  CG2 VAL A  14      22.217 -10.733  37.855  1.00  0.00              
ATOM    196  H   VAL A  14      21.263 -11.223  35.232  1.00  0.00              
ATOM    197  HA  VAL A  14      19.820 -11.959  37.592  1.00  0.00              
ATOM    198  HB  VAL A  14      21.083  -9.302  36.725  1.00  0.00              
ATOM    199 1HG1 VAL A  14      20.993  -8.631  39.077  1.00  0.00              
ATOM    200 2HG1 VAL A  14      19.369  -8.867  38.388  1.00  0.00              
ATOM    201 3HG1 VAL A  14      20.070 -10.103  39.460  1.00  0.00              
ATOM    202 1HG2 VAL A  14      22.902  -9.988  38.256  1.00  0.00              
ATOM    203 2HG2 VAL A  14      22.035 -11.501  38.607  1.00  0.00              
ATOM    204 3HG2 VAL A  14      22.657 -11.191  36.969  1.00  0.00              
ATOM    205  N   VAL A  15      18.337  -9.673  35.750  1.00  0.00              
ATOM    206  CA  VAL A  15      17.029  -9.081  35.492  1.00  0.00              
ATOM    207  C   VAL A  15      15.951 -10.136  35.278  1.00  0.00              
ATOM    208  O   VAL A  15      14.872 -10.043  35.858  1.00  0.00              
ATOM    209  CB  VAL A  15      17.074  -8.119  34.301  1.00  0.00              
ATOM    210  CG1 VAL A  15      15.645  -7.719  33.858  1.00  0.00              
ATOM    211  CG2 VAL A  15      17.883  -6.901  34.675  1.00  0.00              
ATOM    212  H   VAL A  15      19.106  -9.456  35.132  1.00  0.00              
ATOM    213  HA  VAL A  15      16.724  -8.517  36.374  1.00  0.00              
ATOM    214  HB  VAL A  15      17.538  -8.624  33.454  1.00  0.00              
ATOM    215 1HG1 VAL A  15      15.705  -7.035  33.011  1.00  0.00              
ATOM    216 2HG1 VAL A  15      15.092  -8.611  33.565  1.00  0.00              
ATOM    217 3HG1 VAL A  15      15.132  -7.228  34.685  1.00  0.00              
ATOM    218 1HG2 VAL A  15      17.918  -6.214  33.830  1.00  0.00              
ATOM    219 2HG2 VAL A  15      17.420  -6.404  35.528  1.00  0.00              
ATOM    220 3HG2 VAL A  15      18.896  -7.204  34.938  1.00  0.00              
ATOM    221  N   ASP A  16      16.238 -11.143  34.458  1.00  0.00              
ATOM    222  CA  ASP A  16      15.271 -12.210  34.247  1.00  0.00              
ATOM    223  C   ASP A  16      14.922 -12.931  35.539  1.00  0.00              
ATOM    224  O   ASP A  16      13.759 -13.243  35.799  1.00  0.00              
ATOM    225  CB  ASP A  16      15.809 -13.219  33.230  1.00  0.00              
ATOM    226  CG  ASP A  16      15.831 -12.673  31.809  1.00  0.00              
ATOM    227  OD1 ASP A  16      15.197 -11.673  31.567  1.00  0.00              
ATOM    228  OD2 ASP A  16      16.482 -13.261  30.978  1.00  0.00              
ATOM    229  H   ASP A  16      17.125 -11.180  33.976  1.00  0.00              
ATOM    230  HA  ASP A  16      14.355 -11.773  33.848  1.00  0.00              
ATOM    231 1HB  ASP A  16      16.822 -13.511  33.507  1.00  0.00              
ATOM    232 2HB  ASP A  16      15.192 -14.118  33.248  1.00  0.00              
ATOM    233  N   PHE A  17      15.938 -13.185  36.353  1.00  0.00              
ATOM    234  CA  PHE A  17      15.714 -13.788  37.657  1.00  0.00              
ATOM    235  C   PHE A  17      14.815 -12.907  38.510  1.00  0.00              
ATOM    236  O   PHE A  17      13.858 -13.394  39.105  1.00  0.00              
ATOM    237  CB  PHE A  17      17.043 -14.024  38.375  1.00  0.00              
ATOM    238  CG  PHE A  17      16.892 -14.576  39.765  1.00  0.00              
ATOM    239  CD1 PHE A  17      16.586 -15.913  39.966  1.00  0.00              
ATOM    240  CD2 PHE A  17      17.054 -13.758  40.873  1.00  0.00              
ATOM    241  CE1 PHE A  17      16.446 -16.422  41.243  1.00  0.00              
ATOM    242  CE2 PHE A  17      16.916 -14.264  42.151  1.00  0.00              
ATOM    243  CZ  PHE A  17      16.611 -15.597  42.336  1.00  0.00              
ATOM    244  H   PHE A  17      16.882 -12.960  36.071  1.00  0.00              
ATOM    245  HA  PHE A  17      15.218 -14.749  37.512  1.00  0.00              
ATOM    246 1HB  PHE A  17      17.650 -14.720  37.798  1.00  0.00              
ATOM    247 2HB  PHE A  17      17.593 -13.086  38.440  1.00  0.00              
ATOM    248  HD1 PHE A  17      16.456 -16.566  39.102  1.00  0.00              
ATOM    249  HD2 PHE A  17      17.294 -12.704  40.727  1.00  0.00              
ATOM    250  HE1 PHE A  17      16.205 -17.475  41.387  1.00  0.00              
ATOM    251  HE2 PHE A  17      17.046 -13.611  43.013  1.00  0.00              
ATOM    252  HZ  PHE A  17      16.500 -15.997  43.343  1.00  0.00              
ATOM    253  N   LEU A  18      15.120 -11.613  38.573  1.00  0.00              
ATOM    254  CA  LEU A  18      14.309 -10.708  39.401  1.00  0.00              
ATOM    255  C   LEU A  18      12.866 -10.618  38.905  1.00  0.00              
ATOM    256  O   LEU A  18      11.934 -10.615  39.719  1.00  0.00              
ATOM    257  CB  LEU A  18      14.931  -9.306  39.417  1.00  0.00              
ATOM    258  CG  LEU A  18      16.273  -9.182  40.150  1.00  0.00              
ATOM    259  CD1 LEU A  18      16.849  -7.791  39.923  1.00  0.00              
ATOM    260  CD2 LEU A  18      16.068  -9.453  41.633  1.00  0.00              
ATOM    261  H   LEU A  18      15.903 -11.238  38.058  1.00  0.00              
ATOM    262  HA  LEU A  18      14.244 -11.125  40.406  1.00  0.00              
ATOM    263 1HB  LEU A  18      15.084  -8.983  38.389  1.00  0.00              
ATOM    264 2HB  LEU A  18      14.229  -8.620  39.891  1.00  0.00              
ATOM    265  HG  LEU A  18      16.979  -9.906  39.743  1.00  0.00              
ATOM    266 1HD1 LEU A  18      17.803  -7.703  40.444  1.00  0.00              
ATOM    267 2HD1 LEU A  18      17.003  -7.631  38.856  1.00  0.00              
ATOM    268 3HD1 LEU A  18      16.156  -7.043  40.306  1.00  0.00              
ATOM    269 1HD2 LEU A  18      17.022  -9.366  42.154  1.00  0.00              
ATOM    270 2HD2 LEU A  18      15.363  -8.729  42.042  1.00  0.00              
ATOM    271 3HD2 LEU A  18      15.672 -10.460  41.768  1.00  0.00              
ATOM    272  N   SER A  19      12.684 -10.590  37.584  1.00  0.00              
ATOM    273  CA  SER A  19      11.344 -10.562  37.008  1.00  0.00              
ATOM    274  C   SER A  19      10.572 -11.811  37.421  1.00  0.00              
ATOM    275  O   SER A  19       9.396 -11.745  37.782  1.00  0.00              
ATOM    276  CB  SER A  19      11.420 -10.472  35.496  1.00  0.00              
ATOM    277  OG  SER A  19      10.139 -10.457  34.929  1.00  0.00              
ATOM    278  H   SER A  19      13.485 -10.587  36.969  1.00  0.00              
ATOM    279  HA  SER A  19      10.826  -9.677  37.377  1.00  0.00              
ATOM    280 1HB  SER A  19      11.957  -9.568  35.212  1.00  0.00              
ATOM    281 2HB  SER A  19      11.982 -11.321  35.109  1.00  0.00              
ATOM    282  HG  SER A  19      10.094 -11.224  34.354  1.00  0.00              
ATOM    283  N   TYR A  20      11.236 -12.954  37.334  1.00  0.00              
ATOM    284  CA  TYR A  20      10.653 -14.214  37.768  1.00  0.00              
ATOM    285  C   TYR A  20      10.237 -14.171  39.234  1.00  0.00              
ATOM    286  O   TYR A  20       9.112 -14.543  39.571  1.00  0.00              
ATOM    287  CB  TYR A  20      11.637 -15.362  37.531  1.00  0.00              
ATOM    288  CG  TYR A  20      11.150 -16.698  38.045  1.00  0.00              
ATOM    289  CD1 TYR A  20      10.141 -17.374  37.374  1.00  0.00              
ATOM    290  CD2 TYR A  20      11.713 -17.249  39.187  1.00  0.00              
ATOM    291  CE1 TYR A  20       9.697 -18.595  37.844  1.00  0.00              
ATOM    292  CE2 TYR A  20      11.269 -18.470  39.656  1.00  0.00              
ATOM    293  CZ  TYR A  20      10.265 -19.142  38.989  1.00  0.00              
ATOM    294  OH  TYR A  20       9.823 -20.358  39.457  1.00  0.00              
ATOM    295  H   TYR A  20      12.173 -12.950  36.956  1.00  0.00              
ATOM    296  HA  TYR A  20       9.743 -14.390  37.192  1.00  0.00              
ATOM    297 1HB  TYR A  20      11.833 -15.459  36.462  1.00  0.00              
ATOM    298 2HB  TYR A  20      12.584 -15.134  38.018  1.00  0.00              
ATOM    299  HD1 TYR A  20       9.699 -16.941  36.477  1.00  0.00              
ATOM    300  HD2 TYR A  20      12.505 -16.717  39.714  1.00  0.00              
ATOM    301  HE1 TYR A  20       8.904 -19.126  37.317  1.00  0.00              
ATOM    302  HE2 TYR A  20      11.711 -18.902  40.554  1.00  0.00              
ATOM    303  HH  TYR A  20       9.131 -20.689  38.879  1.00  0.00              
ATOM    304  N   LYS A  21      11.134 -13.716  40.104  1.00  0.00              
ATOM    305  CA  LYS A  21      10.826 -13.656  41.531  1.00  0.00              
ATOM    306  C   LYS A  21       9.677 -12.696  41.807  1.00  0.00              
ATOM    307  O   LYS A  21       8.880 -12.940  42.716  1.00  0.00              
ATOM    308  CB  LYS A  21      12.063 -13.240  42.329  1.00  0.00              
ATOM    309  CG  LYS A  21      13.213 -14.236  42.274  1.00  0.00              
ATOM    310  CD  LYS A  21      12.758 -15.628  42.689  1.00  0.00              
ATOM    311  CE  LYS A  21      12.467 -15.693  44.181  1.00  0.00              
ATOM    312  NZ  LYS A  21      12.073 -17.062  44.612  1.00  0.00              
ATOM    313  H   LYS A  21      12.040 -13.406  39.783  1.00  0.00              
ATOM    314  HA  LYS A  21      10.501 -14.645  41.856  1.00  0.00              
ATOM    315 1HB  LYS A  21      12.431 -12.283  41.957  1.00  0.00              
ATOM    316 2HB  LYS A  21      11.790 -13.101  43.375  1.00  0.00              
ATOM    317 1HG  LYS A  21      13.608 -14.281  41.258  1.00  0.00              
ATOM    318 2HG  LYS A  21      14.010 -13.909  42.941  1.00  0.00              
ATOM    319 1HD  LYS A  21      11.856 -15.895  42.139  1.00  0.00              
ATOM    320 2HD  LYS A  21      13.537 -16.351  42.449  1.00  0.00              
ATOM    321 1HE  LYS A  21      13.353 -15.391  44.738  1.00  0.00              
ATOM    322 2HE  LYS A  21      11.659 -15.003  44.425  1.00  0.00              
ATOM    323 1HZ  LYS A  21      11.888 -17.063  45.605  1.00  0.00              
ATOM    324 2HZ  LYS A  21      11.240 -17.345  44.114  1.00  0.00              
ATOM    325 3HZ  LYS A  21      12.822 -17.708  44.409  1.00  0.00              
ATOM    326  N   LEU A  22       9.584 -11.618  41.029  1.00  0.00              
ATOM    327  CA  LEU A  22       8.476 -10.677  41.181  1.00  0.00              
ATOM    328  C   LEU A  22       7.176 -11.379  40.829  1.00  0.00              
ATOM    329  O   LEU A  22       6.192 -11.286  41.565  1.00  0.00              
ATOM    330  CB  LEU A  22       8.651  -9.429  40.307  1.00  0.00              
ATOM    331  CG  LEU A  22       9.736  -8.423  40.722  1.00  0.00              
ATOM    332  CD1 LEU A  22       9.919  -7.395  39.620  1.00  0.00              
ATOM    333  CD2 LEU A  22       9.370  -7.724  42.029  1.00  0.00              
ATOM    334  H   LEU A  22      10.284 -11.443  40.323  1.00  0.00              
ATOM    335  HA  LEU A  22       8.438 -10.354  42.221  1.00  0.00              
ATOM    336 1HB  LEU A  22       8.887  -9.746  39.292  1.00  0.00              
ATOM    337 2HB  LEU A  22       7.708  -8.884  40.285  1.00  0.00              
ATOM    338  HG  LEU A  22      10.683  -8.946  40.860  1.00  0.00              
ATOM    339 1HD1 LEU A  22      10.688  -6.681  39.913  1.00  0.00              
ATOM    340 2HD1 LEU A  22      10.221  -7.897  38.701  1.00  0.00              
ATOM    341 3HD1 LEU A  22       8.979  -6.869  39.455  1.00  0.00              
ATOM    342 1HD2 LEU A  22      10.158  -7.019  42.297  1.00  0.00              
ATOM    343 2HD2 LEU A  22       8.430  -7.188  41.903  1.00  0.00              
ATOM    344 3HD2 LEU A  22       9.262  -8.466  42.820  1.00  0.00              
ATOM    345  N   SER A  23       7.190 -12.103  39.711  1.00  0.00              
ATOM    346  CA  SER A  23       5.982 -12.764  39.222  1.00  0.00              
ATOM    347  C   SER A  23       5.449 -13.823  40.184  1.00  0.00              
ATOM    348  O   SER A  23       4.249 -14.096  40.203  1.00  0.00              
ATOM    349  CB  SER A  23       6.262 -13.403  37.875  1.00  0.00              
ATOM    350  OG  SER A  23       7.095 -14.522  38.014  1.00  0.00              
ATOM    351  H   SER A  23       8.049 -12.198  39.189  1.00  0.00              
ATOM    352  HA  SER A  23       5.193 -12.018  39.126  1.00  0.00              
ATOM    353 1HB  SER A  23       5.322 -13.701  37.411  1.00  0.00              
ATOM    354 2HB  SER A  23       6.735 -12.674  37.218  1.00  0.00              
ATOM    355  HG  SER A  23       7.744 -14.288  38.681  1.00  0.00              
ATOM    356  N   GLN A  24       6.333 -14.425  40.970  1.00  0.00              
ATOM    357  CA  GLN A  24       5.905 -15.379  41.979  1.00  0.00              
ATOM    358  C   GLN A  24       5.077 -14.719  43.073  1.00  0.00              
ATOM    359  O   GLN A  24       4.326 -15.392  43.777  1.00  0.00              
ATOM    360  CB  GLN A  24       7.121 -16.076  42.596  1.00  0.00              
ATOM    361  CG  GLN A  24       7.833 -17.034  41.657  1.00  0.00              
ATOM    362  CD  GLN A  24       8.949 -17.797  42.345  1.00  0.00              
ATOM    363  OE1 GLN A  24       9.820 -17.204  42.987  1.00  0.00              
ATOM    364  NE2 GLN A  24       8.930 -19.118  42.214  1.00  0.00              
ATOM    365  H   GLN A  24       7.318 -14.223  40.870  1.00  0.00              
ATOM    366  HA  GLN A  24       5.254 -16.114  41.506  1.00  0.00              
ATOM    367 1HB  GLN A  24       7.842 -15.327  42.923  1.00  0.00              
ATOM    368 2HB  GLN A  24       6.809 -16.637  43.477  1.00  0.00              
ATOM    369 1HG  GLN A  24       7.111 -17.756  41.275  1.00  0.00              
ATOM    370 2HG  GLN A  24       8.264 -16.466  40.833  1.00  0.00              
ATOM    371 1HE2 GLN A  24       9.641 -19.674  42.646  1.00  0.00              
ATOM    372 2HE2 GLN A  24       8.205 -19.558  41.684  1.00  0.00              
ATOM    373  N   LYS A  25       5.206 -13.404  43.198  1.00  0.00              
ATOM    374  CA  LYS A  25       4.484 -12.659  44.219  1.00  0.00              
ATOM    375  C   LYS A  25       3.348 -11.841  43.610  1.00  0.00              
ATOM    376  O   LYS A  25       2.695 -11.065  44.299  1.00  0.00              
ATOM    377  CB  LYS A  25       5.440 -11.745  44.987  1.00  0.00              
ATOM    378  CG  LYS A  25       6.501 -12.480  45.794  1.00  0.00              
ATOM    379  CD  LYS A  25       7.396 -11.506  46.546  1.00  0.00              
ATOM    380  CE  LYS A  25       8.454 -12.240  47.358  1.00  0.00              
ATOM    381  NZ  LYS A  25       9.356 -11.299  48.076  1.00  0.00              
ATOM    382  H   LYS A  25       5.822 -12.907  42.570  1.00  0.00              
ATOM    383  HA  LYS A  25       4.035 -13.370  44.913  1.00  0.00              
ATOM    384 1HB  LYS A  25       5.951 -11.083  44.287  1.00  0.00              
ATOM    385 2HB  LYS A  25       4.870 -11.118  45.674  1.00  0.00              
ATOM    386 1HG  LYS A  25       6.017 -13.144  46.512  1.00  0.00              
ATOM    387 2HG  LYS A  25       7.115 -13.082  45.126  1.00  0.00              
ATOM    388 1HD  LYS A  25       7.890 -10.843  45.835  1.00  0.00              
ATOM    389 2HD  LYS A  25       6.790 -10.901  47.220  1.00  0.00              
ATOM    390 1HE  LYS A  25       7.969 -12.886  48.087  1.00  0.00              
ATOM    391 2HE  LYS A  25       9.054 -12.863  46.695  1.00  0.00              
ATOM    392 1HZ  LYS A  25      10.041 -11.823  48.601  1.00  0.00              
ATOM    393 2HZ  LYS A  25       9.826 -10.705  47.407  1.00  0.00              
ATOM    394 3HZ  LYS A  25       8.813 -10.728  48.708  1.00  0.00              
ATOM    395  N   GLY A  26       3.118 -12.006  42.312  1.00  0.00              
ATOM    396  CA  GLY A  26       2.059 -11.278  41.638  1.00  0.00              
ATOM    397  C   GLY A  26       2.484  -9.914  41.128  1.00  0.00              
ATOM    398  O   GLY A  26       1.645  -9.066  40.836  1.00  0.00              
ATOM    399  H   GLY A  26       3.689 -12.648  41.781  1.00  0.00              
ATOM    400 1HA  GLY A  26       1.696 -11.863  40.793  1.00  0.00              
ATOM    401 2HA  GLY A  26       1.220 -11.143  42.319  1.00  0.00              
ATOM    402  N   TYR A  27       3.791  -9.698  41.027  1.00  0.00              
ATOM    403  CA  TYR A  27       4.329  -8.417  40.589  1.00  0.00              
ATOM    404  C   TYR A  27       4.991  -8.581  39.229  1.00  0.00              
ATOM    405  O   TYR A  27       5.233  -9.700  38.785  1.00  0.00              
ATOM    406  CB  TYR A  27       5.324  -7.863  41.611  1.00  0.00              
ATOM    407  CG  TYR A  27       4.692  -7.468  42.927  1.00  0.00              
ATOM    408  CD1 TYR A  27       4.640  -8.378  43.972  1.00  0.00              
ATOM    409  CD2 TYR A  27       4.164  -6.195  43.088  1.00  0.00              
ATOM    410  CE1 TYR A  27       4.062  -8.017  45.174  1.00  0.00              
ATOM    411  CE2 TYR A  27       3.586  -5.834  44.290  1.00  0.00              
ATOM    412  CZ  TYR A  27       3.535  -6.740  45.330  1.00  0.00              
ATOM    413  OH  TYR A  27       2.959  -6.380  46.527  1.00  0.00              
ATOM    414  H   TYR A  27       4.428 -10.445  41.262  1.00  0.00              
ATOM    415  HA  TYR A  27       3.510  -7.699  40.532  1.00  0.00              
ATOM    416 1HB  TYR A  27       6.093  -8.611  41.813  1.00  0.00              
ATOM    417 2HB  TYR A  27       5.822  -6.987  41.196  1.00  0.00              
ATOM    418  HD1 TYR A  27       5.055  -9.378  43.846  1.00  0.00              
ATOM    419  HD2 TYR A  27       4.204  -5.481  42.266  1.00  0.00              
ATOM    420  HE1 TYR A  27       4.021  -8.732  45.996  1.00  0.00              
ATOM    421  HE2 TYR A  27       3.170  -4.835  44.416  1.00  0.00              
ATOM    422  HH  TYR A  27       3.003  -7.121  47.137  1.00  0.00              
ATOM    423  N   SER A  28       5.288  -7.466  38.566  1.00  0.00              
ATOM    424  CA  SER A  28       5.965  -7.534  37.278  1.00  0.00              
ATOM    425  C   SER A  28       7.085  -6.502  37.143  1.00  0.00              
ATOM    426  O   SER A  28       6.996  -5.391  37.657  1.00  0.00              
ATOM    427  CB  SER A  28       4.957  -7.338  36.162  1.00  0.00              
ATOM    428  OG  SER A  28       5.584  -7.354  34.910  1.00  0.00              
ATOM    429  H   SER A  28       5.047  -6.562  38.948  1.00  0.00              
ATOM    430  HA  SER A  28       6.446  -8.509  37.191  1.00  0.00              
ATOM    431 1HB  SER A  28       4.207  -8.127  36.206  1.00  0.00              
ATOM    432 2HB  SER A  28       4.441  -6.389  36.301  1.00  0.00              
ATOM    433  HG  SER A  28       5.401  -6.500  34.511  1.00  0.00              
ATOM    434  N   TRP A  29       8.128  -6.885  36.422  1.00  0.00              
ATOM    435  CA  TRP A  29       9.292  -6.038  36.206  1.00  0.00              
ATOM    436  C   TRP A  29       8.884  -4.716  35.558  1.00  0.00              
ATOM    437  O   TRP A  29       9.343  -3.641  35.960  1.00  0.00              
ATOM    438  CB  TRP A  29      10.318  -6.753  35.324  1.00  0.00              
ATOM    439  CG  TRP A  29      11.569  -5.960  35.099  1.00  0.00              
ATOM    440  CD1 TRP A  29      11.866  -5.197  34.009  1.00  0.00              
ATOM    441  CD2 TRP A  29      12.705  -5.846  35.990  1.00  0.00              
ATOM    442  NE1 TRP A  29      13.103  -4.620  34.158  1.00  0.00              
ATOM    443  CE2 TRP A  29      13.630  -5.005  35.365  1.00  0.00              
ATOM    444  CE3 TRP A  29      13.006  -6.381  37.248  1.00  0.00              
ATOM    445  CZ2 TRP A  29      14.844  -4.684  35.953  1.00  0.00              
ATOM    446  CZ3 TRP A  29      14.222  -6.058  37.839  1.00  0.00              
ATOM    447  CH2 TRP A  29      15.117  -5.230  37.207  1.00  0.00              
ATOM    448  H   TRP A  29       8.107  -7.806  36.008  1.00  0.00              
ATOM    449  HA  TRP A  29       9.751  -5.828  37.172  1.00  0.00              
ATOM    450 1HB  TRP A  29      10.592  -7.703  35.783  1.00  0.00              
ATOM    451 2HB  TRP A  29       9.873  -6.973  34.354  1.00  0.00              
ATOM    452  HD1 TRP A  29      11.216  -5.065  33.146  1.00  0.00              
ATOM    453  HE1 TRP A  29      13.553  -4.012  33.489  1.00  0.00              
ATOM    454  HE3 TRP A  29      12.299  -7.036  37.755  1.00  0.00              
ATOM    455  HZ2 TRP A  29      15.567  -4.029  35.468  1.00  0.00              
ATOM    456  HZ3 TRP A  29      14.449  -6.480  38.818  1.00  0.00              
ATOM    457  HH2 TRP A  29      16.061  -4.997  37.699  1.00  0.00              
ATOM    458  N   SER A  30       7.992  -4.800  34.572  1.00  0.00              
ATOM    459  CA  SER A  30       7.502  -3.634  33.853  1.00  0.00              
ATOM    460  C   SER A  30       6.137  -3.965  33.285  1.00  0.00              
ATOM    461  O   SER A  30       5.705  -5.115  33.337  1.00  0.00              
ATOM    462  CB  SER A  30       8.457  -3.238  32.744  1.00  0.00              
ATOM    463  OG  SER A  30       8.458  -4.193  31.718  1.00  0.00              
ATOM    464  H   SER A  30       7.647  -5.715  34.320  1.00  0.00              
ATOM    465  HA  SER A  30       7.474  -2.789  34.542  1.00  0.00              
ATOM    466 1HB  SER A  30       8.165  -2.268  32.342  1.00  0.00              
ATOM    467 2HB  SER A  30       9.462  -3.135  33.149  1.00  0.00              
ATOM    468  HG  SER A  30       9.278  -4.062  31.236  1.00  0.00              
ATOM    469  N   GLN A  31       5.466  -2.963  32.733  1.00  0.00              
ATOM    470  CA  GLN A  31       4.167  -3.202  32.121  1.00  0.00              
ATOM    471  C   GLN A  31       4.332  -4.074  30.891  1.00  0.00              
ATOM    472  O   GLN A  31       3.519  -4.953  30.638  1.00  0.00              
ATOM    473  CB  GLN A  31       3.487  -1.882  31.749  1.00  0.00              
ATOM    474  CG  GLN A  31       3.032  -1.057  32.941  1.00  0.00              
ATOM    475  CD  GLN A  31       2.444   0.279  32.530  1.00  0.00              
ATOM    476  OE1 GLN A  31       3.064   1.043  31.785  1.00  0.00              
ATOM    477  NE2 GLN A  31       1.241   0.569  33.013  1.00  0.00              
ATOM    478  H   GLN A  31       5.846  -2.027  32.732  1.00  0.00              
ATOM    479  HA  GLN A  31       3.535  -3.720  32.842  1.00  0.00              
ATOM    480 1HB  GLN A  31       4.173  -1.272  31.160  1.00  0.00              
ATOM    481 2HB  GLN A  31       2.615  -2.084  31.127  1.00  0.00              
ATOM    482 1HG  GLN A  31       2.269  -1.614  33.485  1.00  0.00              
ATOM    483 2HG  GLN A  31       3.889  -0.869  33.587  1.00  0.00              
ATOM    484 1HE2 GLN A  31       0.802   1.437  32.777  1.00  0.00              
ATOM    485 2HE2 GLN A  31       0.774  -0.079  33.614  1.00  0.00              
ATOM    486  N   MET A  32       5.404  -3.825  30.143  1.00  0.00              
ATOM    487  CA  MET A  32       5.710  -4.604  28.957  1.00  0.00              
ATOM    488  C   MET A  32       5.992  -6.057  29.332  1.00  0.00              
ATOM    489  O   MET A  32       5.588  -6.961  28.611  1.00  0.00              
ATOM    490  CB  MET A  32       6.899  -3.996  28.215  1.00  0.00              
ATOM    491  CG  MET A  32       6.607  -2.659  27.547  1.00  0.00              
ATOM    492  SD  MET A  32       5.298  -2.771  26.311  1.00  0.00              
ATOM    493  CE  MET A  32       6.089  -3.796  25.074  1.00  0.00              
ATOM    494  H   MET A  32       6.021  -3.071  30.409  1.00  0.00              
ATOM    495  HA  MET A  32       4.842  -4.587  28.298  1.00  0.00              
ATOM    496 1HB  MET A  32       7.724  -3.848  28.911  1.00  0.00              
ATOM    497 2HB  MET A  32       7.240  -4.687  27.444  1.00  0.00              
ATOM    498 1HG  MET A  32       6.307  -1.933  28.302  1.00  0.00              
ATOM    499 2HG  MET A  32       7.510  -2.291  27.060  1.00  0.00              
ATOM    500 1HE  MET A  32       5.403  -3.956  24.241  1.00  0.00              
ATOM    501 2HE  MET A  32       6.990  -3.300  24.712  1.00  0.00              
ATOM    502 3HE  MET A  32       6.355  -4.758  25.514  1.00  0.00              
ATOM    503  N   ALA A  33       6.671  -6.274  30.460  1.00  0.00              
ATOM    504  CA  ALA A  33       6.905  -7.639  30.958  1.00  0.00              
ATOM    505  C   ALA A  33       5.578  -8.337  31.261  1.00  0.00              
ATOM    506  O   ALA A  33       5.380  -9.513  30.927  1.00  0.00              
ATOM    507  CB  ALA A  33       7.812  -7.634  32.202  1.00  0.00              
ATOM    508  H   ALA A  33       7.033  -5.491  30.984  1.00  0.00              
ATOM    509  HA  ALA A  33       7.403  -8.206  30.171  1.00  0.00              
ATOM    510 1HB  ALA A  33       7.965  -8.657  32.545  1.00  0.00              
ATOM    511 2HB  ALA A  33       8.774  -7.188  31.950  1.00  0.00              
ATOM    512 3HB  ALA A  33       7.340  -7.053  32.993  1.00  0.00              
ATOM    513  N   ALA A  34       4.657  -7.605  31.881  1.00  0.00              
ATOM    514  CA  ALA A  34       3.326  -8.142  32.128  1.00  0.00              
ATOM    515  C   ALA A  34       2.599  -8.521  30.833  1.00  0.00              
ATOM    516  O   ALA A  34       1.906  -9.537  30.794  1.00  0.00              
ATOM    517  CB  ALA A  34       2.491  -7.166  32.953  1.00  0.00              
ATOM    518  H   ALA A  34       4.874  -6.667  32.187  1.00  0.00              
ATOM    519  HA  ALA A  34       3.434  -9.070  32.689  1.00  0.00              
ATOM    520 1HB  ALA A  34       1.501  -7.589  33.125  1.00  0.00              
ATOM    521 2HB  ALA A  34       2.981  -6.988  33.911  1.00  0.00              
ATOM    522 3HB  ALA A  34       2.395  -6.225  32.415  1.00  0.00              
ATOM    523  N   VAL A  35       2.759  -7.719  29.776  1.00  0.00              
ATOM    524  CA  VAL A  35       2.174  -8.054  28.477  1.00  0.00              
ATOM    525  C   VAL A  35       2.808  -9.323  27.914  1.00  0.00              
ATOM    526  O   VAL A  35       2.107 -10.195  27.408  1.00  0.00              
ATOM    527  CB  VAL A  35       2.373  -6.895  27.482  1.00  0.00              
ATOM    528  CG1 VAL A  35       1.953  -7.318  26.082  1.00  0.00              
ATOM    529  CG2 VAL A  35       1.582  -5.679  27.938  1.00  0.00              
ATOM    530  H   VAL A  35       3.293  -6.867  29.871  1.00  0.00              
ATOM    531  HA  VAL A  35       1.113  -8.261  28.619  1.00  0.00              
ATOM    532  HB  VAL A  35       3.433  -6.645  27.437  1.00  0.00              
ATOM    533 1HG1 VAL A  35       2.100  -6.487  25.391  1.00  0.00              
ATOM    534 2HG1 VAL A  35       2.556  -8.167  25.762  1.00  0.00              
ATOM    535 3HG1 VAL A  35       0.900  -7.601  26.088  1.00  0.00              
ATOM    536 1HG2 VAL A  35       1.728  -4.864  27.230  1.00  0.00              
ATOM    537 2HG2 VAL A  35       0.523  -5.931  27.988  1.00  0.00              
ATOM    538 3HG2 VAL A  35       1.929  -5.369  28.924  1.00  0.00              
ATOM    539  N   LYS A  36       4.134  -9.433  28.021  1.00  0.00              
ATOM    540  CA  LYS A  36       4.833 -10.590  27.487  1.00  0.00              
ATOM    541  C   LYS A  36       4.364 -11.831  28.206  1.00  0.00              
ATOM    542  O   LYS A  36       4.157 -12.883  27.588  1.00  0.00              
ATOM    543  CB  LYS A  36       6.348 -10.433  27.625  1.00  0.00              
ATOM    544  CG  LYS A  36       6.959  -9.384  26.705  1.00  0.00              
ATOM    545  CD  LYS A  36       8.457  -9.251  26.935  1.00  0.00              
ATOM    546  CE  LYS A  36       9.064  -8.187  26.033  1.00  0.00              
ATOM    547  NZ  LYS A  36      10.526  -8.031  26.262  1.00  0.00              
ATOM    548  H   LYS A  36       4.664  -8.705  28.478  1.00  0.00              
ATOM    549  HA  LYS A  36       4.627 -10.657  26.418  1.00  0.00              
ATOM    550 1HB  LYS A  36       6.594 -10.161  28.652  1.00  0.00              
ATOM    551 2HB  LYS A  36       6.834 -11.386  27.414  1.00  0.00              
ATOM    552 1HG  LYS A  36       6.782  -9.664  25.666  1.00  0.00              
ATOM    553 2HG  LYS A  36       6.485  -8.420  26.888  1.00  0.00              
ATOM    554 1HD  LYS A  36       8.643  -8.983  27.976  1.00  0.00              
ATOM    555 2HD  LYS A  36       8.942 -10.206  26.731  1.00  0.00              
ATOM    556 1HE  LYS A  36       8.899  -8.456  24.991  1.00  0.00              
ATOM    557 2HE  LYS A  36       8.576  -7.230  26.219  1.00  0.00              
ATOM    558 1HZ  LYS A  36      10.889  -7.317  25.647  1.00  0.00              
ATOM    559 2HZ  LYS A  36      10.690  -7.762  27.223  1.00  0.00              
ATOM    560 3HZ  LYS A  36      10.992  -8.907  26.074  1.00  0.00              
ATOM    561  N   GLN A  37       4.180 -11.709  29.517  1.00  0.00              
ATOM    562  CA  GLN A  37       3.762 -12.863  30.313  1.00  0.00              
ATOM    563  C   GLN A  37       2.320 -13.233  29.986  1.00  0.00              
ATOM    564  O   GLN A  37       1.983 -14.410  29.876  1.00  0.00              
ATOM    565  CB  GLN A  37       3.905 -12.574  31.810  1.00  0.00              
ATOM    566  CG  GLN A  37       5.343 -12.457  32.287  1.00  0.00              
ATOM    567  CD  GLN A  37       6.108 -13.758  32.140  1.00  0.00              
ATOM    568  OE1 GLN A  37       5.640 -14.821  32.558  1.00  0.00              
ATOM    569  NE2 GLN A  37       7.293 -13.683  31.545  1.00  0.00              
ATOM    570  H   GLN A  37       4.327 -10.822  29.977  1.00  0.00              
ATOM    571  HA  GLN A  37       4.396 -13.711  30.054  1.00  0.00              
ATOM    572 1HB  GLN A  37       3.394 -11.641  32.051  1.00  0.00              
ATOM    573 2HB  GLN A  37       3.424 -13.367  32.382  1.00  0.00              
ATOM    574 1HG  GLN A  37       5.850 -11.694  31.696  1.00  0.00              
ATOM    575 2HG  GLN A  37       5.344 -12.176  33.340  1.00  0.00              
ATOM    576 1HE2 GLN A  37       7.844 -14.509  31.420  1.00  0.00              
ATOM    577 2HE2 GLN A  37       7.635 -12.801  31.221  1.00  0.00              
ATOM    578  N   ALA A  38       1.471 -12.224  29.843  1.00  0.00              
ATOM    579  CA  ALA A  38       0.064 -12.463  29.529  1.00  0.00              
ATOM    580  C   ALA A  38      -0.081 -13.136  28.172  1.00  0.00              
ATOM    581  O   ALA A  38      -0.874 -14.065  28.000  1.00  0.00              
ATOM    582  CB  ALA A  38      -0.714 -11.154  29.553  1.00  0.00              
ATOM    583  H   ALA A  38       1.797 -11.274  29.951  1.00  0.00              
ATOM    584  HA  ALA A  38      -0.344 -13.129  30.289  1.00  0.00              
ATOM    585 1HB  ALA A  38      -1.760 -11.349  29.317  1.00  0.00              
ATOM    586 2HB  ALA A  38      -0.642 -10.706  30.544  1.00  0.00              
ATOM    587 3HB  ALA A  38      -0.297 -10.471  28.815  1.00  0.00              
ATOM    588  N   LEU A  39       0.712 -12.686  27.211  1.00  0.00              
ATOM    589  CA  LEU A  39       0.632 -13.253  25.876  1.00  0.00              
ATOM    590  C   LEU A  39       1.135 -14.685  25.883  1.00  0.00              
ATOM    591  O   LEU A  39       0.526 -15.555  25.273  1.00  0.00              
ATOM    592  CB  LEU A  39       1.452 -12.415  24.887  1.00  0.00              
ATOM    593  CG  LEU A  39       1.413 -12.883  23.426  1.00  0.00              
ATOM    594  CD1 LEU A  39      -0.029 -12.905  22.938  1.00  0.00              
ATOM    595  CD2 LEU A  39       2.266 -11.955  22.573  1.00  0.00              
ATOM    596  H   LEU A  39       1.377 -11.948  27.393  1.00  0.00              
ATOM    597  HA  LEU A  39      -0.414 -13.271  25.570  1.00  0.00              
ATOM    598 1HB  LEU A  39       1.088 -11.389  24.915  1.00  0.00              
ATOM    599 2HB  LEU A  39       2.494 -12.418  25.208  1.00  0.00              
ATOM    600  HG  LEU A  39       1.804 -13.899  23.359  1.00  0.00              
ATOM    601 1HD1 LEU A  39      -0.056 -13.237  21.900  1.00  0.00              
ATOM    602 2HD1 LEU A  39      -0.611 -13.590  23.553  1.00  0.00              
ATOM    603 3HD1 LEU A  39      -0.452 -11.903  23.009  1.00  0.00              
ATOM    604 1HD2 LEU A  39       2.239 -12.289  21.535  1.00  0.00              
ATOM    605 2HD2 LEU A  39       1.876 -10.940  22.638  1.00  0.00              
ATOM    606 3HD2 LEU A  39       3.295 -11.973  22.933  1.00  0.00              
ATOM    607  N   ARG A  40       2.255 -14.927  26.560  1.00  0.00              
ATOM    608  CA  ARG A  40       2.797 -16.279  26.679  1.00  0.00              
ATOM    609  C   ARG A  40       1.803 -17.249  27.307  1.00  0.00              
ATOM    610  O   ARG A  40       1.603 -18.358  26.809  1.00  0.00              
ATOM    611  CB  ARG A  40       4.071 -16.266  27.512  1.00  0.00              
ATOM    612  CG  ARG A  40       4.724 -17.626  27.702  1.00  0.00              
ATOM    613  CD  ARG A  40       5.853 -17.563  28.666  1.00  0.00              
ATOM    614  NE  ARG A  40       5.429 -17.064  29.965  1.00  0.00              
ATOM    615  CZ  ARG A  40       4.631 -17.735  30.819  1.00  0.00              
ATOM    616  NH1 ARG A  40       4.181 -18.928  30.498  1.00  0.00              
ATOM    617  NH2 ARG A  40       4.303 -17.195  31.979  1.00  0.00              
ATOM    618  H   ARG A  40       2.742 -14.161  27.002  1.00  0.00              
ATOM    619  HA  ARG A  40       3.046 -16.641  25.681  1.00  0.00              
ATOM    620 1HB  ARG A  40       4.804 -15.610  27.044  1.00  0.00              
ATOM    621 2HB  ARG A  40       3.855 -15.863  28.501  1.00  0.00              
ATOM    622 1HG  ARG A  40       3.988 -18.334  28.082  1.00  0.00              
ATOM    623 2HG  ARG A  40       5.110 -17.981  26.746  1.00  0.00              
ATOM    624 1HD  ARG A  40       6.270 -18.560  28.803  1.00  0.00              
ATOM    625 2HD  ARG A  40       6.624 -16.896  28.281  1.00  0.00              
ATOM    626  HE  ARG A  40       5.756 -16.150  30.247  1.00  0.00              
ATOM    627 1HH1 ARG A  40       4.432 -19.341  29.611  1.00  0.00              
ATOM    628 2HH1 ARG A  40       3.583 -19.431  31.137  1.00  0.00              
ATOM    629 1HH2 ARG A  40       4.649 -16.278  32.226  1.00  0.00              
ATOM    630 2HH2 ARG A  40       3.705 -17.697  32.618  1.00  0.00              
ATOM    631  N   GLU A  41       1.209 -16.845  28.428  1.00  0.00              
ATOM    632  CA  GLU A  41       0.214 -17.665  29.096  1.00  0.00              
ATOM    633  C   GLU A  41      -1.031 -17.880  28.230  1.00  0.00              
ATOM    634  O   GLU A  41      -1.602 -18.965  28.236  1.00  0.00              
ATOM    635  CB  GLU A  41      -0.185 -17.021  30.426  1.00  0.00              
ATOM    636  CG  GLU A  41       0.860 -17.152  31.525  1.00  0.00              
ATOM    637  CD  GLU A  41       1.002 -18.559  32.034  1.00  0.00              
ATOM    638  OE1 GLU A  41       0.013 -19.248  32.104  1.00  0.00              
ATOM    639  OE2 GLU A  41       2.102 -18.947  32.352  1.00  0.00              
ATOM    640  H   GLU A  41       1.454 -15.948  28.824  1.00  0.00              
ATOM    641  HA  GLU A  41       0.640 -18.653  29.269  1.00  0.00              
ATOM    642 1HB  GLU A  41      -0.379 -15.960  30.273  1.00  0.00              
ATOM    643 2HB  GLU A  41      -1.108 -17.474  30.787  1.00  0.00              
ATOM    644 1HG  GLU A  41       1.823 -16.819  31.138  1.00  0.00              
ATOM    645 2HG  GLU A  41       0.586 -16.498  32.352  1.00  0.00              
ATOM    646  N   ALA A  42      -1.435 -16.852  27.492  1.00  0.00              
ATOM    647  CA  ALA A  42      -2.557 -16.983  26.555  1.00  0.00              
ATOM    648  C   ALA A  42      -2.199 -18.000  25.471  1.00  0.00              
ATOM    649  O   ALA A  42      -3.033 -18.809  25.064  1.00  0.00              
ATOM    650  CB  ALA A  42      -2.895 -15.629  25.926  1.00  0.00              
ATOM    651  H   ALA A  42      -0.965 -15.961  27.575  1.00  0.00              
ATOM    652  HA  ALA A  42      -3.424 -17.338  27.112  1.00  0.00              
ATOM    653 1HB  ALA A  42      -3.729 -15.747  25.234  1.00  0.00              
ATOM    654 2HB  ALA A  42      -3.171 -14.923  26.710  1.00  0.00              
ATOM    655 3HB  ALA A  42      -2.027 -15.252  25.387  1.00  0.00              
ATOM    656  N   GLY A  43      -0.956 -17.954  25.003  1.00  0.00              
ATOM    657  CA  GLY A  43      -0.502 -18.910  24.012  1.00  0.00              
ATOM    658  C   GLY A  43      -0.505 -20.330  24.550  1.00  0.00              
ATOM    659  O   GLY A  43      -0.957 -21.257  23.872  1.00  0.00              
ATOM    660  H   GLY A  43      -0.315 -17.249  25.337  1.00  0.00              
ATOM    661 1HA  GLY A  43      -1.145 -18.856  23.133  1.00  0.00              
ATOM    662 2HA  GLY A  43       0.505 -18.649  23.689  1.00  0.00              
ATOM    663  N   ASP A  44       0.008 -20.518  25.764  1.00  0.00              
ATOM    664  CA  ASP A  44       0.044 -21.852  26.362  1.00  0.00              
ATOM    665  C   ASP A  44      -1.376 -22.399  26.547  1.00  0.00              
ATOM    666  O   ASP A  44      -1.664 -23.543  26.191  1.00  0.00              
ATOM    667  CB  ASP A  44       0.771 -21.818  27.708  1.00  0.00              
ATOM    668  CG  ASP A  44       2.275 -21.625  27.565  1.00  0.00              
ATOM    669  OD1 ASP A  44       2.775 -21.796  26.479  1.00  0.00              
ATOM    670  OD2 ASP A  44       2.908 -21.307  28.544  1.00  0.00              
ATOM    671  H   ASP A  44       0.378 -19.736  26.285  1.00  0.00              
ATOM    672  HA  ASP A  44       0.597 -22.514  25.695  1.00  0.00              
ATOM    673 1HB  ASP A  44       0.371 -21.008  28.318  1.00  0.00              
ATOM    674 2HB  ASP A  44       0.589 -22.751  28.243  1.00  0.00              
ATOM    675  N   GLU A  45      -2.249 -21.565  27.110  1.00  0.00              
ATOM    676  CA  GLU A  45      -3.631 -21.936  27.385  1.00  0.00              
ATOM    677  C   GLU A  45      -4.336 -22.262  26.081  1.00  0.00              
ATOM    678  O   GLU A  45      -5.106 -23.211  25.999  1.00  0.00              
ATOM    679  CB  GLU A  45      -4.365 -20.809  28.116  1.00  0.00              
ATOM    680  CG  GLU A  45      -5.796 -21.144  28.512  1.00  0.00              
ATOM    681  CD  GLU A  45      -6.422 -20.092  29.385  1.00  0.00              
ATOM    682  OE1 GLU A  45      -5.756 -19.137  29.703  1.00  0.00              
ATOM    683  OE2 GLU A  45      -7.569 -20.245  29.734  1.00  0.00              
ATOM    684  H   GLU A  45      -1.931 -20.638  27.353  1.00  0.00              
ATOM    685  HA  GLU A  45      -3.632 -22.793  28.060  1.00  0.00              
ATOM    686 1HB  GLU A  45      -3.819 -20.547  29.023  1.00  0.00              
ATOM    687 2HB  GLU A  45      -4.392 -19.922  27.483  1.00  0.00              
ATOM    688 1HG  GLU A  45      -6.395 -21.254  27.609  1.00  0.00              
ATOM    689 2HG  GLU A  45      -5.802 -22.097  29.039  1.00  0.00              
ATOM    690  N   PHE A  46      -4.063 -21.433  25.077  1.00  0.00              
ATOM    691  CA  PHE A  46      -4.586 -21.595  23.726  1.00  0.00              
ATOM    692  C   PHE A  46      -4.236 -22.991  23.232  1.00  0.00              
ATOM    693  O   PHE A  46      -5.106 -23.745  22.809  1.00  0.00              
ATOM    694  CB  PHE A  46      -4.011 -20.538  22.781  1.00  0.00              
ATOM    695  CG  PHE A  46      -4.411 -20.727  21.346  1.00  0.00              
ATOM    696  CD1 PHE A  46      -5.502 -20.052  20.819  1.00  0.00              
ATOM    697  CD2 PHE A  46      -3.697 -21.582  20.518  1.00  0.00              
ATOM    698  CE1 PHE A  46      -5.870 -20.225  19.499  1.00  0.00              
ATOM    699  CE2 PHE A  46      -4.063 -21.756  19.198  1.00  0.00              
ATOM    700  CZ  PHE A  46      -5.151 -21.077  18.688  1.00  0.00              
ATOM    701  H   PHE A  46      -3.457 -20.651  25.279  1.00  0.00              
ATOM    702  HA  PHE A  46      -5.672 -21.496  23.761  1.00  0.00              
ATOM    703 1HB  PHE A  46      -4.340 -19.549  23.098  1.00  0.00              
ATOM    704 2HB  PHE A  46      -2.923 -20.554  22.836  1.00  0.00              
ATOM    705  HD1 PHE A  46      -6.070 -19.377  21.460  1.00  0.00              
ATOM    706  HD2 PHE A  46      -2.838 -22.118  20.922  1.00  0.00              
ATOM    707  HE1 PHE A  46      -6.730 -19.688  19.098  1.00  0.00              
ATOM    708  HE2 PHE A  46      -3.493 -22.430  18.558  1.00  0.00              
ATOM    709  HZ  PHE A  46      -5.441 -21.215  17.647  1.00  0.00              
ATOM    710  N   GLU A  47      -2.964 -23.352  23.348  1.00  0.00              
ATOM    711  CA  GLU A  47      -2.487 -24.644  22.862  1.00  0.00              
ATOM    712  C   GLU A  47      -2.988 -25.820  23.705  1.00  0.00              
ATOM    713  O   GLU A  47      -3.093 -26.942  23.209  1.00  0.00              
ATOM    714  CB  GLU A  47      -0.957 -24.654  22.830  1.00  0.00              
ATOM    715  CG  GLU A  47      -0.343 -23.700  21.815  1.00  0.00              
ATOM    716  CD  GLU A  47       1.160 -23.699  21.847  1.00  0.00              
ATOM    717  OE1 GLU A  47       1.718 -24.420  22.638  1.00  0.00              
ATOM    718  OE2 GLU A  47       1.750 -22.977  21.079  1.00  0.00              
ATOM    719  H   GLU A  47      -2.309 -22.718  23.783  1.00  0.00              
ATOM    720  HA  GLU A  47      -2.893 -24.809  21.863  1.00  0.00              
ATOM    721 1HB  GLU A  47      -0.571 -24.389  23.814  1.00  0.00              
ATOM    722 2HB  GLU A  47      -0.604 -25.659  22.600  1.00  0.00              
ATOM    723 1HG  GLU A  47      -0.674 -23.986  20.817  1.00  0.00              
ATOM    724 2HG  GLU A  47      -0.707 -22.693  22.013  1.00  0.00              
ATOM    725  N   LEU A  48      -3.293 -25.577  24.978  1.00  0.00              
ATOM    726  CA  LEU A  48      -3.861 -26.633  25.812  1.00  0.00              
ATOM    727  C   LEU A  48      -5.341 -26.856  25.517  1.00  0.00              
ATOM    728  O   LEU A  48      -5.776 -27.996  25.324  1.00  0.00              
ATOM    729  CB  LEU A  48      -3.680 -26.285  27.295  1.00  0.00              
ATOM    730  CG  LEU A  48      -2.234 -26.287  27.807  1.00  0.00              
ATOM    731  CD1 LEU A  48      -2.197 -25.736  29.226  1.00  0.00              
ATOM    732  CD2 LEU A  48      -1.679 -27.702  27.755  1.00  0.00              
ATOM    733  H   LEU A  48      -3.136 -24.664  25.379  1.00  0.00              
ATOM    734  HA  LEU A  48      -3.352 -27.568  25.580  1.00  0.00              
ATOM    735 1HB  LEU A  48      -4.093 -25.293  27.471  1.00  0.00              
ATOM    736 2HB  LEU A  48      -4.244 -27.002  27.891  1.00  0.00              
ATOM    737  HG  LEU A  48      -1.625 -25.635  27.180  1.00  0.00              
ATOM    738 1HD1 LEU A  48      -1.170 -25.737  29.590  1.00  0.00              
ATOM    739 2HD1 LEU A  48      -2.582 -24.716  29.230  1.00  0.00              
ATOM    740 3HD1 LEU A  48      -2.812 -26.359  29.874  1.00  0.00              
ATOM    741 1HD2 LEU A  48      -0.651 -27.703  28.119  1.00  0.00              
ATOM    742 2HD2 LEU A  48      -2.287 -28.354  28.383  1.00  0.00              
ATOM    743 3HD2 LEU A  48      -1.701 -28.064  26.727  1.00  0.00              
ATOM    744  N   ARG A  49      -6.111 -25.769  25.482  1.00  0.00              
ATOM    745  CA  ARG A  49      -7.551 -25.859  25.282  1.00  0.00              
ATOM    746  C   ARG A  49      -7.861 -26.412  23.898  1.00  0.00              
ATOM    747  O   ARG A  49      -8.790 -27.204  23.730  1.00  0.00              
ATOM    748  CB  ARG A  49      -8.206 -24.495  25.444  1.00  0.00              
ATOM    749  CG  ARG A  49      -8.287 -23.991  26.876  1.00  0.00              
ATOM    750  CD  ARG A  49      -9.067 -22.731  26.971  1.00  0.00              
ATOM    751  NE  ARG A  49      -9.113 -22.222  28.332  1.00  0.00              
ATOM    752  CZ  ARG A  49      -9.974 -22.645  29.279  1.00  0.00              
ATOM    753  NH1 ARG A  49     -10.852 -23.582  28.997  1.00  0.00              
ATOM    754  NH2 ARG A  49      -9.935 -22.119  30.490  1.00  0.00              
ATOM    755  H   ARG A  49      -5.686 -24.860  25.596  1.00  0.00              
ATOM    756  HA  ARG A  49      -7.963 -26.536  26.031  1.00  0.00              
ATOM    757 1HB  ARG A  49      -7.654 -23.756  24.865  1.00  0.00              
ATOM    758 2HB  ARG A  49      -9.221 -24.530  25.048  1.00  0.00              
ATOM    759 1HG  ARG A  49      -8.771 -24.742  27.500  1.00  0.00              
ATOM    760 2HG  ARG A  49      -7.281 -23.800  27.252  1.00  0.00              
ATOM    761 1HD  ARG A  49      -8.610 -21.971  26.338  1.00  0.00              
ATOM    762 2HD  ARG A  49     -10.090 -22.910  26.640  1.00  0.00              
ATOM    763  HE  ARG A  49      -8.452 -21.501  28.587  1.00  0.00              
ATOM    764 1HH1 ARG A  49     -10.882 -23.984  28.071  1.00  0.00              
ATOM    765 2HH1 ARG A  49     -11.497 -23.899  29.706  1.00  0.00              
ATOM    766 1HH2 ARG A  49      -9.259 -21.399  30.707  1.00  0.00              
ATOM    767 2HH2 ARG A  49     -10.580 -22.435  31.199  1.00  0.00              
ATOM    768  N   TYR A  50      -7.074 -25.994  22.911  1.00  0.00              
ATOM    769  CA  TYR A  50      -7.307 -26.409  21.534  1.00  0.00              
ATOM    770  C   TYR A  50      -6.190 -27.325  21.051  1.00  0.00              
ATOM    771  O   TYR A  50      -5.800 -27.302  19.881  1.00  0.00              
ATOM    772  CB  TYR A  50      -7.432 -25.189  20.619  1.00  0.00              
ATOM    773  CG  TYR A  50      -8.469 -24.187  21.076  1.00  0.00              
ATOM    774  CD1 TYR A  50      -8.073 -23.028  21.728  1.00  0.00              
ATOM    775  CD2 TYR A  50      -9.815 -24.426  20.842  1.00  0.00              
ATOM    776  CE1 TYR A  50      -9.020 -22.112  22.145  1.00  0.00              
ATOM    777  CE2 TYR A  50     -10.762 -23.510  21.259  1.00  0.00              
ATOM    778  CZ  TYR A  50     -10.368 -22.358  21.908  1.00  0.00              
ATOM    779  OH  TYR A  50     -11.311 -21.446  22.323  1.00  0.00              
ATOM    780  H   TYR A  50      -6.300 -25.378  23.115  1.00  0.00              
ATOM    781  HA  TYR A  50      -8.224 -26.999  21.501  1.00  0.00              
ATOM    782 1HB  TYR A  50      -6.470 -24.679  20.558  1.00  0.00              
ATOM    783 2HB  TYR A  50      -7.694 -25.515  19.613  1.00  0.00              
ATOM    784  HD1 TYR A  50      -7.015 -22.840  21.912  1.00  0.00              
ATOM    785  HD2 TYR A  50     -10.126 -25.337  20.330  1.00  0.00              
ATOM    786  HE1 TYR A  50      -8.710 -21.202  22.658  1.00  0.00              
ATOM    787  HE2 TYR A  50     -11.820 -23.699  21.076  1.00  0.00              
ATOM    788  HH  TYR A  50     -10.872 -20.697  22.733  1.00  0.00              
ATOM    789  N   ARG A  51      -5.694 -28.136  21.977  1.00  0.00              
ATOM    790  CA  ARG A  51      -4.545 -29.004  21.729  1.00  0.00              
ATOM    791  C   ARG A  51      -4.730 -29.912  20.508  1.00  0.00              
ATOM    792  O   ARG A  51      -3.847 -29.987  19.651  1.00  0.00              
ATOM    793  CB  ARG A  51      -4.274 -29.869  22.952  1.00  0.00              
ATOM    794  CG  ARG A  51      -3.074 -30.794  22.827  1.00  0.00              
ATOM    795  CD  ARG A  51      -2.908 -31.644  24.034  1.00  0.00              
ATOM    796  NE  ARG A  51      -4.038 -32.539  24.226  1.00  0.00              
ATOM    797  CZ  ARG A  51      -4.215 -33.701  23.567  1.00  0.00              
ATOM    798  NH1 ARG A  51      -3.330 -34.093  22.678  1.00  0.00              
ATOM    799  NH2 ARG A  51      -5.279 -34.445  23.814  1.00  0.00              
ATOM    800  H   ARG A  51      -6.134 -28.148  22.886  1.00  0.00              
ATOM    801  HA  ARG A  51      -3.684 -28.379  21.489  1.00  0.00              
ATOM    802 1HB  ARG A  51      -4.109 -29.231  23.819  1.00  0.00              
ATOM    803 2HB  ARG A  51      -5.147 -30.487  23.161  1.00  0.00              
ATOM    804 1HG  ARG A  51      -3.205 -31.446  21.963  1.00  0.00              
ATOM    805 2HG  ARG A  51      -2.168 -30.200  22.699  1.00  0.00              
ATOM    806 1HD  ARG A  51      -2.008 -32.249  23.931  1.00  0.00              
ATOM    807 2HD  ARG A  51      -2.821 -31.011  24.916  1.00  0.00              
ATOM    808  HE  ARG A  51      -4.740 -32.270  24.902  1.00  0.00              
ATOM    809 1HH1 ARG A  51      -2.517 -33.524  22.489  1.00  0.00              
ATOM    810 2HH1 ARG A  51      -3.462 -34.964  22.184  1.00  0.00              
ATOM    811 1HH2 ARG A  51      -5.959 -34.143  24.498  1.00  0.00              
ATOM    812 2HH2 ARG A  51      -5.411 -35.315  23.320  1.00  0.00              
ATOM    813  N   ARG A  52      -5.881 -30.579  20.426  1.00  0.00              
ATOM    814  CA  ARG A  52      -6.143 -31.534  19.346  1.00  0.00              
ATOM    815  C   ARG A  52      -6.091 -30.862  17.974  1.00  0.00              
ATOM    816  O   ARG A  52      -5.281 -31.232  17.118  1.00  0.00              
ATOM    817  CB  ARG A  52      -7.504 -32.188  19.532  1.00  0.00              
ATOM    818  CG  ARG A  52      -7.852 -33.245  18.496  1.00  0.00              
ATOM    819  CD  ARG A  52      -9.154 -33.896  18.793  1.00  0.00              
ATOM    820  NE  ARG A  52      -9.498 -34.899  17.798  1.00  0.00              
ATOM    821  CZ  ARG A  52     -10.655 -35.589  17.775  1.00  0.00              
ATOM    822  NH1 ARG A  52     -11.567 -35.374  18.697  1.00  0.00              
ATOM    823  NH2 ARG A  52     -10.873 -36.482  16.826  1.00  0.00              
ATOM    824  H   ARG A  52      -6.591 -30.423  21.127  1.00  0.00              
ATOM    825  HA  ARG A  52      -5.368 -32.301  19.367  1.00  0.00              
ATOM    826 1HB  ARG A  52      -7.550 -32.659  20.513  1.00  0.00              
ATOM    827 2HB  ARG A  52      -8.282 -31.425  19.499  1.00  0.00              
ATOM    828 1HG  ARG A  52      -7.917 -32.782  17.511  1.00  0.00              
ATOM    829 2HG  ARG A  52      -7.079 -34.013  18.486  1.00  0.00              
ATOM    830 1HD  ARG A  52      -9.103 -34.384  19.766  1.00  0.00              
ATOM    831 2HD  ARG A  52      -9.942 -33.144  18.805  1.00  0.00              
ATOM    832  HE  ARG A  52      -8.820 -35.093  17.072  1.00  0.00              
ATOM    833 1HH1 ARG A  52     -11.400 -34.691  19.422  1.00  0.00              
ATOM    834 2HH1 ARG A  52     -12.434 -35.890  18.679  1.00  0.00              
ATOM    835 1HH2 ARG A  52     -10.171 -36.648  16.117  1.00  0.00              
ATOM    836 2HH2 ARG A  52     -11.739 -36.999  16.808  1.00  0.00              
ATOM    837  N   ALA A  53      -6.957 -29.872  17.777  1.00  0.00              
ATOM    838  CA  ALA A  53      -7.067 -29.179  16.499  1.00  0.00              
ATOM    839  C   ALA A  53      -5.761 -28.492  16.122  1.00  0.00              
ATOM    840  O   ALA A  53      -5.353 -28.498  14.958  1.00  0.00              
ATOM    841  CB  ALA A  53      -8.196 -28.162  16.548  1.00  0.00              
ATOM    842  H   ALA A  53      -7.556 -29.594  18.541  1.00  0.00              
ATOM    843  HA  ALA A  53      -7.291 -29.919  15.730  1.00  0.00              
ATOM    844 1HB  ALA A  53      -8.268 -27.651  15.588  1.00  0.00              
ATOM    845 2HB  ALA A  53      -9.136 -28.672  16.759  1.00  0.00              
ATOM    846 3HB  ALA A  53      -7.995 -27.434  17.332  1.00  0.00              
ATOM    847  N   PHE A  54      -5.101 -27.908  17.115  1.00  0.00              
ATOM    848  CA  PHE A  54      -3.830 -27.240  16.873  1.00  0.00              
ATOM    849  C   PHE A  54      -2.746 -28.224  16.447  1.00  0.00              
ATOM    850  O   PHE A  54      -1.964 -27.927  15.544  1.00  0.00              
ATOM    851  CB  PHE A  54      -3.379 -26.490  18.128  1.00  0.00              
ATOM    852  CG  PHE A  54      -2.184 -25.607  17.910  1.00  0.00              
ATOM    853  CD1 PHE A  54      -2.287 -24.453  17.147  1.00  0.00              
ATOM    854  CD2 PHE A  54      -0.955 -25.928  18.465  1.00  0.00              
ATOM    855  CE1 PHE A  54      -1.188 -23.639  16.946  1.00  0.00              
ATOM    856  CE2 PHE A  54       0.145 -25.116  18.266  1.00  0.00              
ATOM    857  CZ  PHE A  54       0.028 -23.971  17.505  1.00  0.00              
ATOM    858  H   PHE A  54      -5.478 -27.922  18.051  1.00  0.00              
ATOM    859  HA  PHE A  54      -3.957 -26.545  16.041  1.00  0.00              
ATOM    860 1HB  PHE A  54      -4.197 -25.872  18.495  1.00  0.00              
ATOM    861 2HB  PHE A  54      -3.134 -27.207  18.911  1.00  0.00              
ATOM    862  HD1 PHE A  54      -3.248 -24.190  16.706  1.00  0.00              
ATOM    863  HD2 PHE A  54      -0.862 -26.834  19.066  1.00  0.00              
ATOM    864  HE1 PHE A  54      -1.282 -22.735  16.345  1.00  0.00              
ATOM    865  HE2 PHE A  54       1.106 -25.380  18.709  1.00  0.00              
ATOM    866  HZ  PHE A  54       0.895 -23.331  17.346  1.00  0.00              
ATOM    867  N   SER A  55      -2.704 -29.386  17.097  1.00  0.00              
ATOM    868  CA  SER A  55      -1.740 -30.429  16.751  1.00  0.00              
ATOM    869  C   SER A  55      -1.907 -30.822  15.296  1.00  0.00              
ATOM    870  O   SER A  55      -0.928 -30.977  14.566  1.00  0.00              
ATOM    871  CB  SER A  55      -1.923 -31.643  17.641  1.00  0.00              
ATOM    872  OG  SER A  55      -1.619 -31.339  18.975  1.00  0.00              
ATOM    873  H   SER A  55      -3.358 -29.550  17.849  1.00  0.00              
ATOM    874  HA  SER A  55      -0.735 -30.039  16.915  1.00  0.00              
ATOM    875 1HB  SER A  55      -2.952 -31.994  17.570  1.00  0.00              
ATOM    876 2HB  SER A  55      -1.278 -32.449  17.293  1.00  0.00              
ATOM    877  HG  SER A  55      -2.391 -30.890  19.326  1.00  0.00              
ATOM    878  N   ASP A  56      -3.162 -30.976  14.886  1.00  0.00              
ATOM    879  CA  ASP A  56      -3.490 -31.348  13.518  1.00  0.00              
ATOM    880  C   ASP A  56      -2.990 -30.320  12.501  1.00  0.00              
ATOM    881  O   ASP A  56      -2.314 -30.679  11.533  1.00  0.00              
ATOM    882  CB  ASP A  56      -5.004 -31.521  13.369  1.00  0.00              
ATOM    883  CG  ASP A  56      -5.528 -32.773  14.059  1.00  0.00              
ATOM    884  OD1 ASP A  56      -4.735 -33.630  14.373  1.00  0.00              
ATOM    885  OD2 ASP A  56      -6.714 -32.862  14.264  1.00  0.00              
ATOM    886  H   ASP A  56      -3.909 -30.830  15.549  1.00  0.00              
ATOM    887  HA  ASP A  56      -2.981 -32.283  13.281  1.00  0.00              
ATOM    888 1HB  ASP A  56      -5.512 -30.653  13.790  1.00  0.00              
ATOM    889 2HB  ASP A  56      -5.262 -31.571  12.311  1.00  0.00              
ATOM    890  N   LEU A  57      -3.301 -29.048  12.733  1.00  0.00              
ATOM    891  CA  LEU A  57      -2.924 -27.994  11.795  1.00  0.00              
ATOM    892  C   LEU A  57      -1.416 -27.735  11.774  1.00  0.00              
ATOM    893  O   LEU A  57      -0.877 -27.262  10.772  1.00  0.00              
ATOM    894  CB  LEU A  57      -3.705 -26.702  12.073  1.00  0.00              
ATOM    895  CG  LEU A  57      -3.407 -25.895  13.339  1.00  0.00              
ATOM    896  CD1 LEU A  57      -2.270 -24.911  13.100  1.00  0.00              
ATOM    897  CD2 LEU A  57      -4.657 -25.161  13.817  1.00  0.00              
ATOM    898  H   LEU A  57      -3.807 -28.802  13.572  1.00  0.00              
ATOM    899  HA  LEU A  57      -3.162 -28.328  10.786  1.00  0.00              
ATOM    900 1HB  LEU A  57      -3.546 -26.015  11.244  1.00  0.00              
ATOM    901 2HB  LEU A  57      -4.767 -26.942  12.121  1.00  0.00              
ATOM    902  HG  LEU A  57      -3.070 -26.567  14.128  1.00  0.00              
ATOM    903 1HD1 LEU A  57      -2.077 -24.349  14.014  1.00  0.00              
ATOM    904 2HD1 LEU A  57      -1.371 -25.457  12.814  1.00  0.00              
ATOM    905 3HD1 LEU A  57      -2.547 -24.223  12.302  1.00  0.00              
ATOM    906 1HD2 LEU A  57      -4.424 -24.594  14.718  1.00  0.00              
ATOM    907 2HD2 LEU A  57      -4.999 -24.480  13.038  1.00  0.00              
ATOM    908 3HD2 LEU A  57      -5.442 -25.885  14.037  1.00  0.00              
ATOM    909  N   THR A  58      -0.732 -28.057  12.868  1.00  0.00              
ATOM    910  CA  THR A  58       0.716 -27.885  12.914  1.00  0.00              
ATOM    911  C   THR A  58       1.435 -29.107  12.360  1.00  0.00              
ATOM    912  O   THR A  58       2.572 -29.010  11.901  1.00  0.00              
ATOM    913  CB  THR A  58       1.197 -27.610  14.351  1.00  0.00              
ATOM    914  OG1 THR A  58       0.736 -28.653  15.219  1.00  0.00              
ATOM    915  CG2 THR A  58       0.667 -26.273  14.844  1.00  0.00              
ATOM    916  H   THR A  58      -1.210 -28.423  13.679  1.00  0.00              
ATOM    917  HA  THR A  58       0.984 -27.034  12.286  1.00  0.00              
ATOM    918  HB  THR A  58       2.287 -27.593  14.372  1.00  0.00              
ATOM    919  HG1 THR A  58      -0.182 -28.494  15.450  1.00  0.00              
ATOM    920 1HG2 THR A  58       1.018 -26.096  15.861  1.00  0.00              
ATOM    921 2HG2 THR A  58       1.026 -25.476  14.192  1.00  0.00              
ATOM    922 3HG2 THR A  58      -0.422 -26.287  14.834  1.00  0.00              
ATOM    923  N   SER A  59       0.772 -30.260  12.400  1.00  0.00              
ATOM    924  CA  SER A  59       1.374 -31.482  11.884  1.00  0.00              
ATOM    925  C   SER A  59       1.502 -31.395  10.371  1.00  0.00              
ATOM    926  O   SER A  59       2.224 -32.178   9.753  1.00  0.00              
ATOM    927  CB  SER A  59       0.541 -32.689  12.270  1.00  0.00              
ATOM    928  OG  SER A  59      -0.643 -32.742  11.522  1.00  0.00              
ATOM    929  H   SER A  59      -0.159 -30.297  12.791  1.00  0.00              
ATOM    930  HA  SER A  59       2.367 -31.591  12.322  1.00  0.00              
ATOM    931 1HB  SER A  59       1.119 -33.598  12.105  1.00  0.00              
ATOM    932 2HB  SER A  59       0.301 -32.642  13.331  1.00  0.00              
ATOM    933  HG  SER A  59      -1.114 -31.928  11.714  1.00  0.00              
ATOM    934  N   GLN A  60       0.789 -30.441   9.780  1.00  0.00              
ATOM    935  CA  GLN A  60       0.810 -30.255   8.335  1.00  0.00              
ATOM    936  C   GLN A  60       1.909 -29.290   7.913  1.00  0.00              
ATOM    937  O   GLN A  60       2.107 -29.039   6.724  1.00  0.00              
ATOM    938  CB  GLN A  60      -0.548 -29.747   7.843  1.00  0.00              
ATOM    939  CG  GLN A  60      -1.699 -30.706   8.092  1.00  0.00              
ATOM    940  CD  GLN A  60      -1.536 -32.014   7.341  1.00  0.00              
ATOM    941  OE1 GLN A  60      -1.315 -32.025   6.127  1.00  0.00              
ATOM    942  NE2 GLN A  60      -1.645 -33.125   8.060  1.00  0.00              
ATOM    943  H   GLN A  60       0.220 -29.829  10.346  1.00  0.00              
ATOM    944  HA  GLN A  60       1.039 -31.213   7.867  1.00  0.00              
ATOM    945 1HB  GLN A  60      -0.783 -28.803   8.336  1.00  0.00              
ATOM    946 2HB  GLN A  60      -0.497 -29.553   6.772  1.00  0.00              
ATOM    947 1HG  GLN A  60      -1.749 -30.928   9.158  1.00  0.00              
ATOM    948 2HG  GLN A  60      -2.627 -30.237   7.765  1.00  0.00              
ATOM    949 1HE2 GLN A  60      -1.547 -34.018   7.619  1.00  0.00              
ATOM    950 2HE2 GLN A  60      -1.825 -33.071   9.042  1.00  0.00              
ATOM    951  N   LEU A  61       2.621 -28.751   8.899  1.00  0.00              
ATOM    952  CA  LEU A  61       3.696 -27.803   8.637  1.00  0.00              
ATOM    953  C   LEU A  61       4.969 -28.551   8.271  1.00  0.00              
ATOM    954  O   LEU A  61       5.474 -29.360   9.051  1.00  0.00              
ATOM    955  CB  LEU A  61       3.943 -26.915   9.863  1.00  0.00              
ATOM    956  CG  LEU A  61       2.787 -25.987  10.256  1.00  0.00              
ATOM    957  CD1 LEU A  61       3.115 -25.296  11.573  1.00  0.00              
ATOM    958  CD2 LEU A  61       2.554 -24.970   9.148  1.00  0.00              
ATOM    959  H   LEU A  61       2.412 -29.006   9.853  1.00  0.00              
ATOM    960  HA  LEU A  61       3.399 -27.163   7.807  1.00  0.00              
ATOM    961 1HB  LEU A  61       4.159 -27.555  10.717  1.00  0.00              
ATOM    962 2HB  LEU A  61       4.818 -26.293   9.672  1.00  0.00              
ATOM    963  HG  LEU A  61       1.882 -26.576  10.405  1.00  0.00              
ATOM    964 1HD1 LEU A  61       2.293 -24.636  11.852  1.00  0.00              
ATOM    965 2HD1 LEU A  61       3.258 -26.046  12.351  1.00  0.00              
ATOM    966 3HD1 LEU A  61       4.027 -24.711  11.459  1.00  0.00              
ATOM    967 1HD2 LEU A  61       1.731 -24.310   9.427  1.00  0.00              
ATOM    968 2HD2 LEU A  61       3.458 -24.380   9.000  1.00  0.00              
ATOM    969 3HD2 LEU A  61       2.304 -25.490   8.224  1.00  0.00              
ATOM    970  N   HIS A  62       5.480 -28.284   7.076  1.00  0.00              
ATOM    971  CA  HIS A  62       6.706 -28.915   6.614  1.00  0.00              
ATOM    972  C   HIS A  62       7.550 -27.842   5.959  1.00  0.00              
ATOM    973  O   HIS A  62       7.658 -27.776   4.739  1.00  0.00              
ATOM    974  CB  HIS A  62       6.425 -30.054   5.629  1.00  0.00              
ATOM    975  CG  HIS A  62       5.610 -31.166   6.213  1.00  0.00              
ATOM    976  ND1 HIS A  62       6.132 -32.086   7.098  1.00  0.00              
ATOM    977  CD2 HIS A  62       4.311 -31.507   6.038  1.00  0.00              
ATOM    978  CE1 HIS A  62       5.189 -32.945   7.443  1.00  0.00              
ATOM    979  NE2 HIS A  62       4.075 -32.616   6.813  1.00  0.00              
ATOM    980  H   HIS A  62       5.007 -27.628   6.472  1.00  0.00              
ATOM    981  HA  HIS A  62       7.233 -29.351   7.462  1.00  0.00              
ATOM    982 1HB  HIS A  62       5.894 -29.662   4.761  1.00  0.00              
ATOM    983 2HB  HIS A  62       7.367 -30.471   5.276  1.00  0.00              
ATOM    984  HD2 HIS A  62       3.588 -30.998   5.400  1.00  0.00              
ATOM    985  HE1 HIS A  62       5.309 -33.782   8.130  1.00  0.00              
ATOM    986  HE2 HIS A  62       3.191 -33.097   6.887  1.00  0.00              
ATOM    987  N   ILE A  63       8.142 -26.994   6.784  1.00  0.00              
ATOM    988  CA  ILE A  63       8.845 -25.830   6.285  1.00  0.00              
ATOM    989  C   ILE A  63      10.340 -26.071   6.094  1.00  0.00              
ATOM    990  O   ILE A  63      10.950 -26.885   6.786  1.00  0.00              
ATOM    991  CB  ILE A  63       8.641 -24.638   7.238  1.00  0.00              
ATOM    992  CG1 ILE A  63       9.212 -24.957   8.622  1.00  0.00              
ATOM    993  CG2 ILE A  63       7.165 -24.282   7.337  1.00  0.00              
ATOM    994  CD1 ILE A  63       9.241 -23.771   9.559  1.00  0.00              
ATOM    995  H   ILE A  63       8.105 -27.157   7.780  1.00  0.00              
ATOM    996  HA  ILE A  63       8.453 -25.586   5.298  1.00  0.00              
ATOM    997  HB  ILE A  63       9.189 -23.774   6.863  1.00  0.00              
ATOM    998 1HG1 ILE A  63       8.620 -25.745   9.087  1.00  0.00              
ATOM    999 2HG1 ILE A  63      10.230 -25.333   8.518  1.00  0.00              
ATOM   1000 1HG2 ILE A  63       7.039 -23.439   8.015  1.00  0.00              
ATOM   1001 2HG2 ILE A  63       6.789 -24.014   6.351  1.00  0.00              
ATOM   1002 3HG2 ILE A  63       6.609 -25.139   7.717  1.00  0.00              
ATOM   1003 1HD1 ILE A  63       9.659 -24.076  10.519  1.00  0.00              
ATOM   1004 2HD1 ILE A  63       9.859 -22.983   9.129  1.00  0.00              
ATOM   1005 3HD1 ILE A  63       8.229 -23.400   9.707  1.00  0.00              
ATOM   1006  N   THR A  64      10.894 -25.379   5.105  1.00  0.00              
ATOM   1007  CA  THR A  64      12.317 -25.403   4.809  1.00  0.00              
ATOM   1008  C   THR A  64      12.725 -23.938   4.831  1.00  0.00              
ATOM   1009  O   THR A  64      11.863 -23.062   4.802  1.00  0.00              
ATOM   1010  CB  THR A  64      12.640 -26.057   3.453  1.00  0.00              
ATOM   1011  OG1 THR A  64      12.061 -25.282   2.396  1.00  0.00              
ATOM   1012  CG2 THR A  64      12.088 -27.473   3.399  1.00  0.00              
ATOM   1013  H   THR A  64      10.282 -24.810   4.537  1.00  0.00              
ATOM   1014  HA  THR A  64      12.813 -26.035   5.546  1.00  0.00              
ATOM   1015  HB  THR A  64      13.721 -26.089   3.313  1.00  0.00              
ATOM   1016  HG1 THR A  64      11.182 -24.996   2.654  1.00  0.00              
ATOM   1017 1HG2 THR A  64      12.326 -27.920   2.434  1.00  0.00              
ATOM   1018 2HG2 THR A  64      12.535 -28.069   4.195  1.00  0.00              
ATOM   1019 3HG2 THR A  64      11.007 -27.447   3.530  1.00  0.00              
ATOM   1020  N   PRO A  65      14.031 -23.651   4.914  1.00  0.00              
ATOM   1021  CA  PRO A  65      14.401 -22.233   4.999  1.00  0.00              
ATOM   1022  C   PRO A  65      13.825 -21.408   3.844  1.00  0.00              
ATOM   1023  O   PRO A  65      13.439 -20.252   4.044  1.00  0.00              
ATOM   1024  CB  PRO A  65      15.931 -22.280   4.944  1.00  0.00              
ATOM   1025  CG  PRO A  65      16.278 -23.602   5.539  1.00  0.00              
ATOM   1026  CD  PRO A  65      15.209 -24.533   5.031  1.00  0.00              
ATOM   1027  HA  PRO A  65      14.069 -21.830   5.968  1.00  0.00              
ATOM   1028 1HB  PRO A  65      16.273 -22.178   3.903  1.00  0.00              
ATOM   1029 2HB  PRO A  65      16.354 -21.435   5.506  1.00  0.00              
ATOM   1030 1HG  PRO A  65      17.288 -23.906   5.226  1.00  0.00              
ATOM   1031 2HG  PRO A  65      16.292 -23.533   6.637  1.00  0.00              
ATOM   1032 1HD  PRO A  65      15.512 -24.943   4.056  1.00  0.00              
ATOM   1033 2HD  PRO A  65      15.050 -25.342   5.760  1.00  0.00              
ATOM   1034  N   GLY A  66      13.731 -22.013   2.665  1.00  0.00              
ATOM   1035  CA  GLY A  66      13.214 -21.327   1.496  1.00  0.00              
ATOM   1036  C   GLY A  66      11.706 -21.153   1.489  1.00  0.00              
ATOM   1037  O   GLY A  66      11.184 -20.283   0.792  1.00  0.00              
ATOM   1038  H   GLY A  66      14.026 -22.975   2.580  1.00  0.00              
ATOM   1039 1HA  GLY A  66      13.669 -20.339   1.424  1.00  0.00              
ATOM   1040 2HA  GLY A  66      13.495 -21.876   0.598  1.00  0.00              
ATOM   1041  N   THR A  67      11.001 -21.979   2.256  1.00  0.00              
ATOM   1042  CA  THR A  67       9.537 -21.988   2.224  1.00  0.00              
ATOM   1043  C   THR A  67       8.896 -21.584   3.551  1.00  0.00              
ATOM   1044  O   THR A  67       7.671 -21.408   3.627  1.00  0.00              
ATOM   1045  CB  THR A  67       9.016 -23.379   1.818  1.00  0.00              
ATOM   1046  OG1 THR A  67       9.453 -24.354   2.774  1.00  0.00              
ATOM   1047  CG2 THR A  67       9.533 -23.761   0.439  1.00  0.00              
ATOM   1048  H   THR A  67      11.484 -22.615   2.874  1.00  0.00              
ATOM   1049  HA  THR A  67       9.203 -21.283   1.462  1.00  0.00              
ATOM   1050  HB  THR A  67       7.927 -23.369   1.801  1.00  0.00              
ATOM   1051  HG1 THR A  67       8.746 -24.983   2.935  1.00  0.00              
ATOM   1052 1HG2 THR A  67       9.154 -24.747   0.169  1.00  0.00              
ATOM   1053 2HG2 THR A  67       9.193 -23.028  -0.293  1.00  0.00              
ATOM   1054 3HG2 THR A  67      10.622 -23.782   0.452  1.00  0.00              
ATOM   1055  N   ALA A  68       9.704 -21.455   4.598  1.00  0.00              
ATOM   1056  CA  ALA A  68       9.187 -21.041   5.901  1.00  0.00              
ATOM   1057  C   ALA A  68       8.570 -19.642   5.883  1.00  0.00              
ATOM   1058  O   ALA A  68       7.528 -19.421   6.500  1.00  0.00              
ATOM   1059  CB  ALA A  68      10.264 -21.152   6.980  1.00  0.00              
ATOM   1060  H   ALA A  68      10.691 -21.643   4.498  1.00  0.00              
ATOM   1061  HA  ALA A  68       8.363 -21.704   6.164  1.00  0.00              
ATOM   1062 1HB  ALA A  68       9.851 -20.838   7.939  1.00  0.00              
ATOM   1063 2HB  ALA A  68      10.602 -22.186   7.052  1.00  0.00              
ATOM   1064 3HB  ALA A  68      11.105 -20.512   6.721  1.00  0.00              
ATOM   1065  N   TYR A  69       9.192 -18.707   5.170  1.00  0.00              
ATOM   1066  CA  TYR A  69       8.589 -17.380   5.026  1.00  0.00              
ATOM   1067  C   TYR A  69       7.257 -17.461   4.288  1.00  0.00              
ATOM   1068  O   TYR A  69       6.272 -16.836   4.692  1.00  0.00              
ATOM   1069  CB  TYR A  69       9.542 -16.432   4.297  1.00  0.00              
ATOM   1070  CG  TYR A  69       8.977 -15.046   4.079  1.00  0.00              
ATOM   1071  CD1 TYR A  69       8.804 -14.190   5.158  1.00  0.00              
ATOM   1072  CD2 TYR A  69       8.630 -14.630   2.802  1.00  0.00              
ATOM   1073  CE1 TYR A  69       8.288 -12.924   4.959  1.00  0.00              
ATOM   1074  CE2 TYR A  69       8.114 -13.365   2.604  1.00  0.00              
ATOM   1075  CZ  TYR A  69       7.942 -12.513   3.677  1.00  0.00              
ATOM   1076  OH  TYR A  69       7.428 -11.253   3.479  1.00  0.00              
ATOM   1077  H   TYR A  69      10.078 -18.896   4.723  1.00  0.00              
ATOM   1078  HA  TYR A  69       8.380 -16.986   6.021  1.00  0.00              
ATOM   1079 1HB  TYR A  69      10.468 -16.336   4.866  1.00  0.00              
ATOM   1080 2HB  TYR A  69       9.799 -16.851   3.324  1.00  0.00              
ATOM   1081  HD1 TYR A  69       9.076 -14.517   6.162  1.00  0.00              
ATOM   1082  HD2 TYR A  69       8.765 -15.303   1.955  1.00  0.00              
ATOM   1083  HE1 TYR A  69       8.152 -12.252   5.806  1.00  0.00              
ATOM   1084  HE2 TYR A  69       7.841 -13.038   1.600  1.00  0.00              
ATOM   1085  HH  TYR A  69       7.359 -10.800   4.323  1.00  0.00              
ATOM   1086  N   GLN A  70       7.221 -18.255   3.221  1.00  0.00              
ATOM   1087  CA  GLN A  70       5.998 -18.372   2.435  1.00  0.00              
ATOM   1088  C   GLN A  70       4.866 -18.975   3.267  1.00  0.00              
ATOM   1089  O   GLN A  70       3.726 -18.510   3.198  1.00  0.00              
ATOM   1090  CB  GLN A  70       6.243 -19.222   1.186  1.00  0.00              
ATOM   1091  CG  GLN A  70       7.147 -18.569   0.156  1.00  0.00              
ATOM   1092  CD  GLN A  70       7.418 -19.472  -1.033  1.00  0.00              
ATOM   1093  OE1 GLN A  70       7.338 -20.699  -0.929  1.00  0.00              
ATOM   1094  NE2 GLN A  70       7.742 -18.869  -2.171  1.00  0.00              
ATOM   1095  H   GLN A  70       8.036 -18.784   2.945  1.00  0.00              
ATOM   1096  HA  GLN A  70       5.669 -17.371   2.158  1.00  0.00              
ATOM   1097 1HB  GLN A  70       6.694 -20.172   1.476  1.00  0.00              
ATOM   1098 2HB  GLN A  70       5.291 -19.445   0.705  1.00  0.00              
ATOM   1099 1HG  GLN A  70       6.669 -17.659  -0.208  1.00  0.00              
ATOM   1100 2HG  GLN A  70       8.101 -18.326   0.625  1.00  0.00              
ATOM   1101 1HE2 GLN A  70       7.932 -19.413  -2.989  1.00  0.00              
ATOM   1102 2HE2 GLN A  70       7.796 -17.871  -2.211  1.00  0.00              
ATOM   1103  N   SER A  71       5.179 -19.995   4.064  1.00  0.00              
ATOM   1104  CA  SER A  71       4.184 -20.583   4.968  1.00  0.00              
ATOM   1105  C   SER A  71       3.652 -19.573   5.984  1.00  0.00              
ATOM   1106  O   SER A  71       2.437 -19.479   6.217  1.00  0.00              
ATOM   1107  CB  SER A  71       4.787 -21.766   5.699  1.00  0.00              
ATOM   1108  OG  SER A  71       3.858 -22.340   6.578  1.00  0.00              
ATOM   1109  H   SER A  71       6.115 -20.374   4.049  1.00  0.00              
ATOM   1110  HA  SER A  71       3.326 -20.905   4.376  1.00  0.00              
ATOM   1111 1HB  SER A  71       5.115 -22.512   4.975  1.00  0.00              
ATOM   1112 2HB  SER A  71       5.665 -21.441   6.255  1.00  0.00              
ATOM   1113  HG  SER A  71       2.993 -22.057   6.271  1.00  0.00              
ATOM   1114  N   PHE A  72       4.567 -18.830   6.602  1.00  0.00              
ATOM   1115  CA  PHE A  72       4.191 -17.780   7.542  1.00  0.00              
ATOM   1116  C   PHE A  72       3.236 -16.782   6.894  1.00  0.00              
ATOM   1117  O   PHE A  72       2.180 -16.465   7.452  1.00  0.00              
ATOM   1118  CB  PHE A  72       5.436 -17.047   8.066  1.00  0.00              
ATOM   1119  CG  PHE A  72       5.117 -15.868   8.947  1.00  0.00              
ATOM   1120  CD1 PHE A  72       4.860 -16.049  10.295  1.00  0.00              
ATOM   1121  CD2 PHE A  72       5.083 -14.580   8.425  1.00  0.00              
ATOM   1122  CE1 PHE A  72       4.560 -14.965  11.113  1.00  0.00              
ATOM   1123  CE2 PHE A  72       4.785 -13.493   9.235  1.00  0.00              
ATOM   1124  CZ  PHE A  72       4.529 -13.686  10.584  1.00  0.00              
ATOM   1125  H   PHE A  72       5.546 -18.997   6.417  1.00  0.00              
ATOM   1126  HA  PHE A  72       3.678 -18.241   8.388  1.00  0.00              
ATOM   1127 1HB  PHE A  72       6.055 -17.741   8.634  1.00  0.00              
ATOM   1128 2HB  PHE A  72       6.030 -16.693   7.224  1.00  0.00              
ATOM   1129  HD1 PHE A  72       4.896 -17.055  10.713  1.00  0.00              
ATOM   1130  HD2 PHE A  72       5.285 -14.431   7.364  1.00  0.00              
ATOM   1131  HE1 PHE A  72       4.349 -15.123  12.170  1.00  0.00              
ATOM   1132  HE2 PHE A  72       4.751 -12.489   8.812  1.00  0.00              
ATOM   1133  HZ  PHE A  72       4.304 -12.835  11.226  1.00  0.00              
ATOM   1134  N   GLU A  73       3.604 -16.284   5.723  1.00  0.00              
ATOM   1135  CA  GLU A  73       2.780 -15.267   5.077  1.00  0.00              
ATOM   1136  C   GLU A  73       1.441 -15.820   4.609  1.00  0.00              
ATOM   1137  O   GLU A  73       0.413 -15.149   4.722  1.00  0.00              
ATOM   1138  CB  GLU A  73       3.528 -14.663   3.886  1.00  0.00              
ATOM   1139  CG  GLU A  73       4.714 -13.789   4.267  1.00  0.00              
ATOM   1140  CD  GLU A  73       4.311 -12.553   5.022  1.00  0.00              
ATOM   1141  OE1 GLU A  73       3.295 -11.986   4.698  1.00  0.00              
ATOM   1142  OE2 GLU A  73       5.020 -12.175   5.925  1.00  0.00              
ATOM   1143  H   GLU A  73       4.448 -16.596   5.267  1.00  0.00              
ATOM   1144  HA  GLU A  73       2.542 -14.497   5.810  1.00  0.00              
ATOM   1145 1HB  GLU A  73       3.895 -15.463   3.243  1.00  0.00              
ATOM   1146 2HB  GLU A  73       2.841 -14.057   3.295  1.00  0.00              
ATOM   1147 1HG  GLU A  73       5.398 -14.371   4.884  1.00  0.00              
ATOM   1148 2HG  GLU A  73       5.244 -13.498   3.361  1.00  0.00              
ATOM   1149  N   GLN A  74       1.459 -17.039   4.094  1.00  0.00              
ATOM   1150  CA  GLN A  74       0.252 -17.638   3.553  1.00  0.00              
ATOM   1151  C   GLN A  74      -0.789 -17.887   4.634  1.00  0.00              
ATOM   1152  O   GLN A  74      -1.951 -17.523   4.465  1.00  0.00              
ATOM   1153  CB  GLN A  74       0.585 -18.951   2.839  1.00  0.00              
ATOM   1154  CG  GLN A  74      -0.606 -19.617   2.172  1.00  0.00              
ATOM   1155  CD  GLN A  74      -1.178 -18.782   1.042  1.00  0.00              
ATOM   1156  OE1 GLN A  74      -0.452 -18.344   0.146  1.00  0.00              
ATOM   1157  NE2 GLN A  74      -2.487 -18.556   1.078  1.00  0.00              
ATOM   1158  H   GLN A  74       2.321 -17.566   4.075  1.00  0.00              
ATOM   1159  HA  GLN A  74      -0.207 -16.929   2.865  1.00  0.00              
ATOM   1160 1HB  GLN A  74       1.340 -18.768   2.075  1.00  0.00              
ATOM   1161 2HB  GLN A  74       1.008 -19.657   3.554  1.00  0.00              
ATOM   1162 1HG  GLN A  74      -0.291 -20.576   1.763  1.00  0.00              
ATOM   1163 2HG  GLN A  74      -1.389 -19.767   2.916  1.00  0.00              
ATOM   1164 1HE2 GLN A  74      -2.921 -18.011   0.359  1.00  0.00              
ATOM   1165 2HE2 GLN A  74      -3.039 -18.930   1.824  1.00  0.00              
ATOM   1166  N   VAL A  75      -0.380 -18.484   5.749  1.00  0.00              
ATOM   1167  CA  VAL A  75      -1.328 -18.772   6.828  1.00  0.00              
ATOM   1168  C   VAL A  75      -1.755 -17.501   7.574  1.00  0.00              
ATOM   1169  O   VAL A  75      -2.937 -17.313   7.870  1.00  0.00              
ATOM   1170  CB  VAL A  75      -0.771 -19.799   7.837  1.00  0.00              
ATOM   1171  CG1 VAL A  75      -1.712 -19.933   9.036  1.00  0.00              
ATOM   1172  CG2 VAL A  75      -0.554 -21.156   7.143  1.00  0.00              
ATOM   1173  H   VAL A  75       0.590 -18.744   5.864  1.00  0.00              
ATOM   1174  HA  VAL A  75      -2.234 -19.194   6.390  1.00  0.00              
ATOM   1175  HB  VAL A  75       0.180 -19.434   8.226  1.00  0.00              
ATOM   1176 1HG1 VAL A  75      -1.306 -20.661   9.739  1.00  0.00              
ATOM   1177 2HG1 VAL A  75      -1.810 -18.967   9.531  1.00  0.00              
ATOM   1178 3HG1 VAL A  75      -2.691 -20.268   8.694  1.00  0.00              
ATOM   1179 1HG2 VAL A  75      -0.160 -21.873   7.862  1.00  0.00              
ATOM   1180 2HG2 VAL A  75      -1.504 -21.519   6.749  1.00  0.00              
ATOM   1181 3HG2 VAL A  75       0.156 -21.036   6.324  1.00  0.00              
ATOM   1182  N   VAL A  76      -0.795 -16.630   7.866  1.00  0.00              
ATOM   1183  CA  VAL A  76      -1.084 -15.419   8.636  1.00  0.00              
ATOM   1184  C   VAL A  76      -1.980 -14.465   7.823  1.00  0.00              
ATOM   1185  O   VAL A  76      -2.973 -13.952   8.331  1.00  0.00              
ATOM   1186  CB  VAL A  76       0.217 -14.745   9.141  1.00  0.00              
ATOM   1187  CG1 VAL A  76      -0.085 -13.402   9.758  1.00  0.00              
ATOM   1188  CG2 VAL A  76       0.923 -15.656  10.171  1.00  0.00              
ATOM   1189  H   VAL A  76       0.151 -16.801   7.555  1.00  0.00              
ATOM   1190  HA  VAL A  76      -1.683 -15.696   9.505  1.00  0.00              
ATOM   1191  HB  VAL A  76       0.880 -14.576   8.292  1.00  0.00              
ATOM   1192 1HG1 VAL A  76       0.842 -12.945  10.106  1.00  0.00              
ATOM   1193 2HG1 VAL A  76      -0.551 -12.756   9.015  1.00  0.00              
ATOM   1194 3HG1 VAL A  76      -0.762 -13.534  10.602  1.00  0.00              
ATOM   1195 1HG2 VAL A  76       1.836 -15.173  10.517  1.00  0.00              
ATOM   1196 2HG2 VAL A  76       0.260 -15.830  11.018  1.00  0.00              
ATOM   1197 3HG2 VAL A  76       1.173 -16.609   9.703  1.00  0.00              
ATOM   1198  N   ASN A  77      -1.666 -14.264   6.549  1.00  0.00              
ATOM   1199  CA  ASN A  77      -2.511 -13.401   5.721  1.00  0.00              
ATOM   1200  C   ASN A  77      -3.926 -13.950   5.564  1.00  0.00              
ATOM   1201  O   ASN A  77      -4.897 -13.189   5.569  1.00  0.00              
ATOM   1202  CB  ASN A  77      -1.875 -13.193   4.358  1.00  0.00              
ATOM   1203  CG  ASN A  77      -0.690 -12.268   4.409  1.00  0.00              
ATOM   1204  OD1 ASN A  77      -0.538 -11.486   5.355  1.00  0.00              
ATOM   1205  ND2 ASN A  77       0.152 -12.342   3.410  1.00  0.00              
ATOM   1206  H   ASN A  77      -0.852 -14.696   6.137  1.00  0.00              
ATOM   1207  HA  ASN A  77      -2.635 -12.445   6.231  1.00  0.00              
ATOM   1208 1HB  ASN A  77      -1.553 -14.154   3.956  1.00  0.00              
ATOM   1209 2HB  ASN A  77      -2.613 -12.781   3.671  1.00  0.00              
ATOM   1210 1HD2 ASN A  77       0.958 -11.750   3.390  1.00  0.00              
ATOM   1211 2HD2 ASN A  77      -0.011 -12.989   2.666  1.00  0.00              
ATOM   1212  N   GLU A  78      -4.055 -15.269   5.458  1.00  0.00              
ATOM   1213  CA  GLU A  78      -5.400 -15.848   5.432  1.00  0.00              
ATOM   1214  C   GLU A  78      -6.093 -15.746   6.790  1.00  0.00              
ATOM   1215  O   GLU A  78      -7.310 -15.482   6.857  1.00  0.00              
ATOM   1216  CB  GLU A  78      -5.385 -17.288   4.919  1.00  0.00              
ATOM   1217  CG  GLU A  78      -5.007 -17.396   3.456  1.00  0.00              
ATOM   1218  CD  GLU A  78      -5.928 -16.588   2.558  1.00  0.00              
ATOM   1219  OE1 GLU A  78      -7.146 -16.529   2.845  1.00  0.00              
ATOM   1220  OE2 GLU A  78      -5.432 -16.001   1.572  1.00  0.00              
ATOM   1221  H   GLU A  78      -3.254 -15.882   5.394  1.00  0.00              
ATOM   1222  HA  GLU A  78      -6.019 -15.254   4.758  1.00  0.00              
ATOM   1223 1HB  GLU A  78      -4.676 -17.875   5.503  1.00  0.00              
ATOM   1224 2HB  GLU A  78      -6.370 -17.733   5.056  1.00  0.00              
ATOM   1225 1HG  GLU A  78      -3.985 -17.043   3.328  1.00  0.00              
ATOM   1226 2HG  GLU A  78      -5.040 -18.444   3.160  1.00  0.00              
ATOM   1227  N   LEU A  79      -5.332 -15.945   7.860  1.00  0.00              
ATOM   1228  CA  LEU A  79      -5.873 -15.864   9.214  1.00  0.00              
ATOM   1229  C   LEU A  79      -6.587 -14.531   9.439  1.00  0.00              
ATOM   1230  O   LEU A  79      -7.702 -14.500   9.963  1.00  0.00              
ATOM   1231  CB  LEU A  79      -4.750 -16.032  10.245  1.00  0.00              
ATOM   1232  CG  LEU A  79      -5.169 -15.894  11.714  1.00  0.00              
ATOM   1233  CD1 LEU A  79      -6.200 -16.962  12.052  1.00  0.00              
ATOM   1234  CD2 LEU A  79      -3.943 -16.016  12.606  1.00  0.00              
ATOM   1235  H   LEU A  79      -4.353 -16.159   7.733  1.00  0.00              
ATOM   1236  HA  LEU A  79      -6.593 -16.670   9.348  1.00  0.00              
ATOM   1237 1HB  LEU A  79      -4.308 -17.019  10.119  1.00  0.00              
ATOM   1238 2HB  LEU A  79      -3.982 -15.285  10.048  1.00  0.00              
ATOM   1239  HG  LEU A  79      -5.635 -14.920  11.869  1.00  0.00              
ATOM   1240 1HD1 LEU A  79      -6.498 -16.863  13.096  1.00  0.00              
ATOM   1241 2HD1 LEU A  79      -7.075 -16.839  11.412  1.00  0.00              
ATOM   1242 3HD1 LEU A  79      -5.768 -17.949  11.890  1.00  0.00              
ATOM   1243 1HD2 LEU A  79      -4.241 -15.917  13.650  1.00  0.00              
ATOM   1244 2HD2 LEU A  79      -3.477 -16.990  12.453  1.00  0.00              
ATOM   1245 3HD2 LEU A  79      -3.231 -15.230  12.356  1.00  0.00              
ATOM   1246  N   PHE A  80      -5.957 -13.440   9.012  1.00  0.00              
ATOM   1247  CA  PHE A  80      -6.535 -12.112   9.235  1.00  0.00              
ATOM   1248  C   PHE A  80      -7.272 -11.513   8.041  1.00  0.00              
ATOM   1249  O   PHE A  80      -7.563 -10.318   8.047  1.00  0.00              
ATOM   1250  CB  PHE A  80      -5.446 -11.145   9.720  1.00  0.00              
ATOM   1251  CG  PHE A  80      -4.844 -11.533  11.046  1.00  0.00              
ATOM   1252  CD1 PHE A  80      -5.528 -11.305  12.218  1.00  0.00              
ATOM   1253  CD2 PHE A  80      -3.580 -12.105  11.115  1.00  0.00              
ATOM   1254  CE1 PHE A  80      -4.988 -11.647  13.446  1.00  0.00              
ATOM   1255  CE2 PHE A  80      -3.025 -12.445  12.329  1.00  0.00              
ATOM   1256  CZ  PHE A  80      -3.725 -12.218  13.506  1.00  0.00              
ATOM   1257  H   PHE A  80      -5.073 -13.517   8.529  1.00  0.00              
ATOM   1258  HA  PHE A  80      -7.304 -12.194  10.004  1.00  0.00              
ATOM   1259 1HB  PHE A  80      -4.647 -11.099   8.981  1.00  0.00              
ATOM   1260 2HB  PHE A  80      -5.864 -10.144   9.813  1.00  0.00              
ATOM   1261  HD1 PHE A  80      -6.517 -10.846  12.178  1.00  0.00              
ATOM   1262  HD2 PHE A  80      -3.026 -12.285  10.193  1.00  0.00              
ATOM   1263  HE1 PHE A  80      -5.554 -11.468  14.359  1.00  0.00              
ATOM   1264  HE2 PHE A  80      -2.031 -12.892  12.365  1.00  0.00              
ATOM   1265  HZ  PHE A  80      -3.291 -12.484  14.469  1.00  0.00              
ATOM   1266  N   ARG A  81      -7.589 -12.330   7.037  1.00  0.00              
ATOM   1267  CA  ARG A  81      -8.188 -11.839   5.792  1.00  0.00              
ATOM   1268  C   ARG A  81      -9.433 -10.981   6.027  1.00  0.00              
ATOM   1269  O   ARG A  81      -9.562  -9.896   5.459  1.00  0.00              
ATOM   1270  CB  ARG A  81      -8.536 -12.999   4.862  1.00  0.00              
ATOM   1271  CG  ARG A  81      -9.333 -12.567   3.636  1.00  0.00              
ATOM   1272  CD  ARG A  81      -9.641 -13.744   2.736  1.00  0.00              
ATOM   1273  NE  ARG A  81      -8.453 -14.174   2.008  1.00  0.00              
ATOM   1274  CZ  ARG A  81      -8.019 -13.603   0.891  1.00  0.00              
ATOM   1275  NH1 ARG A  81      -8.677 -12.577   0.367  1.00  0.00              
ATOM   1276  NH2 ARG A  81      -6.927 -14.059   0.292  1.00  0.00              
ATOM   1277  H   ARG A  81      -7.408 -13.318   7.140  1.00  0.00              
ATOM   1278  HA  ARG A  81      -7.463 -11.199   5.289  1.00  0.00              
ATOM   1279 1HB  ARG A  81      -7.621 -13.483   4.526  1.00  0.00              
ATOM   1280 2HB  ARG A  81      -9.118 -13.742   5.409  1.00  0.00              
ATOM   1281 1HG  ARG A  81     -10.275 -12.119   3.954  1.00  0.00              
ATOM   1282 2HG  ARG A  81      -8.757 -11.837   3.067  1.00  0.00              
ATOM   1283 1HD  ARG A  81     -10.001 -14.577   3.337  1.00  0.00              
ATOM   1284 2HD  ARG A  81     -10.406 -13.459   2.015  1.00  0.00              
ATOM   1285  HE  ARG A  81      -7.931 -14.956   2.381  1.00  0.00              
ATOM   1286 1HH1 ARG A  81      -9.511 -12.228   0.819  1.00  0.00              
ATOM   1287 2HH1 ARG A  81      -8.345 -12.145  -0.483  1.00  0.00              
ATOM   1288 1HH2 ARG A  81      -6.424 -14.842   0.687  1.00  0.00              
ATOM   1289 2HH2 ARG A  81      -6.598 -13.625  -0.557  1.00  0.00              
ATOM   1290  N   ASP A  82     -10.342 -11.475   6.862  1.00  0.00              
ATOM   1291  CA  ASP A  82     -11.637 -10.802   7.046  1.00  0.00              
ATOM   1292  C   ASP A  82     -11.825 -10.201   8.436  1.00  0.00              
ATOM   1293  O   ASP A  82     -12.951 -10.018   8.905  1.00  0.00              
ATOM   1294  CB  ASP A  82     -12.815 -11.708   6.674  1.00  0.00              
ATOM   1295  CG  ASP A  82     -12.943 -12.928   7.573  1.00  0.00              
ATOM   1296  OD1 ASP A  82     -12.165 -13.083   8.536  1.00  0.00              
ATOM   1297  OD2 ASP A  82     -13.854 -13.740   7.298  1.00  0.00              
ATOM   1298  H   ASP A  82     -10.148 -12.320   7.379  1.00  0.00              
ATOM   1299  HA  ASP A  82     -11.669  -9.928   6.394  1.00  0.00              
ATOM   1300 1HB  ASP A  82     -13.743 -11.139   6.731  1.00  0.00              
ATOM   1301 2HB  ASP A  82     -12.701 -12.048   5.645  1.00  0.00              
ATOM   1302  N   GLY A  83     -10.725  -9.882   9.095  1.00  0.00              
ATOM   1303  CA  GLY A  83     -10.831  -9.281  10.405  1.00  0.00              
ATOM   1304  C   GLY A  83      -9.728  -9.632  11.356  1.00  0.00              
ATOM   1305  O   GLY A  83      -9.052 -10.641  11.199  1.00  0.00              
ATOM   1306  H   GLY A  83      -9.810 -10.050   8.703  1.00  0.00              
ATOM   1307 1HA  GLY A  83     -10.850  -8.195  10.307  1.00  0.00              
ATOM   1308 2HA  GLY A  83     -11.772  -9.578  10.867  1.00  0.00              
ATOM   1309  N   VAL A  84      -9.546  -8.767  12.344  1.00  0.00              
ATOM   1310  CA  VAL A  84      -8.534  -8.956  13.358  1.00  0.00              
ATOM   1311  C   VAL A  84      -9.234  -8.914  14.719  1.00  0.00              
ATOM   1312  O   VAL A  84     -10.080  -8.060  14.965  1.00  0.00              
ATOM   1313  CB  VAL A  84      -7.493  -7.823  13.287  1.00  0.00              
ATOM   1314  CG1 VAL A  84      -6.426  -7.971  14.404  1.00  0.00              
ATOM   1315  CG2 VAL A  84      -6.836  -7.780  11.904  1.00  0.00              
ATOM   1316  H   VAL A  84     -10.137  -7.949  12.386  1.00  0.00              
ATOM   1317  HA  VAL A  84      -8.032  -9.906  13.173  1.00  0.00              
ATOM   1318  HB  VAL A  84      -7.992  -6.872  13.476  1.00  0.00              
ATOM   1319 1HG1 VAL A  84      -5.705  -7.156  14.329  1.00  0.00              
ATOM   1320 2HG1 VAL A  84      -6.912  -7.936  15.379  1.00  0.00              
ATOM   1321 3HG1 VAL A  84      -5.909  -8.924  14.289  1.00  0.00              
ATOM   1322 1HG2 VAL A  84      -6.105  -6.972  11.874  1.00  0.00              
ATOM   1323 2HG2 VAL A  84      -6.337  -8.729  11.708  1.00  0.00              
ATOM   1324 3HG2 VAL A  84      -7.598  -7.607  11.144  1.00  0.00              
ATOM   1325  N   ASN A  85      -8.904  -9.864  15.590  1.00  0.00              
ATOM   1326  CA  ASN A  85      -9.430  -9.839  16.951  1.00  0.00              
ATOM   1327  C   ASN A  85      -8.412 -10.512  17.857  1.00  0.00              
ATOM   1328  O   ASN A  85      -7.443 -11.084  17.364  1.00  0.00              
ATOM   1329  CB  ASN A  85     -10.827 -10.482  17.029  1.00  0.00              
ATOM   1330  CG  ASN A  85     -10.835 -11.954  16.605  1.00  0.00              
ATOM   1331  OD1 ASN A  85     -10.074 -12.767  17.132  1.00  0.00              
ATOM   1332  ND2 ASN A  85     -11.746 -12.310  15.689  1.00  0.00              
ATOM   1333  H   ASN A  85      -8.284 -10.612  15.315  1.00  0.00              
ATOM   1334  HA  ASN A  85      -9.516  -8.799  17.270  1.00  0.00              
ATOM   1335 1HB  ASN A  85     -11.203 -10.413  18.050  1.00  0.00              
ATOM   1336 2HB  ASN A  85     -11.516  -9.933  16.388  1.00  0.00              
ATOM   1337 1HD2 ASN A  85     -11.796 -13.259  15.376  1.00  0.00              
ATOM   1338 2HD2 ASN A  85     -12.374 -11.627  15.318  1.00  0.00              
ATOM   1339  N   TRP A  86      -8.616 -10.441  19.169  1.00  0.00              
ATOM   1340  CA  TRP A  86      -7.615 -10.992  20.099  1.00  0.00              
ATOM   1341  C   TRP A  86      -7.450 -12.513  19.962  1.00  0.00              
ATOM   1342  O   TRP A  86      -6.345 -13.046  20.113  1.00  0.00              
ATOM   1343  CB  TRP A  86      -7.948 -10.602  21.535  1.00  0.00              
ATOM   1344  CG  TRP A  86      -7.601  -9.167  21.884  1.00  0.00              
ATOM   1345  CD1 TRP A  86      -8.459  -8.201  22.321  1.00  0.00              
ATOM   1346  CD2 TRP A  86      -6.307  -8.551  21.816  1.00  0.00              
ATOM   1347  NE1 TRP A  86      -7.776  -7.019  22.534  1.00  0.00              
ATOM   1348  CE2 TRP A  86      -6.455  -7.211  22.230  1.00  0.00              
ATOM   1349  CE3 TRP A  86      -5.037  -9.002  21.443  1.00  0.00              
ATOM   1350  CZ2 TRP A  86      -5.382  -6.321  22.287  1.00  0.00              
ATOM   1351  CZ3 TRP A  86      -3.976  -8.115  21.492  1.00  0.00              
ATOM   1352  CH2 TRP A  86      -4.154  -6.794  21.914  1.00  0.00              
ATOM   1353  H   TRP A  86      -9.452 -10.014  19.542  1.00  0.00              
ATOM   1354  HA  TRP A  86      -6.640 -10.577  19.843  1.00  0.00              
ATOM   1355 1HB  TRP A  86      -9.015 -10.743  21.712  1.00  0.00              
ATOM   1356 2HB  TRP A  86      -7.413 -11.255  22.223  1.00  0.00              
ATOM   1357  HD1 TRP A  86      -9.526  -8.341  22.480  1.00  0.00              
ATOM   1358  HE1 TRP A  86      -8.184  -6.155  22.858  1.00  0.00              
ATOM   1359  HE3 TRP A  86      -4.887 -10.032  21.122  1.00  0.00              
ATOM   1360  HZ2 TRP A  86      -5.502  -5.289  22.614  1.00  0.00              
ATOM   1361  HZ3 TRP A  86      -2.992  -8.475  21.190  1.00  0.00              
ATOM   1362  HH2 TRP A  86      -3.292  -6.128  21.945  1.00  0.00              
ATOM   1363  N   GLY A  87      -8.532 -13.216  19.672  1.00  0.00              
ATOM   1364  CA  GLY A  87      -8.423 -14.657  19.454  1.00  0.00              
ATOM   1365  C   GLY A  87      -7.547 -15.006  18.259  1.00  0.00              
ATOM   1366  O   GLY A  87      -6.779 -15.986  18.286  1.00  0.00              
ATOM   1367  H   GLY A  87      -9.438 -12.775  19.598  1.00  0.00              
ATOM   1368 1HA  GLY A  87      -8.009 -15.130  20.345  1.00  0.00              
ATOM   1369 2HA  GLY A  87      -9.416 -15.078  19.299  1.00  0.00              
ATOM   1370  N   ARG A  88      -7.677 -14.232  17.186  1.00  0.00              
ATOM   1371  CA  ARG A  88      -6.821 -14.444  16.014  1.00  0.00              
ATOM   1372  C   ARG A  88      -5.388 -14.035  16.336  1.00  0.00              
ATOM   1373  O   ARG A  88      -4.426 -14.648  15.851  1.00  0.00              
ATOM   1374  CB  ARG A  88      -7.352 -13.685  14.796  1.00  0.00              
ATOM   1375  CG  ARG A  88      -8.683 -14.270  14.312  1.00  0.00              
ATOM   1376  CD  ARG A  88      -9.208 -13.544  13.073  1.00  0.00              
ATOM   1377  NE  ARG A  88     -10.504 -14.058  12.666  1.00  0.00              
ATOM   1378  CZ  ARG A  88     -11.058 -13.773  11.495  1.00  0.00              
ATOM   1379  NH1 ARG A  88     -10.394 -12.995  10.646  1.00  0.00              
ATOM   1380  NH2 ARG A  88     -12.254 -14.260  11.170  1.00  0.00              
ATOM   1381  H   ARG A  88      -8.364 -13.492  17.167  1.00  0.00              
ATOM   1382  HA  ARG A  88      -6.816 -15.508  15.778  1.00  0.00              
ATOM   1383 1HB  ARG A  88      -7.487 -12.636  15.052  1.00  0.00              
ATOM   1384 2HB  ARG A  88      -6.619 -13.733  13.990  1.00  0.00              
ATOM   1385 1HG  ARG A  88      -8.548 -15.322  14.058  1.00  0.00              
ATOM   1386 2HG  ARG A  88      -9.429 -14.180  15.102  1.00  0.00              
ATOM   1387 1HD  ARG A  88      -9.312 -12.482  13.291  1.00  0.00              
ATOM   1388 2HD  ARG A  88      -8.509 -13.679  12.249  1.00  0.00              
ATOM   1389  HE  ARG A  88     -10.996 -14.659  13.313  1.00  0.00              
ATOM   1390 1HH1 ARG A  88      -9.485 -12.633  10.898  1.00  0.00              
ATOM   1391 2HH1 ARG A  88     -10.798 -12.766   9.750  1.00  0.00              
ATOM   1392 1HH2 ARG A  88     -12.751 -14.855  11.819  1.00  0.00              
ATOM   1393 2HH2 ARG A  88     -12.665 -14.036  10.276  1.00  0.00              
ATOM   1394  N   ILE A  89      -5.241 -12.998  17.144  1.00  0.00              
ATOM   1395  CA  ILE A  89      -3.907 -12.535  17.519  1.00  0.00              
ATOM   1396  C   ILE A  89      -3.201 -13.610  18.359  1.00  0.00              
ATOM   1397  O   ILE A  89      -2.015 -13.891  18.141  1.00  0.00              
ATOM   1398  CB  ILE A  89      -3.961 -11.171  18.228  1.00  0.00              
ATOM   1399  CG1 ILE A  89      -4.388 -10.098  17.218  1.00  0.00              
ATOM   1400  CG2 ILE A  89      -2.580 -10.807  18.846  1.00  0.00              
ATOM   1401  CD1 ILE A  89      -4.771  -8.760  17.832  1.00  0.00              
ATOM   1402  H   ILE A  89      -6.050 -12.516  17.509  1.00  0.00              
ATOM   1403  HA  ILE A  89      -3.313 -12.422  16.612  1.00  0.00              
ATOM   1404  HB  ILE A  89      -4.701 -11.205  19.026  1.00  0.00              
ATOM   1405 1HG1 ILE A  89      -3.577  -9.919  16.513  1.00  0.00              
ATOM   1406 2HG1 ILE A  89      -5.244 -10.457  16.646  1.00  0.00              
ATOM   1407 1HG2 ILE A  89      -2.648  -9.838  19.340  1.00  0.00              
ATOM   1408 2HG2 ILE A  89      -2.296 -11.566  19.573  1.00  0.00              
ATOM   1409 3HG2 ILE A  89      -1.830 -10.760  18.057  1.00  0.00              
ATOM   1410 1HD1 ILE A  89      -5.059  -8.066  17.041  1.00  0.00              
ATOM   1411 2HD1 ILE A  89      -5.610  -8.900  18.514  1.00  0.00              
ATOM   1412 3HD1 ILE A  89      -3.921  -8.354  18.378  1.00  0.00              
ATOM   1413  N   VAL A  90      -3.929 -14.229  19.286  1.00  0.00              
ATOM   1414  CA  VAL A  90      -3.349 -15.331  20.076  1.00  0.00              
ATOM   1415  C   VAL A  90      -3.041 -16.518  19.157  1.00  0.00              
ATOM   1416  O   VAL A  90      -1.994 -17.158  19.289  1.00  0.00              
ATOM   1417  CB  VAL A  90      -4.317 -15.776  21.188  1.00  0.00              
ATOM   1418  CG1 VAL A  90      -3.810 -17.043  21.860  1.00  0.00              
ATOM   1419  CG2 VAL A  90      -4.487 -14.657  22.205  1.00  0.00              
ATOM   1420  H   VAL A  90      -4.885 -13.951  19.457  1.00  0.00              
ATOM   1421  HA  VAL A  90      -2.411 -14.987  20.513  1.00  0.00              
ATOM   1422  HB  VAL A  90      -5.284 -16.013  20.743  1.00  0.00              
ATOM   1423 1HG1 VAL A  90      -4.506 -17.343  22.643  1.00  0.00              
ATOM   1424 2HG1 VAL A  90      -3.731 -17.840  21.121  1.00  0.00              
ATOM   1425 3HG1 VAL A  90      -2.830 -16.855  22.299  1.00  0.00              
ATOM   1426 1HG2 VAL A  90      -5.173 -14.978  22.988  1.00  0.00              
ATOM   1427 2HG2 VAL A  90      -3.519 -14.416  22.646  1.00  0.00              
ATOM   1428 3HG2 VAL A  90      -4.890 -13.774  21.710  1.00  0.00              
ATOM   1429  N   ALA A  91      -3.935 -16.800  18.211  1.00  0.00              
ATOM   1430  CA  ALA A  91      -3.672 -17.857  17.222  1.00  0.00              
ATOM   1431  C   ALA A  91      -2.398 -17.595  16.407  1.00  0.00              
ATOM   1432  O   ALA A  91      -1.617 -18.517  16.151  1.00  0.00              
ATOM   1433  CB  ALA A  91      -4.872 -18.047  16.300  1.00  0.00              
ATOM   1434  H   ALA A  91      -4.805 -16.288  18.165  1.00  0.00              
ATOM   1435  HA  ALA A  91      -3.494 -18.788  17.760  1.00  0.00              
ATOM   1436 1HB  ALA A  91      -4.655 -18.833  15.577  1.00  0.00              
ATOM   1437 2HB  ALA A  91      -5.744 -18.329  16.892  1.00  0.00              
ATOM   1438 3HB  ALA A  91      -5.077 -17.117  15.774  1.00  0.00              
ATOM   1439  N   PHE A  92      -2.204 -16.341  16.010  1.00  0.00              
ATOM   1440  CA  PHE A  92      -0.971 -15.865  15.374  1.00  0.00              
ATOM   1441  C   PHE A  92       0.249 -16.091  16.290  1.00  0.00              
ATOM   1442  O   PHE A  92       1.261 -16.653  15.859  1.00  0.00              
ATOM   1443  CB  PHE A  92      -1.156 -14.375  15.037  1.00  0.00              
ATOM   1444  CG  PHE A  92       0.102 -13.648  14.596  1.00  0.00              
ATOM   1445  CD1 PHE A  92       0.560 -13.731  13.280  1.00  0.00              
ATOM   1446  CD2 PHE A  92       0.776 -12.817  15.478  1.00  0.00              
ATOM   1447  CE1 PHE A  92       1.707 -13.020  12.872  1.00  0.00              
ATOM   1448  CE2 PHE A  92       1.905 -12.111  15.084  1.00  0.00              
ATOM   1449  CZ  PHE A  92       2.368 -12.203  13.779  1.00  0.00              
ATOM   1450  H   PHE A  92      -2.961 -15.691  16.163  1.00  0.00              
ATOM   1451  HA  PHE A  92      -0.812 -16.435  14.457  1.00  0.00              
ATOM   1452 1HB  PHE A  92      -1.889 -14.270  14.238  1.00  0.00              
ATOM   1453 2HB  PHE A  92      -1.546 -13.851  15.909  1.00  0.00              
ATOM   1454  HD1 PHE A  92       0.020 -14.354  12.567  1.00  0.00              
ATOM   1455  HD2 PHE A  92       0.416 -12.741  16.505  1.00  0.00              
ATOM   1456  HE1 PHE A  92       2.070 -13.113  11.849  1.00  0.00              
ATOM   1457  HE2 PHE A  92       2.429 -11.483  15.805  1.00  0.00              
ATOM   1458  HZ  PHE A  92       3.246 -11.640  13.467  1.00  0.00              
ATOM   1459  N   PHE A  93       0.155 -15.669  17.546  1.00  0.00              
ATOM   1460  CA  PHE A  93       1.275 -15.885  18.483  1.00  0.00              
ATOM   1461  C   PHE A  93       1.631 -17.364  18.593  1.00  0.00              
ATOM   1462  O   PHE A  93       2.801 -17.749  18.459  1.00  0.00              
ATOM   1463  CB  PHE A  93       0.931 -15.342  19.871  1.00  0.00              
ATOM   1464  CG  PHE A  93       1.963 -15.654  20.917  1.00  0.00              
ATOM   1465  CD1 PHE A  93       3.175 -14.979  20.939  1.00  0.00              
ATOM   1466  CD2 PHE A  93       1.725 -16.622  21.880  1.00  0.00              
ATOM   1467  CE1 PHE A  93       4.125 -15.265  21.901  1.00  0.00              
ATOM   1468  CE2 PHE A  93       2.672 -16.909  22.844  1.00  0.00              
ATOM   1469  CZ  PHE A  93       3.874 -16.230  22.853  1.00  0.00              
ATOM   1470  H   PHE A  93      -0.677 -15.199  17.874  1.00  0.00              
ATOM   1471  HA  PHE A  93       2.155 -15.370  18.095  1.00  0.00              
ATOM   1472 1HB  PHE A  93       0.815 -14.260  19.819  1.00  0.00              
ATOM   1473 2HB  PHE A  93      -0.021 -15.757  20.198  1.00  0.00              
ATOM   1474  HD1 PHE A  93       3.373 -14.216  20.186  1.00  0.00              
ATOM   1475  HD2 PHE A  93       0.776 -17.159  21.873  1.00  0.00              
ATOM   1476  HE1 PHE A  93       5.073 -14.728  21.906  1.00  0.00              
ATOM   1477  HE2 PHE A  93       2.472 -17.672  23.596  1.00  0.00              
ATOM   1478  HZ  PHE A  93       4.623 -16.457  23.611  1.00  0.00              
ATOM   1479  N   SER A  94       0.629 -18.200  18.853  1.00  0.00              
ATOM   1480  CA  SER A  94       0.898 -19.632  18.998  1.00  0.00              
ATOM   1481  C   SER A  94       1.426 -20.267  17.706  1.00  0.00              
ATOM   1482  O   SER A  94       2.389 -21.034  17.739  1.00  0.00              
ATOM   1483  CB  SER A  94      -0.366 -20.347  19.435  1.00  0.00              
ATOM   1484  OG  SER A  94      -0.163 -21.732  19.500  1.00  0.00              
ATOM   1485  H   SER A  94      -0.318 -17.864  18.952  1.00  0.00              
ATOM   1486  HA  SER A  94       1.710 -19.761  19.715  1.00  0.00              
ATOM   1487 1HB  SER A  94      -0.675 -19.976  20.412  1.00  0.00              
ATOM   1488 2HB  SER A  94      -1.169 -20.128  18.732  1.00  0.00              
ATOM   1489  HG  SER A  94       0.576 -21.863  20.100  1.00  0.00              
ATOM   1490  N   PHE A  95       0.790 -19.955  16.582  1.00  0.00              
ATOM   1491  CA  PHE A  95       1.183 -20.529  15.297  1.00  0.00              
ATOM   1492  C   PHE A  95       2.638 -20.196  14.973  1.00  0.00              
ATOM   1493  O   PHE A  95       3.406 -21.069  14.575  1.00  0.00              
ATOM   1494  CB  PHE A  95       0.273 -20.016  14.180  1.00  0.00              
ATOM   1495  CG  PHE A  95       0.670 -20.486  12.810  1.00  0.00              
ATOM   1496  CD1 PHE A  95       0.463 -21.803  12.427  1.00  0.00              
ATOM   1497  CD2 PHE A  95       1.252 -19.615  11.902  1.00  0.00              
ATOM   1498  CE1 PHE A  95       0.829 -22.238  11.166  1.00  0.00              
ATOM   1499  CE2 PHE A  95       1.617 -20.046  10.642  1.00  0.00              
ATOM   1500  CZ  PHE A  95       1.405 -21.359  10.274  1.00  0.00              
ATOM   1501  H   PHE A  95       0.018 -19.306  16.614  1.00  0.00              
ATOM   1502  HA  PHE A  95       1.093 -21.615  15.362  1.00  0.00              
ATOM   1503 1HB  PHE A  95      -0.750 -20.338  14.367  1.00  0.00              
ATOM   1504 2HB  PHE A  95       0.277 -18.926  14.180  1.00  0.00              
ATOM   1505  HD1 PHE A  95       0.006 -22.498  13.132  1.00  0.00              
ATOM   1506  HD2 PHE A  95       1.420 -18.577  12.193  1.00  0.00              
ATOM   1507  HE1 PHE A  95       0.660 -23.275  10.878  1.00  0.00              
ATOM   1508  HE2 PHE A  95       2.073 -19.350   9.938  1.00  0.00              
ATOM   1509  HZ  PHE A  95       1.694 -21.701   9.281  1.00  0.00              
ATOM   1510  N   GLY A  96       3.017 -18.935  15.139  1.00  0.00              
ATOM   1511  CA  GLY A  96       4.414 -18.547  14.956  1.00  0.00              
ATOM   1512  C   GLY A  96       5.370 -19.330  15.847  1.00  0.00              
ATOM   1513  O   GLY A  96       6.450 -19.731  15.409  1.00  0.00              
ATOM   1514  H   GLY A  96       2.340 -18.231  15.394  1.00  0.00              
ATOM   1515 1HA  GLY A  96       4.700 -18.699  13.915  1.00  0.00              
ATOM   1516 2HA  GLY A  96       4.527 -17.484  15.168  1.00  0.00              
ATOM   1517  N   GLY A  97       4.979 -19.550  17.097  1.00  0.00              
ATOM   1518  CA  GLY A  97       5.745 -20.402  18.002  1.00  0.00              
ATOM   1519  C   GLY A  97       5.885 -21.818  17.472  1.00  0.00              
ATOM   1520  O   GLY A  97       6.957 -22.429  17.551  1.00  0.00              
ATOM   1521  H   GLY A  97       4.129 -19.118  17.430  1.00  0.00              
ATOM   1522 1HA  GLY A  97       6.737 -19.975  18.151  1.00  0.00              
ATOM   1523 2HA  GLY A  97       5.258 -20.430  18.975  1.00  0.00              
ATOM   1524  N   ALA A  98       4.791 -22.351  16.935  1.00  0.00              
ATOM   1525  CA  ALA A  98       4.802 -23.691  16.364  1.00  0.00              
ATOM   1526  C   ALA A  98       5.805 -23.798  15.213  1.00  0.00              
ATOM   1527  O   ALA A  98       6.468 -24.822  15.061  1.00  0.00              
ATOM   1528  CB  ALA A  98       3.399 -24.076  15.877  1.00  0.00              
ATOM   1529  H   ALA A  98       3.934 -21.817  16.921  1.00  0.00              
ATOM   1530  HA  ALA A  98       5.110 -24.389  17.143  1.00  0.00              
ATOM   1531 1HB  ALA A  98       3.423 -25.080  15.453  1.00  0.00              
ATOM   1532 2HB  ALA A  98       2.704 -24.054  16.717  1.00  0.00              
ATOM   1533 3HB  ALA A  98       3.071 -23.370  15.116  1.00  0.00              
ATOM   1534  N   LEU A  99       5.888 -22.748  14.396  1.00  0.00              
ATOM   1535  CA  LEU A  99       6.859 -22.702  13.299  1.00  0.00              
ATOM   1536  C   LEU A  99       8.272 -22.776  13.842  1.00  0.00              
ATOM   1537  O   LEU A  99       9.132 -23.434  13.256  1.00  0.00              
ATOM   1538  CB  LEU A  99       6.686 -21.418  12.478  1.00  0.00              
ATOM   1539  CG  LEU A  99       5.387 -21.315  11.668  1.00  0.00              
ATOM   1540  CD1 LEU A  99       5.266 -19.917  11.077  1.00  0.00              
ATOM   1541  CD2 LEU A  99       5.385 -22.373  10.575  1.00  0.00              
ATOM   1542  H   LEU A  99       5.266 -21.965  14.537  1.00  0.00              
ATOM   1543  HA  LEU A  99       6.667 -23.542  12.632  1.00  0.00              
ATOM   1544 1HB  LEU A  99       6.723 -20.565  13.155  1.00  0.00              
ATOM   1545 2HB  LEU A  99       7.519 -21.337  11.780  1.00  0.00              
ATOM   1546  HG  LEU A  99       4.534 -21.473  12.328  1.00  0.00              
ATOM   1547 1HD1 LEU A  99       4.343 -19.844  10.502  1.00  0.00              
ATOM   1548 2HD1 LEU A  99       5.250 -19.182  11.882  1.00  0.00              
ATOM   1549 3HD1 LEU A  99       6.116 -19.723  10.424  1.00  0.00              
ATOM   1550 1HD2 LEU A  99       4.462 -22.301  10.000  1.00  0.00              
ATOM   1551 2HD2 LEU A  99       6.238 -22.215   9.914  1.00  0.00              
ATOM   1552 3HD2 LEU A  99       5.455 -23.363  11.026  1.00  0.00              
ATOM   1553  N   CYS A 100       8.512 -22.091  14.956  1.00  0.00              
ATOM   1554  CA  CYS A 100       9.822 -22.158  15.593  1.00  0.00              
ATOM   1555  C   CYS A 100      10.106 -23.547  16.142  1.00  0.00              
ATOM   1556  O   CYS A 100      11.221 -24.031  16.041  1.00  0.00              
ATOM   1557  CB  CYS A 100       9.920 -21.141  16.730  1.00  0.00              
ATOM   1558  SG  CYS A 100       9.945 -19.418  16.179  1.00  0.00              
ATOM   1559  H   CYS A 100       7.792 -21.518  15.372  1.00  0.00              
ATOM   1560  HA  CYS A 100      10.585 -21.967  14.837  1.00  0.00              
ATOM   1561 1HB  CYS A 100       9.073 -21.267  17.404  1.00  0.00              
ATOM   1562 2HB  CYS A 100      10.827 -21.324  17.305  1.00  0.00              
ATOM   1563  HG  CYS A 100       9.571 -18.895  17.342  1.00  0.00              
ATOM   1564  N   VAL A 101       9.101 -24.180  16.733  1.00  0.00              
ATOM   1565  CA  VAL A 101       9.270 -25.542  17.222  1.00  0.00              
ATOM   1566  C   VAL A 101       9.616 -26.497  16.088  1.00  0.00              
ATOM   1567  O   VAL A 101      10.544 -27.284  16.196  1.00  0.00              
ATOM   1568  CB  VAL A 101       7.984 -26.023  17.919  1.00  0.00              
ATOM   1569  CG1 VAL A 101       8.063 -27.513  18.213  1.00  0.00              
ATOM   1570  CG2 VAL A 101       7.762 -25.231  19.199  1.00  0.00              
ATOM   1571  H   VAL A 101       8.208 -23.723  16.849  1.00  0.00              
ATOM   1572  HA  VAL A 101      10.103 -25.556  17.927  1.00  0.00              
ATOM   1573  HB  VAL A 101       7.139 -25.872  17.247  1.00  0.00              
ATOM   1574 1HG1 VAL A 101       7.145 -27.836  18.706  1.00  0.00              
ATOM   1575 2HG1 VAL A 101       8.185 -28.062  17.280  1.00  0.00              
ATOM   1576 3HG1 VAL A 101       8.913 -27.711  18.866  1.00  0.00              
ATOM   1577 1HG2 VAL A 101       6.851 -25.576  19.687  1.00  0.00              
ATOM   1578 2HG2 VAL A 101       8.610 -25.378  19.869  1.00  0.00              
ATOM   1579 3HG2 VAL A 101       7.667 -24.172  18.960  1.00  0.00              
ATOM   1580  N   GLU A 102       8.900 -26.389  14.976  1.00  0.00              
ATOM   1581  CA  GLU A 102       9.201 -27.247  13.835  1.00  0.00              
ATOM   1582  C   GLU A 102      10.589 -26.957  13.261  1.00  0.00              
ATOM   1583  O   GLU A 102      11.292 -27.873  12.851  1.00  0.00              
ATOM   1584  CB  GLU A 102       8.141 -27.067  12.745  1.00  0.00              
ATOM   1585  CG  GLU A 102       6.780 -27.655  13.089  1.00  0.00              
ATOM   1586  CD  GLU A 102       6.807 -29.152  13.224  1.00  0.00              
ATOM   1587  OE1 GLU A 102       7.495 -29.786  12.460  1.00  0.00              
ATOM   1588  OE2 GLU A 102       6.139 -29.663  14.092  1.00  0.00              
ATOM   1589  H   GLU A 102       8.146 -25.721  14.905  1.00  0.00              
ATOM   1590  HA  GLU A 102       9.220 -28.282  14.176  1.00  0.00              
ATOM   1591 1HB  GLU A 102       8.005 -26.005  12.542  1.00  0.00              
ATOM   1592 2HB  GLU A 102       8.485 -27.535  11.823  1.00  0.00              
ATOM   1593 1HG  GLU A 102       6.436 -27.224  14.029  1.00  0.00              
ATOM   1594 2HG  GLU A 102       6.070 -27.378  12.312  1.00  0.00              
ATOM   1595  N   SER A 103      10.979 -25.682  13.238  1.00  0.00              
ATOM   1596  CA  SER A 103      12.329 -25.312  12.798  1.00  0.00              
ATOM   1597  C   SER A 103      13.421 -26.027  13.599  1.00  0.00              
ATOM   1598  O   SER A 103      14.376 -26.548  13.027  1.00  0.00              
ATOM   1599  CB  SER A 103      12.515 -23.812  12.915  1.00  0.00              
ATOM   1600  OG  SER A 103      11.648 -23.129  12.052  1.00  0.00              
ATOM   1601  H   SER A 103      10.339 -24.956  13.528  1.00  0.00              
ATOM   1602  HA  SER A 103      12.450 -25.619  11.758  1.00  0.00              
ATOM   1603 1HB  SER A 103      12.328 -23.501  13.943  1.00  0.00              
ATOM   1604 2HB  SER A 103      13.546 -23.554  12.678  1.00  0.00              
ATOM   1605  HG  SER A 103      10.791 -23.125  12.485  1.00  0.00              
ATOM   1606  N   VAL A 104      13.281 -26.050  14.920  1.00  0.00              
ATOM   1607  CA  VAL A 104      14.270 -26.719  15.761  1.00  0.00              
ATOM   1608  C   VAL A 104      14.268 -28.222  15.494  1.00  0.00              
ATOM   1609  O   VAL A 104      15.319 -28.826  15.318  1.00  0.00              
ATOM   1610  CB  VAL A 104      13.977 -26.459  17.250  1.00  0.00              
ATOM   1611  CG1 VAL A 104      14.882 -27.310  18.128  1.00  0.00              
ATOM   1612  CG2 VAL A 104      14.156 -24.981  17.563  1.00  0.00              
ATOM   1613  H   VAL A 104      12.486 -25.604  15.356  1.00  0.00              
ATOM   1614  HA  VAL A 104      15.258 -26.333  15.505  1.00  0.00              
ATOM   1615  HB  VAL A 104      12.950 -26.754  17.465  1.00  0.00              
ATOM   1616 1HG1 VAL A 104      14.660 -27.114  19.177  1.00  0.00              
ATOM   1617 2HG1 VAL A 104      14.710 -28.364  17.913  1.00  0.00              
ATOM   1618 3HG1 VAL A 104      15.923 -27.062  17.925  1.00  0.00              
ATOM   1619 1HG2 VAL A 104      13.946 -24.804  18.617  1.00  0.00              
ATOM   1620 2HG2 VAL A 104      15.182 -24.684  17.342  1.00  0.00              
ATOM   1621 3HG2 VAL A 104      13.470 -24.394  16.953  1.00  0.00              
ATOM   1622  N   ASP A 105      13.071 -28.807  15.435  1.00  0.00              
ATOM   1623  CA  ASP A 105      12.903 -30.248  15.220  1.00  0.00              
ATOM   1624  C   ASP A 105      13.526 -30.689  13.905  1.00  0.00              
ATOM   1625  O   ASP A 105      14.049 -31.800  13.792  1.00  0.00              
ATOM   1626  CB  ASP A 105      11.420 -30.626  15.234  1.00  0.00              
ATOM   1627  CG  ASP A 105      10.815 -30.597  16.631  1.00  0.00              
ATOM   1628  OD1 ASP A 105      11.562 -30.576  17.581  1.00  0.00              
ATOM   1629  OD2 ASP A 105       9.612 -30.596  16.736  1.00  0.00              
ATOM   1630  H   ASP A 105      12.252 -28.227  15.543  1.00  0.00              
ATOM   1631  HA  ASP A 105      13.367 -30.778  16.052  1.00  0.00              
ATOM   1632 1HB  ASP A 105      10.863 -29.939  14.598  1.00  0.00              
ATOM   1633 2HB  ASP A 105      11.296 -31.628  14.821  1.00  0.00              
ATOM   1634  N   LYS A 106      13.460 -29.809  12.911  1.00  0.00              
ATOM   1635  CA  LYS A 106      13.986 -30.113  11.579  1.00  0.00              
ATOM   1636  C   LYS A 106      15.439 -29.702  11.408  1.00  0.00              
ATOM   1637  O   LYS A 106      15.958 -29.702  10.288  1.00  0.00              
ATOM   1638  CB  LYS A 106      13.133 -29.433  10.507  1.00  0.00              
ATOM   1639  CG  LYS A 106      11.697 -29.935  10.433  1.00  0.00              
ATOM   1640  CD  LYS A 106      10.906 -29.190   9.368  1.00  0.00              
ATOM   1641  CE  LYS A 106       9.447 -29.623   9.358  1.00  0.00              
ATOM   1642  NZ  LYS A 106       9.294 -31.057   8.989  1.00  0.00              
ATOM   1643  H   LYS A 106      13.037 -28.908  13.079  1.00  0.00              
ATOM   1644  HA  LYS A 106      13.937 -31.192  11.425  1.00  0.00              
ATOM   1645 1HB  LYS A 106      13.103 -28.359  10.694  1.00  0.00              
ATOM   1646 2HB  LYS A 106      13.591 -29.582   9.529  1.00  0.00              
ATOM   1647 1HG  LYS A 106      11.696 -31.000  10.197  1.00  0.00              
ATOM   1648 2HG  LYS A 106      11.213 -29.795  11.399  1.00  0.00              
ATOM   1649 1HD  LYS A 106      10.956 -28.118   9.560  1.00  0.00              
ATOM   1650 2HD  LYS A 106      11.340 -29.387   8.388  1.00  0.00              
ATOM   1651 1HE  LYS A 106       9.014 -29.467  10.345  1.00  0.00              
ATOM   1652 2HE  LYS A 106       8.892 -29.016   8.643  1.00  0.00              
ATOM   1653 1HZ  LYS A 106       8.315 -31.304   8.993  1.00  0.00              
ATOM   1654 2HZ  LYS A 106       9.676 -31.210   8.066  1.00  0.00              
ATOM   1655 3HZ  LYS A 106       9.788 -31.631   9.656  1.00  0.00              
ATOM   1656  N   GLU A 107      16.091 -29.361  12.517  1.00  0.00              
ATOM   1657  CA  GLU A 107      17.490 -28.933  12.503  1.00  0.00              
ATOM   1658  C   GLU A 107      17.704 -27.650  11.696  1.00  0.00              
ATOM   1659  O   GLU A 107      18.726 -27.491  11.017  1.00  0.00              
ATOM   1660  CB  GLU A 107      18.372 -30.048  11.937  1.00  0.00              
ATOM   1661  CG  GLU A 107      18.332 -31.346  12.731  1.00  0.00              
ATOM   1662  CD  GLU A 107      19.273 -32.389  12.194  1.00  0.00              
ATOM   1663  OE1 GLU A 107      19.856 -32.161  11.161  1.00  0.00              
ATOM   1664  OE2 GLU A 107      19.409 -33.415  12.818  1.00  0.00              
ATOM   1665  H   GLU A 107      15.596 -29.400  13.397  1.00  0.00              
ATOM   1666  HA  GLU A 107      17.785 -28.683  13.523  1.00  0.00              
ATOM   1667 1HB  GLU A 107      18.066 -30.271  10.915  1.00  0.00              
ATOM   1668 2HB  GLU A 107      19.408 -29.710  11.902  1.00  0.00              
ATOM   1669 1HG  GLU A 107      18.595 -31.135  13.767  1.00  0.00              
ATOM   1670 2HG  GLU A 107      17.316 -31.738  12.715  1.00  0.00              
ATOM   1671  N   MET A 108      16.735 -26.749  11.790  1.00  0.00              
ATOM   1672  CA  MET A 108      16.764 -25.474  11.076  1.00  0.00              
ATOM   1673  C   MET A 108      16.651 -24.330  12.081  1.00  0.00              
ATOM   1674  O   MET A 108      15.815 -23.430  11.929  1.00  0.00              
ATOM   1675  CB  MET A 108      15.621 -25.411  10.058  1.00  0.00              
ATOM   1676  CG  MET A 108      15.714 -26.470   8.953  1.00  0.00              
ATOM   1677  SD  MET A 108      14.219 -26.487   7.936  1.00  0.00              
ATOM   1678  CE  MET A 108      14.499 -27.951   6.947  1.00  0.00              
ATOM   1679  H   MET A 108      15.947 -26.963  12.384  1.00  0.00              
ATOM   1680  HA  MET A 108      17.712 -25.396  10.544  1.00  0.00              
ATOM   1681 1HB  MET A 108      14.669 -25.539  10.571  1.00  0.00              
ATOM   1682 2HB  MET A 108      15.608 -24.428   9.586  1.00  0.00              
ATOM   1683 1HG  MET A 108      16.576 -26.261   8.320  1.00  0.00              
ATOM   1684 2HG  MET A 108      15.852 -27.453   9.402  1.00  0.00              
ATOM   1685 1HE  MET A 108      13.659 -28.096   6.266  1.00  0.00              
ATOM   1686 2HE  MET A 108      15.417 -27.831   6.370  1.00  0.00              
ATOM   1687 3HE  MET A 108      14.591 -28.819   7.599  1.00  0.00              
ATOM   1688  N   GLN A 109      17.508 -24.371  13.104  1.00  0.00              
ATOM   1689  CA  GLN A 109      17.403 -23.456  14.246  1.00  0.00              
ATOM   1690  C   GLN A 109      17.486 -21.980  13.869  1.00  0.00              
ATOM   1691  O   GLN A 109      16.888 -21.136  14.529  1.00  0.00              
ATOM   1692  CB  GLN A 109      18.496 -23.776  15.268  1.00  0.00              
ATOM   1693  CG  GLN A 109      18.301 -25.095  15.996  1.00  0.00              
ATOM   1694  CD  GLN A 109      19.443 -25.407  16.945  1.00  0.00              
ATOM   1695  OE1 GLN A 109      20.568 -24.935  16.761  1.00  0.00              
ATOM   1696  NE2 GLN A 109      19.159 -26.205  17.968  1.00  0.00              
ATOM   1697  H   GLN A 109      18.251 -25.054  13.089  1.00  0.00              
ATOM   1698  HA  GLN A 109      16.421 -23.583  14.701  1.00  0.00              
ATOM   1699 1HB  GLN A 109      19.464 -23.808  14.768  1.00  0.00              
ATOM   1700 2HB  GLN A 109      18.540 -22.983  16.015  1.00  0.00              
ATOM   1701 1HG  GLN A 109      17.379 -25.046  16.575  1.00  0.00              
ATOM   1702 2HG  GLN A 109      18.239 -25.898  15.261  1.00  0.00              
ATOM   1703 1HE2 GLN A 109      19.872 -26.446  18.628  1.00  0.00              
ATOM   1704 2HE2 GLN A 109      18.233 -26.565  18.080  1.00  0.00              
ATOM   1705  N   VAL A 110      18.235 -21.672  12.815  1.00  0.00              
ATOM   1706  CA  VAL A 110      18.363 -20.293  12.335  1.00  0.00              
ATOM   1707  C   VAL A 110      16.998 -19.662  12.021  1.00  0.00              
ATOM   1708  O   VAL A 110      16.826 -18.445  12.112  1.00  0.00              
ATOM   1709  CB  VAL A 110      19.241 -20.255  11.070  1.00  0.00              
ATOM   1710  CG1 VAL A 110      18.515 -20.896   9.897  1.00  0.00              
ATOM   1711  CG2 VAL A 110      19.623 -18.818  10.748  1.00  0.00              
ATOM   1712  H   VAL A 110      18.729 -22.408  12.332  1.00  0.00              
ATOM   1713  HA  VAL A 110      18.803 -19.689  13.129  1.00  0.00              
ATOM   1714  HB  VAL A 110      20.144 -20.840  11.248  1.00  0.00              
ATOM   1715 1HG1 VAL A 110      19.150 -20.860   9.012  1.00  0.00              
ATOM   1716 2HG1 VAL A 110      18.283 -21.933  10.136  1.00  0.00              
ATOM   1717 3HG1 VAL A 110      17.590 -20.352   9.701  1.00  0.00              
ATOM   1718 1HG2 VAL A 110      20.245 -18.799   9.853  1.00  0.00              
ATOM   1719 2HG2 VAL A 110      18.721 -18.231  10.576  1.00  0.00              
ATOM   1720 3HG2 VAL A 110      20.179 -18.393  11.585  1.00  0.00              
ATOM   1721  N   LEU A 111      16.017 -20.485  11.676  1.00  0.00              
ATOM   1722  CA  LEU A 111      14.688 -19.952  11.362  1.00  0.00              
ATOM   1723  C   LEU A 111      13.932 -19.447  12.589  1.00  0.00              
ATOM   1724  O   LEU A 111      12.984 -18.671  12.461  1.00  0.00              
ATOM   1725  CB  LEU A 111      13.849 -21.031  10.666  1.00  0.00              
ATOM   1726  CG  LEU A 111      14.341 -21.464   9.279  1.00  0.00              
ATOM   1727  CD1 LEU A 111      13.462 -22.591   8.757  1.00  0.00              
ATOM   1728  CD2 LEU A 111      14.317 -20.270   8.336  1.00  0.00              
ATOM   1729  H   LEU A 111      16.172 -21.482  11.624  1.00  0.00              
ATOM   1730  HA  LEU A 111      14.807 -19.085  10.713  1.00  0.00              
ATOM   1731 1HB  LEU A 111      13.827 -21.916  11.300  1.00  0.00              
ATOM   1732 2HB  LEU A 111      12.830 -20.662  10.556  1.00  0.00              
ATOM   1733  HG  LEU A 111      15.360 -21.844   9.356  1.00  0.00              
ATOM   1734 1HD1 LEU A 111      13.812 -22.899   7.771  1.00  0.00              
ATOM   1735 2HD1 LEU A 111      13.513 -23.439   9.440  1.00  0.00              
ATOM   1736 3HD1 LEU A 111      12.432 -22.245   8.684  1.00  0.00              
ATOM   1737 1HD2 LEU A 111      14.667 -20.577   7.350  1.00  0.00              
ATOM   1738 2HD2 LEU A 111      13.298 -19.889   8.257  1.00  0.00              
ATOM   1739 3HD2 LEU A 111      14.967 -19.486   8.725  1.00  0.00              
ATOM   1740  N   VAL A 112      14.337 -19.886  13.777  1.00  0.00              
ATOM   1741  CA  VAL A 112      13.631 -19.460  14.984  1.00  0.00              
ATOM   1742  C   VAL A 112      13.730 -17.949  15.184  1.00  0.00              
ATOM   1743  O   VAL A 112      12.722 -17.283  15.435  1.00  0.00              
ATOM   1744  CB  VAL A 112      14.209 -20.176  16.219  1.00  0.00              
ATOM   1745  CG1 VAL A 112      13.621 -19.594  17.496  1.00  0.00              
ATOM   1746  CG2 VAL A 112      13.931 -21.669  16.129  1.00  0.00              
ATOM   1747  H   VAL A 112      15.126 -20.510  13.862  1.00  0.00              
ATOM   1748  HA  VAL A 112      12.572 -19.693  14.866  1.00  0.00              
ATOM   1749  HB  VAL A 112      15.286 -20.008  16.255  1.00  0.00              
ATOM   1750 1HG1 VAL A 112      14.041 -20.112  18.359  1.00  0.00              
ATOM   1751 2HG1 VAL A 112      13.863 -18.533  17.557  1.00  0.00              
ATOM   1752 3HG1 VAL A 112      12.539 -19.721  17.489  1.00  0.00              
ATOM   1753 1HG2 VAL A 112      14.343 -22.169  17.005  1.00  0.00              
ATOM   1754 2HG2 VAL A 112      12.855 -21.837  16.087  1.00  0.00              
ATOM   1755 3HG2 VAL A 112      14.396 -22.072  15.229  1.00  0.00              
ATOM   1756  N   SER A 113      14.937 -17.404  15.058  1.00  0.00              
ATOM   1757  CA  SER A 113      15.106 -15.959  15.225  1.00  0.00              
ATOM   1758  C   SER A 113      14.505 -15.189  14.043  1.00  0.00              
ATOM   1759  O   SER A 113      13.982 -14.082  14.214  1.00  0.00              
ATOM   1760  CB  SER A 113      16.578 -15.620  15.367  1.00  0.00              
ATOM   1761  OG  SER A 113      17.270 -15.886  14.178  1.00  0.00              
ATOM   1762  H   SER A 113      15.745 -17.972  14.847  1.00  0.00              
ATOM   1763  HA  SER A 113      14.557 -15.647  16.115  1.00  0.00              
ATOM   1764 1HB  SER A 113      16.685 -14.568  15.626  1.00  0.00              
ATOM   1765 2HB  SER A 113      17.008 -16.203  16.180  1.00  0.00              
ATOM   1766  HG  SER A 113      17.157 -16.824  14.010  1.00  0.00              
ATOM   1767  N   ARG A 114      14.570 -15.781  12.851  1.00  0.00              
ATOM   1768  CA  ARG A 114      13.961 -15.180  11.651  1.00  0.00              
ATOM   1769  C   ARG A 114      12.437 -15.133  11.730  1.00  0.00              
ATOM   1770  O   ARG A 114      11.814 -14.134  11.370  1.00  0.00              
ATOM   1771  CB  ARG A 114      14.366 -15.956  10.406  1.00  0.00              
ATOM   1772  CG  ARG A 114      15.823 -15.799  10.000  1.00  0.00              
ATOM   1773  CD  ARG A 114      16.158 -16.638   8.821  1.00  0.00              
ATOM   1774  NE  ARG A 114      17.541 -16.465   8.408  1.00  0.00              
ATOM   1775  CZ  ARG A 114      18.150 -17.191   7.450  1.00  0.00              
ATOM   1776  NH1 ARG A 114      17.486 -18.133   6.818  1.00  0.00              
ATOM   1777  NH2 ARG A 114      19.414 -16.956   7.146  1.00  0.00              
ATOM   1778  H   ARG A 114      15.049 -16.666  12.768  1.00  0.00              
ATOM   1779  HA  ARG A 114      14.303 -14.148  11.570  1.00  0.00              
ATOM   1780 1HB  ARG A 114      14.180 -17.017  10.563  1.00  0.00              
ATOM   1781 2HB  ARG A 114      13.752 -15.637   9.564  1.00  0.00              
ATOM   1782 1HG  ARG A 114      16.020 -14.757   9.747  1.00  0.00              
ATOM   1783 2HG  ARG A 114      16.466 -16.099  10.828  1.00  0.00              
ATOM   1784 1HD  ARG A 114      16.004 -17.688   9.067  1.00  0.00              
ATOM   1785 2HD  ARG A 114      15.515 -16.363   7.985  1.00  0.00              
ATOM   1786  HE  ARG A 114      18.084 -15.749   8.872  1.00  0.00              
ATOM   1787 1HH1 ARG A 114      16.519 -18.312   7.050  1.00  0.00              
ATOM   1788 2HH1 ARG A 114      17.942 -18.677   6.100  1.00  0.00              
ATOM   1789 1HH2 ARG A 114      19.925 -16.232   7.633  1.00  0.00              
ATOM   1790 2HH2 ARG A 114      19.870 -17.500   6.429  1.00  0.00              
ATOM   1791  N   ILE A 115      11.840 -16.221  12.201  1.00  0.00              
ATOM   1792  CA  ILE A 115      10.395 -16.284  12.408  1.00  0.00              
ATOM   1793  C   ILE A 115       9.933 -15.274  13.468  1.00  0.00              
ATOM   1794  O   ILE A 115       8.925 -14.587  13.280  1.00  0.00              
ATOM   1795  CB  ILE A 115       9.967 -17.702  12.827  1.00  0.00              
ATOM   1796  CG1 ILE A 115      10.136 -18.677  11.658  1.00  0.00              
ATOM   1797  CG2 ILE A 115       8.528 -17.700  13.319  1.00  0.00              
ATOM   1798  CD1 ILE A 115      10.121 -20.132  12.070  1.00  0.00              
ATOM   1799  H   ILE A 115      12.404 -17.030  12.421  1.00  0.00              
ATOM   1800  HA  ILE A 115       9.900 -16.010  11.477  1.00  0.00              
ATOM   1801  HB  ILE A 115      10.615 -18.056  13.628  1.00  0.00              
ATOM   1802 1HG1 ILE A 115       9.338 -18.519  10.934  1.00  0.00              
ATOM   1803 2HG1 ILE A 115      11.081 -18.478  11.151  1.00  0.00              
ATOM   1804 1HG2 ILE A 115       8.242 -18.711  13.610  1.00  0.00              
ATOM   1805 2HG2 ILE A 115       8.439 -17.036  14.177  1.00  0.00              
ATOM   1806 3HG2 ILE A 115       7.871 -17.353  12.521  1.00  0.00              
ATOM   1807 1HD1 ILE A 115      10.246 -20.761  11.188  1.00  0.00              
ATOM   1808 2HD1 ILE A 115      10.936 -20.321  12.770  1.00  0.00              
ATOM   1809 3HD1 ILE A 115       9.170 -20.364  12.548  1.00  0.00              
ATOM   1810  N   ALA A 116      10.674 -15.179  14.568  1.00  0.00              
ATOM   1811  CA  ALA A 116      10.353 -14.207  15.614  1.00  0.00              
ATOM   1812  C   ALA A 116      10.345 -12.798  15.025  1.00  0.00              
ATOM   1813  O   ALA A 116       9.475 -11.994  15.337  1.00  0.00              
ATOM   1814  CB  ALA A 116      11.357 -14.299  16.759  1.00  0.00              
ATOM   1815  H   ALA A 116      11.473 -15.785  14.689  1.00  0.00              
ATOM   1816  HA  ALA A 116       9.360 -14.439  15.998  1.00  0.00              
ATOM   1817 1HB  ALA A 116      11.101 -13.569  17.526  1.00  0.00              
ATOM   1818 2HB  ALA A 116      11.329 -15.301  17.187  1.00  0.00              
ATOM   1819 3HB  ALA A 116      12.358 -14.094  16.382  1.00  0.00              
ATOM   1820  N   ALA A 117      11.325 -12.514  14.173  1.00  0.00              
ATOM   1821  CA  ALA A 117      11.387 -11.236  13.470  1.00  0.00              
ATOM   1822  C   ALA A 117      10.197 -11.052  12.537  1.00  0.00              
ATOM   1823  O   ALA A 117       9.623  -9.959  12.450  1.00  0.00              
ATOM   1824  CB  ALA A 117      12.698 -11.123  12.688  1.00  0.00              
ATOM   1825  H   ALA A 117      12.046 -13.201  14.007  1.00  0.00              
ATOM   1826  HA  ALA A 117      11.347 -10.439  14.213  1.00  0.00              
ATOM   1827 1HB  ALA A 117      12.730 -10.165  12.169  1.00  0.00              
ATOM   1828 2HB  ALA A 117      13.540 -11.190  13.378  1.00  0.00              
ATOM   1829 3HB  ALA A 117      12.759 -11.931  11.961  1.00  0.00              
ATOM   1830  N   TRP A 118       9.819 -12.118  11.836  1.00  0.00              
ATOM   1831  CA  TRP A 118       8.662 -12.046  10.932  1.00  0.00              
ATOM   1832  C   TRP A 118       7.379 -11.760  11.717  1.00  0.00              
ATOM   1833  O   TRP A 118       6.511 -11.007  11.265  1.00  0.00              
ATOM   1834  CB  TRP A 118       8.503 -13.346  10.141  1.00  0.00              
ATOM   1835  CG  TRP A 118       9.661 -13.693   9.260  1.00  0.00              
ATOM   1836  CD1 TRP A 118      10.606 -12.842   8.762  1.00  0.00              
ATOM   1837  CD2 TRP A 118      10.008 -14.999   8.782  1.00  0.00              
ATOM   1838  NE1 TRP A 118      11.516 -13.537   7.994  1.00  0.00              
ATOM   1839  CE2 TRP A 118      11.172 -14.865   7.998  1.00  0.00              
ATOM   1840  CE3 TRP A 118       9.445 -16.269   8.940  1.00  0.00              
ATOM   1841  CZ2 TRP A 118      11.778 -15.946   7.365  1.00  0.00              
ATOM   1842  CZ3 TRP A 118      10.055 -17.345   8.306  1.00  0.00              
ATOM   1843  CH2 TRP A 118      11.206 -17.175   7.539  1.00  0.00              
ATOM   1844  H   TRP A 118      10.324 -12.988  11.920  1.00  0.00              
ATOM   1845  HA  TRP A 118       8.826 -11.232  10.225  1.00  0.00              
ATOM   1846 1HB  TRP A 118       8.354 -14.176  10.832  1.00  0.00              
ATOM   1847 2HB  TRP A 118       7.617 -13.283   9.510  1.00  0.00              
ATOM   1848  HD1 TRP A 118      10.637 -11.769   8.945  1.00  0.00              
ATOM   1849  HE1 TRP A 118      12.305 -13.136   7.508  1.00  0.00              
ATOM   1850  HE3 TRP A 118       8.551 -16.414   9.546  1.00  0.00              
ATOM   1851  HZ2 TRP A 118      12.673 -15.833   6.754  1.00  0.00              
ATOM   1852  HZ3 TRP A 118       9.605 -18.331   8.425  1.00  0.00              
ATOM   1853  HH2 TRP A 118      11.659 -18.048   7.067  1.00  0.00              
ATOM   1854  N   MET A 119       7.263 -12.375  12.893  1.00  0.00              
ATOM   1855  CA  MET A 119       6.122 -12.157  13.773  1.00  0.00              
ATOM   1856  C   MET A 119       6.074 -10.724  14.266  1.00  0.00              
ATOM   1857  O   MET A 119       5.019 -10.098  14.247  1.00  0.00              
ATOM   1858  CB  MET A 119       6.173 -13.124  14.955  1.00  0.00              
ATOM   1859  CG  MET A 119       5.923 -14.580  14.589  1.00  0.00              
ATOM   1860  SD  MET A 119       6.204 -15.702  15.972  1.00  0.00              
ATOM   1861  CE  MET A 119       4.811 -15.299  17.023  1.00  0.00              
ATOM   1862  H   MET A 119       7.991 -13.013  13.180  1.00  0.00              
ATOM   1863  HA  MET A 119       5.209 -12.359  13.212  1.00  0.00              
ATOM   1864 1HB  MET A 119       7.149 -13.062  15.433  1.00  0.00              
ATOM   1865 2HB  MET A 119       5.426 -12.833  15.695  1.00  0.00              
ATOM   1866 1HG  MET A 119       4.894 -14.699  14.251  1.00  0.00              
ATOM   1867 2HG  MET A 119       6.585 -14.868  13.772  1.00  0.00              
ATOM   1868 1HE  MET A 119       4.845 -15.913  17.923  1.00  0.00              
ATOM   1869 2HE  MET A 119       4.857 -14.245  17.300  1.00  0.00              
ATOM   1870 3HE  MET A 119       3.882 -15.493  16.486  1.00  0.00              
ATOM   1871  N   ALA A 120       7.215 -10.217  14.721  1.00  0.00              
ATOM   1872  CA  ALA A 120       7.302  -8.839  15.210  1.00  0.00              
ATOM   1873  C   ALA A 120       6.958  -7.847  14.103  1.00  0.00              
ATOM   1874  O   ALA A 120       6.284  -6.850  14.336  1.00  0.00              
ATOM   1875  CB  ALA A 120       8.694  -8.552  15.772  1.00  0.00              
ATOM   1876  H   ALA A 120       8.043 -10.795  14.731  1.00  0.00              
ATOM   1877  HA  ALA A 120       6.570  -8.716  16.008  1.00  0.00              
ATOM   1878 1HB  ALA A 120       8.737  -7.523  16.129  1.00  0.00              
ATOM   1879 2HB  ALA A 120       8.900  -9.232  16.598  1.00  0.00              
ATOM   1880 3HB  ALA A 120       9.438  -8.695  14.990  1.00  0.00              
ATOM   1881  N   THR A 121       7.422  -8.140  12.893  1.00  0.00              
ATOM   1882  CA  THR A 121       7.158  -7.289  11.736  1.00  0.00              
ATOM   1883  C   THR A 121       5.664  -7.247  11.390  1.00  0.00              
ATOM   1884  O   THR A 121       5.089  -6.170  11.222  1.00  0.00              
ATOM   1885  CB  THR A 121       7.958  -7.767  10.510  1.00  0.00              
ATOM   1886  OG1 THR A 121       9.361  -7.695  10.795  1.00  0.00              
ATOM   1887  CG2 THR A 121       7.646  -6.903   9.298  1.00  0.00              
ATOM   1888  H   THR A 121       7.973  -8.978  12.771  1.00  0.00              
ATOM   1889  HA  THR A 121       7.475  -6.274  11.974  1.00  0.00              
ATOM   1890  HB  THR A 121       7.700  -8.802  10.288  1.00  0.00              
ATOM   1891  HG1 THR A 121       9.620  -8.456  11.321  1.00  0.00              
ATOM   1892 1HG2 THR A 121       8.220  -7.256   8.442  1.00  0.00              
ATOM   1893 2HG2 THR A 121       6.581  -6.965   9.072  1.00  0.00              
ATOM   1894 3HG2 THR A 121       7.911  -5.868   9.512  1.00  0.00              
ATOM   1895  N   TYR A 122       5.044  -8.416  11.274  1.00  0.00              
ATOM   1896  CA  TYR A 122       3.627  -8.476  10.939  1.00  0.00              
ATOM   1897  C   TYR A 122       2.803  -7.847  12.058  1.00  0.00              
ATOM   1898  O   TYR A 122       1.857  -7.103  11.810  1.00  0.00              
ATOM   1899  CB  TYR A 122       3.166  -9.911  10.708  1.00  0.00              
ATOM   1900  CG  TYR A 122       1.748  -9.952  10.171  1.00  0.00              
ATOM   1901  CD1 TYR A 122       0.664 -10.026  11.032  1.00  0.00              
ATOM   1902  CD2 TYR A 122       1.506  -9.883   8.809  1.00  0.00              
ATOM   1903  CE1 TYR A 122      -0.632 -10.042  10.550  1.00  0.00              
ATOM   1904  CE2 TYR A 122       0.210  -9.901   8.310  1.00  0.00              
ATOM   1905  CZ  TYR A 122      -0.851  -9.981   9.191  1.00  0.00              
ATOM   1906  OH  TYR A 122      -2.139 -10.003   8.708  1.00  0.00              
ATOM   1907  H   TYR A 122       5.553  -9.277  11.418  1.00  0.00              
ATOM   1908  HA  TYR A 122       3.465  -7.915  10.019  1.00  0.00              
ATOM   1909 1HB  TYR A 122       3.838 -10.400  10.001  1.00  0.00              
ATOM   1910 2HB  TYR A 122       3.218 -10.465  11.645  1.00  0.00              
ATOM   1911  HD1 TYR A 122       0.825 -10.074  12.109  1.00  0.00              
ATOM   1912  HD2 TYR A 122       2.339  -9.815   8.110  1.00  0.00              
ATOM   1913  HE1 TYR A 122      -1.470 -10.101  11.243  1.00  0.00              
ATOM   1914  HE2 TYR A 122       0.039  -9.853   7.235  1.00  0.00              
ATOM   1915  HH  TYR A 122      -2.121  -9.952   7.749  1.00  0.00              
ATOM   1916  N   LEU A 123       3.162  -8.179  13.289  1.00  0.00              
ATOM   1917  CA  LEU A 123       2.463  -7.647  14.449  1.00  0.00              
ATOM   1918  C   LEU A 123       2.498  -6.111  14.424  1.00  0.00              
ATOM   1919  O   LEU A 123       1.454  -5.452  14.422  1.00  0.00              
ATOM   1920  CB  LEU A 123       3.105  -8.218  15.722  1.00  0.00              
ATOM   1921  CG  LEU A 123       2.623  -7.735  17.087  1.00  0.00              
ATOM   1922  CD1 LEU A 123       1.171  -8.116  17.290  1.00  0.00              
ATOM   1923  CD2 LEU A 123       3.491  -8.344  18.187  1.00  0.00              
ATOM   1924  H   LEU A 123       3.935  -8.814  13.428  1.00  0.00              
ATOM   1925  HA  LEU A 123       1.421  -7.959  14.398  1.00  0.00              
ATOM   1926 1HB  LEU A 123       2.967  -9.298  15.727  1.00  0.00              
ATOM   1927 2HB  LEU A 123       4.174  -8.009  15.696  1.00  0.00              
ATOM   1928  HG  LEU A 123       2.692  -6.648  17.134  1.00  0.00              
ATOM   1929 1HD1 LEU A 123       0.836  -7.767  18.267  1.00  0.00              
ATOM   1930 2HD1 LEU A 123       0.561  -7.655  16.513  1.00  0.00              
ATOM   1931 3HD1 LEU A 123       1.069  -9.200  17.238  1.00  0.00              
ATOM   1932 1HD2 LEU A 123       3.143  -7.995  19.160  1.00  0.00              
ATOM   1933 2HD2 LEU A 123       3.422  -9.431  18.145  1.00  0.00              
ATOM   1934 3HD2 LEU A 123       4.528  -8.040  18.042  1.00  0.00              
ATOM   1935  N   ASN A 124       3.693  -5.537  14.367  1.00  0.00              
ATOM   1936  CA  ASN A 124       3.827  -4.082  14.443  1.00  0.00              
ATOM   1937  C   ASN A 124       3.203  -3.323  13.270  1.00  0.00              
ATOM   1938  O   ASN A 124       2.640  -2.237  13.449  1.00  0.00              
ATOM   1939  CB  ASN A 124       5.294  -3.713  14.571  1.00  0.00              
ATOM   1940  CG  ASN A 124       5.852  -4.028  15.931  1.00  0.00              
ATOM   1941  OD1 ASN A 124       5.103  -4.187  16.901  1.00  0.00              
ATOM   1942  ND2 ASN A 124       7.155  -4.120  16.020  1.00  0.00              
ATOM   1943  H   ASN A 124       4.524  -6.103  14.270  1.00  0.00              
ATOM   1944  HA  ASN A 124       3.269  -3.728  15.311  1.00  0.00              
ATOM   1945 1HB  ASN A 124       5.872  -4.253  13.820  1.00  0.00              
ATOM   1946 2HB  ASN A 124       5.419  -2.648  14.377  1.00  0.00              
ATOM   1947 1HD2 ASN A 124       7.582  -4.327  16.901  1.00  0.00              
ATOM   1948 2HD2 ASN A 124       7.722  -3.983  15.209  1.00  0.00              
ATOM   1949  N   ASP A 125       3.296  -3.894  12.077  1.00  0.00              
ATOM   1950  CA  ASP A 125       2.827  -3.196  10.884  1.00  0.00              
ATOM   1951  C   ASP A 125       1.345  -3.429  10.602  1.00  0.00              
ATOM   1952  O   ASP A 125       0.652  -2.535  10.121  1.00  0.00              
ATOM   1953  CB  ASP A 125       3.648  -3.628   9.667  1.00  0.00              
ATOM   1954  CG  ASP A 125       5.109  -3.208   9.758  1.00  0.00              
ATOM   1955  OD1 ASP A 125       5.401  -2.303  10.503  1.00  0.00              
ATOM   1956  OD2 ASP A 125       5.918  -3.796   9.081  1.00  0.00              
ATOM   1957  H   ASP A 125       3.693  -4.818  11.982  1.00  0.00              
ATOM   1958  HA  ASP A 125       2.937  -2.123  11.046  1.00  0.00              
ATOM   1959 1HB  ASP A 125       3.603  -4.713   9.565  1.00  0.00              
ATOM   1960 2HB  ASP A 125       3.216  -3.196   8.764  1.00  0.00              
ATOM   1961  N   HIS A 126       0.856  -4.622  10.911  1.00  0.00              
ATOM   1962  CA  HIS A 126      -0.512  -4.979  10.537  1.00  0.00              
ATOM   1963  C   HIS A 126      -1.486  -5.179  11.690  1.00  0.00              
ATOM   1964  O   HIS A 126      -2.680  -4.900  11.550  1.00  0.00              
ATOM   1965  CB  HIS A 126      -0.491  -6.258   9.693  1.00  0.00              
ATOM   1966  CG  HIS A 126       0.211  -6.101   8.380  1.00  0.00              
ATOM   1967  ND1 HIS A 126      -0.352  -5.436   7.311  1.00  0.00              
ATOM   1968  CD2 HIS A 126       1.428  -6.522   7.964  1.00  0.00              
ATOM   1969  CE1 HIS A 126       0.490  -5.455   6.293  1.00  0.00              
ATOM   1970  NE2 HIS A 126       1.577  -6.108   6.663  1.00  0.00              
ATOM   1971  H   HIS A 126       1.422  -5.295  11.407  1.00  0.00              
ATOM   1972  HA  HIS A 126      -0.971  -4.150  10.000  1.00  0.00              
ATOM   1973 1HB  HIS A 126       0.002  -7.054  10.251  1.00  0.00              
ATOM   1974 2HB  HIS A 126      -1.514  -6.580   9.497  1.00  0.00              
ATOM   1975  HD2 HIS A 126       2.154  -7.086   8.551  1.00  0.00              
ATOM   1976  HE1 HIS A 126       0.318  -5.008   5.314  1.00  0.00              
ATOM   1977  HE2 HIS A 126       2.389  -6.279   6.087  1.00  0.00              
ATOM   1978  N   LEU A 127      -0.992  -5.653  12.825  1.00  0.00              
ATOM   1979  CA  LEU A 127      -1.879  -5.939  13.947  1.00  0.00              
ATOM   1980  C   LEU A 127      -1.928  -4.815  14.988  1.00  0.00              
ATOM   1981  O   LEU A 127      -2.977  -4.538  15.558  1.00  0.00              
ATOM   1982  CB  LEU A 127      -1.513  -7.281  14.599  1.00  0.00              
ATOM   1983  CG  LEU A 127      -1.648  -8.464  13.633  1.00  0.00              
ATOM   1984  CD1 LEU A 127      -1.205  -9.751  14.297  1.00  0.00              
ATOM   1985  CD2 LEU A 127      -3.080  -8.611  13.134  1.00  0.00              
ATOM   1986  H   LEU A 127      -0.001  -5.822  12.927  1.00  0.00              
ATOM   1987  HA  LEU A 127      -2.900  -6.004  13.572  1.00  0.00              
ATOM   1988 1HB  LEU A 127      -0.486  -7.225  14.957  1.00  0.00              
ATOM   1989 2HB  LEU A 127      -2.166  -7.440  15.457  1.00  0.00              
ATOM   1990  HG  LEU A 127      -0.997  -8.308  12.773  1.00  0.00              
ATOM   1991 1HD1 LEU A 127      -1.309 -10.578  13.593  1.00  0.00              
ATOM   1992 2HD1 LEU A 127      -0.161  -9.664  14.600  1.00  0.00              
ATOM   1993 3HD1 LEU A 127      -1.823  -9.941  15.173  1.00  0.00              
ATOM   1994 1HD2 LEU A 127      -3.141  -9.459  12.450  1.00  0.00              
ATOM   1995 2HD2 LEU A 127      -3.745  -8.780  13.981  1.00  0.00              
ATOM   1996 3HD2 LEU A 127      -3.379  -7.702  12.612  1.00  0.00              
ATOM   1997  N   GLU A 128      -0.794  -4.173  15.238  1.00  0.00              
ATOM   1998  CA  GLU A 128      -0.722  -3.116  16.247  1.00  0.00              
ATOM   1999  C   GLU A 128      -1.714  -1.948  16.062  1.00  0.00              
ATOM   2000  O   GLU A 128      -2.332  -1.516  17.042  1.00  0.00              
ATOM   2001  CB  GLU A 128       0.703  -2.559  16.279  1.00  0.00              
ATOM   2002  CG  GLU A 128       0.931  -1.476  17.323  1.00  0.00              
ATOM   2003  CD  GLU A 128       0.811  -1.987  18.732  1.00  0.00              
ATOM   2004  OE1 GLU A 128       0.888  -3.178  18.921  1.00  0.00              
ATOM   2005  OE2 GLU A 128       0.643  -1.186  19.621  1.00  0.00              
ATOM   2006  H   GLU A 128       0.039  -4.418  14.722  1.00  0.00              
ATOM   2007  HA  GLU A 128      -1.023  -3.534  17.208  1.00  0.00              
ATOM   2008 1HB  GLU A 128       1.406  -3.369  16.477  1.00  0.00              
ATOM   2009 2HB  GLU A 128       0.952  -2.141  15.303  1.00  0.00              
ATOM   2010 1HG  GLU A 128       1.927  -1.056  17.185  1.00  0.00              
ATOM   2011 2HG  GLU A 128       0.206  -0.678  17.169  1.00  0.00              
ATOM   2012  N   PRO A 129      -1.862  -1.423  14.830  1.00  0.00              
ATOM   2013  CA  PRO A 129      -2.872  -0.362  14.700  1.00  0.00              
ATOM   2014  C   PRO A 129      -4.251  -0.809  15.192  1.00  0.00              
ATOM   2015  O   PRO A 129      -4.905  -0.024  15.876  1.00  0.00              
ATOM   2016  CB  PRO A 129      -2.885  -0.067  13.200  1.00  0.00              
ATOM   2017  CG  PRO A 129      -1.526  -0.470  12.731  1.00  0.00              
ATOM   2018  CD  PRO A 129      -1.188  -1.692  13.525  1.00  0.00              
ATOM   2019  HA  PRO A 129      -2.545   0.521  15.269  1.00  0.00              
ATOM   2020 1HB  PRO A 129      -3.690  -0.636  12.711  1.00  0.00              
ATOM   2021 2HB  PRO A 129      -3.095   0.999  13.028  1.00  0.00              
ATOM   2022 1HG  PRO A 129      -1.540  -0.665  11.648  1.00  0.00              
ATOM   2023 2HG  PRO A 129      -0.809   0.348  12.897  1.00  0.00              
ATOM   2024 1HD  PRO A 129      -1.600  -2.581  13.023  1.00  0.00              
ATOM   2025 2HD  PRO A 129      -0.096  -1.775  13.626  1.00  0.00              
ATOM   2026  N   TRP A 130      -4.665  -2.040  14.890  1.00  0.00              
ATOM   2027  CA  TRP A 130      -5.935  -2.560  15.406  1.00  0.00              
ATOM   2028  C   TRP A 130      -5.927  -2.631  16.927  1.00  0.00              
ATOM   2029  O   TRP A 130      -6.907  -2.285  17.598  1.00  0.00              
ATOM   2030  CB  TRP A 130      -6.250  -3.952  14.841  1.00  0.00              
ATOM   2031  CG  TRP A 130      -7.534  -4.484  15.379  1.00  0.00              
ATOM   2032  CD1 TRP A 130      -8.782  -4.313  14.839  1.00  0.00              
ATOM   2033  CD2 TRP A 130      -7.717  -5.233  16.583  1.00  0.00              
ATOM   2034  NE1 TRP A 130      -9.724  -4.928  15.628  1.00  0.00              
ATOM   2035  CE2 TRP A 130      -9.097  -5.494  16.708  1.00  0.00              
ATOM   2036  CE3 TRP A 130      -6.844  -5.708  17.575  1.00  0.00              
ATOM   2037  CZ2 TRP A 130      -9.626  -6.207  17.781  1.00  0.00              
ATOM   2038  CZ3 TRP A 130      -7.370  -6.416  18.639  1.00  0.00              
ATOM   2039  CH2 TRP A 130      -8.749  -6.659  18.737  1.00  0.00              
ATOM   2040  H   TRP A 130      -4.097  -2.628  14.297  1.00  0.00              
ATOM   2041  HA  TRP A 130      -6.735  -1.884  15.102  1.00  0.00              
ATOM   2042 1HB  TRP A 130      -6.308  -3.899  13.754  1.00  0.00              
ATOM   2043 2HB  TRP A 130      -5.441  -4.638  15.093  1.00  0.00              
ATOM   2044  HD1 TRP A 130      -8.995  -3.769  13.920  1.00  0.00              
ATOM   2045  HE1 TRP A 130     -10.716  -4.958  15.445  1.00  0.00              
ATOM   2046  HE3 TRP A 130      -5.772  -5.525  17.504  1.00  0.00              
ATOM   2047  HZ2 TRP A 130     -10.694  -6.408  17.872  1.00  0.00              
ATOM   2048  HZ3 TRP A 130      -6.685  -6.782  19.404  1.00  0.00              
ATOM   2049  HH2 TRP A 130      -9.130  -7.219  19.591  1.00  0.00              
ATOM   2050  N   ILE A 131      -4.808  -3.085  17.474  1.00  0.00              
ATOM   2051  CA  ILE A 131      -4.663  -3.206  18.918  1.00  0.00              
ATOM   2052  C   ILE A 131      -4.856  -1.856  19.613  1.00  0.00              
ATOM   2053  O   ILE A 131      -5.631  -1.742  20.568  1.00  0.00              
ATOM   2054  CB  ILE A 131      -3.281  -3.827  19.263  1.00  0.00              
ATOM   2055  CG1 ILE A 131      -3.241  -5.300  18.824  1.00  0.00              
ATOM   2056  CG2 ILE A 131      -2.966  -3.669  20.759  1.00  0.00              
ATOM   2057  CD1 ILE A 131      -1.831  -5.942  18.844  1.00  0.00              
ATOM   2058  H   ILE A 131      -4.038  -3.354  16.878  1.00  0.00              
ATOM   2059  HA  ILE A 131      -5.448  -3.863  19.290  1.00  0.00              
ATOM   2060  HB  ILE A 131      -2.503  -3.326  18.688  1.00  0.00              
ATOM   2061 1HG1 ILE A 131      -3.886  -5.891  19.474  1.00  0.00              
ATOM   2062 2HG1 ILE A 131      -3.632  -5.388  17.810  1.00  0.00              
ATOM   2063 1HG2 ILE A 131      -1.994  -4.112  20.975  1.00  0.00              
ATOM   2064 2HG2 ILE A 131      -2.948  -2.611  21.017  1.00  0.00              
ATOM   2065 3HG2 ILE A 131      -3.733  -4.173  21.347  1.00  0.00              
ATOM   2066 1HD1 ILE A 131      -1.899  -6.980  18.519  1.00  0.00              
ATOM   2067 2HD1 ILE A 131      -1.172  -5.393  18.170  1.00  0.00              
ATOM   2068 3HD1 ILE A 131      -1.429  -5.904  19.855  1.00  0.00              
ATOM   2069  N   GLN A 132      -4.174  -0.825  19.111  1.00  0.00              
ATOM   2070  CA  GLN A 132      -4.236   0.504  19.719  1.00  0.00              
ATOM   2071  C   GLN A 132      -5.624   1.135  19.669  1.00  0.00              
ATOM   2072  O   GLN A 132      -5.999   1.892  20.561  1.00  0.00              
ATOM   2073  CB  GLN A 132      -3.231   1.434  19.035  1.00  0.00              
ATOM   2074  CG  GLN A 132      -1.777   1.074  19.287  1.00  0.00              
ATOM   2075  CD  GLN A 132      -0.817   2.027  18.601  1.00  0.00              
ATOM   2076  OE1 GLN A 132      -1.231   3.024  18.005  1.00  0.00              
ATOM   2077  NE2 GLN A 132       0.474   1.725  18.682  1.00  0.00              
ATOM   2078  H   GLN A 132      -3.602  -0.965  18.291  1.00  0.00              
ATOM   2079  HA  GLN A 132      -4.012   0.409  20.781  1.00  0.00              
ATOM   2080 1HB  GLN A 132      -3.398   1.422  17.958  1.00  0.00              
ATOM   2081 2HB  GLN A 132      -3.389   2.456  19.379  1.00  0.00              
ATOM   2082 1HG  GLN A 132      -1.586   1.109  20.360  1.00  0.00              
ATOM   2083 2HG  GLN A 132      -1.591   0.069  18.908  1.00  0.00              
ATOM   2084 1HE2 GLN A 132       1.155   2.317  18.249  1.00  0.00              
ATOM   2085 2HE2 GLN A 132       0.767   0.906  19.176  1.00  0.00              
ATOM   2086  N   GLU A 133      -6.384   0.816  18.629  1.00  0.00              
ATOM   2087  CA  GLU A 133      -7.748   1.314  18.495  1.00  0.00              
ATOM   2088  C   GLU A 133      -8.713   0.538  19.382  1.00  0.00              
ATOM   2089  O   GLU A 133      -9.852   0.959  19.594  1.00  0.00              
ATOM   2090  CB  GLU A 133      -8.205   1.231  17.037  1.00  0.00              
ATOM   2091  CG  GLU A 133      -7.471   2.174  16.094  1.00  0.00              
ATOM   2092  CD  GLU A 133      -7.927   2.047  14.667  1.00  0.00              
ATOM   2093  OE1 GLU A 133      -8.721   1.179  14.392  1.00  0.00              
ATOM   2094  OE2 GLU A 133      -7.482   2.819  13.851  1.00  0.00              
ATOM   2095  H   GLU A 133      -6.008   0.212  17.912  1.00  0.00              
ATOM   2096  HA  GLU A 133      -7.766   2.361  18.800  1.00  0.00              
ATOM   2097 1HB  GLU A 133      -8.065   0.215  16.669  1.00  0.00              
ATOM   2098 2HB  GLU A 133      -9.269   1.458  16.975  1.00  0.00              
ATOM   2099 1HG  GLU A 133      -7.632   3.200  16.424  1.00  0.00              
ATOM   2100 2HG  GLU A 133      -6.403   1.968  16.148  1.00  0.00              
ATOM   2101  N   ASN A 134      -8.258  -0.604  19.890  1.00  0.00              
ATOM   2102  CA  ASN A 134      -9.120  -1.447  20.712  1.00  0.00              
ATOM   2103  C   ASN A 134      -8.696  -1.576  22.171  1.00  0.00              
ATOM   2104  O   ASN A 134      -8.938  -2.597  22.807  1.00  0.00              
ATOM   2105  CB  ASN A 134      -9.326  -2.807  20.062  1.00  0.00              
ATOM   2106  CG  ASN A 134     -10.232  -2.716  18.860  1.00  0.00              
ATOM   2107  OD1 ASN A 134     -11.449  -2.856  18.978  1.00  0.00              
ATOM   2108  ND2 ASN A 134      -9.651  -2.395  17.708  1.00  0.00              
ATOM   2109  H   ASN A 134      -7.309  -0.899  19.711  1.00  0.00              
ATOM   2110  HA  ASN A 134     -10.092  -0.959  20.808  1.00  0.00              
ATOM   2111 1HB  ASN A 134      -8.361  -3.215  19.758  1.00  0.00              
ATOM   2112 2HB  ASN A 134      -9.758  -3.495  20.789  1.00  0.00              
ATOM   2113 1HD2 ASN A 134     -10.200  -2.320  16.875  1.00  0.00              
ATOM   2114 2HD2 ASN A 134      -8.666  -2.230  17.674  1.00  0.00              
ATOM   2115  N   GLY A 135      -8.072  -0.529  22.685  1.00  0.00              
ATOM   2116  CA  GLY A 135      -7.722  -0.465  24.089  1.00  0.00              
ATOM   2117  C   GLY A 135      -6.281  -0.822  24.397  1.00  0.00              
ATOM   2118  O   GLY A 135      -5.861  -0.735  25.544  1.00  0.00              
ATOM   2119  H   GLY A 135      -7.833   0.247  22.083  1.00  0.00              
ATOM   2120 1HA  GLY A 135      -7.905   0.542  24.465  1.00  0.00              
ATOM   2121 2HA  GLY A 135      -8.363  -1.140  24.655  1.00  0.00              
ATOM   2122  N   GLY A 136      -5.523  -1.223  23.381  1.00  0.00              
ATOM   2123  CA  GLY A 136      -4.109  -1.497  23.560  1.00  0.00              
ATOM   2124  C   GLY A 136      -3.846  -2.848  24.204  1.00  0.00              
ATOM   2125  O   GLY A 136      -4.770  -3.636  24.421  1.00  0.00              
ATOM   2126  H   GLY A 136      -5.935  -1.339  22.467  1.00  0.00              
ATOM   2127 1HA  GLY A 136      -3.606  -1.465  22.593  1.00  0.00              
ATOM   2128 2HA  GLY A 136      -3.663  -0.720  24.180  1.00  0.00              
ATOM   2129  N   TRP A 137      -2.583  -3.110  24.521  1.00  0.00              
ATOM   2130  CA  TRP A 137      -2.202  -4.360  25.173  1.00  0.00              
ATOM   2131  C   TRP A 137      -2.684  -4.370  26.619  1.00  0.00              
ATOM   2132  O   TRP A 137      -2.868  -5.430  27.217  1.00  0.00              
ATOM   2133  CB  TRP A 137      -0.687  -4.570  25.089  1.00  0.00              
ATOM   2134  CG  TRP A 137      -0.230  -5.068  23.742  1.00  0.00              
ATOM   2135  CD1 TRP A 137       0.359  -4.339  22.748  1.00  0.00              
ATOM   2136  CD2 TRP A 137      -0.327  -6.408  23.252  1.00  0.00              
ATOM   2137  NE1 TRP A 137       0.636  -5.146  21.671  1.00  0.00              
ATOM   2138  CE2 TRP A 137       0.219  -6.420  21.950  1.00  0.00              
ATOM   2139  CE3 TRP A 137      -0.821  -7.600  23.785  1.00  0.00              
ATOM   2140  CZ2 TRP A 137       0.289  -7.572  21.182  1.00  0.00              
ATOM   2141  CZ3 TRP A 137      -0.762  -8.749  23.013  1.00  0.00              
ATOM   2142  CH2 TRP A 137      -0.210  -8.726  21.726  1.00  0.00              
ATOM   2143  H   TRP A 137      -1.869  -2.429  24.307  1.00  0.00              
ATOM   2144  HA  TRP A 137      -2.696  -5.184  24.657  1.00  0.00              
ATOM   2145 1HB  TRP A 137      -0.177  -3.630  25.301  1.00  0.00              
ATOM   2146 2HB  TRP A 137      -0.376  -5.288  25.848  1.00  0.00              
ATOM   2147  HD1 TRP A 137       0.577  -3.274  22.803  1.00  0.00              
ATOM   2148  HE1 TRP A 137       1.077  -4.850  20.812  1.00  0.00              
ATOM   2149  HE3 TRP A 137      -1.242  -7.626  24.790  1.00  0.00              
ATOM   2150  HZ2 TRP A 137       0.724  -7.576  20.182  1.00  0.00              
ATOM   2151  HZ3 TRP A 137      -1.158  -9.673  23.433  1.00  0.00              
ATOM   2152  HH2 TRP A 137      -0.178  -9.649  21.146  1.00  0.00              
ATOM   2153  N   ASP A 138      -2.888  -3.185  27.184  1.00  0.00              
ATOM   2154  CA  ASP A 138      -3.379  -3.073  28.554  1.00  0.00              
ATOM   2155  C   ASP A 138      -4.716  -3.796  28.698  1.00  0.00              
ATOM   2156  O   ASP A 138      -4.943  -4.500  29.671  1.00  0.00              
ATOM   2157  CB  ASP A 138      -3.533  -1.605  28.958  1.00  0.00              
ATOM   2158  CG  ASP A 138      -2.197  -0.903  29.161  1.00  0.00              
ATOM   2159  OD1 ASP A 138      -1.203  -1.581  29.272  1.00  0.00              
ATOM   2160  OD2 ASP A 138      -2.183   0.304  29.203  1.00  0.00              
ATOM   2161  H   ASP A 138      -2.702  -2.343  26.658  1.00  0.00              
ATOM   2162  HA  ASP A 138      -2.655  -3.544  29.220  1.00  0.00              
ATOM   2163 1HB  ASP A 138      -4.093  -1.073  28.189  1.00  0.00              
ATOM   2164 2HB  ASP A 138      -4.105  -1.540  29.884  1.00  0.00              
ATOM   2165  N   THR A 139      -5.590  -3.627  27.712  1.00  0.00              
ATOM   2166  CA  THR A 139      -6.866  -4.344  27.679  1.00  0.00              
ATOM   2167  C   THR A 139      -6.673  -5.861  27.514  1.00  0.00              
ATOM   2168  O   THR A 139      -7.345  -6.659  28.166  1.00  0.00              
ATOM   2169  CB  THR A 139      -7.760  -3.812  26.544  1.00  0.00              
ATOM   2170  OG1 THR A 139      -8.035  -2.422  26.761  1.00  0.00              
ATOM   2171  CG2 THR A 139      -9.071  -4.582  26.493  1.00  0.00              
ATOM   2172  H   THR A 139      -5.367  -2.984  26.965  1.00  0.00              
ATOM   2173  HA  THR A 139      -7.356  -4.222  28.645  1.00  0.00              
ATOM   2174  HB  THR A 139      -7.243  -3.922  25.591  1.00  0.00              
ATOM   2175  HG1 THR A 139      -7.210  -1.931  26.772  1.00  0.00              
ATOM   2176 1HG2 THR A 139      -9.690  -4.193  25.685  1.00  0.00              
ATOM   2177 2HG2 THR A 139      -8.866  -5.638  26.317  1.00  0.00              
ATOM   2178 3HG2 THR A 139      -9.597  -4.468  27.440  1.00  0.00              
ATOM   2179  N   PHE A 140      -5.741  -6.244  26.655  1.00  0.00              
ATOM   2180  CA  PHE A 140      -5.384  -7.655  26.490  1.00  0.00              
ATOM   2181  C   PHE A 140      -5.011  -8.287  27.823  1.00  0.00              
ATOM   2182  O   PHE A 140      -5.481  -9.380  28.146  1.00  0.00              
ATOM   2183  CB  PHE A 140      -4.239  -7.809  25.489  1.00  0.00              
ATOM   2184  CG  PHE A 140      -3.765  -9.231  25.335  1.00  0.00              
ATOM   2185  CD1 PHE A 140      -4.460 -10.119  24.530  1.00  0.00              
ATOM   2186  CD2 PHE A 140      -2.641  -9.681  26.016  1.00  0.00              
ATOM   2187  CE1 PHE A 140      -4.042 -11.436  24.388  1.00  0.00              
ATOM   2188  CE2 PHE A 140      -2.209 -10.997  25.877  1.00  0.00              
ATOM   2189  CZ  PHE A 140      -2.914 -11.876  25.062  1.00  0.00              
ATOM   2190  H   PHE A 140      -5.265  -5.548  26.099  1.00  0.00              
ATOM   2191  HA  PHE A 140      -6.254  -8.190  26.107  1.00  0.00              
ATOM   2192 1HB  PHE A 140      -4.558  -7.446  24.513  1.00  0.00              
ATOM   2193 2HB  PHE A 140      -3.395  -7.198  25.806  1.00  0.00              
ATOM   2194  HD1 PHE A 140      -5.349  -9.775  24.000  1.00  0.00              
ATOM   2195  HD2 PHE A 140      -2.090  -8.990  26.655  1.00  0.00              
ATOM   2196  HE1 PHE A 140      -4.601 -12.119  23.748  1.00  0.00              
ATOM   2197  HE2 PHE A 140      -1.320 -11.340  26.407  1.00  0.00              
ATOM   2198  HZ  PHE A 140      -2.581 -12.907  24.954  1.00  0.00              
ATOM   2199  N   VAL A 141      -4.185  -7.590  28.603  1.00  0.00              
ATOM   2200  CA  VAL A 141      -3.760  -8.089  29.905  1.00  0.00              
ATOM   2201  C   VAL A 141      -4.983  -8.249  30.812  1.00  0.00              
ATOM   2202  O   VAL A 141      -5.130  -9.260  31.493  1.00  0.00              
ATOM   2203  CB  VAL A 141      -2.732  -7.153  30.569  1.00  0.00              
ATOM   2204  CG1 VAL A 141      -2.466  -7.568  32.013  1.00  0.00              
ATOM   2205  CG2 VAL A 141      -1.439  -7.134  29.773  1.00  0.00              
ATOM   2206  H   VAL A 141      -3.844  -6.694  28.285  1.00  0.00              
ATOM   2207  HA  VAL A 141      -3.289  -9.063  29.765  1.00  0.00              
ATOM   2208  HB  VAL A 141      -3.145  -6.145  30.609  1.00  0.00              
ATOM   2209 1HG1 VAL A 141      -1.737  -6.891  32.458  1.00  0.00              
ATOM   2210 2HG1 VAL A 141      -3.395  -7.525  32.581  1.00  0.00              
ATOM   2211 3HG1 VAL A 141      -2.075  -8.585  32.033  1.00  0.00              
ATOM   2212 1HG2 VAL A 141      -0.725  -6.468  30.256  1.00  0.00              
ATOM   2213 2HG2 VAL A 141      -1.024  -8.141  29.729  1.00  0.00              
ATOM   2214 3HG2 VAL A 141      -1.640  -6.780  28.762  1.00  0.00              
ATOM   2215  N   GLU A 142      -5.868  -7.258  30.797  1.00  0.00              
ATOM   2216  CA  GLU A 142      -7.072  -7.307  31.622  1.00  0.00              
ATOM   2217  C   GLU A 142      -7.951  -8.507  31.264  1.00  0.00              
ATOM   2218  O   GLU A 142      -8.558  -9.124  32.138  1.00  0.00              
ATOM   2219  CB  GLU A 142      -7.874  -6.012  31.467  1.00  0.00              
ATOM   2220  CG  GLU A 142      -7.236  -4.795  32.122  1.00  0.00              
ATOM   2221  CD  GLU A 142      -8.012  -3.530  31.885  1.00  0.00              
ATOM   2222  OE1 GLU A 142      -8.953  -3.565  31.130  1.00  0.00              
ATOM   2223  OE2 GLU A 142      -7.662  -2.526  32.460  1.00  0.00              
ATOM   2224  H   GLU A 142      -5.709  -6.455  30.205  1.00  0.00              
ATOM   2225  HA  GLU A 142      -6.773  -7.432  32.664  1.00  0.00              
ATOM   2226 1HB  GLU A 142      -8.006  -5.791  30.408  1.00  0.00              
ATOM   2227 2HB  GLU A 142      -8.865  -6.144  31.901  1.00  0.00              
ATOM   2228 1HG  GLU A 142      -7.164  -4.969  33.195  1.00  0.00              
ATOM   2229 2HG  GLU A 142      -6.225  -4.675  31.733  1.00  0.00              
ATOM   2230  N   LEU A 143      -7.983  -8.857  29.983  1.00  0.00              
ATOM   2231  CA  LEU A 143      -8.819  -9.955  29.498  1.00  0.00              
ATOM   2232  C   LEU A 143      -8.140 -11.329  29.524  1.00  0.00              
ATOM   2233  O   LEU A 143      -8.780 -12.336  29.816  1.00  0.00              
ATOM   2234  CB  LEU A 143      -9.273  -9.650  28.065  1.00  0.00              
ATOM   2235  CG  LEU A 143     -10.183  -8.426  27.902  1.00  0.00              
ATOM   2236  CD1 LEU A 143     -10.444  -8.181  26.422  1.00  0.00              
ATOM   2237  CD2 LEU A 143     -11.484  -8.656  28.656  1.00  0.00              
ATOM   2238  H   LEU A 143      -7.411  -8.346  29.325  1.00  0.00              
ATOM   2239  HA  LEU A 143      -9.682 -10.049  30.156  1.00  0.00              
ATOM   2240 1HB  LEU A 143      -8.391  -9.492  27.447  1.00  0.00              
ATOM   2241 2HB  LEU A 143      -9.811 -10.516  27.679  1.00  0.00              
ATOM   2242  HG  LEU A 143      -9.682  -7.544  28.302  1.00  0.00              
ATOM   2243 1HD1 LEU A 143     -11.091  -7.310  26.306  1.00  0.00              
ATOM   2244 2HD1 LEU A 143      -9.499  -8.000  25.910  1.00  0.00              
ATOM   2245 3HD1 LEU A 143     -10.931  -9.054  25.989  1.00  0.00              
ATOM   2246 1HD2 LEU A 143     -12.130  -7.785  28.541  1.00  0.00              
ATOM   2247 2HD2 LEU A 143     -11.986  -9.536  28.255  1.00  0.00              
ATOM   2248 3HD2 LEU A 143     -11.269  -8.810  29.714  1.00  0.00              
ATOM   2249  N   TYR A 144      -6.852 -11.372  29.204  1.00  0.00              
ATOM   2250  CA  TYR A 144      -6.171 -12.649  29.015  1.00  0.00              
ATOM   2251  C   TYR A 144      -5.015 -12.888  29.984  1.00  0.00              
ATOM   2252  O   TYR A 144      -4.377 -13.939  29.941  1.00  0.00              
ATOM   2253  CB  TYR A 144      -5.662 -12.753  27.575  1.00  0.00              
ATOM   2254  CG  TYR A 144      -6.760 -12.712  26.536  1.00  0.00              
ATOM   2255  CD1 TYR A 144      -7.176 -11.496  26.013  1.00  0.00              
ATOM   2256  CD2 TYR A 144      -7.351 -13.891  26.105  1.00  0.00              
ATOM   2257  CE1 TYR A 144      -8.179 -11.459  25.064  1.00  0.00              
ATOM   2258  CE2 TYR A 144      -8.354 -13.854  25.156  1.00  0.00              
ATOM   2259  CZ  TYR A 144      -8.767 -12.644  24.636  1.00  0.00              
ATOM   2260  OH  TYR A 144      -9.766 -12.607  23.690  1.00  0.00              
ATOM   2261  H   TYR A 144      -6.331 -10.515  29.087  1.00  0.00              
ATOM   2262  HA  TYR A 144      -6.884 -13.453  29.200  1.00  0.00              
ATOM   2263 1HB  TYR A 144      -4.971 -11.933  27.373  1.00  0.00              
ATOM   2264 2HB  TYR A 144      -5.110 -13.684  27.451  1.00  0.00              
ATOM   2265  HD1 TYR A 144      -6.711 -10.570  26.352  1.00  0.00              
ATOM   2266  HD2 TYR A 144      -7.025 -14.846  26.517  1.00  0.00              
ATOM   2267  HE1 TYR A 144      -8.505 -10.504  24.653  1.00  0.00              
ATOM   2268  HE2 TYR A 144      -8.819 -14.780  24.818  1.00  0.00              
ATOM   2269  HH  TYR A 144     -10.066 -13.501  23.507  1.00  0.00              
ATOM   2270  N   GLY A 145      -4.742 -11.913  30.844  1.00  0.00              
ATOM   2271  CA  GLY A 145      -3.667 -12.032  31.812  1.00  0.00              
ATOM   2272  C   GLY A 145      -4.063 -12.870  33.016  1.00  0.00              
ATOM   2273  O   GLY A 145      -5.243 -12.967  33.358  1.00  0.00              
ATOM   2274  OXT GLY A 145      -3.222 -13.449  33.647  1.00  0.00              
ATOM   2275  H   GLY A 145      -5.295 -11.068  30.826  1.00  0.00              
ATOM   2276 1HA  GLY A 145      -2.796 -12.483  31.334  1.00  0.00              
ATOM   2277 2HA  GLY A 145      -3.370 -11.040  32.150  1.00  0.00              
ATOM   2278  N   ASP B 146     -29.522 -12.569  31.767  1.00  0.00              
ATOM   2279  CA  ASP B 146     -29.283 -13.673  32.743  1.00  0.00              
ATOM   2280  C   ASP B 146     -28.317 -14.733  32.173  1.00  0.00              
ATOM   2281  O   ASP B 146     -28.079 -14.760  30.951  1.00  0.00              
ATOM   2282  CB  ASP B 146     -30.601 -14.344  33.134  1.00  0.00              
ATOM   2283  CG  ASP B 146     -31.232 -15.124  31.988  1.00  0.00              
ATOM   2284  OD1 ASP B 146     -30.525 -15.469  31.071  1.00  0.00              
ATOM   2285  OD2 ASP B 146     -32.414 -15.366  32.040  1.00  0.00              
ATOM   2286 1H   ASP B 146     -30.150 -11.900  32.166  1.00  0.00              
ATOM   2287 2H   ASP B 146     -28.654 -12.122  31.549  1.00  0.00              
ATOM   2288 3H   ASP B 146     -29.922 -12.944  30.931  1.00  0.00              
ATOM   2289  HA  ASP B 146     -28.798 -13.254  33.626  1.00  0.00              
ATOM   2290 1HB  ASP B 146     -30.430 -15.026  33.967  1.00  0.00              
ATOM   2291 2HB  ASP B 146     -31.309 -13.587  33.472  1.00  0.00              
ATOM   2292  N   PRO B 147     -27.741 -15.594  33.049  1.00  0.00              
ATOM   2293  CA  PRO B 147     -26.826 -16.659  32.594  1.00  0.00              
ATOM   2294  C   PRO B 147     -27.301 -17.538  31.427  1.00  0.00              
ATOM   2295  O   PRO B 147     -26.467 -17.946  30.600  1.00  0.00              
ATOM   2296  CB  PRO B 147     -26.674 -17.496  33.867  1.00  0.00              
ATOM   2297  CG  PRO B 147     -26.814 -16.507  34.974  1.00  0.00              
ATOM   2298  CD  PRO B 147     -27.904 -15.579  34.511  1.00  0.00              
ATOM   2299  HA  PRO B 147     -25.880 -16.205  32.262  1.00  0.00              
ATOM   2300 1HB  PRO B 147     -27.445 -18.280  33.896  1.00  0.00              
ATOM   2301 2HB  PRO B 147     -25.699 -18.005  33.870  1.00  0.00              
ATOM   2302 1HG  PRO B 147     -27.066 -17.022  35.913  1.00  0.00              
ATOM   2303 2HG  PRO B 147     -25.859 -15.989  35.142  1.00  0.00              
ATOM   2304 1HD  PRO B 147     -28.882 -15.978  34.818  1.00  0.00              
ATOM   2305 2HD  PRO B 147     -27.742 -14.579  34.939  1.00  0.00              
ATOM   2306  N   LYS B 148     -28.598 -17.847  31.363  1.00  0.00              
ATOM   2307  CA  LYS B 148     -29.105 -18.687  30.269  1.00  0.00              
ATOM   2308  C   LYS B 148     -28.938 -17.999  28.903  1.00  0.00              
ATOM   2309  O   LYS B 148     -28.490 -18.630  27.944  1.00  0.00              
ATOM   2310  CB  LYS B 148     -30.575 -19.036  30.505  1.00  0.00              
ATOM   2311  CG  LYS B 148     -31.186 -19.937  29.441  1.00  0.00              
ATOM   2312  CD  LYS B 148     -32.635 -20.271  29.764  1.00  0.00              
ATOM   2313  CE  LYS B 148     -33.211 -21.264  28.766  1.00  0.00              
ATOM   2314  NZ  LYS B 148     -33.209 -20.724  27.379  1.00  0.00              
ATOM   2315  H   LYS B 148     -29.243 -17.509  32.063  1.00  0.00              
ATOM   2316  HA  LYS B 148     -28.498 -19.592  30.218  1.00  0.00              
ATOM   2317 1HB  LYS B 148     -30.680 -19.537  31.468  1.00  0.00              
ATOM   2318 2HB  LYS B 148     -31.164 -18.120  30.547  1.00  0.00              
ATOM   2319 1HG  LYS B 148     -31.145 -19.436  28.473  1.00  0.00              
ATOM   2320 2HG  LYS B 148     -30.615 -20.863  29.376  1.00  0.00              
ATOM   2321 1HD  LYS B 148     -32.695 -20.698  30.766  1.00  0.00              
ATOM   2322 2HD  LYS B 148     -33.232 -19.359  29.741  1.00  0.00              
ATOM   2323 1HE  LYS B 148     -32.625 -22.182  28.787  1.00  0.00              
ATOM   2324 2HE  LYS B 148     -34.236 -21.508  29.046  1.00  0.00              
ATOM   2325 1HZ  LYS B 148     -33.599 -21.412  26.749  1.00  0.00              
ATOM   2326 2HZ  LYS B 148     -33.766 -19.882  27.344  1.00  0.00              
ATOM   2327 3HZ  LYS B 148     -32.262 -20.513  27.101  1.00  0.00              
ATOM   2328  N   LYS B 149     -29.296 -16.717  28.831  1.00  0.00              
ATOM   2329  CA  LYS B 149     -29.149 -15.917  27.604  1.00  0.00              
ATOM   2330  C   LYS B 149     -27.689 -15.736  27.198  1.00  0.00              
ATOM   2331  O   LYS B 149     -27.376 -15.675  25.999  1.00  0.00              
ATOM   2332  CB  LYS B 149     -29.806 -14.547  27.781  1.00  0.00              
ATOM   2333  CG  LYS B 149     -31.328 -14.581  27.830  1.00  0.00              
ATOM   2334  CD  LYS B 149     -31.907 -13.184  27.993  1.00  0.00              
ATOM   2335  CE  LYS B 149     -33.428 -13.214  28.028  1.00  0.00              
ATOM   2336  NZ  LYS B 149     -34.008 -11.855  28.201  1.00  0.00              
ATOM   2337  H   LYS B 149     -29.683 -16.283  29.657  1.00  0.00              
ATOM   2338  HA  LYS B 149     -29.642 -16.444  26.786  1.00  0.00              
ATOM   2339 1HB  LYS B 149     -29.451 -14.090  28.705  1.00  0.00              
ATOM   2340 2HB  LYS B 149     -29.513 -13.894  26.958  1.00  0.00              
ATOM   2341 1HG  LYS B 149     -31.712 -15.020  26.909  1.00  0.00              
ATOM   2342 2HG  LYS B 149     -31.651 -15.199  28.668  1.00  0.00              
ATOM   2343 1HD  LYS B 149     -31.539 -12.743  28.921  1.00  0.00              
ATOM   2344 2HD  LYS B 149     -31.585 -12.557  27.161  1.00  0.00              
ATOM   2345 1HE  LYS B 149     -33.804 -13.641  27.099  1.00  0.00              
ATOM   2346 2HE  LYS B 149     -33.760 -13.845  28.852  1.00  0.00              
ATOM   2347 1HZ  LYS B 149     -35.016 -11.919  28.219  1.00  0.00              
ATOM   2348 2HZ  LYS B 149     -33.680 -11.457  29.070  1.00  0.00              
ATOM   2349 3HZ  LYS B 149     -33.722 -11.266  27.432  1.00  0.00              
ATOM   2350  N   VAL B 150     -26.803 -15.637  28.191  1.00  0.00              
ATOM   2351  CA  VAL B 150     -25.366 -15.541  27.931  1.00  0.00              
ATOM   2352  C   VAL B 150     -24.862 -16.806  27.248  1.00  0.00              
ATOM   2353  O   VAL B 150     -24.175 -16.732  26.241  1.00  0.00              
ATOM   2354  CB  VAL B 150     -24.592 -15.324  29.244  1.00  0.00              
ATOM   2355  CG1 VAL B 150     -23.093 -15.431  29.003  1.00  0.00              
ATOM   2356  CG2 VAL B 150     -24.947 -13.969  29.837  1.00  0.00              
ATOM   2357  H   VAL B 150     -27.132 -15.628  29.146  1.00  0.00              
ATOM   2358  HA  VAL B 150     -25.191 -14.701  27.257  1.00  0.00              
ATOM   2359  HB  VAL B 150     -24.861 -16.111  29.949  1.00  0.00              
ATOM   2360 1HG1 VAL B 150     -22.561 -15.275  29.942  1.00  0.00              
ATOM   2361 2HG1 VAL B 150     -22.857 -16.421  28.613  1.00  0.00              
ATOM   2362 3HG1 VAL B 150     -22.786 -14.673  28.283  1.00  0.00              
ATOM   2363 1HG2 VAL B 150     -24.396 -13.822  30.766  1.00  0.00              
ATOM   2364 2HG2 VAL B 150     -24.683 -13.182  29.130  1.00  0.00              
ATOM   2365 3HG2 VAL B 150     -26.017 -13.930  30.040  1.00  0.00              
ATOM   2366  N   LEU B 151     -25.239 -17.952  27.818  1.00  0.00              
ATOM   2367  CA  LEU B 151     -24.905 -19.257  27.310  1.00  0.00              
ATOM   2368  C   LEU B 151     -25.561 -19.508  25.948  1.00  0.00              
ATOM   2369  O   LEU B 151     -24.916 -19.991  25.019  1.00  0.00              
ATOM   2370  CB  LEU B 151     -25.341 -20.333  28.312  1.00  0.00              
ATOM   2371  CG  LEU B 151     -25.019 -21.780  27.918  1.00  0.00              
ATOM   2372  CD1 LEU B 151     -23.515 -21.936  27.741  1.00  0.00              
ATOM   2373  CD2 LEU B 151     -25.546 -22.727  28.986  1.00  0.00              
ATOM   2374  H   LEU B 151     -25.793 -17.879  28.659  1.00  0.00              
ATOM   2375  HA  LEU B 151     -23.824 -19.311  27.178  1.00  0.00              
ATOM   2376 1HB  LEU B 151     -24.857 -20.134  29.267  1.00  0.00              
ATOM   2377 2HB  LEU B 151     -26.420 -20.260  28.453  1.00  0.00              
ATOM   2378  HG  LEU B 151     -25.492 -22.011  26.963  1.00  0.00              
ATOM   2379 1HD1 LEU B 151     -23.286 -22.964  27.461  1.00  0.00              
ATOM   2380 2HD1 LEU B 151     -23.168 -21.261  26.958  1.00  0.00              
ATOM   2381 3HD1 LEU B 151     -23.012 -21.695  28.678  1.00  0.00              
ATOM   2382 1HD2 LEU B 151     -25.318 -23.755  28.705  1.00  0.00              
ATOM   2383 2HD2 LEU B 151     -25.072 -22.498  29.941  1.00  0.00              
ATOM   2384 3HD2 LEU B 151     -26.625 -22.607  29.078  1.00  0.00              
ATOM   2385  N   ASP B 152     -26.835 -19.164  25.819  1.00  0.00              
ATOM   2386  CA  ASP B 152     -27.522 -19.442  24.573  1.00  0.00              
ATOM   2387  C   ASP B 152     -27.042 -18.614  23.402  1.00  0.00              
ATOM   2388  O   ASP B 152     -26.886 -19.152  22.315  1.00  0.00              
ATOM   2389  CB  ASP B 152     -29.026 -19.222  24.752  1.00  0.00              
ATOM   2390  CG  ASP B 152     -29.686 -20.299  25.603  1.00  0.00              
ATOM   2391  OD1 ASP B 152     -29.085 -21.330  25.792  1.00  0.00              
ATOM   2392  OD2 ASP B 152     -30.784 -20.080  26.056  1.00  0.00              
ATOM   2393  H   ASP B 152     -27.339 -18.711  26.568  1.00  0.00              
ATOM   2394  HA  ASP B 152     -27.234 -20.438  24.234  1.00  0.00              
ATOM   2395 1HB  ASP B 152     -29.199 -18.253  25.221  1.00  0.00              
ATOM   2396 2HB  ASP B 152     -29.511 -19.204  23.775  1.00  0.00              
ATOM   2397  N   LYS B 153     -26.791 -17.324  23.622  1.00  0.00              
ATOM   2398  CA  LYS B 153     -26.219 -16.476  22.579  1.00  0.00              
ATOM   2399  C   LYS B 153     -24.799 -16.918  22.207  1.00  0.00              
ATOM   2400  O   LYS B 153     -24.425 -16.901  21.017  1.00  0.00              
ATOM   2401  CB  LYS B 153     -26.214 -15.014  23.029  1.00  0.00              
ATOM   2402  CG  LYS B 153     -27.591 -14.366  23.076  1.00  0.00              
ATOM   2403  CD  LYS B 153     -27.508 -12.927  23.564  1.00  0.00              
ATOM   2404  CE  LYS B 153     -28.884 -12.281  23.622  1.00  0.00              
ATOM   2405  NZ  LYS B 153     -28.820 -10.878  24.115  1.00  0.00              
ATOM   2406  H   LYS B 153     -26.998 -16.922  24.525  1.00  0.00              
ATOM   2407  HA  LYS B 153     -26.831 -16.571  21.682  1.00  0.00              
ATOM   2408 1HB  LYS B 153     -25.776 -14.941  24.025  1.00  0.00              
ATOM   2409 2HB  LYS B 153     -25.591 -14.428  22.354  1.00  0.00              
ATOM   2410 1HG  LYS B 153     -28.033 -14.377  22.079  1.00  0.00              
ATOM   2411 2HG  LYS B 153     -28.237 -14.931  23.747  1.00  0.00              
ATOM   2412 1HD  LYS B 153     -27.063 -12.905  24.559  1.00  0.00              
ATOM   2413 2HD  LYS B 153     -26.875 -12.350  22.889  1.00  0.00              
ATOM   2414 1HE  LYS B 153     -29.330 -12.284  22.629  1.00  0.00              
ATOM   2415 2HE  LYS B 153     -29.528 -12.857  24.287  1.00  0.00              
ATOM   2416 1HZ  LYS B 153     -29.751 -10.487  24.140  1.00  0.00              
ATOM   2417 2HZ  LYS B 153     -28.425 -10.865  25.045  1.00  0.00              
ATOM   2418 3HZ  LYS B 153     -28.241 -10.330  23.496  1.00  0.00              
ATOM   2419  N   ALA B 154     -24.013 -17.303  23.219  1.00  0.00              
ATOM   2420  CA  ALA B 154     -22.688 -17.838  22.989  1.00  0.00              
ATOM   2421  C   ALA B 154     -22.767 -19.130  22.168  1.00  0.00              
ATOM   2422  O   ALA B 154     -21.966 -19.328  21.265  1.00  0.00              
ATOM   2423  CB  ALA B 154     -21.958 -18.080  24.298  1.00  0.00              
ATOM   2424  H   ALA B 154     -24.352 -17.218  24.167  1.00  0.00              
ATOM   2425  HA  ALA B 154     -22.124 -17.107  22.409  1.00  0.00              
ATOM   2426 1HB  ALA B 154     -20.966 -18.482  24.092  1.00  0.00              
ATOM   2427 2HB  ALA B 154     -21.863 -17.140  24.841  1.00  0.00              
ATOM   2428 3HB  ALA B 154     -22.519 -18.793  24.900  1.00  0.00              
ATOM   2429  N   LYS B 155     -23.740 -19.988  22.481  1.00  0.00              
ATOM   2430  CA  LYS B 155     -23.942 -21.262  21.768  1.00  0.00              
ATOM   2431  C   LYS B 155     -24.197 -21.018  20.291  1.00  0.00              
ATOM   2432  O   LYS B 155     -23.590 -21.657  19.428  1.00  0.00              
ATOM   2433  CB  LYS B 155     -25.105 -22.049  22.374  1.00  0.00              
ATOM   2434  CG  LYS B 155     -25.348 -23.408  21.730  1.00  0.00              
ATOM   2435  CD  LYS B 155     -26.481 -24.151  22.421  1.00  0.00              
ATOM   2436  CE  LYS B 155     -26.753 -25.491  21.752  1.00  0.00              
ATOM   2437  NZ  LYS B 155     -27.859 -26.231  22.418  1.00  0.00              
ATOM   2438  H   LYS B 155     -24.360 -19.746  23.241  1.00  0.00              
ATOM   2439  HA  LYS B 155     -23.041 -21.866  21.877  1.00  0.00              
ATOM   2440 1HB  LYS B 155     -24.920 -22.210  23.436  1.00  0.00              
ATOM   2441 2HB  LYS B 155     -26.023 -21.468  22.286  1.00  0.00              
ATOM   2442 1HG  LYS B 155     -25.601 -23.272  20.678  1.00  0.00              
ATOM   2443 2HG  LYS B 155     -24.440 -24.007  21.793  1.00  0.00              
ATOM   2444 1HD  LYS B 155     -26.221 -24.323  23.466  1.00  0.00              
ATOM   2445 2HD  LYS B 155     -27.388 -23.548  22.384  1.00  0.00              
ATOM   2446 1HE  LYS B 155     -27.017 -25.329  20.708  1.00  0.00              
ATOM   2447 2HE  LYS B 155     -25.852 -26.104  21.785  1.00  0.00              
ATOM   2448 1HZ  LYS B 155     -28.008 -27.112  21.947  1.00  0.00              
ATOM   2449 2HZ  LYS B 155     -27.617 -26.403  23.384  1.00  0.00              
ATOM   2450 3HZ  LYS B 155     -28.705 -25.681  22.377  1.00  0.00              
ATOM   2451  N   ASP B 156     -25.082 -20.063  20.010  1.00  0.00              
ATOM   2452  CA  ASP B 156     -25.413 -19.677  18.642  1.00  0.00              
ATOM   2453  C   ASP B 156     -24.184 -19.242  17.890  1.00  0.00              
ATOM   2454  O   ASP B 156     -23.973 -19.662  16.743  1.00  0.00              
ATOM   2455  CB  ASP B 156     -26.445 -18.546  18.630  1.00  0.00              
ATOM   2456  CG  ASP B 156     -27.839 -19.012  19.029  1.00  0.00              
ATOM   2457  OD1 ASP B 156     -28.070 -20.198  19.029  1.00  0.00              
ATOM   2458  OD2 ASP B 156     -28.658 -18.177  19.329  1.00  0.00              
ATOM   2459  H   ASP B 156     -25.539 -19.592  20.778  1.00  0.00              
ATOM   2460  HA  ASP B 156     -25.840 -20.541  18.133  1.00  0.00              
ATOM   2461 1HB  ASP B 156     -26.130 -17.759  19.316  1.00  0.00              
ATOM   2462 2HB  ASP B 156     -26.495 -18.110  17.632  1.00  0.00              
ATOM   2463  N   GLN B 157     -23.370 -18.408  18.544  1.00  0.00              
ATOM   2464  CA  GLN B 157     -22.104 -17.966  17.976  1.00  0.00              
ATOM   2465  C   GLN B 157     -21.102 -19.113  17.818  1.00  0.00              
ATOM   2466  O   GLN B 157     -20.456 -19.196  16.795  1.00  0.00              
ATOM   2467  CB  GLN B 157     -21.497 -16.863  18.846  1.00  0.00              
ATOM   2468  CG  GLN B 157     -22.272 -15.557  18.827  1.00  0.00              
ATOM   2469  CD  GLN B 157     -21.709 -14.535  19.796  1.00  0.00              
ATOM   2470  OE1 GLN B 157     -21.057 -14.888  20.783  1.00  0.00              
ATOM   2471  NE2 GLN B 157     -21.957 -13.260  19.520  1.00  0.00              
ATOM   2472  H   GLN B 157     -23.642 -18.075  19.458  1.00  0.00              
ATOM   2473  HA  GLN B 157     -22.286 -17.610  16.962  1.00  0.00              
ATOM   2474 1HB  GLN B 157     -21.439 -17.205  19.879  1.00  0.00              
ATOM   2475 2HB  GLN B 157     -20.480 -16.655  18.513  1.00  0.00              
ATOM   2476 1HG  GLN B 157     -22.230 -15.136  17.822  1.00  0.00              
ATOM   2477 2HG  GLN B 157     -23.307 -15.757  19.104  1.00  0.00              
ATOM   2478 1HE2 GLN B 157     -21.611 -12.540  20.123  1.00  0.00              
ATOM   2479 2HE2 GLN B 157     -22.490 -13.017  18.708  1.00  0.00              
ATOM   2480  N   ALA B 158     -20.978 -19.999  18.803  1.00  0.00              
ATOM   2481  CA  ALA B 158     -20.020 -21.093  18.670  1.00  0.00              
ATOM   2482  C   ALA B 158     -20.418 -22.016  17.507  1.00  0.00              
ATOM   2483  O   ALA B 158     -19.572 -22.375  16.674  1.00  0.00              
ATOM   2484  CB  ALA B 158     -19.890 -21.881  19.968  1.00  0.00              
ATOM   2485  H   ALA B 158     -21.535 -19.932  19.644  1.00  0.00              
ATOM   2486  HA  ALA B 158     -19.048 -20.664  18.430  1.00  0.00              
ATOM   2487 1HB  ALA B 158     -19.169 -22.687  19.833  1.00  0.00              
ATOM   2488 2HB  ALA B 158     -19.549 -21.218  20.763  1.00  0.00              
ATOM   2489 3HB  ALA B 158     -20.858 -22.301  20.237  1.00  0.00              
ATOM   2490  N   GLU B 159     -21.697 -22.385  17.437  1.00  0.00              
ATOM   2491  CA  GLU B 159     -22.169 -23.225  16.336  1.00  0.00              
ATOM   2492  C   GLU B 159     -21.917 -22.586  14.959  1.00  0.00              
ATOM   2493  O   GLU B 159     -21.489 -23.259  14.036  1.00  0.00              
ATOM   2494  CB  GLU B 159     -23.663 -23.513  16.506  1.00  0.00              
ATOM   2495  CG  GLU B 159     -24.254 -24.418  15.434  1.00  0.00              
ATOM   2496  CD  GLU B 159     -25.713 -24.709  15.654  1.00  0.00              
ATOM   2497  OE1 GLU B 159     -26.137 -24.702  16.784  1.00  0.00              
ATOM   2498  OE2 GLU B 159     -26.404 -24.937  14.689  1.00  0.00              
ATOM   2499  H   GLU B 159     -22.352 -22.086  18.145  1.00  0.00              
ATOM   2500  HA  GLU B 159     -21.577 -24.141  16.321  1.00  0.00              
ATOM   2501 1HB  GLU B 159     -23.835 -23.984  17.474  1.00  0.00              
ATOM   2502 2HB  GLU B 159     -24.218 -22.575  16.495  1.00  0.00              
ATOM   2503 1HG  GLU B 159     -24.133 -23.940  14.462  1.00  0.00              
ATOM   2504 2HG  GLU B 159     -23.700 -25.355  15.419  1.00  0.00              
ATOM   2505  N   ASN B 160     -22.187 -21.293  14.812  1.00  0.00              
ATOM   2506  CA  ASN B 160     -21.920 -20.626  13.523  1.00  0.00              
ATOM   2507  C   ASN B 160     -20.440 -20.681  13.095  1.00  0.00              
ATOM   2508  O   ASN B 160     -20.121 -20.911  11.928  1.00  0.00              
ATOM   2509  CB  ASN B 160     -22.391 -19.184  13.580  1.00  0.00              
ATOM   2510  CG  ASN B 160     -23.888 -19.063  13.527  1.00  0.00              
ATOM   2511  OD1 ASN B 160     -24.584 -19.991  13.098  1.00  0.00              
ATOM   2512  ND2 ASN B 160     -24.398 -17.935  13.953  1.00  0.00              
ATOM   2513  H   ASN B 160     -22.576 -20.754  15.573  1.00  0.00              
ATOM   2514  HA  ASN B 160     -22.451 -21.166  12.737  1.00  0.00              
ATOM   2515 1HB  ASN B 160     -22.033 -18.721  14.501  1.00  0.00              
ATOM   2516 2HB  ASN B 160     -21.962 -18.628  12.746  1.00  0.00              
ATOM   2517 1HD2 ASN B 160     -25.389 -17.798  13.941  1.00  0.00              
ATOM   2518 2HD2 ASN B 160     -23.798 -17.212  14.292  1.00  0.00              
ATOM   2519  N   ARG B 161     -19.535 -20.473  14.044  1.00  0.00              
ATOM   2520  CA  ARG B 161     -18.110 -20.501  13.741  1.00  0.00              
ATOM   2521  C   ARG B 161     -17.666 -21.925  13.387  1.00  0.00              
ATOM   2522  O   ARG B 161     -16.889 -22.132  12.469  1.00  0.00              
ATOM   2523  CB  ARG B 161     -17.299 -19.990  14.923  1.00  0.00              
ATOM   2524  CG  ARG B 161     -17.495 -18.517  15.243  1.00  0.00              
ATOM   2525  CD  ARG B 161     -17.291 -17.663  14.044  1.00  0.00              
ATOM   2526  NE  ARG B 161     -17.362 -16.247  14.369  1.00  0.00              
ATOM   2527  CZ  ARG B 161     -17.397 -15.254  13.459  1.00  0.00              
ATOM   2528  NH1 ARG B 161     -17.367 -15.538  12.176  1.00  0.00              
ATOM   2529  NH2 ARG B 161     -17.462 -13.995  13.856  1.00  0.00              
ATOM   2530  H   ARG B 161     -19.832 -20.291  14.992  1.00  0.00              
ATOM   2531  HA  ARG B 161     -17.939 -19.931  12.827  1.00  0.00              
ATOM   2532 1HB  ARG B 161     -17.559 -20.558  15.814  1.00  0.00              
ATOM   2533 2HB  ARG B 161     -16.238 -20.148  14.731  1.00  0.00              
ATOM   2534 1HG  ARG B 161     -18.509 -18.356  15.610  1.00  0.00              
ATOM   2535 2HG  ARG B 161     -16.779 -18.212  16.007  1.00  0.00              
ATOM   2536 1HD  ARG B 161     -16.310 -17.865  13.616  1.00  0.00              
ATOM   2537 2HD  ARG B 161     -18.062 -17.882  13.306  1.00  0.00              
ATOM   2538  HE  ARG B 161     -17.387 -15.990  15.347  1.00  0.00              
ATOM   2539 1HH1 ARG B 161     -17.318 -16.500  11.872  1.00  0.00              
ATOM   2540 2HH1 ARG B 161     -17.393 -14.794  11.494  1.00  0.00              
ATOM   2541 1HH2 ARG B 161     -17.485 -13.778  14.843  1.00  0.00              
ATOM   2542 2HH2 ARG B 161     -17.488 -13.252  13.175  1.00  0.00              
ATOM   2543  N   VAL B 162     -18.239 -22.911  14.055  1.00  0.00              
ATOM   2544  CA  VAL B 162     -18.076 -24.329  13.669  1.00  0.00              
ATOM   2545  C   VAL B 162     -18.643 -24.712  12.289  1.00  0.00              
ATOM   2546  O   VAL B 162     -18.004 -25.457  11.548  1.00  0.00              
ATOM   2547  CB  VAL B 162     -18.651 -25.253  14.764  1.00  0.00              
ATOM   2548  CG1 VAL B 162     -18.737 -26.696  14.304  1.00  0.00              
ATOM   2549  CG2 VAL B 162     -17.827 -25.114  16.033  1.00  0.00              
ATOM   2550  H   VAL B 162     -18.808 -22.682  14.857  1.00  0.00              
ATOM   2551  HA  VAL B 162     -17.011 -24.538  13.559  1.00  0.00              
ATOM   2552  HB  VAL B 162     -19.683 -24.965  14.964  1.00  0.00              
ATOM   2553 1HG1 VAL B 162     -19.148 -27.310  15.106  1.00  0.00              
ATOM   2554 2HG1 VAL B 162     -19.386 -26.761  13.430  1.00  0.00              
ATOM   2555 3HG1 VAL B 162     -17.742 -27.056  14.046  1.00  0.00              
ATOM   2556 1HG2 VAL B 162     -18.236 -25.766  16.805  1.00  0.00              
ATOM   2557 2HG2 VAL B 162     -16.794 -25.395  15.829  1.00  0.00              
ATOM   2558 3HG2 VAL B 162     -17.860 -24.080  16.377  1.00  0.00              
ATOM   2559  N   ARG B 163     -19.857 -24.267  11.968  1.00  0.00              
ATOM   2560  CA  ARG B 163     -20.388 -24.436  10.620  1.00  0.00              
ATOM   2561  C   ARG B 163     -19.552 -23.746   9.526  1.00  0.00              
ATOM   2562  O   ARG B 163     -19.401 -24.296   8.424  1.00  0.00              
ATOM   2563  CB  ARG B 163     -21.811 -23.901  10.563  1.00  0.00              
ATOM   2564  CG  ARG B 163     -22.839 -24.735  11.311  1.00  0.00              
ATOM   2565  CD  ARG B 163     -24.202 -24.154  11.204  1.00  0.00              
ATOM   2566  NE  ARG B 163     -25.173 -24.904  11.984  1.00  0.00              
ATOM   2567  CZ  ARG B 163     -25.809 -26.011  11.554  1.00  0.00              
ATOM   2568  NH1 ARG B 163     -25.566 -26.484  10.352  1.00  0.00              
ATOM   2569  NH2 ARG B 163     -26.678 -26.622  12.340  1.00  0.00              
ATOM   2570  H   ARG B 163     -20.422 -23.804  12.666  1.00  0.00              
ATOM   2571  HA  ARG B 163     -20.366 -25.497  10.370  1.00  0.00              
ATOM   2572 1HB  ARG B 163     -21.839 -22.895  10.979  1.00  0.00              
ATOM   2573 2HB  ARG B 163     -22.134 -23.834   9.524  1.00  0.00              
ATOM   2574 1HG  ARG B 163     -22.862 -25.743  10.895  1.00  0.00              
ATOM   2575 2HG  ARG B 163     -22.569 -24.785  12.367  1.00  0.00              
ATOM   2576 1HD  ARG B 163     -24.189 -23.128  11.571  1.00  0.00              
ATOM   2577 2HD  ARG B 163     -24.520 -24.164  10.163  1.00  0.00              
ATOM   2578  HE  ARG B 163     -25.387 -24.571  12.915  1.00  0.00              
ATOM   2579 1HH1 ARG B 163     -24.902 -26.016   9.750  1.00  0.00              
ATOM   2580 2HH1 ARG B 163     -26.042 -27.313  10.029  1.00  0.00              
ATOM   2581 1HH2 ARG B 163     -26.865 -26.259  13.265  1.00  0.00              
ATOM   2582 2HH2 ARG B 163     -27.154 -27.451  12.018  1.00  0.00              
ATOM   2583  N   GLU B 164     -19.040 -22.542   9.803  1.00  0.00              
ATOM   2584  CA  GLU B 164     -18.163 -21.831   8.834  1.00  0.00              
ATOM   2585  C   GLU B 164     -16.894 -22.654   8.535  1.00  0.00              
ATOM   2586  O   GLU B 164     -16.440 -22.709   7.382  1.00  0.00              
ATOM   2587  CB  GLU B 164     -17.771 -20.452   9.370  1.00  0.00              
ATOM   2588  CG  GLU B 164     -18.894 -19.425   9.345  1.00  0.00              
ATOM   2589  CD  GLU B 164     -18.552 -18.166  10.092  1.00  0.00              
ATOM   2590  OE1 GLU B 164     -17.540 -18.145  10.750  1.00  0.00              
ATOM   2591  OE2 GLU B 164     -19.305 -17.224  10.004  1.00  0.00              
ATOM   2592  H   GLU B 164     -19.252 -22.103  10.688  1.00  0.00              
ATOM   2593  HA  GLU B 164     -18.701 -21.729   7.891  1.00  0.00              
ATOM   2594 1HB  GLU B 164     -17.427 -20.547  10.400  1.00  0.00              
ATOM   2595 2HB  GLU B 164     -16.942 -20.056   8.783  1.00  0.00              
ATOM   2596 1HG  GLU B 164     -19.117 -19.170   8.309  1.00  0.00              
ATOM   2597 2HG  GLU B 164     -19.788 -19.869   9.781  1.00  0.00              
ATOM   2598  N   LEU B 165     -16.309 -23.280   9.561  1.00  0.00              
ATOM   2599  CA  LEU B 165     -15.179 -24.176   9.304  1.00  0.00              
ATOM   2600  C   LEU B 165     -15.611 -25.339   8.397  1.00  0.00              
ATOM   2601  O   LEU B 165     -14.948 -25.654   7.393  1.00  0.00              
ATOM   2602  CB  LEU B 165     -14.569 -24.709  10.593  1.00  0.00              
ATOM   2603  CG  LEU B 165     -13.367 -25.653  10.448  1.00  0.00              
ATOM   2604  CD1 LEU B 165     -12.236 -24.885   9.749  1.00  0.00              
ATOM   2605  CD2 LEU B 165     -12.905 -26.177  11.793  1.00  0.00              
ATOM   2606  H   LEU B 165     -16.628 -23.150  10.511  1.00  0.00              
ATOM   2607  HA  LEU B 165     -14.408 -23.617   8.775  1.00  0.00              
ATOM   2608 1HB  LEU B 165     -14.244 -23.865  11.198  1.00  0.00              
ATOM   2609 2HB  LEU B 165     -15.339 -25.250  11.144  1.00  0.00              
ATOM   2610  HG  LEU B 165     -13.645 -26.504   9.824  1.00  0.00              
ATOM   2611 1HD1 LEU B 165     -11.370 -25.537   9.634  1.00  0.00              
ATOM   2612 2HD1 LEU B 165     -12.573 -24.556   8.766  1.00  0.00              
ATOM   2613 3HD1 LEU B 165     -11.961 -24.018  10.348  1.00  0.00              
ATOM   2614 1HD2 LEU B 165     -12.053 -26.842  11.652  1.00  0.00              
ATOM   2615 2HD2 LEU B 165     -12.611 -25.340  12.427  1.00  0.00              
ATOM   2616 3HD2 LEU B 165     -13.719 -26.725  12.269  1.00  0.00              
ATOM   2617  N   LYS B 166     -16.732 -25.964   8.716  1.00  0.00              
ATOM   2618  CA  LYS B 166     -17.223 -27.051   7.850  1.00  0.00              
ATOM   2619  C   LYS B 166     -17.273 -26.635   6.368  1.00  0.00              
ATOM   2620  O   LYS B 166     -16.717 -27.322   5.487  1.00  0.00              
ATOM   2621  CB  LYS B 166     -18.609 -27.507   8.309  1.00  0.00              
ATOM   2622  CG  LYS B 166     -19.172 -28.690   7.531  1.00  0.00              
ATOM   2623  CD  LYS B 166     -20.469 -29.191   8.149  1.00  0.00              
ATOM   2624  CE  LYS B 166     -20.966 -30.447   7.450  1.00  0.00              
ATOM   2625  NZ  LYS B 166     -21.512 -30.153   6.097  1.00  0.00              
ATOM   2626  H   LYS B 166     -17.260 -25.715   9.540  1.00  0.00              
ATOM   2627  HA  LYS B 166     -16.533 -27.892   7.925  1.00  0.00              
ATOM   2628 1HB  LYS B 166     -18.570 -27.788   9.362  1.00  0.00              
ATOM   2629 2HB  LYS B 166     -19.314 -26.680   8.217  1.00  0.00              
ATOM   2630 1HG  LYS B 166     -19.362 -28.389   6.500  1.00  0.00              
ATOM   2631 2HG  LYS B 166     -18.444 -29.501   7.526  1.00  0.00              
ATOM   2632 1HD  LYS B 166     -20.307 -29.412   9.205  1.00  0.00              
ATOM   2633 2HD  LYS B 166     -21.232 -28.417   8.070  1.00  0.00              
ATOM   2634 1HE  LYS B 166     -20.146 -31.157   7.351  1.00  0.00              
ATOM   2635 2HE  LYS B 166     -21.749 -30.911   8.049  1.00  0.00              
ATOM   2636 1HZ  LYS B 166     -21.831 -31.010   5.668  1.00  0.00              
ATOM   2637 2HZ  LYS B 166     -22.286 -29.509   6.178  1.00  0.00              
ATOM   2638 3HZ  LYS B 166     -20.789 -29.739   5.525  1.00  0.00              
ATOM   2639  N   GLN B 167     -17.941 -25.507   6.113  1.00  0.00              
ATOM   2640  CA  GLN B 167     -18.114 -24.969   4.769  1.00  0.00              
ATOM   2641  C   GLN B 167     -16.798 -24.563   4.091  1.00  0.00              
ATOM   2642  O   GLN B 167     -16.628 -24.843   2.916  1.00  0.00              
ATOM   2643  CB  GLN B 167     -19.057 -23.764   4.817  1.00  0.00              
ATOM   2644  CG  GLN B 167     -20.499 -24.114   5.144  1.00  0.00              
ATOM   2645  CD  GLN B 167     -21.379 -22.885   5.270  1.00  0.00              
ATOM   2646  OE1 GLN B 167     -20.899 -21.790   5.578  1.00  0.00              
ATOM   2647  NE2 GLN B 167     -22.674 -23.059   5.034  1.00  0.00              
ATOM   2648  H   GLN B 167     -18.342 -25.012   6.897  1.00  0.00              
ATOM   2649  HA  GLN B 167     -18.542 -25.747   4.138  1.00  0.00              
ATOM   2650 1HB  GLN B 167     -18.705 -23.055   5.567  1.00  0.00              
ATOM   2651 2HB  GLN B 167     -19.045 -23.254   3.854  1.00  0.00              
ATOM   2652 1HG  GLN B 167     -20.899 -24.741   4.347  1.00  0.00              
ATOM   2653 2HG  GLN B 167     -20.525 -24.653   6.091  1.00  0.00              
ATOM   2654 1HE2 GLN B 167     -23.304 -22.284   5.102  1.00  0.00              
ATOM   2655 2HE2 GLN B 167     -23.021 -23.964   4.787  1.00  0.00              
ATOM   2656  N   LYS B 168     -15.873 -23.898   4.799  1.00  0.00              
ATOM   2657  CA  LYS B 168     -14.586 -23.527   4.180  1.00  0.00              
ATOM   2658  C   LYS B 168     -13.730 -24.736   3.816  1.00  0.00              
ATOM   2659  O   LYS B 168     -13.052 -24.755   2.750  1.00  0.00              
ATOM   2660  CB  LYS B 168     -13.797 -22.606   5.112  1.00  0.00              
ATOM   2661  CG  LYS B 168     -12.466 -22.128   4.545  1.00  0.00              
ATOM   2662  CD  LYS B 168     -12.656 -21.417   3.213  1.00  0.00              
ATOM   2663  CE  LYS B 168     -13.410 -20.108   3.387  1.00  0.00              
ATOM   2664  NZ  LYS B 168     -13.532 -19.361   2.105  1.00  0.00              
ATOM   2665  H   LYS B 168     -16.046 -23.644   5.761  1.00  0.00              
ATOM   2666  HA  LYS B 168     -14.791 -22.967   3.267  1.00  0.00              
ATOM   2667 1HB  LYS B 168     -14.396 -21.725   5.346  1.00  0.00              
ATOM   2668 2HB  LYS B 168     -13.594 -23.124   6.049  1.00  0.00              
ATOM   2669 1HG  LYS B 168     -11.996 -21.442   5.250  1.00  0.00              
ATOM   2670 2HG  LYS B 168     -11.805 -22.982   4.400  1.00  0.00              
ATOM   2671 1HD  LYS B 168     -11.681 -21.210   2.769  1.00  0.00              
ATOM   2672 2HD  LYS B 168     -13.215 -22.060   2.534  1.00  0.00              
ATOM   2673 1HE  LYS B 168     -14.409 -20.311   3.770  1.00  0.00              
ATOM   2674 2HE  LYS B 168     -12.889 -19.480   4.110  1.00  0.00              
ATOM   2675 1HZ  LYS B 168     -14.037 -18.501   2.262  1.00  0.00              
ATOM   2676 2HZ  LYS B 168     -12.610 -19.150   1.749  1.00  0.00              
ATOM   2677 3HZ  LYS B 168     -14.031 -19.925   1.432  1.00  0.00              
ATOM   2678  N   LEU B 169     -13.678 -25.731   4.706  1.00  0.00              
ATOM   2679  CA  LEU B 169     -12.957 -26.957   4.385  1.00  0.00              
ATOM   2680  C   LEU B 169     -13.594 -27.759   3.220  1.00  0.00              
ATOM   2681  O   LEU B 169     -12.864 -28.388   2.449  1.00  0.00              
ATOM   2682  CB  LEU B 169     -12.882 -27.840   5.637  1.00  0.00              
ATOM   2683  CG  LEU B 169     -12.066 -27.271   6.804  1.00  0.00              
ATOM   2684  CD1 LEU B 169     -12.164 -28.211   7.999  1.00  0.00              
ATOM   2685  CD2 LEU B 169     -10.619 -27.088   6.371  1.00  0.00              
ATOM   2686  H   LEU B 169     -14.132 -25.649   5.604  1.00  0.00              
ATOM   2687  HA  LEU B 169     -11.979 -26.689   3.985  1.00  0.00              
ATOM   2688 1HB  LEU B 169     -13.894 -28.019   5.996  1.00  0.00              
ATOM   2689 2HB  LEU B 169     -12.442 -28.798   5.361  1.00  0.00              
ATOM   2690  HG  LEU B 169     -12.480 -26.308   7.103  1.00  0.00              
ATOM   2691 1HD1 LEU B 169     -11.585 -27.806   8.828  1.00  0.00              
ATOM   2692 2HD1 LEU B 169     -13.207 -28.308   8.300  1.00  0.00              
ATOM   2693 3HD1 LEU B 169     -11.772 -29.189   7.725  1.00  0.00              
ATOM   2694 1HD2 LEU B 169     -10.039 -26.682   7.201  1.00  0.00              
ATOM   2695 2HD2 LEU B 169     -10.203 -28.051   6.073  1.00  0.00              
ATOM   2696 3HD2 LEU B 169     -10.577 -26.398   5.527  1.00  0.00              
ATOM   2697  N   GLU B 170     -14.926 -27.749   3.117  1.00  0.00              
ATOM   2698  CA  GLU B 170     -15.631 -28.352   1.949  1.00  0.00              
ATOM   2699  C   GLU B 170     -15.231 -27.602   0.668  1.00  0.00              
ATOM   2700  O   GLU B 170     -14.971 -28.211  -0.384  1.00  0.00              
ATOM   2701  CB  GLU B 170     -17.149 -28.302   2.134  1.00  0.00              
ATOM   2702  CG  GLU B 170     -17.689 -29.274   3.173  1.00  0.00              
ATOM   2703  CD  GLU B 170     -19.155 -29.085   3.446  1.00  0.00              
ATOM   2704  OE1 GLU B 170     -19.718 -28.145   2.938  1.00  0.00              
ATOM   2705  OE2 GLU B 170     -19.713 -29.882   4.163  1.00  0.00              
ATOM   2706  H   GLU B 170     -15.470 -27.321   3.852  1.00  0.00              
ATOM   2707  HA  GLU B 170     -15.359 -29.406   1.888  1.00  0.00              
ATOM   2708 1HB  GLU B 170     -17.446 -27.296   2.431  1.00  0.00              
ATOM   2709 2HB  GLU B 170     -17.638 -28.521   1.185  1.00  0.00              
ATOM   2710 1HG  GLU B 170     -17.524 -30.293   2.823  1.00  0.00              
ATOM   2711 2HG  GLU B 170     -17.132 -29.144   4.100  1.00  0.00              
ATOM   2712  N   GLU B 171     -15.239 -26.271   0.730  1.00  0.00              
ATOM   2713  CA  GLU B 171     -14.725 -25.464  -0.413  1.00  0.00              
ATOM   2714  C   GLU B 171     -13.282 -25.820  -0.839  1.00  0.00              
ATOM   2715  O   GLU B 171     -13.003 -26.052  -2.038  1.00  0.00              
ATOM   2716  CB  GLU B 171     -14.787 -23.975  -0.064  1.00  0.00              
ATOM   2717  CG  GLU B 171     -14.289 -23.050  -1.166  1.00  0.00              
ATOM   2718  CD  GLU B 171     -14.243 -21.608  -0.743  1.00  0.00              
ATOM   2719  OE1 GLU B 171     -14.594 -21.326   0.378  1.00  0.00              
ATOM   2720  OE2 GLU B 171     -13.857 -20.788  -1.541  1.00  0.00              
ATOM   2721  H   GLU B 171     -15.591 -25.795   1.549  1.00  0.00              
ATOM   2722  HA  GLU B 171     -15.328 -25.688  -1.293  1.00  0.00              
ATOM   2723 1HB  GLU B 171     -15.815 -23.698   0.166  1.00  0.00              
ATOM   2724 2HB  GLU B 171     -14.189 -23.785   0.827  1.00  0.00              
ATOM   2725 1HG  GLU B 171     -13.288 -23.362  -1.463  1.00  0.00              
ATOM   2726 2HG  GLU B 171     -14.942 -23.150  -2.032  1.00  0.00              
ATOM   2727  N   LEU B 172     -12.353 -25.887   0.124  1.00  0.00              
ATOM   2728  CA  LEU B 172     -10.969 -26.277  -0.206  1.00  0.00              
ATOM   2729  C   LEU B 172     -10.870 -27.697  -0.771  1.00  0.00              
ATOM   2730  O   LEU B 172     -10.046 -27.951  -1.645  1.00  0.00              
ATOM   2731  CB  LEU B 172     -10.085 -26.168   1.042  1.00  0.00              
ATOM   2732  CG  LEU B 172      -9.892 -24.752   1.599  1.00  0.00              
ATOM   2733  CD1 LEU B 172      -9.195 -24.828   2.951  1.00  0.00              
ATOM   2734  CD2 LEU B 172      -9.084 -23.923   0.613  1.00  0.00              
ATOM   2735  H   LEU B 172     -12.588 -25.673   1.082  1.00  0.00              
ATOM   2736  HA  LEU B 172     -10.608 -25.627  -1.003  1.00  0.00              
ATOM   2737 1HB  LEU B 172     -10.522 -26.778   1.831  1.00  0.00              
ATOM   2738 2HB  LEU B 172      -9.099 -26.568   0.805  1.00  0.00              
ATOM   2739  HG  LEU B 172     -10.866 -24.286   1.753  1.00  0.00              
ATOM   2740 1HD1 LEU B 172      -9.058 -23.822   3.347  1.00  0.00              
ATOM   2741 2HD1 LEU B 172      -9.804 -25.410   3.643  1.00  0.00              
ATOM   2742 3HD1 LEU B 172      -8.223 -25.306   2.832  1.00  0.00              
ATOM   2743 1HD2 LEU B 172      -8.947 -22.916   1.009  1.00  0.00              
ATOM   2744 2HD2 LEU B 172      -8.109 -24.388   0.460  1.00  0.00              
ATOM   2745 3HD2 LEU B 172      -9.614 -23.871  -0.339  1.00  0.00              
ATOM   2746  N   TYR B 173     -11.702 -28.599  -0.260  1.00  0.00              
ATOM   2747  CA  TYR B 173     -11.824 -29.951  -0.790  1.00  0.00              
ATOM   2748  C   TYR B 173     -12.314 -29.935  -2.252  1.00  0.00              
ATOM   2749  O   TYR B 173     -11.771 -30.581  -3.111  1.00  0.00              
ATOM   2750  CB  TYR B 173     -12.769 -30.779   0.085  1.00  0.00              
ATOM   2751  CG  TYR B 173     -13.015 -32.177  -0.436  1.00  0.00              
ATOM   2752  CD1 TYR B 173     -11.998 -33.119  -0.402  1.00  0.00              
ATOM   2753  CD2 TYR B 173     -14.258 -32.518  -0.948  1.00  0.00              
ATOM   2754  CE1 TYR B 173     -12.223 -34.397  -0.877  1.00  0.00              
ATOM   2755  CE2 TYR B 173     -14.484 -33.795  -1.423  1.00  0.00              
ATOM   2756  CZ  TYR B 173     -13.471 -34.732  -1.389  1.00  0.00              
ATOM   2757  OH  TYR B 173     -13.695 -36.004  -1.863  1.00  0.00              
ATOM   2758  H   TYR B 173     -12.270 -28.327   0.530  1.00  0.00              
ATOM   2759  HA  TYR B 173     -10.840 -30.420  -0.771  1.00  0.00              
ATOM   2760 1HB  TYR B 173     -12.357 -30.858   1.092  1.00  0.00              
ATOM   2761 2HB  TYR B 173     -13.730 -30.271   0.163  1.00  0.00              
ATOM   2762  HD1 TYR B 173     -11.020 -32.852   0.001  1.00  0.00              
ATOM   2763  HD2 TYR B 173     -15.058 -31.777  -0.976  1.00  0.00              
ATOM   2764  HE1 TYR B 173     -11.423 -35.137  -0.850  1.00  0.00              
ATOM   2765  HE2 TYR B 173     -15.461 -34.062  -1.826  1.00  0.00              
ATOM   2766  HH  TYR B 173     -12.898 -36.529  -1.758  1.00  0.00              
ATOM   2767  N   LYS B 174     -13.347 -29.181  -2.527  1.00  0.00              
ATOM   2768  CA  LYS B 174     -13.830 -29.107  -3.914  1.00  0.00              
ATOM   2769  C   LYS B 174     -12.741 -28.649  -4.882  1.00  0.00              
ATOM   2770  O   LYS B 174     -12.630 -29.163  -6.002  1.00  0.00              
ATOM   2771  CB  LYS B 174     -15.034 -28.168  -4.009  1.00  0.00              
ATOM   2772  CG  LYS B 174     -16.307 -28.710  -3.373  1.00  0.00              
ATOM   2773  CD  LYS B 174     -17.441 -27.700  -3.460  1.00  0.00              
ATOM   2774  CE  LYS B 174     -18.708 -28.231  -2.804  1.00  0.00              
ATOM   2775  NZ  LYS B 174     -19.818 -27.242  -2.856  1.00  0.00              
ATOM   2776  H   LYS B 174     -13.821 -28.648  -1.812  1.00  0.00              
ATOM   2777  HA  LYS B 174     -14.066 -30.117  -4.252  1.00  0.00              
ATOM   2778 1HB  LYS B 174     -14.795 -27.221  -3.524  1.00  0.00              
ATOM   2779 2HB  LYS B 174     -15.247 -27.954  -5.056  1.00  0.00              
ATOM   2780 1HG  LYS B 174     -16.607 -29.626  -3.884  1.00  0.00              
ATOM   2781 2HG  LYS B 174     -16.119 -28.944  -2.326  1.00  0.00              
ATOM   2782 1HD  LYS B 174     -17.145 -26.776  -2.963  1.00  0.00              
ATOM   2783 2HD  LYS B 174     -17.651 -27.478  -4.506  1.00  0.00              
ATOM   2784 1HE  LYS B 174     -19.025 -29.142  -3.311  1.00  0.00              
ATOM   2785 2HE  LYS B 174     -18.503 -28.474  -1.762  1.00  0.00              
ATOM   2786 1HZ  LYS B 174     -20.638 -27.631  -2.412  1.00  0.00              
ATOM   2787 2HZ  LYS B 174     -19.542 -26.399  -2.373  1.00  0.00              
ATOM   2788 3HZ  LYS B 174     -20.030 -27.023  -3.819  1.00  0.00              
ATOM   2789  N   GLU B 175     -11.903 -27.712  -4.432  1.00  0.00              
ATOM   2790  CA  GLU B 175     -10.741 -27.275  -5.176  1.00  0.00              
ATOM   2791  C   GLU B 175      -9.693 -28.359  -5.321  1.00  0.00              
ATOM   2792  O   GLU B 175      -9.095 -28.494  -6.383  1.00  0.00              
ATOM   2793  CB  GLU B 175     -10.119 -26.052  -4.499  1.00  0.00              
ATOM   2794  CG  GLU B 175     -11.007 -24.815  -4.497  1.00  0.00              
ATOM   2795  CD  GLU B 175     -11.291 -24.297  -5.879  1.00  0.00              
ATOM   2796  OE1 GLU B 175     -10.399 -24.313  -6.694  1.00  0.00              
ATOM   2797  OE2 GLU B 175     -12.401 -23.885  -6.121  1.00  0.00              
ATOM   2798  H   GLU B 175     -12.097 -27.295  -3.532  1.00  0.00              
ATOM   2799  HA  GLU B 175     -11.056 -27.009  -6.185  1.00  0.00              
ATOM   2800 1HB  GLU B 175      -9.879 -26.292  -3.463  1.00  0.00              
ATOM   2801 2HB  GLU B 175      -9.186 -25.793  -5.000  1.00  0.00              
ATOM   2802 1HG  GLU B 175     -11.951 -25.059  -4.012  1.00  0.00              
ATOM   2803 2HG  GLU B 175     -10.522 -24.033  -3.914  1.00  0.00              
ATOM   2804  N   ALA B 176      -9.471 -29.140  -4.254  1.00  0.00              
ATOM   2805  CA  ALA B 176      -8.524 -30.259  -4.265  1.00  0.00              
ATOM   2806  C   ALA B 176      -8.915 -31.397  -5.215  1.00  0.00              
ATOM   2807  O   ALA B 176      -8.045 -32.179  -5.657  1.00  0.00              
ATOM   2808  CB  ALA B 176      -8.331 -30.830  -2.833  1.00  0.00              
ATOM   2809  H   ALA B 176      -9.986 -28.940  -3.409  1.00  0.00              
ATOM   2810  HA  ALA B 176      -7.564 -29.887  -4.625  1.00  0.00              
ATOM   2811 1HB  ALA B 176      -7.624 -31.660  -2.864  1.00  0.00              
ATOM   2812 2HB  ALA B 176      -7.945 -30.049  -2.178  1.00  0.00              
ATOM   2813 3HB  ALA B 176      -9.288 -31.184  -2.451  1.00  0.00              
ATOM   2814  N   ARG B 177     -10.216 -31.526  -5.461  1.00  0.00              
ATOM   2815  CA  ARG B 177     -10.756 -32.501  -6.414  1.00  0.00              
ATOM   2816  C   ARG B 177     -10.804 -32.012  -7.886  1.00  0.00              
ATOM   2817  O   ARG B 177     -11.302 -32.727  -8.751  1.00  0.00              
ATOM   2818  CB  ARG B 177     -12.160 -32.900  -5.984  1.00  0.00              
ATOM   2819  CG  ARG B 177     -12.245 -33.574  -4.623  1.00  0.00              
ATOM   2820  CD  ARG B 177     -11.407 -34.799  -4.564  1.00  0.00              
ATOM   2821  NE  ARG B 177     -11.886 -35.828  -5.472  1.00  0.00              
ATOM   2822  CZ  ARG B 177     -11.211 -36.953  -5.778  1.00  0.00              
ATOM   2823  NH1 ARG B 177     -10.032 -37.179  -5.242  1.00  0.00              
ATOM   2824  NH2 ARG B 177     -11.735 -37.830  -6.617  1.00  0.00              
ATOM   2825  H   ARG B 177     -10.853 -30.920  -4.963  1.00  0.00              
ATOM   2826  HA  ARG B 177     -10.088 -33.363  -6.443  1.00  0.00              
ATOM   2827 1HB  ARG B 177     -12.796 -32.016  -5.954  1.00  0.00              
ATOM   2828 2HB  ARG B 177     -12.585 -33.584  -6.718  1.00  0.00              
ATOM   2829 1HG  ARG B 177     -11.899 -32.884  -3.853  1.00  0.00              
ATOM   2830 2HG  ARG B 177     -13.279 -33.855  -4.421  1.00  0.00              
ATOM   2831 1HD  ARG B 177     -10.382 -34.552  -4.840  1.00  0.00              
ATOM   2832 2HD  ARG B 177     -11.423 -35.202  -3.553  1.00  0.00              
ATOM   2833  HE  ARG B 177     -12.790 -35.690  -5.905  1.00  0.00              
ATOM   2834 1HH1 ARG B 177      -9.633 -36.509  -4.601  1.00  0.00              
ATOM   2835 2HH1 ARG B 177      -9.527 -38.022  -5.471  1.00  0.00              
ATOM   2836 1HH2 ARG B 177     -12.641 -37.657  -7.030  1.00  0.00              
ATOM   2837 2HH2 ARG B 177     -11.229 -38.673  -6.846  1.00  0.00              
ATOM   2838  N   LYS B 178     -10.262 -30.836  -8.195  1.00  0.00              
ATOM   2839  CA  LYS B 178     -10.233 -30.401  -9.613  1.00  0.00              
ATOM   2840  C   LYS B 178      -9.128 -31.118 -10.371  1.00  0.00              
ATOM   2841  O   LYS B 178      -8.090 -31.488  -9.794  1.00  0.00              
ATOM   2842  CB  LYS B 178     -10.039 -28.888  -9.721  1.00  0.00              
ATOM   2843  CG  LYS B 178     -11.240 -28.066  -9.271  1.00  0.00              
ATOM   2844  CD  LYS B 178     -10.972 -26.575  -9.411  1.00  0.00              
ATOM   2845  CE  LYS B 178     -12.208 -25.756  -9.069  1.00  0.00              
ATOM   2846  NZ  LYS B 178     -11.934 -24.294  -9.104  1.00  0.00              
ATOM   2847  H   LYS B 178      -9.868 -30.233  -7.487  1.00  0.00              
ATOM   2848  HA  LYS B 178     -11.168 -30.705 -10.087  1.00  0.00              
ATOM   2849 1HB  LYS B 178      -9.182 -28.587  -9.118  1.00  0.00              
ATOM   2850 2HB  LYS B 178      -9.821 -28.622 -10.756  1.00  0.00              
ATOM   2851 1HG  LYS B 178     -12.108 -28.329  -9.876  1.00  0.00              
ATOM   2852 2HG  LYS B 178     -11.464 -28.290  -8.228  1.00  0.00              
ATOM   2853 1HD  LYS B 178     -10.160 -26.287  -8.743  1.00  0.00              
ATOM   2854 2HD  LYS B 178     -10.673 -26.353 -10.435  1.00  0.00              
ATOM   2855 1HE  LYS B 178     -13.002 -25.981  -9.781  1.00  0.00              
ATOM   2856 2HE  LYS B 178     -12.558 -26.023  -8.072  1.00  0.00              
ATOM   2857 1HZ  LYS B 178     -12.777 -23.787  -8.872  1.00  0.00              
ATOM   2858 2HZ  LYS B 178     -11.212 -24.070  -8.433  1.00  0.00              
ATOM   2859 3HZ  LYS B 178     -11.627 -24.030 -10.029  1.00  0.00              
ATOM   2860  N   LEU B 179      -9.339 -31.319 -11.669  1.00  0.00              
ATOM   2861  CA  LEU B 179      -8.347 -32.009 -12.482  1.00  0.00              
ATOM   2862  C   LEU B 179      -7.089 -31.172 -12.720  1.00  0.00              
ATOM   2863  O   LEU B 179      -7.153 -29.946 -12.748  1.00  0.00              
ATOM   2864  CB  LEU B 179      -8.965 -32.396 -13.831  1.00  0.00              
ATOM   2865  CG  LEU B 179     -10.122 -33.401 -13.769  1.00  0.00              
ATOM   2866  CD1 LEU B 179     -10.702 -33.595 -15.163  1.00  0.00              
ATOM   2867  CD2 LEU B 179      -9.620 -34.719 -13.197  1.00  0.00              
ATOM   2868  H   LEU B 179     -10.192 -30.995 -12.103  1.00  0.00              
ATOM   2869  HA  LEU B 179      -7.989 -32.876 -11.928  1.00  0.00              
ATOM   2870 1HB  LEU B 179      -9.335 -31.494 -14.315  1.00  0.00              
ATOM   2871 2HB  LEU B 179      -8.185 -32.827 -14.460  1.00  0.00              
ATOM   2872  HG  LEU B 179     -10.913 -33.006 -13.131  1.00  0.00              
ATOM   2873 1HD1 LEU B 179     -11.525 -34.309 -15.119  1.00  0.00              
ATOM   2874 2HD1 LEU B 179     -11.071 -32.641 -15.540  1.00  0.00              
ATOM   2875 3HD1 LEU B 179      -9.928 -33.975 -15.829  1.00  0.00              
ATOM   2876 1HD2 LEU B 179     -10.443 -35.433 -13.152  1.00  0.00              
ATOM   2877 2HD2 LEU B 179      -8.830 -35.115 -13.835  1.00  0.00              
ATOM   2878 3HD2 LEU B 179      -9.228 -34.554 -12.194  1.00  0.00              
ATOM   2879  N   ASP B 180      -5.959 -31.861 -12.860  1.00  0.00              
ATOM   2880  CA  ASP B 180      -4.624 -31.255 -13.024  1.00  0.00              
ATOM   2881  C   ASP B 180      -4.203 -30.351 -11.856  1.00  0.00              
ATOM   2882  O   ASP B 180      -3.640 -29.271 -12.057  1.00  0.00              
ATOM   2883  CB  ASP B 180      -4.579 -30.444 -14.322  1.00  0.00              
ATOM   2884  CG  ASP B 180      -4.777 -31.302 -15.564  1.00  0.00              
ATOM   2885  OD1 ASP B 180      -4.300 -32.413 -15.577  1.00  0.00              
ATOM   2886  OD2 ASP B 180      -5.402 -30.839 -16.488  1.00  0.00              
ATOM   2887  H   ASP B 180      -6.044 -32.868 -12.850  1.00  0.00              
ATOM   2888  HA  ASP B 180      -3.880 -32.052 -13.023  1.00  0.00              
ATOM   2889 1HB  ASP B 180      -5.355 -29.679 -14.300  1.00  0.00              
ATOM   2890 2HB  ASP B 180      -3.618 -29.934 -14.399  1.00  0.00              
ATOM   2891  N   LEU B 181      -4.494 -30.790 -10.637  1.00  0.00              
ATOM   2892  CA  LEU B 181      -4.100 -30.037  -9.459  1.00  0.00              
ATOM   2893  C   LEU B 181      -2.584 -30.122  -9.391  1.00  0.00              
ATOM   2894  O   LEU B 181      -2.002 -31.214  -9.453  1.00  0.00              
ATOM   2895  CB  LEU B 181      -4.741 -30.606  -8.187  1.00  0.00              
ATOM   2896  CG  LEU B 181      -4.469 -29.821  -6.897  1.00  0.00              
ATOM   2897  CD1 LEU B 181      -5.132 -28.454  -6.984  1.00  0.00              
ATOM   2898  CD2 LEU B 181      -4.992 -30.608  -5.704  1.00  0.00              
ATOM   2899  H   LEU B 181      -4.995 -31.658 -10.520  1.00  0.00              
ATOM   2900  HA  LEU B 181      -4.438 -29.008  -9.578  1.00  0.00              
ATOM   2901 1HB  LEU B 181      -5.820 -30.645  -8.329  1.00  0.00              
ATOM   2902 2HB  LEU B 181      -4.378 -31.623  -8.039  1.00  0.00              
ATOM   2903  HG  LEU B 181      -3.395 -29.665  -6.786  1.00  0.00              
ATOM   2904 1HD1 LEU B 181      -4.939 -27.896  -6.068  1.00  0.00              
ATOM   2905 2HD1 LEU B 181      -4.726 -27.906  -7.834  1.00  0.00              
ATOM   2906 3HD1 LEU B 181      -6.207 -28.578  -7.113  1.00  0.00              
ATOM   2907 1HD2 LEU B 181      -4.797 -30.050  -4.787  1.00  0.00              
ATOM   2908 2HD2 LEU B 181      -6.065 -30.764  -5.813  1.00  0.00              
ATOM   2909 3HD2 LEU B 181      -4.488 -31.573  -5.656  1.00  0.00              
ATOM   2910  N   THR B 182      -1.925 -28.974  -9.318  1.00  0.00              
ATOM   2911  CA  THR B 182      -0.477 -28.989  -9.283  1.00  0.00              
ATOM   2912  C   THR B 182      -0.064 -29.132  -7.821  1.00  0.00              
ATOM   2913  O   THR B 182      -0.900 -28.966  -6.910  1.00  0.00              
ATOM   2914  CB  THR B 182       0.129 -27.716  -9.902  1.00  0.00              
ATOM   2915  OG1 THR B 182      -0.207 -26.581  -9.092  1.00  0.00              
ATOM   2916  CG2 THR B 182      -0.401 -27.503 -11.311  1.00  0.00              
ATOM   2917  H   THR B 182      -2.409 -28.088  -9.287  1.00  0.00              
ATOM   2918  HA  THR B 182      -0.127 -29.869  -9.822  1.00  0.00              
ATOM   2919  HB  THR B 182       1.214 -27.810  -9.938  1.00  0.00              
ATOM   2920  HG1 THR B 182      -0.116 -25.779  -9.613  1.00  0.00              
ATOM   2921 1HG2 THR B 182       0.039 -26.599 -11.733  1.00  0.00              
ATOM   2922 2HG2 THR B 182      -0.137 -28.359 -11.932  1.00  0.00              
ATOM   2923 3HG2 THR B 182      -1.485 -27.398 -11.280  1.00  0.00              
ATOM   2924  N   GLN B 183       1.205 -29.470  -7.601  1.00  0.00              
ATOM   2925  CA  GLN B 183       1.726 -29.588  -6.244  1.00  0.00              
ATOM   2926  C   GLN B 183       1.675 -28.279  -5.483  1.00  0.00              
ATOM   2927  O   GLN B 183       1.403 -28.304  -4.299  1.00  0.00              
ATOM   2928  CB  GLN B 183       3.167 -30.104  -6.274  1.00  0.00              
ATOM   2929  CG  GLN B 183       3.764 -30.364  -4.901  1.00  0.00              
ATOM   2930  CD  GLN B 183       3.050 -31.479  -4.161  1.00  0.00              
ATOM   2931  OE1 GLN B 183       2.846 -32.570  -4.701  1.00  0.00              
ATOM   2932  NE2 GLN B 183       2.665 -31.212  -2.918  1.00  0.00              
ATOM   2933  H   GLN B 183       1.820 -29.648  -8.382  1.00  0.00              
ATOM   2934  HA  GLN B 183       1.070 -30.250  -5.678  1.00  0.00              
ATOM   2935 1HB  GLN B 183       3.209 -31.035  -6.840  1.00  0.00              
ATOM   2936 2HB  GLN B 183       3.802 -29.381  -6.785  1.00  0.00              
ATOM   2937 1HG  GLN B 183       4.810 -30.647  -5.019  1.00  0.00              
ATOM   2938 2HG  GLN B 183       3.688 -29.455  -4.305  1.00  0.00              
ATOM   2939 1HE2 GLN B 183       2.190 -31.909  -2.380  1.00  0.00              
ATOM   2940 2HE2 GLN B 183       2.851 -30.314  -2.519  1.00  0.00              
ATOM   2941  N   GLU B 184       1.899 -27.142  -6.157  1.00  0.00              
ATOM   2942  CA  GLU B 184       1.811 -25.846  -5.494  1.00  0.00              
ATOM   2943  C   GLU B 184       0.384 -25.451  -5.123  1.00  0.00              
ATOM   2944  O   GLU B 184       0.154 -24.835  -4.077  1.00  0.00              
ATOM   2945  CB  GLU B 184       2.420 -24.764  -6.389  1.00  0.00              
ATOM   2946  CG  GLU B 184       3.933 -24.844  -6.531  1.00  0.00              
ATOM   2947  CD  GLU B 184       4.654 -24.683  -5.222  1.00  0.00              
ATOM   2948  OE1 GLU B 184       4.215 -23.896  -4.417  1.00  0.00              
ATOM   2949  OE2 GLU B 184       5.644 -25.347  -5.025  1.00  0.00              
ATOM   2950  H   GLU B 184       2.132 -27.178  -7.139  1.00  0.00              
ATOM   2951  HA  GLU B 184       2.332 -25.910  -4.538  1.00  0.00              
ATOM   2952 1HB  GLU B 184       1.986 -24.831  -7.387  1.00  0.00              
ATOM   2953 2HB  GLU B 184       2.173 -23.780  -5.990  1.00  0.00              
ATOM   2954 1HG  GLU B 184       4.197 -25.811  -6.961  1.00  0.00              
ATOM   2955 2HG  GLU B 184       4.264 -24.069  -7.221  1.00  0.00              
ATOM   2956  N   MET B 185      -0.570 -25.764  -6.001  1.00  0.00              
ATOM   2957  CA  MET B 185      -1.970 -25.527  -5.722  1.00  0.00              
ATOM   2958  C   MET B 185      -2.479 -26.385  -4.559  1.00  0.00              
ATOM   2959  O   MET B 185      -3.216 -25.877  -3.718  1.00  0.00              
ATOM   2960  CB  MET B 185      -2.796 -25.787  -6.980  1.00  0.00              
ATOM   2961  CG  MET B 185      -2.617 -24.747  -8.077  1.00  0.00              
ATOM   2962  SD  MET B 185      -3.142 -23.099  -7.566  1.00  0.00              
ATOM   2963  CE  MET B 185      -4.906 -23.347  -7.385  1.00  0.00              
ATOM   2964  H   MET B 185      -0.307 -26.177  -6.884  1.00  0.00              
ATOM   2965  HA  MET B 185      -2.094 -24.483  -5.432  1.00  0.00              
ATOM   2966 1HB  MET B 185      -2.531 -26.758  -7.394  1.00  0.00              
ATOM   2967 2HB  MET B 185      -3.855 -25.819  -6.720  1.00  0.00              
ATOM   2968 1HG  MET B 185      -1.567 -24.700  -8.365  1.00  0.00              
ATOM   2969 2HG  MET B 185      -3.198 -25.037  -8.952  1.00  0.00              
ATOM   2970 1HE  MET B 185      -5.375 -22.414  -7.071  1.00  0.00              
ATOM   2971 2HE  MET B 185      -5.329 -23.664  -8.339  1.00  0.00              
ATOM   2972 3HE  MET B 185      -5.091 -24.116  -6.634  1.00  0.00              
ATOM   2973  N   ARG B 186      -2.070 -27.660  -4.510  1.00  0.00              
ATOM   2974  CA  ARG B 186      -2.392 -28.558  -3.380  1.00  0.00              
ATOM   2975  C   ARG B 186      -1.772 -28.110  -2.046  1.00  0.00              
ATOM   2976  O   ARG B 186      -2.423 -28.179  -0.988  1.00  0.00              
ATOM   2977  CB  ARG B 186      -1.921 -29.972  -3.686  1.00  0.00              
ATOM   2978  CG  ARG B 186      -2.343 -31.021  -2.670  1.00  0.00              
ATOM   2979  CD  ARG B 186      -1.989 -32.392  -3.117  1.00  0.00              
ATOM   2980  NE  ARG B 186      -2.411 -33.401  -2.159  1.00  0.00              
ATOM   2981  CZ  ARG B 186      -2.190 -34.723  -2.292  1.00  0.00              
ATOM   2982  NH1 ARG B 186      -1.550 -35.180  -3.346  1.00  0.00              
ATOM   2983  NH2 ARG B 186      -2.615 -35.562  -1.363  1.00  0.00              
ATOM   2984  H   ARG B 186      -1.520 -28.014  -5.279  1.00  0.00              
ATOM   2985  HA  ARG B 186      -3.471 -28.542  -3.222  1.00  0.00              
ATOM   2986 1HB  ARG B 186      -2.304 -30.280  -4.658  1.00  0.00              
ATOM   2987 2HB  ARG B 186      -0.832 -29.988  -3.744  1.00  0.00              
ATOM   2988 1HG  ARG B 186      -1.844 -30.830  -1.720  1.00  0.00              
ATOM   2989 2HG  ARG B 186      -3.424 -30.975  -2.528  1.00  0.00              
ATOM   2990 1HD  ARG B 186      -2.475 -32.602  -4.069  1.00  0.00              
ATOM   2991 2HD  ARG B 186      -0.909 -32.468  -3.238  1.00  0.00              
ATOM   2992  HE  ARG B 186      -2.907 -33.088  -1.335  1.00  0.00              
ATOM   2993 1HH1 ARG B 186      -1.225 -34.539  -4.056  1.00  0.00              
ATOM   2994 2HH1 ARG B 186      -1.384 -36.171  -3.446  1.00  0.00              
ATOM   2995 1HH2 ARG B 186      -3.106 -35.211  -0.553  1.00  0.00              
ATOM   2996 2HH2 ARG B 186      -2.449 -36.552  -1.463  1.00  0.00              
ATOM   2997  N   ARG B 187      -0.508 -27.670  -2.100  1.00  0.00              
ATOM   2998  CA  ARG B 187       0.178 -27.067  -0.942  1.00  0.00              
ATOM   2999  C   ARG B 187      -0.577 -25.827  -0.421  1.00  0.00              
ATOM   3000  O   ARG B 187      -0.794 -25.683   0.786  1.00  0.00              
ATOM   3001  CB  ARG B 187       1.600 -26.671  -1.313  1.00  0.00              
ATOM   3002  CG  ARG B 187       2.420 -26.091  -0.172  1.00  0.00              
ATOM   3003  CD  ARG B 187       3.788 -25.716  -0.614  1.00  0.00              
ATOM   3004  NE  ARG B 187       3.769 -24.611  -1.559  1.00  0.00              
ATOM   3005  CZ  ARG B 187       3.567 -23.322  -1.225  1.00  0.00              
ATOM   3006  NH1 ARG B 187       3.369 -22.992   0.032  1.00  0.00              
ATOM   3007  NH2 ARG B 187       3.568 -22.389  -2.161  1.00  0.00              
ATOM   3008  H   ARG B 187      -0.012 -27.759  -2.975  1.00  0.00              
ATOM   3009  HA  ARG B 187       0.185 -27.792  -0.128  1.00  0.00              
ATOM   3010 1HB  ARG B 187       2.133 -27.542  -1.692  1.00  0.00              
ATOM   3011 2HB  ARG B 187       1.575 -25.929  -2.111  1.00  0.00              
ATOM   3012 1HG  ARG B 187       1.927 -25.198   0.213  1.00  0.00              
ATOM   3013 2HG  ARG B 187       2.508 -26.829   0.626  1.00  0.00              
ATOM   3014 1HD  ARG B 187       4.380 -25.415   0.250  1.00  0.00              
ATOM   3015 2HD  ARG B 187       4.261 -26.570  -1.097  1.00  0.00              
ATOM   3016  HE  ARG B 187       3.918 -24.826  -2.536  1.00  0.00              
ATOM   3017 1HH1 ARG B 187       3.368 -23.705   0.747  1.00  0.00              
ATOM   3018 2HH1 ARG B 187       3.217 -22.025   0.282  1.00  0.00              
ATOM   3019 1HH2 ARG B 187       3.720 -22.643  -3.128  1.00  0.00              
ATOM   3020 2HH2 ARG B 187       3.417 -21.423  -1.911  1.00  0.00              
ATOM   3021  N   GLU B 188      -0.986 -24.940  -1.338  1.00  0.00              
ATOM   3022  CA  GLU B 188      -1.786 -23.775  -1.002  1.00  0.00              
ATOM   3023  C   GLU B 188      -3.084 -24.126  -0.304  1.00  0.00              
ATOM   3024  O   GLU B 188      -3.457 -23.516   0.691  1.00  0.00              
ATOM   3025  CB  GLU B 188      -2.094 -22.972  -2.268  1.00  0.00              
ATOM   3026  CG  GLU B 188      -2.901 -21.704  -2.028  1.00  0.00              
ATOM   3027  CD  GLU B 188      -3.235 -20.974  -3.299  1.00  0.00              
ATOM   3028  OE1 GLU B 188      -2.489 -21.088  -4.241  1.00  0.00              
ATOM   3029  OE2 GLU B 188      -4.239 -20.301  -3.327  1.00  0.00              
ATOM   3030  H   GLU B 188      -0.723 -25.096  -2.300  1.00  0.00              
ATOM   3031  HA  GLU B 188      -1.192 -23.118  -0.367  1.00  0.00              
ATOM   3032 1HB  GLU B 188      -1.161 -22.688  -2.755  1.00  0.00              
ATOM   3033 2HB  GLU B 188      -2.652 -23.595  -2.968  1.00  0.00              
ATOM   3034 1HG  GLU B 188      -3.827 -21.966  -1.519  1.00  0.00              
ATOM   3035 2HG  GLU B 188      -2.333 -21.043  -1.374  1.00  0.00              
ATOM   3036  N   LEU B 189      -3.805 -25.090  -0.847  1.00  0.00              
ATOM   3037  CA  LEU B 189      -5.050 -25.509  -0.217  1.00  0.00              
ATOM   3038  C   LEU B 189      -4.832 -26.028   1.212  1.00  0.00              
ATOM   3039  O   LEU B 189      -5.633 -25.715   2.096  1.00  0.00              
ATOM   3040  CB  LEU B 189      -5.718 -26.599  -1.066  1.00  0.00              
ATOM   3041  CG  LEU B 189      -6.250 -26.146  -2.432  1.00  0.00              
ATOM   3042  CD1 LEU B 189      -6.673 -27.364  -3.241  1.00  0.00              
ATOM   3043  CD2 LEU B 189      -7.416 -25.191  -2.231  1.00  0.00              
ATOM   3044  H   LEU B 189      -3.506 -25.545  -1.698  1.00  0.00              
ATOM   3045  HA  LEU B 189      -5.696 -24.638  -0.113  1.00  0.00              
ATOM   3046 1HB  LEU B 189      -4.996 -27.395  -1.239  1.00  0.00              
ATOM   3047 2HB  LEU B 189      -6.556 -27.012  -0.504  1.00  0.00              
ATOM   3048  HG  LEU B 189      -5.456 -25.640  -2.981  1.00  0.00              
ATOM   3049 1HD1 LEU B 189      -7.050 -27.043  -4.212  1.00  0.00              
ATOM   3050 2HD1 LEU B 189      -5.815 -28.021  -3.386  1.00  0.00              
ATOM   3051 3HD1 LEU B 189      -7.456 -27.902  -2.708  1.00  0.00              
ATOM   3052 1HD2 LEU B 189      -7.794 -24.868  -3.202  1.00  0.00              
ATOM   3053 2HD2 LEU B 189      -8.211 -25.697  -1.683  1.00  0.00              
ATOM   3054 3HD2 LEU B 189      -7.082 -24.321  -1.665  1.00  0.00              
ATOM   3055  N   ARG B 190      -3.755 -26.792   1.424  1.00  0.00              
ATOM   3056  CA  ARG B 190      -3.337 -27.250   2.764  1.00  0.00              
ATOM   3057  C   ARG B 190      -3.105 -26.099   3.727  1.00  0.00              
ATOM   3058  O   ARG B 190      -3.637 -26.068   4.867  1.00  0.00              
ATOM   3059  CB  ARG B 190      -2.061 -28.074   2.675  1.00  0.00              
ATOM   3060  CG  ARG B 190      -1.573 -28.643   3.997  1.00  0.00              
ATOM   3061  CD  ARG B 190      -0.132 -29.000   3.943  1.00  0.00              
ATOM   3062  NE  ARG B 190       0.715 -27.823   3.831  1.00  0.00              
ATOM   3063  CZ  ARG B 190       2.022 -27.849   3.507  1.00  0.00              
ATOM   3064  NH1 ARG B 190       2.617 -28.996   3.266  1.00  0.00              
ATOM   3065  NH2 ARG B 190       2.707 -26.721   3.430  1.00  0.00              
ATOM   3066  H   ARG B 190      -3.208 -27.063   0.619  1.00  0.00              
ATOM   3067  HA  ARG B 190      -4.121 -27.890   3.171  1.00  0.00              
ATOM   3068 1HB  ARG B 190      -2.215 -28.910   1.993  1.00  0.00              
ATOM   3069 2HB  ARG B 190      -1.260 -27.460   2.263  1.00  0.00              
ATOM   3070 1HG  ARG B 190      -1.713 -27.902   4.786  1.00  0.00              
ATOM   3071 2HG  ARG B 190      -2.140 -29.542   4.239  1.00  0.00              
ATOM   3072 1HD  ARG B 190       0.145 -29.533   4.851  1.00  0.00              
ATOM   3073 2HD  ARG B 190       0.053 -29.636   3.078  1.00  0.00              
ATOM   3074  HE  ARG B 190       0.293 -26.921   4.009  1.00  0.00              
ATOM   3075 1HH1 ARG B 190       2.094 -29.859   3.324  1.00  0.00              
ATOM   3076 2HH1 ARG B 190       3.597 -29.016   3.023  1.00  0.00              
ATOM   3077 1HH2 ARG B 190       2.250 -25.839   3.615  1.00  0.00              
ATOM   3078 2HH2 ARG B 190       3.686 -26.741   3.187  1.00  0.00              
ATOM   3079  N   ASN B 191      -2.326 -25.141   3.260  1.00  0.00              
ATOM   3080  CA  ASN B 191      -2.037 -23.950   4.059  1.00  0.00              
ATOM   3081  C   ASN B 191      -3.280 -23.094   4.338  1.00  0.00              
ATOM   3082  O   ASN B 191      -3.419 -22.560   5.439  1.00  0.00              
ATOM   3083  CB  ASN B 191      -0.967 -23.103   3.395  1.00  0.00              
ATOM   3084  CG  ASN B 191       0.388 -23.752   3.366  1.00  0.00              
ATOM   3085  OD1 ASN B 191       0.618 -24.784   4.007  1.00  0.00              
ATOM   3086  ND2 ASN B 191       1.308 -23.110   2.692  1.00  0.00              
ATOM   3087  H   ASN B 191      -1.921 -25.225   2.339  1.00  0.00              
ATOM   3088  HA  ASN B 191      -1.739 -24.268   5.058  1.00  0.00              
ATOM   3089 1HB  ASN B 191      -1.154 -22.621   2.434  1.00  0.00              
ATOM   3090 2HB  ASN B 191      -0.981 -22.352   4.185  1.00  0.00              
ATOM   3091 1HD2 ASN B 191       2.234 -23.484   2.630  1.00  0.00              
ATOM   3092 2HD2 ASN B 191       1.085 -22.247   2.240  1.00  0.00              
ATOM   3093  N   ARG B 192      -4.204 -22.992   3.371  1.00  0.00              
ATOM   3094  CA  ARG B 192      -5.466 -22.291   3.610  1.00  0.00              
ATOM   3095  C   ARG B 192      -6.294 -22.998   4.666  1.00  0.00              
ATOM   3096  O   ARG B 192      -6.951 -22.338   5.443  1.00  0.00              
ATOM   3097  CB  ARG B 192      -6.278 -22.187   2.327  1.00  0.00              
ATOM   3098  CG  ARG B 192      -5.744 -21.188   1.313  1.00  0.00              
ATOM   3099  CD  ARG B 192      -6.587 -21.143   0.090  1.00  0.00              
ATOM   3100  NE  ARG B 192      -6.039 -20.245  -0.914  1.00  0.00              
ATOM   3101  CZ  ARG B 192      -6.237 -18.913  -0.938  1.00  0.00              
ATOM   3102  NH1 ARG B 192      -6.969 -18.340  -0.009  1.00  0.00              
ATOM   3103  NH2 ARG B 192      -5.694 -18.181  -1.895  1.00  0.00              
ATOM   3104  H   ARG B 192      -4.033 -23.402   2.463  1.00  0.00              
ATOM   3105  HA  ARG B 192      -5.242 -21.276   3.937  1.00  0.00              
ATOM   3106 1HB  ARG B 192      -6.317 -23.161   1.842  1.00  0.00              
ATOM   3107 2HB  ARG B 192      -7.301 -21.898   2.567  1.00  0.00              
ATOM   3108 1HG  ARG B 192      -5.729 -20.192   1.756  1.00  0.00              
ATOM   3109 2HG  ARG B 192      -4.732 -21.471   1.021  1.00  0.00              
ATOM   3110 1HD  ARG B 192      -6.652 -22.140  -0.343  1.00  0.00              
ATOM   3111 2HD  ARG B 192      -7.586 -20.794   0.350  1.00  0.00              
ATOM   3112  HE  ARG B 192      -5.470 -20.649  -1.645  1.00  0.00              
ATOM   3113 1HH1 ARG B 192      -7.384 -18.899   0.724  1.00  0.00              
ATOM   3114 2HH1 ARG B 192      -7.117 -17.341  -0.027  1.00  0.00              
ATOM   3115 1HH2 ARG B 192      -5.130 -18.622  -2.610  1.00  0.00              
ATOM   3116 2HH2 ARG B 192      -5.842 -17.183  -1.914  1.00  0.00              
ATOM   3117  N   ALA B 193      -6.307 -24.332   4.640  1.00  0.00              
ATOM   3118  CA  ALA B 193      -7.004 -25.100   5.649  1.00  0.00              
ATOM   3119  C   ALA B 193      -6.399 -24.883   7.055  1.00  0.00              
ATOM   3120  O   ALA B 193      -7.127 -24.779   8.051  1.00  0.00              
ATOM   3121  CB  ALA B 193      -6.982 -26.576   5.277  1.00  0.00              
ATOM   3122  H   ALA B 193      -5.819 -24.818   3.901  1.00  0.00              
ATOM   3123  HA  ALA B 193      -8.033 -24.745   5.704  1.00  0.00              
ATOM   3124 1HB  ALA B 193      -7.525 -27.149   6.029  1.00  0.00              
ATOM   3125 2HB  ALA B 193      -7.456 -26.712   4.305  1.00  0.00              
ATOM   3126 3HB  ALA B 193      -5.951 -26.924   5.230  1.00  0.00              
ATOM   3127  N   ILE B 194      -5.068 -24.817   7.135  1.00  0.00              
ATOM   3128  CA  ILE B 194      -4.384 -24.498   8.424  1.00  0.00              
ATOM   3129  C   ILE B 194      -4.865 -23.175   9.023  1.00  0.00              
ATOM   3130  O   ILE B 194      -5.213 -23.063  10.216  1.00  0.00              
ATOM   3131  CB  ILE B 194      -2.857 -24.432   8.238  1.00  0.00              
ATOM   3132  CG1 ILE B 194      -2.294 -25.825   7.944  1.00  0.00              
ATOM   3133  CG2 ILE B 194      -2.197 -23.838   9.473  1.00  0.00              
ATOM   3134  CD1 ILE B 194      -0.855 -25.817   7.481  1.00  0.00              
ATOM   3135  H   ILE B 194      -4.509 -24.985   6.310  1.00  0.00              
ATOM   3136  HA  ILE B 194      -4.683 -25.238   9.166  1.00  0.00              
ATOM   3137  HB  ILE B 194      -2.622 -23.809   7.376  1.00  0.00              
ATOM   3138 1HG1 ILE B 194      -2.362 -26.441   8.839  1.00  0.00              
ATOM   3139 2HG1 ILE B 194      -2.896 -26.305   7.172  1.00  0.00              
ATOM   3140 1HG2 ILE B 194      -1.118 -23.799   9.325  1.00  0.00              
ATOM   3141 2HG2 ILE B 194      -2.577 -22.831   9.639  1.00  0.00              
ATOM   3142 3HG2 ILE B 194      -2.422 -24.458  10.340  1.00  0.00              
ATOM   3143 1HD1 ILE B 194      -0.528 -26.839   7.292  1.00  0.00              
ATOM   3144 2HD1 ILE B 194      -0.771 -25.233   6.564  1.00  0.00              
ATOM   3145 3HD1 ILE B 194      -0.228 -25.373   8.253  1.00  0.00              
ATOM   3146  N   ALA B 195      -4.948 -22.173   8.150  1.00  0.00              
ATOM   3147  CA  ALA B 195      -5.433 -20.853   8.490  1.00  0.00              
ATOM   3148  C   ALA B 195      -6.908 -20.913   8.853  1.00  0.00              
ATOM   3149  O   ALA B 195      -7.309 -20.344   9.855  1.00  0.00              
ATOM   3150  CB  ALA B 195      -5.202 -19.879   7.311  1.00  0.00              
ATOM   3151  H   ALA B 195      -4.653 -22.359   7.202  1.00  0.00              
ATOM   3152  HA  ALA B 195      -4.874 -20.500   9.357  1.00  0.00              
ATOM   3153 1HB  ALA B 195      -5.571 -18.889   7.579  1.00  0.00              
ATOM   3154 2HB  ALA B 195      -4.136 -19.821   7.090  1.00  0.00              
ATOM   3155 3HB  ALA B 195      -5.735 -20.239   6.432  1.00  0.00              
ATOM   3156  N   ALA B 196      -7.693 -21.602   8.031  1.00  0.00              
ATOM   3157  CA  ALA B 196      -9.128 -21.701   8.211  1.00  0.00              
ATOM   3158  C   ALA B 196      -9.475 -22.278   9.606  1.00  0.00              
ATOM   3159  O   ALA B 196     -10.372 -21.756  10.291  1.00  0.00              
ATOM   3160  CB  ALA B 196      -9.713 -22.595   7.109  1.00  0.00              
ATOM   3161  H   ALA B 196      -7.262 -22.075   7.249  1.00  0.00              
ATOM   3162  HA  ALA B 196      -9.549 -20.699   8.129  1.00  0.00              
ATOM   3163 1HB  ALA B 196     -10.792 -22.674   7.239  1.00  0.00              
ATOM   3164 2HB  ALA B 196      -9.495 -22.159   6.134  1.00  0.00              
ATOM   3165 3HB  ALA B 196      -9.267 -23.586   7.171  1.00  0.00              
ATOM   3166  N   ILE B 197      -8.759 -23.345  10.017  1.00  0.00              
ATOM   3167  CA  ILE B 197      -8.911 -23.935  11.394  1.00  0.00              
ATOM   3168  C   ILE B 197      -8.516 -22.947  12.508  1.00  0.00              
ATOM   3169  O   ILE B 197      -9.180 -22.842  13.553  1.00  0.00              
ATOM   3170  CB  ILE B 197      -8.064 -25.211  11.544  1.00  0.00              
ATOM   3171  CG1 ILE B 197      -8.609 -26.322  10.643  1.00  0.00              
ATOM   3172  CG2 ILE B 197      -8.038 -25.665  12.996  1.00  0.00              
ATOM   3173  CD1 ILE B 197      -7.677 -27.504  10.500  1.00  0.00              
ATOM   3174  H   ILE B 197      -8.098 -23.759   9.376  1.00  0.00              
ATOM   3175  HA  ILE B 197      -9.957 -24.204  11.541  1.00  0.00              
ATOM   3176  HB  ILE B 197      -7.044 -25.012  11.217  1.00  0.00              
ATOM   3177 1HG1 ILE B 197      -9.557 -26.681  11.040  1.00  0.00              
ATOM   3178 2HG1 ILE B 197      -8.803 -25.921   9.648  1.00  0.00              
ATOM   3179 1HG2 ILE B 197      -7.435 -26.568  13.084  1.00  0.00              
ATOM   3180 2HG2 ILE B 197      -7.605 -24.879  13.614  1.00  0.00              
ATOM   3181 3HG2 ILE B 197      -9.054 -25.872  13.331  1.00  0.00              
ATOM   3182 1HD1 ILE B 197      -8.132 -28.249   9.846  1.00  0.00              
ATOM   3183 2HD1 ILE B 197      -6.732 -27.173  10.069  1.00  0.00              
ATOM   3184 3HD1 ILE B 197      -7.496 -27.945  11.479  1.00  0.00              
ATOM   3185  N   LEU B 198      -7.412 -22.245  12.297  1.00  0.00              
ATOM   3186  CA  LEU B 198      -6.989 -21.206  13.239  1.00  0.00              
ATOM   3187  C   LEU B 198      -8.009 -20.119  13.374  1.00  0.00              
ATOM   3188  O   LEU B 198      -8.219 -19.601  14.494  1.00  0.00              
ATOM   3189  CB  LEU B 198      -5.657 -20.589  12.794  1.00  0.00              
ATOM   3190  CG  LEU B 198      -4.420 -21.480  12.964  1.00  0.00              
ATOM   3191  CD1 LEU B 198      -3.230 -20.837  12.265  1.00  0.00              
ATOM   3192  CD2 LEU B 198      -4.140 -21.682  14.446  1.00  0.00              
ATOM   3193  H   LEU B 198      -6.851 -22.424  11.477  1.00  0.00              
ATOM   3194  HA  LEU B 198      -6.914 -21.649  14.232  1.00  0.00              
ATOM   3195 1HB  LEU B 198      -5.732 -20.325  11.740  1.00  0.00              
ATOM   3196 2HB  LEU B 198      -5.489 -19.675  13.364  1.00  0.00              
ATOM   3197  HG  LEU B 198      -4.601 -22.447  12.494  1.00  0.00              
ATOM   3198 1HD1 LEU B 198      -2.351 -21.471  12.386  1.00  0.00              
ATOM   3199 2HD1 LEU B 198      -3.450 -20.723  11.203  1.00  0.00              
ATOM   3200 3HD1 LEU B 198      -3.035 -19.859  12.704  1.00  0.00              
ATOM   3201 1HD2 LEU B 198      -3.262 -22.316  14.567  1.00  0.00              
ATOM   3202 2HD2 LEU B 198      -3.958 -20.715  14.917  1.00  0.00              
ATOM   3203 3HD2 LEU B 198      -5.000 -22.159  14.917  1.00  0.00              
ATOM   3204  N   GLN B 199      -8.649 -19.756  12.259  1.00  0.00              
ATOM   3205  CA  GLN B 199      -9.732 -18.776  12.293  1.00  0.00              
ATOM   3206  C   GLN B 199     -10.933 -19.230  13.114  1.00  0.00              
ATOM   3207  O   GLN B 199     -11.453 -18.467  13.940  1.00  0.00              
ATOM   3208  CB  GLN B 199     -10.185 -18.449  10.868  1.00  0.00              
ATOM   3209  CG  GLN B 199      -9.185 -17.630  10.069  1.00  0.00              
ATOM   3210  CD  GLN B 199      -9.686 -17.306   8.674  1.00  0.00              
ATOM   3211  OE1 GLN B 199     -10.166 -18.184   7.952  1.00  0.00              
ATOM   3212  NE2 GLN B 199      -9.576 -16.040   8.287  1.00  0.00              
ATOM   3213  H   GLN B 199      -8.382 -20.163  11.374  1.00  0.00              
ATOM   3214  HA  GLN B 199      -9.364 -17.871  12.778  1.00  0.00              
ATOM   3215 1HB  GLN B 199     -10.371 -19.375  10.324  1.00  0.00              
ATOM   3216 2HB  GLN B 199     -11.123 -17.895  10.902  1.00  0.00              
ATOM   3217 1HG  GLN B 199      -9.000 -16.692  10.592  1.00  0.00              
ATOM   3218 2HG  GLN B 199      -8.258 -18.196   9.977  1.00  0.00              
ATOM   3219 1HE2 GLN B 199      -9.890 -15.767   7.376  1.00  0.00              
ATOM   3220 2HE2 GLN B 199      -9.181 -15.360   8.904  1.00  0.00              
ATOM   3221  N   ALA B 200     -11.350 -20.485  12.904  1.00  0.00              
ATOM   3222  CA  ALA B 200     -12.426 -21.088  13.662  1.00  0.00              
ATOM   3223  C   ALA B 200     -12.102 -21.134  15.148  1.00  0.00              
ATOM   3224  O   ALA B 200     -12.936 -20.841  15.973  1.00  0.00              
ATOM   3225  CB  ALA B 200     -12.697 -22.497  13.123  1.00  0.00              
ATOM   3226  H   ALA B 200     -10.890 -21.026  12.187  1.00  0.00              
ATOM   3227  HA  ALA B 200     -13.317 -20.473  13.532  1.00  0.00              
ATOM   3228 1HB  ALA B 200     -13.507 -22.955  13.692  1.00  0.00              
ATOM   3229 2HB  ALA B 200     -12.980 -22.437  12.072  1.00  0.00              
ATOM   3230 3HB  ALA B 200     -11.798 -23.103  13.223  1.00  0.00              
ATOM   3231  N   ILE B 201     -10.885 -21.534  15.483  1.00  0.00              
ATOM   3232  CA  ILE B 201     -10.426 -21.591  16.874  1.00  0.00              
ATOM   3233  C   ILE B 201     -10.397 -20.198  17.535  1.00  0.00              
ATOM   3234  O   ILE B 201     -10.975 -19.982  18.618  1.00  0.00              
ATOM   3235  CB  ILE B 201      -9.025 -22.225  16.954  1.00  0.00              
ATOM   3236  CG1 ILE B 201      -9.091 -23.711  16.593  1.00  0.00              
ATOM   3237  CG2 ILE B 201      -8.435 -22.037  18.343  1.00  0.00              
ATOM   3238  CD1 ILE B 201      -7.736 -24.348  16.382  1.00  0.00              
ATOM   3239  H   ILE B 201     -10.253 -21.808  14.744  1.00  0.00              
ATOM   3240  HA  ILE B 201     -11.168 -22.131  17.461  1.00  0.00              
ATOM   3241  HB  ILE B 201      -8.370 -21.752  16.224  1.00  0.00              
ATOM   3242 1HG1 ILE B 201      -9.604 -24.256  17.385  1.00  0.00              
ATOM   3243 2HG1 ILE B 201      -9.672 -23.839  15.680  1.00  0.00              
ATOM   3244 1HG2 ILE B 201      -7.445 -22.491  18.382  1.00  0.00              
ATOM   3245 2HG2 ILE B 201      -8.354 -20.973  18.563  1.00  0.00              
ATOM   3246 3HG2 ILE B 201      -9.081 -22.512  19.081  1.00  0.00              
ATOM   3247 1HD1 ILE B 201      -7.864 -25.401  16.129  1.00  0.00              
ATOM   3248 2HD1 ILE B 201      -7.218 -23.840  15.568  1.00  0.00              
ATOM   3249 3HD1 ILE B 201      -7.148 -24.264  17.295  1.00  0.00              
ATOM   3250  N   GLY B 202      -9.788 -19.253  16.838  1.00  0.00              
ATOM   3251  CA  GLY B 202      -9.660 -17.881  17.298  1.00  0.00              
ATOM   3252  C   GLY B 202     -10.968 -17.166  17.540  1.00  0.00              
ATOM   3253  O   GLY B 202     -11.137 -16.473  18.576  1.00  0.00              
ATOM   3254  H   GLY B 202      -9.397 -19.511  15.943  1.00  0.00              
ATOM   3255 1HA  GLY B 202      -9.093 -17.861  18.229  1.00  0.00              
ATOM   3256 2HA  GLY B 202      -9.096 -17.304  16.567  1.00  0.00              
ATOM   3257  N   ASP B 203     -11.897 -17.355  16.601  1.00  0.00              
ATOM   3258  CA  ASP B 203     -13.241 -16.819  16.723  1.00  0.00              
ATOM   3259  C   ASP B 203     -14.115 -17.541  17.769  1.00  0.00              
ATOM   3260  O   ASP B 203     -14.949 -16.915  18.380  1.00  0.00              
ATOM   3261  CB  ASP B 203     -13.933 -16.874  15.359  1.00  0.00              
ATOM   3262  CG  ASP B 203     -13.320 -15.918  14.345  1.00  0.00              
ATOM   3263  OD1 ASP B 203     -12.484 -15.134  14.727  1.00  0.00              
ATOM   3264  OD2 ASP B 203     -13.694 -15.980  13.198  1.00  0.00              
ATOM   3265  H   ASP B 203     -11.653 -17.889  15.779  1.00  0.00              
ATOM   3266  HA  ASP B 203     -13.173 -15.793  17.084  1.00  0.00              
ATOM   3267 1HB  ASP B 203     -13.876 -17.887  14.962  1.00  0.00              
ATOM   3268 2HB  ASP B 203     -14.989 -16.628  15.477  1.00  0.00              
ATOM   3269  N   LEU B 204     -13.945 -18.849  17.949  1.00  0.00              
ATOM   3270  CA  LEU B 204     -14.624 -19.506  19.074  1.00  0.00              
ATOM   3271  C   LEU B 204     -14.124 -18.963  20.412  1.00  0.00              
ATOM   3272  O   LEU B 204     -14.926 -18.668  21.318  1.00  0.00              
ATOM   3273  CB  LEU B 204     -14.404 -21.022  19.018  1.00  0.00              
ATOM   3274  CG  LEU B 204     -15.155 -21.764  17.905  1.00  0.00              
ATOM   3275  CD1 LEU B 204     -14.661 -23.202  17.828  1.00  0.00              
ATOM   3276  CD2 LEU B 204     -16.651 -21.713  18.181  1.00  0.00              
ATOM   3277  H   LEU B 204     -13.363 -19.401  17.335  1.00  0.00              
ATOM   3278  HA  LEU B 204     -15.669 -19.197  19.074  1.00  0.00              
ATOM   3279 1HB  LEU B 204     -13.340 -21.214  18.883  1.00  0.00              
ATOM   3280 2HB  LEU B 204     -14.712 -21.454  19.970  1.00  0.00              
ATOM   3281  HG  LEU B 204     -14.947 -21.288  16.946  1.00  0.00              
ATOM   3282 1HD1 LEU B 204     -15.196 -23.728  17.037  1.00  0.00              
ATOM   3283 2HD1 LEU B 204     -13.593 -23.209  17.610  1.00  0.00              
ATOM   3284 3HD1 LEU B 204     -14.842 -23.699  18.780  1.00  0.00              
ATOM   3285 1HD2 LEU B 204     -17.185 -22.239  17.389  1.00  0.00              
ATOM   3286 2HD2 LEU B 204     -16.860 -22.189  19.139  1.00  0.00              
ATOM   3287 3HD2 LEU B 204     -16.980 -20.674  18.213  1.00  0.00              
ATOM   3288  N   LEU B 205     -12.811 -18.804  20.539  1.00  0.00              
ATOM   3289  CA  LEU B 205     -12.246 -18.162  21.727  1.00  0.00              
ATOM   3290  C   LEU B 205     -12.807 -16.767  21.998  1.00  0.00              
ATOM   3291  O   LEU B 205     -13.082 -16.438  23.143  1.00  0.00              
ATOM   3292  CB  LEU B 205     -10.720 -18.088  21.592  1.00  0.00              
ATOM   3293  CG  LEU B 205      -9.991 -17.437  22.774  1.00  0.00              
ATOM   3294  CD1 LEU B 205     -10.227 -18.246  24.043  1.00  0.00              
ATOM   3295  CD2 LEU B 205      -8.504 -17.341  22.465  1.00  0.00              
ATOM   3296  H   LEU B 205     -12.189 -19.127  19.812  1.00  0.00              
ATOM   3297  HA  LEU B 205     -12.517 -18.754  22.602  1.00  0.00              
ATOM   3298 1HB  LEU B 205     -10.494 -19.153  21.554  1.00  0.00              
ATOM   3299 2HB  LEU B 205     -10.420 -17.620  20.655  1.00  0.00              
ATOM   3300  HG  LEU B 205     -10.377 -16.422  22.874  1.00  0.00              
ATOM   3301 1HD1 LEU B 205      -9.705 -17.776  24.877  1.00  0.00              
ATOM   3302 2HD1 LEU B 205     -11.295 -18.282  24.258  1.00  0.00              
ATOM   3303 3HD1 LEU B 205      -9.849 -19.258  23.904  1.00  0.00              
ATOM   3304 1HD2 LEU B 205      -7.987 -16.877  23.305  1.00  0.00              
ATOM   3305 2HD2 LEU B 205      -8.102 -18.340  22.297  1.00  0.00              
ATOM   3306 3HD2 LEU B 205      -8.357 -16.735  21.570  1.00  0.00              
ATOM   3307  N   ASN B 206     -12.921 -15.941  20.961  1.00  0.00              
ATOM   3308  CA  ASN B 206     -13.545 -14.604  21.051  1.00  0.00              
ATOM   3309  C   ASN B 206     -14.982 -14.667  21.570  1.00  0.00              
ATOM   3310  O   ASN B 206     -15.359 -13.880  22.447  1.00  0.00              
ATOM   3311  CB  ASN B 206     -13.508 -13.909  19.702  1.00  0.00              
ATOM   3312  CG  ASN B 206     -14.026 -12.499  19.764  1.00  0.00              
ATOM   3313  OD1 ASN B 206     -13.524 -11.673  20.535  1.00  0.00              
ATOM   3314  ND2 ASN B 206     -15.023 -12.208  18.967  1.00  0.00              
ATOM   3315  H   ASN B 206     -12.558 -16.257  20.073  1.00  0.00              
ATOM   3316  HA  ASN B 206     -12.955 -13.992  21.735  1.00  0.00              
ATOM   3317 1HB  ASN B 206     -12.482 -13.891  19.330  1.00  0.00              
ATOM   3318 2HB  ASN B 206     -14.106 -14.472  18.986  1.00  0.00              
ATOM   3319 1HD2 ASN B 206     -15.409 -11.285  18.966  1.00  0.00              
ATOM   3320 2HD2 ASN B 206     -15.398 -12.908  18.360  1.00  0.00              
ATOM   3321  N   ALA B 207     -15.774 -15.599  21.030  1.00  0.00              
ATOM   3322  CA  ALA B 207     -17.161 -15.781  21.468  1.00  0.00              
ATOM   3323  C   ALA B 207     -17.265 -16.197  22.940  1.00  0.00              
ATOM   3324  O   ALA B 207     -18.132 -15.711  23.672  1.00  0.00              
ATOM   3325  CB  ALA B 207     -17.884 -16.778  20.573  1.00  0.00              
ATOM   3326  H   ALA B 207     -15.407 -16.193  20.300  1.00  0.00              
ATOM   3327  HA  ALA B 207     -17.667 -14.818  21.398  1.00  0.00              
ATOM   3328 1HB  ALA B 207     -18.911 -16.898  20.917  1.00  0.00              
ATOM   3329 2HB  ALA B 207     -17.885 -16.412  19.547  1.00  0.00              
ATOM   3330 3HB  ALA B 207     -17.374 -17.739  20.614  1.00  0.00              
ATOM   3331  N   ILE B 208     -16.376 -17.077  23.376  1.00  0.00              
ATOM   3332  CA  ILE B 208     -16.369 -17.546  24.752  1.00  0.00              
ATOM   3333  C   ILE B 208     -15.888 -16.389  25.653  1.00  0.00              
ATOM   3334  O   ILE B 208     -16.461 -16.148  26.721  1.00  0.00              
ATOM   3335  CB  ILE B 208     -15.461 -18.778  24.922  1.00  0.00              
ATOM   3336  CG1 ILE B 208     -16.007 -19.959  24.115  1.00  0.00              
ATOM   3337  CG2 ILE B 208     -15.334 -19.146  26.392  1.00  0.00              
ATOM   3338  CD1 ILE B 208     -17.392 -20.395  24.533  1.00  0.00              
ATOM   3339  H   ILE B 208     -15.683 -17.431  22.732  1.00  0.00              
ATOM   3340  HA  ILE B 208     -17.391 -17.790  25.040  1.00  0.00              
ATOM   3341  HB  ILE B 208     -14.470 -18.557  24.526  1.00  0.00              
ATOM   3342 1HG1 ILE B 208     -16.036 -19.694  23.059  1.00  0.00              
ATOM   3343 2HG1 ILE B 208     -15.336 -20.812  24.219  1.00  0.00              
ATOM   3344 1HG2 ILE B 208     -14.690 -20.019  26.494  1.00  0.00              
ATOM   3345 2HG2 ILE B 208     -14.902 -18.311  26.941  1.00  0.00              
ATOM   3346 3HG2 ILE B 208     -16.321 -19.375  26.796  1.00  0.00              
ATOM   3347 1HD1 ILE B 208     -17.710 -21.236  23.916  1.00  0.00              
ATOM   3348 2HD1 ILE B 208     -17.378 -20.698  25.581  1.00  0.00              
ATOM   3349 3HD1 ILE B 208     -18.089 -19.568  24.404  1.00  0.00              
ATOM   3350  N   GLN B 209     -14.875 -15.655  25.207  1.00  0.00              
ATOM   3351  CA  GLN B 209     -14.434 -14.471  25.955  1.00  0.00              
ATOM   3352  C   GLN B 209     -15.551 -13.421  26.130  1.00  0.00              
ATOM   3353  O   GLN B 209     -15.740 -12.899  27.238  1.00  0.00              
ATOM   3354  CB  GLN B 209     -13.231 -13.833  25.255  1.00  0.00              
ATOM   3355  CG  GLN B 209     -12.650 -12.635  25.986  1.00  0.00              
ATOM   3356  CD  GLN B 209     -11.979 -13.022  27.290  1.00  0.00              
ATOM   3357  OE1 GLN B 209     -11.122 -13.909  27.324  1.00  0.00              
ATOM   3358  NE2 GLN B 209     -12.365 -12.357  28.373  1.00  0.00              
ATOM   3359  H   GLN B 209     -14.398 -15.902  24.352  1.00  0.00              
ATOM   3360  HA  GLN B 209     -14.224 -14.770  26.982  1.00  0.00              
ATOM   3361 1HB  GLN B 209     -12.440 -14.575  25.142  1.00  0.00              
ATOM   3362 2HB  GLN B 209     -13.521 -13.510  24.255  1.00  0.00              
ATOM   3363 1HG  GLN B 209     -11.907 -12.158  25.347  1.00  0.00              
ATOM   3364 2HG  GLN B 209     -13.454 -11.934  26.210  1.00  0.00              
ATOM   3365 1HE2 GLN B 209     -11.957 -12.568  29.262  1.00  0.00              
ATOM   3366 2HE2 GLN B 209     -13.063 -11.644  28.300  1.00  0.00              
ATOM   3367  N   GLN B 210     -16.293 -13.146  25.058  1.00  0.00              
ATOM   3368  CA  GLN B 210     -17.470 -12.276  25.115  1.00  0.00              
ATOM   3369  C   GLN B 210     -18.493 -12.747  26.173  1.00  0.00              
ATOM   3370  O   GLN B 210     -18.935 -11.952  26.999  1.00  0.00              
ATOM   3371  CB  GLN B 210     -18.141 -12.213  23.740  1.00  0.00              
ATOM   3372  CG  GLN B 210     -19.339 -11.281  23.675  1.00  0.00              
ATOM   3373  CD  GLN B 210     -18.951  -9.826  23.854  1.00  0.00              
ATOM   3374  OE1 GLN B 210     -17.974  -9.353  23.267  1.00  0.00              
ATOM   3375  NE2 GLN B 210     -19.714  -9.107  24.670  1.00  0.00              
ATOM   3376  H   GLN B 210     -16.027 -13.557  24.175  1.00  0.00              
ATOM   3377  HA  GLN B 210     -17.151 -11.283  25.431  1.00  0.00              
ATOM   3378 1HB  GLN B 210     -17.380 -11.885  23.033  1.00  0.00              
ATOM   3379 2HB  GLN B 210     -18.451 -13.228  23.495  1.00  0.00              
ATOM   3380 1HG  GLN B 210     -20.085 -11.334  22.882  1.00  0.00              
ATOM   3381 2HG  GLN B 210     -19.778 -11.638  24.608  1.00  0.00              
ATOM   3382 1HE2 GLN B 210     -19.506  -8.141  24.827  1.00  0.00              
ATOM   3383 2HE2 GLN B 210     -20.496  -9.531  25.127  1.00  0.00              
ATOM   3384  N   ALA B 211     -18.841 -14.031  26.158  1.00  0.00              
ATOM   3385  CA  ALA B 211     -19.758 -14.585  27.158  1.00  0.00              
ATOM   3386  C   ALA B 211     -19.198 -14.512  28.600  1.00  0.00              
ATOM   3387  O   ALA B 211     -19.935 -14.241  29.533  1.00  0.00              
ATOM   3388  CB  ALA B 211     -20.178 -15.998  26.791  1.00  0.00              
ATOM   3389  H   ALA B 211     -18.467 -14.638  25.443  1.00  0.00              
ATOM   3390  HA  ALA B 211     -20.648 -13.956  27.187  1.00  0.00              
ATOM   3391 1HB  ALA B 211     -20.858 -16.384  27.550  1.00  0.00              
ATOM   3392 2HB  ALA B 211     -20.681 -15.988  25.824  1.00  0.00              
ATOM   3393 3HB  ALA B 211     -19.297 -16.636  26.735  1.00  0.00              
ATOM   3394  N   LYS B 212     -17.907 -14.767  28.771  1.00  0.00              
ATOM   3395  CA  LYS B 212     -17.252 -14.563  30.072  1.00  0.00              
ATOM   3396  C   LYS B 212     -17.307 -13.105  30.548  1.00  0.00              
ATOM   3397  O   LYS B 212     -17.503 -12.863  31.738  1.00  0.00              
ATOM   3398  CB  LYS B 212     -15.796 -15.027  30.004  1.00  0.00              
ATOM   3399  CG  LYS B 212     -15.081 -15.054  31.348  1.00  0.00              
ATOM   3400  CD  LYS B 212     -14.431 -13.713  31.655  1.00  0.00              
ATOM   3401  CE  LYS B 212     -13.638 -13.765  32.952  1.00  0.00              
ATOM   3402  NZ  LYS B 212     -13.054 -12.442  33.301  1.00  0.00              
ATOM   3403  H   LYS B 212     -17.361 -15.108  27.993  1.00  0.00              
ATOM   3404  HA  LYS B 212     -17.784 -15.148  30.823  1.00  0.00              
ATOM   3405 1HB  LYS B 212     -15.754 -16.031  29.582  1.00  0.00              
ATOM   3406 2HB  LYS B 212     -15.236 -14.369  29.339  1.00  0.00              
ATOM   3407 1HG  LYS B 212     -15.796 -15.290  32.136  1.00  0.00              
ATOM   3408 2HG  LYS B 212     -14.313 -15.826  31.335  1.00  0.00              
ATOM   3409 1HD  LYS B 212     -13.761 -13.438  30.839  1.00  0.00              
ATOM   3410 2HD  LYS B 212     -15.202 -12.946  31.742  1.00  0.00              
ATOM   3411 1HE  LYS B 212     -14.290 -14.086  33.764  1.00  0.00              
ATOM   3412 2HE  LYS B 212     -12.831 -14.490  32.856  1.00  0.00              
ATOM   3413 1HZ  LYS B 212     -12.537 -12.519  34.165  1.00  0.00              
ATOM   3414 2HZ  LYS B 212     -12.432 -12.142  32.563  1.00  0.00              
ATOM   3415 3HZ  LYS B 212     -13.795 -11.764  33.412  1.00  0.00              
ATOM   3416  N   ASP B 213     -17.136 -12.154  29.624  1.00  0.00              
ATOM   3417  CA  ASP B 213     -17.297 -10.723  29.937  1.00  0.00              
ATOM   3418  C   ASP B 213     -18.738 -10.383  30.316  1.00  0.00              
ATOM   3419  O   ASP B 213     -18.963  -9.553  31.187  1.00  0.00              
ATOM   3420  CB  ASP B 213     -16.867  -9.863  28.746  1.00  0.00              
ATOM   3421  CG  ASP B 213     -15.375  -9.952  28.457  1.00  0.00              
ATOM   3422  OD1 ASP B 213     -14.656 -10.440  29.297  1.00  0.00              
ATOM   3423  OD2 ASP B 213     -14.968  -9.532  27.400  1.00  0.00              
ATOM   3424  H   ASP B 213     -16.889 -12.427  28.683  1.00  0.00              
ATOM   3425  HA  ASP B 213     -16.700 -10.493  30.820  1.00  0.00              
ATOM   3426 1HB  ASP B 213     -17.414 -10.174  27.856  1.00  0.00              
ATOM   3427 2HB  ASP B 213     -17.123  -8.820  28.939  1.00  0.00              
ATOM   3428  N   GLU B 214     -19.713 -11.014  29.663  1.00  0.00              
ATOM   3429  CA  GLU B 214     -21.108 -10.818  30.042  1.00  0.00              
ATOM   3430  C   GLU B 214     -21.387 -11.434  31.427  1.00  0.00              
ATOM   3431  O   GLU B 214     -22.179 -10.897  32.196  1.00  0.00              
ATOM   3432  CB  GLU B 214     -22.034 -11.435  28.991  1.00  0.00              
ATOM   3433  CG  GLU B 214     -21.972 -10.764  27.626  1.00  0.00              
ATOM   3434  CD  GLU B 214     -22.352  -9.310  27.672  1.00  0.00              
ATOM   3435  OE1 GLU B 214     -23.437  -9.013  28.110  1.00  0.00              
ATOM   3436  OE2 GLU B 214     -21.556  -8.496  27.268  1.00  0.00              
ATOM   3437  H   GLU B 214     -19.493 -11.634  28.897  1.00  0.00              
ATOM   3438  HA  GLU B 214     -21.295  -9.748  30.131  1.00  0.00              
ATOM   3439 1HB  GLU B 214     -21.783 -12.488  28.858  1.00  0.00              
ATOM   3440 2HB  GLU B 214     -23.065 -11.387  29.341  1.00  0.00              
ATOM   3441 1HG  GLU B 214     -20.958 -10.851  27.236  1.00  0.00              
ATOM   3442 2HG  GLU B 214     -22.640 -11.289  26.945  1.00  0.00              
ATOM   3443  N   ALA B 215     -20.730 -12.553  31.728  1.00  0.00              
ATOM   3444  CA  ALA B 215     -20.828 -13.183  33.047  1.00  0.00              
ATOM   3445  C   ALA B 215     -20.305 -12.205  34.114  1.00  0.00              
ATOM   3446  O   ALA B 215     -20.934 -12.034  35.170  1.00  0.00              
ATOM   3447  CB  ALA B 215     -20.065 -14.504  33.085  1.00  0.00              
ATOM   3448  H   ALA B 215     -20.146 -12.977  31.022  1.00  0.00              
ATOM   3449  HA  ALA B 215     -21.880 -13.385  33.248  1.00  0.00              
ATOM   3450 1HB  ALA B 215     -20.157 -14.948  34.076  1.00  0.00              
ATOM   3451 2HB  ALA B 215     -20.480 -15.186  32.342  1.00  0.00              
ATOM   3452 3HB  ALA B 215     -19.015 -14.323  32.864  1.00  0.00              
ATOM   3453  N   ASP B 216     -19.185 -11.537  33.808  1.00  0.00              
ATOM   3454  CA  ASP B 216     -18.613 -10.503  34.690  1.00  0.00              
ATOM   3455  C   ASP B 216     -19.626  -9.391  34.934  1.00  0.00              
ATOM   3456  O   ASP B 216     -19.803  -8.959  36.078  1.00  0.00              
ATOM   3457  CB  ASP B 216     -17.337  -9.913  34.085  1.00  0.00              
ATOM   3458  CG  ASP B 216     -16.152 -10.866  34.157  1.00  0.00              
ATOM   3459  OD1 ASP B 216     -16.228 -11.824  34.890  1.00  0.00              
ATOM   3460  OD2 ASP B 216     -15.181 -10.627  33.479  1.00  0.00              
ATOM   3461  H   ASP B 216     -18.720 -11.754  32.938  1.00  0.00              
ATOM   3462  HA  ASP B 216     -18.355 -10.965  35.643  1.00  0.00              
ATOM   3463 1HB  ASP B 216     -17.514  -9.655  33.041  1.00  0.00              
ATOM   3464 2HB  ASP B 216     -17.077  -8.993  34.610  1.00  0.00              
ATOM   3465  N   LYS B 217     -20.278  -8.933  33.857  1.00  0.00              
ATOM   3466  CA  LYS B 217     -21.313  -7.899  33.938  1.00  0.00              
ATOM   3467  C   LYS B 217     -22.459  -8.289  34.864  1.00  0.00              
ATOM   3468  O   LYS B 217     -22.951  -7.445  35.624  1.00  0.00              
ATOM   3469  CB  LYS B 217     -21.860  -7.590  32.543  1.00  0.00              
ATOM   3470  CG  LYS B 217     -20.891  -6.839  31.640  1.00  0.00              
ATOM   3471  CD  LYS B 217     -21.483  -6.621  30.255  1.00  0.00              
ATOM   3472  CE  LYS B 217     -20.489  -5.936  29.329  1.00  0.00              
ATOM   3473  NZ  LYS B 217     -21.027  -5.782  27.950  1.00  0.00              
ATOM   3474  H   LYS B 217     -20.041  -9.323  32.956  1.00  0.00              
ATOM   3475  HA  LYS B 217     -20.867  -6.995  34.353  1.00  0.00              
ATOM   3476 1HB  LYS B 217     -22.130  -8.521  32.044  1.00  0.00              
ATOM   3477 2HB  LYS B 217     -22.767  -6.991  32.633  1.00  0.00              
ATOM   3478 1HG  LYS B 217     -20.657  -5.870  32.083  1.00  0.00              
ATOM   3479 2HG  LYS B 217     -19.967  -7.407  31.545  1.00  0.00              
ATOM   3480 1HD  LYS B 217     -21.766  -7.582  29.825  1.00  0.00              
ATOM   3481 2HD  LYS B 217     -22.376  -6.001  30.335  1.00  0.00              
ATOM   3482 1HE  LYS B 217     -20.244  -4.951  29.722  1.00  0.00              
ATOM   3483 2HE  LYS B 217     -19.571  -6.523  29.283  1.00  0.00              
ATOM   3484 1HZ  LYS B 217     -20.339  -5.326  27.368  1.00  0.00              
ATOM   3485 2HZ  LYS B 217     -21.240  -6.693  27.568  1.00  0.00              
ATOM   3486 3HZ  LYS B 217     -21.868  -5.224  27.977  1.00  0.00              
ATOM   3487  N   LEU B 218     -22.887  -9.554  34.791  1.00  0.00              
ATOM   3488  CA  LEU B 218     -23.935 -10.078  35.692  1.00  0.00              
ATOM   3489  C   LEU B 218     -23.554  -9.987  37.175  1.00  0.00              
ATOM   3490  O   LEU B 218     -24.386  -9.637  38.027  1.00  0.00              
ATOM   3491  CB  LEU B 218     -24.241 -11.539  35.341  1.00  0.00              
ATOM   3492  CG  LEU B 218     -24.938 -11.768  33.994  1.00  0.00              
ATOM   3493  CD1 LEU B 218     -24.966 -13.259  33.683  1.00  0.00              
ATOM   3494  CD2 LEU B 218     -26.345 -11.194  34.046  1.00  0.00              
ATOM   3495  H   LEU B 218     -22.481 -10.168  34.099  1.00  0.00              
ATOM   3496  HA  LEU B 218     -24.819  -9.448  35.597  1.00  0.00              
ATOM   3497 1HB  LEU B 218     -23.305 -12.096  35.329  1.00  0.00              
ATOM   3498 2HB  LEU B 218     -24.878 -11.958  36.119  1.00  0.00              
ATOM   3499  HG  LEU B 218     -24.373 -11.274  33.203  1.00  0.00              
ATOM   3500 1HD1 LEU B 218     -25.461 -13.421  32.726  1.00  0.00              
ATOM   3501 2HD1 LEU B 218     -23.946 -13.639  33.632  1.00  0.00              
ATOM   3502 3HD1 LEU B 218     -25.511 -13.783  34.467  1.00  0.00              
ATOM   3503 1HD2 LEU B 218     -26.840 -11.356  33.088  1.00  0.00              
ATOM   3504 2HD2 LEU B 218     -26.911 -11.689  34.835  1.00  0.00              
ATOM   3505 3HD2 LEU B 218     -26.294 -10.124  34.252  1.00  0.00              
ATOM   3506  N   LYS B 219     -22.299 -10.285  37.473  1.00  0.00              
ATOM   3507  CA  LYS B 219     -21.791 -10.222  38.836  1.00  0.00              
ATOM   3508  C   LYS B 219     -21.742  -8.766  39.255  1.00  0.00              
ATOM   3509  O   LYS B 219     -22.231  -8.401  40.327  1.00  0.00              
ATOM   3510  CB  LYS B 219     -20.408 -10.866  38.948  1.00  0.00              
ATOM   3511  CG  LYS B 219     -19.839 -10.893  40.360  1.00  0.00              
ATOM   3512  CD  LYS B 219     -20.688 -11.756  41.282  1.00  0.00              
ATOM   3513  CE  LYS B 219     -19.977 -12.024  42.600  1.00  0.00              
ATOM   3514  NZ  LYS B 219     -19.704 -10.769  43.351  1.00  0.00              
ATOM   3515  H   LYS B 219     -21.676 -10.565  36.729  1.00  0.00              
ATOM   3516  HA  LYS B 219     -22.467 -10.781  39.484  1.00  0.00              
ATOM   3517 1HB  LYS B 219     -20.455 -11.894  38.586  1.00  0.00              
ATOM   3518 2HB  LYS B 219     -19.704 -10.328  38.313  1.00  0.00              
ATOM   3519 1HG  LYS B 219     -18.824 -11.292  40.336  1.00  0.00              
ATOM   3520 2HG  LYS B 219     -19.802  -9.879  40.757  1.00  0.00              
ATOM   3521 1HD  LYS B 219     -21.633 -11.251  41.484  1.00  0.00              
ATOM   3522 2HD  LYS B 219     -20.901 -12.708  40.795  1.00  0.00              
ATOM   3523 1HE  LYS B 219     -20.592 -12.676  43.218  1.00  0.00              
ATOM   3524 2HE  LYS B 219     -19.031 -12.530  42.407  1.00  0.00              
ATOM   3525 1HZ  LYS B 219     -19.233 -10.989  44.217  1.00  0.00              
ATOM   3526 2HZ  LYS B 219     -19.118 -10.163  42.793  1.00  0.00              
ATOM   3527 3HZ  LYS B 219     -20.576 -10.300  43.553  1.00  0.00              
ATOM   3528  N   LYS B 220     -21.173  -7.941  38.379  1.00  0.00              
ATOM   3529  CA  LYS B 220     -21.016  -6.510  38.626  1.00  0.00              
ATOM   3530  C   LYS B 220     -22.347  -5.796  38.854  1.00  0.00              
ATOM   3531  O   LYS B 220     -22.425  -4.884  39.683  1.00  0.00              
ATOM   3532  CB  LYS B 220     -20.273  -5.857  37.459  1.00  0.00              
ATOM   3533  CG  LYS B 220     -18.792  -6.202  37.383  1.00  0.00              
ATOM   3534  CD  LYS B 220     -18.134  -5.553  36.174  1.00  0.00              
ATOM   3535  CE  LYS B 220     -16.657  -5.907  36.090  1.00  0.00              
ATOM   3536  NZ  LYS B 220     -16.003  -5.290  34.905  1.00  0.00              
ATOM   3537  H   LYS B 220     -20.838  -8.330  37.509  1.00  0.00              
ATOM   3538  HA  LYS B 220     -20.457  -6.378  39.553  1.00  0.00              
ATOM   3539 1HB  LYS B 220     -20.736  -6.160  36.518  1.00  0.00              
ATOM   3540 2HB  LYS B 220     -20.361  -4.773  37.533  1.00  0.00              
ATOM   3541 1HG  LYS B 220     -18.291  -5.856  38.288  1.00  0.00              
ATOM   3542 2HG  LYS B 220     -18.673  -7.283  37.314  1.00  0.00              
ATOM   3543 1HD  LYS B 220     -18.633  -5.891  35.264  1.00  0.00              
ATOM   3544 2HD  LYS B 220     -18.235  -4.470  36.243  1.00  0.00              
ATOM   3545 1HE  LYS B 220     -16.149  -5.563  36.990  1.00  0.00              
ATOM   3546 2HE  LYS B 220     -16.545  -6.989  36.029  1.00  0.00              
ATOM   3547 1HZ  LYS B 220     -15.027  -5.548  34.885  1.00  0.00              
ATOM   3548 2HZ  LYS B 220     -16.455  -5.618  34.062  1.00  0.00              
ATOM   3549 3HZ  LYS B 220     -16.084  -4.285  34.960  1.00  0.00              
ATOM   3550  N   ALA B 221     -23.393  -6.214  38.133  1.00  0.00              
ATOM   3551  CA  ALA B 221     -24.709  -5.595  38.290  1.00  0.00              
ATOM   3552  C   ALA B 221     -25.529  -6.197  39.445  1.00  0.00              
ATOM   3553  O   ALA B 221     -26.638  -5.756  39.708  1.00  0.00              
ATOM   3554  CB  ALA B 221     -25.484  -5.630  36.980  1.00  0.00              
ATOM   3555  H   ALA B 221     -23.279  -6.967  37.470  1.00  0.00              
ATOM   3556  HA  ALA B 221     -24.562  -4.554  38.580  1.00  0.00              
ATOM   3557 1HB  ALA B 221     -26.459  -5.164  37.122  1.00  0.00              
ATOM   3558 2HB  ALA B 221     -24.930  -5.086  36.215  1.00  0.00              
ATOM   3559 3HB  ALA B 221     -25.619  -6.663  36.665  1.00  0.00              
ATOM   3560  N   GLY B 222     -24.957  -7.188  40.134  1.00  0.00              
ATOM   3561  CA  GLY B 222     -25.608  -7.871  41.253  1.00  0.00              
ATOM   3562  C   GLY B 222     -26.809  -8.728  40.857  1.00  0.00              
ATOM   3563  O   GLY B 222     -27.775  -8.836  41.604  1.00  0.00              
ATOM   3564  H   GLY B 222     -24.028  -7.471  39.858  1.00  0.00              
ATOM   3565 1HA  GLY B 222     -24.886  -8.514  41.757  1.00  0.00              
ATOM   3566 2HA  GLY B 222     -25.946  -7.135  41.982  1.00  0.00              
ATOM   3567  N   LEU B 223     -26.734  -9.340  39.680  1.00  0.00              
ATOM   3568  CA  LEU B 223     -27.840 -10.122  39.129  1.00  0.00              
ATOM   3569  C   LEU B 223     -27.681 -11.608  39.356  1.00  0.00              
ATOM   3570  O   LEU B 223     -28.629 -12.372  39.242  1.00  0.00              
ATOM   3571  CB  LEU B 223     -27.971  -9.857  37.624  1.00  0.00              
ATOM   3572  CG  LEU B 223     -28.231  -8.399  37.225  1.00  0.00              
ATOM   3573  CD1 LEU B 223     -28.249  -8.282  35.707  1.00  0.00              
ATOM   3574  CD2 LEU B 223     -29.552  -7.937  37.824  1.00  0.00              
ATOM   3575  H   LEU B 223     -25.878  -9.259  39.151  1.00  0.00              
ATOM   3576  HA  LEU B 223     -28.758  -9.830  39.639  1.00  0.00              
ATOM   3577 1HB  LEU B 223     -27.051 -10.175  37.134  1.00  0.00              
ATOM   3578 2HB  LEU B 223     -28.792 -10.459  37.234  1.00  0.00              
ATOM   3579  HG  LEU B 223     -27.423  -7.769  37.599  1.00  0.00              
ATOM   3580 1HD1 LEU B 223     -28.434  -7.246  35.424  1.00  0.00              
ATOM   3581 2HD1 LEU B 223     -27.286  -8.600  35.307  1.00  0.00              
ATOM   3582 3HD1 LEU B 223     -29.038  -8.915  35.302  1.00  0.00              
ATOM   3583 1HD2 LEU B 223     -29.737  -6.900  37.541  1.00  0.00              
ATOM   3584 2HD2 LEU B 223     -30.360  -8.565  37.450  1.00  0.00              
ATOM   3585 3HD2 LEU B 223     -29.505  -8.014  38.910  1.00  0.00              
ATOM   3586  N   VAL B 224     -26.465 -12.014  39.681  1.00  0.00              
ATOM   3587  CA  VAL B 224     -26.162 -13.410  39.980  1.00  0.00              
ATOM   3588  C   VAL B 224     -25.277 -13.361  41.227  1.00  0.00              
ATOM   3589  O   VAL B 224     -24.650 -12.334  41.504  1.00  0.00              
ATOM   3590  CB  VAL B 224     -25.434 -14.105  38.814  1.00  0.00              
ATOM   3591  CG1 VAL B 224     -26.282 -14.055  37.551  1.00  0.00              
ATOM   3592  CG2 VAL B 224     -24.083 -13.447  38.582  1.00  0.00              
ATOM   3593  H   VAL B 224     -25.723 -11.330  39.722  1.00  0.00              
ATOM   3594  HA  VAL B 224     -27.100 -13.935  40.170  1.00  0.00              
ATOM   3595  HB  VAL B 224     -25.290 -15.156  39.062  1.00  0.00              
ATOM   3596 1HG1 VAL B 224     -25.752 -14.551  36.737  1.00  0.00              
ATOM   3597 2HG1 VAL B 224     -27.230 -14.563  37.729  1.00  0.00              
ATOM   3598 3HG1 VAL B 224     -26.471 -13.017  37.281  1.00  0.00              
ATOM   3599 1HG2 VAL B 224     -23.573 -13.943  37.756  1.00  0.00              
ATOM   3600 2HG2 VAL B 224     -24.227 -12.394  38.339  1.00  0.00              
ATOM   3601 3HG2 VAL B 224     -23.477 -13.531  39.485  1.00  0.00              
ATOM   3602  N   ASN B 225     -25.265 -14.431  42.010  1.00  0.00              
ATOM   3603  CA  ASN B 225     -24.273 -14.555  43.086  1.00  0.00              
ATOM   3604  C   ASN B 225     -23.026 -15.285  42.575  1.00  0.00              
ATOM   3605  O   ASN B 225     -22.926 -15.603  41.378  1.00  0.00              
ATOM   3606  CB  ASN B 225     -24.862 -15.270  44.288  1.00  0.00              
ATOM   3607  CG  ASN B 225     -25.197 -16.707  43.997  1.00  0.00              
ATOM   3608  OD1 ASN B 225     -24.702 -17.289  43.025  1.00  0.00              
ATOM   3609  ND2 ASN B 225     -26.030 -17.291  44.821  1.00  0.00              
ATOM   3610  H   ASN B 225     -25.939 -15.171  41.874  1.00  0.00              
ATOM   3611  HA  ASN B 225     -23.960 -13.553  43.385  1.00  0.00              
ATOM   3612 1HB  ASN B 225     -24.153 -15.235  45.116  1.00  0.00              
ATOM   3613 2HB  ASN B 225     -25.768 -14.756  44.609  1.00  0.00              
ATOM   3614 1HD2 ASN B 225     -26.289 -18.246  44.677  1.00  0.00              
ATOM   3615 2HD2 ASN B 225     -26.406 -16.782  45.595  1.00  0.00              
ATOM   3616  N   SER B 226     -22.100 -15.555  43.494  1.00  0.00              
ATOM   3617  CA  SER B 226     -20.816 -16.183  43.186  1.00  0.00              
ATOM   3618  C   SER B 226     -20.934 -17.619  42.719  1.00  0.00              
ATOM   3619  O   SER B 226     -20.125 -18.069  41.905  1.00  0.00              
ATOM   3620  CB  SER B 226     -19.920 -16.133  44.408  1.00  0.00              
ATOM   3621  OG  SER B 226     -20.435 -16.927  45.441  1.00  0.00              
ATOM   3622  H   SER B 226     -22.309 -15.306  44.451  1.00  0.00              
ATOM   3623  HA  SER B 226     -20.356 -15.642  42.358  1.00  0.00              
ATOM   3624 1HB  SER B 226     -18.922 -16.481  44.141  1.00  0.00              
ATOM   3625 2HB  SER B 226     -19.827 -15.103  44.749  1.00  0.00              
ATOM   3626  HG  SER B 226     -19.940 -17.749  45.415  1.00  0.00              
ATOM   3627  N   GLN B 227     -21.925 -18.340  43.241  1.00  0.00              
ATOM   3628  CA  GLN B 227     -22.165 -19.717  42.821  1.00  0.00              
ATOM   3629  C   GLN B 227     -22.693 -19.726  41.386  1.00  0.00              
ATOM   3630  O   GLN B 227     -22.257 -20.518  40.548  1.00  0.00              
ATOM   3631  CB  GLN B 227     -23.155 -20.411  43.760  1.00  0.00              
ATOM   3632  CG  GLN B 227     -23.379 -21.882  43.451  1.00  0.00              
ATOM   3633  CD  GLN B 227     -22.132 -22.716  43.671  1.00  0.00              
ATOM   3634  OE1 GLN B 227     -21.490 -22.634  44.723  1.00  0.00              
ATOM   3635  NE2 GLN B 227     -21.780 -23.526  42.679  1.00  0.00              
ATOM   3636  H   GLN B 227     -22.524 -17.928  43.942  1.00  0.00              
ATOM   3637  HA  GLN B 227     -21.223 -20.264  42.872  1.00  0.00              
ATOM   3638 1HB  GLN B 227     -22.798 -20.334  44.787  1.00  0.00              
ATOM   3639 2HB  GLN B 227     -24.119 -19.906  43.710  1.00  0.00              
ATOM   3640 1HG  GLN B 227     -24.165 -22.263  44.103  1.00  0.00              
ATOM   3641 2HG  GLN B 227     -23.678 -21.982  42.408  1.00  0.00              
ATOM   3642 1HE2 GLN B 227     -20.965 -24.101  42.767  1.00  0.00              
ATOM   3643 2HE2 GLN B 227     -22.328 -23.561  41.843  1.00  0.00              
ATOM   3644  N   GLN B 228     -23.628 -18.826  41.112  1.00  0.00              
ATOM   3645  CA  GLN B 228     -24.181 -18.705  39.778  1.00  0.00              
ATOM   3646  C   GLN B 228     -23.113 -18.213  38.779  1.00  0.00              
ATOM   3647  O   GLN B 228     -23.063 -18.700  37.645  1.00  0.00              
ATOM   3648  CB  GLN B 228     -25.381 -17.755  39.790  1.00  0.00              
ATOM   3649  CG  GLN B 228     -26.602 -18.303  40.508  1.00  0.00              
ATOM   3650  CD  GLN B 228     -27.711 -17.275  40.632  1.00  0.00              
ATOM   3651  OE1 GLN B 228     -27.489 -16.155  41.100  1.00  0.00              
ATOM   3652  NE2 GLN B 228     -28.914 -17.651  40.213  1.00  0.00              
ATOM   3653  H   GLN B 228     -23.963 -18.212  41.841  1.00  0.00              
ATOM   3654  HA  GLN B 228     -24.471 -19.698  39.434  1.00  0.00              
ATOM   3655 1HB  GLN B 228     -25.099 -16.819  40.272  1.00  0.00              
ATOM   3656 2HB  GLN B 228     -25.670 -17.521  38.766  1.00  0.00              
ATOM   3657 1HG  GLN B 228     -26.988 -19.156  39.949  1.00  0.00              
ATOM   3658 2HG  GLN B 228     -26.312 -18.615  41.512  1.00  0.00              
ATOM   3659 1HE2 GLN B 228     -29.685 -17.015  40.270  1.00  0.00              
ATOM   3660 2HE2 GLN B 228     -29.050 -18.569  39.840  1.00  0.00              
ATOM   3661  N   LEU B 229     -22.240 -17.298  39.208  1.00  0.00              
ATOM   3662  CA  LEU B 229     -21.132 -16.863  38.358  1.00  0.00              
ATOM   3663  C   LEU B 229     -20.236 -18.031  37.945  1.00  0.00              
ATOM   3664  O   LEU B 229     -19.945 -18.200  36.746  1.00  0.00              
ATOM   3665  CB  LEU B 229     -20.293 -15.807  39.088  1.00  0.00              
ATOM   3666  CG  LEU B 229     -19.086 -15.264  38.313  1.00  0.00              
ATOM   3667  CD1 LEU B 229     -19.563 -14.593  37.032  1.00  0.00              
ATOM   3668  CD2 LEU B 229     -18.318 -14.286  39.189  1.00  0.00              
ATOM   3669  H   LEU B 229     -22.339 -16.896  40.130  1.00  0.00              
ATOM   3670  HA  LEU B 229     -21.542 -16.487  37.421  1.00  0.00              
ATOM   3671 1HB  LEU B 229     -20.935 -14.963  39.334  1.00  0.00              
ATOM   3672 2HB  LEU B 229     -19.924 -16.238  40.018  1.00  0.00              
ATOM   3673  HG  LEU B 229     -18.432 -16.091  38.032  1.00  0.00              
ATOM   3674 1HD1 LEU B 229     -18.705 -14.207  36.482  1.00  0.00              
ATOM   3675 2HD1 LEU B 229     -20.092 -15.320  36.416  1.00  0.00              
ATOM   3676 3HD1 LEU B 229     -20.234 -13.771  37.281  1.00  0.00              
ATOM   3677 1HD2 LEU B 229     -17.459 -13.901  38.639  1.00  0.00              
ATOM   3678 2HD2 LEU B 229     -18.970 -13.459  39.469  1.00  0.00              
ATOM   3679 3HD2 LEU B 229     -17.973 -14.797  40.089  1.00  0.00              
ATOM   3680  N   ASP B 230     -19.830 -18.849  38.914  1.00  0.00              
ATOM   3681  CA  ASP B 230     -18.977 -20.014  38.623  1.00  0.00              
ATOM   3682  C   ASP B 230     -19.682 -21.077  37.792  1.00  0.00              
ATOM   3683  O   ASP B 230     -19.067 -21.720  36.922  1.00  0.00              
ATOM   3684  CB  ASP B 230     -18.483 -20.647  39.927  1.00  0.00              
ATOM   3685  CG  ASP B 230     -17.438 -19.798  40.638  1.00  0.00              
ATOM   3686  OD1 ASP B 230     -16.896 -18.914  40.018  1.00  0.00              
ATOM   3687  OD2 ASP B 230     -17.192 -20.042  41.795  1.00  0.00              
ATOM   3688  H   ASP B 230     -20.109 -18.670  39.868  1.00  0.00              
ATOM   3689  HA  ASP B 230     -18.137 -19.684  38.012  1.00  0.00              
ATOM   3690 1HB  ASP B 230     -19.327 -20.798  40.600  1.00  0.00              
ATOM   3691 2HB  ASP B 230     -18.053 -21.626  39.716  1.00  0.00              
ATOM   3692  N   GLU B 231     -20.969 -21.247  38.080  1.00  0.00              
ATOM   3693  CA  GLU B 231     -21.827 -22.174  37.362  1.00  0.00              
ATOM   3694  C   GLU B 231     -21.878 -21.816  35.871  1.00  0.00              
ATOM   3695  O   GLU B 231     -21.662 -22.684  35.022  1.00  0.00              
ATOM   3696  CB  GLU B 231     -23.237 -22.165  37.959  1.00  0.00              
ATOM   3697  CG  GLU B 231     -24.213 -23.116  37.280  1.00  0.00              
ATOM   3698  CD  GLU B 231     -25.572 -23.115  37.922  1.00  0.00              
ATOM   3699  OE1 GLU B 231     -25.750 -22.416  38.890  1.00  0.00              
ATOM   3700  OE2 GLU B 231     -26.433 -23.815  37.444  1.00  0.00              
ATOM   3701  H   GLU B 231     -21.358 -20.701  38.835  1.00  0.00              
ATOM   3702  HA  GLU B 231     -21.405 -23.176  37.450  1.00  0.00              
ATOM   3703 1HB  GLU B 231     -23.187 -22.433  39.014  1.00  0.00              
ATOM   3704 2HB  GLU B 231     -23.651 -21.159  37.896  1.00  0.00              
ATOM   3705 1HG  GLU B 231     -24.317 -22.827  36.234  1.00  0.00              
ATOM   3706 2HG  GLU B 231     -23.802 -24.124  37.310  1.00  0.00              
ATOM   3707  N   LEU B 232     -22.167 -20.542  35.570  1.00  0.00              
ATOM   3708  CA  LEU B 232     -22.174 -20.031  34.205  1.00  0.00              
ATOM   3709  C   LEU B 232     -20.803 -20.171  33.501  1.00  0.00              
ATOM   3710  O   LEU B 232     -20.739 -20.581  32.329  1.00  0.00              
ATOM   3711  CB  LEU B 232     -22.665 -18.568  34.159  1.00  0.00              
ATOM   3712  CG  LEU B 232     -22.643 -17.872  32.790  1.00  0.00              
ATOM   3713  CD1 LEU B 232     -23.503 -18.643  31.786  1.00  0.00              
ATOM   3714  CD2 LEU B 232     -23.099 -16.419  32.900  1.00  0.00              
ATOM   3715  H   LEU B 232     -22.389 -19.916  36.331  1.00  0.00              
ATOM   3716  HA  LEU B 232     -22.856 -20.639  33.612  1.00  0.00              
ATOM   3717 1HB  LEU B 232     -23.692 -18.535  34.519  1.00  0.00              
ATOM   3718 2HB  LEU B 232     -22.046 -17.973  34.831  1.00  0.00              
ATOM   3719  HG  LEU B 232     -21.629 -17.888  32.390  1.00  0.00              
ATOM   3720 1HD1 LEU B 232     -23.477 -18.137  30.821  1.00  0.00              
ATOM   3721 2HD1 LEU B 232     -23.113 -19.655  31.675  1.00  0.00              
ATOM   3722 3HD1 LEU B 232     -24.530 -18.686  32.146  1.00  0.00              
ATOM   3723 1HD2 LEU B 232     -23.072 -15.953  31.915  1.00  0.00              
ATOM   3724 2HD2 LEU B 232     -24.116 -16.385  33.290  1.00  0.00              
ATOM   3725 3HD2 LEU B 232     -22.434 -15.879  33.575  1.00  0.00              
ATOM   3726  N   LYS B 233     -19.736 -19.812  34.213  1.00  0.00              
ATOM   3727  CA  LYS B 233     -18.365 -19.938  33.728  1.00  0.00              
ATOM   3728  C   LYS B 233     -18.068 -21.349  33.226  1.00  0.00              
ATOM   3729  O   LYS B 233     -17.561 -21.533  32.106  1.00  0.00              
ATOM   3730  CB  LYS B 233     -17.376 -19.556  34.831  1.00  0.00              
ATOM   3731  CG  LYS B 233     -15.912 -19.640  34.419  1.00  0.00              
ATOM   3732  CD  LYS B 233     -14.997 -19.138  35.526  1.00  0.00              
ATOM   3733  CE  LYS B 233     -13.541 -19.137  35.084  1.00  0.00              
ATOM   3734  NZ  LYS B 233     -13.009 -20.517  34.918  1.00  0.00              
ATOM   3735  H   LYS B 233     -19.899 -19.433  35.135  1.00  0.00              
ATOM   3736  HA  LYS B 233     -18.231 -19.257  32.887  1.00  0.00              
ATOM   3737 1HB  LYS B 233     -17.573 -18.536  35.159  1.00  0.00              
ATOM   3738 2HB  LYS B 233     -17.519 -20.211  35.691  1.00  0.00              
ATOM   3739 1HG  LYS B 233     -15.657 -20.676  34.190  1.00  0.00              
ATOM   3740 2HG  LYS B 233     -15.751 -19.039  33.525  1.00  0.00              
ATOM   3741 1HD  LYS B 233     -15.284 -18.122  35.803  1.00  0.00              
ATOM   3742 2HD  LYS B 233     -15.101 -19.777  36.402  1.00  0.00              
ATOM   3743 1HE  LYS B 233     -13.449 -18.609  34.136  1.00  0.00              
ATOM   3744 2HE  LYS B 233     -12.936 -18.616  35.825  1.00  0.00              
ATOM   3745 1HZ  LYS B 233     -12.043 -20.474  34.626  1.00  0.00              
ATOM   3746 2HZ  LYS B 233     -13.073 -21.011  35.798  1.00  0.00              
ATOM   3747 3HZ  LYS B 233     -13.551 -21.005  34.219  1.00  0.00              
ATOM   3748  N   ARG B 234     -18.394 -22.317  34.081  1.00  0.00              
ATOM   3749  CA  ARG B 234     -18.298 -23.741  33.804  1.00  0.00              
ATOM   3750  C   ARG B 234     -19.161 -24.176  32.613  1.00  0.00              
ATOM   3751  O   ARG B 234     -18.695 -24.960  31.791  1.00  0.00              
ATOM   3752  CB  ARG B 234     -18.708 -24.536  35.035  1.00  0.00              
ATOM   3753  CG  ARG B 234     -18.683 -26.046  34.858  1.00  0.00              
ATOM   3754  CD  ARG B 234     -17.299 -26.556  34.682  1.00  0.00              
ATOM   3755  NE  ARG B 234     -17.268 -28.003  34.545  1.00  0.00              
ATOM   3756  CZ  ARG B 234     -17.408 -28.665  33.380  1.00  0.00              
ATOM   3757  NH1 ARG B 234     -17.589 -27.997  32.262  1.00  0.00              
ATOM   3758  NH2 ARG B 234     -17.364 -29.985  33.361  1.00  0.00              
ATOM   3759  H   ARG B 234     -18.731 -22.013  34.983  1.00  0.00              
ATOM   3760  HA  ARG B 234     -17.264 -23.975  33.553  1.00  0.00              
ATOM   3761 1HB  ARG B 234     -18.046 -24.290  35.863  1.00  0.00              
ATOM   3762 2HB  ARG B 234     -19.720 -24.255  35.329  1.00  0.00              
ATOM   3763 1HG  ARG B 234     -19.115 -26.523  35.738  1.00  0.00              
ATOM   3764 2HG  ARG B 234     -19.264 -26.319  33.976  1.00  0.00              
ATOM   3765 1HD  ARG B 234     -16.863 -26.119  33.784  1.00  0.00              
ATOM   3766 2HD  ARG B 234     -16.698 -26.282  35.548  1.00  0.00              
ATOM   3767  HE  ARG B 234     -17.130 -28.551  35.384  1.00  0.00              
ATOM   3768 1HH1 ARG B 234     -17.622 -26.987  32.277  1.00  0.00              
ATOM   3769 2HH1 ARG B 234     -17.694 -28.493  31.389  1.00  0.00              
ATOM   3770 1HH2 ARG B 234     -17.225 -30.499  34.220  1.00  0.00              
ATOM   3771 2HH2 ARG B 234     -17.470 -30.481  32.488  1.00  0.00              
ATOM   3772  N   ARG B 235     -20.406 -23.704  32.515  1.00  0.00              
ATOM   3773  CA  ARG B 235     -21.244 -24.058  31.361  1.00  0.00              
ATOM   3774  C   ARG B 235     -20.638 -23.515  30.057  1.00  0.00              
ATOM   3775  O   ARG B 235     -20.707 -24.176  29.005  1.00  0.00              
ATOM   3776  CB  ARG B 235     -22.653 -23.511  31.531  1.00  0.00              
ATOM   3777  CG  ARG B 235     -23.467 -24.171  32.633  1.00  0.00              
ATOM   3778  CD  ARG B 235     -24.805 -23.544  32.778  1.00  0.00              
ATOM   3779  NE  ARG B 235     -25.506 -24.027  33.958  1.00  0.00              
ATOM   3780  CZ  ARG B 235     -26.215 -25.172  34.011  1.00  0.00              
ATOM   3781  NH1 ARG B 235     -26.308 -25.937  32.947  1.00  0.00              
ATOM   3782  NH2 ARG B 235     -26.816 -25.524  35.134  1.00  0.00              
ATOM   3783  H   ARG B 235     -20.785 -23.100  33.230  1.00  0.00              
ATOM   3784  HA  ARG B 235     -21.288 -25.145  31.286  1.00  0.00              
ATOM   3785 1HB  ARG B 235     -22.605 -22.445  31.751  1.00  0.00              
ATOM   3786 2HB  ARG B 235     -23.205 -23.628  30.599  1.00  0.00              
ATOM   3787 1HG  ARG B 235     -23.606 -25.227  32.400  1.00  0.00              
ATOM   3788 2HG  ARG B 235     -22.939 -24.076  33.583  1.00  0.00              
ATOM   3789 1HD  ARG B 235     -24.693 -22.464  32.867  1.00  0.00              
ATOM   3790 2HD  ARG B 235     -25.412 -23.775  31.903  1.00  0.00              
ATOM   3791  HE  ARG B 235     -25.457 -23.465  34.797  1.00  0.00              
ATOM   3792 1HH1 ARG B 235     -25.848 -25.668  32.088  1.00  0.00              
ATOM   3793 2HH1 ARG B 235     -26.839 -26.795  32.987  1.00  0.00              
ATOM   3794 1HH2 ARG B 235     -26.745 -24.935  35.952  1.00  0.00              
ATOM   3795 2HH2 ARG B 235     -27.348 -26.382  35.174  1.00  0.00              
ATOM   3796  N   LEU B 236     -20.060 -22.312  30.138  1.00  0.00              
ATOM   3797  CA  LEU B 236     -19.382 -21.688  29.010  1.00  0.00              
ATOM   3798  C   LEU B 236     -18.117 -22.456  28.603  1.00  0.00              
ATOM   3799  O   LEU B 236     -17.839 -22.592  27.412  1.00  0.00              
ATOM   3800  CB  LEU B 236     -19.071 -20.210  29.300  1.00  0.00              
ATOM   3801  CG  LEU B 236     -20.290 -19.266  29.401  1.00  0.00              
ATOM   3802  CD1 LEU B 236     -19.848 -17.886  29.910  1.00  0.00              
ATOM   3803  CD2 LEU B 236     -21.069 -19.167  28.087  1.00  0.00              
ATOM   3804  H   LEU B 236     -20.100 -21.822  31.020  1.00  0.00              
ATOM   3805  HA  LEU B 236     -20.038 -21.736  28.142  1.00  0.00              
ATOM   3806 1HB  LEU B 236     -18.529 -20.147  30.242  1.00  0.00              
ATOM   3807 2HB  LEU B 236     -18.426 -19.828  28.508  1.00  0.00              
ATOM   3808  HG  LEU B 236     -20.972 -19.635  30.168  1.00  0.00              
ATOM   3809 1HD1 LEU B 236     -20.715 -17.229  29.978  1.00  0.00              
ATOM   3810 2HD1 LEU B 236     -19.394 -17.990  30.895  1.00  0.00              
ATOM   3811 3HD1 LEU B 236     -19.123 -17.459  29.218  1.00  0.00              
ATOM   3812 1HD2 LEU B 236     -21.916 -18.492  28.216  1.00  0.00              
ATOM   3813 2HD2 LEU B 236     -20.415 -18.783  27.304  1.00  0.00              
ATOM   3814 3HD2 LEU B 236     -21.433 -20.155  27.804  1.00  0.00              
ATOM   3815  N   GLU B 237     -17.387 -22.985  29.590  1.00  0.00              
ATOM   3816  CA  GLU B 237     -16.206 -23.800  29.332  1.00  0.00              
ATOM   3817  C   GLU B 237     -16.585 -25.133  28.719  1.00  0.00              
ATOM   3818  O   GLU B 237     -15.843 -25.672  27.892  1.00  0.00              
ATOM   3819  CB  GLU B 237     -15.421 -24.030  30.625  1.00  0.00              
ATOM   3820  CG  GLU B 237     -14.682 -22.802  31.139  1.00  0.00              
ATOM   3821  CD  GLU B 237     -13.974 -23.048  32.442  1.00  0.00              
ATOM   3822  OE1 GLU B 237     -14.143 -24.107  32.998  1.00  0.00              
ATOM   3823  OE2 GLU B 237     -13.264 -22.176  32.884  1.00  0.00              
ATOM   3824  H   GLU B 237     -17.666 -22.812  30.545  1.00  0.00              
ATOM   3825  HA  GLU B 237     -15.572 -23.273  28.618  1.00  0.00              
ATOM   3826 1HB  GLU B 237     -16.100 -24.364  31.409  1.00  0.00              
ATOM   3827 2HB  GLU B 237     -14.687 -24.821  30.469  1.00  0.00              
ATOM   3828 1HG  GLU B 237     -13.949 -22.494  30.394  1.00  0.00              
ATOM   3829 2HG  GLU B 237     -15.395 -21.989  31.266  1.00  0.00              
ATOM   3830  N   GLU B 238     -17.746 -25.653  29.111  1.00  0.00              
ATOM   3831  CA  GLU B 238     -18.247 -26.900  28.550  1.00  0.00              
ATOM   3832  C   GLU B 238     -18.604 -26.655  27.092  1.00  0.00              
ATOM   3833  O   GLU B 238     -18.269 -27.443  26.213  1.00  0.00              
ATOM   3834  CB  GLU B 238     -19.465 -27.407  29.324  1.00  0.00              
ATOM   3835  CG  GLU B 238     -19.955 -28.783  28.894  1.00  0.00              
ATOM   3836  CD  GLU B 238     -18.959 -29.873  29.176  1.00  0.00              
ATOM   3837  OE1 GLU B 238     -18.126 -29.684  30.030  1.00  0.00              
ATOM   3838  OE2 GLU B 238     -19.031 -30.896  28.537  1.00  0.00              
ATOM   3839  H   GLU B 238     -18.293 -25.175  29.813  1.00  0.00              
ATOM   3840  HA  GLU B 238     -17.452 -27.645  28.598  1.00  0.00              
ATOM   3841 1HB  GLU B 238     -19.228 -27.453  30.387  1.00  0.00              
ATOM   3842 2HB  GLU B 238     -20.291 -26.706  29.203  1.00  0.00              
ATOM   3843 1HG  GLU B 238     -20.882 -29.008  29.421  1.00  0.00              
ATOM   3844 2HG  GLU B 238     -20.172 -28.763  27.827  1.00  0.00              
ATOM   3845  N   LEU B 239     -19.270 -25.534  26.840  1.00  0.00              
ATOM   3846  CA  LEU B 239     -19.594 -25.116  25.494  1.00  0.00              
ATOM   3847  C   LEU B 239     -18.306 -24.953  24.674  1.00  0.00              
ATOM   3848  O   LEU B 239     -18.210 -25.480  23.577  1.00  0.00              
ATOM   3849  CB  LEU B 239     -20.380 -23.799  25.523  1.00  0.00              
ATOM   3850  CG  LEU B 239     -20.721 -23.198  24.153  1.00  0.00              
ATOM   3851  CD1 LEU B 239     -21.621 -24.158  23.387  1.00  0.00              
ATOM   3852  CD2 LEU B 239     -21.397 -21.849  24.345  1.00  0.00              
ATOM   3853  H   LEU B 239     -19.558 -24.958  27.617  1.00  0.00              
ATOM   3854  HA  LEU B 239     -20.190 -25.897  25.024  1.00  0.00              
ATOM   3855 1HB  LEU B 239     -21.316 -23.965  26.054  1.00  0.00              
ATOM   3856 2HB  LEU B 239     -19.800 -23.060  26.074  1.00  0.00              
ATOM   3857  HG  LEU B 239     -19.805 -23.067  23.575  1.00  0.00              
ATOM   3858 1HD1 LEU B 239     -21.863 -23.731  22.413  1.00  0.00              
ATOM   3859 2HD1 LEU B 239     -21.105 -25.108  23.247  1.00  0.00              
ATOM   3860 3HD1 LEU B 239     -22.539 -24.322  23.949  1.00  0.00              
ATOM   3861 1HD2 LEU B 239     -21.639 -21.421  23.371  1.00  0.00              
ATOM   3862 2HD2 LEU B 239     -22.313 -21.980  24.921  1.00  0.00              
ATOM   3863 3HD2 LEU B 239     -20.725 -21.178  24.879  1.00  0.00              
ATOM   3864  N   GLN B 240     -17.303 -24.287  25.243  1.00  0.00              
ATOM   3865  CA  GLN B 240     -16.010 -24.106  24.568  1.00  0.00              
ATOM   3866  C   GLN B 240     -15.404 -25.432  24.139  1.00  0.00              
ATOM   3867  O   GLN B 240     -14.952 -25.601  23.001  1.00  0.00              
ATOM   3868  CB  GLN B 240     -15.028 -23.365  25.479  1.00  0.00              
ATOM   3869  CG  GLN B 240     -13.654 -23.148  24.868  1.00  0.00              
ATOM   3870  CD  GLN B 240     -12.726 -22.378  25.789  1.00  0.00              
ATOM   3871  OE1 GLN B 240     -12.792 -22.512  27.014  1.00  0.00              
ATOM   3872  NE2 GLN B 240     -11.854 -21.565  25.203  1.00  0.00              
ATOM   3873  H   GLN B 240     -17.437 -23.895  26.164  1.00  0.00              
ATOM   3874  HA  GLN B 240     -16.171 -23.520  23.663  1.00  0.00              
ATOM   3875 1HB  GLN B 240     -15.438 -22.389  25.740  1.00  0.00              
ATOM   3876 2HB  GLN B 240     -14.899 -23.924  26.406  1.00  0.00              
ATOM   3877 1HG  GLN B 240     -13.202 -24.119  24.662  1.00  0.00              
ATOM   3878 2HG  GLN B 240     -13.764 -22.583  23.943  1.00  0.00              
ATOM   3879 1HE2 GLN B 240     -11.216 -21.030  25.759  1.00  0.00              
ATOM   3880 2HE2 GLN B 240     -11.835 -21.486  24.206  1.00  0.00              
ATOM   3881  N   ASN B 241     -15.364 -26.368  25.074  1.00  0.00              
ATOM   3882  CA  ASN B 241     -14.803 -27.660  24.802  1.00  0.00              
ATOM   3883  C   ASN B 241     -15.598 -28.403  23.711  1.00  0.00              
ATOM   3884  O   ASN B 241     -14.998 -29.000  22.824  1.00  0.00              
ATOM   3885  CB  ASN B 241     -14.738 -28.474  26.082  1.00  0.00              
ATOM   3886  CG  ASN B 241     -13.663 -27.995  27.017  1.00  0.00              
ATOM   3887  OD1 ASN B 241     -12.726 -27.303  26.603  1.00  0.00              
ATOM   3888  ND2 ASN B 241     -13.780 -28.350  28.272  1.00  0.00              
ATOM   3889  H   ASN B 241     -15.732 -26.175  25.995  1.00  0.00              
ATOM   3890  HA  ASN B 241     -13.800 -27.524  24.396  1.00  0.00              
ATOM   3891 1HB  ASN B 241     -15.700 -28.423  26.595  1.00  0.00              
ATOM   3892 2HB  ASN B 241     -14.553 -29.520  25.839  1.00  0.00              
ATOM   3893 1HD2 ASN B 241     -13.093 -28.060  28.939  1.00  0.00              
ATOM   3894 2HD2 ASN B 241     -14.554 -28.911  28.562  1.00  0.00              
ATOM   3895  N   GLU B 242     -16.927 -28.324  23.754  1.00  0.00              
ATOM   3896  CA  GLU B 242     -17.778 -28.948  22.734  1.00  0.00              
ATOM   3897  C   GLU B 242     -17.440 -28.409  21.339  1.00  0.00              
ATOM   3898  O   GLU B 242     -17.226 -29.187  20.411  1.00  0.00              
ATOM   3899  CB  GLU B 242     -19.256 -28.703  23.044  1.00  0.00              
ATOM   3900  CG  GLU B 242     -20.219 -29.283  22.018  1.00  0.00              
ATOM   3901  CD  GLU B 242     -21.660 -29.022  22.355  1.00  0.00              
ATOM   3902  OE1 GLU B 242     -21.915 -28.452  23.388  1.00  0.00              
ATOM   3903  OE2 GLU B 242     -22.508 -29.394  21.578  1.00  0.00              
ATOM   3904  H   GLU B 242     -17.360 -27.819  24.514  1.00  0.00              
ATOM   3905  HA  GLU B 242     -17.611 -30.026  22.756  1.00  0.00              
ATOM   3906 1HB  GLU B 242     -19.501 -29.136  24.014  1.00  0.00              
ATOM   3907 2HB  GLU B 242     -19.441 -27.631  23.108  1.00  0.00              
ATOM   3908 1HG  GLU B 242     -20.001 -28.847  21.043  1.00  0.00              
ATOM   3909 2HG  GLU B 242     -20.056 -30.358  21.949  1.00  0.00              
ATOM   3910  N   ALA B 243     -17.424 -27.079  21.210  1.00  0.00              
ATOM   3911  CA  ALA B 243     -17.128 -26.411  19.951  1.00  0.00              
ATOM   3912  C   ALA B 243     -15.707 -26.724  19.459  1.00  0.00              
ATOM   3913  O   ALA B 243     -15.494 -26.940  18.275  1.00  0.00              
ATOM   3914  CB  ALA B 243     -17.396 -24.906  20.049  1.00  0.00              
ATOM   3915  H   ALA B 243     -17.627 -26.521  22.027  1.00  0.00              
ATOM   3916  HA  ALA B 243     -17.779 -26.831  19.184  1.00  0.00              
ATOM   3917 1HB  ALA B 243     -17.166 -24.433  19.094  1.00  0.00              
ATOM   3918 2HB  ALA B 243     -18.445 -24.739  20.293  1.00  0.00              
ATOM   3919 3HB  ALA B 243     -16.769 -24.475  20.827  1.00  0.00              
ATOM   3920  N   ALA B 244     -14.756 -26.794  20.381  1.00  0.00              
ATOM   3921  CA  ALA B 244     -13.377 -27.126  20.073  1.00  0.00              
ATOM   3922  C   ALA B 244     -13.235 -28.533  19.485  1.00  0.00              
ATOM   3923  O   ALA B 244     -12.502 -28.748  18.509  1.00  0.00              
ATOM   3924  CB  ALA B 244     -12.522 -26.988  21.324  1.00  0.00              
ATOM   3925  H   ALA B 244     -15.015 -26.604  21.338  1.00  0.00              
ATOM   3926  HA  ALA B 244     -13.027 -26.457  19.285  1.00  0.00              
ATOM   3927 1HB  ALA B 244     -11.485 -27.223  21.084  1.00  0.00              
ATOM   3928 2HB  ALA B 244     -12.585 -25.966  21.697  1.00  0.00              
ATOM   3929 3HB  ALA B 244     -12.882 -27.676  22.088  1.00  0.00              
ATOM   3930  N   GLU B 245     -13.955 -29.490  20.060  1.00  0.00              
ATOM   3931  CA  GLU B 245     -13.930 -30.847  19.545  1.00  0.00              
ATOM   3932  C   GLU B 245     -14.620 -30.944  18.179  1.00  0.00              
ATOM   3933  O   GLU B 245     -14.156 -31.677  17.323  1.00  0.00              
ATOM   3934  CB  GLU B 245     -14.601 -31.798  20.539  1.00  0.00              
ATOM   3935  CG  GLU B 245     -13.824 -32.007  21.831  1.00  0.00              
ATOM   3936  CD  GLU B 245     -12.509 -32.704  21.617  1.00  0.00              
ATOM   3937  OE1 GLU B 245     -12.516 -33.806  21.123  1.00  0.00              
ATOM   3938  OE2 GLU B 245     -11.497 -32.134  21.949  1.00  0.00              
ATOM   3939  H   GLU B 245     -14.528 -29.279  20.864  1.00  0.00              
ATOM   3940  HA  GLU B 245     -12.892 -31.131  19.366  1.00  0.00              
ATOM   3941 1HB  GLU B 245     -15.587 -31.415  20.800  1.00  0.00              
ATOM   3942 2HB  GLU B 245     -14.741 -32.773  20.072  1.00  0.00              
ATOM   3943 1HG  GLU B 245     -13.637 -31.037  22.291  1.00  0.00              
ATOM   3944 2HG  GLU B 245     -14.433 -32.593  22.518  1.00  0.00              
ATOM   3945  N   LYS B 246     -15.722 -30.220  17.986  1.00  0.00              
ATOM   3946  CA  LYS B 246     -16.392 -30.138  16.687  1.00  0.00              
ATOM   3947  C   LYS B 246     -15.508 -29.567  15.580  1.00  0.00              
ATOM   3948  O   LYS B 246     -15.527 -30.073  14.481  1.00  0.00              
ATOM   3949  CB  LYS B 246     -17.663 -29.296  16.811  1.00  0.00              
ATOM   3950  CG  LYS B 246     -18.796 -29.975  17.569  1.00  0.00              
ATOM   3951  CD  LYS B 246     -19.998 -29.053  17.707  1.00  0.00              
ATOM   3952  CE  LYS B 246     -21.139 -29.737  18.445  1.00  0.00              
ATOM   3953  NZ  LYS B 246     -22.294 -28.823  18.655  1.00  0.00              
ATOM   3954  H   LYS B 246     -16.104 -29.710  18.770  1.00  0.00              
ATOM   3955  HA  LYS B 246     -16.693 -31.142  16.389  1.00  0.00              
ATOM   3956 1HB  LYS B 246     -17.431 -28.361  17.322  1.00  0.00              
ATOM   3957 2HB  LYS B 246     -18.030 -29.043  15.816  1.00  0.00              
ATOM   3958 1HG  LYS B 246     -19.099 -30.877  17.038  1.00  0.00              
ATOM   3959 2HG  LYS B 246     -18.450 -30.258  18.562  1.00  0.00              
ATOM   3960 1HD  LYS B 246     -19.708 -28.155  18.254  1.00  0.00              
ATOM   3961 2HD  LYS B 246     -20.345 -28.757  16.717  1.00  0.00              
ATOM   3962 1HE  LYS B 246     -21.475 -30.602  17.875  1.00  0.00              
ATOM   3963 2HE  LYS B 246     -20.787 -30.085  19.417  1.00  0.00              
ATOM   3964 1HZ  LYS B 246     -23.028 -29.313  19.147  1.00  0.00              
ATOM   3965 2HZ  LYS B 246     -21.998 -28.025  19.200  1.00  0.00              
ATOM   3966 3HZ  LYS B 246     -22.642 -28.509  17.760  1.00  0.00              
ATOM   3967  N   ALA B 247     -14.775 -28.484  15.859  1.00  0.00              
ATOM   3968  CA  ALA B 247     -13.767 -27.996  14.920  1.00  0.00              
ATOM   3969  C   ALA B 247     -12.620 -28.954  14.694  1.00  0.00              
ATOM   3970  O   ALA B 247     -12.129 -29.069  13.570  1.00  0.00              
ATOM   3971  CB  ALA B 247     -13.227 -26.608  15.325  1.00  0.00              
ATOM   3972  H   ALA B 247     -14.916 -27.992  16.730  1.00  0.00              
ATOM   3973  HA  ALA B 247     -14.233 -27.905  13.939  1.00  0.00              
ATOM   3974 1HB  ALA B 247     -12.480 -26.283  14.601  1.00  0.00              
ATOM   3975 2HB  ALA B 247     -14.047 -25.891  15.348  1.00  0.00              
ATOM   3976 3HB  ALA B 247     -12.771 -26.670  16.312  1.00  0.00              
ATOM   3977  N   ALA B 248     -12.122 -29.603  15.747  1.00  0.00              
ATOM   3978  CA  ALA B 248     -11.078 -30.595  15.549  1.00  0.00              
ATOM   3979  C   ALA B 248     -11.589 -31.760  14.651  1.00  0.00              
ATOM   3980  O   ALA B 248     -10.868 -32.233  13.782  1.00  0.00              
ATOM   3981  CB  ALA B 248     -10.592 -31.114  16.894  1.00  0.00              
ATOM   3982  H   ALA B 248     -12.456 -29.421  16.683  1.00  0.00              
ATOM   3983  HA  ALA B 248     -10.243 -30.120  15.032  1.00  0.00              
ATOM   3984 1HB  ALA B 248      -9.801 -31.848  16.737  1.00  0.00              
ATOM   3985 2HB  ALA B 248     -10.205 -30.285  17.486  1.00  0.00              
ATOM   3986 3HB  ALA B 248     -11.420 -31.582  17.424  1.00  0.00              
ATOM   3987  N   ASP B 249     -12.823 -32.199  14.866  1.00  0.00              
ATOM   3988  CA  ASP B 249     -13.362 -33.274  14.042  1.00  0.00              
ATOM   3989  C   ASP B 249     -13.438 -32.873  12.557  1.00  0.00              
ATOM   3990  O   ASP B 249     -13.123 -33.694  11.700  1.00  0.00              
ATOM   3991  CB  ASP B 249     -14.708 -33.729  14.572  1.00  0.00              
ATOM   3992  CG  ASP B 249     -14.570 -34.544  15.878  1.00  0.00              
ATOM   3993  OD1 ASP B 249     -13.449 -35.005  16.207  1.00  0.00              
ATOM   3994  OD2 ASP B 249     -15.574 -34.723  16.578  1.00  0.00              
ATOM   3995  H   ASP B 249     -13.399 -31.801  15.593  1.00  0.00              
ATOM   3996  HA  ASP B 249     -12.672 -34.118  14.079  1.00  0.00              
ATOM   3997 1HB  ASP B 249     -15.339 -32.859  14.757  1.00  0.00              
ATOM   3998 2HB  ASP B 249     -15.207 -34.341  13.819  1.00  0.00              
ATOM   3999  N   TYR B 250     -13.859 -31.630  12.278  1.00  0.00              
ATOM   4000  CA  TYR B 250     -13.933 -31.161  10.868  1.00  0.00              
ATOM   4001  C   TYR B 250     -12.578 -31.025  10.229  1.00  0.00              
ATOM   4002  O   TYR B 250     -12.422 -31.404   9.080  1.00  0.00              
ATOM   4003  CB  TYR B 250     -14.666 -29.820  10.780  1.00  0.00              
ATOM   4004  CG  TYR B 250     -16.143 -29.910  11.090  1.00  0.00              
ATOM   4005  CD1 TYR B 250     -16.777 -31.145  11.096  1.00  0.00              
ATOM   4006  CD2 TYR B 250     -16.865 -28.759  11.369  1.00  0.00              
ATOM   4007  CE1 TYR B 250     -18.126 -31.227  11.379  1.00  0.00              
ATOM   4008  CE2 TYR B 250     -18.215 -28.842  11.653  1.00  0.00              
ATOM   4009  CZ  TYR B 250     -18.845 -30.070  11.658  1.00  0.00              
ATOM   4010  OH  TYR B 250     -20.189 -30.152  11.940  1.00  0.00              
ATOM   4011  H   TYR B 250     -14.131 -31.002  13.020  1.00  0.00              
ATOM   4012  HA  TYR B 250     -14.412 -31.936  10.270  1.00  0.00              
ATOM   4013 1HB  TYR B 250     -14.214 -29.112  11.477  1.00  0.00              
ATOM   4014 2HB  TYR B 250     -14.553 -29.409   9.777  1.00  0.00              
ATOM   4015  HD1 TYR B 250     -16.209 -32.049  10.877  1.00  0.00              
ATOM   4016  HD2 TYR B 250     -16.368 -27.790  11.364  1.00  0.00              
ATOM   4017  HE1 TYR B 250     -18.624 -32.197  11.384  1.00  0.00              
ATOM   4018  HE2 TYR B 250     -18.782 -27.937  11.871  1.00  0.00              
ATOM   4019  HH  TYR B 250     -20.533 -29.272  12.111  1.00  0.00              
ATOM   4020  N   GLY B 251     -11.602 -30.496  10.975  1.00  0.00              
ATOM   4021  CA  GLY B 251     -10.238 -30.417  10.485  1.00  0.00              
ATOM   4022  C   GLY B 251      -9.644 -31.795  10.198  1.00  0.00              
ATOM   4023  O   GLY B 251      -9.089 -32.021   9.107  1.00  0.00              
ATOM   4024  H   GLY B 251     -11.814 -30.144  11.898  1.00  0.00              
ATOM   4025 1HA  GLY B 251     -10.213 -29.821   9.573  1.00  0.00              
ATOM   4026 2HA  GLY B 251      -9.616 -29.907  11.219  1.00  0.00              
ATOM   4027  N   GLU B 252      -9.730 -32.705  11.174  1.00  0.00              
ATOM   4028  CA  GLU B 252      -9.239 -34.102  11.005  1.00  0.00              
ATOM   4029  C   GLU B 252      -9.847 -34.825   9.780  1.00  0.00              
ATOM   4030  O   GLU B 252      -9.130 -35.452   8.993  1.00  0.00              
ATOM   4031  CB  GLU B 252      -9.539 -34.915  12.267  1.00  0.00              
ATOM   4032  CG  GLU B 252      -9.035 -36.351  12.224  1.00  0.00              
ATOM   4033  CD  GLU B 252      -9.299 -37.102  13.499  1.00  0.00              
ATOM   4034  OE1 GLU B 252      -8.872 -36.648  14.534  1.00  0.00              
ATOM   4035  OE2 GLU B 252      -9.930 -38.131  13.439  1.00  0.00              
ATOM   4036  H   GLU B 252     -10.141 -32.431  12.055  1.00  0.00              
ATOM   4037  HA  GLU B 252      -8.163 -34.073  10.832  1.00  0.00              
ATOM   4038 1HB  GLU B 252      -9.087 -34.427  13.130  1.00  0.00              
ATOM   4039 2HB  GLU B 252     -10.616 -34.944  12.433  1.00  0.00              
ATOM   4040 1HG  GLU B 252      -9.522 -36.872  11.401  1.00  0.00              
ATOM   4041 2HG  GLU B 252      -7.963 -36.342  12.029  1.00  0.00              
ATOM   4042  N   GLU B 253     -11.161 -34.739   9.619  1.00  0.00              
ATOM   4043  CA  GLU B 253     -11.799 -35.305   8.416  1.00  0.00              
ATOM   4044  C   GLU B 253     -11.210 -34.721   7.107  1.00  0.00              
ATOM   4045  O   GLU B 253     -10.893 -35.459   6.164  1.00  0.00              
ATOM   4046  CB  GLU B 253     -13.308 -35.055   8.458  1.00  0.00              
ATOM   4047  CG  GLU B 253     -14.072 -35.614   7.266  1.00  0.00              
ATOM   4048  CD  GLU B 253     -15.557 -35.405   7.373  1.00  0.00              
ATOM   4049  OE1 GLU B 253     -15.994 -34.884   8.371  1.00  0.00              
ATOM   4050  OE2 GLU B 253     -16.255 -35.767   6.455  1.00  0.00              
ATOM   4051  H   GLU B 253     -11.737 -34.288  10.315  1.00  0.00              
ATOM   4052  HA  GLU B 253     -11.558 -36.367   8.363  1.00  0.00              
ATOM   4053 1HB  GLU B 253     -13.725 -35.500   9.362  1.00  0.00              
ATOM   4054 2HB  GLU B 253     -13.498 -33.982   8.504  1.00  0.00              
ATOM   4055 1HG  GLU B 253     -13.713 -35.129   6.359  1.00  0.00              
ATOM   4056 2HG  GLU B 253     -13.864 -36.680   7.183  1.00  0.00              
ATOM   4057  N   PHE B 254     -11.005 -33.403   7.066  1.00  0.00              
ATOM   4058  CA  PHE B 254     -10.436 -32.744   5.873  1.00  0.00              
ATOM   4059  C   PHE B 254      -9.062 -33.312   5.533  1.00  0.00              
ATOM   4060  O   PHE B 254      -8.803 -33.720   4.403  1.00  0.00              
ATOM   4061  CB  PHE B 254     -10.298 -31.228   6.101  1.00  0.00              
ATOM   4062  CG  PHE B 254      -9.656 -30.503   4.946  1.00  0.00              
ATOM   4063  CD1 PHE B 254     -10.409 -30.139   3.817  1.00  0.00              
ATOM   4064  CD2 PHE B 254      -8.303 -30.165   4.990  1.00  0.00              
ATOM   4065  CE1 PHE B 254      -9.808 -29.467   2.748  1.00  0.00              
ATOM   4066  CE2 PHE B 254      -7.698 -29.490   3.935  1.00  0.00              
ATOM   4067  CZ  PHE B 254      -8.446 -29.140   2.812  1.00  0.00              
ATOM   4068  H   PHE B 254     -11.246 -32.842   7.870  1.00  0.00              
ATOM   4069  HA  PHE B 254     -11.110 -32.908   5.032  1.00  0.00              
ATOM   4070 1HB  PHE B 254     -11.283 -30.796   6.273  1.00  0.00              
ATOM   4071 2HB  PHE B 254      -9.702 -31.047   6.994  1.00  0.00              
ATOM   4072  HD1 PHE B 254     -11.470 -30.385   3.783  1.00  0.00              
ATOM   4073  HD2 PHE B 254      -7.718 -30.439   5.869  1.00  0.00              
ATOM   4074  HE1 PHE B 254     -10.398 -29.200   1.871  1.00  0.00              
ATOM   4075  HE2 PHE B 254      -6.640 -29.234   3.986  1.00  0.00              
ATOM   4076  HZ  PHE B 254      -7.971 -28.615   1.984  1.00  0.00              
ATOM   4077  N   TRP B 255      -8.184 -33.327   6.533  1.00  0.00              
ATOM   4078  CA  TRP B 255      -6.811 -33.771   6.398  1.00  0.00              
ATOM   4079  C   TRP B 255      -6.721 -35.181   5.803  1.00  0.00              
ATOM   4080  O   TRP B 255      -5.855 -35.443   4.984  1.00  0.00              
ATOM   4081  CB  TRP B 255      -6.118 -33.740   7.761  1.00  0.00              
ATOM   4082  CG  TRP B 255      -5.958 -32.359   8.320  1.00  0.00              
ATOM   4083  CD1 TRP B 255      -6.234 -31.957   9.593  1.00  0.00              
ATOM   4084  CD2 TRP B 255      -5.480 -31.182   7.624  1.00  0.00              
ATOM   4085  NE1 TRP B 255      -5.964 -30.619   9.736  1.00  0.00              
ATOM   4086  CE2 TRP B 255      -5.500 -30.129   8.542  1.00  0.00              
ATOM   4087  CE3 TRP B 255      -5.043 -30.943   6.315  1.00  0.00              
ATOM   4088  CZ2 TRP B 255      -5.101 -28.847   8.196  1.00  0.00              
ATOM   4089  CZ3 TRP B 255      -4.642 -29.658   5.969  1.00  0.00              
ATOM   4090  CH2 TRP B 255      -4.670 -28.638   6.886  1.00  0.00              
ATOM   4091  H   TRP B 255      -8.512 -33.007   7.433  1.00  0.00              
ATOM   4092  HA  TRP B 255      -6.296 -33.097   5.713  1.00  0.00              
ATOM   4093 1HB  TRP B 255      -6.690 -34.334   8.474  1.00  0.00              
ATOM   4094 2HB  TRP B 255      -5.130 -34.192   7.677  1.00  0.00              
ATOM   4095  HD1 TRP B 255      -6.613 -32.605  10.382  1.00  0.00              
ATOM   4096  HE1 TRP B 255      -6.086 -30.081  10.582  1.00  0.00              
ATOM   4097  HE3 TRP B 255      -5.016 -31.750   5.583  1.00  0.00              
ATOM   4098  HZ2 TRP B 255      -5.117 -28.023   8.910  1.00  0.00              
ATOM   4099  HZ3 TRP B 255      -4.304 -29.480   4.948  1.00  0.00              
ATOM   4100  HH2 TRP B 255      -4.348 -27.642   6.581  1.00  0.00              
ATOM   4101  N   LEU B 256      -7.620 -36.080   6.205  1.00  0.00              
ATOM   4102  CA  LEU B 256      -7.709 -37.395   5.558  1.00  0.00              
ATOM   4103  C   LEU B 256      -8.151 -37.287   4.088  1.00  0.00              
ATOM   4104  O   LEU B 256      -7.545 -37.912   3.220  1.00  0.00              
ATOM   4105  CB  LEU B 256      -8.692 -38.289   6.324  1.00  0.00              
ATOM   4106  CG  LEU B 256      -8.870 -39.709   5.772  1.00  0.00              
ATOM   4107  CD1 LEU B 256      -7.539 -40.447   5.827  1.00  0.00              
ATOM   4108  CD2 LEU B 256      -9.933 -40.439   6.579  1.00  0.00              
ATOM   4109  H   LEU B 256      -8.250 -35.860   6.963  1.00  0.00              
ATOM   4110  HA  LEU B 256      -6.715 -37.840   5.540  1.00  0.00              
ATOM   4111 1HB  LEU B 256      -8.352 -38.375   7.355  1.00  0.00              
ATOM   4112 2HB  LEU B 256      -9.670 -37.809   6.326  1.00  0.00              
ATOM   4113  HG  LEU B 256      -9.179 -39.657   4.727  1.00  0.00              
ATOM   4114 1HD1 LEU B 256      -7.665 -41.456   5.434  1.00  0.00              
ATOM   4115 2HD1 LEU B 256      -6.802 -39.914   5.226  1.00  0.00              
ATOM   4116 3HD1 LEU B 256      -7.196 -40.500   6.860  1.00  0.00              
ATOM   4117 1HD2 LEU B 256     -10.060 -41.448   6.186  1.00  0.00              
ATOM   4118 2HD2 LEU B 256      -9.625 -40.493   7.623  1.00  0.00              
ATOM   4119 3HD2 LEU B 256     -10.878 -39.900   6.507  1.00  0.00              
ATOM   4120  N   LYS B 257      -9.180 -36.486   3.810  1.00  0.00              
ATOM   4121  CA  LYS B 257      -9.675 -36.364   2.454  1.00  0.00              
ATOM   4122  C   LYS B 257      -8.648 -35.706   1.539  1.00  0.00              
ATOM   4123  O   LYS B 257      -8.618 -35.996   0.346  1.00  0.00              
ATOM   4124  CB  LYS B 257     -10.983 -35.570   2.438  1.00  0.00              
ATOM   4125  CG  LYS B 257     -12.172 -36.304   3.042  1.00  0.00              
ATOM   4126  CD  LYS B 257     -13.424 -35.441   3.019  1.00  0.00              
ATOM   4127  CE  LYS B 257     -14.627 -36.193   3.569  1.00  0.00              
ATOM   4128  NZ  LYS B 257     -15.842 -35.336   3.625  1.00  0.00              
ATOM   4129  H   LYS B 257      -9.625 -35.955   4.545  1.00  0.00              
ATOM   4130  HA  LYS B 257      -9.797 -37.365   2.038  1.00  0.00              
ATOM   4131 1HB  LYS B 257     -10.849 -34.639   2.988  1.00  0.00              
ATOM   4132 2HB  LYS B 257     -11.237 -35.309   1.410  1.00  0.00              
ATOM   4133 1HG  LYS B 257     -12.361 -37.218   2.478  1.00  0.00              
ATOM   4134 2HG  LYS B 257     -11.947 -36.574   4.073  1.00  0.00              
ATOM   4135 1HD  LYS B 257     -13.261 -34.545   3.619  1.00  0.00              
ATOM   4136 2HD  LYS B 257     -13.637 -35.136   1.994  1.00  0.00              
ATOM   4137 1HE  LYS B 257     -14.835 -37.057   2.939  1.00  0.00              
ATOM   4138 2HE  LYS B 257     -14.404 -36.550   4.574  1.00  0.00              
ATOM   4139 1HZ  LYS B 257     -16.615 -35.870   3.995  1.00  0.00              
ATOM   4140 2HZ  LYS B 257     -15.667 -34.540   4.222  1.00  0.00              
ATOM   4141 3HZ  LYS B 257     -16.070 -35.014   2.695  1.00  0.00              
ATOM   4142  N   LEU B 258      -7.818 -34.832   2.108  1.00  0.00              
ATOM   4143  CA  LEU B 258      -6.700 -34.182   1.434  1.00  0.00              
ATOM   4144  C   LEU B 258      -5.555 -35.142   1.110  1.00  0.00              
ATOM   4145  O   LEU B 258      -4.991 -35.110   0.015  1.00  0.00              
ATOM   4146  CB  LEU B 258      -6.171 -33.035   2.304  1.00  0.00              
ATOM   4147  CG  LEU B 258      -5.009 -32.230   1.708  1.00  0.00              
ATOM   4148  CD1 LEU B 258      -5.449 -31.599   0.394  1.00  0.00              
ATOM   4149  CD2 LEU B 258      -4.564 -31.168   2.702  1.00  0.00              
ATOM   4150  H   LEU B 258      -7.998 -34.620   3.079  1.00  0.00              
ATOM   4151  HA  LEU B 258      -7.063 -33.750   0.501  1.00  0.00              
ATOM   4152 1HB  LEU B 258      -6.987 -32.342   2.500  1.00  0.00              
ATOM   4153 2HB  LEU B 258      -5.835 -33.447   3.255  1.00  0.00              
ATOM   4154  HG  LEU B 258      -4.175 -32.899   1.493  1.00  0.00              
ATOM   4155 1HD1 LEU B 258      -4.623 -31.027  -0.030  1.00  0.00              
ATOM   4156 2HD1 LEU B 258      -5.743 -32.381  -0.305  1.00  0.00              
ATOM   4157 3HD1 LEU B 258      -6.294 -30.936   0.574  1.00  0.00              
ATOM   4158 1HD2 LEU B 258      -3.737 -30.596   2.279  1.00  0.00              
ATOM   4159 2HD2 LEU B 258      -5.397 -30.498   2.916  1.00  0.00              
ATOM   4160 3HD2 LEU B 258      -4.238 -31.648   3.625  1.00  0.00              
ATOM   4161  N   GLU B 259      -5.208 -35.969   2.096  1.00  0.00              
ATOM   4162  CA  GLU B 259      -4.169 -36.965   1.987  1.00  0.00              
ATOM   4163  C   GLU B 259      -4.480 -37.984   0.894  1.00  0.00              
ATOM   4164  O   GLU B 259      -3.592 -38.351   0.129  1.00  0.00              
ATOM   4165  CB  GLU B 259      -3.983 -37.677   3.328  1.00  0.00              
ATOM   4166  CG  GLU B 259      -2.862 -38.707   3.344  1.00  0.00              
ATOM   4167  CD  GLU B 259      -1.502 -38.093   3.159  1.00  0.00              
ATOM   4168  OE1 GLU B 259      -1.360 -36.922   3.414  1.00  0.00              
ATOM   4169  OE2 GLU B 259      -0.603 -38.798   2.762  1.00  0.00              
ATOM   4170  H   GLU B 259      -5.713 -35.878   2.965  1.00  0.00              
ATOM   4171  HA  GLU B 259      -3.236 -36.465   1.725  1.00  0.00              
ATOM   4172 1HB  GLU B 259      -3.772 -36.941   4.105  1.00  0.00              
ATOM   4173 2HB  GLU B 259      -4.907 -38.185   3.602  1.00  0.00              
ATOM   4174 1HG  GLU B 259      -2.882 -39.237   4.296  1.00  0.00              
ATOM   4175 2HG  GLU B 259      -3.039 -39.433   2.551  1.00  0.00              
ATOM   4176  N   TYR B 260      -5.747 -38.401   0.825  1.00  0.00              
ATOM   4177  CA  TYR B 260      -6.223 -39.409  -0.120  1.00  0.00              
ATOM   4178  C   TYR B 260      -7.361 -38.910  -1.019  1.00  0.00              
ATOM   4179  O   TYR B 260      -7.168 -38.737  -2.233  1.00  0.00              
ATOM   4180  CB  TYR B 260      -6.670 -40.660   0.640  1.00  0.00              
ATOM   4181  CG  TYR B 260      -5.561 -41.330   1.419  1.00  0.00              
ATOM   4182  CD1 TYR B 260      -5.527 -41.231   2.802  1.00  0.00              
ATOM   4183  CD2 TYR B 260      -4.578 -42.045   0.750  1.00  0.00              
ATOM   4184  CE1 TYR B 260      -4.513 -41.844   3.514  1.00  0.00              
ATOM   4185  CE2 TYR B 260      -3.565 -42.657   1.462  1.00  0.00              
ATOM   4186  CZ  TYR B 260      -3.531 -42.559   2.838  1.00  0.00              
ATOM   4187  OH  TYR B 260      -2.521 -43.169   3.546  1.00  0.00              
ATOM   4188  H   TYR B 260      -6.402 -37.985   1.471  1.00  0.00              
ATOM   4189  HA  TYR B 260      -5.409 -39.655  -0.803  1.00  0.00              
ATOM   4190 1HB  TYR B 260      -7.466 -40.396   1.338  1.00  0.00              
ATOM   4191 2HB  TYR B 260      -7.079 -41.385  -0.063  1.00  0.00              
ATOM   4192  HD1 TYR B 260      -6.300 -40.670   3.328  1.00  0.00              
ATOM   4193  HD2 TYR B 260      -4.604 -42.121  -0.337  1.00  0.00              
ATOM   4194  HE1 TYR B 260      -4.487 -41.767   4.600  1.00  0.00              
ATOM   4195  HE2 TYR B 260      -2.791 -43.218   0.936  1.00  0.00              
ATOM   4196  HH  TYR B 260      -1.927 -43.613   2.937  1.00  0.00              
ATOM   4197  N   GLY B 261      -8.533 -38.674  -0.427  1.00  0.00              
ATOM   4198  CA  GLY B 261      -9.706 -38.223  -1.187  1.00  0.00              
ATOM   4199  C   GLY B 261     -11.042 -38.393  -0.483  1.00  0.00              
ATOM   4200  O   GLY B 261     -11.174 -39.179   0.454  1.00  0.00              
ATOM   4201  OXT GLY B 261     -11.993 -37.753  -0.839  1.00  0.00              
ATOM   4202  H   GLY B 261      -8.615 -38.809   0.571  1.00  0.00              
ATOM   4203 1HA  GLY B 261      -9.596 -37.166  -1.432  1.00  0.00              
ATOM   4204 2HA  GLY B 261      -9.760 -38.767  -2.129  1.00  0.00              
TER                                                                             

complete: res ss phi psi omega frag rama seq
   1 L     0.000    0.000    0.000 ----      0.00 G
   2 H     0.000    0.000    0.000 ----      0.00 P
   3 H     0.000    0.000    0.000 ----      0.00 L
   4 H     0.000    0.000    0.000 ----      0.00 G
   5 H     0.000    0.000    0.000 ----      0.00 S
   6 H     0.000    0.000    0.000 ----      0.00 M
   7 H     0.000    0.000    0.000 ----      0.00 S
   8 H     0.000    0.000    0.000 ----      0.00 Q
   9 H     0.000    0.000    0.000 ----      0.00 S
  10 H     0.000    0.000    0.000 ----      0.00 N
  11 H     0.000    0.000    0.000 ----      0.00 R
  12 H     0.000    0.000    0.000 ----      0.00 E
  13 H     0.000    0.000    0.000 ----      0.00 L
  14 H     0.000    0.000    0.000 ----      0.00 V
  15 H     0.000    0.000    0.000 ----      0.00 V
  16 H     0.000    0.000    0.000 ----      0.00 D
  17 H     0.000    0.000    0.000 ----      0.00 F
  18 H     0.000    0.000    0.000 ----      0.00 L
  19 H     0.000    0.000    0.000 ----      0.00 S
  20 H     0.000    0.000    0.000 ----      0.00 Y
  21 H     0.000    0.000    0.000 ----      0.00 K
  22 H     0.000    0.000    0.000 ----      0.00 L
  23 H     0.000    0.000    0.000 ----      0.00 S
  24 H     0.000    0.000    0.000 ----      0.00 Q
  25 H     0.000    0.000    0.000 ----      0.00 K
  26 L     0.000    0.000    0.000 ----      0.00 G
  27 L     0.000    0.000    0.000 ----      0.00 Y
  28 L     0.000    0.000    0.000 ----      0.00 S
  29 L     0.000    0.000    0.000 ----      0.00 W
  30 L     0.000    0.000    0.000 ----      0.00 S
  31 H     0.000    0.000    0.000 ----      0.00 Q
  32 H     0.000    0.000    0.000 ----      0.00 M
  33 H     0.000    0.000    0.000 ----      0.00 A
  34 H     0.000    0.000    0.000 ----      0.00 A
  35 H     0.000    0.000    0.000 ----      0.00 V
  36 H     0.000    0.000    0.000 ----      0.00 K
  37 H     0.000    0.000    0.000 ----      0.00 Q
  38 H     0.000    0.000    0.000 ----      0.00 A
  39 H     0.000    0.000    0.000 ----      0.00 L
  40 H     0.000    0.000    0.000 ----      0.00 R
  41 H     0.000    0.000    0.000 ----      0.00 E
  42 H     0.000    0.000    0.000 ----      0.00 A
  43 H     0.000    0.000    0.000 ----      0.00 G
  44 H     0.000    0.000    0.000 ----      0.00 D
  45 H     0.000    0.000    0.000 ----      0.00 E
  46 H     0.000    0.000    0.000 ----      0.00 F
  47 H     0.000    0.000    0.000 ----      0.00 E
  48 H     0.000    0.000    0.000 ----      0.00 L
  49 H     0.000    0.000    0.000 ----      0.00 R
  50 L     0.000    0.000    0.000 ----      0.00 Y
  51 H     0.000    0.000    0.000 ----      0.00 R
  52 H     0.000    0.000    0.000 ----      0.00 R
  53 H     0.000    0.000    0.000 ----      0.00 A
  54 H     0.000    0.000    0.000 ----      0.00 F
  55 H     0.000    0.000    0.000 ----      0.00 S
  56 H     0.000    0.000    0.000 ----      0.00 D
  57 H     0.000    0.000    0.000 ----      0.00 L
  58 H     0.000    0.000    0.000 ----      0.00 T
  59 H     0.000    0.000    0.000 ----      0.00 S
  60 L     0.000    0.000    0.000 ----      0.00 Q
  61 L     0.000    0.000    0.000 ----      0.00 L
  62 L     0.000    0.000    0.000 ----      0.00 H
  63 L     0.000    0.000    0.000 ----      0.00 I
  64 L     0.000    0.000    0.000 ----      0.00 T
  65 H     0.000    0.000    0.000 ----      0.00 P
  66 H     0.000    0.000    0.000 ----      0.00 G
  67 H     0.000    0.000    0.000 ----      0.00 T
  68 H     0.000    0.000    0.000 ----      0.00 A
  69 H     0.000    0.000    0.000 ----      0.00 Y
  70 H     0.000    0.000    0.000 ----      0.00 Q
  71 H     0.000    0.000    0.000 ----      0.00 S
  72 H     0.000    0.000    0.000 ----      0.00 F
  73 H     0.000    0.000    0.000 ----      0.00 E
  74 H     0.000    0.000    0.000 ----      0.00 Q
  75 H     0.000    0.000    0.000 ----      0.00 V
  76 H     0.000    0.000    0.000 ----      0.00 V
  77 H     0.000    0.000    0.000 ----      0.00 N
  78 H     0.000    0.000    0.000 ----      0.00 E
  79 H     0.000    0.000    0.000 ----      0.00 L
  80 L     0.000    0.000    0.000 ----      0.00 F
  81 L     0.000    0.000    0.000 ----      0.00 R
  82 L     0.000    0.000    0.000 ----      0.00 D
  83 L     0.000    0.000    0.000 ----      0.00 G
  84 L     0.000    0.000    0.000 ----      0.00 V
  85 L     0.000    0.000    0.000 ----      0.00 N
  86 H     0.000    0.000    0.000 ----      0.00 W
  87 H     0.000    0.000    0.000 ----      0.00 G
  88 H     0.000    0.000    0.000 ----      0.00 R
  89 H     0.000    0.000    0.000 ----      0.00 I
  90 H     0.000    0.000    0.000 ----      0.00 V
  91 H     0.000    0.000    0.000 ----      0.00 A
  92 H     0.000    0.000    0.000 ----      0.00 F
  93 H     0.000    0.000    0.000 ----      0.00 F
  94 H     0.000    0.000    0.000 ----      0.00 S
  95 H     0.000    0.000    0.000 ----      0.00 F
  96 H     0.000    0.000    0.000 ----      0.00 G
  97 H     0.000    0.000    0.000 ----      0.00 G
  98 H     0.000    0.000    0.000 ----      0.00 A
  99 H     0.000    0.000    0.000 ----      0.00 L
 100 H     0.000    0.000    0.000 ----      0.00 C
 101 H     0.000    0.000    0.000 ----      0.00 V
 102 H     0.000    0.000    0.000 ----      0.00 E
 103 H     0.000    0.000    0.000 ----      0.00 S
 104 H     0.000    0.000    0.000 ----      0.00 V
 105 H     0.000    0.000    0.000 ----      0.00 D
 106 L     0.000    0.000    0.000 ----      0.00 K
 107 L     0.000    0.000    0.000 ----      0.00 E
 108 L     0.000    0.000    0.000 ----      0.00 M
 109 H     0.000    0.000    0.000 ----      0.00 Q
 110 H     0.000    0.000    0.000 ----      0.00 V
 111 H     0.000    0.000    0.000 ----      0.00 L
 112 H     0.000    0.000    0.000 ----      0.00 V
 113 H     0.000    0.000    0.000 ----      0.00 S
 114 H     0.000    0.000    0.000 ----      0.00 R
 115 H     0.000    0.000    0.000 ----      0.00 I
 116 H     0.000    0.000    0.000 ----      0.00 A
 117 H     0.000    0.000    0.000 ----      0.00 A
 118 H     0.000    0.000    0.000 ----      0.00 W
 119 H     0.000    0.000    0.000 ----      0.00 M
 120 H     0.000    0.000    0.000 ----      0.00 A
 121 H     0.000    0.000    0.000 ----      0.00 T
 122 H     0.000    0.000    0.000 ----      0.00 Y
 123 H     0.000    0.000    0.000 ----      0.00 L
 124 H     0.000    0.000    0.000 ----      0.00 N
 125 H     0.000    0.000    0.000 ----      0.00 D
 126 H     0.000    0.000    0.000 ----      0.00 H
 127 H     0.000    0.000    0.000 ----      0.00 L
 128 H     0.000    0.000    0.000 ----      0.00 E
 129 H     0.000    0.000    0.000 ----      0.00 P
 130 H     0.000    0.000    0.000 ----      0.00 W
 131 H     0.000    0.000    0.000 ----      0.00 I
 132 H     0.000    0.000    0.000 ----      0.00 Q
 133 H     0.000    0.000    0.000 ----      0.00 E
 134 H     0.000    0.000    0.000 ----      0.00 N
 135 L     0.000    0.000    0.000 ----      0.00 G
 136 H     0.000    0.000    0.000 ----      0.00 G
 137 H     0.000    0.000    0.000 ----      0.00 W
 138 H     0.000    0.000    0.000 ----      0.00 D
 139 H     0.000    0.000    0.000 ----      0.00 T
 140 H     0.000    0.000    0.000 ----      0.00 F
 141 H     0.000    0.000    0.000 ----      0.00 V
 142 H     0.000    0.000    0.000 ----      0.00 E
 143 H     0.000    0.000    0.000 ----      0.00 L
 144 H     0.000    0.000    0.000 ----      0.00 Y
 145 L     0.000    0.000    0.000 ----      0.00 G
 146 L     0.000    0.000    0.000 ----      0.00 D
 147 H     0.000    0.000    0.000 ----      0.00 P
 148 H     0.000    0.000    0.000 ----      0.00 K
 149 H     0.000    0.000    0.000 ----      0.00 K
 150 H     0.000    0.000    0.000 ----      0.00 V
 151 H     0.000    0.000    0.000 ----      0.00 L
 152 H     0.000    0.000    0.000 ----      0.00 D
 153 H     0.000    0.000    0.000 ----      0.00 K
 154 H     0.000    0.000    0.000 ----      0.00 A
 155 H     0.000    0.000    0.000 ----      0.00 K
 156 H     0.000    0.000    0.000 ----      0.00 D
 157 H     0.000    0.000    0.000 ----      0.00 Q
 158 H     0.000    0.000    0.000 ----      0.00 A
 159 H     0.000    0.000    0.000 ----      0.00 E
 160 H     0.000    0.000    0.000 ----      0.00 N
 161 H     0.000    0.000    0.000 ----      0.00 R
 162 H     0.000    0.000    0.000 ----      0.00 V
 163 H     0.000    0.000    0.000 ----      0.00 R
 164 H     0.000    0.000    0.000 ----      0.00 E
 165 H     0.000    0.000    0.000 ----      0.00 L
 166 H     0.000    0.000    0.000 ----      0.00 K
 167 H     0.000    0.000    0.000 ----      0.00 Q
 168 H     0.000    0.000    0.000 ----      0.00 K
 169 H     0.000    0.000    0.000 ----      0.00 L
 170 H     0.000    0.000    0.000 ----      0.00 E
 171 H     0.000    0.000    0.000 ----      0.00 E
 172 H     0.000    0.000    0.000 ----      0.00 L
 173 H     0.000    0.000    0.000 ----      0.00 Y
 174 H     0.000    0.000    0.000 ----      0.00 K
 175 H     0.000    0.000    0.000 ----      0.00 E
 176 H     0.000    0.000    0.000 ----      0.00 A
 177 L     0.000    0.000    0.000 ----      0.00 R
 178 L     0.000    0.000    0.000 ----      0.00 K
 179 L     0.000    0.000    0.000 ----      0.00 L
 180 L     0.000    0.000    0.000 ----      0.00 D
 181 L     0.000    0.000    0.000 ----      0.00 L
 182 L     0.000    0.000    0.000 ----      0.00 T
 183 H     0.000    0.000    0.000 ----      0.00 Q
 184 H     0.000    0.000    0.000 ----      0.00 E
 185 H     0.000    0.000    0.000 ----      0.00 M
 186 H     0.000    0.000    0.000 ----      0.00 R
 187 H     0.000    0.000    0.000 ----      0.00 R
 188 H     0.000    0.000    0.000 ----      0.00 E
 189 H     0.000    0.000    0.000 ----      0.00 L
 190 H     0.000    0.000    0.000 ----      0.00 R
 191 H     0.000    0.000    0.000 ----      0.00 N
 192 H     0.000    0.000    0.000 ----      0.00 R
 193 H     0.000    0.000    0.000 ----      0.00 A
 194 H     0.000    0.000    0.000 ----      0.00 I
 195 H     0.000    0.000    0.000 ----      0.00 A
 196 H     0.000    0.000    0.000 ----      0.00 A
 197 H     0.000    0.000    0.000 ----      0.00 I
 198 H     0.000    0.000    0.000 ----      0.00 L
 199 H     0.000    0.000    0.000 ----      0.00 Q
 200 H     0.000    0.000    0.000 ----      0.00 A
 201 H     0.000    0.000    0.000 ----      0.00 I
 202 H     0.000    0.000    0.000 ----      0.00 G
 203 H     0.000    0.000    0.000 ----      0.00 D
 204 H     0.000    0.000    0.000 ----      0.00 L
 205 H     0.000    0.000    0.000 ----      0.00 L
 206 H     0.000    0.000    0.000 ----      0.00 N
 207 H     0.000    0.000    0.000 ----      0.00 A
 208 H     0.000    0.000    0.000 ----      0.00 I
 209 H     0.000    0.000    0.000 ----      0.00 Q
 210 H     0.000    0.000    0.000 ----      0.00 Q
 211 H     0.000    0.000    0.000 ----      0.00 A
 212 H     0.000    0.000    0.000 ----      0.00 K
 213 H     0.000    0.000    0.000 ----      0.00 D
 214 H     0.000    0.000    0.000 ----      0.00 E
 215 H     0.000    0.000    0.000 ----      0.00 A
 216 H     0.000    0.000    0.000 ----      0.00 D
 217 H     0.000    0.000    0.000 ----      0.00 K
 218 H     0.000    0.000    0.000 ----      0.00 L
 219 H     0.000    0.000    0.000 ----      0.00 K
 220 H     0.000    0.000    0.000 ----      0.00 K
 221 L     0.000    0.000    0.000 ----      0.00 A
 222 L     0.000    0.000    0.000 ----      0.00 G
 223 L     0.000    0.000    0.000 ----      0.00 L
 224 L     0.000    0.000    0.000 ----      0.00 V
 225 L     0.000    0.000    0.000 ----      0.00 N
 226 H     0.000    0.000    0.000 ----      0.00 S
 227 H     0.000    0.000    0.000 ----      0.00 Q
 228 H     0.000    0.000    0.000 ----      0.00 Q
 229 H     0.000    0.000    0.000 ----      0.00 L
 230 H     0.000    0.000    0.000 ----      0.00 D
 231 H     0.000    0.000    0.000 ----      0.00 E
 232 H     0.000    0.000    0.000 ----      0.00 L
 233 H     0.000    0.000    0.000 ----      0.00 K
 234 H     0.000    0.000    0.000 ----      0.00 R
 235 H     0.000    0.000    0.000 ----      0.00 R
 236 H     0.000    0.000    0.000 ----      0.00 L
 237 H     0.000    0.000    0.000 ----      0.00 E
 238 H     0.000    0.000    0.000 ----      0.00 E
 239 H     0.000    0.000    0.000 ----      0.00 L
 240 H     0.000    0.000    0.000 ----      0.00 Q
 241 H     0.000    0.000    0.000 ----      0.00 N
 242 H     0.000    0.000    0.000 ----      0.00 E
 243 H     0.000    0.000    0.000 ----      0.00 A
 244 H     0.000    0.000    0.000 ----      0.00 A
 245 H     0.000    0.000    0.000 ----      0.00 E
 246 H     0.000    0.000    0.000 ----      0.00 K
 247 H     0.000    0.000    0.000 ----      0.00 A
 248 H     0.000    0.000    0.000 ----      0.00 A
 249 H     0.000    0.000    0.000 ----      0.00 D
 250 H     0.000    0.000    0.000 ----      0.00 Y
 251 H     0.000    0.000    0.000 ----      0.00 G
 252 H     0.000    0.000    0.000 ----      0.00 E
 253 H     0.000    0.000    0.000 ----      0.00 E
 254 H     0.000    0.000    0.000 ----      0.00 F
 255 H     0.000    0.000    0.000 ----      0.00 W
 256 H     0.000    0.000    0.000 ----      0.00 L
 257 H     0.000    0.000    0.000 ----      0.00 K
 258 H     0.000    0.000    0.000 ----      0.00 L
 259 H     0.000    0.000    0.000 ----      0.00 E
 260 L     0.000    0.000    0.000 ----      0.00 Y
 261 L     0.000    0.000    0.000 ----      0.00 G
