# Supplementary material for: Computationally designed high specificity inhibitors delineate the roles of BCL2 family proteins in cancer
Source: eLife. 2016 Nov 2;5:e20352. doi: 10.7554/eLife.20352 (PMC5127641; doi:10.7554/eLife.20352)
Supplement: Supplementary file 2. — PDB models of all computationally designed proteins (CDPs). Please see Supplementary file 1A for descriptions and computational statistics. DOI: http://dx.doi.org/10.7554/eLife.20352.027 [file elife-20352-supp2.gz › CDP_models/X-CDP04.pdb]

ATOM      1  N   GLY A   1      33.834  -4.113  24.700  1.00  0.00              
ATOM      2  CA  GLY A   1      34.455  -5.342  24.229  1.00  0.00              
ATOM      3  C   GLY A   1      33.668  -6.577  24.625  1.00  0.00              
ATOM      4  O   GLY A   1      32.606  -6.468  25.244  1.00  0.00              
ATOM      5 1H   GLY A   1      34.387  -3.330  24.416  1.00  0.00              
ATOM      6 2H   GLY A   1      32.917  -4.032  24.310  1.00  0.00              
ATOM      7 3H   GLY A   1      33.771  -4.132  25.698  1.00  0.00              
ATOM      8 1HA  GLY A   1      34.546  -5.311  23.143  1.00  0.00              
ATOM      9 2HA  GLY A   1      35.464  -5.418  24.634  1.00  0.00              
ATOM     10  N   PRO A   2      34.192  -7.766  24.280  1.00  0.00              
ATOM     11  CA  PRO A   2      33.561  -9.048  24.623  1.00  0.00              
ATOM     12  C   PRO A   2      33.275  -9.180  26.118  1.00  0.00              
ATOM     13  O   PRO A   2      32.267  -9.757  26.522  1.00  0.00              
ATOM     14  CB  PRO A   2      34.605 -10.071  24.164  1.00  0.00              
ATOM     15  CG  PRO A   2      35.310  -9.395  23.039  1.00  0.00              
ATOM     16  CD  PRO A   2      35.418  -7.958  23.474  1.00  0.00              
ATOM     17  HA  PRO A   2      32.644  -9.171  24.028  1.00  0.00              
ATOM     18 1HB  PRO A   2      35.276 -10.324  24.998  1.00  0.00              
ATOM     19 2HB  PRO A   2      34.108 -11.004  23.858  1.00  0.00              
ATOM     20 1HG  PRO A   2      36.291  -9.861  22.870  1.00  0.00              
ATOM     21 2HG  PRO A   2      34.737  -9.513  22.106  1.00  0.00              
ATOM     22 1HD  PRO A   2      36.328  -7.824  24.077  1.00  0.00              
ATOM     23 2HD  PRO A   2      35.440  -7.306  22.588  1.00  0.00              
ATOM     24  N   LEU A   3      34.177  -8.658  26.933  1.00  0.00              
ATOM     25  CA  LEU A   3      34.020  -8.704  28.376  1.00  0.00              
ATOM     26  C   LEU A   3      32.824  -7.863  28.835  1.00  0.00              
ATOM     27  O   LEU A   3      32.097  -8.239  29.757  1.00  0.00              
ATOM     28  CB  LEU A   3      35.301  -8.206  29.057  1.00  0.00              
ATOM     29  CG  LEU A   3      36.531  -9.109  28.903  1.00  0.00              
ATOM     30  CD1 LEU A   3      37.752  -8.409  29.483  1.00  0.00              
ATOM     31  CD2 LEU A   3      36.278 -10.436  29.603  1.00  0.00              
ATOM     32  H   LEU A   3      34.997  -8.216  26.541  1.00  0.00              
ATOM     33  HA  LEU A   3      33.838  -9.737  28.671  1.00  0.00              
ATOM     34 1HB  LEU A   3      35.554  -7.229  28.649  1.00  0.00              
ATOM     35 2HB  LEU A   3      35.106  -8.092  30.123  1.00  0.00              
ATOM     36  HG  LEU A   3      36.721  -9.288  27.844  1.00  0.00              
ATOM     37 1HD1 LEU A   3      38.627  -9.050  29.372  1.00  0.00              
ATOM     38 2HD1 LEU A   3      37.922  -7.472  28.951  1.00  0.00              
ATOM     39 3HD1 LEU A   3      37.585  -8.202  30.539  1.00  0.00              
ATOM     40 1HD2 LEU A   3      37.153 -11.079  29.492  1.00  0.00              
ATOM     41 2HD2 LEU A   3      36.090 -10.259  30.662  1.00  0.00              
ATOM     42 3HD2 LEU A   3      35.411 -10.923  29.156  1.00  0.00              
ATOM     43  N   GLY A   4      32.628  -6.729  28.175  1.00  0.00              
ATOM     44  CA  GLY A   4      31.450  -5.914  28.402  1.00  0.00              
ATOM     45  C   GLY A   4      30.187  -6.658  28.018  1.00  0.00              
ATOM     46  O   GLY A   4      29.196  -6.629  28.754  1.00  0.00              
ATOM     47  H   GLY A   4      33.315  -6.425  27.500  1.00  0.00              
ATOM     48 1HA  GLY A   4      31.403  -5.627  29.452  1.00  0.00              
ATOM     49 2HA  GLY A   4      31.526  -4.996  27.821  1.00  0.00              
ATOM     50  N   SER A   5      30.217  -7.325  26.866  1.00  0.00              
ATOM     51  CA  SER A   5      29.077  -8.124  26.424  1.00  0.00              
ATOM     52  C   SER A   5      28.775  -9.259  27.401  1.00  0.00              
ATOM     53  O   SER A   5      27.614  -9.547  27.689  1.00  0.00              
ATOM     54  CB  SER A   5      29.345  -8.692  25.045  1.00  0.00              
ATOM     55  OG  SER A   5      29.426  -7.671  24.088  1.00  0.00              
ATOM     56  H   SER A   5      31.041  -7.280  26.284  1.00  0.00              
ATOM     57  HA  SER A   5      28.194  -7.484  26.399  1.00  0.00              
ATOM     58 1HB  SER A   5      30.278  -9.256  25.058  1.00  0.00              
ATOM     59 2HB  SER A   5      28.549  -9.385  24.775  1.00  0.00              
ATOM     60  HG  SER A   5      30.309  -7.302  24.169  1.00  0.00              
ATOM     61  N   MET A   6      29.825  -9.884  27.919  1.00  0.00              
ATOM     62  CA  MET A   6      29.677 -10.947  28.898  1.00  0.00              
ATOM     63  C   MET A   6      28.983 -10.410  30.149  1.00  0.00              
ATOM     64  O   MET A   6      28.009 -10.996  30.632  1.00  0.00              
ATOM     65  CB  MET A   6      31.038 -11.546  29.245  1.00  0.00              
ATOM     66  CG  MET A   6      30.993 -12.645  30.298  1.00  0.00              
ATOM     67  SD  MET A   6      32.633 -13.251  30.741  1.00  0.00              
ATOM     68  CE  MET A   6      33.286 -11.842  31.630  1.00  0.00              
ATOM     69  H   MET A   6      30.753  -9.613  27.625  1.00  0.00              
ATOM     70  HA  MET A   6      29.063 -11.735  28.462  1.00  0.00              
ATOM     71 1HB  MET A   6      31.492 -11.962  28.347  1.00  0.00              
ATOM     72 2HB  MET A   6      31.699 -10.759  29.612  1.00  0.00              
ATOM     73 1HG  MET A   6      30.511 -12.266  31.198  1.00  0.00              
ATOM     74 2HG  MET A   6      30.405 -13.483  29.924  1.00  0.00              
ATOM     75 1HE  MET A   6      34.298 -12.063  31.970  1.00  0.00              
ATOM     76 2HE  MET A   6      33.305 -10.973  30.972  1.00  0.00              
ATOM     77 3HE  MET A   6      32.653 -11.630  32.492  1.00  0.00              
ATOM     78  N   SER A   7      29.477  -9.282  30.653  1.00  0.00              
ATOM     79  CA  SER A   7      28.921  -8.652  31.847  1.00  0.00              
ATOM     80  C   SER A   7      27.464  -8.304  31.636  1.00  0.00              
ATOM     81  O   SER A   7      26.630  -8.500  32.522  1.00  0.00              
ATOM     82  CB  SER A   7      29.702  -7.402  32.200  1.00  0.00              
ATOM     83  OG  SER A   7      31.017  -7.718  32.567  1.00  0.00              
ATOM     84  H   SER A   7      30.265  -8.851  30.191  1.00  0.00              
ATOM     85  HA  SER A   7      29.033  -9.341  32.686  1.00  0.00              
ATOM     86 1HB  SER A   7      29.713  -6.726  31.345  1.00  0.00              
ATOM     87 2HB  SER A   7      29.208  -6.883  33.020  1.00  0.00              
ATOM     88  HG  SER A   7      31.495  -7.858  31.746  1.00  0.00              
ATOM     89  N   GLN A   8      27.173  -7.769  30.459  1.00  0.00              
ATOM     90  CA  GLN A   8      25.818  -7.401  30.102  1.00  0.00              
ATOM     91  C   GLN A   8      24.927  -8.632  30.005  1.00  0.00              
ATOM     92  O   GLN A   8      23.766  -8.601  30.419  1.00  0.00              
ATOM     93  CB  GLN A   8      25.803  -6.633  28.777  1.00  0.00              
ATOM     94  CG  GLN A   8      24.420  -6.189  28.331  1.00  0.00              
ATOM     95  CD  GLN A   8      23.772  -5.236  29.317  1.00  0.00              
ATOM     96  OE1 GLN A   8      24.458  -4.522  30.054  1.00  0.00              
ATOM     97  NE2 GLN A   8      22.445  -5.219  29.337  1.00  0.00              
ATOM     98  H   GLN A   8      27.917  -7.613  29.792  1.00  0.00              
ATOM     99  HA  GLN A   8      25.412  -6.767  30.891  1.00  0.00              
ATOM    100 1HB  GLN A   8      26.430  -5.746  28.864  1.00  0.00              
ATOM    101 2HB  GLN A   8      26.226  -7.258  27.990  1.00  0.00              
ATOM    102 1HG  GLN A   8      24.506  -5.680  27.370  1.00  0.00              
ATOM    103 2HG  GLN A   8      23.782  -7.066  28.233  1.00  0.00              
ATOM    104 1HE2 GLN A   8      21.961  -4.610  29.967  1.00  0.00              
ATOM    105 2HE2 GLN A   8      21.927  -5.814  28.722  1.00  0.00              
ATOM    106  N   SER A   9      25.470  -9.720  29.463  1.00  0.00              
ATOM    107  CA  SER A   9      24.715 -10.963  29.380  1.00  0.00              
ATOM    108  C   SER A   9      24.358 -11.461  30.773  1.00  0.00              
ATOM    109  O   SER A   9      23.235 -11.898  31.010  1.00  0.00              
ATOM    110  CB  SER A   9      25.514 -12.018  28.640  1.00  0.00              
ATOM    111  OG  SER A   9      25.723 -11.644  27.306  1.00  0.00              
ATOM    112  H   SER A   9      26.413  -9.692  29.102  1.00  0.00              
ATOM    113  HA  SER A   9      23.782 -10.766  28.849  1.00  0.00              
ATOM    114 1HB  SER A   9      26.473 -12.161  29.135  1.00  0.00              
ATOM    115 2HB  SER A   9      24.982 -12.968  28.675  1.00  0.00              
ATOM    116  HG  SER A   9      26.447 -11.014  27.318  1.00  0.00              
ATOM    117  N   ASN A  10      25.315 -11.383  31.691  1.00  0.00              
ATOM    118  CA  ASN A  10      25.065 -11.784  33.071  1.00  0.00              
ATOM    119  C   ASN A  10      24.019 -10.889  33.740  1.00  0.00              
ATOM    120  O   ASN A  10      23.167 -11.375  34.490  1.00  0.00              
ATOM    121  CB  ASN A  10      26.358 -11.779  33.865  1.00  0.00              
ATOM    122  CG  ASN A  10      27.268 -12.917  33.494  1.00  0.00              
ATOM    123  OD1 ASN A  10      26.829 -13.916  32.912  1.00  0.00              
ATOM    124  ND2 ASN A  10      28.529 -12.786  33.819  1.00  0.00              
ATOM    125  H   ASN A  10      26.231 -11.042  31.437  1.00  0.00              
ATOM    126  HA  ASN A  10      24.613 -12.778  33.066  1.00  0.00              
ATOM    127 1HB  ASN A  10      26.885 -10.839  33.697  1.00  0.00              
ATOM    128 2HB  ASN A  10      26.132 -11.843  34.929  1.00  0.00              
ATOM    129 1HD2 ASN A  10      29.181 -13.512  33.597  1.00  0.00              
ATOM    130 2HD2 ASN A  10      28.841 -11.961  34.289  1.00  0.00              
ATOM    131  N   ARG A  11      24.063  -9.587  33.451  1.00  0.00              
ATOM    132  CA  ARG A  11      23.055  -8.675  33.982  1.00  0.00              
ATOM    133  C   ARG A  11      21.671  -9.067  33.485  1.00  0.00              
ATOM    134  O   ARG A  11      20.702  -9.030  34.239  1.00  0.00              
ATOM    135  CB  ARG A  11      23.355  -7.240  33.574  1.00  0.00              
ATOM    136  CG  ARG A  11      24.554  -6.615  34.269  1.00  0.00              
ATOM    137  CD  ARG A  11      24.905  -5.298  33.678  1.00  0.00              
ATOM    138  NE  ARG A  11      26.046  -4.692  34.345  1.00  0.00              
ATOM    139  CZ  ARG A  11      26.686  -3.587  33.914  1.00  0.00              
ATOM    140  NH1 ARG A  11      26.287  -2.981  32.818  1.00  0.00              
ATOM    141  NH2 ARG A  11      27.716  -3.113  34.593  1.00  0.00              
ATOM    142  H   ARG A  11      24.796  -9.221  32.861  1.00  0.00              
ATOM    143  HA  ARG A  11      23.063  -8.747  35.070  1.00  0.00              
ATOM    144 1HB  ARG A  11      23.536  -7.198  32.501  1.00  0.00              
ATOM    145 2HB  ARG A  11      22.488  -6.614  33.784  1.00  0.00              
ATOM    146 1HG  ARG A  11      24.326  -6.467  35.325  1.00  0.00              
ATOM    147 2HG  ARG A  11      25.416  -7.275  34.172  1.00  0.00              
ATOM    148 1HD  ARG A  11      25.154  -5.426  32.625  1.00  0.00              
ATOM    149 2HD  ARG A  11      24.057  -4.620  33.770  1.00  0.00              
ATOM    150  HE  ARG A  11      26.383  -5.130  35.192  1.00  0.00              
ATOM    151 1HH1 ARG A  11      25.499  -3.344  32.299  1.00  0.00              
ATOM    152 2HH1 ARG A  11      26.766  -2.154  32.495  1.00  0.00              
ATOM    153 1HH2 ARG A  11      28.024  -3.579  35.436  1.00  0.00              
ATOM    154 2HH2 ARG A  11      28.196  -2.286  34.270  1.00  0.00              
ATOM    155  N   GLU A  12      21.582  -9.446  32.216  1.00  0.00              
ATOM    156  CA  GLU A  12      20.295  -9.822  31.643  1.00  0.00              
ATOM    157  C   GLU A  12      19.782 -11.154  32.193  1.00  0.00              
ATOM    158  O   GLU A  12      18.573 -11.348  32.335  1.00  0.00              
ATOM    159  CB  GLU A  12      20.374  -9.833  30.116  1.00  0.00              
ATOM    160  CG  GLU A  12      20.595  -8.429  29.543  1.00  0.00              
ATOM    161  CD  GLU A  12      20.822  -8.418  28.043  1.00  0.00              
ATOM    162  OE1 GLU A  12      20.888  -9.509  27.432  1.00  0.00              
ATOM    163  OE2 GLU A  12      20.939  -7.310  27.474  1.00  0.00              
ATOM    164  H   GLU A  12      22.407  -9.477  31.635  1.00  0.00              
ATOM    165  HA  GLU A  12      19.551  -9.086  31.949  1.00  0.00              
ATOM    166 1HB  GLU A  12      21.191 -10.481  29.798  1.00  0.00              
ATOM    167 2HB  GLU A  12      19.452 -10.245  29.706  1.00  0.00              
ATOM    168 1HG  GLU A  12      19.722  -7.816  29.766  1.00  0.00              
ATOM    169 2HG  GLU A  12      21.456  -7.979  30.034  1.00  0.00              
ATOM    170  N   LEU A  13      20.702 -12.059  32.505  1.00  0.00              
ATOM    171  CA  LEU A  13      20.344 -13.328  33.120  1.00  0.00              
ATOM    172  C   LEU A  13      19.710 -13.062  34.491  1.00  0.00              
ATOM    173  O   LEU A  13      18.702 -13.672  34.853  1.00  0.00              
ATOM    174  CB  LEU A  13      21.580 -14.225  33.266  1.00  0.00              
ATOM    175  CG  LEU A  13      22.125 -14.825  31.964  1.00  0.00              
ATOM    176  CD1 LEU A  13      23.462 -15.501  32.236  1.00  0.00              
ATOM    177  CD2 LEU A  13      21.117 -15.815  31.400  1.00  0.00              
ATOM    178  H   LEU A  13      21.674 -11.864  32.311  1.00  0.00              
ATOM    179  HA  LEU A  13      19.621 -13.832  32.478  1.00  0.00              
ATOM    180 1HB  LEU A  13      22.379 -13.643  33.723  1.00  0.00              
ATOM    181 2HB  LEU A  13      21.333 -15.051  33.934  1.00  0.00              
ATOM    182  HG  LEU A  13      22.295 -14.028  31.240  1.00  0.00              
ATOM    183 1HD1 LEU A  13      23.849 -15.927  31.310  1.00  0.00              
ATOM    184 2HD1 LEU A  13      24.169 -14.766  32.620  1.00  0.00              
ATOM    185 3HD1 LEU A  13      23.326 -16.293  32.971  1.00  0.00              
ATOM    186 1HD2 LEU A  13      21.504 -16.241  30.473  1.00  0.00              
ATOM    187 2HD2 LEU A  13      20.947 -16.613  32.123  1.00  0.00              
ATOM    188 3HD2 LEU A  13      20.176 -15.302  31.198  1.00  0.00              
ATOM    189  N   VAL A  14      20.297 -12.129  35.235  1.00  0.00              
ATOM    190  CA  VAL A  14      19.733 -11.672  36.511  1.00  0.00              
ATOM    191  C   VAL A  14      18.329 -11.075  36.323  1.00  0.00              
ATOM    192  O   VAL A  14      17.396 -11.392  37.067  1.00  0.00              
ATOM    193  CB  VAL A  14      20.654 -10.617  37.152  1.00  0.00              
ATOM    194  CG1 VAL A  14      19.964  -9.956  38.336  1.00  0.00              
ATOM    195  CG2 VAL A  14      21.961 -11.265  37.583  1.00  0.00              
ATOM    196  H   VAL A  14      21.161 -11.724  34.906  1.00  0.00              
ATOM    197  HA  VAL A  14      19.614 -12.536  37.166  1.00  0.00              
ATOM    198  HB  VAL A  14      20.859  -9.835  36.422  1.00  0.00              
ATOM    199 1HG1 VAL A  14      20.629  -9.213  38.777  1.00  0.00              
ATOM    200 2HG1 VAL A  14      19.050  -9.468  37.998  1.00  0.00              
ATOM    201 3HG1 VAL A  14      19.719 -10.711  39.083  1.00  0.00              
ATOM    202 1HG2 VAL A  14      22.608 -10.513  38.035  1.00  0.00              
ATOM    203 2HG2 VAL A  14      21.756 -12.051  38.310  1.00  0.00              
ATOM    204 3HG2 VAL A  14      22.458 -11.695  36.713  1.00  0.00              
ATOM    205  N   VAL A  15      18.175 -10.227  35.315  1.00  0.00              
ATOM    206  CA  VAL A  15      16.871  -9.645  35.016  1.00  0.00              
ATOM    207  C   VAL A  15      15.820 -10.705  34.715  1.00  0.00              
ATOM    208  O   VAL A  15      14.715 -10.649  35.249  1.00  0.00              
ATOM    209  CB  VAL A  15      16.958  -8.641  33.861  1.00  0.00              
ATOM    210  CG1 VAL A  15      15.546  -8.243  33.367  1.00  0.00              
ATOM    211  CG2 VAL A  15      17.732  -7.428  34.313  1.00  0.00              
ATOM    212  H   VAL A  15      18.969  -9.977  34.743  1.00  0.00              
ATOM    213  HA  VAL A  15      16.517  -9.115  35.901  1.00  0.00              
ATOM    214  HB  VAL A  15      17.466  -9.112  33.020  1.00  0.00              
ATOM    215 1HG1 VAL A  15      15.635  -7.530  32.547  1.00  0.00              
ATOM    216 2HG1 VAL A  15      15.018  -9.131  33.019  1.00  0.00              
ATOM    217 3HG1 VAL A  15      14.989  -7.786  34.185  1.00  0.00              
ATOM    218 1HG2 VAL A  15      17.797  -6.711  33.494  1.00  0.00              
ATOM    219 2HG2 VAL A  15      17.225  -6.966  35.160  1.00  0.00              
ATOM    220 3HG2 VAL A  15      18.737  -7.728  34.612  1.00  0.00              
ATOM    221  N   ASP A  16      16.160 -11.679  33.875  1.00  0.00              
ATOM    222  CA  ASP A  16      15.217 -12.747  33.577  1.00  0.00              
ATOM    223  C   ASP A  16      14.825 -13.527  34.821  1.00  0.00              
ATOM    224  O   ASP A  16      13.656 -13.860  35.021  1.00  0.00              
ATOM    225  CB  ASP A  16      15.811 -13.705  32.541  1.00  0.00              
ATOM    226  CG  ASP A  16      15.868 -13.104  31.143  1.00  0.00              
ATOM    227  OD1 ASP A  16      15.215 -12.113  30.917  1.00  0.00              
ATOM    228  OD2 ASP A  16      16.563 -13.642  30.315  1.00  0.00              
ATOM    229  H   ASP A  16      17.069 -11.688  33.435  1.00  0.00              
ATOM    230  HA  ASP A  16      14.313 -12.304  33.159  1.00  0.00              
ATOM    231 1HB  ASP A  16      16.821 -13.985  32.841  1.00  0.00              
ATOM    232 2HB  ASP A  16      15.216 -14.617  32.505  1.00  0.00              
ATOM    233  N   PHE A  17      15.811 -13.811  35.662  1.00  0.00              
ATOM    234  CA  PHE A  17      15.546 -14.507  36.910  1.00  0.00              
ATOM    235  C   PHE A  17      14.598 -13.701  37.785  1.00  0.00              
ATOM    236  O   PHE A  17      13.623 -14.242  38.299  1.00  0.00              
ATOM    237  CB  PHE A  17      16.850 -14.771  37.665  1.00  0.00              
ATOM    238  CG  PHE A  17      16.655 -15.427  39.002  1.00  0.00              
ATOM    239  CD1 PHE A  17      16.392 -16.786  39.092  1.00  0.00              
ATOM    240  CD2 PHE A  17      16.732 -14.688  40.173  1.00  0.00              
ATOM    241  CE1 PHE A  17      16.212 -17.391  40.322  1.00  0.00              
ATOM    242  CE2 PHE A  17      16.553 -15.290  41.403  1.00  0.00              
ATOM    243  CZ  PHE A  17      16.292 -16.643  41.477  1.00  0.00              
ATOM    244  H   PHE A  17      16.759 -13.543  35.440  1.00  0.00              
ATOM    245  HA  PHE A  17      15.075 -15.463  36.680  1.00  0.00              
ATOM    246 1HB  PHE A  17      17.496 -15.410  37.064  1.00  0.00              
ATOM    247 2HB  PHE A  17      17.376 -13.830  37.822  1.00  0.00              
ATOM    248  HD1 PHE A  17      16.329 -17.378  38.178  1.00  0.00              
ATOM    249  HD2 PHE A  17      16.938 -13.618  40.114  1.00  0.00              
ATOM    250  HE1 PHE A  17      16.006 -18.460  40.378  1.00  0.00              
ATOM    251  HE2 PHE A  17      16.617 -14.697  42.315  1.00  0.00              
ATOM    252  HZ  PHE A  17      16.149 -17.119  42.446  1.00  0.00              
ATOM    253  N   LEU A  18      14.881 -12.412  37.958  1.00  0.00              
ATOM    254  CA  LEU A  18      14.020 -11.581  38.812  1.00  0.00              
ATOM    255  C   LEU A  18      12.611 -11.439  38.237  1.00  0.00              
ATOM    256  O   LEU A  18      11.629 -11.525  38.986  1.00  0.00              
ATOM    257  CB  LEU A  18      14.640 -10.190  38.992  1.00  0.00              
ATOM    258  CG  LEU A  18      15.938 -10.140  39.808  1.00  0.00              
ATOM    259  CD1 LEU A  18      16.523  -8.735  39.747  1.00  0.00              
ATOM    260  CD2 LEU A  18      15.651 -10.551  41.244  1.00  0.00              
ATOM    261  H   LEU A  18      15.682 -11.992  37.509  1.00  0.00              
ATOM    262  HA  LEU A  18      13.892 -12.085  39.769  1.00  0.00              
ATOM    263 1HB  LEU A  18      14.851  -9.774  38.008  1.00  0.00              
ATOM    264 2HB  LEU A  18      13.912  -9.546  39.486  1.00  0.00              
ATOM    265  HG  LEU A  18      16.667 -10.824  39.373  1.00  0.00              
ATOM    266 1HD1 LEU A  18      17.445  -8.700  40.327  1.00  0.00              
ATOM    267 2HD1 LEU A  18      16.736  -8.475  38.710  1.00  0.00              
ATOM    268 3HD1 LEU A  18      15.807  -8.025  40.160  1.00  0.00              
ATOM    269 1HD2 LEU A  18      16.574 -10.517  41.824  1.00  0.00              
ATOM    270 2HD2 LEU A  18      14.922  -9.867  41.680  1.00  0.00              
ATOM    271 3HD2 LEU A  18      15.250 -11.565  41.259  1.00  0.00              
ATOM    272  N   SER A  19      12.513 -11.268  36.919  1.00  0.00              
ATOM    273  CA  SER A  19      11.212 -11.163  36.266  1.00  0.00              
ATOM    274  C   SER A  19      10.407 -12.438  36.497  1.00  0.00              
ATOM    275  O   SER A  19       9.209 -12.394  36.782  1.00  0.00              
ATOM    276  CB  SER A  19      11.383 -10.916  34.780  1.00  0.00              
ATOM    277  OG  SER A  19      10.140 -10.825  34.139  1.00  0.00              
ATOM    278  H   SER A  19      13.351 -11.211  36.358  1.00  0.00              
ATOM    279  HA  SER A  19      10.678 -10.314  36.694  1.00  0.00              
ATOM    280 1HB  SER A  19      11.943  -9.993  34.627  1.00  0.00              
ATOM    281 2HB  SER A  19      11.963 -11.727  34.341  1.00  0.00              
ATOM    282  HG  SER A  19      10.128 -11.527  33.485  1.00  0.00              
ATOM    283  N   TYR A  20      11.069 -13.574  36.339  1.00  0.00              
ATOM    284  CA  TYR A  20      10.453 -14.863  36.609  1.00  0.00              
ATOM    285  C   TYR A  20       9.921 -14.950  38.035  1.00  0.00              
ATOM    286  O   TYR A  20       8.756 -15.294  38.243  1.00  0.00              
ATOM    287  CB  TYR A  20      11.454 -15.992  36.349  1.00  0.00              
ATOM    288  CG  TYR A  20      10.978 -17.349  36.818  1.00  0.00              
ATOM    289  CD1 TYR A  20      10.141 -18.107  36.013  1.00  0.00              
ATOM    290  CD2 TYR A  20      11.379 -17.836  38.054  1.00  0.00              
ATOM    291  CE1 TYR A  20       9.707 -19.347  36.441  1.00  0.00              
ATOM    292  CE2 TYR A  20      10.945 -19.075  38.482  1.00  0.00              
ATOM    293  CZ  TYR A  20      10.112 -19.829  37.680  1.00  0.00              
ATOM    294  OH  TYR A  20       9.679 -21.064  38.107  1.00  0.00              
ATOM    295  H   TYR A  20      12.028 -13.543  36.023  1.00  0.00              
ATOM    296  HA  TYR A  20       9.593 -14.981  35.950  1.00  0.00              
ATOM    297 1HB  TYR A  20      11.662 -16.055  35.280  1.00  0.00              
ATOM    298 2HB  TYR A  20      12.393 -15.768  36.853  1.00  0.00              
ATOM    299  HD1 TYR A  20       9.826 -17.725  35.042  1.00  0.00              
ATOM    300  HD2 TYR A  20      12.036 -17.240  38.687  1.00  0.00              
ATOM    301  HE1 TYR A  20       9.049 -19.942  35.808  1.00  0.00              
ATOM    302  HE2 TYR A  20      11.259 -19.457  39.453  1.00  0.00              
ATOM    303  HH  TYR A  20       9.112 -21.452  37.436  1.00  0.00              
ATOM    304  N   LYS A  21      10.763 -14.636  39.016  1.00  0.00              
ATOM    305  CA  LYS A  21      10.349 -14.726  40.413  1.00  0.00              
ATOM    306  C   LYS A  21       9.225 -13.744  40.720  1.00  0.00              
ATOM    307  O   LYS A  21       8.354 -14.045  41.538  1.00  0.00              
ATOM    308  CB  LYS A  21      11.536 -14.471  41.343  1.00  0.00              
ATOM    309  CG  LYS A  21      12.560 -15.598  41.379  1.00  0.00              
ATOM    310  CD  LYS A  21      11.966 -16.865  41.978  1.00  0.00              
ATOM    311  CE  LYS A  21      13.008 -17.968  42.085  1.00  0.00              
ATOM    312  NZ  LYS A  21      12.437 -19.219  42.655  1.00  0.00              
ATOM    313  H   LYS A  21      11.702 -14.331  38.800  1.00  0.00              
ATOM    314  HA  LYS A  21       9.955 -15.727  40.594  1.00  0.00              
ATOM    315 1HB  LYS A  21      12.052 -13.561  41.034  1.00  0.00              
ATOM    316 2HB  LYS A  21      11.176 -14.314  42.359  1.00  0.00              
ATOM    317 1HG  LYS A  21      12.903 -15.812  40.366  1.00  0.00              
ATOM    318 2HG  LYS A  21      13.417 -15.292  41.977  1.00  0.00              
ATOM    319 1HD  LYS A  21      11.574 -16.648  42.973  1.00  0.00              
ATOM    320 2HD  LYS A  21      11.145 -17.213  41.351  1.00  0.00              
ATOM    321 1HE  LYS A  21      13.411 -18.185  41.097  1.00  0.00              
ATOM    322 2HE  LYS A  21      13.827 -17.635  42.723  1.00  0.00              
ATOM    323 1HZ  LYS A  21      13.158 -19.925  42.709  1.00  0.00              
ATOM    324 2HZ  LYS A  21      12.076 -19.034  43.580  1.00  0.00              
ATOM    325 3HZ  LYS A  21      11.689 -19.549  42.062  1.00  0.00              
ATOM    326  N   LEU A  22       9.236 -12.583  40.065  1.00  0.00              
ATOM    327  CA  LEU A  22       8.151 -11.619  40.231  1.00  0.00              
ATOM    328  C   LEU A  22       6.855 -12.236  39.735  1.00  0.00              
ATOM    329  O   LEU A  22       5.848 -12.237  40.443  1.00  0.00              
ATOM    330  CB  LEU A  22       8.424 -10.305  39.487  1.00  0.00              
ATOM    331  CG  LEU A  22       9.498  -9.373  40.070  1.00  0.00              
ATOM    332  CD1 LEU A  22       9.793  -8.262  39.079  1.00  0.00              
ATOM    333  CD2 LEU A  22       9.047  -8.777  41.401  1.00  0.00              
ATOM    334  H   LEU A  22      10.001 -12.361  39.444  1.00  0.00              
ATOM    335  HA  LEU A  22       8.054 -11.387  41.291  1.00  0.00              
ATOM    336 1HB  LEU A  22       8.730 -10.540  38.469  1.00  0.00              
ATOM    337 2HB  LEU A  22       7.499  -9.731  39.443  1.00  0.00              
ATOM    338  HG  LEU A  22      10.417  -9.936  40.235  1.00  0.00              
ATOM    339 1HD1 LEU A  22      10.554  -7.600  39.492  1.00  0.00              
ATOM    340 2HD1 LEU A  22      10.154  -8.693  38.146  1.00  0.00              
ATOM    341 3HD1 LEU A  22       8.883  -7.693  38.889  1.00  0.00              
ATOM    342 1HD2 LEU A  22       9.828  -8.122  41.790  1.00  0.00              
ATOM    343 2HD2 LEU A  22       8.133  -8.201  41.251  1.00  0.00              
ATOM    344 3HD2 LEU A  22       8.858  -9.579  42.114  1.00  0.00              
ATOM    345  N   SER A  23       6.900 -12.786  38.522  1.00  0.00              
ATOM    346  CA  SER A  23       5.706 -13.361  37.906  1.00  0.00              
ATOM    347  C   SER A  23       5.136 -14.539  38.693  1.00  0.00              
ATOM    348  O   SER A  23       3.928 -14.775  38.667  1.00  0.00              
ATOM    349  CB  SER A  23       6.027 -13.807  36.493  1.00  0.00              
ATOM    350  OG  SER A  23       6.865 -14.930  36.500  1.00  0.00              
ATOM    351  H   SER A  23       7.774 -12.807  38.016  1.00  0.00              
ATOM    352  HA  SER A  23       4.924 -12.600  37.892  1.00  0.00              
ATOM    353 1HB  SER A  23       5.103 -14.043  35.967  1.00  0.00              
ATOM    354 2HB  SER A  23       6.511 -12.992  35.956  1.00  0.00              
ATOM    355  HG  SER A  23       7.500 -14.783  37.205  1.00  0.00              
ATOM    356  N   GLN A  24       5.997 -15.281  39.378  1.00  0.00              
ATOM    357  CA  GLN A  24       5.535 -16.365  40.228  1.00  0.00              
ATOM    358  C   GLN A  24       4.792 -15.853  41.454  1.00  0.00              
ATOM    359  O   GLN A  24       4.056 -16.601  42.095  1.00  0.00              
ATOM    360  CB  GLN A  24       6.716 -17.236  40.663  1.00  0.00              
ATOM    361  CG  GLN A  24       7.359 -18.022  39.533  1.00  0.00              
ATOM    362  CD  GLN A  24       6.408 -19.028  38.913  1.00  0.00              
ATOM    363  OE1 GLN A  24       5.793 -19.836  39.614  1.00  0.00              
ATOM    364  NE2 GLN A  24       6.280 -18.984  37.591  1.00  0.00              
ATOM    365  H   GLN A  24       6.988 -15.095  39.313  1.00  0.00              
ATOM    366  HA  GLN A  24       4.817 -16.963  39.666  1.00  0.00              
ATOM    367 1HB  GLN A  24       7.484 -16.609  41.115  1.00  0.00              
ATOM    368 2HB  GLN A  24       6.386 -17.946  41.420  1.00  0.00              
ATOM    369 1HG  GLN A  24       7.676 -17.327  38.755  1.00  0.00              
ATOM    370 2HG  GLN A  24       8.221 -18.563  39.924  1.00  0.00              
ATOM    371 1HE2 GLN A  24       5.667 -19.623  37.126  1.00  0.00              
ATOM    372 2HE2 GLN A  24       6.798 -18.313  37.061  1.00  0.00              
ATOM    373  N   LYS A  25       4.977 -14.575  41.764  1.00  0.00              
ATOM    374  CA  LYS A  25       4.319 -13.964  42.909  1.00  0.00              
ATOM    375  C   LYS A  25       3.191 -13.032  42.470  1.00  0.00              
ATOM    376  O   LYS A  25       2.584 -12.353  43.291  1.00  0.00              
ATOM    377  CB  LYS A  25       5.333 -13.199  43.760  1.00  0.00              
ATOM    378  CG  LYS A  25       6.391 -14.075  44.417  1.00  0.00              
ATOM    379  CD  LYS A  25       7.351 -13.247  45.258  1.00  0.00              
ATOM    380  CE  LYS A  25       8.405 -14.122  45.920  1.00  0.00              
ATOM    381  NZ  LYS A  25       9.367 -13.321  46.725  1.00  0.00              
ATOM    382  H   LYS A  25       5.589 -14.012  41.191  1.00  0.00              
ATOM    383  HA  LYS A  25       3.870 -14.753  43.512  1.00  0.00              
ATOM    384 1HB  LYS A  25       5.846 -12.462  43.141  1.00  0.00              
ATOM    385 2HB  LYS A  25       4.811 -12.656  44.549  1.00  0.00              
ATOM    386 1HG  LYS A  25       5.906 -14.814  45.056  1.00  0.00              
ATOM    387 2HG  LYS A  25       6.956 -14.601  43.648  1.00  0.00              
ATOM    388 1HD  LYS A  25       7.847 -12.510  44.625  1.00  0.00              
ATOM    389 2HD  LYS A  25       6.793 -12.719  46.032  1.00  0.00              
ATOM    390 1HE  LYS A  25       7.920 -14.846  46.572  1.00  0.00              
ATOM    391 2HE  LYS A  25       8.957 -14.667  45.155  1.00  0.00              
ATOM    392 1HZ  LYS A  25      10.049 -13.937  47.145  1.00  0.00              
ATOM    393 2HZ  LYS A  25       9.838 -12.657  46.126  1.00  0.00              
ATOM    394 3HZ  LYS A  25       8.869 -12.825  47.450  1.00  0.00              
ATOM    395  N   GLY A  26       2.917 -12.992  41.171  1.00  0.00              
ATOM    396  CA  GLY A  26       1.853 -12.152  40.653  1.00  0.00              
ATOM    397  C   GLY A  26       2.294 -10.737  40.329  1.00  0.00              
ATOM    398  O   GLY A  26       1.466  -9.845  40.172  1.00  0.00              
ATOM    399  H   GLY A  26       3.457 -13.555  40.529  1.00  0.00              
ATOM    400 1HA  GLY A  26       1.444 -12.600  39.748  1.00  0.00              
ATOM    401 2HA  GLY A  26       1.043 -12.101  41.380  1.00  0.00              
ATOM    402  N   TYR A  27       3.603 -10.530  40.238  1.00  0.00              
ATOM    403  CA  TYR A  27       4.157  -9.214  39.946  1.00  0.00              
ATOM    404  C   TYR A  27       4.778  -9.219  38.557  1.00  0.00              
ATOM    405  O   TYR A  27       4.944 -10.275  37.953  1.00  0.00              
ATOM    406  CB  TYR A  27       5.191  -8.809  40.999  1.00  0.00              
ATOM    407  CG  TYR A  27       4.607  -8.600  42.379  1.00  0.00              
ATOM    408  CD1 TYR A  27       4.589  -9.646  43.290  1.00  0.00              
ATOM    409  CD2 TYR A  27       4.090  -7.363  42.733  1.00  0.00              
ATOM    410  CE1 TYR A  27       4.056  -9.455  44.550  1.00  0.00              
ATOM    411  CE2 TYR A  27       3.557  -7.172  43.993  1.00  0.00              
ATOM    412  CZ  TYR A  27       3.539  -8.212  44.899  1.00  0.00              
ATOM    413  OH  TYR A  27       3.008  -8.022  46.154  1.00  0.00              
ATOM    414  H   TYR A  27       4.232 -11.308  40.375  1.00  0.00              
ATOM    415  HA  TYR A  27       3.352  -8.480  40.002  1.00  0.00              
ATOM    416 1HB  TYR A  27       5.961  -9.578  41.068  1.00  0.00              
ATOM    417 2HB  TYR A  27       5.679  -7.884  40.692  1.00  0.00              
ATOM    418  HD1 TYR A  27       4.996 -10.618  43.011  1.00  0.00              
ATOM    419  HD2 TYR A  27       4.103  -6.541  42.016  1.00  0.00              
ATOM    420  HE1 TYR A  27       4.042 -10.276  45.266  1.00  0.00              
ATOM    421  HE2 TYR A  27       3.149  -6.199  44.271  1.00  0.00              
ATOM    422  HH  TYR A  27       3.071  -8.839  46.654  1.00  0.00              
ATOM    423  N   SER A  28       5.125  -8.039  38.049  1.00  0.00              
ATOM    424  CA  SER A  28       5.783  -7.962  36.751  1.00  0.00              
ATOM    425  C   SER A  28       6.973  -7.002  36.747  1.00  0.00              
ATOM    426  O   SER A  28       6.965  -5.971  37.413  1.00  0.00              
ATOM    427  CB  SER A  28       4.781  -7.532  35.698  1.00  0.00              
ATOM    428  OG  SER A  28       5.391  -7.415  34.442  1.00  0.00              
ATOM    429  H   SER A  28       4.937  -7.186  38.556  1.00  0.00              
ATOM    430  HA  SER A  28       6.192  -8.944  36.512  1.00  0.00              
ATOM    431 1HB  SER A  28       3.972  -8.260  35.646  1.00  0.00              
ATOM    432 2HB  SER A  28       4.342  -6.576  35.982  1.00  0.00              
ATOM    433  HG  SER A  28       5.268  -6.502  34.172  1.00  0.00              
ATOM    434  N   TRP A  29       7.984  -7.352  35.967  1.00  0.00              
ATOM    435  CA  TRP A  29       9.197  -6.557  35.843  1.00  0.00              
ATOM    436  C   TRP A  29       8.872  -5.151  35.344  1.00  0.00              
ATOM    437  O   TRP A  29       9.389  -4.155  35.863  1.00  0.00              
ATOM    438  CB  TRP A  29      10.183  -7.231  34.888  1.00  0.00              
ATOM    439  CG  TRP A  29      11.468  -6.477  34.723  1.00  0.00              
ATOM    440  CD1 TRP A  29      11.793  -5.633  33.703  1.00  0.00              
ATOM    441  CD2 TRP A  29      12.613  -6.493  35.610  1.00  0.00              
ATOM    442  NE1 TRP A  29      13.055  -5.127  33.891  1.00  0.00              
ATOM    443  CE2 TRP A  29      13.571  -5.641  35.054  1.00  0.00              
ATOM    444  CE3 TRP A  29      12.896  -7.152  36.812  1.00  0.00              
ATOM    445  CZ2 TRP A  29      14.800  -5.428  35.657  1.00  0.00              
ATOM    446  CZ3 TRP A  29      14.128  -6.937  37.418  1.00  0.00              
ATOM    447  CH2 TRP A  29      15.055  -6.096  36.855  1.00  0.00              
ATOM    448  H   TRP A  29       7.901  -8.209  35.439  1.00  0.00              
ATOM    449  HA  TRP A  29       9.664  -6.482  36.825  1.00  0.00              
ATOM    450 1HB  TRP A  29      10.418  -8.231  35.253  1.00  0.00              
ATOM    451 2HB  TRP A  29       9.722  -7.341  33.906  1.00  0.00              
ATOM    452  HD1 TRP A  29      11.145  -5.396  32.861  1.00  0.00              
ATOM    453  HE1 TRP A  29      13.528  -4.482  33.275  1.00  0.00              
ATOM    454  HE3 TRP A  29      12.163  -7.819  37.265  1.00  0.00              
ATOM    455  HZ2 TRP A  29      15.550  -4.764  35.226  1.00  0.00              
ATOM    456  HZ3 TRP A  29      14.341  -7.455  38.354  1.00  0.00              
ATOM    457  HH2 TRP A  29      16.012  -5.950  37.357  1.00  0.00              
ATOM    458  N   SER A  30       7.986  -5.073  34.353  1.00  0.00              
ATOM    459  CA  SER A  30       7.576  -3.810  33.760  1.00  0.00              
ATOM    460  C   SER A  30       6.198  -3.992  33.158  1.00  0.00              
ATOM    461  O   SER A  30       5.695  -5.112  33.083  1.00  0.00              
ATOM    462  CB  SER A  30       8.563  -3.361  32.700  1.00  0.00              
ATOM    463  OG  SER A  30       8.514  -4.202  31.580  1.00  0.00              
ATOM    464  H   SER A  30       7.587  -5.933  34.004  1.00  0.00              
ATOM    465  HA  SER A  30       7.595  -3.042  34.534  1.00  0.00              
ATOM    466 1HB  SER A  30       8.335  -2.338  32.400  1.00  0.00              
ATOM    467 2HB  SER A  30       9.569  -3.363  33.116  1.00  0.00              
ATOM    468  HG  SER A  30       9.345  -4.073  31.116  1.00  0.00              
ATOM    469  N   GLN A  31       5.593  -2.896  32.719  1.00  0.00              
ATOM    470  CA  GLN A  31       4.288  -2.986  32.081  1.00  0.00              
ATOM    471  C   GLN A  31       4.413  -3.715  30.757  1.00  0.00              
ATOM    472  O   GLN A  31       3.545  -4.498  30.393  1.00  0.00              
ATOM    473  CB  GLN A  31       3.687  -1.594  31.866  1.00  0.00              
ATOM    474  CG  GLN A  31       2.272  -1.606  31.312  1.00  0.00              
ATOM    475  CD  GLN A  31       1.285  -2.260  32.260  1.00  0.00              
ATOM    476  OE1 GLN A  31       1.235  -1.933  33.449  1.00  0.00              
ATOM    477  NE2 GLN A  31       0.492  -3.189  31.739  1.00  0.00              
ATOM    478  H   GLN A  31       6.029  -1.991  32.821  1.00  0.00              
ATOM    479  HA  GLN A  31       3.622  -3.548  32.735  1.00  0.00              
ATOM    480 1HB  GLN A  31       3.673  -1.053  32.812  1.00  0.00              
ATOM    481 2HB  GLN A  31       4.314  -1.030  31.176  1.00  0.00              
ATOM    482 1HG  GLN A  31       1.952  -0.578  31.140  1.00  0.00              
ATOM    483 2HG  GLN A  31       2.265  -2.161  30.374  1.00  0.00              
ATOM    484 1HE2 GLN A  31      -0.179  -3.656  32.316  1.00  0.00              
ATOM    485 2HE2 GLN A  31       0.566  -3.424  30.769  1.00  0.00              
ATOM    486  N   MET A  32       5.512  -3.457  30.053  1.00  0.00              
ATOM    487  CA  MET A  32       5.790  -4.119  28.792  1.00  0.00              
ATOM    488  C   MET A  32       5.981  -5.618  29.007  1.00  0.00              
ATOM    489  O   MET A  32       5.520  -6.413  28.197  1.00  0.00              
ATOM    490  CB  MET A  32       7.023  -3.505  28.131  1.00  0.00              
ATOM    491  CG  MET A  32       6.820  -2.088  27.613  1.00  0.00              
ATOM    492  SD  MET A  32       5.533  -1.986  26.354  1.00  0.00              
ATOM    493  CE  MET A  32       6.292  -2.907  25.019  1.00  0.00              
ATOM    494  H   MET A  32       6.172  -2.780  30.409  1.00  0.00              
ATOM    495  HA  MET A  32       4.934  -3.977  28.131  1.00  0.00              
ATOM    496 1HB  MET A  32       7.845  -3.485  28.845  1.00  0.00              
ATOM    497 2HB  MET A  32       7.334  -4.127  27.291  1.00  0.00              
ATOM    498 1HG  MET A  32       6.547  -1.434  28.440  1.00  0.00              
ATOM    499 2HG  MET A  32       7.752  -1.722  27.183  1.00  0.00              
ATOM    500 1HE  MET A  32       5.615  -2.933  24.164  1.00  0.00              
ATOM    501 2HE  MET A  32       7.226  -2.424  24.728  1.00  0.00              
ATOM    502 3HE  MET A  32       6.497  -3.925  25.350  1.00  0.00              
ATOM    503  N   ALA A  33       6.646  -5.997  30.100  1.00  0.00              
ATOM    504  CA  ALA A  33       6.810  -7.420  30.438  1.00  0.00              
ATOM    505  C   ALA A  33       5.448  -8.081  30.662  1.00  0.00              
ATOM    506  O   ALA A  33       5.197  -9.204  30.205  1.00  0.00              
ATOM    507  CB  ALA A  33       7.711  -7.603  31.672  1.00  0.00              
ATOM    508  H   ALA A  33       7.046  -5.298  30.709  1.00  0.00              
ATOM    509  HA  ALA A  33       7.281  -7.917  29.590  1.00  0.00              
ATOM    510 1HB  ALA A  33       7.812  -8.665  31.895  1.00  0.00              
ATOM    511 2HB  ALA A  33       8.695  -7.180  31.471  1.00  0.00              
ATOM    512 3HB  ALA A  33       7.266  -7.094  32.526  1.00  0.00              
ATOM    513  N   ALA A  34       4.559  -7.375  31.353  1.00  0.00              
ATOM    514  CA  ALA A  34       3.200  -7.868  31.534  1.00  0.00              
ATOM    515  C   ALA A  34       2.463  -8.051  30.203  1.00  0.00              
ATOM    516  O   ALA A  34       1.724  -9.021  30.040  1.00  0.00              
ATOM    517  CB  ALA A  34       2.411  -6.955  32.469  1.00  0.00              
ATOM    518  H   ALA A  34       4.819  -6.489  31.761  1.00  0.00              
ATOM    519  HA  ALA A  34       3.256  -8.861  31.981  1.00  0.00              
ATOM    520 1HB  ALA A  34       1.400  -7.343  32.589  1.00  0.00              
ATOM    521 2HB  ALA A  34       2.903  -6.918  33.441  1.00  0.00              
ATOM    522 3HB  ALA A  34       2.368  -5.952  32.047  1.00  0.00              
ATOM    523  N   VAL A  35       2.667  -7.135  29.251  1.00  0.00              
ATOM    524  CA  VAL A  35       2.072  -7.280  27.922  1.00  0.00              
ATOM    525  C   VAL A  35       2.651  -8.496  27.204  1.00  0.00              
ATOM    526  O   VAL A  35       1.913  -9.275  26.607  1.00  0.00              
ATOM    527  CB  VAL A  35       2.324  -6.017  27.078  1.00  0.00              
ATOM    528  CG1 VAL A  35       1.915  -6.252  25.632  1.00  0.00              
ATOM    529  CG2 VAL A  35       1.564  -4.839  27.669  1.00  0.00              
ATOM    530  H   VAL A  35       3.241  -6.328  29.448  1.00  0.00              
ATOM    531  HA  VAL A  35       1.002  -7.457  28.039  1.00  0.00              
ATOM    532  HB  VAL A  35       3.392  -5.798  27.078  1.00  0.00              
ATOM    533 1HG1 VAL A  35       2.100  -5.349  25.049  1.00  0.00              
ATOM    534 2HG1 VAL A  35       2.497  -7.076  25.218  1.00  0.00              
ATOM    535 3HG1 VAL A  35       0.854  -6.499  25.589  1.00  0.00              
ATOM    536 1HG2 VAL A  35       1.748  -3.949  27.067  1.00  0.00              
ATOM    537 2HG2 VAL A  35       0.497  -5.060  27.674  1.00  0.00              
ATOM    538 3HG2 VAL A  35       1.903  -4.662  28.690  1.00  0.00              
ATOM    539  N   LYS A  36       3.972  -8.668  27.280  1.00  0.00              
ATOM    540  CA  LYS A  36       4.621  -9.786  26.614  1.00  0.00              
ATOM    541  C   LYS A  36       4.080 -11.079  27.173  1.00  0.00              
ATOM    542  O   LYS A  36       3.818 -12.031  26.427  1.00  0.00              
ATOM    543  CB  LYS A  36       6.140  -9.724  26.781  1.00  0.00              
ATOM    544  CG  LYS A  36       6.813  -8.599  26.006  1.00  0.00              
ATOM    545  CD  LYS A  36       8.313  -8.573  26.261  1.00  0.00              
ATOM    546  CE  LYS A  36       8.983  -7.433  25.507  1.00  0.00              
ATOM    547  NZ  LYS A  36      10.447  -7.378  25.769  1.00  0.00              
ATOM    548  H   LYS A  36       4.535  -8.015  27.807  1.00  0.00              
ATOM    549  HA  LYS A  36       4.426  -9.710  25.543  1.00  0.00              
ATOM    550 1HB  LYS A  36       6.385  -9.596  27.836  1.00  0.00              
ATOM    551 2HB  LYS A  36       6.581 -10.666  26.454  1.00  0.00              
ATOM    552 1HG  LYS A  36       6.637  -8.736  24.938  1.00  0.00              
ATOM    553 2HG  LYS A  36       6.385  -7.643  26.307  1.00  0.00              
ATOM    554 1HD  LYS A  36       8.499  -8.450  27.329  1.00  0.00              
ATOM    555 2HD  LYS A  36       8.753  -9.517  25.939  1.00  0.00              
ATOM    556 1HE  LYS A  36       8.823  -7.561  24.438  1.00  0.00              
ATOM    557 2HE  LYS A  36       8.537  -6.486  25.809  1.00  0.00              
ATOM    558 1HZ  LYS A  36      10.853  -6.611  25.253  1.00  0.00              
ATOM    559 2HZ  LYS A  36      10.608  -7.241  26.758  1.00  0.00              
ATOM    560 3HZ  LYS A  36      10.875  -8.245  25.476  1.00  0.00              
ATOM    561  N   GLN A  37       3.898 -11.113  28.489  1.00  0.00              
ATOM    562  CA  GLN A  37       3.392 -12.326  29.132  1.00  0.00              
ATOM    563  C   GLN A  37       1.956 -12.592  28.696  1.00  0.00              
ATOM    564  O   GLN A  37       1.588 -13.728  28.403  1.00  0.00              
ATOM    565  CB  GLN A  37       3.466 -12.207  30.656  1.00  0.00              
ATOM    566  CG  GLN A  37       3.043 -13.462  31.400  1.00  0.00              
ATOM    567  CD  GLN A  37       3.964 -14.635  31.126  1.00  0.00              
ATOM    568  OE1 GLN A  37       5.130 -14.456  30.764  1.00  0.00              
ATOM    569  NE2 GLN A  37       3.445 -15.846  31.298  1.00  0.00              
ATOM    570  H   GLN A  37       4.107 -10.306  29.058  1.00  0.00              
ATOM    571  HA  GLN A  37       4.004 -13.169  28.812  1.00  0.00              
ATOM    572 1HB  GLN A  37       4.488 -11.968  30.953  1.00  0.00              
ATOM    573 2HB  GLN A  37       2.829 -11.387  30.989  1.00  0.00              
ATOM    574 1HG  GLN A  37       3.057 -13.259  32.471  1.00  0.00              
ATOM    575 2HG  GLN A  37       2.036 -13.736  31.085  1.00  0.00              
ATOM    576 1HE2 GLN A  37       4.005 -16.659  31.132  1.00  0.00              
ATOM    577 2HE2 GLN A  37       2.495 -15.946  31.593  1.00  0.00              
ATOM    578  N   ALA A  38       1.146 -11.542  28.664  1.00  0.00              
ATOM    579  CA  ALA A  38      -0.256 -11.685  28.280  1.00  0.00              
ATOM    580  C   ALA A  38      -0.377 -12.199  26.852  1.00  0.00              
ATOM    581  O   ALA A  38      -1.195 -13.072  26.554  1.00  0.00              
ATOM    582  CB  ALA A  38      -0.983 -10.355  28.422  1.00  0.00              
ATOM    583  H   ALA A  38       1.499 -10.628  28.908  1.00  0.00              
ATOM    584  HA  ALA A  38      -0.718 -12.412  28.948  1.00  0.00              
ATOM    585 1HB  ALA A  38      -2.027 -10.477  28.133  1.00  0.00              
ATOM    586 2HB  ALA A  38      -0.931 -10.021  29.459  1.00  0.00              
ATOM    587 3HB  ALA A  38      -0.513  -9.613  27.779  1.00  0.00              
ATOM    588  N   LEU A  39       0.464 -11.676  25.973  1.00  0.00              
ATOM    589  CA  LEU A  39       0.403 -12.081  24.578  1.00  0.00              
ATOM    590  C   LEU A  39       0.837 -13.528  24.432  1.00  0.00              
ATOM    591  O   LEU A  39       0.207 -14.291  23.712  1.00  0.00              
ATOM    592  CB  LEU A  39       1.296 -11.177  23.718  1.00  0.00              
ATOM    593  CG  LEU A  39       1.297 -11.481  22.214  1.00  0.00              
ATOM    594  CD1 LEU A  39      -0.123 -11.377  21.674  1.00  0.00              
ATOM    595  CD2 LEU A  39       2.226 -10.510  21.501  1.00  0.00              
ATOM    596  H   LEU A  39       1.154 -10.995  26.258  1.00  0.00              
ATOM    597  HA  LEU A  39      -0.631 -12.010  24.243  1.00  0.00              
ATOM    598 1HB  LEU A  39       0.973 -10.145  23.847  1.00  0.00              
ATOM    599 2HB  LEU A  39       2.322 -11.262  24.074  1.00  0.00              
ATOM    600  HG  LEU A  39       1.643 -12.502  22.049  1.00  0.00              
ATOM    601 1HD1 LEU A  39      -0.122 -11.593  20.605  1.00  0.00              
ATOM    602 2HD1 LEU A  39      -0.761 -12.095  22.188  1.00  0.00              
ATOM    603 3HD1 LEU A  39      -0.502 -10.369  21.840  1.00  0.00              
ATOM    604 1HD2 LEU A  39       2.228 -10.726  20.432  1.00  0.00              
ATOM    605 2HD2 LEU A  39       1.881  -9.489  21.664  1.00  0.00              
ATOM    606 3HD2 LEU A  39       3.237 -10.618  21.894  1.00  0.00              
ATOM    607  N   ARG A  40       1.924 -13.902  25.104  1.00  0.00              
ATOM    608  CA  ARG A  40       2.402 -15.283  25.074  1.00  0.00              
ATOM    609  C   ARG A  40       1.355 -16.269  25.579  1.00  0.00              
ATOM    610  O   ARG A  40       1.164 -17.339  24.999  1.00  0.00              
ATOM    611  CB  ARG A  40       3.662 -15.425  25.913  1.00  0.00              
ATOM    612  CG  ARG A  40       4.912 -14.813  25.299  1.00  0.00              
ATOM    613  CD  ARG A  40       6.074 -14.896  26.221  1.00  0.00              
ATOM    614  NE  ARG A  40       7.276 -14.331  25.630  1.00  0.00              
ATOM    615  CZ  ARG A  40       8.434 -14.134  26.290  1.00  0.00              
ATOM    616  NH1 ARG A  40       8.530 -14.461  27.560  1.00  0.00              
ATOM    617  NH2 ARG A  40       9.473 -13.613  25.662  1.00  0.00              
ATOM    618  H   ARG A  40       2.431 -13.218  25.647  1.00  0.00              
ATOM    619  HA  ARG A  40       2.647 -15.542  24.043  1.00  0.00              
ATOM    620 1HB  ARG A  40       3.508 -14.954  26.883  1.00  0.00              
ATOM    621 2HB  ARG A  40       3.865 -16.481  26.091  1.00  0.00              
ATOM    622 1HG  ARG A  40       5.164 -15.345  24.381  1.00  0.00              
ATOM    623 2HG  ARG A  40       4.729 -13.763  25.072  1.00  0.00              
ATOM    624 1HD  ARG A  40       5.853 -14.347  27.135  1.00  0.00              
ATOM    625 2HD  ARG A  40       6.272 -15.940  26.464  1.00  0.00              
ATOM    626  HE  ARG A  40       7.241 -14.067  24.654  1.00  0.00              
ATOM    627 1HH1 ARG A  40       7.735 -14.860  28.040  1.00  0.00              
ATOM    628 2HH1 ARG A  40       9.397 -14.314  28.055  1.00  0.00              
ATOM    629 1HH2 ARG A  40       9.399 -13.361  24.686  1.00  0.00              
ATOM    630 2HH2 ARG A  40      10.340 -13.465  26.157  1.00  0.00              
ATOM    631  N   GLU A  41       0.704 -15.925  26.688  1.00  0.00              
ATOM    632  CA  GLU A  41      -0.338 -16.768  27.248  1.00  0.00              
ATOM    633  C   GLU A  41      -1.555 -16.870  26.324  1.00  0.00              
ATOM    634  O   GLU A  41      -2.152 -17.935  26.210  1.00  0.00              
ATOM    635  CB  GLU A  41      -0.767 -16.230  28.614  1.00  0.00              
ATOM    636  CG  GLU A  41       0.282 -16.382  29.707  1.00  0.00              
ATOM    637  CD  GLU A  41      -0.150 -15.789  31.019  1.00  0.00              
ATOM    638  OE1 GLU A  41      -1.213 -15.218  31.070  1.00  0.00              
ATOM    639  OE2 GLU A  41       0.584 -15.906  31.972  1.00  0.00              
ATOM    640  H   GLU A  41       0.938 -15.059  27.153  1.00  0.00              
ATOM    641  HA  GLU A  41       0.053 -17.781  27.348  1.00  0.00              
ATOM    642 1HB  GLU A  41      -1.009 -15.170  28.529  1.00  0.00              
ATOM    643 2HB  GLU A  41      -1.669 -16.746  28.942  1.00  0.00              
ATOM    644 1HG  GLU A  41       0.489 -17.442  29.852  1.00  0.00              
ATOM    645 2HG  GLU A  41       1.203 -15.901  29.382  1.00  0.00              
ATOM    646  N   ALA A  42      -1.908 -15.767  25.672  1.00  0.00              
ATOM    647  CA  ALA A  42      -2.978 -15.788  24.668  1.00  0.00              
ATOM    648  C   ALA A  42      -2.592 -16.732  23.530  1.00  0.00              
ATOM    649  O   ALA A  42      -3.430 -17.466  23.007  1.00  0.00              
ATOM    650  CB  ALA A  42      -3.237 -14.379  24.127  1.00  0.00              
ATOM    651  H   ALA A  42      -1.435 -14.896  25.869  1.00  0.00              
ATOM    652  HA  ALA A  42      -3.887 -16.152  25.148  1.00  0.00              
ATOM    653 1HB  ALA A  42      -4.033 -14.415  23.384  1.00  0.00              
ATOM    654 2HB  ALA A  42      -3.534 -13.724  24.946  1.00  0.00              
ATOM    655 3HB  ALA A  42      -2.328 -13.994  23.667  1.00  0.00              
ATOM    656  N   GLY A  43      -1.320 -16.710  23.148  1.00  0.00              
ATOM    657  CA  GLY A  43      -0.831 -17.635  22.144  1.00  0.00              
ATOM    658  C   GLY A  43      -0.948 -19.079  22.598  1.00  0.00              
ATOM    659  O   GLY A  43      -1.331 -19.954  21.815  1.00  0.00              
ATOM    660  H   GLY A  43      -0.679 -16.045  23.558  1.00  0.00              
ATOM    661 1HA  GLY A  43      -1.395 -17.500  21.220  1.00  0.00              
ATOM    662 2HA  GLY A  43       0.211 -17.411  21.919  1.00  0.00              
ATOM    663  N   ASP A  44      -0.610 -19.347  23.857  1.00  0.00              
ATOM    664  CA  ASP A  44      -0.709 -20.707  24.385  1.00  0.00              
ATOM    665  C   ASP A  44      -2.152 -21.216  24.298  1.00  0.00              
ATOM    666  O   ASP A  44      -2.403 -22.329  23.832  1.00  0.00              
ATOM    667  CB  ASP A  44      -0.223 -20.758  25.835  1.00  0.00              
ATOM    668  CG  ASP A  44       1.287 -20.609  25.960  1.00  0.00              
ATOM    669  OD1 ASP A  44       1.964 -20.762  24.970  1.00  0.00              
ATOM    670  OD2 ASP A  44       1.751 -20.345  27.044  1.00  0.00              
ATOM    671  H   ASP A  44      -0.282 -18.608  24.462  1.00  0.00              
ATOM    672  HA  ASP A  44      -0.066 -21.356  23.790  1.00  0.00              
ATOM    673 1HB  ASP A  44      -0.700 -19.962  26.407  1.00  0.00              
ATOM    674 2HB  ASP A  44      -0.518 -21.706  26.285  1.00  0.00              
ATOM    675  N   GLU A  45      -3.088 -20.386  24.755  1.00  0.00              
ATOM    676  CA  GLU A  45      -4.504 -20.727  24.780  1.00  0.00              
ATOM    677  C   GLU A  45      -4.999 -20.930  23.360  1.00  0.00              
ATOM    678  O   GLU A  45      -5.795 -21.822  23.089  1.00  0.00              
ATOM    679  CB  GLU A  45      -5.319 -19.634  25.474  1.00  0.00              
ATOM    680  CG  GLU A  45      -5.081 -19.528  26.974  1.00  0.00              
ATOM    681  CD  GLU A  45      -5.944 -18.488  27.631  1.00  0.00              
ATOM    682  OE1 GLU A  45      -6.927 -18.101  27.045  1.00  0.00              
ATOM    683  OE2 GLU A  45      -5.621 -18.079  28.722  1.00  0.00              
ATOM    684  H   GLU A  45      -2.794 -19.482  25.098  1.00  0.00              
ATOM    685  HA  GLU A  45      -4.631 -21.632  25.376  1.00  0.00              
ATOM    686 1HB  GLU A  45      -5.083 -18.667  25.029  1.00  0.00              
ATOM    687 2HB  GLU A  45      -6.382 -19.817  25.316  1.00  0.00              
ATOM    688 1HG  GLU A  45      -5.285 -20.496  27.432  1.00  0.00              
ATOM    689 2HG  GLU A  45      -4.033 -19.288  27.149  1.00  0.00              
ATOM    690  N   PHE A  46      -4.521 -20.062  22.472  1.00  0.00              
ATOM    691  CA  PHE A  46      -4.868 -20.073  21.057  1.00  0.00              
ATOM    692  C   PHE A  46      -4.497 -21.429  20.475  1.00  0.00              
ATOM    693  O   PHE A  46      -5.336 -22.120  19.907  1.00  0.00              
ATOM    694  CB  PHE A  46      -4.145 -18.956  20.302  1.00  0.00              
ATOM    695  CG  PHE A  46      -4.417 -18.948  18.825  1.00  0.00              
ATOM    696  CD1 PHE A  46      -5.399 -18.128  18.291  1.00  0.00              
ATOM    697  CD2 PHE A  46      -3.692 -19.761  17.967  1.00  0.00              
ATOM    698  CE1 PHE A  46      -5.651 -18.120  16.932  1.00  0.00              
ATOM    699  CE2 PHE A  46      -3.940 -19.755  16.608  1.00  0.00              
ATOM    700  CZ  PHE A  46      -4.921 -18.933  16.090  1.00  0.00              
ATOM    701  H   PHE A  46      -3.880 -19.361  22.817  1.00  0.00              
ATOM    702  HA  PHE A  46      -5.946 -19.933  20.964  1.00  0.00              
ATOM    703 1HB  PHE A  46      -4.443 -17.990  20.708  1.00  0.00              
ATOM    704 2HB  PHE A  46      -3.070 -19.054  20.449  1.00  0.00              
ATOM    705  HD1 PHE A  46      -5.976 -17.485  18.956  1.00  0.00              
ATOM    706  HD2 PHE A  46      -2.917 -20.410  18.376  1.00  0.00              
ATOM    707  HE1 PHE A  46      -6.426 -17.471  16.525  1.00  0.00              
ATOM    708  HE2 PHE A  46      -3.363 -20.398  15.944  1.00  0.00              
ATOM    709  HZ  PHE A  46      -5.119 -18.928  15.019  1.00  0.00              
ATOM    710  N   GLU A  47      -3.249 -21.833  20.677  1.00  0.00              
ATOM    711  CA  GLU A  47      -2.726 -23.046  20.055  1.00  0.00              
ATOM    712  C   GLU A  47      -3.288 -24.326  20.680  1.00  0.00              
ATOM    713  O   GLU A  47      -3.430 -25.341  19.999  1.00  0.00              
ATOM    714  CB  GLU A  47      -1.198 -23.061  20.149  1.00  0.00              
ATOM    715  CG  GLU A  47      -0.510 -21.955  19.362  1.00  0.00              
ATOM    716  CD  GLU A  47       0.987 -21.980  19.505  1.00  0.00              
ATOM    717  OE1 GLU A  47       1.483 -22.820  20.217  1.00  0.00              
ATOM    718  OE2 GLU A  47       1.635 -21.158  18.901  1.00  0.00              
ATOM    719  H   GLU A  47      -2.645 -21.287  21.274  1.00  0.00              
ATOM    720  HA  GLU A  47      -3.046 -23.067  19.013  1.00  0.00              
ATOM    721 1HB  GLU A  47      -0.897 -22.966  21.192  1.00  0.00              
ATOM    722 2HB  GLU A  47      -0.820 -24.016  19.784  1.00  0.00              
ATOM    723 1HG  GLU A  47      -0.764 -22.060  18.308  1.00  0.00              
ATOM    724 2HG  GLU A  47      -0.886 -20.992  19.704  1.00  0.00              
ATOM    725  N   LEU A  48      -3.604 -24.290  21.973  1.00  0.00              
ATOM    726  CA  LEU A  48      -4.193 -25.460  22.618  1.00  0.00              
ATOM    727  C   LEU A  48      -5.679 -25.596  22.303  1.00  0.00              
ATOM    728  O   LEU A  48      -6.146 -26.680  21.940  1.00  0.00              
ATOM    729  CB  LEU A  48      -3.997 -25.376  24.137  1.00  0.00              
ATOM    730  CG  LEU A  48      -2.551 -25.522  24.630  1.00  0.00              
ATOM    731  CD1 LEU A  48      -2.492 -25.231  26.124  1.00  0.00              
ATOM    732  CD2 LEU A  48      -2.050 -26.926  24.326  1.00  0.00              
ATOM    733  H   LEU A  48      -3.441 -23.457  22.520  1.00  0.00              
ATOM    734  HA  LEU A  48      -3.707 -26.353  22.225  1.00  0.00              
ATOM    735 1HB  LEU A  48      -4.369 -24.413  24.483  1.00  0.00              
ATOM    736 2HB  LEU A  48      -4.588 -26.162  24.608  1.00  0.00              
ATOM    737  HG  LEU A  48      -1.919 -24.793  24.123  1.00  0.00              
ATOM    738 1HD1 LEU A  48      -1.465 -25.334  26.474  1.00  0.00              
ATOM    739 2HD1 LEU A  48      -2.838 -24.214  26.310  1.00  0.00              
ATOM    740 3HD1 LEU A  48      -3.130 -25.935  26.657  1.00  0.00              
ATOM    741 1HD2 LEU A  48      -1.023 -27.029  24.676  1.00  0.00              
ATOM    742 2HD2 LEU A  48      -2.681 -27.656  24.834  1.00  0.00              
ATOM    743 3HD2 LEU A  48      -2.087 -27.101  23.251  1.00  0.00              
ATOM    744  N   ARG A  49      -6.419 -24.496  22.439  1.00  0.00              
ATOM    745  CA  ARG A  49      -7.856 -24.507  22.201  1.00  0.00              
ATOM    746  C   ARG A  49      -8.154 -24.971  20.782  1.00  0.00              
ATOM    747  O   ARG A  49      -9.082 -25.750  20.556  1.00  0.00              
ATOM    748  CB  ARG A  49      -8.451 -23.124  22.421  1.00  0.00              
ATOM    749  CG  ARG A  49      -9.952 -23.031  22.196  1.00  0.00              
ATOM    750  CD  ARG A  49     -10.461 -21.659  22.448  1.00  0.00              
ATOM    751  NE  ARG A  49     -10.488 -21.342  23.867  1.00  0.00              
ATOM    752  CZ  ARG A  49     -11.496 -21.661  24.702  1.00  0.00              
ATOM    753  NH1 ARG A  49     -12.549 -22.302  24.248  1.00  0.00              
ATOM    754  NH2 ARG A  49     -11.426 -21.328  25.980  1.00  0.00              
ATOM    755  H   ARG A  49      -5.973 -23.633  22.715  1.00  0.00              
ATOM    756  HA  ARG A  49      -8.318 -25.202  22.902  1.00  0.00              
ATOM    757 1HB  ARG A  49      -8.250 -22.800  23.440  1.00  0.00              
ATOM    758 2HB  ARG A  49      -7.973 -22.411  21.750  1.00  0.00              
ATOM    759 1HG  ARG A  49     -10.183 -23.299  21.165  1.00  0.00              
ATOM    760 2HG  ARG A  49     -10.465 -23.717  22.872  1.00  0.00              
ATOM    761 1HD  ARG A  49      -9.817 -20.935  21.950  1.00  0.00              
ATOM    762 2HD  ARG A  49     -11.475 -21.570  22.059  1.00  0.00              
ATOM    763  HE  ARG A  49      -9.695 -20.849  24.254  1.00  0.00              
ATOM    764 1HH1 ARG A  49     -12.603 -22.557  23.271  1.00  0.00              
ATOM    765 2HH1 ARG A  49     -13.305 -22.541  24.874  1.00  0.00              
ATOM    766 1HH2 ARG A  49     -10.616 -20.834  26.329  1.00  0.00              
ATOM    767 2HH2 ARG A  49     -12.181 -21.566  26.605  1.00  0.00              
ATOM    768  N   TYR A  50      -7.359 -24.491  19.830  1.00  0.00              
ATOM    769  CA  TYR A  50      -7.561 -24.843  18.431  1.00  0.00              
ATOM    770  C   TYR A  50      -6.423 -25.720  17.927  1.00  0.00              
ATOM    771  O   TYR A  50      -5.977 -25.601  16.783  1.00  0.00              
ATOM    772  CB  TYR A  50      -7.686 -23.583  17.572  1.00  0.00              
ATOM    773  CG  TYR A  50      -8.767 -22.632  18.037  1.00  0.00              
ATOM    774  CD1 TYR A  50      -8.432 -21.510  18.780  1.00  0.00              
ATOM    775  CD2 TYR A  50     -10.094 -22.883  17.719  1.00  0.00              
ATOM    776  CE1 TYR A  50      -9.419 -20.642  19.204  1.00  0.00              
ATOM    777  CE2 TYR A  50     -11.081 -22.015  18.143  1.00  0.00              
ATOM    778  CZ  TYR A  50     -10.748 -20.898  18.882  1.00  0.00              
ATOM    779  OH  TYR A  50     -11.731 -20.033  19.305  1.00  0.00              
ATOM    780  H   TYR A  50      -6.601 -23.872  20.077  1.00  0.00              
ATOM    781  HA  TYR A  50      -8.469 -25.442  18.353  1.00  0.00              
ATOM    782 1HB  TYR A  50      -6.737 -23.045  17.574  1.00  0.00              
ATOM    783 2HB  TYR A  50      -7.901 -23.865  16.542  1.00  0.00              
ATOM    784  HD1 TYR A  50      -7.389 -21.313  19.029  1.00  0.00              
ATOM    785  HD2 TYR A  50     -10.358 -23.765  17.136  1.00  0.00              
ATOM    786  HE1 TYR A  50      -9.156 -19.760  19.787  1.00  0.00              
ATOM    787  HE2 TYR A  50     -12.124 -22.212  17.895  1.00  0.00              
ATOM    788  HH  TYR A  50     -11.339 -19.344  19.846  1.00  0.00              
ATOM    789  N   ARG A  51      -5.973 -26.609  18.803  1.00  0.00              
ATOM    790  CA  ARG A  51      -4.851 -27.500  18.516  1.00  0.00              
ATOM    791  C   ARG A  51      -5.020 -28.276  17.205  1.00  0.00              
ATOM    792  O   ARG A  51      -4.087 -28.350  16.402  1.00  0.00              
ATOM    793  CB  ARG A  51      -4.668 -28.491  19.657  1.00  0.00              
ATOM    794  CG  ARG A  51      -3.503 -29.453  19.487  1.00  0.00              
ATOM    795  CD  ARG A  51      -3.430 -30.428  20.606  1.00  0.00              
ATOM    796  NE  ARG A  51      -4.605 -31.283  20.658  1.00  0.00              
ATOM    797  CZ  ARG A  51      -4.800 -32.364  19.877  1.00  0.00              
ATOM    798  NH1 ARG A  51      -3.891 -32.708  18.992  1.00  0.00              
ATOM    799  NH2 ARG A  51      -5.905 -33.078  20.002  1.00  0.00              
ATOM    800  H   ARG A  51      -6.429 -26.666  19.703  1.00  0.00              
ATOM    801  HA  ARG A  51      -3.956 -26.894  18.372  1.00  0.00              
ATOM    802 1HB  ARG A  51      -4.514 -27.948  20.588  1.00  0.00              
ATOM    803 2HB  ARG A  51      -5.574 -29.086  19.770  1.00  0.00              
ATOM    804 1HG  ARG A  51      -3.621 -30.007  18.556  1.00  0.00              
ATOM    805 2HG  ARG A  51      -2.568 -28.892  19.460  1.00  0.00              
ATOM    806 1HD  ARG A  51      -2.552 -31.062  20.478  1.00  0.00              
ATOM    807 2HD  ARG A  51      -3.356 -29.892  21.551  1.00  0.00              
ATOM    808  HE  ARG A  51      -5.326 -31.050  21.327  1.00  0.00              
ATOM    809 1HH1 ARG A  51      -3.046 -32.162  18.897  1.00  0.00              
ATOM    810 2HH1 ARG A  51      -4.037 -33.518  18.407  1.00  0.00              
ATOM    811 1HH2 ARG A  51      -6.604 -32.814  20.682  1.00  0.00              
ATOM    812 2HH2 ARG A  51      -6.051 -33.888  19.417  1.00  0.00              
ATOM    813  N   ARG A  52      -6.212 -28.832  16.987  1.00  0.00              
ATOM    814  CA  ARG A  52      -6.498 -29.586  15.764  1.00  0.00              
ATOM    815  C   ARG A  52      -6.270 -28.741  14.512  1.00  0.00              
ATOM    816  O   ARG A  52      -5.413 -29.058  13.681  1.00  0.00              
ATOM    817  CB  ARG A  52      -7.934 -30.090  15.773  1.00  0.00              
ATOM    818  CG  ARG A  52      -8.354 -30.847  14.523  1.00  0.00              
ATOM    819  CD  ARG A  52      -9.771 -31.286  14.598  1.00  0.00              
ATOM    820  NE  ARG A  52     -10.218 -31.888  13.352  1.00  0.00              
ATOM    821  CZ  ARG A  52     -11.489 -32.252  13.091  1.00  0.00              
ATOM    822  NH1 ARG A  52     -12.424 -32.069  13.996  1.00  0.00              
ATOM    823  NH2 ARG A  52     -11.795 -32.793  11.925  1.00  0.00              
ATOM    824  H   ARG A  52      -6.936 -28.730  17.683  1.00  0.00              
ATOM    825  HA  ARG A  52      -5.818 -30.438  15.716  1.00  0.00              
ATOM    826 1HB  ARG A  52      -8.082 -30.752  16.625  1.00  0.00              
ATOM    827 2HB  ARG A  52      -8.614 -29.246  15.892  1.00  0.00              
ATOM    828 1HG  ARG A  52      -8.241 -30.201  13.652  1.00  0.00              
ATOM    829 2HG  ARG A  52      -7.726 -31.731  14.405  1.00  0.00              
ATOM    830 1HD  ARG A  52      -9.882 -32.024  15.392  1.00  0.00              
ATOM    831 2HD  ARG A  52     -10.407 -30.428  14.809  1.00  0.00              
ATOM    832  HE  ARG A  52      -9.527 -32.045  12.631  1.00  0.00              
ATOM    833 1HH1 ARG A  52     -12.190 -31.655  14.888  1.00  0.00              
ATOM    834 2HH1 ARG A  52     -13.377 -32.342  13.801  1.00  0.00              
ATOM    835 1HH2 ARG A  52     -11.076 -32.934  11.228  1.00  0.00              
ATOM    836 2HH2 ARG A  52     -12.747 -33.066  11.729  1.00  0.00              
ATOM    837  N   ALA A  53      -7.038 -27.662  14.389  1.00  0.00              
ATOM    838  CA  ALA A  53      -6.963 -26.781  13.230  1.00  0.00              
ATOM    839  C   ALA A  53      -5.585 -26.143  13.103  1.00  0.00              
ATOM    840  O   ALA A  53      -5.058 -25.985  11.999  1.00  0.00              
ATOM    841  CB  ALA A  53      -8.031 -25.703  13.318  1.00  0.00              
ATOM    842  H   ALA A  53      -7.695 -27.450  15.127  1.00  0.00              
ATOM    843  HA  ALA A  53      -7.138 -27.381  12.337  1.00  0.00              
ATOM    844 1HB  ALA A  53      -7.964 -25.052  12.447  1.00  0.00              
ATOM    845 2HB  ALA A  53      -9.016 -26.168  13.348  1.00  0.00              
ATOM    846 3HB  ALA A  53      -7.880 -25.115  14.222  1.00  0.00              
ATOM    847  N   PHE A  54      -4.999 -25.787  14.240  1.00  0.00              
ATOM    848  CA  PHE A  54      -3.660 -25.217  14.241  1.00  0.00              
ATOM    849  C   PHE A  54      -2.628 -26.196  13.688  1.00  0.00              
ATOM    850  O   PHE A  54      -1.766 -25.803  12.902  1.00  0.00              
ATOM    851  CB  PHE A  54      -3.263 -24.800  15.658  1.00  0.00              
ATOM    852  CG  PHE A  54      -1.925 -24.122  15.739  1.00  0.00              
ATOM    853  CD1 PHE A  54      -1.758 -22.828  15.267  1.00  0.00              
ATOM    854  CD2 PHE A  54      -0.832 -24.776  16.285  1.00  0.00              
ATOM    855  CE1 PHE A  54      -0.527 -22.204  15.341  1.00  0.00              
ATOM    856  CE2 PHE A  54       0.399 -24.154  16.361  1.00  0.00              
ATOM    857  CZ  PHE A  54       0.552 -22.866  15.888  1.00  0.00              
ATOM    858  H   PHE A  54      -5.482 -25.909  15.118  1.00  0.00              
ATOM    859  HA  PHE A  54      -3.651 -24.353  13.575  1.00  0.00              
ATOM    860 1HB  PHE A  54      -4.014 -24.120  16.060  1.00  0.00              
ATOM    861 2HB  PHE A  54      -3.239 -25.678  16.302  1.00  0.00              
ATOM    862  HD1 PHE A  54      -2.611 -22.304  14.836  1.00  0.00              
ATOM    863  HD2 PHE A  54      -0.952 -25.794  16.659  1.00  0.00              
ATOM    864  HE1 PHE A  54      -0.409 -21.187  14.966  1.00  0.00              
ATOM    865  HE2 PHE A  54       1.251 -24.679  16.793  1.00  0.00              
ATOM    866  HZ  PHE A  54       1.522 -22.375  15.945  1.00  0.00              
ATOM    867  N   SER A  55      -2.722 -27.459  14.100  1.00  0.00              
ATOM    868  CA  SER A  55      -1.819 -28.498  13.610  1.00  0.00              
ATOM    869  C   SER A  55      -1.927 -28.605  12.102  1.00  0.00              
ATOM    870  O   SER A  55      -0.920 -28.698  11.400  1.00  0.00              
ATOM    871  CB  SER A  55      -2.143 -29.834  14.250  1.00  0.00              
ATOM    872  OG  SER A  55      -1.917 -29.798  15.632  1.00  0.00              
ATOM    873  H   SER A  55      -3.438 -27.704  14.769  1.00  0.00              
ATOM    874  HA  SER A  55      -0.798 -28.230  13.888  1.00  0.00              
ATOM    875 1HB  SER A  55      -3.185 -30.087  14.055  1.00  0.00              
ATOM    876 2HB  SER A  55      -1.528 -30.612  13.799  1.00  0.00              
ATOM    877  HG  SER A  55      -2.684 -29.364  16.014  1.00  0.00              
ATOM    878  N   ASP A  56      -3.163 -28.586  11.614  1.00  0.00              
ATOM    879  CA  ASP A  56      -3.436 -28.687  10.188  1.00  0.00              
ATOM    880  C   ASP A  56      -2.796 -27.548   9.393  1.00  0.00              
ATOM    881  O   ASP A  56      -2.073 -27.794   8.423  1.00  0.00              
ATOM    882  CB  ASP A  56      -4.947 -28.697   9.942  1.00  0.00              
ATOM    883  CG  ASP A  56      -5.608 -30.000  10.370  1.00  0.00              
ATOM    884  OD1 ASP A  56      -4.906 -30.964  10.566  1.00  0.00              
ATOM    885  OD2 ASP A  56      -6.809 -30.020  10.497  1.00  0.00              
ATOM    886  H   ASP A  56      -3.936 -28.500  12.259  1.00  0.00              
ATOM    887  HA  ASP A  56      -2.990 -29.609   9.814  1.00  0.00              
ATOM    888 1HB  ASP A  56      -5.410 -27.875  10.488  1.00  0.00              
ATOM    889 2HB  ASP A  56      -5.144 -28.538   8.882  1.00  0.00              
ATOM    890  N   LEU A  57      -3.040 -26.311   9.815  1.00  0.00              
ATOM    891  CA  LEU A  57      -2.535 -25.150   9.088  1.00  0.00              
ATOM    892  C   LEU A  57      -1.017 -24.997   9.203  1.00  0.00              
ATOM    893  O   LEU A  57      -0.382 -24.396   8.334  1.00  0.00              
ATOM    894  CB  LEU A  57      -3.257 -23.868   9.525  1.00  0.00              
ATOM    895  CG  LEU A  57      -3.045 -23.324  10.940  1.00  0.00              
ATOM    896  CD1 LEU A  57      -1.841 -22.394  10.990  1.00  0.00              
ATOM    897  CD2 LEU A  57      -4.297 -22.605  11.435  1.00  0.00              
ATOM    898  H   LEU A  57      -3.584 -26.168  10.654  1.00  0.00              
ATOM    899  HA  LEU A  57      -2.718 -25.301   8.025  1.00  0.00              
ATOM    900 1HB  LEU A  57      -2.966 -23.060   8.855  1.00  0.00              
ATOM    901 2HB  LEU A  57      -4.331 -24.024   9.429  1.00  0.00              
ATOM    902  HG  LEU A  57      -2.822 -24.149  11.618  1.00  0.00              
ATOM    903 1HD1 LEU A  57      -1.710 -22.021  12.005  1.00  0.00              
ATOM    904 2HD1 LEU A  57      -0.947 -22.940  10.687  1.00  0.00              
ATOM    905 3HD1 LEU A  57      -2.001 -21.556  10.313  1.00  0.00              
ATOM    906 1HD2 LEU A  57      -4.125 -22.227  12.443  1.00  0.00              
ATOM    907 2HD2 LEU A  57      -4.525 -21.772  10.769  1.00  0.00              
ATOM    908 3HD2 LEU A  57      -5.136 -23.301  11.446  1.00  0.00              
ATOM    909  N   THR A  58      -0.432 -25.549  10.262  1.00  0.00              
ATOM    910  CA  THR A  58       1.019 -25.513  10.409  1.00  0.00              
ATOM    911  C   THR A  58       1.678 -26.671   9.672  1.00  0.00              
ATOM    912  O   THR A  58       2.848 -26.592   9.300  1.00  0.00              
ATOM    913  CB  THR A  58       1.427 -25.548  11.894  1.00  0.00              
ATOM    914  OG1 THR A  58       0.831 -26.686  12.529  1.00  0.00              
ATOM    915  CG2 THR A  58       0.972 -24.281  12.602  1.00  0.00              
ATOM    916  H   THR A  58      -0.988 -25.998  10.975  1.00  0.00              
ATOM    917  HA  THR A  58       1.390 -24.589   9.966  1.00  0.00              
ATOM    918  HB  THR A  58       2.511 -25.631  11.971  1.00  0.00              
ATOM    919  HG1 THR A  58      -0.085 -26.490  12.742  1.00  0.00              
ATOM    920 1HG2 THR A  58       1.269 -24.322  13.649  1.00  0.00              
ATOM    921 2HG2 THR A  58       1.433 -23.414  12.128  1.00  0.00              
ATOM    922 3HG2 THR A  58      -0.112 -24.197  12.536  1.00  0.00              
ATOM    923  N   SER A  59       0.927 -27.748   9.459  1.00  0.00              
ATOM    924  CA  SER A  59       1.470 -28.907   8.763  1.00  0.00              
ATOM    925  C   SER A  59       1.716 -28.562   7.302  1.00  0.00              
ATOM    926  O   SER A  59       2.433 -29.273   6.597  1.00  0.00              
ATOM    927  CB  SER A  59       0.520 -30.085   8.869  1.00  0.00              
ATOM    928  OG  SER A  59      -0.611 -29.892   8.064  1.00  0.00              
ATOM    929  H   SER A  59      -0.030 -27.771   9.781  1.00  0.00              
ATOM    930  HA  SER A  59       2.417 -29.180   9.230  1.00  0.00              
ATOM    931 1HB  SER A  59       1.035 -30.996   8.564  1.00  0.00              
ATOM    932 2HB  SER A  59       0.214 -30.213   9.906  1.00  0.00              
ATOM    933  HG  SER A  59      -1.034 -29.094   8.390  1.00  0.00              
ATOM    934  N   GLN A  60       1.110 -27.468   6.851  1.00  0.00              
ATOM    935  CA  GLN A  60       1.226 -27.047   5.462  1.00  0.00              
ATOM    936  C   GLN A  60       2.390 -26.084   5.267  1.00  0.00              
ATOM    937  O   GLN A  60       2.640 -25.613   4.158  1.00  0.00              
ATOM    938  CB  GLN A  60      -0.076 -26.392   4.992  1.00  0.00              
ATOM    939  CG  GLN A  60      -1.291 -27.301   5.064  1.00  0.00              
ATOM    940  CD  GLN A  60      -1.119 -28.564   4.243  1.00  0.00              
ATOM    941  OE1 GLN A  60      -1.131 -28.526   3.009  1.00  0.00              
ATOM    942  NE2 GLN A  60      -0.956 -29.693   4.923  1.00  0.00              
ATOM    943  H   GLN A  60       0.555 -26.915   7.489  1.00  0.00              
ATOM    944  HA  GLN A  60       1.441 -27.924   4.851  1.00  0.00              
ATOM    945 1HB  GLN A  60      -0.279 -25.510   5.599  1.00  0.00              
ATOM    946 2HB  GLN A  60       0.035 -26.060   3.960  1.00  0.00              
ATOM    947 1HG  GLN A  60      -1.456 -27.588   6.103  1.00  0.00              
ATOM    948 2HG  GLN A  60      -2.159 -26.761   4.684  1.00  0.00              
ATOM    949 1HE2 GLN A  60      -0.838 -30.559   4.435  1.00  0.00              
ATOM    950 2HE2 GLN A  60      -0.953 -29.679   5.923  1.00  0.00              
ATOM    951  N   LEU A  61       3.098 -25.799   6.356  1.00  0.00              
ATOM    952  CA  LEU A  61       4.262 -24.924   6.304  1.00  0.00              
ATOM    953  C   LEU A  61       5.451 -25.677   5.727  1.00  0.00              
ATOM    954  O   LEU A  61       5.921 -26.657   6.306  1.00  0.00              
ATOM    955  CB  LEU A  61       4.604 -24.397   7.704  1.00  0.00              
ATOM    956  CG  LEU A  61       3.597 -23.409   8.307  1.00  0.00              
ATOM    957  CD1 LEU A  61       3.987 -23.100   9.746  1.00  0.00              
ATOM    958  CD2 LEU A  61       3.564 -22.141   7.466  1.00  0.00              
ATOM    959  H   LEU A  61       2.822 -26.198   7.241  1.00  0.00              
ATOM    960  HA  LEU A  61       4.027 -24.072   5.667  1.00  0.00              
ATOM    961 1HB  LEU A  61       4.684 -25.244   8.383  1.00  0.00              
ATOM    962 2HB  LEU A  61       5.572 -23.899   7.661  1.00  0.00              
ATOM    963  HG  LEU A  61       2.605 -23.862   8.320  1.00  0.00              
ATOM    964 1HD1 LEU A  61       3.272 -22.398  10.174  1.00  0.00              
ATOM    965 2HD1 LEU A  61       3.984 -24.021  10.329  1.00  0.00              
ATOM    966 3HD1 LEU A  61       4.983 -22.661   9.766  1.00  0.00              
ATOM    967 1HD2 LEU A  61       2.848 -21.439   7.894  1.00  0.00              
ATOM    968 2HD2 LEU A  61       4.555 -21.687   7.453  1.00  0.00              
ATOM    969 3HD2 LEU A  61       3.265 -22.388   6.447  1.00  0.00              
ATOM    970  N   HIS A  62       5.929 -25.220   4.577  1.00  0.00              
ATOM    971  CA  HIS A  62       7.096 -25.816   3.947  1.00  0.00              
ATOM    972  C   HIS A  62       7.978 -24.684   3.462  1.00  0.00              
ATOM    973  O   HIS A  62       8.086 -24.431   2.267  1.00  0.00              
ATOM    974  CB  HIS A  62       6.709 -26.733   2.782  1.00  0.00              
ATOM    975  CG  HIS A  62       5.796 -27.852   3.176  1.00  0.00              
ATOM    976  ND1 HIS A  62       6.231 -28.955   3.881  1.00  0.00              
ATOM    977  CD2 HIS A  62       4.472 -28.040   2.963  1.00  0.00              
ATOM    978  CE1 HIS A  62       5.213 -29.773   4.085  1.00  0.00              
ATOM    979  NE2 HIS A  62       4.136 -29.241   3.538  1.00  0.00              
ATOM    980  H   HIS A  62       5.471 -24.440   4.127  1.00  0.00              
ATOM    981  HA  HIS A  62       7.627 -26.431   4.673  1.00  0.00              
ATOM    982 1HB  HIS A  62       6.216 -26.147   2.006  1.00  0.00              
ATOM    983 2HB  HIS A  62       7.609 -27.165   2.345  1.00  0.00              
ATOM    984  HD1 HIS A  62       7.147 -29.090   4.260  1.00  0.00              
ATOM    985  HD2 HIS A  62       3.712 -27.445   2.456  1.00  0.00              
ATOM    986  HE1 HIS A  62       5.352 -30.707   4.629  1.00  0.00              
ATOM    987  N   ILE A  63       8.601 -23.998   4.406  1.00  0.00              
ATOM    988  CA  ILE A  63       9.341 -22.793   4.092  1.00  0.00              
ATOM    989  C   ILE A  63      10.832 -23.043   3.887  1.00  0.00              
ATOM    990  O   ILE A  63      11.418 -23.947   4.483  1.00  0.00              
ATOM    991  CB  ILE A  63       9.150 -21.748   5.207  1.00  0.00              
ATOM    992  CG1 ILE A  63       9.692 -22.281   6.536  1.00  0.00              
ATOM    993  CG2 ILE A  63       7.682 -21.373   5.339  1.00  0.00              
ATOM    994  CD1 ILE A  63       9.732 -21.246   7.638  1.00  0.00              
ATOM    995  H   ILE A  63       8.564 -24.317   5.363  1.00  0.00              
ATOM    996  HA  ILE A  63       8.972 -22.397   3.147  1.00  0.00              
ATOM    997  HB  ILE A  63       9.724 -20.853   4.969  1.00  0.00              
ATOM    998 1HG1 ILE A  63       9.075 -23.114   6.873  1.00  0.00              
ATOM    999 2HG1 ILE A  63      10.703 -22.662   6.391  1.00  0.00              
ATOM   1000 1HG2 ILE A  63       7.565 -20.634   6.132  1.00  0.00              
ATOM   1001 2HG2 ILE A  63       7.328 -20.954   4.398  1.00  0.00              
ATOM   1002 3HG2 ILE A  63       7.100 -22.262   5.583  1.00  0.00              
ATOM   1003 1HD1 ILE A  63      10.127 -21.699   8.548  1.00  0.00              
ATOM   1004 2HD1 ILE A  63      10.373 -20.418   7.336  1.00  0.00              
ATOM   1005 3HD1 ILE A  63       8.725 -20.876   7.826  1.00  0.00              
ATOM   1006  N   THR A  64      11.412 -22.251   2.993  1.00  0.00              
ATOM   1007  CA  THR A  64      12.840 -22.260   2.720  1.00  0.00              
ATOM   1008  C   THR A  64      13.255 -20.804   2.867  1.00  0.00              
ATOM   1009  O   THR A  64      12.398 -19.923   2.886  1.00  0.00              
ATOM   1010  CB  THR A  64      13.184 -22.805   1.321  1.00  0.00              
ATOM   1011  OG1 THR A  64      12.632 -21.940   0.320  1.00  0.00              
ATOM   1012  CG2 THR A  64      12.622 -24.206   1.141  1.00  0.00              
ATOM   1013  H   THR A  64      10.818 -21.614   2.482  1.00  0.00              
ATOM   1014  HA  THR A  64      13.320 -22.953   3.412  1.00  0.00              
ATOM   1015  HB  THR A  64      14.267 -22.835   1.199  1.00  0.00              
ATOM   1016  HG1 THR A  64      12.850 -22.280  -0.551  1.00  0.00              
ATOM   1017 1HG2 THR A  64      12.875 -24.575   0.147  1.00  0.00              
ATOM   1018 2HG2 THR A  64      13.048 -24.869   1.894  1.00  0.00              
ATOM   1019 3HG2 THR A  64      11.539 -24.181   1.253  1.00  0.00              
ATOM   1020  N   PRO A  65      14.560 -20.534   3.005  1.00  0.00              
ATOM   1021  CA  PRO A  65      14.935 -19.128   3.200  1.00  0.00              
ATOM   1022  C   PRO A  65      14.373 -18.216   2.104  1.00  0.00              
ATOM   1023  O   PRO A  65      14.004 -17.071   2.385  1.00  0.00              
ATOM   1024  CB  PRO A  65      16.466 -19.179   3.154  1.00  0.00              
ATOM   1025  CG  PRO A  65      16.802 -20.540   3.661  1.00  0.00              
ATOM   1026  CD  PRO A  65      15.735 -21.430   3.080  1.00  0.00              
ATOM   1027  HA  PRO A  65      14.596 -18.797   4.192  1.00  0.00              
ATOM   1028 1HB  PRO A  65      16.817 -19.009   2.125  1.00  0.00              
ATOM   1029 2HB  PRO A  65      16.888 -18.376   3.775  1.00  0.00              
ATOM   1030 1HG  PRO A  65      17.814 -20.826   3.339  1.00  0.00              
ATOM   1031 2HG  PRO A  65      16.804 -20.545   4.761  1.00  0.00              
ATOM   1032 1HD  PRO A  65      16.048 -21.775   2.084  1.00  0.00              
ATOM   1033 2HD  PRO A  65      15.565 -22.285   3.751  1.00  0.00              
ATOM   1034  N   GLY A  66      14.272 -18.736   0.886  1.00  0.00              
ATOM   1035  CA  GLY A  66      13.761 -17.965  -0.231  1.00  0.00              
ATOM   1036  C   GLY A  66      12.256 -17.764  -0.216  1.00  0.00              
ATOM   1037  O   GLY A  66      11.748 -16.825  -0.829  1.00  0.00              
ATOM   1038  H   GLY A  66      14.557 -19.693   0.733  1.00  0.00              
ATOM   1039 1HA  GLY A  66      14.233 -16.982  -0.241  1.00  0.00              
ATOM   1040 2HA  GLY A  66      14.026 -18.458  -1.166  1.00  0.00              
ATOM   1041  N   THR A  67      11.538 -18.643   0.476  1.00  0.00              
ATOM   1042  CA  THR A  67      10.074 -18.610   0.467  1.00  0.00              
ATOM   1043  C   THR A  67       9.463 -18.298   1.834  1.00  0.00              
ATOM   1044  O   THR A  67       8.245 -18.098   1.943  1.00  0.00              
ATOM   1045  CB  THR A  67       9.509 -19.948  -0.042  1.00  0.00              
ATOM   1046  OG1 THR A  67       9.960 -21.014   0.804  1.00  0.00              
ATOM   1047  CG2 THR A  67       9.964 -20.211  -1.469  1.00  0.00              
ATOM   1048  H   THR A  67      12.011 -19.351   1.021  1.00  0.00              
ATOM   1049  HA  THR A  67       9.750 -17.836  -0.229  1.00  0.00              
ATOM   1050  HB  THR A  67       8.420 -19.917  -0.014  1.00  0.00              
ATOM   1051  HG1 THR A  67      10.857 -21.257   0.560  1.00  0.00              
ATOM   1052 1HG2 THR A  67       9.554 -21.161  -1.813  1.00  0.00              
ATOM   1053 2HG2 THR A  67       9.612 -19.409  -2.117  1.00  0.00              
ATOM   1054 3HG2 THR A  67      11.052 -20.253  -1.502  1.00  0.00              
ATOM   1055  N   ALA A  68      10.290 -18.275   2.874  1.00  0.00              
ATOM   1056  CA  ALA A  68       9.804 -17.950   4.213  1.00  0.00              
ATOM   1057  C   ALA A  68       9.250 -16.527   4.320  1.00  0.00              
ATOM   1058  O   ALA A  68       8.216 -16.316   4.952  1.00  0.00              
ATOM   1059  CB  ALA A  68      10.884 -18.198   5.266  1.00  0.00              
ATOM   1060  H   ALA A  68      11.269 -18.485   2.743  1.00  0.00              
ATOM   1061  HA  ALA A  68       8.952 -18.595   4.431  1.00  0.00              
ATOM   1062 1HB  ALA A  68      10.495 -17.948   6.253  1.00  0.00              
ATOM   1063 2HB  ALA A  68      11.176 -19.248   5.246  1.00  0.00              
ATOM   1064 3HB  ALA A  68      11.751 -17.577   5.050  1.00  0.00              
ATOM   1065  N   TYR A  69       9.919 -15.562   3.694  1.00  0.00              
ATOM   1066  CA  TYR A  69       9.387 -14.198   3.686  1.00  0.00              
ATOM   1067  C   TYR A  69       8.060 -14.132   2.937  1.00  0.00              
ATOM   1068  O   TYR A  69       7.098 -13.518   3.411  1.00  0.00              
ATOM   1069  CB  TYR A  69      10.395 -13.230   3.062  1.00  0.00              
ATOM   1070  CG  TYR A  69       9.916 -11.797   3.011  1.00  0.00              
ATOM   1071  CD1 TYR A  69       9.796 -11.064   4.183  1.00  0.00              
ATOM   1072  CD2 TYR A  69       9.596 -11.215   1.794  1.00  0.00              
ATOM   1073  CE1 TYR A  69       9.358  -9.754   4.137  1.00  0.00              
ATOM   1074  CE2 TYR A  69       9.158  -9.906   1.748  1.00  0.00              
ATOM   1075  CZ  TYR A  69       9.038  -9.177   2.913  1.00  0.00              
ATOM   1076  OH  TYR A  69       8.602  -7.873   2.867  1.00  0.00              
ATOM   1077  H   TYR A  69      10.791 -15.753   3.222  1.00  0.00              
ATOM   1078  HA  TYR A  69       9.189 -13.897   4.715  1.00  0.00              
ATOM   1079 1HB  TYR A  69      11.326 -13.258   3.630  1.00  0.00              
ATOM   1080 2HB  TYR A  69      10.623 -13.549   2.045  1.00  0.00              
ATOM   1081  HD1 TYR A  69      10.047 -11.521   5.140  1.00  0.00              
ATOM   1082  HD2 TYR A  69       9.689 -11.791   0.873  1.00  0.00              
ATOM   1083  HE1 TYR A  69       9.263  -9.179   5.057  1.00  0.00              
ATOM   1084  HE2 TYR A  69       8.905  -9.449   0.790  1.00  0.00              
ATOM   1085  HH  TYR A  69       8.564  -7.517   3.759  1.00  0.00              
ATOM   1086  N   GLN A  70       8.000 -14.788   1.782  1.00  0.00              
ATOM   1087  CA  GLN A  70       6.773 -14.775   0.994  1.00  0.00              
ATOM   1088  C   GLN A  70       5.632 -15.463   1.742  1.00  0.00              
ATOM   1089  O   GLN A  70       4.491 -14.997   1.704  1.00  0.00              
ATOM   1090  CB  GLN A  70       7.000 -15.454  -0.360  1.00  0.00              
ATOM   1091  CG  GLN A  70       5.806 -15.387  -1.297  1.00  0.00              
ATOM   1092  CD  GLN A  70       5.467 -13.965  -1.701  1.00  0.00              
ATOM   1093  OE1 GLN A  70       6.339 -13.201  -2.127  1.00  0.00              
ATOM   1094  NE2 GLN A  70       4.197 -13.600  -1.570  1.00  0.00              
ATOM   1095  H   GLN A  70       8.800 -15.301   1.439  1.00  0.00              
ATOM   1096  HA  GLN A  70       6.463 -13.740   0.855  1.00  0.00              
ATOM   1097 1HB  GLN A  70       7.849 -14.991  -0.862  1.00  0.00              
ATOM   1098 2HB  GLN A  70       7.245 -16.505  -0.203  1.00  0.00              
ATOM   1099 1HG  GLN A  70       6.034 -15.954  -2.200  1.00  0.00              
ATOM   1100 2HG  GLN A  70       4.939 -15.816  -0.796  1.00  0.00              
ATOM   1101 1HE2 GLN A  70       3.914 -12.673  -1.821  1.00  0.00              
ATOM   1102 2HE2 GLN A  70       3.523 -14.251  -1.221  1.00  0.00              
ATOM   1103  N   SER A  71       5.938 -16.559   2.434  1.00  0.00              
ATOM   1104  CA  SER A  71       4.938 -17.227   3.274  1.00  0.00              
ATOM   1105  C   SER A  71       4.396 -16.313   4.373  1.00  0.00              
ATOM   1106  O   SER A  71       3.177 -16.228   4.591  1.00  0.00              
ATOM   1107  CB  SER A  71       5.539 -18.470   3.902  1.00  0.00              
ATOM   1108  OG  SER A  71       4.608 -19.117   4.725  1.00  0.00              
ATOM   1109  H   SER A  71       6.872 -16.941   2.383  1.00  0.00              
ATOM   1110  HA  SER A  71       4.085 -17.498   2.649  1.00  0.00              
ATOM   1111 1HB  SER A  71       5.869 -19.150   3.117  1.00  0.00              
ATOM   1112 2HB  SER A  71       6.415 -18.195   4.486  1.00  0.00              
ATOM   1113  HG  SER A  71       4.606 -18.633   5.554  1.00  0.00              
ATOM   1114  N   PHE A  72       5.305 -15.644   5.077  1.00  0.00              
ATOM   1115  CA  PHE A  72       4.920 -14.671   6.092  1.00  0.00              
ATOM   1116  C   PHE A  72       4.027 -13.585   5.499  1.00  0.00              
ATOM   1117  O   PHE A  72       2.956 -13.284   6.038  1.00  0.00              
ATOM   1118  CB  PHE A  72       6.163 -14.033   6.733  1.00  0.00              
ATOM   1119  CG  PHE A  72       5.841 -12.938   7.716  1.00  0.00              
ATOM   1120  CD1 PHE A  72       5.530 -13.244   9.029  1.00  0.00              
ATOM   1121  CD2 PHE A  72       5.859 -11.605   7.325  1.00  0.00              
ATOM   1122  CE1 PHE A  72       5.228 -12.238   9.941  1.00  0.00              
ATOM   1123  CE2 PHE A  72       5.558 -10.594   8.228  1.00  0.00              
ATOM   1124  CZ  PHE A  72       5.248 -10.912   9.542  1.00  0.00              
ATOM   1125  H   PHE A  72       6.286 -15.814   4.905  1.00  0.00              
ATOM   1126  HA  PHE A  72       4.355 -15.187   6.870  1.00  0.00              
ATOM   1127 1HB  PHE A  72       6.739 -14.799   7.251  1.00  0.00              
ATOM   1128 2HB  PHE A  72       6.800 -13.616   5.954  1.00  0.00              
ATOM   1129  HD1 PHE A  72       5.526 -14.287   9.347  1.00  0.00              
ATOM   1130  HD2 PHE A  72       6.102 -11.357   6.291  1.00  0.00              
ATOM   1131  HE1 PHE A  72       4.974 -12.493  10.969  1.00  0.00              
ATOM   1132  HE2 PHE A  72       5.565  -9.553   7.907  1.00  0.00              
ATOM   1133  HZ  PHE A  72       5.021 -10.123  10.257  1.00  0.00              
ATOM   1134  N   GLU A  73       4.464 -12.994   4.398  1.00  0.00              
ATOM   1135  CA  GLU A  73       3.719 -11.875   3.830  1.00  0.00              
ATOM   1136  C   GLU A  73       2.372 -12.305   3.266  1.00  0.00              
ATOM   1137  O   GLU A  73       1.368 -11.611   3.443  1.00  0.00              
ATOM   1138  CB  GLU A  73       4.541 -11.198   2.732  1.00  0.00              
ATOM   1139  CG  GLU A  73       5.739 -10.408   3.240  1.00  0.00              
ATOM   1140  CD  GLU A  73       5.346  -9.231   4.089  1.00  0.00              
ATOM   1141  OE1 GLU A  73       4.363  -8.602   3.780  1.00  0.00              
ATOM   1142  OE2 GLU A  73       6.030  -8.962   5.048  1.00  0.00              
ATOM   1143  H   GLU A  73       5.309 -13.305   3.940  1.00  0.00              
ATOM   1144  HA  GLU A  73       3.493 -11.169   4.630  1.00  0.00              
ATOM   1145 1HB  GLU A  73       4.908 -11.952   2.035  1.00  0.00              
ATOM   1146 2HB  GLU A  73       3.904 -10.515   2.169  1.00  0.00              
ATOM   1147 1HG  GLU A  73       6.374 -11.070   3.828  1.00  0.00              
ATOM   1148 2HG  GLU A  73       6.318 -10.057   2.386  1.00  0.00              
ATOM   1149  N   GLN A  74       2.356 -13.447   2.597  1.00  0.00              
ATOM   1150  CA  GLN A  74       1.135 -13.929   1.974  1.00  0.00              
ATOM   1151  C   GLN A  74       0.086 -14.309   3.006  1.00  0.00              
ATOM   1152  O   GLN A  74      -1.078 -13.935   2.870  1.00  0.00              
ATOM   1153  CB  GLN A  74       1.438 -15.129   1.073  1.00  0.00              
ATOM   1154  CG  GLN A  74       0.247 -15.618   0.267  1.00  0.00              
ATOM   1155  CD  GLN A  74      -0.230 -14.591  -0.742  1.00  0.00              
ATOM   1156  OE1 GLN A  74       0.558 -14.061  -1.530  1.00  0.00              
ATOM   1157  NE2 GLN A  74      -1.526 -14.302  -0.723  1.00  0.00              
ATOM   1158  H   GLN A  74       3.200 -13.996   2.516  1.00  0.00              
ATOM   1159  HA  GLN A  74       0.696 -13.114   1.399  1.00  0.00              
ATOM   1160 1HB  GLN A  74       2.233 -14.868   0.374  1.00  0.00              
ATOM   1161 2HB  GLN A  74       1.796 -15.959   1.681  1.00  0.00              
ATOM   1162 1HG  GLN A  74       0.533 -16.520  -0.274  1.00  0.00              
ATOM   1163 2HG  GLN A  74      -0.575 -15.836   0.948  1.00  0.00              
ATOM   1164 1HE2 GLN A  74      -1.900 -13.631  -1.366  1.00  0.00              
ATOM   1165 2HE2 GLN A  74      -2.130 -14.755  -0.067  1.00  0.00              
ATOM   1166  N   VAL A  75       0.488 -15.031   4.048  1.00  0.00              
ATOM   1167  CA  VAL A  75      -0.468 -15.442   5.081  1.00  0.00              
ATOM   1168  C   VAL A  75      -0.940 -14.255   5.932  1.00  0.00              
ATOM   1169  O   VAL A  75      -2.134 -14.110   6.199  1.00  0.00              
ATOM   1170  CB  VAL A  75       0.103 -16.542   6.001  1.00  0.00              
ATOM   1171  CG1 VAL A  75      -0.852 -16.811   7.166  1.00  0.00              
ATOM   1172  CG2 VAL A  75       0.370 -17.822   5.189  1.00  0.00              
ATOM   1173  H   VAL A  75       1.456 -15.304   4.138  1.00  0.00              
ATOM   1174  HA  VAL A  75      -1.355 -15.845   4.591  1.00  0.00              
ATOM   1175  HB  VAL A  75       1.037 -16.188   6.438  1.00  0.00              
ATOM   1176 1HG1 VAL A  75      -0.436 -17.589   7.806  1.00  0.00              
ATOM   1177 2HG1 VAL A  75      -0.986 -15.897   7.745  1.00  0.00              
ATOM   1178 3HG1 VAL A  75      -1.816 -17.139   6.777  1.00  0.00              
ATOM   1179 1HG2 VAL A  75       0.773 -18.592   5.846  1.00  0.00              
ATOM   1180 2HG2 VAL A  75      -0.563 -18.173   4.747  1.00  0.00              
ATOM   1181 3HG2 VAL A  75       1.088 -17.608   4.398  1.00  0.00              
ATOM   1182  N   VAL A  76      -0.003 -13.408   6.345  1.00  0.00              
ATOM   1183  CA  VAL A  76      -0.334 -12.294   7.235  1.00  0.00              
ATOM   1184  C   VAL A  76      -1.209 -11.260   6.501  1.00  0.00              
ATOM   1185  O   VAL A  76      -2.223 -10.810   7.026  1.00  0.00              
ATOM   1186  CB  VAL A  76       0.940 -11.674   7.863  1.00  0.00              
ATOM   1187  CG1 VAL A  76       0.601 -10.409   8.613  1.00  0.00              
ATOM   1188  CG2 VAL A  76       1.613 -12.689   8.814  1.00  0.00              
ATOM   1189  H   VAL A  76       0.954 -13.530   6.045  1.00  0.00              
ATOM   1190  HA  VAL A  76      -0.962 -12.672   8.043  1.00  0.00              
ATOM   1191  HB  VAL A  76       1.634 -11.409   7.066  1.00  0.00              
ATOM   1192 1HG1 VAL A  76       1.509  -9.988   9.046  1.00  0.00              
ATOM   1193 2HG1 VAL A  76       0.159  -9.687   7.927  1.00  0.00              
ATOM   1194 3HG1 VAL A  76      -0.108 -10.636   9.409  1.00  0.00              
ATOM   1195 1HG2 VAL A  76       2.507 -12.243   9.249  1.00  0.00              
ATOM   1196 2HG2 VAL A  76       0.918 -12.959   9.610  1.00  0.00              
ATOM   1197 3HG2 VAL A  76       1.890 -13.583   8.255  1.00  0.00              
ATOM   1198  N   ASN A  77      -0.851 -10.917   5.269  1.00  0.00              
ATOM   1199  CA  ASN A  77      -1.667  -9.964   4.515  1.00  0.00              
ATOM   1200  C   ASN A  77      -3.080 -10.480   4.262  1.00  0.00              
ATOM   1201  O   ASN A  77      -4.048  -9.718   4.334  1.00  0.00              
ATOM   1202  CB  ASN A  77      -0.991  -9.617   3.201  1.00  0.00              
ATOM   1203  CG  ASN A  77       0.194  -8.709   3.382  1.00  0.00              
ATOM   1204  OD1 ASN A  77       0.325  -8.037   4.412  1.00  0.00              
ATOM   1205  ND2 ASN A  77       1.060  -8.677   2.402  1.00  0.00              
ATOM   1206  H   ASN A  77      -0.023 -11.304   4.839  1.00  0.00              
ATOM   1207  HA  ASN A  77      -1.799  -9.066   5.121  1.00  0.00              
ATOM   1208 1HB  ASN A  77      -0.661 -10.532   2.708  1.00  0.00              
ATOM   1209 2HB  ASN A  77      -1.709  -9.130   2.540  1.00  0.00              
ATOM   1210 1HD2 ASN A  77       1.869  -8.091   2.468  1.00  0.00              
ATOM   1211 2HD2 ASN A  77       0.914  -9.238   1.587  1.00  0.00              
ATOM   1212  N   GLU A  78      -3.212 -11.776   3.997  1.00  0.00              
ATOM   1213  CA  GLU A  78      -4.559 -12.340   3.882  1.00  0.00              
ATOM   1214  C   GLU A  78      -5.279 -12.383   5.229  1.00  0.00              
ATOM   1215  O   GLU A  78      -6.492 -12.107   5.302  1.00  0.00              
ATOM   1216  CB  GLU A  78      -4.492 -13.750   3.290  1.00  0.00              
ATOM   1217  CG  GLU A  78      -4.122 -13.796   1.815  1.00  0.00              
ATOM   1218  CD  GLU A  78      -5.149 -13.141   0.933  1.00  0.00              
ATOM   1219  OE1 GLU A  78      -6.205 -12.819   1.422  1.00  0.00              
ATOM   1220  OE2 GLU A  78      -4.877 -12.964  -0.231  1.00  0.00              
ATOM   1221  H   GLU A  78      -2.413 -12.382   3.873  1.00  0.00              
ATOM   1222  HA  GLU A  78      -5.162 -11.674   3.264  1.00  0.00              
ATOM   1223 1HB  GLU A  78      -3.757 -14.340   3.838  1.00  0.00              
ATOM   1224 2HB  GLU A  78      -5.459 -14.240   3.408  1.00  0.00              
ATOM   1225 1HG  GLU A  78      -3.166 -13.292   1.675  1.00  0.00              
ATOM   1226 2HG  GLU A  78      -4.001 -14.836   1.514  1.00  0.00              
ATOM   1227  N   LEU A  79      -4.543 -12.716   6.283  1.00  0.00              
ATOM   1228  CA  LEU A  79      -5.103 -12.745   7.633  1.00  0.00              
ATOM   1229  C   LEU A  79      -5.763 -11.410   7.980  1.00  0.00              
ATOM   1230  O   LEU A  79      -6.858 -11.384   8.545  1.00  0.00              
ATOM   1231  CB  LEU A  79      -4.005 -13.063   8.655  1.00  0.00              
ATOM   1232  CG  LEU A  79      -4.448 -13.078  10.124  1.00  0.00              
ATOM   1233  CD1 LEU A  79      -5.524 -14.138  10.319  1.00  0.00              
ATOM   1234  CD2 LEU A  79      -3.245 -13.351  11.014  1.00  0.00              
ATOM   1235  H   LEU A  79      -3.572 -12.956   6.148  1.00  0.00              
ATOM   1236  HA  LEU A  79      -5.858 -13.528   7.677  1.00  0.00              
ATOM   1237 1HB  LEU A  79      -3.589 -14.042   8.425  1.00  0.00              
ATOM   1238 2HB  LEU A  79      -3.212 -12.321   8.556  1.00  0.00              
ATOM   1239  HG  LEU A  79      -4.881 -12.112  10.384  1.00  0.00              
ATOM   1240 1HD1 LEU A  79      -5.839 -14.149  11.362  1.00  0.00              
ATOM   1241 2HD1 LEU A  79      -6.380 -13.907   9.684  1.00  0.00              
ATOM   1242 3HD1 LEU A  79      -5.125 -15.115  10.050  1.00  0.00              
ATOM   1243 1HD2 LEU A  79      -3.560 -13.361  12.058  1.00  0.00              
ATOM   1244 2HD2 LEU A  79      -2.813 -14.318  10.756  1.00  0.00              
ATOM   1245 3HD2 LEU A  79      -2.499 -12.569  10.868  1.00  0.00              
ATOM   1246  N   PHE A  80      -5.113 -10.311   7.610  1.00  0.00              
ATOM   1247  CA  PHE A  80      -5.653  -8.986   7.925  1.00  0.00              
ATOM   1248  C   PHE A  80      -6.323  -8.262   6.762  1.00  0.00              
ATOM   1249  O   PHE A  80      -6.569  -7.060   6.857  1.00  0.00              
ATOM   1250  CB  PHE A  80      -4.551  -8.105   8.528  1.00  0.00              
ATOM   1251  CG  PHE A  80      -4.026  -8.614   9.845  1.00  0.00              
ATOM   1252  CD1 PHE A  80      -4.761  -8.460  10.999  1.00  0.00              
ATOM   1253  CD2 PHE A  80      -2.782  -9.228   9.928  1.00  0.00              
ATOM   1254  CE1 PHE A  80      -4.291  -8.915  12.219  1.00  0.00              
ATOM   1255  CE2 PHE A  80      -2.297  -9.680  11.136  1.00  0.00              
ATOM   1256  CZ  PHE A  80      -3.049  -9.527  12.292  1.00  0.00              
ATOM   1257  H   PHE A  80      -4.239 -10.379   7.108  1.00  0.00              
ATOM   1258  HA  PHE A  80      -6.453  -9.103   8.657  1.00  0.00              
ATOM   1259 1HB  PHE A  80      -3.717  -8.037   7.830  1.00  0.00              
ATOM   1260 2HB  PHE A  80      -4.934  -7.096   8.679  1.00  0.00              
ATOM   1261  HD1 PHE A  80      -5.734  -7.970  10.949  1.00  0.00              
ATOM   1262  HD2 PHE A  80      -2.188  -9.350   9.022  1.00  0.00              
ATOM   1263  HE1 PHE A  80      -4.898  -8.792  13.116  1.00  0.00              
ATOM   1264  HE2 PHE A  80      -1.319 -10.158  11.182  1.00  0.00              
ATOM   1265  HZ  PHE A  80      -2.671  -9.881  13.250  1.00  0.00              
ATOM   1266  N   ARG A  81      -6.634  -8.981   5.683  1.00  0.00              
ATOM   1267  CA  ARG A  81      -7.137  -8.363   4.453  1.00  0.00              
ATOM   1268  C   ARG A  81      -8.329  -7.433   4.696  1.00  0.00              
ATOM   1269  O   ARG A  81      -8.362  -6.312   4.190  1.00  0.00              
ATOM   1270  CB  ARG A  81      -7.546  -9.437   3.456  1.00  0.00              
ATOM   1271  CG  ARG A  81      -8.283  -8.925   2.230  1.00  0.00              
ATOM   1272  CD  ARG A  81      -8.661 -10.032   1.314  1.00  0.00              
ATOM   1273  NE  ARG A  81      -7.521 -10.524   0.558  1.00  0.00              
ATOM   1274  CZ  ARG A  81      -7.032  -9.942  -0.554  1.00  0.00              
ATOM   1275  NH1 ARG A  81      -7.593  -8.851  -1.027  1.00  0.00              
ATOM   1276  NH2 ARG A  81      -5.988 -10.468  -1.171  1.00  0.00              
ATOM   1277  H   ARG A  81      -6.517  -9.983   5.718  1.00  0.00              
ATOM   1278  HA  ARG A  81      -6.346  -7.743   4.028  1.00  0.00              
ATOM   1279 1HB  ARG A  81      -6.660  -9.968   3.111  1.00  0.00              
ATOM   1280 2HB  ARG A  81      -8.191 -10.164   3.950  1.00  0.00              
ATOM   1281 1HG  ARG A  81      -9.193  -8.411   2.540  1.00  0.00              
ATOM   1282 2HG  ARG A  81      -7.643  -8.231   1.683  1.00  0.00              
ATOM   1283 1HD  ARG A  81      -9.069 -10.860   1.893  1.00  0.00              
ATOM   1284 2HD  ARG A  81      -9.412  -9.679   0.607  1.00  0.00              
ATOM   1285  HE  ARG A  81      -7.062 -11.362   0.891  1.00  0.00              
ATOM   1286 1HH1 ARG A  81      -8.391  -8.449  -0.556  1.00  0.00              
ATOM   1287 2HH1 ARG A  81      -7.226  -8.415  -1.860  1.00  0.00              
ATOM   1288 1HH2 ARG A  81      -5.556 -11.307  -0.807  1.00  0.00              
ATOM   1289 2HH2 ARG A  81      -5.621 -10.033  -2.004  1.00  0.00              
ATOM   1290  N   ASP A  82      -9.300  -7.909   5.469  1.00  0.00              
ATOM   1291  CA  ASP A  82     -10.549  -7.154   5.657  1.00  0.00              
ATOM   1292  C   ASP A  82     -10.761  -6.665   7.087  1.00  0.00              
ATOM   1293  O   ASP A  82     -11.892  -6.428   7.518  1.00  0.00              
ATOM   1294  CB  ASP A  82     -11.771  -7.925   5.151  1.00  0.00              
ATOM   1295  CG  ASP A  82     -12.037  -9.206   5.925  1.00  0.00              
ATOM   1296  OD1 ASP A  82     -11.333  -9.501   6.913  1.00  0.00              
ATOM   1297  OD2 ASP A  82     -12.982  -9.923   5.527  1.00  0.00              
ATOM   1298  H   ASP A  82      -9.188  -8.798   5.935  1.00  0.00              
ATOM   1299  HA  ASP A  82     -10.480  -6.226   5.088  1.00  0.00              
ATOM   1300 1HB  ASP A  82     -12.655  -7.291   5.219  1.00  0.00              
ATOM   1301 2HB  ASP A  82     -11.631  -8.180   4.100  1.00  0.00              
ATOM   1302  N   GLY A  83      -9.677  -6.505   7.823  1.00  0.00              
ATOM   1303  CA  GLY A  83      -9.802  -5.998   9.172  1.00  0.00              
ATOM   1304  C   GLY A  83      -8.778  -6.509  10.140  1.00  0.00              
ATOM   1305  O   GLY A  83      -8.150  -7.535   9.916  1.00  0.00              
ATOM   1306  H   GLY A  83      -8.760  -6.729   7.465  1.00  0.00              
ATOM   1307 1HA  GLY A  83      -9.733  -4.910   9.160  1.00  0.00              
ATOM   1308 2HA  GLY A  83     -10.785  -6.253   9.566  1.00  0.00              
ATOM   1309  N   VAL A  84      -8.608  -5.757  11.219  1.00  0.00              
ATOM   1310  CA  VAL A  84      -7.678  -6.114  12.267  1.00  0.00              
ATOM   1311  C   VAL A  84      -8.474  -6.215  13.571  1.00  0.00              
ATOM   1312  O   VAL A  84      -9.315  -5.369  13.861  1.00  0.00              
ATOM   1313  CB  VAL A  84      -6.600  -5.024  12.413  1.00  0.00              
ATOM   1314  CG1 VAL A  84      -5.627  -5.351  13.576  1.00  0.00              
ATOM   1315  CG2 VAL A  84      -5.838  -4.841  11.097  1.00  0.00              
ATOM   1316  H   VAL A  84      -9.148  -4.909  11.308  1.00  0.00              
ATOM   1317  HA  VAL A  84      -7.195  -7.053  11.996  1.00  0.00              
ATOM   1318  HB  VAL A  84      -7.081  -4.084  12.682  1.00  0.00              
ATOM   1319 1HG1 VAL A  84      -4.877  -4.564  13.655  1.00  0.00              
ATOM   1320 2HG1 VAL A  84      -6.185  -5.415  14.510  1.00  0.00              
ATOM   1321 3HG1 VAL A  84      -5.134  -6.303  13.382  1.00  0.00              
ATOM   1322 1HG2 VAL A  84      -5.081  -4.066  11.220  1.00  0.00              
ATOM   1323 2HG2 VAL A  84      -5.356  -5.779  10.821  1.00  0.00              
ATOM   1324 3HG2 VAL A  84      -6.534  -4.546  10.311  1.00  0.00              
ATOM   1325  N   ASN A  85      -8.231  -7.273  14.339  1.00  0.00              
ATOM   1326  CA  ASN A  85      -8.833  -7.385  15.663  1.00  0.00              
ATOM   1327  C   ASN A  85      -7.886  -8.186  16.541  1.00  0.00              
ATOM   1328  O   ASN A  85      -6.906  -8.731  16.040  1.00  0.00              
ATOM   1329  CB  ASN A  85     -10.248  -7.989  15.592  1.00  0.00              
ATOM   1330  CG  ASN A  85     -10.266  -9.409  15.016  1.00  0.00              
ATOM   1331  OD1 ASN A  85      -9.569 -10.298  15.507  1.00  0.00              
ATOM   1332  ND2 ASN A  85     -11.116  -9.636  14.006  1.00  0.00              
ATOM   1333  H   ASN A  85      -7.624  -8.011  14.010  1.00  0.00              
ATOM   1334  HA  ASN A  85      -8.913  -6.385  16.093  1.00  0.00              
ATOM   1335 1HB  ASN A  85     -10.684  -8.014  16.591  1.00  0.00              
ATOM   1336 2HB  ASN A  85     -10.883  -7.356  14.972  1.00  0.00              
ATOM   1337 1HD2 ASN A  85     -11.169 -10.546  13.592  1.00  0.00              
ATOM   1338 2HD2 ASN A  85     -11.696  -8.897  13.665  1.00  0.00              
ATOM   1339  N   TRP A  86      -8.163  -8.254  17.840  1.00  0.00              
ATOM   1340  CA  TRP A  86      -7.229  -8.933  18.755  1.00  0.00              
ATOM   1341  C   TRP A  86      -7.087 -10.434  18.453  1.00  0.00              
ATOM   1342  O   TRP A  86      -6.000 -11.006  18.586  1.00  0.00              
ATOM   1343  CB  TRP A  86      -7.638  -8.700  20.206  1.00  0.00              
ATOM   1344  CG  TRP A  86      -7.315  -7.312  20.725  1.00  0.00              
ATOM   1345  CD1 TRP A  86      -8.201  -6.390  21.199  1.00  0.00              
ATOM   1346  CD2 TRP A  86      -6.019  -6.703  20.813  1.00  0.00              
ATOM   1347  NE1 TRP A  86      -7.535  -5.242  21.580  1.00  0.00              
ATOM   1348  CE2 TRP A  86      -6.196  -5.412  21.352  1.00  0.00              
ATOM   1349  CE3 TRP A  86      -4.727  -7.123  20.485  1.00  0.00              
ATOM   1350  CZ2 TRP A  86      -5.129  -4.541  21.576  1.00  0.00              
ATOM   1351  CZ3 TRP A  86      -3.671  -6.254  20.700  1.00  0.00              
ATOM   1352  CH2 TRP A  86      -3.878  -4.983  21.243  1.00  0.00              
ATOM   1353  H   TRP A  86      -9.008  -7.846  18.214  1.00  0.00              
ATOM   1354  HA  TRP A  86      -6.233  -8.518  18.604  1.00  0.00              
ATOM   1355 1HB  TRP A  86      -8.712  -8.858  20.311  1.00  0.00              
ATOM   1356 2HB  TRP A  86      -7.137  -9.425  20.846  1.00  0.00              
ATOM   1357  HD1 TRP A  86      -9.278  -6.538  21.267  1.00  0.00              
ATOM   1358  HE1 TRP A  86      -7.965  -4.412  21.964  1.00  0.00              
ATOM   1359  HE3 TRP A  86      -4.555  -8.116  20.070  1.00  0.00              
ATOM   1360  HZ2 TRP A  86      -5.271  -3.547  22.000  1.00  0.00              
ATOM   1361  HZ3 TRP A  86      -2.668  -6.589  20.432  1.00  0.00              
ATOM   1362  HH2 TRP A  86      -3.020  -4.330  21.403  1.00  0.00              
ATOM   1363  N   GLY A  87      -8.170 -11.074  18.044  1.00  0.00              
ATOM   1364  CA  GLY A  87      -8.083 -12.490  17.690  1.00  0.00              
ATOM   1365  C   GLY A  87      -7.159 -12.744  16.508  1.00  0.00              
ATOM   1366  O   GLY A  87      -6.426 -13.750  16.467  1.00  0.00              
ATOM   1367  H   GLY A  87      -9.059 -10.602  17.970  1.00  0.00              
ATOM   1368 1HA  GLY A  87      -7.723 -13.058  18.549  1.00  0.00              
ATOM   1369 2HA  GLY A  87      -9.077 -12.866  17.450  1.00  0.00              
ATOM   1370  N   ARG A  88      -7.209 -11.858  15.518  1.00  0.00              
ATOM   1371  CA  ARG A  88      -6.303 -11.979  14.371  1.00  0.00              
ATOM   1372  C   ARG A  88      -4.873 -11.673  14.804  1.00  0.00              
ATOM   1373  O   ARG A  88      -3.912 -12.276  14.304  1.00  0.00              
ATOM   1374  CB  ARG A  88      -6.739 -11.070  13.221  1.00  0.00              
ATOM   1375  CG  ARG A  88      -8.073 -11.531  12.622  1.00  0.00              
ATOM   1376  CD  ARG A  88      -8.510 -10.645  11.455  1.00  0.00              
ATOM   1377  NE  ARG A  88      -9.811 -11.042  10.945  1.00  0.00              
ATOM   1378  CZ  ARG A  88     -10.307 -10.589   9.802  1.00  0.00              
ATOM   1379  NH1 ARG A  88      -9.578  -9.746   9.078  1.00  0.00              
ATOM   1380  NH2 ARG A  88     -11.510 -10.976   9.380  1.00  0.00              
ATOM   1381  H   ARG A  88      -7.868 -11.094  15.546  1.00  0.00              
ATOM   1382  HA  ARG A  88      -6.327 -13.011  14.019  1.00  0.00              
ATOM   1383 1HB  ARG A  88      -6.837 -10.048  13.583  1.00  0.00              
ATOM   1384 2HB  ARG A  88      -5.973 -11.071  12.445  1.00  0.00              
ATOM   1385 1HG  ARG A  88      -7.975 -12.553  12.256  1.00  0.00              
ATOM   1386 2HG  ARG A  88      -8.849 -11.493  13.388  1.00  0.00              
ATOM   1387 1HD  ARG A  88      -8.572  -9.609  11.788  1.00  0.00              
ATOM   1388 2HD  ARG A  88      -7.784 -10.724  10.647  1.00  0.00              
ATOM   1389  HE  ARG A  88     -10.353 -11.694  11.496  1.00  0.00              
ATOM   1390 1HH1 ARG A  88      -8.664  -9.462   9.403  1.00  0.00              
ATOM   1391 2HH1 ARG A  88      -9.936  -9.389   8.205  1.00  0.00              
ATOM   1392 1HH2 ARG A  88     -12.056 -11.621   9.934  1.00  0.00              
ATOM   1393 2HH2 ARG A  88     -11.876 -10.624   8.508  1.00  0.00              
ATOM   1394  N   ILE A  89      -4.727 -10.732  15.722  1.00  0.00              
ATOM   1395  CA  ILE A  89      -3.397 -10.373  16.208  1.00  0.00              
ATOM   1396  C   ILE A  89      -2.779 -11.562  16.959  1.00  0.00              
ATOM   1397  O   ILE A  89      -1.596 -11.872  16.767  1.00  0.00              
ATOM   1398  CB  ILE A  89      -3.433  -9.091  17.058  1.00  0.00              
ATOM   1399  CG1 ILE A  89      -3.768  -7.899  16.152  1.00  0.00              
ATOM   1400  CG2 ILE A  89      -2.072  -8.855  17.773  1.00  0.00              
ATOM   1401  CD1 ILE A  89      -4.125  -6.617  16.890  1.00  0.00              
ATOM   1402  H   ILE A  89      -5.533 -10.253  16.097  1.00  0.00              
ATOM   1403  HA  ILE A  89      -2.752 -10.191  15.348  1.00  0.00              
ATOM   1404  HB  ILE A  89      -4.213  -9.178  17.814  1.00  0.00              
ATOM   1405 1HG1 ILE A  89      -2.918  -7.684  15.505  1.00  0.00              
ATOM   1406 2HG1 ILE A  89      -4.611  -8.156  15.510  1.00  0.00              
ATOM   1407 1HG2 ILE A  89      -2.126  -7.943  18.367  1.00  0.00              
ATOM   1408 2HG2 ILE A  89      -1.853  -9.699  18.426  1.00  0.00              
ATOM   1409 3HG2 ILE A  89      -1.282  -8.758  17.029  1.00  0.00              
ATOM   1410 1HD1 ILE A  89      -4.346  -5.831  16.167  1.00  0.00              
ATOM   1411 2HD1 ILE A  89      -4.999  -6.790  17.518  1.00  0.00              
ATOM   1412 3HD1 ILE A  89      -3.285  -6.311  17.512  1.00  0.00              
ATOM   1413  N   VAL A  90      -3.578 -12.242  17.779  1.00  0.00              
ATOM   1414  CA  VAL A  90      -3.087 -13.452  18.463  1.00  0.00              
ATOM   1415  C   VAL A  90      -2.743 -14.528  17.428  1.00  0.00              
ATOM   1416  O   VAL A  90      -1.715 -15.201  17.541  1.00  0.00              
ATOM   1417  CB  VAL A  90      -4.146 -13.996  19.440  1.00  0.00              
ATOM   1418  CG1 VAL A  90      -3.733 -15.362  19.968  1.00  0.00              
ATOM   1419  CG2 VAL A  90      -4.347 -13.014  20.585  1.00  0.00              
ATOM   1420  H   VAL A  90      -4.527 -11.936  17.939  1.00  0.00              
ATOM   1421  HA  VAL A  90      -2.175 -13.198  19.005  1.00  0.00              
ATOM   1422  HB  VAL A  90      -5.086 -14.129  18.905  1.00  0.00              
ATOM   1423 1HG1 VAL A  90      -4.493 -15.731  20.657  1.00  0.00              
ATOM   1424 2HG1 VAL A  90      -3.630 -16.057  19.135  1.00  0.00              
ATOM   1425 3HG1 VAL A  90      -2.780 -15.277  20.491  1.00  0.00              
ATOM   1426 1HG2 VAL A  90      -5.098 -13.405  21.271  1.00  0.00              
ATOM   1427 2HG2 VAL A  90      -3.406 -12.876  21.116  1.00  0.00              
ATOM   1428 3HG2 VAL A  90      -4.683 -12.056  20.187  1.00  0.00              
ATOM   1429  N   ALA A  91      -3.583 -14.674  16.405  1.00  0.00              
ATOM   1430  CA  ALA A  91      -3.281 -15.615  15.315  1.00  0.00              
ATOM   1431  C   ALA A  91      -1.957 -15.291  14.609  1.00  0.00              
ATOM   1432  O   ALA A  91      -1.185 -16.197  14.277  1.00  0.00              
ATOM   1433  CB  ALA A  91      -4.429 -15.670  14.312  1.00  0.00              
ATOM   1434  H   ALA A  91      -4.439 -14.138  16.369  1.00  0.00              
ATOM   1435  HA  ALA A  91      -3.150 -16.606  15.750  1.00  0.00              
ATOM   1436 1HB  ALA A  91      -4.183 -16.372  13.515  1.00  0.00              
ATOM   1437 2HB  ALA A  91      -5.338 -15.997  14.817  1.00  0.00              
ATOM   1438 3HB  ALA A  91      -4.587 -14.680  13.887  1.00  0.00              
ATOM   1439  N   PHE A  92      -1.711 -14.004  14.388  1.00  0.00              
ATOM   1440  CA  PHE A  92      -0.437 -13.490  13.873  1.00  0.00              
ATOM   1441  C   PHE A  92       0.729 -13.860  14.811  1.00  0.00              
ATOM   1442  O   PHE A  92       1.748 -14.397  14.363  1.00  0.00              
ATOM   1443  CB  PHE A  92      -0.571 -11.964  13.714  1.00  0.00              
ATOM   1444  CG  PHE A  92       0.720 -11.228  13.405  1.00  0.00              
ATOM   1445  CD1 PHE A  92       1.219 -11.160  12.103  1.00  0.00              
ATOM   1446  CD2 PHE A  92       1.387 -10.537  14.404  1.00  0.00              
ATOM   1447  CE1 PHE A  92       2.398 -10.440  11.822  1.00  0.00              
ATOM   1448  CE2 PHE A  92       2.548  -9.823  14.137  1.00  0.00              
ATOM   1449  CZ  PHE A  92       3.052  -9.765  12.845  1.00  0.00              
ATOM   1450  H   PHE A  92      -2.457 -13.354  14.592  1.00  0.00              
ATOM   1451  HA  PHE A  92      -0.246 -13.948  12.902  1.00  0.00              
ATOM   1452 1HB  PHE A  92      -1.272 -11.743  12.910  1.00  0.00              
ATOM   1453 2HB  PHE A  92      -0.979 -11.537  14.629  1.00  0.00              
ATOM   1454  HD1 PHE A  92       0.685 -11.670  11.301  1.00  0.00              
ATOM   1455  HD2 PHE A  92       0.997 -10.579  15.422  1.00  0.00              
ATOM   1456  HE1 PHE A  92       2.791 -10.415  10.807  1.00  0.00              
ATOM   1457  HE2 PHE A  92       3.065  -9.308  14.946  1.00  0.00              
ATOM   1458  HZ  PHE A  92       3.955  -9.195  12.632  1.00  0.00              
ATOM   1459  N   PHE A  93       0.584 -13.587  16.103  1.00  0.00              
ATOM   1460  CA  PHE A  93       1.647 -13.956  17.059  1.00  0.00              
ATOM   1461  C   PHE A  93       1.955 -15.448  17.001  1.00  0.00              
ATOM   1462  O   PHE A  93       3.120 -15.853  16.882  1.00  0.00              
ATOM   1463  CB  PHE A  93       1.246 -13.576  18.485  1.00  0.00              
ATOM   1464  CG  PHE A  93       2.233 -14.012  19.530  1.00  0.00              
ATOM   1465  CD1 PHE A  93       3.429 -13.331  19.701  1.00  0.00              
ATOM   1466  CD2 PHE A  93       1.970 -15.105  20.342  1.00  0.00              
ATOM   1467  CE1 PHE A  93       4.339 -13.731  20.662  1.00  0.00              
ATOM   1468  CE2 PHE A  93       2.877 -15.507  21.303  1.00  0.00              
ATOM   1469  CZ  PHE A  93       4.063 -14.819  21.463  1.00  0.00              
ATOM   1470  H   PHE A  93      -0.249 -13.129  16.445  1.00  0.00              
ATOM   1471  HA  PHE A  93       2.560 -13.427  16.782  1.00  0.00              
ATOM   1472 1HB  PHE A  93       1.132 -12.495  18.556  1.00  0.00              
ATOM   1473 2HB  PHE A  93       0.281 -14.022  18.723  1.00  0.00              
ATOM   1474  HD1 PHE A  93       3.647 -12.470  19.069  1.00  0.00              
ATOM   1475  HD2 PHE A  93       1.033 -15.648  20.215  1.00  0.00              
ATOM   1476  HE1 PHE A  93       5.275 -13.187  20.786  1.00  0.00              
ATOM   1477  HE2 PHE A  93       2.657 -16.367  21.935  1.00  0.00              
ATOM   1478  HZ  PHE A  93       4.780 -15.136  22.219  1.00  0.00              
ATOM   1479  N   SER A  94       0.918 -16.275  17.100  1.00  0.00              
ATOM   1480  CA  SER A  94       1.135 -17.722  17.045  1.00  0.00              
ATOM   1481  C   SER A  94       1.735 -18.178  15.709  1.00  0.00              
ATOM   1482  O   SER A  94       2.653 -18.998  15.689  1.00  0.00              
ATOM   1483  CB  SER A  94      -0.177 -18.445  17.284  1.00  0.00              
ATOM   1484  OG  SER A  94      -0.016 -19.831  17.161  1.00  0.00              
ATOM   1485  H   SER A  94      -0.022 -15.922  17.213  1.00  0.00              
ATOM   1486  HA  SER A  94       1.890 -17.987  17.786  1.00  0.00              
ATOM   1487 1HB  SER A  94      -0.547 -18.206  18.281  1.00  0.00              
ATOM   1488 2HB  SER A  94      -0.919 -18.097  16.567  1.00  0.00              
ATOM   1489  HG  SER A  94       0.659 -20.077  17.798  1.00  0.00              
ATOM   1490  N   PHE A  95       1.211 -17.654  14.606  1.00  0.00              
ATOM   1491  CA  PHE A  95       1.675 -18.046  13.279  1.00  0.00              
ATOM   1492  C   PHE A  95       3.168 -17.766  13.118  1.00  0.00              
ATOM   1493  O   PHE A  95       3.915 -18.614  12.634  1.00  0.00              
ATOM   1494  CB  PHE A  95       0.890 -17.304  12.195  1.00  0.00              
ATOM   1495  CG  PHE A  95       1.386 -17.564  10.802  1.00  0.00              
ATOM   1496  CD1 PHE A  95       1.239 -18.815  10.220  1.00  0.00              
ATOM   1497  CD2 PHE A  95       2.001 -16.560  10.069  1.00  0.00              
ATOM   1498  CE1 PHE A  95       1.696 -19.056   8.938  1.00  0.00              
ATOM   1499  CE2 PHE A  95       2.457 -16.798   8.787  1.00  0.00              
ATOM   1500  CZ  PHE A  95       2.304 -18.047   8.221  1.00  0.00              
ATOM   1501  H   PHE A  95       0.475 -16.967  14.687  1.00  0.00              
ATOM   1502  HA  PHE A  95       1.520 -19.120  13.161  1.00  0.00              
ATOM   1503 1HB  PHE A  95      -0.158 -17.594  12.243  1.00  0.00              
ATOM   1504 2HB  PHE A  95       0.942 -16.232  12.380  1.00  0.00              
ATOM   1505  HD1 PHE A  95       0.757 -19.612  10.786  1.00  0.00              
ATOM   1506  HD2 PHE A  95       2.123 -15.573  10.517  1.00  0.00              
ATOM   1507  HE1 PHE A  95       1.574 -20.043   8.493  1.00  0.00              
ATOM   1508  HE2 PHE A  95       2.938 -15.999   8.222  1.00  0.00              
ATOM   1509  HZ  PHE A  95       2.665 -18.237   7.211  1.00  0.00              
ATOM   1510  N   GLY A  96       3.604 -16.578  13.519  1.00  0.00              
ATOM   1511  CA  GLY A  96       5.029 -16.258  13.489  1.00  0.00              
ATOM   1512  C   GLY A  96       5.876 -17.243  14.286  1.00  0.00              
ATOM   1513  O   GLY A  96       6.952 -17.649  13.842  1.00  0.00              
ATOM   1514  H   GLY A  96       2.950 -15.883  13.849  1.00  0.00              
ATOM   1515 1HA  GLY A  96       5.379 -16.251  12.457  1.00  0.00              
ATOM   1516 2HA  GLY A  96       5.186 -15.257  13.889  1.00  0.00              
ATOM   1517  N   GLY A  97       5.396 -17.630  15.463  1.00  0.00              
ATOM   1518  CA  GLY A  97       6.049 -18.669  16.253  1.00  0.00              
ATOM   1519  C   GLY A  97       6.109 -19.995  15.515  1.00  0.00              
ATOM   1520  O   GLY A  97       7.125 -20.698  15.542  1.00  0.00              
ATOM   1521  H   GLY A  97       4.558 -17.194  15.820  1.00  0.00              
ATOM   1522 1HA  GLY A  97       7.061 -18.353  16.505  1.00  0.00              
ATOM   1523 2HA  GLY A  97       5.511 -18.805  17.190  1.00  0.00              
ATOM   1524  N   ALA A  98       5.008 -20.346  14.856  1.00  0.00              
ATOM   1525  CA  ALA A  98       4.948 -21.579  14.082  1.00  0.00              
ATOM   1526  C   ALA A  98       6.000 -21.591  12.972  1.00  0.00              
ATOM   1527  O   ALA A  98       6.604 -22.628  12.701  1.00  0.00              
ATOM   1528  CB  ALA A  98       3.547 -21.767  13.483  1.00  0.00              
ATOM   1529  H   ALA A  98       4.195 -19.748  14.891  1.00  0.00              
ATOM   1530  HA  ALA A  98       5.159 -22.411  14.754  1.00  0.00              
ATOM   1531 1HB  ALA A  98       3.519 -22.692  12.908  1.00  0.00              
ATOM   1532 2HB  ALA A  98       2.812 -21.816  14.286  1.00  0.00              
ATOM   1533 3HB  ALA A  98       3.316 -20.927  12.830  1.00  0.00              
ATOM   1534  N   LEU A  99       6.192 -20.445  12.320  1.00  0.00              
ATOM   1535  CA  LEU A  99       7.220 -20.310  11.285  1.00  0.00              
ATOM   1536  C   LEU A  99       8.597 -20.541  11.877  1.00  0.00              
ATOM   1537  O   LEU A  99       9.449 -21.170  11.248  1.00  0.00              
ATOM   1538  CB  LEU A  99       7.161 -18.919  10.640  1.00  0.00              
ATOM   1539  CG  LEU A  99       5.920 -18.636   9.784  1.00  0.00              
ATOM   1540  CD1 LEU A  99       5.930 -17.179   9.341  1.00  0.00              
ATOM   1541  CD2 LEU A  99       5.906 -19.572   8.585  1.00  0.00              
ATOM   1542  H   LEU A  99       5.613 -19.648  12.546  1.00  0.00              
ATOM   1543  HA  LEU A  99       7.020 -21.040  10.502  1.00  0.00              
ATOM   1544 1HB  LEU A  99       7.198 -18.169  11.429  1.00  0.00              
ATOM   1545 2HB  LEU A  99       8.038 -18.793  10.006  1.00  0.00              
ATOM   1546  HG  LEU A  99       5.022 -18.796  10.381  1.00  0.00              
ATOM   1547 1HD1 LEU A  99       5.049 -16.978   8.733  1.00  0.00              
ATOM   1548 2HD1 LEU A  99       5.921 -16.532  10.218  1.00  0.00              
ATOM   1549 3HD1 LEU A  99       6.828 -16.984   8.755  1.00  0.00              
ATOM   1550 1HD2 LEU A  99       5.023 -19.371   7.977  1.00  0.00              
ATOM   1551 2HD2 LEU A  99       6.803 -19.411   7.987  1.00  0.00              
ATOM   1552 3HD2 LEU A  99       5.881 -20.606   8.931  1.00  0.00              
ATOM   1553  N   CYS A 100       8.815 -20.022  13.081  1.00  0.00              
ATOM   1554  CA  CYS A 100      10.092 -20.235  13.753  1.00  0.00              
ATOM   1555  C   CYS A 100      10.311 -21.702  14.084  1.00  0.00              
ATOM   1556  O   CYS A 100      11.409 -22.209  13.928  1.00  0.00              
ATOM   1557  CB  CYS A 100      10.164 -19.416  15.042  1.00  0.00              
ATOM   1558  SG  CYS A 100      10.269 -17.630  14.776  1.00  0.00              
ATOM   1559  H   CYS A 100       8.102 -19.475  13.542  1.00  0.00              
ATOM   1560  HA  CYS A 100      10.894 -19.953  13.071  1.00  0.00              
ATOM   1561 1HB  CYS A 100       9.281 -19.615  15.650  1.00  0.00              
ATOM   1562 2HB  CYS A 100      11.035 -19.723  15.620  1.00  0.00              
ATOM   1563  HG  CYS A 100       9.855 -17.284  15.991  1.00  0.00              
ATOM   1564  N   VAL A 101       9.270 -22.378  14.552  1.00  0.00              
ATOM   1565  CA  VAL A 101       9.375 -23.807  14.819  1.00  0.00              
ATOM   1566  C   VAL A 101       9.703 -24.583  13.551  1.00  0.00              
ATOM   1567  O   VAL A 101      10.591 -25.421  13.545  1.00  0.00              
ATOM   1568  CB  VAL A 101       8.058 -24.337  15.415  1.00  0.00              
ATOM   1569  CG1 VAL A 101       8.074 -25.858  15.474  1.00  0.00              
ATOM   1570  CG2 VAL A 101       7.841 -23.746  16.800  1.00  0.00              
ATOM   1571  H   VAL A 101       8.394 -21.908  14.728  1.00  0.00              
ATOM   1572  HA  VAL A 101      10.193 -23.969  15.522  1.00  0.00              
ATOM   1573  HB  VAL A 101       7.233 -24.050  14.763  1.00  0.00              
ATOM   1574 1HG1 VAL A 101       7.135 -26.215  15.898  1.00  0.00              
ATOM   1575 2HG1 VAL A 101       8.194 -26.260  14.469  1.00  0.00              
ATOM   1576 3HG1 VAL A 101       8.902 -26.189  16.100  1.00  0.00              
ATOM   1577 1HG2 VAL A 101       6.907 -24.124  17.215  1.00  0.00              
ATOM   1578 2HG2 VAL A 101       8.669 -24.029  17.450  1.00  0.00              
ATOM   1579 3HG2 VAL A 101       7.791 -22.659  16.727  1.00  0.00              
ATOM   1580  N   GLU A 102       9.018 -24.263  12.461  1.00  0.00              
ATOM   1581  CA  GLU A 102       9.297 -24.949  11.203  1.00  0.00              
ATOM   1582  C   GLU A 102      10.723 -24.684  10.718  1.00  0.00              
ATOM   1583  O   GLU A 102      11.389 -25.591  10.232  1.00  0.00              
ATOM   1584  CB  GLU A 102       8.295 -24.514  10.131  1.00  0.00              
ATOM   1585  CG  GLU A 102       8.526 -25.141   8.763  1.00  0.00              
ATOM   1586  CD  GLU A 102       8.446 -26.642   8.786  1.00  0.00              
ATOM   1587  OE1 GLU A 102       7.843 -27.172   9.688  1.00  0.00              
ATOM   1588  OE2 GLU A 102       8.989 -27.259   7.900  1.00  0.00              
ATOM   1589  H   GLU A 102       8.304 -23.550  12.484  1.00  0.00              
ATOM   1590  HA  GLU A 102       9.225 -26.024  11.373  1.00  0.00              
ATOM   1591 1HB  GLU A 102       7.285 -24.772  10.451  1.00  0.00              
ATOM   1592 2HB  GLU A 102       8.334 -23.431  10.014  1.00  0.00              
ATOM   1593 1HG  GLU A 102       7.778 -24.759   8.069  1.00  0.00              
ATOM   1594 2HG  GLU A 102       9.507 -24.839   8.399  1.00  0.00              
ATOM   1595  N   SER A 103      11.186 -23.442  10.858  1.00  0.00              
ATOM   1596  CA  SER A 103      12.579 -23.113  10.529  1.00  0.00              
ATOM   1597  C   SER A 103      13.579 -23.997  11.280  1.00  0.00              
ATOM   1598  O   SER A 103      14.523 -24.514  10.687  1.00  0.00              
ATOM   1599  CB  SER A 103      12.852 -21.656  10.847  1.00  0.00              
ATOM   1600  OG  SER A 103      12.081 -20.812  10.037  1.00  0.00              
ATOM   1601  H   SER A 103      10.574 -22.712  11.194  1.00  0.00              
ATOM   1602  HA  SER A 103      12.736 -23.295   9.465  1.00  0.00              
ATOM   1603 1HB  SER A 103      12.625 -21.464  11.896  1.00  0.00              
ATOM   1604 2HB  SER A 103      13.909 -21.443  10.696  1.00  0.00              
ATOM   1605  HG  SER A 103      11.203 -20.800  10.427  1.00  0.00              
ATOM   1606  N   VAL A 104      13.374 -24.167  12.582  1.00  0.00              
ATOM   1607  CA  VAL A 104      14.283 -24.989  13.376  1.00  0.00              
ATOM   1608  C   VAL A 104      14.211 -26.447  12.929  1.00  0.00              
ATOM   1609  O   VAL A 104      15.235 -27.101  12.764  1.00  0.00              
ATOM   1610  CB  VAL A 104      13.931 -24.890  14.872  1.00  0.00              
ATOM   1611  CG1 VAL A 104      14.744 -25.893  15.677  1.00  0.00              
ATOM   1612  CG2 VAL A 104      14.176 -23.474  15.369  1.00  0.00              
ATOM   1613  H   VAL A 104      12.586 -23.727  13.034  1.00  0.00              
ATOM   1614  HA  VAL A 104      15.302 -24.636  13.211  1.00  0.00              
ATOM   1615  HB  VAL A 104      12.880 -25.147  15.006  1.00  0.00              
ATOM   1616 1HG1 VAL A 104      14.482 -25.810  16.733  1.00  0.00              
ATOM   1617 2HG1 VAL A 104      14.525 -26.902  15.329  1.00  0.00              
ATOM   1618 3HG1 VAL A 104      15.806 -25.686  15.551  1.00  0.00              
ATOM   1619 1HG2 VAL A 104      13.924 -23.411  16.428  1.00  0.00              
ATOM   1620 2HG2 VAL A 104      15.226 -23.216  15.230  1.00  0.00              
ATOM   1621 3HG2 VAL A 104      13.553 -22.778  14.807  1.00  0.00              
ATOM   1622  N   ASP A 105      12.991 -26.934  12.703  1.00  0.00              
ATOM   1623  CA  ASP A 105      12.753 -28.327  12.310  1.00  0.00              
ATOM   1624  C   ASP A 105      13.509 -28.681  11.040  1.00  0.00              
ATOM   1625  O   ASP A 105      14.024 -29.792  10.898  1.00  0.00              
ATOM   1626  CB  ASP A 105      11.258 -28.581  12.103  1.00  0.00              
ATOM   1627  CG  ASP A 105      10.482 -28.649  13.411  1.00  0.00              
ATOM   1628  OD1 ASP A 105      11.099 -28.797  14.439  1.00  0.00              
ATOM   1629  OD2 ASP A 105       9.279 -28.551  13.370  1.00  0.00              
ATOM   1630  H   ASP A 105      12.203 -26.311  12.810  1.00  0.00              
ATOM   1631  HA  ASP A 105      13.067 -28.975  13.128  1.00  0.00              
ATOM   1632 1HB  ASP A 105      10.836 -27.787  11.487  1.00  0.00              
ATOM   1633 2HB  ASP A 105      11.120 -29.520  11.566  1.00  0.00              
ATOM   1634  N   LYS A 106      13.564 -27.727  10.116  1.00  0.00              
ATOM   1635  CA  LYS A 106      14.240 -27.937   8.834  1.00  0.00              
ATOM   1636  C   LYS A 106      15.681 -27.455   8.839  1.00  0.00              
ATOM   1637  O   LYS A 106      16.292 -27.306   7.776  1.00  0.00              
ATOM   1638  CB  LYS A 106      13.471 -27.237   7.712  1.00  0.00              
ATOM   1639  CG  LYS A 106      12.093 -27.822   7.434  1.00  0.00              
ATOM   1640  CD  LYS A 106      12.190 -29.265   6.961  1.00  0.00              
ATOM   1641  CE  LYS A 106      10.860 -29.758   6.411  1.00  0.00              
ATOM   1642  NZ  LYS A 106       9.808 -29.812   7.462  1.00  0.00              
ATOM   1643  H   LYS A 106      13.129 -26.835  10.303  1.00  0.00              
ATOM   1644  HA  LYS A 106      14.259 -29.007   8.624  1.00  0.00              
ATOM   1645 1HB  LYS A 106      13.344 -26.183   7.960  1.00  0.00              
ATOM   1646 2HB  LYS A 106      14.049 -27.288   6.788  1.00  0.00              
ATOM   1647 1HG  LYS A 106      11.492 -27.786   8.343  1.00  0.00              
ATOM   1648 2HG  LYS A 106      11.595 -27.230   6.667  1.00  0.00              
ATOM   1649 1HD  LYS A 106      12.948 -29.342   6.180  1.00  0.00              
ATOM   1650 2HD  LYS A 106      12.486 -29.902   7.794  1.00  0.00              
ATOM   1651 1HE  LYS A 106      10.527 -29.094   5.614  1.00  0.00              
ATOM   1652 2HE  LYS A 106      10.988 -30.756   5.992  1.00  0.00              
ATOM   1653 1HZ  LYS A 106       8.944 -30.143   7.057  1.00  0.00              
ATOM   1654 2HZ  LYS A 106      10.098 -30.440   8.198  1.00  0.00              
ATOM   1655 3HZ  LYS A 106       9.667 -28.888   7.845  1.00  0.00              
ATOM   1656  N   GLU A 107      16.221 -27.220  10.032  1.00  0.00              
ATOM   1657  CA  GLU A 107      17.618 -26.815  10.194  1.00  0.00              
ATOM   1658  C   GLU A 107      17.923 -25.475   9.520  1.00  0.00              
ATOM   1659  O   GLU A 107      19.008 -25.279   8.958  1.00  0.00              
ATOM   1660  CB  GLU A 107      18.545 -27.894   9.630  1.00  0.00              
ATOM   1661  CG  GLU A 107      18.417 -29.250  10.310  1.00  0.00              
ATOM   1662  CD  GLU A 107      19.399 -30.262   9.786  1.00  0.00              
ATOM   1663  OE1 GLU A 107      20.082 -29.962   8.837  1.00  0.00              
ATOM   1664  OE2 GLU A 107      19.465 -31.336  10.336  1.00  0.00              
ATOM   1665  H   GLU A 107      15.642 -27.326  10.852  1.00  0.00              
ATOM   1666  HA  GLU A 107      17.810 -26.653  11.255  1.00  0.00              
ATOM   1667 1HB  GLU A 107      18.340 -28.031   8.568  1.00  0.00              
ATOM   1668 2HB  GLU A 107      19.581 -27.570   9.724  1.00  0.00              
ATOM   1669 1HG  GLU A 107      18.577 -29.126  11.380  1.00  0.00              
ATOM   1670 2HG  GLU A 107      17.405 -29.624  10.163  1.00  0.00              
ATOM   1671  N   MET A 108      16.959 -24.567   9.594  1.00  0.00              
ATOM   1672  CA  MET A 108      17.079 -23.230   9.016  1.00  0.00              
ATOM   1673  C   MET A 108      16.987 -22.188  10.128  1.00  0.00              
ATOM   1674  O   MET A 108      16.231 -21.214  10.026  1.00  0.00              
ATOM   1675  CB  MET A 108      15.980 -23.002   7.973  1.00  0.00              
ATOM   1676  CG  MET A 108      16.069 -23.940   6.762  1.00  0.00              
ATOM   1677  SD  MET A 108      14.627 -23.757   5.687  1.00  0.00              
ATOM   1678  CE  MET A 108      14.874 -25.119   4.554  1.00  0.00              
ATOM   1679  H   MET A 108      16.107 -24.820  10.074  1.00  0.00              
ATOM   1680  HA  MET A 108      18.049 -23.151   8.526  1.00  0.00              
ATOM   1681 1HB  MET A 108      15.005 -23.139   8.437  1.00  0.00              
ATOM   1682 2HB  MET A 108      16.029 -21.975   7.610  1.00  0.00              
ATOM   1683 1HG  MET A 108      16.971 -23.716   6.194  1.00  0.00              
ATOM   1684 2HG  MET A 108      16.130 -24.973   7.106  1.00  0.00              
ATOM   1685 1HE  MET A 108      14.062 -25.138   3.826  1.00  0.00              
ATOM   1686 2HE  MET A 108      15.825 -24.993   4.034  1.00  0.00              
ATOM   1687 3HE  MET A 108      14.886 -26.057   5.109  1.00  0.00              
ATOM   1688  N   GLN A 109      17.772 -22.400  11.187  1.00  0.00              
ATOM   1689  CA  GLN A 109      17.694 -21.571  12.394  1.00  0.00              
ATOM   1690  C   GLN A 109      17.936 -20.085  12.143  1.00  0.00              
ATOM   1691  O   GLN A 109      17.398 -19.241  12.853  1.00  0.00              
ATOM   1692  CB  GLN A 109      18.698 -22.074  13.435  1.00  0.00              
ATOM   1693  CG  GLN A 109      18.345 -23.423  14.038  1.00  0.00              
ATOM   1694  CD  GLN A 109      19.401 -23.917  15.008  1.00  0.00              
ATOM   1695  OE1 GLN A 109      20.573 -23.542  14.916  1.00  0.00              
ATOM   1696  NE2 GLN A 109      18.992 -24.764  15.946  1.00  0.00              
ATOM   1697  H   GLN A 109      18.439 -23.157  11.153  1.00  0.00              
ATOM   1698  HA  GLN A 109      16.682 -21.635  12.793  1.00  0.00              
ATOM   1699 1HB  GLN A 109      19.684 -22.158  12.978  1.00  0.00              
ATOM   1700 2HB  GLN A 109      18.773 -21.352  14.247  1.00  0.00              
ATOM   1701 1HG  GLN A 109      17.401 -23.333  14.576  1.00  0.00              
ATOM   1702 2HG  GLN A 109      18.249 -24.155  13.236  1.00  0.00              
ATOM   1703 1HE2 GLN A 109      19.644 -25.124  16.615  1.00  0.00              
ATOM   1704 2HE2 GLN A 109      18.032 -25.042  15.985  1.00  0.00              
ATOM   1705  N   VAL A 110      18.750 -19.771  11.141  1.00  0.00              
ATOM   1706  CA  VAL A 110      19.012 -18.379  10.766  1.00  0.00              
ATOM   1707  C   VAL A 110      17.719 -17.613  10.450  1.00  0.00              
ATOM   1708  O   VAL A 110      17.653 -16.391  10.598  1.00  0.00              
ATOM   1709  CB  VAL A 110      19.942 -18.330   9.539  1.00  0.00              
ATOM   1710  CG1 VAL A 110      19.216 -18.833   8.300  1.00  0.00              
ATOM   1711  CG2 VAL A 110      20.448 -16.911   9.329  1.00  0.00              
ATOM   1712  H   VAL A 110      19.200 -20.513  10.624  1.00  0.00              
ATOM   1713  HA  VAL A 110      19.468 -17.871  11.616  1.00  0.00              
ATOM   1714  HB  VAL A 110      20.788 -18.997   9.708  1.00  0.00              
ATOM   1715 1HG1 VAL A 110      19.888 -18.792   7.442  1.00  0.00              
ATOM   1716 2HG1 VAL A 110      18.895 -19.862   8.459  1.00  0.00              
ATOM   1717 3HG1 VAL A 110      18.346 -18.205   8.108  1.00  0.00              
ATOM   1718 1HG2 VAL A 110      21.105 -16.884   8.460  1.00  0.00              
ATOM   1719 2HG2 VAL A 110      19.602 -16.244   9.165  1.00  0.00              
ATOM   1720 3HG2 VAL A 110      21.000 -16.587  10.211  1.00  0.00              
ATOM   1721  N   LEU A 111      16.679 -18.326  10.039  1.00  0.00              
ATOM   1722  CA  LEU A 111      15.406 -17.663   9.740  1.00  0.00              
ATOM   1723  C   LEU A 111      14.629 -17.248  10.987  1.00  0.00              
ATOM   1724  O   LEU A 111      13.756 -16.383  10.918  1.00  0.00              
ATOM   1725  CB  LEU A 111      14.529 -18.589   8.888  1.00  0.00              
ATOM   1726  CG  LEU A 111      15.062 -18.904   7.484  1.00  0.00              
ATOM   1727  CD1 LEU A 111      14.135 -19.899   6.800  1.00  0.00              
ATOM   1728  CD2 LEU A 111      15.170 -17.616   6.681  1.00  0.00              
ATOM   1729  H   LEU A 111      16.750 -19.328   9.928  1.00  0.00              
ATOM   1730  HA  LEU A 111      15.616 -16.738   9.203  1.00  0.00              
ATOM   1731 1HB  LEU A 111      14.407 -19.534   9.415  1.00  0.00              
ATOM   1732 2HB  LEU A 111      13.547 -18.131   8.774  1.00  0.00              
ATOM   1733  HG  LEU A 111      16.047 -19.365   7.563  1.00  0.00              
ATOM   1734 1HD1 LEU A 111      14.514 -20.123   5.802  1.00  0.00              
ATOM   1735 2HD1 LEU A 111      14.092 -20.818   7.385  1.00  0.00              
ATOM   1736 3HD1 LEU A 111      13.136 -19.471   6.721  1.00  0.00              
ATOM   1737 1HD2 LEU A 111      15.549 -17.839   5.683  1.00  0.00              
ATOM   1738 2HD2 LEU A 111      14.185 -17.154   6.600  1.00  0.00              
ATOM   1739 3HD2 LEU A 111      15.852 -16.930   7.183  1.00  0.00              
ATOM   1740  N   VAL A 112      14.933 -17.864  12.125  1.00  0.00              
ATOM   1741  CA  VAL A 112      14.140 -17.599  13.324  1.00  0.00              
ATOM   1742  C   VAL A 112      14.233 -16.133  13.742  1.00  0.00              
ATOM   1743  O   VAL A 112      13.212 -15.488  13.998  1.00  0.00              
ATOM   1744  CB  VAL A 112      14.617 -18.491  14.486  1.00  0.00              
ATOM   1745  CG1 VAL A 112      13.945 -18.076  15.786  1.00  0.00              
ATOM   1746  CG2 VAL A 112      14.327 -19.951  14.171  1.00  0.00              
ATOM   1747  H   VAL A 112      15.704 -18.514  12.179  1.00  0.00              
ATOM   1748  HA  VAL A 112      13.092 -17.795  13.096  1.00  0.00              
ATOM   1749  HB  VAL A 112      15.690 -18.354  14.620  1.00  0.00              
ATOM   1750 1HG1 VAL A 112      14.294 -18.717  16.597  1.00  0.00              
ATOM   1751 2HG1 VAL A 112      14.196 -17.040  16.011  1.00  0.00              
ATOM   1752 3HG1 VAL A 112      12.864 -18.176  15.686  1.00  0.00              
ATOM   1753 1HG2 VAL A 112      14.667 -20.576  14.996  1.00  0.00              
ATOM   1754 2HG2 VAL A 112      13.254 -20.087  14.030  1.00  0.00              
ATOM   1755 3HG2 VAL A 112      14.851 -20.237  13.259  1.00  0.00              
ATOM   1756  N   SER A 113      15.451 -15.600  13.796  1.00  0.00              
ATOM   1757  CA  SER A 113      15.617 -14.197  14.182  1.00  0.00              
ATOM   1758  C   SER A 113      15.062 -13.256  13.105  1.00  0.00              
ATOM   1759  O   SER A 113      14.572 -12.165  13.414  1.00  0.00              
ATOM   1760  CB  SER A 113      17.082 -13.895  14.427  1.00  0.00              
ATOM   1761  OG  SER A 113      17.820 -13.992  13.240  1.00  0.00              
ATOM   1762  H   SER A 113      16.269 -16.149  13.574  1.00  0.00              
ATOM   1763  HA  SER A 113      15.034 -14.016  15.086  1.00  0.00              
ATOM   1764 1HB  SER A 113      17.182 -12.891  14.839  1.00  0.00              
ATOM   1765 2HB  SER A 113      17.479 -14.592  15.163  1.00  0.00              
ATOM   1766  HG  SER A 113      17.712 -14.896  12.934  1.00  0.00              
ATOM   1767  N   ARG A 114      15.132 -13.685  11.845  1.00  0.00              
ATOM   1768  CA  ARG A 114      14.561 -12.912  10.729  1.00  0.00              
ATOM   1769  C   ARG A 114      13.036 -12.846  10.782  1.00  0.00              
ATOM   1770  O   ARG A 114      12.438 -11.802  10.522  1.00  0.00              
ATOM   1771  CB  ARG A 114      14.981 -13.515   9.396  1.00  0.00              
ATOM   1772  CG  ARG A 114      16.454 -13.350   9.055  1.00  0.00              
ATOM   1773  CD  ARG A 114      16.801 -14.024   7.778  1.00  0.00              
ATOM   1774  NE  ARG A 114      18.205 -13.855   7.440  1.00  0.00              
ATOM   1775  CZ  ARG A 114      18.822 -14.463   6.408  1.00  0.00              
ATOM   1776  NH1 ARG A 114      18.147 -15.275   5.625  1.00  0.00              
ATOM   1777  NH2 ARG A 114      20.106 -14.243   6.183  1.00  0.00              
ATOM   1778  H   ARG A 114      15.588 -14.565  11.651  1.00  0.00              
ATOM   1779  HA  ARG A 114      14.922 -11.885  10.799  1.00  0.00              
ATOM   1780 1HB  ARG A 114      14.760 -14.581   9.394  1.00  0.00              
ATOM   1781 2HB  ARG A 114      14.404 -13.059   8.592  1.00  0.00              
ATOM   1782 1HG  ARG A 114      16.688 -12.289   8.958  1.00  0.00              
ATOM   1783 2HG  ARG A 114      17.062 -13.784   9.849  1.00  0.00              
ATOM   1784 1HD  ARG A 114      16.597 -15.091   7.864  1.00  0.00              
ATOM   1785 2HD  ARG A 114      16.203 -13.604   6.971  1.00  0.00              
ATOM   1786  HE  ARG A 114      18.757 -13.237   8.020  1.00  0.00              
ATOM   1787 1HH1 ARG A 114      17.166 -15.444   5.797  1.00  0.00              
ATOM   1788 2HH1 ARG A 114      18.609 -15.731   4.852  1.00  0.00              
ATOM   1789 1HH2 ARG A 114      20.625 -13.619   6.785  1.00  0.00              
ATOM   1790 2HH2 ARG A 114      20.568 -14.699   5.410  1.00  0.00              
ATOM   1791  N   ILE A 115      12.412 -13.968  11.117  1.00  0.00              
ATOM   1792  CA  ILE A 115      10.964 -14.024  11.300  1.00  0.00              
ATOM   1793  C   ILE A 115      10.501 -13.097  12.433  1.00  0.00              
ATOM   1794  O   ILE A 115       9.517 -12.367  12.282  1.00  0.00              
ATOM   1795  CB  ILE A 115      10.508 -15.465  11.594  1.00  0.00              
ATOM   1796  CG1 ILE A 115      10.698 -16.348  10.358  1.00  0.00              
ATOM   1797  CG2 ILE A 115       9.056 -15.482  12.047  1.00  0.00              
ATOM   1798  CD1 ILE A 115      10.663 -17.830  10.655  1.00  0.00              
ATOM   1799  H   ILE A 115      12.957 -14.808  11.250  1.00  0.00              
ATOM   1800  HA  ILE A 115      10.487 -13.667  10.388  1.00  0.00              
ATOM   1801  HB  ILE A 115      11.130 -15.889  12.383  1.00  0.00              
ATOM   1802 1HG1 ILE A 115       9.919 -16.127   9.630  1.00  0.00              
ATOM   1803 2HG1 ILE A 115      11.656 -16.118   9.890  1.00  0.00              
ATOM   1804 1HG2 ILE A 115       8.751 -16.508  12.250  1.00  0.00              
ATOM   1805 2HG2 ILE A 115       8.951 -14.886  12.952  1.00  0.00              
ATOM   1806 3HG2 ILE A 115       8.426 -15.064  11.262  1.00  0.00              
ATOM   1807 1HD1 ILE A 115      10.804 -18.390   9.731  1.00  0.00              
ATOM   1808 2HD1 ILE A 115      11.459 -18.080  11.357  1.00  0.00              
ATOM   1809 3HD1 ILE A 115       9.699 -18.090  11.092  1.00  0.00              
ATOM   1810  N   ALA A 116      11.216 -13.120  13.555  1.00  0.00              
ATOM   1811  CA  ALA A 116      10.886 -12.243  14.678  1.00  0.00              
ATOM   1812  C   ALA A 116      10.940 -10.784  14.229  1.00  0.00              
ATOM   1813  O   ALA A 116      10.089  -9.984  14.597  1.00  0.00              
ATOM   1814  CB  ALA A 116      11.846 -12.477  15.841  1.00  0.00              
ATOM   1815  H   ALA A 116      12.000 -13.751  13.637  1.00  0.00              
ATOM   1816  HA  ALA A 116       9.873 -12.478  15.006  1.00  0.00              
ATOM   1817 1HB  ALA A 116      11.584 -11.815  16.667  1.00  0.00              
ATOM   1818 2HB  ALA A 116      11.773 -13.513  16.170  1.00  0.00              
ATOM   1819 3HB  ALA A 116      12.865 -12.269  15.519  1.00  0.00              
ATOM   1820  N   ALA A 117      11.951 -10.454  13.431  1.00  0.00              
ATOM   1821  CA  ALA A 117      12.073  -9.118  12.857  1.00  0.00              
ATOM   1822  C   ALA A 117      10.907  -8.798  11.930  1.00  0.00              
ATOM   1823  O   ALA A 117      10.378  -7.678  11.942  1.00  0.00              
ATOM   1824  CB  ALA A 117      13.401  -8.981  12.108  1.00  0.00              
ATOM   1825  H   ALA A 117      12.653 -11.148  13.216  1.00  0.00              
ATOM   1826  HA  ALA A 117      12.051  -8.396  13.674  1.00  0.00              
ATOM   1827 1HB  ALA A 117      13.479  -7.980  11.685  1.00  0.00              
ATOM   1828 2HB  ALA A 117      14.228  -9.149  12.799  1.00  0.00              
ATOM   1829 3HB  ALA A 117      13.444  -9.717  11.307  1.00  0.00              
ATOM   1830  N   TRP A 118      10.500  -9.775  11.125  1.00  0.00              
ATOM   1831  CA  TRP A 118       9.359  -9.571  10.221  1.00  0.00              
ATOM   1832  C   TRP A 118       8.080  -9.300  11.017  1.00  0.00              
ATOM   1833  O   TRP A 118       7.247  -8.478  10.623  1.00  0.00              
ATOM   1834  CB  TRP A 118       9.154 -10.788   9.316  1.00  0.00              
ATOM   1835  CG  TRP A 118      10.316 -11.120   8.434  1.00  0.00              
ATOM   1836  CD1 TRP A 118      11.327 -10.287   8.048  1.00  0.00              
ATOM   1837  CD2 TRP A 118      10.597 -12.393   7.838  1.00  0.00              
ATOM   1838  NE1 TRP A 118      12.216 -10.961   7.238  1.00  0.00              
ATOM   1839  CE2 TRP A 118      11.792 -12.258   7.100  1.00  0.00              
ATOM   1840  CE3 TRP A 118       9.952 -13.633   7.853  1.00  0.00              
ATOM   1841  CZ2 TRP A 118      12.350 -13.309   6.379  1.00  0.00              
ATOM   1842  CZ3 TRP A 118      10.515 -14.679   7.130  1.00  0.00              
ATOM   1843  CH2 TRP A 118      11.698 -14.509   6.414  1.00  0.00              
ATOM   1844  H   TRP A 118      10.973 -10.667  11.128  1.00  0.00              
ATOM   1845  HA  TRP A 118       9.567  -8.706   9.592  1.00  0.00              
ATOM   1846 1HB  TRP A 118       8.943 -11.665   9.928  1.00  0.00              
ATOM   1847 2HB  TRP A 118       8.290 -10.622   8.673  1.00  0.00              
ATOM   1848  HD1 TRP A 118      11.418  -9.241   8.338  1.00  0.00              
ATOM   1849  HE1 TRP A 118      13.044 -10.565   6.815  1.00  0.00              
ATOM   1850  HE3 TRP A 118       9.032 -13.780   8.418  1.00  0.00              
ATOM   1851  HZ2 TRP A 118      13.269 -13.194   5.805  1.00  0.00              
ATOM   1852  HZ3 TRP A 118      10.002 -15.641   7.139  1.00  0.00              
ATOM   1853  HH2 TRP A 118      12.111 -15.359   5.869  1.00  0.00              
ATOM   1854  N   MET A 119       7.927 -10.005  12.137  1.00  0.00              
ATOM   1855  CA  MET A 119       6.786  -9.814  13.024  1.00  0.00              
ATOM   1856  C   MET A 119       6.781  -8.420  13.621  1.00  0.00              
ATOM   1857  O   MET A 119       5.746  -7.762  13.647  1.00  0.00              
ATOM   1858  CB  MET A 119       6.795 -10.866  14.131  1.00  0.00              
ATOM   1859  CG  MET A 119       6.506 -12.283  13.657  1.00  0.00              
ATOM   1860  SD  MET A 119       6.725 -13.511  14.959  1.00  0.00              
ATOM   1861  CE  MET A 119       5.327 -13.139  16.014  1.00  0.00              
ATOM   1862  H   MET A 119       8.627 -10.693  12.377  1.00  0.00              
ATOM   1863  HA  MET A 119       5.873  -9.944  12.444  1.00  0.00              
ATOM   1864 1HB  MET A 119       7.768 -10.870  14.621  1.00  0.00              
ATOM   1865 2HB  MET A 119       6.050 -10.608  14.885  1.00  0.00              
ATOM   1866 1HG  MET A 119       5.480 -12.343  13.295  1.00  0.00              
ATOM   1867 2HG  MET A 119       7.172 -12.534  12.832  1.00  0.00              
ATOM   1868 1HE  MET A 119       5.324 -13.817  16.868  1.00  0.00              
ATOM   1869 2HE  MET A 119       5.402 -12.109  16.368  1.00  0.00              
ATOM   1870 3HE  MET A 119       4.402 -13.262  15.450  1.00  0.00              
ATOM   1871  N   ALA A 120       7.936  -7.985  14.114  1.00  0.00              
ATOM   1872  CA  ALA A 120       8.061  -6.652  14.711  1.00  0.00              
ATOM   1873  C   ALA A 120       7.757  -5.566  13.683  1.00  0.00              
ATOM   1874  O   ALA A 120       7.107  -4.573  13.990  1.00  0.00              
ATOM   1875  CB  ALA A 120       9.457  -6.454  15.300  1.00  0.00              
ATOM   1876  H   ALA A 120       8.747  -8.585  14.078  1.00  0.00              
ATOM   1877  HA  ALA A 120       7.327  -6.570  15.513  1.00  0.00              
ATOM   1878 1HB  ALA A 120       9.529  -5.458  15.738  1.00  0.00              
ATOM   1879 2HB  ALA A 120       9.636  -7.203  16.072  1.00  0.00              
ATOM   1880 3HB  ALA A 120      10.202  -6.559  14.513  1.00  0.00              
ATOM   1881  N   THR A 121       8.226  -5.774  12.458  1.00  0.00              
ATOM   1882  CA  THR A 121       8.012  -4.819  11.375  1.00  0.00              
ATOM   1883  C   THR A 121       6.527  -4.691  11.015  1.00  0.00              
ATOM   1884  O   THR A 121       5.995  -3.582  10.928  1.00  0.00              
ATOM   1885  CB  THR A 121       8.814  -5.222  10.123  1.00  0.00              
ATOM   1886  OG1 THR A 121      10.214  -5.227  10.431  1.00  0.00              
ATOM   1887  CG2 THR A 121       8.552  -4.247   8.986  1.00  0.00              
ATOM   1888  H   THR A 121       8.747  -6.620  12.273  1.00  0.00              
ATOM   1889  HA  THR A 121       8.363  -3.840  11.703  1.00  0.00              
ATOM   1890  HB  THR A 121       8.520  -6.224   9.810  1.00  0.00              
ATOM   1891  HG1 THR A 121      10.437  -6.040  10.891  1.00  0.00              
ATOM   1892 1HG2 THR A 121       9.127  -4.547   8.110  1.00  0.00              
ATOM   1893 2HG2 THR A 121       7.490  -4.248   8.742  1.00  0.00              
ATOM   1894 3HG2 THR A 121       8.853  -3.245   9.290  1.00  0.00              
ATOM   1895  N   TYR A 122       5.865  -5.822  10.798  1.00  0.00              
ATOM   1896  CA  TYR A 122       4.454  -5.799  10.433  1.00  0.00              
ATOM   1897  C   TYR A 122       3.627  -5.250  11.591  1.00  0.00              
ATOM   1898  O   TYR A 122       2.706  -4.461  11.398  1.00  0.00              
ATOM   1899  CB  TYR A 122       3.950  -7.188  10.056  1.00  0.00              
ATOM   1900  CG  TYR A 122       2.560  -7.122   9.453  1.00  0.00              
ATOM   1901  CD1 TYR A 122       1.432  -7.225  10.253  1.00  0.00              
ATOM   1902  CD2 TYR A 122       2.388  -6.925   8.093  1.00  0.00              
ATOM   1903  CE1 TYR A 122       0.162  -7.144   9.712  1.00  0.00              
ATOM   1904  CE2 TYR A 122       1.118  -6.845   7.535  1.00  0.00              
ATOM   1905  CZ  TYR A 122       0.013  -6.957   8.355  1.00  0.00              
ATOM   1906  OH  TYR A 122      -1.249  -6.882   7.814  1.00  0.00              
ATOM   1907  H   TYR A 122       6.336  -6.711  10.885  1.00  0.00              
ATOM   1908  HA  TYR A 122       4.331  -5.147   9.567  1.00  0.00              
ATOM   1909 1HB  TYR A 122       4.637  -7.643   9.340  1.00  0.00              
ATOM   1910 2HB  TYR A 122       3.934  -7.822  10.942  1.00  0.00              
ATOM   1911  HD1 TYR A 122       1.538  -7.373  11.328  1.00  0.00              
ATOM   1912  HD2 TYR A 122       3.257  -6.832   7.441  1.00  0.00              
ATOM   1913  HE1 TYR A 122      -0.711  -7.228  10.358  1.00  0.00              
ATOM   1914  HE2 TYR A 122       1.003  -6.697   6.461  1.00  0.00              
ATOM   1915  HH  TYR A 122      -1.182  -6.749   6.865  1.00  0.00              
ATOM   1916  N   LEU A 123       3.955  -5.703  12.792  1.00  0.00              
ATOM   1917  CA  LEU A 123       3.246  -5.264  13.984  1.00  0.00              
ATOM   1918  C   LEU A 123       3.333  -3.735  14.113  1.00  0.00              
ATOM   1919  O   LEU A 123       2.312  -3.043  14.174  1.00  0.00              
ATOM   1920  CB  LEU A 123       3.836  -5.980  15.207  1.00  0.00              
ATOM   1921  CG  LEU A 123       3.330  -5.625  16.602  1.00  0.00              
ATOM   1922  CD1 LEU A 123       1.859  -5.962  16.723  1.00  0.00              
ATOM   1923  CD2 LEU A 123       4.138  -6.383  17.654  1.00  0.00              
ATOM   1924  H   LEU A 123       4.711  -6.366  12.885  1.00  0.00              
ATOM   1925  HA  LEU A 123       2.195  -5.531  13.880  1.00  0.00              
ATOM   1926 1HB  LEU A 123       3.667  -7.051  15.098  1.00  0.00              
ATOM   1927 2HB  LEU A 123       4.911  -5.803  15.230  1.00  0.00              
ATOM   1928  HG  LEU A 123       3.442  -4.553  16.767  1.00  0.00              
ATOM   1929 1HD1 LEU A 123       1.507  -5.704  17.723  1.00  0.00              
ATOM   1930 2HD1 LEU A 123       1.293  -5.395  15.984  1.00  0.00              
ATOM   1931 3HD1 LEU A 123       1.715  -7.028  16.552  1.00  0.00              
ATOM   1932 1HD2 LEU A 123       3.774  -6.125  18.649  1.00  0.00              
ATOM   1933 2HD2 LEU A 123       4.027  -7.456  17.494  1.00  0.00              
ATOM   1934 3HD2 LEU A 123       5.190  -6.111  17.571  1.00  0.00              
ATOM   1935  N   ASN A 124       4.548  -3.199  14.118  1.00  0.00              
ATOM   1936  CA  ASN A 124       4.731  -1.765  14.337  1.00  0.00              
ATOM   1937  C   ASN A 124       4.144  -0.874  13.241  1.00  0.00              
ATOM   1938  O   ASN A 124       3.608   0.204  13.521  1.00  0.00              
ATOM   1939  CB  ASN A 124       6.208  -1.462  14.510  1.00  0.00              
ATOM   1940  CG  ASN A 124       6.741  -1.924  15.837  1.00  0.00              
ATOM   1941  OD1 ASN A 124       5.977  -2.153  16.782  1.00  0.00              
ATOM   1942  ND2 ASN A 124       8.039  -2.066  15.927  1.00  0.00              
ATOM   1943  H   ASN A 124       5.359  -3.782  13.970  1.00  0.00              
ATOM   1944  HA  ASN A 124       4.177  -1.478  15.232  1.00  0.00              
ATOM   1945 1HB  ASN A 124       6.775  -1.947  13.714  1.00  0.00              
ATOM   1946 2HB  ASN A 124       6.372  -0.388  14.420  1.00  0.00              
ATOM   1947 1HD2 ASN A 124       8.450  -2.372  16.787  1.00  0.00              
ATOM   1948 2HD2 ASN A 124       8.619  -1.870  15.137  1.00  0.00              
ATOM   1949  N   ASP A 125       4.239  -1.324  11.997  1.00  0.00              
ATOM   1950  CA  ASP A 125       3.807  -0.495  10.875  1.00  0.00              
ATOM   1951  C   ASP A 125       2.330  -0.679  10.534  1.00  0.00              
ATOM   1952  O   ASP A 125       1.658   0.269  10.134  1.00  0.00              
ATOM   1953  CB  ASP A 125       4.654  -0.804   9.639  1.00  0.00              
ATOM   1954  CG  ASP A 125       6.116  -0.415   9.810  1.00  0.00              
ATOM   1955  OD1 ASP A 125       6.399   0.395  10.660  1.00  0.00              
ATOM   1956  OD2 ASP A 125       6.936  -0.933   9.090  1.00  0.00              
ATOM   1957  H   ASP A 125       4.612  -2.245  11.813  1.00  0.00              
ATOM   1958  HA  ASP A 125       3.922   0.553  11.155  1.00  0.00              
ATOM   1959 1HB  ASP A 125       4.600  -1.870   9.417  1.00  0.00              
ATOM   1960 2HB  ASP A 125       4.250  -0.270   8.778  1.00  0.00              
ATOM   1961  N   HIS A 126       1.821  -1.891  10.702  1.00  0.00              
ATOM   1962  CA  HIS A 126       0.465  -2.194  10.249  1.00  0.00              
ATOM   1963  C   HIS A 126      -0.551  -2.493  11.344  1.00  0.00              
ATOM   1964  O   HIS A 126      -1.739  -2.196  11.187  1.00  0.00              
ATOM   1965  CB  HIS A 126       0.503  -3.384   9.286  1.00  0.00              
ATOM   1966  CG  HIS A 126       1.259  -3.112   8.023  1.00  0.00              
ATOM   1967  ND1 HIS A 126       0.751  -2.332   7.005  1.00  0.00              
ATOM   1968  CD2 HIS A 126       2.484  -3.516   7.612  1.00  0.00              
ATOM   1969  CE1 HIS A 126       1.633  -2.268   6.023  1.00  0.00              
ATOM   1970  NE2 HIS A 126       2.692  -2.977   6.366  1.00  0.00              
ATOM   1971  H   HIS A 126       2.366  -2.618  11.145  1.00  0.00              
ATOM   1972  HA  HIS A 126       0.033  -1.310   9.780  1.00  0.00              
ATOM   1973 1HB  HIS A 126       0.964  -4.239   9.782  1.00  0.00              
ATOM   1974 2HB  HIS A 126      -0.514  -3.670   9.020  1.00  0.00              
ATOM   1975  HD2 HIS A 126       3.176  -4.150   8.166  1.00  0.00              
ATOM   1976  HE1 HIS A 126       1.507  -1.721   5.088  1.00  0.00              
ATOM   1977  HE2 HIS A 126       3.523  -3.106   5.807  1.00  0.00              
ATOM   1978  N   LEU A 127      -0.100  -3.072  12.448  1.00  0.00              
ATOM   1979  CA  LEU A 127      -1.025  -3.435  13.514  1.00  0.00              
ATOM   1980  C   LEU A 127      -1.074  -2.410  14.654  1.00  0.00              
ATOM   1981  O   LEU A 127      -2.131  -2.160  15.222  1.00  0.00              
ATOM   1982  CB  LEU A 127      -0.712  -4.841  14.049  1.00  0.00              
ATOM   1983  CG  LEU A 127      -0.844  -5.924  12.971  1.00  0.00              
ATOM   1984  CD1 LEU A 127      -0.458  -7.280  13.526  1.00  0.00              
ATOM   1985  CD2 LEU A 127      -2.259  -5.982  12.413  1.00  0.00              
ATOM   1986  H   LEU A 127       0.885  -3.267  12.562  1.00  0.00              
ATOM   1987  HA  LEU A 127      -2.037  -3.435  13.109  1.00  0.00              
ATOM   1988 1HB  LEU A 127       0.304  -4.845  14.441  1.00  0.00              
ATOM   1989 2HB  LEU A 127      -1.396  -5.062  14.867  1.00  0.00              
ATOM   1990  HG  LEU A 127      -0.157  -5.708  12.152  1.00  0.00              
ATOM   1991 1HD1 LEU A 127      -0.558  -8.034  12.745  1.00  0.00              
ATOM   1992 2HD1 LEU A 127       0.576  -7.252  13.871  1.00  0.00              
ATOM   1993 3HD1 LEU A 127      -1.112  -7.532  14.359  1.00  0.00              
ATOM   1994 1HD2 LEU A 127      -2.318  -6.760  11.651  1.00  0.00              
ATOM   1995 2HD2 LEU A 127      -2.959  -6.209  13.217  1.00  0.00              
ATOM   1996 3HD2 LEU A 127      -2.515  -5.020  11.969  1.00  0.00              
ATOM   1997  N   GLU A 128       0.068  -1.824  14.989  1.00  0.00              
ATOM   1998  CA  GLU A 128       0.140  -0.870  16.095  1.00  0.00              
ATOM   1999  C   GLU A 128      -0.824   0.333  16.004  1.00  0.00              
ATOM   2000  O   GLU A 128      -1.481   0.661  16.999  1.00  0.00              
ATOM   2001  CB  GLU A 128       1.581  -0.387  16.298  1.00  0.00              
ATOM   2002  CG  GLU A 128       1.763   0.574  17.464  1.00  0.00              
ATOM   2003  CD  GLU A 128       1.578  -0.087  18.824  1.00  0.00              
ATOM   2004  OE1 GLU A 128       1.654  -1.327  18.912  1.00  0.00              
ATOM   2005  OE2 GLU A 128       1.361   0.644  19.813  1.00  0.00              
ATOM   2006  H   GLU A 128       0.907  -2.040  14.471  1.00  0.00              
ATOM   2007  HA  GLU A 128      -0.191  -1.370  17.006  1.00  0.00              
ATOM   2008 1HB  GLU A 128       2.232  -1.245  16.467  1.00  0.00              
ATOM   2009 2HB  GLU A 128       1.928   0.114  15.394  1.00  0.00              
ATOM   2010 1HG  GLU A 128       2.764   1.000  17.417  1.00  0.00              
ATOM   2011 2HG  GLU A 128       1.046   1.388  17.364  1.00  0.00              
ATOM   2012  N   PRO A 129      -0.905   1.001  14.836  1.00  0.00              
ATOM   2013  CA  PRO A 129      -1.880   2.102  14.792  1.00  0.00              
ATOM   2014  C   PRO A 129      -3.292   1.644  15.166  1.00  0.00              
ATOM   2015  O   PRO A 129      -3.959   2.367  15.903  1.00  0.00              
ATOM   2016  CB  PRO A 129      -1.814   2.574  13.339  1.00  0.00              
ATOM   2017  CG  PRO A 129      -0.443   2.190  12.885  1.00  0.00              
ATOM   2018  CD  PRO A 129      -0.173   0.872  13.541  1.00  0.00              
ATOM   2019  HA  PRO A 129      -1.556   2.899  15.477  1.00  0.00              
ATOM   2020 1HB  PRO A 129      -2.607   2.090  12.750  1.00  0.00              
ATOM   2021 2HB  PRO A 129      -1.991   3.658  13.287  1.00  0.00              
ATOM   2022 1HG  PRO A 129      -0.410   2.126  11.788  1.00  0.00              
ATOM   2023 2HG  PRO A 129       0.284   2.961  13.181  1.00  0.00              
ATOM   2024 1HD  PRO A 129      -0.577   0.062  12.916  1.00  0.00              
ATOM   2025 2HD  PRO A 129       0.910   0.749  13.684  1.00  0.00              
ATOM   2026  N   TRP A 130      -3.720   0.467  14.708  1.00  0.00              
ATOM   2027  CA  TRP A 130      -5.020  -0.076  15.115  1.00  0.00              
ATOM   2028  C   TRP A 130      -5.073  -0.315  16.618  1.00  0.00              
ATOM   2029  O   TRP A 130      -6.067  -0.012  17.288  1.00  0.00              
ATOM   2030  CB  TRP A 130      -5.339  -1.390  14.387  1.00  0.00              
ATOM   2031  CG  TRP A 130      -6.653  -1.947  14.814  1.00  0.00              
ATOM   2032  CD1 TRP A 130      -7.877  -1.679  14.259  1.00  0.00              
ATOM   2033  CD2 TRP A 130      -6.896  -2.830  15.913  1.00  0.00              
ATOM   2034  NE1 TRP A 130      -8.860  -2.358  14.936  1.00  0.00              
ATOM   2035  CE2 TRP A 130      -8.285  -3.067  15.960  1.00  0.00              
ATOM   2036  CE3 TRP A 130      -6.070  -3.444  16.868  1.00  0.00              
ATOM   2037  CZ2 TRP A 130      -8.869  -3.889  16.921  1.00  0.00              
ATOM   2038  CZ3 TRP A 130      -6.651  -4.260  17.821  1.00  0.00              
ATOM   2039  CH2 TRP A 130      -8.037  -4.476  17.843  1.00  0.00              
ATOM   2040  H   TRP A 130      -3.143  -0.062  14.070  1.00  0.00              
ATOM   2041  HA  TRP A 130      -5.793   0.648  14.859  1.00  0.00              
ATOM   2042 1HB  TRP A 130      -5.352  -1.216  13.311  1.00  0.00              
ATOM   2043 2HB  TRP A 130      -4.554  -2.118  14.591  1.00  0.00              
ATOM   2044  HD1 TRP A 130      -8.044  -1.024  13.406  1.00  0.00              
ATOM   2045  HE1 TRP A 130      -9.845  -2.340  14.718  1.00  0.00              
ATOM   2046  HE3 TRP A 130      -4.993  -3.283  16.855  1.00  0.00              
ATOM   2047  HZ2 TRP A 130      -9.943  -4.071  16.952  1.00  0.00              
ATOM   2048  HZ3 TRP A 130      -6.001  -4.733  18.559  1.00  0.00              
ATOM   2049  HH2 TRP A 130      -8.461  -5.123  18.611  1.00  0.00              
ATOM   2050  N   ILE A 131      -3.991  -0.865  17.150  1.00  0.00              
ATOM   2051  CA  ILE A 131      -3.909  -1.156  18.575  1.00  0.00              
ATOM   2052  C   ILE A 131      -4.090   0.110  19.415  1.00  0.00              
ATOM   2053  O   ILE A 131      -4.896   0.138  20.350  1.00  0.00              
ATOM   2054  CB  ILE A 131      -2.562  -1.860  18.897  1.00  0.00              
ATOM   2055  CG1 ILE A 131      -2.556  -3.281  18.309  1.00  0.00              
ATOM   2056  CG2 ILE A 131      -2.294  -1.868  20.410  1.00  0.00              
ATOM   2057  CD1 ILE A 131      -1.165  -3.965  18.286  1.00  0.00              
ATOM   2058  H   ILE A 131      -3.204  -1.087  16.557  1.00  0.00              
ATOM   2059  HA  ILE A 131      -4.728  -1.825  18.838  1.00  0.00              
ATOM   2060  HB  ILE A 131      -1.748  -1.332  18.400  1.00  0.00              
ATOM   2061 1HG1 ILE A 131      -3.230  -3.915  18.884  1.00  0.00              
ATOM   2062 2HG1 ILE A 131      -2.929  -3.253  17.285  1.00  0.00              
ATOM   2063 1HG2 ILE A 131      -1.345  -2.366  20.609  1.00  0.00              
ATOM   2064 2HG2 ILE A 131      -2.249  -0.843  20.776  1.00  0.00              
ATOM   2065 3HG2 ILE A 131      -3.097  -2.400  20.919  1.00  0.00              
ATOM   2066 1HD1 ILE A 131      -1.257  -4.962  17.855  1.00  0.00              
ATOM   2067 2HD1 ILE A 131      -0.477  -3.371  17.683  1.00  0.00              
ATOM   2068 3HD1 ILE A 131      -0.782  -4.043  19.303  1.00  0.00              
ATOM   2069  N   GLN A 132      -3.363   1.170  19.059  1.00  0.00              
ATOM   2070  CA  GLN A 132      -3.402   2.417  19.821  1.00  0.00              
ATOM   2071  C   GLN A 132      -4.759   3.114  19.784  1.00  0.00              
ATOM   2072  O   GLN A 132      -5.141   3.789  20.737  1.00  0.00              
ATOM   2073  CB  GLN A 132      -2.325   3.375  19.304  1.00  0.00              
ATOM   2074  CG  GLN A 132      -0.903   2.922  19.583  1.00  0.00              
ATOM   2075  CD  GLN A 132       0.128   3.935  19.125  1.00  0.00              
ATOM   2076  OE1 GLN A 132      -0.216   5.029  18.668  1.00  0.00              
ATOM   2077  NE2 GLN A 132       1.402   3.578  19.243  1.00  0.00              
ATOM   2078  H   GLN A 132      -2.771   1.110  18.243  1.00  0.00              
ATOM   2079  HA  GLN A 132      -3.238   2.185  20.873  1.00  0.00              
ATOM   2080 1HB  GLN A 132      -2.434   3.497  18.226  1.00  0.00              
ATOM   2081 2HB  GLN A 132      -2.461   4.356  19.760  1.00  0.00              
ATOM   2082 1HG  GLN A 132      -0.783   2.774  20.656  1.00  0.00              
ATOM   2083 2HG  GLN A 132      -0.720   1.986  19.055  1.00  0.00              
ATOM   2084 1HE2 GLN A 132       2.127   4.206  18.957  1.00  0.00              
ATOM   2085 2HE2 GLN A 132       1.637   2.681  19.618  1.00  0.00              
ATOM   2086  N   GLU A 133      -5.484   2.943  18.686  1.00  0.00              
ATOM   2087  CA  GLU A 133      -6.830   3.492  18.564  1.00  0.00              
ATOM   2088  C   GLU A 133      -7.845   2.647  19.322  1.00  0.00              
ATOM   2089  O   GLU A 133      -8.981   3.074  19.543  1.00  0.00              
ATOM   2090  CB  GLU A 133      -7.233   3.588  17.090  1.00  0.00              
ATOM   2091  CG  GLU A 133      -6.452   4.621  16.291  1.00  0.00              
ATOM   2092  CD  GLU A 133      -6.852   4.664  14.842  1.00  0.00              
ATOM   2093  OE1 GLU A 133      -7.640   3.843  14.439  1.00  0.00              
ATOM   2094  OE2 GLU A 133      -6.369   5.520  14.139  1.00  0.00              
ATOM   2095  H   GLU A 133      -5.094   2.420  17.916  1.00  0.00              
ATOM   2096  HA  GLU A 133      -6.833   4.498  18.985  1.00  0.00              
ATOM   2097 1HB  GLU A 133      -7.094   2.619  16.611  1.00  0.00              
ATOM   2098 2HB  GLU A 133      -8.291   3.840  17.019  1.00  0.00              
ATOM   2099 1HG  GLU A 133      -6.616   5.605  16.730  1.00  0.00              
ATOM   2100 2HG  GLU A 133      -5.390   4.394  16.363  1.00  0.00              
ATOM   2101  N   ASN A 134      -7.438   1.442  19.710  1.00  0.00              
ATOM   2102  CA  ASN A 134      -8.350   0.537  20.403  1.00  0.00              
ATOM   2103  C   ASN A 134      -7.980   0.231  21.850  1.00  0.00              
ATOM   2104  O   ASN A 134      -8.284  -0.841  22.362  1.00  0.00              
ATOM   2105  CB  ASN A 134      -8.567  -0.733  19.596  1.00  0.00              
ATOM   2106  CG  ASN A 134      -9.415  -0.478  18.375  1.00  0.00              
ATOM   2107  OD1 ASN A 134     -10.639  -0.599  18.424  1.00  0.00              
ATOM   2108  ND2 ASN A 134      -8.776  -0.038  17.295  1.00  0.00              
ATOM   2109  H   ASN A 134      -6.491   1.142  19.528  1.00  0.00              
ATOM   2110  HA  ASN A 134      -9.311   1.040  20.523  1.00  0.00              
ATOM   2111 1HB  ASN A 134      -7.603  -1.139  19.287  1.00  0.00              
ATOM   2112 2HB  ASN A 134      -9.052  -1.483  20.221  1.00  0.00              
ATOM   2113 1HD2 ASN A 134      -9.284   0.150  16.455  1.00  0.00              
ATOM   2114 2HD2 ASN A 134      -7.787   0.106  17.324  1.00  0.00              
ATOM   2115  N   GLY A 135      -7.332   1.189  22.495  1.00  0.00              
ATOM   2116  CA  GLY A 135      -7.043   1.092  23.911  1.00  0.00              
ATOM   2117  C   GLY A 135      -5.638   0.626  24.237  1.00  0.00              
ATOM   2118  O   GLY A 135      -5.276   0.546  25.405  1.00  0.00              
ATOM   2119  H   GLY A 135      -7.031   2.008  21.986  1.00  0.00              
ATOM   2120 1HA  GLY A 135      -7.192   2.064  24.380  1.00  0.00              
ATOM   2121 2HA  GLY A 135      -7.743   0.399  24.378  1.00  0.00              
ATOM   2122  N   GLY A 136      -4.845   0.321  23.216  1.00  0.00              
ATOM   2123  CA  GLY A 136      -3.453  -0.037  23.424  1.00  0.00              
ATOM   2124  C   GLY A 136      -3.278  -1.458  23.932  1.00  0.00              
ATOM   2125  O   GLY A 136      -4.248  -2.212  24.050  1.00  0.00              
ATOM   2126  H   GLY A 136      -5.214   0.337  22.276  1.00  0.00              
ATOM   2127 1HA  GLY A 136      -2.906   0.071  22.487  1.00  0.00              
ATOM   2128 2HA  GLY A 136      -3.004   0.650  24.140  1.00  0.00              
ATOM   2129  N   TRP A 137      -2.040  -1.819  24.245  1.00  0.00              
ATOM   2130  CA  TRP A 137      -1.746  -3.136  24.807  1.00  0.00              
ATOM   2131  C   TRP A 137      -2.228  -3.212  26.251  1.00  0.00              
ATOM   2132  O   TRP A 137      -2.514  -4.293  26.766  1.00  0.00              
ATOM   2133  CB  TRP A 137      -0.249  -3.442  24.703  1.00  0.00              
ATOM   2134  CG  TRP A 137       0.171  -3.887  23.326  1.00  0.00              
ATOM   2135  CD1 TRP A 137       0.844  -3.152  22.390  1.00  0.00              
ATOM   2136  CD2 TRP A 137      -0.056  -5.171  22.738  1.00  0.00              
ATOM   2137  NE1 TRP A 137       1.051  -3.904  21.259  1.00  0.00              
ATOM   2138  CE2 TRP A 137       0.502  -5.145  21.441  1.00  0.00              
ATOM   2139  CE3 TRP A 137      -0.676  -6.341  23.181  1.00  0.00              
ATOM   2140  CZ2 TRP A 137       0.464  -6.239  20.592  1.00  0.00              
ATOM   2141  CZ3 TRP A 137      -0.725  -7.431  22.327  1.00  0.00              
ATOM   2142  CH2 TRP A 137      -0.158  -7.373  21.048  1.00  0.00              
ATOM   2143  H   TRP A 137      -1.282  -1.170  24.092  1.00  0.00              
ATOM   2144  HA  TRP A 137      -2.296  -3.885  24.238  1.00  0.00              
ATOM   2145 1HB  TRP A 137       0.324  -2.554  24.970  1.00  0.00              
ATOM   2146 2HB  TRP A 137       0.012  -4.226  25.414  1.00  0.00              
ATOM   2147  HD1 TRP A 137       1.169  -2.122  22.524  1.00  0.00              
ATOM   2148  HE1 TRP A 137       1.530  -3.594  20.425  1.00  0.00              
ATOM   2149  HE3 TRP A 137      -1.110  -6.396  24.179  1.00  0.00              
ATOM   2150  HZ2 TRP A 137       0.908  -6.216  19.596  1.00  0.00              
ATOM   2151  HZ3 TRP A 137      -1.219  -8.338  22.676  1.00  0.00              
ATOM   2152  HH2 TRP A 137      -0.213  -8.249  20.403  1.00  0.00              
ATOM   2153  N   ASP A 138      -2.318  -2.061  26.909  1.00  0.00              
ATOM   2154  CA  ASP A 138      -2.829  -2.006  28.275  1.00  0.00              
ATOM   2155  C   ASP A 138      -4.253  -2.552  28.329  1.00  0.00              
ATOM   2156  O   ASP A 138      -4.605  -3.289  29.238  1.00  0.00              
ATOM   2157  CB  ASP A 138      -2.798  -0.572  28.809  1.00  0.00              
ATOM   2158  CG  ASP A 138      -1.387  -0.079  29.102  1.00  0.00              
ATOM   2159  OD1 ASP A 138      -0.485  -0.882  29.093  1.00  0.00              
ATOM   2160  OD2 ASP A 138      -1.226   1.095  29.332  1.00  0.00              
ATOM   2161  H   ASP A 138      -2.029  -1.205  26.457  1.00  0.00              
ATOM   2162  HA  ASP A 138      -2.194  -2.627  28.907  1.00  0.00              
ATOM   2163 1HB  ASP A 138      -3.258   0.097  28.082  1.00  0.00              
ATOM   2164 2HB  ASP A 138      -3.385  -0.513  29.726  1.00  0.00              
ATOM   2165  N   THR A 139      -5.064  -2.193  27.338  1.00  0.00              
ATOM   2166  CA  THR A 139      -6.418  -2.735  27.214  1.00  0.00              
ATOM   2167  C   THR A 139      -6.413  -4.237  26.888  1.00  0.00              
ATOM   2168  O   THR A 139      -7.216  -5.003  27.419  1.00  0.00              
ATOM   2169  CB  THR A 139      -7.210  -1.976  26.133  1.00  0.00              
ATOM   2170  OG1 THR A 139      -7.302  -0.590  26.489  1.00  0.00              
ATOM   2171  CG2 THR A 139      -8.610  -2.553  25.994  1.00  0.00              
ATOM   2172  H   THR A 139      -4.734  -1.529  26.653  1.00  0.00              
ATOM   2173  HA  THR A 139      -6.913  -2.654  28.182  1.00  0.00              
ATOM   2174  HB  THR A 139      -6.693  -2.058  25.178  1.00  0.00              
ATOM   2175  HG1 THR A 139      -6.419  -0.215  26.542  1.00  0.00              
ATOM   2176 1HG2 THR A 139      -9.155  -2.005  25.226  1.00  0.00              
ATOM   2177 2HG2 THR A 139      -8.544  -3.604  25.713  1.00  0.00              
ATOM   2178 3HG2 THR A 139      -9.136  -2.465  26.944  1.00  0.00              
ATOM   2179  N   PHE A 140      -5.493  -4.649  26.029  1.00  0.00              
ATOM   2180  CA  PHE A 140      -5.293  -6.071  25.743  1.00  0.00              
ATOM   2181  C   PHE A 140      -5.093  -6.867  27.024  1.00  0.00              
ATOM   2182  O   PHE A 140      -5.709  -7.920  27.205  1.00  0.00              
ATOM   2183  CB  PHE A 140      -4.106  -6.272  24.801  1.00  0.00              
ATOM   2184  CG  PHE A 140      -3.790  -7.720  24.535  1.00  0.00              
ATOM   2185  CD1 PHE A 140      -4.536  -8.445  23.620  1.00  0.00              
ATOM   2186  CD2 PHE A 140      -2.763  -8.358  25.218  1.00  0.00              
ATOM   2187  CE1 PHE A 140      -4.264  -9.785  23.373  1.00  0.00              
ATOM   2188  CE2 PHE A 140      -2.477  -9.699  24.975  1.00  0.00              
ATOM   2189  CZ  PHE A 140      -3.232 -10.413  24.051  1.00  0.00              
ATOM   2190  H   PHE A 140      -4.915  -3.967  25.559  1.00  0.00              
ATOM   2191  HA  PHE A 140      -6.190  -6.456  25.256  1.00  0.00              
ATOM   2192 1HB  PHE A 140      -4.312  -5.785  23.848  1.00  0.00              
ATOM   2193 2HB  PHE A 140      -3.221  -5.799  25.225  1.00  0.00              
ATOM   2194  HD1 PHE A 140      -5.350  -7.953  23.086  1.00  0.00              
ATOM   2195  HD2 PHE A 140      -2.172  -7.797  25.943  1.00  0.00              
ATOM   2196  HE1 PHE A 140      -4.861 -10.338  22.648  1.00  0.00              
ATOM   2197  HE2 PHE A 140      -1.663 -10.191  25.509  1.00  0.00              
ATOM   2198  HZ  PHE A 140      -3.013 -11.463  23.862  1.00  0.00              
ATOM   2199  N   VAL A 141      -4.248  -6.354  27.918  1.00  0.00              
ATOM   2200  CA  VAL A 141      -3.984  -7.019  29.189  1.00  0.00              
ATOM   2201  C   VAL A 141      -5.274  -7.077  30.010  1.00  0.00              
ATOM   2202  O   VAL A 141      -5.613  -8.114  30.573  1.00  0.00              
ATOM   2203  CB  VAL A 141      -2.882  -6.301  29.992  1.00  0.00              
ATOM   2204  CG1 VAL A 141      -2.759  -6.885  31.395  1.00  0.00              
ATOM   2205  CG2 VAL A 141      -1.554  -6.382  29.261  1.00  0.00              
ATOM   2206  H   VAL A 141      -3.779  -5.483  27.712  1.00  0.00              
ATOM   2207  HA  VAL A 141      -3.645  -8.034  28.984  1.00  0.00              
ATOM   2208  HB  VAL A 141      -3.160  -5.254  30.117  1.00  0.00              
ATOM   2209 1HG1 VAL A 141      -1.974  -6.360  31.941  1.00  0.00              
ATOM   2210 2HG1 VAL A 141      -3.705  -6.770  31.922  1.00  0.00              
ATOM   2211 3HG1 VAL A 141      -2.506  -7.943  31.327  1.00  0.00              
ATOM   2212 1HG2 VAL A 141      -0.787  -5.869  29.842  1.00  0.00              
ATOM   2213 2HG2 VAL A 141      -1.273  -7.427  29.131  1.00  0.00              
ATOM   2214 3HG2 VAL A 141      -1.647  -5.907  28.284  1.00  0.00              
ATOM   2215  N   GLU A 142      -6.002  -5.966  30.054  1.00  0.00              
ATOM   2216  CA  GLU A 142      -7.255  -5.911  30.804  1.00  0.00              
ATOM   2217  C   GLU A 142      -8.282  -6.904  30.256  1.00  0.00              
ATOM   2218  O   GLU A 142      -9.051  -7.496  31.012  1.00  0.00              
ATOM   2219  CB  GLU A 142      -7.832  -4.495  30.768  1.00  0.00              
ATOM   2220  CG  GLU A 142      -7.062  -3.481  31.603  1.00  0.00              
ATOM   2221  CD  GLU A 142      -7.613  -2.087  31.485  1.00  0.00              
ATOM   2222  OE1 GLU A 142      -8.491  -1.881  30.681  1.00  0.00              
ATOM   2223  OE2 GLU A 142      -7.156  -1.226  32.200  1.00  0.00              
ATOM   2224  H   GLU A 142      -5.688  -5.142  29.561  1.00  0.00              
ATOM   2225  HA  GLU A 142      -7.053  -6.201  31.836  1.00  0.00              
ATOM   2226 1HB  GLU A 142      -7.852  -4.135  29.739  1.00  0.00              
ATOM   2227 2HB  GLU A 142      -8.861  -4.512  31.128  1.00  0.00              
ATOM   2228 1HG  GLU A 142      -7.097  -3.785  32.648  1.00  0.00              
ATOM   2229 2HG  GLU A 142      -6.020  -3.482  31.286  1.00  0.00              
ATOM   2230  N   LEU A 143      -8.263  -7.111  28.943  1.00  0.00              
ATOM   2231  CA  LEU A 143      -9.224  -7.997  28.283  1.00  0.00              
ATOM   2232  C   LEU A 143      -8.807  -9.471  28.248  1.00  0.00              
ATOM   2233  O   LEU A 143      -9.652 -10.360  28.315  1.00  0.00              
ATOM   2234  CB  LEU A 143      -9.455  -7.510  26.847  1.00  0.00              
ATOM   2235  CG  LEU A 143     -10.174  -6.162  26.710  1.00  0.00              
ATOM   2236  CD1 LEU A 143     -10.216  -5.755  25.243  1.00  0.00              
ATOM   2237  CD2 LEU A 143     -11.578  -6.273  27.286  1.00  0.00              
ATOM   2238  H   LEU A 143      -7.563  -6.642  28.387  1.00  0.00              
ATOM   2239  HA  LEU A 143     -10.157  -7.975  28.845  1.00  0.00              
ATOM   2240 1HB  LEU A 143      -8.491  -7.423  26.350  1.00  0.00              
ATOM   2241 2HB  LEU A 143     -10.048  -8.256  26.318  1.00  0.00              
ATOM   2242  HG  LEU A 143      -9.619  -5.396  27.252  1.00  0.00              
ATOM   2243 1HD1 LEU A 143     -10.726  -4.797  25.145  1.00  0.00              
ATOM   2244 2HD1 LEU A 143      -9.199  -5.663  24.862  1.00  0.00              
ATOM   2245 3HD1 LEU A 143     -10.752  -6.511  24.671  1.00  0.00              
ATOM   2246 1HD2 LEU A 143     -12.089  -5.315  27.189  1.00  0.00              
ATOM   2247 2HD2 LEU A 143     -12.134  -7.038  26.743  1.00  0.00              
ATOM   2248 3HD2 LEU A 143     -11.518  -6.548  28.339  1.00  0.00              
ATOM   2249  N   TYR A 144      -7.510  -9.730  28.127  1.00  0.00              
ATOM   2250  CA  TYR A 144      -7.033 -11.100  27.962  1.00  0.00              
ATOM   2251  C   TYR A 144      -6.139 -11.589  29.099  1.00  0.00              
ATOM   2252  O   TYR A 144      -5.699 -12.739  29.091  1.00  0.00              
ATOM   2253  CB  TYR A 144      -6.287 -11.227  26.632  1.00  0.00              
ATOM   2254  CG  TYR A 144      -7.171 -11.049  25.417  1.00  0.00              
ATOM   2255  CD1 TYR A 144      -7.382  -9.783  24.893  1.00  0.00              
ATOM   2256  CD2 TYR A 144      -7.770 -12.153  24.828  1.00  0.00              
ATOM   2257  CE1 TYR A 144      -8.189  -9.620  23.783  1.00  0.00              
ATOM   2258  CE2 TYR A 144      -8.577 -11.990  23.719  1.00  0.00              
ATOM   2259  CZ  TYR A 144      -8.787 -10.730  23.197  1.00  0.00              
ATOM   2260  OH  TYR A 144      -9.590 -10.569  22.092  1.00  0.00              
ATOM   2261  H   TYR A 144      -6.840  -8.975  28.150  1.00  0.00              
ATOM   2262  HA  TYR A 144      -7.895 -11.767  27.954  1.00  0.00              
ATOM   2263 1HB  TYR A 144      -5.492 -10.481  26.587  1.00  0.00              
ATOM   2264 2HB  TYR A 144      -5.818 -12.208  26.571  1.00  0.00              
ATOM   2265  HD1 TYR A 144      -6.911  -8.915  25.356  1.00  0.00              
ATOM   2266  HD2 TYR A 144      -7.605 -13.148  25.241  1.00  0.00              
ATOM   2267  HE1 TYR A 144      -8.355  -8.625  23.371  1.00  0.00              
ATOM   2268  HE2 TYR A 144      -9.048 -12.858  23.256  1.00  0.00              
ATOM   2269  HH  TYR A 144      -9.925 -11.424  21.813  1.00  0.00              
ATOM   2270  N   GLY A 145      -5.864 -10.718  30.064  1.00  0.00              
ATOM   2271  CA  GLY A 145      -5.049 -11.084  31.208  1.00  0.00              
ATOM   2272  C   GLY A 145      -5.837 -11.855  32.256  1.00  0.00              
ATOM   2273  O   GLY A 145      -7.057 -11.714  32.359  1.00  0.00              
ATOM   2274  OXT GLY A 145      -5.270 -12.612  32.995  1.00  0.00              
ATOM   2275  H   GLY A 145      -6.230  -9.779  30.001  1.00  0.00              
ATOM   2276 1HA  GLY A 145      -4.208 -11.692  30.876  1.00  0.00              
ATOM   2277 2HA  GLY A 145      -4.636 -10.185  31.663  1.00  0.00              
ATOM   2278  N   ASP B 146     -29.480  -9.421  28.472  1.00  0.00              
ATOM   2279  CA  ASP B 146     -29.538 -10.661  29.303  1.00  0.00              
ATOM   2280  C   ASP B 146     -28.686 -11.793  28.690  1.00  0.00              
ATOM   2281  O   ASP B 146     -28.294 -11.705  27.512  1.00  0.00              
ATOM   2282  CB  ASP B 146     -30.984 -11.140  29.458  1.00  0.00              
ATOM   2283  CG  ASP B 146     -31.570 -11.683  28.162  1.00  0.00              
ATOM   2284  OD1 ASP B 146     -30.811 -12.046  27.295  1.00  0.00              
ATOM   2285  OD2 ASP B 146     -32.772 -11.729  28.051  1.00  0.00              
ATOM   2286 1H   ASP B 146     -30.041  -8.709  28.894  1.00  0.00              
ATOM   2287 2H   ASP B 146     -28.533  -9.106  28.409  1.00  0.00              
ATOM   2288 3H   ASP B 146     -29.827  -9.618  27.555  1.00  0.00              
ATOM   2289  HA  ASP B 146     -29.108 -10.442  30.281  1.00  0.00              
ATOM   2290 1HB  ASP B 146     -31.029 -11.922  30.216  1.00  0.00              
ATOM   2291 2HB  ASP B 146     -31.606 -10.314  29.803  1.00  0.00              
ATOM   2292  N   PRO B 147     -28.377 -12.847  29.487  1.00  0.00              
ATOM   2293  CA  PRO B 147     -27.575 -13.980  28.987  1.00  0.00              
ATOM   2294  C   PRO B 147     -28.014 -14.618  27.660  1.00  0.00              
ATOM   2295  O   PRO B 147     -27.147 -15.053  26.883  1.00  0.00              
ATOM   2296  CB  PRO B 147     -27.717 -14.985  30.135  1.00  0.00              
ATOM   2297  CG  PRO B 147     -27.853 -14.133  31.351  1.00  0.00              
ATOM   2298  CD  PRO B 147     -28.730 -12.991  30.912  1.00  0.00              
ATOM   2299  HA  PRO B 147     -26.537 -13.649  28.832  1.00  0.00              
ATOM   2300 1HB  PRO B 147     -28.592 -15.629  29.965  1.00  0.00              
ATOM   2301 2HB  PRO B 147     -26.836 -15.642  30.171  1.00  0.00              
ATOM   2302 1HG  PRO B 147     -28.295 -14.714  32.174  1.00  0.00              
ATOM   2303 2HG  PRO B 147     -26.863 -13.799  31.694  1.00  0.00              
ATOM   2304 1HD  PRO B 147     -29.787 -13.266  31.047  1.00  0.00              
ATOM   2305 2HD  PRO B 147     -28.485 -12.093  31.498  1.00  0.00              
ATOM   2306  N   LYS B 148     -29.322 -14.696  27.406  1.00  0.00              
ATOM   2307  CA  LYS B 148     -29.797 -15.316  26.162  1.00  0.00              
ATOM   2308  C   LYS B 148     -29.391 -14.493  24.927  1.00  0.00              
ATOM   2309  O   LYS B 148     -28.912 -15.054  23.940  1.00  0.00              
ATOM   2310  CB  LYS B 148     -31.317 -15.489  26.201  1.00  0.00              
ATOM   2311  CG  LYS B 148     -31.903 -16.180  24.977  1.00  0.00              
ATOM   2312  CD  LYS B 148     -33.408 -16.358  25.111  1.00  0.00              
ATOM   2313  CE  LYS B 148     -33.977 -17.159  23.950  1.00  0.00              
ATOM   2314  NZ  LYS B 148     -33.752 -16.482  22.644  1.00  0.00              
ATOM   2315  H   LYS B 148     -29.997 -14.331  28.063  1.00  0.00              
ATOM   2316  HA  LYS B 148     -29.304 -16.282  26.046  1.00  0.00              
ATOM   2317 1HB  LYS B 148     -31.594 -16.072  27.080  1.00  0.00              
ATOM   2318 2HB  LYS B 148     -31.792 -14.512  26.294  1.00  0.00              
ATOM   2319 1HG  LYS B 148     -31.694 -15.584  24.088  1.00  0.00              
ATOM   2320 2HG  LYS B 148     -31.440 -17.158  24.855  1.00  0.00              
ATOM   2321 1HD  LYS B 148     -33.632 -16.877  26.044  1.00  0.00              
ATOM   2322 2HD  LYS B 148     -33.889 -15.380  25.136  1.00  0.00              
ATOM   2323 1HE  LYS B 148     -33.508 -18.141  23.922  1.00  0.00              
ATOM   2324 2HE  LYS B 148     -35.049 -17.296  24.093  1.00  0.00              
ATOM   2325 1HZ  LYS B 148     -34.143 -17.044  21.901  1.00  0.00              
ATOM   2326 2HZ  LYS B 148     -34.199 -15.576  22.652  1.00  0.00              
ATOM   2327 3HZ  LYS B 148     -32.760 -16.367  22.491  1.00  0.00              
ATOM   2328  N   LYS B 149     -29.583 -13.175  24.997  1.00  0.00              
ATOM   2329  CA  LYS B 149     -29.194 -12.256  23.915  1.00  0.00              
ATOM   2330  C   LYS B 149     -27.687 -12.237  23.681  1.00  0.00              
ATOM   2331  O   LYS B 149     -27.233 -12.071  22.537  1.00  0.00              
ATOM   2332  CB  LYS B 149     -29.684 -10.840  24.219  1.00  0.00              
ATOM   2333  CG  LYS B 149     -31.193 -10.661  24.118  1.00  0.00              
ATOM   2334  CD  LYS B 149     -31.602  -9.227  24.421  1.00  0.00              
ATOM   2335  CE  LYS B 149     -33.108  -9.044  24.308  1.00  0.00              
ATOM   2336  NZ  LYS B 149     -33.524  -7.649  24.620  1.00  0.00              
ATOM   2337  H   LYS B 149     -30.014 -12.800  25.830  1.00  0.00              
ATOM   2338  HA  LYS B 149     -29.654 -12.599  22.987  1.00  0.00              
ATOM   2339 1HB  LYS B 149     -29.382 -10.559  25.228  1.00  0.00              
ATOM   2340 2HB  LYS B 149     -29.217 -10.137  23.529  1.00  0.00              
ATOM   2341 1HG  LYS B 149     -31.523 -10.918  23.110  1.00  0.00              
ATOM   2342 2HG  LYS B 149     -31.687 -11.327  24.824  1.00  0.00              
ATOM   2343 1HD  LYS B 149     -31.287  -8.965  25.432  1.00  0.00              
ATOM   2344 2HD  LYS B 149     -31.110  -8.552  23.721  1.00  0.00              
ATOM   2345 1HE  LYS B 149     -33.429  -9.288  23.297  1.00  0.00              
ATOM   2346 2HE  LYS B 149     -33.610  -9.721  24.999  1.00  0.00              
ATOM   2347 1HZ  LYS B 149     -34.527  -7.569  24.534  1.00  0.00              
ATOM   2348 2HZ  LYS B 149     -33.247  -7.418  25.564  1.00  0.00              
ATOM   2349 3HZ  LYS B 149     -33.080  -7.013  23.974  1.00  0.00              
ATOM   2350  N   VAL B 150     -26.915 -12.392  24.758  1.00  0.00              
ATOM   2351  CA  VAL B 150     -25.458 -12.486  24.652  1.00  0.00              
ATOM   2352  C   VAL B 150     -25.059 -13.746  23.893  1.00  0.00              
ATOM   2353  O   VAL B 150     -24.248 -13.686  22.982  1.00  0.00              
ATOM   2354  CB  VAL B 150     -24.814 -12.504  26.050  1.00  0.00              
ATOM   2355  CG1 VAL B 150     -23.326 -12.806  25.947  1.00  0.00              
ATOM   2356  CG2 VAL B 150     -25.047 -11.171  26.745  1.00  0.00              
ATOM   2357  H   VAL B 150     -27.346 -12.446  25.669  1.00  0.00              
ATOM   2358  HA  VAL B 150     -25.096 -11.625  24.090  1.00  0.00              
ATOM   2359  HB  VAL B 150     -25.264 -13.305  26.638  1.00  0.00              
ATOM   2360 1HG1 VAL B 150     -22.886 -12.815  26.945  1.00  0.00              
ATOM   2361 2HG1 VAL B 150     -23.184 -13.780  25.480  1.00  0.00              
ATOM   2362 3HG1 VAL B 150     -22.840 -12.039  25.345  1.00  0.00              
ATOM   2363 1HG2 VAL B 150     -24.589 -11.191  27.733  1.00  0.00              
ATOM   2364 2HG2 VAL B 150     -24.601 -10.370  26.154  1.00  0.00              
ATOM   2365 3HG2 VAL B 150     -26.118 -10.995  26.845  1.00  0.00              
ATOM   2366  N   LEU B 151     -25.664 -14.867  24.289  1.00  0.00              
ATOM   2367  CA  LEU B 151     -25.465 -16.154  23.674  1.00  0.00              
ATOM   2368  C   LEU B 151     -25.963 -16.161  22.225  1.00  0.00              
ATOM   2369  O   LEU B 151     -25.290 -16.673  21.331  1.00  0.00              
ATOM   2370  CB  LEU B 151     -26.190 -17.235  24.485  1.00  0.00              
ATOM   2371  CG  LEU B 151     -26.030 -18.671  23.972  1.00  0.00              
ATOM   2372  CD1 LEU B 151     -24.556 -19.052  23.977  1.00  0.00              
ATOM   2373  CD2 LEU B 151     -26.842 -19.616  24.846  1.00  0.00              
ATOM   2374  H   LEU B 151     -26.298 -14.788  25.071  1.00  0.00              
ATOM   2375  HA  LEU B 151     -24.398 -16.371  23.665  1.00  0.00              
ATOM   2376 1HB  LEU B 151     -25.821 -17.206  25.509  1.00  0.00              
ATOM   2377 2HB  LEU B 151     -27.255 -17.004  24.498  1.00  0.00              
ATOM   2378  HG  LEU B 151     -26.387 -18.732  22.943  1.00  0.00              
ATOM   2379 1HD1 LEU B 151     -24.442 -20.073  23.612  1.00  0.00              
ATOM   2380 2HD1 LEU B 151     -24.003 -18.372  23.329  1.00  0.00              
ATOM   2381 3HD1 LEU B 151     -24.166 -18.984  24.992  1.00  0.00              
ATOM   2382 1HD2 LEU B 151     -26.729 -20.637  24.480  1.00  0.00              
ATOM   2383 2HD2 LEU B 151     -26.485 -19.557  25.874  1.00  0.00              
ATOM   2384 3HD2 LEU B 151     -27.894 -19.332  24.810  1.00  0.00              
ATOM   2385  N   ASP B 152     -27.128 -15.576  21.983  1.00  0.00              
ATOM   2386  CA  ASP B 152     -27.674 -15.610  20.640  1.00  0.00              
ATOM   2387  C   ASP B 152     -26.915 -14.765  19.642  1.00  0.00              
ATOM   2388  O   ASP B 152     -26.735 -15.195  18.511  1.00  0.00              
ATOM   2389  CB  ASP B 152     -29.135 -15.155  20.665  1.00  0.00              
ATOM   2390  CG  ASP B 152     -30.066 -16.188  21.286  1.00  0.00              
ATOM   2391  OD1 ASP B 152     -29.665 -17.320  21.414  1.00  0.00              
ATOM   2392  OD2 ASP B 152     -31.169 -15.834  21.627  1.00  0.00              
ATOM   2393  H   ASP B 152     -27.645 -15.106  22.712  1.00  0.00              
ATOM   2394  HA  ASP B 152     -27.501 -16.601  20.222  1.00  0.00              
ATOM   2395 1HB  ASP B 152     -29.218 -14.226  21.230  1.00  0.00              
ATOM   2396 2HB  ASP B 152     -29.470 -14.951  19.648  1.00  0.00              
ATOM   2397  N   LYS B 153     -26.457 -13.584  20.056  1.00  0.00              
ATOM   2398  CA  LYS B 153     -25.616 -12.755  19.197  1.00  0.00              
ATOM   2399  C   LYS B 153     -24.275 -13.434  18.894  1.00  0.00              
ATOM   2400  O   LYS B 153     -23.778 -13.366  17.751  1.00  0.00              
ATOM   2401  CB  LYS B 153     -25.380 -11.390  19.845  1.00  0.00              
ATOM   2402  CG  LYS B 153     -26.595 -10.473  19.842  1.00  0.00              
ATOM   2403  CD  LYS B 153     -26.294  -9.153  20.536  1.00  0.00              
ATOM   2404  CE  LYS B 153     -27.508  -8.236  20.535  1.00  0.00              
ATOM   2405  NZ  LYS B 153     -27.234  -6.949  21.229  1.00  0.00              
ATOM   2406  H   LYS B 153     -26.694 -13.252  20.980  1.00  0.00              
ATOM   2407  HA  LYS B 153     -26.128 -12.613  18.244  1.00  0.00              
ATOM   2408 1HB  LYS B 153     -25.067 -11.528  20.881  1.00  0.00              
ATOM   2409 2HB  LYS B 153     -24.571 -10.875  19.325  1.00  0.00              
ATOM   2410 1HG  LYS B 153     -26.898 -10.272  18.814  1.00  0.00              
ATOM   2411 2HG  LYS B 153     -27.422 -10.963  20.356  1.00  0.00              
ATOM   2412 1HD  LYS B 153     -25.994  -9.344  21.567  1.00  0.00              
ATOM   2413 2HD  LYS B 153     -25.472  -8.652  20.024  1.00  0.00              
ATOM   2414 1HE  LYS B 153     -27.804  -8.025  19.508  1.00  0.00              
ATOM   2415 2HE  LYS B 153     -28.340  -8.733  21.034  1.00  0.00              
ATOM   2416 1HZ  LYS B 153     -28.062  -6.370  21.207  1.00  0.00              
ATOM   2417 2HZ  LYS B 153     -26.977  -7.131  22.189  1.00  0.00              
ATOM   2418 3HZ  LYS B 153     -26.477  -6.469  20.764  1.00  0.00              
ATOM   2419  N   ALA B 154     -23.692 -14.076  19.912  1.00  0.00              
ATOM   2420  CA  ALA B 154     -22.483 -14.850  19.728  1.00  0.00              
ATOM   2421  C   ALA B 154     -22.732 -16.008  18.754  1.00  0.00              
ATOM   2422  O   ALA B 154     -21.893 -16.283  17.907  1.00  0.00              
ATOM   2423  CB  ALA B 154     -21.956 -15.372  21.053  1.00  0.00              
ATOM   2424  H   ALA B 154     -24.105 -14.019  20.833  1.00  0.00              
ATOM   2425  HA  ALA B 154     -21.728 -14.199  19.288  1.00  0.00              
ATOM   2426 1HB  ALA B 154     -21.048 -15.949  20.881  1.00  0.00              
ATOM   2427 2HB  ALA B 154     -21.733 -14.532  21.712  1.00  0.00              
ATOM   2428 3HB  ALA B 154     -22.708 -16.007  21.518  1.00  0.00              
ATOM   2429  N   LYS B 155     -23.888 -16.664  18.876  1.00  0.00              
ATOM   2430  CA  LYS B 155     -24.277 -17.769  17.981  1.00  0.00              
ATOM   2431  C   LYS B 155     -24.329 -17.301  16.538  1.00  0.00              
ATOM   2432  O   LYS B 155     -23.749 -17.927  15.646  1.00  0.00              
ATOM   2433  CB  LYS B 155     -25.631 -18.351  18.389  1.00  0.00              
ATOM   2434  CG  LYS B 155     -26.166 -19.420  17.446  1.00  0.00              
ATOM   2435  CD  LYS B 155     -25.268 -20.648  17.437  1.00  0.00              
ATOM   2436  CE  LYS B 155     -25.893 -21.786  16.643  1.00  0.00              
ATOM   2437  NZ  LYS B 155     -24.982 -22.958  16.540  1.00  0.00              
ATOM   2438  H   LYS B 155     -24.516 -16.385  19.615  1.00  0.00              
ATOM   2439  HA  LYS B 155     -23.536 -18.564  18.071  1.00  0.00              
ATOM   2440 1HB  LYS B 155     -25.554 -18.790  19.384  1.00  0.00              
ATOM   2441 2HB  LYS B 155     -26.370 -17.551  18.442  1.00  0.00              
ATOM   2442 1HG  LYS B 155     -27.168 -19.715  17.761  1.00  0.00              
ATOM   2443 2HG  LYS B 155     -26.226 -19.017  16.436  1.00  0.00              
ATOM   2444 1HD  LYS B 155     -24.305 -20.392  16.993  1.00  0.00              
ATOM   2445 2HD  LYS B 155     -25.099 -20.983  18.461  1.00  0.00              
ATOM   2446 1HE  LYS B 155     -26.817 -22.101  17.125  1.00  0.00              
ATOM   2447 2HE  LYS B 155     -26.133 -21.440  15.638  1.00  0.00              
ATOM   2448 1HZ  LYS B 155     -25.432 -23.689  16.007  1.00  0.00              
ATOM   2449 2HZ  LYS B 155     -24.128 -22.682  16.077  1.00  0.00              
ATOM   2450 3HZ  LYS B 155     -24.767 -23.301  17.465  1.00  0.00              
ATOM   2451  N   ASP B 156     -25.006 -16.175  16.322  1.00  0.00              
ATOM   2452  CA  ASP B 156     -25.153 -15.590  14.993  1.00  0.00              
ATOM   2453  C   ASP B 156     -23.810 -15.296  14.380  1.00  0.00              
ATOM   2454  O   ASP B 156     -23.575 -15.623  13.208  1.00  0.00              
ATOM   2455  CB  ASP B 156     -25.978 -14.302  15.054  1.00  0.00              
ATOM   2456  CG  ASP B 156     -27.459 -14.557  15.299  1.00  0.00              
ATOM   2457  OD1 ASP B 156     -27.883 -15.677  15.138  1.00  0.00              
ATOM   2458  OD2 ASP B 156     -28.151 -13.631  15.646  1.00  0.00              
ATOM   2459  H   ASP B 156     -25.433 -15.714  17.113  1.00  0.00              
ATOM   2460  HA  ASP B 156     -25.674 -16.304  14.356  1.00  0.00              
ATOM   2461 1HB  ASP B 156     -25.597 -13.663  15.852  1.00  0.00              
ATOM   2462 2HB  ASP B 156     -25.869 -13.755  14.117  1.00  0.00              
ATOM   2463  N   GLN B 157     -22.929 -14.688  15.180  1.00  0.00              
ATOM   2464  CA  GLN B 157     -21.576 -14.378  14.738  1.00  0.00              
ATOM   2465  C   GLN B 157     -20.730 -15.636  14.517  1.00  0.00              
ATOM   2466  O   GLN B 157     -20.030 -15.710  13.530  1.00  0.00              
ATOM   2467  CB  GLN B 157     -20.890 -13.463  15.755  1.00  0.00              
ATOM   2468  CG  GLN B 157     -21.470 -12.061  15.823  1.00  0.00              
ATOM   2469  CD  GLN B 157     -20.845 -11.228  16.925  1.00  0.00              
ATOM   2470  OE1 GLN B 157     -20.333 -11.763  17.913  1.00  0.00              
ATOM   2471  NE2 GLN B 157     -20.882  -9.910  16.763  1.00  0.00              
ATOM   2472  H   GLN B 157     -23.210 -14.437  16.117  1.00  0.00              
ATOM   2473  HA  GLN B 157     -21.633 -13.903  13.759  1.00  0.00              
ATOM   2474 1HB  GLN B 157     -20.962 -13.905  16.749  1.00  0.00              
ATOM   2475 2HB  GLN B 157     -19.831 -13.378  15.512  1.00  0.00              
ATOM   2476 1HG  GLN B 157     -21.292 -11.559  14.872  1.00  0.00              
ATOM   2477 2HG  GLN B 157     -22.541 -12.131  16.013  1.00  0.00              
ATOM   2478 1HE2 GLN B 157     -20.485  -9.309  17.458  1.00  0.00              
ATOM   2479 2HE2 GLN B 157     -21.306  -9.518  15.947  1.00  0.00              
ATOM   2480  N   ALA B 158     -20.799 -16.621  15.410  1.00  0.00              
ATOM   2481  CA  ALA B 158     -19.992 -17.823  15.216  1.00  0.00              
ATOM   2482  C   ALA B 158     -20.398 -18.538  13.917  1.00  0.00              
ATOM   2483  O   ALA B 158     -19.532 -18.945  13.129  1.00  0.00              
ATOM   2484  CB  ALA B 158     -20.099 -18.764  16.410  1.00  0.00              
ATOM   2485  H   ALA B 158     -21.399 -16.556  16.220  1.00  0.00              
ATOM   2486  HA  ALA B 158     -18.951 -17.519  15.110  1.00  0.00              
ATOM   2487 1HB  ALA B 158     -19.487 -19.648  16.232  1.00  0.00              
ATOM   2488 2HB  ALA B 158     -19.749 -18.254  17.307  1.00  0.00              
ATOM   2489 3HB  ALA B 158     -21.137 -19.064  16.545  1.00  0.00              
ATOM   2490  N   GLU B 159     -21.703 -18.675  13.684  1.00  0.00              
ATOM   2491  CA  GLU B 159     -22.176 -19.344  12.471  1.00  0.00              
ATOM   2492  C   GLU B 159     -21.803 -18.572  11.193  1.00  0.00              
ATOM   2493  O   GLU B 159     -21.482 -19.173  10.182  1.00  0.00              
ATOM   2494  CB  GLU B 159     -23.693 -19.531  12.538  1.00  0.00              
ATOM   2495  CG  GLU B 159     -24.158 -20.534  13.584  1.00  0.00              
ATOM   2496  CD  GLU B 159     -23.708 -21.938  13.289  1.00  0.00              
ATOM   2497  OE1 GLU B 159     -23.703 -22.311  12.140  1.00  0.00              
ATOM   2498  OE2 GLU B 159     -23.368 -22.639  14.213  1.00  0.00              
ATOM   2499  H   GLU B 159     -22.378 -18.318  14.344  1.00  0.00              
ATOM   2500  HA  GLU B 159     -21.652 -20.295  12.374  1.00  0.00              
ATOM   2501 1HB  GLU B 159     -24.168 -18.575  12.758  1.00  0.00              
ATOM   2502 2HB  GLU B 159     -24.062 -19.864  11.568  1.00  0.00              
ATOM   2503 1HG  GLU B 159     -23.766 -20.237  14.557  1.00  0.00              
ATOM   2504 2HG  GLU B 159     -25.245 -20.510  13.638  1.00  0.00              
ATOM   2505  N   ASN B 160     -21.854 -17.244  11.227  1.00  0.00              
ATOM   2506  CA  ASN B 160     -21.424 -16.459  10.054  1.00  0.00              
ATOM   2507  C   ASN B 160     -19.928 -16.620   9.719  1.00  0.00              
ATOM   2508  O   ASN B 160     -19.542 -16.708   8.553  1.00  0.00              
ATOM   2509  CB  ASN B 160     -21.754 -14.993  10.265  1.00  0.00              
ATOM   2510  CG  ASN B 160     -23.220 -14.701  10.101  1.00  0.00              
ATOM   2511  OD1 ASN B 160     -23.959 -15.488   9.497  1.00  0.00              
ATOM   2512  ND2 ASN B 160     -23.656 -13.586  10.628  1.00  0.00              
ATOM   2513  H   ASN B 160     -22.185 -16.759  12.049  1.00  0.00              
ATOM   2514  HA  ASN B 160     -21.943 -16.841   9.173  1.00  0.00              
ATOM   2515 1HB  ASN B 160     -21.445 -14.691  11.267  1.00  0.00              
ATOM   2516 2HB  ASN B 160     -21.194 -14.388   9.553  1.00  0.00              
ATOM   2517 1HD2 ASN B 160     -24.623 -13.340  10.550  1.00  0.00              
ATOM   2518 2HD2 ASN B 160     -23.023 -12.979  11.109  1.00  0.00              
ATOM   2519  N   ARG B 161     -19.086 -16.663  10.744  1.00  0.00              
ATOM   2520  CA  ARG B 161     -17.651 -16.793  10.532  1.00  0.00              
ATOM   2521  C   ARG B 161     -17.313 -18.187   9.993  1.00  0.00              
ATOM   2522  O   ARG B 161     -16.481 -18.336   9.113  1.00  0.00              
ATOM   2523  CB  ARG B 161     -16.892 -16.547  11.828  1.00  0.00              
ATOM   2524  CG  ARG B 161     -16.971 -15.123  12.355  1.00  0.00              
ATOM   2525  CD  ARG B 161     -16.605 -14.130  11.312  1.00  0.00              
ATOM   2526  NE  ARG B 161     -16.562 -12.777  11.843  1.00  0.00              
ATOM   2527  CZ  ARG B 161     -16.437 -11.665  11.093  1.00  0.00              
ATOM   2528  NH1 ARG B 161     -16.344 -11.761   9.785  1.00  0.00              
ATOM   2529  NH2 ARG B 161     -16.408 -10.478  11.672  1.00  0.00              
ATOM   2530  H   ARG B 161     -19.440 -16.604  11.688  1.00  0.00              
ATOM   2531  HA  ARG B 161     -17.357 -16.115   9.730  1.00  0.00              
ATOM   2532 1HB  ARG B 161     -17.275 -17.208  12.604  1.00  0.00              
ATOM   2533 2HB  ARG B 161     -15.839 -16.788  11.684  1.00  0.00              
ATOM   2534 1HG  ARG B 161     -17.988 -14.914  12.686  1.00  0.00              
ATOM   2535 2HG  ARG B 161     -16.285 -15.007  13.195  1.00  0.00              
ATOM   2536 1HD  ARG B 161     -15.622 -14.371  10.910  1.00  0.00              
ATOM   2537 2HD  ARG B 161     -17.342 -14.158  10.510  1.00  0.00              
ATOM   2538  HE  ARG B 161     -16.631 -12.663  12.846  1.00  0.00              
ATOM   2539 1HH1 ARG B 161     -16.367 -12.669   9.343  1.00  0.00              
ATOM   2540 2HH1 ARG B 161     -16.250 -10.928   9.223  1.00  0.00              
ATOM   2541 1HH2 ARG B 161     -16.479 -10.404  12.678  1.00  0.00              
ATOM   2542 2HH2 ARG B 161     -16.314  -9.644  11.111  1.00  0.00              
ATOM   2543  N   VAL B 162     -18.033 -19.195  10.453  1.00  0.00              
ATOM   2544  CA  VAL B 162     -17.987 -20.544   9.848  1.00  0.00              
ATOM   2545  C   VAL B 162     -18.486 -20.638   8.395  1.00  0.00              
ATOM   2546  O   VAL B 162     -17.865 -21.313   7.576  1.00  0.00              
ATOM   2547  CB  VAL B 162     -18.734 -21.557  10.742  1.00  0.00              
ATOM   2548  CG1 VAL B 162     -18.915 -22.898  10.053  1.00  0.00              
ATOM   2549  CG2 VAL B 162     -18.009 -21.699  12.069  1.00  0.00              
ATOM   2550  H   VAL B 162     -18.635 -19.032  11.248  1.00  0.00              
ATOM   2551  HA  VAL B 162     -16.944 -20.851   9.767  1.00  0.00              
ATOM   2552  HB  VAL B 162     -19.748 -21.197  10.915  1.00  0.00              
ATOM   2553 1HG1 VAL B 162     -19.445 -23.580  10.717  1.00  0.00              
ATOM   2554 2HG1 VAL B 162     -19.491 -22.761   9.138  1.00  0.00              
ATOM   2555 3HG1 VAL B 162     -17.938 -23.316   9.809  1.00  0.00              
ATOM   2556 1HG2 VAL B 162     -18.538 -22.414  12.698  1.00  0.00              
ATOM   2557 2HG2 VAL B 162     -16.993 -22.052  11.893  1.00  0.00              
ATOM   2558 3HG2 VAL B 162     -17.975 -20.731  12.571  1.00  0.00              
ATOM   2559  N   ARG B 163     -19.627 -20.024   8.086  1.00  0.00              
ATOM   2560  CA  ARG B 163     -20.022 -19.826   6.695  1.00  0.00              
ATOM   2561  C   ARG B 163     -18.938 -19.164   5.824  1.00  0.00              
ATOM   2562  O   ARG B 163     -18.659 -19.643   4.713  1.00  0.00              
ATOM   2563  CB  ARG B 163     -21.284 -18.978   6.641  1.00  0.00              
ATOM   2564  CG  ARG B 163     -21.719 -18.568   5.243  1.00  0.00              
ATOM   2565  CD  ARG B 163     -22.598 -17.370   5.270  1.00  0.00              
ATOM   2566  NE  ARG B 163     -21.894 -16.192   5.751  1.00  0.00              
ATOM   2567  CZ  ARG B 163     -22.494 -15.063   6.176  1.00  0.00              
ATOM   2568  NH1 ARG B 163     -23.806 -14.976   6.175  1.00  0.00              
ATOM   2569  NH2 ARG B 163     -21.764 -14.045   6.595  1.00  0.00              
ATOM   2570  H   ARG B 163     -20.232 -19.689   8.822  1.00  0.00              
ATOM   2571  HA  ARG B 163     -20.195 -20.802   6.242  1.00  0.00              
ATOM   2572 1HB  ARG B 163     -22.109 -19.524   7.096  1.00  0.00              
ATOM   2573 2HB  ARG B 163     -21.136 -18.067   7.221  1.00  0.00              
ATOM   2574 1HG  ARG B 163     -20.840 -18.334   4.642  1.00  0.00              
ATOM   2575 2HG  ARG B 163     -22.270 -19.386   4.778  1.00  0.00              
ATOM   2576 1HD  ARG B 163     -22.962 -17.163   4.264  1.00  0.00              
ATOM   2577 2HD  ARG B 163     -23.444 -17.555   5.931  1.00  0.00              
ATOM   2578  HE  ARG B 163     -20.884 -16.222   5.766  1.00  0.00              
ATOM   2579 1HH1 ARG B 163     -24.364 -15.754   5.855  1.00  0.00              
ATOM   2580 2HH1 ARG B 163     -24.255 -14.130   6.495  1.00  0.00              
ATOM   2581 1HH2 ARG B 163     -20.755 -14.112   6.596  1.00  0.00              
ATOM   2582 2HH2 ARG B 163     -22.213 -13.199   6.914  1.00  0.00              
ATOM   2583  N   GLU B 164     -18.354 -18.056   6.295  1.00  0.00              
ATOM   2584  CA  GLU B 164     -17.345 -17.312   5.495  1.00  0.00              
ATOM   2585  C   GLU B 164     -16.092 -18.178   5.250  1.00  0.00              
ATOM   2586  O   GLU B 164     -15.477 -18.100   4.175  1.00  0.00              
ATOM   2587  CB  GLU B 164     -16.946 -16.014   6.201  1.00  0.00              
ATOM   2588  CG  GLU B 164     -18.051 -14.969   6.266  1.00  0.00              
ATOM   2589  CD  GLU B 164     -17.744 -13.852   7.225  1.00  0.00              
ATOM   2590  OE1 GLU B 164     -16.732 -13.918   7.880  1.00  0.00              
ATOM   2591  OE2 GLU B 164     -18.524 -12.932   7.302  1.00  0.00              
ATOM   2592  H   GLU B 164     -18.602 -17.716   7.214  1.00  0.00              
ATOM   2593  HA  GLU B 164     -17.773 -17.092   4.517  1.00  0.00              
ATOM   2594 1HB  GLU B 164     -16.635 -16.235   7.222  1.00  0.00              
ATOM   2595 2HB  GLU B 164     -16.094 -15.568   5.688  1.00  0.00              
ATOM   2596 1HG  GLU B 164     -18.198 -14.548   5.271  1.00  0.00              
ATOM   2597 2HG  GLU B 164     -18.979 -15.454   6.565  1.00  0.00              
ATOM   2598  N   LEU B 165     -15.699 -18.987   6.238  1.00  0.00              
ATOM   2599  CA  LEU B 165     -14.615 -19.943   5.993  1.00  0.00              
ATOM   2600  C   LEU B 165     -14.999 -20.913   4.863  1.00  0.00              
ATOM   2601  O   LEU B 165     -14.243 -21.104   3.895  1.00  0.00              
ATOM   2602  CB  LEU B 165     -14.241 -20.716   7.249  1.00  0.00              
ATOM   2603  CG  LEU B 165     -13.162 -21.798   7.097  1.00  0.00              
ATOM   2604  CD1 LEU B 165     -11.862 -21.118   6.647  1.00  0.00              
ATOM   2605  CD2 LEU B 165     -12.949 -22.555   8.393  1.00  0.00              
ATOM   2606  H   LEU B 165     -16.131 -18.957   7.150  1.00  0.00              
ATOM   2607  HA  LEU B 165     -13.735 -19.391   5.665  1.00  0.00              
ATOM   2608 1HB  LEU B 165     -13.886 -20.010   7.998  1.00  0.00              
ATOM   2609 2HB  LEU B 165     -15.136 -21.204   7.635  1.00  0.00              
ATOM   2610  HG  LEU B 165     -13.466 -22.510   6.329  1.00  0.00              
ATOM   2611 1HD1 LEU B 165     -11.080 -21.869   6.532  1.00  0.00              
ATOM   2612 2HD1 LEU B 165     -12.025 -20.617   5.692  1.00  0.00              
ATOM   2613 3HD1 LEU B 165     -11.556 -20.387   7.394  1.00  0.00              
ATOM   2614 1HD2 LEU B 165     -12.179 -23.314   8.248  1.00  0.00              
ATOM   2615 2HD2 LEU B 165     -12.632 -21.862   9.172  1.00  0.00              
ATOM   2616 3HD2 LEU B 165     -13.880 -23.036   8.691  1.00  0.00              
ATOM   2617  N   LYS B 166     -16.178 -21.505   4.956  1.00  0.00              
ATOM   2618  CA  LYS B 166     -16.625 -22.394   3.869  1.00  0.00              
ATOM   2619  C   LYS B 166     -16.534 -21.715   2.489  1.00  0.00              
ATOM   2620  O   LYS B 166     -16.006 -22.296   1.520  1.00  0.00              
ATOM   2621  CB  LYS B 166     -18.059 -22.861   4.125  1.00  0.00              
ATOM   2622  CG  LYS B 166     -18.606 -23.817   3.073  1.00  0.00              
ATOM   2623  CD  LYS B 166     -20.040 -24.219   3.384  1.00  0.00              
ATOM   2624  CE  LYS B 166     -20.599 -25.149   2.317  1.00  0.00              
ATOM   2625  NZ  LYS B 166     -22.004 -25.545   2.605  1.00  0.00              
ATOM   2626  H   LYS B 166     -16.780 -21.362   5.754  1.00  0.00              
ATOM   2627  HA  LYS B 166     -15.971 -23.265   3.843  1.00  0.00              
ATOM   2628 1HB  LYS B 166     -18.112 -23.361   5.092  1.00  0.00              
ATOM   2629 2HB  LYS B 166     -18.722 -21.996   4.167  1.00  0.00              
ATOM   2630 1HG  LYS B 166     -18.576 -23.338   2.094  1.00  0.00              
ATOM   2631 2HG  LYS B 166     -17.986 -24.713   3.039  1.00  0.00              
ATOM   2632 1HD  LYS B 166     -20.075 -24.725   4.350  1.00  0.00              
ATOM   2633 2HD  LYS B 166     -20.664 -23.327   3.438  1.00  0.00              
ATOM   2634 1HE  LYS B 166     -20.565 -24.653   1.349  1.00  0.00              
ATOM   2635 2HE  LYS B 166     -19.986 -26.048   2.261  1.00  0.00              
ATOM   2636 1HZ  LYS B 166     -22.337 -26.160   1.876  1.00  0.00              
ATOM   2637 2HZ  LYS B 166     -22.045 -26.023   3.494  1.00  0.00              
ATOM   2638 3HZ  LYS B 166     -22.586 -24.720   2.640  1.00  0.00              
ATOM   2639  N   GLN B 167     -17.052 -20.486   2.421  1.00  0.00              
ATOM   2640  CA  GLN B 167     -17.056 -19.690   1.200  1.00  0.00              
ATOM   2641  C   GLN B 167     -15.653 -19.359   0.672  1.00  0.00              
ATOM   2642  O   GLN B 167     -15.432 -19.461  -0.524  1.00  0.00              
ATOM   2643  CB  GLN B 167     -17.831 -18.391   1.438  1.00  0.00              
ATOM   2644  CG  GLN B 167     -19.326 -18.585   1.626  1.00  0.00              
ATOM   2645  CD  GLN B 167     -20.039 -17.291   1.970  1.00  0.00              
ATOM   2646  OE1 GLN B 167     -19.442 -16.368   2.532  1.00  0.00              
ATOM   2647  NE2 GLN B 167     -21.322 -17.215   1.636  1.00  0.00              
ATOM   2648  H   GLN B 167     -17.457 -20.100   3.262  1.00  0.00              
ATOM   2649  HA  GLN B 167     -17.538 -20.267   0.412  1.00  0.00              
ATOM   2650 1HB  GLN B 167     -17.443 -17.892   2.325  1.00  0.00              
ATOM   2651 2HB  GLN B 167     -17.683 -17.719   0.593  1.00  0.00              
ATOM   2652 1HG  GLN B 167     -19.751 -18.973   0.700  1.00  0.00              
ATOM   2653 2HG  GLN B 167     -19.491 -19.293   2.438  1.00  0.00              
ATOM   2654 1HE2 GLN B 167     -21.844 -16.386   1.838  1.00  0.00              
ATOM   2655 2HE2 GLN B 167     -21.767 -17.987   1.182  1.00  0.00              
ATOM   2656  N   LYS B 168     -14.707 -18.950   1.532  1.00  0.00              
ATOM   2657  CA  LYS B 168     -13.323 -18.736   1.069  1.00  0.00              
ATOM   2658  C   LYS B 168     -12.650 -20.020   0.592  1.00  0.00              
ATOM   2659  O   LYS B 168     -11.873 -20.014  -0.404  1.00  0.00              
ATOM   2660  CB  LYS B 168     -12.485 -18.105   2.182  1.00  0.00              
ATOM   2661  CG  LYS B 168     -11.037 -17.828   1.799  1.00  0.00              
ATOM   2662  CD  LYS B 168     -10.952 -16.928   0.575  1.00  0.00              
ATOM   2663  CE  LYS B 168     -11.453 -15.525   0.883  1.00  0.00              
ATOM   2664  NZ  LYS B 168     -11.277 -14.605  -0.274  1.00  0.00              
ATOM   2665  H   LYS B 168     -14.932 -18.785   2.502  1.00  0.00              
ATOM   2666  HA  LYS B 168     -13.341 -18.031   0.237  1.00  0.00              
ATOM   2667 1HB  LYS B 168     -12.937 -17.161   2.487  1.00  0.00              
ATOM   2668 2HB  LYS B 168     -12.481 -18.763   3.052  1.00  0.00              
ATOM   2669 1HG  LYS B 168     -10.527 -17.343   2.633  1.00  0.00              
ATOM   2670 2HG  LYS B 168     -10.531 -18.769   1.584  1.00  0.00              
ATOM   2671 1HD  LYS B 168      -9.916 -16.870   0.238  1.00  0.00              
ATOM   2672 2HD  LYS B 168     -11.554 -17.351  -0.229  1.00  0.00              
ATOM   2673 1HE  LYS B 168     -12.510 -15.565   1.142  1.00  0.00              
ATOM   2674 2HE  LYS B 168     -10.908 -15.123   1.736  1.00  0.00              
ATOM   2675 1HZ  LYS B 168     -11.620 -13.687  -0.030  1.00  0.00              
ATOM   2676 2HZ  LYS B 168     -10.296 -14.546  -0.511  1.00  0.00              
ATOM   2677 3HZ  LYS B 168     -11.794 -14.958  -1.067  1.00  0.00              
ATOM   2678  N   LEU B 169     -12.864 -21.122   1.315  1.00  0.00              
ATOM   2679  CA  LEU B 169     -12.315 -22.399   0.876  1.00  0.00              
ATOM   2680  C   LEU B 169     -12.919 -22.902  -0.460  1.00  0.00              
ATOM   2681  O   LEU B 169     -12.209 -23.542  -1.242  1.00  0.00              
ATOM   2682  CB  LEU B 169     -12.543 -23.448   1.971  1.00  0.00              
ATOM   2683  CG  LEU B 169     -11.815 -23.195   3.298  1.00  0.00              
ATOM   2684  CD1 LEU B 169     -12.220 -24.257   4.310  1.00  0.00              
ATOM   2685  CD2 LEU B 169     -10.312 -23.208   3.063  1.00  0.00              
ATOM   2686  H   LEU B 169     -13.405 -21.086   2.167  1.00  0.00              
ATOM   2687  HA  LEU B 169     -11.264 -22.255   0.626  1.00  0.00              
ATOM   2688 1HB  LEU B 169     -13.610 -23.502   2.184  1.00  0.00              
ATOM   2689 2HB  LEU B 169     -12.219 -24.419   1.595  1.00  0.00              
ATOM   2690  HG  LEU B 169     -12.112 -22.224   3.696  1.00  0.00              
ATOM   2691 1HD1 LEU B 169     -11.703 -24.077   5.253  1.00  0.00              
ATOM   2692 2HD1 LEU B 169     -13.297 -24.213   4.474  1.00  0.00              
ATOM   2693 3HD1 LEU B 169     -11.950 -25.242   3.932  1.00  0.00              
ATOM   2694 1HD2 LEU B 169      -9.795 -23.027   4.006  1.00  0.00              
ATOM   2695 2HD2 LEU B 169     -10.014 -24.178   2.666  1.00  0.00              
ATOM   2696 3HD2 LEU B 169     -10.049 -22.427   2.349  1.00  0.00              
ATOM   2697  N   GLU B 170     -14.206 -22.634  -0.699  1.00  0.00              
ATOM   2698  CA  GLU B 170     -14.832 -22.894  -2.027  1.00  0.00              
ATOM   2699  C   GLU B 170     -14.087 -22.095  -3.110  1.00  0.00              
ATOM   2700  O   GLU B 170     -13.740 -22.623  -4.180  1.00  0.00              
ATOM   2701  CB  GLU B 170     -16.315 -22.514  -2.023  1.00  0.00              
ATOM   2702  CG  GLU B 170     -17.024 -22.736  -3.351  1.00  0.00              
ATOM   2703  CD  GLU B 170     -18.477 -22.350  -3.310  1.00  0.00              
ATOM   2704  OE1 GLU B 170     -18.939 -21.961  -2.264  1.00  0.00              
ATOM   2705  OE2 GLU B 170     -19.125 -22.443  -4.325  1.00  0.00              
ATOM   2706  H   GLU B 170     -14.769 -22.244   0.043  1.00  0.00              
ATOM   2707  HA  GLU B 170     -14.786 -23.965  -2.228  1.00  0.00              
ATOM   2708 1HB  GLU B 170     -16.837 -23.095  -1.263  1.00  0.00              
ATOM   2709 2HB  GLU B 170     -16.420 -21.461  -1.759  1.00  0.00              
ATOM   2710 1HG  GLU B 170     -16.526 -22.147  -4.120  1.00  0.00              
ATOM   2711 2HG  GLU B 170     -16.940 -23.786  -3.625  1.00  0.00              
ATOM   2712  N   GLU B 171     -13.891 -20.800  -2.864  1.00  0.00              
ATOM   2713  CA  GLU B 171     -13.072 -19.976  -3.798  1.00  0.00              
ATOM   2714  C   GLU B 171     -11.658 -20.539  -4.063  1.00  0.00              
ATOM   2715  O   GLU B 171     -11.226 -20.674  -5.231  1.00  0.00              
ATOM   2716  CB  GLU B 171     -12.946 -18.550  -3.255  1.00  0.00              
ATOM   2717  CG  GLU B 171     -12.138 -17.611  -4.138  1.00  0.00              
ATOM   2718  CD  GLU B 171     -11.915 -16.263  -3.509  1.00  0.00              
ATOM   2719  OE1 GLU B 171     -12.384 -16.055  -2.416  1.00  0.00              
ATOM   2720  OE2 GLU B 171     -11.276 -15.442  -4.123  1.00  0.00              
ATOM   2721  H   GLU B 171     -14.292 -20.364  -2.046  1.00  0.00              
ATOM   2722  HA  GLU B 171     -13.553 -19.983  -4.777  1.00  0.00              
ATOM   2723 1HB  GLU B 171     -13.940 -18.120  -3.129  1.00  0.00              
ATOM   2724 2HB  GLU B 171     -12.474 -18.576  -2.273  1.00  0.00              
ATOM   2725 1HG  GLU B 171     -11.170 -18.066  -4.346  1.00  0.00              
ATOM   2726 2HG  GLU B 171     -12.659 -17.482  -5.086  1.00  0.00              
ATOM   2727  N   LEU B 172     -10.924 -20.891  -2.999  1.00  0.00              
ATOM   2728  CA  LEU B 172      -9.585 -21.480  -3.183  1.00  0.00              
ATOM   2729  C   LEU B 172      -9.618 -22.800  -3.959  1.00  0.00              
ATOM   2730  O   LEU B 172      -8.723 -23.062  -4.757  1.00  0.00              
ATOM   2731  CB  LEU B 172      -8.926 -21.714  -1.817  1.00  0.00              
ATOM   2732  CG  LEU B 172      -8.567 -20.450  -1.026  1.00  0.00              
ATOM   2733  CD1 LEU B 172      -8.115 -20.839   0.375  1.00  0.00              
ATOM   2734  CD2 LEU B 172      -7.477 -19.684  -1.760  1.00  0.00              
ATOM   2735  H   LEU B 172     -11.278 -20.757  -2.062  1.00  0.00              
ATOM   2736  HA  LEU B 172      -8.991 -20.803  -3.796  1.00  0.00              
ATOM   2737 1HB  LEU B 172      -9.601 -22.309  -1.204  1.00  0.00              
ATOM   2738 2HB  LEU B 172      -8.008 -22.283  -1.967  1.00  0.00              
ATOM   2739  HG  LEU B 172      -9.451 -19.819  -0.928  1.00  0.00              
ATOM   2740 1HD1 LEU B 172      -7.860 -19.940   0.938  1.00  0.00              
ATOM   2741 2HD1 LEU B 172      -8.921 -21.368   0.884  1.00  0.00              
ATOM   2742 3HD1 LEU B 172      -7.240 -21.485   0.309  1.00  0.00              
ATOM   2743 1HD2 LEU B 172      -7.223 -18.785  -1.197  1.00  0.00              
ATOM   2744 2HD2 LEU B 172      -6.592 -20.313  -1.857  1.00  0.00              
ATOM   2745 3HD2 LEU B 172      -7.834 -19.403  -2.751  1.00  0.00              
ATOM   2746  N   TYR B 173     -10.640 -23.612  -3.707  1.00  0.00              
ATOM   2747  CA  TYR B 173     -10.878 -24.838  -4.458  1.00  0.00              
ATOM   2748  C   TYR B 173     -11.091 -24.543  -5.956  1.00  0.00              
ATOM   2749  O   TYR B 173     -10.481 -25.129  -6.812  1.00  0.00              
ATOM   2750  CB  TYR B 173     -12.082 -25.586  -3.880  1.00  0.00              
ATOM   2751  CG  TYR B 173     -12.511 -26.780  -4.703  1.00  0.00              
ATOM   2752  CD1 TYR B 173     -11.688 -27.894  -4.791  1.00  0.00              
ATOM   2753  CD2 TYR B 173     -13.727 -26.762  -5.370  1.00  0.00              
ATOM   2754  CE1 TYR B 173     -12.080 -28.985  -5.543  1.00  0.00              
ATOM   2755  CE2 TYR B 173     -14.119 -27.853  -6.121  1.00  0.00              
ATOM   2756  CZ  TYR B 173     -13.300 -28.961  -6.209  1.00  0.00              
ATOM   2757  OH  TYR B 173     -13.690 -30.047  -6.958  1.00  0.00              
ATOM   2758  H   TYR B 173     -11.274 -23.360  -2.962  1.00  0.00              
ATOM   2759  HA  TYR B 173      -9.999 -25.477  -4.364  1.00  0.00              
ATOM   2760 1HB  TYR B 173     -11.846 -25.933  -2.873  1.00  0.00              
ATOM   2761 2HB  TYR B 173     -12.929 -24.905  -3.801  1.00  0.00              
ATOM   2762  HD1 TYR B 173     -10.732 -27.908  -4.267  1.00  0.00              
ATOM   2763  HD2 TYR B 173     -14.373 -25.887  -5.301  1.00  0.00              
ATOM   2764  HE1 TYR B 173     -11.433 -29.859  -5.612  1.00  0.00              
ATOM   2765  HE2 TYR B 173     -15.074 -27.839  -6.646  1.00  0.00              
ATOM   2766  HH  TYR B 173     -13.013 -30.727  -6.911  1.00  0.00              
ATOM   2767  N   LYS B 174     -11.963 -23.617  -6.263  1.00  0.00              
ATOM   2768  CA  LYS B 174     -12.200 -23.300  -7.680  1.00  0.00              
ATOM   2769  C   LYS B 174     -10.926 -22.851  -8.393  1.00  0.00              
ATOM   2770  O   LYS B 174     -10.681 -23.221  -9.548  1.00  0.00              
ATOM   2771  CB  LYS B 174     -13.273 -22.217  -7.810  1.00  0.00              
ATOM   2772  CG  LYS B 174     -14.681 -22.681  -7.461  1.00  0.00              
ATOM   2773  CD  LYS B 174     -15.678 -21.536  -7.552  1.00  0.00              
ATOM   2774  CE  LYS B 174     -17.084 -21.996  -7.196  1.00  0.00              
ATOM   2775  NZ  LYS B 174     -18.061 -20.873  -7.225  1.00  0.00              
ATOM   2776  H   LYS B 174     -12.478 -23.115  -5.554  1.00  0.00              
ATOM   2777  HA  LYS B 174     -12.475 -24.219  -8.199  1.00  0.00              
ATOM   2778 1HB  LYS B 174     -13.025 -21.379  -7.157  1.00  0.00              
ATOM   2779 2HB  LYS B 174     -13.288 -21.841  -8.833  1.00  0.00              
ATOM   2780 1HG  LYS B 174     -14.984 -23.471  -8.147  1.00  0.00              
ATOM   2781 2HG  LYS B 174     -14.691 -23.080  -6.447  1.00  0.00              
ATOM   2782 1HD  LYS B 174     -15.382 -20.739  -6.869  1.00  0.00              
ATOM   2783 2HD  LYS B 174     -15.683 -21.137  -8.566  1.00  0.00              
ATOM   2784 1HE  LYS B 174     -17.406 -22.760  -7.901  1.00  0.00              
ATOM   2785 2HE  LYS B 174     -17.082 -22.432  -6.197  1.00  0.00              
ATOM   2786 1HZ  LYS B 174     -18.979 -21.219  -6.983  1.00  0.00              
ATOM   2787 2HZ  LYS B 174     -17.782 -20.166  -6.560  1.00  0.00              
ATOM   2788 3HZ  LYS B 174     -18.086 -20.472  -8.151  1.00  0.00              
ATOM   2789  N   GLU B 175     -10.088 -22.090  -7.685  1.00  0.00              
ATOM   2790  CA  GLU B 175      -8.789 -21.684  -8.180  1.00  0.00              
ATOM   2791  C   GLU B 175      -7.828 -22.845  -8.336  1.00  0.00              
ATOM   2792  O   GLU B 175      -7.093 -22.904  -9.315  1.00  0.00              
ATOM   2793  CB  GLU B 175      -8.179 -20.639  -7.244  1.00  0.00              
ATOM   2794  CG  GLU B 175      -8.932 -19.316  -7.201  1.00  0.00              
ATOM   2795  CD  GLU B 175      -8.931 -18.600  -8.523  1.00  0.00              
ATOM   2796  OE1 GLU B 175      -7.925 -18.626  -9.190  1.00  0.00              
ATOM   2797  OE2 GLU B 175      -9.937 -18.026  -8.865  1.00  0.00              
ATOM   2798  H   GLU B 175     -10.380 -21.789  -6.767  1.00  0.00              
ATOM   2799  HA  GLU B 175      -8.917 -21.250  -9.173  1.00  0.00              
ATOM   2800 1HB  GLU B 175      -8.143 -21.036  -6.229  1.00  0.00              
ATOM   2801 2HB  GLU B 175      -7.154 -20.430  -7.550  1.00  0.00              
ATOM   2802 1HG  GLU B 175      -9.963 -19.507  -6.905  1.00  0.00              
ATOM   2803 2HG  GLU B 175      -8.478 -18.676  -6.445  1.00  0.00              
ATOM   2804  N   ALA B 176      -7.836 -23.777  -7.371  1.00  0.00              
ATOM   2805  CA  ALA B 176      -6.983 -24.968  -7.403  1.00  0.00              
ATOM   2806  C   ALA B 176      -7.321 -25.944  -8.537  1.00  0.00              
ATOM   2807  O   ALA B 176      -6.461 -26.753  -8.952  1.00  0.00              
ATOM   2808  CB  ALA B 176      -7.039 -25.721  -6.045  1.00  0.00              
ATOM   2809  H   ALA B 176      -8.462 -23.641  -6.591  1.00  0.00              
ATOM   2810  HA  ALA B 176      -5.958 -24.646  -7.583  1.00  0.00              
ATOM   2811 1HB  ALA B 176      -6.399 -26.602  -6.091  1.00  0.00              
ATOM   2812 2HB  ALA B 176      -6.692 -25.062  -5.249  1.00  0.00              
ATOM   2813 3HB  ALA B 176      -8.064 -26.028  -5.841  1.00  0.00              
ATOM   2814  N   ARG B 177      -8.577 -25.914  -8.974  1.00  0.00              
ATOM   2815  CA  ARG B 177      -9.046 -26.712 -10.111  1.00  0.00              
ATOM   2816  C   ARG B 177      -8.855 -26.041 -11.498  1.00  0.00              
ATOM   2817  O   ARG B 177      -9.290 -26.589 -12.506  1.00  0.00              
ATOM   2818  CB  ARG B 177     -10.520 -27.037  -9.923  1.00  0.00              
ATOM   2819  CG  ARG B 177     -10.839 -27.865  -8.688  1.00  0.00              
ATOM   2820  CD  ARG B 177     -10.072 -29.137  -8.667  1.00  0.00              
ATOM   2821  NE  ARG B 177     -10.444 -30.014  -9.766  1.00  0.00              
ATOM   2822  CZ  ARG B 177      -9.773 -31.128 -10.116  1.00  0.00              
ATOM   2823  NH1 ARG B 177      -8.702 -31.489  -9.446  1.00  0.00              
ATOM   2824  NH2 ARG B 177     -10.193 -31.860 -11.134  1.00  0.00              
ATOM   2825  H   ARG B 177      -9.229 -25.311  -8.493  1.00  0.00              
ATOM   2826  HA  ARG B 177      -8.442 -27.618 -10.171  1.00  0.00              
ATOM   2827 1HB  ARG B 177     -11.091 -26.112  -9.855  1.00  0.00              
ATOM   2828 2HB  ARG B 177     -10.886 -27.585 -10.791  1.00  0.00              
ATOM   2829 1HG  ARG B 177     -10.586 -27.297  -7.793  1.00  0.00              
ATOM   2830 2HG  ARG B 177     -11.903 -28.106  -8.677  1.00  0.00              
ATOM   2831 1HD  ARG B 177      -9.007 -28.921  -8.748  1.00  0.00              
ATOM   2832 2HD  ARG B 177     -10.265 -29.662  -7.732  1.00  0.00              
ATOM   2833  HE  ARG B 177     -11.264 -29.769 -10.305  1.00  0.00              
ATOM   2834 1HH1 ARG B 177      -8.381 -30.929  -8.668  1.00  0.00              
ATOM   2835 2HH1 ARG B 177      -8.199 -32.324  -9.708  1.00  0.00              
ATOM   2836 1HH2 ARG B 177     -11.017 -31.583 -11.649  1.00  0.00              
ATOM   2837 2HH2 ARG B 177      -9.691 -32.695 -11.396  1.00  0.00              
ATOM   2838  N   LYS B 178      -8.180 -24.897 -11.575  1.00  0.00              
ATOM   2839  CA  LYS B 178      -7.915 -24.300 -12.907  1.00  0.00              
ATOM   2840  C   LYS B 178      -6.791 -25.041 -13.613  1.00  0.00              
ATOM   2841  O   LYS B 178      -5.873 -25.580 -12.968  1.00  0.00              
ATOM   2842  CB  LYS B 178      -7.561 -22.817 -12.786  1.00  0.00              
ATOM   2843  CG  LYS B 178      -8.724 -21.924 -12.374  1.00  0.00              
ATOM   2844  CD  LYS B 178      -8.293 -20.468 -12.272  1.00  0.00              
ATOM   2845  CE  LYS B 178      -9.473 -19.563 -11.951  1.00  0.00              
ATOM   2846  NZ  LYS B 178      -9.053 -18.149 -11.755  1.00  0.00              
ATOM   2847  H   LYS B 178      -7.843 -24.424 -10.748  1.00  0.00              
ATOM   2848  HA  LYS B 178      -8.800 -24.434 -13.529  1.00  0.00              
ATOM   2849 1HB  LYS B 178      -6.766 -22.692 -12.050  1.00  0.00              
ATOM   2850 2HB  LYS B 178      -7.182 -22.453 -13.741  1.00  0.00              
ATOM   2851 1HG  LYS B 178      -9.524 -22.007 -13.109  1.00  0.00              
ATOM   2852 2HG  LYS B 178      -9.107 -22.249 -11.407  1.00  0.00              
ATOM   2853 1HD  LYS B 178      -7.543 -20.364 -11.487  1.00  0.00              
ATOM   2854 2HD  LYS B 178      -7.852 -20.152 -13.217  1.00  0.00              
ATOM   2855 1HE  LYS B 178     -10.196 -19.605 -12.765  1.00  0.00              
ATOM   2856 2HE  LYS B 178      -9.963 -19.911 -11.042  1.00  0.00              
ATOM   2857 1HZ  LYS B 178      -9.862 -17.582 -11.544  1.00  0.00              
ATOM   2858 2HZ  LYS B 178      -8.396 -18.095 -10.989  1.00  0.00              
ATOM   2859 3HZ  LYS B 178      -8.614 -17.808 -12.599  1.00  0.00              
ATOM   2860  N   LEU B 179      -6.853 -25.077 -14.941  1.00  0.00              
ATOM   2861  CA  LEU B 179      -5.815 -25.749 -15.712  1.00  0.00              
ATOM   2862  C   LEU B 179      -4.489 -24.988 -15.712  1.00  0.00              
ATOM   2863  O   LEU B 179      -4.472 -23.767 -15.583  1.00  0.00              
ATOM   2864  CB  LEU B 179      -6.291 -25.944 -17.157  1.00  0.00              
ATOM   2865  CG  LEU B 179      -7.511 -26.857 -17.338  1.00  0.00              
ATOM   2866  CD1 LEU B 179      -7.931 -26.859 -18.802  1.00  0.00              
ATOM   2867  CD2 LEU B 179      -7.168 -28.262 -16.865  1.00  0.00              
ATOM   2868  H   LEU B 179      -7.622 -24.638 -15.427  1.00  0.00              
ATOM   2869  HA  LEU B 179      -5.580 -26.695 -15.224  1.00  0.00              
ATOM   2870 1HB  LEU B 179      -6.542 -24.970 -17.574  1.00  0.00              
ATOM   2871 2HB  LEU B 179      -5.472 -26.366 -17.739  1.00  0.00              
ATOM   2872  HG  LEU B 179      -8.345 -26.470 -16.752  1.00  0.00              
ATOM   2873 1HD1 LEU B 179      -8.798 -27.508 -18.930  1.00  0.00              
ATOM   2874 2HD1 LEU B 179      -8.189 -25.845 -19.108  1.00  0.00              
ATOM   2875 3HD1 LEU B 179      -7.109 -27.226 -19.415  1.00  0.00              
ATOM   2876 1HD2 LEU B 179      -8.036 -28.910 -16.993  1.00  0.00              
ATOM   2877 2HD2 LEU B 179      -6.335 -28.650 -17.451  1.00  0.00              
ATOM   2878 3HD2 LEU B 179      -6.889 -28.233 -15.812  1.00  0.00              
ATOM   2879  N   ASP B 180      -3.396 -25.739 -15.828  1.00  0.00              
ATOM   2880  CA  ASP B 180      -2.016 -25.219 -15.791  1.00  0.00              
ATOM   2881  C   ASP B 180      -1.660 -24.491 -14.486  1.00  0.00              
ATOM   2882  O   ASP B 180      -1.014 -23.440 -14.499  1.00  0.00              
ATOM   2883  CB  ASP B 180      -1.788 -24.269 -16.969  1.00  0.00              
ATOM   2884  CG  ASP B 180      -1.908 -24.960 -18.320  1.00  0.00              
ATOM   2885  OD1 ASP B 180      -1.500 -26.093 -18.425  1.00  0.00              
ATOM   2886  OD2 ASP B 180      -2.408 -24.350 -19.235  1.00  0.00              
ATOM   2887  H   ASP B 180      -3.545 -26.731 -15.950  1.00  0.00              
ATOM   2888  HA  ASP B 180      -1.328 -26.064 -15.817  1.00  0.00              
ATOM   2889 1HB  ASP B 180      -2.513 -23.456 -16.927  1.00  0.00              
ATOM   2890 2HB  ASP B 180      -0.795 -23.825 -16.891  1.00  0.00              
ATOM   2891  N   LEU B 181      -2.100 -25.046 -13.362  1.00  0.00              
ATOM   2892  CA  LEU B 181      -1.779 -24.470 -12.070  1.00  0.00              
ATOM   2893  C   LEU B 181      -0.281 -24.658 -11.883  1.00  0.00              
ATOM   2894  O   LEU B 181       0.244 -25.771 -12.021  1.00  0.00              
ATOM   2895  CB  LEU B 181      -2.563 -25.148 -10.939  1.00  0.00              
ATOM   2896  CG  LEU B 181      -2.389 -24.531  -9.546  1.00  0.00              
ATOM   2897  CD1 LEU B 181      -3.005 -23.138  -9.526  1.00  0.00              
ATOM   2898  CD2 LEU B 181      -3.041 -25.431  -8.507  1.00  0.00              
ATOM   2899  H   LEU B 181      -2.666 -25.882 -13.401  1.00  0.00              
ATOM   2900  HA  LEU B 181      -2.050 -23.415 -12.085  1.00  0.00              
ATOM   2901 1HB  LEU B 181      -3.624 -25.117 -11.185  1.00  0.00              
ATOM   2902 2HB  LEU B 181      -2.256 -26.192 -10.880  1.00  0.00              
ATOM   2903  HG  LEU B 181      -1.327 -24.429  -9.323  1.00  0.00              
ATOM   2904 1HD1 LEU B 181      -2.881 -22.700  -8.536  1.00  0.00              
ATOM   2905 2HD1 LEU B 181      -2.507 -22.510 -10.265  1.00  0.00              
ATOM   2906 3HD1 LEU B 181      -4.066 -23.206  -9.762  1.00  0.00              
ATOM   2907 1HD2 LEU B 181      -2.917 -24.993  -7.516  1.00  0.00              
ATOM   2908 2HD2 LEU B 181      -4.104 -25.533  -8.728  1.00  0.00              
ATOM   2909 3HD2 LEU B 181      -2.570 -26.414  -8.530  1.00  0.00              
ATOM   2910  N   THR B 182       0.429 -23.569 -11.624  1.00  0.00              
ATOM   2911  CA  THR B 182       1.864 -23.679 -11.470  1.00  0.00              
ATOM   2912  C   THR B 182       2.137 -24.005 -10.005  1.00  0.00              
ATOM   2913  O   THR B 182       1.232 -23.888  -9.154  1.00  0.00              
ATOM   2914  CB  THR B 182       2.592 -22.388 -11.888  1.00  0.00              
ATOM   2915  OG1 THR B 182       2.244 -21.328 -10.988  1.00  0.00              
ATOM   2916  CG2 THR B 182       2.204 -21.992 -13.305  1.00  0.00              
ATOM   2917  H   THR B 182      -0.008 -22.663 -11.531  1.00  0.00              
ATOM   2918  HA  THR B 182       2.214 -24.517 -12.074  1.00  0.00              
ATOM   2919  HB  THR B 182       3.669 -22.546 -11.843  1.00  0.00              
ATOM   2920  HG1 THR B 182       2.426 -20.482 -11.405  1.00  0.00              
ATOM   2921 1HG2 THR B 182       2.728 -21.078 -13.583  1.00  0.00              
ATOM   2922 2HG2 THR B 182       2.477 -22.791 -13.994  1.00  0.00              
ATOM   2923 3HG2 THR B 182       1.129 -21.823 -13.354  1.00  0.00              
ATOM   2924  N   GLN B 183       3.361 -24.442  -9.720  1.00  0.00              
ATOM   2925  CA  GLN B 183       3.749 -24.746  -8.346  1.00  0.00              
ATOM   2926  C   GLN B 183       3.734 -23.523  -7.452  1.00  0.00              
ATOM   2927  O   GLN B 183       3.358 -23.646  -6.304  1.00  0.00              
ATOM   2928  CB  GLN B 183       5.142 -25.381  -8.318  1.00  0.00              
ATOM   2929  CG  GLN B 183       5.207 -26.767  -8.937  1.00  0.00              
ATOM   2930  CD  GLN B 183       4.346 -27.772  -8.196  1.00  0.00              
ATOM   2931  OE1 GLN B 183       4.412 -27.882  -6.969  1.00  0.00              
ATOM   2932  NE2 GLN B 183       3.532 -28.513  -8.939  1.00  0.00              
ATOM   2933  H   GLN B 183       4.036 -24.568 -10.461  1.00  0.00              
ATOM   2934  HA  GLN B 183       2.996 -25.402  -7.911  1.00  0.00              
ATOM   2935 1HB  GLN B 183       5.845 -24.741  -8.852  1.00  0.00              
ATOM   2936 2HB  GLN B 183       5.487 -25.456  -7.287  1.00  0.00              
ATOM   2937 1HG  GLN B 183       4.857 -26.710  -9.967  1.00  0.00              
ATOM   2938 2HG  GLN B 183       6.239 -27.116  -8.912  1.00  0.00              
ATOM   2939 1HE2 GLN B 183       2.940 -29.194  -8.506  1.00  0.00              
ATOM   2940 2HE2 GLN B 183       3.511 -28.392  -9.931  1.00  0.00              
ATOM   2941  N   GLU B 184       4.105 -22.346  -7.977  1.00  0.00              
ATOM   2942  CA  GLU B 184       4.039 -21.119  -7.191  1.00  0.00              
ATOM   2943  C   GLU B 184       2.612 -20.666  -6.896  1.00  0.00              
ATOM   2944  O   GLU B 184       2.333 -20.128  -5.819  1.00  0.00              
ATOM   2945  CB  GLU B 184       4.786 -19.998  -7.918  1.00  0.00              
ATOM   2946  CG  GLU B 184       6.287 -20.221  -8.042  1.00  0.00              
ATOM   2947  CD  GLU B 184       6.976 -20.319  -6.710  1.00  0.00              
ATOM   2948  OE1 GLU B 184       6.630 -19.572  -5.826  1.00  0.00              
ATOM   2949  OE2 GLU B 184       7.850 -21.143  -6.575  1.00  0.00              
ATOM   2950  H   GLU B 184       4.437 -22.303  -8.930  1.00  0.00              
ATOM   2951  HA  GLU B 184       4.471 -21.313  -6.209  1.00  0.00              
ATOM   2952 1HB  GLU B 184       4.381 -19.883  -8.923  1.00  0.00              
ATOM   2953 2HB  GLU B 184       4.630 -19.056  -7.392  1.00  0.00              
ATOM   2954 1HG  GLU B 184       6.462 -21.142  -8.598  1.00  0.00              
ATOM   2955 2HG  GLU B 184       6.720 -19.399  -8.610  1.00  0.00              
ATOM   2956  N   ASP B 185       1.716 -20.841  -7.868  1.00  0.00              
ATOM   2957  CA  ASP B 185       0.301 -20.624  -7.649  1.00  0.00              
ATOM   2958  C   ASP B 185      -0.266 -21.561  -6.578  1.00  0.00              
ATOM   2959  O   ASP B 185      -1.049 -21.113  -5.744  1.00  0.00              
ATOM   2960  CB  ASP B 185      -0.465 -20.800  -8.963  1.00  0.00              
ATOM   2961  CG  ASP B 185      -0.268 -19.668  -9.962  1.00  0.00              
ATOM   2962  OD1 ASP B 185       0.255 -18.648  -9.579  1.00  0.00              
ATOM   2963  OD2 ASP B 185      -0.496 -19.886 -11.128  1.00  0.00              
ATOM   2964  H   ASP B 185       2.033 -21.133  -8.781  1.00  0.00              
ATOM   2965  HA  ASP B 185       0.158 -19.604  -7.295  1.00  0.00              
ATOM   2966 1HB  ASP B 185      -0.272 -21.755  -9.453  1.00  0.00              
ATOM   2967 2HB  ASP B 185      -1.490 -20.782  -8.591  1.00  0.00              
ATOM   2968  N   ARG B 186       0.144 -22.836  -6.596  1.00  0.00              
ATOM   2969  CA  ARG B 186      -0.222 -23.807  -5.541  1.00  0.00              
ATOM   2970  C   ARG B 186       0.274 -23.406  -4.142  1.00  0.00              
ATOM   2971  O   ARG B 186      -0.455 -23.548  -3.145  1.00  0.00              
ATOM   2972  CB  ARG B 186       0.335 -25.181  -5.881  1.00  0.00              
ATOM   2973  CG  ARG B 186      -0.050 -26.285  -4.909  1.00  0.00              
ATOM   2974  CD  ARG B 186       0.495 -27.602  -5.328  1.00  0.00              
ATOM   2975  NE  ARG B 186       1.949 -27.626  -5.282  1.00  0.00              
ATOM   2976  CZ  ARG B 186       2.675 -27.791  -4.160  1.00  0.00              
ATOM   2977  NH1 ARG B 186       2.072 -27.946  -3.002  1.00  0.00              
ATOM   2978  NH2 ARG B 186       3.996 -27.799  -4.222  1.00  0.00              
ATOM   2979  H   ARG B 186       0.726 -23.140  -7.363  1.00  0.00              
ATOM   2980  HA  ARG B 186      -1.309 -23.844  -5.467  1.00  0.00              
ATOM   2981 1HB  ARG B 186      -0.009 -25.479  -6.870  1.00  0.00              
ATOM   2982 2HB  ARG B 186       1.423 -25.135  -5.913  1.00  0.00              
ATOM   2983 1HG  ARG B 186       0.341 -26.051  -3.919  1.00  0.00              
ATOM   2984 2HG  ARG B 186      -1.137 -26.365  -4.860  1.00  0.00              
ATOM   2985 1HD  ARG B 186       0.120 -28.379  -4.664  1.00  0.00              
ATOM   2986 2HD  ARG B 186       0.184 -27.816  -6.350  1.00  0.00              
ATOM   2987  HE  ARG B 186       2.449 -27.510  -6.153  1.00  0.00              
ATOM   2988 1HH1 ARG B 186       1.062 -27.940  -2.954  1.00  0.00              
ATOM   2989 2HH1 ARG B 186       2.616 -28.070  -2.161  1.00  0.00              
ATOM   2990 1HH2 ARG B 186       4.460 -27.680  -5.112  1.00  0.00              
ATOM   2991 2HH2 ARG B 186       4.540 -27.923  -3.382  1.00  0.00              
ATOM   2992  N   LYS B 187       1.522 -22.924  -4.074  1.00  0.00              
ATOM   2993  CA  LYS B 187       2.088 -22.345  -2.841  1.00  0.00              
ATOM   2994  C   LYS B 187       1.201 -21.210  -2.289  1.00  0.00              
ATOM   2995  O   LYS B 187       0.891 -21.177  -1.095  1.00  0.00              
ATOM   2996  CB  LYS B 187       3.504 -21.828  -3.096  1.00  0.00              
ATOM   2997  CG  LYS B 187       4.540 -22.919  -3.330  1.00  0.00              
ATOM   2998  CD  LYS B 187       5.909 -22.327  -3.630  1.00  0.00              
ATOM   2999  CE  LYS B 187       6.923 -23.413  -3.960  1.00  0.00              
ATOM   3000  NZ  LYS B 187       8.255 -22.845  -4.304  1.00  0.00              
ATOM   3001  H   LYS B 187       2.092 -22.961  -4.907  1.00  0.00              
ATOM   3002  HA  LYS B 187       2.112 -23.121  -2.074  1.00  0.00              
ATOM   3003 1HB  LYS B 187       3.501 -21.176  -3.971  1.00  0.00              
ATOM   3004 2HB  LYS B 187       3.833 -21.231  -2.245  1.00  0.00              
ATOM   3005 1HG  LYS B 187       4.613 -23.549  -2.443  1.00  0.00              
ATOM   3006 2HG  LYS B 187       4.231 -23.540  -4.170  1.00  0.00              
ATOM   3007 1HD  LYS B 187       5.833 -21.643  -4.477  1.00  0.00              
ATOM   3008 2HD  LYS B 187       6.261 -21.767  -2.764  1.00  0.00              
ATOM   3009 1HE  LYS B 187       7.035 -24.077  -3.105  1.00  0.00              
ATOM   3010 2HE  LYS B 187       6.564 -24.001  -4.804  1.00  0.00              
ATOM   3011 1HZ  LYS B 187       8.897 -23.595  -4.516  1.00  0.00              
ATOM   3012 2HZ  LYS B 187       8.166 -22.240  -5.109  1.00  0.00              
ATOM   3013 3HZ  LYS B 187       8.607 -22.312  -3.521  1.00  0.00              
ATOM   3014  N   ARG B 188       0.786 -20.288  -3.168  1.00  0.00              
ATOM   3015  CA  ARG B 188      -0.091 -19.190  -2.801  1.00  0.00              
ATOM   3016  C   ARG B 188      -1.441 -19.651  -2.293  1.00  0.00              
ATOM   3017  O   ARG B 188      -1.935 -19.178  -1.276  1.00  0.00              
ATOM   3018  CB  ARG B 188      -0.251 -18.196  -3.941  1.00  0.00              
ATOM   3019  CG  ARG B 188       0.984 -17.360  -4.240  1.00  0.00              
ATOM   3020  CD  ARG B 188       0.830 -16.428  -5.386  1.00  0.00              
ATOM   3021  NE  ARG B 188       2.022 -15.657  -5.699  1.00  0.00              
ATOM   3022  CZ  ARG B 188       2.126 -14.793  -6.729  1.00  0.00              
ATOM   3023  NH1 ARG B 188       1.129 -14.615  -7.567  1.00  0.00              
ATOM   3024  NH2 ARG B 188       3.268 -14.147  -6.888  1.00  0.00              
ATOM   3025  H   ARG B 188       1.101 -20.368  -4.125  1.00  0.00              
ATOM   3026  HA  ARG B 188       0.406 -18.591  -2.036  1.00  0.00              
ATOM   3027 1HB  ARG B 188      -0.520 -18.768  -4.828  1.00  0.00              
ATOM   3028 2HB  ARG B 188      -1.075 -17.534  -3.673  1.00  0.00              
ATOM   3029 1HG  ARG B 188       1.224 -16.768  -3.356  1.00  0.00              
ATOM   3030 2HG  ARG B 188       1.812 -18.034  -4.462  1.00  0.00              
ATOM   3031 1HD  ARG B 188       0.569 -17.000  -6.275  1.00  0.00              
ATOM   3032 2HD  ARG B 188       0.033 -15.720  -5.162  1.00  0.00              
ATOM   3033  HE  ARG B 188       2.918 -15.637  -5.231  1.00  0.00              
ATOM   3034 1HH1 ARG B 188       0.269 -15.130  -7.441  1.00  0.00              
ATOM   3035 2HH1 ARG B 188       1.227 -13.964  -8.332  1.00  0.00              
ATOM   3036 1HH2 ARG B 188       4.031 -14.309  -6.245  1.00  0.00              
ATOM   3037 2HH2 ARG B 188       3.373 -13.495  -7.651  1.00  0.00              
ATOM   3038  N   LEU B 189      -2.070 -20.554  -3.024  1.00  0.00              
ATOM   3039  CA  LEU B 189      -3.347 -21.092  -2.574  1.00  0.00              
ATOM   3040  C   LEU B 189      -3.231 -21.808  -1.220  1.00  0.00              
ATOM   3041  O   LEU B 189      -4.132 -21.675  -0.388  1.00  0.00              
ATOM   3042  CB  LEU B 189      -3.899 -22.063  -3.626  1.00  0.00              
ATOM   3043  CG  LEU B 189      -4.346 -21.427  -4.948  1.00  0.00              
ATOM   3044  CD1 LEU B 189      -4.657 -22.523  -5.959  1.00  0.00              
ATOM   3045  CD2 LEU B 189      -5.564 -20.548  -4.703  1.00  0.00              
ATOM   3046  H   LEU B 189      -1.678 -20.880  -3.895  1.00  0.00              
ATOM   3047  HA  LEU B 189      -4.032 -20.262  -2.404  1.00  0.00              
ATOM   3048 1HB  LEU B 189      -3.130 -22.799  -3.856  1.00  0.00              
ATOM   3049 2HB  LEU B 189      -4.757 -22.584  -3.202  1.00  0.00              
ATOM   3050  HG  LEU B 189      -3.536 -20.820  -5.353  1.00  0.00              
ATOM   3051 1HD1 LEU B 189      -4.975 -22.071  -6.899  1.00  0.00              
ATOM   3052 2HD1 LEU B 189      -3.764 -23.124  -6.130  1.00  0.00              
ATOM   3053 3HD1 LEU B 189      -5.454 -23.157  -5.574  1.00  0.00              
ATOM   3054 1HD2 LEU B 189      -5.881 -20.096  -5.643  1.00  0.00              
ATOM   3055 2HD2 LEU B 189      -6.375 -21.155  -4.299  1.00  0.00              
ATOM   3056 3HD2 LEU B 189      -5.308 -19.764  -3.990  1.00  0.00              
ATOM   3057  N   LEU B 190      -2.129 -22.537  -1.010  1.00  0.00              
ATOM   3058  CA  LEU B 190      -1.805 -23.159   0.289  1.00  0.00              
ATOM   3059  C   LEU B 190      -1.685 -22.141   1.409  1.00  0.00              
ATOM   3060  O   LEU B 190      -2.279 -22.288   2.509  1.00  0.00              
ATOM   3061  CB  LEU B 190      -0.503 -23.963   0.181  1.00  0.00              
ATOM   3062  CG  LEU B 190      -0.638 -25.337  -0.487  1.00  0.00              
ATOM   3063  CD1 LEU B 190       0.740 -25.948  -0.706  1.00  0.00              
ATOM   3064  CD2 LEU B 190      -1.498 -26.243   0.381  1.00  0.00              
ATOM   3065  H   LEU B 190      -1.496 -22.662  -1.787  1.00  0.00              
ATOM   3066  HA  LEU B 190      -2.599 -23.862   0.544  1.00  0.00              
ATOM   3067 1HB  LEU B 190       0.067 -23.291  -0.458  1.00  0.00              
ATOM   3068 2HB  LEU B 190      -0.005 -24.056   1.146  1.00  0.00              
ATOM   3069  HG  LEU B 190      -1.160 -25.188  -1.433  1.00  0.00              
ATOM   3070 1HD1 LEU B 190       0.634 -26.924  -1.181  1.00  0.00              
ATOM   3071 2HD1 LEU B 190       1.330 -25.295  -1.349  1.00  0.00              
ATOM   3072 3HD1 LEU B 190       1.242 -26.065   0.254  1.00  0.00              
ATOM   3073 1HD2 LEU B 190      -1.594 -27.219  -0.095  1.00  0.00              
ATOM   3074 2HD2 LEU B 190      -1.032 -26.360   1.359  1.00  0.00              
ATOM   3075 3HD2 LEU B 190      -2.487 -25.800   0.501  1.00  0.00              
ATOM   3076  N   LEU B 191      -0.932 -21.095   1.122  1.00  0.00              
ATOM   3077  CA  LEU B 191      -0.780 -19.994   2.074  1.00  0.00              
ATOM   3078  C   LEU B 191      -2.093 -19.246   2.345  1.00  0.00              
ATOM   3079  O   LEU B 191      -2.354 -18.870   3.488  1.00  0.00              
ATOM   3080  CB  LEU B 191       0.284 -19.016   1.562  1.00  0.00              
ATOM   3081  CG  LEU B 191       1.691 -19.607   1.399  1.00  0.00              
ATOM   3082  CD1 LEU B 191       2.550 -18.683   0.547  1.00  0.00              
ATOM   3083  CD2 LEU B 191       2.317 -19.814   2.770  1.00  0.00              
ATOM   3084  H   LEU B 191      -0.452 -21.048   0.235  1.00  0.00              
ATOM   3085  HA  LEU B 191      -0.538 -20.411   3.050  1.00  0.00              
ATOM   3086 1HB  LEU B 191      -0.140 -18.787   0.586  1.00  0.00              
ATOM   3087 2HB  LEU B 191       0.321 -18.107   2.164  1.00  0.00              
ATOM   3088  HG  LEU B 191       1.578 -20.586   0.932  1.00  0.00              
ATOM   3089 1HD1 LEU B 191       3.547 -19.111   0.437  1.00  0.00              
ATOM   3090 2HD1 LEU B 191       2.095 -18.567  -0.436  1.00  0.00              
ATOM   3091 3HD1 LEU B 191       2.626 -17.709   1.030  1.00  0.00              
ATOM   3092 1HD2 LEU B 191       3.316 -20.235   2.653  1.00  0.00              
ATOM   3093 2HD2 LEU B 191       2.384 -18.858   3.289  1.00  0.00              
ATOM   3094 3HD2 LEU B 191       1.701 -20.500   3.352  1.00  0.00              
ATOM   3095  N   GLN B 192      -2.937 -19.063   1.320  1.00  0.00              
ATOM   3096  CA  GLN B 192      -4.238 -18.424   1.524  1.00  0.00              
ATOM   3097  C   GLN B 192      -5.156 -19.302   2.351  1.00  0.00              
ATOM   3098  O   GLN B 192      -5.957 -18.782   3.100  1.00  0.00              
ATOM   3099  CB  GLN B 192      -4.900 -18.103   0.181  1.00  0.00              
ATOM   3100  CG  GLN B 192      -4.232 -16.976  -0.589  1.00  0.00              
ATOM   3101  CD  GLN B 192      -4.912 -16.700  -1.916  1.00  0.00              
ATOM   3102  OE1 GLN B 192      -5.135 -17.612  -2.717  1.00  0.00              
ATOM   3103  NE2 GLN B 192      -5.245 -15.437  -2.158  1.00  0.00              
ATOM   3104  H   GLN B 192      -2.679 -19.369   0.392  1.00  0.00              
ATOM   3105  HA  GLN B 192      -4.080 -17.473   2.033  1.00  0.00              
ATOM   3106 1HB  GLN B 192      -4.892 -18.992  -0.450  1.00  0.00              
ATOM   3107 2HB  GLN B 192      -5.941 -17.828   0.345  1.00  0.00              
ATOM   3108 1HG  GLN B 192      -4.272 -16.067   0.012  1.00  0.00              
ATOM   3109 2HG  GLN B 192      -3.195 -17.249  -0.785  1.00  0.00              
ATOM   3110 1HE2 GLN B 192      -5.696 -15.194  -3.018  1.00  0.00              
ATOM   3111 2HE2 GLN B 192      -5.045 -14.729  -1.481  1.00  0.00              
ATOM   3112  N   TYR B 193      -5.079 -20.620   2.158  1.00  0.00              
ATOM   3113  CA  TYR B 193      -5.743 -21.553   3.043  1.00  0.00              
ATOM   3114  C   TYR B 193      -5.323 -21.346   4.515  1.00  0.00              
ATOM   3115  O   TYR B 193      -6.174 -21.226   5.408  1.00  0.00              
ATOM   3116  CB  TYR B 193      -5.468 -22.983   2.568  1.00  0.00              
ATOM   3117  CG  TYR B 193      -5.672 -24.051   3.635  1.00  0.00              
ATOM   3118  CD1 TYR B 193      -6.941 -24.547   3.934  1.00  0.00              
ATOM   3119  CD2 TYR B 193      -4.581 -24.577   4.315  1.00  0.00              
ATOM   3120  CE1 TYR B 193      -7.109 -25.541   4.906  1.00  0.00              
ATOM   3121  CE2 TYR B 193      -4.736 -25.563   5.291  1.00  0.00              
ATOM   3122  CZ  TYR B 193      -5.999 -26.032   5.583  1.00  0.00              
ATOM   3123  OH  TYR B 193      -6.127 -27.015   6.542  1.00  0.00              
ATOM   3124  H   TYR B 193      -4.545 -20.976   1.379  1.00  0.00              
ATOM   3125  HA  TYR B 193      -6.816 -21.362   3.004  1.00  0.00              
ATOM   3126 1HB  TYR B 193      -6.123 -23.220   1.728  1.00  0.00              
ATOM   3127 2HB  TYR B 193      -4.441 -23.057   2.213  1.00  0.00              
ATOM   3128  HD1 TYR B 193      -7.815 -24.161   3.409  1.00  0.00              
ATOM   3129  HD2 TYR B 193      -3.576 -24.219   4.092  1.00  0.00              
ATOM   3130  HE1 TYR B 193      -8.105 -25.920   5.130  1.00  0.00              
ATOM   3131  HE2 TYR B 193      -3.864 -25.954   5.815  1.00  0.00              
ATOM   3132  HH  TYR B 193      -5.262 -27.224   6.902  1.00  0.00              
ATOM   3133  N   ILE B 194      -4.013 -21.306   4.769  1.00  0.00              
ATOM   3134  CA  ILE B 194      -3.498 -21.105   6.156  1.00  0.00              
ATOM   3135  C   ILE B 194      -4.039 -19.824   6.794  1.00  0.00              
ATOM   3136  O   ILE B 194      -4.503 -19.793   7.952  1.00  0.00              
ATOM   3137  CB  ILE B 194      -1.959 -21.056   6.173  1.00  0.00              
ATOM   3138  CG1 ILE B 194      -1.377 -22.431   5.835  1.00  0.00              
ATOM   3139  CG2 ILE B 194      -1.457 -20.580   7.528  1.00  0.00              
ATOM   3140  CD1 ILE B 194       0.106 -22.411   5.542  1.00  0.00              
ATOM   3141  H   ILE B 194      -3.355 -21.414   4.010  1.00  0.00              
ATOM   3142  HA  ILE B 194      -3.897 -21.895   6.791  1.00  0.00              
ATOM   3143  HB  ILE B 194      -1.609 -20.368   5.404  1.00  0.00              
ATOM   3144 1HG1 ILE B 194      -1.552 -23.114   6.666  1.00  0.00              
ATOM   3145 2HG1 ILE B 194      -1.890 -22.839   4.964  1.00  0.00              
ATOM   3146 1HG2 ILE B 194      -0.368 -20.552   7.523  1.00  0.00              
ATOM   3147 2HG2 ILE B 194      -1.845 -19.582   7.729  1.00  0.00              
ATOM   3148 3HG2 ILE B 194      -1.799 -21.266   8.304  1.00  0.00              
ATOM   3149 1HD1 ILE B 194       0.444 -23.421   5.311  1.00  0.00              
ATOM   3150 2HD1 ILE B 194       0.299 -21.759   4.689  1.00  0.00              
ATOM   3151 3HD1 ILE B 194       0.643 -22.039   6.413  1.00  0.00              
ATOM   3152  N   ALA B 195      -4.037 -18.764   5.989  1.00  0.00              
ATOM   3153  CA  ALA B 195      -4.531 -17.461   6.379  1.00  0.00              
ATOM   3154  C   ALA B 195      -6.027 -17.523   6.642  1.00  0.00              
ATOM   3155  O   ALA B 195      -6.492 -16.981   7.630  1.00  0.00              
ATOM   3156  CB  ALA B 195      -4.214 -16.419   5.281  1.00  0.00              
ATOM   3157  H   ALA B 195      -3.668 -18.891   5.058  1.00  0.00              
ATOM   3158  HA  ALA B 195      -4.026 -17.170   7.300  1.00  0.00              
ATOM   3159 1HB  ALA B 195      -4.590 -15.443   5.586  1.00  0.00              
ATOM   3160 2HB  ALA B 195      -3.135 -16.362   5.133  1.00  0.00              
ATOM   3161 3HB  ALA B 195      -4.692 -16.716   4.349  1.00  0.00              
ATOM   3162  N   ALA B 196      -6.758 -18.185   5.750  1.00  0.00              
ATOM   3163  CA  ALA B 196      -8.193 -18.347   5.874  1.00  0.00              
ATOM   3164  C   ALA B 196      -8.560 -19.067   7.195  1.00  0.00              
ATOM   3165  O   ALA B 196      -9.493 -18.641   7.898  1.00  0.00              
ATOM   3166  CB  ALA B 196      -8.713 -19.150   4.673  1.00  0.00              
ATOM   3167  H   ALA B 196      -6.284 -18.590   4.955  1.00  0.00              
ATOM   3168  HA  ALA B 196      -8.647 -17.356   5.873  1.00  0.00              
ATOM   3169 1HB  ALA B 196      -9.793 -19.276   4.760  1.00  0.00              
ATOM   3170 2HB  ALA B 196      -8.483 -18.617   3.751  1.00  0.00              
ATOM   3171 3HB  ALA B 196      -8.235 -20.128   4.655  1.00  0.00              
ATOM   3172  N   MET B 197      -7.820 -20.145   7.526  1.00  0.00              
ATOM   3173  CA  MET B 197      -8.028 -20.901   8.811  1.00  0.00              
ATOM   3174  C   MET B 197      -7.726 -20.045  10.057  1.00  0.00              
ATOM   3175  O   MET B 197      -8.474 -20.052  11.049  1.00  0.00              
ATOM   3176  CB  MET B 197      -7.162 -22.159   8.832  1.00  0.00              
ATOM   3177  CG  MET B 197      -7.587 -23.233   7.842  1.00  0.00              
ATOM   3178  SD  MET B 197      -9.261 -23.834   8.144  1.00  0.00              
ATOM   3179  CE  MET B 197      -9.045 -24.659   9.718  1.00  0.00              
ATOM   3180  H   MET B 197      -7.102 -20.452   6.886  1.00  0.00              
ATOM   3181  HA  MET B 197      -9.071 -21.213   8.864  1.00  0.00              
ATOM   3182 1HB  MET B 197      -6.129 -21.893   8.613  1.00  0.00              
ATOM   3183 2HB  MET B 197      -7.182 -22.598   9.831  1.00  0.00              
ATOM   3184 1HG  MET B 197      -7.543 -22.832   6.829  1.00  0.00              
ATOM   3185 2HG  MET B 197      -6.902 -24.078   7.904  1.00  0.00              
ATOM   3186 1HE  MET B 197      -9.996 -25.085  10.040  1.00  0.00              
ATOM   3187 2HE  MET B 197      -8.307 -25.456   9.613  1.00  0.00              
ATOM   3188 3HE  MET B 197      -8.699 -23.940  10.462  1.00  0.00              
ATOM   3189  N   LEU B 198      -6.610 -19.332  10.015  1.00  0.00              
ATOM   3190  CA  LEU B 198      -6.253 -18.427  11.110  1.00  0.00              
ATOM   3191  C   LEU B 198      -7.244 -17.315  11.267  1.00  0.00              
ATOM   3192  O   LEU B 198      -7.579 -16.941  12.413  1.00  0.00              
ATOM   3193  CB  LEU B 198      -4.861 -17.826  10.877  1.00  0.00              
ATOM   3194  CG  LEU B 198      -3.685 -18.802  11.007  1.00  0.00              
ATOM   3195  CD1 LEU B 198      -2.406 -18.122  10.538  1.00  0.00              
ATOM   3196  CD2 LEU B 198      -3.562 -19.260  12.453  1.00  0.00              
ATOM   3197  H   LEU B 198      -5.993 -19.409   9.219  1.00  0.00              
ATOM   3198  HA  LEU B 198      -6.299 -18.982  12.046  1.00  0.00              
ATOM   3199 1HB  LEU B 198      -4.830 -17.401   9.875  1.00  0.00              
ATOM   3200 2HB  LEU B 198      -4.705 -17.022  11.596  1.00  0.00              
ATOM   3201  HG  LEU B 198      -3.857 -19.667  10.366  1.00  0.00              
ATOM   3202 1HD1 LEU B 198      -1.570 -18.816  10.630  1.00  0.00              
ATOM   3203 2HD1 LEU B 198      -2.514 -17.823   9.496  1.00  0.00              
ATOM   3204 3HD1 LEU B 198      -2.216 -17.242  11.151  1.00  0.00              
ATOM   3205 1HD2 LEU B 198      -2.727 -19.955  12.545  1.00  0.00              
ATOM   3206 2HD2 LEU B 198      -3.389 -18.396  13.095  1.00  0.00              
ATOM   3207 3HD2 LEU B 198      -4.483 -19.758  12.756  1.00  0.00              
ATOM   3208  N   ALA B 199      -7.720 -16.774  10.142  1.00  0.00              
ATOM   3209  CA  ALA B 199      -8.731 -15.720  10.180  1.00  0.00              
ATOM   3210  C   ALA B 199     -10.052 -16.169  10.791  1.00  0.00              
ATOM   3211  O   ALA B 199     -10.633 -15.459  11.623  1.00  0.00              
ATOM   3212  CB  ALA B 199      -8.970 -15.185   8.775  1.00  0.00              
ATOM   3213  H   ALA B 199      -7.377 -17.095   9.248  1.00  0.00              
ATOM   3214  HA  ALA B 199      -8.366 -14.914  10.817  1.00  0.00              
ATOM   3215 1HB  ALA B 199      -9.711 -14.387   8.811  1.00  0.00              
ATOM   3216 2HB  ALA B 199      -8.036 -14.794   8.371  1.00  0.00              
ATOM   3217 3HB  ALA B 199      -9.333 -15.989   8.137  1.00  0.00              
ATOM   3218  N   ALA B 200     -10.507 -17.366  10.398  1.00  0.00              
ATOM   3219  CA  ALA B 200     -11.717 -17.956  10.931  1.00  0.00              
ATOM   3220  C   ALA B 200     -11.581 -18.256  12.417  1.00  0.00              
ATOM   3221  O   ALA B 200     -12.485 -18.014  13.182  1.00  0.00              
ATOM   3222  CB  ALA B 200     -12.044 -19.233  10.149  1.00  0.00              
ATOM   3223  H   ALA B 200      -9.979 -17.871   9.701  1.00  0.00              
ATOM   3224  HA  ALA B 200     -12.527 -17.238  10.807  1.00  0.00              
ATOM   3225 1HB  ALA B 200     -12.955 -19.681  10.548  1.00  0.00              
ATOM   3226 2HB  ALA B 200     -12.191 -18.988   9.097  1.00  0.00              
ATOM   3227 3HB  ALA B 200     -11.221 -19.939  10.245  1.00  0.00              
ATOM   3228  N   ILE B 201     -10.447 -18.813  12.813  1.00  0.00              
ATOM   3229  CA  ILE B 201     -10.154 -19.093  14.223  1.00  0.00              
ATOM   3230  C   ILE B 201     -10.131 -17.809  15.077  1.00  0.00              
ATOM   3231  O   ILE B 201     -10.790 -17.721  16.132  1.00  0.00              
ATOM   3232  CB  ILE B 201      -8.804 -19.821  14.358  1.00  0.00              
ATOM   3233  CG1 ILE B 201      -8.909 -21.245  13.806  1.00  0.00              
ATOM   3234  CG2 ILE B 201      -8.354 -19.842  15.811  1.00  0.00              
ATOM   3235  CD1 ILE B 201      -7.573 -21.925  13.613  1.00  0.00              
ATOM   3236  H   ILE B 201      -9.762 -19.053  12.111  1.00  0.00              
ATOM   3237  HA  ILE B 201     -10.984 -19.659  14.643  1.00  0.00              
ATOM   3238  HB  ILE B 201      -8.052 -19.307  13.762  1.00  0.00              
ATOM   3239 1HG1 ILE B 201      -9.507 -21.855  14.483  1.00  0.00              
ATOM   3240 2HG1 ILE B 201      -9.422 -21.226  12.844  1.00  0.00              
ATOM   3241 1HG2 ILE B 201      -7.399 -20.361  15.888  1.00  0.00              
ATOM   3242 2HG2 ILE B 201      -8.242 -18.820  16.171  1.00  0.00              
ATOM   3243 3HG2 ILE B 201      -9.099 -20.360  16.415  1.00  0.00              
ATOM   3244 1HD1 ILE B 201      -7.729 -22.930  13.219  1.00  0.00              
ATOM   3245 2HD1 ILE B 201      -6.969 -21.350  12.911  1.00  0.00              
ATOM   3246 3HD1 ILE B 201      -7.055 -21.988  14.570  1.00  0.00              
ATOM   3247  N   GLY B 202      -9.433 -16.805  14.573  1.00  0.00              
ATOM   3248  CA  GLY B 202      -9.309 -15.514  15.227  1.00  0.00              
ATOM   3249  C   GLY B 202     -10.611 -14.781  15.442  1.00  0.00              
ATOM   3250  O   GLY B 202     -10.859 -14.223  16.543  1.00  0.00              
ATOM   3251  H   GLY B 202      -8.969 -16.956  13.689  1.00  0.00              
ATOM   3252 1HA  GLY B 202      -8.836 -15.643  16.201  1.00  0.00              
ATOM   3253 2HA  GLY B 202      -8.658 -14.869  14.637  1.00  0.00              
ATOM   3254  N   ASP B 203     -11.451 -14.805  14.405  1.00  0.00              
ATOM   3255  CA  ASP B 203     -12.782 -14.227  14.474  1.00  0.00              
ATOM   3256  C   ASP B 203     -13.782 -15.044  15.316  1.00  0.00              
ATOM   3257  O   ASP B 203     -14.617 -14.467  15.972  1.00  0.00              
ATOM   3258  CB  ASP B 203     -13.333 -14.058  13.056  1.00  0.00              
ATOM   3259  CG  ASP B 203     -12.576 -13.014  12.246  1.00  0.00              
ATOM   3260  OD1 ASP B 203     -11.752 -12.335  12.812  1.00  0.00              
ATOM   3261  OD2 ASP B 203     -12.830 -12.904  11.071  1.00  0.00              
ATOM   3262  H   ASP B 203     -11.147 -15.240  13.546  1.00  0.00              
ATOM   3263  HA  ASP B 203     -12.716 -13.265  14.982  1.00  0.00              
ATOM   3264 1HB  ASP B 203     -13.282 -15.012  12.529  1.00  0.00              
ATOM   3265 2HB  ASP B 203     -14.383 -13.768  13.105  1.00  0.00              
ATOM   3266  N   LEU B 204     -13.714 -16.373  15.275  1.00  0.00              
ATOM   3267  CA  LEU B 204     -14.556 -17.156  16.190  1.00  0.00              
ATOM   3268  C   LEU B 204     -14.154 -16.919  17.646  1.00  0.00              
ATOM   3269  O   LEU B 204     -15.017 -16.699  18.516  1.00  0.00              
ATOM   3270  CB  LEU B 204     -14.451 -18.651  15.863  1.00  0.00              
ATOM   3271  CG  LEU B 204     -15.093 -19.089  14.541  1.00  0.00              
ATOM   3272  CD1 LEU B 204     -14.755 -20.549  14.271  1.00  0.00              
ATOM   3273  CD2 LEU B 204     -16.599 -18.880  14.613  1.00  0.00              
ATOM   3274  H   LEU B 204     -13.102 -16.857  14.634  1.00  0.00              
ATOM   3275  HA  LEU B 204     -15.567 -16.752  16.161  1.00  0.00              
ATOM   3276 1HB  LEU B 204     -13.398 -18.926  15.827  1.00  0.00              
ATOM   3277 2HB  LEU B 204     -14.926 -19.216  16.665  1.00  0.00              
ATOM   3278  HG  LEU B 204     -14.684 -18.495  13.723  1.00  0.00              
ATOM   3279 1HD1 LEU B 204     -15.211 -20.860  13.331  1.00  0.00              
ATOM   3280 2HD1 LEU B 204     -13.673 -20.665  14.204  1.00  0.00              
ATOM   3281 3HD1 LEU B 204     -15.139 -21.167  15.082  1.00  0.00              
ATOM   3282 1HD2 LEU B 204     -17.055 -19.191  13.673  1.00  0.00              
ATOM   3283 2HD2 LEU B 204     -17.009 -19.475  15.429  1.00  0.00              
ATOM   3284 3HD2 LEU B 204     -16.812 -17.826  14.789  1.00  0.00              
ATOM   3285  N   GLU B 205     -12.853 -16.938  17.918  1.00  0.00              
ATOM   3286  CA  GLU B 205     -12.359 -16.560  19.243  1.00  0.00              
ATOM   3287  C   GLU B 205     -12.806 -15.169  19.690  1.00  0.00              
ATOM   3288  O   GLU B 205     -13.198 -14.999  20.836  1.00  0.00              
ATOM   3289  CB  GLU B 205     -10.831 -16.628  19.262  1.00  0.00              
ATOM   3290  CG  GLU B 205     -10.206 -16.345  20.621  1.00  0.00              
ATOM   3291  CD  GLU B 205     -10.432 -17.453  21.611  1.00  0.00              
ATOM   3292  OE1 GLU B 205     -10.798 -18.527  21.199  1.00  0.00              
ATOM   3293  OE2 GLU B 205     -10.239 -17.224  22.782  1.00  0.00              
ATOM   3294  H   GLU B 205     -12.192 -17.216  17.207  1.00  0.00              
ATOM   3295  HA  GLU B 205     -12.781 -17.246  19.978  1.00  0.00              
ATOM   3296 1HB  GLU B 205     -10.507 -17.620  18.945  1.00  0.00              
ATOM   3297 2HB  GLU B 205     -10.425 -15.909  18.551  1.00  0.00              
ATOM   3298 1HG  GLU B 205      -9.133 -16.201  20.493  1.00  0.00              
ATOM   3299 2HG  GLU B 205     -10.624 -15.420  21.015  1.00  0.00              
ATOM   3300  N   ASN B 206     -12.692 -14.177  18.811  1.00  0.00              
ATOM   3301  CA  ASN B 206     -13.164 -12.801  19.072  1.00  0.00              
ATOM   3302  C   ASN B 206     -14.636 -12.759  19.485  1.00  0.00              
ATOM   3303  O   ASN B 206     -14.991 -12.064  20.445  1.00  0.00              
ATOM   3304  CB  ASN B 206     -12.939 -11.922  17.855  1.00  0.00              
ATOM   3305  CG  ASN B 206     -13.295 -10.483  18.107  1.00  0.00              
ATOM   3306  OD1 ASN B 206     -12.761  -9.851  19.026  1.00  0.00              
ATOM   3307  ND2 ASN B 206     -14.186  -9.953  17.309  1.00  0.00              
ATOM   3308  H   ASN B 206     -12.259 -14.389  17.924  1.00  0.00              
ATOM   3309  HA  ASN B 206     -12.565 -12.376  19.879  1.00  0.00              
ATOM   3310 1HB  ASN B 206     -11.892 -11.978  17.554  1.00  0.00              
ATOM   3311 2HB  ASN B 206     -13.539 -12.292  17.023  1.00  0.00              
ATOM   3312 1HD2 ASN B 206     -14.461  -8.999  17.430  1.00  0.00              
ATOM   3313 2HD2 ASN B 206     -14.592 -10.502  16.579  1.00  0.00              
ATOM   3314  N   ALA B 207     -15.482 -13.502  18.763  1.00  0.00              
ATOM   3315  CA  ALA B 207     -16.917 -13.542  19.057  1.00  0.00              
ATOM   3316  C   ALA B 207     -17.219 -14.121  20.444  1.00  0.00              
ATOM   3317  O   ALA B 207     -18.069 -13.600  21.173  1.00  0.00              
ATOM   3318  CB  ALA B 207     -17.669 -14.308  17.978  1.00  0.00              
ATOM   3319  H   ALA B 207     -15.122 -14.049  17.994  1.00  0.00              
ATOM   3320  HA  ALA B 207     -17.287 -12.517  19.080  1.00  0.00              
ATOM   3321 1HB  ALA B 207     -18.732 -14.325  18.217  1.00  0.00              
ATOM   3322 2HB  ALA B 207     -17.521 -13.819  17.015  1.00  0.00              
ATOM   3323 3HB  ALA B 207     -17.292 -15.329  17.928  1.00  0.00              
ATOM   3324  N   ILE B 208     -16.516 -15.180  20.816  1.00  0.00              
ATOM   3325  CA  ILE B 208     -16.717 -15.825  22.103  1.00  0.00              
ATOM   3326  C   ILE B 208     -16.133 -14.907  23.197  1.00  0.00              
ATOM   3327  O   ILE B 208     -16.764 -14.696  24.238  1.00  0.00              
ATOM   3328  CB  ILE B 208     -16.051 -17.212  22.148  1.00  0.00              
ATOM   3329  CG1 ILE B 208     -16.694 -18.146  21.119  1.00  0.00              
ATOM   3330  CG2 ILE B 208     -16.151 -17.806  23.545  1.00  0.00              
ATOM   3331  CD1 ILE B 208     -18.169 -18.382  21.345  1.00  0.00              
ATOM   3332  H   ILE B 208     -15.819 -15.549  20.184  1.00  0.00              
ATOM   3333  HA  ILE B 208     -17.788 -15.916  22.281  1.00  0.00              
ATOM   3334  HB  ILE B 208     -15.000 -17.120  21.877  1.00  0.00              
ATOM   3335 1HG1 ILE B 208     -16.564 -17.731  20.120  1.00  0.00              
ATOM   3336 2HG1 ILE B 208     -16.188 -19.112  21.138  1.00  0.00              
ATOM   3337 1HG2 ILE B 208     -15.676 -18.786  23.558  1.00  0.00              
ATOM   3338 2HG2 ILE B 208     -15.649 -17.150  24.255  1.00  0.00              
ATOM   3339 3HG2 ILE B 208     -17.200 -17.907  23.823  1.00  0.00              
ATOM   3340 1HD1 ILE B 208     -18.553 -19.054  20.577  1.00  0.00              
ATOM   3341 2HD1 ILE B 208     -18.319 -18.832  22.328  1.00  0.00              
ATOM   3342 3HD1 ILE B 208     -18.701 -17.433  21.295  1.00  0.00              
ATOM   3343  N   ARG B 209     -14.961 -14.335  22.947  1.00  0.00              
ATOM   3344  CA  ARG B 209     -14.379 -13.390  23.906  1.00  0.00              
ATOM   3345  C   ARG B 209     -15.278 -12.160  24.159  1.00  0.00              
ATOM   3346  O   ARG B 209     -15.453 -11.750  25.315  1.00  0.00              
ATOM   3347  CB  ARG B 209     -13.020 -12.918  23.412  1.00  0.00              
ATOM   3348  CG  ARG B 209     -11.942 -13.991  23.384  1.00  0.00              
ATOM   3349  CD  ARG B 209     -11.324 -14.183  24.721  1.00  0.00              
ATOM   3350  NE  ARG B 209     -10.318 -15.232  24.707  1.00  0.00              
ATOM   3351  CZ  ARG B 209      -9.649 -15.666  25.794  1.00  0.00              
ATOM   3352  NH1 ARG B 209      -9.891 -15.132  26.971  1.00  0.00              
ATOM   3353  NH2 ARG B 209      -8.750 -16.628  25.677  1.00  0.00              
ATOM   3354  H   ARG B 209     -14.458 -14.544  22.096  1.00  0.00              
ATOM   3355  HA  ARG B 209     -14.347 -13.867  24.886  1.00  0.00              
ATOM   3356 1HB  ARG B 209     -13.117 -12.523  22.402  1.00  0.00              
ATOM   3357 2HB  ARG B 209     -12.662 -12.108  24.048  1.00  0.00              
ATOM   3358 1HG  ARG B 209     -12.380 -14.938  23.069  1.00  0.00              
ATOM   3359 2HG  ARG B 209     -11.159 -13.702  22.682  1.00  0.00              
ATOM   3360 1HD  ARG B 209     -10.846 -13.257  25.038  1.00  0.00              
ATOM   3361 2HD  ARG B 209     -12.094 -14.459  25.441  1.00  0.00              
ATOM   3362  HE  ARG B 209     -10.104 -15.667  23.820  1.00  0.00              
ATOM   3363 1HH1 ARG B 209     -10.578 -14.396  27.060  1.00  0.00              
ATOM   3364 2HH1 ARG B 209      -9.390 -15.456  27.785  1.00  0.00              
ATOM   3365 1HH2 ARG B 209      -8.564 -17.038  24.772  1.00  0.00              
ATOM   3366 2HH2 ARG B 209      -8.250 -16.952  26.491  1.00  0.00              
ATOM   3367  N   TRP B 210     -15.856 -11.609  23.094  1.00  0.00              
ATOM   3368  CA  TRP B 210     -16.875 -10.562  23.202  1.00  0.00              
ATOM   3369  C   TRP B 210     -18.042 -10.977  24.126  1.00  0.00              
ATOM   3370  O   TRP B 210     -18.406 -10.231  25.032  1.00  0.00              
ATOM   3371  CB  TRP B 210     -17.417 -10.217  21.814  1.00  0.00              
ATOM   3372  CG  TRP B 210     -18.608  -9.307  21.846  1.00  0.00              
ATOM   3373  CD1 TRP B 210     -18.593  -7.945  21.886  1.00  0.00              
ATOM   3374  CD2 TRP B 210     -20.004  -9.692  21.839  1.00  0.00              
ATOM   3375  NE1 TRP B 210     -19.876  -7.458  21.906  1.00  0.00              
ATOM   3376  CE2 TRP B 210     -20.753  -8.513  21.876  1.00  0.00              
ATOM   3377  CE3 TRP B 210     -20.668 -10.925  21.803  1.00  0.00              
ATOM   3378  CZ2 TRP B 210     -22.139  -8.524  21.882  1.00  0.00              
ATOM   3379  CZ3 TRP B 210     -22.058 -10.936  21.808  1.00  0.00              
ATOM   3380  CH2 TRP B 210     -22.773  -9.766  21.845  1.00  0.00              
ATOM   3381  H   TRP B 210     -15.577 -11.930  22.178  1.00  0.00              
ATOM   3382  HA  TRP B 210     -16.424  -9.687  23.670  1.00  0.00              
ATOM   3383 1HB  TRP B 210     -16.635  -9.736  21.227  1.00  0.00              
ATOM   3384 2HB  TRP B 210     -17.700 -11.133  21.296  1.00  0.00              
ATOM   3385  HD1 TRP B 210     -17.693  -7.333  21.900  1.00  0.00              
ATOM   3386  HE1 TRP B 210     -20.135  -6.482  21.939  1.00  0.00              
ATOM   3387  HE3 TRP B 210     -20.105 -11.857  21.771  1.00  0.00              
ATOM   3388  HZ2 TRP B 210     -22.725  -7.605  21.912  1.00  0.00              
ATOM   3389  HZ3 TRP B 210     -22.567 -11.899  21.781  1.00  0.00              
ATOM   3390  HH2 TRP B 210     -23.863  -9.810  21.847  1.00  0.00              
ATOM   3391  N   ALA B 211     -18.600 -12.165  23.910  1.00  0.00              
ATOM   3392  CA  ALA B 211     -19.688 -12.664  24.756  1.00  0.00              
ATOM   3393  C   ALA B 211     -19.256 -12.891  26.226  1.00  0.00              
ATOM   3394  O   ALA B 211     -20.023 -12.635  27.139  1.00  0.00              
ATOM   3395  CB  ALA B 211     -20.319 -13.909  24.159  1.00  0.00              
ATOM   3396  H   ALA B 211     -18.269 -12.738  23.146  1.00  0.00              
ATOM   3397  HA  ALA B 211     -20.449 -11.886  24.821  1.00  0.00              
ATOM   3398 1HB  ALA B 211     -21.122 -14.257  24.808  1.00  0.00              
ATOM   3399 2HB  ALA B 211     -20.723 -13.676  23.174  1.00  0.00              
ATOM   3400 3HB  ALA B 211     -19.565 -14.689  24.065  1.00  0.00              
ATOM   3401  N   LYS B 212     -18.042 -13.380  26.441  1.00  0.00              
ATOM   3402  CA  LYS B 212     -17.484 -13.477  27.798  1.00  0.00              
ATOM   3403  C   LYS B 212     -17.350 -12.114  28.489  1.00  0.00              
ATOM   3404  O   LYS B 212     -17.618 -12.011  29.685  1.00  0.00              
ATOM   3405  CB  LYS B 212     -16.121 -14.168  27.756  1.00  0.00              
ATOM   3406  CG  LYS B 212     -15.521 -14.460  29.125  1.00  0.00              
ATOM   3407  CD  LYS B 212     -14.707 -13.280  29.635  1.00  0.00              
ATOM   3408  CE  LYS B 212     -14.013 -13.612  30.948  1.00  0.00              
ATOM   3409  NZ  LYS B 212     -13.277 -12.441  31.499  1.00  0.00              
ATOM   3410  H   LYS B 212     -17.487 -13.694  25.658  1.00  0.00              
ATOM   3411  HA  LYS B 212     -18.169 -14.063  28.413  1.00  0.00              
ATOM   3412 1HB  LYS B 212     -16.208 -15.114  27.221  1.00  0.00              
ATOM   3413 2HB  LYS B 212     -15.414 -13.546  27.207  1.00  0.00              
ATOM   3414 1HG  LYS B 212     -16.321 -14.673  29.835  1.00  0.00              
ATOM   3415 2HG  LYS B 212     -14.875 -15.335  29.060  1.00  0.00              
ATOM   3416 1HD  LYS B 212     -13.954 -13.010  28.894  1.00  0.00              
ATOM   3417 2HD  LYS B 212     -15.364 -12.424  29.788  1.00  0.00              
ATOM   3418 1HE  LYS B 212     -14.753 -13.937  31.678  1.00  0.00              
ATOM   3419 2HE  LYS B 212     -13.307 -14.427  30.791  1.00  0.00              
ATOM   3420 1HZ  LYS B 212     -12.832 -12.702  32.368  1.00  0.00              
ATOM   3421 2HZ  LYS B 212     -12.575 -12.142  30.837  1.00  0.00              
ATOM   3422 3HZ  LYS B 212     -13.925 -11.685  31.667  1.00  0.00              
ATOM   3423  N   ARG B 213     -16.940 -11.085  27.738  1.00  0.00              
ATOM   3424  CA  ARG B 213     -16.882  -9.710  28.261  1.00  0.00              
ATOM   3425  C   ARG B 213     -18.276  -9.153  28.552  1.00  0.00              
ATOM   3426  O   ARG B 213     -18.453  -8.411  29.510  1.00  0.00              
ATOM   3427  CB  ARG B 213     -16.100  -8.781  27.344  1.00  0.00              
ATOM   3428  CG  ARG B 213     -15.973  -7.350  27.841  1.00  0.00              
ATOM   3429  CD  ARG B 213     -15.111  -6.483  26.998  1.00  0.00              
ATOM   3430  NE  ARG B 213     -15.595  -6.287  25.641  1.00  0.00              
ATOM   3431  CZ  ARG B 213     -15.084  -6.892  24.551  1.00  0.00              
ATOM   3432  NH1 ARG B 213     -14.051  -7.699  24.647  1.00  0.00              
ATOM   3433  NH2 ARG B 213     -15.633  -6.632  23.378  1.00  0.00              
ATOM   3434  H   ARG B 213     -16.663 -11.260  26.782  1.00  0.00              
ATOM   3435  HA  ARG B 213     -16.369  -9.727  29.222  1.00  0.00              
ATOM   3436 1HB  ARG B 213     -15.106  -9.211  27.229  1.00  0.00              
ATOM   3437 2HB  ARG B 213     -16.610  -8.782  26.381  1.00  0.00              
ATOM   3438 1HG  ARG B 213     -16.968  -6.904  27.873  1.00  0.00              
ATOM   3439 2HG  ARG B 213     -15.552  -7.368  28.847  1.00  0.00              
ATOM   3440 1HD  ARG B 213     -15.035  -5.500  27.462  1.00  0.00              
ATOM   3441 2HD  ARG B 213     -14.119  -6.929  26.930  1.00  0.00              
ATOM   3442  HE  ARG B 213     -16.349  -5.704  25.304  1.00  0.00              
ATOM   3443 1HH1 ARG B 213     -13.631  -7.873  25.549  1.00  0.00              
ATOM   3444 2HH1 ARG B 213     -13.682  -8.143  23.818  1.00  0.00              
ATOM   3445 1HH2 ARG B 213     -16.415  -5.995  23.319  1.00  0.00              
ATOM   3446 2HH2 ARG B 213     -15.269  -7.071  22.545  1.00  0.00              
ATOM   3447  N   GLU B 214     -19.264  -9.501  27.729  1.00  0.00              
ATOM   3448  CA  GLU B 214     -20.640  -9.113  28.014  1.00  0.00              
ATOM   3449  C   GLU B 214     -21.179  -9.877  29.239  1.00  0.00              
ATOM   3450  O   GLU B 214     -21.969  -9.337  30.009  1.00  0.00              
ATOM   3451  CB  GLU B 214     -21.528  -9.373  26.795  1.00  0.00              
ATOM   3452  CG  GLU B 214     -21.202  -8.510  25.584  1.00  0.00              
ATOM   3453  CD  GLU B 214     -21.346  -7.039  25.858  1.00  0.00              
ATOM   3454  OE1 GLU B 214     -22.418  -6.626  26.231  1.00  0.00              
ATOM   3455  OE2 GLU B 214     -20.382  -6.328  25.696  1.00  0.00              
ATOM   3456  H   GLU B 214     -19.067 -10.039  26.897  1.00  0.00              
ATOM   3457  HA  GLU B 214     -20.654  -8.054  28.274  1.00  0.00              
ATOM   3458 1HB  GLU B 214     -21.437 -10.418  26.495  1.00  0.00              
ATOM   3459 2HB  GLU B 214     -22.571  -9.198  27.060  1.00  0.00              
ATOM   3460 1HG  GLU B 214     -20.178  -8.712  25.272  1.00  0.00              
ATOM   3461 2HG  GLU B 214     -21.863  -8.789  24.764  1.00  0.00              
ATOM   3462  N   ALA B 215     -20.741 -11.124  29.407  1.00  0.00              
ATOM   3463  CA  ALA B 215     -21.100 -11.925  30.580  1.00  0.00              
ATOM   3464  C   ALA B 215     -20.572 -11.228  31.847  1.00  0.00              
ATOM   3465  O   ALA B 215     -21.300 -11.106  32.845  1.00  0.00              
ATOM   3466  CB  ALA B 215     -20.559 -13.346  30.464  1.00  0.00              
ATOM   3467  H   ALA B 215     -20.143 -11.527  28.700  1.00  0.00              
ATOM   3468  HA  ALA B 215     -22.188 -11.972  30.638  1.00  0.00              
ATOM   3469 1HB  ALA B 215     -20.842 -13.916  31.349  1.00  0.00              
ATOM   3470 2HB  ALA B 215     -20.977 -13.823  29.577  1.00  0.00              
ATOM   3471 3HB  ALA B 215     -19.474 -13.317  30.383  1.00  0.00              
ATOM   3472  N   ASP B 216     -19.329 -10.735  31.778  1.00  0.00              
ATOM   3473  CA  ASP B 216     -18.723  -9.956  32.874  1.00  0.00              
ATOM   3474  C   ASP B 216     -19.586  -8.746  33.209  1.00  0.00              
ATOM   3475  O   ASP B 216     -19.843  -8.480  34.387  1.00  0.00              
ATOM   3476  CB  ASP B 216     -17.311  -9.495  32.503  1.00  0.00              
ATOM   3477  CG  ASP B 216     -16.297 -10.631  32.504  1.00  0.00              
ATOM   3478  OD1 ASP B 216     -16.595 -11.666  33.052  1.00  0.00              
ATOM   3479  OD2 ASP B 216     -15.235 -10.453  31.958  1.00  0.00              
ATOM   3480  H   ASP B 216     -18.791 -10.906  30.940  1.00  0.00              
ATOM   3481  HA  ASP B 216     -18.650 -10.597  33.754  1.00  0.00              
ATOM   3482 1HB  ASP B 216     -17.326  -9.042  31.512  1.00  0.00              
ATOM   3483 2HB  ASP B 216     -16.981  -8.732  33.208  1.00  0.00              
ATOM   3484  N   LYS B 217     -20.021  -8.021  32.170  1.00  0.00              
ATOM   3485  CA  LYS B 217     -20.875  -6.841  32.330  1.00  0.00              
ATOM   3486  C   LYS B 217     -22.177  -7.155  33.058  1.00  0.00              
ATOM   3487  O   LYS B 217     -22.614  -6.367  33.906  1.00  0.00              
ATOM   3488  CB  LYS B 217     -21.184  -6.224  30.965  1.00  0.00              
ATOM   3489  CG  LYS B 217     -19.997  -5.537  30.301  1.00  0.00              
ATOM   3490  CD  LYS B 217     -20.368  -4.999  28.928  1.00  0.00              
ATOM   3491  CE  LYS B 217     -19.165  -4.380  28.232  1.00  0.00              
ATOM   3492  NZ  LYS B 217     -19.496  -3.912  26.859  1.00  0.00              
ATOM   3493  H   LYS B 217     -19.744  -8.305  31.241  1.00  0.00              
ATOM   3494  HA  LYS B 217     -20.343  -6.109  32.939  1.00  0.00              
ATOM   3495 1HB  LYS B 217     -21.543  -7.000  30.288  1.00  0.00              
ATOM   3496 2HB  LYS B 217     -21.981  -5.487  31.071  1.00  0.00              
ATOM   3497 1HG  LYS B 217     -19.659  -4.711  30.927  1.00  0.00              
ATOM   3498 2HG  LYS B 217     -19.179  -6.248  30.195  1.00  0.00              
ATOM   3499 1HD  LYS B 217     -20.756  -5.811  28.311  1.00  0.00              
ATOM   3500 2HD  LYS B 217     -21.145  -4.241  29.031  1.00  0.00              
ATOM   3501 1HE  LYS B 217     -18.804  -3.533  28.814  1.00  0.00              
ATOM   3502 2HE  LYS B 217     -18.363  -5.116  28.167  1.00  0.00              
ATOM   3503 1HZ  LYS B 217     -18.673  -3.509  26.432  1.00  0.00              
ATOM   3504 2HZ  LYS B 217     -19.814  -4.694  26.303  1.00  0.00              
ATOM   3505 3HZ  LYS B 217     -20.225  -3.215  26.907  1.00  0.00              
ATOM   3506  N   LEU B 218     -22.795  -8.292  32.719  1.00  0.00              
ATOM   3507  CA  LEU B 218     -24.022  -8.748  33.405  1.00  0.00              
ATOM   3508  C   LEU B 218     -23.820  -8.984  34.907  1.00  0.00              
ATOM   3509  O   LEU B 218     -24.687  -8.646  35.728  1.00  0.00              
ATOM   3510  CB  LEU B 218     -24.529 -10.043  32.758  1.00  0.00              
ATOM   3511  CG  LEU B 218     -25.078  -9.904  31.333  1.00  0.00              
ATOM   3512  CD1 LEU B 218     -25.321 -11.287  30.744  1.00  0.00              
ATOM   3513  CD2 LEU B 218     -26.363  -9.088  31.360  1.00  0.00              
ATOM   3514  H   LEU B 218     -22.411  -8.853  31.973  1.00  0.00              
ATOM   3515  HA  LEU B 218     -24.765  -7.953  33.350  1.00  0.00              
ATOM   3516 1HB  LEU B 218     -23.711 -10.760  32.729  1.00  0.00              
ATOM   3517 2HB  LEU B 218     -25.324 -10.454  33.381  1.00  0.00              
ATOM   3518  HG  LEU B 218     -24.342  -9.399  30.707  1.00  0.00              
ATOM   3519 1HD1 LEU B 218     -25.711 -11.188  29.731  1.00  0.00              
ATOM   3520 2HD1 LEU B 218     -24.383 -11.841  30.718  1.00  0.00              
ATOM   3521 3HD1 LEU B 218     -26.043 -11.822  31.360  1.00  0.00              
ATOM   3522 1HD2 LEU B 218     -26.753  -8.988  30.347  1.00  0.00              
ATOM   3523 2HD2 LEU B 218     -27.100  -9.592  31.985  1.00  0.00              
ATOM   3524 3HD2 LEU B 218     -26.157  -8.099  31.769  1.00  0.00              
ATOM   3525  N   LYS B 219     -22.673  -9.543  35.260  1.00  0.00              
ATOM   3526  CA  LYS B 219     -22.323  -9.781  36.653  1.00  0.00              
ATOM   3527  C   LYS B 219     -22.119  -8.437  37.324  1.00  0.00              
ATOM   3528  O   LYS B 219     -22.678  -8.175  38.393  1.00  0.00              
ATOM   3529  CB  LYS B 219     -21.067 -10.645  36.774  1.00  0.00              
ATOM   3530  CG  LYS B 219     -20.667 -10.976  38.206  1.00  0.00              
ATOM   3531  CD  LYS B 219     -21.725 -11.828  38.892  1.00  0.00              
ATOM   3532  CE  LYS B 219     -21.209 -12.403  40.203  1.00  0.00              
ATOM   3533  NZ  LYS B 219     -20.846 -11.336  41.175  1.00  0.00              
ATOM   3534  H   LYS B 219     -22.022  -9.813  34.536  1.00  0.00              
ATOM   3535  HA  LYS B 219     -23.142 -10.322  37.128  1.00  0.00              
ATOM   3536 1HB  LYS B 219     -21.219 -11.585  36.243  1.00  0.00              
ATOM   3537 2HB  LYS B 219     -20.227 -10.135  36.302  1.00  0.00              
ATOM   3538 1HG  LYS B 219     -19.721 -11.519  38.204  1.00  0.00              
ATOM   3539 2HG  LYS B 219     -20.534 -10.053  38.769  1.00  0.00              
ATOM   3540 1HD  LYS B 219     -22.607 -11.219  39.094  1.00  0.00              
ATOM   3541 2HD  LYS B 219     -22.014 -12.648  38.236  1.00  0.00              
ATOM   3542 1HE  LYS B 219     -21.975 -13.037  40.648  1.00  0.00              
ATOM   3543 2HE  LYS B 219     -20.328 -13.015  40.010  1.00  0.00              
ATOM   3544 1HZ  LYS B 219     -20.509 -11.757  42.028  1.00  0.00              
ATOM   3545 2HZ  LYS B 219     -20.122 -10.752  40.779  1.00  0.00              
ATOM   3546 3HZ  LYS B 219     -21.660 -10.772  41.376  1.00  0.00              
ATOM   3547  N   LYS B 220     -21.338  -7.585  36.665  1.00  0.00              
ATOM   3548  CA  LYS B 220     -21.018  -6.252  37.170  1.00  0.00              
ATOM   3549  C   LYS B 220     -22.259  -5.390  37.401  1.00  0.00              
ATOM   3550  O   LYS B 220     -22.306  -4.622  38.366  1.00  0.00              
ATOM   3551  CB  LYS B 220     -20.070  -5.541  36.203  1.00  0.00              
ATOM   3552  CG  LYS B 220     -18.650  -6.091  36.197  1.00  0.00              
ATOM   3553  CD  LYS B 220     -17.779  -5.362  35.185  1.00  0.00              
ATOM   3554  CE  LYS B 220     -16.363  -5.918  35.169  1.00  0.00              
ATOM   3555  NZ  LYS B 220     -15.504  -5.225  34.171  1.00  0.00              
ATOM   3556  H   LYS B 220     -20.953  -7.881  35.779  1.00  0.00              
ATOM   3557  HA  LYS B 220     -20.554  -6.355  38.151  1.00  0.00              
ATOM   3558 1HB  LYS B 220     -20.461  -5.615  35.188  1.00  0.00              
ATOM   3559 2HB  LYS B 220     -20.017  -4.482  36.457  1.00  0.00              
ATOM   3560 1HG  LYS B 220     -18.211  -5.977  37.189  1.00  0.00              
ATOM   3561 2HG  LYS B 220     -18.671  -7.151  35.948  1.00  0.00              
ATOM   3562 1HD  LYS B 220     -18.213  -5.467  34.189  1.00  0.00              
ATOM   3563 2HD  LYS B 220     -17.740  -4.302  35.435  1.00  0.00              
ATOM   3564 1HE  LYS B 220     -15.917  -5.805  36.156  1.00  0.00              
ATOM   3565 2HE  LYS B 220     -16.392  -6.981  34.928  1.00  0.00              
ATOM   3566 1HZ  LYS B 220     -14.575  -5.623  34.191  1.00  0.00              
ATOM   3567 2HZ  LYS B 220     -15.899  -5.340  33.248  1.00  0.00              
ATOM   3568 3HZ  LYS B 220     -15.453  -4.242  34.395  1.00  0.00              
ATOM   3569  N   ALA B 221     -23.264  -5.524  36.529  1.00  0.00              
ATOM   3570  CA  ALA B 221     -24.494  -4.746  36.675  1.00  0.00              
ATOM   3571  C   ALA B 221     -25.510  -5.392  37.635  1.00  0.00              
ATOM   3572  O   ALA B 221     -26.580  -4.845  37.857  1.00  0.00              
ATOM   3573  CB  ALA B 221     -25.118  -4.458  35.317  1.00  0.00              
ATOM   3574  H   ALA B 221     -23.178  -6.169  35.757  1.00  0.00              
ATOM   3575  HA  ALA B 221     -24.242  -3.798  37.150  1.00  0.00              
ATOM   3576 1HB  ALA B 221     -26.031  -3.879  35.451  1.00  0.00              
ATOM   3577 2HB  ALA B 221     -24.415  -3.891  34.706  1.00  0.00              
ATOM   3578 3HB  ALA B 221     -25.354  -5.397  34.819  1.00  0.00              
ATOM   3579  N   GLY B 222     -25.147  -6.542  38.207  1.00  0.00              
ATOM   3580  CA  GLY B 222     -25.999  -7.281  39.141  1.00  0.00              
ATOM   3581  C   GLY B 222     -27.257  -7.875  38.511  1.00  0.00              
ATOM   3582  O   GLY B 222     -28.302  -7.946  39.148  1.00  0.00              
ATOM   3583  H   GLY B 222     -24.235  -6.910  37.976  1.00  0.00              
ATOM   3584 1HA  GLY B 222     -25.428  -8.096  39.587  1.00  0.00              
ATOM   3585 2HA  GLY B 222     -26.306  -6.623  39.952  1.00  0.00              
ATOM   3586  N   LEU B 223     -27.144  -8.305  37.259  1.00  0.00              
ATOM   3587  CA  LEU B 223     -28.280  -8.830  36.502  1.00  0.00              
ATOM   3588  C   LEU B 223     -28.326 -10.341  36.480  1.00  0.00              
ATOM   3589  O   LEU B 223     -29.336 -10.940  36.139  1.00  0.00              
ATOM   3590  CB  LEU B 223     -28.234  -8.309  35.060  1.00  0.00              
ATOM   3591  CG  LEU B 223     -28.282  -6.784  34.901  1.00  0.00              
ATOM   3592  CD1 LEU B 223     -28.140  -6.422  33.429  1.00  0.00              
ATOM   3593  CD2 LEU B 223     -29.591  -6.255  35.470  1.00  0.00              
ATOM   3594  H   LEU B 223     -26.236  -8.266  36.819  1.00  0.00              
ATOM   3595  HA  LEU B 223     -29.199  -8.502  36.987  1.00  0.00              
ATOM   3596 1HB  LEU B 223     -27.316  -8.662  34.592  1.00  0.00              
ATOM   3597 2HB  LEU B 223     -29.080  -8.726  34.513  1.00  0.00              
ATOM   3598  HG  LEU B 223     -27.446  -6.336  35.437  1.00  0.00              
ATOM   3599 1HD1 LEU B 223     -28.174  -5.338  33.316  1.00  0.00              
ATOM   3600 2HD1 LEU B 223     -27.187  -6.795  33.053  1.00  0.00              
ATOM   3601 3HD1 LEU B 223     -28.955  -6.871  32.863  1.00  0.00              
ATOM   3602 1HD2 LEU B 223     -29.625  -5.171  35.358  1.00  0.00              
ATOM   3603 2HD2 LEU B 223     -30.428  -6.702  34.933  1.00  0.00              
ATOM   3604 3HD2 LEU B 223     -29.658  -6.513  36.527  1.00  0.00              
ATOM   3605  N   VAL B 224     -27.214 -10.955  36.850  1.00  0.00              
ATOM   3606  CA  VAL B 224     -27.116 -12.410  36.925  1.00  0.00              
ATOM   3607  C   VAL B 224     -26.371 -12.685  38.233  1.00  0.00              
ATOM   3608  O   VAL B 224     -25.653 -11.815  38.735  1.00  0.00              
ATOM   3609  CB  VAL B 224     -26.355 -12.999  35.723  1.00  0.00              
ATOM   3610  CG1 VAL B 224     -27.056 -12.642  34.421  1.00  0.00              
ATOM   3611  CG2 VAL B 224     -24.920 -12.492  35.719  1.00  0.00              
ATOM   3612  H   VAL B 224     -26.409 -10.395  37.088  1.00  0.00              
ATOM   3613  HA  VAL B 224     -28.125 -12.825  36.939  1.00  0.00              
ATOM   3614  HB  VAL B 224     -26.356 -14.086  35.801  1.00  0.00              
ATOM   3615 1HG1 VAL B 224     -26.505 -13.066  33.582  1.00  0.00              
ATOM   3616 2HG1 VAL B 224     -28.068 -13.045  34.431  1.00  0.00              
ATOM   3617 3HG1 VAL B 224     -27.097 -11.558  34.316  1.00  0.00              
ATOM   3618 1HG2 VAL B 224     -24.388 -12.913  34.867  1.00  0.00              
ATOM   3619 2HG2 VAL B 224     -24.919 -11.404  35.647  1.00  0.00              
ATOM   3620 3HG2 VAL B 224     -24.425 -12.795  36.642  1.00  0.00              
ATOM   3621  N   ASN B 225     -26.580 -13.856  38.820  1.00  0.00              
ATOM   3622  CA  ASN B 225     -25.738 -14.284  39.945  1.00  0.00              
ATOM   3623  C   ASN B 225     -24.532 -15.077  39.433  1.00  0.00              
ATOM   3624  O   ASN B 225     -24.319 -15.187  38.214  1.00  0.00              
ATOM   3625  CB  ASN B 225     -26.539 -15.104  40.940  1.00  0.00              
ATOM   3626  CG  ASN B 225     -26.987 -16.423  40.373  1.00  0.00              
ATOM   3627  OD1 ASN B 225     -26.444 -16.897  39.368  1.00  0.00              
ATOM   3628  ND2 ASN B 225     -27.967 -17.025  40.998  1.00  0.00              
ATOM   3629  H   ASN B 225     -27.319 -14.464  38.498  1.00  0.00              
ATOM   3630  HA  ASN B 225     -25.351 -13.395  40.446  1.00  0.00              
ATOM   3631 1HB  ASN B 225     -25.935 -15.290  41.829  1.00  0.00              
ATOM   3632 2HB  ASN B 225     -27.418 -14.540  41.253  1.00  0.00              
ATOM   3633 1HD2 ASN B 225     -28.306 -17.906  40.666  1.00  0.00              
ATOM   3634 2HD2 ASN B 225     -28.376 -16.605  41.807  1.00  0.00              
ATOM   3635  N   SER B 226     -23.767 -15.634  40.372  1.00  0.00              
ATOM   3636  CA  SER B 226     -22.527 -16.351  40.082  1.00  0.00              
ATOM   3637  C   SER B 226     -22.731 -17.650  39.330  1.00  0.00              
ATOM   3638  O   SER B 226     -21.899 -18.015  38.497  1.00  0.00              
ATOM   3639  CB  SER B 226     -21.793 -16.641  41.377  1.00  0.00              
ATOM   3640  OG  SER B 226     -22.519 -17.535  42.175  1.00  0.00              
ATOM   3641  H   SER B 226     -24.073 -15.547  41.330  1.00  0.00              
ATOM   3642  HA  SER B 226     -21.911 -15.729  39.431  1.00  0.00              
ATOM   3643 1HB  SER B 226     -20.813 -17.061  41.153  1.00  0.00              
ATOM   3644 2HB  SER B 226     -21.634 -15.711  41.921  1.00  0.00              
ATOM   3645  HG  SER B 226     -22.116 -18.397  42.040  1.00  0.00              
ATOM   3646  N   GLN B 227     -23.824 -18.350  39.629  1.00  0.00              
ATOM   3647  CA  GLN B 227     -24.150 -19.586  38.924  1.00  0.00              
ATOM   3648  C   GLN B 227     -24.538 -19.260  37.482  1.00  0.00              
ATOM   3649  O   GLN B 227     -24.057 -19.883  36.533  1.00  0.00              
ATOM   3650  CB  GLN B 227     -25.286 -20.334  39.628  1.00  0.00              
ATOM   3651  CG  GLN B 227     -25.584 -21.705  39.045  1.00  0.00              
ATOM   3652  CD  GLN B 227     -24.451 -22.688  39.270  1.00  0.00              
ATOM   3653  OE1 GLN B 227     -23.942 -22.825  40.386  1.00  0.00              
ATOM   3654  NE2 GLN B 227     -24.049 -23.379  38.209  1.00  0.00              
ATOM   3655  H   GLN B 227     -24.440 -18.022  40.359  1.00  0.00              
ATOM   3656  HA  GLN B 227     -23.273 -20.233  38.935  1.00  0.00              
ATOM   3657 1HB  GLN B 227     -25.039 -20.463  40.682  1.00  0.00              
ATOM   3658 2HB  GLN B 227     -26.199 -19.741  39.577  1.00  0.00              
ATOM   3659 1HG  GLN B 227     -26.481 -22.102  39.519  1.00  0.00              
ATOM   3660 2HG  GLN B 227     -25.742 -21.605  37.971  1.00  0.00              
ATOM   3661 1HE2 GLN B 227     -23.305 -24.042  38.296  1.00  0.00              
ATOM   3662 2HE2 GLN B 227     -24.489 -23.236  37.322  1.00  0.00              
ATOM   3663  N   GLN B 228     -25.405 -18.268  37.329  1.00  0.00              
ATOM   3664  CA  GLN B 228     -25.850 -17.860  36.012  1.00  0.00              
ATOM   3665  C   GLN B 228     -24.667 -17.349  35.162  1.00  0.00              
ATOM   3666  O   GLN B 228     -24.597 -17.650  33.966  1.00  0.00              
ATOM   3667  CB  GLN B 228     -26.929 -16.780  36.132  1.00  0.00              
ATOM   3668  CG  GLN B 228     -28.252 -17.280  36.685  1.00  0.00              
ATOM   3669  CD  GLN B 228     -29.233 -16.153  36.946  1.00  0.00              
ATOM   3670  OE1 GLN B 228     -28.907 -15.170  37.618  1.00  0.00              
ATOM   3671  NE2 GLN B 228     -30.443 -16.288  36.416  1.00  0.00              
ATOM   3672  H   GLN B 228     -25.764 -17.785  38.141  1.00  0.00              
ATOM   3673  HA  GLN B 228     -26.232 -18.737  35.490  1.00  0.00              
ATOM   3674 1HB  GLN B 228     -26.573 -15.981  36.782  1.00  0.00              
ATOM   3675 2HB  GLN B 228     -27.117 -16.344  35.151  1.00  0.00              
ATOM   3676 1HG  GLN B 228     -28.700 -17.963  35.964  1.00  0.00              
ATOM   3677 2HG  GLN B 228     -28.068 -17.798  37.626  1.00  0.00              
ATOM   3678 1HE2 GLN B 228     -31.133 -15.577  36.555  1.00  0.00              
ATOM   3679 2HE2 GLN B 228     -30.666 -17.102  35.878  1.00  0.00              
ATOM   3680  N   LEU B 229     -23.726 -16.631  35.781  1.00  0.00              
ATOM   3681  CA  LEU B 229     -22.513 -16.221  35.074  1.00  0.00              
ATOM   3682  C   LEU B 229     -21.742 -17.419  34.520  1.00  0.00              
ATOM   3683  O   LEU B 229     -21.374 -17.427  33.331  1.00  0.00              
ATOM   3684  CB  LEU B 229     -21.605 -15.417  36.014  1.00  0.00              
ATOM   3685  CG  LEU B 229     -20.293 -14.913  35.401  1.00  0.00              
ATOM   3686  CD1 LEU B 229     -20.601 -13.956  34.257  1.00  0.00              
ATOM   3687  CD2 LEU B 229     -19.460 -14.230  36.476  1.00  0.00              
ATOM   3688  H   LEU B 229     -23.847 -16.363  36.747  1.00  0.00              
ATOM   3689  HA  LEU B 229     -22.802 -15.648  34.194  1.00  0.00              
ATOM   3690 1HB  LEU B 229     -22.158 -14.551  36.374  1.00  0.00              
ATOM   3691 2HB  LEU B 229     -21.352 -16.042  36.871  1.00  0.00              
ATOM   3692  HG  LEU B 229     -19.735 -15.755  34.991  1.00  0.00              
ATOM   3693 1HD1 LEU B 229     -19.668 -13.598  33.821  1.00  0.00              
ATOM   3694 2HD1 LEU B 229     -21.181 -14.476  33.494  1.00  0.00              
ATOM   3695 3HD1 LEU B 229     -21.174 -13.110  34.635  1.00  0.00              
ATOM   3696 1HD2 LEU B 229     -18.527 -13.872  36.040  1.00  0.00              
ATOM   3697 2HD2 LEU B 229     -20.016 -13.386  36.886  1.00  0.00              
ATOM   3698 3HD2 LEU B 229     -19.239 -14.941  37.272  1.00  0.00              
ATOM   3699  N   ASP B 230     -21.528 -18.434  35.355  1.00  0.00              
ATOM   3700  CA  ASP B 230     -20.791 -19.635  34.925  1.00  0.00              
ATOM   3701  C   ASP B 230     -21.536 -20.447  33.874  1.00  0.00              
ATOM   3702  O   ASP B 230     -20.921 -21.032  32.964  1.00  0.00              
ATOM   3703  CB  ASP B 230     -20.493 -20.532  36.128  1.00  0.00              
ATOM   3704  CG  ASP B 230     -19.421 -19.957  37.044  1.00  0.00              
ATOM   3705  OD1 ASP B 230     -18.722 -19.066  36.623  1.00  0.00              
ATOM   3706  OD2 ASP B 230     -19.310 -20.415  38.156  1.00  0.00              
ATOM   3707  H   ASP B 230     -21.875 -18.383  36.302  1.00  0.00              
ATOM   3708  HA  ASP B 230     -19.867 -19.319  34.440  1.00  0.00              
ATOM   3709 1HB  ASP B 230     -21.404 -20.679  36.708  1.00  0.00              
ATOM   3710 2HB  ASP B 230     -20.164 -21.512  35.779  1.00  0.00              
ATOM   3711  N   GLU B 231     -22.857 -20.472  34.021  1.00  0.00              
ATOM   3712  CA  GLU B 231     -23.744 -21.184  33.117  1.00  0.00              
ATOM   3713  C   GLU B 231     -23.681 -20.573  31.711  1.00  0.00              
ATOM   3714  O   GLU B 231     -23.650 -21.309  30.721  1.00  0.00              
ATOM   3715  CB  GLU B 231     -25.180 -21.151  33.644  1.00  0.00              
ATOM   3716  CG  GLU B 231     -25.432 -22.061  34.838  1.00  0.00              
ATOM   3717  CD  GLU B 231     -25.265 -23.518  34.509  1.00  0.00              
ATOM   3718  OE1 GLU B 231     -25.628 -23.908  33.425  1.00  0.00              
ATOM   3719  OE2 GLU B 231     -24.773 -24.243  35.342  1.00  0.00              
ATOM   3720  H   GLU B 231     -23.252 -19.968  34.802  1.00  0.00              
ATOM   3721  HA  GLU B 231     -23.408 -22.219  33.046  1.00  0.00              
ATOM   3722 1HB  GLU B 231     -25.437 -20.133  33.940  1.00  0.00              
ATOM   3723 2HB  GLU B 231     -25.867 -21.444  32.850  1.00  0.00              
ATOM   3724 1HG  GLU B 231     -24.737 -21.799  35.635  1.00  0.00              
ATOM   3725 2HG  GLU B 231     -26.443 -21.890  35.205  1.00  0.00              
ATOM   3726  N   LEU B 232     -23.666 -19.235  31.637  1.00  0.00              
ATOM   3727  CA  LEU B 232     -23.502 -18.510  30.383  1.00  0.00              
ATOM   3728  C   LEU B 232     -22.126 -18.756  29.720  1.00  0.00              
ATOM   3729  O   LEU B 232     -22.049 -18.984  28.499  1.00  0.00              
ATOM   3730  CB  LEU B 232     -23.754 -17.000  30.575  1.00  0.00              
ATOM   3731  CG  LEU B 232     -23.569 -16.104  29.341  1.00  0.00              
ATOM   3732  CD1 LEU B 232     -24.481 -16.567  28.203  1.00  0.00              
ATOM   3733  CD2 LEU B 232     -23.817 -14.636  29.680  1.00  0.00              
ATOM   3734  H   LEU B 232     -23.774 -18.714  32.496  1.00  0.00              
ATOM   3735  HA  LEU B 232     -24.229 -18.890  29.667  1.00  0.00              
ATOM   3736 1HB  LEU B 232     -24.777 -16.860  30.921  1.00  0.00              
ATOM   3737 2HB  LEU B 232     -23.078 -16.629  31.344  1.00  0.00              
ATOM   3738  HG  LEU B 232     -22.550 -16.205  28.967  1.00  0.00              
ATOM   3739 1HD1 LEU B 232     -24.338 -15.922  27.336  1.00  0.00              
ATOM   3740 2HD1 LEU B 232     -24.235 -17.594  27.935  1.00  0.00              
ATOM   3741 3HD1 LEU B 232     -25.520 -16.514  28.526  1.00  0.00              
ATOM   3742 1HD2 LEU B 232     -23.677 -14.027  28.786  1.00  0.00              
ATOM   3743 2HD2 LEU B 232     -24.837 -14.514  30.045  1.00  0.00              
ATOM   3744 3HD2 LEU B 232     -23.115 -14.316  30.450  1.00  0.00              
ATOM   3745  N   LYS B 233     -21.064 -18.685  30.521  1.00  0.00              
ATOM   3746  CA  LYS B 233     -19.697 -18.927  30.070  1.00  0.00              
ATOM   3747  C   LYS B 233     -19.533 -20.325  29.479  1.00  0.00              
ATOM   3748  O   LYS B 233     -18.898 -20.501  28.425  1.00  0.00              
ATOM   3749  CB  LYS B 233     -18.715 -18.729  31.226  1.00  0.00              
ATOM   3750  CG  LYS B 233     -18.501 -17.275  31.628  1.00  0.00              
ATOM   3751  CD  LYS B 233     -17.533 -17.162  32.796  1.00  0.00              
ATOM   3752  CE  LYS B 233     -17.271 -15.707  33.159  1.00  0.00              
ATOM   3753  NZ  LYS B 233     -16.367 -15.582  34.334  1.00  0.00              
ATOM   3754  H   LYS B 233     -21.229 -18.452  31.490  1.00  0.00              
ATOM   3755  HA  LYS B 233     -19.461 -18.210  29.283  1.00  0.00              
ATOM   3756 1HB  LYS B 233     -19.071 -19.269  32.103  1.00  0.00              
ATOM   3757 2HB  LYS B 233     -17.745 -19.147  30.955  1.00  0.00              
ATOM   3758 1HG  LYS B 233     -18.101 -16.718  30.780  1.00  0.00              
ATOM   3759 2HG  LYS B 233     -19.455 -16.833  31.913  1.00  0.00              
ATOM   3760 1HD  LYS B 233     -17.948 -17.676  33.664  1.00  0.00              
ATOM   3761 2HD  LYS B 233     -16.588 -17.636  32.532  1.00  0.00              
ATOM   3762 1HE  LYS B 233     -16.818 -15.197  32.311  1.00  0.00              
ATOM   3763 2HE  LYS B 233     -18.216 -15.214  33.390  1.00  0.00              
ATOM   3764 1HZ  LYS B 233     -16.219 -14.604  34.543  1.00  0.00              
ATOM   3765 2HZ  LYS B 233     -16.786 -16.036  35.133  1.00  0.00              
ATOM   3766 3HZ  LYS B 233     -15.480 -16.018  34.125  1.00  0.00              
ATOM   3767  N   ARG B 234     -20.114 -21.293  30.186  1.00  0.00              
ATOM   3768  CA  ARG B 234     -20.190 -22.688  29.785  1.00  0.00              
ATOM   3769  C   ARG B 234     -20.945 -22.890  28.466  1.00  0.00              
ATOM   3770  O   ARG B 234     -20.473 -23.638  27.614  1.00  0.00              
ATOM   3771  CB  ARG B 234     -20.865 -23.505  30.877  1.00  0.00              
ATOM   3772  CG  ARG B 234     -20.892 -25.004  30.630  1.00  0.00              
ATOM   3773  CD  ARG B 234     -21.534 -25.735  31.753  1.00  0.00              
ATOM   3774  NE  ARG B 234     -22.944 -25.405  31.878  1.00  0.00              
ATOM   3775  CZ  ARG B 234     -23.917 -25.890  31.082  1.00  0.00              
ATOM   3776  NH1 ARG B 234     -23.616 -26.721  30.109  1.00  0.00              
ATOM   3777  NH2 ARG B 234     -25.173 -25.528  31.278  1.00  0.00              
ATOM   3778  H   ARG B 234     -20.527 -21.010  31.063  1.00  0.00              
ATOM   3779  HA  ARG B 234     -19.176 -23.059  29.634  1.00  0.00              
ATOM   3780 1HB  ARG B 234     -20.355 -23.336  31.825  1.00  0.00              
ATOM   3781 2HB  ARG B 234     -21.896 -23.171  30.996  1.00  0.00              
ATOM   3782 1HG  ARG B 234     -21.454 -25.213  29.720  1.00  0.00              
ATOM   3783 2HG  ARG B 234     -19.872 -25.374  30.519  1.00  0.00              
ATOM   3784 1HD  ARG B 234     -21.448 -26.808  31.585  1.00  0.00              
ATOM   3785 2HD  ARG B 234     -21.038 -25.473  32.687  1.00  0.00              
ATOM   3786  HE  ARG B 234     -23.215 -24.768  32.616  1.00  0.00              
ATOM   3787 1HH1 ARG B 234     -22.656 -26.997  29.959  1.00  0.00              
ATOM   3788 2HH1 ARG B 234     -24.345 -27.084  29.512  1.00  0.00              
ATOM   3789 1HH2 ARG B 234     -25.404 -24.889  32.026  1.00  0.00              
ATOM   3790 2HH2 ARG B 234     -25.901 -25.891  30.681  1.00  0.00              
ATOM   3791  N   ARG B 235     -22.109 -22.259  28.289  1.00  0.00              
ATOM   3792  CA  ARG B 235     -22.814 -22.353  27.004  1.00  0.00              
ATOM   3793  C   ARG B 235     -21.978 -21.733  25.874  1.00  0.00              
ATOM   3794  O   ARG B 235     -22.008 -22.216  24.727  1.00  0.00              
ATOM   3795  CB  ARG B 235     -24.163 -21.654  27.079  1.00  0.00              
ATOM   3796  CG  ARG B 235     -25.205 -22.364  27.929  1.00  0.00              
ATOM   3797  CD  ARG B 235     -26.464 -21.581  28.022  1.00  0.00              
ATOM   3798  NE  ARG B 235     -27.454 -22.242  28.857  1.00  0.00              
ATOM   3799  CZ  ARG B 235     -28.637 -21.704  29.214  1.00  0.00              
ATOM   3800  NH1 ARG B 235     -28.962 -20.499  28.800  1.00  0.00              
ATOM   3801  NH2 ARG B 235     -29.470 -22.388  29.979  1.00  0.00              
ATOM   3802  H   ARG B 235     -22.516 -21.712  29.035  1.00  0.00              
ATOM   3803  HA  ARG B 235     -22.969 -23.407  26.770  1.00  0.00              
ATOM   3804 1HB  ARG B 235     -24.032 -20.653  27.487  1.00  0.00              
ATOM   3805 2HB  ARG B 235     -24.574 -21.546  26.075  1.00  0.00              
ATOM   3806 1HG  ARG B 235     -25.437 -23.333  27.487  1.00  0.00              
ATOM   3807 2HG  ARG B 235     -24.816 -22.508  28.937  1.00  0.00              
ATOM   3808 1HD  ARG B 235     -26.253 -20.602  28.453  1.00  0.00              
ATOM   3809 2HD  ARG B 235     -26.889 -21.454  27.027  1.00  0.00              
ATOM   3810  HE  ARG B 235     -27.239 -23.171  29.195  1.00  0.00              
ATOM   3811 1HH1 ARG B 235     -28.325 -19.977  28.216  1.00  0.00              
ATOM   3812 2HH1 ARG B 235     -29.848 -20.096  29.068  1.00  0.00              
ATOM   3813 1HH2 ARG B 235     -29.219 -23.314  30.296  1.00  0.00              
ATOM   3814 2HH2 ARG B 235     -30.356 -21.985  30.246  1.00  0.00              
ATOM   3815  N   LEU B 236     -21.249 -20.662  26.206  1.00  0.00              
ATOM   3816  CA  LEU B 236     -20.324 -20.023  25.280  1.00  0.00              
ATOM   3817  C   LEU B 236     -19.155 -20.944  24.907  1.00  0.00              
ATOM   3818  O   LEU B 236     -18.713 -20.939  23.758  1.00  0.00              
ATOM   3819  CB  LEU B 236     -19.822 -18.680  25.839  1.00  0.00              
ATOM   3820  CG  LEU B 236     -20.868 -17.547  25.924  1.00  0.00              
ATOM   3821  CD1 LEU B 236     -20.294 -16.356  26.706  1.00  0.00              
ATOM   3822  CD2 LEU B 236     -21.393 -17.125  24.549  1.00  0.00              
ATOM   3823  H   LEU B 236     -21.349 -20.288  27.139  1.00  0.00              
ATOM   3824  HA  LEU B 236     -20.848 -19.831  24.345  1.00  0.00              
ATOM   3825 1HB  LEU B 236     -19.435 -18.844  26.843  1.00  0.00              
ATOM   3826 2HB  LEU B 236     -19.005 -18.326  25.210  1.00  0.00              
ATOM   3827  HG  LEU B 236     -21.719 -17.880  26.518  1.00  0.00              
ATOM   3828 1HD1 LEU B 236     -21.039 -15.563  26.761  1.00  0.00              
ATOM   3829 2HD1 LEU B 236     -20.032 -16.677  27.715  1.00  0.00              
ATOM   3830 3HD1 LEU B 236     -19.404 -15.984  26.200  1.00  0.00              
ATOM   3831 1HD2 LEU B 236     -22.126 -16.326  24.668  1.00  0.00              
ATOM   3832 2HD2 LEU B 236     -20.564 -16.768  23.936  1.00  0.00              
ATOM   3833 3HD2 LEU B 236     -21.864 -17.979  24.061  1.00  0.00              
ATOM   3834  N   GLU B 237     -18.694 -21.755  25.864  1.00  0.00              
ATOM   3835  CA  GLU B 237     -17.664 -22.754  25.608  1.00  0.00              
ATOM   3836  C   GLU B 237     -18.182 -23.854  24.703  1.00  0.00              
ATOM   3837  O   GLU B 237     -17.454 -24.341  23.833  1.00  0.00              
ATOM   3838  CB  GLU B 237     -17.162 -23.357  26.921  1.00  0.00              
ATOM   3839  CG  GLU B 237     -16.205 -22.464  27.698  1.00  0.00              
ATOM   3840  CD  GLU B 237     -14.887 -22.272  27.001  1.00  0.00              
ATOM   3841  OE1 GLU B 237     -14.644 -22.953  26.033  1.00  0.00              
ATOM   3842  OE2 GLU B 237     -14.122 -21.445  27.436  1.00  0.00              
ATOM   3843  H   GLU B 237     -19.075 -21.670  26.796  1.00  0.00              
ATOM   3844  HA  GLU B 237     -16.831 -22.268  25.097  1.00  0.00              
ATOM   3845 1HB  GLU B 237     -18.011 -23.579  27.568  1.00  0.00              
ATOM   3846 2HB  GLU B 237     -16.651 -24.298  26.718  1.00  0.00              
ATOM   3847 1HG  GLU B 237     -16.671 -21.490  27.844  1.00  0.00              
ATOM   3848 2HG  GLU B 237     -16.031 -22.903  28.680  1.00  0.00              
ATOM   3849  N   GLU B 238     -19.444 -24.232  24.899  1.00  0.00              
ATOM   3850  CA  GLU B 238     -20.060 -25.268  24.082  1.00  0.00              
ATOM   3851  C   GLU B 238     -20.221 -24.727  22.670  1.00  0.00              
ATOM   3852  O   GLU B 238     -19.982 -25.425  21.690  1.00  0.00              
ATOM   3853  CB  GLU B 238     -21.416 -25.691  24.653  1.00  0.00              
ATOM   3854  CG  GLU B 238     -21.334 -26.449  25.971  1.00  0.00              
ATOM   3855  CD  GLU B 238     -22.685 -26.784  26.538  1.00  0.00              
ATOM   3856  OE1 GLU B 238     -23.665 -26.334  25.994  1.00  0.00              
ATOM   3857  OE2 GLU B 238     -22.738 -27.490  27.517  1.00  0.00              
ATOM   3858  H   GLU B 238     -19.986 -23.793  25.629  1.00  0.00              
ATOM   3859  HA  GLU B 238     -19.394 -26.131  24.057  1.00  0.00              
ATOM   3860 1HB  GLU B 238     -22.035 -24.809  24.813  1.00  0.00              
ATOM   3861 2HB  GLU B 238     -21.931 -26.327  23.934  1.00  0.00              
ATOM   3862 1HG  GLU B 238     -20.780 -27.374  25.813  1.00  0.00              
ATOM   3863 2HG  GLU B 238     -20.782 -25.846  26.691  1.00  0.00              
ATOM   3864  N   LEU B 239     -20.606 -23.460  22.577  1.00  0.00              
ATOM   3865  CA  LEU B 239     -20.701 -22.775  21.307  1.00  0.00              
ATOM   3866  C   LEU B 239     -19.323 -22.733  20.632  1.00  0.00              
ATOM   3867  O   LEU B 239     -19.200 -23.090  19.471  1.00  0.00              
ATOM   3868  CB  LEU B 239     -21.241 -21.354  21.510  1.00  0.00              
ATOM   3869  CG  LEU B 239     -21.331 -20.490  20.246  1.00  0.00              
ATOM   3870  CD1 LEU B 239     -22.248 -21.162  19.234  1.00  0.00              
ATOM   3871  CD2 LEU B 239     -21.843 -19.105  20.613  1.00  0.00              
ATOM   3872  H   LEU B 239     -20.840 -22.962  23.423  1.00  0.00              
ATOM   3873  HA  LEU B 239     -21.371 -23.340  20.659  1.00  0.00              
ATOM   3874 1HB  LEU B 239     -22.240 -21.420  21.937  1.00  0.00              
ATOM   3875 2HB  LEU B 239     -20.598 -20.836  22.221  1.00  0.00              
ATOM   3876  HG  LEU B 239     -20.342 -20.403  19.794  1.00  0.00              
ATOM   3877 1HD1 LEU B 239     -22.311 -20.548  18.335  1.00  0.00              
ATOM   3878 2HD1 LEU B 239     -21.848 -22.142  18.975  1.00  0.00              
ATOM   3879 3HD1 LEU B 239     -23.242 -21.278  19.665  1.00  0.00              
ATOM   3880 1HD2 LEU B 239     -21.906 -18.490  19.714  1.00  0.00              
ATOM   3881 2HD2 LEU B 239     -22.832 -19.190  21.064  1.00  0.00              
ATOM   3882 3HD2 LEU B 239     -21.159 -18.640  21.323  1.00  0.00              
ATOM   3883  N   ALA B 240     -18.288 -22.367  21.386  1.00  0.00              
ATOM   3884  CA  ALA B 240     -16.920 -22.309  20.851  1.00  0.00              
ATOM   3885  C   ALA B 240     -16.482 -23.643  20.269  1.00  0.00              
ATOM   3886  O   ALA B 240     -15.877 -23.715  19.193  1.00  0.00              
ATOM   3887  CB  ALA B 240     -15.945 -21.871  21.933  1.00  0.00              
ATOM   3888  H   ALA B 240     -18.449 -22.123  22.352  1.00  0.00              
ATOM   3889  HA  ALA B 240     -16.897 -21.583  20.038  1.00  0.00              
ATOM   3890 1HB  ALA B 240     -14.936 -21.834  21.522  1.00  0.00              
ATOM   3891 2HB  ALA B 240     -16.225 -20.882  22.296  1.00  0.00              
ATOM   3892 3HB  ALA B 240     -15.974 -22.581  22.758  1.00  0.00              
ATOM   3893  N   LYS B 241     -16.760 -24.705  21.008  1.00  0.00              
ATOM   3894  CA  LYS B 241     -16.413 -26.025  20.566  1.00  0.00              
ATOM   3895  C   LYS B 241     -17.185 -26.417  19.292  1.00  0.00              
ATOM   3896  O   LYS B 241     -16.600 -26.992  18.380  1.00  0.00              
ATOM   3897  CB  LYS B 241     -16.675 -27.032  21.687  1.00  0.00              
ATOM   3898  CG  LYS B 241     -15.701 -26.943  22.854  1.00  0.00              
ATOM   3899  CD  LYS B 241     -16.056 -27.939  23.948  1.00  0.00              
ATOM   3900  CE  LYS B 241     -15.091 -27.843  25.120  1.00  0.00              
ATOM   3901  NZ  LYS B 241     -15.442 -28.793  26.210  1.00  0.00              
ATOM   3902  H   LYS B 241     -17.225 -24.590  21.898  1.00  0.00              
ATOM   3903  HA  LYS B 241     -15.359 -26.030  20.286  1.00  0.00              
ATOM   3904 1HB  LYS B 241     -17.682 -26.886  22.079  1.00  0.00              
ATOM   3905 2HB  LYS B 241     -16.625 -28.045  21.286  1.00  0.00              
ATOM   3906 1HG  LYS B 241     -14.690 -27.149  22.501  1.00  0.00              
ATOM   3907 2HG  LYS B 241     -15.723 -25.936  23.270  1.00  0.00              
ATOM   3908 1HD  LYS B 241     -17.068 -27.743  24.304  1.00  0.00              
ATOM   3909 2HD  LYS B 241     -16.021 -28.951  23.544  1.00  0.00              
ATOM   3910 1HE  LYS B 241     -14.080 -28.059  24.778  1.00  0.00              
ATOM   3911 2HE  LYS B 241     -15.106 -26.829  25.521  1.00  0.00              
ATOM   3912 1HZ  LYS B 241     -14.780 -28.698  26.967  1.00  0.00              
ATOM   3913 2HZ  LYS B 241     -16.372 -28.590  26.548  1.00  0.00              
ATOM   3914 3HZ  LYS B 241     -15.413 -29.739  25.855  1.00  0.00              
ATOM   3915  N   GLU B 242     -18.467 -26.065  19.215  1.00  0.00              
ATOM   3916  CA  GLU B 242     -19.282 -26.342  18.025  1.00  0.00              
ATOM   3917  C   GLU B 242     -18.687 -25.659  16.788  1.00  0.00              
ATOM   3918  O   GLU B 242     -18.498 -26.304  15.758  1.00  0.00              
ATOM   3919  CB  GLU B 242     -20.722 -25.871  18.239  1.00  0.00              
ATOM   3920  CG  GLU B 242     -21.645 -26.114  17.054  1.00  0.00              
ATOM   3921  CD  GLU B 242     -23.020 -25.540  17.255  1.00  0.00              
ATOM   3922  OE1 GLU B 242     -23.269 -24.999  18.306  1.00  0.00              
ATOM   3923  OE2 GLU B 242     -23.822 -25.641  16.357  1.00  0.00              
ATOM   3924  H   GLU B 242     -18.890 -25.593  20.002  1.00  0.00              
ATOM   3925  HA  GLU B 242     -19.308 -27.420  17.867  1.00  0.00              
ATOM   3926 1HB  GLU B 242     -21.147 -26.380  19.104  1.00  0.00              
ATOM   3927 2HB  GLU B 242     -20.727 -24.802  18.453  1.00  0.00              
ATOM   3928 1HG  GLU B 242     -21.204 -25.666  16.164  1.00  0.00              
ATOM   3929 2HG  GLU B 242     -21.727 -27.187  16.885  1.00  0.00              
ATOM   3930  N   ALA B 243     -18.425 -24.354  16.904  1.00  0.00              
ATOM   3931  CA  ALA B 243     -17.878 -23.559  15.814  1.00  0.00              
ATOM   3932  C   ALA B 243     -16.468 -24.023  15.420  1.00  0.00              
ATOM   3933  O   ALA B 243     -16.158 -24.132  14.242  1.00  0.00              
ATOM   3934  CB  ALA B 243     -17.932 -22.063  16.143  1.00  0.00              
ATOM   3935  H   ALA B 243     -18.617 -23.909  17.790  1.00  0.00              
ATOM   3936  HA  ALA B 243     -18.482 -23.741  14.925  1.00  0.00              
ATOM   3937 1HB  ALA B 243     -17.517 -21.493  15.311  1.00  0.00              
ATOM   3938 2HB  ALA B 243     -18.967 -21.764  16.307  1.00  0.00              
ATOM   3939 3HB  ALA B 243     -17.350 -21.868  17.042  1.00  0.00              
ATOM   3940  N   ALA B 244     -15.643 -24.340  16.408  1.00  0.00              
ATOM   3941  CA  ALA B 244     -14.308 -24.864  16.189  1.00  0.00              
ATOM   3942  C   ALA B 244     -14.324 -26.212  15.461  1.00  0.00              
ATOM   3943  O   ALA B 244     -13.492 -26.474  14.582  1.00  0.00              
ATOM   3944  CB  ALA B 244     -13.578 -24.990  17.518  1.00  0.00              
ATOM   3945  H   ALA B 244     -15.970 -24.206  17.354  1.00  0.00              
ATOM   3946  HA  ALA B 244     -13.777 -24.189  15.515  1.00  0.00              
ATOM   3947 1HB  ALA B 244     -12.571 -25.368  17.346  1.00  0.00              
ATOM   3948 2HB  ALA B 244     -13.522 -24.012  17.997  1.00  0.00              
ATOM   3949 3HB  ALA B 244     -14.119 -25.679  18.165  1.00  0.00              
ATOM   3950  N   GLU B 245     -15.285 -27.059  15.808  1.00  0.00              
ATOM   3951  CA  GLU B 245     -15.421 -28.341  15.138  1.00  0.00              
ATOM   3952  C   GLU B 245     -15.869 -28.170  13.682  1.00  0.00              
ATOM   3953  O   GLU B 245     -15.351 -28.847  12.812  1.00  0.00              
ATOM   3954  CB  GLU B 245     -16.418 -29.224  15.893  1.00  0.00              
ATOM   3955  CG  GLU B 245     -16.590 -30.618  15.308  1.00  0.00              
ATOM   3956  CD  GLU B 245     -15.336 -31.444  15.385  1.00  0.00              
ATOM   3957  OE1 GLU B 245     -14.492 -31.134  16.191  1.00  0.00              
ATOM   3958  OE2 GLU B 245     -15.222 -32.387  14.637  1.00  0.00              
ATOM   3959  H   GLU B 245     -15.933 -26.817  16.544  1.00  0.00              
ATOM   3960  HA  GLU B 245     -14.438 -28.810  15.087  1.00  0.00              
ATOM   3961 1HB  GLU B 245     -16.096 -29.333  16.928  1.00  0.00              
ATOM   3962 2HB  GLU B 245     -17.396 -28.742  15.903  1.00  0.00              
ATOM   3963 1HG  GLU B 245     -17.384 -31.133  15.849  1.00  0.00              
ATOM   3964 2HG  GLU B 245     -16.897 -30.529  14.266  1.00  0.00              
ATOM   3965  N   LYS B 246     -16.830 -27.282  13.427  1.00  0.00              
ATOM   3966  CA  LYS B 246     -17.265 -26.963  12.066  1.00  0.00              
ATOM   3967  C   LYS B 246     -16.160 -26.365  11.198  1.00  0.00              
ATOM   3968  O   LYS B 246     -16.046 -26.723  10.048  1.00  0.00              
ATOM   3969  CB  LYS B 246     -18.454 -26.001  12.113  1.00  0.00              
ATOM   3970  CG  LYS B 246     -19.744 -26.622  12.632  1.00  0.00              
ATOM   3971  CD  LYS B 246     -20.882 -25.612  12.631  1.00  0.00              
ATOM   3972  CE  LYS B 246     -22.167 -26.224  13.169  1.00  0.00              
ATOM   3973  NZ  LYS B 246     -23.297 -25.256  13.145  1.00  0.00              
ATOM   3974  H   LYS B 246     -17.271 -26.816  14.206  1.00  0.00              
ATOM   3975  HA  LYS B 246     -17.606 -27.881  11.587  1.00  0.00              
ATOM   3976 1HB  LYS B 246     -18.210 -25.152  12.752  1.00  0.00              
ATOM   3977 2HB  LYS B 246     -18.647 -25.613  11.113  1.00  0.00              
ATOM   3978 1HG  LYS B 246     -20.020 -27.468  12.001  1.00  0.00              
ATOM   3979 2HG  LYS B 246     -19.591 -26.983  13.648  1.00  0.00              
ATOM   3980 1HD  LYS B 246     -20.610 -24.756  13.251  1.00  0.00              
ATOM   3981 2HD  LYS B 246     -21.057 -25.261  11.614  1.00  0.00              
ATOM   3982 1HE  LYS B 246     -22.435 -27.092  12.569  1.00  0.00              
ATOM   3983 2HE  LYS B 246     -22.010 -26.554  14.196  1.00  0.00              
ATOM   3984 1HZ  LYS B 246     -24.128 -25.699  13.510  1.00  0.00              
ATOM   3985 2HZ  LYS B 246     -23.066 -24.454  13.715  1.00  0.00              
ATOM   3986 3HZ  LYS B 246     -23.465 -24.957  12.195  1.00  0.00              
ATOM   3987  N   ALA B 247     -15.383 -25.419  11.735  1.00  0.00              
ATOM   3988  CA  ALA B 247     -14.234 -24.886  11.007  1.00  0.00              
ATOM   3989  C   ALA B 247     -13.153 -25.906  10.726  1.00  0.00              
ATOM   3990  O   ALA B 247     -12.581 -25.909   9.636  1.00  0.00              
ATOM   3991  CB  ALA B 247     -13.628 -23.653  11.709  1.00  0.00              
ATOM   3992  H   ALA B 247     -15.587 -25.065  12.659  1.00  0.00              
ATOM   3993  HA  ALA B 247     -14.573 -24.581  10.017  1.00  0.00              
ATOM   3994 1HB  ALA B 247     -12.777 -23.288  11.134  1.00  0.00              
ATOM   3995 2HB  ALA B 247     -14.382 -22.868  11.779  1.00  0.00              
ATOM   3996 3HB  ALA B 247     -13.299 -23.929  12.709  1.00  0.00              
ATOM   3997  N   ALA B 248     -12.802 -26.739  11.707  1.00  0.00              
ATOM   3998  CA  ALA B 248     -11.822 -27.780  11.444  1.00  0.00              
ATOM   3999  C   ALA B 248     -12.336 -28.754  10.342  1.00  0.00              
ATOM   4000  O   ALA B 248     -11.583 -29.138   9.456  1.00  0.00              
ATOM   4001  CB  ALA B 248     -11.503 -28.530  12.729  1.00  0.00              
ATOM   4002  H   ALA B 248     -13.202 -26.662  12.631  1.00  0.00              
ATOM   4003  HA  ALA B 248     -10.910 -27.312  11.074  1.00  0.00              
ATOM   4004 1HB  ALA B 248     -10.760 -29.301  12.526  1.00  0.00              
ATOM   4005 2HB  ALA B 248     -11.110 -27.833  13.469  1.00  0.00              
ATOM   4006 3HB  ALA B 248     -12.410 -28.994  13.114  1.00  0.00              
ATOM   4007  N   ASP B 249     -13.607 -29.130  10.405  1.00  0.00              
ATOM   4008  CA  ASP B 249     -14.142 -30.041   9.401  1.00  0.00              
ATOM   4009  C   ASP B 249     -14.116 -29.418   7.992  1.00  0.00              
ATOM   4010  O   ASP B 249     -13.837 -30.130   7.030  1.00  0.00              
ATOM   4011  CB  ASP B 249     -15.535 -30.501   9.786  1.00  0.00              
ATOM   4012  CG  ASP B 249     -15.505 -31.530  10.941  1.00  0.00              
ATOM   4013  OD1 ASP B 249     -14.428 -32.108  11.229  1.00  0.00              
ATOM   4014  OD2 ASP B 249     -16.550 -31.760  11.560  1.00  0.00              
ATOM   4015  H   ASP B 249     -14.214 -28.795  11.140  1.00  0.00              
ATOM   4016  HA  ASP B 249     -13.492 -30.914   9.344  1.00  0.00              
ATOM   4017 1HB  ASP B 249     -16.132 -29.641  10.089  1.00  0.00              
ATOM   4018 2HB  ASP B 249     -16.022 -30.950   8.920  1.00  0.00              
ATOM   4019  N   TYR B 250     -14.412 -28.114   7.892  1.00  0.00              
ATOM   4020  CA  TYR B 250     -14.329 -27.423   6.577  1.00  0.00              
ATOM   4021  C   TYR B 250     -12.929 -27.386   6.027  1.00  0.00              
ATOM   4022  O   TYR B 250     -12.750 -27.607   4.841  1.00  0.00              
ATOM   4023  CB  TYR B 250     -14.960 -26.023   6.582  1.00  0.00              
ATOM   4024  CG  TYR B 250     -16.466 -26.069   6.582  1.00  0.00              
ATOM   4025  CD1 TYR B 250     -17.148 -27.069   5.875  1.00  0.00              
ATOM   4026  CD2 TYR B 250     -17.218 -25.119   7.279  1.00  0.00              
ATOM   4027  CE1 TYR B 250     -18.533 -27.127   5.869  1.00  0.00              
ATOM   4028  CE2 TYR B 250     -18.610 -25.168   7.276  1.00  0.00              
ATOM   4029  CZ  TYR B 250     -19.257 -26.173   6.567  1.00  0.00              
ATOM   4030  OH  TYR B 250     -20.633 -26.239   6.550  1.00  0.00              
ATOM   4031  H   TYR B 250     -14.694 -27.588   8.707  1.00  0.00              
ATOM   4032  HA  TYR B 250     -14.868 -28.017   5.839  1.00  0.00              
ATOM   4033 1HB  TYR B 250     -14.624 -25.475   7.464  1.00  0.00              
ATOM   4034 2HB  TYR B 250     -14.624 -25.470   5.705  1.00  0.00              
ATOM   4035  HD1 TYR B 250     -16.589 -27.820   5.316  1.00  0.00              
ATOM   4036  HD2 TYR B 250     -16.716 -24.326   7.833  1.00  0.00              
ATOM   4037  HE1 TYR B 250     -19.043 -27.912   5.312  1.00  0.00              
ATOM   4038  HE2 TYR B 250     -19.183 -24.422   7.827  1.00  0.00              
ATOM   4039  HH  TYR B 250     -20.993 -25.523   7.080  1.00  0.00              
ATOM   4040  N   GLY B 251     -11.942 -27.119   6.890  1.00  0.00              
ATOM   4041  CA  GLY B 251     -10.549 -27.183   6.484  1.00  0.00              
ATOM   4042  C   GLY B 251     -10.150 -28.575   5.999  1.00  0.00              
ATOM   4043  O   GLY B 251      -9.467 -28.704   4.967  1.00  0.00              
ATOM   4044  H   GLY B 251     -12.165 -26.867   7.843  1.00  0.00              
ATOM   4045 1HA  GLY B 251     -10.369 -26.462   5.687  1.00  0.00              
ATOM   4046 2HA  GLY B 251      -9.913 -26.901   7.322  1.00  0.00              
ATOM   4047  N   GLU B 252     -10.544 -29.611   6.748  1.00  0.00              
ATOM   4048  CA  GLU B 252     -10.283 -31.024   6.351  1.00  0.00              
ATOM   4049  C   GLU B 252     -10.937 -31.418   5.005  1.00  0.00              
ATOM   4050  O   GLU B 252     -10.304 -32.046   4.152  1.00  0.00              
ATOM   4051  CB  GLU B 252     -10.778 -31.972   7.446  1.00  0.00              
ATOM   4052  CG  GLU B 252     -10.510 -33.445   7.170  1.00  0.00              
ATOM   4053  CD  GLU B 252     -10.799 -34.324   8.355  1.00  0.00              
ATOM   4054  OE1 GLU B 252     -10.670 -33.858   9.462  1.00  0.00              
ATOM   4055  OE2 GLU B 252     -11.149 -35.463   8.153  1.00  0.00              
ATOM   4056  H   GLU B 252     -11.034 -29.425   7.611  1.00  0.00              
ATOM   4057  HA  GLU B 252      -9.209 -31.151   6.210  1.00  0.00              
ATOM   4058 1HB  GLU B 252     -10.300 -31.717   8.391  1.00  0.00              
ATOM   4059 2HB  GLU B 252     -11.852 -31.847   7.577  1.00  0.00              
ATOM   4060 1HG  GLU B 252     -11.131 -33.766   6.334  1.00  0.00              
ATOM   4061 2HG  GLU B 252      -9.467 -33.566   6.880  1.00  0.00              
ATOM   4062  N   GLU B 253     -12.199 -31.051   4.818  1.00  0.00              
ATOM   4063  CA  GLU B 253     -12.863 -31.314   3.528  1.00  0.00              
ATOM   4064  C   GLU B 253     -12.182 -30.570   2.352  1.00  0.00              
ATOM   4065  O   GLU B 253     -12.013 -31.126   1.258  1.00  0.00              
ATOM   4066  CB  GLU B 253     -14.337 -30.911   3.608  1.00  0.00              
ATOM   4067  CG  GLU B 253     -15.191 -31.820   4.481  1.00  0.00              
ATOM   4068  CD  GLU B 253     -16.612 -31.346   4.604  1.00  0.00              
ATOM   4069  OE1 GLU B 253     -16.904 -30.274   4.131  1.00  0.00              
ATOM   4070  OE2 GLU B 253     -17.408 -32.057   5.171  1.00  0.00              
ATOM   4071  H   GLU B 253     -12.716 -30.590   5.553  1.00  0.00              
ATOM   4072  HA  GLU B 253     -12.737 -32.369   3.283  1.00  0.00              
ATOM   4073 1HB  GLU B 253     -14.416 -29.898   4.003  1.00  0.00              
ATOM   4074 2HB  GLU B 253     -14.768 -30.907   2.607  1.00  0.00              
ATOM   4075 1HG  GLU B 253     -15.190 -32.822   4.053  1.00  0.00              
ATOM   4076 2HG  GLU B 253     -14.745 -31.877   5.473  1.00  0.00              
ATOM   4077  N   PHE B 254     -11.736 -29.336   2.589  1.00  0.00              
ATOM   4078  CA  PHE B 254     -10.942 -28.593   1.589  1.00  0.00              
ATOM   4079  C   PHE B 254      -9.685 -29.364   1.200  1.00  0.00              
ATOM   4080  O   PHE B 254      -9.392 -29.553   0.022  1.00  0.00              
ATOM   4081  CB  PHE B 254     -10.548 -27.216   2.126  1.00  0.00              
ATOM   4082  CG  PHE B 254      -9.595 -26.469   1.236  1.00  0.00              
ATOM   4083  CD1 PHE B 254     -10.060 -25.753   0.144  1.00  0.00              
ATOM   4084  CD2 PHE B 254      -8.232 -26.481   1.490  1.00  0.00              
ATOM   4085  CE1 PHE B 254      -9.184 -25.065  -0.675  1.00  0.00              
ATOM   4086  CE2 PHE B 254      -7.354 -25.794   0.674  1.00  0.00              
ATOM   4087  CZ  PHE B 254      -7.832 -25.085  -0.410  1.00  0.00              
ATOM   4088  H   PHE B 254     -11.946 -28.898   3.474  1.00  0.00              
ATOM   4089  HA  PHE B 254     -11.558 -28.441   0.702  1.00  0.00              
ATOM   4090 1HB  PHE B 254     -11.442 -26.606   2.254  1.00  0.00              
ATOM   4091 2HB  PHE B 254     -10.084 -27.326   3.105  1.00  0.00              
ATOM   4092  HD1 PHE B 254     -11.130 -25.736  -0.066  1.00  0.00              
ATOM   4093  HD2 PHE B 254      -7.855 -27.041   2.347  1.00  0.00              
ATOM   4094  HE1 PHE B 254      -9.563 -24.507  -1.531  1.00  0.00              
ATOM   4095  HE2 PHE B 254      -6.285 -25.812   0.885  1.00  0.00              
ATOM   4096  HZ  PHE B 254      -7.141 -24.545  -1.055  1.00  0.00              
ATOM   4097  N   ASN B 255      -8.946 -29.804   2.215  1.00  0.00              
ATOM   4098  CA  ASN B 255      -7.708 -30.541   2.056  1.00  0.00              
ATOM   4099  C   ASN B 255      -7.908 -31.828   1.246  1.00  0.00              
ATOM   4100  O   ASN B 255      -7.071 -32.170   0.427  1.00  0.00              
ATOM   4101  CB  ASN B 255      -7.106 -30.850   3.414  1.00  0.00              
ATOM   4102  CG  ASN B 255      -6.559 -29.626   4.095  1.00  0.00              
ATOM   4103  OD1 ASN B 255      -6.255 -28.621   3.443  1.00  0.00              
ATOM   4104  ND2 ASN B 255      -6.428 -29.692   5.396  1.00  0.00              
ATOM   4105  H   ASN B 255      -9.282 -29.603   3.146  1.00  0.00              
ATOM   4106  HA  ASN B 255      -7.004 -29.918   1.504  1.00  0.00              
ATOM   4107 1HB  ASN B 255      -7.866 -31.300   4.055  1.00  0.00              
ATOM   4108 2HB  ASN B 255      -6.302 -31.577   3.299  1.00  0.00              
ATOM   4109 1HD2 ASN B 255      -6.069 -28.907   5.902  1.00  0.00              
ATOM   4110 2HD2 ASN B 255      -6.686 -30.525   5.883  1.00  0.00              
ATOM   4111  N   LEU B 256      -9.021 -32.529   1.466  1.00  0.00              
ATOM   4112  CA  LEU B 256      -9.373 -33.670   0.610  1.00  0.00              
ATOM   4113  C   LEU B 256      -9.650 -33.239  -0.840  1.00  0.00              
ATOM   4114  O   LEU B 256      -9.143 -33.860  -1.771  1.00  0.00              
ATOM   4115  CB  LEU B 256     -10.604 -34.388   1.176  1.00  0.00              
ATOM   4116  CG  LEU B 256     -11.092 -35.603   0.376  1.00  0.00              
ATOM   4117  CD1 LEU B 256      -9.992 -36.655   0.327  1.00  0.00              
ATOM   4118  CD2 LEU B 256     -12.353 -36.160   1.018  1.00  0.00              
ATOM   4119  H   LEU B 256      -9.633 -32.279   2.229  1.00  0.00              
ATOM   4120  HA  LEU B 256      -8.518 -34.344   0.564  1.00  0.00              
ATOM   4121 1HB  LEU B 256     -10.374 -34.727   2.185  1.00  0.00              
ATOM   4122 2HB  LEU B 256     -11.427 -33.676   1.233  1.00  0.00              
ATOM   4123  HG  LEU B 256     -11.310 -35.300  -0.648  1.00  0.00              
ATOM   4124 1HD1 LEU B 256     -10.339 -37.517  -0.242  1.00  0.00              
ATOM   4125 2HD1 LEU B 256      -9.109 -36.235  -0.155  1.00  0.00              
ATOM   4126 3HD1 LEU B 256      -9.741 -36.966   1.340  1.00  0.00              
ATOM   4127 1HD2 LEU B 256     -12.701 -37.023   0.449  1.00  0.00              
ATOM   4128 2HD2 LEU B 256     -12.136 -36.465   2.042  1.00  0.00              
ATOM   4129 3HD2 LEU B 256     -13.128 -35.394   1.024  1.00  0.00              
ATOM   4130  N   LYS B 257     -10.430 -32.173  -1.030  1.00  0.00              
ATOM   4131  CA  LYS B 257     -10.726 -31.703  -2.368  1.00  0.00              
ATOM   4132  C   LYS B 257      -9.475 -31.182  -3.069  1.00  0.00              
ATOM   4133  O   LYS B 257      -9.381 -31.264  -4.290  1.00  0.00              
ATOM   4134  CB  LYS B 257     -11.797 -30.613  -2.320  1.00  0.00              
ATOM   4135  CG  LYS B 257     -13.181 -31.108  -1.920  1.00  0.00              
ATOM   4136  CD  LYS B 257     -14.182 -29.964  -1.864  1.00  0.00              
ATOM   4137  CE  LYS B 257     -15.564 -30.456  -1.459  1.00  0.00              
ATOM   4138  NZ  LYS B 257     -16.545 -29.341  -1.360  1.00  0.00              
ATOM   4139  H   LYS B 257     -10.821 -31.682  -0.238  1.00  0.00              
ATOM   4140  HA  LYS B 257     -11.033 -32.556  -2.974  1.00  0.00              
ATOM   4141 1HB  LYS B 257     -11.500 -29.841  -1.610  1.00  0.00              
ATOM   4142 2HB  LYS B 257     -11.881 -30.141  -3.300  1.00  0.00              
ATOM   4143 1HG  LYS B 257     -13.527 -31.846  -2.645  1.00  0.00              
ATOM   4144 2HG  LYS B 257     -13.129 -31.582  -0.941  1.00  0.00              
ATOM   4145 1HD  LYS B 257     -13.845 -29.220  -1.141  1.00  0.00              
ATOM   4146 2HD  LYS B 257     -14.249 -29.489  -2.843  1.00  0.00              
ATOM   4147 1HE  LYS B 257     -15.923 -31.175  -2.194  1.00  0.00              
ATOM   4148 2HE  LYS B 257     -15.504 -30.956  -0.493  1.00  0.00              
ATOM   4149 1HZ  LYS B 257     -17.447 -29.708  -1.090  1.00  0.00              
ATOM   4150 2HZ  LYS B 257     -16.231 -28.676  -0.667  1.00  0.00              
ATOM   4151 3HZ  LYS B 257     -16.624 -28.881  -2.256  1.00  0.00              
ATOM   4152  N   LEU B 258      -8.532 -30.656  -2.288  1.00  0.00              
ATOM   4153  CA  LEU B 258      -7.220 -30.214  -2.747  1.00  0.00              
ATOM   4154  C   LEU B 258      -6.305 -31.370  -3.152  1.00  0.00              
ATOM   4155  O   LEU B 258      -5.646 -31.323  -4.192  1.00  0.00              
ATOM   4156  CB  LEU B 258      -6.540 -29.390  -1.647  1.00  0.00              
ATOM   4157  CG  LEU B 258      -5.153 -28.832  -1.994  1.00  0.00              
ATOM   4158  CD1 LEU B 258      -5.263 -27.918  -3.207  1.00  0.00              
ATOM   4159  CD2 LEU B 258      -4.592 -28.084  -0.794  1.00  0.00              
ATOM   4160  H   LEU B 258      -8.766 -30.568  -1.309  1.00  0.00              
ATOM   4161  HA  LEU B 258      -7.357 -29.564  -3.611  1.00  0.00              
ATOM   4162 1HB  LEU B 258      -7.182 -28.548  -1.396  1.00  0.00              
ATOM   4163 2HB  LEU B 258      -6.433 -30.016  -0.761  1.00  0.00              
ATOM   4164  HG  LEU B 258      -4.485 -29.653  -2.255  1.00  0.00              
ATOM   4165 1HD1 LEU B 258      -4.278 -27.521  -3.453  1.00  0.00              
ATOM   4166 2HD1 LEU B 258      -5.648 -28.483  -4.055  1.00  0.00              
ATOM   4167 3HD1 LEU B 258      -5.939 -27.094  -2.981  1.00  0.00              
ATOM   4168 1HD2 LEU B 258      -3.606 -27.688  -1.040  1.00  0.00              
ATOM   4169 2HD2 LEU B 258      -5.259 -27.262  -0.533  1.00  0.00              
ATOM   4170 3HD2 LEU B 258      -4.508 -28.766   0.053  1.00  0.00              
ATOM   4171  N   GLU B 259      -6.257 -32.388  -2.293  1.00  0.00              
ATOM   4172  CA  GLU B 259      -5.435 -33.561  -2.475  1.00  0.00              
ATOM   4173  C   GLU B 259      -5.795 -34.307  -3.756  1.00  0.00              
ATOM   4174  O   GLU B 259      -4.904 -34.738  -4.484  1.00  0.00              
ATOM   4175  CB  GLU B 259      -5.577 -34.492  -1.268  1.00  0.00              
ATOM   4176  CG  GLU B 259      -4.657 -35.704  -1.298  1.00  0.00              
ATOM   4177  CD  GLU B 259      -4.742 -36.533  -0.047  1.00  0.00              
ATOM   4178  OE1 GLU B 259      -5.485 -36.172   0.834  1.00  0.00              
ATOM   4179  OE2 GLU B 259      -4.062 -37.529   0.029  1.00  0.00              
ATOM   4180  H   GLU B 259      -6.839 -32.317  -1.471  1.00  0.00              
ATOM   4181  HA  GLU B 259      -4.394 -33.245  -2.550  1.00  0.00              
ATOM   4182 1HB  GLU B 259      -5.370 -33.936  -0.354  1.00  0.00              
ATOM   4183 2HB  GLU B 259      -6.604 -34.853  -1.207  1.00  0.00              
ATOM   4184 1HG  GLU B 259      -4.921 -36.327  -2.151  1.00  0.00              
ATOM   4185 2HG  GLU B 259      -3.631 -35.365  -1.434  1.00  0.00              
ATOM   4186  N   TYR B 260      -7.099 -34.423  -4.020  1.00  0.00              
ATOM   4187  CA  TYR B 260      -7.636 -35.134  -5.178  1.00  0.00              
ATOM   4188  C   TYR B 260      -8.525 -34.260  -6.071  1.00  0.00              
ATOM   4189  O   TYR B 260      -8.144 -33.936  -7.207  1.00  0.00              
ATOM   4190  CB  TYR B 260      -8.417 -36.365  -4.712  1.00  0.00              
ATOM   4191  CG  TYR B 260      -7.569 -37.390  -3.993  1.00  0.00              
ATOM   4192  CD1 TYR B 260      -7.664 -37.526  -2.616  1.00  0.00              
ATOM   4193  CD2 TYR B 260      -6.696 -38.194  -4.710  1.00  0.00              
ATOM   4194  CE1 TYR B 260      -6.889 -38.463  -1.959  1.00  0.00              
ATOM   4195  CE2 TYR B 260      -5.921 -39.130  -4.054  1.00  0.00              
ATOM   4196  CZ  TYR B 260      -6.016 -39.266  -2.684  1.00  0.00              
ATOM   4197  OH  TYR B 260      -5.244 -40.199  -2.030  1.00  0.00              
ATOM   4198  H   TYR B 260      -7.738 -33.986  -3.372  1.00  0.00              
ATOM   4199  HA  TYR B 260      -6.804 -35.436  -5.815  1.00  0.00              
ATOM   4200 1HB  TYR B 260      -9.218 -36.054  -4.040  1.00  0.00              
ATOM   4201 2HB  TYR B 260      -8.880 -36.849  -5.571  1.00  0.00              
ATOM   4202  HD1 TYR B 260      -8.350 -36.894  -2.051  1.00  0.00              
ATOM   4203  HD2 TYR B 260      -6.620 -38.086  -5.792  1.00  0.00              
ATOM   4204  HE1 TYR B 260      -6.964 -38.570  -0.877  1.00  0.00              
ATOM   4205  HE2 TYR B 260      -5.234 -39.762  -4.618  1.00  0.00              
ATOM   4206  HH  TYR B 260      -5.416 -40.150  -1.086  1.00  0.00              
ATOM   4207  N   GLY B 261      -9.695 -33.875  -5.558  1.00  0.00              
ATOM   4208  CA  GLY B 261     -10.657 -33.084  -6.336  1.00  0.00              
ATOM   4209  C   GLY B 261     -12.085 -33.099  -5.814  1.00  0.00              
ATOM   4210  O   GLY B 261     -12.479 -33.986  -5.058  1.00  0.00              
ATOM   4211  OXT GLY B 261     -12.852 -32.235  -6.140  1.00  0.00              
ATOM   4212  H   GLY B 261      -9.925 -34.136  -4.609  1.00  0.00              
ATOM   4213 1HA  GLY B 261     -10.331 -32.044  -6.368  1.00  0.00              
ATOM   4214 2HA  GLY B 261     -10.680 -33.446  -7.363  1.00  0.00              
TER                                                                             

complete: res ss phi psi omega frag rama seq
   1 L     0.000    0.000    0.000 ----      0.00 G
   2 H     0.000    0.000    0.000 ----      0.00 P
   3 H     0.000    0.000    0.000 ----      0.00 L
   4 H     0.000    0.000    0.000 ----      0.00 G
   5 H     0.000    0.000    0.000 ----      0.00 S
   6 H     0.000    0.000    0.000 ----      0.00 M
   7 H     0.000    0.000    0.000 ----      0.00 S
   8 H     0.000    0.000    0.000 ----      0.00 Q
   9 H     0.000    0.000    0.000 ----      0.00 S
  10 H     0.000    0.000    0.000 ----      0.00 N
  11 H     0.000    0.000    0.000 ----      0.00 R
  12 H     0.000    0.000    0.000 ----      0.00 E
  13 H     0.000    0.000    0.000 ----      0.00 L
  14 H     0.000    0.000    0.000 ----      0.00 V
  15 H     0.000    0.000    0.000 ----      0.00 V
  16 H     0.000    0.000    0.000 ----      0.00 D
  17 H     0.000    0.000    0.000 ----      0.00 F
  18 H     0.000    0.000    0.000 ----      0.00 L
  19 H     0.000    0.000    0.000 ----      0.00 S
  20 H     0.000    0.000    0.000 ----      0.00 Y
  21 H     0.000    0.000    0.000 ----      0.00 K
  22 H     0.000    0.000    0.000 ----      0.00 L
  23 H     0.000    0.000    0.000 ----      0.00 S
  24 H     0.000    0.000    0.000 ----      0.00 Q
  25 H     0.000    0.000    0.000 ----      0.00 K
  26 L     0.000    0.000    0.000 ----      0.00 G
  27 L     0.000    0.000    0.000 ----      0.00 Y
  28 L     0.000    0.000    0.000 ----      0.00 S
  29 L     0.000    0.000    0.000 ----      0.00 W
  30 L     0.000    0.000    0.000 ----      0.00 S
  31 H     0.000    0.000    0.000 ----      0.00 Q
  32 H     0.000    0.000    0.000 ----      0.00 M
  33 H     0.000    0.000    0.000 ----      0.00 A
  34 H     0.000    0.000    0.000 ----      0.00 A
  35 H     0.000    0.000    0.000 ----      0.00 V
  36 H     0.000    0.000    0.000 ----      0.00 K
  37 H     0.000    0.000    0.000 ----      0.00 Q
  38 H     0.000    0.000    0.000 ----      0.00 A
  39 H     0.000    0.000    0.000 ----      0.00 L
  40 H     0.000    0.000    0.000 ----      0.00 R
  41 H     0.000    0.000    0.000 ----      0.00 E
  42 H     0.000    0.000    0.000 ----      0.00 A
  43 H     0.000    0.000    0.000 ----      0.00 G
  44 H     0.000    0.000    0.000 ----      0.00 D
  45 H     0.000    0.000    0.000 ----      0.00 E
  46 H     0.000    0.000    0.000 ----      0.00 F
  47 H     0.000    0.000    0.000 ----      0.00 E
  48 H     0.000    0.000    0.000 ----      0.00 L
  49 H     0.000    0.000    0.000 ----      0.00 R
  50 L     0.000    0.000    0.000 ----      0.00 Y
  51 H     0.000    0.000    0.000 ----      0.00 R
  52 H     0.000    0.000    0.000 ----      0.00 R
  53 H     0.000    0.000    0.000 ----      0.00 A
  54 H     0.000    0.000    0.000 ----      0.00 F
  55 H     0.000    0.000    0.000 ----      0.00 S
  56 H     0.000    0.000    0.000 ----      0.00 D
  57 H     0.000    0.000    0.000 ----      0.00 L
  58 H     0.000    0.000    0.000 ----      0.00 T
  59 H     0.000    0.000    0.000 ----      0.00 S
  60 L     0.000    0.000    0.000 ----      0.00 Q
  61 L     0.000    0.000    0.000 ----      0.00 L
  62 L     0.000    0.000    0.000 ----      0.00 H
  63 L     0.000    0.000    0.000 ----      0.00 I
  64 L     0.000    0.000    0.000 ----      0.00 T
  65 H     0.000    0.000    0.000 ----      0.00 P
  66 H     0.000    0.000    0.000 ----      0.00 G
  67 H     0.000    0.000    0.000 ----      0.00 T
  68 H     0.000    0.000    0.000 ----      0.00 A
  69 H     0.000    0.000    0.000 ----      0.00 Y
  70 H     0.000    0.000    0.000 ----      0.00 Q
  71 H     0.000    0.000    0.000 ----      0.00 S
  72 H     0.000    0.000    0.000 ----      0.00 F
  73 H     0.000    0.000    0.000 ----      0.00 E
  74 H     0.000    0.000    0.000 ----      0.00 Q
  75 H     0.000    0.000    0.000 ----      0.00 V
  76 H     0.000    0.000    0.000 ----      0.00 V
  77 H     0.000    0.000    0.000 ----      0.00 N
  78 H     0.000    0.000    0.000 ----      0.00 E
  79 H     0.000    0.000    0.000 ----      0.00 L
  80 L     0.000    0.000    0.000 ----      0.00 F
  81 L     0.000    0.000    0.000 ----      0.00 R
  82 L     0.000    0.000    0.000 ----      0.00 D
  83 L     0.000    0.000    0.000 ----      0.00 G
  84 L     0.000    0.000    0.000 ----      0.00 V
  85 L     0.000    0.000    0.000 ----      0.00 N
  86 H     0.000    0.000    0.000 ----      0.00 W
  87 H     0.000    0.000    0.000 ----      0.00 G
  88 H     0.000    0.000    0.000 ----      0.00 R
  89 H     0.000    0.000    0.000 ----      0.00 I
  90 H     0.000    0.000    0.000 ----      0.00 V
  91 H     0.000    0.000    0.000 ----      0.00 A
  92 H     0.000    0.000    0.000 ----      0.00 F
  93 H     0.000    0.000    0.000 ----      0.00 F
  94 H     0.000    0.000    0.000 ----      0.00 S
  95 H     0.000    0.000    0.000 ----      0.00 F
  96 H     0.000    0.000    0.000 ----      0.00 G
  97 H     0.000    0.000    0.000 ----      0.00 G
  98 H     0.000    0.000    0.000 ----      0.00 A
  99 H     0.000    0.000    0.000 ----      0.00 L
 100 H     0.000    0.000    0.000 ----      0.00 C
 101 H     0.000    0.000    0.000 ----      0.00 V
 102 H     0.000    0.000    0.000 ----      0.00 E
 103 H     0.000    0.000    0.000 ----      0.00 S
 104 H     0.000    0.000    0.000 ----      0.00 V
 105 H     0.000    0.000    0.000 ----      0.00 D
 106 L     0.000    0.000    0.000 ----      0.00 K
 107 L     0.000    0.000    0.000 ----      0.00 E
 108 L     0.000    0.000    0.000 ----      0.00 M
 109 H     0.000    0.000    0.000 ----      0.00 Q
 110 H     0.000    0.000    0.000 ----      0.00 V
 111 H     0.000    0.000    0.000 ----      0.00 L
 112 H     0.000    0.000    0.000 ----      0.00 V
 113 H     0.000    0.000    0.000 ----      0.00 S
 114 H     0.000    0.000    0.000 ----      0.00 R
 115 H     0.000    0.000    0.000 ----      0.00 I
 116 H     0.000    0.000    0.000 ----      0.00 A
 117 H     0.000    0.000    0.000 ----      0.00 A
 118 H     0.000    0.000    0.000 ----      0.00 W
 119 H     0.000    0.000    0.000 ----      0.00 M
 120 H     0.000    0.000    0.000 ----      0.00 A
 121 H     0.000    0.000    0.000 ----      0.00 T
 122 H     0.000    0.000    0.000 ----      0.00 Y
 123 H     0.000    0.000    0.000 ----      0.00 L
 124 H     0.000    0.000    0.000 ----      0.00 N
 125 H     0.000    0.000    0.000 ----      0.00 D
 126 H     0.000    0.000    0.000 ----      0.00 H
 127 H     0.000    0.000    0.000 ----      0.00 L
 128 H     0.000    0.000    0.000 ----      0.00 E
 129 H     0.000    0.000    0.000 ----      0.00 P
 130 H     0.000    0.000    0.000 ----      0.00 W
 131 H     0.000    0.000    0.000 ----      0.00 I
 132 H     0.000    0.000    0.000 ----      0.00 Q
 133 H     0.000    0.000    0.000 ----      0.00 E
 134 H     0.000    0.000    0.000 ----      0.00 N
 135 L     0.000    0.000    0.000 ----      0.00 G
 136 H     0.000    0.000    0.000 ----      0.00 G
 137 H     0.000    0.000    0.000 ----      0.00 W
 138 H     0.000    0.000    0.000 ----      0.00 D
 139 H     0.000    0.000    0.000 ----      0.00 T
 140 H     0.000    0.000    0.000 ----      0.00 F
 141 H     0.000    0.000    0.000 ----      0.00 V
 142 H     0.000    0.000    0.000 ----      0.00 E
 143 H     0.000    0.000    0.000 ----      0.00 L
 144 H     0.000    0.000    0.000 ----      0.00 Y
 145 L     0.000    0.000    0.000 ----      0.00 G
 146 L     0.000    0.000    0.000 ----      0.00 D
 147 H     0.000    0.000    0.000 ----      0.00 P
 148 H     0.000    0.000    0.000 ----      0.00 K
 149 H     0.000    0.000    0.000 ----      0.00 K
 150 H     0.000    0.000    0.000 ----      0.00 V
 151 H     0.000    0.000    0.000 ----      0.00 L
 152 H     0.000    0.000    0.000 ----      0.00 D
 153 H     0.000    0.000    0.000 ----      0.00 K
 154 H     0.000    0.000    0.000 ----      0.00 A
 155 H     0.000    0.000    0.000 ----      0.00 K
 156 H     0.000    0.000    0.000 ----      0.00 D
 157 H     0.000    0.000    0.000 ----      0.00 Q
 158 H     0.000    0.000    0.000 ----      0.00 A
 159 H     0.000    0.000    0.000 ----      0.00 E
 160 H     0.000    0.000    0.000 ----      0.00 N
 161 H     0.000    0.000    0.000 ----      0.00 R
 162 H     0.000    0.000    0.000 ----      0.00 V
 163 H     0.000    0.000    0.000 ----      0.00 R
 164 H     0.000    0.000    0.000 ----      0.00 E
 165 H     0.000    0.000    0.000 ----      0.00 L
 166 H     0.000    0.000    0.000 ----      0.00 K
 167 H     0.000    0.000    0.000 ----      0.00 Q
 168 H     0.000    0.000    0.000 ----      0.00 K
 169 H     0.000    0.000    0.000 ----      0.00 L
 170 H     0.000    0.000    0.000 ----      0.00 E
 171 H     0.000    0.000    0.000 ----      0.00 E
 172 H     0.000    0.000    0.000 ----      0.00 L
 173 H     0.000    0.000    0.000 ----      0.00 Y
 174 H     0.000    0.000    0.000 ----      0.00 K
 175 H     0.000    0.000    0.000 ----      0.00 E
 176 H     0.000    0.000    0.000 ----      0.00 A
 177 L     0.000    0.000    0.000 ----      0.00 R
 178 L     0.000    0.000    0.000 ----      0.00 K
 179 L     0.000    0.000    0.000 ----      0.00 L
 180 L     0.000    0.000    0.000 ----      0.00 D
 181 L     0.000    0.000    0.000 ----      0.00 L
 182 L     0.000    0.000    0.000 ----      0.00 T
 183 H     0.000    0.000    0.000 ----      0.00 Q
 184 H     0.000    0.000    0.000 ----      0.00 E
 185 H     0.000    0.000    0.000 ----      0.00 D
 186 H     0.000    0.000    0.000 ----      0.00 R
 187 H     0.000    0.000    0.000 ----      0.00 K
 188 H     0.000    0.000    0.000 ----      0.00 R
 189 H     0.000    0.000    0.000 ----      0.00 L
 190 H     0.000    0.000    0.000 ----      0.00 L
 191 H     0.000    0.000    0.000 ----      0.00 L
 192 H     0.000    0.000    0.000 ----      0.00 Q
 193 H     0.000    0.000    0.000 ----      0.00 Y
 194 H     0.000    0.000    0.000 ----      0.00 I
 195 H     0.000    0.000    0.000 ----      0.00 A
 196 H     0.000    0.000    0.000 ----      0.00 A
 197 H     0.000    0.000    0.000 ----      0.00 M
 198 H     0.000    0.000    0.000 ----      0.00 L
 199 H     0.000    0.000    0.000 ----      0.00 A
 200 H     0.000    0.000    0.000 ----      0.00 A
 201 H     0.000    0.000    0.000 ----      0.00 I
 202 H     0.000    0.000    0.000 ----      0.00 G
 203 H     0.000    0.000    0.000 ----      0.00 D
 204 H     0.000    0.000    0.000 ----      0.00 L
 205 H     0.000    0.000    0.000 ----      0.00 E
 206 H     0.000    0.000    0.000 ----      0.00 N
 207 H     0.000    0.000    0.000 ----      0.00 A
 208 H     0.000    0.000    0.000 ----      0.00 I
 209 H     0.000    0.000    0.000 ----      0.00 R
 210 H     0.000    0.000    0.000 ----      0.00 W
 211 H     0.000    0.000    0.000 ----      0.00 A
 212 H     0.000    0.000    0.000 ----      0.00 K
 213 H     0.000    0.000    0.000 ----      0.00 R
 214 H     0.000    0.000    0.000 ----      0.00 E
 215 H     0.000    0.000    0.000 ----      0.00 A
 216 H     0.000    0.000    0.000 ----      0.00 D
 217 H     0.000    0.000    0.000 ----      0.00 K
 218 H     0.000    0.000    0.000 ----      0.00 L
 219 H     0.000    0.000    0.000 ----      0.00 K
 220 H     0.000    0.000    0.000 ----      0.00 K
 221 L     0.000    0.000    0.000 ----      0.00 A
 222 L     0.000    0.000    0.000 ----      0.00 G
 223 L     0.000    0.000    0.000 ----      0.00 L
 224 L     0.000    0.000    0.000 ----      0.00 V
 225 L     0.000    0.000    0.000 ----      0.00 N
 226 H     0.000    0.000    0.000 ----      0.00 S
 227 H     0.000    0.000    0.000 ----      0.00 Q
 228 H     0.000    0.000    0.000 ----      0.00 Q
 229 H     0.000    0.000    0.000 ----      0.00 L
 230 H     0.000    0.000    0.000 ----      0.00 D
 231 H     0.000    0.000    0.000 ----      0.00 E
 232 H     0.000    0.000    0.000 ----      0.00 L
 233 H     0.000    0.000    0.000 ----      0.00 K
 234 H     0.000    0.000    0.000 ----      0.00 R
 235 H     0.000    0.000    0.000 ----      0.00 R
 236 H     0.000    0.000    0.000 ----      0.00 L
 237 H     0.000    0.000    0.000 ----      0.00 E
 238 H     0.000    0.000    0.000 ----      0.00 E
 239 H     0.000    0.000    0.000 ----      0.00 L
 240 H     0.000    0.000    0.000 ----      0.00 A
 241 H     0.000    0.000    0.000 ----      0.00 K
 242 H     0.000    0.000    0.000 ----      0.00 E
 243 H     0.000    0.000    0.000 ----      0.00 A
 244 H     0.000    0.000    0.000 ----      0.00 A
 245 H     0.000    0.000    0.000 ----      0.00 E
 246 H     0.000    0.000    0.000 ----      0.00 K
 247 H     0.000    0.000    0.000 ----      0.00 A
 248 H     0.000    0.000    0.000 ----      0.00 A
 249 H     0.000    0.000    0.000 ----      0.00 D
 250 H     0.000    0.000    0.000 ----      0.00 Y
 251 H     0.000    0.000    0.000 ----      0.00 G
 252 H     0.000    0.000    0.000 ----      0.00 E
 253 H     0.000    0.000    0.000 ----      0.00 E
 254 H     0.000    0.000    0.000 ----      0.00 F
 255 H     0.000    0.000    0.000 ----      0.00 N
 256 H     0.000    0.000    0.000 ----      0.00 L
 257 H     0.000    0.000    0.000 ----      0.00 K
 258 H     0.000    0.000    0.000 ----      0.00 L
 259 H     0.000    0.000    0.000 ----      0.00 E
 260 L     0.000    0.000    0.000 ----      0.00 Y
 261 L     0.000    0.000    0.000 ----      0.00 G
