# Supplementary material for: Computationally designed high specificity inhibitors delineate the roles of BCL2 family proteins in cancer
Source: eLife. 2016 Nov 2;5:e20352. doi: 10.7554/eLife.20352 (PMC5127641; doi:10.7554/eLife.20352)
Supplement: Supplementary file 2. — PDB models of all computationally designed proteins (CDPs). Please see Supplementary file 1A for descriptions and computational statistics. DOI: http://dx.doi.org/10.7554/eLife.20352.027 [file elife-20352-supp2.gz › CDP_models/X-CDP05.pdb]

ATOM      1  N   GLY A   1      33.834  -4.113  24.700  1.00  0.00              
ATOM      2  CA  GLY A   1      34.455  -5.342  24.229  1.00  0.00              
ATOM      3  C   GLY A   1      33.668  -6.577  24.625  1.00  0.00              
ATOM      4  O   GLY A   1      32.608  -6.469  25.248  1.00  0.00              
ATOM      5 1H   GLY A   1      34.387  -3.330  24.416  1.00  0.00              
ATOM      6 2H   GLY A   1      32.917  -4.032  24.310  1.00  0.00              
ATOM      7 3H   GLY A   1      33.771  -4.132  25.698  1.00  0.00              
ATOM      8 1HA  GLY A   1      34.546  -5.311  23.143  1.00  0.00              
ATOM      9 2HA  GLY A   1      35.464  -5.418  24.634  1.00  0.00              
ATOM     10  N   PRO A   2      34.189  -7.766  24.275  1.00  0.00              
ATOM     11  CA  PRO A   2      33.560  -9.048  24.621  1.00  0.00              
ATOM     12  C   PRO A   2      33.284  -9.182  26.118  1.00  0.00              
ATOM     13  O   PRO A   2      32.282  -9.764  26.528  1.00  0.00              
ATOM     14  CB  PRO A   2      34.600 -10.071  24.154  1.00  0.00              
ATOM     15  CG  PRO A   2      35.300  -9.392  23.027  1.00  0.00              
ATOM     16  CD  PRO A   2      35.413  -7.957  23.466  1.00  0.00              
ATOM     17  HA  PRO A   2      32.640  -9.170  24.032  1.00  0.00              
ATOM     18 1HB  PRO A   2      35.276 -10.326  24.984  1.00  0.00              
ATOM     19 2HB  PRO A   2      34.101 -11.002  23.848  1.00  0.00              
ATOM     20 1HG  PRO A   2      36.281  -9.860  22.852  1.00  0.00              
ATOM     21 2HG  PRO A   2      34.723  -9.507  22.097  1.00  0.00              
ATOM     22 1HD  PRO A   2      36.324  -7.827  24.068  1.00  0.00              
ATOM     23 2HD  PRO A   2      35.436  -7.303  22.582  1.00  0.00              
ATOM     24  N   LEU A   3      34.189  -8.654  26.927  1.00  0.00              
ATOM     25  CA  LEU A   3      34.032  -8.684  28.371  1.00  0.00              
ATOM     26  C   LEU A   3      32.845  -7.825  28.821  1.00  0.00              
ATOM     27  O   LEU A   3      32.132  -8.170  29.767  1.00  0.00              
ATOM     28  CB  LEU A   3      35.318  -8.193  29.047  1.00  0.00              
ATOM     29  CG  LEU A   3      36.539  -9.111  28.900  1.00  0.00              
ATOM     30  CD1 LEU A   3      37.766  -8.421  29.479  1.00  0.00              
ATOM     31  CD2 LEU A   3      36.270 -10.431  29.605  1.00  0.00              
ATOM     32  H   LEU A   3      35.010  -8.220  26.531  1.00  0.00              
ATOM     33  HA  LEU A   3      33.838  -9.712  28.676  1.00  0.00              
ATOM     34 1HB  LEU A   3      35.581  -7.223  28.629  1.00  0.00              
ATOM     35 2HB  LEU A   3      35.125  -8.067  30.112  1.00  0.00              
ATOM     36  HG  LEU A   3      36.729  -9.297  27.842  1.00  0.00              
ATOM     37 1HD1 LEU A   3      38.634  -9.072  29.374  1.00  0.00              
ATOM     38 2HD1 LEU A   3      37.947  -7.489  28.943  1.00  0.00              
ATOM     39 3HD1 LEU A   3      37.599  -8.207  30.534  1.00  0.00              
ATOM     40 1HD2 LEU A   3      37.137 -11.084  29.500  1.00  0.00              
ATOM     41 2HD2 LEU A   3      36.081 -10.247  30.663  1.00  0.00              
ATOM     42 3HD2 LEU A   3      35.398 -10.911  29.160  1.00  0.00              
ATOM     43  N   GLY A   4      32.642  -6.713  28.129  1.00  0.00              
ATOM     44  CA  GLY A   4      31.481  -5.876  28.364  1.00  0.00              
ATOM     45  C   GLY A   4      30.199  -6.608  28.025  1.00  0.00              
ATOM     46  O   GLY A   4      29.223  -6.544  28.778  1.00  0.00              
ATOM     47  H   GLY A   4      33.309  -6.440  27.422  1.00  0.00              
ATOM     48 1HA  GLY A   4      31.461  -5.566  29.409  1.00  0.00              
ATOM     49 2HA  GLY A   4      31.557  -4.971  27.763  1.00  0.00              
ATOM     50  N   SER A   5      30.195  -7.306  26.891  1.00  0.00              
ATOM     51  CA  SER A   5      29.036  -8.102  26.495  1.00  0.00              
ATOM     52  C   SER A   5      28.750  -9.215  27.500  1.00  0.00              
ATOM     53  O   SER A   5      27.593  -9.489  27.820  1.00  0.00              
ATOM     54  CB  SER A   5      29.262  -8.698  25.119  1.00  0.00              
ATOM     55  OG  SER A   5      29.324  -7.697  24.141  1.00  0.00              
ATOM     56  H   SER A   5      31.007  -7.288  26.291  1.00  0.00              
ATOM     57  HA  SER A   5      28.160  -7.453  26.480  1.00  0.00              
ATOM     58 1HB  SER A   5      30.191  -9.269  25.118  1.00  0.00              
ATOM     59 2HB  SER A   5      28.454  -9.389  24.885  1.00  0.00              
ATOM     60  HG  SER A   5      30.211  -7.332  24.191  1.00  0.00              
ATOM     61  N   MET A   6      29.807  -9.837  28.007  1.00  0.00              
ATOM     62  CA  MET A   6      29.676 -10.863  29.027  1.00  0.00              
ATOM     63  C   MET A   6      29.042 -10.269  30.284  1.00  0.00              
ATOM     64  O   MET A   6      28.083 -10.824  30.831  1.00  0.00              
ATOM     65  CB  MET A   6      31.037 -11.479  29.342  1.00  0.00              
ATOM     66  CG  MET A   6      31.011 -12.538  30.435  1.00  0.00              
ATOM     67  SD  MET A   6      32.656 -13.157  30.842  1.00  0.00              
ATOM     68  CE  MET A   6      33.367 -11.726  31.649  1.00  0.00              
ATOM     69  H   MET A   6      30.728  -9.590  27.674  1.00  0.00              
ATOM     70  HA  MET A   6      29.029 -11.651  28.642  1.00  0.00              
ATOM     71 1HB  MET A   6      31.445 -11.938  28.442  1.00  0.00              
ATOM     72 2HB  MET A   6      31.729 -10.695  29.652  1.00  0.00              
ATOM     73 1HG  MET A   6      30.568 -12.118  31.337  1.00  0.00              
ATOM     74 2HG  MET A   6      30.397 -13.378  30.113  1.00  0.00              
ATOM     75 1HE  MET A   6      34.387 -11.952  31.960  1.00  0.00              
ATOM     76 2HE  MET A   6      33.376 -10.884  30.955  1.00  0.00              
ATOM     77 3HE  MET A   6      32.769 -11.467  32.524  1.00  0.00              
ATOM     78  N   SER A   7      29.570  -9.129  30.722  1.00  0.00              
ATOM     79  CA  SER A   7      29.085  -8.456  31.924  1.00  0.00              
ATOM     80  C   SER A   7      27.621  -8.102  31.781  1.00  0.00              
ATOM     81  O   SER A   7      26.834  -8.270  32.714  1.00  0.00              
ATOM     82  CB  SER A   7      29.893  -7.202  32.192  1.00  0.00              
ATOM     83  OG  SER A   7      31.224  -7.517  32.497  1.00  0.00              
ATOM     84  H   SER A   7      30.333  -8.719  30.203  1.00  0.00              
ATOM     85  HA  SER A   7      29.238  -9.118  32.777  1.00  0.00              
ATOM     86 1HB  SER A   7      29.861  -6.554  31.316  1.00  0.00              
ATOM     87 2HB  SER A   7      29.447  -6.652  33.021  1.00  0.00              
ATOM     88  HG  SER A   7      31.654  -7.690  31.657  1.00  0.00              
ATOM     89  N   GLN A   8      27.271  -7.594  30.608  1.00  0.00              
ATOM     90  CA  GLN A   8      25.906  -7.200  30.323  1.00  0.00              
ATOM     91  C   GLN A   8      24.985  -8.413  30.290  1.00  0.00              
ATOM     92  O   GLN A   8      23.845  -8.347  30.755  1.00  0.00              
ATOM     93  CB  GLN A   8      25.833  -6.445  28.993  1.00  0.00              
ATOM     94  CG  GLN A   8      24.459  -5.885  28.670  1.00  0.00              
ATOM     95  CD  GLN A   8      23.980  -4.890  29.710  1.00  0.00              
ATOM     96  OE1 GLN A   8      24.734  -4.017  30.148  1.00  0.00              
ATOM     97  NE2 GLN A   8      22.720  -5.017  30.113  1.00  0.00              
ATOM     98  H   GLN A   8      27.976  -7.479  29.893  1.00  0.00              
ATOM     99  HA  GLN A   8      25.559  -6.550  31.127  1.00  0.00              
ATOM    100 1HB  GLN A   8      26.540  -5.616  29.006  1.00  0.00              
ATOM    101 2HB  GLN A   8      26.125  -7.111  28.181  1.00  0.00              
ATOM    102 1HG  GLN A   8      24.502  -5.377  27.706  1.00  0.00              
ATOM    103 2HG  GLN A   8      23.743  -6.706  28.627  1.00  0.00              
ATOM    104 1HE2 GLN A   8      22.348  -4.389  30.798  1.00  0.00              
ATOM    105 2HE2 GLN A   8      22.143  -5.740  29.732  1.00  0.00              
ATOM    106  N   SER A   9      25.479  -9.522  29.744  1.00  0.00              
ATOM    107  CA  SER A   9      24.702 -10.754  29.738  1.00  0.00              
ATOM    108  C   SER A   9      24.379 -11.185  31.161  1.00  0.00              
ATOM    109  O   SER A   9      23.263 -11.616  31.444  1.00  0.00              
ATOM    110  CB  SER A   9      25.463 -11.854  29.023  1.00  0.00              
ATOM    111  OG  SER A   9      25.634 -11.546  27.667  1.00  0.00              
ATOM    112  H   SER A   9      26.400  -9.518  29.329  1.00  0.00              
ATOM    113  HA  SER A   9      23.758 -10.565  29.226  1.00  0.00              
ATOM    114 1HB  SER A   9      26.436 -11.989  29.494  1.00  0.00              
ATOM    115 2HB  SER A   9      24.920 -12.793  29.119  1.00  0.00              
ATOM    116  HG  SER A   9      26.362 -10.920  27.628  1.00  0.00              
ATOM    117  N   ASN A  10      25.354 -11.057  32.054  1.00  0.00              
ATOM    118  CA  ASN A  10      25.119 -11.333  33.466  1.00  0.00              
ATOM    119  C   ASN A  10      24.112 -10.355  34.075  1.00  0.00              
ATOM    120  O   ASN A  10      23.275 -10.746  34.893  1.00  0.00              
ATOM    121  CB  ASN A  10      26.427 -11.299  34.235  1.00  0.00              
ATOM    122  CG  ASN A  10      27.300 -12.488  33.943  1.00  0.00              
ATOM    123  OD1 ASN A  10      26.822 -13.520  33.459  1.00  0.00              
ATOM    124  ND2 ASN A  10      28.571 -12.363  34.229  1.00  0.00              
ATOM    125  H   ASN A  10      26.274 -10.764  31.756  1.00  0.00              
ATOM    126  HA  ASN A  10      24.639 -12.309  33.553  1.00  0.00              
ATOM    127 1HB  ASN A  10      26.974 -10.390  33.983  1.00  0.00              
ATOM    128 2HB  ASN A  10      26.219 -11.269  35.305  1.00  0.00              
ATOM    129 1HD2 ASN A  10      29.199 -13.122  34.056  1.00  0.00              
ATOM    130 2HD2 ASN A  10      28.914 -11.509  34.620  1.00  0.00              
ATOM    131  N   ARG A  11      24.170  -9.088  33.658  1.00  0.00              
ATOM    132  CA  ARG A  11      23.191  -8.109  34.118  1.00  0.00              
ATOM    133  C   ARG A  11      21.790  -8.517  33.685  1.00  0.00              
ATOM    134  O   ARG A  11      20.830  -8.351  34.434  1.00  0.00              
ATOM    135  CB  ARG A  11      23.509  -6.726  33.570  1.00  0.00              
ATOM    136  CG  ARG A  11      24.740  -6.067  34.173  1.00  0.00              
ATOM    137  CD  ARG A  11      25.092  -4.810  33.465  1.00  0.00              
ATOM    138  NE  ARG A  11      26.249  -4.159  34.059  1.00  0.00              
ATOM    139  CZ  ARG A  11      26.924  -3.137  33.498  1.00  0.00              
ATOM    140  NH1 ARG A  11      26.546  -2.662  32.332  1.00  0.00              
ATOM    141  NH2 ARG A  11      27.965  -2.612  34.120  1.00  0.00              
ATOM    142  H   ARG A  11      24.894  -8.796  33.018  1.00  0.00              
ATOM    143  HA  ARG A  11      23.219  -8.078  35.207  1.00  0.00              
ATOM    144 1HB  ARG A  11      23.663  -6.788  32.494  1.00  0.00              
ATOM    145 2HB  ARG A  11      22.662  -6.062  33.742  1.00  0.00              
ATOM    146 1HG  ARG A  11      24.549  -5.829  35.220  1.00  0.00              
ATOM    147 2HG  ARG A  11      25.588  -6.749  34.105  1.00  0.00              
ATOM    148 1HD  ARG A  11      25.324  -5.032  32.424  1.00  0.00              
ATOM    149 2HD  ARG A  11      24.252  -4.119  33.510  1.00  0.00              
ATOM    150  HE  ARG A  11      26.569  -4.497  34.957  1.00  0.00              
ATOM    151 1HH1 ARG A  11      25.750  -3.063  31.857  1.00  0.00              
ATOM    152 2HH1 ARG A  11      27.052  -1.896  31.911  1.00  0.00              
ATOM    153 1HH2 ARG A  11      28.255  -2.978  35.017  1.00  0.00              
ATOM    154 2HH2 ARG A  11      28.471  -1.846  33.700  1.00  0.00              
ATOM    155  N   GLU A  12      21.675  -9.054  32.477  1.00  0.00              
ATOM    156  CA  GLU A  12      20.377  -9.504  31.985  1.00  0.00              
ATOM    157  C   GLU A  12      19.855 -10.718  32.754  1.00  0.00              
ATOM    158  O   GLU A  12      18.650 -10.841  32.984  1.00  0.00              
ATOM    159  CB  GLU A  12      20.470  -9.839  30.495  1.00  0.00              
ATOM    160  CG  GLU A  12      20.769  -8.645  29.599  1.00  0.00              
ATOM    161  CD  GLU A  12      19.712  -7.578  29.674  1.00  0.00              
ATOM    162  OE1 GLU A  12      18.554  -7.918  29.727  1.00  0.00              
ATOM    163  OE2 GLU A  12      20.062  -6.422  29.678  1.00  0.00              
ATOM    164  H   GLU A  12      22.488  -9.157  31.886  1.00  0.00              
ATOM    165  HA  GLU A  12      19.646  -8.717  32.170  1.00  0.00              
ATOM    166 1HB  GLU A  12      21.253 -10.580  30.336  1.00  0.00              
ATOM    167 2HB  GLU A  12      19.530 -10.280  30.162  1.00  0.00              
ATOM    168 1HG  GLU A  12      21.725  -8.214  29.893  1.00  0.00              
ATOM    169 2HG  GLU A  12      20.858  -8.989  28.570  1.00  0.00              
ATOM    170  N   LEU A  13      20.762 -11.603  33.152  1.00  0.00              
ATOM    171  CA  LEU A  13      20.396 -12.762  33.951  1.00  0.00              
ATOM    172  C   LEU A  13      19.831 -12.288  35.296  1.00  0.00              
ATOM    173  O   LEU A  13      18.805 -12.786  35.765  1.00  0.00              
ATOM    174  CB  LEU A  13      21.611 -13.671  34.171  1.00  0.00              
ATOM    175  CG  LEU A  13      22.111 -14.426  32.933  1.00  0.00              
ATOM    176  CD1 LEU A  13      23.427 -15.120  33.257  1.00  0.00              
ATOM    177  CD2 LEU A  13      21.057 -15.431  32.491  1.00  0.00              
ATOM    178  H   LEU A  13      21.729 -11.469  32.894  1.00  0.00              
ATOM    179  HA  LEU A  13      19.632 -13.324  33.414  1.00  0.00              
ATOM    180 1HB  LEU A  13      22.435 -13.065  34.544  1.00  0.00              
ATOM    181 2HB  LEU A  13      21.359 -14.411  34.931  1.00  0.00              
ATOM    182  HG  LEU A  13      22.297 -13.718  32.125  1.00  0.00              
ATOM    183 1HD1 LEU A  13      23.782 -15.657  32.377  1.00  0.00              
ATOM    184 2HD1 LEU A  13      24.167 -14.377  33.551  1.00  0.00              
ATOM    185 3HD1 LEU A  13      23.274 -15.825  34.074  1.00  0.00              
ATOM    186 1HD2 LEU A  13      21.411 -15.967  31.610  1.00  0.00              
ATOM    187 2HD2 LEU A  13      20.870 -16.141  33.297  1.00  0.00              
ATOM    188 3HD2 LEU A  13      20.133 -14.906  32.249  1.00  0.00              
ATOM    189  N   VAL A  14      20.496 -11.305  35.896  1.00  0.00              
ATOM    190  CA  VAL A  14      20.046 -10.708  37.159  1.00  0.00              
ATOM    191  C   VAL A  14      18.627 -10.131  37.033  1.00  0.00              
ATOM    192  O   VAL A  14      17.767 -10.355  37.890  1.00  0.00              
ATOM    193  CB  VAL A  14      21.013  -9.592  37.595  1.00  0.00              
ATOM    194  CG1 VAL A  14      20.427  -8.800  38.754  1.00  0.00              
ATOM    195  CG2 VAL A  14      22.358 -10.192  37.977  1.00  0.00              
ATOM    196  H   VAL A  14      21.341 -10.961  35.463  1.00  0.00              
ATOM    197  HA  VAL A  14      19.991 -11.494  37.913  1.00  0.00              
ATOM    198  HB  VAL A  14      21.147  -8.896  36.766  1.00  0.00              
ATOM    199 1HG1 VAL A  14      21.124  -8.015  39.049  1.00  0.00              
ATOM    200 2HG1 VAL A  14      19.483  -8.350  38.447  1.00  0.00              
ATOM    201 3HG1 VAL A  14      20.254  -9.467  39.599  1.00  0.00              
ATOM    202 1HG2 VAL A  14      23.037  -9.397  38.283  1.00  0.00              
ATOM    203 2HG2 VAL A  14      22.223 -10.892  38.801  1.00  0.00              
ATOM    204 3HG2 VAL A  14      22.778 -10.718  37.119  1.00  0.00              
ATOM    205  N   VAL A  15      18.375  -9.406  35.951  1.00  0.00              
ATOM    206  CA  VAL A  15      17.038  -8.885  35.689  1.00  0.00              
ATOM    207  C   VAL A  15      15.997  -9.993  35.586  1.00  0.00              
ATOM    208  O   VAL A  15      14.932  -9.898  36.190  1.00  0.00              
ATOM    209  CB  VAL A  15      17.012  -8.014  34.429  1.00  0.00              
ATOM    210  CG1 VAL A  15      15.557  -7.694  34.007  1.00  0.00              
ATOM    211  CG2 VAL A  15      17.790  -6.747  34.683  1.00  0.00              
ATOM    212  H   VAL A  15      19.117  -9.207  35.296  1.00  0.00              
ATOM    213  HA  VAL A  15      16.734  -8.268  36.535  1.00  0.00              
ATOM    214  HB  VAL A  15      17.465  -8.568  33.606  1.00  0.00              
ATOM    215 1HG1 VAL A  15      15.566  -7.075  33.110  1.00  0.00              
ATOM    216 2HG1 VAL A  15      15.025  -8.623  33.801  1.00  0.00              
ATOM    217 3HG1 VAL A  15      15.055  -7.158  34.812  1.00  0.00              
ATOM    218 1HG2 VAL A  15      17.775  -6.125  33.789  1.00  0.00              
ATOM    219 2HG2 VAL A  15      17.338  -6.202  35.513  1.00  0.00              
ATOM    220 3HG2 VAL A  15      18.822  -6.997  34.933  1.00  0.00              
ATOM    221  N   ASP A  16      16.302 -11.048  34.835  1.00  0.00              
ATOM    222  CA  ASP A  16      15.381 -12.171  34.747  1.00  0.00              
ATOM    223  C   ASP A  16      15.136 -12.818  36.100  1.00  0.00              
ATOM    224  O   ASP A  16      14.011 -13.195  36.430  1.00  0.00              
ATOM    225  CB  ASP A  16      15.917 -13.220  33.770  1.00  0.00              
ATOM    226  CG  ASP A  16      15.833 -12.773  32.316  1.00  0.00              
ATOM    227  OD1 ASP A  16      15.131 -11.827  32.046  1.00  0.00              
ATOM    228  OD2 ASP A  16      16.471 -13.381  31.491  1.00  0.00              
ATOM    229  H   ASP A  16      17.171 -11.082  34.321  1.00  0.00              
ATOM    230  HA  ASP A  16      14.425 -11.806  34.371  1.00  0.00              
ATOM    231 1HB  ASP A  16      16.957 -13.441  34.007  1.00  0.00              
ATOM    232 2HB  ASP A  16      15.351 -14.145  33.883  1.00  0.00              
ATOM    233  N   PHE A  17      16.198 -12.938  36.886  1.00  0.00              
ATOM    234  CA  PHE A  17      16.080 -13.523  38.211  1.00  0.00              
ATOM    235  C   PHE A  17      15.231 -12.643  39.115  1.00  0.00              
ATOM    236  O   PHE A  17      14.447 -13.152  39.912  1.00  0.00              
ATOM    237  CB  PHE A  17      17.463 -13.726  38.834  1.00  0.00              
ATOM    238  CG  PHE A  17      18.328 -14.699  38.086  1.00  0.00              
ATOM    239  CD1 PHE A  17      17.761 -15.675  37.280  1.00  0.00              
ATOM    240  CD2 PHE A  17      19.710 -14.642  38.187  1.00  0.00              
ATOM    241  CE1 PHE A  17      18.556 -16.572  36.591  1.00  0.00              
ATOM    242  CE2 PHE A  17      20.507 -15.536  37.499  1.00  0.00              
ATOM    243  CZ  PHE A  17      19.929 -16.502  36.700  1.00  0.00              
ATOM    244  H   PHE A  17      17.102 -12.620  36.567  1.00  0.00              
ATOM    245  HA  PHE A  17      15.592 -14.495  38.118  1.00  0.00              
ATOM    246 1HB  PHE A  17      17.985 -12.771  38.878  1.00  0.00              
ATOM    247 2HB  PHE A  17      17.352 -14.085  39.856  1.00  0.00              
ATOM    248  HD1 PHE A  17      16.676 -15.730  37.193  1.00  0.00              
ATOM    249  HD2 PHE A  17      20.166 -13.879  38.818  1.00  0.00              
ATOM    250  HE1 PHE A  17      18.098 -17.334  35.961  1.00  0.00              
ATOM    251  HE2 PHE A  17      21.592 -15.480  37.586  1.00  0.00              
ATOM    252  HZ  PHE A  17      20.556 -17.209  36.159  1.00  0.00              
ATOM    253  N   LEU A  18      15.384 -11.327  38.996  1.00  0.00              
ATOM    254  CA  LEU A  18      14.552 -10.416  39.797  1.00  0.00              
ATOM    255  C   LEU A  18      13.085 -10.461  39.370  1.00  0.00              
ATOM    256  O   LEU A  18      12.194 -10.463  40.230  1.00  0.00              
ATOM    257  CB  LEU A  18      15.074  -8.979  39.676  1.00  0.00              
ATOM    258  CG  LEU A  18      16.432  -8.707  40.337  1.00  0.00              
ATOM    259  CD1 LEU A  18      16.912  -7.314  39.955  1.00  0.00              
ATOM    260  CD2 LEU A  18      16.298  -8.846  41.846  1.00  0.00              
ATOM    261  H   LEU A  18      16.067 -10.939  38.361  1.00  0.00              
ATOM    262  HA  LEU A  18      14.563 -10.757  40.831  1.00  0.00              
ATOM    263 1HB  LEU A  18      15.164  -8.730  38.619  1.00  0.00              
ATOM    264 2HB  LEU A  18      14.345  -8.305  40.125  1.00  0.00              
ATOM    265  HG  LEU A  18      17.166  -9.425  39.969  1.00  0.00              
ATOM    266 1HD1 LEU A  18      17.877  -7.120  40.425  1.00  0.00              
ATOM    267 2HD1 LEU A  18      17.017  -7.248  38.872  1.00  0.00              
ATOM    268 3HD1 LEU A  18      16.189  -6.574  40.296  1.00  0.00              
ATOM    269 1HD2 LEU A  18      17.263  -8.653  42.316  1.00  0.00              
ATOM    270 2HD2 LEU A  18      15.566  -8.128  42.214  1.00  0.00              
ATOM    271 3HD2 LEU A  18      15.971  -9.856  42.091  1.00  0.00              
ATOM    272  N   SER A  19      12.839 -10.539  38.063  1.00  0.00              
ATOM    273  CA  SER A  19      11.475 -10.637  37.555  1.00  0.00              
ATOM    274  C   SER A  19      10.802 -11.891  38.103  1.00  0.00              
ATOM    275  O   SER A  19       9.638 -11.868  38.508  1.00  0.00              
ATOM    276  CB  SER A  19      11.474 -10.664  36.039  1.00  0.00              
ATOM    277  OG  SER A  19      10.169 -10.771  35.540  1.00  0.00              
ATOM    278  H   SER A  19      13.608 -10.531  37.408  1.00  0.00              
ATOM    279  HA  SER A  19      10.920  -9.756  37.882  1.00  0.00              
ATOM    280 1HB  SER A  19      11.938  -9.754  35.659  1.00  0.00              
ATOM    281 2HB  SER A  19      12.070 -11.506  35.690  1.00  0.00              
ATOM    282  HG  SER A  19      10.147 -11.583  35.028  1.00  0.00              
ATOM    283  N   TYR A  20      11.535 -12.994  38.082  1.00  0.00              
ATOM    284  CA  TYR A  20      11.057 -14.243  38.654  1.00  0.00              
ATOM    285  C   TYR A  20      10.681 -14.087  40.123  1.00  0.00              
ATOM    286  O   TYR A  20       9.573 -14.448  40.522  1.00  0.00              
ATOM    287  CB  TYR A  20      12.114 -15.338  38.492  1.00  0.00              
ATOM    288  CG  TYR A  20      11.762 -16.634  39.187  1.00  0.00              
ATOM    289  CD1 TYR A  20      10.930 -17.552  38.564  1.00  0.00              
ATOM    290  CD2 TYR A  20      12.271 -16.904  40.449  1.00  0.00              
ATOM    291  CE1 TYR A  20      10.609 -18.736  39.199  1.00  0.00              
ATOM    292  CE2 TYR A  20      11.950 -18.088  41.084  1.00  0.00              
ATOM    293  CZ  TYR A  20      11.122 -19.001  40.464  1.00  0.00              
ATOM    294  OH  TYR A  20      10.802 -20.180  41.097  1.00  0.00              
ATOM    295  H   TYR A  20      12.451 -12.966  37.657  1.00  0.00              
ATOM    296  HA  TYR A  20      10.147 -14.537  38.130  1.00  0.00              
ATOM    297 1HB  TYR A  20      12.260 -15.549  37.431  1.00  0.00              
ATOM    298 2HB  TYR A  20      13.066 -14.986  38.889  1.00  0.00              
ATOM    299  HD1 TYR A  20      10.530 -17.339  37.572  1.00  0.00              
ATOM    300  HD2 TYR A  20      12.924 -16.182  40.939  1.00  0.00              
ATOM    301  HE1 TYR A  20       9.955 -19.457  38.710  1.00  0.00              
ATOM    302  HE2 TYR A  20      12.350 -18.300  42.076  1.00  0.00              
ATOM    303  HH  TYR A  20      11.234 -20.210  41.954  1.00  0.00              
ATOM    304  N   LYS A  21      11.594 -13.548  40.927  1.00  0.00              
ATOM    305  CA  LYS A  21      11.326 -13.379  42.352  1.00  0.00              
ATOM    306  C   LYS A  21      10.127 -12.469  42.584  1.00  0.00              
ATOM    307  O   LYS A  21       9.358 -12.695  43.521  1.00  0.00              
ATOM    308  CB  LYS A  21      12.557 -12.817  43.066  1.00  0.00              
ATOM    309  CG  LYS A  21      13.720 -13.794  43.179  1.00  0.00              
ATOM    310  CD  LYS A  21      14.916 -13.152  43.867  1.00  0.00              
ATOM    311  CE  LYS A  21      16.082 -14.125  43.972  1.00  0.00              
ATOM    312  NZ  LYS A  21      17.266 -13.505  44.626  1.00  0.00              
ATOM    313  H   LYS A  21      12.485 -13.251  40.555  1.00  0.00              
ATOM    314  HA  LYS A  21      11.074 -14.352  42.775  1.00  0.00              
ATOM    315 1HB  LYS A  21      12.913 -11.933  42.537  1.00  0.00              
ATOM    316 2HB  LYS A  21      12.282 -12.506  44.075  1.00  0.00              
ATOM    317 1HG  LYS A  21      13.407 -14.667  43.753  1.00  0.00              
ATOM    318 2HG  LYS A  21      14.016 -14.122  42.184  1.00  0.00              
ATOM    319 1HD  LYS A  21      15.234 -12.276  43.301  1.00  0.00              
ATOM    320 2HD  LYS A  21      14.631 -12.832  44.869  1.00  0.00              
ATOM    321 1HE  LYS A  21      15.777 -14.996  44.550  1.00  0.00              
ATOM    322 2HE  LYS A  21      16.367 -14.459  42.975  1.00  0.00              
ATOM    323 1HZ  LYS A  21      18.015 -14.180  44.676  1.00  0.00              
ATOM    324 2HZ  LYS A  21      17.569 -12.705  44.088  1.00  0.00              
ATOM    325 3HZ  LYS A  21      17.018 -13.207  45.559  1.00  0.00              
ATOM    326  N   LEU A  22       9.960 -11.454  41.736  1.00  0.00              
ATOM    327  CA  LEU A  22       8.816 -10.554  41.860  1.00  0.00              
ATOM    328  C   LEU A  22       7.538 -11.335  41.606  1.00  0.00              
ATOM    329  O   LEU A  22       6.599 -11.279  42.401  1.00  0.00              
ATOM    330  CB  LEU A  22       8.905  -9.366  40.893  1.00  0.00              
ATOM    331  CG  LEU A  22       9.958  -8.289  41.193  1.00  0.00              
ATOM    332  CD1 LEU A  22      10.060  -7.340  40.013  1.00  0.00              
ATOM    333  CD2 LEU A  22       9.605  -7.509  42.457  1.00  0.00              
ATOM    334  H   LEU A  22      10.629 -11.300  40.995  1.00  0.00              
ATOM    335  HA  LEU A  22       8.797 -10.157  42.874  1.00  0.00              
ATOM    336 1HB  LEU A  22       9.119  -9.746  39.895  1.00  0.00              
ATOM    337 2HB  LEU A  22       7.938  -8.864  40.868  1.00  0.00              
ATOM    338  HG  LEU A  22      10.931  -8.760  41.336  1.00  0.00              
ATOM    339 1HD1 LEU A  22      10.807  -6.575  40.224  1.00  0.00              
ATOM    340 2HD1 LEU A  22      10.353  -7.897  39.123  1.00  0.00              
ATOM    341 3HD1 LEU A  22       9.093  -6.866  39.843  1.00  0.00              
ATOM    342 1HD2 LEU A  22      10.370  -6.754  42.644  1.00  0.00              
ATOM    343 2HD2 LEU A  22       8.639  -7.022  42.326  1.00  0.00              
ATOM    344 3HD2 LEU A  22       9.555  -8.193  43.305  1.00  0.00              
ATOM    345  N   SER A  23       7.524 -12.085  40.506  1.00  0.00              
ATOM    346  CA  SER A  23       6.328 -12.824  40.108  1.00  0.00              
ATOM    347  C   SER A  23       5.910 -13.880  41.130  1.00  0.00              
ATOM    348  O   SER A  23       4.724 -14.184  41.257  1.00  0.00              
ATOM    349  CB  SER A  23       6.563 -13.488  38.765  1.00  0.00              
ATOM    350  OG  SER A  23       7.491 -14.532  38.877  1.00  0.00              
ATOM    351  H   SER A  23       8.353 -12.146  39.933  1.00  0.00              
ATOM    352  HA  SER A  23       5.494 -12.123  40.040  1.00  0.00              
ATOM    353 1HB  SER A  23       5.620 -13.876  38.381  1.00  0.00              
ATOM    354 2HB  SER A  23       6.927 -12.749  38.053  1.00  0.00              
ATOM    355  HG  SER A  23       8.167 -14.221  39.484  1.00  0.00              
ATOM    356  N   GLN A  24       6.876 -14.444  41.844  1.00  0.00              
ATOM    357  CA  GLN A  24       6.565 -15.406  42.888  1.00  0.00              
ATOM    358  C   GLN A  24       5.892 -14.751  44.086  1.00  0.00              
ATOM    359  O   GLN A  24       5.269 -15.431  44.900  1.00  0.00              
ATOM    360  CB  GLN A  24       7.839 -16.127  43.338  1.00  0.00              
ATOM    361  CG  GLN A  24       8.436 -17.048  42.289  1.00  0.00              
ATOM    362  CD  GLN A  24       7.511 -18.196  41.932  1.00  0.00              
ATOM    363  OE1 GLN A  24       7.025 -18.916  42.808  1.00  0.00              
ATOM    364  NE2 GLN A  24       7.262 -18.373  40.639  1.00  0.00              
ATOM    365  H   GLN A  24       7.841 -14.206  41.666  1.00  0.00              
ATOM    366  HA  GLN A  24       5.849 -16.126  42.493  1.00  0.00              
ATOM    367 1HB  GLN A  24       8.596 -15.391  43.611  1.00  0.00              
ATOM    368 2HB  GLN A  24       7.625 -16.722  44.226  1.00  0.00              
ATOM    369 1HG  GLN A  24       8.632 -16.472  41.384  1.00  0.00              
ATOM    370 2HG  GLN A  24       9.366 -17.466  42.674  1.00  0.00              
ATOM    371 1HE2 GLN A  24       6.659 -19.115  40.343  1.00  0.00              
ATOM    372 2HE2 GLN A  24       7.677 -17.766  39.961  1.00  0.00              
ATOM    373  N   LYS A  25       6.006 -13.431  44.178  1.00  0.00              
ATOM    374  CA  LYS A  25       5.398 -12.686  45.270  1.00  0.00              
ATOM    375  C   LYS A  25       4.167 -11.915  44.800  1.00  0.00              
ATOM    376  O   LYS A  25       3.581 -11.148  45.557  1.00  0.00              
ATOM    377  CB  LYS A  25       6.415 -11.727  45.891  1.00  0.00              
ATOM    378  CG  LYS A  25       7.593 -12.413  46.570  1.00  0.00              
ATOM    379  CD  LYS A  25       8.551 -11.398  47.174  1.00  0.00              
ATOM    380  CE  LYS A  25       9.726 -12.082  47.858  1.00  0.00              
ATOM    381  NZ  LYS A  25      10.685 -11.099  48.431  1.00  0.00              
ATOM    382  H   LYS A  25       6.527 -12.931  43.472  1.00  0.00              
ATOM    383  HA  LYS A  25       5.066 -13.394  46.030  1.00  0.00              
ATOM    384 1HB  LYS A  25       6.812 -11.068  45.119  1.00  0.00              
ATOM    385 2HB  LYS A  25       5.919 -11.101  46.633  1.00  0.00              
ATOM    386 1HG  LYS A  25       7.226 -13.069  47.361  1.00  0.00              
ATOM    387 2HG  LYS A  25       8.131 -13.019  45.841  1.00  0.00              
ATOM    388 1HD  LYS A  25       8.930 -10.743  46.388  1.00  0.00              
ATOM    389 2HD  LYS A  25       8.022 -10.788  47.906  1.00  0.00              
ATOM    390 1HE  LYS A  25       9.358 -12.721  48.659  1.00  0.00              
ATOM    391 2HE  LYS A  25      10.253 -12.707  47.137  1.00  0.00              
ATOM    392 1HZ  LYS A  25      11.448 -11.592  48.874  1.00  0.00              
ATOM    393 2HZ  LYS A  25      11.048 -10.512  47.693  1.00  0.00              
ATOM    394 3HZ  LYS A  25      10.213 -10.526  49.115  1.00  0.00              
ATOM    395  N   GLY A  26       3.780 -12.110  43.544  1.00  0.00              
ATOM    396  CA  GLY A  26       2.615 -11.434  43.004  1.00  0.00              
ATOM    397  C   GLY A  26       2.918 -10.068  42.416  1.00  0.00              
ATOM    398  O   GLY A  26       2.016  -9.260  42.214  1.00  0.00              
ATOM    399  H   GLY A  26       4.304 -12.738  42.952  1.00  0.00              
ATOM    400 1HA  GLY A  26       2.165 -12.050  42.225  1.00  0.00              
ATOM    401 2HA  GLY A  26       1.869 -11.312  43.788  1.00  0.00              
ATOM    402  N   TYR A  27       4.193  -9.806  42.150  1.00  0.00              
ATOM    403  CA  TYR A  27       4.620  -8.521  41.614  1.00  0.00              
ATOM    404  C   TYR A  27       5.130  -8.705  40.192  1.00  0.00              
ATOM    405  O   TYR A  27       5.346  -9.830  39.749  1.00  0.00              
ATOM    406  CB  TYR A  27       5.699  -7.890  42.497  1.00  0.00              
ATOM    407  CG  TYR A  27       5.209  -7.500  43.874  1.00  0.00              
ATOM    408  CD1 TYR A  27       5.336  -8.387  44.932  1.00  0.00              
ATOM    409  CD2 TYR A  27       4.634  -6.254  44.078  1.00  0.00              
ATOM    410  CE1 TYR A  27       4.889  -8.031  46.190  1.00  0.00              
ATOM    411  CE2 TYR A  27       4.187  -5.898  45.335  1.00  0.00              
ATOM    412  CZ  TYR A  27       4.313  -6.781  46.388  1.00  0.00              
ATOM    413  OH  TYR A  27       3.867  -6.426  47.641  1.00  0.00              
ATOM    414  H   TYR A  27       4.885 -10.521  42.324  1.00  0.00              
ATOM    415  HA  TYR A  27       3.769  -7.839  41.629  1.00  0.00              
ATOM    416 1HB  TYR A  27       6.527  -8.590  42.616  1.00  0.00              
ATOM    417 2HB  TYR A  27       6.092  -6.998  42.010  1.00  0.00              
ATOM    418  HD1 TYR A  27       5.788  -9.366  44.772  1.00  0.00              
ATOM    419  HD2 TYR A  27       4.534  -5.557  43.246  1.00  0.00              
ATOM    420  HE1 TYR A  27       4.988  -8.728  47.022  1.00  0.00              
ATOM    421  HE2 TYR A  27       3.734  -4.919  45.496  1.00  0.00              
ATOM    422  HH  TYR A  27       4.026  -7.149  48.253  1.00  0.00              
ATOM    423  N   SER A  28       5.327  -7.601  39.475  1.00  0.00              
ATOM    424  CA  SER A  28       5.861  -7.688  38.123  1.00  0.00              
ATOM    425  C   SER A  28       6.953  -6.652  37.851  1.00  0.00              
ATOM    426  O   SER A  28       6.898  -5.524  38.331  1.00  0.00              
ATOM    427  CB  SER A  28       4.737  -7.516  37.120  1.00  0.00              
ATOM    428  OG  SER A  28       5.226  -7.552  35.807  1.00  0.00              
ATOM    429  H   SER A  28       5.108  -6.694  39.860  1.00  0.00              
ATOM    430  HA  SER A  28       6.338  -8.662  38.001  1.00  0.00              
ATOM    431 1HB  SER A  28       4.001  -8.307  37.259  1.00  0.00              
ATOM    432 2HB  SER A  28       4.234  -6.566  37.297  1.00  0.00              
ATOM    433  HG  SER A  28       4.995  -6.707  35.415  1.00  0.00              
ATOM    434  N   TRP A  29       7.932  -7.053  37.054  1.00  0.00              
ATOM    435  CA  TRP A  29       9.055  -6.200  36.694  1.00  0.00              
ATOM    436  C   TRP A  29       8.567  -4.922  36.016  1.00  0.00              
ATOM    437  O   TRP A  29       9.043  -3.821  36.313  1.00  0.00              
ATOM    438  CB  TRP A  29      10.016  -6.945  35.766  1.00  0.00              
ATOM    439  CG  TRP A  29      11.219  -6.139  35.378  1.00  0.00              
ATOM    440  CD1 TRP A  29      11.400  -5.454  34.214  1.00  0.00              
ATOM    441  CD2 TRP A  29      12.421  -5.928  36.158  1.00  0.00              
ATOM    442  NE1 TRP A  29      12.625  -4.835  34.214  1.00  0.00              
ATOM    443  CE2 TRP A  29      13.263  -5.114  35.397  1.00  0.00              
ATOM    444  CE3 TRP A  29      12.842  -6.359  37.422  1.00  0.00              
ATOM    445  CZ2 TRP A  29      14.510  -4.717  35.854  1.00  0.00              
ATOM    446  CZ3 TRP A  29      14.091  -5.960  37.881  1.00  0.00              
ATOM    447  CH2 TRP A  29      14.903  -5.160  37.118  1.00  0.00              
ATOM    448  H   TRP A  29       7.889  -7.992  36.684  1.00  0.00              
ATOM    449  HA  TRP A  29       9.591  -5.932  37.604  1.00  0.00              
ATOM    450 1HB  TRP A  29      10.359  -7.858  36.253  1.00  0.00              
ATOM    451 2HB  TRP A  29       9.491  -7.237  34.857  1.00  0.00              
ATOM    452  HD1 TRP A  29      10.677  -5.404  33.401  1.00  0.00              
ATOM    453  HE1 TRP A  29      12.999  -4.268  33.467  1.00  0.00              
ATOM    454  HE3 TRP A  29      12.200  -6.992  38.034  1.00  0.00              
ATOM    455  HZ2 TRP A  29      15.169  -4.082  35.263  1.00  0.00              
ATOM    456  HZ3 TRP A  29      14.412  -6.301  38.866  1.00  0.00              
ATOM    457  HH2 TRP A  29      15.877  -4.866  37.509  1.00  0.00              
ATOM    458  N   SER A  30       7.589  -5.071  35.124  1.00  0.00              
ATOM    459  CA  SER A  30       7.012  -3.953  34.393  1.00  0.00              
ATOM    460  C   SER A  30       5.603  -4.329  33.984  1.00  0.00              
ATOM    461  O   SER A  30       5.198  -5.480  34.135  1.00  0.00              
ATOM    462  CB  SER A  30       7.846  -3.613  33.173  1.00  0.00              
ATOM    463  OG  SER A  30       7.761  -4.625  32.209  1.00  0.00              
ATOM    464  H   SER A  30       7.238  -6.003  34.954  1.00  0.00              
ATOM    465  HA  SER A  30       7.040  -3.070  35.033  1.00  0.00              
ATOM    466 1HB  SER A  30       7.501  -2.671  32.748  1.00  0.00              
ATOM    467 2HB  SER A  30       8.885  -3.476  33.470  1.00  0.00              
ATOM    468  HG  SER A  30       8.528  -4.515  31.641  1.00  0.00              
ATOM    469  N   GLN A  31       4.862  -3.363  33.457  1.00  0.00              
ATOM    470  CA  GLN A  31       3.509  -3.646  32.999  1.00  0.00              
ATOM    471  C   GLN A  31       3.557  -4.567  31.795  1.00  0.00              
ATOM    472  O   GLN A  31       2.721  -5.449  31.651  1.00  0.00              
ATOM    473  CB  GLN A  31       2.768  -2.353  32.650  1.00  0.00              
ATOM    474  CG  GLN A  31       1.308  -2.553  32.280  1.00  0.00              
ATOM    475  CD  GLN A  31       0.493  -3.117  33.428  1.00  0.00              
ATOM    476  OE1 GLN A  31       0.549  -2.615  34.554  1.00  0.00              
ATOM    477  NE2 GLN A  31      -0.271  -4.168  33.150  1.00  0.00              
ATOM    478  H   GLN A  31       5.225  -2.425  33.367  1.00  0.00              
ATOM    479  HA  GLN A  31       2.969  -4.143  33.805  1.00  0.00              
ATOM    480 1HB  GLN A  31       2.810  -1.669  33.497  1.00  0.00              
ATOM    481 2HB  GLN A  31       3.264  -1.865  31.811  1.00  0.00              
ATOM    482 1HG  GLN A  31       0.881  -1.591  31.998  1.00  0.00              
ATOM    483 2HG  GLN A  31       1.248  -3.248  31.443  1.00  0.00              
ATOM    484 1HE2 GLN A  31      -0.831  -4.584  33.867  1.00  0.00              
ATOM    485 2HE2 GLN A  31      -0.286  -4.544  32.223  1.00  0.00              
ATOM    486  N   MET A  32       4.557  -4.356  30.942  1.00  0.00              
ATOM    487  CA  MET A  32       4.758  -5.192  29.772  1.00  0.00              
ATOM    488  C   MET A  32       5.108  -6.618  30.191  1.00  0.00              
ATOM    489  O   MET A  32       4.654  -7.565  29.561  1.00  0.00              
ATOM    490  CB  MET A  32       5.853  -4.605  28.884  1.00  0.00              
ATOM    491  CG  MET A  32       5.468  -3.309  28.183  1.00  0.00              
ATOM    492  SD  MET A  32       4.037  -3.502  27.102  1.00  0.00              
ATOM    493  CE  MET A  32       4.707  -4.585  25.843  1.00  0.00              
ATOM    494  H   MET A  32       5.193  -3.591  31.115  1.00  0.00              
ATOM    495  HA  MET A  32       3.828  -5.223  29.205  1.00  0.00              
ATOM    496 1HB  MET A  32       6.741  -4.409  29.482  1.00  0.00              
ATOM    497 2HB  MET A  32       6.127  -5.330  28.117  1.00  0.00              
ATOM    498 1HG  MET A  32       5.237  -2.548  28.928  1.00  0.00              
ATOM    499 2HG  MET A  32       6.307  -2.956  27.584  1.00  0.00              
ATOM    500 1HE  MET A  32       3.939  -4.798  25.099  1.00  0.00              
ATOM    501 2HE  MET A  32       5.557  -4.100  25.361  1.00  0.00              
ATOM    502 3HE  MET A  32       5.035  -5.518  26.303  1.00  0.00              
ATOM    503  N   ALA A  33       5.900  -6.765  31.254  1.00  0.00              
ATOM    504  CA  ALA A  33       6.208  -8.097  31.797  1.00  0.00              
ATOM    505  C   ALA A  33       4.931  -8.792  32.276  1.00  0.00              
ATOM    506  O   ALA A  33       4.726  -9.990  32.040  1.00  0.00              
ATOM    507  CB  ALA A  33       7.239  -8.013  32.937  1.00  0.00              
ATOM    508  H   ALA A  33       6.298  -5.949  31.697  1.00  0.00              
ATOM    509  HA  ALA A  33       6.630  -8.701  30.994  1.00  0.00              
ATOM    510 1HB  ALA A  33       7.445  -9.014  33.317  1.00  0.00              
ATOM    511 2HB  ALA A  33       8.162  -7.571  32.561  1.00  0.00              
ATOM    512 3HB  ALA A  33       6.843  -7.395  33.741  1.00  0.00              
ATOM    513  N   ALA A  34       4.062  -8.034  32.937  1.00  0.00              
ATOM    514  CA  ALA A  34       2.771  -8.570  33.345  1.00  0.00              
ATOM    515  C   ALA A  34       1.931  -9.043  32.154  1.00  0.00              
ATOM    516  O   ALA A  34       1.255 -10.067  32.248  1.00  0.00              
ATOM    517  CB  ALA A  34       2.001  -7.553  34.183  1.00  0.00              
ATOM    518  H   ALA A  34       4.290  -7.076  33.161  1.00  0.00              
ATOM    519  HA  ALA A  34       2.950  -9.458  33.952  1.00  0.00              
ATOM    520 1HB  ALA A  34       1.040  -7.976  34.477  1.00  0.00              
ATOM    521 2HB  ALA A  34       2.576  -7.306  35.075  1.00  0.00              
ATOM    522 3HB  ALA A  34       1.835  -6.650  33.597  1.00  0.00              
ATOM    523  N   VAL A  35       1.976  -8.312  31.036  1.00  0.00              
ATOM    524  CA  VAL A  35       1.283  -8.743  29.822  1.00  0.00              
ATOM    525  C   VAL A  35       1.884 -10.044  29.295  1.00  0.00              
ATOM    526  O   VAL A  35       1.154 -10.955  28.913  1.00  0.00              
ATOM    527  CB  VAL A  35       1.376  -7.658  28.733  1.00  0.00              
ATOM    528  CG1 VAL A  35       0.837  -8.182  27.411  1.00  0.00              
ATOM    529  CG2 VAL A  35       0.613  -6.417  29.173  1.00  0.00              
ATOM    530  H   VAL A  35       2.496  -7.446  31.025  1.00  0.00              
ATOM    531  HA  VAL A  35       0.242  -8.950  30.072  1.00  0.00              
ATOM    532  HB  VAL A  35       2.424  -7.404  28.574  1.00  0.00              
ATOM    533 1HG1 VAL A  35       0.910  -7.402  26.652  1.00  0.00              
ATOM    534 2HG1 VAL A  35       1.420  -9.047  27.097  1.00  0.00              
ATOM    535 3HG1 VAL A  35      -0.207  -8.471  27.532  1.00  0.00              
ATOM    536 1HG2 VAL A  35       0.684  -5.653  28.399  1.00  0.00              
ATOM    537 2HG2 VAL A  35      -0.434  -6.673  29.337  1.00  0.00              
ATOM    538 3HG2 VAL A  35       1.043  -6.035  30.099  1.00  0.00              
ATOM    539  N   LYS A  36       3.215 -10.137  29.294  1.00  0.00              
ATOM    540  CA  LYS A  36       3.882 -11.318  28.771  1.00  0.00              
ATOM    541  C   LYS A  36       3.503 -12.515  29.608  1.00  0.00              
ATOM    542  O   LYS A  36       3.256 -13.606  29.078  1.00  0.00              
ATOM    543  CB  LYS A  36       5.401 -11.134  28.756  1.00  0.00              
ATOM    544  CG  LYS A  36       5.904 -10.135  27.723  1.00  0.00              
ATOM    545  CD  LYS A  36       7.414  -9.971  27.803  1.00  0.00              
ATOM    546  CE  LYS A  36       7.916  -8.955  26.787  1.00  0.00              
ATOM    547  NZ  LYS A  36       9.390  -8.767  26.869  1.00  0.00              
ATOM    548  H   LYS A  36       3.772  -9.379  29.662  1.00  0.00              
ATOM    549  HA  LYS A  36       3.579 -11.455  27.732  1.00  0.00              
ATOM    550 1HB  LYS A  36       5.736 -10.798  29.738  1.00  0.00              
ATOM    551 2HB  LYS A  36       5.881 -12.093  28.557  1.00  0.00              
ATOM    552 1HG  LYS A  36       5.637 -10.480  26.723  1.00  0.00              
ATOM    553 2HG  LYS A  36       5.432  -9.168  27.893  1.00  0.00              
ATOM    554 1HD  LYS A  36       7.692  -9.639  28.804  1.00  0.00              
ATOM    555 2HD  LYS A  36       7.895 -10.930  27.610  1.00  0.00              
ATOM    556 1HE  LYS A  36       7.659  -9.288  25.783  1.00  0.00              
ATOM    557 2HE  LYS A  36       7.430  -7.995  26.963  1.00  0.00              
ATOM    558 1HZ  LYS A  36       9.682  -8.087  26.182  1.00  0.00              
ATOM    559 2HZ  LYS A  36       9.637  -8.439  27.793  1.00  0.00              
ATOM    560 3HZ  LYS A  36       9.852  -9.646  26.689  1.00  0.00              
ATOM    561  N   GLN A  37       3.443 -12.313  30.920  1.00  0.00              
ATOM    562  CA  GLN A  37       3.122 -13.419  31.823  1.00  0.00              
ATOM    563  C   GLN A  37       1.663 -13.824  31.660  1.00  0.00              
ATOM    564  O   GLN A  37       1.336 -15.010  31.661  1.00  0.00              
ATOM    565  CB  GLN A  37       3.403 -13.033  33.278  1.00  0.00              
ATOM    566  CG  GLN A  37       4.878 -12.864  33.603  1.00  0.00              
ATOM    567  CD  GLN A  37       5.656 -14.157  33.449  1.00  0.00              
ATOM    568  OE1 GLN A  37       5.251 -15.207  33.955  1.00  0.00              
ATOM    569  NE2 GLN A  37       6.782 -14.088  32.747  1.00  0.00              
ATOM    570  H   GLN A  37       3.618 -11.396  31.307  1.00  0.00              
ATOM    571  HA  GLN A  37       3.743 -14.274  31.556  1.00  0.00              
ATOM    572 1HB  GLN A  37       2.898 -12.096  33.510  1.00  0.00              
ATOM    573 2HB  GLN A  37       2.998 -13.797  33.941  1.00  0.00              
ATOM    574 1HG  GLN A  37       5.306 -12.124  32.927  1.00  0.00              
ATOM    575 2HG  GLN A  37       4.975 -12.528  34.635  1.00  0.00              
ATOM    576 1HE2 GLN A  37       7.338 -14.909  32.611  1.00  0.00              
ATOM    577 2HE2 GLN A  37       7.074 -13.216  32.354  1.00  0.00              
ATOM    578  N   ALA A  38       0.788 -12.836  31.530  1.00  0.00              
ATOM    579  CA  ALA A  38      -0.636 -13.109  31.351  1.00  0.00              
ATOM    580  C   ALA A  38      -0.883 -13.869  30.055  1.00  0.00              
ATOM    581  O   ALA A  38      -1.691 -14.799  30.002  1.00  0.00              
ATOM    582  CB  ALA A  38      -1.431 -11.811  31.359  1.00  0.00              
ATOM    583  H   ALA A  38       1.105 -11.877  31.555  1.00  0.00              
ATOM    584  HA  ALA A  38      -0.969 -13.731  32.183  1.00  0.00              
ATOM    585 1HB  ALA A  38      -2.490 -12.032  31.224  1.00  0.00              
ATOM    586 2HB  ALA A  38      -1.285 -11.300  32.311  1.00  0.00              
ATOM    587 3HB  ALA A  38      -1.089 -11.171  30.547  1.00  0.00              
ATOM    588  N   LEU A  39      -0.159 -13.490  29.012  1.00  0.00              
ATOM    589  CA  LEU A  39      -0.337 -14.144  27.727  1.00  0.00              
ATOM    590  C   LEU A  39       0.147 -15.581  27.798  1.00  0.00              
ATOM    591  O   LEU A  39      -0.514 -16.480  27.295  1.00  0.00              
ATOM    592  CB  LEU A  39       0.424 -13.388  26.631  1.00  0.00              
ATOM    593  CG  LEU A  39       0.273 -13.947  25.210  1.00  0.00              
ATOM    594  CD1 LEU A  39      -1.200 -13.963  24.824  1.00  0.00              
ATOM    595  CD2 LEU A  39       1.083 -13.097  24.241  1.00  0.00              
ATOM    596  H   LEU A  39       0.520 -12.747  29.097  1.00  0.00              
ATOM    597  HA  LEU A  39      -1.401 -14.165  27.494  1.00  0.00              
ATOM    598 1HB  LEU A  39       0.081 -12.355  26.618  1.00  0.00              
ATOM    599 2HB  LEU A  39       1.486 -13.393  26.878  1.00  0.00              
ATOM    600  HG  LEU A  39       0.637 -14.974  25.183  1.00  0.00              
ATOM    601 1HD1 LEU A  39      -1.307 -14.361  23.815  1.00  0.00              
ATOM    602 2HD1 LEU A  39      -1.751 -14.594  25.522  1.00  0.00              
ATOM    603 3HD1 LEU A  39      -1.596 -12.949  24.859  1.00  0.00              
ATOM    604 1HD2 LEU A  39       0.976 -13.495  23.232  1.00  0.00              
ATOM    605 2HD2 LEU A  39       0.719 -12.070  24.267  1.00  0.00              
ATOM    606 3HD2 LEU A  39       2.134 -13.118  24.530  1.00  0.00              
ATOM    607  N   ARG A  40       1.311 -15.795  28.409  1.00  0.00              
ATOM    608  CA  ARG A  40       1.830 -17.147  28.609  1.00  0.00              
ATOM    609  C   ARG A  40       0.864 -18.028  29.392  1.00  0.00              
ATOM    610  O   ARG A  40       0.615 -19.176  29.020  1.00  0.00              
ATOM    611  CB  ARG A  40       3.162 -17.098  29.341  1.00  0.00              
ATOM    612  CG  ARG A  40       3.793 -18.455  29.613  1.00  0.00              
ATOM    613  CD  ARG A  40       4.996 -18.338  30.476  1.00  0.00              
ATOM    614  NE  ARG A  40       4.697 -17.678  31.737  1.00  0.00              
ATOM    615  CZ  ARG A  40       3.938 -18.208  32.716  1.00  0.00              
ATOM    616  NH1 ARG A  40       3.410 -19.402  32.566  1.00  0.00              
ATOM    617  NH2 ARG A  40       3.725 -17.526  33.828  1.00  0.00              
ATOM    618  H   ARG A  40       1.848 -15.007  28.743  1.00  0.00              
ATOM    619  HA  ARG A  40       1.994 -17.602  27.631  1.00  0.00              
ATOM    620 1HB  ARG A  40       3.875 -16.514  28.761  1.00  0.00              
ATOM    621 2HB  ARG A  40       3.032 -16.597  30.300  1.00  0.00              
ATOM    622 1HG  ARG A  40       3.070 -19.097  30.116  1.00  0.00              
ATOM    623 2HG  ARG A  40       4.091 -18.913  28.669  1.00  0.00              
ATOM    624 1HD  ARG A  40       5.383 -19.333  30.695  1.00  0.00              
ATOM    625 2HD  ARG A  40       5.759 -17.757  29.960  1.00  0.00              
ATOM    626  HE  ARG A  40       5.086 -16.757  31.889  1.00  0.00              
ATOM    627 1HH1 ARG A  40       3.573 -19.923  31.716  1.00  0.00              
ATOM    628 2HH1 ARG A  40       2.842 -19.799  33.300  1.00  0.00              
ATOM    629 1HH2 ARG A  40       4.131 -16.607  33.944  1.00  0.00              
ATOM    630 2HH2 ARG A  40       3.157 -17.922  34.562  1.00  0.00              
ATOM    631  N   GLU A  41       0.351 -17.503  30.503  1.00  0.00              
ATOM    632  CA  GLU A  41      -0.612 -18.231  31.310  1.00  0.00              
ATOM    633  C   GLU A  41      -1.909 -18.512  30.546  1.00  0.00              
ATOM    634  O   GLU A  41      -2.488 -19.583  30.692  1.00  0.00              
ATOM    635  CB  GLU A  41      -0.921 -17.447  32.587  1.00  0.00              
ATOM    636  CG  GLU A  41       0.197 -17.463  33.621  1.00  0.00              
ATOM    637  CD  GLU A  41       0.373 -18.808  34.270  1.00  0.00              
ATOM    638  OE1 GLU A  41      -0.609 -19.480  34.476  1.00  0.00              
ATOM    639  OE2 GLU A  41       1.491 -19.163  34.561  1.00  0.00              
ATOM    640  H   GLU A  41       0.637 -16.579  30.792  1.00  0.00              
ATOM    641  HA  GLU A  41      -0.189 -19.205  31.560  1.00  0.00              
ATOM    642 1HB  GLU A  41      -1.127 -16.407  32.334  1.00  0.00              
ATOM    643 2HB  GLU A  41      -1.816 -17.854  33.056  1.00  0.00              
ATOM    644 1HG  GLU A  41       1.131 -17.182  33.135  1.00  0.00              
ATOM    645 2HG  GLU A  41      -0.020 -16.721  34.387  1.00  0.00              
ATOM    646  N   ALA A  42      -2.350 -17.553  29.738  1.00  0.00              
ATOM    647  CA  ALA A  42      -3.542 -17.751  28.904  1.00  0.00              
ATOM    648  C   ALA A  42      -3.283 -18.877  27.904  1.00  0.00              
ATOM    649  O   ALA A  42      -4.149 -19.716  27.659  1.00  0.00              
ATOM    650  CB  ALA A  42      -3.905 -16.458  28.170  1.00  0.00              
ATOM    651  H   ALA A  42      -1.860 -16.671  29.695  1.00  0.00              
ATOM    652  HA  ALA A  42      -4.369 -18.029  29.556  1.00  0.00              
ATOM    653 1HB  ALA A  42      -4.791 -16.624  27.557  1.00  0.00              
ATOM    654 2HB  ALA A  42      -4.110 -15.672  28.897  1.00  0.00              
ATOM    655 3HB  ALA A  42      -3.075 -16.156  27.534  1.00  0.00              
ATOM    656  N   GLY A  43      -2.087 -18.891  27.325  1.00  0.00              
ATOM    657  CA  GLY A  43      -1.728 -19.943  26.392  1.00  0.00              
ATOM    658  C   GLY A  43      -1.688 -21.305  27.062  1.00  0.00              
ATOM    659  O   GLY A  43      -2.196 -22.288  26.515  1.00  0.00              
ATOM    660  H   GLY A  43      -1.415 -18.166  27.531  1.00  0.00              
ATOM    661 1HA  GLY A  43      -2.447 -19.964  25.573  1.00  0.00              
ATOM    662 2HA  GLY A  43      -0.753 -19.726  25.958  1.00  0.00              
ATOM    663  N   ASP A  44      -1.076 -21.382  28.242  1.00  0.00              
ATOM    664  CA  ASP A  44      -1.000 -22.650  28.963  1.00  0.00              
ATOM    665  C   ASP A  44      -2.405 -23.171  29.288  1.00  0.00              
ATOM    666  O   ASP A  44      -2.704 -24.350  29.089  1.00  0.00              
ATOM    667  CB  ASP A  44      -0.192 -22.489  30.253  1.00  0.00              
ATOM    668  CG  ASP A  44       1.300 -22.316  30.000  1.00  0.00              
ATOM    669  OD1 ASP A  44       1.733 -22.595  28.907  1.00  0.00              
ATOM    670  OD2 ASP A  44       1.991 -21.907  30.902  1.00  0.00              
ATOM    671  H   ASP A  44      -0.656 -20.558  28.649  1.00  0.00              
ATOM    672  HA  ASP A  44      -0.488 -23.377  28.332  1.00  0.00              
ATOM    673 1HB  ASP A  44      -0.555 -21.621  30.804  1.00  0.00              
ATOM    674 2HB  ASP A  44      -0.339 -23.364  30.887  1.00  0.00              
ATOM    675  N   GLU A  45      -3.253 -22.275  29.790  1.00  0.00              
ATOM    676  CA  GLU A  45      -4.620 -22.607  30.169  1.00  0.00              
ATOM    677  C   GLU A  45      -5.392 -23.049  28.939  1.00  0.00              
ATOM    678  O   GLU A  45      -6.156 -24.006  28.983  1.00  0.00              
ATOM    679  CB  GLU A  45      -5.311 -21.410  30.827  1.00  0.00              
ATOM    680  CG  GLU A  45      -6.617 -21.748  31.532  1.00  0.00              
ATOM    681  CD  GLU A  45      -6.411 -22.504  32.815  1.00  0.00              
ATOM    682  OE1 GLU A  45      -5.321 -22.470  33.334  1.00  0.00              
ATOM    683  OE2 GLU A  45      -7.345 -23.116  33.278  1.00  0.00              
ATOM    684  H   GLU A  45      -2.926 -21.327  29.909  1.00  0.00              
ATOM    685  HA  GLU A  45      -4.589 -23.397  30.921  1.00  0.00              
ATOM    686 1HB  GLU A  45      -4.642 -20.961  31.561  1.00  0.00              
ATOM    687 2HB  GLU A  45      -5.525 -20.653  30.072  1.00  0.00              
ATOM    688 1HG  GLU A  45      -7.150 -20.823  31.750  1.00  0.00              
ATOM    689 2HG  GLU A  45      -7.237 -22.342  30.862  1.00  0.00              
ATOM    690  N   PHE A  46      -5.185 -22.308  27.854  1.00  0.00              
ATOM    691  CA  PHE A  46      -5.814 -22.563  26.565  1.00  0.00              
ATOM    692  C   PHE A  46      -5.517 -23.997  26.152  1.00  0.00              
ATOM    693  O   PHE A  46      -6.425 -24.772  25.871  1.00  0.00              
ATOM    694  CB  PHE A  46      -5.307 -21.588  25.500  1.00  0.00              
ATOM    695  CG  PHE A  46      -5.876 -21.836  24.132  1.00  0.00              
ATOM    696  CD1 PHE A  46      -6.975 -21.120  23.682  1.00  0.00              
ATOM    697  CD2 PHE A  46      -5.314 -22.786  23.293  1.00  0.00              
ATOM    698  CE1 PHE A  46      -7.499 -21.347  22.423  1.00  0.00              
ATOM    699  CE2 PHE A  46      -5.834 -23.014  22.034  1.00  0.00              
ATOM    700  CZ  PHE A  46      -6.929 -22.294  21.599  1.00  0.00              
ATOM    701  H   PHE A  46      -4.551 -21.527  27.946  1.00  0.00              
ATOM    702  HA  PHE A  46      -6.893 -22.445  26.677  1.00  0.00              
ATOM    703 1HB  PHE A  46      -5.556 -20.569  25.792  1.00  0.00              
ATOM    704 2HB  PHE A  46      -4.222 -21.654  25.435  1.00  0.00              
ATOM    705  HD1 PHE A  46      -7.425 -20.370  24.333  1.00  0.00              
ATOM    706  HD2 PHE A  46      -4.449 -23.355  23.636  1.00  0.00              
ATOM    707  HE1 PHE A  46      -8.363 -20.777  22.082  1.00  0.00              
ATOM    708  HE2 PHE A  46      -5.383 -23.763  21.384  1.00  0.00              
ATOM    709  HZ  PHE A  46      -7.342 -22.474  20.608  1.00  0.00              
ATOM    710  N   GLU A  47      -4.241 -24.362  26.179  1.00  0.00              
ATOM    711  CA  GLU A  47      -3.805 -25.661  25.674  1.00  0.00              
ATOM    712  C   GLU A  47      -4.142 -26.814  26.623  1.00  0.00              
ATOM    713  O   GLU A  47      -4.362 -27.941  26.181  1.00  0.00              
ATOM    714  CB  GLU A  47      -2.297 -25.637  25.414  1.00  0.00              
ATOM    715  CG  GLU A  47      -1.866 -24.699  24.296  1.00  0.00              
ATOM    716  CD  GLU A  47      -0.377 -24.681  24.089  1.00  0.00              
ATOM    717  OE1 GLU A  47       0.311 -25.372  24.801  1.00  0.00              
ATOM    718  OE2 GLU A  47       0.072 -23.975  23.217  1.00  0.00              
ATOM    719  H   GLU A  47      -3.554 -23.727  26.559  1.00  0.00              
ATOM    720  HA  GLU A  47      -4.350 -25.875  24.753  1.00  0.00              
ATOM    721 1HB  GLU A  47      -1.776 -25.336  26.323  1.00  0.00              
ATOM    722 2HB  GLU A  47      -1.956 -26.641  25.158  1.00  0.00              
ATOM    723 1HG  GLU A  47      -2.347 -25.010  23.369  1.00  0.00              
ATOM    724 2HG  GLU A  47      -2.208 -23.691  24.530  1.00  0.00              
ATOM    725  N   LEU A  48      -4.179 -26.545  27.927  1.00  0.00              
ATOM    726  CA  LEU A  48      -4.502 -27.598  28.885  1.00  0.00              
ATOM    727  C   LEU A  48      -5.996 -27.907  28.908  1.00  0.00              
ATOM    728  O   LEU A  48      -6.395 -29.075  28.859  1.00  0.00              
ATOM    729  CB  LEU A  48      -4.042 -27.189  30.290  1.00  0.00              
ATOM    730  CG  LEU A  48      -2.524 -27.114  30.497  1.00  0.00              
ATOM    731  CD1 LEU A  48      -2.227 -26.517  31.866  1.00  0.00              
ATOM    732  CD2 LEU A  48      -1.924 -28.506  30.366  1.00  0.00              
ATOM    733  H   LEU A  48      -3.984 -25.614  28.265  1.00  0.00              
ATOM    734  HA  LEU A  48      -3.999 -28.513  28.577  1.00  0.00              
ATOM    735 1HB  LEU A  48      -4.456 -26.208  30.519  1.00  0.00              
ATOM    736 2HB  LEU A  48      -4.440 -27.905  31.009  1.00  0.00              
ATOM    737  HG  LEU A  48      -2.086 -26.457  29.745  1.00  0.00              
ATOM    738 1HD1 LEU A  48      -1.148 -26.463  32.013  1.00  0.00              
ATOM    739 2HD1 LEU A  48      -2.650 -25.514  31.926  1.00  0.00              
ATOM    740 3HD1 LEU A  48      -2.668 -27.144  32.640  1.00  0.00              
ATOM    741 1HD2 LEU A  48      -0.845 -28.452  30.512  1.00  0.00              
ATOM    742 2HD2 LEU A  48      -2.361 -29.163  31.119  1.00  0.00              
ATOM    743 3HD2 LEU A  48      -2.137 -28.901  29.372  1.00  0.00              
ATOM    744  N   ARG A  49      -6.818 -26.861  28.980  1.00  0.00              
ATOM    745  CA  ARG A  49      -8.264 -27.029  29.053  1.00  0.00              
ATOM    746  C   ARG A  49      -8.776 -27.755  27.817  1.00  0.00              
ATOM    747  O   ARG A  49      -9.665 -28.604  27.910  1.00  0.00              
ATOM    748  CB  ARG A  49      -8.959 -25.681  29.177  1.00  0.00              
ATOM    749  CG  ARG A  49      -8.730 -24.962  30.497  1.00  0.00              
ATOM    750  CD  ARG A  49      -9.605 -25.496  31.572  1.00  0.00              
ATOM    751  NE  ARG A  49      -9.466 -24.744  32.808  1.00  0.00              
ATOM    752  CZ  ARG A  49     -10.143 -25.005  33.944  1.00  0.00              
ATOM    753  NH1 ARG A  49     -11.000 -26.002  33.983  1.00  0.00              
ATOM    754  NH2 ARG A  49      -9.945 -24.261  35.018  1.00  0.00              
ATOM    755  H   ARG A  49      -6.431 -25.928  28.984  1.00  0.00              
ATOM    756  HA  ARG A  49      -8.498 -27.626  29.935  1.00  0.00              
ATOM    757 1HB  ARG A  49      -8.619 -25.022  28.379  1.00  0.00              
ATOM    758 2HB  ARG A  49     -10.034 -25.814  29.056  1.00  0.00              
ATOM    759 1HG  ARG A  49      -7.692 -25.089  30.805  1.00  0.00              
ATOM    760 2HG  ARG A  49      -8.946 -23.900  30.375  1.00  0.00              
ATOM    761 1HD  ARG A  49     -10.646 -25.441  31.255  1.00  0.00              
ATOM    762 2HD  ARG A  49      -9.342 -26.534  31.773  1.00  0.00              
ATOM    763  HE  ARG A  49      -8.815 -23.969  32.817  1.00  0.00              
ATOM    764 1HH1 ARG A  49     -11.151 -26.571  33.162  1.00  0.00              
ATOM    765 2HH1 ARG A  49     -11.507 -26.198  34.834  1.00  0.00              
ATOM    766 1HH2 ARG A  49      -9.286 -23.495  34.987  1.00  0.00              
ATOM    767 2HH2 ARG A  49     -10.451 -24.457  35.868  1.00  0.00              
ATOM    768  N   TYR A  50      -8.207 -27.421  26.664  1.00  0.00              
ATOM    769  CA  TYR A  50      -8.643 -28.016  25.408  1.00  0.00              
ATOM    770  C   TYR A  50      -7.538 -28.875  24.807  1.00  0.00              
ATOM    771  O   TYR A  50      -7.328 -28.895  23.592  1.00  0.00              
ATOM    772  CB  TYR A  50      -9.074 -26.930  24.419  1.00  0.00              
ATOM    773  CG  TYR A  50     -10.190 -26.046  24.930  1.00  0.00              
ATOM    774  CD1 TYR A  50      -9.895 -24.938  25.711  1.00  0.00              
ATOM    775  CD2 TYR A  50     -11.508 -26.344  24.619  1.00  0.00              
ATOM    776  CE1 TYR A  50     -10.914 -24.131  26.177  1.00  0.00              
ATOM    777  CE2 TYR A  50     -12.527 -25.537  25.085  1.00  0.00              
ATOM    778  CZ  TYR A  50     -12.234 -24.435  25.862  1.00  0.00              
ATOM    779  OH  TYR A  50     -13.249 -23.631  26.327  1.00  0.00              
ATOM    780  H   TYR A  50      -7.459 -26.742  26.653  1.00  0.00              
ATOM    781  HA  TYR A  50      -9.477 -28.687  25.615  1.00  0.00              
ATOM    782 1HB  TYR A  50      -8.219 -26.295  24.180  1.00  0.00              
ATOM    783 2HB  TYR A  50      -9.405 -27.394  23.491  1.00  0.00              
ATOM    784  HD1 TYR A  50      -8.859 -24.704  25.955  1.00  0.00              
ATOM    785  HD2 TYR A  50     -11.740 -27.216  24.006  1.00  0.00              
ATOM    786  HE1 TYR A  50     -10.683 -23.260  26.790  1.00  0.00              
ATOM    787  HE2 TYR A  50     -13.564 -25.772  24.841  1.00  0.00              
ATOM    788  HH  TYR A  50     -12.878 -22.924  26.861  1.00  0.00              
ATOM    789  N   ARG A  51      -6.848 -29.591  25.686  1.00  0.00              
ATOM    790  CA  ARG A  51      -5.707 -30.420  25.303  1.00  0.00              
ATOM    791  C   ARG A  51      -6.028 -31.393  24.163  1.00  0.00              
ATOM    792  O   ARG A  51      -5.269 -31.488  23.195  1.00  0.00              
ATOM    793  CB  ARG A  51      -5.214 -31.212  26.505  1.00  0.00              
ATOM    794  CG  ARG A  51      -3.997 -32.084  26.241  1.00  0.00              
ATOM    795  CD  ARG A  51      -3.605 -32.861  27.445  1.00  0.00              
ATOM    796  NE  ARG A  51      -4.643 -33.797  27.848  1.00  0.00              
ATOM    797  CZ  ARG A  51      -4.849 -35.001  27.280  1.00  0.00              
ATOM    798  NH1 ARG A  51      -4.083 -35.400  26.289  1.00  0.00              
ATOM    799  NH2 ARG A  51      -5.822 -35.781  27.719  1.00  0.00              
ATOM    800  H   ARG A  51      -7.128 -29.556  26.655  1.00  0.00              
ATOM    801  HA  ARG A  51      -4.924 -29.772  24.910  1.00  0.00              
ATOM    802 1HB  ARG A  51      -4.959 -30.527  27.312  1.00  0.00              
ATOM    803 2HB  ARG A  51      -6.012 -31.861  26.866  1.00  0.00              
ATOM    804 1HG  ARG A  51      -4.220 -32.787  25.437  1.00  0.00              
ATOM    805 2HG  ARG A  51      -3.155 -31.455  25.950  1.00  0.00              
ATOM    806 1HD  ARG A  51      -2.699 -33.427  27.234  1.00  0.00              
ATOM    807 2HD  ARG A  51      -3.422 -32.178  28.274  1.00  0.00              
ATOM    808  HE  ARG A  51      -5.252 -33.525  28.607  1.00  0.00              
ATOM    809 1HH1 ARG A  51      -3.340 -34.804  25.953  1.00  0.00              
ATOM    810 2HH1 ARG A  51      -4.238 -36.303  25.863  1.00  0.00              
ATOM    811 1HH2 ARG A  51      -6.411 -35.474  28.481  1.00  0.00              
ATOM    812 2HH2 ARG A  51      -5.976 -36.683  27.294  1.00  0.00              
ATOM    813  N   ARG A  52      -7.155 -32.095  24.272  1.00  0.00              
ATOM    814  CA  ARG A  52      -7.571 -33.051  23.243  1.00  0.00              
ATOM    815  C   ARG A  52      -7.792 -32.368  21.894  1.00  0.00              
ATOM    816  O   ARG A  52      -7.184 -32.744  20.887  1.00  0.00              
ATOM    817  CB  ARG A  52      -8.851 -33.760  23.661  1.00  0.00              
ATOM    818  CG  ARG A  52      -9.486 -34.622  22.582  1.00  0.00              
ATOM    819  CD  ARG A  52      -8.549 -35.666  22.091  1.00  0.00              
ATOM    820  NE  ARG A  52      -9.125 -36.444  21.006  1.00  0.00              
ATOM    821  CZ  ARG A  52      -9.833 -37.578  21.169  1.00  0.00              
ATOM    822  NH1 ARG A  52     -10.045 -38.053  22.377  1.00  0.00              
ATOM    823  NH2 ARG A  52     -10.316 -38.214  20.116  1.00  0.00              
ATOM    824  H   ARG A  52      -7.738 -31.965  25.086  1.00  0.00              
ATOM    825  HA  ARG A  52      -6.777 -33.787  23.114  1.00  0.00              
ATOM    826 1HB  ARG A  52      -8.649 -34.400  24.518  1.00  0.00              
ATOM    827 2HB  ARG A  52      -9.591 -33.022  23.971  1.00  0.00              
ATOM    828 1HG  ARG A  52     -10.370 -35.117  22.984  1.00  0.00              
ATOM    829 2HG  ARG A  52      -9.774 -33.995  21.737  1.00  0.00              
ATOM    830 1HD  ARG A  52      -7.638 -35.194  21.726  1.00  0.00              
ATOM    831 2HD  ARG A  52      -8.304 -36.347  22.906  1.00  0.00              
ATOM    832  HE  ARG A  52      -8.983 -36.110  20.061  1.00  0.00              
ATOM    833 1HH1 ARG A  52      -9.676 -37.567  23.182  1.00  0.00              
ATOM    834 2HH1 ARG A  52     -10.576 -38.902  22.499  1.00  0.00              
ATOM    835 1HH2 ARG A  52     -10.153 -37.849  19.187  1.00  0.00              
ATOM    836 2HH2 ARG A  52     -10.846 -39.063  20.238  1.00  0.00              
ATOM    837  N   ALA A  53      -8.661 -31.361  21.886  1.00  0.00              
ATOM    838  CA  ALA A  53      -9.004 -30.639  20.667  1.00  0.00              
ATOM    839  C   ALA A  53      -7.783 -29.961  20.058  1.00  0.00              
ATOM    840  O   ALA A  53      -7.594 -29.969  18.839  1.00  0.00              
ATOM    841  CB  ALA A  53     -10.085 -29.610  20.952  1.00  0.00              
ATOM    842  H   ALA A  53      -9.096 -31.091  22.757  1.00  0.00              
ATOM    843  HA  ALA A  53      -9.383 -31.360  19.942  1.00  0.00              
ATOM    844 1HB  ALA A  53     -10.332 -29.077  20.033  1.00  0.00              
ATOM    845 2HB  ALA A  53     -10.976 -30.112  21.330  1.00  0.00              
ATOM    846 3HB  ALA A  53      -9.725 -28.901  21.696  1.00  0.00              
ATOM    847  N   PHE A  54      -6.950 -29.382  20.914  1.00  0.00              
ATOM    848  CA  PHE A  54      -5.745 -28.712  20.444  1.00  0.00              
ATOM    849  C   PHE A  54      -4.750 -29.698  19.840  1.00  0.00              
ATOM    850  O   PHE A  54      -4.164 -29.418  18.793  1.00  0.00              
ATOM    851  CB  PHE A  54      -5.081 -27.951  21.592  1.00  0.00              
ATOM    852  CG  PHE A  54      -3.924 -27.095  21.162  1.00  0.00              
ATOM    853  CD1 PHE A  54      -4.131 -25.961  20.391  1.00  0.00              
ATOM    854  CD2 PHE A  54      -2.627 -27.422  21.527  1.00  0.00              
ATOM    855  CE1 PHE A  54      -3.067 -25.172  19.995  1.00  0.00              
ATOM    856  CE2 PHE A  54      -1.562 -26.635  21.134  1.00  0.00              
ATOM    857  CZ  PHE A  54      -1.782 -25.509  20.366  1.00  0.00              
ATOM    858  H   PHE A  54      -7.146 -29.401  21.905  1.00  0.00              
ATOM    859  HA  PHE A  54      -6.022 -28.025  19.643  1.00  0.00              
ATOM    860 1HB  PHE A  54      -5.816 -27.310  22.077  1.00  0.00              
ATOM    861 2HB  PHE A  54      -4.721 -28.659  22.338  1.00  0.00              
ATOM    862  HD1 PHE A  54      -5.146 -25.693  20.099  1.00  0.00              
ATOM    863  HD2 PHE A  54      -2.452 -28.312  22.133  1.00  0.00              
ATOM    864  HE1 PHE A  54      -3.243 -24.284  19.389  1.00  0.00              
ATOM    865  HE2 PHE A  54      -0.547 -26.903  21.428  1.00  0.00              
ATOM    866  HZ  PHE A  54      -0.943 -24.889  20.054  1.00  0.00              
ATOM    867  N   SER A  55      -4.565 -30.840  20.498  1.00  0.00              
ATOM    868  CA  SER A  55      -3.663 -31.879  20.003  1.00  0.00              
ATOM    869  C   SER A  55      -4.089 -32.310  18.613  1.00  0.00              
ATOM    870  O   SER A  55      -3.260 -32.466  17.717  1.00  0.00              
ATOM    871  CB  SER A  55      -3.655 -33.072  20.938  1.00  0.00              
ATOM    872  OG  SER A  55      -3.119 -32.729  22.186  1.00  0.00              
ATOM    873  H   SER A  55      -5.063 -30.993  21.364  1.00  0.00              
ATOM    874  HA  SER A  55      -2.652 -31.470  19.968  1.00  0.00              
ATOM    875 1HB  SER A  55      -4.673 -33.441  21.065  1.00  0.00              
ATOM    876 2HB  SER A  55      -3.068 -33.876  20.496  1.00  0.00              
ATOM    877  HG  SER A  55      -3.824 -32.285  22.664  1.00  0.00              
ATOM    878  N   ASP A  56      -5.395 -32.497  18.448  1.00  0.00              
ATOM    879  CA  ASP A  56      -5.960 -32.956  17.187  1.00  0.00              
ATOM    880  C   ASP A  56      -5.741 -31.952  16.054  1.00  0.00              
ATOM    881  O   ASP A  56      -5.301 -32.327  14.965  1.00  0.00              
ATOM    882  CB  ASP A  56      -7.457 -33.227  17.350  1.00  0.00              
ATOM    883  CG  ASP A  56      -7.747 -34.476  18.173  1.00  0.00              
ATOM    884  OD1 ASP A  56      -6.834 -35.230  18.413  1.00  0.00              
ATOM    885  OD2 ASP A  56      -8.878 -34.663  18.553  1.00  0.00              
ATOM    886  H   ASP A  56      -6.012 -32.314  19.226  1.00  0.00              
ATOM    887  HA  ASP A  56      -5.444 -33.869  16.889  1.00  0.00              
ATOM    888 1HB  ASP A  56      -7.931 -32.373  17.834  1.00  0.00              
ATOM    889 2HB  ASP A  56      -7.915 -33.343  16.368  1.00  0.00              
ATOM    890  N   LEU A  57      -6.026 -30.680  16.319  1.00  0.00              
ATOM    891  CA  LEU A  57      -5.873 -29.644  15.301  1.00  0.00              
ATOM    892  C   LEU A  57      -4.407 -29.346  14.979  1.00  0.00              
ATOM    893  O   LEU A  57      -4.090 -28.877  13.884  1.00  0.00              
ATOM    894  CB  LEU A  57      -6.624 -28.365  15.698  1.00  0.00              
ATOM    895  CG  LEU A  57      -6.117 -27.520  16.869  1.00  0.00              
ATOM    896  CD1 LEU A  57      -5.041 -26.547  16.409  1.00  0.00              
ATOM    897  CD2 LEU A  57      -7.269 -26.770  17.531  1.00  0.00              
ATOM    898  H   LEU A  57      -6.354 -30.422  17.238  1.00  0.00              
ATOM    899  HA  LEU A  57      -6.292 -30.012  14.366  1.00  0.00              
ATOM    900 1HB  LEU A  57      -6.645 -27.695  14.840  1.00  0.00              
ATOM    901 2HB  LEU A  57      -7.651 -28.630  15.950  1.00  0.00              
ATOM    902  HG  LEU A  57      -5.648 -28.169  17.609  1.00  0.00              
ATOM    903 1HD1 LEU A  57      -4.696 -25.958  17.259  1.00  0.00              
ATOM    904 2HD1 LEU A  57      -4.202 -27.103  15.990  1.00  0.00              
ATOM    905 3HD1 LEU A  57      -5.451 -25.882  15.650  1.00  0.00              
ATOM    906 1HD2 LEU A  57      -6.886 -26.176  18.362  1.00  0.00              
ATOM    907 2HD2 LEU A  57      -7.742 -26.112  16.802  1.00  0.00              
ATOM    908 3HD2 LEU A  57      -8.003 -27.485  17.904  1.00  0.00              
ATOM    909  N   THR A  58      -3.511 -29.628  15.921  1.00  0.00              
ATOM    910  CA  THR A  58      -2.087 -29.436  15.670  1.00  0.00              
ATOM    911  C   THR A  58      -1.471 -30.664  15.013  1.00  0.00              
ATOM    912  O   THR A  58      -0.430 -30.571  14.365  1.00  0.00              
ATOM    913  CB  THR A  58      -1.332 -29.116  16.974  1.00  0.00              
ATOM    914  OG1 THR A  58      -1.584 -30.144  17.940  1.00  0.00              
ATOM    915  CG2 THR A  58      -1.783 -27.776  17.535  1.00  0.00              
ATOM    916  H   THR A  58      -3.810 -29.979  16.820  1.00  0.00              
ATOM    917  HA  THR A  58      -1.966 -28.600  14.981  1.00  0.00              
ATOM    918  HB  THR A  58      -0.261 -29.078  16.774  1.00  0.00              
ATOM    919  HG1 THR A  58      -2.441 -29.997  18.347  1.00  0.00              
ATOM    920 1HG2 THR A  58      -1.240 -27.566  18.456  1.00  0.00              
ATOM    921 2HG2 THR A  58      -1.583 -26.990  16.807  1.00  0.00              
ATOM    922 3HG2 THR A  58      -2.852 -27.811  17.746  1.00  0.00              
ATOM    923  N   SER A  59      -2.115 -31.817  15.179  1.00  0.00              
ATOM    924  CA  SER A  59      -1.610 -33.044  14.577  1.00  0.00              
ATOM    925  C   SER A  59      -1.754 -32.973  13.064  1.00  0.00              
ATOM    926  O   SER A  59      -1.149 -33.760  12.335  1.00  0.00              
ATOM    927  CB  SER A  59      -2.356 -34.248  15.118  1.00  0.00              
ATOM    928  OG  SER A  59      -3.655 -34.309  14.596  1.00  0.00              
ATOM    929  H   SER A  59      -2.963 -31.850  15.726  1.00  0.00              
ATOM    930  HA  SER A  59      -0.554 -33.145  14.832  1.00  0.00              
ATOM    931 1HB  SER A  59      -1.814 -35.157  14.860  1.00  0.00              
ATOM    932 2HB  SER A  59      -2.400 -34.190  16.204  1.00  0.00              
ATOM    933  HG  SER A  59      -4.091 -33.500  14.875  1.00  0.00              
ATOM    934  N   GLN A  60      -2.566 -32.029  12.600  1.00  0.00              
ATOM    935  CA  GLN A  60      -2.816 -31.869  11.174  1.00  0.00              
ATOM    936  C   GLN A  60      -1.803 -30.929  10.533  1.00  0.00              
ATOM    937  O   GLN A  60      -1.829 -30.703   9.323  1.00  0.00              
ATOM    938  CB  GLN A  60      -4.235 -31.347  10.935  1.00  0.00              
ATOM    939  CG  GLN A  60      -5.330 -32.252  11.475  1.00  0.00              
ATOM    940  CD  GLN A  60      -5.290 -33.638  10.861  1.00  0.00              
ATOM    941  OE1 GLN A  60      -5.600 -33.818   9.680  1.00  0.00              
ATOM    942  NE2 GLN A  60      -4.907 -34.627  11.660  1.00  0.00              
ATOM    943  H   GLN A  60      -3.022 -31.407  13.252  1.00  0.00              
ATOM    944  HA  GLN A  60      -2.691 -32.837  10.690  1.00  0.00              
ATOM    945 1HB  GLN A  60      -4.347 -30.369  11.403  1.00  0.00              
ATOM    946 2HB  GLN A  60      -4.401 -31.219   9.866  1.00  0.00              
ATOM    947 1HG  GLN A  60      -5.206 -32.352  12.553  1.00  0.00              
ATOM    948 2HG  GLN A  60      -6.299 -31.806  11.250  1.00  0.00              
ATOM    949 1HE2 GLN A  60      -4.861 -35.564  11.311  1.00  0.00              
ATOM    950 2HE2 GLN A  60      -4.664 -34.437  12.611  1.00  0.00              
ATOM    951  N   LEU A  61      -0.913 -30.383  11.357  1.00  0.00              
ATOM    952  CA  LEU A  61       0.122 -29.478  10.874  1.00  0.00              
ATOM    953  C   LEU A  61       1.271 -30.275  10.277  1.00  0.00              
ATOM    954  O   LEU A  61       1.874 -31.114  10.947  1.00  0.00              
ATOM    955  CB  LEU A  61       0.636 -28.590  12.015  1.00  0.00              
ATOM    956  CG  LEU A  61      -0.366 -27.567  12.565  1.00  0.00              
ATOM    957  CD1 LEU A  61       0.222 -26.892  13.797  1.00  0.00              
ATOM    958  CD2 LEU A  61      -0.693 -26.546  11.486  1.00  0.00              
ATOM    959  H   LEU A  61      -0.955 -30.602  12.342  1.00  0.00              
ATOM    960  HA  LEU A  61      -0.311 -28.834  10.109  1.00  0.00              
ATOM    961 1HB  LEU A  61       0.944 -29.229  12.841  1.00  0.00              
ATOM    962 2HB  LEU A  61       1.509 -28.042  11.662  1.00  0.00              
ATOM    963  HG  LEU A  61      -1.279 -28.079  12.869  1.00  0.00              
ATOM    964 1HD1 LEU A  61      -0.490 -26.165  14.188  1.00  0.00              
ATOM    965 2HD1 LEU A  61       0.428 -27.642  14.560  1.00  0.00              
ATOM    966 3HD1 LEU A  61       1.147 -26.384  13.527  1.00  0.00              
ATOM    967 1HD2 LEU A  61      -1.406 -25.819  11.876  1.00  0.00              
ATOM    968 2HD2 LEU A  61       0.219 -26.032  11.182  1.00  0.00              
ATOM    969 3HD2 LEU A  61      -1.128 -27.053  10.624  1.00  0.00              
ATOM    970  N   HIS A  62       1.564 -30.017   9.009  1.00  0.00              
ATOM    971  CA  HIS A  62       2.658 -30.690   8.328  1.00  0.00              
ATOM    972  C   HIS A  62       3.407 -29.644   7.529  1.00  0.00              
ATOM    973  O   HIS A  62       3.326 -29.602   6.306  1.00  0.00              
ATOM    974  CB  HIS A  62       2.155 -31.810   7.411  1.00  0.00              
ATOM    975  CG  HIS A  62       1.362 -32.860   8.124  1.00  0.00              
ATOM    976  ND1 HIS A  62       1.946 -33.811   8.935  1.00  0.00              
ATOM    977  CD2 HIS A  62       0.032 -33.111   8.148  1.00  0.00              
ATOM    978  CE1 HIS A  62       1.008 -34.601   9.428  1.00  0.00              
ATOM    979  NE2 HIS A  62      -0.161 -34.197   8.966  1.00  0.00              
ATOM    980  H   HIS A  62       1.014 -29.336   8.504  1.00  0.00              
ATOM    981  HA  HIS A  62       3.315 -31.153   9.064  1.00  0.00              
ATOM    982 1HB  HIS A  62       1.530 -31.384   6.626  1.00  0.00              
ATOM    983 2HB  HIS A  62       3.004 -32.293   6.928  1.00  0.00              
ATOM    984  HD1 HIS A  62       2.912 -33.858   9.189  1.00  0.00              
ATOM    985  HD2 HIS A  62      -0.821 -32.631   7.667  1.00  0.00              
ATOM    986  HE1 HIS A  62       1.268 -35.421  10.097  1.00  0.00              
ATOM    987  N   ILE A  63       4.133 -28.793   8.235  1.00  0.00              
ATOM    988  CA  ILE A  63       4.750 -27.639   7.615  1.00  0.00              
ATOM    989  C   ILE A  63       6.199 -27.885   7.203  1.00  0.00              
ATOM    990  O   ILE A  63       6.916 -28.669   7.823  1.00  0.00              
ATOM    991  CB  ILE A  63       4.690 -26.430   8.567  1.00  0.00              
ATOM    992  CG1 ILE A  63       5.467 -26.724   9.853  1.00  0.00              
ATOM    993  CG2 ILE A  63       3.246 -26.073   8.883  1.00  0.00              
ATOM    994  CD1 ILE A  63       5.634 -25.522  10.754  1.00  0.00              
ATOM    995  H   ILE A  63       4.261 -28.947   9.225  1.00  0.00              
ATOM    996  HA  ILE A  63       4.212 -27.413   6.695  1.00  0.00              
ATOM    997  HB  ILE A  63       5.172 -25.573   8.097  1.00  0.00              
ATOM    998 1HG1 ILE A  63       4.956 -27.505  10.416  1.00  0.00              
ATOM    999 2HG1 ILE A  63       6.459 -27.101   9.601  1.00  0.00              
ATOM   1000 1HG2 ILE A  63       3.223 -25.217   9.557  1.00  0.00              
ATOM   1001 2HG2 ILE A  63       2.723 -25.823   7.961  1.00  0.00              
ATOM   1002 3HG2 ILE A  63       2.757 -26.923   9.359  1.00  0.00              
ATOM   1003 1HD1 ILE A  63       6.195 -25.810  11.644  1.00  0.00              
ATOM   1004 2HD1 ILE A  63       6.176 -24.740  10.220  1.00  0.00              
ATOM   1005 3HD1 ILE A  63       4.654 -25.149  11.048  1.00  0.00              
ATOM   1006  N   THR A  64       6.587 -27.231   6.114  1.00  0.00              
ATOM   1007  CA  THR A  64       7.945 -27.274   5.595  1.00  0.00              
ATOM   1008  C   THR A  64       8.343 -25.810   5.479  1.00  0.00              
ATOM   1009  O   THR A  64       7.483 -24.935   5.557  1.00  0.00              
ATOM   1010  CB  THR A  64       8.050 -27.995   4.238  1.00  0.00              
ATOM   1011  OG1 THR A  64       7.303 -27.272   3.251  1.00  0.00              
ATOM   1012  CG2 THR A  64       7.505 -29.411   4.344  1.00  0.00              
ATOM   1013  H   THR A  64       5.892 -26.680   5.631  1.00  0.00              
ATOM   1014  HA  THR A  64       8.556 -27.870   6.273  1.00  0.00              
ATOM   1015  HB  THR A  64       9.093 -28.035   3.928  1.00  0.00              
ATOM   1016  HG1 THR A  64       6.472 -26.976   3.632  1.00  0.00              
ATOM   1017 1HG2 THR A  64       7.588 -29.905   3.376  1.00  0.00              
ATOM   1018 2HG2 THR A  64       8.078 -29.967   5.085  1.00  0.00              
ATOM   1019 3HG2 THR A  64       6.459 -29.377   4.645  1.00  0.00              
ATOM   1020  N   PRO A  65       9.642 -25.523   5.325  1.00  0.00              
ATOM   1021  CA  PRO A  65      10.012 -24.104   5.262  1.00  0.00              
ATOM   1022  C   PRO A  65       9.242 -23.348   4.174  1.00  0.00              
ATOM   1023  O   PRO A  65       8.889 -22.181   4.367  1.00  0.00              
ATOM   1024  CB  PRO A  65      11.510 -24.160   4.949  1.00  0.00              
ATOM   1025  CG  PRO A  65      11.961 -25.448   5.549  1.00  0.00              
ATOM   1026  CD  PRO A  65      10.827 -26.403   5.282  1.00  0.00              
ATOM   1027  HA  PRO A  65       9.846 -23.643   6.246  1.00  0.00              
ATOM   1028 1HB  PRO A  65      11.670 -24.117   3.862  1.00  0.00              
ATOM   1029 2HB  PRO A  65      12.018 -23.287   5.384  1.00  0.00              
ATOM   1030 1HG  PRO A  65      12.905 -25.773   5.087  1.00  0.00              
ATOM   1031 2HG  PRO A  65      12.161 -25.318   6.623  1.00  0.00              
ATOM   1032 1HD  PRO A  65      10.961 -26.864   4.292  1.00  0.00              
ATOM   1033 2HD  PRO A  65      10.802 -27.171   6.068  1.00  0.00              
ATOM   1034  N   GLY A  66       8.952 -24.023   3.066  1.00  0.00              
ATOM   1035  CA  GLY A  66       8.225 -23.411   1.971  1.00  0.00              
ATOM   1036  C   GLY A  66       6.734 -23.261   2.216  1.00  0.00              
ATOM   1037  O   GLY A  66       6.078 -22.445   1.568  1.00  0.00              
ATOM   1038  H   GLY A  66       9.245 -24.986   2.986  1.00  0.00              
ATOM   1039 1HA  GLY A  66       8.636 -22.422   1.769  1.00  0.00              
ATOM   1040 2HA  GLY A  66       8.361 -24.005   1.068  1.00  0.00              
ATOM   1041  N   THR A  67       6.195 -24.046   3.143  1.00  0.00              
ATOM   1042  CA  THR A  67       4.748 -24.079   3.367  1.00  0.00              
ATOM   1043  C   THR A  67       4.335 -23.603   4.760  1.00  0.00              
ATOM   1044  O   THR A  67       3.138 -23.435   5.034  1.00  0.00              
ATOM   1045  CB  THR A  67       4.201 -25.501   3.140  1.00  0.00              
ATOM   1046  OG1 THR A  67       4.825 -26.408   4.058  1.00  0.00              
ATOM   1047  CG2 THR A  67       4.477 -25.957   1.715  1.00  0.00              
ATOM   1048  H   THR A  67       6.793 -24.633   3.706  1.00  0.00              
ATOM   1049  HA  THR A  67       4.269 -23.428   2.635  1.00  0.00              
ATOM   1050  HB  THR A  67       3.125 -25.509   3.316  1.00  0.00              
ATOM   1051  HG1 THR A  67       4.174 -27.038   4.376  1.00  0.00              
ATOM   1052 1HG2 THR A  67       4.083 -26.964   1.573  1.00  0.00              
ATOM   1053 2HG2 THR A  67       3.994 -25.276   1.015  1.00  0.00              
ATOM   1054 3HG2 THR A  67       5.551 -25.960   1.536  1.00  0.00              
ATOM   1055  N   ALA A  68       5.308 -23.406   5.643  1.00  0.00              
ATOM   1056  CA  ALA A  68       5.014 -22.916   6.989  1.00  0.00              
ATOM   1057  C   ALA A  68       4.385 -21.521   6.993  1.00  0.00              
ATOM   1058  O   ALA A  68       3.454 -21.270   7.757  1.00  0.00              
ATOM   1059  CB  ALA A  68       6.260 -22.958   7.873  1.00  0.00              
ATOM   1060  H   ALA A  68       6.267 -23.595   5.387  1.00  0.00              
ATOM   1061  HA  ALA A  68       4.255 -23.564   7.427  1.00  0.00              
ATOM   1062 1HB  ALA A  68       6.012 -22.588   8.868  1.00  0.00              
ATOM   1063 2HB  ALA A  68       6.619 -23.985   7.947  1.00  0.00              
ATOM   1064 3HB  ALA A  68       7.037 -22.333   7.437  1.00  0.00              
ATOM   1065  N   TYR A  69       4.873 -20.627   6.138  1.00  0.00              
ATOM   1066  CA  TYR A  69       4.244 -19.308   6.029  1.00  0.00              
ATOM   1067  C   TYR A  69       2.812 -19.425   5.520  1.00  0.00              
ATOM   1068  O   TYR A  69       1.901 -18.775   6.044  1.00  0.00              
ATOM   1069  CB  TYR A  69       5.061 -18.398   5.109  1.00  0.00              
ATOM   1070  CG  TYR A  69       4.455 -17.025   4.914  1.00  0.00              
ATOM   1071  CD1 TYR A  69       4.443 -16.117   5.962  1.00  0.00              
ATOM   1072  CD2 TYR A  69       3.910 -16.676   3.687  1.00  0.00              
ATOM   1073  CE1 TYR A  69       3.890 -14.864   5.785  1.00  0.00              
ATOM   1074  CE2 TYR A  69       3.357 -15.422   3.510  1.00  0.00              
ATOM   1075  CZ  TYR A  69       3.346 -14.519   4.553  1.00  0.00              
ATOM   1076  OH  TYR A  69       2.794 -13.271   4.375  1.00  0.00              
ATOM   1077  H   TYR A  69       5.673 -20.840   5.560  1.00  0.00              
ATOM   1078  HA  TYR A  69       4.196 -18.864   7.024  1.00  0.00              
ATOM   1079 1HB  TYR A  69       6.064 -18.272   5.518  1.00  0.00              
ATOM   1080 2HB  TYR A  69       5.163 -18.866   4.131  1.00  0.00              
ATOM   1081  HD1 TYR A  69       4.871 -16.392   6.927  1.00  0.00              
ATOM   1082  HD2 TYR A  69       3.918 -17.390   2.864  1.00  0.00              
ATOM   1083  HE1 TYR A  69       3.881 -14.150   6.608  1.00  0.00              
ATOM   1084  HE2 TYR A  69       2.928 -15.148   2.546  1.00  0.00              
ATOM   1085  HH  TYR A  69       2.850 -12.778   5.198  1.00  0.00              
ATOM   1086  N   GLN A  70       2.609 -20.276   4.518  1.00  0.00              
ATOM   1087  CA  GLN A  70       1.275 -20.434   3.949  1.00  0.00              
ATOM   1088  C   GLN A  70       0.296 -20.981   4.987  1.00  0.00              
ATOM   1089  O   GLN A  70      -0.840 -20.511   5.082  1.00  0.00              
ATOM   1090  CB  GLN A  70       1.319 -21.359   2.730  1.00  0.00              
ATOM   1091  CG  GLN A  70       2.042 -20.772   1.529  1.00  0.00              
ATOM   1092  CD  GLN A  70       2.142 -21.754   0.378  1.00  0.00              
ATOM   1093  OE1 GLN A  70       2.112 -22.971   0.577  1.00  0.00              
ATOM   1094  NE2 GLN A  70       2.263 -21.230  -0.837  1.00  0.00              
ATOM   1095  H   GLN A  70       3.372 -20.819   4.141  1.00  0.00              
ATOM   1096  HA  GLN A  70       0.899 -19.449   3.669  1.00  0.00              
ATOM   1097 1HB  GLN A  70       1.815 -22.291   2.998  1.00  0.00              
ATOM   1098 2HB  GLN A  70       0.302 -21.605   2.423  1.00  0.00              
ATOM   1099 1HG  GLN A  70       1.496 -19.894   1.183  1.00  0.00              
ATOM   1100 2HG  GLN A  70       3.052 -20.491   1.828  1.00  0.00              
ATOM   1101 1HE2 GLN A  70       2.333 -21.829  -1.636  1.00  0.00              
ATOM   1102 2HE2 GLN A  70       2.283 -20.237  -0.954  1.00  0.00              
ATOM   1103  N   SER A  71       0.737 -21.959   5.777  1.00  0.00              
ATOM   1104  CA  SER A  71      -0.097 -22.492   6.860  1.00  0.00              
ATOM   1105  C   SER A  71      -0.449 -21.429   7.900  1.00  0.00              
ATOM   1106  O   SER A  71      -1.604 -21.322   8.340  1.00  0.00              
ATOM   1107  CB  SER A  71       0.615 -23.647   7.538  1.00  0.00              
ATOM   1108  OG  SER A  71      -0.159 -24.169   8.583  1.00  0.00              
ATOM   1109  H   SER A  71       1.660 -22.344   5.631  1.00  0.00              
ATOM   1110  HA  SER A  71      -1.042 -22.832   6.434  1.00  0.00              
ATOM   1111 1HB  SER A  71       0.818 -24.429   6.806  1.00  0.00              
ATOM   1112 2HB  SER A  71       1.573 -23.306   7.926  1.00  0.00              
ATOM   1113  HG  SER A  71      -1.065 -24.175   8.265  1.00  0.00              
ATOM   1114  N   PHE A  72       0.555 -20.656   8.307  1.00  0.00              
ATOM   1115  CA  PHE A  72       0.341 -19.558   9.243  1.00  0.00              
ATOM   1116  C   PHE A  72      -0.728 -18.599   8.727  1.00  0.00              
ATOM   1117  O   PHE A  72      -1.672 -18.258   9.449  1.00  0.00              
ATOM   1118  CB  PHE A  72       1.651 -18.793   9.491  1.00  0.00              
ATOM   1119  CG  PHE A  72       1.481 -17.565  10.347  1.00  0.00              
ATOM   1120  CD1 PHE A  72       1.472 -17.667  11.727  1.00  0.00              
ATOM   1121  CD2 PHE A  72       1.339 -16.310   9.767  1.00  0.00              
ATOM   1122  CE1 PHE A  72       1.310 -16.538  12.522  1.00  0.00              
ATOM   1123  CE2 PHE A  72       1.178 -15.178  10.553  1.00  0.00              
ATOM   1124  CZ  PHE A  72       1.170 -15.292  11.936  1.00  0.00              
ATOM   1125  H   PHE A  72       1.487 -20.833   7.961  1.00  0.00              
ATOM   1126  HA  PHE A  72      -0.003 -19.973  10.191  1.00  0.00              
ATOM   1127 1HB  PHE A  72       2.370 -19.451   9.978  1.00  0.00              
ATOM   1128 2HB  PHE A  72       2.081 -18.488   8.538  1.00  0.00              
ATOM   1129  HD1 PHE A  72       1.594 -18.647  12.189  1.00  0.00              
ATOM   1130  HD2 PHE A  72       1.345 -16.222   8.680  1.00  0.00              
ATOM   1131  HE1 PHE A  72       1.294 -16.634  13.607  1.00  0.00              
ATOM   1132  HE2 PHE A  72       1.057 -14.200  10.087  1.00  0.00              
ATOM   1133  HZ  PHE A  72       1.053 -14.406  12.558  1.00  0.00              
ATOM   1134  N   GLU A  73      -0.583 -18.161   7.486  1.00  0.00              
ATOM   1135  CA  GLU A  73      -1.519 -17.178   6.950  1.00  0.00              
ATOM   1136  C   GLU A  73      -2.914 -17.754   6.754  1.00  0.00              
ATOM   1137  O   GLU A  73      -3.912 -17.085   7.029  1.00  0.00              
ATOM   1138  CB  GLU A  73      -1.000 -16.629   5.618  1.00  0.00              
ATOM   1139  CG  GLU A  73       0.223 -15.731   5.742  1.00  0.00              
ATOM   1140  CD  GLU A  73      -0.058 -14.461   6.495  1.00  0.00              
ATOM   1141  OE1 GLU A  73      -1.122 -13.915   6.326  1.00  0.00              
ATOM   1142  OE2 GLU A  73       0.793 -14.036   7.241  1.00  0.00              
ATOM   1143  H   GLU A  73       0.168 -18.496   6.899  1.00  0.00              
ATOM   1144  HA  GLU A  73      -1.630 -16.373   7.678  1.00  0.00              
ATOM   1145 1HB  GLU A  73      -0.742 -17.458   4.959  1.00  0.00              
ATOM   1146 2HB  GLU A  73      -1.788 -16.056   5.130  1.00  0.00              
ATOM   1147 1HG  GLU A  73       1.012 -16.278   6.256  1.00  0.00              
ATOM   1148 2HG  GLU A  73       0.581 -15.484   4.743  1.00  0.00              
ATOM   1149  N   GLN A  74      -2.975 -18.991   6.288  1.00  0.00              
ATOM   1150  CA  GLN A  74      -4.254 -19.621   6.010  1.00  0.00              
ATOM   1151  C   GLN A  74      -5.059 -19.848   7.280  1.00  0.00              
ATOM   1152  O   GLN A  74      -6.242 -19.513   7.328  1.00  0.00              
ATOM   1153  CB  GLN A  74      -4.043 -20.952   5.283  1.00  0.00              
ATOM   1154  CG  GLN A  74      -5.330 -21.659   4.893  1.00  0.00              
ATOM   1155  CD  GLN A  74      -6.146 -20.865   3.890  1.00  0.00              
ATOM   1156  OE1 GLN A  74      -5.633 -20.437   2.852  1.00  0.00              
ATOM   1157  NE2 GLN A  74      -7.422 -20.663   4.195  1.00  0.00              
ATOM   1158  H   GLN A  74      -2.125 -19.510   6.122  1.00  0.00              
ATOM   1159  HA  GLN A  74      -4.851 -18.939   5.405  1.00  0.00              
ATOM   1160 1HB  GLN A  74      -3.464 -20.783   4.375  1.00  0.00              
ATOM   1161 2HB  GLN A  74      -3.468 -21.626   5.917  1.00  0.00              
ATOM   1162 1HG  GLN A  74      -5.083 -22.622   4.446  1.00  0.00              
ATOM   1163 2HG  GLN A  74      -5.936 -21.806   5.787  1.00  0.00              
ATOM   1164 1HE2 GLN A  74      -8.010 -20.145   3.572  1.00  0.00              
ATOM   1165 2HE2 GLN A  74      -7.797 -21.027   5.048  1.00  0.00              
ATOM   1166  N   VAL A  75      -4.427 -20.394   8.315  1.00  0.00              
ATOM   1167  CA  VAL A  75      -5.141 -20.653   9.568  1.00  0.00              
ATOM   1168  C   VAL A  75      -5.476 -19.357  10.318  1.00  0.00              
ATOM   1169  O   VAL A  75      -6.586 -19.196  10.829  1.00  0.00              
ATOM   1170  CB  VAL A  75      -4.356 -21.600  10.502  1.00  0.00              
ATOM   1171  CG1 VAL A  75      -5.046 -21.698  11.864  1.00  0.00              
ATOM   1172  CG2 VAL A  75      -4.213 -22.986   9.847  1.00  0.00              
ATOM   1173  H   VAL A  75      -3.449 -20.635   8.246  1.00  0.00              
ATOM   1174  HA  VAL A  75      -6.092 -21.131   9.333  1.00  0.00              
ATOM   1175  HB  VAL A  75      -3.367 -21.180  10.682  1.00  0.00              
ATOM   1176 1HG1 VAL A  75      -4.481 -22.369  12.511  1.00  0.00              
ATOM   1177 2HG1 VAL A  75      -5.093 -20.709  12.320  1.00  0.00              
ATOM   1178 3HG1 VAL A  75      -6.056 -22.086  11.733  1.00  0.00              
ATOM   1179 1HG2 VAL A  75      -3.658 -23.647  10.512  1.00  0.00              
ATOM   1180 2HG2 VAL A  75      -5.202 -23.404   9.661  1.00  0.00              
ATOM   1181 3HG2 VAL A  75      -3.677 -22.888   8.903  1.00  0.00              
ATOM   1182  N   VAL A  76      -4.520 -18.435  10.372  1.00  0.00              
ATOM   1183  CA  VAL A  76      -4.716 -17.189  11.115  1.00  0.00              
ATOM   1184  C   VAL A  76      -5.797 -16.323  10.438  1.00  0.00              
ATOM   1185  O   VAL A  76      -6.695 -15.810  11.099  1.00  0.00              
ATOM   1186  CB  VAL A  76      -3.378 -16.436  11.320  1.00  0.00              
ATOM   1187  CG1 VAL A  76      -3.623 -15.065  11.902  1.00  0.00              
ATOM   1188  CG2 VAL A  76      -2.447 -17.248  12.249  1.00  0.00              
ATOM   1189  H   VAL A  76      -3.643 -18.591   9.897  1.00  0.00              
ATOM   1190  HA  VAL A  76      -5.125 -17.431  12.096  1.00  0.00              
ATOM   1191  HB  VAL A  76      -2.895 -16.301  10.352  1.00  0.00              
ATOM   1192 1HG1 VAL A  76      -2.670 -14.552  12.038  1.00  0.00              
ATOM   1193 2HG1 VAL A  76      -4.251 -14.489  11.223  1.00  0.00              
ATOM   1194 3HG1 VAL A  76      -4.122 -15.163  12.865  1.00  0.00              
ATOM   1195 1HG2 VAL A  76      -1.510 -16.709  12.386  1.00  0.00              
ATOM   1196 2HG2 VAL A  76      -2.931 -17.387  13.217  1.00  0.00              
ATOM   1197 3HG2 VAL A  76      -2.245 -18.221  11.802  1.00  0.00              
ATOM   1198  N   ASN A  77      -5.745 -16.198   9.117  1.00  0.00              
ATOM   1199  CA  ASN A  77      -6.771 -15.420   8.421  1.00  0.00              
ATOM   1200  C   ASN A  77      -8.165 -16.021   8.579  1.00  0.00              
ATOM   1201  O   ASN A  77      -9.148 -15.292   8.733  1.00  0.00              
ATOM   1202  CB  ASN A  77      -6.422 -15.285   6.950  1.00  0.00              
ATOM   1203  CG  ASN A  77      -5.293 -14.322   6.710  1.00  0.00              
ATOM   1204  OD1 ASN A  77      -4.998 -13.469   7.556  1.00  0.00              
ATOM   1205  ND2 ASN A  77      -4.656 -14.440   5.573  1.00  0.00              
ATOM   1206  H   ASN A  77      -5.008 -16.632   8.580  1.00  0.00              
ATOM   1207  HA  ASN A  77      -6.835 -14.435   8.887  1.00  0.00              
ATOM   1208 1HB  ASN A  77      -6.143 -16.261   6.551  1.00  0.00              
ATOM   1209 2HB  ASN A  77      -7.298 -14.944   6.398  1.00  0.00              
ATOM   1210 1HD2 ASN A  77      -3.896 -13.826   5.359  1.00  0.00              
ATOM   1211 2HD2 ASN A  77      -4.929 -15.144   4.918  1.00  0.00              
ATOM   1212  N   GLU A  78      -8.255 -17.348   8.577  1.00  0.00              
ATOM   1213  CA  GLU A  78      -9.550 -17.968   8.868  1.00  0.00              
ATOM   1214  C   GLU A  78      -9.955 -17.788  10.330  1.00  0.00              
ATOM   1215  O   GLU A  78     -11.143 -17.556  10.629  1.00  0.00              
ATOM   1216  CB  GLU A  78      -9.510 -19.459   8.525  1.00  0.00              
ATOM   1217  CG  GLU A  78      -9.482 -19.761   7.034  1.00  0.00              
ATOM   1218  CD  GLU A  78     -10.727 -19.309   6.322  1.00  0.00              
ATOM   1219  OE1 GLU A  78     -11.666 -18.939   6.985  1.00  0.00              
ATOM   1220  OE2 GLU A  78     -10.740 -19.336   5.114  1.00  0.00              
ATOM   1221  H   GLU A  78      -7.460 -17.938   8.380  1.00  0.00              
ATOM   1222  HA  GLU A  78     -10.320 -17.446   8.299  1.00  0.00              
ATOM   1223 1HB  GLU A  78      -8.626 -19.912   8.975  1.00  0.00              
ATOM   1224 2HB  GLU A  78     -10.383 -19.953   8.951  1.00  0.00              
ATOM   1225 1HG  GLU A  78      -8.622 -19.262   6.589  1.00  0.00              
ATOM   1226 2HG  GLU A  78      -9.358 -20.834   6.893  1.00  0.00              
ATOM   1227  N   LEU A  79      -8.984 -17.887  11.230  1.00  0.00              
ATOM   1228  CA  LEU A  79      -9.238 -17.708  12.658  1.00  0.00              
ATOM   1229  C   LEU A  79      -9.932 -16.373  12.927  1.00  0.00              
ATOM   1230  O   LEU A  79     -10.881 -16.309  13.711  1.00  0.00              
ATOM   1231  CB  LEU A  79      -7.922 -17.778  13.443  1.00  0.00              
ATOM   1232  CG  LEU A  79      -8.037 -17.541  14.955  1.00  0.00              
ATOM   1233  CD1 LEU A  79      -8.943 -18.599  15.568  1.00  0.00              
ATOM   1234  CD2 LEU A  79      -6.651 -17.578  15.581  1.00  0.00              
ATOM   1235  H   LEU A  79      -8.045 -18.092  10.920  1.00  0.00              
ATOM   1236  HA  LEU A  79      -9.889 -18.513  12.997  1.00  0.00              
ATOM   1237 1HB  LEU A  79      -7.481 -18.762  13.295  1.00  0.00              
ATOM   1238 2HB  LEU A  79      -7.237 -17.032  13.041  1.00  0.00              
ATOM   1239  HG  LEU A  79      -8.491 -16.566  15.137  1.00  0.00              
ATOM   1240 1HD1 LEU A  79      -9.024 -18.430  16.642  1.00  0.00              
ATOM   1241 2HD1 LEU A  79      -9.933 -18.537  15.116  1.00  0.00              
ATOM   1242 3HD1 LEU A  79      -8.522 -19.587  15.388  1.00  0.00              
ATOM   1243 1HD2 LEU A  79      -6.732 -17.408  16.655  1.00  0.00              
ATOM   1244 2HD2 LEU A  79      -6.196 -18.552  15.401  1.00  0.00              
ATOM   1245 3HD2 LEU A  79      -6.030 -16.800  15.137  1.00  0.00              
ATOM   1246  N   PHE A  80      -9.479 -15.321  12.252  1.00  0.00              
ATOM   1247  CA  PHE A  80     -10.066 -13.995  12.459  1.00  0.00              
ATOM   1248  C   PHE A  80     -11.047 -13.540  11.383  1.00  0.00              
ATOM   1249  O   PHE A  80     -11.375 -12.356  11.324  1.00  0.00              
ATOM   1250  CB  PHE A  80      -8.952 -12.953  12.630  1.00  0.00              
ATOM   1251  CG  PHE A  80      -8.082 -13.195  13.837  1.00  0.00              
ATOM   1252  CD1 PHE A  80      -8.542 -12.900  15.101  1.00  0.00              
ATOM   1253  CD2 PHE A  80      -6.794 -13.697  13.699  1.00  0.00              
ATOM   1254  CE1 PHE A  80      -7.754 -13.108  16.220  1.00  0.00              
ATOM   1255  CE2 PHE A  80      -5.995 -13.902  14.802  1.00  0.00              
ATOM   1256  CZ  PHE A  80      -6.469 -13.610  16.073  1.00  0.00              
ATOM   1257  H   PHE A  80      -8.725 -15.426  11.588  1.00  0.00              
ATOM   1258  HA  PHE A  80     -10.669 -14.022  13.368  1.00  0.00              
ATOM   1259 1HB  PHE A  80      -8.317 -12.952  11.745  1.00  0.00              
ATOM   1260 2HB  PHE A  80      -9.392 -11.961  12.719  1.00  0.00              
ATOM   1261  HD1 PHE A  80      -9.547 -12.496  15.222  1.00  0.00              
ATOM   1262  HD2 PHE A  80      -6.417 -13.928  12.702  1.00  0.00              
ATOM   1263  HE1 PHE A  80      -8.144 -12.878  17.211  1.00  0.00              
ATOM   1264  HE2 PHE A  80      -4.986 -14.295  14.674  1.00  0.00              
ATOM   1265  HZ  PHE A  80      -5.842 -13.769  16.949  1.00  0.00              
ATOM   1266  N   ARG A  81     -11.524 -14.465  10.551  1.00  0.00              
ATOM   1267  CA  ARG A  81     -12.369 -14.121   9.404  1.00  0.00              
ATOM   1268  C   ARG A  81     -13.562 -13.241   9.784  1.00  0.00              
ATOM   1269  O   ARG A  81     -13.821 -12.224   9.141  1.00  0.00              
ATOM   1270  CB  ARG A  81     -12.882 -15.386   8.733  1.00  0.00              
ATOM   1271  CG  ARG A  81     -13.935 -15.159   7.659  1.00  0.00              
ATOM   1272  CD  ARG A  81     -14.412 -16.440   7.079  1.00  0.00              
ATOM   1273  NE  ARG A  81     -13.456 -16.999   6.136  1.00  0.00              
ATOM   1274  CZ  ARG A  81     -13.337 -16.616   4.850  1.00  0.00              
ATOM   1275  NH1 ARG A  81     -14.119 -15.674   4.369  1.00  0.00              
ATOM   1276  NH2 ARG A  81     -12.435 -17.186   4.072  1.00  0.00              
ATOM   1277  H   ARG A  81     -11.294 -15.434  10.719  1.00  0.00              
ATOM   1278  HA  ARG A  81     -11.773 -13.542   8.697  1.00  0.00              
ATOM   1279 1HB  ARG A  81     -12.051 -15.917   8.272  1.00  0.00              
ATOM   1280 2HB  ARG A  81     -13.316 -16.046   9.485  1.00  0.00              
ATOM   1281 1HG  ARG A  81     -14.789 -14.639   8.092  1.00  0.00              
ATOM   1282 2HG  ARG A  81     -13.510 -14.556   6.856  1.00  0.00              
ATOM   1283 1HD  ARG A  81     -14.568 -17.166   7.877  1.00  0.00              
ATOM   1284 2HD  ARG A  81     -15.352 -16.273   6.553  1.00  0.00              
ATOM   1285  HE  ARG A  81     -12.837 -17.726   6.470  1.00  0.00              
ATOM   1286 1HH1 ARG A  81     -14.809 -15.238   4.965  1.00  0.00              
ATOM   1287 2HH1 ARG A  81     -14.030 -15.387   3.406  1.00  0.00              
ATOM   1288 1HH2 ARG A  81     -11.833 -17.910   4.441  1.00  0.00              
ATOM   1289 2HH2 ARG A  81     -12.345 -16.900   3.108  1.00  0.00              
ATOM   1290  N   ASP A  82     -14.283 -13.643  10.826  1.00  0.00              
ATOM   1291  CA  ASP A  82     -15.530 -12.952  11.188  1.00  0.00              
ATOM   1292  C   ASP A  82     -15.452 -12.198  12.513  1.00  0.00              
ATOM   1293  O   ASP A  82     -16.466 -11.959  13.171  1.00  0.00              
ATOM   1294  CB  ASP A  82     -16.739 -13.891  11.160  1.00  0.00              
ATOM   1295  CG  ASP A  82     -16.669 -14.994  12.205  1.00  0.00              
ATOM   1296  OD1 ASP A  82     -15.726 -15.026  13.022  1.00  0.00              
ATOM   1297  OD2 ASP A  82     -17.592 -15.839  12.199  1.00  0.00              
ATOM   1298  H   ASP A  82     -13.978 -14.431  11.380  1.00  0.00              
ATOM   1299  HA  ASP A  82     -15.708 -12.157  10.464  1.00  0.00              
ATOM   1300 1HB  ASP A  82     -17.650 -13.317  11.326  1.00  0.00              
ATOM   1301 2HB  ASP A  82     -16.818 -14.354  10.176  1.00  0.00              
ATOM   1302  N   GLY A  83     -14.250 -11.813  12.903  1.00  0.00              
ATOM   1303  CA  GLY A  83     -14.106 -11.074  14.137  1.00  0.00              
ATOM   1304  C   GLY A  83     -12.833 -11.328  14.885  1.00  0.00              
ATOM   1305  O   GLY A  83     -12.187 -12.352  14.708  1.00  0.00              
ATOM   1306  H   GLY A  83     -13.427 -12.024  12.357  1.00  0.00              
ATOM   1307 1HA  GLY A  83     -14.160 -10.005  13.929  1.00  0.00              
ATOM   1308 2HA  GLY A  83     -14.935 -11.313  14.803  1.00  0.00              
ATOM   1309  N   VAL A  84     -12.474 -10.362  15.719  1.00  0.00              
ATOM   1310  CA  VAL A  84     -11.276 -10.445  16.524  1.00  0.00              
ATOM   1311  C   VAL A  84     -11.694 -10.273  17.987  1.00  0.00              
ATOM   1312  O   VAL A  84     -12.495  -9.403  18.314  1.00  0.00              
ATOM   1313  CB  VAL A  84     -10.299  -9.319  16.140  1.00  0.00              
ATOM   1314  CG1 VAL A  84      -9.030  -9.349  17.031  1.00  0.00              
ATOM   1315  CG2 VAL A  84      -9.928  -9.410  14.656  1.00  0.00              
ATOM   1316  H   VAL A  84     -13.060  -9.542  15.792  1.00  0.00              
ATOM   1317  HA  VAL A  84     -10.797 -11.406  16.334  1.00  0.00              
ATOM   1318  HB  VAL A  84     -10.775  -8.357  16.331  1.00  0.00              
ATOM   1319 1HG1 VAL A  84      -8.359  -8.542  16.736  1.00  0.00              
ATOM   1320 2HG1 VAL A  84      -9.315  -9.219  18.075  1.00  0.00              
ATOM   1321 3HG1 VAL A  84      -8.522 -10.305  16.909  1.00  0.00              
ATOM   1322 1HG2 VAL A  84      -9.238  -8.606  14.403  1.00  0.00              
ATOM   1323 2HG2 VAL A  84      -9.454 -10.372  14.458  1.00  0.00              
ATOM   1324 3HG2 VAL A  84     -10.829  -9.319  14.049  1.00  0.00              
ATOM   1325  N   ASN A  85     -11.175 -11.131  18.861  1.00  0.00              
ATOM   1326  CA  ASN A  85     -11.425 -10.977  20.291  1.00  0.00              
ATOM   1327  C   ASN A  85     -10.226 -11.539  21.037  1.00  0.00              
ATOM   1328  O   ASN A  85      -9.347 -12.134  20.418  1.00  0.00              
ATOM   1329  CB  ASN A  85     -12.755 -11.632  20.706  1.00  0.00              
ATOM   1330  CG  ASN A  85     -12.785 -13.143  20.459  1.00  0.00              
ATOM   1331  OD1 ASN A  85     -11.900 -13.873  20.908  1.00  0.00              
ATOM   1332  ND2 ASN A  85     -13.842 -13.622  19.791  1.00  0.00              
ATOM   1333  H   ASN A  85     -10.602 -11.898  18.541  1.00  0.00              
ATOM   1334  HA  ASN A  85     -11.484  -9.912  20.520  1.00  0.00              
ATOM   1335 1HB  ASN A  85     -12.936 -11.449  21.766  1.00  0.00              
ATOM   1336 2HB  ASN A  85     -13.574 -11.174  20.151  1.00  0.00              
ATOM   1337 1HD2 ASN A  85     -13.913 -14.602  19.602  1.00  0.00              
ATOM   1338 2HD2 ASN A  85     -14.561 -13.000  19.481  1.00  0.00              
ATOM   1339  N   TRP A  86     -10.177 -11.348  22.352  1.00  0.00              
ATOM   1340  CA  TRP A  86      -8.998 -11.794  23.116  1.00  0.00              
ATOM   1341  C   TRP A  86      -8.825 -13.321  23.103  1.00  0.00              
ATOM   1342  O   TRP A  86      -7.699 -13.830  23.065  1.00  0.00              
ATOM   1343  CB  TRP A  86      -9.052 -11.258  24.542  1.00  0.00              
ATOM   1344  CG  TRP A  86      -8.699  -9.788  24.666  1.00  0.00              
ATOM   1345  CD1 TRP A  86      -9.503  -8.790  25.133  1.00  0.00              
ATOM   1346  CD2 TRP A  86      -7.456  -9.165  24.310  1.00  0.00              
ATOM   1347  NE1 TRP A  86      -8.835  -7.583  25.094  1.00  0.00              
ATOM   1348  CE2 TRP A  86      -7.578  -7.789  24.593  1.00  0.00              
ATOM   1349  CE3 TRP A  86      -6.253  -9.638  23.778  1.00  0.00              
ATOM   1350  CZ2 TRP A  86      -6.541  -6.883  24.366  1.00  0.00              
ATOM   1351  CZ3 TRP A  86      -5.229  -8.736  23.546  1.00  0.00              
ATOM   1352  CH2 TRP A  86      -5.378  -7.379  23.844  1.00  0.00              
ATOM   1353  H   TRP A  86     -10.938 -10.900  22.841  1.00  0.00              
ATOM   1354  HA  TRP A  86      -8.104 -11.404  22.631  1.00  0.00              
ATOM   1355 1HB  TRP A  86     -10.054 -11.399  24.947  1.00  0.00              
ATOM   1356 2HB  TRP A  86      -8.363 -11.824  25.170  1.00  0.00              
ATOM   1357  HD1 TRP A  86     -10.524  -8.927  25.486  1.00  0.00              
ATOM   1358  HE1 TRP A  86      -9.212  -6.692  25.386  1.00  0.00              
ATOM   1359  HE3 TRP A  86      -6.124 -10.696  23.552  1.00  0.00              
ATOM   1360  HZ2 TRP A  86      -6.639  -5.822  24.593  1.00  0.00              
ATOM   1361  HZ3 TRP A  86      -4.298  -9.114  23.123  1.00  0.00              
ATOM   1362  HH2 TRP A  86      -4.546  -6.701  23.653  1.00  0.00              
ATOM   1363  N   GLY A  87      -9.925 -14.056  23.129  1.00  0.00              
ATOM   1364  CA  GLY A  87      -9.824 -15.512  23.067  1.00  0.00              
ATOM   1365  C   GLY A  87      -9.214 -16.004  21.762  1.00  0.00              
ATOM   1366  O   GLY A  87      -8.444 -16.983  21.739  1.00  0.00              
ATOM   1367  H   GLY A  87     -10.838 -13.628  23.190  1.00  0.00              
ATOM   1368 1HA  GLY A  87      -9.217 -15.870  23.899  1.00  0.00              
ATOM   1369 2HA  GLY A  87     -10.815 -15.950  23.181  1.00  0.00              
ATOM   1370  N   ARG A  88      -9.577 -15.357  20.660  1.00  0.00              
ATOM   1371  CA  ARG A  88      -8.976 -15.702  19.368  1.00  0.00              
ATOM   1372  C   ARG A  88      -7.511 -15.278  19.346  1.00  0.00              
ATOM   1373  O   ARG A  88      -6.665 -15.937  18.724  1.00  0.00              
ATOM   1374  CB  ARG A  88      -9.750 -15.073  18.209  1.00  0.00              
ATOM   1375  CG  ARG A  88     -11.146 -15.691  18.071  1.00  0.00              
ATOM   1376  CD  ARG A  88     -11.929 -15.080  16.909  1.00  0.00              
ATOM   1377  NE  ARG A  88     -13.279 -15.610  16.840  1.00  0.00              
ATOM   1378  CZ  ARG A  88     -14.073 -15.430  15.793  1.00  0.00              
ATOM   1379  NH1 ARG A  88     -13.611 -14.747  14.751  1.00  0.00              
ATOM   1380  NH2 ARG A  88     -15.308 -15.928  15.781  1.00  0.00              
ATOM   1381  H   ARG A  88     -10.268 -14.621  20.700  1.00  0.00              
ATOM   1382  HA  ARG A  88      -9.007 -16.786  19.251  1.00  0.00              
ATOM   1383 1HB  ARG A  88      -9.843 -14.000  18.373  1.00  0.00              
ATOM   1384 2HB  ARG A  88      -9.196 -15.215  17.281  1.00  0.00              
ATOM   1385 1HG  ARG A  88     -11.054 -16.763  17.893  1.00  0.00              
ATOM   1386 2HG  ARG A  88     -11.711 -15.523  18.988  1.00  0.00              
ATOM   1387 1HD  ARG A  88     -11.989 -14.000  17.039  1.00  0.00              
ATOM   1388 2HD  ARG A  88     -11.422 -15.304  15.971  1.00  0.00              
ATOM   1389  HE  ARG A  88     -13.617 -16.139  17.632  1.00  0.00              
ATOM   1390 1HH1 ARG A  88     -12.671 -14.377  14.766  1.00  0.00              
ATOM   1391 2HH1 ARG A  88     -14.199 -14.598  13.943  1.00  0.00              
ATOM   1392 1HH2 ARG A  88     -15.650 -16.450  16.575  1.00  0.00              
ATOM   1393 2HH2 ARG A  88     -15.902 -15.783  14.978  1.00  0.00              
ATOM   1394  N   ILE A  89      -7.209 -14.177  20.013  1.00  0.00              
ATOM   1395  CA  ILE A  89      -5.822 -13.729  20.114  1.00  0.00              
ATOM   1396  C   ILE A  89      -5.000 -14.757  20.906  1.00  0.00              
ATOM   1397  O   ILE A  89      -3.860 -15.062  20.534  1.00  0.00              
ATOM   1398  CB  ILE A  89      -5.727 -12.313  20.707  1.00  0.00              
ATOM   1399  CG1 ILE A  89      -6.302 -11.309  19.699  1.00  0.00              
ATOM   1400  CG2 ILE A  89      -4.254 -11.947  21.048  1.00  0.00              
ATOM   1401  CD1 ILE A  89      -6.541  -9.913  20.255  1.00  0.00              
ATOM   1402  H   ILE A  89      -7.935 -13.634  20.460  1.00  0.00              
ATOM   1403  HA  ILE A  89      -5.393 -13.707  19.113  1.00  0.00              
ATOM   1404  HB  ILE A  89      -6.319 -12.260  21.620  1.00  0.00              
ATOM   1405 1HG1 ILE A  89      -5.625 -11.217  18.851  1.00  0.00              
ATOM   1406 2HG1 ILE A  89      -7.254 -11.680  19.318  1.00  0.00              
ATOM   1407 1HG2 ILE A  89      -4.217 -10.940  21.465  1.00  0.00              
ATOM   1408 2HG2 ILE A  89      -3.863 -12.656  21.776  1.00  0.00              
ATOM   1409 3HG2 ILE A  89      -3.650 -11.986  20.142  1.00  0.00              
ATOM   1410 1HD1 ILE A  89      -6.948  -9.274  19.470  1.00  0.00              
ATOM   1411 2HD1 ILE A  89      -7.248  -9.966  21.083  1.00  0.00              
ATOM   1412 3HD1 ILE A  89      -5.599  -9.496  20.608  1.00  0.00              
ATOM   1413  N   VAL A  90      -5.584 -15.311  21.967  1.00  0.00              
ATOM   1414  CA  VAL A  90      -4.906 -16.386  22.714  1.00  0.00              
ATOM   1415  C   VAL A  90      -4.734 -17.613  21.812  1.00  0.00              
ATOM   1416  O   VAL A  90      -3.669 -18.237  21.798  1.00  0.00              
ATOM   1417  CB  VAL A  90      -5.711 -16.774  23.968  1.00  0.00              
ATOM   1418  CG1 VAL A  90      -5.124 -18.020  24.614  1.00  0.00              
ATOM   1419  CG2 VAL A  90      -5.730 -15.614  24.951  1.00  0.00              
ATOM   1420  H   VAL A  90      -6.496 -15.002  22.270  1.00  0.00              
ATOM   1421  HA  VAL A  90      -3.914 -16.035  23.001  1.00  0.00              
ATOM   1422  HB  VAL A  90      -6.732 -17.017  23.672  1.00  0.00              
ATOM   1423 1HG1 VAL A  90      -5.705 -18.280  25.499  1.00  0.00              
ATOM   1424 2HG1 VAL A  90      -5.154 -18.847  23.905  1.00  0.00              
ATOM   1425 3HG1 VAL A  90      -4.091 -17.827  24.904  1.00  0.00              
ATOM   1426 1HG2 VAL A  90      -6.302 -15.895  25.835  1.00  0.00              
ATOM   1427 2HG2 VAL A  90      -4.709 -15.368  25.243  1.00  0.00              
ATOM   1428 3HG2 VAL A  90      -6.192 -14.746  24.481  1.00  0.00              
ATOM   1429  N   ALA A  91      -5.768 -17.947  21.042  1.00  0.00              
ATOM   1430  CA  ALA A  91      -5.658 -19.054  20.078  1.00  0.00              
ATOM   1431  C   ALA A  91      -4.545 -18.825  19.046  1.00  0.00              
ATOM   1432  O   ALA A  91      -3.810 -19.755  18.699  1.00  0.00              
ATOM   1433  CB  ALA A  91      -6.994 -19.303  19.386  1.00  0.00              
ATOM   1434  H   ALA A  91      -6.640 -17.442  21.114  1.00  0.00              
ATOM   1435  HA  ALA A  91      -5.374 -19.953  20.625  1.00  0.00              
ATOM   1436 1HB  ALA A  91      -6.889 -20.125  18.677  1.00  0.00              
ATOM   1437 2HB  ALA A  91      -7.747 -19.560  20.130  1.00  0.00              
ATOM   1438 3HB  ALA A  91      -7.302 -18.404  18.854  1.00  0.00              
ATOM   1439  N   PHE A  92      -4.435 -17.589  18.568  1.00  0.00              
ATOM   1440  CA  PHE A  92      -3.346 -17.144  17.691  1.00  0.00              
ATOM   1441  C   PHE A  92      -1.975 -17.343  18.367  1.00  0.00              
ATOM   1442  O   PHE A  92      -1.061 -17.924  17.772  1.00  0.00              
ATOM   1443  CB  PHE A  92      -3.595 -15.667  17.339  1.00  0.00              
ATOM   1444  CG  PHE A  92      -2.454 -14.970  16.620  1.00  0.00              
ATOM   1445  CD1 PHE A  92      -2.273 -15.113  15.243  1.00  0.00              
ATOM   1446  CD2 PHE A  92      -1.615 -14.108  17.309  1.00  0.00              
ATOM   1447  CE1 PHE A  92      -1.234 -14.430  14.580  1.00  0.00              
ATOM   1448  CE2 PHE A  92      -0.590 -13.429  16.664  1.00  0.00              
ATOM   1449  CZ  PHE A  92      -0.402 -13.581  15.297  1.00  0.00              
ATOM   1450  H   PHE A  92      -5.153 -16.931  18.834  1.00  0.00              
ATOM   1451  HA  PHE A  92      -3.364 -17.749  16.783  1.00  0.00              
ATOM   1452 1HB  PHE A  92      -4.476 -15.587  16.704  1.00  0.00              
ATOM   1453 2HB  PHE A  92      -3.797 -15.105  18.250  1.00  0.00              
ATOM   1454  HD1 PHE A  92      -2.947 -15.761  14.683  1.00  0.00              
ATOM   1455  HD2 PHE A  92      -1.757 -13.985  18.384  1.00  0.00              
ATOM   1456  HE1 PHE A  92      -1.087 -14.570  13.509  1.00  0.00              
ATOM   1457  HE2 PHE A  92       0.070 -12.776  17.235  1.00  0.00              
ATOM   1458  HZ  PHE A  92       0.394 -13.038  14.788  1.00  0.00              
ATOM   1459  N   PHE A  93      -1.830 -16.874  19.601  1.00  0.00              
ATOM   1460  CA  PHE A  93      -0.556 -17.074  20.321  1.00  0.00              
ATOM   1461  C   PHE A  93      -0.215 -18.554  20.447  1.00  0.00              
ATOM   1462  O   PHE A  93       0.910 -18.975  20.143  1.00  0.00              
ATOM   1463  CB  PHE A  93      -0.620 -16.448  21.716  1.00  0.00              
ATOM   1464  CG  PHE A  93       0.595 -16.716  22.557  1.00  0.00              
ATOM   1465  CD1 PHE A  93       1.791 -16.063  22.302  1.00  0.00              
ATOM   1466  CD2 PHE A  93       0.544 -17.623  23.605  1.00  0.00              
ATOM   1467  CE1 PHE A  93       2.910 -16.309  23.076  1.00  0.00              
ATOM   1468  CE2 PHE A  93       1.660 -17.871  24.380  1.00  0.00              
ATOM   1469  CZ  PHE A  93       2.844 -17.213  24.115  1.00  0.00              
ATOM   1470  H   PHE A  93      -2.582 -16.379  20.060  1.00  0.00              
ATOM   1471  HA  PHE A  93       0.244 -16.606  19.745  1.00  0.00              
ATOM   1472 1HB  PHE A  93      -0.739 -15.369  21.625  1.00  0.00              
ATOM   1473 2HB  PHE A  93      -1.492 -16.829  22.245  1.00  0.00              
ATOM   1474  HD1 PHE A  93       1.842 -15.347  21.481  1.00  0.00              
ATOM   1475  HD2 PHE A  93      -0.391 -18.143  23.814  1.00  0.00              
ATOM   1476  HE1 PHE A  93       3.843 -15.789  22.864  1.00  0.00              
ATOM   1477  HE2 PHE A  93       1.607 -18.586  25.201  1.00  0.00              
ATOM   1478  HZ  PHE A  93       3.726 -17.409  24.724  1.00  0.00              
ATOM   1479  N   SER A  94      -1.175 -19.350  20.909  1.00  0.00              
ATOM   1480  CA  SER A  94      -0.926 -20.787  21.042  1.00  0.00              
ATOM   1481  C   SER A  94      -0.608 -21.457  19.700  1.00  0.00              
ATOM   1482  O   SER A  94       0.317 -22.266  19.613  1.00  0.00              
ATOM   1483  CB  SER A  94      -2.131 -21.459  21.671  1.00  0.00              
ATOM   1484  OG  SER A  94      -1.955 -22.847  21.736  1.00  0.00              
ATOM   1485  H   SER A  94      -2.077 -18.981  21.172  1.00  0.00              
ATOM   1486  HA  SER A  94      -0.022 -20.929  21.636  1.00  0.00              
ATOM   1487 1HB  SER A  94      -2.287 -21.061  22.673  1.00  0.00              
ATOM   1488 2HB  SER A  94      -3.021 -21.229  21.086  1.00  0.00              
ATOM   1489  HG  SER A  94      -1.159 -22.989  22.253  1.00  0.00              
ATOM   1490  N   PHE A  95      -1.377 -21.126  18.668  1.00  0.00              
ATOM   1491  CA  PHE A  95      -1.181 -21.720  17.348  1.00  0.00              
ATOM   1492  C   PHE A  95       0.234 -21.458  16.837  1.00  0.00              
ATOM   1493  O   PHE A  95       0.910 -22.372  16.370  1.00  0.00              
ATOM   1494  CB  PHE A  95      -2.202 -21.163  16.353  1.00  0.00              
ATOM   1495  CG  PHE A  95      -1.978 -21.616  14.939  1.00  0.00              
ATOM   1496  CD1 PHE A  95      -2.167 -22.943  14.582  1.00  0.00              
ATOM   1497  CD2 PHE A  95      -1.578 -20.717  13.962  1.00  0.00              
ATOM   1498  CE1 PHE A  95      -1.962 -23.361  13.280  1.00  0.00              
ATOM   1499  CE2 PHE A  95      -1.373 -21.131  12.660  1.00  0.00              
ATOM   1500  CZ  PHE A  95      -1.565 -22.455  12.320  1.00  0.00              
ATOM   1501  H   PHE A  95      -2.114 -20.449  18.798  1.00  0.00              
ATOM   1502  HA  PHE A  95      -1.313 -22.799  17.431  1.00  0.00              
ATOM   1503 1HB  PHE A  95      -3.204 -21.466  16.653  1.00  0.00              
ATOM   1504 2HB  PHE A  95      -2.170 -20.075  16.371  1.00  0.00              
ATOM   1505  HD1 PHE A  95      -2.482 -23.659  15.342  1.00  0.00              
ATOM   1506  HD2 PHE A  95      -1.426 -19.671  14.231  1.00  0.00              
ATOM   1507  HE1 PHE A  95      -2.114 -24.406  13.014  1.00  0.00              
ATOM   1508  HE2 PHE A  95      -1.060 -20.414  11.902  1.00  0.00              
ATOM   1509  HZ  PHE A  95      -1.402 -22.784  11.294  1.00  0.00              
ATOM   1510  N   GLY A  96       0.683 -20.211  16.920  1.00  0.00              
ATOM   1511  CA  GLY A  96       2.054 -19.885  16.535  1.00  0.00              
ATOM   1512  C   GLY A  96       3.094 -20.701  17.293  1.00  0.00              
ATOM   1513  O   GLY A  96       4.079 -21.159  16.710  1.00  0.00              
ATOM   1514  H   GLY A  96       0.076 -19.475  17.252  1.00  0.00              
ATOM   1515 1HA  GLY A  96       2.183 -20.057  15.467  1.00  0.00              
ATOM   1516 2HA  GLY A  96       2.240 -18.827  16.714  1.00  0.00              
ATOM   1517  N   GLY A  97       2.880 -20.888  18.590  1.00  0.00              
ATOM   1518  CA  GLY A  97       3.738 -21.754  19.393  1.00  0.00              
ATOM   1519  C   GLY A  97       3.748 -23.182  18.880  1.00  0.00              
ATOM   1520  O   GLY A  97       4.796 -23.833  18.815  1.00  0.00              
ATOM   1521  H   GLY A  97       2.103 -20.418  19.034  1.00  0.00              
ATOM   1522 1HA  GLY A  97       4.756 -21.363  19.387  1.00  0.00              
ATOM   1523 2HA  GLY A  97       3.397 -21.746  20.427  1.00  0.00              
ATOM   1524  N   ALA A  98       2.568 -23.681  18.519  1.00  0.00              
ATOM   1525  CA  ALA A  98       2.447 -25.031  17.984  1.00  0.00              
ATOM   1526  C   ALA A  98       3.261 -25.195  16.699  1.00  0.00              
ATOM   1527  O   ALA A  98       3.863 -26.244  16.477  1.00  0.00              
ATOM   1528  CB  ALA A  98       0.973 -25.371  17.722  1.00  0.00              
ATOM   1529  H   ALA A  98       1.738 -23.114  18.617  1.00  0.00              
ATOM   1530  HA  ALA A  98       2.843 -25.725  18.724  1.00  0.00              
ATOM   1531 1HB  ALA A  98       0.899 -26.382  17.323  1.00  0.00              
ATOM   1532 2HB  ALA A  98       0.414 -25.307  18.656  1.00  0.00              
ATOM   1533 3HB  ALA A  98       0.560 -24.666  17.003  1.00  0.00              
ATOM   1534  N   LEU A  99       3.249 -24.168  15.850  1.00  0.00              
ATOM   1535  CA  LEU A  99       4.041 -24.179  14.618  1.00  0.00              
ATOM   1536  C   LEU A  99       5.519 -24.269  14.942  1.00  0.00              
ATOM   1537  O   LEU A  99       6.268 -24.967  14.257  1.00  0.00              
ATOM   1538  CB  LEU A  99       3.769 -22.917  13.789  1.00  0.00              
ATOM   1539  CG  LEU A  99       2.367 -22.814  13.175  1.00  0.00              
ATOM   1540  CD1 LEU A  99       2.189 -21.439  12.545  1.00  0.00              
ATOM   1541  CD2 LEU A  99       2.182 -23.916  12.143  1.00  0.00              
ATOM   1542  H   LEU A  99       2.679 -23.361  16.062  1.00  0.00              
ATOM   1543  HA  LEU A  99       3.734 -25.034  14.017  1.00  0.00              
ATOM   1544 1HB  LEU A  99       3.918 -22.045  14.424  1.00  0.00              
ATOM   1545 2HB  LEU A  99       4.492 -22.874  12.974  1.00  0.00              
ATOM   1546  HG  LEU A  99       1.618 -22.921  13.959  1.00  0.00              
ATOM   1547 1HD1 LEU A  99       1.192 -21.365  12.109  1.00  0.00              
ATOM   1548 2HD1 LEU A  99       2.307 -20.670  13.309  1.00  0.00              
ATOM   1549 3HD1 LEU A  99       2.937 -21.296  11.766  1.00  0.00              
ATOM   1550 1HD2 LEU A  99       1.185 -23.843  11.708  1.00  0.00              
ATOM   1551 2HD2 LEU A  99       2.930 -23.809  11.358  1.00  0.00              
ATOM   1552 3HD2 LEU A  99       2.297 -24.888  12.624  1.00  0.00              
ATOM   1553  N   CYS A 100       5.939 -23.553  15.981  1.00  0.00              
ATOM   1554  CA  CYS A 100       7.335 -23.614  16.400  1.00  0.00              
ATOM   1555  C   CYS A 100       7.700 -24.991  16.930  1.00  0.00              
ATOM   1556  O   CYS A 100       8.771 -25.496  16.641  1.00  0.00              
ATOM   1557  CB  CYS A 100       7.617 -22.571  17.482  1.00  0.00              
ATOM   1558  SG  CYS A 100       7.556 -20.862  16.893  1.00  0.00              
ATOM   1559  H   CYS A 100       5.298 -22.960  16.489  1.00  0.00              
ATOM   1560  HA  CYS A 100       7.966 -23.446  15.527  1.00  0.00              
ATOM   1561 1HB  CYS A 100       6.891 -22.677  18.288  1.00  0.00              
ATOM   1562 2HB  CYS A 100       8.605 -22.746  17.907  1.00  0.00              
ATOM   1563  HG  CYS A 100       7.376 -20.310  18.089  1.00  0.00              
ATOM   1564  N   VAL A 101       6.814 -25.591  17.714  1.00  0.00              
ATOM   1565  CA  VAL A 101       7.054 -26.943  18.203  1.00  0.00              
ATOM   1566  C   VAL A 101       7.165 -27.934  17.053  1.00  0.00              
ATOM   1567  O   VAL A 101       8.082 -28.740  17.011  1.00  0.00              
ATOM   1568  CB  VAL A 101       5.917 -27.380  19.146  1.00  0.00              
ATOM   1569  CG1 VAL A 101       6.037 -28.860  19.475  1.00  0.00              
ATOM   1570  CG2 VAL A 101       5.945 -26.541  20.415  1.00  0.00              
ATOM   1571  H   VAL A 101       5.963 -25.116  17.979  1.00  0.00              
ATOM   1572  HA  VAL A 101       8.005 -26.953  18.738  1.00  0.00              
ATOM   1573  HB  VAL A 101       4.962 -27.240  18.638  1.00  0.00              
ATOM   1574 1HG1 VAL A 101       5.225 -29.152  20.141  1.00  0.00              
ATOM   1575 2HG1 VAL A 101       5.978 -29.443  18.555  1.00  0.00              
ATOM   1576 3HG1 VAL A 101       6.992 -29.048  19.964  1.00  0.00              
ATOM   1577 1HG2 VAL A 101       5.138 -26.855  21.076  1.00  0.00              
ATOM   1578 2HG2 VAL A 101       6.902 -26.677  20.919  1.00  0.00              
ATOM   1579 3HG2 VAL A 101       5.816 -25.490  20.159  1.00  0.00              
ATOM   1580  N   GLU A 102       6.256 -27.839  16.092  1.00  0.00              
ATOM   1581  CA  GLU A 102       6.330 -28.725  14.935  1.00  0.00              
ATOM   1582  C   GLU A 102       7.610 -28.496  14.128  1.00  0.00              
ATOM   1583  O   GLU A 102       8.230 -29.448  13.669  1.00  0.00              
ATOM   1584  CB  GLU A 102       5.108 -28.523  14.036  1.00  0.00              
ATOM   1585  CG  GLU A 102       5.124 -29.349  12.758  1.00  0.00              
ATOM   1586  CD  GLU A 102       5.151 -30.830  13.018  1.00  0.00              
ATOM   1587  OE1 GLU A 102       4.760 -31.233  14.087  1.00  0.00              
ATOM   1588  OE2 GLU A 102       5.562 -31.558  12.147  1.00  0.00              
ATOM   1589  H   GLU A 102       5.510 -27.161  16.145  1.00  0.00              
ATOM   1590  HA  GLU A 102       6.372 -29.755  15.290  1.00  0.00              
ATOM   1591 1HB  GLU A 102       4.204 -28.780  14.589  1.00  0.00              
ATOM   1592 2HB  GLU A 102       5.032 -27.473  13.755  1.00  0.00              
ATOM   1593 1HG  GLU A 102       4.236 -29.111  12.173  1.00  0.00              
ATOM   1594 2HG  GLU A 102       5.998 -29.072  12.170  1.00  0.00              
ATOM   1595  N   SER A 103       8.001 -27.232  13.964  1.00  0.00              
ATOM   1596  CA  SER A 103       9.273 -26.914  13.304  1.00  0.00              
ATOM   1597  C   SER A 103      10.466 -27.603  13.974  1.00  0.00              
ATOM   1598  O   SER A 103      11.318 -28.175  13.298  1.00  0.00              
ATOM   1599  CB  SER A 103       9.490 -25.414  13.301  1.00  0.00              
ATOM   1600  OG  SER A 103       8.510 -24.766  12.538  1.00  0.00              
ATOM   1601  H   SER A 103       7.418 -26.478  14.297  1.00  0.00              
ATOM   1602  HA  SER A 103       9.233 -27.284  12.278  1.00  0.00              
ATOM   1603 1HB  SER A 103       9.464 -25.040  14.325  1.00  0.00              
ATOM   1604 2HB  SER A 103      10.477 -25.190  12.897  1.00  0.00              
ATOM   1605  HG  SER A 103       7.729 -24.720  13.094  1.00  0.00              
ATOM   1606  N   VAL A 104      10.527 -27.545  15.300  1.00  0.00              
ATOM   1607  CA  VAL A 104      11.629 -28.177  16.021  1.00  0.00              
ATOM   1608  C   VAL A 104      11.589 -29.692  15.836  1.00  0.00              
ATOM   1609  O   VAL A 104      12.614 -30.318  15.593  1.00  0.00              
ATOM   1610  CB  VAL A 104      11.556 -27.838  17.522  1.00  0.00              
ATOM   1611  CG1 VAL A 104      12.570 -28.660  18.303  1.00  0.00              
ATOM   1612  CG2 VAL A 104      11.794 -26.350  17.729  1.00  0.00              
ATOM   1613  H   VAL A 104       9.810 -27.063  15.822  1.00  0.00              
ATOM   1614  HA  VAL A 104      12.569 -27.812  15.605  1.00  0.00              
ATOM   1615  HB  VAL A 104      10.568 -28.105  17.897  1.00  0.00              
ATOM   1616 1HG1 VAL A 104      12.504 -28.409  19.362  1.00  0.00              
ATOM   1617 2HG1 VAL A 104      12.359 -29.721  18.169  1.00  0.00              
ATOM   1618 3HG1 VAL A 104      13.574 -28.440  17.940  1.00  0.00              
ATOM   1619 1HG2 VAL A 104      11.740 -26.118  18.792  1.00  0.00              
ATOM   1620 2HG2 VAL A 104      12.779 -26.082  17.348  1.00  0.00              
ATOM   1621 3HG2 VAL A 104      11.032 -25.782  17.195  1.00  0.00              
ATOM   1622  N   ASP A 105      10.388 -30.263  15.922  1.00  0.00              
ATOM   1623  CA  ASP A 105      10.190 -31.712  15.818  1.00  0.00              
ATOM   1624  C   ASP A 105      10.710 -32.250  14.494  1.00  0.00              
ATOM   1625  O   ASP A 105      11.265 -33.349  14.431  1.00  0.00              
ATOM   1626  CB  ASP A 105       8.708 -32.067  15.965  1.00  0.00              
ATOM   1627  CG  ASP A 105       8.207 -31.935  17.397  1.00  0.00              
ATOM   1628  OD1 ASP A 105       9.022 -31.868  18.287  1.00  0.00              
ATOM   1629  OD2 ASP A 105       7.015 -31.903  17.587  1.00  0.00              
ATOM   1630  H   ASP A 105       9.585 -29.666  16.064  1.00  0.00              
ATOM   1631  HA  ASP A 105      10.708 -32.193  16.648  1.00  0.00              
ATOM   1632 1HB  ASP A 105       8.113 -31.415  15.326  1.00  0.00              
ATOM   1633 2HB  ASP A 105       8.544 -33.092  15.631  1.00  0.00              
ATOM   1634  N   LYS A 106      10.521 -31.465  13.438  1.00  0.00              
ATOM   1635  CA  LYS A 106      10.960 -31.861  12.098  1.00  0.00              
ATOM   1636  C   LYS A 106      12.340 -31.329  11.748  1.00  0.00              
ATOM   1637  O   LYS A 106      12.729 -31.332  10.576  1.00  0.00              
ATOM   1638  CB  LYS A 106       9.950 -31.389  11.051  1.00  0.00              
ATOM   1639  CG  LYS A 106       8.590 -32.068  11.139  1.00  0.00              
ATOM   1640  CD  LYS A 106       8.702 -33.565  10.891  1.00  0.00              
ATOM   1641  CE  LYS A 106       7.335 -34.194  10.665  1.00  0.00              
ATOM   1642  NZ  LYS A 106       6.478 -34.113  11.879  1.00  0.00              
ATOM   1643  H   LYS A 106      10.062 -30.574  13.563  1.00  0.00              
ATOM   1644  HA  LYS A 106      11.015 -32.949  12.059  1.00  0.00              
ATOM   1645 1HB  LYS A 106       9.794 -30.315  11.154  1.00  0.00              
ATOM   1646 2HB  LYS A 106      10.350 -31.568  10.053  1.00  0.00              
ATOM   1647 1HG  LYS A 106       8.163 -31.903  12.129  1.00  0.00              
ATOM   1648 2HG  LYS A 106       7.919 -31.635  10.398  1.00  0.00              
ATOM   1649 1HD  LYS A 106       9.325 -33.743  10.013  1.00  0.00              
ATOM   1650 2HD  LYS A 106       9.173 -34.042  11.751  1.00  0.00              
ATOM   1651 1HE  LYS A 106       6.832 -33.684   9.845  1.00  0.00              
ATOM   1652 2HE  LYS A 106       7.458 -35.242  10.392  1.00  0.00              
ATOM   1653 1HZ  LYS A 106       5.583 -34.541  11.688  1.00  0.00              
ATOM   1654 2HZ  LYS A 106       6.928 -34.600  12.642  1.00  0.00              
ATOM   1655 3HZ  LYS A 106       6.341 -33.145  12.131  1.00  0.00              
ATOM   1656  N   GLU A 107      13.077 -30.883  12.762  1.00  0.00              
ATOM   1657  CA  GLU A 107      14.446 -30.398  12.583  1.00  0.00              
ATOM   1658  C   GLU A 107      14.518 -29.167  11.676  1.00  0.00              
ATOM   1659  O   GLU A 107      15.441 -29.031  10.863  1.00  0.00              
ATOM   1660  CB  GLU A 107      15.324 -31.511  12.007  1.00  0.00              
ATOM   1661  CG  GLU A 107      15.425 -32.750  12.885  1.00  0.00              
ATOM   1662  CD  GLU A 107      16.362 -33.786  12.329  1.00  0.00              
ATOM   1663  OE1 GLU A 107      16.831 -33.607  11.231  1.00  0.00              
ATOM   1664  OE2 GLU A 107      16.608 -34.758  13.004  1.00  0.00              
ATOM   1665  H   GLU A 107      12.671 -30.881  13.687  1.00  0.00              
ATOM   1666  HA  GLU A 107      14.824 -30.064  13.550  1.00  0.00              
ATOM   1667 1HB  GLU A 107      14.932 -31.819  11.037  1.00  0.00              
ATOM   1668 2HB  GLU A 107      16.333 -31.131  11.846  1.00  0.00              
ATOM   1669 1HG  GLU A 107      15.774 -32.454  13.874  1.00  0.00              
ATOM   1670 2HG  GLU A 107      14.433 -33.186  12.995  1.00  0.00              
ATOM   1671  N   MET A 108      13.543 -28.282  11.836  1.00  0.00              
ATOM   1672  CA  MET A 108      13.450 -27.050  11.055  1.00  0.00              
ATOM   1673  C   MET A 108      13.497 -25.849  11.997  1.00  0.00              
ATOM   1674  O   MET A 108      12.650 -24.950  11.923  1.00  0.00              
ATOM   1675  CB  MET A 108      12.157 -27.040  10.233  1.00  0.00              
ATOM   1676  CG  MET A 108      12.074 -28.163   9.192  1.00  0.00              
ATOM   1677  SD  MET A 108      10.448 -28.203   8.402  1.00  0.00              
ATOM   1678  CE  MET A 108      10.572 -29.709   7.446  1.00  0.00              
ATOM   1679  H   MET A 108      12.837 -28.477  12.532  1.00  0.00              
ATOM   1680  HA  MET A 108      14.299 -27.008  10.373  1.00  0.00              
ATOM   1681 1HB  MET A 108      11.302 -27.132  10.900  1.00  0.00              
ATOM   1682 2HB  MET A 108      12.065 -26.086   9.712  1.00  0.00              
ATOM   1683 1HG  MET A 108      12.838 -28.010   8.430  1.00  0.00              
ATOM   1684 2HG  MET A 108      12.261 -29.121   9.675  1.00  0.00              
ATOM   1685 1HE  MET A 108       9.642 -29.872   6.901  1.00  0.00              
ATOM   1686 2HE  MET A 108      11.398 -29.625   6.739  1.00  0.00              
ATOM   1687 3HE  MET A 108      10.752 -30.552   8.116  1.00  0.00              
ATOM   1688  N   GLN A 109      14.501 -25.842  12.877  1.00  0.00              
ATOM   1689  CA  GLN A 109      14.576 -24.863  13.966  1.00  0.00              
ATOM   1690  C   GLN A 109      14.609 -23.412  13.495  1.00  0.00              
ATOM   1691  O   GLN A 109      14.125 -22.524  14.190  1.00  0.00              
ATOM   1692  CB  GLN A 109      15.811 -25.140  14.828  1.00  0.00              
ATOM   1693  CG  GLN A 109      15.723 -26.414  15.651  1.00  0.00              
ATOM   1694  CD  GLN A 109      16.994 -26.687  16.432  1.00  0.00              
ATOM   1695  OE1 GLN A 109      18.080 -26.241  16.052  1.00  0.00              
ATOM   1696  NE2 GLN A 109      16.866 -27.423  17.530  1.00  0.00              
ATOM   1697  H   GLN A 109      15.230 -26.535  12.787  1.00  0.00              
ATOM   1698  HA  GLN A 109      13.674 -24.950  14.572  1.00  0.00              
ATOM   1699 1HB  GLN A 109      16.691 -25.212  14.189  1.00  0.00              
ATOM   1700 2HB  GLN A 109      15.971 -24.307  15.512  1.00  0.00              
ATOM   1701 1HG  GLN A 109      14.900 -26.320  16.359  1.00  0.00              
ATOM   1702 2HG  GLN A 109      15.545 -27.255  14.981  1.00  0.00              
ATOM   1703 1HE2 GLN A 109      17.670 -27.637  18.086  1.00  0.00              
ATOM   1704 2HE2 GLN A 109      15.966 -27.765  17.801  1.00  0.00              
ATOM   1705  N   VAL A 110      15.186 -23.175  12.322  1.00  0.00              
ATOM   1706  CA  VAL A 110      15.233 -21.830  11.741  1.00  0.00              
ATOM   1707  C   VAL A 110      13.834 -21.212  11.605  1.00  0.00              
ATOM   1708  O   VAL A 110      13.673 -19.990  11.647  1.00  0.00              
ATOM   1709  CB  VAL A 110      15.903 -21.878  10.356  1.00  0.00              
ATOM   1710  CG1 VAL A 110      15.007 -22.591   9.354  1.00  0.00              
ATOM   1711  CG2 VAL A 110      16.221 -20.467   9.886  1.00  0.00              
ATOM   1712  H   VAL A 110      15.603 -23.944  11.817  1.00  0.00              
ATOM   1713  HA  VAL A 110      15.789 -21.181  12.418  1.00  0.00              
ATOM   1714  HB  VAL A 110      16.826 -22.454  10.428  1.00  0.00              
ATOM   1715 1HG1 VAL A 110      15.496 -22.616   8.380  1.00  0.00              
ATOM   1716 2HG1 VAL A 110      14.822 -23.610   9.693  1.00  0.00              
ATOM   1717 3HG1 VAL A 110      14.060 -22.058   9.270  1.00  0.00              
ATOM   1718 1HG2 VAL A 110      16.696 -20.508   8.906  1.00  0.00              
ATOM   1719 2HG2 VAL A 110      15.299 -19.889   9.819  1.00  0.00              
ATOM   1720 3HG2 VAL A 110      16.897 -19.990  10.596  1.00  0.00              
ATOM   1721  N   LEU A 111      12.814 -22.049  11.466  1.00  0.00              
ATOM   1722  CA  LEU A 111      11.450 -21.527  11.329  1.00  0.00              
ATOM   1723  C   LEU A 111      10.888 -20.951  12.626  1.00  0.00              
ATOM   1724  O   LEU A 111       9.931 -20.175  12.600  1.00  0.00              
ATOM   1725  CB  LEU A 111      10.520 -22.640  10.830  1.00  0.00              
ATOM   1726  CG  LEU A 111      10.801 -23.157   9.414  1.00  0.00              
ATOM   1727  CD1 LEU A 111       9.856 -24.307   9.095  1.00  0.00              
ATOM   1728  CD2 LEU A 111      10.634 -22.020   8.416  1.00  0.00              
ATOM   1729  H   LEU A 111      12.962 -23.047  11.453  1.00  0.00              
ATOM   1730  HA  LEU A 111      11.466 -20.699  10.621  1.00  0.00              
ATOM   1731 1HB  LEU A 111      10.594 -23.486  11.512  1.00  0.00              
ATOM   1732 2HB  LEU A 111       9.494 -22.272  10.851  1.00  0.00              
ATOM   1733  HG  LEU A 111      11.821 -23.539   9.361  1.00  0.00              
ATOM   1734 1HD1 LEU A 111      10.056 -24.675   8.089  1.00  0.00              
ATOM   1735 2HD1 LEU A 111      10.010 -25.114   9.812  1.00  0.00              
ATOM   1736 3HD1 LEU A 111       8.825 -23.959   9.156  1.00  0.00              
ATOM   1737 1HD2 LEU A 111      10.835 -22.387   7.409  1.00  0.00              
ATOM   1738 2HD2 LEU A 111       9.614 -21.638   8.467  1.00  0.00              
ATOM   1739 3HD2 LEU A 111      11.334 -21.220   8.656  1.00  0.00              
ATOM   1740  N   VAL A 112      11.467 -21.328  13.761  1.00  0.00              
ATOM   1741  CA  VAL A 112      10.949 -20.836  15.036  1.00  0.00              
ATOM   1742  C   VAL A 112      11.064 -19.315  15.135  1.00  0.00              
ATOM   1743  O   VAL A 112      10.104 -18.637  15.509  1.00  0.00              
ATOM   1744  CB  VAL A 112      11.713 -21.482  16.207  1.00  0.00              
ATOM   1745  CG1 VAL A 112      11.322 -20.827  17.524  1.00  0.00              
ATOM   1746  CG2 VAL A 112      11.435 -22.977  16.245  1.00  0.00              
ATOM   1747  H   VAL A 112      12.262 -21.951  13.761  1.00  0.00              
ATOM   1748  HA  VAL A 112       9.886 -21.075  15.093  1.00  0.00              
ATOM   1749  HB  VAL A 112      12.781 -21.314  16.069  1.00  0.00              
ATOM   1750 1HG1 VAL A 112      11.872 -21.296  18.340  1.00  0.00              
ATOM   1751 2HG1 VAL A 112      11.564 -19.765  17.487  1.00  0.00              
ATOM   1752 3HG1 VAL A 112      10.252 -20.952  17.689  1.00  0.00              
ATOM   1753 1HG2 VAL A 112      11.978 -23.427  17.074  1.00  0.00              
ATOM   1754 2HG2 VAL A 112      10.366 -23.145  16.377  1.00  0.00              
ATOM   1755 3HG2 VAL A 112      11.760 -23.431  15.309  1.00  0.00              
ATOM   1756  N   SER A 113      12.230 -18.778  14.786  1.00  0.00              
ATOM   1757  CA  SER A 113      12.409 -17.325  14.840  1.00  0.00              
ATOM   1758  C   SER A 113      11.620 -16.628  13.725  1.00  0.00              
ATOM   1759  O   SER A 113      11.122 -15.512  13.909  1.00  0.00              
ATOM   1760  CB  SER A 113      13.880 -16.977  14.726  1.00  0.00              
ATOM   1761  OG  SER A 113      14.379 -17.312  13.460  1.00  0.00              
ATOM   1762  H   SER A 113      13.000 -19.357  14.483  1.00  0.00              
ATOM   1763  HA  SER A 113      12.004 -16.961  15.785  1.00  0.00              
ATOM   1764 1HB  SER A 113      14.017 -15.911  14.904  1.00  0.00              
ATOM   1765 2HB  SER A 113      14.440 -17.511  15.493  1.00  0.00              
ATOM   1766  HG  SER A 113      14.251 -18.259  13.367  1.00  0.00              
ATOM   1767  N   ARG A 114      11.499 -17.291  12.575  1.00  0.00              
ATOM   1768  CA  ARG A 114      10.697 -16.766  11.456  1.00  0.00              
ATOM   1769  C   ARG A 114       9.205 -16.715  11.779  1.00  0.00              
ATOM   1770  O   ARG A 114       8.516 -15.753  11.440  1.00  0.00              
ATOM   1771  CB  ARG A 114      10.903 -17.617  10.212  1.00  0.00              
ATOM   1772  CG  ARG A 114      12.273 -17.487   9.567  1.00  0.00              
ATOM   1773  CD  ARG A 114      12.422 -18.400   8.405  1.00  0.00              
ATOM   1774  NE  ARG A 114      13.720 -18.255   7.764  1.00  0.00              
ATOM   1775  CZ  ARG A 114      14.174 -19.042   6.769  1.00  0.00              
ATOM   1776  NH1 ARG A 114      13.427 -20.023   6.314  1.00  0.00              
ATOM   1777  NH2 ARG A 114      15.371 -18.828   6.251  1.00  0.00              
ATOM   1778  H   ARG A 114      11.969 -18.179  12.469  1.00  0.00              
ATOM   1779  HA  ARG A 114      11.011 -15.741  11.258  1.00  0.00              
ATOM   1780 1HB  ARG A 114      10.754 -18.667  10.461  1.00  0.00              
ATOM   1781 2HB  ARG A 114      10.158 -17.350   9.462  1.00  0.00              
ATOM   1782 1HG  ARG A 114      12.416 -16.463   9.219  1.00  0.00              
ATOM   1783 2HG  ARG A 114      13.045 -17.733  10.297  1.00  0.00              
ATOM   1784 1HD  ARG A 114      12.321 -19.432   8.738  1.00  0.00              
ATOM   1785 2HD  ARG A 114      11.651 -18.179   7.667  1.00  0.00              
ATOM   1786  HE  ARG A 114      14.323 -17.510   8.087  1.00  0.00              
ATOM   1787 1HH1 ARG A 114      12.512 -20.187   6.710  1.00  0.00              
ATOM   1788 2HH1 ARG A 114      13.767 -20.613   5.569  1.00  0.00              
ATOM   1789 1HH2 ARG A 114      15.946 -18.073   6.602  1.00  0.00              
ATOM   1790 2HH2 ARG A 114      15.711 -19.417   5.507  1.00  0.00              
ATOM   1791  N   ILE A 115       8.710 -17.759  12.433  1.00  0.00              
ATOM   1792  CA  ILE A 115       7.323 -17.800  12.889  1.00  0.00              
ATOM   1793  C   ILE A 115       7.032 -16.697  13.915  1.00  0.00              
ATOM   1794  O   ILE A 115       5.997 -16.029  13.840  1.00  0.00              
ATOM   1795  CB  ILE A 115       6.994 -19.174  13.501  1.00  0.00              
ATOM   1796  CG1 ILE A 115       6.974 -20.252  12.415  1.00  0.00              
ATOM   1797  CG2 ILE A 115       5.660 -19.124  14.231  1.00  0.00              
ATOM   1798  CD1 ILE A 115       7.058 -21.662  12.953  1.00  0.00              
ATOM   1799  H   ILE A 115       9.314 -18.547  12.621  1.00  0.00              
ATOM   1800  HA  ILE A 115       6.674 -17.613  12.035  1.00  0.00              
ATOM   1801  HB  ILE A 115       7.774 -19.453  14.208  1.00  0.00              
ATOM   1802 1HG1 ILE A 115       6.058 -20.163  11.831  1.00  0.00              
ATOM   1803 2HG1 ILE A 115       7.811 -20.098  11.734  1.00  0.00              
ATOM   1804 1HG2 ILE A 115       5.443 -20.103  14.657  1.00  0.00              
ATOM   1805 2HG2 ILE A 115       5.710 -18.384  15.029  1.00  0.00              
ATOM   1806 3HG2 ILE A 115       4.872 -18.850  13.530  1.00  0.00              
ATOM   1807 1HD1 ILE A 115       7.039 -22.370  12.123  1.00  0.00              
ATOM   1808 2HD1 ILE A 115       7.986 -21.784  13.512  1.00  0.00              
ATOM   1809 3HD1 ILE A 115       6.210 -21.852  13.610  1.00  0.00              
ATOM   1810  N   ALA A 116       7.948 -16.501  14.860  1.00  0.00              
ATOM   1811  CA  ALA A 116       7.799 -15.432  15.847  1.00  0.00              
ATOM   1812  C   ALA A 116       7.675 -14.085  15.137  1.00  0.00              
ATOM   1813  O   ALA A 116       6.862 -13.251  15.516  1.00  0.00              
ATOM   1814  CB  ALA A 116       8.983 -15.419  16.808  1.00  0.00              
ATOM   1815  H   ALA A 116       8.762 -17.097  14.901  1.00  0.00              
ATOM   1816  HA  ALA A 116       6.888 -15.621  16.415  1.00  0.00              
ATOM   1817 1HB  ALA A 116       8.854 -14.617  17.535  1.00  0.00              
ATOM   1818 2HB  ALA A 116       9.040 -16.375  17.329  1.00  0.00              
ATOM   1819 3HB  ALA A 116       9.903 -15.256  16.249  1.00  0.00              
ATOM   1820  N   ALA A 117       8.491 -13.890  14.106  1.00  0.00              
ATOM   1821  CA  ALA A 117       8.420 -12.685  13.287  1.00  0.00              
ATOM   1822  C   ALA A 117       7.085 -12.580  12.560  1.00  0.00              
ATOM   1823  O   ALA A 117       6.499 -11.494  12.466  1.00  0.00              
ATOM   1824  CB  ALA A 117       9.576 -12.656  12.283  1.00  0.00              
ATOM   1825  H   ALA A 117       9.179 -14.596  13.885  1.00  0.00              
ATOM   1826  HA  ALA A 117       8.503 -11.821  13.947  1.00  0.00              
ATOM   1827 1HB  ALA A 117       9.510 -11.751  11.679  1.00  0.00              
ATOM   1828 2HB  ALA A 117      10.524 -12.665  12.820  1.00  0.00              
ATOM   1829 3HB  ALA A 117       9.517 -13.529  11.636  1.00  0.00              
ATOM   1830  N   TRP A 118       6.598 -13.704  12.043  1.00  0.00              
ATOM   1831  CA  TRP A 118       5.301 -13.709  11.351  1.00  0.00              
ATOM   1832  C   TRP A 118       4.172 -13.339  12.318  1.00  0.00              
ATOM   1833  O   TRP A 118       3.232 -12.626  11.954  1.00  0.00              
ATOM   1834  CB  TRP A 118       5.017 -15.077  10.728  1.00  0.00              
ATOM   1835  CG  TRP A 118       6.005 -15.514   9.694  1.00  0.00              
ATOM   1836  CD1 TRP A 118       6.837 -14.721   8.955  1.00  0.00              
ATOM   1837  CD2 TRP A 118       6.279 -16.863   9.292  1.00  0.00              
ATOM   1838  NE1 TRP A 118       7.605 -15.493   8.109  1.00  0.00              
ATOM   1839  CE2 TRP A 118       7.284 -16.812   8.304  1.00  0.00              
ATOM   1840  CE3 TRP A 118       5.769 -18.108   9.670  1.00  0.00              
ATOM   1841  CZ2 TRP A 118       7.782 -17.954   7.683  1.00  0.00              
ATOM   1842  CZ3 TRP A 118       6.271 -19.245   9.047  1.00  0.00              
ATOM   1843  CH2 TRP A 118       7.266 -19.157   8.075  1.00  0.00              
ATOM   1844  H   TRP A 118       7.116 -14.568  12.123  1.00  0.00              
ATOM   1845  HA  TRP A 118       5.332 -12.967  10.554  1.00  0.00              
ATOM   1846 1HB  TRP A 118       5.000 -15.837  11.509  1.00  0.00              
ATOM   1847 2HB  TRP A 118       4.033 -15.067  10.260  1.00  0.00              
ATOM   1848  HD1 TRP A 118       6.885 -13.636   9.023  1.00  0.00              
ATOM   1849  HE1 TRP A 118       8.290 -15.145   7.454  1.00  0.00              
ATOM   1850  HE3 TRP A 118       4.998 -18.189  10.437  1.00  0.00              
ATOM   1851  HZ2 TRP A 118       8.554 -17.906   6.915  1.00  0.00              
ATOM   1852  HZ3 TRP A 118       5.862 -20.212   9.340  1.00  0.00              
ATOM   1853  HH2 TRP A 118       7.639 -20.074   7.618  1.00  0.00              
ATOM   1854  N   MET A 119       4.269 -13.837  13.549  1.00  0.00              
ATOM   1855  CA  MET A 119       3.300 -13.523  14.591  1.00  0.00              
ATOM   1856  C   MET A 119       3.325 -12.046  14.938  1.00  0.00              
ATOM   1857  O   MET A 119       2.277 -11.416  15.036  1.00  0.00              
ATOM   1858  CB  MET A 119       3.569 -14.365  15.837  1.00  0.00              
ATOM   1859  CG  MET A 119       3.279 -15.850  15.668  1.00  0.00              
ATOM   1860  SD  MET A 119       3.828 -16.830  17.078  1.00  0.00              
ATOM   1861  CE  MET A 119       2.652 -16.317  18.326  1.00  0.00              
ATOM   1862  H   MET A 119       5.040 -14.453  13.764  1.00  0.00              
ATOM   1863  HA  MET A 119       2.304 -13.773  14.225  1.00  0.00              
ATOM   1864 1HB  MET A 119       4.613 -14.260  16.128  1.00  0.00              
ATOM   1865 2HB  MET A 119       2.960 -13.997  16.664  1.00  0.00              
ATOM   1866 1HG  MET A 119       2.207 -15.998  15.541  1.00  0.00              
ATOM   1867 2HG  MET A 119       3.782 -16.219  14.774  1.00  0.00              
ATOM   1868 1HE  MET A 119       2.862 -16.839  19.261  1.00  0.00              
ATOM   1869 2HE  MET A 119       2.735 -15.241  18.484  1.00  0.00              
ATOM   1870 3HE  MET A 119       1.641 -16.559  17.995  1.00  0.00              
ATOM   1871  N   ALA A 120       4.523 -11.507  15.139  1.00  0.00              
ATOM   1872  CA  ALA A 120       4.680 -10.088  15.467  1.00  0.00              
ATOM   1873  C   ALA A 120       4.139  -9.208  14.344  1.00  0.00              
ATOM   1874  O   ALA A 120       3.517  -8.181  14.592  1.00  0.00              
ATOM   1875  CB  ALA A 120       6.146  -9.758  15.745  1.00  0.00              
ATOM   1876  H   ALA A 120       5.345 -12.089  15.065  1.00  0.00              
ATOM   1877  HA  ALA A 120       4.098  -9.881  16.365  1.00  0.00              
ATOM   1878 1HB  ALA A 120       6.241  -8.699  15.986  1.00  0.00              
ATOM   1879 2HB  ALA A 120       6.501 -10.354  16.586  1.00  0.00              
ATOM   1880 3HB  ALA A 120       6.744  -9.984  14.863  1.00  0.00              
ATOM   1881  N   THR A 121       4.375  -9.631  13.106  1.00  0.00              
ATOM   1882  CA  THR A 121       3.900  -8.899  11.935  1.00  0.00              
ATOM   1883  C   THR A 121       2.368  -8.865  11.869  1.00  0.00              
ATOM   1884  O   THR A 121       1.771  -7.799  11.706  1.00  0.00              
ATOM   1885  CB  THR A 121       4.460  -9.516  10.640  1.00  0.00              
ATOM   1886  OG1 THR A 121       5.892  -9.440  10.652  1.00  0.00              
ATOM   1887  CG2 THR A 121       3.926  -8.777   9.423  1.00  0.00              
ATOM   1888  H   THR A 121       4.899 -10.484  12.974  1.00  0.00              
ATOM   1889  HA  THR A 121       4.256  -7.870  12.003  1.00  0.00              
ATOM   1890  HB  THR A 121       4.166 -10.564  10.580  1.00  0.00              
ATOM   1891  HG1 THR A 121       6.245 -10.145  11.199  1.00  0.00              
ATOM   1892 1HG2 THR A 121       4.332  -9.227   8.517  1.00  0.00              
ATOM   1893 2HG2 THR A 121       2.838  -8.843   9.406  1.00  0.00              
ATOM   1894 3HG2 THR A 121       4.225  -7.731   9.473  1.00  0.00              
ATOM   1895  N   TYR A 122       1.739 -10.029  11.984  1.00  0.00              
ATOM   1896  CA  TYR A 122       0.285 -10.096  11.925  1.00  0.00              
ATOM   1897  C   TYR A 122      -0.318  -9.348  13.109  1.00  0.00              
ATOM   1898  O   TYR A 122      -1.292  -8.613  12.969  1.00  0.00              
ATOM   1899  CB  TYR A 122      -0.210 -11.539  11.925  1.00  0.00              
ATOM   1900  CG  TYR A 122      -1.705 -11.606  11.681  1.00  0.00              
ATOM   1901  CD1 TYR A 122      -2.601 -11.584  12.739  1.00  0.00              
ATOM   1902  CD2 TYR A 122      -2.209 -11.659  10.392  1.00  0.00              
ATOM   1903  CE1 TYR A 122      -3.965 -11.623  12.522  1.00  0.00              
ATOM   1904  CE2 TYR A 122      -3.578 -11.702  10.158  1.00  0.00              
ATOM   1905  CZ  TYR A 122      -4.446 -11.684  11.232  1.00  0.00              
ATOM   1906  OH  TYR A 122      -5.803 -11.729  11.013  1.00  0.00              
ATOM   1907  H   TYR A 122       2.267 -10.881  12.113  1.00  0.00              
ATOM   1908  HA  TYR A 122      -0.047  -9.624  11.000  1.00  0.00              
ATOM   1909 1HB  TYR A 122       0.312 -12.103  11.151  1.00  0.00              
ATOM   1910 2HB  TYR A 122       0.024 -12.004  12.883  1.00  0.00              
ATOM   1911  HD1 TYR A 122      -2.233 -11.535  13.764  1.00  0.00              
ATOM   1912  HD2 TYR A 122      -1.529 -11.669   9.541  1.00  0.00              
ATOM   1913  HE1 TYR A 122      -4.652 -11.605  13.368  1.00  0.00              
ATOM   1914  HE2 TYR A 122      -3.955 -11.749   9.137  1.00  0.00              
ATOM   1915  HH  TYR A 122      -5.973 -11.767  10.069  1.00  0.00              
ATOM   1916  N   LEU A 123       0.263  -9.568  14.279  1.00  0.00              
ATOM   1917  CA  LEU A 123      -0.206  -8.912  15.491  1.00  0.00              
ATOM   1918  C   LEU A 123      -0.190  -7.387  15.302  1.00  0.00              
ATOM   1919  O   LEU A 123      -1.220  -6.719  15.431  1.00  0.00              
ATOM   1920  CB  LEU A 123       0.671  -9.356  16.670  1.00  0.00              
ATOM   1921  CG  LEU A 123       0.444  -8.742  18.048  1.00  0.00              
ATOM   1922  CD1 LEU A 123      -0.935  -9.109  18.559  1.00  0.00              
ATOM   1923  CD2 LEU A 123       1.518  -9.234  19.017  1.00  0.00              
ATOM   1924  H   LEU A 123       1.046 -10.204  14.336  1.00  0.00              
ATOM   1925  HA  LEU A 123      -1.236  -9.215  15.672  1.00  0.00              
ATOM   1926 1HB  LEU A 123       0.555 -10.430  16.804  1.00  0.00              
ATOM   1927 2HB  LEU A 123       1.713  -9.152  16.425  1.00  0.00              
ATOM   1928  HG  LEU A 123       0.494  -7.656  17.976  1.00  0.00              
ATOM   1929 1HD1 LEU A 123      -1.087  -8.666  19.544  1.00  0.00              
ATOM   1930 2HD1 LEU A 123      -1.690  -8.731  17.871  1.00  0.00              
ATOM   1931 3HD1 LEU A 123      -1.019 -10.193  18.632  1.00  0.00              
ATOM   1932 1HD2 LEU A 123       1.351  -8.792  20.000  1.00  0.00              
ATOM   1933 2HD2 LEU A 123       1.468 -10.321  19.094  1.00  0.00              
ATOM   1934 3HD2 LEU A 123       2.501  -8.941  18.649  1.00  0.00              
ATOM   1935  N   ASN A 124       0.968  -6.835  14.959  1.00  0.00              
ATOM   1936  CA  ASN A 124       1.102  -5.382  14.856  1.00  0.00              
ATOM   1937  C   ASN A 124       0.266  -4.743  13.746  1.00  0.00              
ATOM   1938  O   ASN A 124      -0.266  -3.639  13.911  1.00  0.00              
ATOM   1939  CB  ASN A 124       2.564  -5.018  14.673  1.00  0.00              
ATOM   1940  CG  ASN A 124       3.366  -5.197  15.932  1.00  0.00              
ATOM   1941  OD1 ASN A 124       2.810  -5.246  17.035  1.00  0.00              
ATOM   1942  ND2 ASN A 124       4.663  -5.295  15.789  1.00  0.00              
ATOM   1943  H   ASN A 124       1.770  -7.418  14.765  1.00  0.00              
ATOM   1944  HA  ASN A 124       0.710  -4.933  15.770  1.00  0.00              
ATOM   1945 1HB  ASN A 124       2.998  -5.639  13.888  1.00  0.00              
ATOM   1946 2HB  ASN A 124       2.642  -3.980  14.350  1.00  0.00              
ATOM   1947 1HD2 ASN A 124       5.247  -5.415  16.592  1.00  0.00              
ATOM   1948 2HD2 ASN A 124       5.070  -5.250  14.877  1.00  0.00              
ATOM   1949  N   ASP A 125       0.145  -5.436  12.622  1.00  0.00              
ATOM   1950  CA  ASP A 125      -0.546  -4.862  11.470  1.00  0.00              
ATOM   1951  C   ASP A 125      -2.052  -5.107  11.497  1.00  0.00              
ATOM   1952  O   ASP A 125      -2.832  -4.260  11.066  1.00  0.00              
ATOM   1953  CB  ASP A 125       0.037  -5.429  10.174  1.00  0.00              
ATOM   1954  CG  ASP A 125       1.484  -5.017   9.944  1.00  0.00              
ATOM   1955  OD1 ASP A 125       1.902  -4.040  10.519  1.00  0.00              
ATOM   1956  OD2 ASP A 125       2.159  -5.682   9.195  1.00  0.00              
ATOM   1957  H   ASP A 125       0.529  -6.367  12.551  1.00  0.00              
ATOM   1958  HA  ASP A 125      -0.417  -3.779  11.494  1.00  0.00              
ATOM   1959 1HB  ASP A 125      -0.016  -6.518  10.197  1.00  0.00              
ATOM   1960 2HB  ASP A 125      -0.561  -5.091   9.327  1.00  0.00              
ATOM   1961  N   HIS A 126      -2.464  -6.257  12.012  1.00  0.00              
ATOM   1962  CA  HIS A 126      -3.875  -6.633  11.946  1.00  0.00              
ATOM   1963  C   HIS A 126      -4.606  -6.708  13.280  1.00  0.00              
ATOM   1964  O   HIS A 126      -5.808  -6.431  13.346  1.00  0.00              
ATOM   1965  CB  HIS A 126      -4.008  -7.989  11.244  1.00  0.00              
ATOM   1966  CG  HIS A 126      -3.578  -7.969   9.811  1.00  0.00              
ATOM   1967  ND1 HIS A 126      -4.349  -7.415   8.810  1.00  0.00              
ATOM   1968  CD2 HIS A 126      -2.458  -8.434   9.209  1.00  0.00              
ATOM   1969  CE1 HIS A 126      -3.720  -7.541   7.654  1.00  0.00              
ATOM   1970  NE2 HIS A 126      -2.571  -8.155   7.870  1.00  0.00              
ATOM   1971  H   HIS A 126      -1.807  -6.884  12.454  1.00  0.00              
ATOM   1972  HA  HIS A 126      -4.435  -5.855  11.429  1.00  0.00              
ATOM   1973 1HB  HIS A 126      -3.409  -8.732  11.771  1.00  0.00              
ATOM   1974 2HB  HIS A 126      -5.046  -8.318  11.284  1.00  0.00              
ATOM   1975  HD2 HIS A 126      -1.622  -8.936   9.697  1.00  0.00              
ATOM   1976  HE1 HIS A 126      -4.087  -7.195   6.688  1.00  0.00              
ATOM   1977  HE2 HIS A 126      -1.884  -8.386   7.167  1.00  0.00              
ATOM   1978  N   LEU A 127      -3.898  -7.075  14.339  1.00  0.00              
ATOM   1979  CA  LEU A 127      -4.548  -7.228  15.636  1.00  0.00              
ATOM   1980  C   LEU A 127      -4.408  -5.995  16.537  1.00  0.00              
ATOM   1981  O   LEU A 127      -5.322  -5.660  17.282  1.00  0.00              
ATOM   1982  CB  LEU A 127      -4.045  -8.492  16.349  1.00  0.00              
ATOM   1983  CG  LEU A 127      -4.359  -9.774  15.568  1.00  0.00              
ATOM   1984  CD1 LEU A 127      -3.766 -10.983  16.262  1.00  0.00              
ATOM   1985  CD2 LEU A 127      -5.860  -9.966  15.397  1.00  0.00              
ATOM   1986  H   LEU A 127      -2.907  -7.252  14.262  1.00  0.00              
ATOM   1987  HA  LEU A 127      -5.621  -7.323  15.476  1.00  0.00              
ATOM   1988 1HB  LEU A 127      -2.967  -8.409  16.484  1.00  0.00              
ATOM   1989 2HB  LEU A 127      -4.511  -8.546  17.332  1.00  0.00              
ATOM   1990  HG  LEU A 127      -3.903  -9.719  14.579  1.00  0.00              
ATOM   1991 1HD1 LEU A 127      -4.001 -11.882  15.691  1.00  0.00              
ATOM   1992 2HD1 LEU A 127      -2.684 -10.869  16.329  1.00  0.00              
ATOM   1993 3HD1 LEU A 127      -4.186 -11.070  17.263  1.00  0.00              
ATOM   1994 1HD2 LEU A 127      -6.049 -10.883  14.839  1.00  0.00              
ATOM   1995 2HD2 LEU A 127      -6.332 -10.034  16.378  1.00  0.00              
ATOM   1996 3HD2 LEU A 127      -6.276  -9.118  14.853  1.00  0.00              
ATOM   1997  N   GLU A 128      -3.264  -5.325  16.472  1.00  0.00              
ATOM   1998  CA  GLU A 128      -3.011  -4.164  17.324  1.00  0.00              
ATOM   1999  C   GLU A 128      -4.058  -3.033  17.242  1.00  0.00              
ATOM   2000  O   GLU A 128      -4.502  -2.539  18.285  1.00  0.00              
ATOM   2001  CB  GLU A 128      -1.603  -3.609  17.074  1.00  0.00              
ATOM   2002  CG  GLU A 128      -1.242  -2.405  17.931  1.00  0.00              
ATOM   2003  CD  GLU A 128      -1.093  -2.740  19.409  1.00  0.00              
ATOM   2004  OE1 GLU A 128      -0.946  -3.929  19.751  1.00  0.00              
ATOM   2005  OE2 GLU A 128      -1.117  -1.804  20.235  1.00  0.00              
ATOM   2006  H   GLU A 128      -2.552  -5.622  15.820  1.00  0.00              
ATOM   2007  HA  GLU A 128      -3.081  -4.477  18.366  1.00  0.00              
ATOM   2008 1HB  GLU A 128      -0.866  -4.389  17.264  1.00  0.00              
ATOM   2009 2HB  GLU A 128      -1.508  -3.317  16.028  1.00  0.00              
ATOM   2010 1HG  GLU A 128      -0.303  -1.985  17.573  1.00  0.00              
ATOM   2011 2HG  GLU A 128      -2.015  -1.645  17.815  1.00  0.00              
ATOM   2012  N   PRO A 129      -4.446  -2.607  16.024  1.00  0.00              
ATOM   2013  CA  PRO A 129      -5.503  -1.584  16.006  1.00  0.00              
ATOM   2014  C   PRO A 129      -6.751  -2.025  16.776  1.00  0.00              
ATOM   2015  O   PRO A 129      -7.306  -1.201  17.502  1.00  0.00              
ATOM   2016  CB  PRO A 129      -5.802  -1.409  14.516  1.00  0.00              
ATOM   2017  CG  PRO A 129      -4.537  -1.817  13.834  1.00  0.00              
ATOM   2018  CD  PRO A 129      -4.014  -2.964  14.641  1.00  0.00              
ATOM   2019  HA  PRO A 129      -5.112  -0.652  16.439  1.00  0.00              
ATOM   2020 1HB  PRO A 129      -6.660  -2.033  14.229  1.00  0.00              
ATOM   2021 2HB  PRO A 129      -6.079  -0.365  14.309  1.00  0.00              
ATOM   2022 1HG  PRO A 129      -4.742  -2.098  12.791  1.00  0.00              
ATOM   2023 2HG  PRO A 129      -3.833  -0.972  13.803  1.00  0.00              
ATOM   2024 1HD  PRO A 129      -4.477  -3.899  14.292  1.00  0.00              
ATOM   2025 2HD  PRO A 129      -2.920  -3.012  14.543  1.00  0.00              
ATOM   2026  N   TRP A 130      -7.157  -3.289  16.657  1.00  0.00              
ATOM   2027  CA  TRP A 130      -8.287  -3.798  17.442  1.00  0.00              
ATOM   2028  C   TRP A 130      -7.992  -3.745  18.935  1.00  0.00              
ATOM   2029  O   TRP A 130      -8.841  -3.367  19.751  1.00  0.00              
ATOM   2030  CB  TRP A 130      -8.644  -5.240  17.053  1.00  0.00              
ATOM   2031  CG  TRP A 130      -9.780  -5.760  17.864  1.00  0.00              
ATOM   2032  CD1 TRP A 130     -11.114  -5.668  17.560  1.00  0.00              
ATOM   2033  CD2 TRP A 130      -9.703  -6.412  19.134  1.00  0.00              
ATOM   2034  NE1 TRP A 130     -11.864  -6.241  18.557  1.00  0.00              
ATOM   2035  CE2 TRP A 130     -11.023  -6.700  19.538  1.00  0.00              
ATOM   2036  CE3 TRP A 130      -8.641  -6.780  19.975  1.00  0.00              
ATOM   2037  CZ2 TRP A 130     -11.311  -7.336  20.743  1.00  0.00              
ATOM   2038  CZ3 TRP A 130      -8.928  -7.412  21.171  1.00  0.00              
ATOM   2039  CH2 TRP A 130     -10.252  -7.683  21.546  1.00  0.00              
ATOM   2040  H   TRP A 130      -6.682  -3.910  16.018  1.00  0.00              
ATOM   2041  HA  TRP A 130      -9.156  -3.171  17.245  1.00  0.00              
ATOM   2042 1HB  TRP A 130      -8.907  -5.277  15.996  1.00  0.00              
ATOM   2043 2HB  TRP A 130      -7.774  -5.881  17.197  1.00  0.00              
ATOM   2044  HD1 TRP A 130     -11.518  -5.208  16.660  1.00  0.00              
ATOM   2045  HE1 TRP A 130     -12.871  -6.314  18.569  1.00  0.00              
ATOM   2046  HE3 TRP A 130      -7.610  -6.574  19.688  1.00  0.00              
ATOM   2047  HZ2 TRP A 130     -12.333  -7.558  21.051  1.00  0.00              
ATOM   2048  HZ3 TRP A 130      -8.096  -7.695  21.817  1.00  0.00              
ATOM   2049  HH2 TRP A 130     -10.442  -8.181  22.498  1.00  0.00              
ATOM   2050  N   ILE A 131      -6.774  -4.128  19.293  1.00  0.00              
ATOM   2051  CA  ILE A 131      -6.355  -4.119  20.688  1.00  0.00              
ATOM   2052  C   ILE A 131      -6.468  -2.719  21.296  1.00  0.00              
ATOM   2053  O   ILE A 131      -7.055  -2.541  22.367  1.00  0.00              
ATOM   2054  CB  ILE A 131      -4.908  -4.673  20.811  1.00  0.00              
ATOM   2055  CG1 ILE A 131      -4.894  -6.180  20.503  1.00  0.00              
ATOM   2056  CG2 ILE A 131      -4.319  -4.369  22.197  1.00  0.00              
ATOM   2057  CD1 ILE A 131      -3.480  -6.786  20.313  1.00  0.00              
ATOM   2058  H   ILE A 131      -6.122  -4.433  18.585  1.00  0.00              
ATOM   2059  HA  ILE A 131      -7.028  -4.761  21.255  1.00  0.00              
ATOM   2060  HB  ILE A 131      -4.276  -4.211  20.054  1.00  0.00              
ATOM   2061 1HG1 ILE A 131      -5.383  -6.721  21.312  1.00  0.00              
ATOM   2062 2HG1 ILE A 131      -5.462  -6.371  19.593  1.00  0.00              
ATOM   2063 1HG2 ILE A 131      -3.307  -4.768  22.258  1.00  0.00              
ATOM   2064 2HG2 ILE A 131      -4.295  -3.291  22.353  1.00  0.00              
ATOM   2065 3HG2 ILE A 131      -4.939  -4.832  22.965  1.00  0.00              
ATOM   2066 1HD1 ILE A 131      -3.567  -7.852  20.099  1.00  0.00              
ATOM   2067 2HD1 ILE A 131      -2.980  -6.289  19.481  1.00  0.00              
ATOM   2068 3HD1 ILE A 131      -2.899  -6.646  21.223  1.00  0.00              
ATOM   2069  N   GLN A 132      -5.933  -1.719  20.593  1.00  0.00              
ATOM   2070  CA  GLN A 132      -5.930  -0.346  21.093  1.00  0.00              
ATOM   2071  C   GLN A 132      -7.326   0.249  21.254  1.00  0.00              
ATOM   2072  O   GLN A 132      -7.557   1.069  22.139  1.00  0.00              
ATOM   2073  CB  GLN A 132      -5.104   0.544  20.161  1.00  0.00              
ATOM   2074  CG  GLN A 132      -3.616   0.236  20.163  1.00  0.00              
ATOM   2075  CD  GLN A 132      -2.832   1.164  19.254  1.00  0.00              
ATOM   2076  OE1 GLN A 132      -3.382   2.113  18.688  1.00  0.00              
ATOM   2077  NE2 GLN A 132      -1.539   0.895  19.109  1.00  0.00              
ATOM   2078  H   GLN A 132      -5.521  -1.916  19.692  1.00  0.00              
ATOM   2079  HA  GLN A 132      -5.510  -0.345  22.099  1.00  0.00              
ATOM   2080 1HB  GLN A 132      -5.468   0.438  19.139  1.00  0.00              
ATOM   2081 2HB  GLN A 132      -5.231   1.588  20.447  1.00  0.00              
ATOM   2082 1HG  GLN A 132      -3.234   0.348  21.177  1.00  0.00              
ATOM   2083 2HG  GLN A 132      -3.467  -0.787  19.817  1.00  0.00              
ATOM   2084 1HE2 GLN A 132      -0.971   1.473  18.522  1.00  0.00              
ATOM   2085 2HE2 GLN A 132      -1.134   0.116  19.586  1.00  0.00              
ATOM   2086  N   GLU A 133      -8.252  -0.171  20.402  1.00  0.00              
ATOM   2087  CA  GLU A 133      -9.632   0.294  20.481  1.00  0.00              
ATOM   2088  C   GLU A 133     -10.402  -0.434  21.575  1.00  0.00              
ATOM   2089  O   GLU A 133     -11.495  -0.014  21.963  1.00  0.00              
ATOM   2090  CB  GLU A 133     -10.336   0.101  19.135  1.00  0.00              
ATOM   2091  CG  GLU A 133      -9.799   0.978  18.013  1.00  0.00              
ATOM   2092  CD  GLU A 133     -10.499   0.746  16.703  1.00  0.00              
ATOM   2093  OE1 GLU A 133     -11.314  -0.143  16.636  1.00  0.00              
ATOM   2094  OE2 GLU A 133     -10.219   1.458  15.768  1.00  0.00              
ATOM   2095  H   GLU A 133      -7.994  -0.829  19.681  1.00  0.00              
ATOM   2096  HA  GLU A 133      -9.626   1.359  20.713  1.00  0.00              
ATOM   2097 1HB  GLU A 133     -10.242  -0.939  18.821  1.00  0.00              
ATOM   2098 2HB  GLU A 133     -11.399   0.314  19.247  1.00  0.00              
ATOM   2099 1HG  GLU A 133      -9.918   2.024  18.295  1.00  0.00              
ATOM   2100 2HG  GLU A 133      -8.735   0.782  17.891  1.00  0.00              
ATOM   2101  N   ASN A 134      -9.836  -1.535  22.062  1.00  0.00              
ATOM   2102  CA  ASN A 134     -10.527  -2.346  23.059  1.00  0.00              
ATOM   2103  C   ASN A 134      -9.867  -2.381  24.433  1.00  0.00              
ATOM   2104  O   ASN A 134      -9.988  -3.359  25.163  1.00  0.00              
ATOM   2105  CB  ASN A 134     -10.794  -3.746  22.527  1.00  0.00              
ATOM   2106  CG  ASN A 134     -11.887  -3.745  21.488  1.00  0.00              
ATOM   2107  OD1 ASN A 134     -13.064  -3.898  21.814  1.00  0.00              
ATOM   2108  ND2 ASN A 134     -11.512  -3.487  20.238  1.00  0.00              
ATOM   2109  H   ASN A 134      -8.920  -1.819  21.745  1.00  0.00              
ATOM   2110  HA  ASN A 134     -11.484  -1.874  23.286  1.00  0.00              
ATOM   2111 1HB  ASN A 134      -9.880  -4.150  22.089  1.00  0.00              
ATOM   2112 2HB  ASN A 134     -11.079  -4.400  23.350  1.00  0.00              
ATOM   2113 1HD2 ASN A 134     -12.192  -3.473  19.505  1.00  0.00              
ATOM   2114 2HD2 ASN A 134     -10.551  -3.307  20.032  1.00  0.00              
ATOM   2115  N   GLY A 135      -9.180  -1.301  24.770  1.00  0.00              
ATOM   2116  CA  GLY A 135      -8.635  -1.131  26.102  1.00  0.00              
ATOM   2117  C   GLY A 135      -7.177  -1.522  26.241  1.00  0.00              
ATOM   2118  O   GLY A 135      -6.598  -1.352  27.306  1.00  0.00              
ATOM   2119  H   GLY A 135      -9.033  -0.576  24.082  1.00  0.00              
ATOM   2120 1HA  GLY A 135      -8.733  -0.088  26.404  1.00  0.00              
ATOM   2121 2HA  GLY A 135      -9.211  -1.726  26.809  1.00  0.00              
ATOM   2122  N   GLY A 136      -6.583  -2.043  25.173  1.00  0.00              
ATOM   2123  CA  GLY A 136      -5.169  -2.374  25.185  1.00  0.00              
ATOM   2124  C   GLY A 136      -4.874  -3.685  25.892  1.00  0.00              
ATOM   2125  O   GLY A 136      -5.791  -4.402  26.305  1.00  0.00              
ATOM   2126  H   GLY A 136      -7.121  -2.215  24.336  1.00  0.00              
ATOM   2127 1HA  GLY A 136      -4.801  -2.436  24.161  1.00  0.00              
ATOM   2128 2HA  GLY A 136      -4.613  -1.577  25.678  1.00  0.00              
ATOM   2129  N   TRP A 137      -3.592  -3.995  26.042  1.00  0.00              
ATOM   2130  CA  TRP A 137      -3.175  -5.226  26.710  1.00  0.00              
ATOM   2131  C   TRP A 137      -3.494  -5.153  28.198  1.00  0.00              
ATOM   2132  O   TRP A 137      -3.606  -6.177  28.872  1.00  0.00              
ATOM   2133  CB  TRP A 137      -1.684  -5.488  26.472  1.00  0.00              
ATOM   2134  CG  TRP A 137      -1.391  -6.044  25.102  1.00  0.00              
ATOM   2135  CD1 TRP A 137      -0.933  -5.357  24.013  1.00  0.00              
ATOM   2136  CD2 TRP A 137      -1.535  -7.404  24.686  1.00  0.00              
ATOM   2137  NE1 TRP A 137      -0.782  -6.210  22.946  1.00  0.00              
ATOM   2138  CE2 TRP A 137      -1.152  -7.471  23.329  1.00  0.00              
ATOM   2139  CE3 TRP A 137      -1.950  -8.573  25.327  1.00  0.00              
ATOM   2140  CZ2 TRP A 137      -1.166  -8.656  22.609  1.00  0.00              
ATOM   2141  CZ3 TRP A 137      -1.976  -9.754  24.603  1.00  0.00              
ATOM   2142  CH2 TRP A 137      -1.585  -9.787  23.259  1.00  0.00              
ATOM   2143  H   TRP A 137      -2.886  -3.365  25.687  1.00  0.00              
ATOM   2144  HA  TRP A 137      -3.745  -6.055  26.292  1.00  0.00              
ATOM   2145 1HB  TRP A 137      -1.127  -4.559  26.595  1.00  0.00              
ATOM   2146 2HB  TRP A 137      -1.315  -6.192  27.218  1.00  0.00              
ATOM   2147  HD1 TRP A 137      -0.719  -4.290  23.995  1.00  0.00              
ATOM   2148  HE1 TRP A 137      -0.452  -5.951  22.028  1.00  0.00              
ATOM   2149  HE3 TRP A 137      -2.246  -8.556  26.375  1.00  0.00              
ATOM   2150  HZ2 TRP A 137      -0.856  -8.703  21.564  1.00  0.00              
ATOM   2151  HZ3 TRP A 137      -2.310 -10.661  25.108  1.00  0.00              
ATOM   2152  HH2 TRP A 137      -1.616 -10.734  22.721  1.00  0.00              
ATOM   2153  N   ASP A 138      -3.641  -3.937  28.715  1.00  0.00              
ATOM   2154  CA  ASP A 138      -4.003  -3.748  30.116  1.00  0.00              
ATOM   2155  C   ASP A 138      -5.324  -4.450  30.420  1.00  0.00              
ATOM   2156  O   ASP A 138      -5.468  -5.087  31.454  1.00  0.00              
ATOM   2157  CB  ASP A 138      -4.114  -2.259  30.452  1.00  0.00              
ATOM   2158  CG  ASP A 138      -2.761  -1.562  30.509  1.00  0.00              
ATOM   2159  OD1 ASP A 138      -1.763  -2.244  30.507  1.00  0.00              
ATOM   2160  OD2 ASP A 138      -2.738  -0.355  30.555  1.00  0.00              
ATOM   2161  H   ASP A 138      -3.501  -3.126  28.129  1.00  0.00              
ATOM   2162  HA  ASP A 138      -3.223  -4.188  30.738  1.00  0.00              
ATOM   2163 1HB  ASP A 138      -4.731  -1.761  29.703  1.00  0.00              
ATOM   2164 2HB  ASP A 138      -4.609  -2.138  31.416  1.00  0.00              
ATOM   2165  N   THR A 139      -6.280  -4.339  29.504  1.00  0.00              
ATOM   2166  CA  THR A 139      -7.554  -5.049  29.626  1.00  0.00              
ATOM   2167  C   THR A 139      -7.378  -6.574  29.531  1.00  0.00              
ATOM   2168  O   THR A 139      -7.989  -7.330  30.286  1.00  0.00              
ATOM   2169  CB  THR A 139      -8.546  -4.577  28.547  1.00  0.00              
ATOM   2170  OG1 THR A 139      -8.808  -3.178  28.715  1.00  0.00              
ATOM   2171  CG2 THR A 139      -9.852  -5.350  28.649  1.00  0.00              
ATOM   2172  H   THR A 139      -6.121  -3.747  28.701  1.00  0.00              
ATOM   2173  HA  THR A 139      -7.956  -4.869  30.624  1.00  0.00              
ATOM   2174  HB  THR A 139      -8.112  -4.735  27.560  1.00  0.00              
ATOM   2175  HG1 THR A 139      -7.987  -2.687  28.636  1.00  0.00              
ATOM   2176 1HG2 THR A 139     -10.540  -5.003  27.879  1.00  0.00              
ATOM   2177 2HG2 THR A 139      -9.657  -6.413  28.510  1.00  0.00              
ATOM   2178 3HG2 THR A 139     -10.295  -5.188  29.631  1.00  0.00              
ATOM   2179  N   PHE A 140      -6.528  -7.011  28.615  1.00  0.00              
ATOM   2180  CA  PHE A 140      -6.179  -8.429  28.507  1.00  0.00              
ATOM   2181  C   PHE A 140      -5.690  -8.979  29.839  1.00  0.00              
ATOM   2182  O   PHE A 140      -6.118 -10.054  30.263  1.00  0.00              
ATOM   2183  CB  PHE A 140      -5.125  -8.646  27.422  1.00  0.00              
ATOM   2184  CG  PHE A 140      -4.650 -10.072  27.323  1.00  0.00              
ATOM   2185  CD1 PHE A 140      -5.427 -11.028  26.688  1.00  0.00              
ATOM   2186  CD2 PHE A 140      -3.442 -10.458  27.888  1.00  0.00              
ATOM   2187  CE1 PHE A 140      -5.008 -12.350  26.600  1.00  0.00              
ATOM   2188  CE2 PHE A 140      -3.008 -11.779  27.801  1.00  0.00              
ATOM   2189  CZ  PHE A 140      -3.796 -12.725  27.157  1.00  0.00              
ATOM   2190  H   PHE A 140      -6.109  -6.352  27.975  1.00  0.00              
ATOM   2191  HA  PHE A 140      -7.077  -8.986  28.234  1.00  0.00              
ATOM   2192 1HB  PHE A 140      -5.532  -8.352  26.455  1.00  0.00              
ATOM   2193 2HB  PHE A 140      -4.263  -8.011  27.621  1.00  0.00              
ATOM   2194  HD1 PHE A 140      -6.382 -10.734  26.251  1.00  0.00              
ATOM   2195  HD2 PHE A 140      -2.825  -9.714  28.393  1.00  0.00              
ATOM   2196  HE1 PHE A 140      -5.633 -13.086  26.094  1.00  0.00              
ATOM   2197  HE2 PHE A 140      -2.053 -12.071  28.238  1.00  0.00              
ATOM   2198  HZ  PHE A 140      -3.462 -13.760  27.091  1.00  0.00              
ATOM   2199  N   VAL A 141      -4.810  -8.230  30.505  1.00  0.00              
ATOM   2200  CA  VAL A 141      -4.287  -8.641  31.802  1.00  0.00              
ATOM   2201  C   VAL A 141      -5.437  -8.745  32.806  1.00  0.00              
ATOM   2202  O   VAL A 141      -5.512  -9.698  33.577  1.00  0.00              
ATOM   2203  CB  VAL A 141      -3.221  -7.658  32.325  1.00  0.00              
ATOM   2204  CG1 VAL A 141      -2.846  -7.975  33.769  1.00  0.00              
ATOM   2205  CG2 VAL A 141      -1.990  -7.687  31.436  1.00  0.00              
ATOM   2206  H   VAL A 141      -4.499  -7.358  30.102  1.00  0.00              
ATOM   2207  HA  VAL A 141      -3.818  -9.620  31.692  1.00  0.00              
ATOM   2208  HB  VAL A 141      -3.638  -6.652  32.328  1.00  0.00              
ATOM   2209 1HG1 VAL A 141      -2.092  -7.267  34.113  1.00  0.00              
ATOM   2210 2HG1 VAL A 141      -3.731  -7.898  34.400  1.00  0.00              
ATOM   2211 3HG1 VAL A 141      -2.444  -8.987  33.827  1.00  0.00              
ATOM   2212 1HG2 VAL A 141      -1.248  -6.987  31.819  1.00  0.00              
ATOM   2213 2HG2 VAL A 141      -1.571  -8.693  31.427  1.00  0.00              
ATOM   2214 3HG2 VAL A 141      -2.268  -7.401  30.421  1.00  0.00              
ATOM   2215  N   GLU A 142      -6.344  -7.774  32.773  1.00  0.00              
ATOM   2216  CA  GLU A 142      -7.509  -7.798  33.655  1.00  0.00              
ATOM   2217  C   GLU A 142      -8.363  -9.047  33.426  1.00  0.00              
ATOM   2218  O   GLU A 142      -8.947  -9.590  34.363  1.00  0.00              
ATOM   2219  CB  GLU A 142      -8.358  -6.543  33.445  1.00  0.00              
ATOM   2220  CG  GLU A 142      -7.729  -5.262  33.975  1.00  0.00              
ATOM   2221  CD  GLU A 142      -8.553  -4.040  33.679  1.00  0.00              
ATOM   2222  OE1 GLU A 142      -9.522  -4.157  32.968  1.00  0.00              
ATOM   2223  OE2 GLU A 142      -8.213  -2.987  34.166  1.00  0.00              
ATOM   2224  H   GLU A 142      -6.231  -7.005  32.129  1.00  0.00              
ATOM   2225  HA  GLU A 142      -7.160  -7.838  34.688  1.00  0.00              
ATOM   2226 1HB  GLU A 142      -8.548  -6.406  32.380  1.00  0.00              
ATOM   2227 2HB  GLU A 142      -9.323  -6.670  33.935  1.00  0.00              
ATOM   2228 1HG  GLU A 142      -7.606  -5.350  35.055  1.00  0.00              
ATOM   2229 2HG  GLU A 142      -6.741  -5.144  33.533  1.00  0.00              
ATOM   2230  N   LEU A 143      -8.399  -9.519  32.185  1.00  0.00              
ATOM   2231  CA  LEU A 143      -9.201 -10.689  31.822  1.00  0.00              
ATOM   2232  C   LEU A 143      -8.484 -12.031  32.004  1.00  0.00              
ATOM   2233  O   LEU A 143      -9.097 -13.016  32.408  1.00  0.00              
ATOM   2234  CB  LEU A 143      -9.653 -10.558  30.362  1.00  0.00              
ATOM   2235  CG  LEU A 143     -10.582  -9.377  30.056  1.00  0.00              
ATOM   2236  CD1 LEU A 143     -10.830  -9.301  28.555  1.00  0.00              
ATOM   2237  CD2 LEU A 143     -11.888  -9.546  30.818  1.00  0.00              
ATOM   2238  H   LEU A 143      -7.855  -9.055  31.471  1.00  0.00              
ATOM   2239  HA  LEU A 143     -10.066 -10.733  32.483  1.00  0.00              
ATOM   2240 1HB  LEU A 143      -8.770 -10.457  29.733  1.00  0.00              
ATOM   2241 2HB  LEU A 143     -10.174 -11.472  30.077  1.00  0.00              
ATOM   2242  HG  LEU A 143     -10.101  -8.447  30.362  1.00  0.00              
ATOM   2243 1HD1 LEU A 143     -11.490  -8.461  28.338  1.00  0.00              
ATOM   2244 2HD1 LEU A 143      -9.881  -9.160  28.037  1.00  0.00              
ATOM   2245 3HD1 LEU A 143     -11.296 -10.225  28.216  1.00  0.00              
ATOM   2246 1HD2 LEU A 143     -12.548  -8.706  30.601  1.00  0.00              
ATOM   2247 2HD2 LEU A 143     -12.370 -10.475  30.511  1.00  0.00              
ATOM   2248 3HD2 LEU A 143     -11.683  -9.580  31.888  1.00  0.00              
ATOM   2249  N   TYR A 144      -7.194 -12.074  31.693  1.00  0.00              
ATOM   2250  CA  TYR A 144      -6.473 -13.343  31.666  1.00  0.00              
ATOM   2251  C   TYR A 144      -5.314 -13.422  32.656  1.00  0.00              
ATOM   2252  O   TYR A 144      -4.638 -14.447  32.739  1.00  0.00              
ATOM   2253  CB  TYR A 144      -5.958 -13.610  30.250  1.00  0.00              
ATOM   2254  CG  TYR A 144      -7.055 -13.833  29.233  1.00  0.00              
ATOM   2255  CD1 TYR A 144      -7.664 -12.748  28.620  1.00  0.00              
ATOM   2256  CD2 TYR A 144      -7.453 -15.123  28.914  1.00  0.00              
ATOM   2257  CE1 TYR A 144      -8.666 -12.952  27.691  1.00  0.00              
ATOM   2258  CE2 TYR A 144      -8.455 -15.327  27.985  1.00  0.00              
ATOM   2259  CZ  TYR A 144      -9.061 -14.247  27.375  1.00  0.00              
ATOM   2260  OH  TYR A 144     -10.059 -14.450  26.450  1.00  0.00              
ATOM   2261  H   TYR A 144      -6.699 -11.222  31.472  1.00  0.00              
ATOM   2262  HA  TYR A 144      -7.162 -14.138  31.952  1.00  0.00              
ATOM   2263 1HB  TYR A 144      -5.352 -12.767  29.917  1.00  0.00              
ATOM   2264 2HB  TYR A 144      -5.317 -14.491  30.257  1.00  0.00              
ATOM   2265  HD1 TYR A 144      -7.351 -11.734  28.871  1.00  0.00              
ATOM   2266  HD2 TYR A 144      -6.976 -15.976  29.397  1.00  0.00              
ATOM   2267  HE1 TYR A 144      -9.144 -12.099  27.210  1.00  0.00              
ATOM   2268  HE2 TYR A 144      -8.769 -16.340  27.735  1.00  0.00              
ATOM   2269  HH  TYR A 144     -10.214 -15.392  26.350  1.00  0.00              
ATOM   2270  N   GLY A 145      -5.078 -12.341  33.393  1.00  0.00              
ATOM   2271  CA  GLY A 145      -4.003 -12.305  34.367  1.00  0.00              
ATOM   2272  C   GLY A 145      -4.372 -13.009  35.662  1.00  0.00              
ATOM   2273  O   GLY A 145      -5.550 -13.108  36.013  1.00  0.00              
ATOM   2274  OXT GLY A 145      -3.513 -13.477  36.357  1.00  0.00              
ATOM   2275  H   GLY A 145      -5.661 -11.525  33.273  1.00  0.00              
ATOM   2276 1HA  GLY A 145      -3.114 -12.776  33.945  1.00  0.00              
ATOM   2277 2HA  GLY A 145      -3.744 -11.270  34.585  1.00  0.00              
ATOM   2278  N   ASP B 146     -27.558 -12.309  39.371  1.00  0.00              
ATOM   2279  CA  ASP B 146     -27.184 -13.374  40.348  1.00  0.00              
ATOM   2280  C   ASP B 146     -26.373 -14.501  39.673  1.00  0.00              
ATOM   2281  O   ASP B 146     -26.356 -14.594  38.432  1.00  0.00              
ATOM   2282  CB  ASP B 146     -28.433 -13.969  41.003  1.00  0.00              
ATOM   2283  CG  ASP B 146     -29.284 -14.775  40.031  1.00  0.00              
ATOM   2284  OD1 ASP B 146     -28.765 -15.195  39.024  1.00  0.00              
ATOM   2285  OD2 ASP B 146     -30.445 -14.963  40.305  1.00  0.00              
ATOM   2286 1H   ASP B 146     -28.081 -11.596  39.838  1.00  0.00              
ATOM   2287 2H   ASP B 146     -26.729 -11.910  38.978  1.00  0.00              
ATOM   2288 3H   ASP B 146     -28.114 -12.706  38.641  1.00  0.00              
ATOM   2289  HA  ASP B 146     -26.535 -12.936  41.107  1.00  0.00              
ATOM   2290 1HB  ASP B 146     -28.137 -14.618  41.828  1.00  0.00              
ATOM   2291 2HB  ASP B 146     -29.043 -13.167  41.419  1.00  0.00              
ATOM   2292  N   PRO B 147     -25.681 -15.346  40.479  1.00  0.00              
ATOM   2293  CA  PRO B 147     -24.901 -16.471  39.928  1.00  0.00              
ATOM   2294  C   PRO B 147     -25.608 -17.380  38.911  1.00  0.00              
ATOM   2295  O   PRO B 147     -24.952 -17.860  37.970  1.00  0.00              
ATOM   2296  CB  PRO B 147     -24.556 -17.255  41.198  1.00  0.00              
ATOM   2297  CG  PRO B 147     -24.455 -16.210  42.256  1.00  0.00              
ATOM   2298  CD  PRO B 147     -25.578 -15.256  41.949  1.00  0.00              
ATOM   2299  HA  PRO B 147     -24.013 -16.077  39.411  1.00  0.00              
ATOM   2300 1HB  PRO B 147     -25.340 -17.998  41.405  1.00  0.00              
ATOM   2301 2HB  PRO B 147     -23.617 -17.810  41.054  1.00  0.00              
ATOM   2302 1HG  PRO B 147     -24.548 -16.668  43.252  1.00  0.00              
ATOM   2303 2HG  PRO B 147     -23.467 -15.727  42.220  1.00  0.00              
ATOM   2304 1HD  PRO B 147     -26.497 -15.598  42.448  1.00  0.00              
ATOM   2305 2HD  PRO B 147     -25.305 -14.246  42.289  1.00  0.00              
ATOM   2306  N   LYS B 148     -26.905 -17.637  39.097  1.00  0.00              
ATOM   2307  CA  LYS B 148     -27.629 -18.502  38.155  1.00  0.00              
ATOM   2308  C   LYS B 148     -27.674 -17.891  36.744  1.00  0.00              
ATOM   2309  O   LYS B 148     -27.433 -18.592  35.759  1.00  0.00              
ATOM   2310  CB  LYS B 148     -29.049 -18.763  38.659  1.00  0.00              
ATOM   2311  CG  LYS B 148     -29.872 -19.686  37.770  1.00  0.00              
ATOM   2312  CD  LYS B 148     -31.254 -19.933  38.358  1.00  0.00              
ATOM   2313  CE  LYS B 148     -32.032 -20.951  37.538  1.00  0.00              
ATOM   2314  NZ  LYS B 148     -32.249 -20.490  36.140  1.00  0.00              
ATOM   2315  H   LYS B 148     -27.401 -17.241  39.882  1.00  0.00              
ATOM   2316  HA  LYS B 148     -27.080 -19.438  38.053  1.00  0.00              
ATOM   2317 1HB  LYS B 148     -29.007 -19.208  39.654  1.00  0.00              
ATOM   2318 2HB  LYS B 148     -29.585 -17.818  38.746  1.00  0.00              
ATOM   2319 1HG  LYS B 148     -29.982 -19.238  36.782  1.00  0.00              
ATOM   2320 2HG  LYS B 148     -29.358 -20.641  37.662  1.00  0.00              
ATOM   2321 1HD  LYS B 148     -31.154 -20.301  39.380  1.00  0.00              
ATOM   2322 2HD  LYS B 148     -31.812 -18.997  38.381  1.00  0.00              
ATOM   2323 1HE  LYS B 148     -31.486 -21.894  37.516  1.00  0.00              
ATOM   2324 2HE  LYS B 148     -33.001 -21.129  38.003  1.00  0.00              
ATOM   2325 1HZ  LYS B 148     -32.768 -21.192  35.630  1.00  0.00              
ATOM   2326 2HZ  LYS B 148     -32.772 -19.625  36.147  1.00  0.00              
ATOM   2327 3HZ  LYS B 148     -31.357 -20.341  35.691  1.00  0.00              
ATOM   2328  N   LYS B 149     -27.977 -16.595  36.662  1.00  0.00              
ATOM   2329  CA  LYS B 149     -28.017 -15.866  35.384  1.00  0.00              
ATOM   2330  C   LYS B 149     -26.648 -15.792  34.713  1.00  0.00              
ATOM   2331  O   LYS B 149     -26.555 -15.820  33.475  1.00  0.00              
ATOM   2332  CB  LYS B 149     -28.562 -14.453  35.595  1.00  0.00              
ATOM   2333  CG  LYS B 149     -30.049 -14.394  35.919  1.00  0.00              
ATOM   2334  CD  LYS B 149     -30.518 -12.959  36.103  1.00  0.00              
ATOM   2335  CE  LYS B 149     -32.007 -12.898  36.411  1.00  0.00              
ATOM   2336  NZ  LYS B 149     -32.478 -11.500  36.607  1.00  0.00              
ATOM   2337  H   LYS B 149     -28.187 -16.101  37.517  1.00  0.00              
ATOM   2338  HA  LYS B 149     -28.676 -16.402  34.700  1.00  0.00              
ATOM   2339 1HB  LYS B 149     -28.022 -13.973  36.411  1.00  0.00              
ATOM   2340 2HB  LYS B 149     -28.392 -13.859  34.696  1.00  0.00              
ATOM   2341 1HG  LYS B 149     -30.617 -14.852  35.108  1.00  0.00              
ATOM   2342 2HG  LYS B 149     -30.244 -14.952  36.835  1.00  0.00              
ATOM   2343 1HD  LYS B 149     -29.966 -12.498  36.923  1.00  0.00              
ATOM   2344 2HD  LYS B 149     -30.322 -12.393  35.193  1.00  0.00              
ATOM   2345 1HE  LYS B 149     -32.567 -13.345  35.591  1.00  0.00              
ATOM   2346 2HE  LYS B 149     -32.215 -13.467  37.317  1.00  0.00              
ATOM   2347 1HZ  LYS B 149     -33.467 -11.502  36.810  1.00  0.00              
ATOM   2348 2HZ  LYS B 149     -31.978 -11.080  37.379  1.00  0.00              
ATOM   2349 3HZ  LYS B 149     -32.308 -10.966  35.767  1.00  0.00              
ATOM   2350  N   VAL B 150     -25.593 -15.685  35.523  1.00  0.00              
ATOM   2351  CA  VAL B 150     -24.224 -15.685  35.005  1.00  0.00              
ATOM   2352  C   VAL B 150     -23.914 -17.009  34.319  1.00  0.00              
ATOM   2353  O   VAL B 150     -23.422 -17.024  33.201  1.00  0.00              
ATOM   2354  CB  VAL B 150     -23.215 -15.448  36.144  1.00  0.00              
ATOM   2355  CG1 VAL B 150     -21.792 -15.660  35.647  1.00  0.00              
ATOM   2356  CG2 VAL B 150     -23.387 -14.045  36.705  1.00  0.00              
ATOM   2357  H   VAL B 150     -25.743 -15.602  36.518  1.00  0.00              
ATOM   2358  HA  VAL B 150     -24.135 -14.891  34.263  1.00  0.00              
ATOM   2359  HB  VAL B 150     -23.392 -16.180  36.932  1.00  0.00              
ATOM   2360 1HG1 VAL B 150     -21.092 -15.489  36.465  1.00  0.00              
ATOM   2361 2HG1 VAL B 150     -21.682 -16.682  35.283  1.00  0.00              
ATOM   2362 3HG1 VAL B 150     -21.582 -14.961  34.838  1.00  0.00              
ATOM   2363 1HG2 VAL B 150     -22.670 -13.885  37.510  1.00  0.00              
ATOM   2364 2HG2 VAL B 150     -23.215 -13.314  35.915  1.00  0.00              
ATOM   2365 3HG2 VAL B 150     -24.399 -13.930  37.092  1.00  0.00              
ATOM   2366  N   LEU B 151     -24.231 -18.102  35.016  1.00  0.00              
ATOM   2367  CA  LEU B 151     -24.054 -19.448  34.534  1.00  0.00              
ATOM   2368  C   LEU B 151     -24.960 -19.731  33.331  1.00  0.00              
ATOM   2369  O   LEU B 151     -24.520 -20.303  32.335  1.00  0.00              
ATOM   2370  CB  LEU B 151     -24.348 -20.445  35.662  1.00  0.00              
ATOM   2371  CG  LEU B 151     -24.153 -21.925  35.309  1.00  0.00              
ATOM   2372  CD1 LEU B 151     -22.711 -22.160  34.882  1.00  0.00              
ATOM   2373  CD2 LEU B 151     -24.515 -22.786  36.510  1.00  0.00              
ATOM   2374  H   LEU B 151     -24.617 -17.955  35.937  1.00  0.00              
ATOM   2375  HA  LEU B 151     -23.020 -19.567  34.214  1.00  0.00              
ATOM   2376 1HB  LEU B 151     -23.699 -20.217  36.505  1.00  0.00              
ATOM   2377 2HB  LEU B 151     -25.382 -20.314  35.981  1.00  0.00              
ATOM   2378  HG  LEU B 151     -24.796 -22.187  34.468  1.00  0.00              
ATOM   2379 1HD1 LEU B 151     -22.572 -23.211  34.631  1.00  0.00              
ATOM   2380 2HD1 LEU B 151     -22.485 -21.546  34.009  1.00  0.00              
ATOM   2381 3HD1 LEU B 151     -22.041 -21.891  35.698  1.00  0.00              
ATOM   2382 1HD2 LEU B 151     -24.377 -23.838  36.259  1.00  0.00              
ATOM   2383 2HD2 LEU B 151     -23.871 -22.526  37.351  1.00  0.00              
ATOM   2384 3HD2 LEU B 151     -25.556 -22.611  36.782  1.00  0.00              
ATOM   2385  N   ASP B 152     -26.216 -19.315  33.409  1.00  0.00              
ATOM   2386  CA  ASP B 152     -27.127 -19.600  32.317  1.00  0.00              
ATOM   2387  C   ASP B 152     -26.807 -18.864  31.036  1.00  0.00              
ATOM   2388  O   ASP B 152     -26.886 -19.459  29.971  1.00  0.00              
ATOM   2389  CB  ASP B 152     -28.559 -19.265  32.738  1.00  0.00              
ATOM   2390  CG  ASP B 152     -29.130 -20.257  33.742  1.00  0.00              
ATOM   2391  OD1 ASP B 152     -28.569 -21.318  33.883  1.00  0.00              
ATOM   2392  OD2 ASP B 152     -30.121 -19.945  34.358  1.00  0.00              
ATOM   2393  H   ASP B 152     -26.555 -18.803  34.211  1.00  0.00              
ATOM   2394  HA  ASP B 152     -26.965 -20.629  31.992  1.00  0.00              
ATOM   2395 1HB  ASP B 152     -28.585 -18.268  33.180  1.00  0.00              
ATOM   2396 2HB  ASP B 152     -29.203 -19.249  31.859  1.00  0.00              
ATOM   2397  N   LYS B 153     -26.433 -17.589  31.135  1.00  0.00              
ATOM   2398  CA  LYS B 153     -26.007 -16.832  29.961  1.00  0.00              
ATOM   2399  C   LYS B 153     -24.725 -17.410  29.350  1.00  0.00              
ATOM   2400  O   LYS B 153     -24.597 -17.489  28.112  1.00  0.00              
ATOM   2401  CB  LYS B 153     -25.798 -15.361  30.326  1.00  0.00              
ATOM   2402  CG  LYS B 153     -27.085 -14.589  30.588  1.00  0.00              
ATOM   2403  CD  LYS B 153     -26.795 -13.148  30.978  1.00  0.00              
ATOM   2404  CE  LYS B 153     -28.078 -12.378  31.252  1.00  0.00              
ATOM   2405  NZ  LYS B 153     -27.809 -10.970  31.649  1.00  0.00              
ATOM   2406  H   LYS B 153     -26.443 -17.134  32.037  1.00  0.00              
ATOM   2407  HA  LYS B 153     -26.786 -16.903  29.202  1.00  0.00              
ATOM   2408 1HB  LYS B 153     -25.179 -15.293  31.221  1.00  0.00              
ATOM   2409 2HB  LYS B 153     -25.265 -14.858  29.520  1.00  0.00              
ATOM   2410 1HG  LYS B 153     -27.703 -14.596  29.690  1.00  0.00              
ATOM   2411 2HG  LYS B 153     -27.640 -15.070  31.393  1.00  0.00              
ATOM   2412 1HD  LYS B 153     -26.172 -13.131  31.874  1.00  0.00              
ATOM   2413 2HD  LYS B 153     -26.253 -12.655  30.171  1.00  0.00              
ATOM   2414 1HE  LYS B 153     -28.701 -12.379  30.359  1.00  0.00              
ATOM   2415 2HE  LYS B 153     -28.632 -12.868  32.053  1.00  0.00              
ATOM   2416 1HZ  LYS B 153     -28.684 -10.495  31.822  1.00  0.00              
ATOM   2417 2HZ  LYS B 153     -27.248 -10.957  32.489  1.00  0.00              
ATOM   2418 3HZ  LYS B 153     -27.313 -10.499  30.906  1.00  0.00              
ATOM   2419  N   ALA B 154     -23.782 -17.803  30.214  1.00  0.00              
ATOM   2420  CA  ALA B 154     -22.565 -18.446  29.766  1.00  0.00              
ATOM   2421  C   ALA B 154     -22.886 -19.770  29.062  1.00  0.00              
ATOM   2422  O   ALA B 154     -22.303 -20.067  28.029  1.00  0.00              
ATOM   2423  CB  ALA B 154     -21.606 -18.674  30.921  1.00  0.00              
ATOM   2424  H   ALA B 154     -23.921 -17.647  31.202  1.00  0.00              
ATOM   2425  HA  ALA B 154     -22.082 -17.790  29.041  1.00  0.00              
ATOM   2426 1HB  ALA B 154     -20.702 -19.159  30.552  1.00  0.00              
ATOM   2427 2HB  ALA B 154     -21.347 -17.717  31.373  1.00  0.00              
ATOM   2428 3HB  ALA B 154     -22.080 -19.311  31.666  1.00  0.00              
ATOM   2429  N   LYS B 155     -23.819 -20.542  29.622  1.00  0.00              
ATOM   2430  CA  LYS B 155     -24.237 -21.833  29.047  1.00  0.00              
ATOM   2431  C   LYS B 155     -24.779 -21.647  27.641  1.00  0.00              
ATOM   2432  O   LYS B 155     -24.397 -22.365  26.713  1.00  0.00              
ATOM   2433  CB  LYS B 155     -25.292 -22.507  29.926  1.00  0.00              
ATOM   2434  CG  LYS B 155     -25.745 -23.874  29.430  1.00  0.00              
ATOM   2435  CD  LYS B 155     -26.751 -24.502  30.382  1.00  0.00              
ATOM   2436  CE  LYS B 155     -27.238 -25.848  29.866  1.00  0.00              
ATOM   2437  NZ  LYS B 155     -28.222 -26.475  30.789  1.00  0.00              
ATOM   2438  H   LYS B 155     -24.253 -20.220  30.475  1.00  0.00              
ATOM   2439  HA  LYS B 155     -23.369 -22.492  29.009  1.00  0.00              
ATOM   2440 1HB  LYS B 155     -24.899 -22.630  30.936  1.00  0.00              
ATOM   2441 2HB  LYS B 155     -26.172 -21.867  29.993  1.00  0.00              
ATOM   2442 1HG  LYS B 155     -26.204 -23.770  28.446  1.00  0.00              
ATOM   2443 2HG  LYS B 155     -24.881 -24.532  29.341  1.00  0.00              
ATOM   2444 1HD  LYS B 155     -26.288 -24.642  31.360  1.00  0.00              
ATOM   2445 2HD  LYS B 155     -27.607 -23.837  30.497  1.00  0.00              
ATOM   2446 1HE  LYS B 155     -27.705 -25.716  28.891  1.00  0.00              
ATOM   2447 2HE  LYS B 155     -26.389 -26.521  29.750  1.00  0.00              
ATOM   2448 1HZ  LYS B 155     -28.519 -27.364  30.412  1.00  0.00              
ATOM   2449 2HZ  LYS B 155     -27.793 -26.619  31.693  1.00  0.00              
ATOM   2450 3HZ  LYS B 155     -29.023 -25.868  30.890  1.00  0.00              
ATOM   2451  N   ASP B 156     -25.654 -20.654  27.487  1.00  0.00              
ATOM   2452  CA  ASP B 156     -26.233 -20.311  26.193  1.00  0.00              
ATOM   2453  C   ASP B 156     -25.161 -19.978  25.190  1.00  0.00              
ATOM   2454  O   ASP B 156     -25.210 -20.448  24.045  1.00  0.00              
ATOM   2455  CB  ASP B 156     -27.194 -19.127  26.323  1.00  0.00              
ATOM   2456  CG  ASP B 156     -28.502 -19.499  27.010  1.00  0.00              
ATOM   2457  OD1 ASP B 156     -28.781 -20.669  27.120  1.00  0.00              
ATOM   2458  OD2 ASP B 156     -29.209 -18.608  27.417  1.00  0.00              
ATOM   2459  H   ASP B 156     -25.921 -20.122  28.303  1.00  0.00              
ATOM   2460  HA  ASP B 156     -26.792 -21.172  25.825  1.00  0.00              
ATOM   2461 1HB  ASP B 156     -26.715 -18.330  26.892  1.00  0.00              
ATOM   2462 2HB  ASP B 156     -27.421 -18.731  25.333  1.00  0.00              
ATOM   2463  N   GLN B 157     -24.189 -19.174  25.629  1.00  0.00              
ATOM   2464  CA  GLN B 157     -23.048 -18.821  24.795  1.00  0.00              
ATOM   2465  C   GLN B 157     -22.168 -20.031  24.465  1.00  0.00              
ATOM   2466  O   GLN B 157     -21.772 -20.180  23.329  1.00  0.00              
ATOM   2467  CB  GLN B 157     -22.208 -17.743  25.486  1.00  0.00              
ATOM   2468  CG  GLN B 157     -22.890 -16.390  25.582  1.00  0.00              
ATOM   2469  CD  GLN B 157     -22.092 -15.397  26.406  1.00  0.00              
ATOM   2470  OE1 GLN B 157     -21.292 -15.781  27.263  1.00  0.00              
ATOM   2471  NE2 GLN B 157     -22.306 -14.111  26.151  1.00  0.00              
ATOM   2472  H   GLN B 157     -24.247 -18.800  26.566  1.00  0.00              
ATOM   2473  HA  GLN B 157     -23.418 -18.472  23.832  1.00  0.00              
ATOM   2474 1HB  GLN B 157     -21.959 -18.068  26.496  1.00  0.00              
ATOM   2475 2HB  GLN B 157     -21.271 -17.610  24.945  1.00  0.00              
ATOM   2476 1HG  GLN B 157     -23.010 -15.982  24.578  1.00  0.00              
ATOM   2477 2HG  GLN B 157     -23.865 -16.518  26.052  1.00  0.00              
ATOM   2478 1HE2 GLN B 157     -21.808 -13.409  26.663  1.00  0.00              
ATOM   2479 2HE2 GLN B 157     -22.964 -13.843  25.448  1.00  0.00              
ATOM   2480  N   ALA B 158     -21.877 -20.897  25.433  1.00  0.00              
ATOM   2481  CA  ALA B 158     -21.033 -22.051  25.134  1.00  0.00              
ATOM   2482  C   ALA B 158     -21.728 -22.975  24.121  1.00  0.00              
ATOM   2483  O   ALA B 158     -21.108 -23.406  23.137  1.00  0.00              
ATOM   2484  CB  ALA B 158     -20.663 -22.814  26.400  1.00  0.00              
ATOM   2485  H   ALA B 158     -22.226 -20.773  26.372  1.00  0.00              
ATOM   2486  HA  ALA B 158     -20.116 -21.689  24.671  1.00  0.00              
ATOM   2487 1HB  ALA B 158     -20.036 -23.666  26.141  1.00  0.00              
ATOM   2488 2HB  ALA B 158     -20.119 -22.154  27.076  1.00  0.00              
ATOM   2489 3HB  ALA B 158     -21.570 -23.167  26.890  1.00  0.00              
ATOM   2490  N   GLU B 159     -23.009 -23.265  24.346  1.00  0.00              
ATOM   2491  CA  GLU B 159     -23.756 -24.109  23.413  1.00  0.00              
ATOM   2492  C   GLU B 159     -23.793 -23.521  21.991  1.00  0.00              
ATOM   2493  O   GLU B 159     -23.600 -24.237  21.023  1.00  0.00              
ATOM   2494  CB  GLU B 159     -25.184 -24.313  23.924  1.00  0.00              
ATOM   2495  CG  GLU B 159     -26.042 -25.216  23.050  1.00  0.00              
ATOM   2496  CD  GLU B 159     -27.428 -25.416  23.597  1.00  0.00              
ATOM   2497  OE1 GLU B 159     -27.590 -25.343  24.792  1.00  0.00              
ATOM   2498  OE2 GLU B 159     -28.325 -25.643  22.820  1.00  0.00              
ATOM   2499  H   GLU B 159     -23.477 -22.904  25.165  1.00  0.00              
ATOM   2500  HA  GLU B 159     -23.225 -25.055  23.300  1.00  0.00              
ATOM   2501 1HB  GLU B 159     -25.154 -24.747  24.924  1.00  0.00              
ATOM   2502 2HB  GLU B 159     -25.685 -23.348  24.001  1.00  0.00              
ATOM   2503 1HG  GLU B 159     -26.117 -24.777  22.055  1.00  0.00              
ATOM   2504 2HG  GLU B 159     -25.551 -26.184  22.953  1.00  0.00              
ATOM   2505  N   ASN B 160     -24.049 -22.224  21.858  1.00  0.00              
ATOM   2506  CA  ASN B 160     -24.060 -21.608  20.517  1.00  0.00              
ATOM   2507  C   ASN B 160     -22.715 -21.727  19.772  1.00  0.00              
ATOM   2508  O   ASN B 160     -22.672 -21.990  18.570  1.00  0.00              
ATOM   2509  CB  ASN B 160     -24.468 -20.150  20.622  1.00  0.00              
ATOM   2510  CG  ASN B 160     -25.937 -19.979  20.889  1.00  0.00              
ATOM   2511  OD1 ASN B 160     -26.734 -20.895  20.656  1.00  0.00              
ATOM   2512  ND2 ASN B 160     -26.312 -18.823  21.375  1.00  0.00              
ATOM   2513  H   ASN B 160     -24.238 -21.647  22.666  1.00  0.00              
ATOM   2514  HA  ASN B 160     -24.767 -22.155  19.891  1.00  0.00              
ATOM   2515 1HB  ASN B 160     -23.906 -19.672  21.425  1.00  0.00              
ATOM   2516 2HB  ASN B 160     -24.217 -19.635  19.695  1.00  0.00              
ATOM   2517 1HD2 ASN B 160     -27.278 -18.653  21.572  1.00  0.00              
ATOM   2518 2HD2 ASN B 160     -25.633 -18.110  21.548  1.00  0.00              
ATOM   2519  N   ARG B 161     -21.614 -21.538  20.491  1.00  0.00              
ATOM   2520  CA  ARG B 161     -20.294 -21.637  19.882  1.00  0.00              
ATOM   2521  C   ARG B 161     -19.988 -23.089  19.501  1.00  0.00              
ATOM   2522  O   ARG B 161     -19.434 -23.359  18.447  1.00  0.00              
ATOM   2523  CB  ARG B 161     -19.225 -21.120  20.833  1.00  0.00              
ATOM   2524  CG  ARG B 161     -19.298 -19.630  21.129  1.00  0.00              
ATOM   2525  CD  ARG B 161     -19.349 -18.825  19.882  1.00  0.00              
ATOM   2526  NE  ARG B 161     -19.306 -17.397  20.157  1.00  0.00              
ATOM   2527  CZ  ARG B 161     -19.530 -16.435  19.241  1.00  0.00              
ATOM   2528  NH1 ARG B 161     -19.810 -16.762  17.999  1.00  0.00              
ATOM   2529  NH2 ARG B 161     -19.468 -15.162  19.591  1.00  0.00              
ATOM   2530  H   ARG B 161     -21.687 -21.321  21.475  1.00  0.00              
ATOM   2531  HA  ARG B 161     -20.312 -21.106  18.930  1.00  0.00              
ATOM   2532 1HB  ARG B 161     -19.296 -21.649  21.782  1.00  0.00              
ATOM   2533 2HB  ARG B 161     -18.238 -21.326  20.417  1.00  0.00              
ATOM   2534 1HG  ARG B 161     -20.195 -19.419  21.711  1.00  0.00              
ATOM   2535 2HG  ARG B 161     -18.417 -19.328  21.697  1.00  0.00              
ATOM   2536 1HD  ARG B 161     -18.497 -19.076  19.251  1.00  0.00              
ATOM   2537 2HD  ARG B 161     -20.273 -19.041  19.347  1.00  0.00              
ATOM   2538  HE  ARG B 161     -19.094 -17.107  21.102  1.00  0.00              
ATOM   2539 1HH1 ARG B 161     -19.858 -17.735  17.731  1.00  0.00              
ATOM   2540 2HH1 ARG B 161     -19.978 -16.041  17.312  1.00  0.00              
ATOM   2541 1HH2 ARG B 161     -19.253 -14.911  20.546  1.00  0.00              
ATOM   2542 2HH2 ARG B 161     -19.636 -14.441  18.905  1.00  0.00              
ATOM   2543  N   VAL B 162     -20.439 -24.027  20.315  1.00  0.00              
ATOM   2544  CA  VAL B 162     -20.410 -25.463  19.963  1.00  0.00              
ATOM   2545  C   VAL B 162     -21.274 -25.869  18.755  1.00  0.00              
ATOM   2546  O   VAL B 162     -20.838 -26.670  17.930  1.00  0.00              
ATOM   2547  CB  VAL B 162     -20.766 -26.324  21.194  1.00  0.00              
ATOM   2548  CG1 VAL B 162     -20.982 -27.781  20.826  1.00  0.00              
ATOM   2549  CG2 VAL B 162     -19.691 -26.165  22.256  1.00  0.00              
ATOM   2550  H   VAL B 162     -20.816 -23.747  21.209  1.00  0.00              
ATOM   2551  HA  VAL B 162     -19.402 -25.719  19.636  1.00  0.00              
ATOM   2552  HB  VAL B 162     -21.725 -25.994  21.592  1.00  0.00              
ATOM   2553 1HG1 VAL B 162     -21.230 -28.350  21.723  1.00  0.00              
ATOM   2554 2HG1 VAL B 162     -21.800 -27.857  20.111  1.00  0.00              
ATOM   2555 3HG1 VAL B 162     -20.072 -28.183  20.383  1.00  0.00              
ATOM   2556 1HG2 VAL B 162     -19.944 -26.772  23.124  1.00  0.00              
ATOM   2557 2HG2 VAL B 162     -18.731 -26.488  21.854  1.00  0.00              
ATOM   2558 3HG2 VAL B 162     -19.625 -25.118  22.553  1.00  0.00              
ATOM   2559  N   ARG B 163     -22.510 -25.378  18.678  1.00  0.00              
ATOM   2560  CA  ARG B 163     -23.319 -25.560  17.479  1.00  0.00              
ATOM   2561  C   ARG B 163     -22.709 -24.933  16.210  1.00  0.00              
ATOM   2562  O   ARG B 163     -22.801 -25.525  15.123  1.00  0.00              
ATOM   2563  CB  ARG B 163     -24.703 -24.969  17.703  1.00  0.00              
ATOM   2564  CG  ARG B 163     -25.573 -25.734  18.688  1.00  0.00              
ATOM   2565  CD  ARG B 163     -26.904 -25.095  18.857  1.00  0.00              
ATOM   2566  NE  ARG B 163     -27.706 -25.771  19.864  1.00  0.00              
ATOM   2567  CZ  ARG B 163     -28.463 -26.862  19.633  1.00  0.00              
ATOM   2568  NH1 ARG B 163     -28.510 -27.387  18.429  1.00  0.00              
ATOM   2569  NH2 ARG B 163     -29.157 -27.404  20.618  1.00  0.00              
ATOM   2570  H   ARG B 163     -22.897 -24.871  19.461  1.00  0.00              
ATOM   2571  HA  ARG B 163     -23.387 -26.627  17.265  1.00  0.00              
ATOM   2572 1HB  ARG B 163     -24.607 -23.949  18.072  1.00  0.00              
ATOM   2573 2HB  ARG B 163     -25.239 -24.925  16.755  1.00  0.00              
ATOM   2574 1HG  ARG B 163     -25.725 -26.751  18.325  1.00  0.00              
ATOM   2575 2HG  ARG B 163     -25.082 -25.765  19.661  1.00  0.00              
ATOM   2576 1HD  ARG B 163     -26.773 -24.058  19.165  1.00  0.00              
ATOM   2577 2HD  ARG B 163     -27.445 -25.127  17.912  1.00  0.00              
ATOM   2578  HE  ARG B 163     -27.695 -25.396  20.803  1.00  0.00              
ATOM   2579 1HH1 ARG B 163     -27.979 -26.973  17.676  1.00  0.00              
ATOM   2580 2HH1 ARG B 163     -29.077 -28.205  18.257  1.00  0.00              
ATOM   2581 1HH2 ARG B 163     -29.121 -27.000  21.544  1.00  0.00              
ATOM   2582 2HH2 ARG B 163     -29.724 -28.221  20.446  1.00  0.00              
ATOM   2583  N   GLU B 164     -22.124 -23.736  16.329  1.00  0.00              
ATOM   2584  CA  GLU B 164     -21.428 -23.096  15.181  1.00  0.00              
ATOM   2585  C   GLU B 164     -20.243 -23.962  14.706  1.00  0.00              
ATOM   2586  O   GLU B 164     -19.983 -24.058  13.497  1.00  0.00              
ATOM   2587  CB  GLU B 164     -20.930 -21.700  15.561  1.00  0.00              
ATOM   2588  CG  GLU B 164     -22.029 -20.657  15.703  1.00  0.00              
ATOM   2589  CD  GLU B 164     -21.538 -19.368  16.300  1.00  0.00              
ATOM   2590  OE1 GLU B 164     -20.418 -19.332  16.750  1.00  0.00              
ATOM   2591  OE2 GLU B 164     -22.284 -18.417  16.306  1.00  0.00              
ATOM   2592  H   GLU B 164     -22.154 -23.255  17.217  1.00  0.00              
ATOM   2593  HA  GLU B 164     -22.126 -23.032  14.345  1.00  0.00              
ATOM   2594 1HB  GLU B 164     -20.392 -21.751  16.508  1.00  0.00              
ATOM   2595 2HB  GLU B 164     -20.228 -21.346  14.805  1.00  0.00              
ATOM   2596 1HG  GLU B 164     -22.450 -20.452  14.720  1.00  0.00              
ATOM   2597 2HG  GLU B 164     -22.822 -21.064  16.330  1.00  0.00              
ATOM   2598  N   LEU B 165     -19.514 -24.577  15.643  1.00  0.00              
ATOM   2599  CA  LEU B 165     -18.470 -25.520  15.234  1.00  0.00              
ATOM   2600  C   LEU B 165     -19.079 -26.679  14.429  1.00  0.00              
ATOM   2601  O   LEU B 165     -18.619 -27.006  13.321  1.00  0.00              
ATOM   2602  CB  LEU B 165     -17.688 -26.056  16.424  1.00  0.00              
ATOM   2603  CG  LEU B 165     -16.608 -27.106  16.123  1.00  0.00              
ATOM   2604  CD1 LEU B 165     -15.564 -26.468  15.197  1.00  0.00              
ATOM   2605  CD2 LEU B 165     -15.957 -27.614  17.394  1.00  0.00              
ATOM   2606  H   LEU B 165     -19.666 -24.407  16.627  1.00  0.00              
ATOM   2607  HA  LEU B 165     -17.771 -24.999  14.580  1.00  0.00              
ATOM   2608 1HB  LEU B 165     -17.195 -25.221  16.920  1.00  0.00              
ATOM   2609 2HB  LEU B 165     -18.389 -26.506  17.126  1.00  0.00              
ATOM   2610  HG  LEU B 165     -17.059 -27.953  15.605  1.00  0.00              
ATOM   2611 1HD1 LEU B 165     -14.786 -27.197  14.969  1.00  0.00              
ATOM   2612 2HD1 LEU B 165     -16.044 -26.150  14.271  1.00  0.00              
ATOM   2613 3HD1 LEU B 165     -15.118 -25.605  15.691  1.00  0.00              
ATOM   2614 1HD2 LEU B 165     -15.199 -28.356  17.143  1.00  0.00              
ATOM   2615 2HD2 LEU B 165     -15.490 -26.782  17.921  1.00  0.00              
ATOM   2616 3HD2 LEU B 165     -16.713 -28.070  18.033  1.00  0.00              
ATOM   2617  N   LYS B 166     -20.129 -27.288  14.955  1.00  0.00              
ATOM   2618  CA  LYS B 166     -20.778 -28.380  14.207  1.00  0.00              
ATOM   2619  C   LYS B 166     -21.151 -27.960  12.772  1.00  0.00              
ATOM   2620  O   LYS B 166     -20.859 -28.678  11.795  1.00  0.00              
ATOM   2621  CB  LYS B 166     -22.027 -28.859  14.949  1.00  0.00              
ATOM   2622  CG  LYS B 166     -22.750 -30.020  14.280  1.00  0.00              
ATOM   2623  CD  LYS B 166     -23.984 -30.432  15.069  1.00  0.00              
ATOM   2624  CE  LYS B 166     -24.724 -31.572  14.386  1.00  0.00              
ATOM   2625  NZ  LYS B 166     -25.937 -31.981  15.143  1.00  0.00              
ATOM   2626  H   LYS B 166     -20.497 -27.023  15.857  1.00  0.00              
ATOM   2627  HA  LYS B 166     -20.076 -29.210  14.127  1.00  0.00              
ATOM   2628 1HB  LYS B 166     -21.753 -29.172  15.957  1.00  0.00              
ATOM   2629 2HB  LYS B 166     -22.734 -28.034  15.043  1.00  0.00              
ATOM   2630 1HG  LYS B 166     -23.053 -29.728  13.273  1.00  0.00              
ATOM   2631 2HG  LYS B 166     -22.076 -30.873  14.204  1.00  0.00              
ATOM   2632 1HD  LYS B 166     -23.687 -30.749  16.069  1.00  0.00              
ATOM   2633 2HD  LYS B 166     -24.657 -29.579  15.162  1.00  0.00              
ATOM   2634 1HE  LYS B 166     -25.022 -31.264  13.385  1.00  0.00              
ATOM   2635 2HE  LYS B 166     -24.061 -32.433  14.295  1.00  0.00              
ATOM   2636 1HZ  LYS B 166     -26.398 -32.738  14.659  1.00  0.00              
ATOM   2637 2HZ  LYS B 166     -25.670 -32.287  16.069  1.00  0.00              
ATOM   2638 3HZ  LYS B 166     -26.569 -31.196  15.218  1.00  0.00              
ATOM   2639  N   GLN B 167     -21.793 -26.794  12.667  1.00  0.00              
ATOM   2640  CA  GLN B 167     -22.228 -26.236  11.392  1.00  0.00              
ATOM   2641  C   GLN B 167     -21.073 -25.902  10.436  1.00  0.00              
ATOM   2642  O   GLN B 167     -21.176 -26.201   9.258  1.00  0.00              
ATOM   2643  CB  GLN B 167     -23.064 -24.978  11.642  1.00  0.00              
ATOM   2644  CG  GLN B 167     -24.419 -25.247  12.274  1.00  0.00              
ATOM   2645  CD  GLN B 167     -25.163 -23.969  12.613  1.00  0.00              
ATOM   2646  OE1 GLN B 167     -24.554 -22.916  12.822  1.00  0.00              
ATOM   2647  NE2 GLN B 167     -26.488 -24.054  12.669  1.00  0.00              
ATOM   2648  H   GLN B 167     -21.981 -26.283  13.517  1.00  0.00              
ATOM   2649  HA  GLN B 167     -22.831 -26.982  10.875  1.00  0.00              
ATOM   2650 1HB  GLN B 167     -22.516 -24.300  12.296  1.00  0.00              
ATOM   2651 2HB  GLN B 167     -23.231 -24.458  10.698  1.00  0.00              
ATOM   2652 1HG  GLN B 167     -25.027 -25.822  11.575  1.00  0.00              
ATOM   2653 2HG  GLN B 167     -24.273 -25.812  13.194  1.00  0.00              
ATOM   2654 1HE2 GLN B 167     -27.033 -23.244  12.888  1.00  0.00              
ATOM   2655 2HE2 GLN B 167     -26.941 -24.928  12.492  1.00  0.00              
ATOM   2656  N   LYS B 168     -19.986 -25.277  10.913  1.00  0.00              
ATOM   2657  CA  LYS B 168     -18.821 -25.040  10.040  1.00  0.00              
ATOM   2658  C   LYS B 168     -18.154 -26.332   9.575  1.00  0.00              
ATOM   2659  O   LYS B 168     -17.653 -26.424   8.419  1.00  0.00              
ATOM   2660  CB  LYS B 168     -17.791 -24.166  10.758  1.00  0.00              
ATOM   2661  CG  LYS B 168     -16.602 -23.760   9.898  1.00  0.00              
ATOM   2662  CD  LYS B 168     -17.025 -22.827   8.774  1.00  0.00              
ATOM   2663  CE  LYS B 168     -15.829 -22.371   7.951  1.00  0.00              
ATOM   2664  NZ  LYS B 168     -16.228 -21.450   6.853  1.00  0.00              
ATOM   2665  H   LYS B 168     -19.954 -24.962  11.872  1.00  0.00              
ATOM   2666  HA  LYS B 168     -19.155 -24.492   9.159  1.00  0.00              
ATOM   2667 1HB  LYS B 168     -18.273 -23.255  11.114  1.00  0.00              
ATOM   2668 2HB  LYS B 168     -17.408 -24.696  11.630  1.00  0.00              
ATOM   2669 1HG  LYS B 168     -15.860 -23.256  10.518  1.00  0.00              
ATOM   2670 2HG  LYS B 168     -16.145 -24.650   9.467  1.00  0.00              
ATOM   2671 1HD  LYS B 168     -17.731 -23.341   8.120  1.00  0.00              
ATOM   2672 2HD  LYS B 168     -17.519 -21.951   9.195  1.00  0.00              
ATOM   2673 1HE  LYS B 168     -15.117 -21.860   8.597  1.00  0.00              
ATOM   2674 2HE  LYS B 168     -15.334 -23.240   7.517  1.00  0.00              
ATOM   2675 1HZ  LYS B 168     -15.408 -21.172   6.332  1.00  0.00              
ATOM   2676 2HZ  LYS B 168     -16.875 -21.920   6.236  1.00  0.00              
ATOM   2677 3HZ  LYS B 168     -16.671 -20.631   7.244  1.00  0.00              
ATOM   2678  N   LEU B 169     -18.065 -27.323  10.466  1.00  0.00              
ATOM   2679  CA  LEU B 169     -17.534 -28.619  10.062  1.00  0.00              
ATOM   2680  C   LEU B 169     -18.438 -29.366   9.048  1.00  0.00              
ATOM   2681  O   LEU B 169     -17.919 -30.098   8.200  1.00  0.00              
ATOM   2682  CB  LEU B 169     -17.329 -29.490  11.308  1.00  0.00              
ATOM   2683  CG  LEU B 169     -16.276 -28.990  12.304  1.00  0.00              
ATOM   2684  CD1 LEU B 169     -16.241 -29.914  13.514  1.00  0.00              
ATOM   2685  CD2 LEU B 169     -14.917 -28.933  11.621  1.00  0.00              
ATOM   2686  H   LEU B 169     -18.361 -27.189  11.422  1.00  0.00              
ATOM   2687  HA  LEU B 169     -16.619 -28.455   9.493  1.00  0.00              
ATOM   2688 1HB  LEU B 169     -18.277 -29.566  11.838  1.00  0.00              
ATOM   2689 2HB  LEU B 169     -17.035 -30.490  10.988  1.00  0.00              
ATOM   2690  HG  LEU B 169     -16.549 -27.994  12.653  1.00  0.00              
ATOM   2691 1HD1 LEU B 169     -15.492 -29.558  14.222  1.00  0.00              
ATOM   2692 2HD1 LEU B 169     -17.219 -29.920  13.995  1.00  0.00              
ATOM   2693 3HD1 LEU B 169     -15.986 -30.923  13.194  1.00  0.00              
ATOM   2694 1HD2 LEU B 169     -14.168 -28.576  12.329  1.00  0.00              
ATOM   2695 2HD2 LEU B 169     -14.643 -29.929  11.273  1.00  0.00              
ATOM   2696 3HD2 LEU B 169     -14.966 -28.252  10.771  1.00  0.00              
ATOM   2697  N   GLU B 170     -19.759 -29.197   9.154  1.00  0.00              
ATOM   2698  CA  GLU B 170     -20.705 -29.714   8.124  1.00  0.00              
ATOM   2699  C   GLU B 170     -20.354 -29.107   6.755  1.00  0.00              
ATOM   2700  O   GLU B 170     -20.271 -29.814   5.736  1.00  0.00              
ATOM   2701  CB  GLU B 170     -22.154 -29.382   8.488  1.00  0.00              
ATOM   2702  CG  GLU B 170     -23.182 -29.854   7.470  1.00  0.00              
ATOM   2703  CD  GLU B 170     -24.592 -29.499   7.853  1.00  0.00              
ATOM   2704  OE1 GLU B 170     -24.778 -28.947   8.911  1.00  0.00              
ATOM   2705  OE2 GLU B 170     -25.483 -29.780   7.087  1.00  0.00              
ATOM   2706  H   GLU B 170     -20.126 -28.704   9.955  1.00  0.00              
ATOM   2707  HA  GLU B 170     -20.631 -30.802   8.101  1.00  0.00              
ATOM   2708 1HB  GLU B 170     -22.401 -29.836   9.448  1.00  0.00              
ATOM   2709 2HB  GLU B 170     -22.264 -28.304   8.598  1.00  0.00              
ATOM   2710 1HG  GLU B 170     -22.956 -29.403   6.504  1.00  0.00              
ATOM   2711 2HG  GLU B 170     -23.101 -30.935   7.362  1.00  0.00              
ATOM   2712  N   GLU B 171     -20.206 -27.783   6.711  1.00  0.00              
ATOM   2713  CA  GLU B 171     -19.747 -27.122   5.457  1.00  0.00              
ATOM   2714  C   GLU B 171     -18.410 -27.668   4.908  1.00  0.00              
ATOM   2715  O   GLU B 171     -18.303 -28.028   3.713  1.00  0.00              
ATOM   2716  CB  GLU B 171     -19.611 -25.615   5.688  1.00  0.00              
ATOM   2717  CG  GLU B 171     -19.186 -24.827   4.457  1.00  0.00              
ATOM   2718  CD  GLU B 171     -18.937 -23.374   4.750  1.00  0.00              
ATOM   2719  OE1 GLU B 171     -18.110 -23.088   5.582  1.00  0.00              
ATOM   2720  OE2 GLU B 171     -19.575 -22.548   4.141  1.00  0.00              
ATOM   2721  H   GLU B 171     -20.402 -27.216   7.524  1.00  0.00              
ATOM   2722  HA  GLU B 171     -20.470 -27.336   4.669  1.00  0.00              
ATOM   2723 1HB  GLU B 171     -20.564 -25.212   6.030  1.00  0.00              
ATOM   2724 2HB  GLU B 171     -18.877 -25.432   6.472  1.00  0.00              
ATOM   2725 1HG  GLU B 171     -18.273 -25.266   4.055  1.00  0.00              
ATOM   2726 2HG  GLU B 171     -19.962 -24.912   3.698  1.00  0.00              
ATOM   2727  N   LEU B 172     -17.382 -27.758   5.762  1.00  0.00              
ATOM   2728  CA  LEU B 172     -16.096 -28.326   5.318  1.00  0.00              
ATOM   2729  C   LEU B 172     -16.218 -29.777   4.843  1.00  0.00              
ATOM   2730  O   LEU B 172     -15.547 -30.168   3.893  1.00  0.00              
ATOM   2731  CB  LEU B 172     -15.072 -28.253   6.458  1.00  0.00              
ATOM   2732  CG  LEU B 172     -14.622 -26.843   6.859  1.00  0.00              
ATOM   2733  CD1 LEU B 172     -13.793 -26.917   8.135  1.00  0.00              
ATOM   2734  CD2 LEU B 172     -13.823 -26.222   5.723  1.00  0.00              
ATOM   2735  H   LEU B 172     -17.476 -27.440   6.716  1.00  0.00              
ATOM   2736  HA  LEU B 172     -15.755 -27.768   4.446  1.00  0.00              
ATOM   2737 1HB  LEU B 172     -15.501 -28.727   7.340  1.00  0.00              
ATOM   2738 2HB  LEU B 172     -14.185 -28.814   6.165  1.00  0.00              
ATOM   2739  HG  LEU B 172     -15.497 -26.226   7.066  1.00  0.00              
ATOM   2740 1HD1 LEU B 172     -13.473 -25.915   8.420  1.00  0.00              
ATOM   2741 2HD1 LEU B 172     -14.395 -27.347   8.935  1.00  0.00              
ATOM   2742 3HD1 LEU B 172     -12.917 -27.542   7.963  1.00  0.00              
ATOM   2743 1HD2 LEU B 172     -13.503 -25.220   6.008  1.00  0.00              
ATOM   2744 2HD2 LEU B 172     -12.946 -26.837   5.517  1.00  0.00              
ATOM   2745 3HD2 LEU B 172     -14.444 -26.165   4.830  1.00  0.00              
ATOM   2746  N   TYR B 173     -17.063 -30.552   5.515  1.00  0.00              
ATOM   2747  CA  TYR B 173     -17.387 -31.912   5.102  1.00  0.00              
ATOM   2748  C   TYR B 173     -18.030 -31.931   3.700  1.00  0.00              
ATOM   2749  O   TYR B 173     -17.618 -32.644   2.822  1.00  0.00              
ATOM   2750  CB  TYR B 173     -18.313 -32.570   6.127  1.00  0.00              
ATOM   2751  CG  TYR B 173     -18.845 -33.917   5.693  1.00  0.00              
ATOM   2752  CD1 TYR B 173     -17.996 -35.012   5.631  1.00  0.00              
ATOM   2753  CD2 TYR B 173     -20.183 -34.058   5.356  1.00  0.00              
ATOM   2754  CE1 TYR B 173     -18.483 -36.243   5.234  1.00  0.00              
ATOM   2755  CE2 TYR B 173     -20.670 -35.288   4.959  1.00  0.00              
ATOM   2756  CZ  TYR B 173     -19.825 -36.378   4.898  1.00  0.00              
ATOM   2757  OH  TYR B 173     -20.310 -37.603   4.502  1.00  0.00              
ATOM   2758  H   TYR B 173     -17.496 -30.175   6.346  1.00  0.00              
ATOM   2759  HA  TYR B 173     -16.462 -32.488   5.054  1.00  0.00              
ATOM   2760 1HB  TYR B 173     -17.777 -32.703   7.068  1.00  0.00              
ATOM   2761 2HB  TYR B 173     -19.161 -31.916   6.323  1.00  0.00              
ATOM   2762  HD1 TYR B 173     -16.944 -34.901   5.896  1.00  0.00              
ATOM   2763  HD2 TYR B 173     -20.851 -33.198   5.403  1.00  0.00              
ATOM   2764  HE1 TYR B 173     -17.815 -37.103   5.185  1.00  0.00              
ATOM   2765  HE2 TYR B 173     -21.722 -35.399   4.694  1.00  0.00              
ATOM   2766  HH  TYR B 173     -19.600 -38.250   4.526  1.00  0.00              
ATOM   2767  N   LYS B 174     -19.045 -31.130   3.499  1.00  0.00              
ATOM   2768  CA  LYS B 174     -19.695 -31.117   2.179  1.00  0.00              
ATOM   2769  C   LYS B 174     -18.722 -30.752   1.059  1.00  0.00              
ATOM   2770  O   LYS B 174     -18.784 -31.313  -0.042  1.00  0.00              
ATOM   2771  CB  LYS B 174     -20.874 -30.143   2.177  1.00  0.00              
ATOM   2772  CG  LYS B 174     -22.078 -30.610   2.985  1.00  0.00              
ATOM   2773  CD  LYS B 174     -23.181 -29.562   2.989  1.00  0.00              
ATOM   2774  CE  LYS B 174     -24.391 -30.034   3.782  1.00  0.00              
ATOM   2775  NZ  LYS B 174     -25.449 -28.991   3.856  1.00  0.00              
ATOM   2776  H   LYS B 174     -19.393 -30.520   4.225  1.00  0.00              
ATOM   2777  HA  LYS B 174     -19.999 -32.136   1.934  1.00  0.00              
ATOM   2778 1HB  LYS B 174     -20.553 -29.182   2.580  1.00  0.00              
ATOM   2779 2HB  LYS B 174     -21.205 -29.974   1.152  1.00  0.00              
ATOM   2780 1HG  LYS B 174     -22.467 -31.534   2.557  1.00  0.00              
ATOM   2781 2HG  LYS B 174     -21.772 -30.807   4.012  1.00  0.00              
ATOM   2782 1HD  LYS B 174     -22.804 -28.639   3.431  1.00  0.00              
ATOM   2783 2HD  LYS B 174     -23.489 -29.354   1.965  1.00  0.00              
ATOM   2784 1HE  LYS B 174     -24.807 -30.925   3.314  1.00  0.00              
ATOM   2785 2HE  LYS B 174     -24.083 -30.293   4.795  1.00  0.00              
ATOM   2786 1HZ  LYS B 174     -26.232 -29.342   4.389  1.00  0.00              
ATOM   2787 2HZ  LYS B 174     -25.079 -28.165   4.306  1.00  0.00              
ATOM   2788 3HZ  LYS B 174     -25.756 -28.756   2.923  1.00  0.00              
ATOM   2789  N   GLU B 175     -17.791 -29.844   1.356  1.00  0.00              
ATOM   2790  CA  GLU B 175     -16.726 -29.485   0.443  1.00  0.00              
ATOM   2791  C   GLU B 175     -15.750 -30.619   0.201  1.00  0.00              
ATOM   2792  O   GLU B 175     -15.336 -30.838  -0.932  1.00  0.00              
ATOM   2793  CB  GLU B 175     -15.970 -28.267   0.978  1.00  0.00              
ATOM   2794  CG  GLU B 175     -16.792 -26.987   1.022  1.00  0.00              
ATOM   2795  CD  GLU B 175     -17.221 -26.519  -0.341  1.00  0.00              
ATOM   2796  OE1 GLU B 175     -16.440 -26.623  -1.256  1.00  0.00              
ATOM   2797  OE2 GLU B 175     -18.330 -26.058  -0.467  1.00  0.00              
ATOM   2798  H   GLU B 175     -17.838 -29.392   2.258  1.00  0.00              
ATOM   2799  HA  GLU B 175     -17.166 -29.242  -0.525  1.00  0.00              
ATOM   2800 1HB  GLU B 175     -15.617 -28.473   1.988  1.00  0.00              
ATOM   2801 2HB  GLU B 175     -15.094 -28.081   0.357  1.00  0.00              
ATOM   2802 1HG  GLU B 175     -17.679 -27.158   1.631  1.00  0.00              
ATOM   2803 2HG  GLU B 175     -16.202 -26.205   1.500  1.00  0.00              
ATOM   2804  N   ALA B 176     -15.385 -31.347   1.266  1.00  0.00              
ATOM   2805  CA  ALA B 176     -14.483 -32.499   1.177  1.00  0.00              
ATOM   2806  C   ALA B 176     -15.059 -33.680   0.385  1.00  0.00              
ATOM   2807  O   ALA B 176     -14.296 -34.516  -0.146  1.00  0.00              
ATOM   2808  CB  ALA B 176     -14.069 -32.985   2.593  1.00  0.00              
ATOM   2809  H   ALA B 176     -15.754 -31.081   2.168  1.00  0.00              
ATOM   2810  HA  ALA B 176     -13.588 -32.188   0.638  1.00  0.00              
ATOM   2811 1HB  ALA B 176     -13.400 -33.841   2.503  1.00  0.00              
ATOM   2812 2HB  ALA B 176     -13.558 -32.179   3.119  1.00  0.00              
ATOM   2813 3HB  ALA B 176     -14.958 -33.277   3.151  1.00  0.00              
ATOM   2814  N   ARG B 177     -16.385 -33.780   0.374  1.00  0.00              
ATOM   2815  CA  ARG B 177     -17.103 -34.799  -0.398  1.00  0.00              
ATOM   2816  C   ARG B 177     -17.408 -34.405  -1.868  1.00  0.00              
ATOM   2817  O   ARG B 177     -18.075 -35.154  -2.575  1.00  0.00              
ATOM   2818  CB  ARG B 177     -18.413 -35.129   0.302  1.00  0.00              
ATOM   2819  CG  ARG B 177     -18.263 -35.690   1.707  1.00  0.00              
ATOM   2820  CD  ARG B 177     -17.446 -36.930   1.719  1.00  0.00              
ATOM   2821  NE  ARG B 177     -18.096 -38.015   1.002  1.00  0.00              
ATOM   2822  CZ  ARG B 177     -17.503 -39.180   0.676  1.00  0.00              
ATOM   2823  NH1 ARG B 177     -16.250 -39.396   1.009  1.00  0.00              
ATOM   2824  NH2 ARG B 177     -18.182 -40.107   0.022  1.00  0.00              
ATOM   2825  H   ARG B 177     -16.913 -33.119   0.927  1.00  0.00              
ATOM   2826  HA  ARG B 177     -16.465 -35.679  -0.486  1.00  0.00              
ATOM   2827 1HB  ARG B 177     -19.026 -34.231   0.369  1.00  0.00              
ATOM   2828 2HB  ARG B 177     -18.966 -35.860  -0.288  1.00  0.00              
ATOM   2829 1HG  ARG B 177     -17.775 -34.952   2.344  1.00  0.00              
ATOM   2830 2HG  ARG B 177     -19.248 -35.925   2.113  1.00  0.00              
ATOM   2831 1HD  ARG B 177     -16.484 -36.737   1.245  1.00  0.00              
ATOM   2832 2HD  ARG B 177     -17.285 -37.250   2.748  1.00  0.00              
ATOM   2833  HE  ARG B 177     -19.061 -37.887   0.729  1.00  0.00              
ATOM   2834 1HH1 ARG B 177     -15.731 -38.688   1.509  1.00  0.00              
ATOM   2835 2HH1 ARG B 177     -15.805 -40.269   0.765  1.00  0.00              
ATOM   2836 1HH2 ARG B 177     -19.146 -39.941  -0.234  1.00  0.00              
ATOM   2837 2HH2 ARG B 177     -17.738 -40.979  -0.222  1.00  0.00              
ATOM   2838  N   LYS B 178     -16.899 -33.275  -2.353  1.00  0.00              
ATOM   2839  CA  LYS B 178     -17.139 -32.923  -3.775  1.00  0.00              
ATOM   2840  C   LYS B 178     -16.259 -33.759  -4.689  1.00  0.00              
ATOM   2841  O   LYS B 178     -15.146 -34.167  -4.312  1.00  0.00              
ATOM   2842  CB  LYS B 178     -16.882 -31.436  -4.025  1.00  0.00              
ATOM   2843  CG  LYS B 178     -17.914 -30.506  -3.402  1.00  0.00              
ATOM   2844  CD  LYS B 178     -17.599 -29.048  -3.705  1.00  0.00              
ATOM   2845  CE  LYS B 178     -18.693 -28.126  -3.191  1.00  0.00              
ATOM   2846  NZ  LYS B 178     -18.353 -26.691  -3.393  1.00  0.00              
ATOM   2847  H   LYS B 178     -16.352 -32.650  -1.777  1.00  0.00              
ATOM   2848  HA  LYS B 178     -18.168 -33.184  -4.026  1.00  0.00              
ATOM   2849 1HB  LYS B 178     -15.903 -31.164  -3.628  1.00  0.00              
ATOM   2850 2HB  LYS B 178     -16.864 -31.246  -5.098  1.00  0.00              
ATOM   2851 1HG  LYS B 178     -18.903 -30.744  -3.794  1.00  0.00              
ATOM   2852 2HG  LYS B 178     -17.927 -30.648  -2.322  1.00  0.00              
ATOM   2853 1HD  LYS B 178     -16.653 -28.775  -3.235  1.00  0.00              
ATOM   2854 2HD  LYS B 178     -17.501 -28.914  -4.783  1.00  0.00              
ATOM   2855 1HE  LYS B 178     -19.626 -28.342  -3.710  1.00  0.00              
ATOM   2856 2HE  LYS B 178     -18.848 -28.302  -2.126  1.00  0.00              
ATOM   2857 1HZ  LYS B 178     -19.102 -26.114  -3.039  1.00  0.00              
ATOM   2858 2HZ  LYS B 178     -17.499 -26.474  -2.899  1.00  0.00              
ATOM   2859 3HZ  LYS B 178     -18.226 -26.510  -4.378  1.00  0.00              
ATOM   2860  N   LEU B 179     -16.749 -34.021  -5.898  1.00  0.00              
ATOM   2861  CA  LEU B 179     -15.983 -34.814  -6.851  1.00  0.00              
ATOM   2862  C   LEU B 179     -14.770 -34.066  -7.405  1.00  0.00              
ATOM   2863  O   LEU B 179     -14.792 -32.845  -7.522  1.00  0.00              
ATOM   2864  CB  LEU B 179     -16.890 -35.244  -8.010  1.00  0.00              
ATOM   2865  CG  LEU B 179     -18.050 -36.176  -7.637  1.00  0.00              
ATOM   2866  CD1 LEU B 179     -18.922 -36.419  -8.862  1.00  0.00              
ATOM   2867  CD2 LEU B 179     -17.496 -37.484  -7.093  1.00  0.00              
ATOM   2868  H   LEU B 179     -17.658 -33.672  -6.166  1.00  0.00              
ATOM   2869  HA  LEU B 179     -15.554 -35.666  -6.325  1.00  0.00              
ATOM   2870 1HB  LEU B 179     -17.316 -34.352  -8.467  1.00  0.00              
ATOM   2871 2HB  LEU B 179     -16.282 -35.754  -8.757  1.00  0.00              
ATOM   2872  HG  LEU B 179     -18.670 -35.700  -6.876  1.00  0.00              
ATOM   2873 1HD1 LEU B 179     -19.746 -37.081  -8.597  1.00  0.00              
ATOM   2874 2HD1 LEU B 179     -19.321 -35.469  -9.219  1.00  0.00              
ATOM   2875 3HD1 LEU B 179     -18.324 -36.880  -9.648  1.00  0.00              
ATOM   2876 1HD2 LEU B 179     -18.320 -38.147  -6.827  1.00  0.00              
ATOM   2877 2HD2 LEU B 179     -16.877 -37.962  -7.853  1.00  0.00              
ATOM   2878 3HD2 LEU B 179     -16.892 -37.283  -6.208  1.00  0.00              
ATOM   2879  N   ASP B 180     -13.718 -34.824  -7.708  1.00  0.00              
ATOM   2880  CA  ASP B 180     -12.422 -34.305  -8.182  1.00  0.00              
ATOM   2881  C   ASP B 180     -11.752 -33.322  -7.211  1.00  0.00              
ATOM   2882  O   ASP B 180     -11.207 -32.292  -7.620  1.00  0.00              
ATOM   2883  CB  ASP B 180     -12.602 -33.619  -9.538  1.00  0.00              
ATOM   2884  CG  ASP B 180     -13.065 -34.575 -10.629  1.00  0.00              
ATOM   2885  OD1 ASP B 180     -12.639 -35.705 -10.621  1.00  0.00              
ATOM   2886  OD2 ASP B 180     -13.840 -34.166 -11.460  1.00  0.00              
ATOM   2887  H   ASP B 180     -13.838 -35.821  -7.599  1.00  0.00              
ATOM   2888  HA  ASP B 180     -11.718 -35.135  -8.243  1.00  0.00              
ATOM   2889 1HB  ASP B 180     -13.333 -32.815  -9.445  1.00  0.00              
ATOM   2890 2HB  ASP B 180     -11.658 -33.168  -9.847  1.00  0.00              
ATOM   2891  N   LEU B 181     -11.810 -33.635  -5.921  1.00  0.00              
ATOM   2892  CA  LEU B 181     -11.182 -32.794  -4.919  1.00  0.00              
ATOM   2893  C   LEU B 181      -9.684 -32.894  -5.162  1.00  0.00              
ATOM   2894  O   LEU B 181      -9.119 -33.994  -5.221  1.00  0.00              
ATOM   2895  CB  LEU B 181     -11.540 -33.246  -3.498  1.00  0.00              
ATOM   2896  CG  LEU B 181     -11.013 -32.357  -2.364  1.00  0.00              
ATOM   2897  CD1 LEU B 181     -11.713 -31.005  -2.412  1.00  0.00              
ATOM   2898  CD2 LEU B 181     -11.247 -33.046  -1.028  1.00  0.00              
ATOM   2899  H   LEU B 181     -12.297 -34.470  -5.627  1.00  0.00              
ATOM   2900  HA  LEU B 181     -11.540 -31.773  -5.050  1.00  0.00              
ATOM   2901 1HB  LEU B 181     -12.624 -33.288  -3.410  1.00  0.00              
ATOM   2902 2HB  LEU B 181     -11.144 -34.250  -3.343  1.00  0.00              
ATOM   2903  HG  LEU B 181      -9.946 -32.185  -2.502  1.00  0.00              
ATOM   2904 1HD1 LEU B 181     -11.339 -30.373  -1.607  1.00  0.00              
ATOM   2905 2HD1 LEU B 181     -11.513 -30.526  -3.371  1.00  0.00              
ATOM   2906 3HD1 LEU B 181     -12.786 -31.147  -2.293  1.00  0.00              
ATOM   2907 1HD2 LEU B 181     -10.872 -32.414  -0.222  1.00  0.00              
ATOM   2908 2HD2 LEU B 181     -12.314 -33.217  -0.888  1.00  0.00              
ATOM   2909 3HD2 LEU B 181     -10.721 -34.001  -1.015  1.00  0.00              
ATOM   2910  N   THR B 182      -9.035 -31.755  -5.361  1.00  0.00              
ATOM   2911  CA  THR B 182      -7.617 -31.790  -5.653  1.00  0.00              
ATOM   2912  C   THR B 182      -6.882 -31.780  -4.317  1.00  0.00              
ATOM   2913  O   THR B 182      -7.494 -31.523  -3.261  1.00  0.00              
ATOM   2914  CB  THR B 182      -7.178 -30.602  -6.529  1.00  0.00              
ATOM   2915  OG1 THR B 182      -7.345 -29.379  -5.799  1.00  0.00              
ATOM   2916  CG2 THR B 182      -8.006 -30.544  -7.804  1.00  0.00              
ATOM   2917  H   THR B 182      -9.506 -30.863  -5.314  1.00  0.00              
ATOM   2918  HA  THR B 182      -7.391 -32.729  -6.158  1.00  0.00              
ATOM   2919  HB  THR B 182      -6.126 -30.712  -6.790  1.00  0.00              
ATOM   2920  HG1 THR B 182      -7.382 -28.642  -6.414  1.00  0.00              
ATOM   2921 1HG2 THR B 182      -7.681 -29.698  -8.410  1.00  0.00              
ATOM   2922 2HG2 THR B 182      -7.872 -31.467  -8.367  1.00  0.00              
ATOM   2923 3HG2 THR B 182      -9.058 -30.424  -7.549  1.00  0.00              
ATOM   2924  N   GLN B 183      -5.588 -32.090  -4.358  1.00  0.00              
ATOM   2925  CA  GLN B 183      -4.766 -32.045  -3.153  1.00  0.00              
ATOM   2926  C   GLN B 183      -4.651 -30.649  -2.576  1.00  0.00              
ATOM   2927  O   GLN B 183      -4.595 -30.520  -1.370  1.00  0.00              
ATOM   2928  CB  GLN B 183      -3.367 -32.593  -3.446  1.00  0.00              
ATOM   2929  CG  GLN B 183      -3.330 -34.084  -3.736  1.00  0.00              
ATOM   2930  CD  GLN B 183      -3.761 -34.916  -2.543  1.00  0.00              
ATOM   2931  OE1 GLN B 183      -3.277 -34.722  -1.425  1.00  0.00              
ATOM   2932  NE2 GLN B 183      -4.677 -35.850  -2.775  1.00  0.00              
ATOM   2933  H   GLN B 183      -5.163 -32.361  -5.233  1.00  0.00              
ATOM   2934  HA  GLN B 183      -5.268 -32.615  -2.370  1.00  0.00              
ATOM   2935 1HB  GLN B 183      -2.945 -32.073  -4.306  1.00  0.00              
ATOM   2936 2HB  GLN B 183      -2.714 -32.399  -2.594  1.00  0.00              
ATOM   2937 1HG  GLN B 183      -4.003 -34.299  -4.565  1.00  0.00              
ATOM   2938 2HG  GLN B 183      -2.311 -34.367  -3.999  1.00  0.00              
ATOM   2939 1HE2 GLN B 183      -5.001 -36.430  -2.026  1.00  0.00              
ATOM   2940 2HE2 GLN B 183      -5.043 -35.973  -3.697  1.00  0.00              
ATOM   2941  N   GLU B 184      -4.650 -29.610  -3.423  1.00  0.00              
ATOM   2942  CA  GLU B 184      -4.665 -28.237  -2.928  1.00  0.00              
ATOM   2943  C   GLU B 184      -5.971 -27.859  -2.234  1.00  0.00              
ATOM   2944  O   GLU B 184      -5.958 -27.201  -1.189  1.00  0.00              
ATOM   2945  CB  GLU B 184      -4.407 -27.267  -4.083  1.00  0.00              
ATOM   2946  CG  GLU B 184      -4.505 -25.797  -3.704  1.00  0.00              
ATOM   2947  CD  GLU B 184      -3.513 -25.397  -2.647  1.00  0.00              
ATOM   2948  OE1 GLU B 184      -2.583 -26.134  -2.424  1.00  0.00              
ATOM   2949  OE2 GLU B 184      -3.685 -24.353  -2.063  1.00  0.00              
ATOM   2950  H   GLU B 184      -4.638 -29.773  -4.420  1.00  0.00              
ATOM   2951  HA  GLU B 184      -3.906 -28.141  -2.151  1.00  0.00              
ATOM   2952 1HB  GLU B 184      -3.410 -27.442  -4.489  1.00  0.00              
ATOM   2953 2HB  GLU B 184      -5.123 -27.455  -4.883  1.00  0.00              
ATOM   2954 1HG  GLU B 184      -4.336 -25.190  -4.593  1.00  0.00              
ATOM   2955 2HG  GLU B 184      -5.513 -25.592  -3.345  1.00  0.00              
ATOM   2956  N   MET B 185      -7.099 -28.236  -2.836  1.00  0.00              
ATOM   2957  CA  MET B 185      -8.397 -27.999  -2.240  1.00  0.00              
ATOM   2958  C   MET B 185      -8.550 -28.708  -0.891  1.00  0.00              
ATOM   2959  O   MET B 185      -8.998 -28.082   0.067  1.00  0.00              
ATOM   2960  CB  MET B 185      -9.494 -28.444  -3.205  1.00  0.00              
ATOM   2961  CG  MET B 185      -9.621 -27.585  -4.455  1.00  0.00              
ATOM   2962  SD  MET B 185     -10.860 -28.211  -5.607  1.00  0.00              
ATOM   2963  CE  MET B 185     -10.652 -27.077  -6.977  1.00  0.00              
ATOM   2964  H   MET B 185      -7.046 -28.699  -3.732  1.00  0.00              
ATOM   2965  HA  MET B 185      -8.505 -26.930  -2.059  1.00  0.00              
ATOM   2966 1HB  MET B 185      -9.306 -29.469  -3.522  1.00  0.00              
ATOM   2967 2HB  MET B 185     -10.457 -28.432  -2.692  1.00  0.00              
ATOM   2968 1HG  MET B 185      -9.895 -26.569  -4.172  1.00  0.00              
ATOM   2969 2HG  MET B 185      -8.661 -27.547  -4.969  1.00  0.00              
ATOM   2970 1HE  MET B 185     -11.351 -27.335  -7.772  1.00  0.00              
ATOM   2971 2HE  MET B 185     -10.845 -26.058  -6.639  1.00  0.00              
ATOM   2972 3HE  MET B 185      -9.631 -27.146  -7.355  1.00  0.00              
ATOM   2973  N   ARG B 186      -8.160 -29.987  -0.820  1.00  0.00              
ATOM   2974  CA  ARG B 186      -8.169 -30.755   0.444  1.00  0.00              
ATOM   2975  C   ARG B 186      -7.242 -30.170   1.522  1.00  0.00              
ATOM   2976  O   ARG B 186      -7.609 -30.108   2.709  1.00  0.00              
ATOM   2977  CB  ARG B 186      -7.763 -32.198   0.182  1.00  0.00              
ATOM   2978  CG  ARG B 186      -7.890 -33.126   1.379  1.00  0.00              
ATOM   2979  CD  ARG B 186      -7.531 -34.524   1.030  1.00  0.00              
ATOM   2980  NE  ARG B 186      -6.113 -34.663   0.737  1.00  0.00              
ATOM   2981  CZ  ARG B 186      -5.148 -34.786   1.669  1.00  0.00              
ATOM   2982  NH1 ARG B 186      -5.462 -34.785   2.946  1.00  0.00              
ATOM   2983  NH2 ARG B 186      -3.885 -34.907   1.300  1.00  0.00              
ATOM   2984  H   ARG B 186      -7.849 -30.439  -1.668  1.00  0.00              
ATOM   2985  HA  ARG B 186      -9.174 -30.713   0.867  1.00  0.00              
ATOM   2986 1HB  ARG B 186      -8.375 -32.608  -0.620  1.00  0.00              
ATOM   2987 2HB  ARG B 186      -6.725 -32.228  -0.151  1.00  0.00              
ATOM   2988 1HG  ARG B 186      -7.223 -32.789   2.173  1.00  0.00              
ATOM   2989 2HG  ARG B 186      -8.919 -33.116   1.740  1.00  0.00              
ATOM   2990 1HD  ARG B 186      -7.772 -35.181   1.866  1.00  0.00              
ATOM   2991 2HD  ARG B 186      -8.093 -34.835   0.151  1.00  0.00              
ATOM   2992  HE  ARG B 186      -5.832 -34.669  -0.234  1.00  0.00              
ATOM   2993 1HH1 ARG B 186      -6.428 -34.692   3.228  1.00  0.00              
ATOM   2994 2HH1 ARG B 186      -4.739 -34.876   3.644  1.00  0.00              
ATOM   2995 1HH2 ARG B 186      -3.643 -34.908   0.318  1.00  0.00              
ATOM   2996 2HH2 ARG B 186      -3.161 -34.999   1.998  1.00  0.00              
ATOM   2997  N   ARG B 187      -6.037 -29.761   1.106  1.00  0.00              
ATOM   2998  CA  ARG B 187      -5.076 -29.077   1.992  1.00  0.00              
ATOM   2999  C   ARG B 187      -5.698 -27.822   2.638  1.00  0.00              
ATOM   3000  O   ARG B 187      -5.584 -27.616   3.850  1.00  0.00              
ATOM   3001  CB  ARG B 187      -3.829 -28.678   1.217  1.00  0.00              
ATOM   3002  CG  ARG B 187      -2.708 -28.095   2.064  1.00  0.00              
ATOM   3003  CD  ARG B 187      -1.654 -27.470   1.225  1.00  0.00              
ATOM   3004  NE  ARG B 187      -2.129 -26.263   0.568  1.00  0.00              
ATOM   3005  CZ  ARG B 187      -2.298 -25.074   1.179  1.00  0.00              
ATOM   3006  NH1 ARG B 187      -2.026 -24.949   2.459  1.00  0.00              
ATOM   3007  NH2 ARG B 187      -2.736 -24.034   0.491  1.00  0.00              
ATOM   3008  H   ARG B 187      -5.783 -29.933   0.144  1.00  0.00              
ATOM   3009  HA  ARG B 187      -4.817 -29.751   2.809  1.00  0.00              
ATOM   3010 1HB  ARG B 187      -3.430 -29.547   0.696  1.00  0.00              
ATOM   3011 2HB  ARG B 187      -4.091 -27.936   0.462  1.00  0.00              
ATOM   3012 1HG  ARG B 187      -3.114 -27.334   2.730  1.00  0.00              
ATOM   3013 2HG  ARG B 187      -2.250 -28.888   2.656  1.00  0.00              
ATOM   3014 1HD  ARG B 187      -0.802 -27.204   1.850  1.00  0.00              
ATOM   3015 2HD  ARG B 187      -1.335 -28.173   0.457  1.00  0.00              
ATOM   3016  HE  ARG B 187      -2.349 -26.320  -0.418  1.00  0.00              
ATOM   3017 1HH1 ARG B 187      -1.691 -25.744   2.984  1.00  0.00              
ATOM   3018 2HH1 ARG B 187      -2.152 -24.058   2.917  1.00  0.00              
ATOM   3019 1HH2 ARG B 187      -2.945 -24.130  -0.493  1.00  0.00              
ATOM   3020 2HH2 ARG B 187      -2.862 -23.144   0.949  1.00  0.00              
ATOM   3021  N   GLN B 188      -6.366 -26.993   1.825  1.00  0.00              
ATOM   3022  CA  GLN B 188      -7.088 -25.829   2.310  1.00  0.00              
ATOM   3023  C   GLN B 188      -8.193 -26.179   3.285  1.00  0.00              
ATOM   3024  O   GLN B 188      -8.380 -25.519   4.300  1.00  0.00              
ATOM   3025  CB  GLN B 188      -7.678 -25.050   1.131  1.00  0.00              
ATOM   3026  CG  GLN B 188      -6.641 -24.373   0.251  1.00  0.00              
ATOM   3027  CD  GLN B 188      -7.261 -23.688  -0.951  1.00  0.00              
ATOM   3028  OE1 GLN B 188      -8.484 -23.557  -1.047  1.00  0.00              
ATOM   3029  NE2 GLN B 188      -6.419 -23.245  -1.878  1.00  0.00              
ATOM   3030  H   GLN B 188      -6.362 -27.192   0.835  1.00  0.00              
ATOM   3031  HA  GLN B 188      -6.377 -25.153   2.786  1.00  0.00              
ATOM   3032 1HB  GLN B 188      -8.261 -25.725   0.504  1.00  0.00              
ATOM   3033 2HB  GLN B 188      -8.356 -24.283   1.504  1.00  0.00              
ATOM   3034 1HG  GLN B 188      -6.115 -23.621   0.840  1.00  0.00              
ATOM   3035 2HG  GLN B 188      -5.938 -25.124  -0.108  1.00  0.00              
ATOM   3036 1HE2 GLN B 188      -6.770 -22.784  -2.695  1.00  0.00              
ATOM   3037 2HE2 GLN B 188      -5.434 -23.371  -1.761  1.00  0.00              
ATOM   3038  N   LEU B 189      -8.964 -27.202   2.962  1.00  0.00              
ATOM   3039  CA  LEU B 189     -10.011 -27.641   3.876  1.00  0.00              
ATOM   3040  C   LEU B 189      -9.446 -28.091   5.232  1.00  0.00              
ATOM   3041  O   LEU B 189     -10.045 -27.787   6.266  1.00  0.00              
ATOM   3042  CB  LEU B 189     -10.804 -28.790   3.240  1.00  0.00              
ATOM   3043  CG  LEU B 189     -11.677 -28.409   2.038  1.00  0.00              
ATOM   3044  CD1 LEU B 189     -12.214 -29.673   1.379  1.00  0.00              
ATOM   3045  CD2 LEU B 189     -12.814 -27.509   2.500  1.00  0.00              
ATOM   3046  H   LEU B 189      -8.840 -27.689   2.086  1.00  0.00              
ATOM   3047  HA  LEU B 189     -10.654 -26.791   4.099  1.00  0.00              
ATOM   3048 1HB  LEU B 189     -10.104 -29.556   2.912  1.00  0.00              
ATOM   3049 2HB  LEU B 189     -11.456 -29.223   3.999  1.00  0.00              
ATOM   3050  HG  LEU B 189     -11.072 -27.880   1.301  1.00  0.00              
ATOM   3051 1HD1 LEU B 189     -12.834 -29.402   0.524  1.00  0.00              
ATOM   3052 2HD1 LEU B 189     -11.380 -30.288   1.041  1.00  0.00              
ATOM   3053 3HD1 LEU B 189     -12.811 -30.232   2.097  1.00  0.00              
ATOM   3054 1HD2 LEU B 189     -13.434 -27.238   1.645  1.00  0.00              
ATOM   3055 2HD2 LEU B 189     -13.421 -28.037   3.235  1.00  0.00              
ATOM   3056 3HD2 LEU B 189     -12.402 -26.606   2.950  1.00  0.00              
ATOM   3057  N   ARG B 190      -8.304 -28.789   5.214  1.00  0.00              
ATOM   3058  CA  ARG B 190      -7.577 -29.184   6.437  1.00  0.00              
ATOM   3059  C   ARG B 190      -7.200 -27.994   7.301  1.00  0.00              
ATOM   3060  O   ARG B 190      -7.465 -27.955   8.531  1.00  0.00              
ATOM   3061  CB  ARG B 190      -6.310 -29.948   6.082  1.00  0.00              
ATOM   3062  CG  ARG B 190      -5.517 -30.461   7.274  1.00  0.00              
ATOM   3063  CD  ARG B 190      -4.102 -30.736   6.915  1.00  0.00              
ATOM   3064  NE  ARG B 190      -3.373 -29.516   6.608  1.00  0.00              
ATOM   3065  CZ  ARG B 190      -2.152 -29.477   6.041  1.00  0.00              
ATOM   3066  NH1 ARG B 190      -1.537 -30.595   5.726  1.00  0.00              
ATOM   3067  NH2 ARG B 190      -1.572 -28.314   5.802  1.00  0.00              
ATOM   3068  H   ARG B 190      -7.931 -29.051   4.313  1.00  0.00              
ATOM   3069  HA  ARG B 190      -8.216 -29.847   7.020  1.00  0.00              
ATOM   3070 1HB  ARG B 190      -6.564 -30.806   5.461  1.00  0.00              
ATOM   3071 2HB  ARG B 190      -5.649 -29.306   5.498  1.00  0.00              
ATOM   3072 1HG  ARG B 190      -5.531 -29.714   8.068  1.00  0.00              
ATOM   3073 2HG  ARG B 190      -5.965 -31.386   7.638  1.00  0.00              
ATOM   3074 1HD  ARG B 190      -3.605 -31.229   7.750  1.00  0.00              
ATOM   3075 2HD  ARG B 190      -4.068 -31.383   6.039  1.00  0.00              
ATOM   3076  HE  ARG B 190      -3.814 -28.635   6.836  1.00  0.00              
ATOM   3077 1HH1 ARG B 190      -1.981 -31.484   5.909  1.00  0.00              
ATOM   3078 2HH1 ARG B 190      -0.622 -30.566   5.302  1.00  0.00              
ATOM   3079 1HH2 ARG B 190      -2.044 -27.453   6.044  1.00  0.00              
ATOM   3080 2HH2 ARG B 190      -0.657 -28.284   5.377  1.00  0.00              
ATOM   3081  N   ASP B 191      -6.599 -27.012   6.654  1.00  0.00              
ATOM   3082  CA  ASP B 191      -6.220 -25.778   7.342  1.00  0.00              
ATOM   3083  C   ASP B 191      -7.426 -24.977   7.851  1.00  0.00              
ATOM   3084  O   ASP B 191      -7.366 -24.414   8.945  1.00  0.00              
ATOM   3085  CB  ASP B 191      -5.384 -24.898   6.409  1.00  0.00              
ATOM   3086  CG  ASP B 191      -4.009 -25.484   6.116  1.00  0.00              
ATOM   3087  OD1 ASP B 191      -3.667 -26.475   6.717  1.00  0.00              
ATOM   3088  OD2 ASP B 191      -3.315 -24.935   5.295  1.00  0.00              
ATOM   3089  H   ASP B 191      -6.396 -27.109   5.669  1.00  0.00              
ATOM   3090  HA  ASP B 191      -5.703 -26.042   8.264  1.00  0.00              
ATOM   3091 1HB  ASP B 191      -5.913 -24.762   5.466  1.00  0.00              
ATOM   3092 2HB  ASP B 191      -5.255 -23.913   6.858  1.00  0.00              
ATOM   3093  N   GLN B 192      -8.532 -24.953   7.093  1.00  0.00              
ATOM   3094  CA  GLN B 192      -9.750 -24.290   7.562  1.00  0.00              
ATOM   3095  C   GLN B 192     -10.347 -25.019   8.750  1.00  0.00              
ATOM   3096  O   GLN B 192     -10.909 -24.381   9.615  1.00  0.00              
ATOM   3097  CB  GLN B 192     -10.784 -24.199   6.437  1.00  0.00              
ATOM   3098  CG  GLN B 192     -10.416 -23.224   5.332  1.00  0.00              
ATOM   3099  CD  GLN B 192     -11.474 -23.154   4.246  1.00  0.00              
ATOM   3100  OE1 GLN B 192     -11.938 -24.182   3.746  1.00  0.00              
ATOM   3101  NE2 GLN B 192     -11.860 -21.939   3.876  1.00  0.00              
ATOM   3102  H   GLN B 192      -8.532 -25.396   6.185  1.00  0.00              
ATOM   3103  HA  GLN B 192      -9.500 -23.267   7.845  1.00  0.00              
ATOM   3104 1HB  GLN B 192     -10.920 -25.182   5.987  1.00  0.00              
ATOM   3105 2HB  GLN B 192     -11.745 -23.892   6.850  1.00  0.00              
ATOM   3106 1HG  GLN B 192     -10.302 -22.229   5.762  1.00  0.00              
ATOM   3107 2HG  GLN B 192      -9.479 -23.544   4.876  1.00  0.00              
ATOM   3108 1HE2 GLN B 192     -12.555 -21.830   3.164  1.00  0.00              
ATOM   3109 2HE2 GLN B 192     -11.457 -21.132   4.308  1.00  0.00              
ATOM   3110  N   TYR B 193     -10.279 -26.352   8.746  1.00  0.00              
ATOM   3111  CA  TYR B 193     -10.612 -27.128   9.921  1.00  0.00              
ATOM   3112  C   TYR B 193      -9.781 -26.694  11.149  1.00  0.00              
ATOM   3113  O   TYR B 193     -10.328 -26.452  12.234  1.00  0.00              
ATOM   3114  CB  TYR B 193     -10.410 -28.618   9.633  1.00  0.00              
ATOM   3115  CG  TYR B 193     -10.355 -29.478  10.875  1.00  0.00              
ATOM   3116  CD1 TYR B 193     -11.529 -29.878  11.495  1.00  0.00              
ATOM   3117  CD2 TYR B 193      -9.129 -29.867  11.395  1.00  0.00              
ATOM   3118  CE1 TYR B 193     -11.478 -30.664  12.631  1.00  0.00              
ATOM   3119  CE2 TYR B 193      -9.078 -30.653  12.530  1.00  0.00              
ATOM   3120  CZ  TYR B 193     -10.246 -31.051  13.147  1.00  0.00              
ATOM   3121  OH  TYR B 193     -10.196 -31.834  14.277  1.00  0.00              
ATOM   3122  H   TYR B 193      -9.989 -26.831   7.906  1.00  0.00              
ATOM   3123  HA  TYR B 193     -11.654 -26.938  10.178  1.00  0.00              
ATOM   3124 1HB  TYR B 193     -11.225 -28.980   9.004  1.00  0.00              
ATOM   3125 2HB  TYR B 193      -9.482 -28.759   9.079  1.00  0.00              
ATOM   3126  HD1 TYR B 193     -12.493 -29.572  11.087  1.00  0.00              
ATOM   3127  HD2 TYR B 193      -8.206 -29.552  10.908  1.00  0.00              
ATOM   3128  HE1 TYR B 193     -12.401 -30.978  13.118  1.00  0.00              
ATOM   3129  HE2 TYR B 193      -8.114 -30.958  12.939  1.00  0.00              
ATOM   3130  HH  TYR B 193      -9.279 -32.005  14.506  1.00  0.00              
ATOM   3131  N   ILE B 194      -8.460 -26.598  10.981  1.00  0.00              
ATOM   3132  CA  ILE B 194      -7.564 -26.180  12.100  1.00  0.00              
ATOM   3133  C   ILE B 194      -7.979 -24.836  12.703  1.00  0.00              
ATOM   3134  O   ILE B 194      -8.095 -24.657  13.932  1.00  0.00              
ATOM   3135  CB  ILE B 194      -6.101 -26.081  11.630  1.00  0.00              
ATOM   3136  CG1 ILE B 194      -5.562 -27.467  11.270  1.00  0.00              
ATOM   3137  CG2 ILE B 194      -5.240 -25.434  12.704  1.00  0.00              
ATOM   3138  CD1 ILE B 194      -4.236 -27.437  10.544  1.00  0.00              
ATOM   3139  H   ILE B 194      -8.055 -26.812  10.080  1.00  0.00              
ATOM   3140  HA  ILE B 194      -7.691 -26.880  12.925  1.00  0.00              
ATOM   3141  HB  ILE B 194      -6.050 -25.478  10.724  1.00  0.00              
ATOM   3142 1HG1 ILE B 194      -5.441 -28.058  12.177  1.00  0.00              
ATOM   3143 2HG1 ILE B 194      -6.283 -27.986  10.637  1.00  0.00              
ATOM   3144 1HG2 ILE B 194      -4.209 -25.373  12.356  1.00  0.00              
ATOM   3145 2HG2 ILE B 194      -5.612 -24.432  12.914  1.00  0.00              
ATOM   3146 3HG2 ILE B 194      -5.281 -26.034  13.613  1.00  0.00              
ATOM   3147 1HD1 ILE B 194      -3.919 -28.456  10.322  1.00  0.00              
ATOM   3148 2HD1 ILE B 194      -4.343 -26.880   9.613  1.00  0.00              
ATOM   3149 3HD1 ILE B 194      -3.488 -26.954  11.172  1.00  0.00              
ATOM   3150  N   ALA B 195      -8.273 -23.897  11.806  1.00  0.00              
ATOM   3151  CA  ALA B 195      -8.701 -22.560  12.157  1.00  0.00              
ATOM   3152  C   ALA B 195     -10.069 -22.603  12.819  1.00  0.00              
ATOM   3153  O   ALA B 195     -10.269 -21.965  13.838  1.00  0.00              
ATOM   3154  CB  ALA B 195      -8.734 -21.662  10.897  1.00  0.00              
ATOM   3155  H   ALA B 195      -8.187 -24.146  10.831  1.00  0.00              
ATOM   3156  HA  ALA B 195      -7.982 -22.150  12.866  1.00  0.00              
ATOM   3157 1HB  ALA B 195      -9.058 -20.659  11.174  1.00  0.00              
ATOM   3158 2HB  ALA B 195      -7.737 -21.614  10.459  1.00  0.00              
ATOM   3159 3HB  ALA B 195      -9.430 -22.080  10.171  1.00  0.00              
ATOM   3160  N   ALA B 196     -10.990 -23.359  12.227  1.00  0.00              
ATOM   3161  CA  ALA B 196     -12.343 -23.488  12.730  1.00  0.00              
ATOM   3162  C   ALA B 196     -12.348 -24.027  14.182  1.00  0.00              
ATOM   3163  O   ALA B 196     -13.106 -23.525  15.031  1.00  0.00              
ATOM   3164  CB  ALA B 196     -13.132 -24.434  11.814  1.00  0.00              
ATOM   3165  H   ALA B 196     -10.726 -23.861  11.392  1.00  0.00              
ATOM   3166  HA  ALA B 196     -12.804 -22.501  12.718  1.00  0.00              
ATOM   3167 1HB  ALA B 196     -14.151 -24.536  12.186  1.00  0.00              
ATOM   3168 2HB  ALA B 196     -13.154 -24.026  10.803  1.00  0.00              
ATOM   3169 3HB  ALA B 196     -12.651 -25.411  11.800  1.00  0.00              
ATOM   3170  N   MET B 197     -11.497 -25.037  14.458  1.00  0.00              
ATOM   3171  CA  MET B 197     -11.325 -25.587  15.849  1.00  0.00              
ATOM   3172  C   MET B 197     -10.764 -24.543  16.834  1.00  0.00              
ATOM   3173  O   MET B 197     -11.232 -24.406  17.976  1.00  0.00              
ATOM   3174  CB  MET B 197     -10.412 -26.811  15.825  1.00  0.00              
ATOM   3175  CG  MET B 197     -11.016 -28.034  15.149  1.00  0.00              
ATOM   3176  SD  MET B 197     -12.487 -28.643  15.997  1.00  0.00              
ATOM   3177  CE  MET B 197     -11.775 -29.220  17.536  1.00  0.00              
ATOM   3178  H   MET B 197     -10.958 -25.435  13.702  1.00  0.00              
ATOM   3179  HA  MET B 197     -12.300 -25.905  16.218  1.00  0.00              
ATOM   3180 1HB  MET B 197      -9.487 -26.565  15.306  1.00  0.00              
ATOM   3181 2HB  MET B 197     -10.150 -27.090  16.847  1.00  0.00              
ATOM   3182 1HG  MET B 197     -11.287 -27.785  14.124  1.00  0.00              
ATOM   3183 2HG  MET B 197     -10.278 -28.836  15.121  1.00  0.00              
ATOM   3184 1HE  MET B 197     -12.563 -29.627  18.171  1.00  0.00              
ATOM   3185 2HE  MET B 197     -11.038 -29.997  17.327  1.00  0.00              
ATOM   3186 3HE  MET B 197     -11.290 -28.388  18.047  1.00  0.00              
ATOM   3187  N   LEU B 198      -9.736 -23.829  16.399  1.00  0.00              
ATOM   3188  CA  LEU B 198      -9.168 -22.753  17.214  1.00  0.00              
ATOM   3189  C   LEU B 198     -10.152 -21.650  17.456  1.00  0.00              
ATOM   3190  O   LEU B 198     -10.210 -21.106  18.581  1.00  0.00              
ATOM   3191  CB  LEU B 198      -7.920 -22.169  16.539  1.00  0.00              
ATOM   3192  CG  LEU B 198      -6.688 -23.082  16.517  1.00  0.00              
ATOM   3193  CD1 LEU B 198      -5.626 -22.480  15.607  1.00  0.00              
ATOM   3194  CD2 LEU B 198      -6.159 -23.256  17.933  1.00  0.00              
ATOM   3195  H   LEU B 198      -9.334 -24.024  15.493  1.00  0.00              
ATOM   3196  HA  LEU B 198      -8.941 -23.151  18.203  1.00  0.00              
ATOM   3197 1HB  LEU B 198      -8.167 -21.922  15.508  1.00  0.00              
ATOM   3198 2HB  LEU B 198      -7.643 -21.250  17.055  1.00  0.00              
ATOM   3199  HG  LEU B 198      -6.963 -24.055  16.110  1.00  0.00              
ATOM   3200 1HD1 LEU B 198      -4.750 -23.129  15.591  1.00  0.00              
ATOM   3201 2HD1 LEU B 198      -6.024 -22.385  14.597  1.00  0.00              
ATOM   3202 3HD1 LEU B 198      -5.342 -21.497  15.980  1.00  0.00              
ATOM   3203 1HD2 LEU B 198      -5.283 -23.905  17.918  1.00  0.00              
ATOM   3204 2HD2 LEU B 198      -5.883 -22.283  18.340  1.00  0.00              
ATOM   3205 3HD2 LEU B 198      -6.932 -23.704  18.558  1.00  0.00              
ATOM   3206  N   ALA B 199     -10.928 -21.304  16.425  1.00  0.00              
ATOM   3207  CA  ALA B 199     -11.942 -20.261  16.559  1.00  0.00              
ATOM   3208  C   ALA B 199     -13.041 -20.610  17.556  1.00  0.00              
ATOM   3209  O   ALA B 199     -13.409 -19.781  18.400  1.00  0.00              
ATOM   3210  CB  ALA B 199     -12.558 -19.963  15.200  1.00  0.00              
ATOM   3211  H   ALA B 199     -10.815 -21.768  15.535  1.00  0.00              
ATOM   3212  HA  ALA B 199     -11.464 -19.361  16.945  1.00  0.00              
ATOM   3213 1HB  ALA B 199     -13.301 -19.172  15.303  1.00  0.00              
ATOM   3214 2HB  ALA B 199     -11.778 -19.640  14.510  1.00  0.00              
ATOM   3215 3HB  ALA B 199     -13.036 -20.861  14.813  1.00  0.00              
ATOM   3216  N   ALA B 200     -13.539 -21.850  17.475  1.00  0.00              
ATOM   3217  CA  ALA B 200     -14.540 -22.351  18.393  1.00  0.00              
ATOM   3218  C   ALA B 200     -14.015 -22.393  19.820  1.00  0.00              
ATOM   3219  O   ALA B 200     -14.700 -22.016  20.743  1.00  0.00              
ATOM   3220  CB  ALA B 200     -14.988 -23.746  17.940  1.00  0.00              
ATOM   3221  H   ALA B 200     -13.197 -22.453  16.742  1.00  0.00              
ATOM   3222  HA  ALA B 200     -15.393 -21.672  18.369  1.00  0.00              
ATOM   3223 1HB  ALA B 200     -15.742 -24.127  18.628  1.00  0.00              
ATOM   3224 2HB  ALA B 200     -15.410 -23.685  16.937  1.00  0.00              
ATOM   3225 3HB  ALA B 200     -14.132 -24.418  17.932  1.00  0.00              
ATOM   3226  N   ILE B 201     -12.799 -22.884  19.996  1.00  0.00              
ATOM   3227  CA  ILE B 201     -12.155 -22.949  21.312  1.00  0.00              
ATOM   3228  C   ILE B 201     -11.927 -21.550  21.918  1.00  0.00              
ATOM   3229  O   ILE B 201     -12.275 -21.284  23.086  1.00  0.00              
ATOM   3230  CB  ILE B 201     -10.809 -23.691  21.217  1.00  0.00              
ATOM   3231  CG1 ILE B 201     -11.036 -25.170  20.895  1.00  0.00              
ATOM   3232  CG2 ILE B 201     -10.025 -23.539  22.512  1.00  0.00              
ATOM   3233  CD1 ILE B 201      -9.779 -25.908  20.496  1.00  0.00              
ATOM   3234  H   ILE B 201     -12.300 -23.225  19.187  1.00  0.00              
ATOM   3235  HA  ILE B 201     -12.846 -23.417  22.013  1.00  0.00              
ATOM   3236  HB  ILE B 201     -10.222 -23.277  20.398  1.00  0.00              
ATOM   3237 1HG1 ILE B 201     -11.463 -25.670  21.764  1.00  0.00              
ATOM   3238 2HG1 ILE B 201     -11.756 -25.259  20.081  1.00  0.00              
ATOM   3239 1HG2 ILE B 201      -9.077 -24.069  22.428  1.00  0.00              
ATOM   3240 2HG2 ILE B 201      -9.834 -22.483  22.699  1.00  0.00              
ATOM   3241 3HG2 ILE B 201     -10.602 -23.955  23.338  1.00  0.00              
ATOM   3242 1HD1 ILE B 201     -10.020 -26.950  20.283  1.00  0.00              
ATOM   3243 2HD1 ILE B 201      -9.352 -25.445  19.605  1.00  0.00              
ATOM   3244 3HD1 ILE B 201      -9.056 -25.863  21.309  1.00  0.00              
ATOM   3245  N   GLY B 202     -11.415 -20.652  21.094  1.00  0.00              
ATOM   3246  CA  GLY B 202     -11.160 -19.273  21.475  1.00  0.00              
ATOM   3247  C   GLY B 202     -12.371 -18.514  21.963  1.00  0.00              
ATOM   3248  O   GLY B 202     -12.305 -17.797  22.996  1.00  0.00              
ATOM   3249  H   GLY B 202     -11.194 -20.951  20.155  1.00  0.00              
ATOM   3250 1HA  GLY B 202     -10.411 -19.247  22.266  1.00  0.00              
ATOM   3251 2HA  GLY B 202     -10.749 -18.731  20.625  1.00  0.00              
ATOM   3252  N   ASP B 203     -13.479 -18.691  21.240  1.00  0.00              
ATOM   3253  CA  ASP B 203     -14.763 -18.149  21.647  1.00  0.00              
ATOM   3254  C   ASP B 203     -15.375 -18.836  22.884  1.00  0.00              
ATOM   3255  O   ASP B 203     -16.014 -18.180  23.673  1.00  0.00              
ATOM   3256  CB  ASP B 203     -15.745 -18.245  20.477  1.00  0.00              
ATOM   3257  CG  ASP B 203     -15.386 -17.315  19.325  1.00  0.00              
ATOM   3258  OD1 ASP B 203     -14.490 -16.520  19.486  1.00  0.00              
ATOM   3259  OD2 ASP B 203     -16.012 -17.408  18.296  1.00  0.00              
ATOM   3260  H   ASP B 203     -13.417 -19.221  20.383  1.00  0.00              
ATOM   3261  HA  ASP B 203     -14.620 -17.112  21.951  1.00  0.00              
ATOM   3262 1HB  ASP B 203     -15.768 -19.269  20.103  1.00  0.00              
ATOM   3263 2HB  ASP B 203     -16.749 -17.999  20.823  1.00  0.00              
ATOM   3264  N   LEU B 204     -15.205 -20.148  23.035  1.00  0.00              
ATOM   3265  CA  LEU B 204     -15.651 -20.784  24.282  1.00  0.00              
ATOM   3266  C   LEU B 204     -14.870 -20.248  25.482  1.00  0.00              
ATOM   3267  O   LEU B 204     -15.459 -19.923  26.530  1.00  0.00              
ATOM   3268  CB  LEU B 204     -15.481 -22.306  24.195  1.00  0.00              
ATOM   3269  CG  LEU B 204     -16.433 -23.027  23.232  1.00  0.00              
ATOM   3270  CD1 LEU B 204     -15.995 -24.476  23.074  1.00  0.00              
ATOM   3271  CD2 LEU B 204     -17.856 -22.940  23.764  1.00  0.00              
ATOM   3272  H   LEU B 204     -14.780 -20.717  22.317  1.00  0.00              
ATOM   3273  HA  LEU B 204     -16.665 -20.450  24.497  1.00  0.00              
ATOM   3274 1HB  LEU B 204     -14.463 -22.524  23.879  1.00  0.00              
ATOM   3275 2HB  LEU B 204     -15.630 -22.730  25.187  1.00  0.00              
ATOM   3276  HG  LEU B 204     -16.384 -22.555  22.250  1.00  0.00              
ATOM   3277 1HD1 LEU B 204     -16.671 -24.989  22.390  1.00  0.00              
ATOM   3278 2HD1 LEU B 204     -14.982 -24.509  22.674  1.00  0.00              
ATOM   3279 3HD1 LEU B 204     -16.019 -24.971  24.045  1.00  0.00              
ATOM   3280 1HD2 LEU B 204     -18.533 -23.452  23.079  1.00  0.00              
ATOM   3281 2HD2 LEU B 204     -17.907 -23.413  24.745  1.00  0.00              
ATOM   3282 3HD2 LEU B 204     -18.149 -21.894  23.850  1.00  0.00              
ATOM   3283  N   LEU B 205     -13.555 -20.130  25.335  1.00  0.00              
ATOM   3284  CA  LEU B 205     -12.735 -19.521  26.384  1.00  0.00              
ATOM   3285  C   LEU B 205     -13.179 -18.110  26.768  1.00  0.00              
ATOM   3286  O   LEU B 205     -13.316 -17.820  27.949  1.00  0.00              
ATOM   3287  CB  LEU B 205     -11.271 -19.479  25.930  1.00  0.00              
ATOM   3288  CG  LEU B 205     -10.292 -18.810  26.904  1.00  0.00              
ATOM   3289  CD1 LEU B 205     -10.272 -19.582  28.216  1.00  0.00              
ATOM   3290  CD2 LEU B 205      -8.906 -18.760  26.277  1.00  0.00              
ATOM   3291  H   LEU B 205     -13.108 -20.462  24.492  1.00  0.00              
ATOM   3292  HA  LEU B 205     -12.842 -20.112  27.293  1.00  0.00              
ATOM   3293 1HB  LEU B 205     -10.929 -20.500  25.766  1.00  0.00              
ATOM   3294 2HB  LEU B 205     -11.215 -18.943  24.983  1.00  0.00              
ATOM   3295  HG  LEU B 205     -10.629 -17.796  27.119  1.00  0.00              
ATOM   3296 1HD1 LEU B 205      -9.576 -19.107  28.908  1.00  0.00              
ATOM   3297 2HD1 LEU B 205     -11.271 -19.585  28.652  1.00  0.00              
ATOM   3298 3HD1 LEU B 205      -9.953 -20.607  28.029  1.00  0.00              
ATOM   3299 1HD2 LEU B 205      -8.211 -18.284  26.969  1.00  0.00              
ATOM   3300 2HD2 LEU B 205      -8.568 -19.774  26.062  1.00  0.00              
ATOM   3301 3HD2 LEU B 205      -8.946 -18.187  25.351  1.00  0.00              
ATOM   3302  N   ASN B 206     -13.346 -17.231  25.784  1.00  0.00              
ATOM   3303  CA  ASN B 206     -13.814 -15.846  26.001  1.00  0.00              
ATOM   3304  C   ASN B 206     -15.121 -15.791  26.794  1.00  0.00              
ATOM   3305  O   ASN B 206     -15.253 -14.975  27.714  1.00  0.00              
ATOM   3306  CB  ASN B 206     -13.979 -15.127  24.675  1.00  0.00              
ATOM   3307  CG  ASN B 206     -14.346 -13.679  24.844  1.00  0.00              
ATOM   3308  OD1 ASN B 206     -13.631 -12.918  25.506  1.00  0.00              
ATOM   3309  ND2 ASN B 206     -15.448 -13.283  24.259  1.00  0.00              
ATOM   3310  H   ASN B 206     -13.139 -17.539  24.845  1.00  0.00              
ATOM   3311  HA  ASN B 206     -13.047 -15.305  26.557  1.00  0.00              
ATOM   3312 1HB  ASN B 206     -13.049 -15.190  24.108  1.00  0.00              
ATOM   3313 2HB  ASN B 206     -14.754 -15.620  24.087  1.00  0.00              
ATOM   3314 1HD2 ASN B 206     -15.742 -12.330  24.337  1.00  0.00              
ATOM   3315 2HD2 ASN B 206     -15.995 -13.933  23.733  1.00  0.00              
ATOM   3316  N   ALA B 207     -16.075 -16.658  26.438  1.00  0.00              
ATOM   3317  CA  ALA B 207     -17.365 -16.712  27.130  1.00  0.00              
ATOM   3318  C   ALA B 207     -17.225 -17.075  28.613  1.00  0.00              
ATOM   3319  O   ALA B 207     -17.889 -16.486  29.471  1.00  0.00              
ATOM   3320  CB  ALA B 207     -18.315 -17.672  26.428  1.00  0.00              
ATOM   3321  H   ALA B 207     -15.901 -17.291  25.671  1.00  0.00              
ATOM   3322  HA  ALA B 207     -17.801 -15.713  27.112  1.00  0.00              
ATOM   3323 1HB  ALA B 207     -19.267 -17.696  26.959  1.00  0.00              
ATOM   3324 2HB  ALA B 207     -18.480 -17.336  25.404  1.00  0.00              
ATOM   3325 3HB  ALA B 207     -17.881 -18.670  26.417  1.00  0.00              
ATOM   3326  N   ILE B 208     -16.353 -18.025  28.915  1.00  0.00              
ATOM   3327  CA  ILE B 208     -16.162 -18.489  30.280  1.00  0.00              
ATOM   3328  C   ILE B 208     -15.409 -17.391  31.060  1.00  0.00              
ATOM   3329  O   ILE B 208     -15.787 -17.056  32.188  1.00  0.00              
ATOM   3330  CB  ILE B 208     -15.380 -19.815  30.320  1.00  0.00              
ATOM   3331  CG1 ILE B 208     -16.176 -20.924  29.627  1.00  0.00              
ATOM   3332  CG2 ILE B 208     -15.061 -20.201  31.756  1.00  0.00              
ATOM   3333  CD1 ILE B 208     -17.510 -21.215  30.275  1.00  0.00              
ATOM   3334  H   ILE B 208     -15.805 -18.438  28.174  1.00  0.00              
ATOM   3335  HA  ILE B 208     -17.141 -18.615  30.742  1.00  0.00              
ATOM   3336  HB  ILE B 208     -14.448 -19.703  29.767  1.00  0.00              
ATOM   3337 1HG1 ILE B 208     -16.354 -20.650  28.588  1.00  0.00              
ATOM   3338 2HG1 ILE B 208     -15.591 -21.844  29.625  1.00  0.00              
ATOM   3339 1HG2 ILE B 208     -14.509 -21.140  31.765  1.00  0.00              
ATOM   3340 2HG2 ILE B 208     -14.457 -19.421  32.216  1.00  0.00              
ATOM   3341 3HG2 ILE B 208     -15.989 -20.320  32.315  1.00  0.00              
ATOM   3342 1HD1 ILE B 208     -18.014 -22.013  29.729  1.00  0.00              
ATOM   3343 2HD1 ILE B 208     -17.352 -21.527  31.309  1.00  0.00              
ATOM   3344 3HD1 ILE B 208     -18.127 -20.318  30.257  1.00  0.00              
ATOM   3345  N   MET B 209     -14.383 -16.810  30.451  1.00  0.00              
ATOM   3346  CA  MET B 209     -13.670 -15.702  31.097  1.00  0.00              
ATOM   3347  C   MET B 209     -14.585 -14.499  31.411  1.00  0.00              
ATOM   3348  O   MET B 209     -14.526 -13.951  32.521  1.00  0.00              
ATOM   3349  CB  MET B 209     -12.508 -15.256  30.211  1.00  0.00              
ATOM   3350  CG  MET B 209     -11.349 -16.240  30.151  1.00  0.00              
ATOM   3351  SD  MET B 209     -10.277 -16.141  31.599  1.00  0.00              
ATOM   3352  CE  MET B 209      -9.239 -17.579  31.351  1.00  0.00              
ATOM   3353  H   MET B 209     -14.083 -17.122  29.539  1.00  0.00              
ATOM   3354  HA  MET B 209     -13.355 -16.026  32.090  1.00  0.00              
ATOM   3355 1HB  MET B 209     -12.912 -15.108  29.210  1.00  0.00              
ATOM   3356 2HB  MET B 209     -12.155 -14.303  30.606  1.00  0.00              
ATOM   3357 1HG  MET B 209     -11.760 -17.247  30.079  1.00  0.00              
ATOM   3358 2HG  MET B 209     -10.764 -16.022  29.258  1.00  0.00              
ATOM   3359 1HE  MET B 209      -8.521 -17.655  32.168  1.00  0.00              
ATOM   3360 2HE  MET B 209      -9.860 -18.476  31.328  1.00  0.00              
ATOM   3361 3HE  MET B 209      -8.704 -17.483  30.405  1.00  0.00              
ATOM   3362  N   GLN B 210     -15.433 -14.123  30.455  1.00  0.00              
ATOM   3363  CA  GLN B 210     -16.473 -13.115  30.674  1.00  0.00              
ATOM   3364  C   GLN B 210     -17.361 -13.450  31.894  1.00  0.00              
ATOM   3365  O   GLN B 210     -17.557 -12.604  32.763  1.00  0.00              
ATOM   3366  CB  GLN B 210     -17.344 -12.981  29.422  1.00  0.00              
ATOM   3367  CG  GLN B 210     -18.421 -11.914  29.524  1.00  0.00              
ATOM   3368  CD  GLN B 210     -17.843 -10.513  29.588  1.00  0.00              
ATOM   3369  OE1 GLN B 210     -16.923 -10.171  28.840  1.00  0.00              
ATOM   3370  NE2 GLN B 210     -18.376  -9.694  30.487  1.00  0.00              
ATOM   3371  H   GLN B 210     -15.349 -14.554  29.545  1.00  0.00              
ATOM   3372  HA  GLN B 210     -15.991 -12.166  30.910  1.00  0.00              
ATOM   3373 1HB  GLN B 210     -16.673 -12.751  28.595  1.00  0.00              
ATOM   3374 2HB  GLN B 210     -17.806 -13.954  29.254  1.00  0.00              
ATOM   3375 1HG  GLN B 210     -19.290 -11.888  28.867  1.00  0.00              
ATOM   3376 2HG  GLN B 210     -18.735 -12.204  30.528  1.00  0.00              
ATOM   3377 1HE2 GLN B 210     -18.036  -8.757  30.576  1.00  0.00              
ATOM   3378 2HE2 GLN B 210     -19.120 -10.013  31.075  1.00  0.00              
ATOM   3379  N   ALA B 211     -17.867 -14.678  31.964  1.00  0.00              
ATOM   3380  CA  ALA B 211     -18.705 -15.096  33.090  1.00  0.00              
ATOM   3381  C   ALA B 211     -17.959 -15.063  34.447  1.00  0.00              
ATOM   3382  O   ALA B 211     -18.535 -14.695  35.457  1.00  0.00              
ATOM   3383  CB  ALA B 211     -19.333 -16.454  32.830  1.00  0.00              
ATOM   3384  H   ALA B 211     -17.671 -15.338  31.225  1.00  0.00              
ATOM   3385  HA  ALA B 211     -19.503 -14.362  33.209  1.00  0.00              
ATOM   3386 1HB  ALA B 211     -19.950 -16.739  33.683  1.00  0.00              
ATOM   3387 2HB  ALA B 211     -19.953 -16.403  31.935  1.00  0.00              
ATOM   3388 3HB  ALA B 211     -18.549 -17.195  32.687  1.00  0.00              
ATOM   3389  N   LYS B 212     -16.692 -15.456  34.461  1.00  0.00              
ATOM   3390  CA  LYS B 212     -15.868 -15.346  35.674  1.00  0.00              
ATOM   3391  C   LYS B 212     -15.646 -13.895  36.117  1.00  0.00              
ATOM   3392  O   LYS B 212     -15.587 -13.629  37.317  1.00  0.00              
ATOM   3393  CB  LYS B 212     -14.517 -16.029  35.454  1.00  0.00              
ATOM   3394  CG  LYS B 212     -14.584 -17.549  35.387  1.00  0.00              
ATOM   3395  CD  LYS B 212     -13.208 -18.152  35.148  1.00  0.00              
ATOM   3396  CE  LYS B 212     -13.263 -19.672  35.136  1.00  0.00              
ATOM   3397  NZ  LYS B 212     -11.935 -20.276  34.844  1.00  0.00              
ATOM   3398  H   LYS B 212     -16.282 -15.840  33.621  1.00  0.00              
ATOM   3399  HA  LYS B 212     -16.393 -15.838  36.494  1.00  0.00              
ATOM   3400 1HB  LYS B 212     -14.077 -15.672  34.522  1.00  0.00              
ATOM   3401 2HB  LYS B 212     -13.837 -15.759  36.262  1.00  0.00              
ATOM   3402 1HG  LYS B 212     -14.984 -17.937  36.324  1.00  0.00              
ATOM   3403 2HG  LYS B 212     -15.248 -17.848  34.577  1.00  0.00              
ATOM   3404 1HD  LYS B 212     -12.818 -17.803  34.191  1.00  0.00              
ATOM   3405 2HD  LYS B 212     -12.527 -17.829  35.937  1.00  0.00              
ATOM   3406 1HE  LYS B 212     -13.607 -20.031  36.105  1.00  0.00              
ATOM   3407 2HE  LYS B 212     -13.973 -20.004  34.379  1.00  0.00              
ATOM   3408 1HZ  LYS B 212     -12.015 -21.283  34.845  1.00  0.00              
ATOM   3409 2HZ  LYS B 212     -11.615 -19.964  33.938  1.00  0.00              
ATOM   3410 3HZ  LYS B 212     -11.272 -19.991  35.551  1.00  0.00              
ATOM   3411  N   ARG B 213     -15.527 -12.973  35.156  1.00  0.00              
ATOM   3412  CA  ARG B 213     -15.496 -11.531  35.455  1.00  0.00              
ATOM   3413  C   ARG B 213     -16.844 -11.029  35.974  1.00  0.00              
ATOM   3414  O   ARG B 213     -16.885 -10.139  36.814  1.00  0.00              
ATOM   3415  CB  ARG B 213     -15.114 -10.736  34.216  1.00  0.00              
ATOM   3416  CG  ARG B 213     -13.720 -11.020  33.678  1.00  0.00              
ATOM   3417  CD  ARG B 213     -12.666 -10.456  34.558  1.00  0.00              
ATOM   3418  NE  ARG B 213     -12.420 -11.297  35.718  1.00  0.00              
ATOM   3419  CZ  ARG B 213     -11.725 -12.451  35.693  1.00  0.00              
ATOM   3420  NH1 ARG B 213     -11.215 -12.887  34.563  1.00  0.00              
ATOM   3421  NH2 ARG B 213     -11.557 -13.146  36.805  1.00  0.00              
ATOM   3422  H   ARG B 213     -15.457 -13.278  34.195  1.00  0.00              
ATOM   3423  HA  ARG B 213     -14.789 -11.362  36.267  1.00  0.00              
ATOM   3424 1HB  ARG B 213     -15.824 -10.943  33.417  1.00  0.00              
ATOM   3425 2HB  ARG B 213     -15.171  -9.669  34.435  1.00  0.00              
ATOM   3426 1HG  ARG B 213     -13.570 -12.098  33.610  1.00  0.00              
ATOM   3427 2HG  ARG B 213     -13.615 -10.576  32.687  1.00  0.00              
ATOM   3428 1HD  ARG B 213     -11.735 -10.366  33.999  1.00  0.00              
ATOM   3429 2HD  ARG B 213     -12.974  -9.472  34.910  1.00  0.00              
ATOM   3430  HE  ARG B 213     -12.797 -10.995  36.607  1.00  0.00              
ATOM   3431 1HH1 ARG B 213     -11.344 -12.356  33.713  1.00  0.00              
ATOM   3432 2HH1 ARG B 213     -10.695 -13.752  34.544  1.00  0.00              
ATOM   3433 1HH2 ARG B 213     -11.949 -12.811  37.674  1.00  0.00              
ATOM   3434 2HH2 ARG B 213     -11.037 -14.010  36.786  1.00  0.00              
ATOM   3435  N   GLU B 214     -17.945 -11.589  35.474  1.00  0.00              
ATOM   3436  CA  GLU B 214     -19.257 -11.264  36.021  1.00  0.00              
ATOM   3437  C   GLU B 214     -19.390 -11.784  37.466  1.00  0.00              
ATOM   3438  O   GLU B 214     -20.026 -11.145  38.299  1.00  0.00              
ATOM   3439  CB  GLU B 214     -20.360 -11.858  35.141  1.00  0.00              
ATOM   3440  CG  GLU B 214     -20.442 -11.257  33.745  1.00  0.00              
ATOM   3441  CD  GLU B 214     -20.712  -9.778  33.759  1.00  0.00              
ATOM   3442  OE1 GLU B 214     -21.695  -9.379  34.335  1.00  0.00              
ATOM   3443  OE2 GLU B 214     -19.933  -9.047  33.194  1.00  0.00              
ATOM   3444  H   GLU B 214     -17.879 -12.246  34.710  1.00  0.00              
ATOM   3445  HA  GLU B 214     -19.353 -10.179  36.068  1.00  0.00              
ATOM   3446 1HB  GLU B 214     -20.202 -12.931  35.035  1.00  0.00              
ATOM   3447 2HB  GLU B 214     -21.326 -11.716  35.624  1.00  0.00              
ATOM   3448 1HG  GLU B 214     -19.501 -11.438  33.227  1.00  0.00              
ATOM   3449 2HG  GLU B 214     -21.233 -11.761  33.190  1.00  0.00              
ATOM   3450  N   ALA B 215     -18.782 -12.936  37.746  1.00  0.00              
ATOM   3451  CA  ALA B 215     -18.733 -13.481  39.104  1.00  0.00              
ATOM   3452  C   ALA B 215     -17.979 -12.496  40.016  1.00  0.00              
ATOM   3453  O   ALA B 215     -18.439 -12.195  41.129  1.00  0.00              
ATOM   3454  CB  ALA B 215     -18.081 -14.860  39.122  1.00  0.00              
ATOM   3455  H   ALA B 215     -18.342 -13.447  36.994  1.00  0.00              
ATOM   3456  HA  ALA B 215     -19.756 -13.577  39.468  1.00  0.00              
ATOM   3457 1HB  ALA B 215     -18.059 -15.239  40.144  1.00  0.00              
ATOM   3458 2HB  ALA B 215     -18.656 -15.542  38.495  1.00  0.00              
ATOM   3459 3HB  ALA B 215     -17.064 -14.787  38.740  1.00  0.00              
ATOM   3460  N   ASP B 216     -16.856 -11.966  39.516  1.00  0.00              
ATOM   3461  CA  ASP B 216     -16.060 -10.962  40.246  1.00  0.00              
ATOM   3462  C   ASP B 216     -16.907  -9.733  40.556  1.00  0.00              
ATOM   3463  O   ASP B 216     -16.842  -9.205  41.670  1.00  0.00              
ATOM   3464  CB  ASP B 216     -14.828 -10.547  39.438  1.00  0.00              
ATOM   3465  CG  ASP B 216     -13.746 -11.618  39.416  1.00  0.00              
ATOM   3466  OD1 ASP B 216     -13.774 -12.481  40.262  1.00  0.00              
ATOM   3467  OD2 ASP B 216     -12.901 -11.563  38.554  1.00  0.00              
ATOM   3468  H   ASP B 216     -16.547 -12.270  38.604  1.00  0.00              
ATOM   3469  HA  ASP B 216     -15.719 -11.404  41.182  1.00  0.00              
ATOM   3470 1HB  ASP B 216     -15.122 -10.328  38.412  1.00  0.00              
ATOM   3471 2HB  ASP B 216     -14.406  -9.634  39.860  1.00  0.00              
ATOM   3472  N   LYS B 217     -17.690  -9.286  39.565  1.00  0.00              
ATOM   3473  CA  LYS B 217     -18.609  -8.157  39.730  1.00  0.00              
ATOM   3474  C   LYS B 217     -19.617  -8.382  40.852  1.00  0.00              
ATOM   3475  O   LYS B 217     -19.911  -7.450  41.612  1.00  0.00              
ATOM   3476  CB  LYS B 217     -19.350  -7.884  38.420  1.00  0.00              
ATOM   3477  CG  LYS B 217     -18.488  -7.266  37.327  1.00  0.00              
ATOM   3478  CD  LYS B 217     -19.279  -7.075  36.041  1.00  0.00              
ATOM   3479  CE  LYS B 217     -18.402  -6.522  34.928  1.00  0.00              
ATOM   3480  NZ  LYS B 217     -19.145  -6.395  33.645  1.00  0.00              
ATOM   3481  H   LYS B 217     -17.638  -9.751  38.670  1.00  0.00              
ATOM   3482  HA  LYS B 217     -18.028  -7.275  40.001  1.00  0.00              
ATOM   3483 1HB  LYS B 217     -19.763  -8.816  38.034  1.00  0.00              
ATOM   3484 2HB  LYS B 217     -20.185  -7.209  38.608  1.00  0.00              
ATOM   3485 1HG  LYS B 217     -18.114  -6.298  37.661  1.00  0.00              
ATOM   3486 2HG  LYS B 217     -17.636  -7.915  37.126  1.00  0.00              
ATOM   3487 1HD  LYS B 217     -19.695  -8.032  35.724  1.00  0.00              
ATOM   3488 2HD  LYS B 217     -20.102  -6.383  36.220  1.00  0.00              
ATOM   3489 1HE  LYS B 217     -18.027  -5.540  35.215  1.00  0.00              
ATOM   3490 2HE  LYS B 217     -17.549  -7.182  34.775  1.00  0.00              
ATOM   3491 1HZ  LYS B 217     -18.530  -6.025  32.934  1.00  0.00              
ATOM   3492 2HZ  LYS B 217     -19.483  -7.303  33.359  1.00  0.00              
ATOM   3493 3HZ  LYS B 217     -19.928  -5.769  33.770  1.00  0.00              
ATOM   3494  N   LEU B 218     -20.148  -9.606  40.946  1.00  0.00              
ATOM   3495  CA  LEU B 218     -21.065  -9.977  42.044  1.00  0.00              
ATOM   3496  C   LEU B 218     -20.427  -9.844  43.432  1.00  0.00              
ATOM   3497  O   LEU B 218     -21.066  -9.374  44.386  1.00  0.00              
ATOM   3498  CB  LEU B 218     -21.550 -11.419  41.851  1.00  0.00              
ATOM   3499  CG  LEU B 218     -22.479 -11.654  40.653  1.00  0.00              
ATOM   3500  CD1 LEU B 218     -22.692 -13.150  40.461  1.00  0.00              
ATOM   3501  CD2 LEU B 218     -23.801 -10.940  40.888  1.00  0.00              
ATOM   3502  H   LEU B 218     -19.915 -10.295  40.245  1.00  0.00              
ATOM   3503  HA  LEU B 218     -21.895  -9.271  42.055  1.00  0.00              
ATOM   3504 1HB  LEU B 218     -20.682 -12.065  41.729  1.00  0.00              
ATOM   3505 2HB  LEU B 218     -22.083 -11.730  42.750  1.00  0.00              
ATOM   3506  HG  LEU B 218     -22.012 -11.265  39.749  1.00  0.00              
ATOM   3507 1HD1 LEU B 218     -23.351 -13.317  39.609  1.00  0.00              
ATOM   3508 2HD1 LEU B 218     -21.732 -13.633  40.276  1.00  0.00              
ATOM   3509 3HD1 LEU B 218     -23.144 -13.571  41.358  1.00  0.00              
ATOM   3510 1HD2 LEU B 218     -24.461 -11.106  40.036  1.00  0.00              
ATOM   3511 2HD2 LEU B 218     -24.270 -11.329  41.792  1.00  0.00              
ATOM   3512 3HD2 LEU B 218     -23.622  -9.871  41.005  1.00  0.00              
ATOM   3513  N   LYS B 219     -19.167 -10.241  43.535  1.00  0.00              
ATOM   3514  CA  LYS B 219     -18.430 -10.161  44.788  1.00  0.00              
ATOM   3515  C   LYS B 219     -18.212  -8.697  45.115  1.00  0.00              
ATOM   3516  O   LYS B 219     -18.462  -8.258  46.240  1.00  0.00              
ATOM   3517  CB  LYS B 219     -17.095 -10.902  44.699  1.00  0.00              
ATOM   3518  CG  LYS B 219     -16.293 -10.912  45.994  1.00  0.00              
ATOM   3519  CD  LYS B 219     -17.018 -11.683  47.087  1.00  0.00              
ATOM   3520  CE  LYS B 219     -16.108 -11.943  48.278  1.00  0.00              
ATOM   3521  NZ  LYS B 219     -15.638 -10.678  48.906  1.00  0.00              
ATOM   3522  H   LYS B 219     -18.706 -10.610  42.716  1.00  0.00              
ATOM   3523  HA  LYS B 219     -19.021 -10.640  45.568  1.00  0.00              
ATOM   3524 1HB  LYS B 219     -17.273 -11.938  44.408  1.00  0.00              
ATOM   3525 2HB  LYS B 219     -16.476 -10.446  43.926  1.00  0.00              
ATOM   3526 1HG  LYS B 219     -15.322 -11.375  45.817  1.00  0.00              
ATOM   3527 2HG  LYS B 219     -16.132  -9.888  46.329  1.00  0.00              
ATOM   3528 1HD  LYS B 219     -17.886 -11.112  47.421  1.00  0.00              
ATOM   3529 2HD  LYS B 219     -17.363 -12.638  46.691  1.00  0.00              
ATOM   3530 1HE  LYS B 219     -16.644 -12.527  49.024  1.00  0.00              
ATOM   3531 2HE  LYS B 219     -15.240 -12.517  47.954  1.00  0.00              
ATOM   3532 1HZ  LYS B 219     -15.039 -10.894  49.690  1.00  0.00              
ATOM   3533 2HZ  LYS B 219     -15.123 -10.136  48.227  1.00  0.00              
ATOM   3534 3HZ  LYS B 219     -16.434 -10.146  49.228  1.00  0.00              
ATOM   3535  N   LYS B 220     -17.773  -7.948  44.106  1.00  0.00              
ATOM   3536  CA  LYS B 220     -17.501  -6.519  44.240  1.00  0.00              
ATOM   3537  C   LYS B 220     -18.729  -5.718  44.670  1.00  0.00              
ATOM   3538  O   LYS B 220     -18.603  -4.755  45.432  1.00  0.00              
ATOM   3539  CB  LYS B 220     -16.959  -5.964  42.923  1.00  0.00              
ATOM   3540  CG  LYS B 220     -15.539  -6.405  42.591  1.00  0.00              
ATOM   3541  CD  LYS B 220     -15.086  -5.848  41.250  1.00  0.00              
ATOM   3542  CE  LYS B 220     -13.671  -6.296  40.913  1.00  0.00              
ATOM   3543  NZ  LYS B 220     -13.217  -5.763  39.600  1.00  0.00              
ATOM   3544  H   LYS B 220     -17.624  -8.395  43.212  1.00  0.00              
ATOM   3545  HA  LYS B 220     -16.773  -6.379  45.040  1.00  0.00              
ATOM   3546 1HB  LYS B 220     -17.606  -6.275  42.102  1.00  0.00              
ATOM   3547 2HB  LYS B 220     -16.971  -4.874  42.954  1.00  0.00              
ATOM   3548 1HG  LYS B 220     -14.859  -6.057  43.369  1.00  0.00              
ATOM   3549 2HG  LYS B 220     -15.496  -7.494  42.556  1.00  0.00              
ATOM   3550 1HD  LYS B 220     -15.763  -6.189  40.466  1.00  0.00              
ATOM   3551 2HD  LYS B 220     -15.114  -4.758  41.281  1.00  0.00              
ATOM   3552 1HE  LYS B 220     -12.987  -5.952  41.687  1.00  0.00              
ATOM   3553 2HE  LYS B 220     -13.632  -7.384  40.882  1.00  0.00              
ATOM   3554 1HZ  LYS B 220     -12.277  -6.083  39.413  1.00  0.00              
ATOM   3555 2HZ  LYS B 220     -13.835  -6.092  38.871  1.00  0.00              
ATOM   3556 3HZ  LYS B 220     -13.231  -4.754  39.622  1.00  0.00              
ATOM   3557  N   ALA B 221     -19.914  -6.118  44.195  1.00  0.00              
ATOM   3558  CA  ALA B 221     -21.147  -5.426  44.570  1.00  0.00              
ATOM   3559  C   ALA B 221     -21.744  -5.927  45.898  1.00  0.00              
ATOM   3560  O   ALA B 221     -22.759  -5.415  46.348  1.00  0.00              
ATOM   3561  CB  ALA B 221     -22.167  -5.488  43.443  1.00  0.00              
ATOM   3562  H   ALA B 221     -19.964  -6.909  43.569  1.00  0.00              
ATOM   3563  HA  ALA B 221     -20.904  -4.381  44.763  1.00  0.00              
ATOM   3564 1HB  ALA B 221     -23.076  -4.966  43.745  1.00  0.00              
ATOM   3565 2HB  ALA B 221     -21.755  -5.012  42.553  1.00  0.00              
ATOM   3566 3HB  ALA B 221     -22.403  -6.528  43.222  1.00  0.00              
ATOM   3567  N   GLY B 222     -21.089  -6.912  46.516  1.00  0.00              
ATOM   3568  CA  GLY B 222     -21.532  -7.505  47.780  1.00  0.00              
ATOM   3569  C   GLY B 222     -22.815  -8.327  47.676  1.00  0.00              
ATOM   3570  O   GLY B 222     -23.616  -8.356  48.604  1.00  0.00              
ATOM   3571  H   GLY B 222     -20.246  -7.258  46.079  1.00  0.00              
ATOM   3572 1HA  GLY B 222     -20.748  -8.152  48.173  1.00  0.00              
ATOM   3573 2HA  GLY B 222     -21.695  -6.716  48.514  1.00  0.00              
ATOM   3574  N   LEU B 223     -22.996  -8.997  46.543  1.00  0.00              
ATOM   3575  CA  LEU B 223     -24.220  -9.746  46.260  1.00  0.00              
ATOM   3576  C   LEU B 223     -24.073 -11.230  46.512  1.00  0.00              
ATOM   3577  O   LEU B 223     -25.053 -11.951  46.640  1.00  0.00              
ATOM   3578  CB  LEU B 223     -24.645  -9.525  44.803  1.00  0.00              
ATOM   3579  CG  LEU B 223     -24.929  -8.070  44.406  1.00  0.00              
ATOM   3580  CD1 LEU B 223     -25.252  -8.003  42.919  1.00  0.00              
ATOM   3581  CD2 LEU B 223     -26.083  -7.533  45.241  1.00  0.00              
ATOM   3582  H   LEU B 223     -22.257  -8.985  45.855  1.00  0.00              
ATOM   3583  HA  LEU B 223     -25.003  -9.397  46.933  1.00  0.00              
ATOM   3584 1HB  LEU B 223     -23.856  -9.897  44.151  1.00  0.00              
ATOM   3585 2HB  LEU B 223     -25.549 -10.103  44.612  1.00  0.00              
ATOM   3586  HG  LEU B 223     -24.040  -7.464  44.583  1.00  0.00              
ATOM   3587 1HD1 LEU B 223     -25.454  -6.969  42.638  1.00  0.00              
ATOM   3588 2HD1 LEU B 223     -24.403  -8.375  42.346  1.00  0.00              
ATOM   3589 3HD1 LEU B 223     -26.128  -8.614  42.709  1.00  0.00              
ATOM   3590 1HD2 LEU B 223     -26.284  -6.499  44.959  1.00  0.00              
ATOM   3591 2HD2 LEU B 223     -26.972  -8.138  45.064  1.00  0.00              
ATOM   3592 3HD2 LEU B 223     -25.818  -7.577  46.297  1.00  0.00              
ATOM   3593  N   VAL B 224     -22.833 -11.682  46.582  1.00  0.00              
ATOM   3594  CA  VAL B 224     -22.528 -13.086  46.840  1.00  0.00              
ATOM   3595  C   VAL B 224     -21.405 -13.058  47.880  1.00  0.00              
ATOM   3596  O   VAL B 224     -20.702 -12.050  48.010  1.00  0.00              
ATOM   3597  CB  VAL B 224     -22.079 -13.823  45.565  1.00  0.00              
ATOM   3598  CG1 VAL B 224     -23.165 -13.756  44.501  1.00  0.00              
ATOM   3599  CG2 VAL B 224     -20.781 -13.221  45.048  1.00  0.00              
ATOM   3600  H   VAL B 224     -22.073 -11.029  46.451  1.00  0.00              
ATOM   3601  HA  VAL B 224     -23.425 -13.569  47.228  1.00  0.00              
ATOM   3602  HB  VAL B 224     -21.924 -14.876  45.800  1.00  0.00              
ATOM   3603 1HG1 VAL B 224     -22.832 -14.283  43.607  1.00  0.00              
ATOM   3604 2HG1 VAL B 224     -24.074 -14.225  44.880  1.00  0.00              
ATOM   3605 3HG1 VAL B 224     -23.369 -12.715  44.254  1.00  0.00              
ATOM   3606 1HG2 VAL B 224     -20.470 -13.747  44.146  1.00  0.00              
ATOM   3607 2HG2 VAL B 224     -20.935 -12.166  44.818  1.00  0.00              
ATOM   3608 3HG2 VAL B 224     -20.007 -13.317  45.810  1.00  0.00              
ATOM   3609  N   ASN B 225     -21.268 -14.121  48.659  1.00  0.00              
ATOM   3610  CA  ASN B 225     -20.084 -14.268  49.517  1.00  0.00              
ATOM   3611  C   ASN B 225     -18.982 -15.029  48.772  1.00  0.00              
ATOM   3612  O   ASN B 225     -19.134 -15.362  47.585  1.00  0.00              
ATOM   3613  CB  ASN B 225     -20.439 -14.967  50.816  1.00  0.00              
ATOM   3614  CG  ASN B 225     -20.858 -16.396  50.608  1.00  0.00              
ATOM   3615  OD1 ASN B 225     -20.575 -16.992  49.563  1.00  0.00              
ATOM   3616  ND2 ASN B 225     -21.527 -16.956  51.583  1.00  0.00              
ATOM   3617  H   ASN B 225     -21.976 -14.841  48.671  1.00  0.00              
ATOM   3618  HA  ASN B 225     -19.694 -13.274  49.741  1.00  0.00              
ATOM   3619 1HB  ASN B 225     -19.579 -14.947  51.487  1.00  0.00              
ATOM   3620 2HB  ASN B 225     -21.250 -14.431  51.308  1.00  0.00              
ATOM   3621 1HD2 ASN B 225     -21.832 -17.905  51.500  1.00  0.00              
ATOM   3622 2HD2 ASN B 225     -21.734 -16.436  52.411  1.00  0.00              
ATOM   3623  N   SER B 226     -17.892 -15.309  49.487  1.00  0.00              
ATOM   3624  CA  SER B 226     -16.708 -15.960  48.930  1.00  0.00              
ATOM   3625  C   SER B 226     -16.936 -17.399  48.516  1.00  0.00              
ATOM   3626  O   SER B 226     -16.319 -17.869  47.558  1.00  0.00              
ATOM   3627  CB  SER B 226     -15.579 -15.911  49.941  1.00  0.00              
ATOM   3628  OG  SER B 226     -15.879 -16.687  51.068  1.00  0.00              
ATOM   3629  H   SER B 226     -17.899 -15.053  50.464  1.00  0.00              
ATOM   3630  HA  SER B 226     -16.421 -15.434  48.018  1.00  0.00              
ATOM   3631 1HB  SER B 226     -14.661 -16.275  49.479  1.00  0.00              
ATOM   3632 2HB  SER B 226     -15.405 -14.879  50.242  1.00  0.00              
ATOM   3633  HG  SER B 226     -15.411 -17.517  50.950  1.00  0.00              
ATOM   3634  N   GLN B 227     -17.807 -18.100  49.240  1.00  0.00              
ATOM   3635  CA  GLN B 227     -18.139 -19.480  48.901  1.00  0.00              
ATOM   3636  C   GLN B 227     -18.954 -19.504  47.608  1.00  0.00              
ATOM   3637  O   GLN B 227     -18.701 -20.304  46.706  1.00  0.00              
ATOM   3638  CB  GLN B 227     -18.918 -20.151  50.037  1.00  0.00              
ATOM   3639  CG  GLN B 227     -19.211 -21.623  49.806  1.00  0.00              
ATOM   3640  CD  GLN B 227     -17.951 -22.467  49.775  1.00  0.00              
ATOM   3641  OE1 GLN B 227     -17.104 -22.376  50.669  1.00  0.00              
ATOM   3642  NE2 GLN B 227     -17.819 -23.294  48.745  1.00  0.00              
ATOM   3643  H   GLN B 227     -18.248 -17.670  50.041  1.00  0.00              
ATOM   3644  HA  GLN B 227     -17.212 -20.036  48.765  1.00  0.00              
ATOM   3645 1HB  GLN B 227     -18.355 -20.062  50.966  1.00  0.00              
ATOM   3646 2HB  GLN B 227     -19.868 -19.636  50.180  1.00  0.00              
ATOM   3647 1HG  GLN B 227     -19.847 -21.987  50.613  1.00  0.00              
ATOM   3648 2HG  GLN B 227     -19.721 -21.735  48.849  1.00  0.00              
ATOM   3649 1HE2 GLN B 227     -17.008 -23.876  48.670  1.00  0.00              
ATOM   3650 2HE2 GLN B 227     -18.529 -23.336  48.042  1.00  0.00              
ATOM   3651  N   GLN B 228     -19.928 -18.606  47.526  1.00  0.00              
ATOM   3652  CA  GLN B 228     -20.743 -18.496  46.333  1.00  0.00              
ATOM   3653  C   GLN B 228     -19.900 -18.023  45.129  1.00  0.00              
ATOM   3654  O   GLN B 228     -20.084 -18.528  44.016  1.00  0.00              
ATOM   3655  CB  GLN B 228     -21.909 -17.535  46.579  1.00  0.00              
ATOM   3656  CG  GLN B 228     -22.959 -18.064  47.542  1.00  0.00              
ATOM   3657  CD  GLN B 228     -24.007 -17.023  47.884  1.00  0.00              
ATOM   3658  OE1 GLN B 228     -23.682 -15.900  48.280  1.00  0.00              
ATOM   3659  NE2 GLN B 228     -25.275 -17.389  47.734  1.00  0.00              
ATOM   3660  H   GLN B 228     -20.107 -17.987  48.303  1.00  0.00              
ATOM   3661  HA  GLN B 228     -21.104 -19.489  46.068  1.00  0.00              
ATOM   3662 1HB  GLN B 228     -21.528 -16.595  46.980  1.00  0.00              
ATOM   3663 2HB  GLN B 228     -22.402 -17.311  45.634  1.00  0.00              
ATOM   3664 1HG  GLN B 228     -23.460 -18.916  47.084  1.00  0.00              
ATOM   3665 2HG  GLN B 228     -22.468 -18.371  48.466  1.00  0.00              
ATOM   3666 1HE2 GLN B 228     -26.011 -16.744  47.944  1.00  0.00              
ATOM   3667 2HE2 GLN B 228     -25.495 -18.310  47.411  1.00  0.00              
ATOM   3668  N   LEU B 229     -18.956 -17.106  45.357  1.00  0.00              
ATOM   3669  CA  LEU B 229     -18.035 -16.701  44.295  1.00  0.00              
ATOM   3670  C   LEU B 229     -17.267 -17.891  43.721  1.00  0.00              
ATOM   3671  O   LEU B 229     -17.263 -18.096  42.493  1.00  0.00              
ATOM   3672  CB  LEU B 229     -17.044 -15.660  44.830  1.00  0.00              
ATOM   3673  CG  LEU B 229     -15.991 -15.167  43.829  1.00  0.00              
ATOM   3674  CD1 LEU B 229     -16.683 -14.462  42.670  1.00  0.00              
ATOM   3675  CD2 LEU B 229     -15.017 -14.235  44.534  1.00  0.00              
ATOM   3676  H   LEU B 229     -18.872 -16.683  46.270  1.00  0.00              
ATOM   3677  HA  LEU B 229     -18.619 -16.320  43.458  1.00  0.00              
ATOM   3678 1HB  LEU B 229     -17.604 -14.792  45.175  1.00  0.00              
ATOM   3679 2HB  LEU B 229     -16.517 -16.088  45.683  1.00  0.00              
ATOM   3680  HG  LEU B 229     -15.448 -16.021  43.424  1.00  0.00              
ATOM   3681 1HD1 LEU B 229     -15.935 -14.112  41.959  1.00  0.00              
ATOM   3682 2HD1 LEU B 229     -17.359 -15.157  42.172  1.00  0.00              
ATOM   3683 3HD1 LEU B 229     -17.249 -13.612  43.048  1.00  0.00              
ATOM   3684 1HD2 LEU B 229     -14.269 -13.885  43.823  1.00  0.00              
ATOM   3685 2HD2 LEU B 229     -15.560 -13.380  44.939  1.00  0.00              
ATOM   3686 3HD2 LEU B 229     -14.525 -14.770  45.346  1.00  0.00              
ATOM   3687  N   ASP B 230     -16.650 -18.686  44.593  1.00  0.00              
ATOM   3688  CA  ASP B 230     -15.870 -19.852  44.145  1.00  0.00              
ATOM   3689  C   ASP B 230     -16.727 -20.934  43.503  1.00  0.00              
ATOM   3690  O   ASP B 230     -16.311 -21.585  42.528  1.00  0.00              
ATOM   3691  CB  ASP B 230     -15.102 -20.459  45.323  1.00  0.00              
ATOM   3692  CG  ASP B 230     -13.939 -19.590  45.782  1.00  0.00              
ATOM   3693  OD1 ASP B 230     -13.551 -18.713  45.047  1.00  0.00              
ATOM   3694  OD2 ASP B 230     -13.448 -19.813  46.863  1.00  0.00              
ATOM   3695  H   ASP B 230     -16.717 -18.489  45.582  1.00  0.00              
ATOM   3696  HA  ASP B 230     -15.183 -19.529  43.362  1.00  0.00              
ATOM   3697 1HB  ASP B 230     -15.781 -20.605  46.163  1.00  0.00              
ATOM   3698 2HB  ASP B 230     -14.716 -21.438  45.039  1.00  0.00              
ATOM   3699  N   GLU B 231     -17.919 -21.109  44.067  1.00  0.00              
ATOM   3700  CA  GLU B 231     -18.872 -22.108  43.615  1.00  0.00              
ATOM   3701  C   GLU B 231     -19.341 -21.795  42.187  1.00  0.00              
ATOM   3702  O   GLU B 231     -19.410 -22.700  41.351  1.00  0.00              
ATOM   3703  CB  GLU B 231     -20.070 -22.169  44.565  1.00  0.00              
ATOM   3704  CG  GLU B 231     -21.199 -23.075  44.096  1.00  0.00              
ATOM   3705  CD  GLU B 231     -20.759 -24.498  43.888  1.00  0.00              
ATOM   3706  OE1 GLU B 231     -19.728 -24.862  44.401  1.00  0.00              
ATOM   3707  OE2 GLU B 231     -21.455 -25.222  43.216  1.00  0.00              
ATOM   3708  H   GLU B 231     -18.162 -20.514  44.846  1.00  0.00              
ATOM   3709  HA  GLU B 231     -18.375 -23.078  43.597  1.00  0.00              
ATOM   3710 1HB  GLU B 231     -19.742 -22.522  45.542  1.00  0.00              
ATOM   3711 2HB  GLU B 231     -20.479 -21.167  44.699  1.00  0.00              
ATOM   3712 1HG  GLU B 231     -21.997 -23.059  44.838  1.00  0.00              
ATOM   3713 2HG  GLU B 231     -21.601 -22.684  43.162  1.00  0.00              
ATOM   3714  N   LEU B 232     -19.662 -20.521  41.926  1.00  0.00              
ATOM   3715  CA  LEU B 232     -20.058 -20.057  40.602  1.00  0.00              
ATOM   3716  C   LEU B 232     -18.962 -20.280  39.533  1.00  0.00              
ATOM   3717  O   LEU B 232     -19.250 -20.793  38.437  1.00  0.00              
ATOM   3718  CB  LEU B 232     -20.493 -18.577  40.637  1.00  0.00              
ATOM   3719  CG  LEU B 232     -20.840 -17.923  39.291  1.00  0.00              
ATOM   3720  CD1 LEU B 232     -21.951 -18.706  38.588  1.00  0.00              
ATOM   3721  CD2 LEU B 232     -21.230 -16.458  39.469  1.00  0.00              
ATOM   3722  H   LEU B 232     -19.625 -19.860  42.689  1.00  0.00              
ATOM   3723  HA  LEU B 232     -20.903 -20.654  40.265  1.00  0.00              
ATOM   3724 1HB  LEU B 232     -21.374 -18.489  41.271  1.00  0.00              
ATOM   3725 2HB  LEU B 232     -19.691 -17.988  41.082  1.00  0.00              
ATOM   3726  HG  LEU B 232     -19.974 -17.973  38.629  1.00  0.00              
ATOM   3727 1HD1 LEU B 232     -22.184 -18.231  37.635  1.00  0.00              
ATOM   3728 2HD1 LEU B 232     -21.619 -19.729  38.410  1.00  0.00              
ATOM   3729 3HD1 LEU B 232     -22.841 -18.717  39.216  1.00  0.00              
ATOM   3730 1HD2 LEU B 232     -21.469 -16.024  38.498  1.00  0.00              
ATOM   3731 2HD2 LEU B 232     -22.102 -16.391  40.121  1.00  0.00              
ATOM   3732 3HD2 LEU B 232     -20.400 -15.912  39.917  1.00  0.00              
ATOM   3733  N   LYS B 233     -17.734 -19.875  39.853  1.00  0.00              
ATOM   3734  CA  LYS B 233     -16.581 -20.024  38.971  1.00  0.00              
ATOM   3735  C   LYS B 233     -16.285 -21.492  38.667  1.00  0.00              
ATOM   3736  O   LYS B 233     -15.938 -21.848  37.528  1.00  0.00              
ATOM   3737  CB  LYS B 233     -15.350 -19.361  39.591  1.00  0.00              
ATOM   3738  CG  LYS B 233     -15.379 -17.838  39.569  1.00  0.00              
ATOM   3739  CD  LYS B 233     -14.115 -17.253  40.181  1.00  0.00              
ATOM   3740  CE  LYS B 233     -14.106 -15.734  40.089  1.00  0.00              
ATOM   3741  NZ  LYS B 233     -12.887 -15.146  40.708  1.00  0.00              
ATOM   3742  H   LYS B 233     -17.609 -19.444  40.758  1.00  0.00              
ATOM   3743  HA  LYS B 233     -16.804 -19.534  38.023  1.00  0.00              
ATOM   3744 1HB  LYS B 233     -15.249 -19.679  40.629  1.00  0.00              
ATOM   3745 2HB  LYS B 233     -14.455 -19.686  39.060  1.00  0.00              
ATOM   3746 1HG  LYS B 233     -15.469 -17.490  38.540  1.00  0.00              
ATOM   3747 2HG  LYS B 233     -16.242 -17.483  40.131  1.00  0.00              
ATOM   3748 1HD  LYS B 233     -14.048 -17.546  41.230  1.00  0.00              
ATOM   3749 2HD  LYS B 233     -13.242 -17.644  39.657  1.00  0.00              
ATOM   3750 1HE  LYS B 233     -14.150 -15.433  39.044  1.00  0.00              
ATOM   3751 2HE  LYS B 233     -14.984 -15.334  40.596  1.00  0.00              
ATOM   3752 1HZ  LYS B 233     -12.920 -14.140  40.627  1.00  0.00              
ATOM   3753 2HZ  LYS B 233     -12.846 -15.404  41.684  1.00  0.00              
ATOM   3754 3HZ  LYS B 233     -12.066 -15.495  40.233  1.00  0.00              
ATOM   3755  N   ARG B 234     -16.430 -22.310  39.708  1.00  0.00              
ATOM   3756  CA  ARG B 234     -16.370 -23.760  39.644  1.00  0.00              
ATOM   3757  C   ARG B 234     -17.437 -24.361  38.721  1.00  0.00              
ATOM   3758  O   ARG B 234     -17.124 -25.265  37.951  1.00  0.00              
ATOM   3759  CB  ARG B 234     -16.527 -24.347  41.038  1.00  0.00              
ATOM   3760  CG  ARG B 234     -16.235 -25.836  41.142  1.00  0.00              
ATOM   3761  CD  ARG B 234     -16.698 -26.398  42.437  1.00  0.00              
ATOM   3762  NE  ARG B 234     -18.148 -26.479  42.505  1.00  0.00              
ATOM   3763  CZ  ARG B 234     -18.893 -27.401  41.864  1.00  0.00              
ATOM   3764  NH1 ARG B 234     -18.312 -28.311  41.114  1.00  0.00              
ATOM   3765  NH2 ARG B 234     -20.209 -27.391  41.990  1.00  0.00              
ATOM   3766  H   ARG B 234     -16.594 -21.863  40.599  1.00  0.00              
ATOM   3767  HA  ARG B 234     -15.399 -24.048  39.240  1.00  0.00              
ATOM   3768 1HB  ARG B 234     -15.860 -23.832  41.727  1.00  0.00              
ATOM   3769 2HB  ARG B 234     -17.547 -24.186  41.388  1.00  0.00              
ATOM   3770 1HG  ARG B 234     -16.746 -26.364  40.337  1.00  0.00              
ATOM   3771 2HG  ARG B 234     -15.160 -26.002  41.061  1.00  0.00              
ATOM   3772 1HD  ARG B 234     -16.294 -27.401  42.563  1.00  0.00              
ATOM   3773 2HD  ARG B 234     -16.354 -25.763  43.252  1.00  0.00              
ATOM   3774  HE  ARG B 234     -18.632 -25.796  43.073  1.00  0.00              
ATOM   3775 1HH1 ARG B 234     -17.306 -28.318  41.017  1.00  0.00              
ATOM   3776 2HH1 ARG B 234     -18.870 -29.001  40.634  1.00  0.00              
ATOM   3777 1HH2 ARG B 234     -20.656 -26.692  42.567  1.00  0.00              
ATOM   3778 2HH2 ARG B 234     -20.767 -28.082  41.510  1.00  0.00              
ATOM   3779  N   ARG B 235     -18.688 -23.896  38.797  1.00  0.00              
ATOM   3780  CA  ARG B 235     -19.712 -24.370  37.856  1.00  0.00              
ATOM   3781  C   ARG B 235     -19.369 -23.955  36.417  1.00  0.00              
ATOM   3782  O   ARG B 235     -19.656 -24.696  35.460  1.00  0.00              
ATOM   3783  CB  ARG B 235     -21.080 -23.819  38.230  1.00  0.00              
ATOM   3784  CG  ARG B 235     -21.651 -24.354  39.534  1.00  0.00              
ATOM   3785  CD  ARG B 235     -22.954 -23.723  39.863  1.00  0.00              
ATOM   3786  NE  ARG B 235     -23.399 -24.065  41.204  1.00  0.00              
ATOM   3787  CZ  ARG B 235     -24.555 -23.647  41.757  1.00  0.00              
ATOM   3788  NH1 ARG B 235     -25.369 -22.874  41.072  1.00  0.00              
ATOM   3789  NH2 ARG B 235     -24.870 -24.013  42.987  1.00  0.00              
ATOM   3790  H   ARG B 235     -18.941 -23.216  39.499  1.00  0.00              
ATOM   3791  HA  ARG B 235     -19.741 -25.460  37.896  1.00  0.00              
ATOM   3792 1HB  ARG B 235     -21.025 -22.735  38.315  1.00  0.00              
ATOM   3793 2HB  ARG B 235     -21.794 -24.049  37.439  1.00  0.00              
ATOM   3794 1HG  ARG B 235     -21.803 -25.431  39.450  1.00  0.00              
ATOM   3795 2HG  ARG B 235     -20.955 -24.149  40.348  1.00  0.00              
ATOM   3796 1HD  ARG B 235     -22.860 -22.639  39.801  1.00  0.00              
ATOM   3797 2HD  ARG B 235     -23.711 -24.062  39.156  1.00  0.00              
ATOM   3798  HE  ARG B 235     -22.799 -24.658  41.762  1.00  0.00              
ATOM   3799 1HH1 ARG B 235     -25.128 -22.594  40.132  1.00  0.00              
ATOM   3800 2HH1 ARG B 235     -26.235 -22.561  41.487  1.00  0.00              
ATOM   3801 1HH2 ARG B 235     -24.244 -24.607  43.513  1.00  0.00              
ATOM   3802 2HH2 ARG B 235     -25.735 -23.701  43.401  1.00  0.00              
ATOM   3803  N   LEU B 236     -18.766 -22.769  36.279  1.00  0.00              
ATOM   3804  CA  LEU B 236     -18.283 -22.277  34.996  1.00  0.00              
ATOM   3805  C   LEU B 236     -17.145 -23.144  34.440  1.00  0.00              
ATOM   3806  O   LEU B 236     -17.058 -23.337  33.228  1.00  0.00              
ATOM   3807  CB  LEU B 236     -17.867 -20.799  35.091  1.00  0.00              
ATOM   3808  CG  LEU B 236     -19.010 -19.784  35.310  1.00  0.00              
ATOM   3809  CD1 LEU B 236     -18.431 -18.399  35.634  1.00  0.00              
ATOM   3810  CD2 LEU B 236     -19.986 -19.733  34.131  1.00  0.00              
ATOM   3811  H   LEU B 236     -18.646 -22.197  37.102  1.00  0.00              
ATOM   3812  HA  LEU B 236     -19.089 -22.360  34.268  1.00  0.00              
ATOM   3813 1HB  LEU B 236     -17.167 -20.688  35.918  1.00  0.00              
ATOM   3814 2HB  LEU B 236     -17.355 -20.522  34.169  1.00  0.00              
ATOM   3815  HG  LEU B 236     -19.576 -20.060  36.200  1.00  0.00              
ATOM   3816 1HD1 LEU B 236     -19.246 -17.691  35.787  1.00  0.00              
ATOM   3817 2HD1 LEU B 236     -17.829 -18.460  36.541  1.00  0.00              
ATOM   3818 3HD1 LEU B 236     -17.809 -18.062  34.806  1.00  0.00              
ATOM   3819 1HD2 LEU B 236     -20.770 -19.004  34.340  1.00  0.00              
ATOM   3820 2HD2 LEU B 236     -19.450 -19.441  33.228  1.00  0.00              
ATOM   3821 3HD2 LEU B 236     -20.434 -20.716  33.987  1.00  0.00              
ATOM   3822  N   GLU B 237     -16.311 -23.691  35.330  1.00  0.00              
ATOM   3823  CA  GLU B 237     -15.280 -24.646  34.944  1.00  0.00              
ATOM   3824  C   GLU B 237     -15.892 -25.938  34.441  1.00  0.00              
ATOM   3825  O   GLU B 237     -15.412 -26.515  33.460  1.00  0.00              
ATOM   3826  CB  GLU B 237     -14.350 -24.938  36.124  1.00  0.00              
ATOM   3827  CG  GLU B 237     -13.406 -23.798  36.478  1.00  0.00              
ATOM   3828  CD  GLU B 237     -12.508 -24.122  37.640  1.00  0.00              
ATOM   3829  OE1 GLU B 237     -13.011 -24.304  38.722  1.00  0.00              
ATOM   3830  OE2 GLU B 237     -11.318 -24.188  37.444  1.00  0.00              
ATOM   3831  H   GLU B 237     -16.401 -23.431  36.302  1.00  0.00              
ATOM   3832  HA  GLU B 237     -14.697 -24.215  34.129  1.00  0.00              
ATOM   3833 1HB  GLU B 237     -14.946 -25.167  37.008  1.00  0.00              
ATOM   3834 2HB  GLU B 237     -13.745 -25.817  35.901  1.00  0.00              
ATOM   3835 1HG  GLU B 237     -12.789 -23.568  35.610  1.00  0.00              
ATOM   3836 2HG  GLU B 237     -13.995 -22.913  36.716  1.00  0.00              
ATOM   3837  N   GLU B 238     -16.960 -26.380  35.102  1.00  0.00              
ATOM   3838  CA  GLU B 238     -17.667 -27.582  34.682  1.00  0.00              
ATOM   3839  C   GLU B 238     -18.258 -27.329  33.304  1.00  0.00              
ATOM   3840  O   GLU B 238     -18.207 -28.181  32.423  1.00  0.00              
ATOM   3841  CB  GLU B 238     -18.767 -27.955  35.680  1.00  0.00              
ATOM   3842  CG  GLU B 238     -18.254 -28.423  37.034  1.00  0.00              
ATOM   3843  CD  GLU B 238     -19.361 -28.711  38.010  1.00  0.00              
ATOM   3844  OE1 GLU B 238     -20.387 -28.082  37.918  1.00  0.00              
ATOM   3845  OE2 GLU B 238     -19.179 -29.562  38.849  1.00  0.00              
ATOM   3846  H   GLU B 238     -17.289 -25.873  35.911  1.00  0.00              
ATOM   3847  HA  GLU B 238     -16.949 -28.400  34.614  1.00  0.00              
ATOM   3848 1HB  GLU B 238     -19.414 -27.094  35.846  1.00  0.00              
ATOM   3849 2HB  GLU B 238     -19.382 -28.751  35.261  1.00  0.00              
ATOM   3850 1HG  GLU B 238     -17.663 -29.328  36.895  1.00  0.00              
ATOM   3851 2HG  GLU B 238     -17.601 -27.656  37.449  1.00  0.00              
ATOM   3852  N   LEU B 239     -18.803 -26.133  33.119  1.00  0.00              
ATOM   3853  CA  LEU B 239     -19.349 -25.723  31.845  1.00  0.00              
ATOM   3854  C   LEU B 239     -18.241 -25.711  30.782  1.00  0.00              
ATOM   3855  O   LEU B 239     -18.403 -26.299  29.724  1.00  0.00              
ATOM   3856  CB  LEU B 239     -19.990 -24.335  31.963  1.00  0.00              
ATOM   3857  CG  LEU B 239     -20.547 -23.745  30.661  1.00  0.00              
ATOM   3858  CD1 LEU B 239     -21.651 -24.648  30.127  1.00  0.00              
ATOM   3859  CD2 LEU B 239     -21.067 -22.340  30.922  1.00  0.00              
ATOM   3860  H   LEU B 239     -18.835 -25.490  33.898  1.00  0.00              
ATOM   3861  HA  LEU B 239     -20.095 -26.454  31.537  1.00  0.00              
ATOM   3862 1HB  LEU B 239     -20.809 -24.391  32.679  1.00  0.00              
ATOM   3863 2HB  LEU B 239     -19.245 -23.639  32.350  1.00  0.00              
ATOM   3864  HG  LEU B 239     -19.756 -23.707  29.912  1.00  0.00              
ATOM   3865 1HD1 LEU B 239     -22.047 -24.229  29.201  1.00  0.00              
ATOM   3866 2HD1 LEU B 239     -21.246 -25.641  29.931  1.00  0.00              
ATOM   3867 3HD1 LEU B 239     -22.451 -24.719  30.863  1.00  0.00              
ATOM   3868 1HD2 LEU B 239     -21.463 -21.921  29.996  1.00  0.00              
ATOM   3869 2HD2 LEU B 239     -21.859 -22.378  31.670  1.00  0.00              
ATOM   3870 3HD2 LEU B 239     -20.254 -21.712  31.286  1.00  0.00              
ATOM   3871  N   GLU B 240     -17.099 -25.106  31.101  1.00  0.00              
ATOM   3872  CA  GLU B 240     -15.967 -25.039  30.164  1.00  0.00              
ATOM   3873  C   GLU B 240     -15.515 -26.420  29.721  1.00  0.00              
ATOM   3874  O   GLU B 240     -15.269 -26.675  28.536  1.00  0.00              
ATOM   3875  CB  GLU B 240     -14.790 -24.297  30.800  1.00  0.00              
ATOM   3876  CG  GLU B 240     -13.602 -24.089  29.872  1.00  0.00              
ATOM   3877  CD  GLU B 240     -12.490 -23.304  30.511  1.00  0.00              
ATOM   3878  OE1 GLU B 240     -12.626 -22.941  31.654  1.00  0.00              
ATOM   3879  OE2 GLU B 240     -11.504 -23.067  29.854  1.00  0.00              
ATOM   3880  H   GLU B 240     -17.008 -24.681  32.012  1.00  0.00              
ATOM   3881  HA  GLU B 240     -16.290 -24.506  29.269  1.00  0.00              
ATOM   3882 1HB  GLU B 240     -15.120 -23.317  31.145  1.00  0.00              
ATOM   3883 2HB  GLU B 240     -14.440 -24.850  31.672  1.00  0.00              
ATOM   3884 1HG  GLU B 240     -13.216 -25.062  29.569  1.00  0.00              
ATOM   3885 2HG  GLU B 240     -13.940 -23.569  28.977  1.00  0.00              
ATOM   3886  N   GLU B 241     -15.371 -27.309  30.691  1.00  0.00              
ATOM   3887  CA  GLU B 241     -14.935 -28.647  30.409  1.00  0.00              
ATOM   3888  C   GLU B 241     -15.981 -29.421  29.585  1.00  0.00              
ATOM   3889  O   GLU B 241     -15.613 -30.171  28.687  1.00  0.00              
ATOM   3890  CB  GLU B 241     -14.639 -29.380  31.719  1.00  0.00              
ATOM   3891  CG  GLU B 241     -13.440 -28.840  32.485  1.00  0.00              
ATOM   3892  CD  GLU B 241     -12.149 -28.987  31.730  1.00  0.00              
ATOM   3893  OE1 GLU B 241     -11.981 -29.982  31.066  1.00  0.00              
ATOM   3894  OE2 GLU B 241     -11.328 -28.104  31.817  1.00  0.00              
ATOM   3895  H   GLU B 241     -15.571 -27.048  31.646  1.00  0.00              
ATOM   3896  HA  GLU B 241     -14.044 -28.595  29.781  1.00  0.00              
ATOM   3897 1HB  GLU B 241     -15.509 -29.320  32.374  1.00  0.00              
ATOM   3898 2HB  GLU B 241     -14.457 -30.435  31.513  1.00  0.00              
ATOM   3899 1HG  GLU B 241     -13.604 -27.784  32.699  1.00  0.00              
ATOM   3900 2HG  GLU B 241     -13.362 -29.366  33.435  1.00  0.00              
ATOM   3901  N   GLU B 242     -17.266 -29.203  29.858  1.00  0.00              
ATOM   3902  CA  GLU B 242     -18.344 -29.782  29.047  1.00  0.00              
ATOM   3903  C   GLU B 242     -18.229 -29.331  27.587  1.00  0.00              
ATOM   3904  O   GLU B 242     -18.286 -30.157  26.678  1.00  0.00              
ATOM   3905  CB  GLU B 242     -19.711 -29.385  29.610  1.00  0.00              
ATOM   3906  CG  GLU B 242     -20.896 -29.905  28.807  1.00  0.00              
ATOM   3907  CD  GLU B 242     -22.220 -29.484  29.381  1.00  0.00              
ATOM   3908  OE1 GLU B 242     -22.227 -28.855  30.412  1.00  0.00              
ATOM   3909  OE2 GLU B 242     -23.227 -29.793  28.788  1.00  0.00              
ATOM   3910  H   GLU B 242     -17.503 -28.621  30.649  1.00  0.00              
ATOM   3911  HA  GLU B 242     -18.270 -30.869  29.098  1.00  0.00              
ATOM   3912 1HB  GLU B 242     -19.808 -29.760  30.629  1.00  0.00              
ATOM   3913 2HB  GLU B 242     -19.786 -28.299  29.652  1.00  0.00              
ATOM   3914 1HG  GLU B 242     -20.821 -29.532  27.786  1.00  0.00              
ATOM   3915 2HG  GLU B 242     -20.849 -30.992  28.773  1.00  0.00              
ATOM   3916  N   ALA B 243     -18.095 -28.016  27.385  1.00  0.00              
ATOM   3917  CA  ALA B 243     -17.941 -27.432  26.061  1.00  0.00              
ATOM   3918  C   ALA B 243     -16.670 -27.932  25.360  1.00  0.00              
ATOM   3919  O   ALA B 243     -16.683 -28.200  24.167  1.00  0.00              
ATOM   3920  CB  ALA B 243     -18.015 -25.903  26.121  1.00  0.00              
ATOM   3921  H   ALA B 243     -18.102 -27.410  28.193  1.00  0.00              
ATOM   3922  HA  ALA B 243     -18.757 -27.794  25.434  1.00  0.00              
ATOM   3923 1HB  ALA B 243     -17.897 -25.493  25.118  1.00  0.00              
ATOM   3924 2HB  ALA B 243     -18.981 -25.601  26.525  1.00  0.00              
ATOM   3925 3HB  ALA B 243     -17.220 -25.526  26.762  1.00  0.00              
ATOM   3926  N   ALA B 244     -15.595 -28.101  26.118  1.00  0.00              
ATOM   3927  CA  ALA B 244     -14.357 -28.673  25.622  1.00  0.00              
ATOM   3928  C   ALA B 244     -14.536 -30.117  25.139  1.00  0.00              
ATOM   3929  O   ALA B 244     -14.014 -30.508  24.087  1.00  0.00              
ATOM   3930  CB  ALA B 244     -13.288 -28.607  26.703  1.00  0.00              
ATOM   3931  H   ALA B 244     -15.652 -27.814  27.085  1.00  0.00              
ATOM   3932  HA  ALA B 244     -14.050 -28.118  24.734  1.00  0.00              
ATOM   3933 1HB  ALA B 244     -12.357 -29.023  26.320  1.00  0.00              
ATOM   3934 2HB  ALA B 244     -13.130 -27.569  26.994  1.00  0.00              
ATOM   3935 3HB  ALA B 244     -13.612 -29.181  27.570  1.00  0.00              
ATOM   3936  N   GLN B 245     -15.294 -30.903  25.894  1.00  0.00              
ATOM   3937  CA  GLN B 245     -15.590 -32.264  25.483  1.00  0.00              
ATOM   3938  C   GLN B 245     -16.448 -32.294  24.212  1.00  0.00              
ATOM   3939  O   GLN B 245     -16.188 -33.094  23.332  1.00  0.00              
ATOM   3940  CB  GLN B 245     -16.298 -33.014  26.615  1.00  0.00              
ATOM   3941  CG  GLN B 245     -16.546 -34.485  26.326  1.00  0.00              
ATOM   3942  CD  GLN B 245     -15.257 -35.273  26.191  1.00  0.00              
ATOM   3943  OE1 GLN B 245     -14.341 -35.138  27.008  1.00  0.00              
ATOM   3944  NE2 GLN B 245     -15.178 -36.104  25.158  1.00  0.00              
ATOM   3945  H   GLN B 245     -15.672 -30.558  26.765  1.00  0.00              
ATOM   3946  HA  GLN B 245     -14.655 -32.755  25.214  1.00  0.00              
ATOM   3947 1HB  GLN B 245     -15.703 -32.945  27.525  1.00  0.00              
ATOM   3948 2HB  GLN B 245     -17.261 -32.544  26.816  1.00  0.00              
ATOM   3949 1HG  GLN B 245     -17.124 -34.913  27.146  1.00  0.00              
ATOM   3950 2HG  GLN B 245     -17.100 -34.573  25.392  1.00  0.00              
ATOM   3951 1HE2 GLN B 245     -14.351 -36.651  25.017  1.00  0.00              
ATOM   3952 2HE2 GLN B 245     -15.944 -36.183  24.520  1.00  0.00              
ATOM   3953  N   LYS B 246     -17.466 -31.437  24.129  1.00  0.00              
ATOM   3954  CA  LYS B 246     -18.324 -31.349  22.947  1.00  0.00              
ATOM   3955  C   LYS B 246     -17.588 -30.886  21.692  1.00  0.00              
ATOM   3956  O   LYS B 246     -17.795 -31.442  20.638  1.00  0.00              
ATOM   3957  CB  LYS B 246     -19.497 -30.408  23.226  1.00  0.00              
ATOM   3958  CG  LYS B 246     -20.524 -30.958  24.207  1.00  0.00              
ATOM   3959  CD  LYS B 246     -21.613 -29.935  24.499  1.00  0.00              
ATOM   3960  CE  LYS B 246     -22.637 -30.481  25.483  1.00  0.00              
ATOM   3961  NZ  LYS B 246     -23.661 -29.463  25.842  1.00  0.00              
ATOM   3962  H   LYS B 246     -17.646 -30.829  24.915  1.00  0.00              
ATOM   3963  HA  LYS B 246     -18.739 -32.337  22.745  1.00  0.00              
ATOM   3964 1HB  LYS B 246     -19.121 -29.467  23.628  1.00  0.00              
ATOM   3965 2HB  LYS B 246     -20.013 -30.183  22.293  1.00  0.00              
ATOM   3966 1HG  LYS B 246     -20.983 -31.855  23.790  1.00  0.00              
ATOM   3967 2HG  LYS B 246     -20.030 -31.225  25.140  1.00  0.00              
ATOM   3968 1HD  LYS B 246     -21.163 -29.034  24.917  1.00  0.00              
ATOM   3969 2HD  LYS B 246     -22.120 -29.669  23.572  1.00  0.00              
ATOM   3970 1HE  LYS B 246     -23.137 -31.344  25.046  1.00  0.00              
ATOM   3971 2HE  LYS B 246     -22.131 -30.804  26.393  1.00  0.00              
ATOM   3972 1HZ  LYS B 246     -24.320 -29.863  26.495  1.00  0.00              
ATOM   3973 2HZ  LYS B 246     -23.209 -28.664  26.266  1.00  0.00              
ATOM   3974 3HZ  LYS B 246     -24.151 -29.169  25.009  1.00  0.00              
ATOM   3975  N   ALA B 247     -16.767 -29.835  21.798  1.00  0.00              
ATOM   3976  CA  ALA B 247     -15.952 -29.400  20.666  1.00  0.00              
ATOM   3977  C   ALA B 247     -14.913 -30.408  20.229  1.00  0.00              
ATOM   3978  O   ALA B 247     -14.698 -30.588  19.030  1.00  0.00              
ATOM   3979  CB  ALA B 247     -15.286 -28.033  20.928  1.00  0.00              
ATOM   3980  H   ALA B 247     -16.705 -29.332  22.671  1.00  0.00              
ATOM   3981  HA  ALA B 247     -16.604 -29.299  19.798  1.00  0.00              
ATOM   3982 1HB  ALA B 247     -14.690 -27.747  20.062  1.00  0.00              
ATOM   3983 2HB  ALA B 247     -16.056 -27.281  21.103  1.00  0.00              
ATOM   3984 3HB  ALA B 247     -14.643 -28.104  21.803  1.00  0.00              
ATOM   3985  N   ALA B 248     -14.204 -31.031  21.171  1.00  0.00              
ATOM   3986  CA  ALA B 248     -13.238 -32.047  20.785  1.00  0.00              
ATOM   3987  C   ALA B 248     -13.943 -33.226  20.051  1.00  0.00              
ATOM   3988  O   ALA B 248     -13.433 -33.730  19.059  1.00  0.00              
ATOM   3989  CB  ALA B 248     -12.484 -32.540  22.011  1.00  0.00              
ATOM   3990  H   ALA B 248     -14.323 -30.812  22.150  1.00  0.00              
ATOM   3991  HA  ALA B 248     -12.526 -31.601  20.089  1.00  0.00              
ATOM   3992 1HB  ALA B 248     -11.754 -33.292  21.711  1.00  0.00              
ATOM   3993 2HB  ALA B 248     -11.969 -31.703  22.483  1.00  0.00              
ATOM   3994 3HB  ALA B 248     -13.186 -32.978  22.718  1.00  0.00              
ATOM   3995  N   ASP B 249     -15.105 -33.640  20.539  1.00  0.00              
ATOM   3996  CA  ASP B 249     -15.820 -34.728  19.882  1.00  0.00              
ATOM   3997  C   ASP B 249     -16.280 -34.334  18.465  1.00  0.00              
ATOM   3998  O   ASP B 249     -16.258 -35.180  17.575  1.00  0.00              
ATOM   3999  CB  ASP B 249     -16.978 -35.200  20.738  1.00  0.00              
ATOM   4000  CG  ASP B 249     -16.498 -36.002  21.970  1.00  0.00              
ATOM   4001  OD1 ASP B 249     -15.342 -36.495  21.977  1.00  0.00              
ATOM   4002  OD2 ASP B 249     -17.266 -36.140  22.928  1.00  0.00              
ATOM   4003  H   ASP B 249     -15.506 -33.215  21.363  1.00  0.00              
ATOM   4004  HA  ASP B 249     -15.130 -35.560  19.741  1.00  0.00              
ATOM   4005 1HB  ASP B 249     -17.556 -34.339  21.076  1.00  0.00              
ATOM   4006 2HB  ASP B 249     -17.642 -35.825  20.140  1.00  0.00              
ATOM   4007  N   TYR B 250     -16.693 -33.072  18.282  1.00  0.00              
ATOM   4008  CA  TYR B 250     -17.041 -32.584  16.920  1.00  0.00              
ATOM   4009  C   TYR B 250     -15.858 -32.566  15.990  1.00  0.00              
ATOM   4010  O   TYR B 250     -16.009 -32.913  14.830  1.00  0.00              
ATOM   4011  CB  TYR B 250     -17.765 -31.230  16.923  1.00  0.00              
ATOM   4012  CG  TYR B 250     -19.211 -31.350  17.330  1.00  0.00              
ATOM   4013  CD1 TYR B 250     -19.971 -32.463  16.941  1.00  0.00              
ATOM   4014  CD2 TYR B 250     -19.831 -30.359  18.096  1.00  0.00              
ATOM   4015  CE1 TYR B 250     -21.300 -32.589  17.310  1.00  0.00              
ATOM   4016  CE2 TYR B 250     -21.168 -30.477  18.470  1.00  0.00              
ATOM   4017  CZ  TYR B 250     -21.893 -31.593  18.070  1.00  0.00              
ATOM   4018  OH  TYR B 250     -23.217 -31.728  18.428  1.00  0.00              
ATOM   4019  H   TYR B 250     -16.773 -32.440  19.066  1.00  0.00              
ATOM   4020  HA  TYR B 250     -17.710 -33.307  16.454  1.00  0.00              
ATOM   4021 1HB  TYR B 250     -17.261 -30.549  17.610  1.00  0.00              
ATOM   4022 2HB  TYR B 250     -17.714 -30.789  15.928  1.00  0.00              
ATOM   4023  HD1 TYR B 250     -19.517 -33.249  16.337  1.00  0.00              
ATOM   4024  HD2 TYR B 250     -19.269 -29.479  18.409  1.00  0.00              
ATOM   4025  HE1 TYR B 250     -21.872 -33.462  16.997  1.00  0.00              
ATOM   4026  HE2 TYR B 250     -21.637 -29.698  19.070  1.00  0.00              
ATOM   4027  HH  TYR B 250     -23.483 -30.973  18.956  1.00  0.00              
ATOM   4028  N   GLY B 251     -14.686 -32.172  16.502  1.00  0.00              
ATOM   4029  CA  GLY B 251     -13.464 -32.237  15.720  1.00  0.00              
ATOM   4030  C   GLY B 251     -13.121 -33.664  15.296  1.00  0.00              
ATOM   4031  O   GLY B 251     -12.780 -33.902  14.124  1.00  0.00              
ATOM   4032  H   GLY B 251     -14.646 -31.824  17.449  1.00  0.00              
ATOM   4033 1HA  GLY B 251     -13.569 -31.616  14.830  1.00  0.00              
ATOM   4034 2HA  GLY B 251     -12.639 -31.829  16.301  1.00  0.00              
ATOM   4035  N   GLN B 252     -13.179 -34.605  16.244  1.00  0.00              
ATOM   4036  CA  GLN B 252     -12.954 -36.049  15.947  1.00  0.00              
ATOM   4037  C   GLN B 252     -13.988 -36.644  14.962  1.00  0.00              
ATOM   4038  O   GLN B 252     -13.640 -37.431  14.076  1.00  0.00              
ATOM   4039  CB  GLN B 252     -12.971 -36.859  17.246  1.00  0.00              
ATOM   4040  CG  GLN B 252     -12.652 -38.333  17.065  1.00  0.00              
ATOM   4041  CD  GLN B 252     -11.223 -38.564  16.611  1.00  0.00              
ATOM   4042  OE1 GLN B 252     -10.273 -38.078  17.232  1.00  0.00              
ATOM   4043  NE2 GLN B 252     -11.061 -39.309  15.523  1.00  0.00              
ATOM   4044  H   GLN B 252     -13.383 -34.324  17.193  1.00  0.00              
ATOM   4045  HA  GLN B 252     -11.983 -36.155  15.463  1.00  0.00              
ATOM   4046 1HB  GLN B 252     -12.246 -36.441  17.945  1.00  0.00              
ATOM   4047 2HB  GLN B 252     -13.954 -36.782  17.710  1.00  0.00              
ATOM   4048 1HG  GLN B 252     -12.795 -38.845  18.016  1.00  0.00              
ATOM   4049 2HG  GLN B 252     -13.321 -38.749  16.311  1.00  0.00              
ATOM   4050 1HE2 GLN B 252     -10.141 -39.496  15.176  1.00  0.00              
ATOM   4051 2HE2 GLN B 252     -11.859 -39.683  15.050  1.00  0.00              
ATOM   4052  N   GLU B 253     -15.252 -36.272  15.116  1.00  0.00              
ATOM   4053  CA  GLU B 253     -16.271 -36.686  14.134  1.00  0.00              
ATOM   4054  C   GLU B 253     -15.926 -36.223  12.696  1.00  0.00              
ATOM   4055  O   GLU B 253     -15.994 -37.007  11.740  1.00  0.00              
ATOM   4056  CB  GLU B 253     -17.640 -36.135  14.539  1.00  0.00              
ATOM   4057  CG  GLU B 253     -18.772 -36.504  13.590  1.00  0.00              
ATOM   4058  CD  GLU B 253     -20.108 -35.981  14.042  1.00  0.00              
ATOM   4059  OE1 GLU B 253     -20.169 -35.392  15.094  1.00  0.00              
ATOM   4060  OE2 GLU B 253     -21.068 -36.172  13.333  1.00  0.00              
ATOM   4061  H   GLU B 253     -15.530 -35.703  15.903  1.00  0.00              
ATOM   4062  HA  GLU B 253     -16.268 -37.774  14.070  1.00  0.00              
ATOM   4063 1HB  GLU B 253     -17.902 -36.503  15.531  1.00  0.00              
ATOM   4064 2HB  GLU B 253     -17.592 -35.047  14.595  1.00  0.00              
ATOM   4065 1HG  GLU B 253     -18.551 -36.099  12.603  1.00  0.00              
ATOM   4066 2HG  GLU B 253     -18.821 -37.588  13.505  1.00  0.00              
ATOM   4067  N   PHE B 254     -15.500 -34.968  12.546  1.00  0.00              
ATOM   4068  CA  PHE B 254     -15.094 -34.440  11.228  1.00  0.00              
ATOM   4069  C   PHE B 254     -13.971 -35.275  10.622  1.00  0.00              
ATOM   4070  O   PHE B 254     -14.063 -35.738   9.487  1.00  0.00              
ATOM   4071  CB  PHE B 254     -14.638 -32.984  11.346  1.00  0.00              
ATOM   4072  CG  PHE B 254     -14.078 -32.419  10.072  1.00  0.00              
ATOM   4073  CD1 PHE B 254     -14.916 -31.879   9.108  1.00  0.00              
ATOM   4074  CD2 PHE B 254     -12.712 -32.428   9.833  1.00  0.00              
ATOM   4075  CE1 PHE B 254     -14.402 -31.359   7.935  1.00  0.00              
ATOM   4076  CE2 PHE B 254     -12.195 -31.909   8.662  1.00  0.00              
ATOM   4077  CZ  PHE B 254     -13.042 -31.374   7.712  1.00  0.00              
ATOM   4078  H   PHE B 254     -15.454 -34.364  13.354  1.00  0.00              
ATOM   4079  HA  PHE B 254     -15.959 -34.465  10.564  1.00  0.00              
ATOM   4080 1HB  PHE B 254     -15.479 -32.363  11.652  1.00  0.00              
ATOM   4081 2HB  PHE B 254     -13.874 -32.904  12.118  1.00  0.00              
ATOM   4082  HD1 PHE B 254     -15.992 -31.866   9.285  1.00  0.00              
ATOM   4083  HD2 PHE B 254     -12.043 -32.851  10.583  1.00  0.00              
ATOM   4084  HE1 PHE B 254     -15.073 -30.937   7.187  1.00  0.00              
ATOM   4085  HE2 PHE B 254     -11.119 -31.921   8.487  1.00  0.00              
ATOM   4086  HZ  PHE B 254     -12.636 -30.965   6.788  1.00  0.00              
ATOM   4087  N   LEU B 255     -12.907 -35.457  11.400  1.00  0.00              
ATOM   4088  CA  LEU B 255     -11.710 -36.159  10.983  1.00  0.00              
ATOM   4089  C   LEU B 255     -12.006 -37.611  10.588  1.00  0.00              
ATOM   4090  O   LEU B 255     -11.429 -38.113   9.638  1.00  0.00              
ATOM   4091  CB  LEU B 255     -10.673 -36.128  12.113  1.00  0.00              
ATOM   4092  CG  LEU B 255     -10.042 -34.760  12.400  1.00  0.00              
ATOM   4093  CD1 LEU B 255      -9.133 -34.864  13.617  1.00  0.00              
ATOM   4094  CD2 LEU B 255      -9.267 -34.291  11.177  1.00  0.00              
ATOM   4095  H   LEU B 255     -12.954 -35.076  12.334  1.00  0.00              
ATOM   4096  HA  LEU B 255     -11.305 -35.660  10.103  1.00  0.00              
ATOM   4097 1HB  LEU B 255     -11.148 -36.473  13.030  1.00  0.00              
ATOM   4098 2HB  LEU B 255      -9.867 -36.819  11.864  1.00  0.00              
ATOM   4099  HG  LEU B 255     -10.826 -34.038  12.631  1.00  0.00              
ATOM   4100 1HD1 LEU B 255      -8.684 -33.892  13.821  1.00  0.00              
ATOM   4101 2HD1 LEU B 255      -9.716 -35.182  14.481  1.00  0.00              
ATOM   4102 3HD1 LEU B 255      -8.346 -35.592  13.422  1.00  0.00              
ATOM   4103 1HD2 LEU B 255      -8.819 -33.318  11.381  1.00  0.00              
ATOM   4104 2HD2 LEU B 255      -8.481 -35.011  10.946  1.00  0.00              
ATOM   4105 3HD2 LEU B 255      -9.944 -34.208  10.327  1.00  0.00              
ATOM   4106  N   LEU B 256     -12.910 -38.275  11.308  1.00  0.00              
ATOM   4107  CA  LEU B 256     -13.374 -39.605  10.891  1.00  0.00              
ATOM   4108  C   LEU B 256     -14.117 -39.562   9.545  1.00  0.00              
ATOM   4109  O   LEU B 256     -13.826 -40.364   8.660  1.00  0.00              
ATOM   4110  CB  LEU B 256     -14.293 -40.198  11.966  1.00  0.00              
ATOM   4111  CG  LEU B 256     -14.851 -41.595  11.666  1.00  0.00              
ATOM   4112  CD1 LEU B 256     -13.701 -42.586  11.540  1.00  0.00              
ATOM   4113  CD2 LEU B 256     -15.809 -42.008  12.774  1.00  0.00              
ATOM   4114  H   LEU B 256     -13.286 -37.865  12.151  1.00  0.00              
ATOM   4115  HA  LEU B 256     -12.503 -40.240  10.733  1.00  0.00              
ATOM   4116 1HB  LEU B 256     -13.740 -40.256  12.902  1.00  0.00              
ATOM   4117 2HB  LEU B 256     -15.140 -39.527  12.109  1.00  0.00              
ATOM   4118  HG  LEU B 256     -15.383 -41.579  10.715  1.00  0.00              
ATOM   4119 1HD1 LEU B 256     -14.098 -43.578  11.327  1.00  0.00              
ATOM   4120 2HD1 LEU B 256     -13.043 -42.277  10.728  1.00  0.00              
ATOM   4121 3HD1 LEU B 256     -13.140 -42.612  12.473  1.00  0.00              
ATOM   4122 1HD2 LEU B 256     -16.206 -43.001  12.561  1.00  0.00              
ATOM   4123 2HD2 LEU B 256     -15.278 -42.027  13.726  1.00  0.00              
ATOM   4124 3HD2 LEU B 256     -16.630 -41.293  12.831  1.00  0.00              
ATOM   4125  N   LYS B 257     -15.050 -38.622   9.384  1.00  0.00              
ATOM   4126  CA  LYS B 257     -15.779 -38.512   8.137  1.00  0.00              
ATOM   4127  C   LYS B 257     -14.870 -38.080   6.991  1.00  0.00              
ATOM   4128  O   LYS B 257     -15.137 -38.416   5.841  1.00  0.00              
ATOM   4129  CB  LYS B 257     -16.941 -37.529   8.289  1.00  0.00              
ATOM   4130  CG  LYS B 257     -18.062 -38.015   9.198  1.00  0.00              
ATOM   4131  CD  LYS B 257     -19.139 -36.953   9.363  1.00  0.00              
ATOM   4132  CE  LYS B 257     -20.266 -37.442  10.261  1.00  0.00              
ATOM   4133  NZ  LYS B 257     -21.280 -36.382  10.509  1.00  0.00              
ATOM   4134  H   LYS B 257     -15.255 -37.976  10.133  1.00  0.00              
ATOM   4135  HA  LYS B 257     -16.118 -39.507   7.846  1.00  0.00              
ATOM   4136 1HB  LYS B 257     -16.569 -36.586   8.692  1.00  0.00              
ATOM   4137 2HB  LYS B 257     -17.371 -37.319   7.310  1.00  0.00              
ATOM   4138 1HG  LYS B 257     -18.512 -38.913   8.772  1.00  0.00              
ATOM   4139 2HG  LYS B 257     -17.655 -38.263  10.177  1.00  0.00              
ATOM   4140 1HD  LYS B 257     -18.701 -36.055   9.800  1.00  0.00              
ATOM   4141 2HD  LYS B 257     -19.551 -36.697   8.387  1.00  0.00              
ATOM   4142 1HE  LYS B 257     -20.757 -38.296   9.797  1.00  0.00              
ATOM   4143 2HE  LYS B 257     -19.855 -37.764  11.218  1.00  0.00              
ATOM   4144 1HZ  LYS B 257     -22.008 -36.745  11.108  1.00  0.00              
ATOM   4145 2HZ  LYS B 257     -20.839 -35.591  10.958  1.00  0.00              
ATOM   4146 3HZ  LYS B 257     -21.683 -36.088   9.630  1.00  0.00              
ATOM   4147  N   LEU B 258     -13.808 -37.345   7.320  1.00  0.00              
ATOM   4148  CA  LEU B 258     -12.760 -36.932   6.393  1.00  0.00              
ATOM   4149  C   LEU B 258     -11.926 -38.102   5.872  1.00  0.00              
ATOM   4150  O   LEU B 258     -11.644 -38.198   4.676  1.00  0.00              
ATOM   4151  CB  LEU B 258     -11.838 -35.916   7.078  1.00  0.00              
ATOM   4152  CG  LEU B 258     -10.679 -35.387   6.223  1.00  0.00              
ATOM   4153  CD1 LEU B 258     -11.236 -34.675   4.997  1.00  0.00              
ATOM   4154  CD2 LEU B 258      -9.819 -34.450   7.057  1.00  0.00              
ATOM   4155  H   LEU B 258     -13.746 -37.066   8.288  1.00  0.00              
ATOM   4156  HA  LEU B 258     -13.227 -36.436   5.543  1.00  0.00              
ATOM   4157 1HB  LEU B 258     -12.435 -35.061   7.391  1.00  0.00              
ATOM   4158 2HB  LEU B 258     -11.410 -36.380   7.966  1.00  0.00              
ATOM   4159  HG  LEU B 258     -10.072 -36.224   5.875  1.00  0.00              
ATOM   4160 1HD1 LEU B 258     -10.413 -34.299   4.390  1.00  0.00              
ATOM   4161 2HD1 LEU B 258     -11.831 -35.374   4.409  1.00  0.00              
ATOM   4162 3HD1 LEU B 258     -11.862 -33.842   5.314  1.00  0.00              
ATOM   4163 1HD2 LEU B 258      -8.995 -34.074   6.449  1.00  0.00              
ATOM   4164 2HD2 LEU B 258     -10.425 -33.612   7.404  1.00  0.00              
ATOM   4165 3HD2 LEU B 258      -9.420 -34.989   7.916  1.00  0.00              
ATOM   4166  N   GLU B 259     -11.513 -38.966   6.798  1.00  0.00              
ATOM   4167  CA  GLU B 259     -10.735 -40.149   6.512  1.00  0.00              
ATOM   4168  C   GLU B 259     -11.508 -41.132   5.638  1.00  0.00              
ATOM   4169  O   GLU B 259     -10.936 -41.717   4.722  1.00  0.00              
ATOM   4170  CB  GLU B 259     -10.313 -40.827   7.818  1.00  0.00              
ATOM   4171  CG  GLU B 259      -9.438 -42.059   7.632  1.00  0.00              
ATOM   4172  CD  GLU B 259      -8.098 -41.738   7.030  1.00  0.00              
ATOM   4173  OE1 GLU B 259      -7.682 -40.608   7.120  1.00  0.00              
ATOM   4174  OE2 GLU B 259      -7.489 -42.626   6.479  1.00  0.00              
ATOM   4175  H   GLU B 259     -11.769 -38.766   7.755  1.00  0.00              
ATOM   4176  HA  GLU B 259      -9.838 -39.850   5.970  1.00  0.00              
ATOM   4177 1HB  GLU B 259      -9.765 -40.117   8.436  1.00  0.00              
ATOM   4178 2HB  GLU B 259     -11.201 -41.128   8.374  1.00  0.00              
ATOM   4179 1HG  GLU B 259      -9.284 -42.532   8.602  1.00  0.00              
ATOM   4180 2HG  GLU B 259      -9.959 -42.768   6.991  1.00  0.00              
ATOM   4181  N   TYR B 260     -12.805 -41.276   5.923  1.00  0.00              
ATOM   4182  CA  TYR B 260     -13.687 -42.226   5.250  1.00  0.00              
ATOM   4183  C   TYR B 260     -14.894 -41.562   4.576  1.00  0.00              
ATOM   4184  O   TYR B 260     -14.964 -41.504   3.338  1.00  0.00              
ATOM   4185  CB  TYR B 260     -14.165 -43.283   6.248  1.00  0.00              
ATOM   4186  CG  TYR B 260     -13.047 -44.104   6.850  1.00  0.00              
ATOM   4187  CD1 TYR B 260     -12.669 -43.900   8.170  1.00  0.00              
ATOM   4188  CD2 TYR B 260     -12.398 -45.061   6.084  1.00  0.00              
ATOM   4189  CE1 TYR B 260     -11.648 -44.649   8.720  1.00  0.00              
ATOM   4190  CE2 TYR B 260     -11.376 -45.810   6.634  1.00  0.00              
ATOM   4191  CZ  TYR B 260     -11.001 -45.607   7.947  1.00  0.00              
ATOM   4192  OH  TYR B 260      -9.984 -46.354   8.495  1.00  0.00              
ATOM   4193  H   TYR B 260     -13.182 -40.684   6.650  1.00  0.00              
ATOM   4194  HA  TYR B 260     -13.132 -42.698   4.439  1.00  0.00              
ATOM   4195 1HB  TYR B 260     -14.708 -42.798   7.060  1.00  0.00              
ATOM   4196 2HB  TYR B 260     -14.857 -43.964   5.752  1.00  0.00              
ATOM   4197  HD1 TYR B 260     -13.179 -43.147   8.772  1.00  0.00              
ATOM   4198  HD2 TYR B 260     -12.694 -45.221   5.047  1.00  0.00              
ATOM   4199  HE1 TYR B 260     -11.352 -44.489   9.756  1.00  0.00              
ATOM   4200  HE2 TYR B 260     -10.866 -46.562   6.032  1.00  0.00              
ATOM   4201  HH  TYR B 260      -9.642 -46.961   7.834  1.00  0.00              
ATOM   4202  N   GLY B 261     -15.830 -41.060   5.383  1.00  0.00              
ATOM   4203  CA  GLY B 261     -17.049 -40.433   4.856  1.00  0.00              
ATOM   4204  C   GLY B 261     -18.200 -40.314   5.842  1.00  0.00              
ATOM   4205  O   GLY B 261     -18.249 -41.017   6.851  1.00  0.00              
ATOM   4206  OXT GLY B 261     -19.081 -39.525   5.644  1.00  0.00              
ATOM   4207  H   GLY B 261     -15.697 -41.113   6.383  1.00  0.00              
ATOM   4208 1HA  GLY B 261     -16.817 -39.428   4.500  1.00  0.00              
ATOM   4209 2HA  GLY B 261     -17.409 -41.001   3.999  1.00  0.00              
TER                                                                             

complete: res ss phi psi omega frag rama seq
   1 L     0.000    0.000    0.000 ----      0.00 G
   2 H     0.000    0.000    0.000 ----      0.00 P
   3 H     0.000    0.000    0.000 ----      0.00 L
   4 H     0.000    0.000    0.000 ----      0.00 G
   5 H     0.000    0.000    0.000 ----      0.00 S
   6 H     0.000    0.000    0.000 ----      0.00 M
   7 H     0.000    0.000    0.000 ----      0.00 S
   8 H     0.000    0.000    0.000 ----      0.00 Q
   9 H     0.000    0.000    0.000 ----      0.00 S
  10 H     0.000    0.000    0.000 ----      0.00 N
  11 H     0.000    0.000    0.000 ----      0.00 R
  12 H     0.000    0.000    0.000 ----      0.00 E
  13 H     0.000    0.000    0.000 ----      0.00 L
  14 H     0.000    0.000    0.000 ----      0.00 V
  15 H     0.000    0.000    0.000 ----      0.00 V
  16 H     0.000    0.000    0.000 ----      0.00 D
  17 H     0.000    0.000    0.000 ----      0.00 F
  18 H     0.000    0.000    0.000 ----      0.00 L
  19 H     0.000    0.000    0.000 ----      0.00 S
  20 H     0.000    0.000    0.000 ----      0.00 Y
  21 H     0.000    0.000    0.000 ----      0.00 K
  22 H     0.000    0.000    0.000 ----      0.00 L
  23 H     0.000    0.000    0.000 ----      0.00 S
  24 H     0.000    0.000    0.000 ----      0.00 Q
  25 H     0.000    0.000    0.000 ----      0.00 K
  26 L     0.000    0.000    0.000 ----      0.00 G
  27 L     0.000    0.000    0.000 ----      0.00 Y
  28 L     0.000    0.000    0.000 ----      0.00 S
  29 L     0.000    0.000    0.000 ----      0.00 W
  30 L     0.000    0.000    0.000 ----      0.00 S
  31 H     0.000    0.000    0.000 ----      0.00 Q
  32 H     0.000    0.000    0.000 ----      0.00 M
  33 H     0.000    0.000    0.000 ----      0.00 A
  34 H     0.000    0.000    0.000 ----      0.00 A
  35 H     0.000    0.000    0.000 ----      0.00 V
  36 H     0.000    0.000    0.000 ----      0.00 K
  37 H     0.000    0.000    0.000 ----      0.00 Q
  38 H     0.000    0.000    0.000 ----      0.00 A
  39 H     0.000    0.000    0.000 ----      0.00 L
  40 H     0.000    0.000    0.000 ----      0.00 R
  41 H     0.000    0.000    0.000 ----      0.00 E
  42 H     0.000    0.000    0.000 ----      0.00 A
  43 H     0.000    0.000    0.000 ----      0.00 G
  44 H     0.000    0.000    0.000 ----      0.00 D
  45 H     0.000    0.000    0.000 ----      0.00 E
  46 H     0.000    0.000    0.000 ----      0.00 F
  47 H     0.000    0.000    0.000 ----      0.00 E
  48 H     0.000    0.000    0.000 ----      0.00 L
  49 H     0.000    0.000    0.000 ----      0.00 R
  50 L     0.000    0.000    0.000 ----      0.00 Y
  51 H     0.000    0.000    0.000 ----      0.00 R
  52 H     0.000    0.000    0.000 ----      0.00 R
  53 H     0.000    0.000    0.000 ----      0.00 A
  54 H     0.000    0.000    0.000 ----      0.00 F
  55 H     0.000    0.000    0.000 ----      0.00 S
  56 H     0.000    0.000    0.000 ----      0.00 D
  57 H     0.000    0.000    0.000 ----      0.00 L
  58 H     0.000    0.000    0.000 ----      0.00 T
  59 L     0.000    0.000    0.000 ----      0.00 S
  60 L     0.000    0.000    0.000 ----      0.00 Q
  61 L     0.000    0.000    0.000 ----      0.00 L
  62 L     0.000    0.000    0.000 ----      0.00 H
  63 L     0.000    0.000    0.000 ----      0.00 I
  64 L     0.000    0.000    0.000 ----      0.00 T
  65 H     0.000    0.000    0.000 ----      0.00 P
  66 H     0.000    0.000    0.000 ----      0.00 G
  67 H     0.000    0.000    0.000 ----      0.00 T
  68 H     0.000    0.000    0.000 ----      0.00 A
  69 H     0.000    0.000    0.000 ----      0.00 Y
  70 H     0.000    0.000    0.000 ----      0.00 Q
  71 H     0.000    0.000    0.000 ----      0.00 S
  72 H     0.000    0.000    0.000 ----      0.00 F
  73 H     0.000    0.000    0.000 ----      0.00 E
  74 H     0.000    0.000    0.000 ----      0.00 Q
  75 H     0.000    0.000    0.000 ----      0.00 V
  76 H     0.000    0.000    0.000 ----      0.00 V
  77 H     0.000    0.000    0.000 ----      0.00 N
  78 H     0.000    0.000    0.000 ----      0.00 E
  79 H     0.000    0.000    0.000 ----      0.00 L
  80 L     0.000    0.000    0.000 ----      0.00 F
  81 L     0.000    0.000    0.000 ----      0.00 R
  82 L     0.000    0.000    0.000 ----      0.00 D
  83 L     0.000    0.000    0.000 ----      0.00 G
  84 L     0.000    0.000    0.000 ----      0.00 V
  85 L     0.000    0.000    0.000 ----      0.00 N
  86 H     0.000    0.000    0.000 ----      0.00 W
  87 H     0.000    0.000    0.000 ----      0.00 G
  88 H     0.000    0.000    0.000 ----      0.00 R
  89 H     0.000    0.000    0.000 ----      0.00 I
  90 H     0.000    0.000    0.000 ----      0.00 V
  91 H     0.000    0.000    0.000 ----      0.00 A
  92 H     0.000    0.000    0.000 ----      0.00 F
  93 H     0.000    0.000    0.000 ----      0.00 F
  94 H     0.000    0.000    0.000 ----      0.00 S
  95 H     0.000    0.000    0.000 ----      0.00 F
  96 H     0.000    0.000    0.000 ----      0.00 G
  97 H     0.000    0.000    0.000 ----      0.00 G
  98 H     0.000    0.000    0.000 ----      0.00 A
  99 H     0.000    0.000    0.000 ----      0.00 L
 100 H     0.000    0.000    0.000 ----      0.00 C
 101 H     0.000    0.000    0.000 ----      0.00 V
 102 H     0.000    0.000    0.000 ----      0.00 E
 103 H     0.000    0.000    0.000 ----      0.00 S
 104 H     0.000    0.000    0.000 ----      0.00 V
 105 H     0.000    0.000    0.000 ----      0.00 D
 106 L     0.000    0.000    0.000 ----      0.00 K
 107 L     0.000    0.000    0.000 ----      0.00 E
 108 L     0.000    0.000    0.000 ----      0.00 M
 109 H     0.000    0.000    0.000 ----      0.00 Q
 110 H     0.000    0.000    0.000 ----      0.00 V
 111 H     0.000    0.000    0.000 ----      0.00 L
 112 H     0.000    0.000    0.000 ----      0.00 V
 113 H     0.000    0.000    0.000 ----      0.00 S
 114 H     0.000    0.000    0.000 ----      0.00 R
 115 H     0.000    0.000    0.000 ----      0.00 I
 116 H     0.000    0.000    0.000 ----      0.00 A
 117 H     0.000    0.000    0.000 ----      0.00 A
 118 H     0.000    0.000    0.000 ----      0.00 W
 119 H     0.000    0.000    0.000 ----      0.00 M
 120 H     0.000    0.000    0.000 ----      0.00 A
 121 H     0.000    0.000    0.000 ----      0.00 T
 122 H     0.000    0.000    0.000 ----      0.00 Y
 123 H     0.000    0.000    0.000 ----      0.00 L
 124 H     0.000    0.000    0.000 ----      0.00 N
 125 H     0.000    0.000    0.000 ----      0.00 D
 126 H     0.000    0.000    0.000 ----      0.00 H
 127 H     0.000    0.000    0.000 ----      0.00 L
 128 H     0.000    0.000    0.000 ----      0.00 E
 129 H     0.000    0.000    0.000 ----      0.00 P
 130 H     0.000    0.000    0.000 ----      0.00 W
 131 H     0.000    0.000    0.000 ----      0.00 I
 132 H     0.000    0.000    0.000 ----      0.00 Q
 133 H     0.000    0.000    0.000 ----      0.00 E
 134 H     0.000    0.000    0.000 ----      0.00 N
 135 L     0.000    0.000    0.000 ----      0.00 G
 136 H     0.000    0.000    0.000 ----      0.00 G
 137 H     0.000    0.000    0.000 ----      0.00 W
 138 H     0.000    0.000    0.000 ----      0.00 D
 139 H     0.000    0.000    0.000 ----      0.00 T
 140 H     0.000    0.000    0.000 ----      0.00 F
 141 H     0.000    0.000    0.000 ----      0.00 V
 142 H     0.000    0.000    0.000 ----      0.00 E
 143 H     0.000    0.000    0.000 ----      0.00 L
 144 H     0.000    0.000    0.000 ----      0.00 Y
 145 L     0.000    0.000    0.000 ----      0.00 G
 146 L     0.000    0.000    0.000 ----      0.00 D
 147 H     0.000    0.000    0.000 ----      0.00 P
 148 H     0.000    0.000    0.000 ----      0.00 K
 149 H     0.000    0.000    0.000 ----      0.00 K
 150 H     0.000    0.000    0.000 ----      0.00 V
 151 H     0.000    0.000    0.000 ----      0.00 L
 152 H     0.000    0.000    0.000 ----      0.00 D
 153 H     0.000    0.000    0.000 ----      0.00 K
 154 H     0.000    0.000    0.000 ----      0.00 A
 155 H     0.000    0.000    0.000 ----      0.00 K
 156 H     0.000    0.000    0.000 ----      0.00 D
 157 H     0.000    0.000    0.000 ----      0.00 Q
 158 H     0.000    0.000    0.000 ----      0.00 A
 159 H     0.000    0.000    0.000 ----      0.00 E
 160 H     0.000    0.000    0.000 ----      0.00 N
 161 H     0.000    0.000    0.000 ----      0.00 R
 162 H     0.000    0.000    0.000 ----      0.00 V
 163 H     0.000    0.000    0.000 ----      0.00 R
 164 H     0.000    0.000    0.000 ----      0.00 E
 165 H     0.000    0.000    0.000 ----      0.00 L
 166 H     0.000    0.000    0.000 ----      0.00 K
 167 H     0.000    0.000    0.000 ----      0.00 Q
 168 H     0.000    0.000    0.000 ----      0.00 K
 169 H     0.000    0.000    0.000 ----      0.00 L
 170 H     0.000    0.000    0.000 ----      0.00 E
 171 H     0.000    0.000    0.000 ----      0.00 E
 172 H     0.000    0.000    0.000 ----      0.00 L
 173 H     0.000    0.000    0.000 ----      0.00 Y
 174 H     0.000    0.000    0.000 ----      0.00 K
 175 H     0.000    0.000    0.000 ----      0.00 E
 176 H     0.000    0.000    0.000 ----      0.00 A
 177 L     0.000    0.000    0.000 ----      0.00 R
 178 L     0.000    0.000    0.000 ----      0.00 K
 179 L     0.000    0.000    0.000 ----      0.00 L
 180 L     0.000    0.000    0.000 ----      0.00 D
 181 L     0.000    0.000    0.000 ----      0.00 L
 182 L     0.000    0.000    0.000 ----      0.00 T
 183 H     0.000    0.000    0.000 ----      0.00 Q
 184 H     0.000    0.000    0.000 ----      0.00 E
 185 H     0.000    0.000    0.000 ----      0.00 M
 186 H     0.000    0.000    0.000 ----      0.00 R
 187 H     0.000    0.000    0.000 ----      0.00 R
 188 H     0.000    0.000    0.000 ----      0.00 Q
 189 H     0.000    0.000    0.000 ----      0.00 L
 190 H     0.000    0.000    0.000 ----      0.00 R
 191 H     0.000    0.000    0.000 ----      0.00 D
 192 H     0.000    0.000    0.000 ----      0.00 Q
 193 H     0.000    0.000    0.000 ----      0.00 Y
 194 H     0.000    0.000    0.000 ----      0.00 I
 195 H     0.000    0.000    0.000 ----      0.00 A
 196 H     0.000    0.000    0.000 ----      0.00 A
 197 H     0.000    0.000    0.000 ----      0.00 M
 198 H     0.000    0.000    0.000 ----      0.00 L
 199 H     0.000    0.000    0.000 ----      0.00 A
 200 H     0.000    0.000    0.000 ----      0.00 A
 201 H     0.000    0.000    0.000 ----      0.00 I
 202 H     0.000    0.000    0.000 ----      0.00 G
 203 H     0.000    0.000    0.000 ----      0.00 D
 204 H     0.000    0.000    0.000 ----      0.00 L
 205 H     0.000    0.000    0.000 ----      0.00 L
 206 H     0.000    0.000    0.000 ----      0.00 N
 207 H     0.000    0.000    0.000 ----      0.00 A
 208 H     0.000    0.000    0.000 ----      0.00 I
 209 H     0.000    0.000    0.000 ----      0.00 M
 210 H     0.000    0.000    0.000 ----      0.00 Q
 211 H     0.000    0.000    0.000 ----      0.00 A
 212 H     0.000    0.000    0.000 ----      0.00 K
 213 H     0.000    0.000    0.000 ----      0.00 R
 214 H     0.000    0.000    0.000 ----      0.00 E
 215 H     0.000    0.000    0.000 ----      0.00 A
 216 H     0.000    0.000    0.000 ----      0.00 D
 217 H     0.000    0.000    0.000 ----      0.00 K
 218 H     0.000    0.000    0.000 ----      0.00 L
 219 H     0.000    0.000    0.000 ----      0.00 K
 220 H     0.000    0.000    0.000 ----      0.00 K
 221 L     0.000    0.000    0.000 ----      0.00 A
 222 L     0.000    0.000    0.000 ----      0.00 G
 223 L     0.000    0.000    0.000 ----      0.00 L
 224 L     0.000    0.000    0.000 ----      0.00 V
 225 L     0.000    0.000    0.000 ----      0.00 N
 226 H     0.000    0.000    0.000 ----      0.00 S
 227 H     0.000    0.000    0.000 ----      0.00 Q
 228 H     0.000    0.000    0.000 ----      0.00 Q
 229 H     0.000    0.000    0.000 ----      0.00 L
 230 H     0.000    0.000    0.000 ----      0.00 D
 231 H     0.000    0.000    0.000 ----      0.00 E
 232 H     0.000    0.000    0.000 ----      0.00 L
 233 H     0.000    0.000    0.000 ----      0.00 K
 234 H     0.000    0.000    0.000 ----      0.00 R
 235 H     0.000    0.000    0.000 ----      0.00 R
 236 H     0.000    0.000    0.000 ----      0.00 L
 237 H     0.000    0.000    0.000 ----      0.00 E
 238 H     0.000    0.000    0.000 ----      0.00 E
 239 H     0.000    0.000    0.000 ----      0.00 L
 240 H     0.000    0.000    0.000 ----      0.00 E
 241 H     0.000    0.000    0.000 ----      0.00 E
 242 H     0.000    0.000    0.000 ----      0.00 E
 243 H     0.000    0.000    0.000 ----      0.00 A
 244 H     0.000    0.000    0.000 ----      0.00 A
 245 H     0.000    0.000    0.000 ----      0.00 Q
 246 H     0.000    0.000    0.000 ----      0.00 K
 247 H     0.000    0.000    0.000 ----      0.00 A
 248 H     0.000    0.000    0.000 ----      0.00 A
 249 H     0.000    0.000    0.000 ----      0.00 D
 250 H     0.000    0.000    0.000 ----      0.00 Y
 251 H     0.000    0.000    0.000 ----      0.00 G
 252 H     0.000    0.000    0.000 ----      0.00 Q
 253 H     0.000    0.000    0.000 ----      0.00 E
 254 H     0.000    0.000    0.000 ----      0.00 F
 255 H     0.000    0.000    0.000 ----      0.00 L
 256 H     0.000    0.000    0.000 ----      0.00 L
 257 H     0.000    0.000    0.000 ----      0.00 K
 258 H     0.000    0.000    0.000 ----      0.00 L
 259 H     0.000    0.000    0.000 ----      0.00 E
 260 L     0.000    0.000    0.000 ----      0.00 Y
 261 L     0.000    0.000    0.000 ----      0.00 G
