# Supplementary material for: Computationally designed high specificity inhibitors delineate the roles of BCL2 family proteins in cancer
Source: eLife. 2016 Nov 2;5:e20352. doi: 10.7554/eLife.20352 (PMC5127641; doi:10.7554/eLife.20352)
Supplement: Supplementary file 2. — PDB models of all computationally designed proteins (CDPs). Please see Supplementary file 1A for descriptions and computational statistics. DOI: http://dx.doi.org/10.7554/eLife.20352.027 [file elife-20352-supp2.gz › CDP_models/X-CDP06.pdb]

ATOM      1  N   SER A   1     -42.097  15.084 -15.748  1.00  0.00           N  
ATOM      2  CA  SER A   1     -41.219  14.819 -16.875  1.00  0.00           C  
ATOM      3  C   SER A   1     -39.812  14.593 -16.356  1.00  0.00           C  
ATOM      4  O   SER A   1     -39.527  14.852 -15.193  1.00  0.00           O  
ATOM      5  CB  SER A   1     -41.241  15.973 -17.858  1.00  0.00           C  
ATOM      6  OG  SER A   1     -40.643  17.114 -17.307  1.00  0.00           O  
ATOM      7 1H   SER A   1     -43.029  15.235 -16.079  1.00  0.00           H  
ATOM      8 2H   SER A   1     -42.087  14.301 -15.126  1.00  0.00           H  
ATOM      9 3H   SER A   1     -41.780  15.899 -15.262  1.00  0.00           H  
ATOM     10  HA  SER A   1     -41.604  13.955 -17.418  1.00  0.00           H  
ATOM     11 1HB  SER A   1     -40.713  15.686 -18.768  1.00  0.00           H  
ATOM     12 2HB  SER A   1     -42.271  16.196 -18.135  1.00  0.00           H  
ATOM     13  HG  SER A   1     -41.183  17.857 -17.587  1.00  0.00           H  
ATOM     14  N   GLN A   2     -38.924  14.131 -17.224  1.00  0.00           N  
ATOM     15  CA  GLN A   2     -37.536  13.925 -16.814  1.00  0.00           C  
ATOM     16  C   GLN A   2     -36.868  15.266 -16.570  1.00  0.00           C  
ATOM     17  O   GLN A   2     -36.077  15.422 -15.638  1.00  0.00           O  
ATOM     18  CB  GLN A   2     -36.762  13.134 -17.872  1.00  0.00           C  
ATOM     19  CG  GLN A   2     -35.347  12.765 -17.461  1.00  0.00           C  
ATOM     20  CD  GLN A   2     -35.316  11.851 -16.250  1.00  0.00           C  
ATOM     21  OE1 GLN A   2     -36.010  10.832 -16.206  1.00  0.00           O  
ATOM     22  NE2 GLN A   2     -34.508  12.211 -15.259  1.00  0.00           N  
ATOM     23  H   GLN A   2     -39.193  13.917 -18.174  1.00  0.00           H  
ATOM     24  HA  GLN A   2     -37.531  13.363 -15.880  1.00  0.00           H  
ATOM     25 1HB  GLN A   2     -37.297  12.212 -18.101  1.00  0.00           H  
ATOM     26 2HB  GLN A   2     -36.705  13.716 -18.791  1.00  0.00           H  
ATOM     27 1HG  GLN A   2     -34.862  12.250 -18.290  1.00  0.00           H  
ATOM     28 2HG  GLN A   2     -34.801  13.676 -17.216  1.00  0.00           H  
ATOM     29 1HE2 GLN A   2     -34.445  11.648 -14.435  1.00  0.00           H  
ATOM     30 2HE2 GLN A   2     -33.963  13.046 -15.336  1.00  0.00           H  
ATOM     31  N   MET A   3     -37.211  16.243 -17.403  1.00  0.00           N  
ATOM     32  CA  MET A   3     -36.700  17.593 -17.233  1.00  0.00           C  
ATOM     33  C   MET A   3     -37.088  18.181 -15.871  1.00  0.00           C  
ATOM     34  O   MET A   3     -36.272  18.812 -15.195  1.00  0.00           O  
ATOM     35  CB  MET A   3     -37.206  18.485 -18.365  1.00  0.00           C  
ATOM     36  CG  MET A   3     -36.620  18.162 -19.732  1.00  0.00           C  
ATOM     37  SD  MET A   3     -37.377  19.122 -21.058  1.00  0.00           S  
ATOM     38  CE  MET A   3     -36.749  20.758 -20.692  1.00  0.00           C  
ATOM     39  H   MET A   3     -37.838  16.047 -18.170  1.00  0.00           H  
ATOM     40  HA  MET A   3     -35.611  17.559 -17.278  1.00  0.00           H  
ATOM     41 1HB  MET A   3     -38.290  18.400 -18.438  1.00  0.00           H  
ATOM     42 2HB  MET A   3     -36.974  19.527 -18.139  1.00  0.00           H  
ATOM     43 1HG  MET A   3     -35.550  18.367 -19.726  1.00  0.00           H  
ATOM     44 2HG  MET A   3     -36.763  17.104 -19.948  1.00  0.00           H  
ATOM     45 1HE  MET A   3     -37.130  21.467 -21.428  1.00  0.00           H  
ATOM     46 2HE  MET A   3     -37.073  21.059 -19.695  1.00  0.00           H  
ATOM     47 3HE  MET A   3     -35.659  20.747 -20.731  1.00  0.00           H  
ATOM     48  N   ALA A   4     -38.339  17.982 -15.470  1.00  0.00           N  
ATOM     49  CA  ALA A   4     -38.800  18.418 -14.150  1.00  0.00           C  
ATOM     50  C   ALA A   4     -38.022  17.746 -13.005  1.00  0.00           C  
ATOM     51  O   ALA A   4     -37.655  18.398 -12.017  1.00  0.00           O  
ATOM     52  CB  ALA A   4     -40.296  18.159 -14.008  1.00  0.00           C  
ATOM     53  H   ALA A   4     -38.988  17.519 -16.090  1.00  0.00           H  
ATOM     54  HA  ALA A   4     -38.615  19.489 -14.063  1.00  0.00           H  
ATOM     55 1HB  ALA A   4     -40.631  18.486 -13.024  1.00  0.00           H  
ATOM     56 2HB  ALA A   4     -40.836  18.711 -14.777  1.00  0.00           H  
ATOM     57 3HB  ALA A   4     -40.493  17.094 -14.122  1.00  0.00           H  
ATOM     58  N   ALA A   5     -37.764  16.449 -13.153  1.00  0.00           N  
ATOM     59  CA  ALA A   5     -36.967  15.698 -12.189  1.00  0.00           C  
ATOM     60  C   ALA A   5     -35.562  16.279 -12.042  1.00  0.00           C  
ATOM     61  O   ALA A   5     -35.030  16.334 -10.934  1.00  0.00           O  
ATOM     62  CB  ALA A   5     -36.888  14.232 -12.599  1.00  0.00           C  
ATOM     63  H   ALA A   5     -38.135  15.972 -13.963  1.00  0.00           H  
ATOM     64  HA  ALA A   5     -37.455  15.769 -11.217  1.00  0.00           H  
ATOM     65 1HB  ALA A   5     -36.291  13.682 -11.872  1.00  0.00           H  
ATOM     66 2HB  ALA A   5     -37.893  13.810 -12.637  1.00  0.00           H  
ATOM     67 3HB  ALA A   5     -36.426  14.154 -13.582  1.00  0.00           H  
ATOM     68  N   VAL A   6     -34.965  16.717 -13.154  1.00  0.00           N  
ATOM     69  CA  VAL A   6     -33.658  17.377 -13.103  1.00  0.00           C  
ATOM     70  C   VAL A   6     -33.748  18.683 -12.330  1.00  0.00           C  
ATOM     71  O   VAL A   6     -32.872  18.992 -11.509  1.00  0.00           O  
ATOM     72  CB  VAL A   6     -33.137  17.660 -14.525  1.00  0.00           C  
ATOM     73  CG1 VAL A   6     -31.880  18.515 -14.471  1.00  0.00           C  
ATOM     74  CG2 VAL A   6     -32.867  16.349 -15.248  1.00  0.00           C  
ATOM     75  H   VAL A   6     -35.419  16.593 -14.048  1.00  0.00           H  
ATOM     76  HA  VAL A   6     -32.957  16.717 -12.590  1.00  0.00           H  
ATOM     77  HB  VAL A   6     -33.889  18.229 -15.070  1.00  0.00           H  
ATOM     78 1HG1 VAL A   6     -31.525  18.706 -15.484  1.00  0.00           H  
ATOM     79 2HG1 VAL A   6     -32.105  19.462 -13.981  1.00  0.00           H  
ATOM     80 3HG1 VAL A   6     -31.107  17.990 -13.910  1.00  0.00           H  
ATOM     81 1HG2 VAL A   6     -32.500  16.557 -16.253  1.00  0.00           H  
ATOM     82 2HG2 VAL A   6     -32.119  15.778 -14.699  1.00  0.00           H  
ATOM     83 3HG2 VAL A   6     -33.790  15.772 -15.312  1.00  0.00           H  
ATOM     84  N   LYS A   7     -34.801  19.457 -12.597  1.00  0.00           N  
ATOM     85  CA  LYS A   7     -34.985  20.728 -11.911  1.00  0.00           C  
ATOM     86  C   LYS A   7     -35.137  20.480 -10.435  1.00  0.00           C  
ATOM     87  O   LYS A   7     -34.628  21.240  -9.611  1.00  0.00           O  
ATOM     88  CB  LYS A   7     -36.203  21.479 -12.452  1.00  0.00           C  
ATOM     89  CG  LYS A   7     -36.033  22.019 -13.865  1.00  0.00           C  
ATOM     90  CD  LYS A   7     -37.294  22.721 -14.345  1.00  0.00           C  
ATOM     91  CE  LYS A   7     -37.131  23.247 -15.763  1.00  0.00           C  
ATOM     92  NZ  LYS A   7     -38.364  23.921 -16.252  1.00  0.00           N  
ATOM     93  H   LYS A   7     -35.482  19.165 -13.283  1.00  0.00           H  
ATOM     94  HA  LYS A   7     -34.122  21.361 -12.117  1.00  0.00           H  
ATOM     95 1HB  LYS A   7     -37.070  20.817 -12.449  1.00  0.00           H  
ATOM     96 2HB  LYS A   7     -36.432  22.320 -11.797  1.00  0.00           H  
ATOM     97 1HG  LYS A   7     -35.203  22.726 -13.887  1.00  0.00           H  
ATOM     98 2HG  LYS A   7     -35.805  21.197 -14.544  1.00  0.00           H  
ATOM     99 1HD  LYS A   7     -38.132  22.023 -14.318  1.00  0.00           H  
ATOM    100 2HD  LYS A   7     -37.519  23.557 -13.682  1.00  0.00           H  
ATOM    101 1HE  LYS A   7     -36.306  23.957 -15.795  1.00  0.00           H  
ATOM    102 2HE  LYS A   7     -36.896  22.419 -16.433  1.00  0.00           H  
ATOM    103 1HZ  LYS A   7     -38.216  24.254 -17.194  1.00  0.00           H  
ATOM    104 2HZ  LYS A   7     -39.133  23.266 -16.244  1.00  0.00           H  
ATOM    105 3HZ  LYS A   7     -38.582  24.702 -15.650  1.00  0.00           H  
ATOM    106  N   GLN A   8     -35.861  19.421 -10.096  1.00  0.00           N  
ATOM    107  CA  GLN A   8     -36.077  19.101  -8.688  1.00  0.00           C  
ATOM    108  C   GLN A   8     -34.770  18.707  -8.009  1.00  0.00           C  
ATOM    109  O   GLN A   8     -34.503  19.118  -6.884  1.00  0.00           O  
ATOM    110  CB  GLN A   8     -37.102  17.973  -8.545  1.00  0.00           C  
ATOM    111  CG  GLN A   8     -38.521  18.371  -8.915  1.00  0.00           C  
ATOM    112  CD  GLN A   8     -39.472  17.189  -8.914  1.00  0.00           C  
ATOM    113  OE1 GLN A   8     -39.057  16.040  -9.085  1.00  0.00           O  
ATOM    114  NE2 GLN A   8     -40.757  17.465  -8.722  1.00  0.00           N  
ATOM    115  H   GLN A   8     -36.270  18.827 -10.804  1.00  0.00           H  
ATOM    116  HA  GLN A   8     -36.433  19.997  -8.180  1.00  0.00           H  
ATOM    117 1HB  GLN A   8     -36.812  17.135  -9.178  1.00  0.00           H  
ATOM    118 2HB  GLN A   8     -37.110  17.617  -7.515  1.00  0.00           H  
ATOM    119 1HG  GLN A   8     -38.883  19.101  -8.191  1.00  0.00           H  
ATOM    120 2HG  GLN A   8     -38.517  18.806  -9.914  1.00  0.00           H  
ATOM    121 1HE2 GLN A   8     -41.432  16.726  -8.712  1.00  0.00           H  
ATOM    122 2HE2 GLN A   8     -41.051  18.411  -8.588  1.00  0.00           H  
ATOM    123  N   ALA A   9     -33.959  17.910  -8.692  1.00  0.00           N  
ATOM    124  CA  ALA A   9     -32.666  17.513  -8.132  1.00  0.00           C  
ATOM    125  C   ALA A   9     -31.787  18.737  -7.958  1.00  0.00           C  
ATOM    126  O   ALA A   9     -31.084  18.871  -6.966  1.00  0.00           O  
ATOM    127  CB  ALA A   9     -31.983  16.489  -9.021  1.00  0.00           C  
ATOM    128  H   ALA A   9     -34.225  17.569  -9.605  1.00  0.00           H  
ATOM    129  HA  ALA A   9     -32.844  17.063  -7.155  1.00  0.00           H  
ATOM    130 1HB  ALA A   9     -31.024  16.209  -8.584  1.00  0.00           H  
ATOM    131 2HB  ALA A   9     -32.614  15.604  -9.108  1.00  0.00           H  
ATOM    132 3HB  ALA A   9     -31.820  16.917 -10.009  1.00  0.00           H  
ATOM    133  N   LEU A  10     -31.838  19.652  -8.922  1.00  0.00           N  
ATOM    134  CA  LEU A  10     -31.065  20.876  -8.789  1.00  0.00           C  
ATOM    135  C   LEU A  10     -31.541  21.708  -7.602  1.00  0.00           C  
ATOM    136  O   LEU A  10     -30.723  22.244  -6.853  1.00  0.00           O  
ATOM    137  CB  LEU A  10     -31.164  21.705 -10.076  1.00  0.00           C  
ATOM    138  CG  LEU A  10     -30.377  21.165 -11.277  1.00  0.00           C  
ATOM    139  CD1 LEU A  10     -30.802  21.905 -12.538  1.00  0.00           C  
ATOM    140  CD2 LEU A  10     -28.886  21.332 -11.022  1.00  0.00           C  
ATOM    141  H   LEU A  10     -32.404  19.514  -9.747  1.00  0.00           H  
ATOM    142  HA  LEU A  10     -30.033  20.610  -8.562  1.00  0.00           H  
ATOM    143 1HB  LEU A  10     -32.211  21.768 -10.368  1.00  0.00           H  
ATOM    144 2HB  LEU A  10     -30.805  22.713  -9.870  1.00  0.00           H  
ATOM    145  HG  LEU A  10     -30.605  20.109 -11.417  1.00  0.00           H  
ATOM    146 1HD1 LEU A  10     -30.243  21.522 -13.391  1.00  0.00           H  
ATOM    147 2HD1 LEU A  10     -31.869  21.754 -12.706  1.00  0.00           H  
ATOM    148 3HD1 LEU A  10     -30.601  22.970 -12.420  1.00  0.00           H  
ATOM    149 1HD2 LEU A  10     -28.326  20.948 -11.876  1.00  0.00           H  
ATOM    150 2HD2 LEU A  10     -28.656  22.388 -10.883  1.00  0.00           H  
ATOM    151 3HD2 LEU A  10     -28.606  20.778 -10.126  1.00  0.00           H  
ATOM    152  N   ARG A  11     -32.858  21.801  -7.420  1.00  0.00           N  
ATOM    153  CA  ARG A  11     -33.414  22.513  -6.276  1.00  0.00           C  
ATOM    154  C   ARG A  11     -32.946  21.920  -4.957  1.00  0.00           C  
ATOM    155  O   ARG A  11     -32.507  22.649  -4.061  1.00  0.00           O  
ATOM    156  CB  ARG A  11     -34.934  22.489  -6.322  1.00  0.00           C  
ATOM    157  CG  ARG A  11     -35.620  23.308  -5.240  1.00  0.00           C  
ATOM    158  CD  ARG A  11     -37.063  22.973  -5.130  1.00  0.00           C  
ATOM    159  NE  ARG A  11     -37.272  21.658  -4.546  1.00  0.00           N  
ATOM    160  CZ  ARG A  11     -38.410  20.945  -4.656  1.00  0.00           C  
ATOM    161  NH1 ARG A  11     -39.429  21.431  -5.328  1.00  0.00           N  
ATOM    162  NH2 ARG A  11     -38.500  19.755  -4.087  1.00  0.00           N  
ATOM    163  H   ARG A  11     -33.486  21.371  -8.084  1.00  0.00           H  
ATOM    164  HA  ARG A  11     -33.086  23.552  -6.323  1.00  0.00           H  
ATOM    165 1HB  ARG A  11     -35.275  22.865  -7.286  1.00  0.00           H  
ATOM    166 2HB  ARG A  11     -35.285  21.461  -6.230  1.00  0.00           H  
ATOM    167 1HG  ARG A  11     -35.148  23.109  -4.278  1.00  0.00           H  
ATOM    168 2HG  ARG A  11     -35.531  24.369  -5.476  1.00  0.00           H  
ATOM    169 1HD  ARG A  11     -37.560  23.709  -4.499  1.00  0.00           H  
ATOM    170 2HD  ARG A  11     -37.515  22.982  -6.121  1.00  0.00           H  
ATOM    171  HE  ARG A  11     -36.510  21.250  -4.022  1.00  0.00           H  
ATOM    172 1HH1 ARG A  11     -39.360  22.341  -5.762  1.00  0.00           H  
ATOM    173 2HH1 ARG A  11     -40.282  20.897  -5.409  1.00  0.00           H  
ATOM    174 1HH2 ARG A  11     -37.716  19.381  -3.570  1.00  0.00           H  
ATOM    175 2HH2 ARG A  11     -39.352  19.220  -4.169  1.00  0.00           H  
ATOM    176  N   GLU A  12     -33.062  20.602  -4.823  1.00  0.00           N  
ATOM    177  CA  GLU A  12     -32.694  19.966  -3.562  1.00  0.00           C  
ATOM    178  C   GLU A  12     -31.193  20.065  -3.312  1.00  0.00           C  
ATOM    179  O   GLU A  12     -30.759  20.329  -2.190  1.00  0.00           O  
ATOM    180  CB  GLU A  12     -33.126  18.498  -3.560  1.00  0.00           C  
ATOM    181  CG  GLU A  12     -34.633  18.285  -3.541  1.00  0.00           C  
ATOM    182  CD  GLU A  12     -35.278  18.781  -2.277  1.00  0.00           C  
ATOM    183  OE1 GLU A  12     -34.685  18.639  -1.235  1.00  0.00           O  
ATOM    184  OE2 GLU A  12     -36.366  19.302  -2.353  1.00  0.00           O  
ATOM    185  H   GLU A  12     -33.402  20.029  -5.582  1.00  0.00           H  
ATOM    186  HA  GLU A  12     -33.195  20.493  -2.750  1.00  0.00           H  
ATOM    187 1HB  GLU A  12     -32.729  18.000  -4.445  1.00  0.00           H  
ATOM    188 2HB  GLU A  12     -32.707  17.997  -2.687  1.00  0.00           H  
ATOM    189 1HG  GLU A  12     -35.074  18.809  -4.389  1.00  0.00           H  
ATOM    190 2HG  GLU A  12     -34.841  17.223  -3.657  1.00  0.00           H  
ATOM    191  N   ALA A  13     -30.409  19.868  -4.370  1.00  0.00           N  
ATOM    192  CA  ALA A  13     -28.953  19.933  -4.256  1.00  0.00           C  
ATOM    193  C   ALA A  13     -28.492  21.333  -3.875  1.00  0.00           C  
ATOM    194  O   ALA A  13     -27.629  21.492  -3.009  1.00  0.00           O  
ATOM    195  CB  ALA A  13     -28.309  19.494  -5.547  1.00  0.00           C  
ATOM    196  H   ALA A  13     -30.823  19.669  -5.270  1.00  0.00           H  
ATOM    197  HA  ALA A  13     -28.645  19.257  -3.459  1.00  0.00           H  
ATOM    198 1HB  ALA A  13     -27.224  19.547  -5.448  1.00  0.00           H  
ATOM    199 2HB  ALA A  13     -28.603  18.468  -5.770  1.00  0.00           H  
ATOM    200 3HB  ALA A  13     -28.632  20.148  -6.355  1.00  0.00           H  
ATOM    201  N   GLY A  14     -29.049  22.347  -4.539  1.00  0.00           N  
ATOM    202  CA  GLY A  14     -28.686  23.728  -4.242  1.00  0.00           C  
ATOM    203  C   GLY A  14     -29.057  24.150  -2.829  1.00  0.00           C  
ATOM    204  O   GLY A  14     -28.245  24.742  -2.111  1.00  0.00           O  
ATOM    205  H   GLY A  14     -29.732  22.162  -5.259  1.00  0.00           H  
ATOM    206 1HA  GLY A  14     -27.612  23.859  -4.376  1.00  0.00           H  
ATOM    207 2HA  GLY A  14     -29.182  24.394  -4.948  1.00  0.00           H  
ATOM    208  N   ASP A  15     -30.285  23.845  -2.411  1.00  0.00           N  
ATOM    209  CA  ASP A  15     -30.731  24.228  -1.071  1.00  0.00           C  
ATOM    210  C   ASP A  15     -29.859  23.552  -0.005  1.00  0.00           C  
ATOM    211  O   ASP A  15     -29.471  24.160   1.006  1.00  0.00           O  
ATOM    212  CB  ASP A  15     -32.200  23.851  -0.862  1.00  0.00           C  
ATOM    213  CG  ASP A  15     -33.157  24.748  -1.636  1.00  0.00           C  
ATOM    214  OD1 ASP A  15     -32.734  25.785  -2.089  1.00  0.00           O  
ATOM    215  OD2 ASP A  15     -34.302  24.387  -1.766  1.00  0.00           O  
ATOM    216  H   ASP A  15     -30.920  23.345  -3.017  1.00  0.00           H  
ATOM    217  HA  ASP A  15     -30.667  25.313  -0.982  1.00  0.00           H  
ATOM    218 1HB  ASP A  15     -32.359  22.819  -1.175  1.00  0.00           H  
ATOM    219 2HB  ASP A  15     -32.444  23.913   0.198  1.00  0.00           H  
ATOM    220  N   GLU A  16     -29.545  22.286  -0.247  1.00  0.00           N  
ATOM    221  CA  GLU A  16     -28.756  21.504   0.694  1.00  0.00           C  
ATOM    222  C   GLU A  16     -27.345  22.054   0.771  1.00  0.00           C  
ATOM    223  O   GLU A  16     -26.752  22.133   1.846  1.00  0.00           O  
ATOM    224  CB  GLU A  16     -28.723  20.030   0.283  1.00  0.00           C  
ATOM    225  CG  GLU A  16     -27.958  19.127   1.241  1.00  0.00           C  
ATOM    226  CD  GLU A  16     -28.597  19.041   2.599  1.00  0.00           C  
ATOM    227  OE1 GLU A  16     -29.764  19.331   2.705  1.00  0.00           O  
ATOM    228  OE2 GLU A  16     -27.916  18.685   3.532  1.00  0.00           O  
ATOM    229  H   GLU A  16     -29.861  21.853  -1.103  1.00  0.00           H  
ATOM    230  HA  GLU A  16     -29.229  21.562   1.675  1.00  0.00           H  
ATOM    231 1HB  GLU A  16     -29.742  19.651   0.207  1.00  0.00           H  
ATOM    232 2HB  GLU A  16     -28.265  19.937  -0.702  1.00  0.00           H  
ATOM    233 1HG  GLU A  16     -27.903  18.126   0.814  1.00  0.00           H  
ATOM    234 2HG  GLU A  16     -26.942  19.505   1.346  1.00  0.00           H  
ATOM    235  N   PHE A  17     -26.831  22.420  -0.399  1.00  0.00           N  
ATOM    236  CA  PHE A  17     -25.492  22.970  -0.582  1.00  0.00           C  
ATOM    237  C   PHE A  17     -25.379  24.248   0.235  1.00  0.00           C  
ATOM    238  O   PHE A  17     -24.491  24.386   1.070  1.00  0.00           O  
ATOM    239  CB  PHE A  17     -25.206  23.256  -2.057  1.00  0.00           C  
ATOM    240  CG  PHE A  17     -23.834  23.811  -2.312  1.00  0.00           C  
ATOM    241  CD1 PHE A  17     -22.732  22.972  -2.380  1.00  0.00           C  
ATOM    242  CD2 PHE A  17     -23.642  25.174  -2.485  1.00  0.00           C  
ATOM    243  CE1 PHE A  17     -21.469  23.482  -2.615  1.00  0.00           C  
ATOM    244  CE2 PHE A  17     -22.382  25.686  -2.720  1.00  0.00           C  
ATOM    245  CZ  PHE A  17     -21.294  24.839  -2.785  1.00  0.00           C  
ATOM    246  H   PHE A  17     -27.428  22.300  -1.205  1.00  0.00           H  
ATOM    247  HA  PHE A  17     -24.765  22.236  -0.230  1.00  0.00           H  
ATOM    248 1HB  PHE A  17     -25.314  22.337  -2.633  1.00  0.00           H  
ATOM    249 2HB  PHE A  17     -25.938  23.968  -2.438  1.00  0.00           H  
ATOM    250  HD1 PHE A  17     -22.871  21.899  -2.246  1.00  0.00           H  
ATOM    251  HD2 PHE A  17     -24.502  25.843  -2.433  1.00  0.00           H  
ATOM    252  HE1 PHE A  17     -20.612  22.812  -2.665  1.00  0.00           H  
ATOM    253  HE2 PHE A  17     -22.245  26.759  -2.854  1.00  0.00           H  
ATOM    254  HZ  PHE A  17     -20.299  25.242  -2.969  1.00  0.00           H  
ATOM    255  N   GLU A  18     -26.306  25.174   0.013  1.00  0.00           N  
ATOM    256  CA  GLU A  18     -26.252  26.480   0.658  1.00  0.00           C  
ATOM    257  C   GLU A  18     -26.526  26.416   2.164  1.00  0.00           C  
ATOM    258  O   GLU A  18     -25.945  27.171   2.941  1.00  0.00           O  
ATOM    259  CB  GLU A  18     -27.256  27.426  -0.005  1.00  0.00           C  
ATOM    260  CG  GLU A  18     -26.901  27.821  -1.432  1.00  0.00           C  
ATOM    261  CD  GLU A  18     -27.919  28.733  -2.057  1.00  0.00           C  
ATOM    262  OE1 GLU A  18     -28.906  29.014  -1.422  1.00  0.00           O  
ATOM    263  OE2 GLU A  18     -27.709  29.149  -3.172  1.00  0.00           O  
ATOM    264  H   GLU A  18     -27.067  24.968  -0.617  1.00  0.00           H  
ATOM    265  HA  GLU A  18     -25.240  26.874   0.558  1.00  0.00           H  
ATOM    266 1HB  GLU A  18     -28.240  26.958  -0.023  1.00  0.00           H  
ATOM    267 2HB  GLU A  18     -27.338  28.340   0.584  1.00  0.00           H  
ATOM    268 1HG  GLU A  18     -25.933  28.323  -1.429  1.00  0.00           H  
ATOM    269 2HG  GLU A  18     -26.809  26.918  -2.035  1.00  0.00           H  
ATOM    270  N   LEU A  19     -27.395  25.500   2.579  1.00  0.00           N  
ATOM    271  CA  LEU A  19     -27.676  25.314   4.000  1.00  0.00           C  
ATOM    272  C   LEU A  19     -26.505  24.661   4.735  1.00  0.00           C  
ATOM    273  O   LEU A  19     -26.087  25.120   5.804  1.00  0.00           O  
ATOM    274  CB  LEU A  19     -28.935  24.456   4.177  1.00  0.00           C  
ATOM    275  CG  LEU A  19     -29.350  24.173   5.626  1.00  0.00           C  
ATOM    276  CD1 LEU A  19     -29.624  25.488   6.342  1.00  0.00           C  
ATOM    277  CD2 LEU A  19     -30.581  23.279   5.637  1.00  0.00           C  
ATOM    278  H   LEU A  19     -27.872  24.920   1.903  1.00  0.00           H  
ATOM    279  HA  LEU A  19     -27.834  26.292   4.453  1.00  0.00           H  
ATOM    280 1HB  LEU A  19     -29.768  24.956   3.685  1.00  0.00           H  
ATOM    281 2HB  LEU A  19     -28.774  23.496   3.685  1.00  0.00           H  
ATOM    282  HG  LEU A  19     -28.534  23.673   6.147  1.00  0.00           H  
ATOM    283 1HD1 LEU A  19     -29.918  25.287   7.373  1.00  0.00           H  
ATOM    284 2HD1 LEU A  19     -28.721  26.100   6.337  1.00  0.00           H  
ATOM    285 3HD1 LEU A  19     -30.426  26.020   5.833  1.00  0.00           H  
ATOM    286 1HD2 LEU A  19     -30.876  23.077   6.667  1.00  0.00           H  
ATOM    287 2HD2 LEU A  19     -31.399  23.778   5.117  1.00  0.00           H  
ATOM    288 3HD2 LEU A  19     -30.353  22.339   5.134  1.00  0.00           H  
ATOM    289  N   ARG A  20     -25.982  23.585   4.160  1.00  0.00           N  
ATOM    290  CA  ARG A  20     -24.857  22.868   4.740  1.00  0.00           C  
ATOM    291  C   ARG A  20     -23.638  23.766   4.911  1.00  0.00           C  
ATOM    292  O   ARG A  20     -22.921  23.674   5.914  1.00  0.00           O  
ATOM    293  CB  ARG A  20     -24.484  21.677   3.870  1.00  0.00           C  
ATOM    294  CG  ARG A  20     -23.271  20.893   4.345  1.00  0.00           C  
ATOM    295  CD  ARG A  20     -23.430  20.430   5.747  1.00  0.00           C  
ATOM    296  NE  ARG A  20     -24.611  19.597   5.912  1.00  0.00           N  
ATOM    297  CZ  ARG A  20     -24.644  18.267   5.700  1.00  0.00           C  
ATOM    298  NH1 ARG A  20     -23.557  17.635   5.316  1.00  0.00           N  
ATOM    299  NH2 ARG A  20     -25.770  17.597   5.878  1.00  0.00           N  
ATOM    300  H   ARG A  20     -26.380  23.257   3.292  1.00  0.00           H  
ATOM    301  HA  ARG A  20     -25.148  22.508   5.727  1.00  0.00           H  
ATOM    302 1HB  ARG A  20     -25.324  20.985   3.821  1.00  0.00           H  
ATOM    303 2HB  ARG A  20     -24.281  22.017   2.855  1.00  0.00           H  
ATOM    304 1HG  ARG A  20     -23.131  20.019   3.709  1.00  0.00           H  
ATOM    305 2HG  ARG A  20     -22.385  21.527   4.292  1.00  0.00           H  
ATOM    306 1HD  ARG A  20     -22.558  19.846   6.039  1.00  0.00           H  
ATOM    307 2HD  ARG A  20     -23.527  21.292   6.406  1.00  0.00           H  
ATOM    308  HE  ARG A  20     -25.467  20.048   6.207  1.00  0.00           H  
ATOM    309 1HH1 ARG A  20     -22.697  18.147   5.180  1.00  0.00           H  
ATOM    310 2HH1 ARG A  20     -23.582  16.638   5.157  1.00  0.00           H  
ATOM    311 1HH2 ARG A  20     -26.605  18.083   6.174  1.00  0.00           H  
ATOM    312 2HH2 ARG A  20     -25.795  16.601   5.720  1.00  0.00           H  
ATOM    313  N   TYR A  21     -23.397  24.622   3.925  1.00  0.00           N  
ATOM    314  CA  TYR A  21     -22.269  25.553   4.004  1.00  0.00           C  
ATOM    315  C   TYR A  21     -22.763  26.984   4.176  1.00  0.00           C  
ATOM    316  O   TYR A  21     -22.170  27.935   3.652  1.00  0.00           O  
ATOM    317  CB  TYR A  21     -21.387  25.441   2.759  1.00  0.00           C  
ATOM    318  CG  TYR A  21     -21.035  24.018   2.386  1.00  0.00           C  
ATOM    319  CD1 TYR A  21     -21.444  23.500   1.166  1.00  0.00           C  
ATOM    320  CD2 TYR A  21     -20.303  23.232   3.263  1.00  0.00           C  
ATOM    321  CE1 TYR A  21     -21.122  22.200   0.825  1.00  0.00           C  
ATOM    322  CE2 TYR A  21     -19.981  21.933   2.923  1.00  0.00           C  
ATOM    323  CZ  TYR A  21     -20.388  21.417   1.709  1.00  0.00           C  
ATOM    324  OH  TYR A  21     -20.068  20.122   1.370  1.00  0.00           O  
ATOM    325  H   TYR A  21     -23.992  24.638   3.109  1.00  0.00           H  
ATOM    326  HA  TYR A  21     -21.688  25.318   4.896  1.00  0.00           H  
ATOM    327 1HB  TYR A  21     -21.895  25.900   1.910  1.00  0.00           H  
ATOM    328 2HB  TYR A  21     -20.459  25.990   2.920  1.00  0.00           H  
ATOM    329  HD1 TYR A  21     -22.019  24.118   0.476  1.00  0.00           H  
ATOM    330  HD2 TYR A  21     -19.982  23.639   4.222  1.00  0.00           H  
ATOM    331  HE1 TYR A  21     -21.444  21.793  -0.133  1.00  0.00           H  
ATOM    332  HE2 TYR A  21     -19.407  21.314   3.613  1.00  0.00           H  
ATOM    333  HH  TYR A  21     -19.664  19.686   2.124  1.00  0.00           H  
ATOM    334  N   ARG A  22     -23.849  27.122   4.937  1.00  0.00           N  
ATOM    335  CA  ARG A  22     -24.486  28.420   5.173  1.00  0.00           C  
ATOM    336  C   ARG A  22     -23.525  29.497   5.695  1.00  0.00           C  
ATOM    337  O   ARG A  22     -23.556  30.638   5.237  1.00  0.00           O  
ATOM    338  CB  ARG A  22     -25.628  28.261   6.166  1.00  0.00           C  
ATOM    339  CG  ARG A  22     -26.389  29.540   6.476  1.00  0.00           C  
ATOM    340  CD  ARG A  22     -27.455  29.313   7.485  1.00  0.00           C  
ATOM    341  NE  ARG A  22     -26.909  28.897   8.767  1.00  0.00           N  
ATOM    342  CZ  ARG A  22     -26.382  29.734   9.682  1.00  0.00           C  
ATOM    343  NH1 ARG A  22     -26.337  31.026   9.442  1.00  0.00           N  
ATOM    344  NH2 ARG A  22     -25.910  29.257  10.820  1.00  0.00           N  
ATOM    345  H   ARG A  22     -24.242  26.296   5.364  1.00  0.00           H  
ATOM    346  HA  ARG A  22     -24.845  28.808   4.219  1.00  0.00           H  
ATOM    347 1HB  ARG A  22     -26.344  27.535   5.783  1.00  0.00           H  
ATOM    348 2HB  ARG A  22     -25.240  27.872   7.107  1.00  0.00           H  
ATOM    349 1HG  ARG A  22     -25.700  30.288   6.867  1.00  0.00           H  
ATOM    350 2HG  ARG A  22     -26.855  29.916   5.564  1.00  0.00           H  
ATOM    351 1HD  ARG A  22     -28.015  30.236   7.637  1.00  0.00           H  
ATOM    352 2HD  ARG A  22     -28.130  28.534   7.133  1.00  0.00           H  
ATOM    353  HE  ARG A  22     -26.926  27.910   8.988  1.00  0.00           H  
ATOM    354 1HH1 ARG A  22     -26.698  31.391   8.572  1.00  0.00           H  
ATOM    355 2HH1 ARG A  22     -25.942  31.654  10.128  1.00  0.00           H  
ATOM    356 1HH2 ARG A  22     -25.944  28.263  11.004  1.00  0.00           H  
ATOM    357 2HH2 ARG A  22     -25.515  29.884  11.505  1.00  0.00           H  
ATOM    358  N   ARG A  23     -22.670  29.129   6.643  1.00  0.00           N  
ATOM    359  CA  ARG A  23     -21.682  30.062   7.179  1.00  0.00           C  
ATOM    360  C   ARG A  23     -20.786  30.613   6.068  1.00  0.00           C  
ATOM    361  O   ARG A  23     -20.658  31.829   5.904  1.00  0.00           O  
ATOM    362  CB  ARG A  23     -20.822  29.383   8.234  1.00  0.00           C  
ATOM    363  CG  ARG A  23     -21.546  29.040   9.526  1.00  0.00           C  
ATOM    364  CD  ARG A  23     -20.597  28.656  10.602  1.00  0.00           C  
ATOM    365  NE  ARG A  23     -19.790  27.505  10.227  1.00  0.00           N  
ATOM    366  CZ  ARG A  23     -20.136  26.223  10.451  1.00  0.00           C  
ATOM    367  NH1 ARG A  23     -21.274  25.943  11.046  1.00  0.00           N  
ATOM    368  NH2 ARG A  23     -19.331  25.245  10.071  1.00  0.00           N  
ATOM    369  H   ARG A  23     -22.700  28.186   7.003  1.00  0.00           H  
ATOM    370  HA  ARG A  23     -22.210  30.902   7.631  1.00  0.00           H  
ATOM    371 1HB  ARG A  23     -20.413  28.458   7.830  1.00  0.00           H  
ATOM    372 2HB  ARG A  23     -19.981  30.029   8.488  1.00  0.00           H  
ATOM    373 1HG  ARG A  23     -22.116  29.906   9.865  1.00  0.00           H  
ATOM    374 2HG  ARG A  23     -22.224  28.204   9.352  1.00  0.00           H  
ATOM    375 1HD  ARG A  23     -19.927  29.489  10.811  1.00  0.00           H  
ATOM    376 2HD  ARG A  23     -21.153  28.402  11.504  1.00  0.00           H  
ATOM    377  HE  ARG A  23     -18.906  27.681   9.767  1.00  0.00           H  
ATOM    378 1HH1 ARG A  23     -21.889  26.690  11.336  1.00  0.00           H  
ATOM    379 2HH1 ARG A  23     -21.534  24.982  11.213  1.00  0.00           H  
ATOM    380 1HH2 ARG A  23     -18.456  25.460   9.613  1.00  0.00           H  
ATOM    381 2HH2 ARG A  23     -19.590  24.285  10.238  1.00  0.00           H  
ATOM    382  N   ALA A  24     -20.184  29.708   5.305  1.00  0.00           N  
ATOM    383  CA  ALA A  24     -19.339  30.072   4.172  1.00  0.00           C  
ATOM    384  C   ALA A  24     -20.114  30.802   3.074  1.00  0.00           C  
ATOM    385  O   ALA A  24     -19.588  31.711   2.432  1.00  0.00           O  
ATOM    386  CB  ALA A  24     -18.664  28.832   3.596  1.00  0.00           C  
ATOM    387  H   ALA A  24     -20.321  28.731   5.522  1.00  0.00           H  
ATOM    388  HA  ALA A  24     -18.572  30.759   4.529  1.00  0.00           H  
ATOM    389 1HB  ALA A  24     -18.037  29.118   2.752  1.00  0.00           H  
ATOM    390 2HB  ALA A  24     -18.048  28.364   4.363  1.00  0.00           H  
ATOM    391 3HB  ALA A  24     -19.424  28.128   3.261  1.00  0.00           H  
ATOM    392  N   PHE A  25     -21.358  30.391   2.856  1.00  0.00           N  
ATOM    393  CA  PHE A  25     -22.204  31.044   1.862  1.00  0.00           C  
ATOM    394  C   PHE A  25     -22.420  32.519   2.193  1.00  0.00           C  
ATOM    395  O   PHE A  25     -22.270  33.378   1.320  1.00  0.00           O  
ATOM    396  CB  PHE A  25     -23.557  30.336   1.768  1.00  0.00           C  
ATOM    397  CG  PHE A  25     -24.474  30.915   0.729  1.00  0.00           C  
ATOM    398  CD1 PHE A  25     -24.256  30.676  -0.620  1.00  0.00           C  
ATOM    399  CD2 PHE A  25     -25.555  31.701   1.097  1.00  0.00           C  
ATOM    400  CE1 PHE A  25     -25.098  31.208  -1.577  1.00  0.00           C  
ATOM    401  CE2 PHE A  25     -26.400  32.234   0.142  1.00  0.00           C  
ATOM    402  CZ  PHE A  25     -26.170  31.987  -1.196  1.00  0.00           C  
ATOM    403  H   PHE A  25     -21.729  29.614   3.384  1.00  0.00           H  
ATOM    404  HA  PHE A  25     -21.690  31.022   0.901  1.00  0.00           H  
ATOM    405 1HB  PHE A  25     -23.401  29.283   1.535  1.00  0.00           H  
ATOM    406 2HB  PHE A  25     -24.061  30.386   2.732  1.00  0.00           H  
ATOM    407  HD1 PHE A  25     -23.408  30.059  -0.921  1.00  0.00           H  
ATOM    408  HD2 PHE A  25     -25.736  31.896   2.154  1.00  0.00           H  
ATOM    409  HE1 PHE A  25     -24.915  31.012  -2.633  1.00  0.00           H  
ATOM    410  HE2 PHE A  25     -27.246  32.849   0.445  1.00  0.00           H  
ATOM    411  HZ  PHE A  25     -26.834  32.408  -1.950  1.00  0.00           H  
ATOM    412  N   SER A  26     -22.771  32.805   3.445  1.00  0.00           N  
ATOM    413  CA  SER A  26     -22.984  34.185   3.881  1.00  0.00           C  
ATOM    414  C   SER A  26     -21.715  34.993   3.674  1.00  0.00           C  
ATOM    415  O   SER A  26     -21.756  36.117   3.167  1.00  0.00           O  
ATOM    416  CB  SER A  26     -23.395  34.226   5.340  1.00  0.00           C  
ATOM    417  OG  SER A  26     -24.644  33.619   5.527  1.00  0.00           O  
ATOM    418  H   SER A  26     -22.895  32.054   4.109  1.00  0.00           H  
ATOM    419  HA  SER A  26     -23.793  34.614   3.288  1.00  0.00           H  
ATOM    420 1HB  SER A  26     -22.645  33.716   5.944  1.00  0.00           H  
ATOM    421 2HB  SER A  26     -23.436  35.262   5.676  1.00  0.00           H  
ATOM    422  HG  SER A  26     -24.479  32.674   5.539  1.00  0.00           H  
ATOM    423  N   ASP A  27     -20.588  34.411   4.078  1.00  0.00           N  
ATOM    424  CA  ASP A  27     -19.280  35.023   3.873  1.00  0.00           C  
ATOM    425  C   ASP A  27     -19.019  35.318   2.396  1.00  0.00           C  
ATOM    426  O   ASP A  27     -18.575  36.410   2.044  1.00  0.00           O  
ATOM    427  CB  ASP A  27     -18.176  34.114   4.420  1.00  0.00           C  
ATOM    428  CG  ASP A  27     -18.141  34.074   5.942  1.00  0.00           C  
ATOM    429  OD1 ASP A  27     -18.742  34.925   6.553  1.00  0.00           O  
ATOM    430  OD2 ASP A  27     -17.513  33.193   6.478  1.00  0.00           O  
ATOM    431  H   ASP A  27     -20.645  33.515   4.541  1.00  0.00           H  
ATOM    432  HA  ASP A  27     -19.257  35.976   4.404  1.00  0.00           H  
ATOM    433 1HB  ASP A  27     -18.323  33.100   4.047  1.00  0.00           H  
ATOM    434 2HB  ASP A  27     -17.208  34.459   4.057  1.00  0.00           H  
ATOM    435  N   LEU A  28     -19.319  34.358   1.529  1.00  0.00           N  
ATOM    436  CA  LEU A  28     -19.123  34.581   0.095  1.00  0.00           C  
ATOM    437  C   LEU A  28     -20.025  35.687  -0.460  1.00  0.00           C  
ATOM    438  O   LEU A  28     -19.595  36.478  -1.305  1.00  0.00           O  
ATOM    439  CB  LEU A  28     -19.383  33.279  -0.672  1.00  0.00           C  
ATOM    440  CG  LEU A  28     -18.326  32.181  -0.498  1.00  0.00           C  
ATOM    441  CD1 LEU A  28     -18.834  30.884  -1.112  1.00  0.00           C  
ATOM    442  CD2 LEU A  28     -17.024  32.622  -1.149  1.00  0.00           C  
ATOM    443  H   LEU A  28     -19.683  33.469   1.843  1.00  0.00           H  
ATOM    444  HA  LEU A  28     -18.112  34.956  -0.061  1.00  0.00           H  
ATOM    445 1HB  LEU A  28     -20.340  32.871  -0.351  1.00  0.00           H  
ATOM    446 2HB  LEU A  28     -19.448  33.510  -1.736  1.00  0.00           H  
ATOM    447  HG  LEU A  28     -18.158  32.004   0.565  1.00  0.00           H  
ATOM    448 1HD1 LEU A  28     -18.083  30.104  -0.987  1.00  0.00           H  
ATOM    449 2HD1 LEU A  28     -19.755  30.582  -0.614  1.00  0.00           H  
ATOM    450 3HD1 LEU A  28     -19.027  31.035  -2.173  1.00  0.00           H  
ATOM    451 1HD2 LEU A  28     -16.272  31.842  -1.024  1.00  0.00           H  
ATOM    452 2HD2 LEU A  28     -17.190  32.798  -2.212  1.00  0.00           H  
ATOM    453 3HD2 LEU A  28     -16.674  33.541  -0.679  1.00  0.00           H  
ATOM    454  N   THR A  29     -21.261  35.754   0.022  1.00  0.00           N  
ATOM    455  CA  THR A  29     -22.189  36.768  -0.471  1.00  0.00           C  
ATOM    456  C   THR A  29     -21.796  38.157   0.006  1.00  0.00           C  
ATOM    457  O   THR A  29     -22.143  39.154  -0.623  1.00  0.00           O  
ATOM    458  CB  THR A  29     -23.648  36.490  -0.050  1.00  0.00           C  
ATOM    459  OG1 THR A  29     -23.730  36.391   1.375  1.00  0.00           O  
ATOM    460  CG2 THR A  29     -24.154  35.209  -0.684  1.00  0.00           C  
ATOM    461  H   THR A  29     -21.572  35.106   0.731  1.00  0.00           H  
ATOM    462  HA  THR A  29     -22.154  36.770  -1.560  1.00  0.00           H  
ATOM    463  HB  THR A  29     -24.282  37.318  -0.366  1.00  0.00           H  
ATOM    464  HG1 THR A  29     -22.856  36.512   1.755  1.00  0.00           H  
ATOM    465 1HG2 THR A  29     -25.184  35.033  -0.375  1.00  0.00           H  
ATOM    466 2HG2 THR A  29     -24.111  35.299  -1.770  1.00  0.00           H  
ATOM    467 3HG2 THR A  29     -23.531  34.375  -0.364  1.00  0.00           H  
ATOM    468  N   SER A  30     -21.069  38.228   1.117  1.00  0.00           N  
ATOM    469  CA  SER A  30     -20.643  39.524   1.627  1.00  0.00           C  
ATOM    470  C   SER A  30     -19.559  40.090   0.722  1.00  0.00           C  
ATOM    471  O   SER A  30     -19.223  41.268   0.795  1.00  0.00           O  
ATOM    472  CB  SER A  30     -20.129  39.396   3.048  1.00  0.00           C  
ATOM    473  OG  SER A  30     -18.877  38.767   3.074  1.00  0.00           O  
ATOM    474  H   SER A  30     -20.805  37.391   1.616  1.00  0.00           H  
ATOM    475  HA  SER A  30     -21.498  40.201   1.612  1.00  0.00           H  
ATOM    476 1HB  SER A  30     -20.051  40.386   3.497  1.00  0.00           H  
ATOM    477 2HB  SER A  30     -20.839  38.822   3.642  1.00  0.00           H  
ATOM    478  HG  SER A  30     -19.010  37.897   2.691  1.00  0.00           H  
ATOM    479  N   GLN A  31     -19.012  39.242  -0.139  1.00  0.00           N  
ATOM    480  CA  GLN A  31     -17.952  39.666  -1.038  1.00  0.00           C  
ATOM    481  C   GLN A  31     -18.531  40.139  -2.366  1.00  0.00           C  
ATOM    482  O   GLN A  31     -17.808  40.636  -3.229  1.00  0.00           O  
ATOM    483  CB  GLN A  31     -16.956  38.526  -1.271  1.00  0.00           C  
ATOM    484  CG  GLN A  31     -16.278  38.024  -0.008  1.00  0.00           C  
ATOM    485  CD  GLN A  31     -15.478  39.108   0.689  1.00  0.00           C  
ATOM    486  OE1 GLN A  31     -14.638  39.772   0.075  1.00  0.00           O  
ATOM    487  NE2 GLN A  31     -15.735  39.295   1.979  1.00  0.00           N  
ATOM    488  H   GLN A  31     -19.333  38.285  -0.175  1.00  0.00           H  
ATOM    489  HA  GLN A  31     -17.429  40.507  -0.583  1.00  0.00           H  
ATOM    490 1HB  GLN A  31     -17.469  37.684  -1.735  1.00  0.00           H  
ATOM    491 2HB  GLN A  31     -16.180  38.857  -1.961  1.00  0.00           H  
ATOM    492 1HG  GLN A  31     -17.040  37.664   0.683  1.00  0.00           H  
ATOM    493 2HG  GLN A  31     -15.598  37.214  -0.271  1.00  0.00           H  
ATOM    494 1HE2 GLN A  31     -15.238  39.996   2.492  1.00  0.00           H  
ATOM    495 2HE2 GLN A  31     -16.424  38.735   2.438  1.00  0.00           H  
ATOM    496  N   LEU A  32     -19.843  39.980  -2.519  1.00  0.00           N  
ATOM    497  CA  LEU A  32     -20.529  40.363  -3.751  1.00  0.00           C  
ATOM    498  C   LEU A  32     -20.811  41.857  -3.772  1.00  0.00           C  
ATOM    499  O   LEU A  32     -21.669  42.346  -3.037  1.00  0.00           O  
ATOM    500  CB  LEU A  32     -21.844  39.587  -3.895  1.00  0.00           C  
ATOM    501  CG  LEU A  32     -21.707  38.066  -4.037  1.00  0.00           C  
ATOM    502  CD1 LEU A  32     -23.090  37.432  -4.079  1.00  0.00           C  
ATOM    503  CD2 LEU A  32     -20.919  37.743  -5.299  1.00  0.00           C  
ATOM    504  H   LEU A  32     -20.378  39.583  -1.761  1.00  0.00           H  
ATOM    505  HA  LEU A  32     -19.892  40.106  -4.597  1.00  0.00           H  
ATOM    506 1HB  LEU A  32     -22.460  39.783  -3.018  1.00  0.00           H  
ATOM    507 2HB  LEU A  32     -22.372  39.956  -4.774  1.00  0.00           H  
ATOM    508  HG  LEU A  32     -21.182  37.665  -3.170  1.00  0.00           H  
ATOM    509 1HD1 LEU A  32     -22.993  36.351  -4.180  1.00  0.00           H  
ATOM    510 2HD1 LEU A  32     -23.624  37.662  -3.156  1.00  0.00           H  
ATOM    511 3HD1 LEU A  32     -23.646  37.827  -4.928  1.00  0.00           H  
ATOM    512 1HD2 LEU A  32     -20.821  36.662  -5.400  1.00  0.00           H  
ATOM    513 2HD2 LEU A  32     -21.444  38.143  -6.167  1.00  0.00           H  
ATOM    514 3HD2 LEU A  32     -19.929  38.194  -5.235  1.00  0.00           H  
ATOM    515  N   HIS A  33     -20.082  42.580  -4.615  1.00  0.00           N  
ATOM    516  CA  HIS A  33     -20.298  44.010  -4.753  1.00  0.00           C  
ATOM    517  C   HIS A  33     -20.372  44.328  -6.230  1.00  0.00           C  
ATOM    518  O   HIS A  33     -19.469  44.926  -6.804  1.00  0.00           O  
ATOM    519  CB  HIS A  33     -19.180  44.819  -4.087  1.00  0.00           C  
ATOM    520  CG  HIS A  33     -19.035  44.550  -2.621  1.00  0.00           C  
ATOM    521  ND1 HIS A  33     -19.912  45.053  -1.682  1.00  0.00           N  
ATOM    522  CD2 HIS A  33     -18.117  43.832  -1.933  1.00  0.00           C  
ATOM    523  CE1 HIS A  33     -19.538  44.654  -0.479  1.00  0.00           C  
ATOM    524  NE2 HIS A  33     -18.452  43.913  -0.604  1.00  0.00           N  
ATOM    525  H   HIS A  33     -19.365  42.135  -5.170  1.00  0.00           H  
ATOM    526  HA  HIS A  33     -21.243  44.282  -4.285  1.00  0.00           H  
ATOM    527 1HB  HIS A  33     -18.229  44.593  -4.571  1.00  0.00           H  
ATOM    528 2HB  HIS A  33     -19.372  45.883  -4.221  1.00  0.00           H  
ATOM    529  HD2 HIS A  33     -17.269  43.291  -2.354  1.00  0.00           H  
ATOM    530  HE1 HIS A  33     -20.041  44.896   0.458  1.00  0.00           H  
ATOM    531  HE2 HIS A  33     -17.946  43.474   0.153  1.00  0.00           H  
ATOM    532  N   ILE A  34     -21.459  43.897  -6.845  1.00  0.00           N  
ATOM    533  CA  ILE A  34     -21.596  44.015  -8.280  1.00  0.00           C  
ATOM    534  C   ILE A  34     -22.406  45.241  -8.686  1.00  0.00           C  
ATOM    535  O   ILE A  34     -23.291  45.702  -7.954  1.00  0.00           O  
ATOM    536  CB  ILE A  34     -22.256  42.751  -8.862  1.00  0.00           C  
ATOM    537  CG1 ILE A  34     -23.658  42.563  -8.277  1.00  0.00           C  
ATOM    538  CG2 ILE A  34     -21.394  41.528  -8.590  1.00  0.00           C  
ATOM    539  CD1 ILE A  34     -24.452  41.459  -8.937  1.00  0.00           C  
ATOM    540  H   ILE A  34     -22.208  43.478  -6.312  1.00  0.00           H  
ATOM    541  HA  ILE A  34     -20.607  44.167  -8.710  1.00  0.00           H  
ATOM    542  HB  ILE A  34     -22.377  42.866  -9.938  1.00  0.00           H  
ATOM    543 1HG1 ILE A  34     -23.581  42.339  -7.213  1.00  0.00           H  
ATOM    544 2HG1 ILE A  34     -24.221  43.492  -8.375  1.00  0.00           H  
ATOM    545 1HG2 ILE A  34     -21.875  40.644  -9.007  1.00  0.00           H  
ATOM    546 2HG2 ILE A  34     -20.417  41.661  -9.052  1.00  0.00           H  
ATOM    547 3HG2 ILE A  34     -21.272  41.401  -7.514  1.00  0.00           H  
ATOM    548 1HD1 ILE A  34     -25.434  41.388  -8.469  1.00  0.00           H  
ATOM    549 2HD1 ILE A  34     -24.572  41.681  -9.998  1.00  0.00           H  
ATOM    550 3HD1 ILE A  34     -23.926  40.513  -8.821  1.00  0.00           H  
ATOM    551  N   THR A  35     -22.042  45.793  -9.835  1.00  0.00           N  
ATOM    552  CA  THR A  35     -22.736  46.932 -10.411  1.00  0.00           C  
ATOM    553  C   THR A  35     -23.085  46.443 -11.804  1.00  0.00           C  
ATOM    554  O   THR A  35     -22.556  45.418 -12.248  1.00  0.00           O  
ATOM    555  CB  THR A  35     -21.882  48.213 -10.453  1.00  0.00           C  
ATOM    556  OG1 THR A  35     -20.742  48.003 -11.297  1.00  0.00           O  
ATOM    557  CG2 THR A  35     -21.411  48.587  -9.056  1.00  0.00           C  
ATOM    558  H   THR A  35     -21.250  45.401 -10.324  1.00  0.00           H  
ATOM    559  HA  THR A  35     -23.573  47.191  -9.762  1.00  0.00           H  
ATOM    560  HB  THR A  35     -22.473  49.032 -10.862  1.00  0.00           H  
ATOM    561  HG1 THR A  35     -20.374  47.132 -11.126  1.00  0.00           H  
ATOM    562 1HG2 THR A  35     -20.810  49.494  -9.105  1.00  0.00           H  
ATOM    563 2HG2 THR A  35     -22.276  48.758  -8.414  1.00  0.00           H  
ATOM    564 3HG2 THR A  35     -20.811  47.776  -8.645  1.00  0.00           H  
ATOM    565  N   PRO A  36     -23.990  47.143 -12.500  1.00  0.00           N  
ATOM    566  CA  PRO A  36     -24.319  46.628 -13.832  1.00  0.00           C  
ATOM    567  C   PRO A  36     -23.061  46.479 -14.687  1.00  0.00           C  
ATOM    568  O   PRO A  36     -22.956  45.533 -15.472  1.00  0.00           O  
ATOM    569  CB  PRO A  36     -25.241  47.709 -14.402  1.00  0.00           C  
ATOM    570  CG  PRO A  36     -25.888  48.321 -13.184  1.00  0.00           C  
ATOM    571  CD  PRO A  36     -24.796  48.339 -12.152  1.00  0.00           C  
ATOM    572  HA  PRO A  36     -24.852  45.671 -13.728  1.00  0.00           H  
ATOM    573 1HB  PRO A  36     -24.654  48.434 -14.985  1.00  0.00           H  
ATOM    574 2HB  PRO A  36     -25.969  47.257 -15.092  1.00  0.00           H  
ATOM    575 1HG  PRO A  36     -26.266  49.327 -13.419  1.00  0.00           H  
ATOM    576 2HG  PRO A  36     -26.755  47.720 -12.872  1.00  0.00           H  
ATOM    577 1HD  PRO A  36     -24.213  49.267 -12.251  1.00  0.00           H  
ATOM    578 2HD  PRO A  36     -25.239  48.264 -11.148  1.00  0.00           H  
ATOM    579  N   GLY A  37     -22.101  47.381 -14.499  1.00  0.00           N  
ATOM    580  CA  GLY A  37     -20.856  47.336 -15.250  1.00  0.00           C  
ATOM    581  C   GLY A  37     -19.874  46.257 -14.818  1.00  0.00           C  
ATOM    582  O   GLY A  37     -18.960  45.909 -15.573  1.00  0.00           O  
ATOM    583  H   GLY A  37     -22.239  48.114 -13.818  1.00  0.00           H  
ATOM    584 1HA  GLY A  37     -21.074  47.178 -16.306  1.00  0.00           H  
ATOM    585 2HA  GLY A  37     -20.347  48.296 -15.167  1.00  0.00           H  
ATOM    586  N   THR A  38     -20.034  45.732 -13.606  1.00  0.00           N  
ATOM    587  CA  THR A  38     -19.079  44.748 -13.083  1.00  0.00           C  
ATOM    588  C   THR A  38     -19.695  43.390 -12.738  1.00  0.00           C  
ATOM    589  O   THR A  38     -18.975  42.458 -12.367  1.00  0.00           O  
ATOM    590  CB  THR A  38     -18.375  45.304 -11.831  1.00  0.00           C  
ATOM    591  OG1 THR A  38     -19.349  45.600 -10.823  1.00  0.00           O  
ATOM    592  CG2 THR A  38     -17.603  46.570 -12.172  1.00  0.00           C  
ATOM    593  H   THR A  38     -20.820  46.008 -13.034  1.00  0.00           H  
ATOM    594  HA  THR A  38     -18.322  44.562 -13.844  1.00  0.00           H  
ATOM    595  HB  THR A  38     -17.683  44.557 -11.441  1.00  0.00           H  
ATOM    596  HG1 THR A  38     -19.006  45.346  -9.963  1.00  0.00           H  
ATOM    597 1HG2 THR A  38     -17.111  46.948 -11.276  1.00  0.00           H  
ATOM    598 2HG2 THR A  38     -16.853  46.346 -12.930  1.00  0.00           H  
ATOM    599 3HG2 THR A  38     -18.290  47.323 -12.553  1.00  0.00           H  
ATOM    600  N   ALA A  39     -21.012  43.269 -12.861  1.00  0.00           N  
ATOM    601  CA  ALA A  39     -21.659  41.985 -12.594  1.00  0.00           C  
ATOM    602  C   ALA A  39     -21.272  40.894 -13.590  1.00  0.00           C  
ATOM    603  O   ALA A  39     -21.080  39.746 -13.201  1.00  0.00           O  
ATOM    604  CB  ALA A  39     -23.183  42.134 -12.518  1.00  0.00           C  
ATOM    605  H   ALA A  39     -21.579  44.057 -13.138  1.00  0.00           H  
ATOM    606  HA  ALA A  39     -21.300  41.618 -11.632  1.00  0.00           H  
ATOM    607 1HB  ALA A  39     -23.634  41.162 -12.319  1.00  0.00           H  
ATOM    608 2HB  ALA A  39     -23.442  42.825 -11.716  1.00  0.00           H  
ATOM    609 3HB  ALA A  39     -23.558  42.520 -13.464  1.00  0.00           H  
ATOM    610  N   TYR A  40     -21.155  41.235 -14.868  1.00  0.00           N  
ATOM    611  CA  TYR A  40     -20.719  40.237 -15.846  1.00  0.00           C  
ATOM    612  C   TYR A  40     -19.280  39.800 -15.561  1.00  0.00           C  
ATOM    613  O   TYR A  40     -18.958  38.605 -15.589  1.00  0.00           O  
ATOM    614  CB  TYR A  40     -20.839  40.788 -17.269  1.00  0.00           C  
ATOM    615  CG  TYR A  40     -20.367  39.827 -18.338  1.00  0.00           C  
ATOM    616  CD1 TYR A  40     -21.029  38.623 -18.529  1.00  0.00           C  
ATOM    617  CD2 TYR A  40     -19.272  40.150 -19.126  1.00  0.00           C  
ATOM    618  CE1 TYR A  40     -20.597  37.746 -19.505  1.00  0.00           C  
ATOM    619  CE2 TYR A  40     -18.841  39.272 -20.101  1.00  0.00           C  
ATOM    620  CZ  TYR A  40     -19.499  38.074 -20.292  1.00  0.00           C  
ATOM    621  OH  TYR A  40     -19.070  37.200 -21.264  1.00  0.00           O  
ATOM    622  H   TYR A  40     -21.361  42.173 -15.180  1.00  0.00           H  
ATOM    623  HA  TYR A  40     -21.360  39.360 -15.755  1.00  0.00           H  
ATOM    624 1HB  TYR A  40     -21.880  41.041 -17.475  1.00  0.00           H  
ATOM    625 2HB  TYR A  40     -20.256  41.705 -17.355  1.00  0.00           H  
ATOM    626  HD1 TYR A  40     -21.889  38.370 -17.910  1.00  0.00           H  
ATOM    627  HD2 TYR A  40     -18.751  41.095 -18.974  1.00  0.00           H  
ATOM    628  HE1 TYR A  40     -21.117  36.800 -19.656  1.00  0.00           H  
ATOM    629  HE2 TYR A  40     -17.979  39.525 -20.720  1.00  0.00           H  
ATOM    630  HH  TYR A  40     -19.620  36.414 -21.251  1.00  0.00           H  
ATOM    631  N   GLN A  41     -18.428  40.779 -15.277  1.00  0.00           N  
ATOM    632  CA  GLN A  41     -17.026  40.518 -14.978  1.00  0.00           C  
ATOM    633  C   GLN A  41     -16.900  39.574 -13.785  1.00  0.00           C  
ATOM    634  O   GLN A  41     -16.188  38.577 -13.857  1.00  0.00           O  
ATOM    635  CB  GLN A  41     -16.281  41.826 -14.698  1.00  0.00           C  
ATOM    636  CG  GLN A  41     -16.114  42.720 -15.914  1.00  0.00           C  
ATOM    637  CD  GLN A  41     -15.492  44.059 -15.567  1.00  0.00           C  
ATOM    638  OE1 GLN A  41     -15.603  44.536 -14.435  1.00  0.00           O  
ATOM    639  NE2 GLN A  41     -14.831  44.674 -16.542  1.00  0.00           N  
ATOM    640  H   GLN A  41     -18.764  41.731 -15.269  1.00  0.00           H  
ATOM    641  HA  GLN A  41     -16.573  40.029 -15.841  1.00  0.00           H  
ATOM    642 1HB  GLN A  41     -16.816  42.392 -13.935  1.00  0.00           H  
ATOM    643 2HB  GLN A  41     -15.289  41.603 -14.305  1.00  0.00           H  
ATOM    644 1HG  GLN A  41     -15.468  42.219 -16.635  1.00  0.00           H  
ATOM    645 2HG  GLN A  41     -17.094  42.903 -16.355  1.00  0.00           H  
ATOM    646 1HE2 GLN A  41     -14.399  45.560 -16.372  1.00  0.00           H  
ATOM    647 2HE2 GLN A  41     -14.765  44.251 -17.446  1.00  0.00           H  
ATOM    648  N   SER A  42     -17.607  39.882 -12.700  1.00  0.00           N  
ATOM    649  CA  SER A  42     -17.601  39.026 -11.513  1.00  0.00           C  
ATOM    650  C   SER A  42     -18.086  37.600 -11.815  1.00  0.00           C  
ATOM    651  O   SER A  42     -17.504  36.618 -11.342  1.00  0.00           O  
ATOM    652  CB  SER A  42     -18.471  39.642 -10.435  1.00  0.00           C  
ATOM    653  OG  SER A  42     -17.943  40.866 -10.003  1.00  0.00           O  
ATOM    654  H   SER A  42     -18.161  40.726 -12.696  1.00  0.00           H  
ATOM    655  HA  SER A  42     -16.574  38.938 -11.155  1.00  0.00           H  
ATOM    656 1HB  SER A  42     -19.478  39.794 -10.823  1.00  0.00           H  
ATOM    657 2HB  SER A  42     -18.546  38.957  -9.592  1.00  0.00           H  
ATOM    658  HG  SER A  42     -18.203  41.514 -10.662  1.00  0.00           H  
ATOM    659  N   PHE A  43     -19.160  37.489 -12.592  1.00  0.00           N  
ATOM    660  CA  PHE A  43     -19.664  36.182 -12.986  1.00  0.00           C  
ATOM    661  C   PHE A  43     -18.579  35.381 -13.699  1.00  0.00           C  
ATOM    662  O   PHE A  43     -18.326  34.229 -13.355  1.00  0.00           O  
ATOM    663  CB  PHE A  43     -20.895  36.314 -13.890  1.00  0.00           C  
ATOM    664  CG  PHE A  43     -21.396  35.004 -14.438  1.00  0.00           C  
ATOM    665  CD1 PHE A  43     -22.230  34.195 -13.685  1.00  0.00           C  
ATOM    666  CD2 PHE A  43     -21.040  34.585 -15.711  1.00  0.00           C  
ATOM    667  CE1 PHE A  43     -22.691  32.990 -14.183  1.00  0.00           C  
ATOM    668  CE2 PHE A  43     -21.499  33.383 -16.214  1.00  0.00           C  
ATOM    669  CZ  PHE A  43     -22.330  32.583 -15.447  1.00  0.00           C  
ATOM    670  H   PHE A  43     -19.637  38.319 -12.917  1.00  0.00           H  
ATOM    671  HA  PHE A  43     -19.955  35.638 -12.087  1.00  0.00           H  
ATOM    672 1HB  PHE A  43     -21.706  36.780 -13.333  1.00  0.00           H  
ATOM    673 2HB  PHE A  43     -20.660  36.964 -14.731  1.00  0.00           H  
ATOM    674  HD1 PHE A  43     -22.525  34.517 -12.687  1.00  0.00           H  
ATOM    675  HD2 PHE A  43     -20.385  35.214 -16.315  1.00  0.00           H  
ATOM    676  HE1 PHE A  43     -23.341  32.362 -13.574  1.00  0.00           H  
ATOM    677  HE2 PHE A  43     -21.206  33.063 -17.214  1.00  0.00           H  
ATOM    678  HZ  PHE A  43     -22.695  31.636 -15.842  1.00  0.00           H  
ATOM    679  N   GLU A  44     -17.948  35.993 -14.695  1.00  0.00           N  
ATOM    680  CA  GLU A  44     -16.974  35.281 -15.515  1.00  0.00           C  
ATOM    681  C   GLU A  44     -15.723  34.900 -14.746  1.00  0.00           C  
ATOM    682  O   GLU A  44     -15.194  33.797 -14.908  1.00  0.00           O  
ATOM    683  CB  GLU A  44     -16.586  36.133 -16.726  1.00  0.00           C  
ATOM    684  CG  GLU A  44     -17.681  36.273 -17.773  1.00  0.00           C  
ATOM    685  CD  GLU A  44     -18.027  34.969 -18.437  1.00  0.00           C  
ATOM    686  OE1 GLU A  44     -17.134  34.193 -18.679  1.00  0.00           O  
ATOM    687  OE2 GLU A  44     -19.185  34.749 -18.702  1.00  0.00           O  
ATOM    688  H   GLU A  44     -18.141  36.964 -14.892  1.00  0.00           H  
ATOM    689  HA  GLU A  44     -17.413  34.333 -15.829  1.00  0.00           H  
ATOM    690 1HB  GLU A  44     -16.312  37.134 -16.393  1.00  0.00           H  
ATOM    691 2HB  GLU A  44     -15.712  35.699 -17.211  1.00  0.00           H  
ATOM    692 1HG  GLU A  44     -18.576  36.673 -17.297  1.00  0.00           H  
ATOM    693 2HG  GLU A  44     -17.357  36.986 -18.530  1.00  0.00           H  
ATOM    694  N   GLN A  45     -15.265  35.808 -13.897  1.00  0.00           N  
ATOM    695  CA  GLN A  45     -14.023  35.588 -13.179  1.00  0.00           C  
ATOM    696  C   GLN A  45     -14.160  34.469 -12.160  1.00  0.00           C  
ATOM    697  O   GLN A  45     -13.279  33.613 -12.048  1.00  0.00           O  
ATOM    698  CB  GLN A  45     -13.575  36.876 -12.482  1.00  0.00           C  
ATOM    699  CG  GLN A  45     -13.087  37.959 -13.429  1.00  0.00           C  
ATOM    700  CD  GLN A  45     -12.657  39.216 -12.698  1.00  0.00           C  
ATOM    701  OE1 GLN A  45     -12.682  39.274 -11.466  1.00  0.00           O  
ATOM    702  NE2 GLN A  45     -12.260  40.233 -13.455  1.00  0.00           N  
ATOM    703  H   GLN A  45     -15.778  36.664 -13.743  1.00  0.00           H  
ATOM    704  HA  GLN A  45     -13.259  35.282 -13.894  1.00  0.00           H  
ATOM    705 1HB  GLN A  45     -14.404  37.283 -11.903  1.00  0.00           H  
ATOM    706 2HB  GLN A  45     -12.768  36.650 -11.785  1.00  0.00           H  
ATOM    707 1HG  GLN A  45     -12.233  37.579 -13.989  1.00  0.00           H  
ATOM    708 2HG  GLN A  45     -13.895  38.220 -14.113  1.00  0.00           H  
ATOM    709 1HE2 GLN A  45     -11.964  41.089 -13.029  1.00  0.00           H  
ATOM    710 2HE2 GLN A  45     -12.255  40.143 -14.451  1.00  0.00           H  
ATOM    711  N   VAL A  46     -15.254  34.476 -11.408  1.00  0.00           N  
ATOM    712  CA  VAL A  46     -15.454  33.446 -10.392  1.00  0.00           C  
ATOM    713  C   VAL A  46     -15.734  32.093 -11.061  1.00  0.00           C  
ATOM    714  O   VAL A  46     -15.165  31.073 -10.677  1.00  0.00           O  
ATOM    715  CB  VAL A  46     -16.608  33.805  -9.417  1.00  0.00           C  
ATOM    716  CG1 VAL A  46     -16.902  32.636  -8.484  1.00  0.00           C  
ATOM    717  CG2 VAL A  46     -16.262  35.077  -8.609  1.00  0.00           C  
ATOM    718  H   VAL A  46     -15.958  35.191 -11.529  1.00  0.00           H  
ATOM    719  HA  VAL A  46     -14.537  33.355  -9.807  1.00  0.00           H  
ATOM    720  HB  VAL A  46     -17.516  33.984  -9.993  1.00  0.00           H  
ATOM    721 1HG1 VAL A  46     -17.714  32.906  -7.808  1.00  0.00           H  
ATOM    722 2HG1 VAL A  46     -17.194  31.766  -9.072  1.00  0.00           H  
ATOM    723 3HG1 VAL A  46     -16.010  32.401  -7.903  1.00  0.00           H  
ATOM    724 1HG2 VAL A  46     -17.083  35.312  -7.932  1.00  0.00           H  
ATOM    725 2HG2 VAL A  46     -15.354  34.905  -8.031  1.00  0.00           H  
ATOM    726 3HG2 VAL A  46     -16.105  35.911  -9.293  1.00  0.00           H  
ATOM    727  N   VAL A  47     -16.612  32.090 -12.062  1.00  0.00           N  
ATOM    728  CA  VAL A  47     -17.006  30.843 -12.712  1.00  0.00           C  
ATOM    729  C   VAL A  47     -15.837  30.199 -13.476  1.00  0.00           C  
ATOM    730  O   VAL A  47     -15.621  28.993 -13.378  1.00  0.00           O  
ATOM    731  CB  VAL A  47     -18.244  31.038 -13.622  1.00  0.00           C  
ATOM    732  CG1 VAL A  47     -18.496  29.805 -14.443  1.00  0.00           C  
ATOM    733  CG2 VAL A  47     -19.489  31.358 -12.776  1.00  0.00           C  
ATOM    734  H   VAL A  47     -17.014  32.960 -12.381  1.00  0.00           H  
ATOM    735  HA  VAL A  47     -17.265  30.117 -11.940  1.00  0.00           H  
ATOM    736  HB  VAL A  47     -18.053  31.864 -14.307  1.00  0.00           H  
ATOM    737 1HG1 VAL A  47     -19.370  29.962 -15.077  1.00  0.00           H  
ATOM    738 2HG1 VAL A  47     -17.627  29.601 -15.069  1.00  0.00           H  
ATOM    739 3HG1 VAL A  47     -18.676  28.958 -13.782  1.00  0.00           H  
ATOM    740 1HG2 VAL A  47     -20.349  31.493 -13.431  1.00  0.00           H  
ATOM    741 2HG2 VAL A  47     -19.682  30.536 -12.087  1.00  0.00           H  
ATOM    742 3HG2 VAL A  47     -19.318  32.274 -12.209  1.00  0.00           H  
ATOM    743  N   ASN A  48     -15.078  30.999 -14.221  1.00  0.00           N  
ATOM    744  CA  ASN A  48     -13.913  30.471 -14.938  1.00  0.00           C  
ATOM    745  C   ASN A  48     -12.881  29.851 -14.006  1.00  0.00           C  
ATOM    746  O   ASN A  48     -12.290  28.817 -14.323  1.00  0.00           O  
ATOM    747  CB  ASN A  48     -13.271  31.562 -15.776  1.00  0.00           C  
ATOM    748  CG  ASN A  48     -14.068  31.888 -17.008  1.00  0.00           C  
ATOM    749  OD1 ASN A  48     -14.903  31.092 -17.451  1.00  0.00           O  
ATOM    750  ND2 ASN A  48     -13.825  33.045 -17.570  1.00  0.00           N  
ATOM    751  H   ASN A  48     -15.300  31.982 -14.299  1.00  0.00           H  
ATOM    752  HA  ASN A  48     -14.249  29.674 -15.604  1.00  0.00           H  
ATOM    753 1HB  ASN A  48     -13.164  32.466 -15.176  1.00  0.00           H  
ATOM    754 2HB  ASN A  48     -12.271  31.248 -16.076  1.00  0.00           H  
ATOM    755 1HD2 ASN A  48     -14.326  33.316 -18.393  1.00  0.00           H  
ATOM    756 2HD2 ASN A  48     -13.140  33.658 -17.178  1.00  0.00           H  
ATOM    757  N   GLU A  49     -12.661  30.480 -12.853  1.00  0.00           N  
ATOM    758  CA  GLU A  49     -11.764  29.900 -11.861  1.00  0.00           C  
ATOM    759  C   GLU A  49     -12.400  28.664 -11.209  1.00  0.00           C  
ATOM    760  O   GLU A  49     -11.720  27.682 -10.914  1.00  0.00           O  
ATOM    761  CB  GLU A  49     -11.412  30.938 -10.792  1.00  0.00           C  
ATOM    762  CG  GLU A  49     -10.531  32.076 -11.287  1.00  0.00           C  
ATOM    763  CD  GLU A  49      -9.247  31.596 -11.904  1.00  0.00           C  
ATOM    764  OE1 GLU A  49      -8.692  30.644 -11.411  1.00  0.00           O  
ATOM    765  OE2 GLU A  49      -8.820  32.183 -12.870  1.00  0.00           O  
ATOM    766  H   GLU A  49     -13.111  31.361 -12.654  1.00  0.00           H  
ATOM    767  HA  GLU A  49     -10.855  29.570 -12.366  1.00  0.00           H  
ATOM    768 1HB  GLU A  49     -12.327  31.373 -10.392  1.00  0.00           H  
ATOM    769 2HB  GLU A  49     -10.894  30.448  -9.967  1.00  0.00           H  
ATOM    770 1HG  GLU A  49     -11.083  32.653 -12.028  1.00  0.00           H  
ATOM    771 2HG  GLU A  49     -10.302  32.735 -10.450  1.00  0.00           H  
ATOM    772  N   LEU A  50     -13.709  28.712 -10.997  1.00  0.00           N  
ATOM    773  CA  LEU A  50     -14.419  27.576 -10.393  1.00  0.00           C  
ATOM    774  C   LEU A  50     -14.156  26.276 -11.168  1.00  0.00           C  
ATOM    775  O   LEU A  50     -13.875  25.237 -10.571  1.00  0.00           O  
ATOM    776  CB  LEU A  50     -15.927  27.857 -10.352  1.00  0.00           C  
ATOM    777  CG  LEU A  50     -16.804  26.707  -9.841  1.00  0.00           C  
ATOM    778  CD1 LEU A  50     -16.393  26.347  -8.419  1.00  0.00           C  
ATOM    779  CD2 LEU A  50     -18.267  27.119  -9.900  1.00  0.00           C  
ATOM    780  H   LEU A  50     -14.230  29.539 -11.253  1.00  0.00           H  
ATOM    781  HA  LEU A  50     -14.036  27.426  -9.384  1.00  0.00           H  
ATOM    782 1HB  LEU A  50     -16.102  28.718  -9.709  1.00  0.00           H  
ATOM    783 2HB  LEU A  50     -16.261  28.107 -11.358  1.00  0.00           H  
ATOM    784  HG  LEU A  50     -16.649  25.826 -10.465  1.00  0.00           H  
ATOM    785 1HD1 LEU A  50     -17.016  25.529  -8.056  1.00  0.00           H  
ATOM    786 2HD1 LEU A  50     -15.348  26.037  -8.410  1.00  0.00           H  
ATOM    787 3HD1 LEU A  50     -16.521  27.215  -7.773  1.00  0.00           H  
ATOM    788 1HD2 LEU A  50     -18.891  26.301  -9.537  1.00  0.00           H  
ATOM    789 2HD2 LEU A  50     -18.423  27.998  -9.274  1.00  0.00           H  
ATOM    790 3HD2 LEU A  50     -18.538  27.353 -10.929  1.00  0.00           H  
ATOM    791  N   PHE A  51     -14.211  26.354 -12.494  1.00  0.00           N  
ATOM    792  CA  PHE A  51     -14.055  25.164 -13.337  1.00  0.00           C  
ATOM    793  C   PHE A  51     -12.667  25.064 -13.987  1.00  0.00           C  
ATOM    794  O   PHE A  51     -12.465  24.280 -14.924  1.00  0.00           O  
ATOM    795  CB  PHE A  51     -15.126  25.159 -14.430  1.00  0.00           C  
ATOM    796  CG  PHE A  51     -16.527  25.021 -13.906  1.00  0.00           C  
ATOM    797  CD1 PHE A  51     -17.381  26.113 -13.873  1.00  0.00           C  
ATOM    798  CD2 PHE A  51     -16.993  23.800 -13.444  1.00  0.00           C  
ATOM    799  CE1 PHE A  51     -18.670  25.988 -13.390  1.00  0.00           C  
ATOM    800  CE2 PHE A  51     -18.281  23.671 -12.962  1.00  0.00           C  
ATOM    801  CZ  PHE A  51     -19.120  24.767 -12.935  1.00  0.00           C  
ATOM    802  H   PHE A  51     -14.363  27.251 -12.932  1.00  0.00           H  
ATOM    803  HA  PHE A  51     -14.156  24.279 -12.709  1.00  0.00           H  
ATOM    804 1HB  PHE A  51     -15.066  26.084 -15.002  1.00  0.00           H  
ATOM    805 2HB  PHE A  51     -14.938  24.336 -15.119  1.00  0.00           H  
ATOM    806  HD1 PHE A  51     -17.025  27.079 -14.234  1.00  0.00           H  
ATOM    807  HD2 PHE A  51     -16.330  22.934 -13.464  1.00  0.00           H  
ATOM    808  HE1 PHE A  51     -19.330  26.854 -13.370  1.00  0.00           H  
ATOM    809  HE2 PHE A  51     -18.636  22.705 -12.602  1.00  0.00           H  
ATOM    810  HZ  PHE A  51     -20.136  24.667 -12.554  1.00  0.00           H  
ATOM    811  N   ARG A  52     -11.711  25.844 -13.489  1.00  0.00           N  
ATOM    812  CA  ARG A  52     -10.374  25.878 -14.092  1.00  0.00           C  
ATOM    813  C   ARG A  52      -9.739  24.486 -14.237  1.00  0.00           C  
ATOM    814  O   ARG A  52      -9.224  24.151 -15.299  1.00  0.00           O  
ATOM    815  CB  ARG A  52      -9.451  26.756 -13.261  1.00  0.00           C  
ATOM    816  CG  ARG A  52      -7.982  26.682 -13.643  1.00  0.00           C  
ATOM    817  CD  ARG A  52      -7.148  27.574 -12.797  1.00  0.00           C  
ATOM    818  NE  ARG A  52      -7.314  28.973 -13.156  1.00  0.00           N  
ATOM    819  CZ  ARG A  52      -6.707  29.572 -14.199  1.00  0.00           C  
ATOM    820  NH1 ARG A  52      -5.900  28.883 -14.974  1.00  0.00           N  
ATOM    821  NH2 ARG A  52      -6.924  30.853 -14.442  1.00  0.00           N  
ATOM    822  H   ARG A  52     -11.902  26.424 -12.684  1.00  0.00           H  
ATOM    823  HA  ARG A  52     -10.465  26.248 -15.114  1.00  0.00           H  
ATOM    824 1HB  ARG A  52      -9.762  27.796 -13.348  1.00  0.00           H  
ATOM    825 2HB  ARG A  52      -9.533  26.478 -12.210  1.00  0.00           H  
ATOM    826 1HG  ARG A  52      -7.624  25.659 -13.519  1.00  0.00           H  
ATOM    827 2HG  ARG A  52      -7.860  26.985 -14.684  1.00  0.00           H  
ATOM    828 1HD  ARG A  52      -7.433  27.454 -11.752  1.00  0.00           H  
ATOM    829 2HD  ARG A  52      -6.097  27.313 -12.918  1.00  0.00           H  
ATOM    830  HE  ARG A  52      -7.928  29.536 -12.582  1.00  0.00           H  
ATOM    831 1HH1 ARG A  52      -5.735  27.904 -14.788  1.00  0.00           H  
ATOM    832 2HH1 ARG A  52      -5.446  29.332 -15.756  1.00  0.00           H  
ATOM    833 1HH2 ARG A  52      -7.545  31.383 -13.846  1.00  0.00           H  
ATOM    834 2HH2 ARG A  52      -6.470  31.302 -15.224  1.00  0.00           H  
ATOM    835  N   ASP A  53      -9.779  23.682 -13.181  1.00  0.00           N  
ATOM    836  CA  ASP A  53      -9.109  22.375 -13.210  1.00  0.00           C  
ATOM    837  C   ASP A  53     -10.058  21.178 -13.177  1.00  0.00           C  
ATOM    838  O   ASP A  53      -9.696  20.093 -12.726  1.00  0.00           O  
ATOM    839  CB  ASP A  53      -8.138  22.266 -12.032  1.00  0.00           C  
ATOM    840  CG  ASP A  53      -8.834  22.356 -10.680  1.00  0.00           C  
ATOM    841  OD1 ASP A  53     -10.013  22.618 -10.657  1.00  0.00           O  
ATOM    842  OD2 ASP A  53      -8.179  22.161  -9.684  1.00  0.00           O  
ATOM    843  H   ASP A  53     -10.272  23.963 -12.346  1.00  0.00           H  
ATOM    844  HA  ASP A  53      -8.624  22.255 -14.179  1.00  0.00           H  
ATOM    845 1HB  ASP A  53      -7.603  21.318 -12.087  1.00  0.00           H  
ATOM    846 2HB  ASP A  53      -7.397  23.064 -12.096  1.00  0.00           H  
ATOM    847  N   GLY A  54     -11.273  21.371 -13.676  1.00  0.00           N  
ATOM    848  CA  GLY A  54     -12.217  20.276 -13.732  1.00  0.00           C  
ATOM    849  C   GLY A  54     -13.667  20.661 -13.599  1.00  0.00           C  
ATOM    850  O   GLY A  54     -14.010  21.699 -13.040  1.00  0.00           O  
ATOM    851  H   GLY A  54     -11.551  22.279 -14.022  1.00  0.00           H  
ATOM    852 1HA  GLY A  54     -12.105  19.747 -14.678  1.00  0.00           H  
ATOM    853 2HA  GLY A  54     -11.994  19.564 -12.938  1.00  0.00           H  
ATOM    854  N   VAL A  55     -14.521  19.798 -14.128  1.00  0.00           N  
ATOM    855  CA  VAL A  55     -15.947  19.989 -14.060  1.00  0.00           C  
ATOM    856  C   VAL A  55     -16.520  18.738 -13.407  1.00  0.00           C  
ATOM    857  O   VAL A  55     -16.123  17.624 -13.745  1.00  0.00           O  
ATOM    858  CB  VAL A  55     -16.552  20.200 -15.460  1.00  0.00           C  
ATOM    859  CG1 VAL A  55     -18.062  20.368 -15.368  1.00  0.00           C  
ATOM    860  CG2 VAL A  55     -15.914  21.411 -16.123  1.00  0.00           C  
ATOM    861  H   VAL A  55     -14.155  18.980 -14.595  1.00  0.00           H  
ATOM    862  HA  VAL A  55     -16.147  20.898 -13.492  1.00  0.00           H  
ATOM    863  HB  VAL A  55     -16.364  19.313 -16.065  1.00  0.00           H  
ATOM    864 1HG1 VAL A  55     -18.473  20.516 -16.367  1.00  0.00           H  
ATOM    865 2HG1 VAL A  55     -18.501  19.475 -14.924  1.00  0.00           H  
ATOM    866 3HG1 VAL A  55     -18.294  21.235 -14.749  1.00  0.00           H  
ATOM    867 1HG2 VAL A  55     -16.346  21.554 -17.113  1.00  0.00           H  
ATOM    868 2HG2 VAL A  55     -16.097  22.297 -15.515  1.00  0.00           H  
ATOM    869 3HG2 VAL A  55     -14.840  21.251 -16.216  1.00  0.00           H  
ATOM    870  N   ASN A  56     -17.424  18.924 -12.449  1.00  0.00           N  
ATOM    871  CA  ASN A  56     -18.146  17.803 -11.861  1.00  0.00           C  
ATOM    872  C   ASN A  56     -19.531  18.269 -11.420  1.00  0.00           C  
ATOM    873  O   ASN A  56     -19.839  19.453 -11.525  1.00  0.00           O  
ATOM    874  CB  ASN A  56     -17.373  17.207 -10.699  1.00  0.00           C  
ATOM    875  CG  ASN A  56     -17.165  18.188  -9.579  1.00  0.00           C  
ATOM    876  OD1 ASN A  56     -18.129  18.694  -8.993  1.00  0.00           O  
ATOM    877  ND2 ASN A  56     -15.924  18.467  -9.270  1.00  0.00           N  
ATOM    878  H   ASN A  56     -17.616  19.860 -12.121  1.00  0.00           H  
ATOM    879  HA  ASN A  56     -18.345  17.071 -12.644  1.00  0.00           H  
ATOM    880 1HB  ASN A  56     -17.910  16.340 -10.312  1.00  0.00           H  
ATOM    881 2HB  ASN A  56     -16.400  16.860 -11.049  1.00  0.00           H  
ATOM    882 1HD2 ASN A  56     -15.725  19.113  -8.533  1.00  0.00           H  
ATOM    883 2HD2 ASN A  56     -15.175  18.034  -9.771  1.00  0.00           H  
ATOM    884  N   TRP A  57     -20.379  17.359 -10.956  1.00  0.00           N  
ATOM    885  CA  TRP A  57     -21.755  17.746 -10.639  1.00  0.00           C  
ATOM    886  C   TRP A  57     -21.834  18.727  -9.466  1.00  0.00           C  
ATOM    887  O   TRP A  57     -22.661  19.625  -9.467  1.00  0.00           O  
ATOM    888  CB  TRP A  57     -22.628  16.519 -10.375  1.00  0.00           C  
ATOM    889  CG  TRP A  57     -22.915  15.699 -11.615  1.00  0.00           C  
ATOM    890  CD1 TRP A  57     -22.581  14.388 -11.831  1.00  0.00           C  
ATOM    891  CD2 TRP A  57     -23.592  16.143 -12.805  1.00  0.00           C  
ATOM    892  NE1 TRP A  57     -23.018  13.992 -13.078  1.00  0.00           N  
ATOM    893  CE2 TRP A  57     -23.649  15.047 -13.687  1.00  0.00           C  
ATOM    894  CE3 TRP A  57     -24.174  17.353 -13.197  1.00  0.00           C  
ATOM    895  CZ2 TRP A  57     -24.248  15.130 -14.944  1.00  0.00           C  
ATOM    896  CZ3 TRP A  57     -24.764  17.432 -14.440  1.00  0.00           C  
ATOM    897  CH2 TRP A  57     -24.794  16.326 -15.302  1.00  0.00           C  
ATOM    898  H   TRP A  57     -20.093  16.401 -10.815  1.00  0.00           H  
ATOM    899  HA  TRP A  57     -22.168  18.282 -11.493  1.00  0.00           H  
ATOM    900 1HB  TRP A  57     -22.138  15.874  -9.645  1.00  0.00           H  
ATOM    901 2HB  TRP A  57     -23.579  16.835  -9.947  1.00  0.00           H  
ATOM    902  HD1 TRP A  57     -22.050  13.755 -11.122  1.00  0.00           H  
ATOM    903  HE1 TRP A  57     -22.894  13.074 -13.481  1.00  0.00           H  
ATOM    904  HE3 TRP A  57     -24.162  18.215 -12.531  1.00  0.00           H  
ATOM    905  HZ2 TRP A  57     -24.289  14.280 -15.625  1.00  0.00           H  
ATOM    906  HZ3 TRP A  57     -25.210  18.382 -14.736  1.00  0.00           H  
ATOM    907  HH2 TRP A  57     -25.263  16.429 -16.281  1.00  0.00           H  
ATOM    908  N   GLY A  58     -20.965  18.560  -8.482  1.00  0.00           N  
ATOM    909  CA  GLY A  58     -20.948  19.456  -7.334  1.00  0.00           C  
ATOM    910  C   GLY A  58     -20.582  20.890  -7.690  1.00  0.00           C  
ATOM    911  O   GLY A  58     -21.167  21.835  -7.153  1.00  0.00           O  
ATOM    912  H   GLY A  58     -20.302  17.800  -8.523  1.00  0.00           H  
ATOM    913 1HA  GLY A  58     -21.929  19.457  -6.858  1.00  0.00           H  
ATOM    914 2HA  GLY A  58     -20.235  19.089  -6.597  1.00  0.00           H  
ATOM    915  N   ARG A  59     -19.605  21.068  -8.575  1.00  0.00           N  
ATOM    916  CA  ARG A  59     -19.255  22.419  -9.014  1.00  0.00           C  
ATOM    917  C   ARG A  59     -20.374  23.012  -9.856  1.00  0.00           C  
ATOM    918  O   ARG A  59     -20.605  24.209  -9.826  1.00  0.00           O  
ATOM    919  CB  ARG A  59     -17.965  22.411  -9.821  1.00  0.00           C  
ATOM    920  CG  ARG A  59     -16.713  22.086  -9.022  1.00  0.00           C  
ATOM    921  CD  ARG A  59     -15.485  22.218  -9.847  1.00  0.00           C  
ATOM    922  NE  ARG A  59     -14.304  21.744  -9.142  1.00  0.00           N  
ATOM    923  CZ  ARG A  59     -13.042  21.869  -9.595  1.00  0.00           C  
ATOM    924  NH1 ARG A  59     -12.812  22.453 -10.750  1.00  0.00           N  
ATOM    925  NH2 ARG A  59     -12.033  21.405  -8.878  1.00  0.00           N  
ATOM    926  H   ARG A  59     -19.096  20.281  -8.953  1.00  0.00           H  
ATOM    927  HA  ARG A  59     -19.124  23.046  -8.132  1.00  0.00           H  
ATOM    928 1HB  ARG A  59     -18.043  21.680 -10.624  1.00  0.00           H  
ATOM    929 2HB  ARG A  59     -17.818  23.389 -10.281  1.00  0.00           H  
ATOM    930 1HG  ARG A  59     -16.633  22.770  -8.177  1.00  0.00           H  
ATOM    931 2HG  ARG A  59     -16.771  21.061  -8.655  1.00  0.00           H  
ATOM    932 1HD  ARG A  59     -15.595  21.632 -10.759  1.00  0.00           H  
ATOM    933 2HD  ARG A  59     -15.331  23.265 -10.105  1.00  0.00           H  
ATOM    934  HE  ARG A  59     -14.441  21.289  -8.250  1.00  0.00           H  
ATOM    935 1HH1 ARG A  59     -13.583  22.809 -11.299  1.00  0.00           H  
ATOM    936 2HH1 ARG A  59     -11.866  22.547 -11.090  1.00  0.00           H  
ATOM    937 1HH2 ARG A  59     -12.210  20.956  -7.990  1.00  0.00           H  
ATOM    938 2HH2 ARG A  59     -11.088  21.498  -9.217  1.00  0.00           H  
ATOM    939  N   ILE A  60     -21.055  22.173 -10.625  1.00  0.00           N  
ATOM    940  CA  ILE A  60     -22.222  22.648 -11.353  1.00  0.00           C  
ATOM    941  C   ILE A  60     -23.344  23.096 -10.398  1.00  0.00           C  
ATOM    942  O   ILE A  60     -23.986  24.124 -10.619  1.00  0.00           O  
ATOM    943  CB  ILE A  60     -22.751  21.552 -12.296  1.00  0.00           C  
ATOM    944  CG1 ILE A  60     -21.759  21.304 -13.436  1.00  0.00           C  
ATOM    945  CG2 ILE A  60     -24.114  21.938 -12.848  1.00  0.00           C  
ATOM    946  CD1 ILE A  60     -22.055  20.061 -14.244  1.00  0.00           C  
ATOM    947  H   ILE A  60     -20.778  21.206 -10.716  1.00  0.00           H  
ATOM    948  HA  ILE A  60     -21.942  23.542 -11.909  1.00  0.00           H  
ATOM    949  HB  ILE A  60     -22.843  20.614 -11.749  1.00  0.00           H  
ATOM    950 1HG1 ILE A  60     -21.759  22.159 -14.111  1.00  0.00           H  
ATOM    951 2HG1 ILE A  60     -20.752  21.211 -13.028  1.00  0.00           H  
ATOM    952 1HG2 ILE A  60     -24.473  21.153 -13.514  1.00  0.00           H  
ATOM    953 2HG2 ILE A  60     -24.817  22.065 -12.026  1.00  0.00           H  
ATOM    954 3HG2 ILE A  60     -24.031  22.873 -13.403  1.00  0.00           H  
ATOM    955 1HD1 ILE A  60     -21.309  19.953 -15.032  1.00  0.00           H  
ATOM    956 2HD1 ILE A  60     -22.025  19.187 -13.593  1.00  0.00           H  
ATOM    957 3HD1 ILE A  60     -23.045  20.146 -14.691  1.00  0.00           H  
ATOM    958  N   VAL A  61     -23.580  22.332  -9.338  1.00  0.00           N  
ATOM    959  CA  VAL A  61     -24.515  22.770  -8.294  1.00  0.00           C  
ATOM    960  C   VAL A  61     -24.042  24.098  -7.701  1.00  0.00           C  
ATOM    961  O   VAL A  61     -24.829  25.023  -7.567  1.00  0.00           O  
ATOM    962  CB  VAL A  61     -24.691  21.702  -7.188  1.00  0.00           C  
ATOM    963  CG1 VAL A  61     -25.459  22.276  -5.992  1.00  0.00           C  
ATOM    964  CG2 VAL A  61     -25.410  20.467  -7.752  1.00  0.00           C  
ATOM    965  H   VAL A  61     -23.116  21.440  -9.240  1.00  0.00           H  
ATOM    966  HA  VAL A  61     -25.489  22.941  -8.752  1.00  0.00           H  
ATOM    967  HB  VAL A  61     -23.708  21.410  -6.818  1.00  0.00           H  
ATOM    968 1HG1 VAL A  61     -25.570  21.507  -5.227  1.00  0.00           H  
ATOM    969 2HG1 VAL A  61     -24.910  23.122  -5.579  1.00  0.00           H  
ATOM    970 3HG1 VAL A  61     -26.445  22.607  -6.318  1.00  0.00           H  
ATOM    971 1HG2 VAL A  61     -25.527  19.723  -6.964  1.00  0.00           H  
ATOM    972 2HG2 VAL A  61     -26.392  20.757  -8.126  1.00  0.00           H  
ATOM    973 3HG2 VAL A  61     -24.822  20.043  -8.566  1.00  0.00           H  
ATOM    974  N   ALA A  62     -22.751  24.204  -7.381  1.00  0.00           N  
ATOM    975  CA  ALA A  62     -22.192  25.452  -6.853  1.00  0.00           C  
ATOM    976  C   ALA A  62     -22.321  26.633  -7.833  1.00  0.00           C  
ATOM    977  O   ALA A  62     -22.544  27.762  -7.426  1.00  0.00           O  
ATOM    978  CB  ALA A  62     -20.742  25.250  -6.470  1.00  0.00           C  
ATOM    979  H   ALA A  62     -22.144  23.406  -7.506  1.00  0.00           H  
ATOM    980  HA  ALA A  62     -22.759  25.728  -5.964  1.00  0.00           H  
ATOM    981 1HB  ALA A  62     -20.336  26.183  -6.079  1.00  0.00           H  
ATOM    982 2HB  ALA A  62     -20.672  24.475  -5.707  1.00  0.00           H  
ATOM    983 3HB  ALA A  62     -20.174  24.947  -7.347  1.00  0.00           H  
ATOM    984  N   PHE A  63     -22.141  26.352  -9.115  1.00  0.00           N  
ATOM    985  CA  PHE A  63     -22.365  27.313 -10.197  1.00  0.00           C  
ATOM    986  C   PHE A  63     -23.781  27.903 -10.136  1.00  0.00           C  
ATOM    987  O   PHE A  63     -23.957  29.120 -10.178  1.00  0.00           O  
ATOM    988  CB  PHE A  63     -22.103  26.586 -11.530  1.00  0.00           C  
ATOM    989  CG  PHE A  63     -22.566  27.322 -12.760  1.00  0.00           C  
ATOM    990  CD1 PHE A  63     -21.786  28.319 -13.332  1.00  0.00           C  
ATOM    991  CD2 PHE A  63     -23.743  26.955 -13.396  1.00  0.00           C  
ATOM    992  CE1 PHE A  63     -22.193  28.961 -14.500  1.00  0.00           C  
ATOM    993  CE2 PHE A  63     -24.156  27.590 -14.557  1.00  0.00           C  
ATOM    994  CZ  PHE A  63     -23.388  28.594 -15.108  1.00  0.00           C  
ATOM    995  H   PHE A  63     -21.831  25.418  -9.343  1.00  0.00           H  
ATOM    996  HA  PHE A  63     -21.662  28.139 -10.078  1.00  0.00           H  
ATOM    997 1HB  PHE A  63     -21.035  26.403 -11.641  1.00  0.00           H  
ATOM    998 2HB  PHE A  63     -22.601  25.618 -11.521  1.00  0.00           H  
ATOM    999  HD1 PHE A  63     -20.844  28.596 -12.858  1.00  0.00           H  
ATOM   1000  HD2 PHE A  63     -24.352  26.161 -12.962  1.00  0.00           H  
ATOM   1001  HE1 PHE A  63     -21.576  29.748 -14.933  1.00  0.00           H  
ATOM   1002  HE2 PHE A  63     -25.090  27.295 -15.034  1.00  0.00           H  
ATOM   1003  HZ  PHE A  63     -23.717  29.099 -16.015  1.00  0.00           H  
ATOM   1004  N   PHE A  64     -24.794  27.047 -10.029  1.00  0.00           N  
ATOM   1005  CA  PHE A  64     -26.180  27.538  -9.920  1.00  0.00           C  
ATOM   1006  C   PHE A  64     -26.415  28.324  -8.625  1.00  0.00           C  
ATOM   1007  O   PHE A  64     -27.175  29.310  -8.602  1.00  0.00           O  
ATOM   1008  CB  PHE A  64     -27.164  26.368  -9.986  1.00  0.00           C  
ATOM   1009  CG  PHE A  64     -27.383  25.838 -11.375  1.00  0.00           C  
ATOM   1010  CD1 PHE A  64     -26.825  24.630 -11.768  1.00  0.00           C  
ATOM   1011  CD2 PHE A  64     -28.146  26.546 -12.291  1.00  0.00           C  
ATOM   1012  CE1 PHE A  64     -27.026  24.142 -13.045  1.00  0.00           C  
ATOM   1013  CE2 PHE A  64     -28.349  26.060 -13.568  1.00  0.00           C  
ATOM   1014  CZ  PHE A  64     -27.788  24.857 -13.945  1.00  0.00           C  
ATOM   1015  H   PHE A  64     -24.623  26.052 -10.021  1.00  0.00           H  
ATOM   1016  HA  PHE A  64     -26.367  28.233 -10.739  1.00  0.00           H  
ATOM   1017 1HB  PHE A  64     -26.800  25.551  -9.364  1.00  0.00           H  
ATOM   1018 2HB  PHE A  64     -28.128  26.680  -9.585  1.00  0.00           H  
ATOM   1019  HD1 PHE A  64     -26.224  24.065 -11.056  1.00  0.00           H  
ATOM   1020  HD2 PHE A  64     -28.589  27.497 -11.993  1.00  0.00           H  
ATOM   1021  HE1 PHE A  64     -26.582  23.192 -13.341  1.00  0.00           H  
ATOM   1022  HE2 PHE A  64     -28.951  26.626 -14.278  1.00  0.00           H  
ATOM   1023  HZ  PHE A  64     -27.946  24.473 -14.952  1.00  0.00           H  
ATOM   1024  N   SER A  65     -25.778  27.883  -7.545  1.00  0.00           N  
ATOM   1025  CA  SER A  65     -25.830  28.632  -6.287  1.00  0.00           C  
ATOM   1026  C   SER A  65     -25.221  30.052  -6.385  1.00  0.00           C  
ATOM   1027  O   SER A  65     -25.817  31.031  -5.929  1.00  0.00           O  
ATOM   1028  CB  SER A  65     -25.111  27.845  -5.209  1.00  0.00           C  
ATOM   1029  OG  SER A  65     -25.070  28.563  -4.006  1.00  0.00           O  
ATOM   1030  H   SER A  65     -25.251  27.022  -7.584  1.00  0.00           H  
ATOM   1031  HA  SER A  65     -26.877  28.795  -6.025  1.00  0.00           H  
ATOM   1032 1HB  SER A  65     -25.621  26.895  -5.051  1.00  0.00           H  
ATOM   1033 2HB  SER A  65     -24.097  27.622  -5.537  1.00  0.00           H  
ATOM   1034  HG  SER A  65     -25.985  28.734  -3.769  1.00  0.00           H  
ATOM   1035  N   PHE A  66     -24.023  30.144  -6.955  1.00  0.00           N  
ATOM   1036  CA  PHE A  66     -23.319  31.419  -7.112  1.00  0.00           C  
ATOM   1037  C   PHE A  66     -24.136  32.376  -7.978  1.00  0.00           C  
ATOM   1038  O   PHE A  66     -24.342  33.540  -7.621  1.00  0.00           O  
ATOM   1039  CB  PHE A  66     -21.939  31.203  -7.737  1.00  0.00           C  
ATOM   1040  CG  PHE A  66     -21.206  32.477  -8.043  1.00  0.00           C  
ATOM   1041  CD1 PHE A  66     -20.731  33.284  -7.020  1.00  0.00           C  
ATOM   1042  CD2 PHE A  66     -20.990  32.872  -9.355  1.00  0.00           C  
ATOM   1043  CE1 PHE A  66     -20.056  34.457  -7.301  1.00  0.00           C  
ATOM   1044  CE2 PHE A  66     -20.315  34.044  -9.639  1.00  0.00           C  
ATOM   1045  CZ  PHE A  66     -19.848  34.837  -8.610  1.00  0.00           C  
ATOM   1046  H   PHE A  66     -23.588  29.297  -7.292  1.00  0.00           H  
ATOM   1047  HA  PHE A  66     -23.198  31.871  -6.126  1.00  0.00           H  
ATOM   1048 1HB  PHE A  66     -21.323  30.610  -7.062  1.00  0.00           H  
ATOM   1049 2HB  PHE A  66     -22.044  30.639  -8.663  1.00  0.00           H  
ATOM   1050  HD1 PHE A  66     -20.894  32.983  -5.985  1.00  0.00           H  
ATOM   1051  HD2 PHE A  66     -21.360  32.246 -10.167  1.00  0.00           H  
ATOM   1052  HE1 PHE A  66     -19.688  35.082  -6.488  1.00  0.00           H  
ATOM   1053  HE2 PHE A  66     -20.152  34.343 -10.674  1.00  0.00           H  
ATOM   1054  HZ  PHE A  66     -19.317  35.762  -8.833  1.00  0.00           H  
ATOM   1055  N   GLY A  67     -24.612  31.879  -9.116  1.00  0.00           N  
ATOM   1056  CA  GLY A  67     -25.454  32.678  -9.997  1.00  0.00           C  
ATOM   1057  C   GLY A  67     -26.706  33.166  -9.283  1.00  0.00           C  
ATOM   1058  O   GLY A  67     -27.107  34.319  -9.425  1.00  0.00           O  
ATOM   1059  H   GLY A  67     -24.388  30.929  -9.378  1.00  0.00           H  
ATOM   1060 1HA  GLY A  67     -24.888  33.534 -10.364  1.00  0.00           H  
ATOM   1061 2HA  GLY A  67     -25.739  32.085 -10.865  1.00  0.00           H  
ATOM   1062  N   GLY A  68     -27.312  32.292  -8.485  1.00  0.00           N  
ATOM   1063  CA  GLY A  68     -28.466  32.676  -7.697  1.00  0.00           C  
ATOM   1064  C   GLY A  68     -28.111  33.776  -6.720  1.00  0.00           C  
ATOM   1065  O   GLY A  68     -28.869  34.726  -6.524  1.00  0.00           O  
ATOM   1066  H   GLY A  68     -26.967  31.345  -8.422  1.00  0.00           H  
ATOM   1067 1HA  GLY A  68     -29.264  33.012  -8.359  1.00  0.00           H  
ATOM   1068 2HA  GLY A  68     -28.843  31.808  -7.156  1.00  0.00           H  
ATOM   1069  N   ALA A  69     -26.942  33.645  -6.106  1.00  0.00           N  
ATOM   1070  CA  ALA A  69     -26.465  34.622  -5.140  1.00  0.00           C  
ATOM   1071  C   ALA A  69     -26.336  35.989  -5.801  1.00  0.00           C  
ATOM   1072  O   ALA A  69     -26.673  37.010  -5.197  1.00  0.00           O  
ATOM   1073  CB  ALA A  69     -25.128  34.186  -4.560  1.00  0.00           C  
ATOM   1074  H   ALA A  69     -26.367  32.841  -6.318  1.00  0.00           H  
ATOM   1075  HA  ALA A  69     -27.195  34.684  -4.333  1.00  0.00           H  
ATOM   1076 1HB  ALA A  69     -24.785  34.928  -3.839  1.00  0.00           H  
ATOM   1077 2HB  ALA A  69     -25.243  33.223  -4.063  1.00  0.00           H  
ATOM   1078 3HB  ALA A  69     -24.397  34.095  -5.362  1.00  0.00           H  
ATOM   1079  N   LEU A  70     -25.851  36.003  -7.041  1.00  0.00           N  
ATOM   1080  CA  LEU A  70     -25.745  37.245  -7.797  1.00  0.00           C  
ATOM   1081  C   LEU A  70     -27.118  37.875  -8.031  1.00  0.00           C  
ATOM   1082  O   LEU A  70     -27.262  39.098  -7.997  1.00  0.00           O  
ATOM   1083  CB  LEU A  70     -25.058  36.986  -9.143  1.00  0.00           C  
ATOM   1084  CG  LEU A  70     -23.577  36.590  -9.069  1.00  0.00           C  
ATOM   1085  CD1 LEU A  70     -23.082  36.214 -10.459  1.00  0.00           C  
ATOM   1086  CD2 LEU A  70     -22.771  37.744  -8.494  1.00  0.00           C  
ATOM   1087  H   LEU A  70     -25.550  35.139  -7.470  1.00  0.00           H  
ATOM   1088  HA  LEU A  70     -25.121  37.939  -7.235  1.00  0.00           H  
ATOM   1089 1HB  LEU A  70     -25.589  36.186  -9.656  1.00  0.00           H  
ATOM   1090 2HB  LEU A  70     -25.129  37.889  -9.750  1.00  0.00           H  
ATOM   1091  HG  LEU A  70     -23.467  35.715  -8.428  1.00  0.00           H  
ATOM   1092 1HD1 LEU A  70     -22.030  35.932 -10.407  1.00  0.00           H  
ATOM   1093 2HD1 LEU A  70     -23.663  35.374 -10.838  1.00  0.00           H  
ATOM   1094 3HD1 LEU A  70     -23.196  37.066 -11.128  1.00  0.00           H  
ATOM   1095 1HD2 LEU A  70     -21.719  37.462  -8.441  1.00  0.00           H  
ATOM   1096 2HD2 LEU A  70     -22.880  38.619  -9.135  1.00  0.00           H  
ATOM   1097 3HD2 LEU A  70     -23.134  37.980  -7.494  1.00  0.00           H  
ATOM   1098  N   CYS A  71     -28.119  37.042  -8.302  1.00  0.00           N  
ATOM   1099  CA  CYS A  71     -29.474  37.560  -8.490  1.00  0.00           C  
ATOM   1100  C   CYS A  71     -30.010  38.145  -7.201  1.00  0.00           C  
ATOM   1101  O   CYS A  71     -30.624  39.206  -7.211  1.00  0.00           O  
ATOM   1102  CB  CYS A  71     -30.419  36.458  -8.970  1.00  0.00           C  
ATOM   1103  SG  CYS A  71     -30.088  35.885 -10.654  1.00  0.00           S  
ATOM   1104  H   CYS A  71     -27.957  36.048  -8.381  1.00  0.00           H  
ATOM   1105  HA  CYS A  71     -29.436  38.376  -9.211  1.00  0.00           H  
ATOM   1106 1HB  CYS A  71     -30.347  35.600  -8.302  1.00  0.00           H  
ATOM   1107 2HB  CYS A  71     -31.447  36.817  -8.933  1.00  0.00           H  
ATOM   1108  HG  CYS A  71     -30.719  34.721 -10.530  1.00  0.00           H  
ATOM   1109  N   VAL A  72     -29.770  37.462  -6.083  1.00  0.00           N  
ATOM   1110  CA  VAL A  72     -30.194  37.985  -4.784  1.00  0.00           C  
ATOM   1111  C   VAL A  72     -29.521  39.318  -4.464  1.00  0.00           C  
ATOM   1112  O   VAL A  72     -30.178  40.271  -4.017  1.00  0.00           O  
ATOM   1113  CB  VAL A  72     -29.866  36.972  -3.671  1.00  0.00           C  
ATOM   1114  CG1 VAL A  72     -30.096  37.593  -2.301  1.00  0.00           C  
ATOM   1115  CG2 VAL A  72     -30.712  35.720  -3.845  1.00  0.00           C  
ATOM   1116  H   VAL A  72     -29.292  36.574  -6.123  1.00  0.00           H  
ATOM   1117  HA  VAL A  72     -31.270  38.163  -4.817  1.00  0.00           H  
ATOM   1118  HB  VAL A  72     -28.810  36.710  -3.732  1.00  0.00           H  
ATOM   1119 1HG1 VAL A  72     -29.859  36.864  -1.527  1.00  0.00           H  
ATOM   1120 2HG1 VAL A  72     -29.454  38.466  -2.185  1.00  0.00           H  
ATOM   1121 3HG1 VAL A  72     -31.139  37.893  -2.209  1.00  0.00           H  
ATOM   1122 1HG2 VAL A  72     -30.474  35.008  -3.055  1.00  0.00           H  
ATOM   1123 2HG2 VAL A  72     -31.768  35.984  -3.790  1.00  0.00           H  
ATOM   1124 3HG2 VAL A  72     -30.500  35.270  -4.815  1.00  0.00           H  
ATOM   1125  N   GLU A  73     -28.213  39.386  -4.690  1.00  0.00           N  
ATOM   1126  CA  GLU A  73     -27.468  40.622  -4.432  1.00  0.00           C  
ATOM   1127  C   GLU A  73     -27.974  41.769  -5.323  1.00  0.00           C  
ATOM   1128  O   GLU A  73     -28.135  42.910  -4.871  1.00  0.00           O  
ATOM   1129  CB  GLU A  73     -25.972  40.401  -4.666  1.00  0.00           C  
ATOM   1130  CG  GLU A  73     -25.108  41.628  -4.416  1.00  0.00           C  
ATOM   1131  CD  GLU A  73     -25.132  42.079  -2.982  1.00  0.00           C  
ATOM   1132  OE1 GLU A  73     -25.463  41.284  -2.135  1.00  0.00           O  
ATOM   1133  OE2 GLU A  73     -24.820  43.219  -2.733  1.00  0.00           O  
ATOM   1134  H   GLU A  73     -27.720  38.579  -5.043  1.00  0.00           H  
ATOM   1135  HA  GLU A  73     -27.657  40.933  -3.404  1.00  0.00           H  
ATOM   1136 1HB  GLU A  73     -25.616  39.603  -4.014  1.00  0.00           H  
ATOM   1137 2HB  GLU A  73     -25.808  40.080  -5.695  1.00  0.00           H  
ATOM   1138 1HG  GLU A  73     -24.080  41.399  -4.696  1.00  0.00           H  
ATOM   1139 2HG  GLU A  73     -25.456  42.440  -5.053  1.00  0.00           H  
ATOM   1140  N   SER A  74     -28.248  41.452  -6.583  1.00  0.00           N  
ATOM   1141  CA  SER A  74     -28.810  42.428  -7.514  1.00  0.00           C  
ATOM   1142  C   SER A  74     -30.121  43.024  -6.999  1.00  0.00           C  
ATOM   1143  O   SER A  74     -30.335  44.236  -7.069  1.00  0.00           O  
ATOM   1144  CB  SER A  74     -29.041  41.778  -8.864  1.00  0.00           C  
ATOM   1145  OG  SER A  74     -27.829  41.387  -9.447  1.00  0.00           O  
ATOM   1146  H   SER A  74     -28.064  40.513  -6.906  1.00  0.00           H  
ATOM   1147  HA  SER A  74     -28.102  43.250  -7.623  1.00  0.00           H  
ATOM   1148 1HB  SER A  74     -29.687  40.908  -8.743  1.00  0.00           H  
ATOM   1149 2HB  SER A  74     -29.555  42.478  -9.521  1.00  0.00           H  
ATOM   1150  HG  SER A  74     -27.583  40.563  -9.020  1.00  0.00           H  
ATOM   1151  N   VAL A  75     -31.002  42.177  -6.485  1.00  0.00           N  
ATOM   1152  CA  VAL A  75     -32.263  42.671  -5.946  1.00  0.00           C  
ATOM   1153  C   VAL A  75     -32.027  43.553  -4.717  1.00  0.00           C  
ATOM   1154  O   VAL A  75     -32.628  44.612  -4.604  1.00  0.00           O  
ATOM   1155  CB  VAL A  75     -33.179  41.492  -5.566  1.00  0.00           C  
ATOM   1156  CG1 VAL A  75     -34.408  41.991  -4.820  1.00  0.00           C  
ATOM   1157  CG2 VAL A  75     -33.581  40.725  -6.816  1.00  0.00           C  
ATOM   1158  H   VAL A  75     -30.811  41.186  -6.461  1.00  0.00           H  
ATOM   1159  HA  VAL A  75     -32.719  43.334  -6.683  1.00  0.00           H  
ATOM   1160  HB  VAL A  75     -32.639  40.829  -4.889  1.00  0.00           H  
ATOM   1161 1HG1 VAL A  75     -35.043  41.145  -4.559  1.00  0.00           H  
ATOM   1162 2HG1 VAL A  75     -34.097  42.506  -3.911  1.00  0.00           H  
ATOM   1163 3HG1 VAL A  75     -34.964  42.679  -5.456  1.00  0.00           H  
ATOM   1164 1HG2 VAL A  75     -34.227  39.892  -6.539  1.00  0.00           H  
ATOM   1165 2HG2 VAL A  75     -34.115  41.389  -7.495  1.00  0.00           H  
ATOM   1166 3HG2 VAL A  75     -32.688  40.342  -7.311  1.00  0.00           H  
ATOM   1167  N   ASP A  76     -31.132  43.126  -3.821  1.00  0.00           N  
ATOM   1168  CA  ASP A  76     -30.832  43.882  -2.603  1.00  0.00           C  
ATOM   1169  C   ASP A  76     -30.373  45.298  -2.931  1.00  0.00           C  
ATOM   1170  O   ASP A  76     -30.719  46.252  -2.229  1.00  0.00           O  
ATOM   1171  CB  ASP A  76     -29.756  43.171  -1.779  1.00  0.00           C  
ATOM   1172  CG  ASP A  76     -30.273  41.918  -1.084  1.00  0.00           C  
ATOM   1173  OD1 ASP A  76     -31.468  41.767  -0.986  1.00  0.00           O  
ATOM   1174  OD2 ASP A  76     -29.468  41.125  -0.658  1.00  0.00           O  
ATOM   1175  H   ASP A  76     -30.650  42.255  -3.991  1.00  0.00           H  
ATOM   1176  HA  ASP A  76     -31.732  43.918  -1.988  1.00  0.00           H  
ATOM   1177 1HB  ASP A  76     -28.926  42.892  -2.429  1.00  0.00           H  
ATOM   1178 2HB  ASP A  76     -29.366  43.853  -1.024  1.00  0.00           H  
ATOM   1179  N   LYS A  77     -29.593  45.422  -4.003  1.00  0.00           N  
ATOM   1180  CA  LYS A  77     -29.035  46.710  -4.427  1.00  0.00           C  
ATOM   1181  C   LYS A  77     -29.926  47.461  -5.409  1.00  0.00           C  
ATOM   1182  O   LYS A  77     -29.490  48.425  -6.037  1.00  0.00           O  
ATOM   1183  CB  LYS A  77     -27.653  46.502  -5.050  1.00  0.00           C  
ATOM   1184  CG  LYS A  77     -26.623  45.896  -4.107  1.00  0.00           C  
ATOM   1185  CD  LYS A  77     -26.334  46.821  -2.935  1.00  0.00           C  
ATOM   1186  CE  LYS A  77     -25.246  46.253  -2.036  1.00  0.00           C  
ATOM   1187  NZ  LYS A  77     -24.973  47.134  -0.867  1.00  0.00           N  
ATOM   1188  H   LYS A  77     -29.380  44.593  -4.540  1.00  0.00           H  
ATOM   1189  HA  LYS A  77     -28.939  47.351  -3.550  1.00  0.00           H  
ATOM   1190 1HB  LYS A  77     -27.740  45.847  -5.917  1.00  0.00           H  
ATOM   1191 2HB  LYS A  77     -27.264  47.459  -5.400  1.00  0.00           H  
ATOM   1192 1HG  LYS A  77     -26.994  44.944  -3.726  1.00  0.00           H  
ATOM   1193 2HG  LYS A  77     -25.696  45.712  -4.651  1.00  0.00           H  
ATOM   1194 1HD  LYS A  77     -26.014  47.794  -3.309  1.00  0.00           H  
ATOM   1195 2HD  LYS A  77     -27.242  46.958  -2.347  1.00  0.00           H  
ATOM   1196 1HE  LYS A  77     -25.549  45.273  -1.672  1.00  0.00           H  
ATOM   1197 2HE  LYS A  77     -24.326  46.136  -2.608  1.00  0.00           H  
ATOM   1198 1HZ  LYS A  77     -24.247  46.724  -0.298  1.00  0.00           H  
ATOM   1199 2HZ  LYS A  77     -24.673  48.043  -1.193  1.00  0.00           H  
ATOM   1200 3HZ  LYS A  77     -25.815  47.235  -0.318  1.00  0.00           H  
ATOM   1201  N   GLU A  78     -31.171  47.019  -5.528  1.00  0.00           N  
ATOM   1202  CA  GLU A  78     -32.141  47.603  -6.446  1.00  0.00           C  
ATOM   1203  C   GLU A  78     -31.679  47.583  -7.905  1.00  0.00           C  
ATOM   1204  O   GLU A  78     -31.951  48.515  -8.666  1.00  0.00           O  
ATOM   1205  CB  GLU A  78     -32.445  49.043  -6.027  1.00  0.00           C  
ATOM   1206  CG  GLU A  78     -33.045  49.180  -4.635  1.00  0.00           C  
ATOM   1207  CD  GLU A  78     -33.411  50.597  -4.292  1.00  0.00           C  
ATOM   1208  OE1 GLU A  78     -33.099  51.474  -5.061  1.00  0.00           O  
ATOM   1209  OE2 GLU A  78     -34.005  50.803  -3.259  1.00  0.00           O  
ATOM   1210  H   GLU A  78     -31.449  46.239  -4.950  1.00  0.00           H  
ATOM   1211  HA  GLU A  78     -33.046  46.995  -6.426  1.00  0.00           H  
ATOM   1212 1HB  GLU A  78     -31.527  49.632  -6.055  1.00  0.00           H  
ATOM   1213 2HB  GLU A  78     -33.141  49.489  -6.737  1.00  0.00           H  
ATOM   1214 1HG  GLU A  78     -33.939  48.560  -4.574  1.00  0.00           H  
ATOM   1215 2HG  GLU A  78     -32.328  48.808  -3.904  1.00  0.00           H  
ATOM   1216  N   MET A  79     -31.007  46.505  -8.290  1.00  0.00           N  
ATOM   1217  CA  MET A  79     -30.521  46.350  -9.660  1.00  0.00           C  
ATOM   1218  C   MET A  79     -31.222  45.174 -10.324  1.00  0.00           C  
ATOM   1219  O   MET A  79     -30.585  44.355 -10.988  1.00  0.00           O  
ATOM   1220  CB  MET A  79     -29.006  46.155  -9.677  1.00  0.00           C  
ATOM   1221  CG  MET A  79     -28.213  47.332  -9.125  1.00  0.00           C  
ATOM   1222  SD  MET A  79     -26.438  47.017  -9.085  1.00  0.00           S  
ATOM   1223  CE  MET A  79     -25.851  48.490  -8.253  1.00  0.00           C  
ATOM   1224  H   MET A  79     -30.827  45.772  -7.618  1.00  0.00           H  
ATOM   1225  HA  MET A  79     -30.754  47.258 -10.215  1.00  0.00           H  
ATOM   1226 1HB  MET A  79     -28.746  45.274  -9.093  1.00  0.00           H  
ATOM   1227 2HB  MET A  79     -28.673  45.979 -10.701  1.00  0.00           H  
ATOM   1228 1HG  MET A  79     -28.393  48.212  -9.741  1.00  0.00           H  
ATOM   1229 2HG  MET A  79     -28.547  47.551  -8.111  1.00  0.00           H  
ATOM   1230 1HE  MET A  79     -24.767  48.443  -8.152  1.00  0.00           H  
ATOM   1231 2HE  MET A  79     -26.126  49.370  -8.835  1.00  0.00           H  
ATOM   1232 3HE  MET A  79     -26.305  48.554  -7.263  1.00  0.00           H  
ATOM   1233  N   GLN A  80     -32.545  45.110 -10.155  1.00  0.00           N  
ATOM   1234  CA  GLN A  80     -33.343  43.959 -10.581  1.00  0.00           C  
ATOM   1235  C   GLN A  80     -33.195  43.651 -12.070  1.00  0.00           C  
ATOM   1236  O   GLN A  80     -33.341  42.503 -12.496  1.00  0.00           O  
ATOM   1237  CB  GLN A  80     -34.819  44.195 -10.252  1.00  0.00           C  
ATOM   1238  CG  GLN A  80     -35.136  44.178  -8.766  1.00  0.00           C  
ATOM   1239  CD  GLN A  80     -36.594  44.483  -8.481  1.00  0.00           C  
ATOM   1240  OE1 GLN A  80     -37.270  45.145  -9.273  1.00  0.00           O  
ATOM   1241  NE2 GLN A  80     -37.088  44.001  -7.347  1.00  0.00           N  
ATOM   1242  H   GLN A  80     -33.006  45.892  -9.714  1.00  0.00           H  
ATOM   1243  HA  GLN A  80     -32.999  43.079 -10.037  1.00  0.00           H  
ATOM   1244 1HB  GLN A  80     -35.131  45.160 -10.651  1.00  0.00           H  
ATOM   1245 2HB  GLN A  80     -35.426  43.429 -10.734  1.00  0.00           H  
ATOM   1246 1HG  GLN A  80     -34.910  43.188  -8.368  1.00  0.00           H  
ATOM   1247 2HG  GLN A  80     -34.525  44.929  -8.266  1.00  0.00           H  
ATOM   1248 1HE2 GLN A  80     -38.044  44.170  -7.105  1.00  0.00           H  
ATOM   1249 2HE2 GLN A  80     -36.505  43.469  -6.733  1.00  0.00           H  
ATOM   1250  N   VAL A  81     -32.907  44.678 -12.858  1.00  0.00           N  
ATOM   1251  CA  VAL A  81     -32.738  44.500 -14.294  1.00  0.00           C  
ATOM   1252  C   VAL A  81     -31.583  43.545 -14.613  1.00  0.00           C  
ATOM   1253  O   VAL A  81     -31.534  42.970 -15.702  1.00  0.00           O  
ATOM   1254  CB  VAL A  81     -32.478  45.861 -14.966  1.00  0.00           C  
ATOM   1255  CG1 VAL A  81     -33.667  46.790 -14.766  1.00  0.00           C  
ATOM   1256  CG2 VAL A  81     -31.208  46.482 -14.405  1.00  0.00           C  
ATOM   1257  H   VAL A  81     -32.802  45.600 -12.461  1.00  0.00           H  
ATOM   1258  HA  VAL A  81     -33.645  44.045 -14.695  1.00  0.00           H  
ATOM   1259  HB  VAL A  81     -32.366  45.710 -16.040  1.00  0.00           H  
ATOM   1260 1HG1 VAL A  81     -33.466  47.747 -15.249  1.00  0.00           H  
ATOM   1261 2HG1 VAL A  81     -34.557  46.341 -15.208  1.00  0.00           H  
ATOM   1262 3HG1 VAL A  81     -33.829  46.948 -13.701  1.00  0.00           H  
ATOM   1263 1HG2 VAL A  81     -31.030  47.444 -14.885  1.00  0.00           H  
ATOM   1264 2HG2 VAL A  81     -31.319  46.628 -13.330  1.00  0.00           H  
ATOM   1265 3HG2 VAL A  81     -30.364  45.819 -14.596  1.00  0.00           H  
ATOM   1266  N   LEU A  82     -30.669  43.359 -13.661  1.00  0.00           N  
ATOM   1267  CA  LEU A  82     -29.541  42.434 -13.853  1.00  0.00           C  
ATOM   1268  C   LEU A  82     -29.936  40.980 -13.664  1.00  0.00           C  
ATOM   1269  O   LEU A  82     -29.249  40.069 -14.133  1.00  0.00           O  
ATOM   1270  CB  LEU A  82     -28.408  42.777 -12.878  1.00  0.00           C  
ATOM   1271  CG  LEU A  82     -27.756  44.151 -13.073  1.00  0.00           C  
ATOM   1272  CD1 LEU A  82     -26.710  44.376 -11.989  1.00  0.00           C  
ATOM   1273  CD2 LEU A  82     -27.132  44.226 -14.458  1.00  0.00           C  
ATOM   1274  H   LEU A  82     -30.750  43.862 -12.789  1.00  0.00           H  
ATOM   1275  HA  LEU A  82     -29.177  42.540 -14.875  1.00  0.00           H  
ATOM   1276 1HB  LEU A  82     -28.800  42.737 -11.863  1.00  0.00           H  
ATOM   1277 2HB  LEU A  82     -27.627  42.023 -12.974  1.00  0.00           H  
ATOM   1278  HG  LEU A  82     -28.512  44.931 -12.973  1.00  0.00           H  
ATOM   1279 1HD1 LEU A  82     -26.246  45.353 -12.127  1.00  0.00           H  
ATOM   1280 2HD1 LEU A  82     -27.187  44.337 -11.010  1.00  0.00           H  
ATOM   1281 3HD1 LEU A  82     -25.947  43.600 -12.053  1.00  0.00           H  
ATOM   1282 1HD2 LEU A  82     -26.668  45.203 -14.597  1.00  0.00           H  
ATOM   1283 2HD2 LEU A  82     -26.374  43.448 -14.559  1.00  0.00           H  
ATOM   1284 3HD2 LEU A  82     -27.904  44.080 -15.214  1.00  0.00           H  
ATOM   1285  N   VAL A  83     -31.048  40.758 -12.975  1.00  0.00           N  
ATOM   1286  CA  VAL A  83     -31.446  39.401 -12.636  1.00  0.00           C  
ATOM   1287  C   VAL A  83     -31.684  38.538 -13.871  1.00  0.00           C  
ATOM   1288  O   VAL A  83     -31.157  37.432 -13.964  1.00  0.00           O  
ATOM   1289  CB  VAL A  83     -32.664  39.387 -11.698  1.00  0.00           C  
ATOM   1290  CG1 VAL A  83     -33.196  37.965 -11.527  1.00  0.00           C  
ATOM   1291  CG2 VAL A  83     -32.279  39.981 -10.358  1.00  0.00           C  
ATOM   1292  H   VAL A  83     -31.629  41.529 -12.680  1.00  0.00           H  
ATOM   1293  HA  VAL A  83     -30.617  38.915 -12.121  1.00  0.00           H  
ATOM   1294  HB  VAL A  83     -33.463  39.978 -12.147  1.00  0.00           H  
ATOM   1295 1HG1 VAL A  83     -34.058  37.977 -10.860  1.00  0.00           H  
ATOM   1296 2HG1 VAL A  83     -33.494  37.568 -12.497  1.00  0.00           H  
ATOM   1297 3HG1 VAL A  83     -32.416  37.334 -11.099  1.00  0.00           H  
ATOM   1298 1HG2 VAL A  83     -33.143  39.971  -9.694  1.00  0.00           H  
ATOM   1299 2HG2 VAL A  83     -31.475  39.391  -9.916  1.00  0.00           H  
ATOM   1300 3HG2 VAL A  83     -31.941  41.007 -10.498  1.00  0.00           H  
ATOM   1301  N   SER A  84     -32.451  39.038 -14.834  1.00  0.00           N  
ATOM   1302  CA  SER A  84     -32.653  38.259 -16.056  1.00  0.00           C  
ATOM   1303  C   SER A  84     -31.379  38.150 -16.903  1.00  0.00           C  
ATOM   1304  O   SER A  84     -31.207  37.177 -17.646  1.00  0.00           O  
ATOM   1305  CB  SER A  84     -33.760  38.884 -16.883  1.00  0.00           C  
ATOM   1306  OG  SER A  84     -33.376  40.143 -17.366  1.00  0.00           O  
ATOM   1307  H   SER A  84     -32.898  39.939 -14.745  1.00  0.00           H  
ATOM   1308  HA  SER A  84     -32.917  37.238 -15.777  1.00  0.00           H  
ATOM   1309 1HB  SER A  84     -34.003  38.230 -17.720  1.00  0.00           H  
ATOM   1310 2HB  SER A  84     -34.657  38.984 -16.274  1.00  0.00           H  
ATOM   1311  HG  SER A  84     -33.195  40.679 -16.590  1.00  0.00           H  
ATOM   1312  N   ARG A  85     -30.509  39.157 -16.814  1.00  0.00           N  
ATOM   1313  CA  ARG A  85     -29.220  39.128 -17.518  1.00  0.00           C  
ATOM   1314  C   ARG A  85     -28.299  38.052 -16.941  1.00  0.00           C  
ATOM   1315  O   ARG A  85     -27.628  37.335 -17.683  1.00  0.00           O  
ATOM   1316  CB  ARG A  85     -28.529  40.480 -17.430  1.00  0.00           C  
ATOM   1317  CG  ARG A  85     -29.190  41.589 -18.233  1.00  0.00           C  
ATOM   1318  CD  ARG A  85     -28.473  42.881 -18.079  1.00  0.00           C  
ATOM   1319  NE  ARG A  85     -29.091  43.941 -18.860  1.00  0.00           N  
ATOM   1320  CZ  ARG A  85     -28.710  45.233 -18.833  1.00  0.00           C  
ATOM   1321  NH1 ARG A  85     -27.714  45.608 -18.062  1.00  0.00           N  
ATOM   1322  NH2 ARG A  85     -29.337  46.123 -19.582  1.00  0.00           N  
ATOM   1323  H   ARG A  85     -30.742  39.960 -16.248  1.00  0.00           H  
ATOM   1324  HA  ARG A  85     -29.403  38.886 -18.565  1.00  0.00           H  
ATOM   1325 1HB  ARG A  85     -28.493  40.803 -16.391  1.00  0.00           H  
ATOM   1326 2HB  ARG A  85     -27.501  40.387 -17.780  1.00  0.00           H  
ATOM   1327 1HG  ARG A  85     -29.191  41.322 -19.290  1.00  0.00           H  
ATOM   1328 2HG  ARG A  85     -30.217  41.724 -17.892  1.00  0.00           H  
ATOM   1329 1HD  ARG A  85     -28.483  43.180 -17.031  1.00  0.00           H  
ATOM   1330 2HD  ARG A  85     -27.443  42.768 -18.414  1.00  0.00           H  
ATOM   1331  HE  ARG A  85     -29.862  43.691 -19.465  1.00  0.00           H  
ATOM   1332 1HH1 ARG A  85     -27.234  44.928 -17.489  1.00  0.00           H  
ATOM   1333 2HH1 ARG A  85     -27.428  46.576 -18.042  1.00  0.00           H  
ATOM   1334 1HH2 ARG A  85     -30.103  45.834 -20.175  1.00  0.00           H  
ATOM   1335 2HH2 ARG A  85     -29.052  47.090 -19.562  1.00  0.00           H  
ATOM   1336  N   ILE A  86     -28.280  37.949 -15.615  1.00  0.00           N  
ATOM   1337  CA  ILE A  86     -27.518  36.909 -14.909  1.00  0.00           C  
ATOM   1338  C   ILE A  86     -27.994  35.500 -15.304  1.00  0.00           C  
ATOM   1339  O   ILE A  86     -27.178  34.607 -15.555  1.00  0.00           O  
ATOM   1340  CB  ILE A  86     -27.638  37.083 -13.384  1.00  0.00           C  
ATOM   1341  CG1 ILE A  86     -26.901  38.346 -12.931  1.00  0.00           C  
ATOM   1342  CG2 ILE A  86     -27.093  35.858 -12.665  1.00  0.00           C  
ATOM   1343  CD1 ILE A  86     -27.257  38.791 -11.531  1.00  0.00           C  
ATOM   1344  H   ILE A  86     -28.814  38.618 -15.078  1.00  0.00           H  
ATOM   1345  HA  ILE A  86     -26.472  36.990 -15.200  1.00  0.00           H  
ATOM   1346  HB  ILE A  86     -28.685  37.215 -13.114  1.00  0.00           H  
ATOM   1347 1HG1 ILE A  86     -25.826  38.175 -12.973  1.00  0.00           H  
ATOM   1348 2HG1 ILE A  86     -27.127  39.164 -13.616  1.00  0.00           H  
ATOM   1349 1HG2 ILE A  86     -27.185  35.998 -11.588  1.00  0.00           H  
ATOM   1350 2HG2 ILE A  86     -27.660  34.978 -12.966  1.00  0.00           H  
ATOM   1351 3HG2 ILE A  86     -26.044  35.721 -12.925  1.00  0.00           H  
ATOM   1352 1HD1 ILE A  86     -26.695  39.692 -11.282  1.00  0.00           H  
ATOM   1353 2HD1 ILE A  86     -28.325  39.003 -11.477  1.00  0.00           H  
ATOM   1354 3HD1 ILE A  86     -27.006  38.002 -10.824  1.00  0.00           H  
ATOM   1355  N   ALA A  87     -29.312  35.310 -15.349  1.00  0.00           N  
ATOM   1356  CA  ALA A  87     -29.893  34.041 -15.795  1.00  0.00           C  
ATOM   1357  C   ALA A  87     -29.426  33.688 -17.202  1.00  0.00           C  
ATOM   1358  O   ALA A  87     -29.114  32.539 -17.494  1.00  0.00           O  
ATOM   1359  CB  ALA A  87     -31.416  34.109 -15.759  1.00  0.00           C  
ATOM   1360  H   ALA A  87     -29.927  36.061 -15.069  1.00  0.00           H  
ATOM   1361  HA  ALA A  87     -29.559  33.258 -15.114  1.00  0.00           H  
ATOM   1362 1HB  ALA A  87     -31.831  33.158 -16.093  1.00  0.00           H  
ATOM   1363 2HB  ALA A  87     -31.747  34.311 -14.740  1.00  0.00           H  
ATOM   1364 3HB  ALA A  87     -31.760  34.906 -16.416  1.00  0.00           H  
ATOM   1365  N   ALA A  88     -29.389  34.684 -18.081  1.00  0.00           N  
ATOM   1366  CA  ALA A  88     -28.879  34.475 -19.426  1.00  0.00           C  
ATOM   1367  C   ALA A  88     -27.393  34.127 -19.415  1.00  0.00           C  
ATOM   1368  O   ALA A  88     -26.951  33.273 -20.175  1.00  0.00           O  
ATOM   1369  CB  ALA A  88     -29.140  35.704 -20.314  1.00  0.00           C  
ATOM   1370  H   ALA A  88     -29.717  35.602 -17.817  1.00  0.00           H  
ATOM   1371  HA  ALA A  88     -29.399  33.619 -19.856  1.00  0.00           H  
ATOM   1372 1HB  ALA A  88     -28.749  35.520 -21.315  1.00  0.00           H  
ATOM   1373 2HB  ALA A  88     -30.213  35.889 -20.373  1.00  0.00           H  
ATOM   1374 3HB  ALA A  88     -28.645  36.574 -19.886  1.00  0.00           H  
ATOM   1375  N   TRP A  89     -26.625  34.786 -18.558  1.00  0.00           N  
ATOM   1376  CA  TRP A  89     -25.186  34.491 -18.450  1.00  0.00           C  
ATOM   1377  C   TRP A  89     -24.955  33.056 -17.952  1.00  0.00           C  
ATOM   1378  O   TRP A  89     -24.044  32.362 -18.413  1.00  0.00           O  
ATOM   1379  CB  TRP A  89     -24.512  35.463 -17.481  1.00  0.00           C  
ATOM   1380  CG  TRP A  89     -24.605  36.919 -17.884  1.00  0.00           C  
ATOM   1381  CD1 TRP A  89     -24.824  37.413 -19.138  1.00  0.00           C  
ATOM   1382  CD2 TRP A  89     -24.500  38.057 -17.019  1.00  0.00           C  
ATOM   1383  NE1 TRP A  89     -24.847  38.790 -19.110  1.00  0.00           N  
ATOM   1384  CE2 TRP A  89     -24.650  39.209 -17.821  1.00  0.00           C  
ATOM   1385  CE3 TRP A  89     -24.272  38.215 -15.650  1.00  0.00           C  
ATOM   1386  CZ2 TRP A  89     -24.598  40.499 -17.298  1.00  0.00           C  
ATOM   1387  CZ3 TRP A  89     -24.218  39.503 -15.131  1.00  0.00           C  
ATOM   1388  CH2 TRP A  89     -24.382  40.625 -15.954  1.00  0.00           C  
ATOM   1389  H   TRP A  89     -27.026  35.501 -17.969  1.00  0.00           H  
ATOM   1390  HA  TRP A  89     -24.734  34.610 -19.435  1.00  0.00           H  
ATOM   1391 1HB  TRP A  89     -24.960  35.362 -16.493  1.00  0.00           H  
ATOM   1392 2HB  TRP A  89     -23.456  35.211 -17.388  1.00  0.00           H  
ATOM   1393  HD1 TRP A  89     -24.960  36.806 -20.032  1.00  0.00           H  
ATOM   1394  HE1 TRP A  89     -24.985  39.392 -19.909  1.00  0.00           H  
ATOM   1395  HE3 TRP A  89     -24.142  37.348 -15.003  1.00  0.00           H  
ATOM   1396  HZ2 TRP A  89     -24.724  41.384 -17.922  1.00  0.00           H  
ATOM   1397  HZ3 TRP A  89     -24.043  39.618 -14.061  1.00  0.00           H  
ATOM   1398  HH2 TRP A  89     -24.336  41.619 -15.510  1.00  0.00           H  
ATOM   1399  N   MET A  90     -25.784  32.628 -17.010  1.00  0.00           N  
ATOM   1400  CA  MET A  90     -25.732  31.263 -16.481  1.00  0.00           C  
ATOM   1401  C   MET A  90     -26.066  30.233 -17.553  1.00  0.00           C  
ATOM   1402  O   MET A  90     -25.380  29.212 -17.688  1.00  0.00           O  
ATOM   1403  CB  MET A  90     -26.685  31.120 -15.296  1.00  0.00           C  
ATOM   1404  CG  MET A  90     -26.269  31.898 -14.056  1.00  0.00           C  
ATOM   1405  SD  MET A  90     -27.543  31.906 -12.779  1.00  0.00           S  
ATOM   1406  CE  MET A  90     -27.503  30.196 -12.251  1.00  0.00           C  
ATOM   1407  H   MET A  90     -26.474  33.270 -16.647  1.00  0.00           H  
ATOM   1408  HA  MET A  90     -24.724  31.072 -16.114  1.00  0.00           H  
ATOM   1409 1HB  MET A  90     -27.678  31.459 -15.585  1.00  0.00           H  
ATOM   1410 2HB  MET A  90     -26.766  30.068 -15.018  1.00  0.00           H  
ATOM   1411 1HG  MET A  90     -25.364  31.459 -13.637  1.00  0.00           H  
ATOM   1412 2HG  MET A  90     -26.051  32.930 -14.330  1.00  0.00           H  
ATOM   1413 1HE  MET A  90     -28.238  30.041 -11.461  1.00  0.00           H  
ATOM   1414 2HE  MET A  90     -27.736  29.547 -13.097  1.00  0.00           H  
ATOM   1415 3HE  MET A  90     -26.508  29.955 -11.872  1.00  0.00           H  
ATOM   1416  N   ALA A  91     -27.133  30.498 -18.301  1.00  0.00           N  
ATOM   1417  CA  ALA A  91     -27.537  29.626 -19.409  1.00  0.00           C  
ATOM   1418  C   ALA A  91     -26.457  29.569 -20.480  1.00  0.00           C  
ATOM   1419  O   ALA A  91     -26.186  28.512 -21.053  1.00  0.00           O  
ATOM   1420  CB  ALA A  91     -28.860  30.109 -20.007  1.00  0.00           C  
ATOM   1421  H   ALA A  91     -27.680  31.323 -18.100  1.00  0.00           H  
ATOM   1422  HA  ALA A  91     -27.673  28.619 -19.015  1.00  0.00           H  
ATOM   1423 1HB  ALA A  91     -29.149  29.454 -20.829  1.00  0.00           H  
ATOM   1424 2HB  ALA A  91     -29.634  30.093 -19.240  1.00  0.00           H  
ATOM   1425 3HB  ALA A  91     -28.740  31.126 -20.379  1.00  0.00           H  
ATOM   1426  N   THR A  92     -25.829  30.708 -20.743  1.00  0.00           N  
ATOM   1427  CA  THR A  92     -24.768  30.770 -21.748  1.00  0.00           C  
ATOM   1428  C   THR A  92     -23.561  29.903 -21.364  1.00  0.00           C  
ATOM   1429  O   THR A  92     -23.087  29.096 -22.167  1.00  0.00           O  
ATOM   1430  CB  THR A  92     -24.309  32.223 -21.968  1.00  0.00           C  
ATOM   1431  OG1 THR A  92     -25.409  33.007 -22.448  1.00  0.00           O  
ATOM   1432  CG2 THR A  92     -23.173  32.277 -22.979  1.00  0.00           C  
ATOM   1433  H   THR A  92     -26.084  31.548 -20.245  1.00  0.00           H  
ATOM   1434  HA  THR A  92     -25.157  30.375 -22.687  1.00  0.00           H  
ATOM   1435  HB  THR A  92     -23.966  32.644 -21.023  1.00  0.00           H  
ATOM   1436  HG1 THR A  92     -25.975  33.248 -21.711  1.00  0.00           H  
ATOM   1437 1HG2 THR A  92     -22.862  33.312 -23.121  1.00  0.00           H  
ATOM   1438 2HG2 THR A  92     -22.331  31.691 -22.611  1.00  0.00           H  
ATOM   1439 3HG2 THR A  92     -23.513  31.867 -23.929  1.00  0.00           H  
ATOM   1440  N   TYR A  93     -23.075  30.074 -20.140  1.00  0.00           N  
ATOM   1441  CA  TYR A  93     -21.935  29.300 -19.661  1.00  0.00           C  
ATOM   1442  C   TYR A  93     -22.280  27.815 -19.578  1.00  0.00           C  
ATOM   1443  O   TYR A  93     -21.483  26.952 -19.963  1.00  0.00           O  
ATOM   1444  CB  TYR A  93     -21.416  29.804 -18.304  1.00  0.00           C  
ATOM   1445  CG  TYR A  93     -20.089  29.162 -17.957  1.00  0.00           C  
ATOM   1446  CD1 TYR A  93     -20.036  27.971 -17.237  1.00  0.00           C  
ATOM   1447  CD2 TYR A  93     -18.892  29.716 -18.392  1.00  0.00           C  
ATOM   1448  CE1 TYR A  93     -18.817  27.358 -16.946  1.00  0.00           C  
ATOM   1449  CE2 TYR A  93     -17.667  29.106 -18.107  1.00  0.00           C  
ATOM   1450  CZ  TYR A  93     -17.646  27.930 -17.385  1.00  0.00           C  
ATOM   1451  OH  TYR A  93     -16.445  27.335 -17.095  1.00  0.00           O  
ATOM   1452  H   TYR A  93     -23.501  30.752 -19.525  1.00  0.00           H  
ATOM   1453  HA  TYR A  93     -21.124  29.395 -20.384  1.00  0.00           H  
ATOM   1454 1HB  TYR A  93     -21.301  30.888 -18.339  1.00  0.00           H  
ATOM   1455 2HB  TYR A  93     -22.147  29.576 -17.529  1.00  0.00           H  
ATOM   1456  HD1 TYR A  93     -20.958  27.503 -16.890  1.00  0.00           H  
ATOM   1457  HD2 TYR A  93     -18.897  30.643 -18.965  1.00  0.00           H  
ATOM   1458  HE1 TYR A  93     -18.797  26.427 -16.381  1.00  0.00           H  
ATOM   1459  HE2 TYR A  93     -16.739  29.560 -18.453  1.00  0.00           H  
ATOM   1460  HH  TYR A  93     -15.732  27.858 -17.468  1.00  0.00           H  
ATOM   1461  N   LEU A  94     -23.473  27.527 -19.076  1.00  0.00           N  
ATOM   1462  CA  LEU A  94     -23.951  26.154 -18.980  1.00  0.00           C  
ATOM   1463  C   LEU A  94     -23.923  25.475 -20.353  1.00  0.00           C  
ATOM   1464  O   LEU A  94     -23.246  24.454 -20.535  1.00  0.00           O  
ATOM   1465  CB  LEU A  94     -25.375  26.126 -18.410  1.00  0.00           C  
ATOM   1466  CG  LEU A  94     -26.032  24.742 -18.330  1.00  0.00           C  
ATOM   1467  CD1 LEU A  94     -25.253  23.865 -17.359  1.00  0.00           C  
ATOM   1468  CD2 LEU A  94     -27.480  24.893 -17.889  1.00  0.00           C  
ATOM   1469  H   LEU A  94     -24.066  28.278 -18.752  1.00  0.00           H  
ATOM   1470  HA  LEU A  94     -23.270  25.595 -18.339  1.00  0.00           H  
ATOM   1471 1HB  LEU A  94     -25.355  26.542 -17.404  1.00  0.00           H  
ATOM   1472 2HB  LEU A  94     -26.010  26.759 -19.030  1.00  0.00           H  
ATOM   1473  HG  LEU A  94     -25.998  24.265 -19.310  1.00  0.00           H  
ATOM   1474 1HD1 LEU A  94     -25.720  22.882 -17.301  1.00  0.00           H  
ATOM   1475 2HD1 LEU A  94     -24.226  23.759 -17.708  1.00  0.00           H  
ATOM   1476 3HD1 LEU A  94     -25.255  24.325 -16.371  1.00  0.00           H  
ATOM   1477 1HD2 LEU A  94     -27.948  23.909 -17.833  1.00  0.00           H  
ATOM   1478 2HD2 LEU A  94     -27.515  25.368 -16.909  1.00  0.00           H  
ATOM   1479 3HD2 LEU A  94     -28.018  25.509 -18.610  1.00  0.00           H  
ATOM   1480  N   ASN A  95     -24.626  26.057 -21.323  1.00  0.00           N  
ATOM   1481  CA  ASN A  95     -24.740  25.468 -22.664  1.00  0.00           C  
ATOM   1482  C   ASN A  95     -23.408  25.352 -23.398  1.00  0.00           C  
ATOM   1483  O   ASN A  95     -23.146  24.361 -24.087  1.00  0.00           O  
ATOM   1484  CB  ASN A  95     -25.721  26.268 -23.501  1.00  0.00           C  
ATOM   1485  CG  ASN A  95     -27.149  26.050 -23.083  1.00  0.00           C  
ATOM   1486  OD1 ASN A  95     -27.468  25.063 -22.410  1.00  0.00           O  
ATOM   1487  ND2 ASN A  95     -28.014  26.952 -23.470  1.00  0.00           N  
ATOM   1488  H   ASN A  95     -25.094  26.930 -21.128  1.00  0.00           H  
ATOM   1489  HA  ASN A  95     -25.146  24.460 -22.566  1.00  0.00           H  
ATOM   1490 1HB  ASN A  95     -25.488  27.330 -23.418  1.00  0.00           H  
ATOM   1491 2HB  ASN A  95     -25.615  25.990 -24.550  1.00  0.00           H  
ATOM   1492 1HD2 ASN A  95     -28.979  26.859 -23.221  1.00  0.00           H  
ATOM   1493 2HD2 ASN A  95     -27.712  27.735 -24.013  1.00  0.00           H  
ATOM   1494  N   ASP A  96     -22.568  26.373 -23.270  1.00  0.00           N  
ATOM   1495  CA  ASP A  96     -21.340  26.421 -24.065  1.00  0.00           C  
ATOM   1496  C   ASP A  96     -20.144  25.750 -23.407  1.00  0.00           C  
ATOM   1497  O   ASP A  96     -19.296  25.180 -24.093  1.00  0.00           O  
ATOM   1498  CB  ASP A  96     -20.980  27.876 -24.376  1.00  0.00           C  
ATOM   1499  CG  ASP A  96     -22.003  28.560 -25.273  1.00  0.00           C  
ATOM   1500  OD1 ASP A  96     -22.644  27.879 -26.038  1.00  0.00           O  
ATOM   1501  OD2 ASP A  96     -22.134  29.758 -25.185  1.00  0.00           O  
ATOM   1502  H   ASP A  96     -22.766  27.125 -22.625  1.00  0.00           H  
ATOM   1503  HA  ASP A  96     -21.506  25.869 -24.991  1.00  0.00           H  
ATOM   1504 1HB  ASP A  96     -20.901  28.438 -23.446  1.00  0.00           H  
ATOM   1505 2HB  ASP A  96     -20.007  27.914 -24.866  1.00  0.00           H  
ATOM   1506  N   HIS A  97     -20.067  25.820 -22.084  1.00  0.00           N  
ATOM   1507  CA  HIS A  97     -18.877  25.330 -21.400  1.00  0.00           C  
ATOM   1508  C   HIS A  97     -19.096  24.159 -20.444  1.00  0.00           C  
ATOM   1509  O   HIS A  97     -18.137  23.467 -20.107  1.00  0.00           O  
ATOM   1510  CB  HIS A  97     -18.229  26.482 -20.624  1.00  0.00           C  
ATOM   1511  CG  HIS A  97     -17.754  27.602 -21.496  1.00  0.00           C  
ATOM   1512  ND1 HIS A  97     -16.628  27.504 -22.286  1.00  0.00           N  
ATOM   1513  CD2 HIS A  97     -18.250  28.845 -21.701  1.00  0.00           C  
ATOM   1514  CE1 HIS A  97     -16.453  28.639 -22.941  1.00  0.00           C  
ATOM   1515  NE2 HIS A  97     -17.424  29.468 -22.603  1.00  0.00           N  
ATOM   1516  H   HIS A  97     -20.823  26.209 -21.538  1.00  0.00           H  
ATOM   1517  HA  HIS A  97     -18.190  24.900 -22.129  1.00  0.00           H  
ATOM   1518 1HB  HIS A  97     -18.946  26.886 -19.908  1.00  0.00           H  
ATOM   1519 2HB  HIS A  97     -17.378  26.105 -20.058  1.00  0.00           H  
ATOM   1520  HD2 HIS A  97     -19.140  29.272 -21.236  1.00  0.00           H  
ATOM   1521  HE1 HIS A  97     -15.646  28.853 -23.641  1.00  0.00           H  
ATOM   1522  HE2 HIS A  97     -17.544  30.409 -22.949  1.00  0.00           H  
ATOM   1523  N   LEU A  98     -20.333  23.929 -20.014  1.00  0.00           N  
ATOM   1524  CA  LEU A  98     -20.625  22.791 -19.137  1.00  0.00           C  
ATOM   1525  C   LEU A  98     -21.299  21.614 -19.859  1.00  0.00           C  
ATOM   1526  O   LEU A  98     -21.024  20.449 -19.572  1.00  0.00           O  
ATOM   1527  CB  LEU A  98     -21.461  23.229 -17.923  1.00  0.00           C  
ATOM   1528  CG  LEU A  98     -20.759  24.237 -17.003  1.00  0.00           C  
ATOM   1529  CD1 LEU A  98     -21.679  24.696 -15.870  1.00  0.00           C  
ATOM   1530  CD2 LEU A  98     -19.474  23.628 -16.449  1.00  0.00           C  
ATOM   1531  H   LEU A  98     -21.087  24.542 -20.291  1.00  0.00           H  
ATOM   1532  HA  LEU A  98     -19.681  22.383 -18.775  1.00  0.00           H  
ATOM   1533 1HB  LEU A  98     -22.386  23.678 -18.283  1.00  0.00           H  
ATOM   1534 2HB  LEU A  98     -21.714  22.345 -17.338  1.00  0.00           H  
ATOM   1535  HG  LEU A  98     -20.516  25.137 -17.567  1.00  0.00           H  
ATOM   1536 1HD1 LEU A  98     -21.150  25.409 -15.237  1.00  0.00           H  
ATOM   1537 2HD1 LEU A  98     -22.565  25.173 -16.291  1.00  0.00           H  
ATOM   1538 3HD1 LEU A  98     -21.979  23.835 -15.274  1.00  0.00           H  
ATOM   1539 1HD2 LEU A  98     -18.981  24.350 -15.797  1.00  0.00           H  
ATOM   1540 2HD2 LEU A  98     -19.713  22.729 -15.881  1.00  0.00           H  
ATOM   1541 3HD2 LEU A  98     -18.809  23.370 -17.274  1.00  0.00           H  
ATOM   1542  N   GLU A  99     -22.190  21.928 -20.790  1.00  0.00           N  
ATOM   1543  CA  GLU A  99     -22.924  20.904 -21.534  1.00  0.00           C  
ATOM   1544  C   GLU A  99     -22.054  19.822 -22.208  1.00  0.00           C  
ATOM   1545  O   GLU A  99     -22.362  18.627 -22.092  1.00  0.00           O  
ATOM   1546  CB  GLU A  99     -23.852  21.565 -22.561  1.00  0.00           C  
ATOM   1547  CG  GLU A  99     -24.677  20.589 -23.365  1.00  0.00           C  
ATOM   1548  CD  GLU A  99     -25.722  19.884 -22.531  1.00  0.00           C  
ATOM   1549  OE1 GLU A  99     -26.042  20.367 -21.427  1.00  0.00           O  
ATOM   1550  OE2 GLU A  99     -26.234  18.841 -22.986  1.00  0.00           O  
ATOM   1551  H   GLU A  99     -22.367  22.902 -20.989  1.00  0.00           H  
ATOM   1552  HA  GLU A  99     -23.528  20.331 -20.831  1.00  0.00           H  
ATOM   1553 1HB  GLU A  99     -24.536  22.244 -22.050  1.00  0.00           H  
ATOM   1554 2HB  GLU A  99     -23.260  22.160 -23.257  1.00  0.00           H  
ATOM   1555 1HG  GLU A  99     -25.173  21.127 -24.173  1.00  0.00           H  
ATOM   1556 2HG  GLU A  99     -24.013  19.850 -23.812  1.00  0.00           H  
ATOM   1557  N   PRO A 100     -20.979  20.220 -22.919  1.00  0.00           N  
ATOM   1558  CA  PRO A 100     -20.147  19.144 -23.475  1.00  0.00           C  
ATOM   1559  C   PRO A 100     -19.703  18.132 -22.421  1.00  0.00           C  
ATOM   1560  O   PRO A 100     -19.769  16.934 -22.690  1.00  0.00           O  
ATOM   1561  CB  PRO A 100     -18.950  19.908 -24.050  1.00  0.00           C  
ATOM   1562  CG  PRO A 100     -19.503  21.249 -24.394  1.00  0.00           C  
ATOM   1563  CD  PRO A 100     -20.455  21.561 -23.270  1.00  0.00           C  
ATOM   1564  HA  PRO A 100     -20.707  18.628 -24.269  1.00  0.00           H  
ATOM   1565 1HB  PRO A 100     -18.143  19.957 -23.305  1.00  0.00           H  
ATOM   1566 2HB  PRO A 100     -18.549  19.375 -24.925  1.00  0.00           H  
ATOM   1567 1HG  PRO A 100     -18.690  21.985 -24.476  1.00  0.00           H  
ATOM   1568 2HG  PRO A 100     -20.002  21.215 -25.374  1.00  0.00           H  
ATOM   1569 1HD  PRO A 100     -19.902  22.019 -22.436  1.00  0.00           H  
ATOM   1570 2HD  PRO A 100     -21.242  22.238 -23.632  1.00  0.00           H  
ATOM   1571  N   TRP A 101     -19.283  18.596 -21.245  1.00  0.00           N  
ATOM   1572  CA  TRP A 101     -18.920  17.679 -20.165  1.00  0.00           C  
ATOM   1573  C   TRP A 101     -20.117  16.834 -19.744  1.00  0.00           C  
ATOM   1574  O   TRP A 101     -19.997  15.624 -19.540  1.00  0.00           O  
ATOM   1575  CB  TRP A 101     -18.380  18.439 -18.943  1.00  0.00           C  
ATOM   1576  CG  TRP A 101     -18.042  17.524 -17.801  1.00  0.00           C  
ATOM   1577  CD1 TRP A 101     -16.839  16.915 -17.563  1.00  0.00           C  
ATOM   1578  CD2 TRP A 101     -18.921  17.101 -16.750  1.00  0.00           C  
ATOM   1579  NE1 TRP A 101     -16.918  16.141 -16.425  1.00  0.00           N  
ATOM   1580  CE2 TRP A 101     -18.185  16.235 -15.912  1.00  0.00           C  
ATOM   1581  CE3 TRP A 101     -20.259  17.363 -16.442  1.00  0.00           C  
ATOM   1582  CZ2 TRP A 101     -18.741  15.642 -14.789  1.00  0.00           C  
ATOM   1583  CZ3 TRP A 101     -20.814  16.767 -15.322  1.00  0.00           C  
ATOM   1584  CH2 TRP A 101     -20.057  15.918 -14.512  1.00  0.00           C  
ATOM   1585  H   TRP A 101     -19.211  19.591 -21.090  1.00  0.00           H  
ATOM   1586  HA  TRP A 101     -18.137  17.012 -20.526  1.00  0.00           H  
ATOM   1587 1HB  TRP A 101     -17.485  18.994 -19.226  1.00  0.00           H  
ATOM   1588 2HB  TRP A 101     -19.122  19.163 -18.607  1.00  0.00           H  
ATOM   1589  HD1 TRP A 101     -15.951  17.027 -18.182  1.00  0.00           H  
ATOM   1590  HE1 TRP A 101     -16.166  15.593 -16.033  1.00  0.00           H  
ATOM   1591  HE3 TRP A 101     -20.852  18.027 -17.070  1.00  0.00           H  
ATOM   1592  HZ2 TRP A 101     -18.168  14.981 -14.139  1.00  0.00           H  
ATOM   1593  HZ3 TRP A 101     -21.858  16.976 -15.087  1.00  0.00           H  
ATOM   1594  HH2 TRP A 101     -20.527  15.465 -13.639  1.00  0.00           H  
ATOM   1595  N   ILE A 102     -21.275  17.477 -19.614  1.00  0.00           N  
ATOM   1596  CA  ILE A 102     -22.497  16.783 -19.197  1.00  0.00           C  
ATOM   1597  C   ILE A 102     -22.821  15.626 -20.146  1.00  0.00           C  
ATOM   1598  O   ILE A 102     -23.103  14.501 -19.712  1.00  0.00           O  
ATOM   1599  CB  ILE A 102     -23.690  17.754 -19.141  1.00  0.00           C  
ATOM   1600  CG1 ILE A 102     -23.538  18.720 -17.964  1.00  0.00           C  
ATOM   1601  CG2 ILE A 102     -24.998  16.984 -19.036  1.00  0.00           C  
ATOM   1602  CD1 ILE A 102     -24.511  19.876 -17.993  1.00  0.00           C  
ATOM   1603  H   ILE A 102     -21.314  18.467 -19.808  1.00  0.00           H  
ATOM   1604  HA  ILE A 102     -22.330  16.353 -18.210  1.00  0.00           H  
ATOM   1605  HB  ILE A 102     -23.709  18.360 -20.046  1.00  0.00           H  
ATOM   1606 1HG1 ILE A 102     -23.679  18.179 -17.029  1.00  0.00           H  
ATOM   1607 2HG1 ILE A 102     -22.527  19.127 -17.956  1.00  0.00           H  
ATOM   1608 1HG2 ILE A 102     -25.831  17.685 -18.997  1.00  0.00           H  
ATOM   1609 2HG2 ILE A 102     -25.109  16.336 -19.905  1.00  0.00           H  
ATOM   1610 3HG2 ILE A 102     -24.991  16.377 -18.130  1.00  0.00           H  
ATOM   1611 1HD1 ILE A 102     -24.341  20.517 -17.127  1.00  0.00           H  
ATOM   1612 2HD1 ILE A 102     -24.363  20.454 -18.906  1.00  0.00           H  
ATOM   1613 3HD1 ILE A 102     -25.531  19.495 -17.966  1.00  0.00           H  
ATOM   1614  N   GLN A 103     -22.755  15.895 -21.447  1.00  0.00           N  
ATOM   1615  CA  GLN A 103     -23.119  14.877 -22.427  1.00  0.00           C  
ATOM   1616  C   GLN A 103     -22.157  13.689 -22.401  1.00  0.00           C  
ATOM   1617  O   GLN A 103     -22.572  12.546 -22.554  1.00  0.00           O  
ATOM   1618  CB  GLN A 103     -23.157  15.485 -23.831  1.00  0.00           C  
ATOM   1619  CG  GLN A 103     -24.273  16.494 -24.043  1.00  0.00           C  
ATOM   1620  CD  GLN A 103     -24.287  17.053 -25.453  1.00  0.00           C  
ATOM   1621  OE1 GLN A 103     -23.518  16.620 -26.316  1.00  0.00           O  
ATOM   1622  NE2 GLN A 103     -25.164  18.021 -25.696  1.00  0.00           N  
ATOM   1623  H   GLN A 103     -22.454  16.803 -21.770  1.00  0.00           H  
ATOM   1624  HA  GLN A 103     -24.091  14.466 -22.154  1.00  0.00           H  
ATOM   1625 1HB  GLN A 103     -22.210  15.984 -24.037  1.00  0.00           H  
ATOM   1626 2HB  GLN A 103     -23.276  14.691 -24.568  1.00  0.00           H  
ATOM   1627 1HG  GLN A 103     -25.230  16.005 -23.860  1.00  0.00           H  
ATOM   1628 2HG  GLN A 103     -24.138  17.322 -23.348  1.00  0.00           H  
ATOM   1629 1HE2 GLN A 103     -25.219  18.429 -26.608  1.00  0.00           H  
ATOM   1630 2HE2 GLN A 103     -25.769  18.343 -24.967  1.00  0.00           H  
ATOM   1631  N   GLU A 104     -20.877  13.969 -22.183  1.00  0.00           N  
ATOM   1632  CA  GLU A 104     -19.860  12.921 -22.158  1.00  0.00           C  
ATOM   1633  C   GLU A 104     -19.935  12.100 -20.874  1.00  0.00           C  
ATOM   1634  O   GLU A 104     -19.456  10.971 -20.823  1.00  0.00           O  
ATOM   1635  CB  GLU A 104     -18.465  13.531 -22.303  1.00  0.00           C  
ATOM   1636  CG  GLU A 104     -18.181  14.135 -23.671  1.00  0.00           C  
ATOM   1637  CD  GLU A 104     -16.810  14.742 -23.770  1.00  0.00           C  
ATOM   1638  OE1 GLU A 104     -16.129  14.791 -22.773  1.00  0.00           O  
ATOM   1639  OE2 GLU A 104     -16.442  15.158 -24.843  1.00  0.00           O  
ATOM   1640  H   GLU A 104     -20.599  14.928 -22.032  1.00  0.00           H  
ATOM   1641  HA  GLU A 104     -20.035  12.249 -23.000  1.00  0.00           H  
ATOM   1642 1HB  GLU A 104     -18.331  14.315 -21.557  1.00  0.00           H  
ATOM   1643 2HB  GLU A 104     -17.712  12.766 -22.113  1.00  0.00           H  
ATOM   1644 1HG  GLU A 104     -18.277  13.357 -24.427  1.00  0.00           H  
ATOM   1645 2HG  GLU A 104     -18.928  14.900 -23.880  1.00  0.00           H  
ATOM   1646  N   ASN A 105     -20.531  12.670 -19.830  1.00  0.00           N  
ATOM   1647  CA  ASN A 105     -20.587  11.982 -18.547  1.00  0.00           C  
ATOM   1648  C   ASN A 105     -21.970  11.476 -18.153  1.00  0.00           C  
ATOM   1649  O   ASN A 105     -22.312  11.420 -16.975  1.00  0.00           O  
ATOM   1650  CB  ASN A 105     -19.960  12.841 -17.446  1.00  0.00           C  
ATOM   1651  CG  ASN A 105     -18.449  12.927 -17.589  1.00  0.00           C  
ATOM   1652  OD1 ASN A 105     -17.719  12.120 -17.012  1.00  0.00           O  
ATOM   1653  ND2 ASN A 105     -17.978  13.867 -18.405  1.00  0.00           N  
ATOM   1654  H   ASN A 105     -20.951  13.585 -19.917  1.00  0.00           H  
ATOM   1655  HA  ASN A 105     -20.021  11.053 -18.627  1.00  0.00           H  
ATOM   1656 1HB  ASN A 105     -20.382  13.846 -17.483  1.00  0.00           H  
ATOM   1657 2HB  ASN A 105     -20.205  12.419 -16.471  1.00  0.00           H  
ATOM   1658 1HD2 ASN A 105     -16.991  13.967 -18.536  1.00  0.00           H  
ATOM   1659 2HD2 ASN A 105     -18.610  14.473 -18.888  1.00  0.00           H  
ATOM   1660  N   GLY A 106     -22.752  11.102 -19.155  1.00  0.00           N  
ATOM   1661  CA  GLY A 106     -24.004  10.419 -18.917  1.00  0.00           C  
ATOM   1662  C   GLY A 106     -25.233  11.297 -18.907  1.00  0.00           C  
ATOM   1663  O   GLY A 106     -26.335  10.793 -18.734  1.00  0.00           O  
ATOM   1664  H   GLY A 106     -22.471  11.297 -20.105  1.00  0.00           H  
ATOM   1665 1HA  GLY A 106     -24.154   9.657 -19.682  1.00  0.00           H  
ATOM   1666 2HA  GLY A 106     -23.962   9.906 -17.957  1.00  0.00           H  
ATOM   1667  N   GLY A 107     -25.058  12.603 -19.095  1.00  0.00           N  
ATOM   1668  CA  GLY A 107     -26.190  13.515 -19.165  1.00  0.00           C  
ATOM   1669  C   GLY A 107     -26.797  13.844 -17.813  1.00  0.00           C  
ATOM   1670  O   GLY A 107     -26.360  13.324 -16.779  1.00  0.00           O  
ATOM   1671  H   GLY A 107     -24.122  12.972 -19.192  1.00  0.00           H  
ATOM   1672 1HA  GLY A 107     -25.877  14.448 -19.636  1.00  0.00           H  
ATOM   1673 2HA  GLY A 107     -26.967  13.083 -19.794  1.00  0.00           H  
ATOM   1674  N   TRP A 108     -27.813  14.701 -17.813  1.00  0.00           N  
ATOM   1675  CA  TRP A 108     -28.514  15.064 -16.575  1.00  0.00           C  
ATOM   1676  C   TRP A 108     -29.204  13.874 -15.911  1.00  0.00           C  
ATOM   1677  O   TRP A 108     -29.500  13.909 -14.723  1.00  0.00           O  
ATOM   1678  CB  TRP A 108     -29.555  16.149 -16.862  1.00  0.00           C  
ATOM   1679  CG  TRP A 108     -28.962  17.513 -17.047  1.00  0.00           C  
ATOM   1680  CD1 TRP A 108     -28.823  18.188 -18.222  1.00  0.00           C  
ATOM   1681  CD2 TRP A 108     -28.423  18.379 -16.019  1.00  0.00           C  
ATOM   1682  NE1 TRP A 108     -28.236  19.409 -17.999  1.00  0.00           N  
ATOM   1683  CE2 TRP A 108     -27.986  19.544 -16.656  1.00  0.00           C  
ATOM   1684  CE3 TRP A 108     -28.279  18.262 -14.631  1.00  0.00           C  
ATOM   1685  CZ2 TRP A 108     -27.410  20.591 -15.955  1.00  0.00           C  
ATOM   1686  CZ3 TRP A 108     -27.703  19.313 -13.928  1.00  0.00           C  
ATOM   1687  CH2 TRP A 108     -27.280  20.448 -14.574  1.00  0.00           C  
ATOM   1688  H   TRP A 108     -28.110  15.113 -18.686  1.00  0.00           H  
ATOM   1689  HA  TRP A 108     -27.778  15.404 -15.847  1.00  0.00           H  
ATOM   1690 1HB  TRP A 108     -30.110  15.891 -17.764  1.00  0.00           H  
ATOM   1691 2HB  TRP A 108     -30.269  16.194 -16.040  1.00  0.00           H  
ATOM   1692  HD1 TRP A 108     -29.132  17.814 -19.196  1.00  0.00           H  
ATOM   1693  HE1 TRP A 108     -28.022  20.097 -18.706  1.00  0.00           H  
ATOM   1694  HE3 TRP A 108     -28.616  17.365 -14.113  1.00  0.00           H  
ATOM   1695  HZ2 TRP A 108     -27.067  21.501 -16.450  1.00  0.00           H  
ATOM   1696  HZ3 TRP A 108     -27.594  19.214 -12.848  1.00  0.00           H  
ATOM   1697  HH2 TRP A 108     -26.832  21.253 -13.992  1.00  0.00           H  
ATOM   1698  N   ASP A 109     -29.442  12.812 -16.673  1.00  0.00           N  
ATOM   1699  CA  ASP A 109     -29.989  11.586 -16.094  1.00  0.00           C  
ATOM   1700  C   ASP A 109     -29.082  11.046 -14.999  1.00  0.00           C  
ATOM   1701  O   ASP A 109     -29.554  10.565 -13.977  1.00  0.00           O  
ATOM   1702  CB  ASP A 109     -30.184  10.520 -17.174  1.00  0.00           C  
ATOM   1703  CG  ASP A 109     -31.342  10.832 -18.113  1.00  0.00           C  
ATOM   1704  OD1 ASP A 109     -32.091  11.734 -17.821  1.00  0.00           O  
ATOM   1705  OD2 ASP A 109     -31.466  10.165 -19.112  1.00  0.00           O  
ATOM   1706  H   ASP A 109     -29.247  12.843 -17.663  1.00  0.00           H  
ATOM   1707  HA  ASP A 109     -30.955  11.818 -15.643  1.00  0.00           H  
ATOM   1708 1HB  ASP A 109     -29.272  10.428 -17.764  1.00  0.00           H  
ATOM   1709 2HB  ASP A 109     -30.368   9.554 -16.703  1.00  0.00           H  
ATOM   1710  N   THR A 110     -27.776  11.143 -15.210  1.00  0.00           N  
ATOM   1711  CA  THR A 110     -26.814  10.730 -14.197  1.00  0.00           C  
ATOM   1712  C   THR A 110     -26.848  11.657 -12.975  1.00  0.00           C  
ATOM   1713  O   THR A 110     -26.793  11.203 -11.831  1.00  0.00           O  
ATOM   1714  CB  THR A 110     -25.389  10.689 -14.779  1.00  0.00           C  
ATOM   1715  OG1 THR A 110     -25.337   9.747 -15.858  1.00  0.00           O  
ATOM   1716  CG2 THR A 110     -24.387  10.285 -13.708  1.00  0.00           C  
ATOM   1717  H   THR A 110     -27.438  11.510 -16.088  1.00  0.00           H  
ATOM   1718  HA  THR A 110     -27.098   9.742 -13.833  1.00  0.00           H  
ATOM   1719  HB  THR A 110     -25.125  11.675 -15.162  1.00  0.00           H  
ATOM   1720  HG1 THR A 110     -25.935  10.026 -16.555  1.00  0.00           H  
ATOM   1721 1HG2 THR A 110     -23.385  10.262 -14.137  1.00  0.00           H  
ATOM   1722 2HG2 THR A 110     -24.416  11.006 -12.891  1.00  0.00           H  
ATOM   1723 3HG2 THR A 110     -24.640   9.296 -13.328  1.00  0.00           H  
ATOM   1724  N   PHE A 111     -26.969  12.955 -13.212  1.00  0.00           N  
ATOM   1725  CA  PHE A 111     -27.144  13.897 -12.099  1.00  0.00           C  
ATOM   1726  C   PHE A 111     -28.340  13.504 -11.227  1.00  0.00           C  
ATOM   1727  O   PHE A 111     -28.265  13.531  -9.995  1.00  0.00           O  
ATOM   1728  CB  PHE A 111     -27.324  15.319 -12.626  1.00  0.00           C  
ATOM   1729  CG  PHE A 111     -27.574  16.342 -11.538  1.00  0.00           C  
ATOM   1730  CD1 PHE A 111     -26.541  16.768 -10.715  1.00  0.00           C  
ATOM   1731  CD2 PHE A 111     -28.841  16.867 -11.344  1.00  0.00           C  
ATOM   1732  CE1 PHE A 111     -26.765  17.699  -9.711  1.00  0.00           C  
ATOM   1733  CE2 PHE A 111     -29.073  17.802 -10.339  1.00  0.00           C  
ATOM   1734  CZ  PHE A 111     -28.034  18.217  -9.526  1.00  0.00           C  
ATOM   1735  H   PHE A 111     -26.942  13.310 -14.158  1.00  0.00           H  
ATOM   1736  HA  PHE A 111     -26.249  13.867 -11.476  1.00  0.00           H  
ATOM   1737 1HB  PHE A 111     -26.434  15.617 -13.179  1.00  0.00           H  
ATOM   1738 2HB  PHE A 111     -28.163  15.346 -13.320  1.00  0.00           H  
ATOM   1739  HD1 PHE A 111     -25.539  16.364 -10.864  1.00  0.00           H  
ATOM   1740  HD2 PHE A 111     -29.661  16.540 -11.984  1.00  0.00           H  
ATOM   1741  HE1 PHE A 111     -25.943  18.019  -9.071  1.00  0.00           H  
ATOM   1742  HE2 PHE A 111     -30.074  18.207 -10.191  1.00  0.00           H  
ATOM   1743  HZ  PHE A 111     -28.214  18.950  -8.741  1.00  0.00           H  
ATOM   1744  N   VAL A 112     -29.452  13.151 -11.868  1.00  0.00           N  
ATOM   1745  CA  VAL A 112     -30.651  12.764 -11.125  1.00  0.00           C  
ATOM   1746  C   VAL A 112     -30.344  11.499 -10.324  1.00  0.00           C  
ATOM   1747  O   VAL A 112     -30.683  11.414  -9.142  1.00  0.00           O  
ATOM   1748  CB  VAL A 112     -31.833  12.509 -12.079  1.00  0.00           C  
ATOM   1749  CG1 VAL A 112     -33.003  11.894 -11.326  1.00  0.00           C  
ATOM   1750  CG2 VAL A 112     -32.246  13.809 -12.751  1.00  0.00           C  
ATOM   1751  H   VAL A 112     -29.476  13.148 -12.878  1.00  0.00           H  
ATOM   1752  HA  VAL A 112     -30.901  13.566 -10.429  1.00  0.00           H  
ATOM   1753  HB  VAL A 112     -31.526  11.789 -12.838  1.00  0.00           H  
ATOM   1754 1HG1 VAL A 112     -33.829  11.720 -12.016  1.00  0.00           H  
ATOM   1755 2HG1 VAL A 112     -32.694  10.947 -10.884  1.00  0.00           H  
ATOM   1756 3HG1 VAL A 112     -33.326  12.575 -10.538  1.00  0.00           H  
ATOM   1757 1HG2 VAL A 112     -33.082  13.621 -13.425  1.00  0.00           H  
ATOM   1758 2HG2 VAL A 112     -32.548  14.531 -11.991  1.00  0.00           H  
ATOM   1759 3HG2 VAL A 112     -31.406  14.209 -13.318  1.00  0.00           H  
ATOM   1760  N   GLU A 113     -29.670  10.544 -10.962  1.00  0.00           N  
ATOM   1761  CA  GLU A 113     -29.315   9.279 -10.306  1.00  0.00           C  
ATOM   1762  C   GLU A 113     -28.455   9.493  -9.060  1.00  0.00           C  
ATOM   1763  O   GLU A 113     -28.608   8.783  -8.066  1.00  0.00           O  
ATOM   1764  CB  GLU A 113     -28.575   8.366 -11.286  1.00  0.00           C  
ATOM   1765  CG  GLU A 113     -29.459   7.751 -12.362  1.00  0.00           C  
ATOM   1766  CD  GLU A 113     -28.685   6.936 -13.360  1.00  0.00           C  
ATOM   1767  OE1 GLU A 113     -27.479   6.952 -13.304  1.00  0.00           O  
ATOM   1768  OE2 GLU A 113     -29.301   6.297 -14.181  1.00  0.00           O  
ATOM   1769  H   GLU A 113     -29.396  10.694 -11.922  1.00  0.00           H  
ATOM   1770  HA  GLU A 113     -30.232   8.794  -9.970  1.00  0.00           H  
ATOM   1771 1HB  GLU A 113     -27.786   8.929 -11.784  1.00  0.00           H  
ATOM   1772 2HB  GLU A 113     -28.101   7.552 -10.738  1.00  0.00           H  
ATOM   1773 1HG  GLU A 113     -30.202   7.111 -11.886  1.00  0.00           H  
ATOM   1774 2HG  GLU A 113     -29.987   8.548 -12.883  1.00  0.00           H  
ATOM   1775  N   LEU A 114     -27.582  10.492  -9.108  1.00  0.00           N  
ATOM   1776  CA  LEU A 114     -26.698  10.808  -7.987  1.00  0.00           C  
ATOM   1777  C   LEU A 114     -27.283  11.781  -6.954  1.00  0.00           C  
ATOM   1778  O   LEU A 114     -27.077  11.600  -5.755  1.00  0.00           O  
ATOM   1779  CB  LEU A 114     -25.388  11.390  -8.532  1.00  0.00           C  
ATOM   1780  CG  LEU A 114     -24.533  10.433  -9.373  1.00  0.00           C  
ATOM   1781  CD1 LEU A 114     -23.348  11.190  -9.956  1.00  0.00           C  
ATOM   1782  CD2 LEU A 114     -24.069   9.273  -8.505  1.00  0.00           C  
ATOM   1783  H   LEU A 114     -27.530  11.051  -9.948  1.00  0.00           H  
ATOM   1784  HA  LEU A 114     -26.510   9.892  -7.426  1.00  0.00           H  
ATOM   1785 1HB  LEU A 114     -25.623  12.254  -9.151  1.00  0.00           H  
ATOM   1786 2HB  LEU A 114     -24.780  11.726  -7.691  1.00  0.00           H  
ATOM   1787  HG  LEU A 114     -25.126  10.050 -10.204  1.00  0.00           H  
ATOM   1788 1HD1 LEU A 114     -22.740  10.510 -10.553  1.00  0.00           H  
ATOM   1789 2HD1 LEU A 114     -23.709  12.002 -10.587  1.00  0.00           H  
ATOM   1790 3HD1 LEU A 114     -22.744  11.599  -9.147  1.00  0.00           H  
ATOM   1791 1HD2 LEU A 114     -23.462   8.592  -9.103  1.00  0.00           H  
ATOM   1792 2HD2 LEU A 114     -23.474   9.654  -7.675  1.00  0.00           H  
ATOM   1793 3HD2 LEU A 114     -24.936   8.739  -8.116  1.00  0.00           H  
ATOM   1794  N   TYR A 115     -27.992  12.812  -7.411  1.00  0.00           N  
ATOM   1795  CA  TYR A 115     -28.465  13.881  -6.522  1.00  0.00           C  
ATOM   1796  C   TYR A 115     -29.969  13.853  -6.286  1.00  0.00           C  
ATOM   1797  O   TYR A 115     -30.498  14.671  -5.522  1.00  0.00           O  
ATOM   1798  CB  TYR A 115     -28.062  15.246  -7.084  1.00  0.00           C  
ATOM   1799  CG  TYR A 115     -26.587  15.550  -6.948  1.00  0.00           C  
ATOM   1800  CD1 TYR A 115     -25.673  14.949  -7.802  1.00  0.00           C  
ATOM   1801  CD2 TYR A 115     -26.147  16.430  -5.971  1.00  0.00           C  
ATOM   1802  CE1 TYR A 115     -24.325  15.227  -7.678  1.00  0.00           C  
ATOM   1803  CE2 TYR A 115     -24.800  16.708  -5.847  1.00  0.00           C  
ATOM   1804  CZ  TYR A 115     -23.891  16.110  -6.696  1.00  0.00           C  
ATOM   1805  OH  TYR A 115     -22.549  16.387  -6.573  1.00  0.00           O  
ATOM   1806  H   TYR A 115     -28.209  12.859  -8.396  1.00  0.00           H  
ATOM   1807  HA  TYR A 115     -27.986  13.760  -5.550  1.00  0.00           H  
ATOM   1808 1HB  TYR A 115     -28.324  15.296  -8.142  1.00  0.00           H  
ATOM   1809 2HB  TYR A 115     -28.619  16.029  -6.571  1.00  0.00           H  
ATOM   1810  HD1 TYR A 115     -26.019  14.257  -8.570  1.00  0.00           H  
ATOM   1811  HD2 TYR A 115     -26.865  16.902  -5.300  1.00  0.00           H  
ATOM   1812  HE1 TYR A 115     -23.608  14.754  -8.348  1.00  0.00           H  
ATOM   1813  HE2 TYR A 115     -24.454  17.400  -5.078  1.00  0.00           H  
ATOM   1814  HH  TYR A 115     -22.055  15.858  -7.204  1.00  0.00           H  
ATOM   1815  N   GLY A 116     -30.652  12.922  -6.951  1.00  0.00           N  
ATOM   1816  CA  GLY A 116     -32.091  12.771  -6.813  1.00  0.00           C  
ATOM   1817  C   GLY A 116     -32.487  11.854  -5.671  1.00  0.00           C  
ATOM   1818  O   GLY A 116     -33.525  12.061  -5.042  1.00  0.00           O  
ATOM   1819  OXT GLY A 116     -31.789  10.924  -5.379  1.00  0.00           O  
ATOM   1820  H   GLY A 116     -30.150  12.303  -7.572  1.00  0.00           H  
ATOM   1821 1HA  GLY A 116     -32.545  13.749  -6.650  1.00  0.00           H  
ATOM   1822 2HA  GLY A 116     -32.506  12.375  -7.739  1.00  0.00           H  
ATOM   1823  N   ASP B 117     -17.539  -2.124   2.665  1.00  0.00           N  
ATOM   1824  CA  ASP B 117     -18.273  -1.896   3.945  1.00  0.00           C  
ATOM   1825  C   ASP B 117     -18.315  -0.397   4.313  1.00  0.00           C  
ATOM   1826  O   ASP B 117     -17.568   0.406   3.724  1.00  0.00           O  
ATOM   1827  CB  ASP B 117     -17.623  -2.683   5.086  1.00  0.00           C  
ATOM   1828  CG  ASP B 117     -16.252  -2.143   5.472  1.00  0.00           C  
ATOM   1829  OD1 ASP B 117     -15.977  -1.007   5.172  1.00  0.00           O  
ATOM   1830  OD2 ASP B 117     -15.494  -2.873   6.065  1.00  0.00           O  
ATOM   1831 1H   ASP B 117     -17.530  -3.102   2.455  1.00  0.00           H  
ATOM   1832 2H   ASP B 117     -17.995  -1.630   1.925  1.00  0.00           H  
ATOM   1833 3H   ASP B 117     -16.599  -1.795   2.755  1.00  0.00           H  
ATOM   1834  HA  ASP B 117     -19.299  -2.244   3.822  1.00  0.00           H  
ATOM   1835 1HB  ASP B 117     -18.270  -2.653   5.963  1.00  0.00           H  
ATOM   1836 2HB  ASP B 117     -17.518  -3.728   4.793  1.00  0.00           H  
ATOM   1837  N   PRO B 118     -19.196  -0.010   5.269  1.00  0.00           N  
ATOM   1838  CA  PRO B 118     -19.300   1.399   5.696  1.00  0.00           C  
ATOM   1839  C   PRO B 118     -17.995   2.114   6.075  1.00  0.00           C  
ATOM   1840  O   PRO B 118     -17.858   3.315   5.786  1.00  0.00           O  
ATOM   1841  CB  PRO B 118     -20.219   1.281   6.916  1.00  0.00           C  
ATOM   1842  CG  PRO B 118     -21.094   0.114   6.604  1.00  0.00           C  
ATOM   1843  CD  PRO B 118     -20.171  -0.882   5.953  1.00  0.00           C  
ATOM   1844  HA  PRO B 118     -19.767   1.987   4.892  1.00  0.00           H  
ATOM   1845 1HB  PRO B 118     -19.619   1.134   7.826  1.00  0.00           H  
ATOM   1846 2HB  PRO B 118     -20.785   2.215   7.052  1.00  0.00           H  
ATOM   1847 1HG  PRO B 118     -21.553  -0.273   7.525  1.00  0.00           H  
ATOM   1848 2HG  PRO B 118     -21.918   0.423   5.943  1.00  0.00           H  
ATOM   1849 1HD  PRO B 118     -19.696  -1.502   6.727  1.00  0.00           H  
ATOM   1850 2HD  PRO B 118     -20.743  -1.507   5.251  1.00  0.00           H  
ATOM   1851  N   LYS B 119     -17.063   1.412   6.725  1.00  0.00           N  
ATOM   1852  CA  LYS B 119     -15.787   2.041   7.092  1.00  0.00           C  
ATOM   1853  C   LYS B 119     -14.996   2.485   5.850  1.00  0.00           C  
ATOM   1854  O   LYS B 119     -14.437   3.584   5.832  1.00  0.00           O  
ATOM   1855  CB  LYS B 119     -14.945   1.082   7.935  1.00  0.00           C  
ATOM   1856  CG  LYS B 119     -13.624   1.664   8.418  1.00  0.00           C  
ATOM   1857  CD  LYS B 119     -12.826   0.640   9.211  1.00  0.00           C  
ATOM   1858  CE  LYS B 119     -11.559   1.252   9.791  1.00  0.00           C  
ATOM   1859  NZ  LYS B 119     -10.632   1.725   8.728  1.00  0.00           N  
ATOM   1860  H   LYS B 119     -17.223   0.445   6.970  1.00  0.00           H  
ATOM   1861  HA  LYS B 119     -15.999   2.933   7.683  1.00  0.00           H  
ATOM   1862 1HB  LYS B 119     -15.515   0.773   8.812  1.00  0.00           H  
ATOM   1863 2HB  LYS B 119     -14.724   0.186   7.355  1.00  0.00           H  
ATOM   1864 1HG  LYS B 119     -13.033   1.987   7.560  1.00  0.00           H  
ATOM   1865 2HG  LYS B 119     -13.817   2.530   9.050  1.00  0.00           H  
ATOM   1866 1HD  LYS B 119     -13.439   0.253  10.026  1.00  0.00           H  
ATOM   1867 2HD  LYS B 119     -12.551  -0.190   8.560  1.00  0.00           H  
ATOM   1868 1HE  LYS B 119     -11.822   2.096  10.428  1.00  0.00           H  
ATOM   1869 2HE  LYS B 119     -11.044   0.511  10.402  1.00  0.00           H  
ATOM   1870 1HZ  LYS B 119      -9.806   2.123   9.153  1.00  0.00           H  
ATOM   1871 2HZ  LYS B 119     -10.366   0.946   8.141  1.00  0.00           H  
ATOM   1872 3HZ  LYS B 119     -11.092   2.427   8.167  1.00  0.00           H  
ATOM   1873  N   LYS B 120     -14.959   1.631   4.826  1.00  0.00           N  
ATOM   1874  CA  LYS B 120     -14.269   1.934   3.562  1.00  0.00           C  
ATOM   1875  C   LYS B 120     -14.932   3.074   2.793  1.00  0.00           C  
ATOM   1876  O   LYS B 120     -14.247   3.852   2.112  1.00  0.00           O  
ATOM   1877  CB  LYS B 120     -14.208   0.685   2.678  1.00  0.00           C  
ATOM   1878  CG  LYS B 120     -13.261  -0.395   3.182  1.00  0.00           C  
ATOM   1879  CD  LYS B 120     -13.251  -1.598   2.250  1.00  0.00           C  
ATOM   1880  CE  LYS B 120     -12.292  -2.672   2.742  1.00  0.00           C  
ATOM   1881  NZ  LYS B 120     -12.285  -3.863   1.850  1.00  0.00           N  
ATOM   1882  H   LYS B 120     -15.426   0.742   4.931  1.00  0.00           H  
ATOM   1883  HA  LYS B 120     -13.251   2.251   3.790  1.00  0.00           H  
ATOM   1884 1HB  LYS B 120     -15.203   0.247   2.598  1.00  0.00           H  
ATOM   1885 2HB  LYS B 120     -13.892   0.966   1.673  1.00  0.00           H  
ATOM   1886 1HG  LYS B 120     -12.250   0.009   3.250  1.00  0.00           H  
ATOM   1887 2HG  LYS B 120     -13.572  -0.718   4.175  1.00  0.00           H  
ATOM   1888 1HD  LYS B 120     -14.256  -2.019   2.190  1.00  0.00           H  
ATOM   1889 2HD  LYS B 120     -12.948  -1.282   1.252  1.00  0.00           H  
ATOM   1890 1HE  LYS B 120     -11.283  -2.265   2.790  1.00  0.00           H  
ATOM   1891 2HE  LYS B 120     -12.581  -2.988   3.744  1.00  0.00           H  
ATOM   1892 1HZ  LYS B 120     -11.638  -4.550   2.211  1.00  0.00           H  
ATOM   1893 2HZ  LYS B 120     -13.213  -4.261   1.812  1.00  0.00           H  
ATOM   1894 3HZ  LYS B 120     -11.999  -3.587   0.922  1.00  0.00           H  
ATOM   1895  N   VAL B 121     -16.260   3.164   2.892  1.00  0.00           N  
ATOM   1896  CA  VAL B 121     -17.003   4.265   2.279  1.00  0.00           C  
ATOM   1897  C   VAL B 121     -16.637   5.587   2.940  1.00  0.00           C  
ATOM   1898  O   VAL B 121     -16.347   6.559   2.259  1.00  0.00           O  
ATOM   1899  CB  VAL B 121     -18.520   4.031   2.402  1.00  0.00           C  
ATOM   1900  CG1 VAL B 121     -19.288   5.264   1.950  1.00  0.00           C  
ATOM   1901  CG2 VAL B 121     -18.925   2.814   1.585  1.00  0.00           C  
ATOM   1902  H   VAL B 121     -16.765   2.453   3.402  1.00  0.00           H  
ATOM   1903  HA  VAL B 121     -16.743   4.311   1.220  1.00  0.00           H  
ATOM   1904  HB  VAL B 121     -18.768   3.865   3.450  1.00  0.00           H  
ATOM   1905 1HG1 VAL B 121     -20.358   5.081   2.044  1.00  0.00           H  
ATOM   1906 2HG1 VAL B 121     -19.010   6.115   2.571  1.00  0.00           H  
ATOM   1907 3HG1 VAL B 121     -19.048   5.480   0.909  1.00  0.00           H  
ATOM   1908 1HG2 VAL B 121     -19.999   2.655   1.678  1.00  0.00           H  
ATOM   1909 2HG2 VAL B 121     -18.671   2.978   0.538  1.00  0.00           H  
ATOM   1910 3HG2 VAL B 121     -18.395   1.936   1.954  1.00  0.00           H  
ATOM   1911  N   LEU B 122     -16.650   5.582   4.275  1.00  0.00           N  
ATOM   1912  CA  LEU B 122     -16.304   6.715   5.092  1.00  0.00           C  
ATOM   1913  C   LEU B 122     -14.836   7.114   4.900  1.00  0.00           C  
ATOM   1914  O   LEU B 122     -14.527   8.283   4.682  1.00  0.00           O  
ATOM   1915  CB  LEU B 122     -16.574   6.394   6.567  1.00  0.00           C  
ATOM   1916  CG  LEU B 122     -16.251   7.515   7.564  1.00  0.00           C  
ATOM   1917  CD1 LEU B 122     -17.111   8.732   7.254  1.00  0.00           C  
ATOM   1918  CD2 LEU B 122     -16.493   7.020   8.981  1.00  0.00           C  
ATOM   1919  H   LEU B 122     -16.923   4.718   4.722  1.00  0.00           H  
ATOM   1920  HA  LEU B 122     -16.924   7.559   4.794  1.00  0.00           H  
ATOM   1921 1HB  LEU B 122     -17.628   6.144   6.680  1.00  0.00           H  
ATOM   1922 2HB  LEU B 122     -15.983   5.522   6.846  1.00  0.00           H  
ATOM   1923  HG  LEU B 122     -15.207   7.808   7.455  1.00  0.00           H  
ATOM   1924 1HD1 LEU B 122     -16.882   9.529   7.962  1.00  0.00           H  
ATOM   1925 2HD1 LEU B 122     -16.903   9.077   6.241  1.00  0.00           H  
ATOM   1926 3HD1 LEU B 122     -18.164   8.464   7.338  1.00  0.00           H  
ATOM   1927 1HD2 LEU B 122     -16.263   7.817   9.689  1.00  0.00           H  
ATOM   1928 2HD2 LEU B 122     -17.538   6.728   9.091  1.00  0.00           H  
ATOM   1929 3HD2 LEU B 122     -15.853   6.161   9.181  1.00  0.00           H  
ATOM   1930  N   ASP B 123     -13.935   6.142   4.961  1.00  0.00           N  
ATOM   1931  CA  ASP B 123     -12.534   6.463   4.763  1.00  0.00           C  
ATOM   1932  C   ASP B 123     -12.202   6.948   3.371  1.00  0.00           C  
ATOM   1933  O   ASP B 123     -11.371   7.835   3.230  1.00  0.00           O  
ATOM   1934  CB  ASP B 123     -11.673   5.238   5.080  1.00  0.00           C  
ATOM   1935  CG  ASP B 123     -11.631   4.912   6.567  1.00  0.00           C  
ATOM   1936  OD1 ASP B 123     -11.982   5.762   7.352  1.00  0.00           O  
ATOM   1937  OD2 ASP B 123     -11.248   3.818   6.905  1.00  0.00           O  
ATOM   1938  H   ASP B 123     -14.200   5.184   5.141  1.00  0.00           H  
ATOM   1939  HA  ASP B 123     -12.266   7.273   5.442  1.00  0.00           H  
ATOM   1940 1HB  ASP B 123     -12.062   4.371   4.545  1.00  0.00           H  
ATOM   1941 2HB  ASP B 123     -10.655   5.408   4.731  1.00  0.00           H  
ATOM   1942  N   LYS B 124     -12.851   6.387   2.350  1.00  0.00           N  
ATOM   1943  CA  LYS B 124     -12.701   6.892   0.988  1.00  0.00           C  
ATOM   1944  C   LYS B 124     -13.076   8.376   0.892  1.00  0.00           C  
ATOM   1945  O   LYS B 124     -12.294   9.189   0.358  1.00  0.00           O  
ATOM   1946  CB  LYS B 124     -13.554   6.070   0.020  1.00  0.00           C  
ATOM   1947  CG  LYS B 124     -13.485   6.533  -1.429  1.00  0.00           C  
ATOM   1948  CD  LYS B 124     -14.340   5.655  -2.331  1.00  0.00           C  
ATOM   1949  CE  LYS B 124     -14.352   6.176  -3.761  1.00  0.00           C  
ATOM   1950  NZ  LYS B 124     -15.165   5.313  -4.660  1.00  0.00           N  
ATOM   1951  H   LYS B 124     -13.459   5.598   2.519  1.00  0.00           H  
ATOM   1952  HA  LYS B 124     -11.654   6.797   0.697  1.00  0.00           H  
ATOM   1953 1HB  LYS B 124     -13.239   5.026   0.054  1.00  0.00           H  
ATOM   1954 2HB  LYS B 124     -14.598   6.107   0.334  1.00  0.00           H  
ATOM   1955 1HG  LYS B 124     -13.836   7.563  -1.499  1.00  0.00           H  
ATOM   1956 2HG  LYS B 124     -12.452   6.496  -1.774  1.00  0.00           H  
ATOM   1957 1HD  LYS B 124     -13.948   4.637  -2.326  1.00  0.00           H  
ATOM   1958 2HD  LYS B 124     -15.363   5.634  -1.954  1.00  0.00           H  
ATOM   1959 1HE  LYS B 124     -14.762   7.184  -3.777  1.00  0.00           H  
ATOM   1960 2HE  LYS B 124     -13.332   6.216  -4.142  1.00  0.00           H  
ATOM   1961 1HZ  LYS B 124     -15.147   5.690  -5.597  1.00  0.00           H  
ATOM   1962 2HZ  LYS B 124     -14.782   4.378  -4.667  1.00  0.00           H  
ATOM   1963 3HZ  LYS B 124     -16.118   5.283  -4.328  1.00  0.00           H  
ATOM   1964  N   ALA B 125     -14.266   8.720   1.396  1.00  0.00           N  
ATOM   1965  CA  ALA B 125     -14.720  10.095   1.395  1.00  0.00           C  
ATOM   1966  C   ALA B 125     -13.795  10.964   2.256  1.00  0.00           C  
ATOM   1967  O   ALA B 125     -13.539  12.109   1.908  1.00  0.00           O  
ATOM   1968  CB  ALA B 125     -16.153  10.200   1.881  1.00  0.00           C  
ATOM   1969  H   ALA B 125     -14.862   8.005   1.786  1.00  0.00           H  
ATOM   1970  HA  ALA B 125     -14.674  10.467   0.371  1.00  0.00           H  
ATOM   1971 1HB  ALA B 125     -16.466  11.244   1.869  1.00  0.00           H  
ATOM   1972 2HB  ALA B 125     -16.803   9.619   1.226  1.00  0.00           H  
ATOM   1973 3HB  ALA B 125     -16.222   9.812   2.896  1.00  0.00           H  
ATOM   1974  N   LYS B 126     -13.294  10.405   3.359  1.00  0.00           N  
ATOM   1975  CA  LYS B 126     -12.401  11.128   4.283  1.00  0.00           C  
ATOM   1976  C   LYS B 126     -11.146  11.594   3.567  1.00  0.00           C  
ATOM   1977  O   LYS B 126     -10.785  12.773   3.619  1.00  0.00           O  
ATOM   1978  CB  LYS B 126     -12.023  10.249   5.477  1.00  0.00           C  
ATOM   1979  CG  LYS B 126     -11.173  10.949   6.529  1.00  0.00           C  
ATOM   1980  CD  LYS B 126     -10.909  10.041   7.720  1.00  0.00           C  
ATOM   1981  CE  LYS B 126     -10.210  10.790   8.845  1.00  0.00           C  
ATOM   1982  NZ  LYS B 126      -8.808  11.142   8.491  1.00  0.00           N  
ATOM   1983  H   LYS B 126     -13.541   9.447   3.562  1.00  0.00           H  
ATOM   1984  HA  LYS B 126     -12.927  12.007   4.656  1.00  0.00           H  
ATOM   1985 1HB  LYS B 126     -12.928   9.888   5.964  1.00  0.00           H  
ATOM   1986 2HB  LYS B 126     -11.470   9.378   5.126  1.00  0.00           H  
ATOM   1987 1HG  LYS B 126     -10.219  11.245   6.090  1.00  0.00           H  
ATOM   1988 2HG  LYS B 126     -11.687  11.846   6.874  1.00  0.00           H  
ATOM   1989 1HD  LYS B 126     -11.855   9.644   8.092  1.00  0.00           H  
ATOM   1990 2HD  LYS B 126     -10.282   9.205   7.409  1.00  0.00           H  
ATOM   1991 1HE  LYS B 126     -10.757  11.705   9.067  1.00  0.00           H  
ATOM   1992 2HE  LYS B 126     -10.200  10.172   9.743  1.00  0.00           H  
ATOM   1993 1HZ  LYS B 126      -8.380  11.636   9.262  1.00  0.00           H  
ATOM   1994 2HZ  LYS B 126      -8.286  10.299   8.301  1.00  0.00           H  
ATOM   1995 3HZ  LYS B 126      -8.805  11.732   7.671  1.00  0.00           H  
ATOM   1996  N   ASP B 127     -10.497  10.659   2.873  1.00  0.00           N  
ATOM   1997  CA  ASP B 127      -9.276  10.941   2.126  1.00  0.00           C  
ATOM   1998  C   ASP B 127      -9.515  11.992   1.077  1.00  0.00           C  
ATOM   1999  O   ASP B 127      -8.728  12.941   0.953  1.00  0.00           O  
ATOM   2000  CB  ASP B 127      -8.738   9.671   1.464  1.00  0.00           C  
ATOM   2001  CG  ASP B 127      -8.130   8.694   2.460  1.00  0.00           C  
ATOM   2002  OD1 ASP B 127      -7.880   9.090   3.574  1.00  0.00           O  
ATOM   2003  OD2 ASP B 127      -7.923   7.560   2.099  1.00  0.00           O  
ATOM   2004  H   ASP B 127     -10.871   9.721   2.869  1.00  0.00           H  
ATOM   2005  HA  ASP B 127      -8.524  11.314   2.822  1.00  0.00           H  
ATOM   2006 1HB  ASP B 127      -9.545   9.168   0.932  1.00  0.00           H  
ATOM   2007 2HB  ASP B 127      -7.978   9.938   0.730  1.00  0.00           H  
ATOM   2008  N   ARG B 128     -10.610  11.824   0.326  1.00  0.00           N  
ATOM   2009  CA  ARG B 128     -10.961  12.755  -0.737  1.00  0.00           C  
ATOM   2010  C   ARG B 128     -11.331  14.141  -0.203  1.00  0.00           C  
ATOM   2011  O   ARG B 128     -10.901  15.125  -0.766  1.00  0.00           O  
ATOM   2012  CB  ARG B 128     -12.125  12.205  -1.549  1.00  0.00           C  
ATOM   2013  CG  ARG B 128     -11.801  10.972  -2.377  1.00  0.00           C  
ATOM   2014  CD  ARG B 128     -13.010  10.426  -3.046  1.00  0.00           C  
ATOM   2015  NE  ARG B 128     -13.490  11.304  -4.100  1.00  0.00           N  
ATOM   2016  CZ  ARG B 128     -14.703  11.213  -4.678  1.00  0.00           C  
ATOM   2017  NH1 ARG B 128     -15.546  10.280  -4.294  1.00  0.00           N  
ATOM   2018  NH2 ARG B 128     -15.047  12.062  -5.632  1.00  0.00           N  
ATOM   2019  H   ARG B 128     -11.208  11.030   0.502  1.00  0.00           H  
ATOM   2020  HA  ARG B 128     -10.095  12.881  -1.386  1.00  0.00           H  
ATOM   2021 1HB  ARG B 128     -12.945  11.947  -0.881  1.00  0.00           H  
ATOM   2022 2HB  ARG B 128     -12.488  12.974  -2.231  1.00  0.00           H  
ATOM   2023 1HG  ARG B 128     -11.072  11.231  -3.145  1.00  0.00           H  
ATOM   2024 2HG  ARG B 128     -11.387  10.197  -1.730  1.00  0.00           H  
ATOM   2025 1HD  ARG B 128     -12.775   9.458  -3.488  1.00  0.00           H  
ATOM   2026 2HD  ARG B 128     -13.807  10.305  -2.313  1.00  0.00           H  
ATOM   2027  HE  ARG B 128     -12.869  12.035  -4.422  1.00  0.00           H  
ATOM   2028 1HH1 ARG B 128     -15.284   9.631  -3.566  1.00  0.00           H  
ATOM   2029 2HH1 ARG B 128     -16.455  10.212  -4.728  1.00  0.00           H  
ATOM   2030 1HH2 ARG B 128     -14.399  12.779  -5.927  1.00  0.00           H  
ATOM   2031 2HH2 ARG B 128     -15.955  11.994  -6.065  1.00  0.00           H  
ATOM   2032  N   ALA B 129     -12.104  14.229   0.879  1.00  0.00           N  
ATOM   2033  CA  ALA B 129     -12.454  15.544   1.407  1.00  0.00           C  
ATOM   2034  C   ALA B 129     -11.199  16.270   1.915  1.00  0.00           C  
ATOM   2035  O   ALA B 129     -11.030  17.476   1.678  1.00  0.00           O  
ATOM   2036  CB  ALA B 129     -13.505  15.443   2.504  1.00  0.00           C  
ATOM   2037  H   ALA B 129     -12.455  13.404   1.343  1.00  0.00           H  
ATOM   2038  HA  ALA B 129     -12.866  16.138   0.591  1.00  0.00           H  
ATOM   2039 1HB  ALA B 129     -13.742  16.440   2.875  1.00  0.00           H  
ATOM   2040 2HB  ALA B 129     -14.407  14.981   2.103  1.00  0.00           H  
ATOM   2041 3HB  ALA B 129     -13.120  14.835   3.321  1.00  0.00           H  
ATOM   2042  N   GLU B 130     -10.313  15.542   2.597  1.00  0.00           N  
ATOM   2043  CA  GLU B 130      -9.065  16.142   3.072  1.00  0.00           C  
ATOM   2044  C   GLU B 130      -8.165  16.616   1.918  1.00  0.00           C  
ATOM   2045  O   GLU B 130      -7.524  17.647   2.021  1.00  0.00           O  
ATOM   2046  CB  GLU B 130      -8.303  15.140   3.942  1.00  0.00           C  
ATOM   2047  CG  GLU B 130      -8.967  14.834   5.277  1.00  0.00           C  
ATOM   2048  CD  GLU B 130      -8.233  13.788   6.069  1.00  0.00           C  
ATOM   2049  OE1 GLU B 130      -7.244  13.291   5.587  1.00  0.00           O  
ATOM   2050  OE2 GLU B 130      -8.663  13.485   7.157  1.00  0.00           O  
ATOM   2051  H   GLU B 130     -10.496  14.568   2.792  1.00  0.00           H  
ATOM   2052  HA  GLU B 130      -9.310  17.019   3.673  1.00  0.00           H  
ATOM   2053 1HB  GLU B 130      -8.190  14.201   3.401  1.00  0.00           H  
ATOM   2054 2HB  GLU B 130      -7.303  15.523   4.146  1.00  0.00           H  
ATOM   2055 1HG  GLU B 130      -9.016  15.750   5.865  1.00  0.00           H  
ATOM   2056 2HG  GLU B 130      -9.986  14.497   5.095  1.00  0.00           H  
ATOM   2057  N   ASN B 131      -8.105  15.865   0.824  1.00  0.00           N  
ATOM   2058  CA  ASN B 131      -7.340  16.330  -0.348  1.00  0.00           C  
ATOM   2059  C   ASN B 131      -7.878  17.640  -0.958  1.00  0.00           C  
ATOM   2060  O   ASN B 131      -7.114  18.498  -1.404  1.00  0.00           O  
ATOM   2061  CB  ASN B 131      -7.304  15.241  -1.406  1.00  0.00           C  
ATOM   2062  CG  ASN B 131      -6.400  14.101  -1.030  1.00  0.00           C  
ATOM   2063  OD1 ASN B 131      -5.525  14.244  -0.169  1.00  0.00           O  
ATOM   2064  ND2 ASN B 131      -6.594  12.970  -1.661  1.00  0.00           N  
ATOM   2065  H   ASN B 131      -8.580  14.975   0.780  1.00  0.00           H  
ATOM   2066  HA  ASN B 131      -6.319  16.548  -0.030  1.00  0.00           H  
ATOM   2067 1HB  ASN B 131      -8.311  14.855  -1.565  1.00  0.00           H  
ATOM   2068 2HB  ASN B 131      -6.962  15.664  -2.351  1.00  0.00           H  
ATOM   2069 1HD2 ASN B 131      -6.022  12.176  -1.452  1.00  0.00           H  
ATOM   2070 2HD2 ASN B 131      -7.313  12.900  -2.351  1.00  0.00           H  
ATOM   2071  N   ARG B 132      -9.197  17.797  -0.973  1.00  0.00           N  
ATOM   2072  CA  ARG B 132      -9.801  19.024  -1.471  1.00  0.00           C  
ATOM   2073  C   ARG B 132      -9.523  20.187  -0.513  1.00  0.00           C  
ATOM   2074  O   ARG B 132      -9.259  21.301  -0.935  1.00  0.00           O  
ATOM   2075  CB  ARG B 132     -11.303  18.849  -1.644  1.00  0.00           C  
ATOM   2076  CG  ARG B 132     -11.712  17.835  -2.701  1.00  0.00           C  
ATOM   2077  CD  ARG B 132     -11.060  18.109  -4.007  1.00  0.00           C  
ATOM   2078  NE  ARG B 132     -11.518  17.200  -5.044  1.00  0.00           N  
ATOM   2079  CZ  ARG B 132     -10.963  17.092  -6.267  1.00  0.00           C  
ATOM   2080  NH1 ARG B 132      -9.934  17.843  -6.591  1.00  0.00           N  
ATOM   2081  NH2 ARG B 132     -11.453  16.232  -7.142  1.00  0.00           N  
ATOM   2082  H   ARG B 132      -9.795  17.056  -0.634  1.00  0.00           H  
ATOM   2083  HA  ARG B 132      -9.363  19.255  -2.442  1.00  0.00           H  
ATOM   2084 1HB  ARG B 132     -11.744  18.536  -0.699  1.00  0.00           H  
ATOM   2085 2HB  ARG B 132     -11.752  19.805  -1.914  1.00  0.00           H  
ATOM   2086 1HG  ARG B 132     -11.423  16.835  -2.377  1.00  0.00           H  
ATOM   2087 2HG  ARG B 132     -12.793  17.872  -2.843  1.00  0.00           H  
ATOM   2088 1HD  ARG B 132     -11.289  19.127  -4.322  1.00  0.00           H  
ATOM   2089 2HD  ARG B 132      -9.981  17.996  -3.906  1.00  0.00           H  
ATOM   2090  HE  ARG B 132     -12.308  16.606  -4.833  1.00  0.00           H  
ATOM   2091 1HH1 ARG B 132      -9.558  18.501  -5.923  1.00  0.00           H  
ATOM   2092 2HH1 ARG B 132      -9.518  17.762  -7.508  1.00  0.00           H  
ATOM   2093 1HH2 ARG B 132     -12.245  15.654  -6.894  1.00  0.00           H  
ATOM   2094 2HH2 ARG B 132     -11.038  16.152  -8.058  1.00  0.00           H  
ATOM   2095  N   VAL B 133      -9.487  19.899   0.777  1.00  0.00           N  
ATOM   2096  CA  VAL B 133      -8.988  20.857   1.787  1.00  0.00           C  
ATOM   2097  C   VAL B 133      -7.513  21.271   1.641  1.00  0.00           C  
ATOM   2098  O   VAL B 133      -7.192  22.452   1.769  1.00  0.00           O  
ATOM   2099  CB  VAL B 133      -9.259  20.324   3.211  1.00  0.00           C  
ATOM   2100  CG1 VAL B 133      -8.563  21.154   4.272  1.00  0.00           C  
ATOM   2101  CG2 VAL B 133     -10.757  20.243   3.450  1.00  0.00           C  
ATOM   2102  H   VAL B 133      -9.813  18.992   1.079  1.00  0.00           H  
ATOM   2103  HA  VAL B 133      -9.517  21.802   1.659  1.00  0.00           H  
ATOM   2104  HB  VAL B 133      -8.819  19.332   3.308  1.00  0.00           H  
ATOM   2105 1HG1 VAL B 133      -8.782  20.743   5.258  1.00  0.00           H  
ATOM   2106 2HG1 VAL B 133      -7.487  21.133   4.102  1.00  0.00           H  
ATOM   2107 3HG1 VAL B 133      -8.920  22.182   4.222  1.00  0.00           H  
ATOM   2108 1HG2 VAL B 133     -10.945  19.866   4.455  1.00  0.00           H  
ATOM   2109 2HG2 VAL B 133     -11.196  21.235   3.346  1.00  0.00           H  
ATOM   2110 3HG2 VAL B 133     -11.206  19.569   2.720  1.00  0.00           H  
ATOM   2111  N   ARG B 134      -6.612  20.311   1.440  1.00  0.00           N  
ATOM   2112  CA  ARG B 134      -5.223  20.635   1.127  1.00  0.00           C  
ATOM   2113  C   ARG B 134      -5.045  21.441  -0.172  1.00  0.00           C  
ATOM   2114  O   ARG B 134      -4.197  22.345  -0.227  1.00  0.00           O  
ATOM   2115  CB  ARG B 134      -4.411  19.353   1.026  1.00  0.00           C  
ATOM   2116  CG  ARG B 134      -4.241  18.598   2.335  1.00  0.00           C  
ATOM   2117  CD  ARG B 134      -3.383  17.397   2.170  1.00  0.00           C  
ATOM   2118  NE  ARG B 134      -3.301  16.616   3.393  1.00  0.00           N  
ATOM   2119  CZ  ARG B 134      -4.073  15.548   3.672  1.00  0.00           C  
ATOM   2120  NH1 ARG B 134      -4.977  15.146   2.806  1.00  0.00           N  
ATOM   2121  NH2 ARG B 134      -3.921  14.903   4.815  1.00  0.00           N  
ATOM   2122  H   ARG B 134      -6.889  19.342   1.503  1.00  0.00           H  
ATOM   2123  HA  ARG B 134      -4.822  21.249   1.934  1.00  0.00           H  
ATOM   2124 1HB  ARG B 134      -4.885  18.677   0.316  1.00  0.00           H  
ATOM   2125 2HB  ARG B 134      -3.415  19.582   0.646  1.00  0.00           H  
ATOM   2126 1HG  ARG B 134      -3.777  19.252   3.074  1.00  0.00           H  
ATOM   2127 2HG  ARG B 134      -5.217  18.275   2.699  1.00  0.00           H  
ATOM   2128 1HD  ARG B 134      -3.794  16.762   1.386  1.00  0.00           H  
ATOM   2129 2HD  ARG B 134      -2.375  17.706   1.895  1.00  0.00           H  
ATOM   2130  HE  ARG B 134      -2.617  16.894   4.084  1.00  0.00           H  
ATOM   2131 1HH1 ARG B 134      -5.093  15.639   1.932  1.00  0.00           H  
ATOM   2132 2HH1 ARG B 134      -5.556  14.346   3.015  1.00  0.00           H  
ATOM   2133 1HH2 ARG B 134      -3.226  15.211   5.481  1.00  0.00           H  
ATOM   2134 2HH2 ARG B 134      -4.499  14.102   5.024  1.00  0.00           H  
ATOM   2135  N   GLU B 135      -5.804  21.105  -1.221  1.00  0.00           N  
ATOM   2136  CA  GLU B 135      -5.776  21.891  -2.483  1.00  0.00           C  
ATOM   2137  C   GLU B 135      -6.247  23.339  -2.237  1.00  0.00           C  
ATOM   2138  O   GLU B 135      -5.680  24.287  -2.800  1.00  0.00           O  
ATOM   2139  CB  GLU B 135      -6.656  21.233  -3.549  1.00  0.00           C  
ATOM   2140  CG  GLU B 135      -6.105  19.926  -4.101  1.00  0.00           C  
ATOM   2141  CD  GLU B 135      -7.097  19.187  -4.954  1.00  0.00           C  
ATOM   2142  OE1 GLU B 135      -8.236  19.587  -4.990  1.00  0.00           O  
ATOM   2143  OE2 GLU B 135      -6.716  18.219  -5.570  1.00  0.00           O  
ATOM   2144  H   GLU B 135      -6.410  20.299  -1.157  1.00  0.00           H  
ATOM   2145  HA  GLU B 135      -4.749  21.920  -2.850  1.00  0.00           H  
ATOM   2146 1HB  GLU B 135      -7.642  21.030  -3.131  1.00  0.00           H  
ATOM   2147 2HB  GLU B 135      -6.789  21.920  -4.385  1.00  0.00           H  
ATOM   2148 1HG  GLU B 135      -5.219  20.141  -4.698  1.00  0.00           H  
ATOM   2149 2HG  GLU B 135      -5.803  19.291  -3.269  1.00  0.00           H  
ATOM   2150  N   LEU B 136      -7.287  23.517  -1.417  1.00  0.00           N  
ATOM   2151  CA  LEU B 136      -7.694  24.880  -1.060  1.00  0.00           C  
ATOM   2152  C   LEU B 136      -6.544  25.615  -0.353  1.00  0.00           C  
ATOM   2153  O   LEU B 136      -6.189  26.752  -0.712  1.00  0.00           O  
ATOM   2154  CB  LEU B 136      -8.944  24.892  -0.191  1.00  0.00           C  
ATOM   2155  CG  LEU B 136      -9.441  26.268   0.279  1.00  0.00           C  
ATOM   2156  CD1 LEU B 136      -9.826  27.089  -0.959  1.00  0.00           C  
ATOM   2157  CD2 LEU B 136     -10.618  26.139   1.224  1.00  0.00           C  
ATOM   2158  H   LEU B 136      -7.801  22.735  -1.037  1.00  0.00           H  
ATOM   2159  HA  LEU B 136      -7.917  25.425  -1.977  1.00  0.00           H  
ATOM   2160 1HB  LEU B 136      -9.757  24.428  -0.746  1.00  0.00           H  
ATOM   2161 2HB  LEU B 136      -8.753  24.296   0.701  1.00  0.00           H  
ATOM   2162  HG  LEU B 136      -8.636  26.787   0.800  1.00  0.00           H  
ATOM   2163 1HD1 LEU B 136     -10.182  28.071  -0.648  1.00  0.00           H  
ATOM   2164 2HD1 LEU B 136      -8.954  27.207  -1.602  1.00  0.00           H  
ATOM   2165 3HD1 LEU B 136     -10.615  26.574  -1.506  1.00  0.00           H  
ATOM   2166 1HD2 LEU B 136     -10.944  27.131   1.538  1.00  0.00           H  
ATOM   2167 2HD2 LEU B 136     -11.439  25.632   0.716  1.00  0.00           H  
ATOM   2168 3HD2 LEU B 136     -10.321  25.561   2.099  1.00  0.00           H  
ATOM   2169  N   LYS B 137      -5.931  24.970   0.625  1.00  0.00           N  
ATOM   2170  CA  LYS B 137      -4.815  25.623   1.330  1.00  0.00           C  
ATOM   2171  C   LYS B 137      -3.743  26.150   0.356  1.00  0.00           C  
ATOM   2172  O   LYS B 137      -3.328  27.323   0.430  1.00  0.00           O  
ATOM   2173  CB  LYS B 137      -4.180  24.652   2.327  1.00  0.00           C  
ATOM   2174  CG  LYS B 137      -3.034  25.243   3.137  1.00  0.00           C  
ATOM   2175  CD  LYS B 137      -2.484  24.233   4.133  1.00  0.00           C  
ATOM   2176  CE  LYS B 137      -1.310  24.807   4.914  1.00  0.00           C  
ATOM   2177  NZ  LYS B 137      -0.759  23.829   5.889  1.00  0.00           N  
ATOM   2178  H   LYS B 137      -6.211  24.040   0.901  1.00  0.00           H  
ATOM   2179  HA  LYS B 137      -5.205  26.481   1.877  1.00  0.00           H  
ATOM   2180 1HB  LYS B 137      -4.939  24.302   3.027  1.00  0.00           H  
ATOM   2181 2HB  LYS B 137      -3.799  23.781   1.794  1.00  0.00           H  
ATOM   2182 1HG  LYS B 137      -2.232  25.550   2.464  1.00  0.00           H  
ATOM   2183 2HG  LYS B 137      -3.385  26.120   3.678  1.00  0.00           H  
ATOM   2184 1HD  LYS B 137      -3.270  23.947   4.833  1.00  0.00           H  
ATOM   2185 2HD  LYS B 137      -2.152  23.341   3.602  1.00  0.00           H  
ATOM   2186 1HE  LYS B 137      -0.521  25.097   4.222  1.00  0.00           H  
ATOM   2187 2HE  LYS B 137      -1.633  25.697   5.454  1.00  0.00           H  
ATOM   2188 1HZ  LYS B 137       0.016  24.247   6.386  1.00  0.00           H  
ATOM   2189 2HZ  LYS B 137      -1.479  23.567   6.548  1.00  0.00           H  
ATOM   2190 3HZ  LYS B 137      -0.438  23.007   5.398  1.00  0.00           H  
ATOM   2191  N   LYS B 138      -3.310  25.269  -0.548  1.00  0.00           N  
ATOM   2192  CA  LYS B 138      -2.303  25.588  -1.553  1.00  0.00           C  
ATOM   2193  C   LYS B 138      -2.748  26.664  -2.556  1.00  0.00           C  
ATOM   2194  O   LYS B 138      -1.960  27.540  -2.872  1.00  0.00           O  
ATOM   2195  CB  LYS B 138      -1.910  24.316  -2.305  1.00  0.00           C  
ATOM   2196  CG  LYS B 138      -1.116  23.315  -1.476  1.00  0.00           C  
ATOM   2197  CD  LYS B 138      -0.788  22.067  -2.282  1.00  0.00           C  
ATOM   2198  CE  LYS B 138      -0.003  21.061  -1.451  1.00  0.00           C  
ATOM   2199  NZ  LYS B 138       0.307  19.826  -2.220  1.00  0.00           N  
ATOM   2200  H   LYS B 138      -3.706  24.340  -0.525  1.00  0.00           H  
ATOM   2201  HA  LYS B 138      -1.424  25.986  -1.048  1.00  0.00           H  
ATOM   2202 1HB  LYS B 138      -2.808  23.813  -2.666  1.00  0.00           H  
ATOM   2203 2HB  LYS B 138      -1.309  24.579  -3.177  1.00  0.00           H  
ATOM   2204 1HG  LYS B 138      -0.186  23.776  -1.141  1.00  0.00           H  
ATOM   2205 2HG  LYS B 138      -1.695  23.029  -0.599  1.00  0.00           H  
ATOM   2206 1HD  LYS B 138      -1.713  21.600  -2.623  1.00  0.00           H  
ATOM   2207 2HD  LYS B 138      -0.196  22.342  -3.155  1.00  0.00           H  
ATOM   2208 1HE  LYS B 138       0.931  21.513  -1.121  1.00  0.00           H  
ATOM   2209 2HE  LYS B 138      -0.581  20.789  -0.568  1.00  0.00           H  
ATOM   2210 1HZ  LYS B 138       0.826  19.186  -1.636  1.00  0.00           H  
ATOM   2211 2HZ  LYS B 138      -0.554  19.388  -2.516  1.00  0.00           H  
ATOM   2212 3HZ  LYS B 138       0.859  20.063  -3.032  1.00  0.00           H  
ATOM   2213  N   LYS B 139      -3.985  26.607  -3.074  1.00  0.00           N  
ATOM   2214  CA  LYS B 139      -4.443  27.641  -4.019  1.00  0.00           C  
ATOM   2215  C   LYS B 139      -4.563  29.022  -3.381  1.00  0.00           C  
ATOM   2216  O   LYS B 139      -4.269  30.065  -4.029  1.00  0.00           O  
ATOM   2217  CB  LYS B 139      -5.789  27.242  -4.627  1.00  0.00           C  
ATOM   2218  CG  LYS B 139      -5.716  26.079  -5.608  1.00  0.00           C  
ATOM   2219  CD  LYS B 139      -7.096  25.713  -6.134  1.00  0.00           C  
ATOM   2220  CE  LYS B 139      -7.025  24.559  -7.123  1.00  0.00           C  
ATOM   2221  NZ  LYS B 139      -8.371  24.172  -7.625  1.00  0.00           N  
ATOM   2222  H   LYS B 139      -4.614  25.857  -2.822  1.00  0.00           H  
ATOM   2223  HA  LYS B 139      -3.708  27.727  -4.820  1.00  0.00           H  
ATOM   2224 1HB  LYS B 139      -6.480  26.964  -3.830  1.00  0.00           H  
ATOM   2225 2HB  LYS B 139      -6.219  28.095  -5.150  1.00  0.00           H  
ATOM   2226 1HG  LYS B 139      -5.077  26.352  -6.449  1.00  0.00           H  
ATOM   2227 2HG  LYS B 139      -5.284  25.211  -5.112  1.00  0.00           H  
ATOM   2228 1HD  LYS B 139      -7.739  25.427  -5.300  1.00  0.00           H  
ATOM   2229 2HD  LYS B 139      -7.538  26.577  -6.630  1.00  0.00           H  
ATOM   2230 1HE  LYS B 139      -6.402  24.845  -7.970  1.00  0.00           H  
ATOM   2231 2HE  LYS B 139      -6.569  23.695  -6.641  1.00  0.00           H  
ATOM   2232 1HZ  LYS B 139      -8.280  23.406  -8.277  1.00  0.00           H  
ATOM   2233 2HZ  LYS B 139      -8.951  23.887  -6.849  1.00  0.00           H  
ATOM   2234 3HZ  LYS B 139      -8.796  24.961  -8.092  1.00  0.00           H  
ATOM   2235  N   LEU B 140      -5.056  29.074  -2.141  1.00  0.00           N  
ATOM   2236  CA  LEU B 140      -5.125  30.350  -1.438  1.00  0.00           C  
ATOM   2237  C   LEU B 140      -3.730  30.951  -1.120  1.00  0.00           C  
ATOM   2238  O   LEU B 140      -3.568  32.173  -1.195  1.00  0.00           O  
ATOM   2239  CB  LEU B 140      -5.915  30.165  -0.137  1.00  0.00           C  
ATOM   2240  CG  LEU B 140      -7.411  29.867  -0.304  1.00  0.00           C  
ATOM   2241  CD1 LEU B 140      -8.026  29.573   1.058  1.00  0.00           C  
ATOM   2242  CD2 LEU B 140      -8.095  31.052  -0.968  1.00  0.00           C  
ATOM   2243  H   LEU B 140      -5.385  28.239  -1.679  1.00  0.00           H  
ATOM   2244  HA  LEU B 140      -5.641  31.068  -2.074  1.00  0.00           H  
ATOM   2245 1HB  LEU B 140      -5.474  29.343   0.424  1.00  0.00           H  
ATOM   2246 2HB  LEU B 140      -5.823  31.074   0.458  1.00  0.00           H  
ATOM   2247  HG  LEU B 140      -7.538  28.980  -0.925  1.00  0.00           H  
ATOM   2248 1HD1 LEU B 140      -9.088  29.361   0.939  1.00  0.00           H  
ATOM   2249 2HD1 LEU B 140      -7.531  28.709   1.502  1.00  0.00           H  
ATOM   2250 3HD1 LEU B 140      -7.899  30.438   1.708  1.00  0.00           H  
ATOM   2251 1HD2 LEU B 140      -9.158  30.839  -1.087  1.00  0.00           H  
ATOM   2252 2HD2 LEU B 140      -7.970  31.939  -0.347  1.00  0.00           H  
ATOM   2253 3HD2 LEU B 140      -7.648  31.229  -1.947  1.00  0.00           H  
ATOM   2254  N   GLU B 141      -2.761  30.109  -0.753  1.00  0.00           N  
ATOM   2255  CA  GLU B 141      -1.364  30.571  -0.511  1.00  0.00           C  
ATOM   2256  C   GLU B 141      -0.782  31.143  -1.816  1.00  0.00           C  
ATOM   2257  O   GLU B 141      -0.079  32.167  -1.816  1.00  0.00           O  
ATOM   2258  CB  GLU B 141      -0.484  29.427  -0.002  1.00  0.00           C  
ATOM   2259  CG  GLU B 141       0.957  29.824   0.289  1.00  0.00           C  
ATOM   2260  CD  GLU B 141       1.079  30.771   1.450  1.00  0.00           C  
ATOM   2261  OE1 GLU B 141       0.184  30.808   2.260  1.00  0.00           O  
ATOM   2262  OE2 GLU B 141       2.070  31.460   1.527  1.00  0.00           O  
ATOM   2263  H   GLU B 141      -2.983  29.130  -0.636  1.00  0.00           H  
ATOM   2264  HA  GLU B 141      -1.385  31.352   0.249  1.00  0.00           H  
ATOM   2265 1HB  GLU B 141      -0.910  29.020   0.915  1.00  0.00           H  
ATOM   2266 2HB  GLU B 141      -0.467  28.625  -0.740  1.00  0.00           H  
ATOM   2267 1HG  GLU B 141       1.533  28.925   0.506  1.00  0.00           H  
ATOM   2268 2HG  GLU B 141       1.381  30.289  -0.600  1.00  0.00           H  
ATOM   2269  N   LYS B 142      -1.022  30.449  -2.928  1.00  0.00           N  
ATOM   2270  CA  LYS B 142      -0.616  30.997  -4.254  1.00  0.00           C  
ATOM   2271  C   LYS B 142      -1.273  32.350  -4.607  1.00  0.00           C  
ATOM   2272  O   LYS B 142      -0.618  33.258  -5.167  1.00  0.00           O  
ATOM   2273  CB  LYS B 142      -0.932  29.982  -5.354  1.00  0.00           C  
ATOM   2274  CG  LYS B 142      -0.043  28.746  -5.344  1.00  0.00           C  
ATOM   2275  CD  LYS B 142      -0.448  27.765  -6.434  1.00  0.00           C  
ATOM   2276  CE  LYS B 142       0.428  26.521  -6.414  1.00  0.00           C  
ATOM   2277  NZ  LYS B 142       0.025  25.540  -7.458  1.00  0.00           N  
ATOM   2278  H   LYS B 142      -1.479  29.550  -2.886  1.00  0.00           H  
ATOM   2279  HA  LYS B 142       0.460  31.173  -4.241  1.00  0.00           H  
ATOM   2280 1HB  LYS B 142      -1.966  29.651  -5.257  1.00  0.00           H  
ATOM   2281 2HB  LYS B 142      -0.831  30.459  -6.329  1.00  0.00           H  
ATOM   2282 1HG  LYS B 142       0.995  29.043  -5.502  1.00  0.00           H  
ATOM   2283 2HG  LYS B 142      -0.118  28.252  -4.376  1.00  0.00           H  
ATOM   2284 1HD  LYS B 142      -1.488  27.469  -6.289  1.00  0.00           H  
ATOM   2285 2HD  LYS B 142      -0.358  28.246  -7.408  1.00  0.00           H  
ATOM   2286 1HE  LYS B 142       1.466  26.805  -6.581  1.00  0.00           H  
ATOM   2287 2HE  LYS B 142       0.358  26.042  -5.438  1.00  0.00           H  
ATOM   2288 1HZ  LYS B 142       0.628  24.731  -7.411  1.00  0.00           H  
ATOM   2289 2HZ  LYS B 142      -0.932  25.255  -7.302  1.00  0.00           H  
ATOM   2290 3HZ  LYS B 142       0.104  25.966  -8.370  1.00  0.00           H  
ATOM   2291  N   LEU B 143      -2.560  32.515  -4.275  1.00  0.00           N  
ATOM   2292  CA  LEU B 143      -3.216  33.820  -4.475  1.00  0.00           C  
ATOM   2293  C   LEU B 143      -2.595  34.934  -3.626  1.00  0.00           C  
ATOM   2294  O   LEU B 143      -2.483  36.064  -4.089  1.00  0.00           O  
ATOM   2295  CB  LEU B 143      -4.711  33.707  -4.146  1.00  0.00           C  
ATOM   2296  CG  LEU B 143      -5.558  32.927  -5.159  1.00  0.00           C  
ATOM   2297  CD1 LEU B 143      -6.956  32.714  -4.595  1.00  0.00           C  
ATOM   2298  CD2 LEU B 143      -5.608  33.689  -6.475  1.00  0.00           C  
ATOM   2299  H   LEU B 143      -3.094  31.751  -3.887  1.00  0.00           H  
ATOM   2300  HA  LEU B 143      -3.104  34.107  -5.520  1.00  0.00           H  
ATOM   2301 1HB  LEU B 143      -4.818  33.218  -3.179  1.00  0.00           H  
ATOM   2302 2HB  LEU B 143      -5.127  34.711  -4.069  1.00  0.00           H  
ATOM   2303  HG  LEU B 143      -5.114  31.945  -5.325  1.00  0.00           H  
ATOM   2304 1HD1 LEU B 143      -7.558  32.160  -5.315  1.00  0.00           H  
ATOM   2305 2HD1 LEU B 143      -6.892  32.149  -3.665  1.00  0.00           H  
ATOM   2306 3HD1 LEU B 143      -7.421  33.680  -4.401  1.00  0.00           H  
ATOM   2307 1HD2 LEU B 143      -6.210  33.133  -7.194  1.00  0.00           H  
ATOM   2308 2HD2 LEU B 143      -6.053  34.670  -6.310  1.00  0.00           H  
ATOM   2309 3HD2 LEU B 143      -4.597  33.810  -6.864  1.00  0.00           H  
ATOM   2310  N   TYR B 144      -2.212  34.599  -2.398  1.00  0.00           N  
ATOM   2311  CA  TYR B 144      -1.442  35.492  -1.540  1.00  0.00           C  
ATOM   2312  C   TYR B 144      -0.065  35.810  -2.163  1.00  0.00           C  
ATOM   2313  O   TYR B 144       0.365  36.936  -2.206  1.00  0.00           O  
ATOM   2314  CB  TYR B 144      -1.275  34.876  -0.149  1.00  0.00           C  
ATOM   2315  CG  TYR B 144      -0.377  35.676   0.768  1.00  0.00           C  
ATOM   2316  CD1 TYR B 144      -0.785  36.920   1.227  1.00  0.00           C  
ATOM   2317  CD2 TYR B 144       0.854  35.165   1.151  1.00  0.00           C  
ATOM   2318  CE1 TYR B 144       0.035  37.650   2.066  1.00  0.00           C  
ATOM   2319  CE2 TYR B 144       1.674  35.895   1.990  1.00  0.00           C  
ATOM   2320  CZ  TYR B 144       1.269  37.133   2.446  1.00  0.00           C  
ATOM   2321  OH  TYR B 144       2.085  37.860   3.281  1.00  0.00           O  
ATOM   2322  H   TYR B 144      -2.468  33.685  -2.052  1.00  0.00           H  
ATOM   2323  HA  TYR B 144      -1.985  36.433  -1.444  1.00  0.00           H  
ATOM   2324 1HB  TYR B 144      -2.252  34.783   0.327  1.00  0.00           H  
ATOM   2325 2HB  TYR B 144      -0.859  33.874  -0.243  1.00  0.00           H  
ATOM   2326  HD1 TYR B 144      -1.753  37.321   0.926  1.00  0.00           H  
ATOM   2327  HD2 TYR B 144       1.175  34.188   0.790  1.00  0.00           H  
ATOM   2328  HE1 TYR B 144      -0.285  38.627   2.426  1.00  0.00           H  
ATOM   2329  HE2 TYR B 144       2.643  35.494   2.290  1.00  0.00           H  
ATOM   2330  HH  TYR B 144       1.640  38.671   3.536  1.00  0.00           H  
ATOM   2331  N   LYS B 145       0.617  34.808  -2.650  1.00  0.00           N  
ATOM   2332  CA  LYS B 145       1.899  35.072  -3.321  1.00  0.00           C  
ATOM   2333  C   LYS B 145       1.749  36.046  -4.488  1.00  0.00           C  
ATOM   2334  O   LYS B 145       2.602  36.919  -4.700  1.00  0.00           O  
ATOM   2335  CB  LYS B 145       2.520  33.765  -3.816  1.00  0.00           C  
ATOM   2336  CG  LYS B 145       3.039  32.856  -2.710  1.00  0.00           C  
ATOM   2337  CD  LYS B 145       3.615  31.567  -3.278  1.00  0.00           C  
ATOM   2338  CE  LYS B 145       4.140  30.661  -2.175  1.00  0.00           C  
ATOM   2339  NZ  LYS B 145       4.691  29.388  -2.715  1.00  0.00           N  
ATOM   2340  H   LYS B 145       0.286  33.856  -2.579  1.00  0.00           H  
ATOM   2341  HA  LYS B 145       2.578  35.531  -2.601  1.00  0.00           H  
ATOM   2342 1HB  LYS B 145       1.781  33.206  -4.391  1.00  0.00           H  
ATOM   2343 2HB  LYS B 145       3.353  33.988  -4.484  1.00  0.00           H  
ATOM   2344 1HG  LYS B 145       3.815  33.374  -2.147  1.00  0.00           H  
ATOM   2345 2HG  LYS B 145       2.224  32.610  -2.030  1.00  0.00           H  
ATOM   2346 1HD  LYS B 145       2.841  31.037  -3.835  1.00  0.00           H  
ATOM   2347 2HD  LYS B 145       4.431  31.803  -3.960  1.00  0.00           H  
ATOM   2348 1HE  LYS B 145       4.925  31.177  -1.623  1.00  0.00           H  
ATOM   2349 2HE  LYS B 145       3.333  30.427  -1.481  1.00  0.00           H  
ATOM   2350 1HZ  LYS B 145       5.028  28.817  -1.953  1.00  0.00           H  
ATOM   2351 2HZ  LYS B 145       3.966  28.892  -3.213  1.00  0.00           H  
ATOM   2352 3HZ  LYS B 145       5.454  29.592  -3.345  1.00  0.00           H  
ATOM   2353  N   GLU B 146       0.638  35.930  -5.219  1.00  0.00           N  
ATOM   2354  CA  GLU B 146       0.279  36.875  -6.255  1.00  0.00           C  
ATOM   2355  C   GLU B 146      -0.020  38.258  -5.713  1.00  0.00           C  
ATOM   2356  O   GLU B 146       0.429  39.249  -6.281  1.00  0.00           O  
ATOM   2357  CB  GLU B 146      -0.934  36.358  -7.032  1.00  0.00           C  
ATOM   2358  CG  GLU B 146      -1.329  37.216  -8.226  1.00  0.00           C  
ATOM   2359  CD  GLU B 146      -0.330  37.152  -9.348  1.00  0.00           C  
ATOM   2360  OE1 GLU B 146       0.390  36.186  -9.422  1.00  0.00           O  
ATOM   2361  OE2 GLU B 146      -0.287  38.071 -10.132  1.00  0.00           O  
ATOM   2362  H   GLU B 146       0.028  35.146  -5.035  1.00  0.00           H  
ATOM   2363  HA  GLU B 146       1.121  36.974  -6.941  1.00  0.00           H  
ATOM   2364 1HB  GLU B 146      -0.731  35.351  -7.397  1.00  0.00           H  
ATOM   2365 2HB  GLU B 146      -1.795  36.298  -6.365  1.00  0.00           H  
ATOM   2366 1HG  GLU B 146      -2.297  36.881  -8.597  1.00  0.00           H  
ATOM   2367 2HG  GLU B 146      -1.434  38.250  -7.898  1.00  0.00           H  
ATOM   2368  N   ALA B 147      -0.773  38.331  -4.606  1.00  0.00           N  
ATOM   2369  CA  ALA B 147      -1.083  39.595  -3.930  1.00  0.00           C  
ATOM   2370  C   ALA B 147       0.150  40.338  -3.404  1.00  0.00           C  
ATOM   2371  O   ALA B 147       0.119  41.577  -3.242  1.00  0.00           O  
ATOM   2372  CB  ALA B 147      -2.079  39.362  -2.760  1.00  0.00           C  
ATOM   2373  H   ALA B 147      -1.140  37.469  -4.228  1.00  0.00           H  
ATOM   2374  HA  ALA B 147      -1.546  40.262  -4.657  1.00  0.00           H  
ATOM   2375 1HB  ALA B 147      -2.295  40.312  -2.272  1.00  0.00           H  
ATOM   2376 2HB  ALA B 147      -3.003  38.934  -3.148  1.00  0.00           H  
ATOM   2377 3HB  ALA B 147      -1.637  38.676  -2.038  1.00  0.00           H  
ATOM   2378  N   ARG B 148       1.191  39.576  -3.075  1.00  0.00           N  
ATOM   2379  CA  ARG B 148       2.481  40.128  -2.650  1.00  0.00           C  
ATOM   2380  C   ARG B 148       3.425  40.546  -3.810  1.00  0.00           C  
ATOM   2381  O   ARG B 148       4.540  40.988  -3.560  1.00  0.00           O  
ATOM   2382  CB  ARG B 148       3.199  39.110  -1.777  1.00  0.00           C  
ATOM   2383  CG  ARG B 148       2.534  38.834  -0.438  1.00  0.00           C  
ATOM   2384  CD  ARG B 148       2.559  40.028   0.445  1.00  0.00           C  
ATOM   2385  NE  ARG B 148       3.910  40.530   0.639  1.00  0.00           N  
ATOM   2386  CZ  ARG B 148       4.770  40.075   1.571  1.00  0.00           C  
ATOM   2387  NH1 ARG B 148       4.405  39.109   2.385  1.00  0.00           N  
ATOM   2388  NH2 ARG B 148       5.979  40.599   1.667  1.00  0.00           N  
ATOM   2389  H   ARG B 148       1.077  38.574  -3.124  1.00  0.00           H  
ATOM   2390  HA  ARG B 148       2.296  41.032  -2.069  1.00  0.00           H  
ATOM   2391 1HB  ARG B 148       3.275  38.163  -2.309  1.00  0.00           H  
ATOM   2392 2HB  ARG B 148       4.214  39.454  -1.576  1.00  0.00           H  
ATOM   2393 1HG  ARG B 148       1.494  38.549  -0.600  1.00  0.00           H  
ATOM   2394 2HG  ARG B 148       3.057  38.021   0.068  1.00  0.00           H  
ATOM   2395 1HD  ARG B 148       1.961  40.822   0.001  1.00  0.00           H  
ATOM   2396 2HD  ARG B 148       2.150  39.767   1.421  1.00  0.00           H  
ATOM   2397  HE  ARG B 148       4.226  41.274   0.031  1.00  0.00           H  
ATOM   2398 1HH1 ARG B 148       3.481  38.708   2.312  1.00  0.00           H  
ATOM   2399 2HH1 ARG B 148       5.049  38.768   3.084  1.00  0.00           H  
ATOM   2400 1HH2 ARG B 148       6.259  41.342   1.041  1.00  0.00           H  
ATOM   2401 2HH2 ARG B 148       6.623  40.258   2.365  1.00  0.00           H  
ATOM   2402  N   LYS B 149       2.985  40.456  -5.063  1.00  0.00           N  
ATOM   2403  CA  LYS B 149       3.867  40.895  -6.174  1.00  0.00           C  
ATOM   2404  C   LYS B 149       3.816  42.405  -6.332  1.00  0.00           C  
ATOM   2405  O   LYS B 149       2.829  43.059  -5.948  1.00  0.00           O  
ATOM   2406  CB  LYS B 149       3.473  40.222  -7.490  1.00  0.00           C  
ATOM   2407  CG  LYS B 149       3.713  38.718  -7.524  1.00  0.00           C  
ATOM   2408  CD  LYS B 149       3.293  38.122  -8.859  1.00  0.00           C  
ATOM   2409  CE  LYS B 149       3.556  36.624  -8.905  1.00  0.00           C  
ATOM   2410  NZ  LYS B 149       3.043  36.007 -10.158  1.00  0.00           N  
ATOM   2411  H   LYS B 149       2.066  40.097  -5.277  1.00  0.00           H  
ATOM   2412  HA  LYS B 149       4.892  40.608  -5.936  1.00  0.00           H  
ATOM   2413 1HB  LYS B 149       2.414  40.396  -7.685  1.00  0.00           H  
ATOM   2414 2HB  LYS B 149       4.035  40.669  -8.310  1.00  0.00           H  
ATOM   2415 1HG  LYS B 149       4.772  38.515  -7.362  1.00  0.00           H  
ATOM   2416 2HG  LYS B 149       3.144  38.241  -6.727  1.00  0.00           H  
ATOM   2417 1HD  LYS B 149       2.229  38.301  -9.019  1.00  0.00           H  
ATOM   2418 2HD  LYS B 149       3.849  38.604  -9.664  1.00  0.00           H  
ATOM   2419 1HE  LYS B 149       4.627  36.441  -8.837  1.00  0.00           H  
ATOM   2420 2HE  LYS B 149       3.073  36.144  -8.054  1.00  0.00           H  
ATOM   2421 1HZ  LYS B 149       3.236  35.016 -10.149  1.00  0.00           H  
ATOM   2422 2HZ  LYS B 149       2.045  36.155 -10.223  1.00  0.00           H  
ATOM   2423 3HZ  LYS B 149       3.497  36.431 -10.954  1.00  0.00           H  
ATOM   2424  N   LEU B 150       4.878  42.973  -6.897  1.00  0.00           N  
ATOM   2425  CA  LEU B 150       4.952  44.420  -7.046  1.00  0.00           C  
ATOM   2426  C   LEU B 150       4.000  44.955  -8.114  1.00  0.00           C  
ATOM   2427  O   LEU B 150       3.698  44.266  -9.083  1.00  0.00           O  
ATOM   2428  CB  LEU B 150       6.388  44.830  -7.390  1.00  0.00           C  
ATOM   2429  CG  LEU B 150       7.441  44.538  -6.313  1.00  0.00           C  
ATOM   2430  CD1 LEU B 150       8.823  44.892  -6.842  1.00  0.00           C  
ATOM   2431  CD2 LEU B 150       7.116  45.332  -5.057  1.00  0.00           C  
ATOM   2432  H   LEU B 150       5.645  42.405  -7.229  1.00  0.00           H  
ATOM   2433  HA  LEU B 150       4.669  44.880  -6.099  1.00  0.00           H  
ATOM   2434 1HB  LEU B 150       6.690  44.310  -8.297  1.00  0.00           H  
ATOM   2435 2HB  LEU B 150       6.406  45.902  -7.588  1.00  0.00           H  
ATOM   2436  HG  LEU B 150       7.437  43.472  -6.080  1.00  0.00           H  
ATOM   2437 1HD1 LEU B 150       9.571  44.683  -6.077  1.00  0.00           H  
ATOM   2438 2HD1 LEU B 150       9.037  44.295  -7.729  1.00  0.00           H  
ATOM   2439 3HD1 LEU B 150       8.854  45.950  -7.101  1.00  0.00           H  
ATOM   2440 1HD2 LEU B 150       7.864  45.123  -4.291  1.00  0.00           H  
ATOM   2441 2HD2 LEU B 150       7.121  46.397  -5.289  1.00  0.00           H  
ATOM   2442 3HD2 LEU B 150       6.131  45.045  -4.690  1.00  0.00           H  
ATOM   2443  N   ASP B 151       3.521  46.180  -7.896  1.00  0.00           N  
ATOM   2444  CA  ASP B 151       2.580  46.883  -8.789  1.00  0.00           C  
ATOM   2445  C   ASP B 151       1.250  46.144  -8.998  1.00  0.00           C  
ATOM   2446  O   ASP B 151       0.748  46.042 -10.121  1.00  0.00           O  
ATOM   2447  CB  ASP B 151       3.238  47.119 -10.151  1.00  0.00           C  
ATOM   2448  CG  ASP B 151       4.458  48.024 -10.071  1.00  0.00           C  
ATOM   2449  OD1 ASP B 151       4.446  48.937  -9.280  1.00  0.00           O  
ATOM   2450  OD2 ASP B 151       5.393  47.795 -10.801  1.00  0.00           O  
ATOM   2451  H   ASP B 151       3.837  46.640  -7.054  1.00  0.00           H  
ATOM   2452  HA  ASP B 151       2.334  47.847  -8.342  1.00  0.00           H  
ATOM   2453 1HB  ASP B 151       3.540  46.163 -10.580  1.00  0.00           H  
ATOM   2454 2HB  ASP B 151       2.514  47.569 -10.832  1.00  0.00           H  
ATOM   2455  N   LEU B 152       0.692  45.615  -7.915  1.00  0.00           N  
ATOM   2456  CA  LEU B 152      -0.597  44.953  -7.987  1.00  0.00           C  
ATOM   2457  C   LEU B 152      -1.614  46.041  -8.291  1.00  0.00           C  
ATOM   2458  O   LEU B 152      -1.725  47.033  -7.558  1.00  0.00           O  
ATOM   2459  CB  LEU B 152      -0.935  44.234  -6.675  1.00  0.00           C  
ATOM   2460  CG  LEU B 152      -2.233  43.418  -6.679  1.00  0.00           C  
ATOM   2461  CD1 LEU B 152      -2.081  42.226  -7.615  1.00  0.00           C  
ATOM   2462  CD2 LEU B 152      -2.552  42.965  -5.263  1.00  0.00           C  
ATOM   2463  H   LEU B 152       1.167  45.672  -7.025  1.00  0.00           H  
ATOM   2464  HA  LEU B 152      -0.559  44.208  -8.781  1.00  0.00           H  
ATOM   2465 1HB  LEU B 152      -0.119  43.557  -6.429  1.00  0.00           H  
ATOM   2466 2HB  LEU B 152      -1.014  44.978  -5.882  1.00  0.00           H  
ATOM   2467  HG  LEU B 152      -3.050  44.034  -7.055  1.00  0.00           H  
ATOM   2468 1HD1 LEU B 152      -3.004  41.646  -7.618  1.00  0.00           H  
ATOM   2469 2HD1 LEU B 152      -1.874  42.581  -8.624  1.00  0.00           H  
ATOM   2470 3HD1 LEU B 152      -1.259  41.598  -7.274  1.00  0.00           H  
ATOM   2471 1HD2 LEU B 152      -3.476  42.384  -5.266  1.00  0.00           H  
ATOM   2472 2HD2 LEU B 152      -1.737  42.347  -4.886  1.00  0.00           H  
ATOM   2473 3HD2 LEU B 152      -2.674  43.837  -4.620  1.00  0.00           H  
ATOM   2474  N   THR B 153      -2.328  45.898  -9.399  1.00  0.00           N  
ATOM   2475  CA  THR B 153      -3.322  46.895  -9.735  1.00  0.00           C  
ATOM   2476  C   THR B 153      -4.613  46.501  -9.024  1.00  0.00           C  
ATOM   2477  O   THR B 153      -4.715  45.384  -8.476  1.00  0.00           O  
ATOM   2478  CB  THR B 153      -3.544  47.001 -11.255  1.00  0.00           C  
ATOM   2479  OG1 THR B 153      -4.140  45.791 -11.739  1.00  0.00           O  
ATOM   2480  CG2 THR B 153      -2.223  47.234 -11.973  1.00  0.00           C  
ATOM   2481  H   THR B 153      -2.195  45.108 -10.015  1.00  0.00           H  
ATOM   2482  HA  THR B 153      -2.973  47.865  -9.380  1.00  0.00           H  
ATOM   2483  HB  THR B 153      -4.217  47.832 -11.468  1.00  0.00           H  
ATOM   2484  HG1 THR B 153      -3.991  45.717 -12.685  1.00  0.00           H  
ATOM   2485 1HG2 THR B 153      -2.400  47.306 -13.046  1.00  0.00           H  
ATOM   2486 2HG2 THR B 153      -1.773  48.159 -11.615  1.00  0.00           H  
ATOM   2487 3HG2 THR B 153      -1.550  46.402 -11.772  1.00  0.00           H  
ATOM   2488  N   GLN B 154      -5.576  47.421  -9.002  1.00  0.00           N  
ATOM   2489  CA  GLN B 154      -6.859  47.150  -8.365  1.00  0.00           C  
ATOM   2490  C   GLN B 154      -7.619  46.025  -9.040  1.00  0.00           C  
ATOM   2491  O   GLN B 154      -8.212  45.225  -8.344  1.00  0.00           O  
ATOM   2492  CB  GLN B 154      -7.722  48.415  -8.355  1.00  0.00           C  
ATOM   2493  CG  GLN B 154      -9.050  48.257  -7.635  1.00  0.00           C  
ATOM   2494  CD  GLN B 154      -8.875  47.982  -6.153  1.00  0.00           C  
ATOM   2495  OE1 GLN B 154      -8.165  48.709  -5.452  1.00  0.00           O  
ATOM   2496  NE2 GLN B 154      -9.523  46.930  -5.666  1.00  0.00           N  
ATOM   2497  H   GLN B 154      -5.420  48.322  -9.432  1.00  0.00           H  
ATOM   2498  HA  GLN B 154      -6.676  46.843  -7.336  1.00  0.00           H  
ATOM   2499 1HB  GLN B 154      -7.173  49.226  -7.876  1.00  0.00           H  
ATOM   2500 2HB  GLN B 154      -7.930  48.721  -9.380  1.00  0.00           H  
ATOM   2501 1HG  GLN B 154      -9.624  49.176  -7.747  1.00  0.00           H  
ATOM   2502 2HG  GLN B 154      -9.593  47.421  -8.075  1.00  0.00           H  
ATOM   2503 1HE2 GLN B 154      -9.446  46.700  -4.695  1.00  0.00           H  
ATOM   2504 2HE2 GLN B 154     -10.089  46.368  -6.270  1.00  0.00           H  
ATOM   2505  N   GLU B 155      -7.577  45.941 -10.377  1.00  0.00           N  
ATOM   2506  CA  GLU B 155      -8.234  44.844 -11.081  1.00  0.00           C  
ATOM   2507  C   GLU B 155      -7.572  43.489 -10.843  1.00  0.00           C  
ATOM   2508  O   GLU B 155      -8.255  42.465 -10.747  1.00  0.00           O  
ATOM   2509  CB  GLU B 155      -8.262  45.137 -12.583  1.00  0.00           C  
ATOM   2510  CG  GLU B 155      -8.902  44.042 -13.425  1.00  0.00           C  
ATOM   2511  CD  GLU B 155     -10.332  43.775 -13.048  1.00  0.00           C  
ATOM   2512  OE1 GLU B 155     -10.941  44.633 -12.456  1.00  0.00           O  
ATOM   2513  OE2 GLU B 155     -10.817  42.710 -13.352  1.00  0.00           O  
ATOM   2514  H   GLU B 155      -7.085  46.643 -10.911  1.00  0.00           H  
ATOM   2515  HA  GLU B 155      -9.258  44.763 -10.716  1.00  0.00           H  
ATOM   2516 1HB  GLU B 155      -8.811  46.062 -12.763  1.00  0.00           H  
ATOM   2517 2HB  GLU B 155      -7.244  45.286 -12.944  1.00  0.00           H  
ATOM   2518 1HG  GLU B 155      -8.863  44.336 -14.473  1.00  0.00           H  
ATOM   2519 2HG  GLU B 155      -8.323  43.127 -13.311  1.00  0.00           H  
ATOM   2520  N   GLN B 156      -6.240  43.475 -10.794  1.00  0.00           N  
ATOM   2521  CA  GLN B 156      -5.503  42.284 -10.428  1.00  0.00           C  
ATOM   2522  C   GLN B 156      -5.839  41.812  -9.010  1.00  0.00           C  
ATOM   2523  O   GLN B 156      -6.014  40.614  -8.802  1.00  0.00           O  
ATOM   2524  CB  GLN B 156      -3.999  42.541 -10.551  1.00  0.00           C  
ATOM   2525  CG  GLN B 156      -3.505  42.672 -11.982  1.00  0.00           C  
ATOM   2526  CD  GLN B 156      -2.047  43.080 -12.056  1.00  0.00           C  
ATOM   2527  OE1 GLN B 156      -1.526  43.743 -11.154  1.00  0.00           O  
ATOM   2528  NE2 GLN B 156      -1.377  42.687 -13.134  1.00  0.00           N  
ATOM   2529  H   GLN B 156      -5.731  44.319 -11.018  1.00  0.00           H  
ATOM   2530  HA  GLN B 156      -5.788  41.479 -11.105  1.00  0.00           H  
ATOM   2531 1HB  GLN B 156      -3.741  43.458 -10.022  1.00  0.00           H  
ATOM   2532 2HB  GLN B 156      -3.450  41.726 -10.080  1.00  0.00           H  
ATOM   2533 1HG  GLN B 156      -3.617  41.710 -12.484  1.00  0.00           H  
ATOM   2534 2HG  GLN B 156      -4.099  43.430 -12.492  1.00  0.00           H  
ATOM   2535 1HE2 GLN B 156      -0.411  42.927 -13.238  1.00  0.00           H  
ATOM   2536 2HE2 GLN B 156      -1.838  42.151 -13.842  1.00  0.00           H  
ATOM   2537  N   ARG B 157      -5.947  42.749  -8.059  1.00  0.00           N  
ATOM   2538  CA  ARG B 157      -6.416  42.447  -6.690  1.00  0.00           C  
ATOM   2539  C   ARG B 157      -7.864  41.932  -6.637  1.00  0.00           C  
ATOM   2540  O   ARG B 157      -8.184  41.014  -5.863  1.00  0.00           O  
ATOM   2541  CB  ARG B 157      -6.308  43.687  -5.815  1.00  0.00           C  
ATOM   2542  CG  ARG B 157      -6.637  43.464  -4.347  1.00  0.00           C  
ATOM   2543  CD  ARG B 157      -6.366  44.678  -3.534  1.00  0.00           C  
ATOM   2544  NE  ARG B 157      -6.684  44.472  -2.129  1.00  0.00           N  
ATOM   2545  CZ  ARG B 157      -6.541  45.404  -1.168  1.00  0.00           C  
ATOM   2546  NH1 ARG B 157      -6.087  46.600  -1.474  1.00  0.00           N  
ATOM   2547  NH2 ARG B 157      -6.856  45.117   0.083  1.00  0.00           N  
ATOM   2548  H   ARG B 157      -5.697  43.698  -8.296  1.00  0.00           H  
ATOM   2549  HA  ARG B 157      -5.782  41.665  -6.271  1.00  0.00           H  
ATOM   2550 1HB  ARG B 157      -5.295  44.083  -5.869  1.00  0.00           H  
ATOM   2551 2HB  ARG B 157      -6.982  44.457  -6.191  1.00  0.00           H  
ATOM   2552 1HG  ARG B 157      -7.693  43.211  -4.245  1.00  0.00           H  
ATOM   2553 2HG  ARG B 157      -6.029  42.647  -3.958  1.00  0.00           H  
ATOM   2554 1HD  ARG B 157      -5.311  44.938  -3.610  1.00  0.00           H  
ATOM   2555 2HD  ARG B 157      -6.972  45.505  -3.902  1.00  0.00           H  
ATOM   2556  HE  ARG B 157      -7.036  43.564  -1.855  1.00  0.00           H  
ATOM   2557 1HH1 ARG B 157      -5.846  46.819  -2.430  1.00  0.00           H  
ATOM   2558 2HH1 ARG B 157      -5.980  47.299  -0.753  1.00  0.00           H  
ATOM   2559 1HH2 ARG B 157      -7.204  44.198   0.318  1.00  0.00           H  
ATOM   2560 2HH2 ARG B 157      -6.749  45.816   0.803  1.00  0.00           H  
ATOM   2561  N   ASN B 158      -8.737  42.539  -7.453  1.00  0.00           N  
ATOM   2562  CA  ASN B 158     -10.133  42.092  -7.604  1.00  0.00           C  
ATOM   2563  C   ASN B 158     -10.210  40.640  -8.116  1.00  0.00           C  
ATOM   2564  O   ASN B 158     -11.016  39.841  -7.629  1.00  0.00           O  
ATOM   2565  CB  ASN B 158     -10.891  43.025  -8.531  1.00  0.00           C  
ATOM   2566  CG  ASN B 158     -11.148  44.371  -7.912  1.00  0.00           C  
ATOM   2567  OD1 ASN B 158     -10.981  44.553  -6.700  1.00  0.00           O  
ATOM   2568  ND2 ASN B 158     -11.552  45.318  -8.720  1.00  0.00           N  
ATOM   2569  H   ASN B 158      -8.415  43.335  -7.984  1.00  0.00           H  
ATOM   2570  HA  ASN B 158     -10.618  42.138  -6.629  1.00  0.00           H  
ATOM   2571 1HB  ASN B 158     -10.324  43.165  -9.452  1.00  0.00           H  
ATOM   2572 2HB  ASN B 158     -11.846  42.574  -8.800  1.00  0.00           H  
ATOM   2573 1HD2 ASN B 158     -11.738  46.234  -8.363  1.00  0.00           H  
ATOM   2574 2HD2 ASN B 158     -11.674  45.126  -9.693  1.00  0.00           H  
ATOM   2575  N   LYS B 159      -9.360  40.300  -9.095  1.00  0.00           N  
ATOM   2576  CA  LYS B 159      -9.239  38.941  -9.597  1.00  0.00           C  
ATOM   2577  C   LYS B 159      -8.735  37.967  -8.552  1.00  0.00           C  
ATOM   2578  O   LYS B 159      -9.152  36.815  -8.502  1.00  0.00           O  
ATOM   2579  CB  LYS B 159      -8.313  38.913 -10.814  1.00  0.00           C  
ATOM   2580  CG  LYS B 159      -8.908  39.534 -12.071  1.00  0.00           C  
ATOM   2581  CD  LYS B 159      -7.914  39.507 -13.223  1.00  0.00           C  
ATOM   2582  CE  LYS B 159      -8.513  40.111 -14.485  1.00  0.00           C  
ATOM   2583  NZ  LYS B 159      -7.542  40.119 -15.613  1.00  0.00           N  
ATOM   2584  H   LYS B 159      -8.783  41.026  -9.496  1.00  0.00           H  
ATOM   2585  HA  LYS B 159     -10.228  38.595  -9.899  1.00  0.00           H  
ATOM   2586 1HB  LYS B 159      -7.391  39.445 -10.582  1.00  0.00           H  
ATOM   2587 2HB  LYS B 159      -8.047  37.881 -11.044  1.00  0.00           H  
ATOM   2588 1HG  LYS B 159      -9.803  38.983 -12.361  1.00  0.00           H  
ATOM   2589 2HG  LYS B 159      -9.188  40.567 -11.868  1.00  0.00           H  
ATOM   2590 1HD  LYS B 159      -7.022  40.071 -12.948  1.00  0.00           H  
ATOM   2591 2HD  LYS B 159      -7.623  38.477 -13.428  1.00  0.00           H  
ATOM   2592 1HE  LYS B 159      -9.391  39.539 -14.781  1.00  0.00           H  
ATOM   2593 2HE  LYS B 159      -8.825  41.136 -14.285  1.00  0.00           H  
ATOM   2594 1HZ  LYS B 159      -7.976  40.527 -16.429  1.00  0.00           H  
ATOM   2595 2HZ  LYS B 159      -6.730  40.664 -15.356  1.00  0.00           H  
ATOM   2596 3HZ  LYS B 159      -7.259  39.172 -15.821  1.00  0.00           H  
ATOM   2597  N   ILE B 160      -7.802  38.410  -7.732  1.00  0.00           N  
ATOM   2598  CA  ILE B 160      -7.372  37.588  -6.607  1.00  0.00           C  
ATOM   2599  C   ILE B 160      -8.517  37.297  -5.628  1.00  0.00           C  
ATOM   2600  O   ILE B 160      -8.675  36.151  -5.207  1.00  0.00           O  
ATOM   2601  CB  ILE B 160      -6.216  38.271  -5.853  1.00  0.00           C  
ATOM   2602  CG1 ILE B 160      -4.955  38.298  -6.721  1.00  0.00           C  
ATOM   2603  CG2 ILE B 160      -5.945  37.559  -4.537  1.00  0.00           C  
ATOM   2604  CD1 ILE B 160      -3.867  39.203  -6.190  1.00  0.00           C  
ATOM   2605  H   ILE B 160      -7.376  39.316  -7.870  1.00  0.00           H  
ATOM   2606  HA  ILE B 160      -7.016  36.633  -6.992  1.00  0.00           H  
ATOM   2607  HB  ILE B 160      -6.478  39.308  -5.647  1.00  0.00           H  
ATOM   2608 1HG1 ILE B 160      -4.550  37.290  -6.805  1.00  0.00           H  
ATOM   2609 2HG1 ILE B 160      -5.212  38.630  -7.727  1.00  0.00           H  
ATOM   2610 1HG2 ILE B 160      -5.124  38.054  -4.018  1.00  0.00           H  
ATOM   2611 2HG2 ILE B 160      -6.839  37.590  -3.916  1.00  0.00           H  
ATOM   2612 3HG2 ILE B 160      -5.676  36.521  -4.733  1.00  0.00           H  
ATOM   2613 1HD1 ILE B 160      -3.006  39.169  -6.858  1.00  0.00           H  
ATOM   2614 2HD1 ILE B 160      -4.241  40.226  -6.131  1.00  0.00           H  
ATOM   2615 3HD1 ILE B 160      -3.568  38.868  -5.197  1.00  0.00           H  
ATOM   2616  N   ILE B 161      -9.307  38.326  -5.293  1.00  0.00           N  
ATOM   2617  CA  ILE B 161     -10.482  38.190  -4.409  1.00  0.00           C  
ATOM   2618  C   ILE B 161     -11.531  37.245  -4.974  1.00  0.00           C  
ATOM   2619  O   ILE B 161     -12.025  36.314  -4.287  1.00  0.00           O  
ATOM   2620  CB  ILE B 161     -11.135  39.560  -4.152  1.00  0.00           C  
ATOM   2621  CG1 ILE B 161     -10.207  40.445  -3.316  1.00  0.00           C  
ATOM   2622  CG2 ILE B 161     -12.478  39.387  -3.459  1.00  0.00           C  
ATOM   2623  CD1 ILE B 161     -10.624  41.898  -3.274  1.00  0.00           C  
ATOM   2624  H   ILE B 161      -9.078  39.235  -5.670  1.00  0.00           H  
ATOM   2625  HA  ILE B 161     -10.152  37.772  -3.457  1.00  0.00           H  
ATOM   2626  HB  ILE B 161     -11.290  40.073  -5.100  1.00  0.00           H  
ATOM   2627 1HG1 ILE B 161     -10.171  40.071  -2.293  1.00  0.00           H  
ATOM   2628 2HG1 ILE B 161      -9.195  40.393  -3.718  1.00  0.00           H  
ATOM   2629 1HG2 ILE B 161     -12.926  40.365  -3.284  1.00  0.00           H  
ATOM   2630 2HG2 ILE B 161     -13.139  38.793  -4.089  1.00  0.00           H  
ATOM   2631 3HG2 ILE B 161     -12.333  38.878  -2.505  1.00  0.00           H  
ATOM   2632 1HD1 ILE B 161      -9.918  42.461  -2.663  1.00  0.00           H  
ATOM   2633 2HD1 ILE B 161     -10.632  42.303  -4.286  1.00  0.00           H  
ATOM   2634 3HD1 ILE B 161     -11.620  41.978  -2.842  1.00  0.00           H  
ATOM   2635  N   ASN B 162     -11.845  37.452  -6.245  1.00  0.00           N  
ATOM   2636  CA  ASN B 162     -12.802  36.577  -6.915  1.00  0.00           C  
ATOM   2637  C   ASN B 162     -12.236  35.189  -7.092  1.00  0.00           C  
ATOM   2638  O   ASN B 162     -13.001  34.197  -6.914  1.00  0.00           O  
ATOM   2639  CB  ASN B 162     -13.215  37.155  -8.257  1.00  0.00           C  
ATOM   2640  CG  ASN B 162     -14.151  38.324  -8.118  1.00  0.00           C  
ATOM   2641  OD1 ASN B 162     -14.808  38.490  -7.085  1.00  0.00           O  
ATOM   2642  ND2 ASN B 162     -14.223  39.138  -9.141  1.00  0.00           N  
ATOM   2643  H   ASN B 162     -11.427  38.212  -6.762  1.00  0.00           H  
ATOM   2644  HA  ASN B 162     -13.698  36.507  -6.298  1.00  0.00           H  
ATOM   2645 1HB  ASN B 162     -12.327  37.478  -8.803  1.00  0.00           H  
ATOM   2646 2HB  ASN B 162     -13.702  36.383  -8.851  1.00  0.00           H  
ATOM   2647 1HD2 ASN B 162     -14.830  39.933  -9.105  1.00  0.00           H  
ATOM   2648 2HD2 ASN B 162     -13.673  38.965  -9.957  1.00  0.00           H  
ATOM   2649  N   ALA B 163     -10.936  34.990  -7.346  1.00  0.00           N  
ATOM   2650  CA  ALA B 163     -10.346  33.653  -7.424  1.00  0.00           C  
ATOM   2651  C   ALA B 163     -10.360  32.966  -6.073  1.00  0.00           C  
ATOM   2652  O   ALA B 163     -10.507  31.763  -6.021  1.00  0.00           O  
ATOM   2653  CB  ALA B 163      -8.924  33.727  -7.960  1.00  0.00           C  
ATOM   2654  H   ALA B 163     -10.346  35.797  -7.487  1.00  0.00           H  
ATOM   2655  HA  ALA B 163     -10.943  33.051  -8.111  1.00  0.00           H  
ATOM   2656 1HB  ALA B 163      -8.500  32.723  -8.006  1.00  0.00           H  
ATOM   2657 2HB  ALA B 163      -8.933  34.163  -8.959  1.00  0.00           H  
ATOM   2658 3HB  ALA B 163      -8.319  34.346  -7.299  1.00  0.00           H  
ATOM   2659  N   ALA B 164     -10.141  33.727  -4.999  1.00  0.00           N  
ATOM   2660  CA  ALA B 164     -10.250  33.191  -3.659  1.00  0.00           C  
ATOM   2661  C   ALA B 164     -11.678  32.681  -3.360  1.00  0.00           C  
ATOM   2662  O   ALA B 164     -11.857  31.610  -2.764  1.00  0.00           O  
ATOM   2663  CB  ALA B 164      -9.835  34.250  -2.647  1.00  0.00           C  
ATOM   2664  H   ALA B 164      -9.895  34.699  -5.121  1.00  0.00           H  
ATOM   2665  HA  ALA B 164      -9.579  32.336  -3.573  1.00  0.00           H  
ATOM   2666 1HB  ALA B 164      -9.899  33.837  -1.641  1.00  0.00           H  
ATOM   2667 2HB  ALA B 164      -8.809  34.561  -2.847  1.00  0.00           H  
ATOM   2668 3HB  ALA B 164     -10.497  35.110  -2.729  1.00  0.00           H  
ATOM   2669  N   MET B 165     -12.691  33.447  -3.772  1.00  0.00           N  
ATOM   2670  CA  MET B 165     -14.106  32.980  -3.667  1.00  0.00           C  
ATOM   2671  C   MET B 165     -14.342  31.669  -4.417  1.00  0.00           C  
ATOM   2672  O   MET B 165     -14.890  30.680  -3.889  1.00  0.00           O  
ATOM   2673  CB  MET B 165     -15.059  34.052  -4.193  1.00  0.00           C  
ATOM   2674  CG  MET B 165     -15.152  35.295  -3.320  1.00  0.00           C  
ATOM   2675  SD  MET B 165     -16.100  36.620  -4.095  1.00  0.00           S  
ATOM   2676  CE  MET B 165     -17.734  35.889  -4.133  1.00  0.00           C  
ATOM   2677  H   MET B 165     -12.501  34.359  -4.161  1.00  0.00           H  
ATOM   2678  HA  MET B 165     -14.336  32.807  -2.617  1.00  0.00           H  
ATOM   2679 1HB  MET B 165     -14.741  34.365  -5.187  1.00  0.00           H  
ATOM   2680 2HB  MET B 165     -16.062  33.633  -4.287  1.00  0.00           H  
ATOM   2681 1HG  MET B 165     -15.627  35.039  -2.373  1.00  0.00           H  
ATOM   2682 2HG  MET B 165     -14.150  35.667  -3.108  1.00  0.00           H  
ATOM   2683 1HE  MET B 165     -18.436  36.590  -4.586  1.00  0.00           H  
ATOM   2684 2HE  MET B 165     -17.708  34.970  -4.719  1.00  0.00           H  
ATOM   2685 3HE  MET B 165     -18.055  35.661  -3.115  1.00  0.00           H  
ATOM   2686  N   ALA B 166     -13.851  31.646  -5.656  1.00  0.00           N  
ATOM   2687  CA  ALA B 166     -13.972  30.511  -6.543  1.00  0.00           C  
ATOM   2688  C   ALA B 166     -13.254  29.306  -5.958  1.00  0.00           C  
ATOM   2689  O   ALA B 166     -13.771  28.203  -6.019  1.00  0.00           O  
ATOM   2690  CB  ALA B 166     -13.398  30.860  -7.937  1.00  0.00           C  
ATOM   2691  H   ALA B 166     -13.371  32.474  -5.978  1.00  0.00           H  
ATOM   2692  HA  ALA B 166     -15.031  30.272  -6.645  1.00  0.00           H  
ATOM   2693 1HB  ALA B 166     -13.495  29.998  -8.597  1.00  0.00           H  
ATOM   2694 2HB  ALA B 166     -13.949  31.702  -8.357  1.00  0.00           H  
ATOM   2695 3HB  ALA B 166     -12.347  31.127  -7.841  1.00  0.00           H  
ATOM   2696  N   ALA B 167     -12.071  29.536  -5.396  1.00  0.00           N  
ATOM   2697  CA  ALA B 167     -11.274  28.492  -4.783  1.00  0.00           C  
ATOM   2698  C   ALA B 167     -12.040  27.820  -3.617  1.00  0.00           C  
ATOM   2699  O   ALA B 167     -12.117  26.580  -3.554  1.00  0.00           O  
ATOM   2700  CB  ALA B 167      -9.959  29.098  -4.270  1.00  0.00           C  
ATOM   2701  H   ALA B 167     -11.720  30.483  -5.402  1.00  0.00           H  
ATOM   2702  HA  ALA B 167     -11.057  27.742  -5.543  1.00  0.00           H  
ATOM   2703 1HB  ALA B 167      -9.355  28.317  -3.807  1.00  0.00           H  
ATOM   2704 2HB  ALA B 167      -9.410  29.535  -5.104  1.00  0.00           H  
ATOM   2705 3HB  ALA B 167     -10.178  29.871  -3.535  1.00  0.00           H  
ATOM   2706  N   MET B 168     -12.650  28.623  -2.692  1.00  0.00           N  
ATOM   2707  CA  MET B 168     -13.473  28.118  -1.597  1.00  0.00           C  
ATOM   2708  C   MET B 168     -14.710  27.430  -2.123  1.00  0.00           C  
ATOM   2709  O   MET B 168     -15.138  26.350  -1.610  1.00  0.00           O  
ATOM   2710  CB  MET B 168     -13.861  29.253  -0.652  1.00  0.00           C  
ATOM   2711  CG  MET B 168     -12.707  29.813   0.167  1.00  0.00           C  
ATOM   2712  SD  MET B 168     -13.196  31.218   1.188  1.00  0.00           S  
ATOM   2713  CE  MET B 168     -14.251  30.412   2.389  1.00  0.00           C  
ATOM   2714  H   MET B 168     -12.514  29.620  -2.786  1.00  0.00           H  
ATOM   2715  HA  MET B 168     -12.891  27.386  -1.036  1.00  0.00           H  
ATOM   2716 1HB  MET B 168     -14.292  30.073  -1.225  1.00  0.00           H  
ATOM   2717 2HB  MET B 168     -14.625  28.903   0.043  1.00  0.00           H  
ATOM   2718 1HG  MET B 168     -12.312  29.034   0.818  1.00  0.00           H  
ATOM   2719 2HG  MET B 168     -11.909  30.135  -0.502  1.00  0.00           H  
ATOM   2720 1HE  MET B 168     -14.633  31.151   3.093  1.00  0.00           H  
ATOM   2721 2HE  MET B 168     -15.086  29.933   1.876  1.00  0.00           H  
ATOM   2722 3HE  MET B 168     -13.678  29.658   2.930  1.00  0.00           H  
ATOM   2723  N   ILE B 169     -15.396  28.014  -3.076  1.00  0.00           N  
ATOM   2724  CA  ILE B 169     -16.585  27.433  -3.692  1.00  0.00           C  
ATOM   2725  C   ILE B 169     -16.274  26.091  -4.307  1.00  0.00           C  
ATOM   2726  O   ILE B 169     -17.105  25.169  -4.203  1.00  0.00           O  
ATOM   2727  CB  ILE B 169     -17.164  28.366  -4.772  1.00  0.00           C  
ATOM   2728  CG1 ILE B 169     -17.718  29.642  -4.133  1.00  0.00           C  
ATOM   2729  CG2 ILE B 169     -18.246  27.652  -5.566  1.00  0.00           C  
ATOM   2730  CD1 ILE B 169     -18.016  30.742  -5.127  1.00  0.00           C  
ATOM   2731  H   ILE B 169     -15.070  28.917  -3.390  1.00  0.00           H  
ATOM   2732  HA  ILE B 169     -17.318  27.237  -2.911  1.00  0.00           H  
ATOM   2733  HB  ILE B 169     -16.370  28.673  -5.452  1.00  0.00           H  
ATOM   2734 1HG1 ILE B 169     -18.636  29.411  -3.594  1.00  0.00           H  
ATOM   2735 2HG1 ILE B 169     -17.001  30.026  -3.406  1.00  0.00           H  
ATOM   2736 1HG2 ILE B 169     -18.645  28.325  -6.324  1.00  0.00           H  
ATOM   2737 2HG2 ILE B 169     -17.822  26.772  -6.049  1.00  0.00           H  
ATOM   2738 3HG2 ILE B 169     -19.049  27.345  -4.895  1.00  0.00           H  
ATOM   2739 1HD1 ILE B 169     -18.404  31.614  -4.599  1.00  0.00           H  
ATOM   2740 2HD1 ILE B 169     -17.101  31.015  -5.654  1.00  0.00           H  
ATOM   2741 3HD1 ILE B 169     -18.758  30.393  -5.844  1.00  0.00           H  
ATOM   2742  N   ALA B 170     -15.146  26.012  -5.017  1.00  0.00           N  
ATOM   2743  CA  ALA B 170     -14.731  24.746  -5.616  1.00  0.00           C  
ATOM   2744  C   ALA B 170     -14.488  23.700  -4.554  1.00  0.00           C  
ATOM   2745  O   ALA B 170     -14.880  22.526  -4.760  1.00  0.00           O  
ATOM   2746  CB  ALA B 170     -13.480  24.936  -6.461  1.00  0.00           C  
ATOM   2747  H   ALA B 170     -14.568  26.830  -5.147  1.00  0.00           H  
ATOM   2748  HA  ALA B 170     -15.527  24.398  -6.276  1.00  0.00           H  
ATOM   2749 1HB  ALA B 170     -13.183  23.979  -6.891  1.00  0.00           H  
ATOM   2750 2HB  ALA B 170     -13.686  25.645  -7.262  1.00  0.00           H  
ATOM   2751 3HB  ALA B 170     -12.674  25.318  -5.836  1.00  0.00           H  
ATOM   2752  N   ALA B 171     -13.824  24.060  -3.462  1.00  0.00           N  
ATOM   2753  CA  ALA B 171     -13.561  23.157  -2.361  1.00  0.00           C  
ATOM   2754  C   ALA B 171     -14.853  22.615  -1.766  1.00  0.00           C  
ATOM   2755  O   ALA B 171     -14.965  21.440  -1.501  1.00  0.00           O  
ATOM   2756  CB  ALA B 171     -12.741  23.890  -1.292  1.00  0.00           C  
ATOM   2757  H   ALA B 171     -13.490  25.011  -3.408  1.00  0.00           H  
ATOM   2758  HA  ALA B 171     -12.986  22.314  -2.745  1.00  0.00           H  
ATOM   2759 1HB  ALA B 171     -12.540  23.214  -0.460  1.00  0.00           H  
ATOM   2760 2HB  ALA B 171     -11.797  24.225  -1.723  1.00  0.00           H  
ATOM   2761 3HB  ALA B 171     -13.300  24.752  -0.932  1.00  0.00           H  
ATOM   2762  N   PHE B 172     -15.823  23.477  -1.553  1.00  0.00           N  
ATOM   2763  CA  PHE B 172     -17.116  23.069  -1.014  1.00  0.00           C  
ATOM   2764  C   PHE B 172     -17.903  22.279  -2.031  1.00  0.00           C  
ATOM   2765  O   PHE B 172     -18.527  21.202  -1.688  1.00  0.00           O  
ATOM   2766  CB  PHE B 172     -17.928  24.289  -0.575  1.00  0.00           C  
ATOM   2767  CG  PHE B 172     -17.373  24.983   0.636  1.00  0.00           C  
ATOM   2768  CD1 PHE B 172     -17.019  26.323   0.584  1.00  0.00           C  
ATOM   2769  CD2 PHE B 172     -17.204  24.298   1.829  1.00  0.00           C  
ATOM   2770  CE1 PHE B 172     -16.508  26.963   1.697  1.00  0.00           C  
ATOM   2771  CE2 PHE B 172     -16.695  24.935   2.944  1.00  0.00           C  
ATOM   2772  CZ  PHE B 172     -16.346  26.269   2.878  1.00  0.00           C  
ATOM   2773  H   PHE B 172     -15.665  24.450  -1.771  1.00  0.00           H  
ATOM   2774  HA  PHE B 172     -16.944  22.456  -0.128  1.00  0.00           H  
ATOM   2775 1HB  PHE B 172     -17.970  25.010  -1.391  1.00  0.00           H  
ATOM   2776 2HB  PHE B 172     -18.950  23.986  -0.355  1.00  0.00           H  
ATOM   2777  HD1 PHE B 172     -17.148  26.872  -0.350  1.00  0.00           H  
ATOM   2778  HD2 PHE B 172     -17.479  23.244   1.882  1.00  0.00           H  
ATOM   2779  HE1 PHE B 172     -16.233  28.016   1.642  1.00  0.00           H  
ATOM   2780  HE2 PHE B 172     -16.568  24.385   3.877  1.00  0.00           H  
ATOM   2781  HZ  PHE B 172     -15.943  26.772   3.756  1.00  0.00           H  
ATOM   2782  N   GLY B 173     -17.810  22.599  -3.314  1.00  0.00           N  
ATOM   2783  CA  GLY B 173     -18.404  21.858  -4.413  1.00  0.00           C  
ATOM   2784  C   GLY B 173     -17.898  20.444  -4.577  1.00  0.00           C  
ATOM   2785  O   GLY B 173     -18.702  19.487  -4.721  1.00  0.00           O  
ATOM   2786  H   GLY B 173     -17.276  23.432  -3.515  1.00  0.00           H  
ATOM   2787 1HA  GLY B 173     -19.484  21.810  -4.278  1.00  0.00           H  
ATOM   2788 2HA  GLY B 173     -18.220  22.386  -5.348  1.00  0.00           H  
ATOM   2789  N   ASP B 174     -16.573  20.310  -4.526  1.00  0.00           N  
ATOM   2790  CA  ASP B 174     -15.921  19.015  -4.619  1.00  0.00           C  
ATOM   2791  C   ASP B 174     -16.143  18.107  -3.393  1.00  0.00           C  
ATOM   2792  O   ASP B 174     -16.355  16.927  -3.558  1.00  0.00           O  
ATOM   2793  CB  ASP B 174     -14.419  19.218  -4.834  1.00  0.00           C  
ATOM   2794  CG  ASP B 174     -14.089  19.797  -6.203  1.00  0.00           C  
ATOM   2795  OD1 ASP B 174     -14.995  19.985  -6.981  1.00  0.00           O  
ATOM   2796  OD2 ASP B 174     -12.935  20.044  -6.459  1.00  0.00           O  
ATOM   2797  H   ASP B 174     -16.006  21.140  -4.419  1.00  0.00           H  
ATOM   2798  HA  ASP B 174     -16.335  18.480  -5.474  1.00  0.00           H  
ATOM   2799 1HB  ASP B 174     -14.030  19.890  -4.069  1.00  0.00           H  
ATOM   2800 2HB  ASP B 174     -13.903  18.264  -4.725  1.00  0.00           H  
ATOM   2801  N   ILE B 175     -16.067  18.645  -2.179  1.00  0.00           N  
ATOM   2802  CA  ILE B 175     -16.401  17.817  -1.011  1.00  0.00           C  
ATOM   2803  C   ILE B 175     -17.881  17.437  -1.010  1.00  0.00           C  
ATOM   2804  O   ILE B 175     -18.236  16.262  -0.797  1.00  0.00           O  
ATOM   2805  CB  ILE B 175     -16.058  18.548   0.300  1.00  0.00           C  
ATOM   2806  CG1 ILE B 175     -14.545  18.746   0.421  1.00  0.00           C  
ATOM   2807  CG2 ILE B 175     -16.595  17.776   1.495  1.00  0.00           C  
ATOM   2808  CD1 ILE B 175     -14.142  19.727   1.498  1.00  0.00           C  
ATOM   2809  H   ILE B 175     -15.788  19.605  -2.037  1.00  0.00           H  
ATOM   2810  HA  ILE B 175     -15.814  16.901  -1.059  1.00  0.00           H  
ATOM   2811  HB  ILE B 175     -16.506  19.542   0.290  1.00  0.00           H  
ATOM   2812 1HG1 ILE B 175     -14.069  17.790   0.635  1.00  0.00           H  
ATOM   2813 2HG1 ILE B 175     -14.147  19.103  -0.529  1.00  0.00           H  
ATOM   2814 1HG2 ILE B 175     -16.344  18.307   2.413  1.00  0.00           H  
ATOM   2815 2HG2 ILE B 175     -17.677  17.686   1.413  1.00  0.00           H  
ATOM   2816 3HG2 ILE B 175     -16.148  16.782   1.516  1.00  0.00           H  
ATOM   2817 1HD1 ILE B 175     -13.056  19.815   1.523  1.00  0.00           H  
ATOM   2818 2HD1 ILE B 175     -14.580  20.703   1.285  1.00  0.00           H  
ATOM   2819 3HD1 ILE B 175     -14.499  19.373   2.464  1.00  0.00           H  
ATOM   2820  N   PHE B 176     -18.750  18.387  -1.287  1.00  0.00           N  
ATOM   2821  CA  PHE B 176     -20.179  18.108  -1.398  1.00  0.00           C  
ATOM   2822  C   PHE B 176     -20.442  17.020  -2.412  1.00  0.00           C  
ATOM   2823  O   PHE B 176     -21.300  16.150  -2.140  1.00  0.00           O  
ATOM   2824  CB  PHE B 176     -20.948  19.370  -1.793  1.00  0.00           C  
ATOM   2825  CG  PHE B 176     -22.441  19.216  -1.726  1.00  0.00           C  
ATOM   2826  CD1 PHE B 176     -23.099  19.221  -0.505  1.00  0.00           C  
ATOM   2827  CD2 PHE B 176     -23.190  19.067  -2.883  1.00  0.00           C  
ATOM   2828  CE1 PHE B 176     -24.472  19.079  -0.442  1.00  0.00           C  
ATOM   2829  CE2 PHE B 176     -24.563  18.926  -2.824  1.00  0.00           C  
ATOM   2830  CZ  PHE B 176     -25.204  18.932  -1.601  1.00  0.00           C  
ATOM   2831  H   PHE B 176     -18.421  19.331  -1.427  1.00  0.00           H  
ATOM   2832  HA  PHE B 176     -20.543  17.771  -0.426  1.00  0.00           H  
ATOM   2833 1HB  PHE B 176     -20.661  20.191  -1.138  1.00  0.00           H  
ATOM   2834 2HB  PHE B 176     -20.681  19.655  -2.810  1.00  0.00           H  
ATOM   2835  HD1 PHE B 176     -22.520  19.338   0.411  1.00  0.00           H  
ATOM   2836  HD2 PHE B 176     -22.683  19.061  -3.849  1.00  0.00           H  
ATOM   2837  HE1 PHE B 176     -24.976  19.084   0.524  1.00  0.00           H  
ATOM   2838  HE2 PHE B 176     -25.140  18.810  -3.741  1.00  0.00           H  
ATOM   2839  HZ  PHE B 176     -26.287  18.820  -1.553  1.00  0.00           H  
ATOM   2840  N   HIS B 177     -19.837  17.039  -3.589  1.00  0.00           N  
ATOM   2841  CA  HIS B 177     -19.935  15.966  -4.602  1.00  0.00           C  
ATOM   2842  C   HIS B 177     -19.440  14.619  -4.071  1.00  0.00           C  
ATOM   2843  O   HIS B 177     -20.120  13.601  -4.234  1.00  0.00           O  
ATOM   2844  CB  HIS B 177     -19.138  16.336  -5.857  1.00  0.00           C  
ATOM   2845  CG  HIS B 177     -19.228  15.316  -6.950  1.00  0.00           C  
ATOM   2846  ND1 HIS B 177     -20.369  15.130  -7.701  1.00  0.00           N  
ATOM   2847  CD2 HIS B 177     -18.320  14.427  -7.417  1.00  0.00           C  
ATOM   2848  CE1 HIS B 177     -20.158  14.170  -8.585  1.00  0.00           C  
ATOM   2849  NE2 HIS B 177     -18.924  13.727  -8.432  1.00  0.00           N  
ATOM   2850  H   HIS B 177     -19.275  17.854  -3.789  1.00  0.00           H  
ATOM   2851  HA  HIS B 177     -20.985  15.831  -4.864  1.00  0.00           H  
ATOM   2852 1HB  HIS B 177     -19.497  17.289  -6.249  1.00  0.00           H  
ATOM   2853 2HB  HIS B 177     -18.088  16.465  -5.597  1.00  0.00           H  
ATOM   2854  HD2 HIS B 177     -17.301  14.291  -7.054  1.00  0.00           H  
ATOM   2855  HE1 HIS B 177     -20.880  13.806  -9.315  1.00  0.00           H  
ATOM   2856  HE2 HIS B 177     -18.488  12.993  -8.972  1.00  0.00           H  
ATOM   2857  N   ALA B 178     -18.260  14.622  -3.438  1.00  0.00           N  
ATOM   2858  CA  ALA B 178     -17.668  13.392  -2.906  1.00  0.00           C  
ATOM   2859  C   ALA B 178     -18.544  12.733  -1.833  1.00  0.00           C  
ATOM   2860  O   ALA B 178     -18.711  11.510  -1.822  1.00  0.00           O  
ATOM   2861  CB  ALA B 178     -16.268  13.654  -2.371  1.00  0.00           C  
ATOM   2862  H   ALA B 178     -17.766  15.495  -3.324  1.00  0.00           H  
ATOM   2863  HA  ALA B 178     -17.602  12.669  -3.719  1.00  0.00           H  
ATOM   2864 1HB  ALA B 178     -15.848  12.727  -1.981  1.00  0.00           H  
ATOM   2865 2HB  ALA B 178     -15.636  14.029  -3.176  1.00  0.00           H  
ATOM   2866 3HB  ALA B 178     -16.316  14.394  -1.574  1.00  0.00           H  
ATOM   2867  N   ILE B 179     -19.115  13.539  -0.951  1.00  0.00           N  
ATOM   2868  CA  ILE B 179     -19.958  13.032   0.121  1.00  0.00           C  
ATOM   2869  C   ILE B 179     -21.263  12.498  -0.507  1.00  0.00           C  
ATOM   2870  O   ILE B 179     -21.763  11.441  -0.105  1.00  0.00           O  
ATOM   2871  CB  ILE B 179     -20.265  14.125   1.161  1.00  0.00           C  
ATOM   2872  CG1 ILE B 179     -18.978  14.576   1.856  1.00  0.00           C  
ATOM   2873  CG2 ILE B 179     -21.276  13.621   2.179  1.00  0.00           C  
ATOM   2874  CD1 ILE B 179     -18.274  13.474   2.614  1.00  0.00           C  
ATOM   2875  H   ILE B 179     -18.959  14.534  -1.025  1.00  0.00           H  
ATOM   2876  HA  ILE B 179     -19.429  12.223   0.624  1.00  0.00           H  
ATOM   2877  HB  ILE B 179     -20.675  15.000   0.658  1.00  0.00           H  
ATOM   2878 1HG1 ILE B 179     -18.286  14.977   1.116  1.00  0.00           H  
ATOM   2879 2HG1 ILE B 179     -19.206  15.379   2.558  1.00  0.00           H  
ATOM   2880 1HG2 ILE B 179     -21.481  14.406   2.907  1.00  0.00           H  
ATOM   2881 2HG2 ILE B 179     -22.199  13.348   1.671  1.00  0.00           H  
ATOM   2882 3HG2 ILE B 179     -20.872  12.748   2.691  1.00  0.00           H  
ATOM   2883 1HD1 ILE B 179     -17.372  13.870   3.080  1.00  0.00           H  
ATOM   2884 2HD1 ILE B 179     -18.938  13.081   3.385  1.00  0.00           H  
ATOM   2885 3HD1 ILE B 179     -18.005  12.674   1.925  1.00  0.00           H  
ATOM   2886  N   GLN B 180     -21.787  13.197  -1.507  1.00  0.00           N  
ATOM   2887  CA  GLN B 180     -22.974  12.704  -2.213  1.00  0.00           C  
ATOM   2888  C   GLN B 180     -22.754  11.324  -2.867  1.00  0.00           C  
ATOM   2889  O   GLN B 180     -23.620  10.444  -2.757  1.00  0.00           O  
ATOM   2890  CB  GLN B 180     -23.403  13.717  -3.278  1.00  0.00           C  
ATOM   2891  CG  GLN B 180     -24.734  13.399  -3.939  1.00  0.00           C  
ATOM   2892  CD  GLN B 180     -25.901  13.514  -2.977  1.00  0.00           C  
ATOM   2893  OE1 GLN B 180     -25.807  14.181  -1.942  1.00  0.00           O  
ATOM   2894  NE2 GLN B 180     -27.009  12.864  -3.312  1.00  0.00           N  
ATOM   2895  H   GLN B 180     -21.374  14.074  -1.791  1.00  0.00           H  
ATOM   2896  HA  GLN B 180     -23.780  12.580  -1.490  1.00  0.00           H  
ATOM   2897 1HB  GLN B 180     -23.479  14.707  -2.829  1.00  0.00           H  
ATOM   2898 2HB  GLN B 180     -22.644  13.769  -4.058  1.00  0.00           H  
ATOM   2899 1HG  GLN B 180     -24.897  14.099  -4.759  1.00  0.00           H  
ATOM   2900 2HG  GLN B 180     -24.704  12.378  -4.320  1.00  0.00           H  
ATOM   2901 1HE2 GLN B 180     -27.812  12.904  -2.716  1.00  0.00           H  
ATOM   2902 2HE2 GLN B 180     -27.042  12.336  -4.160  1.00  0.00           H  
ATOM   2903  N   GLU B 181     -21.602  11.138  -3.506  1.00  0.00           N  
ATOM   2904  CA  GLU B 181     -21.200   9.835  -4.046  1.00  0.00           C  
ATOM   2905  C   GLU B 181     -21.056   8.765  -2.942  1.00  0.00           C  
ATOM   2906  O   GLU B 181     -21.521   7.640  -3.111  1.00  0.00           O  
ATOM   2907  CB  GLU B 181     -19.881   9.971  -4.810  1.00  0.00           C  
ATOM   2908  CG  GLU B 181     -19.990  10.741  -6.119  1.00  0.00           C  
ATOM   2909  CD  GLU B 181     -18.661  10.938  -6.794  1.00  0.00           C  
ATOM   2910  OE1 GLU B 181     -17.674  11.027  -6.105  1.00  0.00           O  
ATOM   2911  OE2 GLU B 181     -18.634  10.999  -8.001  1.00  0.00           O  
ATOM   2912  H   GLU B 181     -20.984  11.929  -3.620  1.00  0.00           H  
ATOM   2913  HA  GLU B 181     -21.975   9.490  -4.729  1.00  0.00           H  
ATOM   2914 1HB  GLU B 181     -19.148  10.479  -4.184  1.00  0.00           H  
ATOM   2915 2HB  GLU B 181     -19.488   8.980  -5.036  1.00  0.00           H  
ATOM   2916 1HG  GLU B 181     -20.650  10.197  -6.794  1.00  0.00           H  
ATOM   2917 2HG  GLU B 181     -20.439  11.713  -5.921  1.00  0.00           H  
ATOM   2918  N   ALA B 182     -20.440   9.124  -1.818  1.00  0.00           N  
ATOM   2919  CA  ALA B 182     -20.348   8.213  -0.674  1.00  0.00           C  
ATOM   2920  C   ALA B 182     -21.732   7.797  -0.119  1.00  0.00           C  
ATOM   2921  O   ALA B 182     -21.921   6.657   0.270  1.00  0.00           O  
ATOM   2922  CB  ALA B 182     -19.459   8.791   0.414  1.00  0.00           C  
ATOM   2923  H   ALA B 182     -20.026  10.043  -1.749  1.00  0.00           H  
ATOM   2924  HA  ALA B 182     -19.909   7.277  -1.021  1.00  0.00           H  
ATOM   2925 1HB  ALA B 182     -19.408   8.095   1.251  1.00  0.00           H  
ATOM   2926 2HB  ALA B 182     -18.457   8.955   0.016  1.00  0.00           H  
ATOM   2927 3HB  ALA B 182     -19.873   9.739   0.755  1.00  0.00           H  
ATOM   2928  N   LYS B 183     -22.681   8.723  -0.076  1.00  0.00           N  
ATOM   2929  CA  LYS B 183     -24.060   8.389   0.311  1.00  0.00           C  
ATOM   2930  C   LYS B 183     -24.748   7.444  -0.682  1.00  0.00           C  
ATOM   2931  O   LYS B 183     -25.537   6.595  -0.263  1.00  0.00           O  
ATOM   2932  CB  LYS B 183     -24.886   9.667   0.459  1.00  0.00           C  
ATOM   2933  CG  LYS B 183     -24.526  10.512   1.674  1.00  0.00           C  
ATOM   2934  CD  LYS B 183     -25.387  11.764   1.752  1.00  0.00           C  
ATOM   2935  CE  LYS B 183     -25.062  12.584   2.992  1.00  0.00           C  
ATOM   2936  NZ  LYS B 183     -25.871  13.831   3.062  1.00  0.00           N  
ATOM   2937  H   LYS B 183     -22.454   9.678  -0.313  1.00  0.00           H  
ATOM   2938  HA  LYS B 183     -24.036   7.885   1.276  1.00  0.00           H  
ATOM   2939 1HB  LYS B 183     -24.760  10.288  -0.429  1.00  0.00           H  
ATOM   2940 2HB  LYS B 183     -25.943   9.411   0.532  1.00  0.00           H  
ATOM   2941 1HG  LYS B 183     -24.670   9.925   2.582  1.00  0.00           H  
ATOM   2942 2HG  LYS B 183     -23.478  10.805   1.615  1.00  0.00           H  
ATOM   2943 1HD  LYS B 183     -25.219  12.377   0.866  1.00  0.00           H  
ATOM   2944 2HD  LYS B 183     -26.439  11.481   1.782  1.00  0.00           H  
ATOM   2945 1HE  LYS B 183     -25.256  11.989   3.883  1.00  0.00           H  
ATOM   2946 2HE  LYS B 183     -24.005  12.852   2.984  1.00  0.00           H  
ATOM   2947 1HZ  LYS B 183     -25.626  14.345   3.896  1.00  0.00           H  
ATOM   2948 2HZ  LYS B 183     -25.684  14.401   2.249  1.00  0.00           H  
ATOM   2949 3HZ  LYS B 183     -26.852  13.595   3.090  1.00  0.00           H  
ATOM   2950  N   GLU B 184     -24.446   7.589  -1.976  1.00  0.00           N  
ATOM   2951  CA  GLU B 184     -24.903   6.632  -2.998  1.00  0.00           C  
ATOM   2952  C   GLU B 184     -24.242   5.263  -2.828  1.00  0.00           C  
ATOM   2953  O   GLU B 184     -24.871   4.244  -3.085  1.00  0.00           O  
ATOM   2954  CB  GLU B 184     -24.613   7.170  -4.401  1.00  0.00           C  
ATOM   2955  CG  GLU B 184     -25.410   8.412  -4.775  1.00  0.00           C  
ATOM   2956  CD  GLU B 184     -26.896   8.184  -4.744  1.00  0.00           C  
ATOM   2957  OE1 GLU B 184     -27.358   7.305  -5.431  1.00  0.00           O  
ATOM   2958  OE2 GLU B 184     -27.571   8.891  -4.032  1.00  0.00           O  
ATOM   2959  H   GLU B 184     -23.886   8.381  -2.259  1.00  0.00           H  
ATOM   2960  HA  GLU B 184     -25.980   6.504  -2.894  1.00  0.00           H  
ATOM   2961 1HB  GLU B 184     -23.554   7.414  -4.485  1.00  0.00           H  
ATOM   2962 2HB  GLU B 184     -24.831   6.398  -5.139  1.00  0.00           H  
ATOM   2963 1HG  GLU B 184     -25.163   9.213  -4.079  1.00  0.00           H  
ATOM   2964 2HG  GLU B 184     -25.117   8.732  -5.773  1.00  0.00           H  
ATOM   2965  N   GLU B 185     -22.982   5.234  -2.404  1.00  0.00           N  
ATOM   2966  CA  GLU B 185     -22.337   3.969  -2.076  1.00  0.00           C  
ATOM   2967  C   GLU B 185     -22.975   3.343  -0.817  1.00  0.00           C  
ATOM   2968  O   GLU B 185     -23.093   2.125  -0.722  1.00  0.00           O  
ATOM   2969  CB  GLU B 185     -20.836   4.178  -1.862  1.00  0.00           C  
ATOM   2970  CG  GLU B 185     -20.065   4.538  -3.124  1.00  0.00           C  
ATOM   2971  CD  GLU B 185     -18.607   4.797  -2.865  1.00  0.00           C  
ATOM   2972  OE1 GLU B 185     -18.219   4.808  -1.722  1.00  0.00           O  
ATOM   2973  OE2 GLU B 185     -17.880   4.984  -3.812  1.00  0.00           O  
ATOM   2974  H   GLU B 185     -22.459   6.093  -2.305  1.00  0.00           H  
ATOM   2975  HA  GLU B 185     -22.478   3.282  -2.911  1.00  0.00           H  
ATOM   2976 1HB  GLU B 185     -20.680   4.976  -1.136  1.00  0.00           H  
ATOM   2977 2HB  GLU B 185     -20.397   3.270  -1.449  1.00  0.00           H  
ATOM   2978 1HG  GLU B 185     -20.156   3.720  -3.838  1.00  0.00           H  
ATOM   2979 2HG  GLU B 185     -20.513   5.425  -3.570  1.00  0.00           H  
ATOM   2980  N   ALA B 186     -23.379   4.187   0.129  1.00  0.00           N  
ATOM   2981  CA  ALA B 186     -24.104   3.733   1.319  1.00  0.00           C  
ATOM   2982  C   ALA B 186     -25.422   3.065   0.884  1.00  0.00           C  
ATOM   2983  O   ALA B 186     -25.777   1.990   1.393  1.00  0.00           O  
ATOM   2984  CB  ALA B 186     -24.360   4.888   2.284  1.00  0.00           C  
ATOM   2985  H   ALA B 186     -23.179   5.172   0.020  1.00  0.00           H  
ATOM   2986  HA  ALA B 186     -23.490   2.988   1.826  1.00  0.00           H  
ATOM   2987 1HB  ALA B 186     -24.900   4.520   3.157  1.00  0.00           H  
ATOM   2988 2HB  ALA B 186     -23.409   5.316   2.599  1.00  0.00           H  
ATOM   2989 3HB  ALA B 186     -24.955   5.652   1.786  1.00  0.00           H  
ATOM   2990  N   LYS B 187     -26.106   3.681  -0.086  1.00  0.00           N  
ATOM   2991  CA  LYS B 187     -27.345   3.125  -0.661  1.00  0.00           C  
ATOM   2992  C   LYS B 187     -27.078   1.758  -1.281  1.00  0.00           C  
ATOM   2993  O   LYS B 187     -27.869   0.830  -1.093  1.00  0.00           O  
ATOM   2994  CB  LYS B 187     -27.935   4.071  -1.708  1.00  0.00           C  
ATOM   2995  CG  LYS B 187     -28.541   5.345  -1.135  1.00  0.00           C  
ATOM   2996  CD  LYS B 187     -29.054   6.258  -2.239  1.00  0.00           C  
ATOM   2997  CE  LYS B 187     -29.612   7.554  -1.671  1.00  0.00           C  
ATOM   2998  NZ  LYS B 187     -30.041   8.492  -2.744  1.00  0.00           N  
ATOM   2999  H   LYS B 187     -25.754   4.561  -0.435  1.00  0.00           H  
ATOM   3000  HA  LYS B 187     -28.071   2.998   0.142  1.00  0.00           H  
ATOM   3001 1HB  LYS B 187     -27.158   4.359  -2.417  1.00  0.00           H  
ATOM   3002 2HB  LYS B 187     -28.713   3.553  -2.269  1.00  0.00           H  
ATOM   3003 1HG  LYS B 187     -29.368   5.088  -0.473  1.00  0.00           H  
ATOM   3004 2HG  LYS B 187     -27.787   5.877  -0.556  1.00  0.00           H  
ATOM   3005 1HD  LYS B 187     -28.239   6.492  -2.926  1.00  0.00           H  
ATOM   3006 2HD  LYS B 187     -29.840   5.748  -2.796  1.00  0.00           H  
ATOM   3007 1HE  LYS B 187     -30.468   7.334  -1.035  1.00  0.00           H  
ATOM   3008 2HE  LYS B 187     -28.851   8.042  -1.063  1.00  0.00           H  
ATOM   3009 1HZ  LYS B 187     -30.404   9.338  -2.327  1.00  0.00           H  
ATOM   3010 2HZ  LYS B 187     -29.250   8.719  -3.330  1.00  0.00           H  
ATOM   3011 3HZ  LYS B 187     -30.761   8.058  -3.304  1.00  0.00           H  
ATOM   3012  N   LYS B 188     -25.966   1.650  -2.020  1.00  0.00           N  
ATOM   3013  CA  LYS B 188     -25.544   0.389  -2.636  1.00  0.00           C  
ATOM   3014  C   LYS B 188     -25.332  -0.720  -1.611  1.00  0.00           C  
ATOM   3015  O   LYS B 188     -25.687  -1.877  -1.875  1.00  0.00           O  
ATOM   3016  CB  LYS B 188     -24.261   0.598  -3.443  1.00  0.00           C  
ATOM   3017  CG  LYS B 188     -24.450   1.387  -4.732  1.00  0.00           C  
ATOM   3018  CD  LYS B 188     -23.128   1.579  -5.460  1.00  0.00           C  
ATOM   3019  CE  LYS B 188     -23.312   2.380  -6.740  1.00  0.00           C  
ATOM   3020  NZ  LYS B 188     -22.024   2.589  -7.457  1.00  0.00           N  
ATOM   3021  H   LYS B 188     -25.400   2.476  -2.154  1.00  0.00           H  
ATOM   3022  HA  LYS B 188     -26.332   0.053  -3.311  1.00  0.00           H  
ATOM   3023 1HB  LYS B 188     -23.529   1.126  -2.831  1.00  0.00           H  
ATOM   3024 2HB  LYS B 188     -23.833  -0.370  -3.702  1.00  0.00           H  
ATOM   3025 1HG  LYS B 188     -25.141   0.855  -5.386  1.00  0.00           H  
ATOM   3026 2HG  LYS B 188     -24.873   2.364  -4.502  1.00  0.00           H  
ATOM   3027 1HD  LYS B 188     -22.427   2.104  -4.810  1.00  0.00           H  
ATOM   3028 2HD  LYS B 188     -22.705   0.606  -5.710  1.00  0.00           H  
ATOM   3029 1HE  LYS B 188     -24.001   1.856  -7.401  1.00  0.00           H  
ATOM   3030 2HE  LYS B 188     -23.742   3.353  -6.502  1.00  0.00           H  
ATOM   3031 1HZ  LYS B 188     -22.189   3.123  -8.298  1.00  0.00           H  
ATOM   3032 2HZ  LYS B 188     -21.383   3.091  -6.859  1.00  0.00           H  
ATOM   3033 3HZ  LYS B 188     -21.626   1.693  -7.700  1.00  0.00           H  
ATOM   3034  N   LEU B 189     -24.748  -0.371  -0.460  1.00  0.00           N  
ATOM   3035  CA  LEU B 189     -24.605  -1.322   0.663  1.00  0.00           C  
ATOM   3036  C   LEU B 189     -25.948  -1.848   1.181  1.00  0.00           C  
ATOM   3037  O   LEU B 189     -26.089  -3.043   1.489  1.00  0.00           O  
ATOM   3038  CB  LEU B 189     -23.850  -0.651   1.817  1.00  0.00           C  
ATOM   3039  CG  LEU B 189     -22.367  -0.352   1.558  1.00  0.00           C  
ATOM   3040  CD1 LEU B 189     -21.812   0.493   2.696  1.00  0.00           C  
ATOM   3041  CD2 LEU B 189     -21.600  -1.659   1.423  1.00  0.00           C  
ATOM   3042  H   LEU B 189     -24.396   0.570  -0.355  1.00  0.00           H  
ATOM   3043  HA  LEU B 189     -24.032  -2.182   0.317  1.00  0.00           H  
ATOM   3044 1HB  LEU B 189     -24.341   0.292   2.052  1.00  0.00           H  
ATOM   3045 2HB  LEU B 189     -23.909  -1.297   2.693  1.00  0.00           H  
ATOM   3046  HG  LEU B 189     -22.267   0.223   0.637  1.00  0.00           H  
ATOM   3047 1HD1 LEU B 189     -20.759   0.706   2.512  1.00  0.00           H  
ATOM   3048 2HD1 LEU B 189     -22.365   1.430   2.757  1.00  0.00           H  
ATOM   3049 3HD1 LEU B 189     -21.913  -0.050   3.635  1.00  0.00           H  
ATOM   3050 1HD2 LEU B 189     -20.547  -1.446   1.239  1.00  0.00           H  
ATOM   3051 2HD2 LEU B 189     -21.698  -2.235   2.344  1.00  0.00           H  
ATOM   3052 3HD2 LEU B 189     -22.005  -2.235   0.591  1.00  0.00           H  
ATOM   3053  N   LYS B 190     -26.930  -0.963   1.262  1.00  0.00           N  
ATOM   3054  CA  LYS B 190     -28.267  -1.328   1.706  1.00  0.00           C  
ATOM   3055  C   LYS B 190     -28.883  -2.230   0.654  1.00  0.00           C  
ATOM   3056  O   LYS B 190     -29.427  -3.290   0.974  1.00  0.00           O  
ATOM   3057  CB  LYS B 190     -29.137  -0.091   1.937  1.00  0.00           C  
ATOM   3058  CG  LYS B 190     -30.537  -0.395   2.454  1.00  0.00           C  
ATOM   3059  CD  LYS B 190     -30.491  -1.027   3.837  1.00  0.00           C  
ATOM   3060  CE  LYS B 190     -31.872  -1.067   4.474  1.00  0.00           C  
ATOM   3061  NZ  LYS B 190     -32.833  -1.872   3.672  1.00  0.00           N  
ATOM   3062  H   LYS B 190     -26.741  -0.004   1.006  1.00  0.00           H  
ATOM   3063  HA  LYS B 190     -28.183  -1.867   2.650  1.00  0.00           H  
ATOM   3064 1HB  LYS B 190     -28.650   0.567   2.657  1.00  0.00           H  
ATOM   3065 2HB  LYS B 190     -29.238   0.463   1.003  1.00  0.00           H  
ATOM   3066 1HG  LYS B 190     -31.115   0.529   2.506  1.00  0.00           H  
ATOM   3067 2HG  LYS B 190     -31.038  -1.078   1.769  1.00  0.00           H  
ATOM   3068 1HD  LYS B 190     -30.107  -2.045   3.759  1.00  0.00           H  
ATOM   3069 2HD  LYS B 190     -29.823  -0.453   4.478  1.00  0.00           H  
ATOM   3070 1HE  LYS B 190     -31.800  -1.498   5.471  1.00  0.00           H  
ATOM   3071 2HE  LYS B 190     -32.258  -0.052   4.568  1.00  0.00           H  
ATOM   3072 1HZ  LYS B 190     -33.735  -1.872   4.127  1.00  0.00           H  
ATOM   3073 2HZ  LYS B 190     -32.922  -1.469   2.749  1.00  0.00           H  
ATOM   3074 3HZ  LYS B 190     -32.495  -2.820   3.594  1.00  0.00           H  
ATOM   3075  N   LYS B 191     -28.760  -1.806  -0.601  1.00  0.00           N  
ATOM   3076  CA  LYS B 191     -29.308  -2.539  -1.741  1.00  0.00           C  
ATOM   3077  C   LYS B 191     -28.729  -3.947  -1.878  1.00  0.00           C  
ATOM   3078  O   LYS B 191     -29.440  -4.869  -2.290  1.00  0.00           O  
ATOM   3079  CB  LYS B 191     -29.066  -1.755  -3.032  1.00  0.00           C  
ATOM   3080  CG  LYS B 191     -29.917  -0.500  -3.174  1.00  0.00           C  
ATOM   3081  CD  LYS B 191     -29.588   0.248  -4.457  1.00  0.00           C  
ATOM   3082  CE  LYS B 191     -30.432   1.506  -4.599  1.00  0.00           C  
ATOM   3083  NZ  LYS B 191     -30.125   2.244  -5.853  1.00  0.00           N  
ATOM   3084  H   LYS B 191     -28.266  -0.940  -0.764  1.00  0.00           H  
ATOM   3085  HA  LYS B 191     -30.382  -2.655  -1.594  1.00  0.00           H  
ATOM   3086 1HB  LYS B 191     -28.019  -1.457  -3.086  1.00  0.00           H  
ATOM   3087 2HB  LYS B 191     -29.269  -2.396  -3.890  1.00  0.00           H  
ATOM   3088 1HG  LYS B 191     -30.972  -0.775  -3.185  1.00  0.00           H  
ATOM   3089 2HG  LYS B 191     -29.740   0.158  -2.324  1.00  0.00           H  
ATOM   3090 1HD  LYS B 191     -28.533   0.527  -4.455  1.00  0.00           H  
ATOM   3091 2HD  LYS B 191     -29.772  -0.400  -5.314  1.00  0.00           H  
ATOM   3092 1HE  LYS B 191     -31.487   1.237  -4.599  1.00  0.00           H  
ATOM   3093 2HE  LYS B 191     -30.248   2.165  -3.750  1.00  0.00           H  
ATOM   3094 1HZ  LYS B 191     -30.705   3.070  -5.909  1.00  0.00           H  
ATOM   3095 2HZ  LYS B 191     -29.152   2.516  -5.856  1.00  0.00           H  
ATOM   3096 3HZ  LYS B 191     -30.310   1.650  -6.648  1.00  0.00           H  
ATOM   3097  N   ALA B 192     -27.453  -4.116  -1.523  1.00  0.00           N  
ATOM   3098  CA  ALA B 192     -26.822  -5.436  -1.589  1.00  0.00           C  
ATOM   3099  C   ALA B 192     -27.100  -6.304  -0.350  1.00  0.00           C  
ATOM   3100  O   ALA B 192     -26.677  -7.450  -0.293  1.00  0.00           O  
ATOM   3101  CB  ALA B 192     -25.327  -5.309  -1.857  1.00  0.00           C  
ATOM   3102  H   ALA B 192     -26.910  -3.327  -1.204  1.00  0.00           H  
ATOM   3103  HA  ALA B 192     -27.278  -5.989  -2.410  1.00  0.00           H  
ATOM   3104 1HB  ALA B 192     -24.881  -6.303  -1.902  1.00  0.00           H  
ATOM   3105 2HB  ALA B 192     -25.170  -4.798  -2.807  1.00  0.00           H  
ATOM   3106 3HB  ALA B 192     -24.861  -4.738  -1.056  1.00  0.00           H  
ATOM   3107  N   GLY B 193     -27.831  -5.749   0.620  1.00  0.00           N  
ATOM   3108  CA  GLY B 193     -28.152  -6.430   1.876  1.00  0.00           C  
ATOM   3109  C   GLY B 193     -26.967  -6.596   2.825  1.00  0.00           C  
ATOM   3110  O   GLY B 193     -26.896  -7.563   3.575  1.00  0.00           O  
ATOM   3111  H   GLY B 193     -28.175  -4.812   0.467  1.00  0.00           H  
ATOM   3112 1HA  GLY B 193     -28.930  -5.877   2.402  1.00  0.00           H  
ATOM   3113 2HA  GLY B 193     -28.552  -7.420   1.661  1.00  0.00           H  
ATOM   3114  N   LEU B 194     -26.043  -5.641   2.789  1.00  0.00           N  
ATOM   3115  CA  LEU B 194     -24.803  -5.717   3.560  1.00  0.00           C  
ATOM   3116  C   LEU B 194     -24.867  -4.937   4.854  1.00  0.00           C  
ATOM   3117  O   LEU B 194     -24.110  -5.189   5.782  1.00  0.00           O  
ATOM   3118  CB  LEU B 194     -23.630  -5.196   2.719  1.00  0.00           C  
ATOM   3119  CG  LEU B 194     -23.357  -5.957   1.415  1.00  0.00           C  
ATOM   3120  CD1 LEU B 194     -22.228  -5.274   0.655  1.00  0.00           C  
ATOM   3121  CD2 LEU B 194     -23.004  -7.402   1.736  1.00  0.00           C  
ATOM   3122  H   LEU B 194     -26.211  -4.834   2.205  1.00  0.00           H  
ATOM   3123  HA  LEU B 194     -24.617  -6.760   3.814  1.00  0.00           H  
ATOM   3124 1HB  LEU B 194     -23.823  -4.156   2.461  1.00  0.00           H  
ATOM   3125 2HB  LEU B 194     -22.724  -5.237   3.323  1.00  0.00           H  
ATOM   3126  HG  LEU B 194     -24.246  -5.932   0.785  1.00  0.00           H  
ATOM   3127 1HD1 LEU B 194     -22.034  -5.815  -0.271  1.00  0.00           H  
ATOM   3128 2HD1 LEU B 194     -22.515  -4.248   0.422  1.00  0.00           H  
ATOM   3129 3HD1 LEU B 194     -21.328  -5.269   1.268  1.00  0.00           H  
ATOM   3130 1HD2 LEU B 194     -22.810  -7.943   0.809  1.00  0.00           H  
ATOM   3131 2HD2 LEU B 194     -22.114  -7.429   2.364  1.00  0.00           H  
ATOM   3132 3HD2 LEU B 194     -23.835  -7.871   2.263  1.00  0.00           H  
ATOM   3133  N   VAL B 195     -25.780  -3.986   4.910  1.00  0.00           N  
ATOM   3134  CA  VAL B 195     -25.992  -3.175   6.106  1.00  0.00           C  
ATOM   3135  C   VAL B 195     -27.510  -3.161   6.305  1.00  0.00           C  
ATOM   3136  O   VAL B 195     -28.266  -3.349   5.347  1.00  0.00           O  
ATOM   3137  CB  VAL B 195     -25.444  -1.746   5.939  1.00  0.00           C  
ATOM   3138  CG1 VAL B 195     -23.950  -1.778   5.653  1.00  0.00           C  
ATOM   3139  CG2 VAL B 195     -26.192  -1.032   4.823  1.00  0.00           C  
ATOM   3140  H   VAL B 195     -26.351  -3.817   4.094  1.00  0.00           H  
ATOM   3141  HA  VAL B 195     -25.464  -3.642   6.938  1.00  0.00           H  
ATOM   3142  HB  VAL B 195     -25.580  -1.203   6.874  1.00  0.00           H  
ATOM   3143 1HG1 VAL B 195     -23.579  -0.759   5.538  1.00  0.00           H  
ATOM   3144 2HG1 VAL B 195     -23.431  -2.261   6.481  1.00  0.00           H  
ATOM   3145 3HG1 VAL B 195     -23.767  -2.336   4.734  1.00  0.00           H  
ATOM   3146 1HG2 VAL B 195     -25.800  -0.022   4.710  1.00  0.00           H  
ATOM   3147 2HG2 VAL B 195     -26.061  -1.579   3.889  1.00  0.00           H  
ATOM   3148 3HG2 VAL B 195     -27.253  -0.984   5.069  1.00  0.00           H  
ATOM   3149  N   ASN B 196     -27.960  -3.002   7.542  1.00  0.00           N  
ATOM   3150  CA  ASN B 196     -29.392  -2.791   7.791  1.00  0.00           C  
ATOM   3151  C   ASN B 196     -29.713  -1.293   7.807  1.00  0.00           C  
ATOM   3152  O   ASN B 196     -28.837  -0.455   7.534  1.00  0.00           O  
ATOM   3153  CB  ASN B 196     -29.819  -3.448   9.091  1.00  0.00           C  
ATOM   3154  CG  ASN B 196     -29.190  -2.805  10.296  1.00  0.00           C  
ATOM   3155  OD1 ASN B 196     -28.862  -1.613  10.279  1.00  0.00           O  
ATOM   3156  ND2 ASN B 196     -29.015  -3.572  11.342  1.00  0.00           N  
ATOM   3157  H   ASN B 196     -27.323  -3.023   8.325  1.00  0.00           H  
ATOM   3158  HA  ASN B 196     -29.956  -3.245   6.974  1.00  0.00           H  
ATOM   3159 1HB  ASN B 196     -30.904  -3.392   9.189  1.00  0.00           H  
ATOM   3160 2HB  ASN B 196     -29.546  -4.503   9.072  1.00  0.00           H  
ATOM   3161 1HD2 ASN B 196     -28.601  -3.198  12.173  1.00  0.00           H  
ATOM   3162 2HD2 ASN B 196     -29.295  -4.531  11.311  1.00  0.00           H  
ATOM   3163  N   SER B 197     -30.963  -0.975   8.146  1.00  0.00           N  
ATOM   3164  CA  SER B 197     -31.471   0.395   8.152  1.00  0.00           C  
ATOM   3165  C   SER B 197     -30.756   1.312   9.123  1.00  0.00           C  
ATOM   3166  O   SER B 197     -30.479   2.466   8.789  1.00  0.00           O  
ATOM   3167  CB  SER B 197     -32.951   0.386   8.483  1.00  0.00           C  
ATOM   3168  OG  SER B 197     -33.688  -0.238   7.467  1.00  0.00           O  
ATOM   3169  H   SER B 197     -31.580  -1.730   8.411  1.00  0.00           H  
ATOM   3170  HA  SER B 197     -31.331   0.821   7.158  1.00  0.00           H  
ATOM   3171 1HB  SER B 197     -33.110  -0.138   9.425  1.00  0.00           H  
ATOM   3172 2HB  SER B 197     -33.301   1.409   8.614  1.00  0.00           H  
ATOM   3173  HG  SER B 197     -34.594   0.064   7.574  1.00  0.00           H  
ATOM   3174  N   GLN B 198     -30.469   0.807  10.321  1.00  0.00           N  
ATOM   3175  CA  GLN B 198     -29.797   1.609  11.340  1.00  0.00           C  
ATOM   3176  C   GLN B 198     -28.357   1.882  10.904  1.00  0.00           C  
ATOM   3177  O   GLN B 198     -27.840   2.991  11.057  1.00  0.00           O  
ATOM   3178  CB  GLN B 198     -29.820   0.901  12.697  1.00  0.00           C  
ATOM   3179  CG  GLN B 198     -29.234   1.719  13.836  1.00  0.00           C  
ATOM   3180  CD  GLN B 198     -30.030   2.980  14.112  1.00  0.00           C  
ATOM   3181  OE1 GLN B 198     -31.254   2.938  14.264  1.00  0.00           O  
ATOM   3182  NE2 GLN B 198     -29.339   4.112  14.179  1.00  0.00           N  
ATOM   3183  H   GLN B 198     -30.719  -0.148  10.532  1.00  0.00           H  
ATOM   3184  HA  GLN B 198     -30.325   2.558  11.438  1.00  0.00           H  
ATOM   3185 1HB  GLN B 198     -30.848   0.649  12.958  1.00  0.00           H  
ATOM   3186 2HB  GLN B 198     -29.261  -0.032  12.631  1.00  0.00           H  
ATOM   3187 1HG  GLN B 198     -29.231   1.112  14.741  1.00  0.00           H  
ATOM   3188 2HG  GLN B 198     -28.216   2.007  13.576  1.00  0.00           H  
ATOM   3189 1HE2 GLN B 198     -29.810   4.977  14.359  1.00  0.00           H  
ATOM   3190 2HE2 GLN B 198     -28.347   4.102  14.050  1.00  0.00           H  
ATOM   3191  N   GLN B 199     -27.720   0.859  10.346  1.00  0.00           N  
ATOM   3192  CA  GLN B 199     -26.364   0.998   9.860  1.00  0.00           C  
ATOM   3193  C   GLN B 199     -26.305   1.964   8.657  1.00  0.00           C  
ATOM   3194  O   GLN B 199     -25.373   2.768   8.561  1.00  0.00           O  
ATOM   3195  CB  GLN B 199     -25.799  -0.373   9.476  1.00  0.00           C  
ATOM   3196  CG  GLN B 199     -25.532  -1.288  10.657  1.00  0.00           C  
ATOM   3197  CD  GLN B 199     -25.112  -2.682  10.228  1.00  0.00           C  
ATOM   3198  OE1 GLN B 199     -25.769  -3.313   9.395  1.00  0.00           O  
ATOM   3199  NE2 GLN B 199     -24.012  -3.167  10.791  1.00  0.00           N  
ATOM   3200  H   GLN B 199     -28.186  -0.033  10.256  1.00  0.00           H  
ATOM   3201  HA  GLN B 199     -25.753   1.420  10.658  1.00  0.00           H  
ATOM   3202 1HB  GLN B 199     -26.495  -0.879   8.808  1.00  0.00           H  
ATOM   3203 2HB  GLN B 199     -24.862  -0.241   8.934  1.00  0.00           H  
ATOM   3204 1HG  GLN B 199     -24.732  -0.861  11.261  1.00  0.00           H  
ATOM   3205 2HG  GLN B 199     -26.443  -1.373  11.250  1.00  0.00           H  
ATOM   3206 1HE2 GLN B 199     -23.686  -4.081  10.547  1.00  0.00           H  
ATOM   3207 2HE2 GLN B 199     -23.509  -2.619  11.460  1.00  0.00           H  
ATOM   3208  N   LEU B 200     -27.309   1.917   7.777  1.00  0.00           N  
ATOM   3209  CA  LEU B 200     -27.383   2.876   6.675  1.00  0.00           C  
ATOM   3210  C   LEU B 200     -27.429   4.319   7.173  1.00  0.00           C  
ATOM   3211  O   LEU B 200     -26.643   5.165   6.707  1.00  0.00           O  
ATOM   3212  CB  LEU B 200     -28.621   2.592   5.815  1.00  0.00           C  
ATOM   3213  CG  LEU B 200     -28.859   3.561   4.650  1.00  0.00           C  
ATOM   3214  CD1 LEU B 200     -27.689   3.485   3.679  1.00  0.00           C  
ATOM   3215  CD2 LEU B 200     -30.168   3.212   3.958  1.00  0.00           C  
ATOM   3216  H   LEU B 200     -28.029   1.215   7.868  1.00  0.00           H  
ATOM   3217  HA  LEU B 200     -26.492   2.763   6.058  1.00  0.00           H  
ATOM   3218 1HB  LEU B 200     -28.533   1.589   5.399  1.00  0.00           H  
ATOM   3219 2HB  LEU B 200     -29.503   2.620   6.455  1.00  0.00           H  
ATOM   3220  HG  LEU B 200     -28.911   4.582   5.031  1.00  0.00           H  
ATOM   3221 1HD1 LEU B 200     -27.858   4.174   2.851  1.00  0.00           H  
ATOM   3222 2HD1 LEU B 200     -26.769   3.759   4.195  1.00  0.00           H  
ATOM   3223 3HD1 LEU B 200     -27.602   2.470   3.293  1.00  0.00           H  
ATOM   3224 1HD2 LEU B 200     -30.338   3.901   3.130  1.00  0.00           H  
ATOM   3225 2HD2 LEU B 200     -30.117   2.192   3.576  1.00  0.00           H  
ATOM   3226 3HD2 LEU B 200     -30.989   3.291   4.670  1.00  0.00           H  
ATOM   3227  N   ASP B 201     -28.310   4.596   8.132  1.00  0.00           N  
ATOM   3228  CA  ASP B 201     -28.414   5.948   8.709  1.00  0.00           C  
ATOM   3229  C   ASP B 201     -27.167   6.367   9.475  1.00  0.00           C  
ATOM   3230  O   ASP B 201     -26.766   7.545   9.449  1.00  0.00           O  
ATOM   3231  CB  ASP B 201     -29.624   6.034   9.642  1.00  0.00           C  
ATOM   3232  CG  ASP B 201     -30.950   6.035   8.893  1.00  0.00           C  
ATOM   3233  OD1 ASP B 201     -30.940   6.249   7.704  1.00  0.00           O  
ATOM   3234  OD2 ASP B 201     -31.962   5.821   9.518  1.00  0.00           O  
ATOM   3235  H   ASP B 201     -28.921   3.867   8.473  1.00  0.00           H  
ATOM   3236  HA  ASP B 201     -28.547   6.662   7.896  1.00  0.00           H  
ATOM   3237 1HB  ASP B 201     -29.613   5.189  10.332  1.00  0.00           H  
ATOM   3238 2HB  ASP B 201     -29.559   6.944  10.239  1.00  0.00           H  
ATOM   3239  N   GLU B 202     -26.574   5.390  10.155  1.00  0.00           N  
ATOM   3240  CA  GLU B 202     -25.347   5.577  10.910  1.00  0.00           C  
ATOM   3241  C   GLU B 202     -24.219   6.062   9.990  1.00  0.00           C  
ATOM   3242  O   GLU B 202     -23.560   7.059  10.298  1.00  0.00           O  
ATOM   3243  CB  GLU B 202     -24.945   4.272  11.601  1.00  0.00           C  
ATOM   3244  CG  GLU B 202     -23.664   4.363  12.419  1.00  0.00           C  
ATOM   3245  CD  GLU B 202     -23.319   3.074  13.111  1.00  0.00           C  
ATOM   3246  OE1 GLU B 202     -24.075   2.139  12.996  1.00  0.00           O  
ATOM   3247  OE2 GLU B 202     -22.298   3.024  13.756  1.00  0.00           O  
ATOM   3248  H   GLU B 202     -27.007   4.478  10.138  1.00  0.00           H  
ATOM   3249  HA  GLU B 202     -25.522   6.338  11.671  1.00  0.00           H  
ATOM   3250 1HB  GLU B 202     -25.745   3.952  12.269  1.00  0.00           H  
ATOM   3251 2HB  GLU B 202     -24.810   3.491  10.854  1.00  0.00           H  
ATOM   3252 1HG  GLU B 202     -22.843   4.639  11.758  1.00  0.00           H  
ATOM   3253 2HG  GLU B 202     -23.775   5.151  13.163  1.00  0.00           H  
ATOM   3254  N   LEU B 203     -24.007   5.351   8.875  1.00  0.00           N  
ATOM   3255  CA  LEU B 203     -23.020   5.726   7.869  1.00  0.00           C  
ATOM   3256  C   LEU B 203     -23.304   7.108   7.233  1.00  0.00           C  
ATOM   3257  O   LEU B 203     -22.384   7.936   7.096  1.00  0.00           O  
ATOM   3258  CB  LEU B 203     -22.893   4.639   6.780  1.00  0.00           C  
ATOM   3259  CG  LEU B 203     -21.935   4.934   5.616  1.00  0.00           C  
ATOM   3260  CD1 LEU B 203     -20.523   5.203   6.141  1.00  0.00           C  
ATOM   3261  CD2 LEU B 203     -21.933   3.797   4.598  1.00  0.00           C  
ATOM   3262  H   LEU B 203     -24.561   4.518   8.733  1.00  0.00           H  
ATOM   3263  HA  LEU B 203     -22.053   5.836   8.358  1.00  0.00           H  
ATOM   3264 1HB  LEU B 203     -22.554   3.717   7.248  1.00  0.00           H  
ATOM   3265 2HB  LEU B 203     -23.878   4.463   6.348  1.00  0.00           H  
ATOM   3266  HG  LEU B 203     -22.245   5.850   5.112  1.00  0.00           H  
ATOM   3267 1HD1 LEU B 203     -19.856   5.410   5.304  1.00  0.00           H  
ATOM   3268 2HD1 LEU B 203     -20.541   6.063   6.811  1.00  0.00           H  
ATOM   3269 3HD1 LEU B 203     -20.164   4.328   6.683  1.00  0.00           H  
ATOM   3270 1HD2 LEU B 203     -21.246   4.036   3.786  1.00  0.00           H  
ATOM   3271 2HD2 LEU B 203     -21.614   2.874   5.084  1.00  0.00           H  
ATOM   3272 3HD2 LEU B 203     -22.938   3.666   4.197  1.00  0.00           H  
ATOM   3273  N   LYS B 204     -24.555   7.329   6.835  1.00  0.00           N  
ATOM   3274  CA  LYS B 204     -25.015   8.603   6.293  1.00  0.00           C  
ATOM   3275  C   LYS B 204     -24.608   9.778   7.179  1.00  0.00           C  
ATOM   3276  O   LYS B 204     -24.007  10.756   6.704  1.00  0.00           O  
ATOM   3277  CB  LYS B 204     -26.534   8.585   6.112  1.00  0.00           C  
ATOM   3278  CG  LYS B 204     -27.110   9.861   5.512  1.00  0.00           C  
ATOM   3279  CD  LYS B 204     -28.618   9.757   5.338  1.00  0.00           C  
ATOM   3280  CE  LYS B 204     -29.204  11.051   4.794  1.00  0.00           C  
ATOM   3281  NZ  LYS B 204     -30.681  10.969   4.633  1.00  0.00           N  
ATOM   3282  H   LYS B 204     -25.210   6.565   6.920  1.00  0.00           H  
ATOM   3283  HA  LYS B 204     -24.548   8.754   5.319  1.00  0.00           H  
ATOM   3284 1HB  LYS B 204     -26.813   7.754   5.463  1.00  0.00           H  
ATOM   3285 2HB  LYS B 204     -27.013   8.422   7.077  1.00  0.00           H  
ATOM   3286 1HG  LYS B 204     -26.885  10.705   6.166  1.00  0.00           H  
ATOM   3287 2HG  LYS B 204     -26.653  10.046   4.540  1.00  0.00           H  
ATOM   3288 1HD  LYS B 204     -28.850   8.944   4.648  1.00  0.00           H  
ATOM   3289 2HD  LYS B 204     -29.081   9.536   6.300  1.00  0.00           H  
ATOM   3290 1HE  LYS B 204     -28.970  11.869   5.474  1.00  0.00           H  
ATOM   3291 2HE  LYS B 204     -28.757  11.273   3.825  1.00  0.00           H  
ATOM   3292 1HZ  LYS B 204     -31.030  11.845   4.270  1.00  0.00           H  
ATOM   3293 2HZ  LYS B 204     -30.910  10.224   3.989  1.00  0.00           H  
ATOM   3294 3HZ  LYS B 204     -31.109  10.783   5.529  1.00  0.00           H  
ATOM   3295  N   ARG B 205     -24.954   9.648   8.459  1.00  0.00           N  
ATOM   3296  CA  ARG B 205     -24.574  10.562   9.523  1.00  0.00           C  
ATOM   3297  C   ARG B 205     -23.057  10.755   9.629  1.00  0.00           C  
ATOM   3298  O   ARG B 205     -22.604  11.891   9.745  1.00  0.00           O  
ATOM   3299  CB  ARG B 205     -25.107  10.056  10.855  1.00  0.00           C  
ATOM   3300  CG  ARG B 205     -24.675  10.867  12.066  1.00  0.00           C  
ATOM   3301  CD  ARG B 205     -25.290  10.356  13.318  1.00  0.00           C  
ATOM   3302  NE  ARG B 205     -24.751  11.016  14.496  1.00  0.00           N  
ATOM   3303  CZ  ARG B 205     -25.157  10.779  15.758  1.00  0.00           C  
ATOM   3304  NH1 ARG B 205     -26.105   9.898  15.990  1.00  0.00           N  
ATOM   3305  NH2 ARG B 205     -24.603  11.433  16.764  1.00  0.00           N  
ATOM   3306  H   ARG B 205     -25.525   8.845   8.681  1.00  0.00           H  
ATOM   3307  HA  ARG B 205     -25.012  11.538   9.313  1.00  0.00           H  
ATOM   3308 1HB  ARG B 205     -26.196  10.053  10.833  1.00  0.00           H  
ATOM   3309 2HB  ARG B 205     -24.780   9.029  11.012  1.00  0.00           H  
ATOM   3310 1HG  ARG B 205     -23.591  10.815  12.170  1.00  0.00           H  
ATOM   3311 2HG  ARG B 205     -24.978  11.907  11.935  1.00  0.00           H  
ATOM   3312 1HD  ARG B 205     -26.365  10.529  13.292  1.00  0.00           H  
ATOM   3313 2HD  ARG B 205     -25.096   9.287  13.407  1.00  0.00           H  
ATOM   3314  HE  ARG B 205     -24.019  11.700  14.358  1.00  0.00           H  
ATOM   3315 1HH1 ARG B 205     -26.529   9.399  15.221  1.00  0.00           H  
ATOM   3316 2HH1 ARG B 205     -26.410   9.721  16.936  1.00  0.00           H  
ATOM   3317 1HH2 ARG B 205     -23.874  12.111  16.587  1.00  0.00           H  
ATOM   3318 2HH2 ARG B 205     -24.907  11.256  17.710  1.00  0.00           H  
ATOM   3319  N   ARG B 206     -22.269   9.677   9.614  1.00  0.00           N  
ATOM   3320  CA  ARG B 206     -20.810   9.824   9.701  1.00  0.00           C  
ATOM   3321  C   ARG B 206     -20.267  10.616   8.500  1.00  0.00           C  
ATOM   3322  O   ARG B 206     -19.282  11.363   8.631  1.00  0.00           O  
ATOM   3323  CB  ARG B 206     -20.135   8.462   9.756  1.00  0.00           C  
ATOM   3324  CG  ARG B 206     -20.382   7.677  11.035  1.00  0.00           C  
ATOM   3325  CD  ARG B 206     -19.742   6.338  10.991  1.00  0.00           C  
ATOM   3326  NE  ARG B 206     -20.143   5.507  12.114  1.00  0.00           N  
ATOM   3327  CZ  ARG B 206     -19.587   5.556  13.340  1.00  0.00           C  
ATOM   3328  NH1 ARG B 206     -18.608   6.400  13.584  1.00  0.00           N  
ATOM   3329  NH2 ARG B 206     -20.024   4.757  14.297  1.00  0.00           N  
ATOM   3330  H   ARG B 206     -22.666   8.751   9.542  1.00  0.00           H  
ATOM   3331  HA  ARG B 206     -20.571  10.366  10.616  1.00  0.00           H  
ATOM   3332 1HB  ARG B 206     -20.479   7.851   8.923  1.00  0.00           H  
ATOM   3333 2HB  ARG B 206     -19.057   8.585   9.648  1.00  0.00           H  
ATOM   3334 1HG  ARG B 206     -19.971   8.225  11.884  1.00  0.00           H  
ATOM   3335 2HG  ARG B 206     -21.454   7.540  11.177  1.00  0.00           H  
ATOM   3336 1HD  ARG B 206     -20.027   5.829  10.071  1.00  0.00           H  
ATOM   3337 2HD  ARG B 206     -18.659   6.451  11.021  1.00  0.00           H  
ATOM   3338  HE  ARG B 206     -20.894   4.845  11.965  1.00  0.00           H  
ATOM   3339 1HH1 ARG B 206     -18.274   7.011  12.852  1.00  0.00           H  
ATOM   3340 2HH1 ARG B 206     -18.191   6.437  14.503  1.00  0.00           H  
ATOM   3341 1HH2 ARG B 206     -20.777   4.108  14.109  1.00  0.00           H  
ATOM   3342 2HH2 ARG B 206     -19.607   4.794  15.215  1.00  0.00           H  
ATOM   3343  N   LEU B 207     -20.911  10.435   7.342  1.00  0.00           N  
ATOM   3344  CA  LEU B 207     -20.567  11.165   6.129  1.00  0.00           C  
ATOM   3345  C   LEU B 207     -20.892  12.660   6.244  1.00  0.00           C  
ATOM   3346  O   LEU B 207     -20.148  13.490   5.724  1.00  0.00           O  
ATOM   3347  CB  LEU B 207     -21.239  10.538   4.896  1.00  0.00           C  
ATOM   3348  CG  LEU B 207     -20.743   9.131   4.491  1.00  0.00           C  
ATOM   3349  CD1 LEU B 207     -21.654   8.544   3.404  1.00  0.00           C  
ATOM   3350  CD2 LEU B 207     -19.271   9.126   4.068  1.00  0.00           C  
ATOM   3351  H   LEU B 207     -21.666   9.764   7.315  1.00  0.00           H  
ATOM   3352  HA  LEU B 207     -19.487  11.117   5.991  1.00  0.00           H  
ATOM   3353 1HB  LEU B 207     -22.309  10.465   5.084  1.00  0.00           H  
ATOM   3354 2HB  LEU B 207     -21.086  11.197   4.043  1.00  0.00           H  
ATOM   3355  HG  LEU B 207     -20.849   8.450   5.336  1.00  0.00           H  
ATOM   3356 1HD1 LEU B 207     -21.296   7.552   3.126  1.00  0.00           H  
ATOM   3357 2HD1 LEU B 207     -22.672   8.466   3.786  1.00  0.00           H  
ATOM   3358 3HD1 LEU B 207     -21.642   9.193   2.529  1.00  0.00           H  
ATOM   3359 1HD2 LEU B 207     -18.975   8.113   3.794  1.00  0.00           H  
ATOM   3360 2HD2 LEU B 207     -19.137   9.787   3.211  1.00  0.00           H  
ATOM   3361 3HD2 LEU B 207     -18.653   9.475   4.895  1.00  0.00           H  
ATOM   3362  N   ASP B 208     -21.975  12.990   6.956  1.00  0.00           N  
ATOM   3363  CA  ASP B 208     -22.365  14.376   7.175  1.00  0.00           C  
ATOM   3364  C   ASP B 208     -21.494  15.031   8.230  1.00  0.00           C  
ATOM   3365  O   ASP B 208     -21.145  16.210   8.107  1.00  0.00           O  
ATOM   3366  CB  ASP B 208     -23.834  14.461   7.596  1.00  0.00           C  
ATOM   3367  CG  ASP B 208     -24.796  14.156   6.456  1.00  0.00           C  
ATOM   3368  OD1 ASP B 208     -24.771  14.865   5.477  1.00  0.00           O  
ATOM   3369  OD2 ASP B 208     -25.547  13.217   6.574  1.00  0.00           O  
ATOM   3370  H   ASP B 208     -22.538  12.251   7.354  1.00  0.00           H  
ATOM   3371  HA  ASP B 208     -22.238  14.923   6.241  1.00  0.00           H  
ATOM   3372 1HB  ASP B 208     -24.022  13.758   8.408  1.00  0.00           H  
ATOM   3373 2HB  ASP B 208     -24.047  15.462   7.974  1.00  0.00           H  
ATOM   3374  N   GLU B 209     -21.133  14.262   9.255  1.00  0.00           N  
ATOM   3375  CA  GLU B 209     -20.252  14.760  10.303  1.00  0.00           C  
ATOM   3376  C   GLU B 209     -18.871  14.969   9.703  1.00  0.00           C  
ATOM   3377  O   GLU B 209     -18.184  15.940  10.006  1.00  0.00           O  
ATOM   3378  CB  GLU B 209     -20.185  13.787  11.481  1.00  0.00           C  
ATOM   3379  CG  GLU B 209     -21.472  13.684  12.287  1.00  0.00           C  
ATOM   3380  CD  GLU B 209     -21.397  12.656  13.381  1.00  0.00           C  
ATOM   3381  OE1 GLU B 209     -20.409  11.966  13.456  1.00  0.00           O  
ATOM   3382  OE2 GLU B 209     -22.330  12.561  14.144  1.00  0.00           O  
ATOM   3383  H   GLU B 209     -21.476  13.314   9.310  1.00  0.00           H  
ATOM   3384  HA  GLU B 209     -20.648  15.710  10.665  1.00  0.00           H  
ATOM   3385 1HB  GLU B 209     -19.939  12.789  11.116  1.00  0.00           H  
ATOM   3386 2HB  GLU B 209     -19.388  14.092  12.161  1.00  0.00           H  
ATOM   3387 1HG  GLU B 209     -21.688  14.656  12.731  1.00  0.00           H  
ATOM   3388 2HG  GLU B 209     -22.290  13.433  11.614  1.00  0.00           H  
ATOM   3389  N   LEU B 210     -18.477  14.053   8.827  1.00  0.00           N  
ATOM   3390  CA  LEU B 210     -17.255  14.191   8.064  1.00  0.00           C  
ATOM   3391  C   LEU B 210     -17.306  15.471   7.221  1.00  0.00           C  
ATOM   3392  O   LEU B 210     -16.399  16.284   7.288  1.00  0.00           O  
ATOM   3393  CB  LEU B 210     -17.050  12.965   7.165  1.00  0.00           C  
ATOM   3394  CG  LEU B 210     -15.867  13.046   6.191  1.00  0.00           C  
ATOM   3395  CD1 LEU B 210     -14.567  13.146   6.977  1.00  0.00           C  
ATOM   3396  CD2 LEU B 210     -15.867  11.820   5.289  1.00  0.00           C  
ATOM   3397  H   LEU B 210     -19.052  13.234   8.691  1.00  0.00           H  
ATOM   3398  HA  LEU B 210     -16.419  14.258   8.760  1.00  0.00           H  
ATOM   3399 1HB  LEU B 210     -16.900  12.091   7.797  1.00  0.00           H  
ATOM   3400 2HB  LEU B 210     -17.955  12.811   6.576  1.00  0.00           H  
ATOM   3401  HG  LEU B 210     -15.958  13.945   5.581  1.00  0.00           H  
ATOM   3402 1HD1 LEU B 210     -13.727  13.203   6.285  1.00  0.00           H  
ATOM   3403 2HD1 LEU B 210     -14.586  14.041   7.599  1.00  0.00           H  
ATOM   3404 3HD1 LEU B 210     -14.456  12.266   7.610  1.00  0.00           H  
ATOM   3405 1HD2 LEU B 210     -15.027  11.878   4.597  1.00  0.00           H  
ATOM   3406 2HD2 LEU B 210     -15.774  10.921   5.898  1.00  0.00           H  
ATOM   3407 3HD2 LEU B 210     -16.800  11.783   4.726  1.00  0.00           H  
ATOM   3408  N   ASP B 211     -18.401  15.674   6.492  1.00  0.00           N  
ATOM   3409  CA  ASP B 211     -18.570  16.877   5.661  1.00  0.00           C  
ATOM   3410  C   ASP B 211     -18.428  18.152   6.473  1.00  0.00           C  
ATOM   3411  O   ASP B 211     -17.800  19.128   6.048  1.00  0.00           O  
ATOM   3412  CB  ASP B 211     -19.936  16.868   4.971  1.00  0.00           C  
ATOM   3413  CG  ASP B 211     -20.158  18.082   4.079  1.00  0.00           C  
ATOM   3414  OD1 ASP B 211     -19.330  18.334   3.235  1.00  0.00           O  
ATOM   3415  OD2 ASP B 211     -21.152  18.745   4.249  1.00  0.00           O  
ATOM   3416  H   ASP B 211     -19.137  14.982   6.511  1.00  0.00           H  
ATOM   3417  HA  ASP B 211     -17.798  16.877   4.891  1.00  0.00           H  
ATOM   3418 1HB  ASP B 211     -20.031  15.967   4.364  1.00  0.00           H  
ATOM   3419 2HB  ASP B 211     -20.724  16.840   5.724  1.00  0.00           H  
ATOM   3420  N   GLU B 212     -19.048  18.153   7.643  1.00  0.00           N  
ATOM   3421  CA  GLU B 212     -18.983  19.292   8.513  1.00  0.00           C  
ATOM   3422  C   GLU B 212     -17.546  19.552   9.000  1.00  0.00           C  
ATOM   3423  O   GLU B 212     -17.102  20.696   9.006  1.00  0.00           O  
ATOM   3424  CB  GLU B 212     -19.920  19.085   9.705  1.00  0.00           C  
ATOM   3425  CG  GLU B 212     -19.893  20.211  10.729  1.00  0.00           C  
ATOM   3426  CD  GLU B 212     -20.321  21.533  10.156  1.00  0.00           C  
ATOM   3427  OE1 GLU B 212     -20.997  21.535   9.155  1.00  0.00           O  
ATOM   3428  OE2 GLU B 212     -19.971  22.544  10.719  1.00  0.00           O  
ATOM   3429  H   GLU B 212     -19.575  17.342   7.933  1.00  0.00           H  
ATOM   3430  HA  GLU B 212     -19.300  20.173   7.953  1.00  0.00           H  
ATOM   3431 1HB  GLU B 212     -20.945  18.982   9.348  1.00  0.00           H  
ATOM   3432 2HB  GLU B 212     -19.657  18.160  10.218  1.00  0.00           H  
ATOM   3433 1HG  GLU B 212     -20.557  19.954  11.554  1.00  0.00           H  
ATOM   3434 2HG  GLU B 212     -18.883  20.303  11.126  1.00  0.00           H  
ATOM   3435  N   GLU B 213     -16.814  18.496   9.355  1.00  0.00           N  
ATOM   3436  CA  GLU B 213     -15.402  18.619   9.738  1.00  0.00           C  
ATOM   3437  C   GLU B 213     -14.588  19.267   8.613  1.00  0.00           C  
ATOM   3438  O   GLU B 213     -13.857  20.227   8.854  1.00  0.00           O  
ATOM   3439  CB  GLU B 213     -14.816  17.247  10.080  1.00  0.00           C  
ATOM   3440  CG  GLU B 213     -13.343  17.269  10.461  1.00  0.00           C  
ATOM   3441  CD  GLU B 213     -12.804  15.906  10.799  1.00  0.00           C  
ATOM   3442  OE1 GLU B 213     -13.567  14.970  10.792  1.00  0.00           O  
ATOM   3443  OE2 GLU B 213     -11.630  15.802  11.063  1.00  0.00           O  
ATOM   3444  H   GLU B 213     -17.247  17.584   9.359  1.00  0.00           H  
ATOM   3445  HA  GLU B 213     -15.337  19.255  10.621  1.00  0.00           H  
ATOM   3446 1HB  GLU B 213     -15.370  16.812  10.913  1.00  0.00           H  
ATOM   3447 2HB  GLU B 213     -14.930  16.579   9.227  1.00  0.00           H  
ATOM   3448 1HG  GLU B 213     -12.770  17.677   9.629  1.00  0.00           H  
ATOM   3449 2HG  GLU B 213     -13.210  17.929  11.317  1.00  0.00           H  
ATOM   3450  N   ALA B 214     -14.709  18.714   7.403  1.00  0.00           N  
ATOM   3451  CA  ALA B 214     -14.000  19.212   6.233  1.00  0.00           C  
ATOM   3452  C   ALA B 214     -14.412  20.649   5.883  1.00  0.00           C  
ATOM   3453  O   ALA B 214     -13.574  21.464   5.527  1.00  0.00           O  
ATOM   3454  CB  ALA B 214     -14.156  18.253   5.047  1.00  0.00           C  
ATOM   3455  H   ALA B 214     -15.322  17.917   7.304  1.00  0.00           H  
ATOM   3456  HA  ALA B 214     -12.942  19.285   6.484  1.00  0.00           H  
ATOM   3457 1HB  ALA B 214     -13.617  18.649   4.186  1.00  0.00           H  
ATOM   3458 2HB  ALA B 214     -13.750  17.277   5.312  1.00  0.00           H  
ATOM   3459 3HB  ALA B 214     -15.211  18.152   4.798  1.00  0.00           H  
ATOM   3460  N   ALA B 215     -15.691  20.961   6.037  1.00  0.00           N  
ATOM   3461  CA  ALA B 215     -16.214  22.297   5.823  1.00  0.00           C  
ATOM   3462  C   ALA B 215     -15.621  23.317   6.802  1.00  0.00           C  
ATOM   3463  O   ALA B 215     -15.244  24.432   6.414  1.00  0.00           O  
ATOM   3464  CB  ALA B 215     -17.731  22.281   5.931  1.00  0.00           C  
ATOM   3465  H   ALA B 215     -16.324  20.224   6.316  1.00  0.00           H  
ATOM   3466  HA  ALA B 215     -15.946  22.617   4.815  1.00  0.00           H  
ATOM   3467 1HB  ALA B 215     -18.119  23.284   5.753  1.00  0.00           H  
ATOM   3468 2HB  ALA B 215     -18.142  21.597   5.189  1.00  0.00           H  
ATOM   3469 3HB  ALA B 215     -18.021  21.952   6.928  1.00  0.00           H  
ATOM   3470  N   GLN B 216     -15.515  22.930   8.067  1.00  0.00           N  
ATOM   3471  CA  GLN B 216     -14.898  23.794   9.058  1.00  0.00           C  
ATOM   3472  C   GLN B 216     -13.417  24.038   8.746  1.00  0.00           C  
ATOM   3473  O   GLN B 216     -12.935  25.138   8.953  1.00  0.00           O  
ATOM   3474  CB  GLN B 216     -15.049  23.187  10.455  1.00  0.00           C  
ATOM   3475  CG  GLN B 216     -16.471  23.197  10.988  1.00  0.00           C  
ATOM   3476  CD  GLN B 216     -16.588  22.517  12.339  1.00  0.00           C  
ATOM   3477  OE1 GLN B 216     -15.582  22.161  12.960  1.00  0.00           O  
ATOM   3478  NE2 GLN B 216     -17.818  22.332  12.803  1.00  0.00           N  
ATOM   3479  H   GLN B 216     -15.865  22.026   8.351  1.00  0.00           H  
ATOM   3480  HA  GLN B 216     -15.411  24.755   9.046  1.00  0.00           H  
ATOM   3481 1HB  GLN B 216     -14.702  22.154  10.442  1.00  0.00           H  
ATOM   3482 2HB  GLN B 216     -14.422  23.734  11.159  1.00  0.00           H  
ATOM   3483 1HG  GLN B 216     -16.800  24.231  11.096  1.00  0.00           H  
ATOM   3484 2HG  GLN B 216     -17.116  22.671  10.284  1.00  0.00           H  
ATOM   3485 1HE2 GLN B 216     -17.958  21.889  13.690  1.00  0.00           H  
ATOM   3486 2HE2 GLN B 216     -18.606  22.636  12.268  1.00  0.00           H  
ATOM   3487  N   ARG B 217     -12.707  23.019   8.264  1.00  0.00           N  
ATOM   3488  CA  ARG B 217     -11.326  23.173   7.800  1.00  0.00           C  
ATOM   3489  C   ARG B 217     -11.183  24.132   6.620  1.00  0.00           C  
ATOM   3490  O   ARG B 217     -10.272  24.927   6.603  1.00  0.00           O  
ATOM   3491  CB  ARG B 217     -10.758  21.819   7.402  1.00  0.00           C  
ATOM   3492  CG  ARG B 217     -10.550  20.849   8.554  1.00  0.00           C  
ATOM   3493  CD  ARG B 217     -10.040  19.536   8.081  1.00  0.00           C  
ATOM   3494  NE  ARG B 217     -10.044  18.540   9.140  1.00  0.00           N  
ATOM   3495  CZ  ARG B 217      -9.070  18.397  10.060  1.00  0.00           C  
ATOM   3496  NH1 ARG B 217      -8.023  19.192  10.037  1.00  0.00           N  
ATOM   3497  NH2 ARG B 217      -9.166  17.458  10.985  1.00  0.00           N  
ATOM   3498  H   ARG B 217     -13.142  22.109   8.220  1.00  0.00           H  
ATOM   3499  HA  ARG B 217     -10.733  23.595   8.612  1.00  0.00           H  
ATOM   3500 1HB  ARG B 217     -11.424  21.341   6.685  1.00  0.00           H  
ATOM   3501 2HB  ARG B 217      -9.795  21.959   6.910  1.00  0.00           H  
ATOM   3502 1HG  ARG B 217      -9.825  21.266   9.254  1.00  0.00           H  
ATOM   3503 2HG  ARG B 217     -11.498  20.684   9.067  1.00  0.00           H  
ATOM   3504 1HD  ARG B 217     -10.669  19.173   7.269  1.00  0.00           H  
ATOM   3505 2HD  ARG B 217      -9.017  19.650   7.724  1.00  0.00           H  
ATOM   3506  HE  ARG B 217     -10.833  17.910   9.190  1.00  0.00           H  
ATOM   3507 1HH1 ARG B 217      -7.949  19.910   9.330  1.00  0.00           H  
ATOM   3508 2HH1 ARG B 217      -7.292  19.085  10.726  1.00  0.00           H  
ATOM   3509 1HH2 ARG B 217      -9.971  16.847  11.002  1.00  0.00           H  
ATOM   3510 2HH2 ARG B 217      -8.436  17.351  11.673  1.00  0.00           H  
ATOM   3511  N   ALA B 218     -12.054  24.019   5.611  1.00  0.00           N  
ATOM   3512  CA  ALA B 218     -12.074  24.991   4.523  1.00  0.00           C  
ATOM   3513  C   ALA B 218     -12.454  26.391   4.950  1.00  0.00           C  
ATOM   3514  O   ALA B 218     -11.905  27.363   4.431  1.00  0.00           O  
ATOM   3515  CB  ALA B 218     -12.975  24.533   3.356  1.00  0.00           C  
ATOM   3516  H   ALA B 218     -12.711  23.252   5.597  1.00  0.00           H  
ATOM   3517  HA  ALA B 218     -11.056  25.097   4.145  1.00  0.00           H  
ATOM   3518 1HB  ALA B 218     -12.961  25.285   2.567  1.00  0.00           H  
ATOM   3519 2HB  ALA B 218     -12.606  23.586   2.961  1.00  0.00           H  
ATOM   3520 3HB  ALA B 218     -13.995  24.403   3.714  1.00  0.00           H  
ATOM   3521  N   GLU B 219     -13.433  26.534   5.845  1.00  0.00           N  
ATOM   3522  CA  GLU B 219     -13.753  27.858   6.350  1.00  0.00           C  
ATOM   3523  C   GLU B 219     -12.544  28.456   7.131  1.00  0.00           C  
ATOM   3524  O   GLU B 219     -12.253  29.637   7.007  1.00  0.00           O  
ATOM   3525  CB  GLU B 219     -14.992  27.790   7.246  1.00  0.00           C  
ATOM   3526  CG  GLU B 219     -16.288  27.491   6.506  1.00  0.00           C  
ATOM   3527  CD  GLU B 219     -17.446  27.243   7.432  1.00  0.00           C  
ATOM   3528  OE1 GLU B 219     -17.226  27.145   8.615  1.00  0.00           O  
ATOM   3529  OE2 GLU B 219     -18.553  27.152   6.955  1.00  0.00           O  
ATOM   3530  H   GLU B 219     -13.958  25.739   6.180  1.00  0.00           H  
ATOM   3531  HA  GLU B 219     -13.969  28.508   5.503  1.00  0.00           H  
ATOM   3532 1HB  GLU B 219     -14.852  27.017   8.002  1.00  0.00           H  
ATOM   3533 2HB  GLU B 219     -15.116  28.739   7.768  1.00  0.00           H  
ATOM   3534 1HG  GLU B 219     -16.528  28.335   5.860  1.00  0.00           H  
ATOM   3535 2HG  GLU B 219     -16.140  26.616   5.875  1.00  0.00           H  
ATOM   3536  N   LYS B 220     -11.856  27.633   7.912  1.00  0.00           N  
ATOM   3537  CA  LYS B 220     -10.652  28.108   8.581  1.00  0.00           C  
ATOM   3538  C   LYS B 220      -9.578  28.558   7.571  1.00  0.00           C  
ATOM   3539  O   LYS B 220      -8.945  29.587   7.793  1.00  0.00           O  
ATOM   3540  CB  LYS B 220     -10.094  27.017   9.496  1.00  0.00           C  
ATOM   3541  CG  LYS B 220      -8.868  27.434  10.298  1.00  0.00           C  
ATOM   3542  CD  LYS B 220      -8.488  26.372  11.319  1.00  0.00           C  
ATOM   3543  CE  LYS B 220      -7.334  26.834  12.196  1.00  0.00           C  
ATOM   3544  NZ  LYS B 220      -6.058  26.922  11.436  1.00  0.00           N  
ATOM   3545  H   LYS B 220     -12.153  26.678   8.052  1.00  0.00           H  
ATOM   3546  HA  LYS B 220     -10.915  28.971   9.195  1.00  0.00           H  
ATOM   3547 1HB  LYS B 220     -10.865  26.704  10.201  1.00  0.00           H  
ATOM   3548 2HB  LYS B 220      -9.823  26.145   8.899  1.00  0.00           H  
ATOM   3549 1HG  LYS B 220      -8.028  27.592   9.621  1.00  0.00           H  
ATOM   3550 2HG  LYS B 220      -9.075  28.369  10.818  1.00  0.00           H  
ATOM   3551 1HD  LYS B 220      -9.349  26.151  11.951  1.00  0.00           H  
ATOM   3552 2HD  LYS B 220      -8.195  25.458  10.802  1.00  0.00           H  
ATOM   3553 1HE  LYS B 220      -7.564  27.815  12.611  1.00  0.00           H  
ATOM   3554 2HE  LYS B 220      -7.203  26.136  13.023  1.00  0.00           H  
ATOM   3555 1HZ  LYS B 220      -5.319  27.230  12.052  1.00  0.00           H  
ATOM   3556 2HZ  LYS B 220      -5.825  26.012  11.062  1.00  0.00           H  
ATOM   3557 3HZ  LYS B 220      -6.161  27.581  10.678  1.00  0.00           H  
ATOM   3558  N   LEU B 221      -9.385  27.785   6.492  1.00  0.00           N  
ATOM   3559  CA  LEU B 221      -8.413  28.186   5.443  1.00  0.00           C  
ATOM   3560  C   LEU B 221      -8.780  29.481   4.771  1.00  0.00           C  
ATOM   3561  O   LEU B 221      -7.905  30.290   4.517  1.00  0.00           O  
ATOM   3562  CB  LEU B 221      -8.300  27.094   4.371  1.00  0.00           C  
ATOM   3563  CG  LEU B 221      -7.611  25.797   4.813  1.00  0.00           C  
ATOM   3564  CD1 LEU B 221      -7.753  24.748   3.718  1.00  0.00           C  
ATOM   3565  CD2 LEU B 221      -6.147  26.076   5.116  1.00  0.00           C  
ATOM   3566  H   LEU B 221      -9.899  26.922   6.383  1.00  0.00           H  
ATOM   3567  HA  LEU B 221      -7.463  28.420   5.923  1.00  0.00           H  
ATOM   3568 1HB  LEU B 221      -9.301  26.838   4.029  1.00  0.00           H  
ATOM   3569 2HB  LEU B 221      -7.741  27.494   3.525  1.00  0.00           H  
ATOM   3570  HG  LEU B 221      -8.100  25.412   5.709  1.00  0.00           H  
ATOM   3571 1HD1 LEU B 221      -7.264  23.825   4.033  1.00  0.00           H  
ATOM   3572 2HD1 LEU B 221      -8.810  24.553   3.536  1.00  0.00           H  
ATOM   3573 3HD1 LEU B 221      -7.287  25.111   2.804  1.00  0.00           H  
ATOM   3574 1HD2 LEU B 221      -5.658  25.154   5.431  1.00  0.00           H  
ATOM   3575 2HD2 LEU B 221      -5.657  26.460   4.221  1.00  0.00           H  
ATOM   3576 3HD2 LEU B 221      -6.075  26.816   5.914  1.00  0.00           H  
ATOM   3577  N   GLY B 222     -10.077  29.678   4.498  1.00  0.00           N  
ATOM   3578  CA  GLY B 222     -10.548  30.943   3.964  1.00  0.00           C  
ATOM   3579  C   GLY B 222     -10.235  32.116   4.890  1.00  0.00           C  
ATOM   3580  O   GLY B 222      -9.811  33.186   4.421  1.00  0.00           O  
ATOM   3581  H   GLY B 222     -10.742  28.936   4.666  1.00  0.00           H  
ATOM   3582 1HA  GLY B 222     -10.087  31.122   2.993  1.00  0.00           H  
ATOM   3583 2HA  GLY B 222     -11.624  30.892   3.805  1.00  0.00           H  
ATOM   3584  N   LYS B 223     -10.469  31.935   6.196  1.00  0.00           N  
ATOM   3585  CA  LYS B 223     -10.098  32.952   7.220  1.00  0.00           C  
ATOM   3586  C   LYS B 223      -8.576  33.215   7.307  1.00  0.00           C  
ATOM   3587  O   LYS B 223      -8.138  34.360   7.453  1.00  0.00           O  
ATOM   3588  CB  LYS B 223     -10.619  32.526   8.593  1.00  0.00           C  
ATOM   3589  CG  LYS B 223     -12.134  32.582   8.737  1.00  0.00           C  
ATOM   3590  CD  LYS B 223     -12.577  32.107  10.112  1.00  0.00           C  
ATOM   3591  CE  LYS B 223     -14.091  32.148  10.253  1.00  0.00           C  
ATOM   3592  NZ  LYS B 223     -14.541  31.657  11.584  1.00  0.00           N  
ATOM   3593  H   LYS B 223     -10.912  31.077   6.494  1.00  0.00           H  
ATOM   3594  HA  LYS B 223     -10.570  33.897   6.954  1.00  0.00           H  
ATOM   3595 1HB  LYS B 223     -10.300  31.504   8.802  1.00  0.00           H  
ATOM   3596 2HB  LYS B 223     -10.186  33.167   9.361  1.00  0.00           H  
ATOM   3597 1HG  LYS B 223     -12.476  33.606   8.588  1.00  0.00           H  
ATOM   3598 2HG  LYS B 223     -12.595  31.950   7.978  1.00  0.00           H  
ATOM   3599 1HD  LYS B 223     -12.233  31.084  10.272  1.00  0.00           H  
ATOM   3600 2HD  LYS B 223     -12.133  32.744  10.878  1.00  0.00           H  
ATOM   3601 1HE  LYS B 223     -14.440  33.171  10.119  1.00  0.00           H  
ATOM   3602 2HE  LYS B 223     -14.545  31.529   9.479  1.00  0.00           H  
ATOM   3603 1HZ  LYS B 223     -15.548  31.701  11.636  1.00  0.00           H  
ATOM   3604 2HZ  LYS B 223     -14.238  30.702  11.711  1.00  0.00           H  
ATOM   3605 3HZ  LYS B 223     -14.141  32.236  12.309  1.00  0.00           H  
ATOM   3606  N   GLU B 224      -7.776  32.162   7.216  1.00  0.00           N  
ATOM   3607  CA  GLU B 224      -6.313  32.342   7.189  1.00  0.00           C  
ATOM   3608  C   GLU B 224      -5.840  33.148   5.953  1.00  0.00           C  
ATOM   3609  O   GLU B 224      -4.984  34.037   6.059  1.00  0.00           O  
ATOM   3610  CB  GLU B 224      -5.618  30.978   7.211  1.00  0.00           C  
ATOM   3611  CG  GLU B 224      -5.730  30.238   8.537  1.00  0.00           C  
ATOM   3612  CD  GLU B 224      -5.093  28.876   8.502  1.00  0.00           C  
ATOM   3613  OE1 GLU B 224      -4.678  28.462   7.446  1.00  0.00           O  
ATOM   3614  OE2 GLU B 224      -5.019  28.250   9.533  1.00  0.00           O  
ATOM   3615  H   GLU B 224      -8.158  31.228   7.163  1.00  0.00           H  
ATOM   3616  HA  GLU B 224      -6.017  32.904   8.076  1.00  0.00           H  
ATOM   3617 1HB  GLU B 224      -6.043  30.341   6.435  1.00  0.00           H  
ATOM   3618 2HB  GLU B 224      -4.559  31.105   6.987  1.00  0.00           H  
ATOM   3619 1HG  GLU B 224      -5.249  30.831   9.314  1.00  0.00           H  
ATOM   3620 2HG  GLU B 224      -6.783  30.135   8.795  1.00  0.00           H  
ATOM   3621  N   PHE B 225      -6.437  32.884   4.790  1.00  0.00           N  
ATOM   3622  CA  PHE B 225      -6.153  33.675   3.575  1.00  0.00           C  
ATOM   3623  C   PHE B 225      -6.464  35.153   3.796  1.00  0.00           C  
ATOM   3624  O   PHE B 225      -5.647  36.024   3.508  1.00  0.00           O  
ATOM   3625  CB  PHE B 225      -6.967  33.156   2.389  1.00  0.00           C  
ATOM   3626  CG  PHE B 225      -6.860  34.011   1.159  1.00  0.00           C  
ATOM   3627  CD1 PHE B 225      -5.751  33.925   0.331  1.00  0.00           C  
ATOM   3628  CD2 PHE B 225      -7.868  34.905   0.829  1.00  0.00           C  
ATOM   3629  CE1 PHE B 225      -5.653  34.712  -0.801  1.00  0.00           C  
ATOM   3630  CE2 PHE B 225      -7.772  35.693  -0.302  1.00  0.00           C  
ATOM   3631  CZ  PHE B 225      -6.663  35.597  -1.117  1.00  0.00           C  
ATOM   3632  H   PHE B 225      -7.100  32.124   4.738  1.00  0.00           H  
ATOM   3633  HA  PHE B 225      -5.093  33.577   3.338  1.00  0.00           H  
ATOM   3634 1HB  PHE B 225      -6.636  32.150   2.134  1.00  0.00           H  
ATOM   3635 2HB  PHE B 225      -8.018  33.093   2.669  1.00  0.00           H  
ATOM   3636  HD1 PHE B 225      -4.953  33.225   0.581  1.00  0.00           H  
ATOM   3637  HD2 PHE B 225      -8.745  34.981   1.473  1.00  0.00           H  
ATOM   3638  HE1 PHE B 225      -4.777  34.634  -1.444  1.00  0.00           H  
ATOM   3639  HE2 PHE B 225      -8.571  36.391  -0.550  1.00  0.00           H  
ATOM   3640  HZ  PHE B 225      -6.585  36.219  -2.008  1.00  0.00           H  
ATOM   3641  N   ASN B 226      -7.662  35.416   4.310  1.00  0.00           N  
ATOM   3642  CA  ASN B 226      -8.149  36.752   4.584  1.00  0.00           C  
ATOM   3643  C   ASN B 226      -7.218  37.516   5.535  1.00  0.00           C  
ATOM   3644  O   ASN B 226      -6.966  38.692   5.327  1.00  0.00           O  
ATOM   3645  CB  ASN B 226      -9.557  36.687   5.148  1.00  0.00           C  
ATOM   3646  CG  ASN B 226     -10.582  36.338   4.104  1.00  0.00           C  
ATOM   3647  OD1 ASN B 226     -10.334  36.481   2.901  1.00  0.00           O  
ATOM   3648  ND2 ASN B 226     -11.729  35.884   4.540  1.00  0.00           N  
ATOM   3649  H   ASN B 226      -8.255  34.624   4.515  1.00  0.00           H  
ATOM   3650  HA  ASN B 226      -8.174  37.303   3.644  1.00  0.00           H  
ATOM   3651 1HB  ASN B 226      -9.597  35.941   5.943  1.00  0.00           H  
ATOM   3652 2HB  ASN B 226      -9.817  37.649   5.588  1.00  0.00           H  
ATOM   3653 1HD2 ASN B 226     -12.448  35.636   3.891  1.00  0.00           H  
ATOM   3654 2HD2 ASN B 226     -11.886  35.784   5.522  1.00  0.00           H  
ATOM   3655  N   LEU B 227      -6.704  36.845   6.565  1.00  0.00           N  
ATOM   3656  CA  LEU B 227      -5.720  37.475   7.455  1.00  0.00           C  
ATOM   3657  C   LEU B 227      -4.408  37.808   6.724  1.00  0.00           C  
ATOM   3658  O   LEU B 227      -3.847  38.882   6.931  1.00  0.00           O  
ATOM   3659  CB  LEU B 227      -5.424  36.553   8.644  1.00  0.00           C  
ATOM   3660  CG  LEU B 227      -6.565  36.385   9.655  1.00  0.00           C  
ATOM   3661  CD1 LEU B 227      -6.209  35.285  10.646  1.00  0.00           C  
ATOM   3662  CD2 LEU B 227      -6.809  37.706  10.370  1.00  0.00           C  
ATOM   3663  H   LEU B 227      -6.989  35.893   6.743  1.00  0.00           H  
ATOM   3664  HA  LEU B 227      -6.140  38.409   7.829  1.00  0.00           H  
ATOM   3665 1HB  LEU B 227      -5.172  35.565   8.263  1.00  0.00           H  
ATOM   3666 2HB  LEU B 227      -4.560  36.944   9.181  1.00  0.00           H  
ATOM   3667  HG  LEU B 227      -7.473  36.082   9.133  1.00  0.00           H  
ATOM   3668 1HD1 LEU B 227      -7.020  35.165  11.365  1.00  0.00           H  
ATOM   3669 2HD1 LEU B 227      -6.059  34.347  10.110  1.00  0.00           H  
ATOM   3670 3HD1 LEU B 227      -5.294  35.552  11.173  1.00  0.00           H  
ATOM   3671 1HD2 LEU B 227      -7.621  37.587  11.088  1.00  0.00           H  
ATOM   3672 2HD2 LEU B 227      -5.902  38.009  10.894  1.00  0.00           H  
ATOM   3673 3HD2 LEU B 227      -7.079  38.470   9.640  1.00  0.00           H  
ATOM   3674  N   LYS B 228      -3.938  36.908   5.859  1.00  0.00           N  
ATOM   3675  CA  LYS B 228      -2.735  37.176   5.097  1.00  0.00           C  
ATOM   3676  C   LYS B 228      -2.968  38.251   4.039  1.00  0.00           C  
ATOM   3677  O   LYS B 228      -2.113  39.110   3.845  1.00  0.00           O  
ATOM   3678  CB  LYS B 228      -2.229  35.890   4.440  1.00  0.00           C  
ATOM   3679  CG  LYS B 228      -1.640  34.877   5.412  1.00  0.00           C  
ATOM   3680  CD  LYS B 228      -1.185  33.618   4.689  1.00  0.00           C  
ATOM   3681  CE  LYS B 228      -0.588  32.608   5.658  1.00  0.00           C  
ATOM   3682  NZ  LYS B 228      -0.166  31.358   4.969  1.00  0.00           N  
ATOM   3683  H   LYS B 228      -4.418  36.029   5.728  1.00  0.00           H  
ATOM   3684  HA  LYS B 228      -1.969  37.547   5.778  1.00  0.00           H  
ATOM   3685 1HB  LYS B 228      -3.048  35.407   3.907  1.00  0.00           H  
ATOM   3686 2HB  LYS B 228      -1.461  36.135   3.706  1.00  0.00           H  
ATOM   3687 1HG  LYS B 228      -0.786  35.319   5.926  1.00  0.00           H  
ATOM   3688 2HG  LYS B 228      -2.390  34.608   6.155  1.00  0.00           H  
ATOM   3689 1HD  LYS B 228      -2.036  33.162   4.181  1.00  0.00           H  
ATOM   3690 2HD  LYS B 228      -0.435  33.878   3.943  1.00  0.00           H  
ATOM   3691 1HE  LYS B 228       0.278  33.046   6.152  1.00  0.00           H  
ATOM   3692 2HE  LYS B 228      -1.325  32.355   6.421  1.00  0.00           H  
ATOM   3693 1HZ  LYS B 228       0.223  30.716   5.645  1.00  0.00           H  
ATOM   3694 2HZ  LYS B 228      -0.966  30.932   4.522  1.00  0.00           H  
ATOM   3695 3HZ  LYS B 228       0.532  31.576   4.272  1.00  0.00           H  
ATOM   3696  N   PHE B 229      -4.122  38.190   3.374  1.00  0.00           N  
ATOM   3697  CA  PHE B 229      -4.503  39.083   2.287  1.00  0.00           C  
ATOM   3698  C   PHE B 229      -4.745  40.520   2.748  1.00  0.00           C  
ATOM   3699  O   PHE B 229      -4.256  41.473   2.138  1.00  0.00           O  
ATOM   3700  CB  PHE B 229      -5.764  38.554   1.599  1.00  0.00           C  
ATOM   3701  CG  PHE B 229      -6.190  39.366   0.409  1.00  0.00           C  
ATOM   3702  CD1 PHE B 229      -5.523  39.251  -0.802  1.00  0.00           C  
ATOM   3703  CD2 PHE B 229      -7.258  40.245   0.497  1.00  0.00           C  
ATOM   3704  CE1 PHE B 229      -5.914  39.997  -1.898  1.00  0.00           C  
ATOM   3705  CE2 PHE B 229      -7.652  40.991  -0.597  1.00  0.00           C  
ATOM   3706  CZ  PHE B 229      -6.979  40.866  -1.795  1.00  0.00           C  
ATOM   3707  H   PHE B 229      -4.762  37.464   3.663  1.00  0.00           H  
ATOM   3708  HA  PHE B 229      -3.692  39.109   1.560  1.00  0.00           H  
ATOM   3709 1HB  PHE B 229      -5.596  37.530   1.270  1.00  0.00           H  
ATOM   3710 2HB  PHE B 229      -6.587  38.538   2.312  1.00  0.00           H  
ATOM   3711  HD1 PHE B 229      -4.681  38.562  -0.883  1.00  0.00           H  
ATOM   3712  HD2 PHE B 229      -7.790  40.344   1.444  1.00  0.00           H  
ATOM   3713  HE1 PHE B 229      -5.381  39.897  -2.843  1.00  0.00           H  
ATOM   3714  HE2 PHE B 229      -8.494  41.678  -0.514  1.00  0.00           H  
ATOM   3715  HZ  PHE B 229      -7.287  41.455  -2.658  1.00  0.00           H  
ATOM   3716  N   GLU B 230      -5.534  40.653   3.813  1.00  0.00           N  
ATOM   3717  CA  GLU B 230      -5.893  41.923   4.402  1.00  0.00           C  
ATOM   3718  C   GLU B 230      -4.717  42.553   5.142  1.00  0.00           C  
ATOM   3719  O   GLU B 230      -4.510  43.759   5.046  1.00  0.00           O  
ATOM   3720  CB  GLU B 230      -7.075  41.744   5.356  1.00  0.00           C  
ATOM   3721  CG  GLU B 230      -7.586  43.038   5.975  1.00  0.00           C  
ATOM   3722  CD  GLU B 230      -8.141  43.994   4.956  1.00  0.00           C  
ATOM   3723  OE1 GLU B 230      -8.498  43.555   3.889  1.00  0.00           O  
ATOM   3724  OE2 GLU B 230      -8.210  45.165   5.246  1.00  0.00           O  
ATOM   3725  H   GLU B 230      -5.894  39.802   4.222  1.00  0.00           H  
ATOM   3726  HA  GLU B 230      -6.183  42.605   3.602  1.00  0.00           H  
ATOM   3727 1HB  GLU B 230      -7.905  41.278   4.824  1.00  0.00           H  
ATOM   3728 2HB  GLU B 230      -6.790  41.075   6.167  1.00  0.00           H  
ATOM   3729 1HG  GLU B 230      -8.366  42.800   6.697  1.00  0.00           H  
ATOM   3730 2HG  GLU B 230      -6.768  43.519   6.510  1.00  0.00           H  
ATOM   3731  N   TYR B 231      -3.950  41.716   5.845  1.00  0.00           N  
ATOM   3732  CA  TYR B 231      -2.854  42.145   6.710  1.00  0.00           C  
ATOM   3733  C   TYR B 231      -1.498  41.549   6.313  1.00  0.00           C  
ATOM   3734  O   TYR B 231      -0.637  42.261   5.773  1.00  0.00           O  
ATOM   3735  CB  TYR B 231      -3.172  41.788   8.163  1.00  0.00           C  
ATOM   3736  CG  TYR B 231      -4.439  42.429   8.685  1.00  0.00           C  
ATOM   3737  CD1 TYR B 231      -5.537  41.640   9.000  1.00  0.00           C  
ATOM   3738  CD2 TYR B 231      -4.504  43.804   8.849  1.00  0.00           C  
ATOM   3739  CE1 TYR B 231      -6.694  42.225   9.476  1.00  0.00           C  
ATOM   3740  CE2 TYR B 231      -5.661  44.389   9.325  1.00  0.00           C  
ATOM   3741  CZ  TYR B 231      -6.753  43.605   9.638  1.00  0.00           C  
ATOM   3742  OH  TYR B 231      -7.905  44.188  10.113  1.00  0.00           O  
ATOM   3743  H   TYR B 231      -4.155  40.730   5.762  1.00  0.00           H  
ATOM   3744  HA  TYR B 231      -2.748  43.226   6.624  1.00  0.00           H  
ATOM   3745 1HB  TYR B 231      -3.273  40.706   8.259  1.00  0.00           H  
ATOM   3746 2HB  TYR B 231      -2.347  42.097   8.803  1.00  0.00           H  
ATOM   3747  HD1 TYR B 231      -5.486  40.559   8.871  1.00  0.00           H  
ATOM   3748  HD2 TYR B 231      -3.643  44.424   8.601  1.00  0.00           H  
ATOM   3749  HE1 TYR B 231      -7.556  41.606   9.723  1.00  0.00           H  
ATOM   3750  HE2 TYR B 231      -5.713  45.471   9.454  1.00  0.00           H  
ATOM   3751  HH  TYR B 231      -7.785  45.139  10.161  1.00  0.00           H  
ATOM   3752  N   GLY B 232      -1.313  40.253   6.572  1.00  0.00           N  
ATOM   3753  CA  GLY B 232      -0.017  39.599   6.350  1.00  0.00           C  
ATOM   3754  C   GLY B 232       0.350  38.524   7.362  1.00  0.00           C  
ATOM   3755  O   GLY B 232      -0.116  37.423   7.263  1.00  0.00           O  
ATOM   3756  OXT GLY B 232       1.107  38.777   8.258  1.00  0.00           O  
ATOM   3757  H   GLY B 232      -2.085  39.708   6.930  1.00  0.00           H  
ATOM   3758 1HA  GLY B 232      -0.006  39.138   5.363  1.00  0.00           H  
ATOM   3759 2HA  GLY B 232       0.775  40.347   6.364  1.00  0.00           H  
TER                                                                             
# All scores below are weighted scores, not raw scores.
#BEGIN_POSE_ENERGIES_TABLE bclxl_new_start_0001.pdb
label fa_atr fa_rep fa_sol fa_intra_rep fa_elec pro_close hbond_sr_bb hbond_lr_bb hbond_bb_sc hbond_sc dslf_fa13 rama omega fa_dun p_aa_pp ref total
weights 0.8 0.44 0.75 0.004 0.7 1 1.17 1.17 1.17 1.1 1 0.2 0.5 0.56 0.32 1 NA
pose -974.152 80.7544 532.234 1.82832 -101.015 0.04379 -141.528 -3.45998 -5.64378 -28.3243 0 -22.2921 17.4074 223.167 -19.3375 -26.1114 -466.429
SER_p:NtermProteinFull_1 -1.95902 0.09667 1.62137 0.00188 -0.22538 0 0 0 -0.15713 0 0 0 0.01759 0.10987 0 0.17658 -0.31756
GLN_2 -2.79385 0.2297 2.09504 0.00664 -0.15032 0 0 0 0 0 0 -0.18474 0.05944 1.97899 -0.14008 -1.17797 -0.07716
MET_3 -2.55325 0.23574 1.57302 0.00336 -0.02781 0 0 0 0 0 0 -0.05154 0.08522 0.91067 -0.05724 0.15868 0.27686
ALA_4 -3.33907 0.31109 2.20448 0.00069 -0.13704 0 0 0 -0.15713 0 0 -0.16354 0.07067 0 -0.1845 0.59294 -0.80138
ALA_5 -3.60389 0.19194 1.93087 0.00076 -0.16534 0 0 0 0 0 0 -0.18939 0.09593 0 -0.1998 0.59294 -1.34598
VAL_6 -4.96038 0.57738 1.95891 0.0152 -0.27266 0 0 0 0 0 0 -0.02717 7e-05 -0.00483 -0.02531 0.74484 -1.99394
LYS_7 -3.46624 0.21098 1.85984 0.00307 -0.24139 0 0 0 0 0 0 -0.21256 0.00129 0.79178 -0.0483 -0.28737 -1.38889
GLN_8 -4.00452 0.4149 2.58429 0.00375 -0.29412 0 0 0 0 0 0 -0.14502 0.01574 1.91921 -0.11251 -1.17797 -0.79624
ALA_9 -3.96024 0.37185 1.76815 0.00071 -0.23768 0 0 0 0 0 0 -0.19076 0.03543 0 -0.18119 0.59294 -1.80078
LEU_10 -4.92533 0.52018 1.62096 0.00555 -0.25152 0 0 0 0 0 0 -0.10776 0.05226 0.4909 -0.11775 0.60233 -2.11018
ARG_11 -4.16365 0.24296 3.33491 0.01277 -1.03892 0 0 0 0 -0.2922 0 -0.044 0.04217 1.70301 -0.06655 -0.14916 -0.41865
GLU_12 -3.58795 0.18375 2.60885 0.00494 -1.0768 0 0 0 0 -0.2922 0 -0.22396 0.00018 2.54038 -0.13531 -1.55374 -1.53188
ALA_13 -3.71661 0.25233 1.57077 0.00078 -0.24337 0 0 0 0 0 0 -0.09676 0.00156 0 -0.13684 0.59294 -1.77521
GLY_14 -2.94416 0.24214 1.90415 4e-05 -0.3252 0 0 0 0 0 0 0.1759 0.00281 0 0.26061 0.14053 -0.54318
ASP_15 -3.19551 0.21036 2.41163 0.0035 -0.25275 0 0 0 0 0 0 -0.11817 0.01542 1.2856 0.04666 -1.28682 -0.88008
GLU_16 -3.65166 0.32543 2.35664 0.00873 -0.49695 0 0 0 0 0 0 -0.22783 0.00063 2.45345 -0.1348 -1.55374 -0.92009
PHE_17 -6.9414 0.4565 2.21653 0.02513 -0.25555 0 0 0 0 0 0 0.0668 0.10724 1.28439 -0.17787 0.43057 -2.78766
GLU_18 -4.81648 0.30241 3.06169 0.00461 -0.47119 0 0 0 0 -0.72601 0 -0.25391 0.04505 2.105 -0.1638 -1.55374 -2.46638
LEU_19 -2.75983 0.26046 1.65724 0.00912 -0.15967 0 0 0 0 0 0 -0.02613 0.00122 0.41049 -0.11388 0.60233 -0.11865
ARG_20 -4.94158 0.43044 3.81614 0.01986 -1.65773 0 0 0 0 -1.18594 0 -0.16905 0.01123 2.67771 -0.07698 -0.14916 -1.22505
TYR_21 -7.96471 0.61432 3.40464 0.02535 -1.06198 0 0 0 0 -0.71772 0 0.02173 0.02169 2.1817 -0.25992 0.1317 -3.6032
ARG_22 -3.41099 0.45573 2.23591 0.01538 -0.21716 0 0 0 0 0 0 -0.0538 0.02107 1.41109 -0.10173 -0.14916 0.20634
ARG_23 -4.15194 0.30184 3.82281 0.01146 -1.57366 0 0 0 0 -0.86228 0 0.05598 0.02991 1.63838 -0.05804 -0.14916 -0.93471
ALA_24 -3.66866 0.38206 1.89457 0.00077 -0.16599 0 0 0 0 0 0 -0.22214 0.02094 0 -0.1857 0.59294 -1.35121
PHE_25 -5.55406 0.41265 2.79449 0.02512 -0.25292 0 0 0 0 0 0 -0.01373 0.00499 1.36663 -0.08193 0.43057 -0.86819
SER_26 -3.31367 0.23961 2.61112 0.00076 -0.64563 0 0 0 0 0 0 -0.01833 0.07412 0.38535 0.14929 0.17658 -0.34078
ASP_27 -3.53745 0.30562 2.68155 0.00327 -0.35009 0 0 0 -0.31143 0 0 -0.04281 0.00903 1.2969 0.04908 -1.28682 -1.18313
LEU_28 -4.65898 0.48115 1.98503 0.00577 -0.13423 0 0 0 0 0 0 -0.1239 0.00377 0.25557 -0.12393 0.60233 -1.70741
THR_29 -3.88582 0.75284 2.33593 0.00415 -0.28137 0 0 0 0 0 0 -0.1757 0.00195 0.14476 0.04118 0.16454 -0.89753
SER_30 -2.85893 0.35218 2.4061 0.00204 -0.61328 0 0 0 -0.31143 0 0 -0.28622 0.00518 0.21104 -0.20075 0.17658 -1.11749
GLN_31 -3.4616 0.64083 2.12082 0.0053 -0.27855 0 0 0 0 0 0 -0.24687 0.00789 1.64587 -0.09471 -1.17797 -0.839
LEU_32 -4.47333 0.43537 1.69613 0.00798 0.19007 0 0 0 0 0 0 0.02662 0.02406 0.77739 -0.04716 0.60233 -0.76054
HIS_33 -2.26316 0.04734 1.49247 0.00389 -0.09694 0 0 0 0 0 0 -0.05562 0.19579 1.06061 -0.52659 0.3575 0.21528
ILE_34 -3.1865 0.13641 0.99924 0.01743 0.17159 0 0 0 0 0 0 -0.02912 0.03884 0.71598 0.02437 0.8318 -0.27997
THR_35 -3.47844 0.61591 2.7145 0.00477 -0.58543 4e-05 0 0 -0.1706 -0.37981 0 -0.18569 0.0053 0.03788 -0.31975 0.16454 -1.57679
PRO_36 -2.14451 0.46096 0.61352 0.001 -0.02168 0.01255 0 0 0 0 0 -0.05715 0.00055 0.13656 -0.27922 -0.21929 -1.49669
GLY_37 -1.26935 0.35168 0.94641 2e-05 0.09232 0 0 0 0 0 0 -0.03378 0.07517 0 0.26712 0.14053 0.57011
THR_38 -3.72414 0.20945 3.19929 0.00395 -0.74087 0 0 0 -0.1706 -0.37981 0 -0.07633 0.02422 0.00983 -0.28153 0.16454 -1.762
ALA_39 -3.67907 0.27216 1.51195 0.00068 -0.23807 0 0 0 0 0 0 -0.18037 0.04949 0 -0.16046 0.59294 -1.83075
TYR_40 -4.95113 0.41639 2.22142 0.02508 -0.11963 0 0 0 0 0 0 -0.09031 0.00038 1.67228 0.04871 0.1317 -0.64511
GLN_41 -3.69125 0.31473 2.38272 0.00371 -0.03245 0 0 0 0 0 0 -0.01296 0.023 1.97268 -0.06225 -1.17797 -0.28004
SER_42 -3.49233 0.25579 2.46582 0.00081 -0.34848 0 0 0 0 0 0 -0.0476 0.03711 0.38347 0.12497 0.17658 -0.44385
PHE_43 -6.77795 0.52762 2.25878 0.02699 -0.29197 0 0 0 0 0 0 0.0111 0.1361 1.27482 -0.12955 0.43057 -2.5335
GLU_44 -4.98218 0.33151 3.38315 0.00482 -0.56115 0 0 0 0 0 0 -0.22966 0.09428 2.52173 -0.14013 -1.55374 -1.13137
GLN_45 -4.66967 0.28469 3.37794 0.00379 -0.69209 0 0 0 0 -0.59469 0 -0.11798 0.0037 2.03047 -0.08441 -1.17797 -1.63623
VAL_46 -4.92356 0.34413 1.81539 0.01232 -0.27219 0 0 0 0 0 0 -0.01317 0.06543 0.00171 -0.10764 0.74484 -2.33272
VAL_47 -5.25683 0.51812 1.84503 0.01375 -0.28791 0 0 0 0 0 0 -0.02883 0.02807 0.02112 -0.05045 0.74484 -2.45307
ASN_48 -3.62386 0.27099 2.69428 0.00357 -0.35175 0 0 0 0 0 0 0.02099 0.10672 1.06457 0.13237 -0.94198 -0.62411
GLU_49 -4.28336 0.60411 2.97606 0.00604 -1.4488 0 0 0 0 -0.8915 0 -0.22655 0.00244 2.46002 -0.17233 -1.55374 -2.52761
LEU_50 -5.45682 0.5312 1.80781 0.00951 -0.11966 0 0 0 0 0 0 -0.01388 0.06707 0.48858 -0.07319 0.60233 -2.15707
PHE_51 -7.40316 0.74392 2.02795 0.02378 -0.09551 0 0 0 0 0 0 -0.12985 0.06398 1.32431 -0.14028 0.43057 -3.15429
ARG_52 -2.84344 0.33804 2.48162 0.01722 -1.42916 0 0 0 0 -0.8915 0 0.00636 0.09793 2.43501 -0.11031 -0.14916 -0.04737
ASP_53 -2.15119 0.13619 2.42 0.01118 -1.74119 0 0 0 0 -0.81737 0 -0.05738 0.02849 1.52539 -0.25986 -1.28682 -2.19256
GLY_54 -2.14674 0.11517 1.71453 8e-05 -0.07977 0 0 0 -0.04721 0 0 0.28699 0.01518 0 -0.79516 0.14053 -0.79641
VAL_55 -3.50983 0.24158 0.79235 0.00989 -0.10195 0 0 0 0 0 0 -0.20396 0.23605 0.07162 -0.38323 0.74484 -2.10265
ASN_56 -5.45619 0.3012 3.64322 0.00969 -0.80272 0 0 0 -0.34378 -0.34798 0 -0.00683 0.15718 1.42354 -0.21107 -0.94198 -2.57572
TRP_57 -9.6056 1.01781 2.68582 0.02208 -0.07525 0 0 0 0 0 0 -0.19158 0.00489 1.50764 0.04033 0.92933 -3.66453
GLY_58 -3.35666 0.28393 2.08516 4e-05 -0.22647 0 0 0 0 0 0 0.11864 0.05574 0 0.27168 0.14053 -0.62741
ARG_59 -8.82051 0.47993 6.56934 0.0076 -2.54471 0 0 0 -0.391 -1.84193 0 -0.22975 0.18813 1.46494 -0.10525 -0.14916 -5.37237
ILE_60 -5.93435 0.74205 1.7913 0.02057 -0.15785 0 0 0 0 0 0 -0.05269 0.28278 0.11523 -0.05152 0.8318 -2.41267
VAL_61 -4.60983 0.32353 1.74983 0.01228 -0.37788 0 0 0 0 0 0 0.03219 0.02598 0.03069 -0.01913 0.74484 -2.0875
ALA_62 -3.9591 0.4087 1.69631 0.0008 -0.31294 0 0 0 0 0 0 -0.20673 0.22821 0 -0.1985 0.59294 -1.75032
PHE_63 -7.13743 0.61479 1.83833 0.0247 -0.36576 0 0 0 0 0 0 0.02612 0.02072 1.58202 -0.11151 0.43057 -3.07746
PHE_64 -4.9541 0.442 1.52212 0.02258 -0.19766 0 0 0 0 0 0 -0.11388 0.16819 1.84868 0.12966 0.43057 -0.70184
SER_65 -3.66677 0.28017 2.67464 0.00176 -0.75677 0 0 0 0 -0.72601 0 0.02056 0.00052 0.5013 0.19266 0.17658 -1.30136
PHE_66 -5.69325 0.66752 1.72686 0.02578 -0.33598 0 0 0 0 0 0 -0.0112 0.03647 1.45024 -0.08217 0.43057 -1.78517
GLY_67 -3.31835 0.33771 1.8099 3e-05 -0.19069 0 0 0 0 0 0 0.1358 0.06548 0 0.24709 0.14053 -0.77249
GLY_68 -2.81493 0.35226 1.80383 3e-05 -0.30262 0 0 0 0 0 0 0.12493 1e-05 0 0.25678 0.14053 -0.43918
ALA_69 -3.68724 0.35528 1.76078 0.00074 -0.29815 0 0 0 0 0 0 -0.18185 0.0464 0 -0.19476 0.59294 -1.60586
LEU_70 -5.55767 0.60006 1.76938 0.00729 -0.46791 0 0 0 0 0 0 -0.11348 0.02628 0.22022 -0.12293 0.60233 -3.03644
CYS_71 -4.34539 0.32399 2.47826 0.00094 -0.1623 0 0 0 0 0 0 -0.06086 0.0443 0.13743 0.17003 0.35499 -1.0586
VAL_72 -3.5181 0.23697 2.30123 0.01645 -0.18426 0 0 0 0 0 0 0.00744 0.00247 -0.00278 -0.03026 0.74484 -0.42601
GLU_73 -4.78269 0.29793 3.21549 0.00888 -0.29755 0 0 0 0 0 0 -0.22397 0.06744 2.56341 -0.10932 -1.55374 -0.81413
SER_74 -4.82246 0.30374 3.13062 0.00082 -0.59704 0 0 0 0 0 0 -0.01434 0.00927 0.39222 0.12174 0.17658 -1.29885
VAL_75 -3.45347 0.37906 1.97199 0.01508 -0.19919 0 0 0 0 0 0 -0.03574 0.00106 0.00103 -0.02848 0.74484 -0.60382
ASP_76 -2.85533 0.2928 2.10516 0.00359 0.05881 0 0 0 0 0 0 -0.08871 0.01833 1.27662 0.03199 -1.28682 -0.44356
LYS_77 -3.16479 0.45307 1.88367 0.00658 -0.23893 0 0 0 0 0 0 -0.06145 0.0119 1.00819 -0.02196 -0.28737 -0.41108
GLU_78 -1.70997 0.34494 1.07331 0.00646 -0.0279 0 0 0 0 0 0 0.01109 0.00233 1.9348 0.10923 -1.55374 0.19055
MET_79 -4.5495 0.56182 2.10759 0.00374 -0.29361 0 0 0 0 0 0 0.25955 0.31344 1.30087 0.19908 0.15868 0.06165
GLN_80 -2.42474 0.49927 1.28862 0.0038 0.04252 0 0 0 0 0 0 -0.1413 0.00033 2.01089 -0.03962 -1.17797 0.06179
VAL_81 -2.08345 0.3796 1.2038 0.01314 0.02926 0 0 0 0 0 0 -0.05396 0.01498 0.42996 0.14575 0.74484 0.82393
LEU_82 -5.30357 0.89091 1.96207 0.00744 -0.33438 0 0 0 0 0 0 -0.1856 0.15553 0.06867 -0.07005 0.60233 -2.20666
VAL_83 -3.81564 0.34075 1.87514 0.01443 -0.06356 0 0 0 0 0 0 0.05219 0.0327 -0.00059 -0.04487 0.74484 -0.86459
SER_84 -2.1076 0.1008 1.39343 0.00173 -0.18373 0 0 0 0 0 0 -0.2564 0.06263 0.20761 -0.02772 0.17658 -0.63268
ARG_85 -4.81973 0.33797 2.62878 0.0075 -0.19639 0 0 0 0 0 0 -0.17399 0.088 1.20389 -0.08303 -0.14916 -1.15615
ILE_86 -6.42559 0.70191 2.62471 0.02008 -0.34311 0 0 0 0 0 0 -0.01589 0.0815 0.16746 -0.07109 0.8318 -2.42823
ALA_87 -3.00384 0.1694 1.65039 0.00073 -0.26175 0 0 0 0 0 0 -0.14143 0.07626 0 -0.17932 0.59294 -1.0966
ALA_88 -3.1779 0.23237 1.90593 0.00065 -0.43592 0 0 0 0 0 0 -0.17904 0.01456 0 -0.16834 0.59294 -1.21476
TRP_89 -8.69572 0.66608 2.94456 0.02357 -0.21172 0 0 0 0 0 0 -0.18259 0.0464 2.28403 0.01504 0.92933 -2.18102
MET_90 -5.49536 0.58619 2.42056 0.00326 -0.34591 0 0 0 0 0 0 -0.07946 0.03886 0.94034 -0.06485 0.15868 -1.8377
ALA_91 -3.11424 0.14102 1.95716 0.00069 -0.18722 0 0 0 0 0 0 -0.19737 0.00068 0 -0.19201 0.59294 -0.99835
THR_92 -3.42298 0.25243 2.67174 0.0092 -0.40541 0 0 0 0 0 0 0.06187 0.00073 0.01655 0.08338 0.16454 -0.56796
TYR_93 -7.40155 0.63505 2.8114 0.0264 -0.58335 0 0 0 0 0 0 -0.10683 0.02226 1.84683 0.07066 0.1317 -2.54743
LEU_94 -5.00575 0.49386 2.20378 0.00842 -0.41093 0 0 0 0 0 0 0.16123 0.05694 0.2314 -0.08876 0.60233 -1.74749
ASN_95 -3.06597 0.13024 2.14273 0.00375 -0.29343 0 0 0 0 0 0 0.01422 0.2729 1.05705 0.13891 -0.94198 -0.54159
ASP_96 -3.02391 0.0973 2.04291 0.00301 -0.10048 0 0 0 0 0 0 -0.09658 0.2309 1.64883 -0.15236 -1.28682 -0.63721
HIS_97 -3.85986 0.21017 1.57007 0.00268 -0.14509 0 0 0 0 0 0 0.14666 0.02911 1.06673 -0.0861 0.3575 -0.70813
LEU_98 -5.84625 0.49687 1.28812 0.00771 -0.07092 0 0 0 0 0 0 0.14898 0.00698 0.11027 -0.2101 0.60233 -3.466
GLU_99 -4.62825 0.66352 3.32637 0.01053 -0.6929 0.00257 0 0 0 -0.31606 0 -0.07137 0.05337 2.60481 -0.07902 -1.55374 -0.68018
PRO_100 -3.12875 0.48944 1.4963 0.00099 -0.14462 0.01684 0 0 0 0 0 0.07135 0.06948 0.07283 -0.08966 -0.21929 -1.3651
TRP_101 -8.6036 0.77183 3.63449 0.02865 -0.33644 0 0 0 0 0 0 -0.13529 0.00376 1.23771 -0.01603 0.92933 -2.4856
ILE_102 -6.57702 0.83696 2.67337 0.02131 -0.27183 0 0 0 0 0 0 0.03464 0.05854 0.19929 -0.05187 0.8318 -2.24481
GLN_103 -3.2594 0.26568 2.13008 0.00386 -0.5243 0 0 0 0 -0.31606 0 -0.17812 0.00521 2.07601 -0.14331 -1.17797 -1.11832
GLU_104 -2.3649 0.16017 1.65374 0.00457 -0.07237 0 0 0 0 0 0 -0.26399 0.04523 2.08118 -0.10834 -1.55374 -0.41845
ASN_105 -3.78265 0.27704 2.74576 0.00451 -0.39585 0 0 0 0 0 0 -0.11062 0.44226 2.05933 -0.44941 -0.94198 -0.15161
GLY_106 -1.37237 0.15621 1.13219 1e-05 -0.04 0 0 0 0 0 0 -0.37485 0.04499 0 -0.80284 0.14053 -1.11614
GLY_107 -2.54833 0.51351 1.6272 7e-05 -0.14529 0 0 0 0 0 0 -0.01909 0.02188 0 -0.80055 0.14053 -1.21008
TRP_108 -6.40161 0.79563 1.47749 0.02123 -0.21097 0 0 0 0 0 0 -0.17016 0.14904 1.4472 -0.08092 0.92933 -2.04373
ASP_109 -3.06344 0.43919 2.34933 0.00327 -0.10282 0 0 0 0 0 0 -0.10824 0.06459 1.2913 0.03327 -1.28682 -0.38037
THR_110 -4.2033 0.38947 3.04165 0.0091 -0.17398 0 0 0 0 0 0 -0.06498 0.18689 0.08809 0.09308 0.16454 -0.46944
PHE_111 -8.77653 1.1716 2.08907 0.02497 -0.29403 0 0 0 0 0 0 -0.01292 0.00026 1.3653 -0.00071 0.43057 -4.00242
VAL_112 -4.28711 0.56053 2.13202 0.01344 -0.10039 0 0 0 0 0 0 -0.02236 0.00011 0.00717 -0.02297 0.74484 -0.97472
GLU_113 -3.01374 0.20774 2.08808 0.00448 0.22511 0 0 0 0 0 0 -0.23553 0 2.19746 -0.10383 -1.55374 -0.18397
LEU_114 -4.20046 0.24726 2.16447 0.00661 -0.18551 0 0 0 -0.52623 0 0 0.03345 0.24457 0.13865 -0.06642 0.60233 -1.5413
TYR_115 -6.8909 0.55184 2.59761 0.02505 -0.32163 0 0 0 0 -0.59366 0 -0.0849 0.00161 2.32252 -0.21509 0.1317 -2.47583
GLY_p:CtermProteinFull_116 -1.21359 0.14845 1.14079 9e-05 0.04988 0 0 0 0 0 0 0 0 0 0 0.14053 0.26615
ASP_p:NtermProteinFull_117 -3.49223 0.34683 3.13803 0.03357 -0.56607 0.00193 0 0 -0.18945 0 0 0 0.00127 1.92659 0 -1.28682 -0.08637
PRO_118 -3.35029 0.54367 1.10338 0.00091 -0.04346 0.00987 0 0 0 0 0 0.05228 0.00511 0.0774 -0.40062 -0.21929 -2.22104
LYS_119 -3.39266 0.23712 2.84059 0.00705 -1.07204 0 0 0 0 -0.20427 0 -0.1858 0.01195 1.62323 -0.04637 -0.28737 -0.46859
LYS_120 -3.37286 0.17837 2.64745 0.00308 -0.40898 0 0 0 -0.18945 0 0 -0.26279 0.09116 0.72541 -0.03243 -0.28737 -0.90841
VAL_121 -4.74934 0.20249 1.88748 0.01478 -0.17547 0 0 0 0 0 0 0.01594 0.01309 0.00032 -0.07655 0.74484 -2.12242
LEU_122 -4.67734 0.22947 1.99514 0.00859 -0.42805 0 0 0 0 0 0 -0.04451 0.00538 0.37407 -0.11401 0.60233 -2.04895
ASP_123 -4.24508 0.25424 3.46322 0.00354 -0.94249 0 0 0 0 -0.20427 0 -0.16199 0.2267 1.29734 0.01226 -1.28682 -1.58336
LYS_124 -3.77623 0.31519 2.80063 0.00591 -1.09329 0 0 0 0 -0.41745 0 -0.05819 0.01174 0.80099 -0.03181 -0.28737 -1.72989
ALA_125 -3.58878 0.27399 1.5272 0.00073 -0.25982 0 0 0 0 0 0 -0.22747 0.00131 0 -0.18752 0.59294 -1.86741
LYS_126 -4.68966 0.56107 3.20105 0.00577 -1.3085 0 0 0 0 -0.18269 0 -0.07768 6e-05 1.45347 -0.02315 -0.28737 -1.34763
ASP_127 -3.52014 0.13607 2.62664 0.00336 -0.15817 0 0 0 0 0 0 -0.05053 0.00179 1.3107 0.05812 -1.28682 -0.87899
ARG_128 -4.87198 0.26179 3.46094 0.00916 -0.9448 0 0 0 0 -0.60336 0 -0.17488 0.00171 1.67175 -0.07909 -0.14916 -1.41793
ALA_129 -3.60141 0.29546 1.53662 0.00062 -0.31432 0 0 0 0 0 0 -0.15796 0.02838 0 -0.16348 0.59294 -1.78315
GLU_130 -4.86078 0.32636 3.92551 0.00462 -1.47199 0 0 0 0 -0.18269 0 -0.24762 0.11163 2.1208 -0.12002 -1.55374 -1.94794
ASN_131 -4.21613 0.21561 2.89884 0.00346 -0.44206 0 0 0 0 0 0 -0.00774 0.03971 1.04864 0.10828 -0.94198 -1.29337
ARG_132 -5.36507 0.24187 3.7501 0.01247 -0.96707 0 0 0 0 -0.58765 0 -0.22052 0.67061 2.25455 -0.10623 -0.14916 -0.4661
VAL_133 -4.37237 0.34157 1.78796 0.0154 -0.24084 0 0 0 0 0 0 0.01636 0.29425 0.01341 -0.0432 0.74484 -1.44262
ARG_134 -4.34276 0.15079 3.02456 0.01092 -0.8574 0 0 0 0 0 0 -0.19084 0.1101 1.77414 -0.08325 -0.14916 -0.55289
GLU_135 -4.28984 0.28792 3.17917 0.00471 -1.05363 0 0 0 0 -0.58765 0 -0.2262 0.14565 2.21749 -0.10862 -1.55374 -1.98474
LEU_136 -5.3645 0.62972 1.65844 0.00847 -0.20817 0 0 0 0 0 0 -0.04476 0.00126 0.36996 -0.11294 0.60233 -2.46018
LYS_137 -3.42572 0.36708 1.64164 0.00546 -0.18428 0 0 0 0 0 0 -0.0204 0.00027 0.73421 -0.06125 -0.28737 -1.23035
LYS_138 -3.18913 0.15445 1.7779 0.00328 -0.22865 0 0 0 0 0 0 -0.17764 0.00573 0.83349 -0.04403 -0.28737 -1.15198
LYS_139 -3.75479 0.14708 2.57288 0.0031 -1.05961 0 0 0 0 -0.36025 0 -0.21836 0.06794 0.77877 -0.03996 -0.28737 -2.15058
LEU_140 -5.61836 0.3485 1.65043 0.00713 -0.31415 0 0 0 0 0 0 -0.12505 0.08305 0.19634 -0.12321 0.60233 -3.293
GLU_141 -3.96668 0.22275 2.98811 0.00819 -1.25307 0 0 0 0 0 0 -0.20387 0.18787 2.55184 -0.10831 -1.55374 -1.12691
LYS_142 -3.49796 0.18254 1.88299 0.00308 -0.21401 0 0 0 0 0 0 -0.20534 0.14555 0.79859 -0.05021 -0.28737 -1.24213
LEU_143 -5.41252 0.49144 1.86246 0.00661 -0.19598 0 0 0 0 0 0 -0.12005 0.37825 0.26653 -0.12336 0.60233 -2.24429
TYR_144 -6.52623 0.65162 3.29987 0.02557 -0.53907 0 0 0 0 -0.28917 0 -0.0642 0.05846 1.57196 0.01205 0.1317 -1.66744
LYS_145 -3.78476 0.26015 2.1239 0.00307 -0.14455 0 0 0 0 0 0 -0.18554 0.2742 0.79313 -0.0518 -0.28737 -0.99958
GLU_146 -4.22984 0.44131 2.76534 0.00856 -1.19501 0 0 0 0 -0.216 0 -0.2026 0.05561 2.5731 -0.11709 -1.55374 -1.67035
ALA_147 -3.06953 0.2273 1.16728 0.00072 -0.05828 0 0 0 0 0 0 -0.26574 0.10831 0 -0.14094 0.59294 -1.43793
ARG_148 -2.9725 0.21242 1.77363 0.01556 -0.29765 0 0 0 0 -0.28917 0 -0.14448 0.0189 1.91766 0.01097 -0.14916 0.09617
LYS_149 -3.00785 0.20988 2.44233 0.00301 -0.95576 0 0 0 0 -0.216 0 -0.16237 0.03133 0.75213 -0.02744 -0.28737 -1.21811
LEU_150 -1.0813 0.1069 0.84427 0.00716 -0.05131 0 0 0 0 0 0 -0.26904 0.00155 0.07028 0.00603 0.60233 0.23686
ASP_151 -1.25122 0.08301 1.05292 0.00473 -0.07237 0 0 0 0 0 0 -0.12483 0.04732 1.65832 -0.27584 -1.28682 -0.16477
LEU_152 -3.20225 0.20677 1.24769 0.00686 0.03972 0 0 0 0 0 0 -0.15875 0.00161 0.26859 -0.07237 0.60233 -1.05982
THR_153 -3.39689 0.14621 2.71506 0.00526 -0.55428 0 0 0 -0.44447 0 0 -0.20859 0.00288 0.0784 -0.3633 0.16454 -1.85518
GLN_154 -2.88123 0.12562 2.19333 0.00811 -0.35509 0 0 0 0 -0.19767 0 -0.15679 0.0444 1.9716 -0.13348 -1.17797 -0.55918
GLU_155 -3.66486 0.19874 2.86362 0.0116 -0.82075 0 0 0 0 -0.18413 0 -0.23308 0.24423 2.5343 -0.14975 -1.55374 -0.75381
GLN_156 -4.65672 0.26702 2.89903 0.00382 -0.36151 0 0 0 -0.44447 0 0 -0.11908 0.2552 1.94063 -0.09514 -1.17797 -1.48918
ARG_157 -5.09942 0.30392 2.76515 0.00968 -0.42679 0 0 0 0 0 0 -0.20266 0.13191 1.68752 -0.08622 -0.14916 -1.06606
ASN_158 -4.89823 0.19552 3.51406 0.00343 -0.64379 0 0 0 0 -0.19767 0 0.0469 0.14709 1.14429 0.16554 -0.94198 -1.46484
LYS_159 -4.31522 0.27816 2.794 0.00323 -0.31623 0 0 0 0 0 0 -0.22974 0.2358 0.78018 -0.0433 -0.28737 -1.1005
ILE_160 -5.72573 0.45532 1.85686 0.02116 -0.17762 0 0 0 0 0 0 -0.02436 0.03612 0.07876 -0.0765 0.8318 -2.72417
ILE_161 -4.37149 0.22989 2.17953 0.0218 -0.39706 0 0 0 0 0 0 0.00352 0.02715 0.0727 -0.10382 0.8318 -1.50599
ASN_162 -4.943 0.19013 3.24067 0.0036 -0.64082 0 0 0 0 -0.41056 0 -0.03609 0.10376 1.05873 0.08939 -0.94198 -2.28616
ALA_163 -3.73183 0.29455 1.75977 0.00081 -0.30548 0 0 0 0 0 0 -0.20906 0.15061 0 -0.14627 0.59294 -1.59395
ALA_164 -3.91616 0.40585 1.71721 0.00074 -0.20394 0 0 0 0 0 0 -0.15035 0.22441 0 -0.17481 0.59294 -1.5041
MET_165 -5.30997 0.50308 2.26076 0.00355 -0.2629 0 0 0 0 0 0 0.02036 0.00153 0.94812 -0.06609 0.15868 -1.74288
ALA_166 -4.34068 0.32836 1.94286 0.00068 -0.23012 0 0 0 0 0 0 -0.15959 0.00254 0 -0.17691 0.59294 -2.03992
ALA_167 -3.46292 0.26808 1.57191 0.00072 -0.20496 0 0 0 0 0 0 -0.07285 0.08441 0 -0.12493 0.59294 -1.34759
MET_168 -4.72004 0.38973 1.96621 0.00342 -0.17487 0 0 0 0 0 0 -0.08926 0.0165 0.92456 -0.06585 0.15868 -1.59092
ILE_169 -4.83294 0.73686 1.6201 0.02099 -0.3577 0 0 0 0 0 0 -0.00071 0.02132 0.10679 -0.04736 0.8318 -1.90085
ALA_170 -3.90882 0.325 2.43515 0.00077 -0.28887 0 0 0 0 0 0 -0.13997 0.01417 0 -0.16818 0.59294 -1.13781
ALA_171 -3.54346 0.17237 1.63668 0.00078 -0.18425 0 0 0 0 0 0 -0.11483 0.009 0 -0.1561 0.59294 -1.58687
PHE_172 -6.91828 0.71673 2.0737 0.02388 -0.26548 0 0 0 0 0 0 -0.1096 0.18714 1.89447 0.10243 0.43057 -1.86446
GLY_173 -3.34112 0.12588 2.01314 5e-05 -0.42706 0 0 0 0 0 0 0.17174 0.0232 0 0.25376 0.14053 -1.03988
ASP_174 -5.56663 0.28211 4.78192 0.00342 -1.90433 0 0 0 0 -1.73278 0 -0.11571 0.15923 1.60087 0.04066 -1.28682 -3.73805
ILE_175 -5.07038 0.43247 2.18795 0.01879 -0.2929 0 0 0 0 0 0 -0.04018 0.08407 0.14801 -0.10432 0.8318 -1.80468
PHE_176 -6.01726 0.46743 2.48121 0.02456 -0.38976 0 0 0 0 0 0 -0.01612 0.15186 1.65559 -0.02649 0.43057 -1.23841
HIS_177 -6.84694 0.45275 4.26898 0.00435 -0.91291 0 0 0 0 -0.59366 0 -0.02199 0.0062 1.18741 0.0427 0.3575 -2.05563
ALA_178 -4.02789 0.14583 2.4421 0.00069 -0.17251 0 0 0 0 0 0 -0.16568 0.00137 0 -0.18318 0.59294 -1.36633
ILE_179 -5.12884 0.37538 2.18706 0.02158 -0.34103 0 0 0 0 0 0 -0.06264 0.08717 0.93734 -0.01721 0.8318 -1.1094
GLN_180 -5.04484 0.31193 2.9882 0.00737 -0.53217 0 0 0 -0.52623 0 0 -0.09422 0.23038 2.48792 -0.07576 -1.17797 -1.42538
GLU_181 -5.13736 0.32717 3.81016 0.00395 -1.4445 0 0 0 0 -0.60336 0 -0.20211 0.12018 2.33235 -0.10552 -1.55374 -2.45279
ALA_182 -4.13305 0.25747 1.87645 0.00066 -0.27162 0 0 0 0 0 0 -0.19645 0.18681 0 -0.19888 0.59294 -1.88568
LYS_183 -5.09799 0.30969 3.33188 0.00314 -1.09519 0 0 0 0 -0.48971 0 -0.2541 0.33507 0.7434 -0.03666 -0.28737 -2.53783
GLU_184 -5.37431 0.3575 3.84116 0.00474 -0.89632 0 0 0 0 -0.37072 0 -0.26205 0.23965 2.45227 -0.15183 -1.55374 -1.71365
GLU_185 -4.91636 0.29623 3.40082 0.00449 -1.0942 0 0 0 0 -0.41745 0 -0.25803 0.14536 2.09326 -0.1556 -1.55374 -2.45524
ALA_186 -3.92663 0.55208 1.75155 0.00057 -0.16438 0 0 0 0 0 0 -0.15385 0.06091 0 -0.17848 0.59294 -1.46528
LYS_187 -4.6262 0.43282 3.21981 0.00296 -1.44917 0 0 0 0 -0.37072 0 -0.16985 0.03224 0.87636 -0.04559 -0.28737 -2.3847
LYS_188 -3.70282 0.26911 1.97523 0.00312 -0.17121 0 0 0 0 0 0 -0.19279 0.17922 0.81894 -0.05085 -0.28737 -1.15943
LEU_189 -5.58032 0.40863 2.03623 0.00648 -0.28413 0 0 0 0 0 0 -0.09551 0.01147 0.26337 -0.12171 0.60233 -2.75316
LYS_190 -4.10948 0.28158 2.03081 0.00817 -0.21934 0 0 0 0 0 0 -0.11995 0.00329 2.20428 -0.03671 -0.28737 -0.24474
LYS_191 -2.47786 0.30734 1.33803 0.00317 -0.05449 0 0 0 0 0 0 -0.2246 0.01098 0.76602 -0.047 -0.28737 -0.66577
ALA_192 -2.09426 0.18612 0.98213 0.00099 -0.04829 0 0 0 0 0 0 -0.19038 0.01543 0 -0.04063 0.59294 -0.59595
GLY_193 -1.44051 0.21182 0.9131 3e-05 -0.04461 0 0 0 0 0 0 -0.3309 0.12679 0 -0.63108 0.14053 -1.05483
LEU_194 -2.35433 0.17781 0.89993 0.00714 0.12611 0 0 0 0 0 0 -0.02602 0.01849 0.04931 -0.10661 0.60233 -0.60583
VAL_195 -3.62899 0.31875 1.31578 0.01434 0.03356 0 0 0 0 0 0 -0.14349 0.3621 0.15222 -0.20467 0.74484 -1.03554
ASN_196 -4.17092 0.14427 3.00007 0.02025 -0.6297 0 0 0 -0.63158 0 0 0.07608 0.04939 1.28721 -0.11469 -0.94198 -1.9116
SER_197 -2.42524 0.12792 1.71675 0.00095 0.19029 0 0 0 0 0 0 -0.0876 0.00344 0.36493 0.12269 0.17658 0.1907
GLN_198 -2.67067 0.16303 1.83084 0.00639 -0.16029 0 0 0 0 0 0 -0.15977 0.01234 2.00127 -0.1253 -1.17797 -0.28013
GLN_199 -4.82943 0.32279 3.155 0.00322 -0.62128 0 0 0 -0.63158 0 0 -0.17609 0.13798 2.06405 -0.14138 -1.17797 -1.89469
LEU_200 -4.25754 0.28894 2.04693 0.00919 -0.34404 0 0 0 0 0 0 -0.024 0.01228 0.32106 -0.10518 0.60233 -1.45003
ASP_201 -3.25631 0.1542 2.27892 0.00338 -0.20512 0 0 0 0 0 0 -0.16118 0.02414 1.29321 0.01346 -1.28682 -1.14213
GLU_202 -4.10437 0.31 2.93319 0.00684 -0.98759 0 0 0 0 -0.48814 0 -0.08215 0.05546 2.08718 -0.11198 -1.55374 -1.93531
LEU_203 -5.27175 0.5284 1.61551 0.00798 -0.3025 0 0 0 0 0 0 -0.05485 0.07868 0.45998 -0.11501 0.60233 -2.45123
LYS_204 -3.90162 0.2254 2.55603 0.00552 -0.08096 0 0 0 0 0 0 0.03853 0.1866 0.70707 -0.08744 -0.28737 -0.63824
ARG_205 -4.22562 0.33467 2.97519 0.01188 -1.06179 0 0 0 0 -0.14793 0 -0.04261 0.00176 1.74121 -0.10778 -0.14916 -0.67019
ARG_206 -4.80792 0.28589 2.80766 0.00956 -1.02913 0 0 0 0 -0.48814 0 -0.21928 0.05561 1.65521 -0.06667 -0.14916 -1.94636
LEU_207 -6.06624 0.4415 1.88511 0.00458 -0.37169 0 0 0 0 0 0 -0.13942 0.0193 0.1687 -0.12842 0.60233 -3.58426
ASP_208 -5.0616 0.25234 4.45597 0.00206 -1.96126 0 0 0 0 -1.07488 0 -0.15113 0.03353 2.08893 -0.04054 -1.28682 -2.7434
GLU_209 -3.98117 0.21512 2.85702 0.00438 -0.83728 0 0 0 0 -0.14793 0 -0.23516 0.23591 2.11331 -0.15081 -1.55374 -1.48036
LEU_210 -4.93269 0.59427 2.01004 0.0088 -0.2389 0 0 0 0 0 0 -0.02673 0.00457 0.42062 -0.10784 0.60233 -1.66554
ASP_211 -5.44073 0.53235 4.44895 0.00417 -1.54104 0 0 0 0 -1.31848 0 -0.05025 0.0015 2.48464 0.04338 -1.28682 -2.12233
GLU_212 -4.52779 0.32156 3.48058 0.00974 -1.3883 0 0 0 0 -0.67116 0 -0.22074 0.10883 2.59996 -0.11738 -1.55374 -1.95844
GLU_213 -4.03371 0.27133 2.8194 0.00742 -0.99804 0 0 0 0 -0.48481 0 -0.0572 4e-05 2.085 -0.11279 -1.55374 -2.0571
ALA_214 -3.67153 0.21804 1.55902 0.0006 -0.32105 0 0 0 0 0 0 -0.20815 0.07024 0 -0.19157 0.59294 -1.95144
ALA_215 -4.05754 0.36136 2.21936 0.00076 -0.29691 0 0 0 0 0 0 -0.1462 0.0598 0 -0.16774 0.59294 -1.43416
GLN_216 -4.30642 0.17702 3.08681 0.00384 -0.51215 0 0 0 0 -0.37255 0 -0.16349 0.21602 2.03447 -0.1377 -1.17797 -1.15212
ARG_217 -4.43625 0.22613 2.52658 0.00981 -0.87911 0 0 0 0 -0.48481 0 -0.14634 0.23557 1.83517 -0.07906 -0.14916 -1.34148
ALA_218 -3.77599 0.2347 1.54993 0.00072 -0.23792 0 0 0 0 0 0 -0.17794 0.10614 0 -0.17262 0.59294 -1.88003
GLU_219 -5.30716 0.31532 3.93244 0.00475 -1.31365 0 0 0 0 -0.56366 0 -0.23565 0.12346 2.15153 -0.1164 -1.55374 -2.56278
LYS_220 -3.75927 0.37691 2.6697 0.00577 -1.24532 0 0 0 0 -3e-05 0 -0.18657 0.04042 1.63078 -0.04775 -0.28737 -0.80274
LEU_221 -5.30321 0.40985 2.14586 0.00585 -0.2548 0 0 0 0 0 0 -0.10903 0.16104 0.24551 -0.12262 0.60233 -2.21921
GLY_222 -3.0538 0.14848 1.84773 3e-05 -0.25432 0 0 0 0 0 0 0.15256 0.1467 0 0.23528 0.14053 -0.6368
LYS_223 -3.46744 0.17056 2.05243 0.00308 -0.24115 0 0 0 0 0 0 -0.21091 0.10366 0.79682 -0.04693 -0.28737 -1.12727
GLU_224 -4.13722 0.35229 3.06371 0.00442 -1.24893 0 0 0 0 -3e-05 0 -0.23116 0.15942 2.11223 -0.11277 -1.55374 -1.59176
PHE_225 -6.71557 0.61152 2.12666 0.02748 -0.47324 0 0 0 0 0 0 0.00337 0.00109 1.30664 -0.12466 0.43057 -2.80613
ASN_226 -3.96626 0.2333 2.45297 0.00357 -0.30163 0 0 0 0 0 0 0.05675 0.12466 1.07543 0.16152 -0.94198 -1.10167
LEU_227 -3.63687 0.22996 2.05544 0.00647 -0.29203 0 0 0 0 0 0 -0.11337 0.02754 0.2629 -0.11781 0.60233 -0.97544
LYS_228 -4.82588 0.3991 3.01606 0.00313 -0.91449 0 0 0 0 0 0 -0.18866 0.04667 0.78358 -0.0329 -0.28737 -2.00076
PHE_229 -4.71399 0.32583 1.63818 0.0255 -0.07967 0 0 0 0 0 0 0.03117 0.00074 1.38496 -0.04556 0.43057 -1.00226
GLU_230 -2.81705 0.12544 1.34964 0.00879 -0.23567 0 0 0 0 0 0 -0.19993 0.15408 2.39143 -0.16616 -1.55374 -0.94315
TYR_231 -2.91721 0.14971 1.23472 0.02319 -0.01689 0 0 0 0 0 0 0.33746 0.15575 1.98149 -0.23446 0.1317 0.84546
GLY_p:CtermProteinFull_232 -1.58916 0.09403 1.44056 0.00011 -0.06979 0 0 0 0 0 0 0 0 0 0 0.14053 0.01628
#END_POSE_ENERGIES_TABLE bclxl_new_start_0001.pdb
Fnat 0.737705
I_sc -10.9237
Irms 0.708302
Sc 0.643549
averageDegree 10.0417
ddg -44.1454
hpatch 0
interfaceHoles -0.214153
lr_elec -101.015
rms 1.91646
total_score -466.429
unsat 6
