# Supplementary material for: Computationally designed high specificity inhibitors delineate the roles of BCL2 family proteins in cancer
Source: eLife. 2016 Nov 2;5:e20352. doi: 10.7554/eLife.20352 (PMC5127641; doi:10.7554/eLife.20352)
Supplement: Supplementary file 2. — PDB models of all computationally designed proteins (CDPs). Please see Supplementary file 1A for descriptions and computational statistics. DOI: http://dx.doi.org/10.7554/eLife.20352.027 [file elife-20352-supp2.gz › CDP_models/X-CDP07.pdb]

ATOM      1  N   SER A   1     -42.097  15.084 -15.748  1.00  0.00           N  
ATOM      2  CA  SER A   1     -41.219  14.819 -16.875  1.00  0.00           C  
ATOM      3  C   SER A   1     -39.812  14.593 -16.356  1.00  0.00           C  
ATOM      4  O   SER A   1     -39.527  14.849 -15.192  1.00  0.00           O  
ATOM      5  CB  SER A   1     -41.241  15.973 -17.858  1.00  0.00           C  
ATOM      6  OG  SER A   1     -40.644  17.114 -17.307  1.00  0.00           O  
ATOM      7 1H   SER A   1     -43.029  15.235 -16.079  1.00  0.00           H  
ATOM      8 2H   SER A   1     -42.087  14.301 -15.126  1.00  0.00           H  
ATOM      9 3H   SER A   1     -41.780  15.899 -15.262  1.00  0.00           H  
ATOM     10  HA  SER A   1     -41.604  13.955 -17.418  1.00  0.00           H  
ATOM     11 1HB  SER A   1     -40.713  15.686 -18.768  1.00  0.00           H  
ATOM     12 2HB  SER A   1     -42.271  16.196 -18.135  1.00  0.00           H  
ATOM     13  HG  SER A   1     -41.184  17.857 -17.587  1.00  0.00           H  
ATOM     14  N   GLN A   2     -38.923  14.134 -17.225  1.00  0.00           N  
ATOM     15  CA  GLN A   2     -37.539  13.914 -16.811  1.00  0.00           C  
ATOM     16  C   GLN A   2     -36.870  15.246 -16.523  1.00  0.00           C  
ATOM     17  O   GLN A   2     -36.118  15.385 -15.557  1.00  0.00           O  
ATOM     18  CB  GLN A   2     -36.758  13.152 -17.885  1.00  0.00           C  
ATOM     19  CG  GLN A   2     -37.184  11.704 -18.054  1.00  0.00           C  
ATOM     20  CD  GLN A   2     -36.452  11.014 -19.190  1.00  0.00           C  
ATOM     21  OE1 GLN A   2     -36.424  11.509 -20.320  1.00  0.00           O  
ATOM     22  NE2 GLN A   2     -35.855   9.865 -18.896  1.00  0.00           N  
ATOM     23  H   GLN A   2     -39.189  13.933 -18.178  1.00  0.00           H  
ATOM     24  HA  GLN A   2     -37.542  13.326 -15.893  1.00  0.00           H  
ATOM     25 1HB  GLN A   2     -36.879  13.652 -18.846  1.00  0.00           H  
ATOM     26 2HB  GLN A   2     -35.696  13.164 -17.641  1.00  0.00           H  
ATOM     27 1HG  GLN A   2     -36.970  11.163 -17.132  1.00  0.00           H  
ATOM     28 2HG  GLN A   2     -38.252  11.672 -18.266  1.00  0.00           H  
ATOM     29 1HE2 GLN A   2     -35.356   9.364 -19.605  1.00  0.00           H  
ATOM     30 2HE2 GLN A   2     -35.902   9.499 -17.966  1.00  0.00           H  
ATOM     31  N   MET A   3     -37.169  16.235 -17.359  1.00  0.00           N  
ATOM     32  CA  MET A   3     -36.636  17.574 -17.164  1.00  0.00           C  
ATOM     33  C   MET A   3     -37.061  18.163 -15.814  1.00  0.00           C  
ATOM     34  O   MET A   3     -36.256  18.772 -15.105  1.00  0.00           O  
ATOM     35  CB  MET A   3     -37.084  18.481 -18.309  1.00  0.00           C  
ATOM     36  CG  MET A   3     -36.457  18.151 -19.656  1.00  0.00           C  
ATOM     37  SD  MET A   3     -37.146  19.133 -21.003  1.00  0.00           S  
ATOM     38  CE  MET A   3     -36.491  20.752 -20.610  1.00  0.00           C  
ATOM     39  H   MET A   3     -37.776  16.057 -18.146  1.00  0.00           H  
ATOM     40  HA  MET A   3     -35.548  17.517 -17.171  1.00  0.00           H  
ATOM     41 1HB  MET A   3     -38.165  18.419 -18.420  1.00  0.00           H  
ATOM     42 2HB  MET A   3     -36.837  19.516 -18.070  1.00  0.00           H  
ATOM     43 1HG  MET A   3     -35.383  18.331 -19.612  1.00  0.00           H  
ATOM     44 2HG  MET A   3     -36.616  17.096 -19.882  1.00  0.00           H  
ATOM     45 1HE  MET A   3     -36.830  21.472 -21.355  1.00  0.00           H  
ATOM     46 2HE  MET A   3     -36.842  21.057 -19.623  1.00  0.00           H  
ATOM     47 3HE  MET A   3     -35.401  20.714 -20.612  1.00  0.00           H  
ATOM     48  N   ALA A   4     -38.330  17.993 -15.461  1.00  0.00           N  
ATOM     49  CA  ALA A   4     -38.832  18.441 -14.160  1.00  0.00           C  
ATOM     50  C   ALA A   4     -38.112  17.754 -12.985  1.00  0.00           C  
ATOM     51  O   ALA A   4     -37.783  18.397 -11.978  1.00  0.00           O  
ATOM     52  CB  ALA A   4     -40.337  18.214 -14.075  1.00  0.00           C  
ATOM     53  H   ALA A   4     -38.965  17.543 -16.105  1.00  0.00           H  
ATOM     54  HA  ALA A   4     -38.627  19.508 -14.067  1.00  0.00           H  
ATOM     55 1HB  ALA A   4     -40.702  18.550 -13.104  1.00  0.00           H  
ATOM     56 2HB  ALA A   4     -40.836  18.776 -14.864  1.00  0.00           H  
ATOM     57 3HB  ALA A   4     -40.552  17.153 -14.195  1.00  0.00           H  
ATOM     58  N   ALA A   5     -37.861  16.456 -13.130  1.00  0.00           N  
ATOM     59  CA  ALA A   5     -37.104  15.694 -12.141  1.00  0.00           C  
ATOM     60  C   ALA A   5     -35.687  16.238 -11.973  1.00  0.00           C  
ATOM     61  O   ALA A   5     -35.183  16.311 -10.853  1.00  0.00           O  
ATOM     62  CB  ALA A   5     -37.058  14.222 -12.535  1.00  0.00           C  
ATOM     63  H   ALA A   5     -38.209  15.985 -13.953  1.00  0.00           H  
ATOM     64  HA  ALA A   5     -37.609  15.789 -11.180  1.00  0.00           H  
ATOM     65 1HB  ALA A   5     -36.490  13.663 -11.790  1.00  0.00           H  
ATOM     66 2HB  ALA A   5     -38.073  13.827 -12.587  1.00  0.00           H  
ATOM     67 3HB  ALA A   5     -36.579  14.120 -13.507  1.00  0.00           H  
ATOM     68  N   VAL A   6     -35.047  16.623 -13.081  1.00  0.00           N  
ATOM     69  CA  VAL A   6     -33.717  17.234 -13.014  1.00  0.00           C  
ATOM     70  C   VAL A   6     -33.777  18.564 -12.279  1.00  0.00           C  
ATOM     71  O   VAL A   6     -32.919  18.856 -11.433  1.00  0.00           O  
ATOM     72  CB  VAL A   6     -33.151  17.458 -14.429  1.00  0.00           C  
ATOM     73  CG1 VAL A   6     -31.885  18.300 -14.369  1.00  0.00           C  
ATOM     74  CG2 VAL A   6     -32.877  16.118 -15.094  1.00  0.00           C  
ATOM     75  H   VAL A   6     -35.484  16.493 -13.982  1.00  0.00           H  
ATOM     76  HA  VAL A   6     -33.055  16.563 -12.466  1.00  0.00           H  
ATOM     77  HB  VAL A   6     -33.880  18.014 -15.018  1.00  0.00           H  
ATOM     78 1HG1 VAL A   6     -31.499  18.448 -15.378  1.00  0.00           H  
ATOM     79 2HG1 VAL A   6     -32.113  19.267 -13.923  1.00  0.00           H  
ATOM     80 3HG1 VAL A   6     -31.136  17.788 -13.766  1.00  0.00           H  
ATOM     81 1HG2 VAL A   6     -32.477  16.283 -16.094  1.00  0.00           H  
ATOM     82 2HG2 VAL A   6     -32.152  15.559 -14.502  1.00  0.00           H  
ATOM     83 3HG2 VAL A   6     -33.804  15.549 -15.164  1.00  0.00           H  
ATOM     84  N   LYS A   7     -34.781  19.378 -12.608  1.00  0.00           N  
ATOM     85  CA  LYS A   7     -34.904  20.695 -12.000  1.00  0.00           C  
ATOM     86  C   LYS A   7     -35.109  20.543 -10.517  1.00  0.00           C  
ATOM     87  O   LYS A   7     -34.536  21.286  -9.721  1.00  0.00           O  
ATOM     88  CB  LYS A   7     -36.058  21.486 -12.618  1.00  0.00           C  
ATOM     89  CG  LYS A   7     -35.814  21.938 -14.052  1.00  0.00           C  
ATOM     90  CD  LYS A   7     -37.017  22.684 -14.609  1.00  0.00           C  
ATOM     91  CE  LYS A   7     -36.784  23.116 -16.049  1.00  0.00           C  
ATOM     92  NZ  LYS A   7     -37.959  23.836 -16.611  1.00  0.00           N  
ATOM     93  H   LYS A   7     -35.469  19.083 -13.286  1.00  0.00           H  
ATOM     94  HA  LYS A   7     -33.997  21.261 -12.216  1.00  0.00           H  
ATOM     95 1HB  LYS A   7     -36.963  20.877 -12.609  1.00  0.00           H  
ATOM     96 2HB  LYS A   7     -36.254  22.374 -12.016  1.00  0.00           H  
ATOM     97 1HG  LYS A   7     -34.943  22.594 -14.084  1.00  0.00           H  
ATOM     98 2HG  LYS A   7     -35.614  21.069 -14.678  1.00  0.00           H  
ATOM     99 1HD  LYS A   7     -37.896  22.039 -14.569  1.00  0.00           H  
ATOM    100 2HD  LYS A   7     -37.210  23.568 -14.001  1.00  0.00           H  
ATOM    101 1HE  LYS A   7     -35.915  23.772 -16.095  1.00  0.00           H  
ATOM    102 2HE  LYS A   7     -36.583  22.239 -16.664  1.00  0.00           H  
ATOM    103 1HZ  LYS A   7     -37.764  24.105 -17.565  1.00  0.00           H  
ATOM    104 2HZ  LYS A   7     -38.767  23.230 -16.590  1.00  0.00           H  
ATOM    105 3HZ  LYS A   7     -38.143  24.662 -16.060  1.00  0.00           H  
ATOM    106  N   GLN A   8     -35.951  19.587 -10.144  1.00  0.00           N  
ATOM    107  CA  GLN A   8     -36.234  19.373  -8.728  1.00  0.00           C  
ATOM    108  C   GLN A   8     -34.999  18.862  -7.993  1.00  0.00           C  
ATOM    109  O   GLN A   8     -34.688  19.325  -6.900  1.00  0.00           O  
ATOM    110  CB  GLN A   8     -37.419  18.423  -8.535  1.00  0.00           C  
ATOM    111  CG  GLN A   8     -37.826  18.204  -7.069  1.00  0.00           C  
ATOM    112  CD  GLN A   8     -38.347  19.470  -6.380  1.00  0.00           C  
ATOM    113  OE1 GLN A   8     -38.836  20.399  -7.029  1.00  0.00           O  
ATOM    114  NE2 GLN A   8     -38.241  19.504  -5.051  1.00  0.00           N  
ATOM    115  H   GLN A   8     -36.403  19.001 -10.830  1.00  0.00           H  
ATOM    116  HA  GLN A   8     -36.489  20.332  -8.277  1.00  0.00           H  
ATOM    117 1HB  GLN A   8     -38.286  18.810  -9.069  1.00  0.00           H  
ATOM    118 2HB  GLN A   8     -37.178  17.450  -8.964  1.00  0.00           H  
ATOM    119 1HG  GLN A   8     -38.619  17.457  -7.030  1.00  0.00           H  
ATOM    120 2HG  GLN A   8     -36.958  17.855  -6.509  1.00  0.00           H  
ATOM    121 1HE2 GLN A   8     -38.563  20.305  -4.544  1.00  0.00           H  
ATOM    122 2HE2 GLN A   8     -37.840  18.730  -4.561  1.00  0.00           H  
ATOM    123  N   ALA A   9     -34.299  17.908  -8.593  1.00  0.00           N  
ATOM    124  CA  ALA A   9     -33.100  17.360  -7.959  1.00  0.00           C  
ATOM    125  C   ALA A   9     -32.061  18.454  -7.799  1.00  0.00           C  
ATOM    126  O   ALA A   9     -31.373  18.525  -6.790  1.00  0.00           O  
ATOM    127  CB  ALA A   9     -32.537  16.207  -8.772  1.00  0.00           C  
ATOM    128  H   ALA A   9     -34.587  17.551  -9.493  1.00  0.00           H  
ATOM    129  HA  ALA A   9     -33.378  16.988  -6.973  1.00  0.00           H  
ATOM    130 1HB  ALA A   9     -31.646  15.816  -8.281  1.00  0.00           H  
ATOM    131 2HB  ALA A   9     -33.285  15.418  -8.850  1.00  0.00           H  
ATOM    132 3HB  ALA A   9     -32.277  16.559  -9.769  1.00  0.00           H  
ATOM    133  N   LEU A  10     -31.956  19.329  -8.794  1.00  0.00           N  
ATOM    134  CA  LEU A  10     -30.974  20.399  -8.707  1.00  0.00           C  
ATOM    135  C   LEU A  10     -31.311  21.371  -7.581  1.00  0.00           C  
ATOM    136  O   LEU A  10     -30.431  21.749  -6.804  1.00  0.00           O  
ATOM    137  CB  LEU A  10     -30.899  21.155 -10.039  1.00  0.00           C  
ATOM    138  CG  LEU A  10     -29.879  22.299 -10.098  1.00  0.00           C  
ATOM    139  CD1 LEU A  10     -28.484  21.752  -9.825  1.00  0.00           C  
ATOM    140  CD2 LEU A  10     -29.946  22.970 -11.462  1.00  0.00           C  
ATOM    141  H   LEU A  10     -32.545  19.268  -9.612  1.00  0.00           H  
ATOM    142  HA  LEU A  10     -30.012  19.964  -8.438  1.00  0.00           H  
ATOM    143 1HB  LEU A  10     -30.647  20.446 -10.827  1.00  0.00           H  
ATOM    144 2HB  LEU A  10     -31.881  21.575 -10.257  1.00  0.00           H  
ATOM    145  HG  LEU A  10     -30.107  23.031  -9.323  1.00  0.00           H  
ATOM    146 1HD1 LEU A  10     -27.760  22.565  -9.867  1.00  0.00           H  
ATOM    147 2HD1 LEU A  10     -28.460  21.295  -8.836  1.00  0.00           H  
ATOM    148 3HD1 LEU A  10     -28.234  21.004 -10.577  1.00  0.00           H  
ATOM    149 1HD2 LEU A  10     -29.221  23.784 -11.504  1.00  0.00           H  
ATOM    150 2HD2 LEU A  10     -29.716  22.240 -12.238  1.00  0.00           H  
ATOM    151 3HD2 LEU A  10     -30.948  23.367 -11.623  1.00  0.00           H  
ATOM    152  N   ARG A  11     -32.581  21.761  -7.479  1.00  0.00           N  
ATOM    153  CA  ARG A  11     -33.018  22.635  -6.398  1.00  0.00           C  
ATOM    154  C   ARG A  11     -32.769  22.017  -5.032  1.00  0.00           C  
ATOM    155  O   ARG A  11     -32.330  22.702  -4.102  1.00  0.00           O  
ATOM    156  CB  ARG A  11     -34.499  22.954  -6.538  1.00  0.00           C  
ATOM    157  CG  ARG A  11     -34.840  23.935  -7.649  1.00  0.00           C  
ATOM    158  CD  ARG A  11     -36.242  24.413  -7.549  1.00  0.00           C  
ATOM    159  NE  ARG A  11     -37.198  23.353  -7.829  1.00  0.00           N  
ATOM    160  CZ  ARG A  11     -37.707  23.084  -9.047  1.00  0.00           C  
ATOM    161  NH1 ARG A  11     -37.342  23.804 -10.085  1.00  0.00           N  
ATOM    162  NH2 ARG A  11     -38.572  22.097  -9.199  1.00  0.00           N  
ATOM    163  H   ARG A  11     -33.256  21.448  -8.161  1.00  0.00           H  
ATOM    164  HA  ARG A  11     -32.460  23.570  -6.461  1.00  0.00           H  
ATOM    165 1HB  ARG A  11     -35.053  22.036  -6.728  1.00  0.00           H  
ATOM    166 2HB  ARG A  11     -34.872  23.373  -5.603  1.00  0.00           H  
ATOM    167 1HG  ARG A  11     -34.178  24.799  -7.588  1.00  0.00           H  
ATOM    168 2HG  ARG A  11     -34.712  23.447  -8.616  1.00  0.00           H  
ATOM    169 1HD  ARG A  11     -36.429  24.783  -6.541  1.00  0.00           H  
ATOM    170 2HD  ARG A  11     -36.405  25.217  -8.266  1.00  0.00           H  
ATOM    171  HE  ARG A  11     -37.503  22.778  -7.055  1.00  0.00           H  
ATOM    172 1HH1 ARG A  11     -36.681  24.559  -9.970  1.00  0.00           H  
ATOM    173 2HH1 ARG A  11     -37.723  23.602 -10.998  1.00  0.00           H  
ATOM    174 1HH2 ARG A  11     -38.852  21.544  -8.400  1.00  0.00           H  
ATOM    175 2HH2 ARG A  11     -38.953  21.895 -10.111  1.00  0.00           H  
ATOM    176  N   GLU A  12     -33.072  20.728  -4.898  1.00  0.00           N  
ATOM    177  CA  GLU A  12     -32.881  20.068  -3.611  1.00  0.00           C  
ATOM    178  C   GLU A  12     -31.401  19.972  -3.255  1.00  0.00           C  
ATOM    179  O   GLU A  12     -31.018  20.165  -2.100  1.00  0.00           O  
ATOM    180  CB  GLU A  12     -33.503  18.670  -3.631  1.00  0.00           C  
ATOM    181  CG  GLU A  12     -35.024  18.660  -3.694  1.00  0.00           C  
ATOM    182  CD  GLU A  12     -35.596  17.272  -3.770  1.00  0.00           C  
ATOM    183  OE1 GLU A  12     -34.834  16.336  -3.816  1.00  0.00           O  
ATOM    184  OE2 GLU A  12     -36.798  17.147  -3.783  1.00  0.00           O  
ATOM    185  H   GLU A  12     -33.433  20.194  -5.676  1.00  0.00           H  
ATOM    186  HA  GLU A  12     -33.363  20.669  -2.839  1.00  0.00           H  
ATOM    187 1HB  GLU A  12     -33.128  18.118  -4.493  1.00  0.00           H  
ATOM    188 2HB  GLU A  12     -33.201  18.125  -2.737  1.00  0.00           H  
ATOM    189 1HG  GLU A  12     -35.417  19.154  -2.807  1.00  0.00           H  
ATOM    190 2HG  GLU A  12     -35.344  19.228  -4.566  1.00  0.00           H  
ATOM    191  N   ALA A  13     -30.574  19.689  -4.260  1.00  0.00           N  
ATOM    192  CA  ALA A  13     -29.127  19.641  -4.059  1.00  0.00           C  
ATOM    193  C   ALA A  13     -28.587  20.993  -3.617  1.00  0.00           C  
ATOM    194  O   ALA A  13     -27.739  21.066  -2.725  1.00  0.00           O  
ATOM    195  CB  ALA A  13     -28.441  19.179  -5.320  1.00  0.00           C  
ATOM    196  H   ALA A  13     -30.949  19.504  -5.179  1.00  0.00           H  
ATOM    197  HA  ALA A  13     -28.920  18.927  -3.261  1.00  0.00           H  
ATOM    198 1HB  ALA A  13     -27.363  19.148  -5.156  1.00  0.00           H  
ATOM    199 2HB  ALA A  13     -28.797  18.184  -5.584  1.00  0.00           H  
ATOM    200 3HB  ALA A  13     -28.664  19.871  -6.130  1.00  0.00           H  
ATOM    201  N   GLY A  14     -29.057  22.064  -4.259  1.00  0.00           N  
ATOM    202  CA  GLY A  14     -28.658  23.410  -3.867  1.00  0.00           C  
ATOM    203  C   GLY A  14     -29.077  23.766  -2.450  1.00  0.00           C  
ATOM    204  O   GLY A  14     -28.288  24.320  -1.676  1.00  0.00           O  
ATOM    205  H   GLY A  14     -29.700  21.946  -5.029  1.00  0.00           H  
ATOM    206 1HA  GLY A  14     -27.575  23.506  -3.947  1.00  0.00           H  
ATOM    207 2HA  GLY A  14     -29.095  24.134  -4.554  1.00  0.00           H  
ATOM    208  N   ASP A  15     -30.319  23.447  -2.090  1.00  0.00           N  
ATOM    209  CA  ASP A  15     -30.795  23.724  -0.734  1.00  0.00           C  
ATOM    210  C   ASP A  15     -29.966  22.943   0.293  1.00  0.00           C  
ATOM    211  O   ASP A  15     -29.584  23.460   1.357  1.00  0.00           O  
ATOM    212  CB  ASP A  15     -32.276  23.361  -0.596  1.00  0.00           C  
ATOM    213  CG  ASP A  15     -33.194  24.331  -1.327  1.00  0.00           C  
ATOM    214  OD1 ASP A  15     -32.741  25.393  -1.685  1.00  0.00           O  
ATOM    215  OD2 ASP A  15     -34.340  24.002  -1.521  1.00  0.00           O  
ATOM    216  H   ASP A  15     -30.945  23.010  -2.751  1.00  0.00           H  
ATOM    217  HA  ASP A  15     -30.714  24.796  -0.552  1.00  0.00           H  
ATOM    218 1HB  ASP A  15     -32.443  22.359  -0.991  1.00  0.00           H  
ATOM    219 2HB  ASP A  15     -32.551  23.348   0.459  1.00  0.00           H  
ATOM    220  N   GLU A  16     -29.680  21.692  -0.042  1.00  0.00           N  
ATOM    221  CA  GLU A  16     -28.908  20.826   0.839  1.00  0.00           C  
ATOM    222  C   GLU A  16     -27.524  21.406   1.055  1.00  0.00           C  
ATOM    223  O   GLU A  16     -27.024  21.455   2.178  1.00  0.00           O  
ATOM    224  CB  GLU A  16     -28.800  19.415   0.256  1.00  0.00           C  
ATOM    225  CG  GLU A  16     -28.024  18.434   1.123  1.00  0.00           C  
ATOM    226  CD  GLU A  16     -28.024  17.037   0.569  1.00  0.00           C  
ATOM    227  OE1 GLU A  16     -28.647  16.819  -0.442  1.00  0.00           O  
ATOM    228  OE2 GLU A  16     -27.398  16.186   1.157  1.00  0.00           O  
ATOM    229  H   GLU A  16     -30.004  21.330  -0.927  1.00  0.00           H  
ATOM    230  HA  GLU A  16     -29.430  20.749   1.793  1.00  0.00           H  
ATOM    231 1HB  GLU A  16     -29.799  19.008   0.102  1.00  0.00           H  
ATOM    232 2HB  GLU A  16     -28.311  19.460  -0.717  1.00  0.00           H  
ATOM    233 1HG  GLU A  16     -26.994  18.778   1.211  1.00  0.00           H  
ATOM    234 2HG  GLU A  16     -28.461  18.424   2.121  1.00  0.00           H  
ATOM    235  N   PHE A  17     -26.925  21.832  -0.052  1.00  0.00           N  
ATOM    236  CA  PHE A  17     -25.586  22.411  -0.102  1.00  0.00           C  
ATOM    237  C   PHE A  17     -25.544  23.610   0.833  1.00  0.00           C  
ATOM    238  O   PHE A  17     -24.704  23.685   1.724  1.00  0.00           O  
ATOM    239  CB  PHE A  17     -25.218  22.835  -1.525  1.00  0.00           C  
ATOM    240  CG  PHE A  17     -23.844  23.431  -1.644  1.00  0.00           C  
ATOM    241  CD1 PHE A  17     -22.723  22.617  -1.709  1.00  0.00           C  
ATOM    242  CD2 PHE A  17     -23.670  24.806  -1.690  1.00  0.00           C  
ATOM    243  CE1 PHE A  17     -21.458  23.164  -1.818  1.00  0.00           C  
ATOM    244  CE2 PHE A  17     -22.407  25.355  -1.800  1.00  0.00           C  
ATOM    245  CZ  PHE A  17     -21.300  24.532  -1.864  1.00  0.00           C  
ATOM    246  H   PHE A  17     -27.453  21.738  -0.909  1.00  0.00           H  
ATOM    247  HA  PHE A  17     -24.870  21.656   0.224  1.00  0.00           H  
ATOM    248 1HB  PHE A  17     -25.273  21.972  -2.187  1.00  0.00           H  
ATOM    249 2HB  PHE A  17     -25.939  23.569  -1.884  1.00  0.00           H  
ATOM    250  HD1 PHE A  17     -22.848  21.534  -1.674  1.00  0.00           H  
ATOM    251  HD2 PHE A  17     -24.544  25.455  -1.639  1.00  0.00           H  
ATOM    252  HE1 PHE A  17     -20.586  22.512  -1.868  1.00  0.00           H  
ATOM    253  HE2 PHE A  17     -22.284  26.437  -1.835  1.00  0.00           H  
ATOM    254  HZ  PHE A  17     -20.304  24.964  -1.948  1.00  0.00           H  
ATOM    255  N   GLU A  18     -26.478  24.537   0.648  1.00  0.00           N  
ATOM    256  CA  GLU A  18     -26.522  25.751   1.454  1.00  0.00           C  
ATOM    257  C   GLU A  18     -26.885  25.483   2.918  1.00  0.00           C  
ATOM    258  O   GLU A  18     -26.437  26.192   3.816  1.00  0.00           O  
ATOM    259  CB  GLU A  18     -27.524  26.737   0.850  1.00  0.00           C  
ATOM    260  CG  GLU A  18     -27.086  27.346  -0.474  1.00  0.00           C  
ATOM    261  CD  GLU A  18     -28.104  28.291  -1.048  1.00  0.00           C  
ATOM    262  OE1 GLU A  18     -29.000  28.675  -0.335  1.00  0.00           O  
ATOM    263  OE2 GLU A  18     -27.987  28.630  -2.202  1.00  0.00           O  
ATOM    264  H   GLU A  18     -27.175  24.397  -0.069  1.00  0.00           H  
ATOM    265  HA  GLU A  18     -25.524  26.190   1.473  1.00  0.00           H  
ATOM    266 1HB  GLU A  18     -28.477  26.234   0.688  1.00  0.00           H  
ATOM    267 2HB  GLU A  18     -27.700  27.553   1.552  1.00  0.00           H  
ATOM    268 1HG  GLU A  18     -26.151  27.885  -0.323  1.00  0.00           H  
ATOM    269 2HG  GLU A  18     -26.899  26.544  -1.187  1.00  0.00           H  
ATOM    270  N   LEU A  19     -27.682  24.447   3.161  1.00  0.00           N  
ATOM    271  CA  LEU A  19     -28.036  24.070   4.527  1.00  0.00           C  
ATOM    272  C   LEU A  19     -26.841  23.498   5.292  1.00  0.00           C  
ATOM    273  O   LEU A  19     -26.542  23.920   6.414  1.00  0.00           O  
ATOM    274  CB  LEU A  19     -29.173  23.040   4.508  1.00  0.00           C  
ATOM    275  CG  LEU A  19     -29.629  22.526   5.879  1.00  0.00           C  
ATOM    276  CD1 LEU A  19     -30.126  23.693   6.721  1.00  0.00           C  
ATOM    277  CD2 LEU A  19     -30.720  21.482   5.693  1.00  0.00           C  
ATOM    278  H   LEU A  19     -28.051  23.909   2.391  1.00  0.00           H  
ATOM    279  HA  LEU A  19     -28.360  24.963   5.060  1.00  0.00           H  
ATOM    280 1HB  LEU A  19     -30.037  23.487   4.018  1.00  0.00           H  
ATOM    281 2HB  LEU A  19     -28.853  22.180   3.921  1.00  0.00           H  
ATOM    282  HG  LEU A  19     -28.782  22.077   6.399  1.00  0.00           H  
ATOM    283 1HD1 LEU A  19     -30.449  23.328   7.695  1.00  0.00           H  
ATOM    284 2HD1 LEU A  19     -29.320  24.415   6.854  1.00  0.00           H  
ATOM    285 3HD1 LEU A  19     -30.964  24.174   6.217  1.00  0.00           H  
ATOM    286 1HD2 LEU A  19     -31.043  21.116   6.668  1.00  0.00           H  
ATOM    287 2HD2 LEU A  19     -31.568  21.930   5.175  1.00  0.00           H  
ATOM    288 3HD2 LEU A  19     -30.332  20.651   5.104  1.00  0.00           H  
ATOM    289  N   ARG A  20     -26.165  22.533   4.681  1.00  0.00           N  
ATOM    290  CA  ARG A  20     -25.014  21.888   5.293  1.00  0.00           C  
ATOM    291  C   ARG A  20     -23.898  22.880   5.589  1.00  0.00           C  
ATOM    292  O   ARG A  20     -23.226  22.786   6.623  1.00  0.00           O  
ATOM    293  CB  ARG A  20     -24.480  20.788   4.387  1.00  0.00           C  
ATOM    294  CG  ARG A  20     -25.367  19.557   4.284  1.00  0.00           C  
ATOM    295  CD  ARG A  20     -24.722  18.480   3.490  1.00  0.00           C  
ATOM    296  NE  ARG A  20     -25.594  17.327   3.332  1.00  0.00           N  
ATOM    297  CZ  ARG A  20     -25.791  16.382   4.272  1.00  0.00           C  
ATOM    298  NH1 ARG A  20     -25.174  16.468   5.430  1.00  0.00           N  
ATOM    299  NH2 ARG A  20     -26.606  15.370   4.031  1.00  0.00           N  
ATOM    300  H   ARG A  20     -26.462  22.240   3.761  1.00  0.00           H  
ATOM    301  HA  ARG A  20     -25.328  21.446   6.239  1.00  0.00           H  
ATOM    302 1HB  ARG A  20     -24.343  21.181   3.380  1.00  0.00           H  
ATOM    303 2HB  ARG A  20     -23.505  20.462   4.747  1.00  0.00           H  
ATOM    304 1HG  ARG A  20     -25.572  19.172   5.283  1.00  0.00           H  
ATOM    305 2HG  ARG A  20     -26.307  19.825   3.798  1.00  0.00           H  
ATOM    306 1HD  ARG A  20     -24.473  18.858   2.499  1.00  0.00           H  
ATOM    307 2HD  ARG A  20     -23.813  18.153   3.993  1.00  0.00           H  
ATOM    308  HE  ARG A  20     -26.086  17.227   2.454  1.00  0.00           H  
ATOM    309 1HH1 ARG A  20     -24.552  17.242   5.614  1.00  0.00           H  
ATOM    310 2HH1 ARG A  20     -25.323  15.760   6.134  1.00  0.00           H  
ATOM    311 1HH2 ARG A  20     -27.080  15.304   3.141  1.00  0.00           H  
ATOM    312 2HH2 ARG A  20     -26.754  14.663   4.735  1.00  0.00           H  
ATOM    313  N   TYR A  21     -23.691  23.822   4.675  1.00  0.00           N  
ATOM    314  CA  TYR A  21     -22.634  24.819   4.856  1.00  0.00           C  
ATOM    315  C   TYR A  21     -23.230  26.208   5.048  1.00  0.00           C  
ATOM    316  O   TYR A  21     -22.679  27.212   4.582  1.00  0.00           O  
ATOM    317  CB  TYR A  21     -21.674  24.812   3.664  1.00  0.00           C  
ATOM    318  CG  TYR A  21     -21.285  23.426   3.201  1.00  0.00           C  
ATOM    319  CD1 TYR A  21     -21.627  23.000   1.926  1.00  0.00           C  
ATOM    320  CD2 TYR A  21     -20.587  22.581   4.051  1.00  0.00           C  
ATOM    321  CE1 TYR A  21     -21.272  21.733   1.502  1.00  0.00           C  
ATOM    322  CE2 TYR A  21     -20.233  21.315   3.627  1.00  0.00           C  
ATOM    323  CZ  TYR A  21     -20.573  20.891   2.359  1.00  0.00           C  
ATOM    324  OH  TYR A  21     -20.219  19.629   1.937  1.00  0.00           O  
ATOM    325  H   TYR A  21     -24.264  23.857   3.844  1.00  0.00           H  
ATOM    326  HA  TYR A  21     -22.092  24.586   5.774  1.00  0.00           H  
ATOM    327 1HB  TYR A  21     -22.133  25.336   2.825  1.00  0.00           H  
ATOM    328 2HB  TYR A  21     -20.764  25.350   3.928  1.00  0.00           H  
ATOM    329  HD1 TYR A  21     -22.176  23.664   1.258  1.00  0.00           H  
ATOM    330  HD2 TYR A  21     -20.320  22.915   5.053  1.00  0.00           H  
ATOM    331  HE1 TYR A  21     -21.541  21.399   0.501  1.00  0.00           H  
ATOM    332  HE2 TYR A  21     -19.685  20.650   4.295  1.00  0.00           H  
ATOM    333  HH  TYR A  21     -19.877  19.129   2.681  1.00  0.00           H  
ATOM    334  N   ARG A  22     -24.355  26.248   5.761  1.00  0.00           N  
ATOM    335  CA  ARG A  22     -25.068  27.498   6.039  1.00  0.00           C  
ATOM    336  C   ARG A  22     -24.188  28.586   6.671  1.00  0.00           C  
ATOM    337  O   ARG A  22     -24.264  29.752   6.287  1.00  0.00           O  
ATOM    338  CB  ARG A  22     -26.246  27.225   6.962  1.00  0.00           C  
ATOM    339  CG  ARG A  22     -27.093  28.443   7.295  1.00  0.00           C  
ATOM    340  CD  ARG A  22     -28.197  28.106   8.229  1.00  0.00           C  
ATOM    341  NE  ARG A  22     -27.698  27.648   9.516  1.00  0.00           N  
ATOM    342  CZ  ARG A  22     -27.269  28.460  10.503  1.00  0.00           C  
ATOM    343  NH1 ARG A  22     -27.284  29.763  10.335  1.00  0.00           N  
ATOM    344  NH2 ARG A  22     -26.833  27.945  11.639  1.00  0.00           N  
ATOM    345  H   ARG A  22     -24.726  25.380   6.120  1.00  0.00           H  
ATOM    346  HA  ARG A  22     -25.399  27.926   5.092  1.00  0.00           H  
ATOM    347 1HB  ARG A  22     -26.901  26.484   6.506  1.00  0.00           H  
ATOM    348 2HB  ARG A  22     -25.884  26.808   7.901  1.00  0.00           H  
ATOM    349 1HG  ARG A  22     -26.468  29.204   7.764  1.00  0.00           H  
ATOM    350 2HG  ARG A  22     -27.529  28.846   6.380  1.00  0.00           H  
ATOM    351 1HD  ARG A  22     -28.814  28.988   8.397  1.00  0.00           H  
ATOM    352 2HD  ARG A  22     -28.807  27.312   7.799  1.00  0.00           H  
ATOM    353  HE  ARG A  22     -27.672  26.651   9.683  1.00  0.00           H  
ATOM    354 1HH1 ARG A  22     -27.618  30.157   9.466  1.00  0.00           H  
ATOM    355 2HH1 ARG A  22     -26.963  30.371  11.074  1.00  0.00           H  
ATOM    356 1HH2 ARG A  22     -26.822  26.942  11.768  1.00  0.00           H  
ATOM    357 2HH2 ARG A  22     -26.512  28.553  12.378  1.00  0.00           H  
ATOM    358  N   ARG A  23     -23.351  28.199   7.628  1.00  0.00           N  
ATOM    359  CA  ARG A  23     -22.415  29.137   8.242  1.00  0.00           C  
ATOM    360  C   ARG A  23     -21.504  29.773   7.190  1.00  0.00           C  
ATOM    361  O   ARG A  23     -21.345  30.995   7.148  1.00  0.00           O  
ATOM    362  CB  ARG A  23     -21.564  28.434   9.290  1.00  0.00           C  
ATOM    363  CG  ARG A  23     -22.319  27.988  10.532  1.00  0.00           C  
ATOM    364  CD  ARG A  23     -21.394  27.574  11.618  1.00  0.00           C  
ATOM    365  NE  ARG A  23     -20.523  26.486  11.203  1.00  0.00           N  
ATOM    366  CZ  ARG A  23     -20.807  25.178  11.358  1.00  0.00           C  
ATOM    367  NH1 ARG A  23     -21.938  24.812  11.918  1.00  0.00           N  
ATOM    368  NH2 ARG A  23     -19.947  24.262  10.946  1.00  0.00           N  
ATOM    369  H   ARG A  23     -23.360  27.238   7.939  1.00  0.00           H  
ATOM    370  HA  ARG A  23     -22.986  29.934   8.718  1.00  0.00           H  
ATOM    371 1HB  ARG A  23     -21.102  27.551   8.851  1.00  0.00           H  
ATOM    372 2HB  ARG A  23     -20.762  29.098   9.612  1.00  0.00           H  
ATOM    373 1HG  ARG A  23     -22.933  28.811  10.900  1.00  0.00           H  
ATOM    374 2HG  ARG A  23     -22.959  27.140  10.284  1.00  0.00           H  
ATOM    375 1HD  ARG A  23     -20.770  28.419  11.906  1.00  0.00           H  
ATOM    376 2HD  ARG A  23     -21.971  27.240  12.479  1.00  0.00           H  
ATOM    377  HE  ARG A  23     -19.643  26.728  10.767  1.00  0.00           H  
ATOM    378 1HH1 ARG A  23     -22.596  25.512  12.233  1.00  0.00           H  
ATOM    379 2HH1 ARG A  23     -22.151  23.832  12.035  1.00  0.00           H  
ATOM    380 1HH2 ARG A  23     -19.077  24.543  10.515  1.00  0.00           H  
ATOM    381 2HH2 ARG A  23     -20.160  23.282  11.062  1.00  0.00           H  
ATOM    382  N   ALA A  24     -20.925  28.934   6.339  1.00  0.00           N  
ATOM    383  CA  ALA A  24     -20.073  29.389   5.244  1.00  0.00           C  
ATOM    384  C   ALA A  24     -20.840  30.213   4.209  1.00  0.00           C  
ATOM    385  O   ALA A  24     -20.317  31.188   3.670  1.00  0.00           O  
ATOM    386  CB  ALA A  24     -19.402  28.199   4.568  1.00  0.00           C  
ATOM    387  H   ALA A  24     -21.084  27.944   6.459  1.00  0.00           H  
ATOM    388  HA  ALA A  24     -19.304  30.039   5.661  1.00  0.00           H  
ATOM    389 1HB  ALA A  24     -18.770  28.552   3.753  1.00  0.00           H  
ATOM    390 2HB  ALA A  24     -18.791  27.664   5.295  1.00  0.00           H  
ATOM    391 3HB  ALA A  24     -20.163  27.529   4.171  1.00  0.00           H  
ATOM    392  N   PHE A  25     -22.074  29.809   3.928  1.00  0.00           N  
ATOM    393  CA  PHE A  25     -22.914  30.547   2.991  1.00  0.00           C  
ATOM    394  C   PHE A  25     -23.155  31.979   3.463  1.00  0.00           C  
ATOM    395  O   PHE A  25     -23.064  32.917   2.667  1.00  0.00           O  
ATOM    396  CB  PHE A  25     -24.255  29.835   2.805  1.00  0.00           C  
ATOM    397  CG  PHE A  25     -25.149  30.483   1.787  1.00  0.00           C  
ATOM    398  CD1 PHE A  25     -24.879  30.368   0.431  1.00  0.00           C  
ATOM    399  CD2 PHE A  25     -26.262  31.210   2.181  1.00  0.00           C  
ATOM    400  CE1 PHE A  25     -25.701  30.964  -0.507  1.00  0.00           C  
ATOM    401  CE2 PHE A  25     -27.086  31.806   1.247  1.00  0.00           C  
ATOM    402  CZ  PHE A  25     -26.804  31.683  -0.099  1.00  0.00           C  
ATOM    403  H   PHE A  25     -22.441  28.977   4.367  1.00  0.00           H  
ATOM    404  HA  PHE A  25     -22.385  30.626   2.040  1.00  0.00           H  
ATOM    405 1HB  PHE A  25     -24.080  28.805   2.497  1.00  0.00           H  
ATOM    406 2HB  PHE A  25     -24.786  29.807   3.755  1.00  0.00           H  
ATOM    407  HD1 PHE A  25     -24.007  29.798   0.109  1.00  0.00           H  
ATOM    408  HD2 PHE A  25     -26.484  31.308   3.245  1.00  0.00           H  
ATOM    409  HE1 PHE A  25     -25.476  30.865  -1.568  1.00  0.00           H  
ATOM    410  HE2 PHE A  25     -27.958  32.374   1.570  1.00  0.00           H  
ATOM    411  HZ  PHE A  25     -27.452  32.153  -0.837  1.00  0.00           H  
ATOM    412  N   SER A  26     -23.461  32.140   4.748  1.00  0.00           N  
ATOM    413  CA  SER A  26     -23.659  33.470   5.324  1.00  0.00           C  
ATOM    414  C   SER A  26     -22.412  34.312   5.120  1.00  0.00           C  
ATOM    415  O   SER A  26     -22.493  35.474   4.714  1.00  0.00           O  
ATOM    416  CB  SER A  26     -23.983  33.369   6.802  1.00  0.00           C  
ATOM    417  OG  SER A  26     -25.215  32.733   7.004  1.00  0.00           O  
ATOM    418  H   SER A  26     -23.559  31.328   5.340  1.00  0.00           H  
ATOM    419  HA  SER A  26     -24.506  33.941   4.822  1.00  0.00           H  
ATOM    420 1HB  SER A  26     -23.196  32.812   7.309  1.00  0.00           H  
ATOM    421 2HB  SER A  26     -24.010  34.367   7.237  1.00  0.00           H  
ATOM    422  HG  SER A  26     -25.045  31.793   6.913  1.00  0.00           H  
ATOM    423  N   ASP A  27     -21.259  33.715   5.411  1.00  0.00           N  
ATOM    424  CA  ASP A  27     -19.969  34.345   5.150  1.00  0.00           C  
ATOM    425  C   ASP A  27     -19.813  34.724   3.678  1.00  0.00           C  
ATOM    426  O   ASP A  27     -19.416  35.844   3.358  1.00  0.00           O  
ATOM    427  CB  ASP A  27     -18.829  33.412   5.566  1.00  0.00           C  
ATOM    428  CG  ASP A  27     -18.711  33.257   7.076  1.00  0.00           C  
ATOM    429  OD1 ASP A  27     -19.333  34.015   7.782  1.00  0.00           O  
ATOM    430  OD2 ASP A  27     -18.001  32.381   7.509  1.00  0.00           O  
ATOM    431  H   ASP A  27     -21.282  32.794   5.826  1.00  0.00           H  
ATOM    432  HA  ASP A  27     -19.910  35.266   5.731  1.00  0.00           H  
ATOM    433 1HB  ASP A  27     -18.985  32.428   5.125  1.00  0.00           H  
ATOM    434 2HB  ASP A  27     -17.884  33.798   5.180  1.00  0.00           H  
ATOM    435  N   LEU A  28     -20.151  33.804   2.780  1.00  0.00           N  
ATOM    436  CA  LEU A  28     -19.977  34.078   1.353  1.00  0.00           C  
ATOM    437  C   LEU A  28     -20.831  35.253   0.868  1.00  0.00           C  
ATOM    438  O   LEU A  28     -20.369  36.074   0.070  1.00  0.00           O  
ATOM    439  CB  LEU A  28     -20.326  32.826   0.539  1.00  0.00           C  
ATOM    440  CG  LEU A  28     -19.339  31.658   0.660  1.00  0.00           C  
ATOM    441  CD1 LEU A  28     -19.936  30.418   0.008  1.00  0.00           C  
ATOM    442  CD2 LEU A  28     -18.019  32.038   0.007  1.00  0.00           C  
ATOM    443  H   LEU A  28     -20.528  32.913   3.068  1.00  0.00           H  
ATOM    444  HA  LEU A  28     -18.952  34.406   1.186  1.00  0.00           H  
ATOM    445 1HB  LEU A  28     -21.304  32.468   0.855  1.00  0.00           H  
ATOM    446 2HB  LEU A  28     -20.385  33.102  -0.514  1.00  0.00           H  
ATOM    447  HG  LEU A  28     -19.171  31.432   1.714  1.00  0.00           H  
ATOM    448 1HD1 LEU A  28     -19.235  29.588   0.094  1.00  0.00           H  
ATOM    449 2HD1 LEU A  28     -20.869  30.158   0.507  1.00  0.00           H  
ATOM    450 3HD1 LEU A  28     -20.131  30.620  -1.045  1.00  0.00           H  
ATOM    451 1HD2 LEU A  28     -17.317  31.207   0.094  1.00  0.00           H  
ATOM    452 2HD2 LEU A  28     -18.186  32.263  -1.047  1.00  0.00           H  
ATOM    453 3HD2 LEU A  28     -17.606  32.915   0.504  1.00  0.00           H  
ATOM    454  N   THR A  29     -22.062  35.346   1.358  1.00  0.00           N  
ATOM    455  CA  THR A  29     -22.949  36.421   0.924  1.00  0.00           C  
ATOM    456  C   THR A  29     -22.520  37.760   1.502  1.00  0.00           C  
ATOM    457  O   THR A  29     -22.796  38.808   0.922  1.00  0.00           O  
ATOM    458  CB  THR A  29     -24.423  36.163   1.303  1.00  0.00           C  
ATOM    459  OG1 THR A  29     -24.539  36.018   2.722  1.00  0.00           O  
ATOM    460  CG2 THR A  29     -24.943  34.917   0.614  1.00  0.00           C  
ATOM    461  H   THR A  29     -22.398  34.674   2.034  1.00  0.00           H  
ATOM    462  HA  THR A  29     -22.895  36.497  -0.162  1.00  0.00           H  
ATOM    463  HB  THR A  29     -25.031  37.016   1.002  1.00  0.00           H  
ATOM    464  HG1 THR A  29     -23.671  36.101   3.124  1.00  0.00           H  
ATOM    465 1HG2 THR A  29     -25.984  34.754   0.895  1.00  0.00           H  
ATOM    466 2HG2 THR A  29     -24.874  35.042  -0.466  1.00  0.00           H  
ATOM    467 3HG2 THR A  29     -24.347  34.058   0.919  1.00  0.00           H  
ATOM    468  N   SER A  30     -21.841  37.732   2.645  1.00  0.00           N  
ATOM    469  CA  SER A  30     -21.414  38.976   3.270  1.00  0.00           C  
ATOM    470  C   SER A  30     -20.292  39.593   2.448  1.00  0.00           C  
ATOM    471  O   SER A  30     -19.964  40.766   2.602  1.00  0.00           O  
ATOM    472  CB  SER A  30     -20.950  38.728   4.692  1.00  0.00           C  
ATOM    473  OG  SER A  30     -19.709  38.078   4.709  1.00  0.00           O  
ATOM    474  H   SER A  30     -21.614  36.855   3.090  1.00  0.00           H  
ATOM    475  HA  SER A  30     -22.259  39.666   3.280  1.00  0.00           H  
ATOM    476 1HB  SER A  30     -20.873  39.678   5.220  1.00  0.00           H  
ATOM    477 2HB  SER A  30     -21.688  38.122   5.215  1.00  0.00           H  
ATOM    478  HG  SER A  30     -19.838  37.249   4.242  1.00  0.00           H  
ATOM    479  N   GLN A  31     -19.703  38.795   1.566  1.00  0.00           N  
ATOM    480  CA  GLN A  31     -18.579  39.258   0.771  1.00  0.00           C  
ATOM    481  C   GLN A  31     -19.055  39.772  -0.583  1.00  0.00           C  
ATOM    482  O   GLN A  31     -18.264  40.277  -1.379  1.00  0.00           O  
ATOM    483  CB  GLN A  31     -17.557  38.134   0.579  1.00  0.00           C  
ATOM    484  CG  GLN A  31     -16.956  37.612   1.873  1.00  0.00           C  
ATOM    485  CD  GLN A  31     -16.258  38.700   2.668  1.00  0.00           C  
ATOM    486  OE1 GLN A  31     -15.422  39.437   2.137  1.00  0.00           O  
ATOM    487  NE2 GLN A  31     -16.598  38.807   3.947  1.00  0.00           N  
ATOM    488  H   GLN A  31     -20.038  37.850   1.443  1.00  0.00           H  
ATOM    489  HA  GLN A  31     -18.102  40.086   1.294  1.00  0.00           H  
ATOM    490 1HB  GLN A  31     -18.029  37.296   0.066  1.00  0.00           H  
ATOM    491 2HB  GLN A  31     -16.741  38.487  -0.052  1.00  0.00           H  
ATOM    492 1HG  GLN A  31     -17.752  37.196   2.490  1.00  0.00           H  
ATOM    493 2HG  GLN A  31     -16.224  36.839   1.637  1.00  0.00           H  
ATOM    494 1HE2 GLN A  31     -16.171  39.507   4.522  1.00  0.00           H  
ATOM    495 2HE2 GLN A  31     -17.280  38.189   4.337  1.00  0.00           H  
ATOM    496  N   LEU A  32     -20.354  39.641  -0.832  1.00  0.00           N  
ATOM    497  CA  LEU A  32     -20.945  40.066  -2.099  1.00  0.00           C  
ATOM    498  C   LEU A  32     -21.249  41.555  -2.082  1.00  0.00           C  
ATOM    499  O   LEU A  32     -22.172  42.003  -1.401  1.00  0.00           O  
ATOM    500  CB  LEU A  32     -22.232  39.280  -2.380  1.00  0.00           C  
ATOM    501  CG  LEU A  32     -22.064  37.763  -2.535  1.00  0.00           C  
ATOM    502  CD1 LEU A  32     -23.420  37.127  -2.809  1.00  0.00           C  
ATOM    503  CD2 LEU A  32     -21.086  37.473  -3.663  1.00  0.00           C  
ATOM    504  H   LEU A  32     -20.949  39.234  -0.124  1.00  0.00           H  
ATOM    505  HA  LEU A  32     -20.238  39.852  -2.900  1.00  0.00           H  
ATOM    506 1HB  LEU A  32     -22.931  39.454  -1.564  1.00  0.00           H  
ATOM    507 2HB  LEU A  32     -22.678  39.659  -3.300  1.00  0.00           H  
ATOM    508  HG  LEU A  32     -21.681  37.342  -1.605  1.00  0.00           H  
ATOM    509 1HD1 LEU A  32     -23.301  36.049  -2.919  1.00  0.00           H  
ATOM    510 2HD1 LEU A  32     -24.094  37.334  -1.978  1.00  0.00           H  
ATOM    511 3HD1 LEU A  32     -23.837  37.541  -3.727  1.00  0.00           H  
ATOM    512 1HD2 LEU A  32     -20.966  36.394  -3.773  1.00  0.00           H  
ATOM    513 2HD2 LEU A  32     -21.469  37.891  -4.594  1.00  0.00           H  
ATOM    514 3HD2 LEU A  32     -20.120  37.923  -3.432  1.00  0.00           H  
ATOM    515  N   HIS A  33     -20.465  42.323  -2.831  1.00  0.00           N  
ATOM    516  CA  HIS A  33     -20.675  43.758  -2.907  1.00  0.00           C  
ATOM    517  C   HIS A  33     -20.643  44.157  -4.366  1.00  0.00           C  
ATOM    518  O   HIS A  33     -19.708  44.796  -4.837  1.00  0.00           O  
ATOM    519  CB  HIS A  33     -19.612  44.529  -2.118  1.00  0.00           C  
ATOM    520  CG  HIS A  33     -19.569  44.176  -0.664  1.00  0.00           C  
ATOM    521  ND1 HIS A  33     -20.510  44.625   0.239  1.00  0.00           N  
ATOM    522  CD2 HIS A  33     -18.699  43.418   0.044  1.00  0.00           C  
ATOM    523  CE1 HIS A  33     -20.220  44.158   1.441  1.00  0.00           C  
ATOM    524  NE2 HIS A  33     -19.126  43.423   1.349  1.00  0.00           N  
ATOM    525  H   HIS A  33     -19.709  41.908  -3.358  1.00  0.00           H  
ATOM    526  HA  HIS A  33     -21.653  44.005  -2.495  1.00  0.00           H  
ATOM    527 1HB  HIS A  33     -18.628  44.334  -2.546  1.00  0.00           H  
ATOM    528 2HB  HIS A  33     -19.800  45.599  -2.204  1.00  0.00           H  
ATOM    529  HD2 HIS A  33     -17.823  42.901  -0.348  1.00  0.00           H  
ATOM    530  HE1 HIS A  33     -20.787  44.346   2.352  1.00  0.00           H  
ATOM    531  HE2 HIS A  33     -18.673  42.941   2.112  1.00  0.00           H  
ATOM    532  N   ILE A  34     -21.674  43.747  -5.084  1.00  0.00           N  
ATOM    533  CA  ILE A  34     -21.702  43.938  -6.518  1.00  0.00           C  
ATOM    534  C   ILE A  34     -22.488  45.180  -6.922  1.00  0.00           C  
ATOM    535  O   ILE A  34     -23.431  45.598  -6.238  1.00  0.00           O  
ATOM    536  CB  ILE A  34     -22.304  42.702  -7.212  1.00  0.00           C  
ATOM    537  CG1 ILE A  34     -23.743  42.474  -6.741  1.00  0.00           C  
ATOM    538  CG2 ILE A  34     -21.451  41.472  -6.942  1.00  0.00           C  
ATOM    539  CD1 ILE A  34     -24.476  41.402  -7.514  1.00  0.00           C  
ATOM    540  H   ILE A  34     -22.456  43.294  -4.633  1.00  0.00           H  
ATOM    541  HA  ILE A  34     -20.684  44.116  -6.863  1.00  0.00           H  
ATOM    542  HB  ILE A  34     -22.347  42.874  -8.287  1.00  0.00           H  
ATOM    543 1HG1 ILE A  34     -23.742  42.196  -5.688  1.00  0.00           H  
ATOM    544 2HG1 ILE A  34     -24.307  43.403  -6.832  1.00  0.00           H  
ATOM    545 1HG2 ILE A  34     -21.892  40.608  -7.438  1.00  0.00           H  
ATOM    546 2HG2 ILE A  34     -20.445  41.636  -7.324  1.00  0.00           H  
ATOM    547 3HG2 ILE A  34     -21.406  41.289  -5.868  1.00  0.00           H  
ATOM    548 1HD1 ILE A  34     -25.488  41.299  -7.124  1.00  0.00           H  
ATOM    549 2HD1 ILE A  34     -24.520  41.678  -8.568  1.00  0.00           H  
ATOM    550 3HD1 ILE A  34     -23.949  40.454  -7.409  1.00  0.00           H  
ATOM    551  N   THR A  35     -22.043  45.791  -8.011  1.00  0.00           N  
ATOM    552  CA  THR A  35     -22.687  46.969  -8.566  1.00  0.00           C  
ATOM    553  C   THR A  35     -22.950  46.560 -10.003  1.00  0.00           C  
ATOM    554  O   THR A  35     -22.390  45.564 -10.474  1.00  0.00           O  
ATOM    555  CB  THR A  35     -21.819  48.238  -8.483  1.00  0.00           C  
ATOM    556  OG1 THR A  35     -20.635  48.063  -9.273  1.00  0.00           O  
ATOM    557  CG2 THR A  35     -21.424  48.522  -7.042  1.00  0.00           C  
ATOM    558  H   THR A  35     -21.223  45.417  -8.467  1.00  0.00           H  
ATOM    559  HA  THR A  35     -23.562  47.203  -7.959  1.00  0.00           H  
ATOM    560  HB  THR A  35     -22.378  49.087  -8.875  1.00  0.00           H  
ATOM    561  HG1 THR A  35     -20.099  48.858  -9.225  1.00  0.00           H  
ATOM    562 1HG2 THR A  35     -20.812  49.422  -7.003  1.00  0.00           H  
ATOM    563 2HG2 THR A  35     -22.322  48.666  -6.441  1.00  0.00           H  
ATOM    564 3HG2 THR A  35     -20.856  47.680  -6.648  1.00  0.00           H  
ATOM    565  N   PRO A  36     -23.816  47.297 -10.710  1.00  0.00           N  
ATOM    566  CA  PRO A  36     -24.065  46.858 -12.086  1.00  0.00           C  
ATOM    567  C   PRO A  36     -22.759  46.763 -12.874  1.00  0.00           C  
ATOM    568  O   PRO A  36     -22.600  45.858 -13.698  1.00  0.00           O  
ATOM    569  CB  PRO A  36     -24.960  47.967 -12.646  1.00  0.00           C  
ATOM    570  CG  PRO A  36     -25.679  48.507 -11.434  1.00  0.00           C  
ATOM    571  CD  PRO A  36     -24.648  48.469 -10.342  1.00  0.00           C  
ATOM    572  HA  PRO A  36     -24.597  45.896 -12.068  1.00  0.00           H  
ATOM    573 1HB  PRO A  36     -24.345  48.726 -13.153  1.00  0.00           H  
ATOM    574 2HB  PRO A  36     -25.645  47.553 -13.401  1.00  0.00           H  
ATOM    575 1HG  PRO A  36     -26.048  49.524 -11.633  1.00  0.00           H  
ATOM    576 2HG  PRO A  36     -26.559  47.888 -11.208  1.00  0.00           H  
ATOM    577 1HD  PRO A  36     -24.066  49.403 -10.354  1.00  0.00           H  
ATOM    578 2HD  PRO A  36     -25.147  48.335  -9.371  1.00  0.00           H  
ATOM    579  N   GLY A  37     -21.822  47.662 -12.588  1.00  0.00           N  
ATOM    580  CA  GLY A  37     -20.534  47.662 -13.264  1.00  0.00           C  
ATOM    581  C   GLY A  37     -19.571  46.567 -12.831  1.00  0.00           C  
ATOM    582  O   GLY A  37     -18.605  46.270 -13.541  1.00  0.00           O  
ATOM    583  H   GLY A  37     -22.008  48.362 -11.884  1.00  0.00           H  
ATOM    584 1HA  GLY A  37     -20.687  47.558 -14.339  1.00  0.00           H  
ATOM    585 2HA  GLY A  37     -20.038  48.618 -13.102  1.00  0.00           H  
ATOM    586  N   THR A  38     -19.807  45.970 -11.665  1.00  0.00           N  
ATOM    587  CA  THR A  38     -18.876  44.967 -11.134  1.00  0.00           C  
ATOM    588  C   THR A  38     -19.492  43.582 -10.923  1.00  0.00           C  
ATOM    589  O   THR A  38     -18.779  42.628 -10.597  1.00  0.00           O  
ATOM    590  CB  THR A  38     -18.276  45.450  -9.801  1.00  0.00           C  
ATOM    591  OG1 THR A  38     -19.328  45.679  -8.855  1.00  0.00           O  
ATOM    592  CG2 THR A  38     -17.493  46.738 -10.004  1.00  0.00           C  
ATOM    593  H   THR A  38     -20.633  46.205 -11.134  1.00  0.00           H  
ATOM    594  HA  THR A  38     -18.061  44.839 -11.847  1.00  0.00           H  
ATOM    595  HB  THR A  38     -17.609  44.685  -9.404  1.00  0.00           H  
ATOM    596  HG1 THR A  38     -19.734  46.531  -9.029  1.00  0.00           H  
ATOM    597 1HG2 THR A  38     -17.076  47.064  -9.052  1.00  0.00           H  
ATOM    598 2HG2 THR A  38     -16.685  46.565 -10.715  1.00  0.00           H  
ATOM    599 3HG2 THR A  38     -18.157  47.510 -10.392  1.00  0.00           H  
ATOM    600  N   ALA A  39     -20.802  43.462 -11.109  1.00  0.00           N  
ATOM    601  CA  ALA A  39     -21.448  42.159 -10.958  1.00  0.00           C  
ATOM    602  C   ALA A  39     -20.974  41.127 -11.979  1.00  0.00           C  
ATOM    603  O   ALA A  39     -20.809  39.959 -11.640  1.00  0.00           O  
ATOM    604  CB  ALA A  39     -22.976  42.288 -10.988  1.00  0.00           C  
ATOM    605  H   ALA A  39     -21.364  44.265 -11.354  1.00  0.00           H  
ATOM    606  HA  ALA A  39     -21.156  41.745  -9.993  1.00  0.00           H  
ATOM    607 1HB  ALA A  39     -23.427  41.303 -10.874  1.00  0.00           H  
ATOM    608 2HB  ALA A  39     -23.303  42.933 -10.173  1.00  0.00           H  
ATOM    609 3HB  ALA A  39     -23.286  42.721 -11.938  1.00  0.00           H  
ATOM    610  N   TYR A  40     -20.752  41.540 -13.220  1.00  0.00           N  
ATOM    611  CA  TYR A  40     -20.238  40.598 -14.216  1.00  0.00           C  
ATOM    612  C   TYR A  40     -18.825  40.142 -13.844  1.00  0.00           C  
ATOM    613  O   TYR A  40     -18.492  38.953 -13.935  1.00  0.00           O  
ATOM    614  CB  TYR A  40     -20.248  41.227 -15.611  1.00  0.00           C  
ATOM    615  CG  TYR A  40     -19.762  40.300 -16.703  1.00  0.00           C  
ATOM    616  CD1 TYR A  40     -20.481  39.154 -17.011  1.00  0.00           C  
ATOM    617  CD2 TYR A  40     -18.598  40.595 -17.396  1.00  0.00           C  
ATOM    618  CE1 TYR A  40     -20.037  38.307 -18.008  1.00  0.00           C  
ATOM    619  CE2 TYR A  40     -18.154  39.749 -18.393  1.00  0.00           C  
ATOM    620  CZ  TYR A  40     -18.869  38.609 -18.699  1.00  0.00           C  
ATOM    621  OH  TYR A  40     -18.427  37.765 -19.692  1.00  0.00           O  
ATOM    622  H   TYR A  40     -20.930  42.496 -13.494  1.00  0.00           H  
ATOM    623  HA  TYR A  40     -20.883  39.718 -14.225  1.00  0.00           H  
ATOM    624 1HB  TYR A  40     -21.262  41.545 -15.860  1.00  0.00           H  
ATOM    625 2HB  TYR A  40     -19.617  42.116 -15.614  1.00  0.00           H  
ATOM    626  HD1 TYR A  40     -21.396  38.922 -16.466  1.00  0.00           H  
ATOM    627  HD2 TYR A  40     -18.032  41.495 -17.153  1.00  0.00           H  
ATOM    628  HE1 TYR A  40     -20.601  37.407 -18.249  1.00  0.00           H  
ATOM    629  HE2 TYR A  40     -17.238  39.980 -18.937  1.00  0.00           H  
ATOM    630  HH  TYR A  40     -19.022  37.015 -19.762  1.00  0.00           H  
ATOM    631  N   GLN A  41     -18.008  41.098 -13.417  1.00  0.00           N  
ATOM    632  CA  GLN A  41     -16.629  40.819 -13.035  1.00  0.00           C  
ATOM    633  C   GLN A  41     -16.583  39.802 -11.898  1.00  0.00           C  
ATOM    634  O   GLN A  41     -15.839  38.829 -11.968  1.00  0.00           O  
ATOM    635  CB  GLN A  41     -15.913  42.108 -12.621  1.00  0.00           C  
ATOM    636  CG  GLN A  41     -15.668  43.078 -13.764  1.00  0.00           C  
ATOM    637  CD  GLN A  41     -15.043  44.378 -13.295  1.00  0.00           C  
ATOM    638  OE1 GLN A  41     -15.189  44.770 -12.134  1.00  0.00           O  
ATOM    639  NE2 GLN A  41     -14.341  45.055 -14.196  1.00  0.00           N  
ATOM    640  H   GLN A  41     -18.354  42.044 -13.354  1.00  0.00           H  
ATOM    641  HA  GLN A  41     -16.114  40.386 -13.893  1.00  0.00           H  
ATOM    642 1HB  GLN A  41     -16.502  42.623 -11.862  1.00  0.00           H  
ATOM    643 2HB  GLN A  41     -14.949  41.861 -12.176  1.00  0.00           H  
ATOM    644 1HG  GLN A  41     -14.993  42.614 -14.483  1.00  0.00           H  
ATOM    645 2HG  GLN A  41     -16.620  43.309 -14.241  1.00  0.00           H  
ATOM    646 1HE2 GLN A  41     -13.905  45.920 -13.945  1.00  0.00           H  
ATOM    647 2HE2 GLN A  41     -14.247  44.701 -15.127  1.00  0.00           H  
ATOM    648  N   SER A  42     -17.393  40.022 -10.865  1.00  0.00           N  
ATOM    649  CA  SER A  42     -17.474  39.087  -9.742  1.00  0.00           C  
ATOM    650  C   SER A  42     -17.925  37.684 -10.179  1.00  0.00           C  
ATOM    651  O   SER A  42     -17.335  36.674  -9.778  1.00  0.00           O  
ATOM    652  CB  SER A  42     -18.430  39.626  -8.696  1.00  0.00           C  
ATOM    653  OG  SER A  42     -18.545  38.741  -7.617  1.00  0.00           O  
ATOM    654  H   SER A  42     -17.966  40.854 -10.855  1.00  0.00           H  
ATOM    655  HA  SER A  42     -16.478  38.976  -9.311  1.00  0.00           H  
ATOM    656 1HB  SER A  42     -18.073  40.593  -8.341  1.00  0.00           H  
ATOM    657 2HB  SER A  42     -19.410  39.785  -9.146  1.00  0.00           H  
ATOM    658  HG  SER A  42     -19.362  38.256  -7.758  1.00  0.00           H  
ATOM    659  N   PHE A  43     -18.978  37.623 -10.988  1.00  0.00           N  
ATOM    660  CA  PHE A  43     -19.466  36.344 -11.483  1.00  0.00           C  
ATOM    661  C   PHE A  43     -18.353  35.586 -12.199  1.00  0.00           C  
ATOM    662  O   PHE A  43     -18.102  34.420 -11.905  1.00  0.00           O  
ATOM    663  CB  PHE A  43     -20.659  36.535 -12.426  1.00  0.00           C  
ATOM    664  CG  PHE A  43     -21.145  35.261 -13.064  1.00  0.00           C  
ATOM    665  CD1 PHE A  43     -22.036  34.433 -12.403  1.00  0.00           C  
ATOM    666  CD2 PHE A  43     -20.718  34.895 -14.332  1.00  0.00           C  
ATOM    667  CE1 PHE A  43     -22.484  33.260 -12.984  1.00  0.00           C  
ATOM    668  CE2 PHE A  43     -21.163  33.725 -14.918  1.00  0.00           C  
ATOM    669  CZ  PHE A  43     -22.052  32.906 -14.242  1.00  0.00           C  
ATOM    670  H   PHE A  43     -19.451  38.471 -11.268  1.00  0.00           H  
ATOM    671  HA  PHE A  43     -19.794  35.746 -10.631  1.00  0.00           H  
ATOM    672 1HB  PHE A  43     -21.489  36.976 -11.877  1.00  0.00           H  
ATOM    673 2HB  PHE A  43     -20.387  37.228 -13.220  1.00  0.00           H  
ATOM    674  HD1 PHE A  43     -22.387  34.714 -11.409  1.00  0.00           H  
ATOM    675  HD2 PHE A  43     -20.018  35.539 -14.865  1.00  0.00           H  
ATOM    676  HE1 PHE A  43     -23.179  32.617 -12.445  1.00  0.00           H  
ATOM    677  HE2 PHE A  43     -20.815  33.447 -15.912  1.00  0.00           H  
ATOM    678  HZ  PHE A  43     -22.407  31.985 -14.702  1.00  0.00           H  
ATOM    679  N   GLU A  44     -17.696  36.250 -13.143  1.00  0.00           N  
ATOM    680  CA  GLU A  44     -16.687  35.588 -13.962  1.00  0.00           C  
ATOM    681  C   GLU A  44     -15.456  35.187 -13.170  1.00  0.00           C  
ATOM    682  O   GLU A  44     -14.906  34.100 -13.366  1.00  0.00           O  
ATOM    683  CB  GLU A  44     -16.271  36.498 -15.120  1.00  0.00           C  
ATOM    684  CG  GLU A  44     -17.330  36.665 -16.200  1.00  0.00           C  
ATOM    685  CD  GLU A  44     -17.630  35.385 -16.929  1.00  0.00           C  
ATOM    686  OE1 GLU A  44     -16.715  34.637 -17.176  1.00  0.00           O  
ATOM    687  OE2 GLU A  44     -18.775  35.155 -17.239  1.00  0.00           O  
ATOM    688  H   GLU A  44     -17.893  37.228 -13.301  1.00  0.00           H  
ATOM    689  HA  GLU A  44     -17.103  34.650 -14.332  1.00  0.00           H  
ATOM    690 1HB  GLU A  44     -16.027  37.488 -14.735  1.00  0.00           H  
ATOM    691 2HB  GLU A  44     -15.373  36.099 -15.591  1.00  0.00           H  
ATOM    692 1HG  GLU A  44     -18.248  37.031 -15.740  1.00  0.00           H  
ATOM    693 2HG  GLU A  44     -16.991  37.414 -16.914  1.00  0.00           H  
ATOM    694  N   GLN A  45     -15.038  36.060 -12.266  1.00  0.00           N  
ATOM    695  CA  GLN A  45     -13.839  35.803 -11.489  1.00  0.00           C  
ATOM    696  C   GLN A  45     -14.026  34.623 -10.551  1.00  0.00           C  
ATOM    697  O   GLN A  45     -13.150  33.762 -10.446  1.00  0.00           O  
ATOM    698  CB  GLN A  45     -13.446  37.048 -10.690  1.00  0.00           C  
ATOM    699  CG  GLN A  45     -12.147  36.905  -9.914  1.00  0.00           C  
ATOM    700  CD  GLN A  45     -10.950  36.700 -10.822  1.00  0.00           C  
ATOM    701  OE1 GLN A  45     -10.736  37.459 -11.771  1.00  0.00           O  
ATOM    702  NE2 GLN A  45     -10.160  35.671 -10.536  1.00  0.00           N  
ATOM    703  H   GLN A  45     -15.553  36.914 -12.109  1.00  0.00           H  
ATOM    704  HA  GLN A  45     -13.032  35.546 -12.174  1.00  0.00           H  
ATOM    705 1HB  GLN A  45     -13.342  37.897 -11.366  1.00  0.00           H  
ATOM    706 2HB  GLN A  45     -14.237  37.290  -9.980  1.00  0.00           H  
ATOM    707 1HG  GLN A  45     -11.983  37.811  -9.330  1.00  0.00           H  
ATOM    708 2HG  GLN A  45     -12.225  36.043  -9.251  1.00  0.00           H  
ATOM    709 1HE2 GLN A  45      -9.355  35.486 -11.100  1.00  0.00           H  
ATOM    710 2HE2 GLN A  45     -10.370  35.081  -9.756  1.00  0.00           H  
ATOM    711  N   VAL A  46     -15.159  34.583  -9.858  1.00  0.00           N  
ATOM    712  CA  VAL A  46     -15.396  33.507  -8.900  1.00  0.00           C  
ATOM    713  C   VAL A  46     -15.663  32.189  -9.643  1.00  0.00           C  
ATOM    714  O   VAL A  46     -15.114  31.147  -9.289  1.00  0.00           O  
ATOM    715  CB  VAL A  46     -16.579  33.826  -7.946  1.00  0.00           C  
ATOM    716  CG1 VAL A  46     -16.918  32.612  -7.090  1.00  0.00           C  
ATOM    717  CG2 VAL A  46     -16.248  35.047  -7.058  1.00  0.00           C  
ATOM    718  H   VAL A  46     -15.865  35.294  -9.985  1.00  0.00           H  
ATOM    719  HA  VAL A  46     -14.500  33.381  -8.292  1.00  0.00           H  
ATOM    720  HB  VAL A  46     -17.465  34.047  -8.542  1.00  0.00           H  
ATOM    721 1HG1 VAL A  46     -17.750  32.854  -6.428  1.00  0.00           H  
ATOM    722 2HG1 VAL A  46     -17.199  31.779  -7.735  1.00  0.00           H  
ATOM    723 3HG1 VAL A  46     -16.050  32.333  -6.494  1.00  0.00           H  
ATOM    724 1HG2 VAL A  46     -17.090  35.255  -6.398  1.00  0.00           H  
ATOM    725 2HG2 VAL A  46     -15.362  34.833  -6.461  1.00  0.00           H  
ATOM    726 3HG2 VAL A  46     -16.059  35.916  -7.689  1.00  0.00           H  
ATOM    727  N   VAL A  47     -16.504  32.242 -10.674  1.00  0.00           N  
ATOM    728  CA  VAL A  47     -16.874  31.032 -11.405  1.00  0.00           C  
ATOM    729  C   VAL A  47     -15.677  30.432 -12.161  1.00  0.00           C  
ATOM    730  O   VAL A  47     -15.468  29.220 -12.130  1.00  0.00           O  
ATOM    731  CB  VAL A  47     -18.079  31.278 -12.345  1.00  0.00           C  
ATOM    732  CG1 VAL A  47     -18.310  30.086 -13.230  1.00  0.00           C  
ATOM    733  CG2 VAL A  47     -19.350  31.567 -11.527  1.00  0.00           C  
ATOM    734  H   VAL A  47     -16.897  33.128 -10.958  1.00  0.00           H  
ATOM    735  HA  VAL A  47     -17.158  30.265 -10.683  1.00  0.00           H  
ATOM    736  HB  VAL A  47     -17.861  32.133 -12.984  1.00  0.00           H  
ATOM    737 1HG1 VAL A  47     -19.161  30.278 -13.884  1.00  0.00           H  
ATOM    738 2HG1 VAL A  47     -17.422  29.905 -13.836  1.00  0.00           H  
ATOM    739 3HG1 VAL A  47     -18.516  29.210 -12.615  1.00  0.00           H  
ATOM    740 1HG2 VAL A  47     -20.187  31.737 -12.203  1.00  0.00           H  
ATOM    741 2HG2 VAL A  47     -19.570  30.714 -10.884  1.00  0.00           H  
ATOM    742 3HG2 VAL A  47     -19.193  32.454 -10.912  1.00  0.00           H  
ATOM    743  N   ASN A  48     -14.889  31.273 -12.826  1.00  0.00           N  
ATOM    744  CA  ASN A  48     -13.704  30.783 -13.538  1.00  0.00           C  
ATOM    745  C   ASN A  48     -12.689  30.128 -12.609  1.00  0.00           C  
ATOM    746  O   ASN A  48     -12.088  29.109 -12.957  1.00  0.00           O  
ATOM    747  CB  ASN A  48     -13.048  31.913 -14.310  1.00  0.00           C  
ATOM    748  CG  ASN A  48     -13.821  32.294 -15.542  1.00  0.00           C  
ATOM    749  OD1 ASN A  48     -14.642  31.516 -16.041  1.00  0.00           O  
ATOM    750  ND2 ASN A  48     -13.574  33.478 -16.043  1.00  0.00           N  
ATOM    751  H   ASN A  48     -15.101  32.260 -12.845  1.00  0.00           H  
ATOM    752  HA  ASN A  48     -14.018  30.015 -14.246  1.00  0.00           H  
ATOM    753 1HB  ASN A  48     -12.958  32.789 -13.667  1.00  0.00           H  
ATOM    754 2HB  ASN A  48     -12.041  31.617 -14.604  1.00  0.00           H  
ATOM    755 1HD2 ASN A  48     -14.058  33.785 -16.863  1.00  0.00           H  
ATOM    756 2HD2 ASN A  48     -12.901  34.075 -15.607  1.00  0.00           H  
ATOM    757  N   GLU A  49     -12.498  30.707 -11.426  1.00  0.00           N  
ATOM    758  CA  GLU A  49     -11.614  30.094 -10.443  1.00  0.00           C  
ATOM    759  C   GLU A  49     -12.254  28.832  -9.848  1.00  0.00           C  
ATOM    760  O   GLU A  49     -11.573  27.845  -9.573  1.00  0.00           O  
ATOM    761  CB  GLU A  49     -11.283  31.091  -9.330  1.00  0.00           C  
ATOM    762  CG  GLU A  49     -10.367  32.229  -9.758  1.00  0.00           C  
ATOM    763  CD  GLU A  49      -9.011  31.754 -10.199  1.00  0.00           C  
ATOM    764  OE1 GLU A  49      -8.494  30.845  -9.595  1.00  0.00           O  
ATOM    765  OE2 GLU A  49      -8.490  32.301 -11.143  1.00  0.00           O  
ATOM    766  H   GLU A  49     -12.961  31.575 -11.198  1.00  0.00           H  
ATOM    767  HA  GLU A  49     -10.696  29.787 -10.946  1.00  0.00           H  
ATOM    768 1HB  GLU A  49     -12.205  31.530  -8.948  1.00  0.00           H  
ATOM    769 2HB  GLU A  49     -10.802  30.568  -8.503  1.00  0.00           H  
ATOM    770 1HG  GLU A  49     -10.835  32.770 -10.580  1.00  0.00           H  
ATOM    771 2HG  GLU A  49     -10.250  32.921  -8.924  1.00  0.00           H  
ATOM    772  N   LEU A  50     -13.568  28.863  -9.664  1.00  0.00           N  
ATOM    773  CA  LEU A  50     -14.286  27.694  -9.136  1.00  0.00           C  
ATOM    774  C   LEU A  50     -14.009  26.440  -9.980  1.00  0.00           C  
ATOM    775  O   LEU A  50     -13.664  25.388  -9.444  1.00  0.00           O  
ATOM    776  CB  LEU A  50     -15.794  27.971  -9.101  1.00  0.00           C  
ATOM    777  CG  LEU A  50     -16.680  26.782  -8.708  1.00  0.00           C  
ATOM    778  CD1 LEU A  50     -16.302  26.306  -7.312  1.00  0.00           C  
ATOM    779  CD2 LEU A  50     -18.142  27.196  -8.768  1.00  0.00           C  
ATOM    780  H   LEU A  50     -14.087  29.700  -9.888  1.00  0.00           H  
ATOM    781  HA  LEU A  50     -13.917  27.486  -8.132  1.00  0.00           H  
ATOM    782 1HB  LEU A  50     -15.983  28.774  -8.390  1.00  0.00           H  
ATOM    783 2HB  LEU A  50     -16.109  28.307 -10.089  1.00  0.00           H  
ATOM    784  HG  LEU A  50     -16.508  25.956  -9.399  1.00  0.00           H  
ATOM    785 1HD1 LEU A  50     -16.931  25.461  -7.033  1.00  0.00           H  
ATOM    786 2HD1 LEU A  50     -15.257  25.998  -7.303  1.00  0.00           H  
ATOM    787 3HD1 LEU A  50     -16.448  27.117  -6.600  1.00  0.00           H  
ATOM    788 1HD2 LEU A  50     -18.772  26.351  -8.489  1.00  0.00           H  
ATOM    789 2HD2 LEU A  50     -18.315  28.021  -8.076  1.00  0.00           H  
ATOM    790 3HD2 LEU A  50     -18.389  27.515  -9.781  1.00  0.00           H  
ATOM    791  N   PHE A  51     -14.126  26.574 -11.298  1.00  0.00           N  
ATOM    792  CA  PHE A  51     -13.907  25.442 -12.204  1.00  0.00           C  
ATOM    793  C   PHE A  51     -12.504  25.433 -12.829  1.00  0.00           C  
ATOM    794  O   PHE A  51     -12.248  24.701 -13.795  1.00  0.00           O  
ATOM    795  CB  PHE A  51     -14.955  25.459 -13.319  1.00  0.00           C  
ATOM    796  CG  PHE A  51     -16.364  25.290 -12.828  1.00  0.00           C  
ATOM    797  CD1 PHE A  51     -17.220  26.378 -12.744  1.00  0.00           C  
ATOM    798  CD2 PHE A  51     -16.837  24.043 -12.448  1.00  0.00           C  
ATOM    799  CE1 PHE A  51     -18.517  26.224 -12.292  1.00  0.00           C  
ATOM    800  CE2 PHE A  51     -18.134  23.885 -11.997  1.00  0.00           C  
ATOM    801  CZ  PHE A  51     -18.974  24.978 -11.919  1.00  0.00           C  
ATOM    802  H   PHE A  51     -14.370  27.474 -11.685  1.00  0.00           H  
ATOM    803  HA  PHE A  51     -13.985  24.518 -11.629  1.00  0.00           H  
ATOM    804 1HB  PHE A  51     -14.894  26.402 -13.860  1.00  0.00           H  
ATOM    805 2HB  PHE A  51     -14.744  24.660 -14.028  1.00  0.00           H  
ATOM    806  HD1 PHE A  51     -16.859  27.363 -13.040  1.00  0.00           H  
ATOM    807  HD2 PHE A  51     -16.173  23.180 -12.509  1.00  0.00           H  
ATOM    808  HE1 PHE A  51     -19.179  27.087 -12.231  1.00  0.00           H  
ATOM    809  HE2 PHE A  51     -18.493  22.900 -11.702  1.00  0.00           H  
ATOM    810  HZ  PHE A  51     -19.996  24.855 -11.562  1.00  0.00           H  
ATOM    811  N   ARG A  52     -11.593  26.231 -12.276  1.00  0.00           N  
ATOM    812  CA  ARG A  52     -10.254  26.364 -12.859  1.00  0.00           C  
ATOM    813  C   ARG A  52      -9.526  25.021 -13.021  1.00  0.00           C  
ATOM    814  O   ARG A  52      -8.932  24.763 -14.064  1.00  0.00           O  
ATOM    815  CB  ARG A  52      -9.402  27.285 -11.998  1.00  0.00           C  
ATOM    816  CG  ARG A  52      -8.039  27.625 -12.580  1.00  0.00           C  
ATOM    817  CD  ARG A  52      -7.160  28.277 -11.575  1.00  0.00           C  
ATOM    818  NE  ARG A  52      -6.682  27.332 -10.578  1.00  0.00           N  
ATOM    819  CZ  ARG A  52      -6.367  27.654  -9.308  1.00  0.00           C  
ATOM    820  NH1 ARG A  52      -6.484  28.897  -8.897  1.00  0.00           N  
ATOM    821  NH2 ARG A  52      -5.940  26.720  -8.476  1.00  0.00           N  
ATOM    822  H   ARG A  52     -11.822  26.755 -11.444  1.00  0.00           H  
ATOM    823  HA  ARG A  52     -10.355  26.748 -13.875  1.00  0.00           H  
ATOM    824 1HB  ARG A  52      -9.932  28.221 -11.832  1.00  0.00           H  
ATOM    825 2HB  ARG A  52      -9.239  26.824 -11.023  1.00  0.00           H  
ATOM    826 1HG  ARG A  52      -7.551  26.712 -12.921  1.00  0.00           H  
ATOM    827 2HG  ARG A  52      -8.162  28.307 -13.421  1.00  0.00           H  
ATOM    828 1HD  ARG A  52      -6.295  28.710 -12.076  1.00  0.00           H  
ATOM    829 2HD  ARG A  52      -7.714  29.062 -11.062  1.00  0.00           H  
ATOM    830  HE  ARG A  52      -6.579  26.366 -10.857  1.00  0.00           H  
ATOM    831 1HH1 ARG A  52      -6.810  29.611  -9.533  1.00  0.00           H  
ATOM    832 2HH1 ARG A  52      -6.248  29.138  -7.945  1.00  0.00           H  
ATOM    833 1HH2 ARG A  52      -5.850  25.764  -8.793  1.00  0.00           H  
ATOM    834 2HH2 ARG A  52      -5.704  26.961  -7.525  1.00  0.00           H  
ATOM    835  N   ASP A  53      -9.575  24.171 -12.002  1.00  0.00           N  
ATOM    836  CA  ASP A  53      -8.838  22.901 -12.050  1.00  0.00           C  
ATOM    837  C   ASP A  53      -9.713  21.671 -12.288  1.00  0.00           C  
ATOM    838  O   ASP A  53      -9.307  20.543 -12.019  1.00  0.00           O  
ATOM    839  CB  ASP A  53      -8.059  22.707 -10.746  1.00  0.00           C  
ATOM    840  CG  ASP A  53      -7.058  23.824 -10.482  1.00  0.00           C  
ATOM    841  OD1 ASP A  53      -6.615  24.434 -11.427  1.00  0.00           O  
ATOM    842  OD2 ASP A  53      -6.747  24.057  -9.339  1.00  0.00           O  
ATOM    843  H   ASP A  53     -10.122  24.392 -11.182  1.00  0.00           H  
ATOM    844  HA  ASP A  53      -8.201  22.903 -12.935  1.00  0.00           H  
ATOM    845 1HB  ASP A  53      -8.756  22.658  -9.910  1.00  0.00           H  
ATOM    846 2HB  ASP A  53      -7.522  21.759 -10.781  1.00  0.00           H  
ATOM    847  N   GLY A  54     -10.912  21.890 -12.813  1.00  0.00           N  
ATOM    848  CA  GLY A  54     -11.821  20.786 -13.030  1.00  0.00           C  
ATOM    849  C   GLY A  54     -13.280  21.093 -12.816  1.00  0.00           C  
ATOM    850  O   GLY A  54     -13.645  22.064 -12.160  1.00  0.00           O  
ATOM    851  H   GLY A  54     -11.202  22.824 -13.066  1.00  0.00           H  
ATOM    852 1HA  GLY A  54     -11.711  20.419 -14.051  1.00  0.00           H  
ATOM    853 2HA  GLY A  54     -11.560  19.964 -12.365  1.00  0.00           H  
ATOM    854  N   VAL A  55     -14.116  20.240 -13.388  1.00  0.00           N  
ATOM    855  CA  VAL A  55     -15.546  20.390 -13.299  1.00  0.00           C  
ATOM    856  C   VAL A  55     -16.080  19.101 -12.690  1.00  0.00           C  
ATOM    857  O   VAL A  55     -15.657  18.011 -13.074  1.00  0.00           O  
ATOM    858  CB  VAL A  55     -16.171  20.639 -14.684  1.00  0.00           C  
ATOM    859  CG1 VAL A  55     -17.685  20.742 -14.574  1.00  0.00           C  
ATOM    860  CG2 VAL A  55     -15.588  21.904 -15.296  1.00  0.00           C  
ATOM    861  H   VAL A  55     -13.734  19.460 -13.903  1.00  0.00           H  
ATOM    862  HA  VAL A  55     -15.764  21.272 -12.695  1.00  0.00           H  
ATOM    863  HB  VAL A  55     -15.953  19.788 -15.329  1.00  0.00           H  
ATOM    864 1HG1 VAL A  55     -18.111  20.917 -15.563  1.00  0.00           H  
ATOM    865 2HG1 VAL A  55     -18.084  19.812 -14.168  1.00  0.00           H  
ATOM    866 3HG1 VAL A  55     -17.947  21.569 -13.915  1.00  0.00           H  
ATOM    867 1HG2 VAL A  55     -16.034  22.073 -16.276  1.00  0.00           H  
ATOM    868 2HG2 VAL A  55     -15.802  22.754 -14.648  1.00  0.00           H  
ATOM    869 3HG2 VAL A  55     -14.509  21.791 -15.404  1.00  0.00           H  
ATOM    870  N   ASN A  56     -16.978  19.226 -11.717  1.00  0.00           N  
ATOM    871  CA  ASN A  56     -17.668  18.065 -11.170  1.00  0.00           C  
ATOM    872  C   ASN A  56     -19.066  18.477 -10.712  1.00  0.00           C  
ATOM    873  O   ASN A  56     -19.391  19.660 -10.734  1.00  0.00           O  
ATOM    874  CB  ASN A  56     -16.878  17.448 -10.030  1.00  0.00           C  
ATOM    875  CG  ASN A  56     -16.702  18.392  -8.872  1.00  0.00           C  
ATOM    876  OD1 ASN A  56     -17.679  18.930  -8.340  1.00  0.00           O  
ATOM    877  ND2 ASN A  56     -15.474  18.602  -8.473  1.00  0.00           N  
ATOM    878  H   ASN A  56     -17.188  20.142 -11.348  1.00  0.00           H  
ATOM    879  HA  ASN A  56     -17.848  17.356 -11.979  1.00  0.00           H  
ATOM    880 1HB  ASN A  56     -17.388  16.551  -9.678  1.00  0.00           H  
ATOM    881 2HB  ASN A  56     -15.895  17.146 -10.390  1.00  0.00           H  
ATOM    882 1HD2 ASN A  56     -15.296  19.221  -7.707  1.00  0.00           H  
ATOM    883 2HD2 ASN A  56     -14.713  18.145  -8.933  1.00  0.00           H  
ATOM    884  N   TRP A  57     -19.904  17.522 -10.327  1.00  0.00           N  
ATOM    885  CA  TRP A  57     -21.299  17.857 -10.038  1.00  0.00           C  
ATOM    886  C   TRP A  57     -21.443  18.760  -8.808  1.00  0.00           C  
ATOM    887  O   TRP A  57     -22.286  19.642  -8.785  1.00  0.00           O  
ATOM    888  CB  TRP A  57     -22.151  16.598  -9.884  1.00  0.00           C  
ATOM    889  CG  TRP A  57     -22.541  15.963 -11.202  1.00  0.00           C  
ATOM    890  CD1 TRP A  57     -22.217  14.705 -11.639  1.00  0.00           C  
ATOM    891  CD2 TRP A  57     -23.324  16.563 -12.250  1.00  0.00           C  
ATOM    892  NE1 TRP A  57     -22.759  14.488 -12.888  1.00  0.00           N  
ATOM    893  CE2 TRP A  57     -23.449  15.608 -13.277  1.00  0.00           C  
ATOM    894  CE3 TRP A  57     -23.947  17.805 -12.407  1.00  0.00           C  
ATOM    895  CZ2 TRP A  57     -24.159  15.863 -14.451  1.00  0.00           C  
ATOM    896  CZ3 TRP A  57     -24.645  18.054 -13.569  1.00  0.00           C  
ATOM    897  CH2 TRP A  57     -24.742  17.087 -14.579  1.00  0.00           C  
ATOM    898  H   TRP A  57     -19.598  16.565 -10.229  1.00  0.00           H  
ATOM    899  HA  TRP A  57     -21.695  18.438 -10.870  1.00  0.00           H  
ATOM    900 1HB  TRP A  57     -21.605  15.859  -9.297  1.00  0.00           H  
ATOM    901 2HB  TRP A  57     -23.063  16.840  -9.339  1.00  0.00           H  
ATOM    902  HD1 TRP A  57     -21.621  13.986 -11.080  1.00  0.00           H  
ATOM    903  HE1 TRP A  57     -22.665  13.642 -13.432  1.00  0.00           H  
ATOM    904  HE3 TRP A  57     -23.882  18.560 -11.624  1.00  0.00           H  
ATOM    905  HZ2 TRP A  57     -24.253  15.120 -15.244  1.00  0.00           H  
ATOM    906  HZ3 TRP A  57     -25.123  19.027 -13.682  1.00  0.00           H  
ATOM    907  HH2 TRP A  57     -25.298  17.322 -15.488  1.00  0.00           H  
ATOM    908  N   GLY A  58     -20.612  18.543  -7.801  1.00  0.00           N  
ATOM    909  CA  GLY A  58     -20.634  19.384  -6.613  1.00  0.00           C  
ATOM    910  C   GLY A  58     -20.292  20.840  -6.895  1.00  0.00           C  
ATOM    911  O   GLY A  58     -20.903  21.746  -6.322  1.00  0.00           O  
ATOM    912  H   GLY A  58     -19.949  17.782  -7.853  1.00  0.00           H  
ATOM    913 1HA  GLY A  58     -21.622  19.342  -6.156  1.00  0.00           H  
ATOM    914 2HA  GLY A  58     -19.925  18.998  -5.881  1.00  0.00           H  
ATOM    915  N   ARG A  59     -19.309  21.079  -7.760  1.00  0.00           N  
ATOM    916  CA  ARG A  59     -18.981  22.457  -8.128  1.00  0.00           C  
ATOM    917  C   ARG A  59     -20.091  23.062  -8.973  1.00  0.00           C  
ATOM    918  O   ARG A  59     -20.348  24.251  -8.900  1.00  0.00           O  
ATOM    919  CB  ARG A  59     -17.670  22.516  -8.899  1.00  0.00           C  
ATOM    920  CG  ARG A  59     -16.433  22.172  -8.084  1.00  0.00           C  
ATOM    921  CD  ARG A  59     -15.192  22.294  -8.892  1.00  0.00           C  
ATOM    922  NE  ARG A  59     -14.023  21.828  -8.164  1.00  0.00           N  
ATOM    923  CZ  ARG A  59     -12.757  21.914  -8.615  1.00  0.00           C  
ATOM    924  NH1 ARG A  59     -12.512  22.448  -9.791  1.00  0.00           N  
ATOM    925  NH2 ARG A  59     -11.760  21.461  -7.875  1.00  0.00           N  
ATOM    926  H   ARG A  59     -18.781  20.322  -8.169  1.00  0.00           H  
ATOM    927  HA  ARG A  59     -18.888  23.047  -7.215  1.00  0.00           H  
ATOM    928 1HB  ARG A  59     -17.712  21.826  -9.741  1.00  0.00           H  
ATOM    929 2HB  ARG A  59     -17.531  23.518  -9.304  1.00  0.00           H  
ATOM    930 1HG  ARG A  59     -16.357  22.851  -7.235  1.00  0.00           H  
ATOM    931 2HG  ARG A  59     -16.508  21.146  -7.723  1.00  0.00           H  
ATOM    932 1HD  ARG A  59     -15.289  21.697  -9.799  1.00  0.00           H  
ATOM    933 2HD  ARG A  59     -15.034  23.338  -9.160  1.00  0.00           H  
ATOM    934  HE  ARG A  59     -14.171  21.411  -7.254  1.00  0.00           H  
ATOM    935 1HH1 ARG A  59     -13.275  22.795 -10.356  1.00  0.00           H  
ATOM    936 2HH1 ARG A  59     -11.563  22.512 -10.129  1.00  0.00           H  
ATOM    937 1HH2 ARG A  59     -11.947  21.050  -6.971  1.00  0.00           H  
ATOM    938 2HH2 ARG A  59     -10.811  21.525  -8.213  1.00  0.00           H  
ATOM    939  N   ILE A  60     -20.736  22.241  -9.791  1.00  0.00           N  
ATOM    940  CA  ILE A  60     -21.881  22.728 -10.545  1.00  0.00           C  
ATOM    941  C   ILE A  60     -23.044  23.130  -9.617  1.00  0.00           C  
ATOM    942  O   ILE A  60     -23.679  24.166  -9.817  1.00  0.00           O  
ATOM    943  CB  ILE A  60     -22.361  21.661 -11.545  1.00  0.00           C  
ATOM    944  CG1 ILE A  60     -21.328  21.469 -12.659  1.00  0.00           C  
ATOM    945  CG2 ILE A  60     -23.712  22.047 -12.128  1.00  0.00           C  
ATOM    946  CD1 ILE A  60     -21.580  20.255 -13.523  1.00  0.00           C  
ATOM    947  H   ILE A  60     -20.446  21.280  -9.903  1.00  0.00           H  
ATOM    948  HA  ILE A  60     -21.593  23.645 -11.059  1.00  0.00           H  
ATOM    949  HB  ILE A  60     -22.457  20.702 -11.036  1.00  0.00           H  
ATOM    950 1HG1 ILE A  60     -21.318  22.349 -13.301  1.00  0.00           H  
ATOM    951 2HG1 ILE A  60     -20.334  21.374 -12.220  1.00  0.00           H  
ATOM    952 1HG2 ILE A  60     -24.036  21.282 -12.834  1.00  0.00           H  
ATOM    953 2HG2 ILE A  60     -24.443  22.134 -11.326  1.00  0.00           H  
ATOM    954 3HG2 ILE A  60     -23.625  23.003 -12.645  1.00  0.00           H  
ATOM    955 1HD1 ILE A  60     -20.807  20.186 -14.288  1.00  0.00           H  
ATOM    956 2HD1 ILE A  60     -21.559  19.357 -12.904  1.00  0.00           H  
ATOM    957 3HD1 ILE A  60     -22.555  20.344 -14.000  1.00  0.00           H  
ATOM    958  N   VAL A  61     -23.321  22.317  -8.605  1.00  0.00           N  
ATOM    959  CA  VAL A  61     -24.320  22.691  -7.597  1.00  0.00           C  
ATOM    960  C   VAL A  61     -23.909  24.002  -6.923  1.00  0.00           C  
ATOM    961  O   VAL A  61     -24.725  24.899  -6.780  1.00  0.00           O  
ATOM    962  CB  VAL A  61     -24.534  21.574  -6.548  1.00  0.00           C  
ATOM    963  CG1 VAL A  61     -25.384  22.080  -5.377  1.00  0.00           C  
ATOM    964  CG2 VAL A  61     -25.189  20.348  -7.204  1.00  0.00           C  
ATOM    965  H   VAL A  61     -22.844  21.431  -8.519  1.00  0.00           H  
ATOM    966  HA  VAL A  61     -25.272  22.864  -8.101  1.00  0.00           H  
ATOM    967  HB  VAL A  61     -23.567  21.289  -6.134  1.00  0.00           H  
ATOM    968 1HG1 VAL A  61     -25.520  21.276  -4.653  1.00  0.00           H  
ATOM    969 2HG1 VAL A  61     -24.880  22.919  -4.897  1.00  0.00           H  
ATOM    970 3HG1 VAL A  61     -26.357  22.403  -5.747  1.00  0.00           H  
ATOM    971 1HG2 VAL A  61     -25.333  19.569  -6.456  1.00  0.00           H  
ATOM    972 2HG2 VAL A  61     -26.155  20.632  -7.623  1.00  0.00           H  
ATOM    973 3HG2 VAL A  61     -24.545  19.973  -7.999  1.00  0.00           H  
ATOM    974  N   ALA A  62     -22.635  24.125  -6.546  1.00  0.00           N  
ATOM    975  CA  ALA A  62     -22.133  25.361  -5.936  1.00  0.00           C  
ATOM    976  C   ALA A  62     -22.265  26.585  -6.861  1.00  0.00           C  
ATOM    977  O   ALA A  62     -22.538  27.685  -6.406  1.00  0.00           O  
ATOM    978  CB  ALA A  62     -20.692  25.181  -5.513  1.00  0.00           C  
ATOM    979  H   ALA A  62     -22.001  23.350  -6.682  1.00  0.00           H  
ATOM    980  HA  ALA A  62     -22.738  25.575  -5.056  1.00  0.00           H  
ATOM    981 1HB  ALA A  62     -20.327  26.104  -5.062  1.00  0.00           H  
ATOM    982 2HB  ALA A  62     -20.624  24.371  -4.787  1.00  0.00           H  
ATOM    983 3HB  ALA A  62     -20.084  24.940  -6.384  1.00  0.00           H  
ATOM    984  N   PHE A  63     -22.030  26.375  -8.147  1.00  0.00           N  
ATOM    985  CA  PHE A  63     -22.220  27.392  -9.184  1.00  0.00           C  
ATOM    986  C   PHE A  63     -23.647  27.956  -9.161  1.00  0.00           C  
ATOM    987  O   PHE A  63     -23.844  29.170  -9.138  1.00  0.00           O  
ATOM    988  CB  PHE A  63     -21.880  26.745 -10.542  1.00  0.00           C  
ATOM    989  CG  PHE A  63     -22.321  27.529 -11.750  1.00  0.00           C  
ATOM    990  CD1 PHE A  63     -21.560  28.586 -12.232  1.00  0.00           C  
ATOM    991  CD2 PHE A  63     -23.452  27.150 -12.457  1.00  0.00           C  
ATOM    992  CE1 PHE A  63     -21.944  29.276 -13.381  1.00  0.00           C  
ATOM    993  CE2 PHE A  63     -23.842  27.832 -13.600  1.00  0.00           C  
ATOM    994  CZ  PHE A  63     -23.095  28.895 -14.061  1.00  0.00           C  
ATOM    995  H   PHE A  63     -21.702  25.457  -8.412  1.00  0.00           H  
ATOM    996  HA  PHE A  63     -21.538  28.221  -8.986  1.00  0.00           H  
ATOM    997 1HB  PHE A  63     -20.803  26.604 -10.618  1.00  0.00           H  
ATOM    998 2HB  PHE A  63     -22.344  25.762 -10.602  1.00  0.00           H  
ATOM    999  HD1 PHE A  63     -20.653  28.875 -11.701  1.00  0.00           H  
ATOM   1000  HD2 PHE A  63     -24.046  26.310 -12.095  1.00  0.00           H  
ATOM   1001  HE1 PHE A  63     -21.342  30.109 -13.742  1.00  0.00           H  
ATOM   1002  HE2 PHE A  63     -24.741  27.526 -14.135  1.00  0.00           H  
ATOM   1003  HZ  PHE A  63     -23.405  29.436 -14.954  1.00  0.00           H  
ATOM   1004  N   PHE A  64     -24.649  27.079  -9.157  1.00  0.00           N  
ATOM   1005  CA  PHE A  64     -26.048  27.542  -9.120  1.00  0.00           C  
ATOM   1006  C   PHE A  64     -26.392  28.237  -7.798  1.00  0.00           C  
ATOM   1007  O   PHE A  64     -27.185  29.197  -7.765  1.00  0.00           O  
ATOM   1008  CB  PHE A  64     -27.002  26.365  -9.335  1.00  0.00           C  
ATOM   1009  CG  PHE A  64     -27.079  25.901 -10.762  1.00  0.00           C  
ATOM   1010  CD1 PHE A  64     -26.470  24.718 -11.155  1.00  0.00           C  
ATOM   1011  CD2 PHE A  64     -27.760  26.645 -11.713  1.00  0.00           C  
ATOM   1012  CE1 PHE A  64     -26.540  24.290 -12.467  1.00  0.00           C  
ATOM   1013  CE2 PHE A  64     -27.832  26.219 -13.025  1.00  0.00           C  
ATOM   1014  CZ  PHE A  64     -27.222  25.040 -13.402  1.00  0.00           C  
ATOM   1015  H   PHE A  64     -24.459  26.087  -9.180  1.00  0.00           H  
ATOM   1016  HA  PHE A  64     -26.188  28.287  -9.904  1.00  0.00           H  
ATOM   1017 1HB  PHE A  64     -26.686  25.523  -8.720  1.00  0.00           H  
ATOM   1018 2HB  PHE A  64     -28.004  26.646  -9.014  1.00  0.00           H  
ATOM   1019  HD1 PHE A  64     -25.933  24.124 -10.415  1.00  0.00           H  
ATOM   1020  HD2 PHE A  64     -28.242  27.577 -11.415  1.00  0.00           H  
ATOM   1021  HE1 PHE A  64     -26.057  23.359 -12.763  1.00  0.00           H  
ATOM   1022  HE2 PHE A  64     -28.371  26.813 -13.763  1.00  0.00           H  
ATOM   1023  HZ  PHE A  64     -27.276  24.704 -14.437  1.00  0.00           H  
ATOM   1024  N   SER A  65     -25.811  27.748  -6.707  1.00  0.00           N  
ATOM   1025  CA  SER A  65     -25.947  28.429  -5.417  1.00  0.00           C  
ATOM   1026  C   SER A  65     -25.347  29.856  -5.403  1.00  0.00           C  
ATOM   1027  O   SER A  65     -25.979  30.804  -4.930  1.00  0.00           O  
ATOM   1028  CB  SER A  65     -25.287  27.591  -4.340  1.00  0.00           C  
ATOM   1029  OG  SER A  65     -25.342  28.236  -3.097  1.00  0.00           O  
ATOM   1030  H   SER A  65     -25.269  26.898  -6.760  1.00  0.00           H  
ATOM   1031  HA  SER A  65     -27.009  28.570  -5.211  1.00  0.00           H  
ATOM   1032 1HB  SER A  65     -25.786  26.625  -4.273  1.00  0.00           H  
ATOM   1033 2HB  SER A  65     -24.248  27.404  -4.610  1.00  0.00           H  
ATOM   1034  HG  SER A  65     -26.275  28.349  -2.899  1.00  0.00           H  
ATOM   1035  N   PHE A  66     -24.121  29.988  -5.898  1.00  0.00           N  
ATOM   1036  CA  PHE A  66     -23.424  31.276  -5.951  1.00  0.00           C  
ATOM   1037  C   PHE A  66     -24.192  32.261  -6.830  1.00  0.00           C  
ATOM   1038  O   PHE A  66     -24.427  33.410  -6.444  1.00  0.00           O  
ATOM   1039  CB  PHE A  66     -22.002  31.100  -6.488  1.00  0.00           C  
ATOM   1040  CG  PHE A  66     -21.253  32.392  -6.653  1.00  0.00           C  
ATOM   1041  CD1 PHE A  66     -20.841  33.118  -5.545  1.00  0.00           C  
ATOM   1042  CD2 PHE A  66     -20.959  32.884  -7.916  1.00  0.00           C  
ATOM   1043  CE1 PHE A  66     -20.152  34.307  -5.696  1.00  0.00           C  
ATOM   1044  CE2 PHE A  66     -20.270  34.071  -8.070  1.00  0.00           C  
ATOM   1045  CZ  PHE A  66     -19.866  34.783  -6.958  1.00  0.00           C  
ATOM   1046  H   PHE A  66     -23.657  29.163  -6.250  1.00  0.00           H  
ATOM   1047  HA  PHE A  66     -23.377  31.685  -4.941  1.00  0.00           H  
ATOM   1048 1HB  PHE A  66     -21.434  30.462  -5.812  1.00  0.00           H  
ATOM   1049 2HB  PHE A  66     -22.038  30.602  -7.455  1.00  0.00           H  
ATOM   1050  HD1 PHE A  66     -21.067  32.741  -4.548  1.00  0.00           H  
ATOM   1051  HD2 PHE A  66     -21.278  32.321  -8.794  1.00  0.00           H  
ATOM   1052  HE1 PHE A  66     -19.835  34.867  -4.818  1.00  0.00           H  
ATOM   1053  HE2 PHE A  66     -20.045  34.446  -9.068  1.00  0.00           H  
ATOM   1054  HZ  PHE A  66     -19.324  35.720  -7.078  1.00  0.00           H  
ATOM   1055  N   GLY A  67     -24.595  31.804  -8.012  1.00  0.00           N  
ATOM   1056  CA  GLY A  67     -25.383  32.634  -8.915  1.00  0.00           C  
ATOM   1057  C   GLY A  67     -26.685  33.083  -8.267  1.00  0.00           C  
ATOM   1058  O   GLY A  67     -27.080  34.242  -8.379  1.00  0.00           O  
ATOM   1059  H   GLY A  67     -24.352  30.865  -8.293  1.00  0.00           H  
ATOM   1060 1HA  GLY A  67     -24.801  33.508  -9.208  1.00  0.00           H  
ATOM   1061 2HA  GLY A  67     -25.603  32.075  -9.824  1.00  0.00           H  
ATOM   1062  N   GLY A  68     -27.342  32.170  -7.560  1.00  0.00           N  
ATOM   1063  CA  GLY A  68     -28.555  32.510  -6.844  1.00  0.00           C  
ATOM   1064  C   GLY A  68     -28.283  33.562  -5.791  1.00  0.00           C  
ATOM   1065  O   GLY A  68     -29.061  34.499  -5.607  1.00  0.00           O  
ATOM   1066  H   GLY A  68     -26.995  31.222  -7.517  1.00  0.00           H  
ATOM   1067 1HA  GLY A  68     -29.303  32.875  -7.548  1.00  0.00           H  
ATOM   1068 2HA  GLY A  68     -28.965  31.615  -6.376  1.00  0.00           H  
ATOM   1069  N   ALA A  69     -27.163  33.405  -5.097  1.00  0.00           N  
ATOM   1070  CA  ALA A  69     -26.766  34.338  -4.054  1.00  0.00           C  
ATOM   1071  C   ALA A  69     -26.591  35.733  -4.640  1.00  0.00           C  
ATOM   1072  O   ALA A  69     -26.972  36.726  -4.017  1.00  0.00           O  
ATOM   1073  CB  ALA A  69     -25.476  33.876  -3.392  1.00  0.00           C  
ATOM   1074  H   ALA A  69     -26.569  32.614  -5.302  1.00  0.00           H  
ATOM   1075  HA  ALA A  69     -27.557  34.364  -3.304  1.00  0.00           H  
ATOM   1076 1HB  ALA A  69     -25.193  34.585  -2.613  1.00  0.00           H  
ATOM   1077 2HB  ALA A  69     -25.627  32.892  -2.949  1.00  0.00           H  
ATOM   1078 3HB  ALA A  69     -24.685  33.821  -4.137  1.00  0.00           H  
ATOM   1079  N   LEU A  70     -26.016  35.803  -5.840  1.00  0.00           N  
ATOM   1080  CA  LEU A  70     -25.849  37.079  -6.525  1.00  0.00           C  
ATOM   1081  C   LEU A  70     -27.198  37.728  -6.832  1.00  0.00           C  
ATOM   1082  O   LEU A  70     -27.344  38.947  -6.741  1.00  0.00           O  
ATOM   1083  CB  LEU A  70     -25.062  36.879  -7.827  1.00  0.00           C  
ATOM   1084  CG  LEU A  70     -23.590  36.484  -7.660  1.00  0.00           C  
ATOM   1085  CD1 LEU A  70     -22.988  36.178  -9.025  1.00  0.00           C  
ATOM   1086  CD2 LEU A  70     -22.836  37.611  -6.970  1.00  0.00           C  
ATOM   1087  H   LEU A  70     -25.688  34.958  -6.287  1.00  0.00           H  
ATOM   1088  HA  LEU A  70     -25.268  37.742  -5.885  1.00  0.00           H  
ATOM   1089 1HB  LEU A  70     -25.550  36.101  -8.412  1.00  0.00           H  
ATOM   1090 2HB  LEU A  70     -25.094  37.807  -8.398  1.00  0.00           H  
ATOM   1091  HG  LEU A  70     -23.522  35.579  -7.056  1.00  0.00           H  
ATOM   1092 1HD1 LEU A  70     -21.941  35.897  -8.906  1.00  0.00           H  
ATOM   1093 2HD1 LEU A  70     -23.534  35.356  -9.488  1.00  0.00           H  
ATOM   1094 3HD1 LEU A  70     -23.056  37.062  -9.658  1.00  0.00           H  
ATOM   1095 1HD2 LEU A  70     -21.789  37.329  -6.851  1.00  0.00           H  
ATOM   1096 2HD2 LEU A  70     -22.902  38.516  -7.574  1.00  0.00           H  
ATOM   1097 3HD2 LEU A  70     -23.276  37.796  -5.990  1.00  0.00           H  
ATOM   1098  N   CYS A  71     -28.176  36.916  -7.229  1.00  0.00           N  
ATOM   1099  CA  CYS A  71     -29.511  37.451  -7.495  1.00  0.00           C  
ATOM   1100  C   CYS A  71     -30.146  37.970  -6.224  1.00  0.00           C  
ATOM   1101  O   CYS A  71     -30.762  39.030  -6.229  1.00  0.00           O  
ATOM   1102  CB  CYS A  71     -30.416  36.381  -8.107  1.00  0.00           C  
ATOM   1103  SG  CYS A  71     -29.954  35.896  -9.787  1.00  0.00           S  
ATOM   1104  H   CYS A  71     -28.009  35.927  -7.350  1.00  0.00           H  
ATOM   1105  HA  CYS A  71     -29.414  38.303  -8.168  1.00  0.00           H  
ATOM   1106 1HB  CYS A  71     -30.398  35.488  -7.481  1.00  0.00           H  
ATOM   1107 2HB  CYS A  71     -31.443  36.743  -8.131  1.00  0.00           H  
ATOM   1108  HG  CYS A  71     -30.593  34.730  -9.776  1.00  0.00           H  
ATOM   1109  N   VAL A  72     -29.991  37.233  -5.127  1.00  0.00           N  
ATOM   1110  CA  VAL A  72     -30.515  37.690  -3.840  1.00  0.00           C  
ATOM   1111  C   VAL A  72     -29.872  39.004  -3.402  1.00  0.00           C  
ATOM   1112  O   VAL A  72     -30.563  39.931  -2.952  1.00  0.00           O  
ATOM   1113  CB  VAL A  72     -30.270  36.622  -2.757  1.00  0.00           C  
ATOM   1114  CG1 VAL A  72     -30.609  37.173  -1.380  1.00  0.00           C  
ATOM   1115  CG2 VAL A  72     -31.096  35.381  -3.059  1.00  0.00           C  
ATOM   1116  H   VAL A  72     -29.507  36.347  -5.175  1.00  0.00           H  
ATOM   1117  HA  VAL A  72     -31.585  37.870  -3.946  1.00  0.00           H  
ATOM   1118  HB  VAL A  72     -29.212  36.362  -2.748  1.00  0.00           H  
ATOM   1119 1HG1 VAL A  72     -30.430  36.405  -0.627  1.00  0.00           H  
ATOM   1120 2HG1 VAL A  72     -29.981  38.039  -1.170  1.00  0.00           H  
ATOM   1121 3HG1 VAL A  72     -31.657  37.468  -1.354  1.00  0.00           H  
ATOM   1122 1HG2 VAL A  72     -30.917  34.629  -2.290  1.00  0.00           H  
ATOM   1123 2HG2 VAL A  72     -32.154  35.642  -3.074  1.00  0.00           H  
ATOM   1124 3HG2 VAL A  72     -30.807  34.980  -4.031  1.00  0.00           H  
ATOM   1125  N   GLU A  73     -28.552  39.086  -3.532  1.00  0.00           N  
ATOM   1126  CA  GLU A  73     -27.832  40.305  -3.153  1.00  0.00           C  
ATOM   1127  C   GLU A  73     -28.277  41.500  -4.011  1.00  0.00           C  
ATOM   1128  O   GLU A  73     -28.475  42.614  -3.509  1.00  0.00           O  
ATOM   1129  CB  GLU A  73     -26.322  40.097  -3.291  1.00  0.00           C  
ATOM   1130  CG  GLU A  73     -25.483  41.309  -2.911  1.00  0.00           C  
ATOM   1131  CD  GLU A  73     -25.616  41.681  -1.461  1.00  0.00           C  
ATOM   1132  OE1 GLU A  73     -26.006  40.842  -0.685  1.00  0.00           O  
ATOM   1133  OE2 GLU A  73     -25.327  42.807  -1.128  1.00  0.00           O  
ATOM   1134  H   GLU A  73     -28.031  38.300  -3.895  1.00  0.00           H  
ATOM   1135  HA  GLU A  73     -28.095  40.558  -2.125  1.00  0.00           H  
ATOM   1136 1HB  GLU A  73     -26.011  39.264  -2.661  1.00  0.00           H  
ATOM   1137 2HB  GLU A  73     -26.084  39.835  -4.322  1.00  0.00           H  
ATOM   1138 1HG  GLU A  73     -24.436  41.094  -3.125  1.00  0.00           H  
ATOM   1139 2HG  GLU A  73     -25.785  42.154  -3.528  1.00  0.00           H  
ATOM   1140  N   SER A  74     -28.460  41.254  -5.303  1.00  0.00           N  
ATOM   1141  CA  SER A  74     -28.959  42.281  -6.216  1.00  0.00           C  
ATOM   1142  C   SER A  74     -30.304  42.849  -5.763  1.00  0.00           C  
ATOM   1143  O   SER A  74     -30.518  44.063  -5.784  1.00  0.00           O  
ATOM   1144  CB  SER A  74     -29.093  41.707  -7.613  1.00  0.00           C  
ATOM   1145  OG  SER A  74     -27.841  41.350  -8.132  1.00  0.00           O  
ATOM   1146  H   SER A  74     -28.249  40.335  -5.665  1.00  0.00           H  
ATOM   1147  HA  SER A  74     -28.247  43.107  -6.230  1.00  0.00           H  
ATOM   1148 1HB  SER A  74     -29.741  40.831  -7.586  1.00  0.00           H  
ATOM   1149 2HB  SER A  74     -29.564  42.442  -8.265  1.00  0.00           H  
ATOM   1150  HG  SER A  74     -27.621  40.504  -7.735  1.00  0.00           H  
ATOM   1151  N   VAL A  75     -31.214  41.976  -5.353  1.00  0.00           N  
ATOM   1152  CA  VAL A  75     -32.507  42.442  -4.865  1.00  0.00           C  
ATOM   1153  C   VAL A  75     -32.346  43.256  -3.578  1.00  0.00           C  
ATOM   1154  O   VAL A  75     -32.954  44.309  -3.445  1.00  0.00           O  
ATOM   1155  CB  VAL A  75     -33.440  41.245  -4.604  1.00  0.00           C  
ATOM   1156  CG1 VAL A  75     -34.710  41.704  -3.901  1.00  0.00           C  
ATOM   1157  CG2 VAL A  75     -33.771  40.550  -5.916  1.00  0.00           C  
ATOM   1158  H   VAL A  75     -31.025  40.984  -5.375  1.00  0.00           H  
ATOM   1159  HA  VAL A  75     -32.919  43.144  -5.591  1.00  0.00           H  
ATOM   1160  HB  VAL A  75     -32.939  40.544  -3.936  1.00  0.00           H  
ATOM   1161 1HG1 VAL A  75     -35.358  40.845  -3.724  1.00  0.00           H  
ATOM   1162 2HG1 VAL A  75     -34.452  42.166  -2.948  1.00  0.00           H  
ATOM   1163 3HG1 VAL A  75     -35.231  42.428  -4.527  1.00  0.00           H  
ATOM   1164 1HG2 VAL A  75     -34.431  39.705  -5.723  1.00  0.00           H  
ATOM   1165 2HG2 VAL A  75     -34.267  41.253  -6.585  1.00  0.00           H  
ATOM   1166 3HG2 VAL A  75     -32.851  40.194  -6.380  1.00  0.00           H  
ATOM   1167  N   ASP A  76     -31.506  42.780  -2.655  1.00  0.00           N  
ATOM   1168  CA  ASP A  76     -31.290  43.463  -1.377  1.00  0.00           C  
ATOM   1169  C   ASP A  76     -30.802  44.892  -1.592  1.00  0.00           C  
ATOM   1170  O   ASP A  76     -31.183  45.806  -0.856  1.00  0.00           O  
ATOM   1171  CB  ASP A  76     -30.278  42.698  -0.522  1.00  0.00           C  
ATOM   1172  CG  ASP A  76     -30.847  41.410   0.059  1.00  0.00           C  
ATOM   1173  OD1 ASP A  76     -32.046  41.261   0.059  1.00  0.00           O  
ATOM   1174  OD2 ASP A  76     -30.077  40.588   0.496  1.00  0.00           O  
ATOM   1175  H   ASP A  76     -31.007  41.923  -2.845  1.00  0.00           H  
ATOM   1176  HA  ASP A  76     -32.230  43.473  -0.826  1.00  0.00           H  
ATOM   1177 1HB  ASP A  76     -29.403  42.452  -1.125  1.00  0.00           H  
ATOM   1178 2HB  ASP A  76     -29.941  43.332   0.299  1.00  0.00           H  
ATOM   1179  N   LYS A  77     -29.955  45.071  -2.604  1.00  0.00           N  
ATOM   1180  CA  LYS A  77     -29.365  46.377  -2.916  1.00  0.00           C  
ATOM   1181  C   LYS A  77     -30.185  47.188  -3.912  1.00  0.00           C  
ATOM   1182  O   LYS A  77     -29.706  48.185  -4.451  1.00  0.00           O  
ATOM   1183  CB  LYS A  77     -27.946  46.194  -3.455  1.00  0.00           C  
ATOM   1184  CG  LYS A  77     -26.978  45.548  -2.473  1.00  0.00           C  
ATOM   1185  CD  LYS A  77     -26.767  46.425  -1.247  1.00  0.00           C  
ATOM   1186  CE  LYS A  77     -25.741  45.819  -0.301  1.00  0.00           C  
ATOM   1187  NZ  LYS A  77     -25.544  46.653   0.915  1.00  0.00           N  
ATOM   1188  H   LYS A  77     -29.714  44.273  -3.174  1.00  0.00           H  
ATOM   1189  HA  LYS A  77     -29.327  46.968  -2.001  1.00  0.00           H  
ATOM   1190 1HB  LYS A  77     -27.974  45.576  -4.353  1.00  0.00           H  
ATOM   1191 2HB  LYS A  77     -27.536  47.164  -3.739  1.00  0.00           H  
ATOM   1192 1HG  LYS A  77     -27.372  44.582  -2.155  1.00  0.00           H  
ATOM   1193 2HG  LYS A  77     -26.018  45.385  -2.962  1.00  0.00           H  
ATOM   1194 1HD  LYS A  77     -26.423  47.411  -1.560  1.00  0.00           H  
ATOM   1195 2HD  LYS A  77     -27.712  46.541  -0.716  1.00  0.00           H  
ATOM   1196 1HE  LYS A  77     -26.070  44.826   0.003  1.00  0.00           H  
ATOM   1197 2HE  LYS A  77     -24.786  45.719  -0.817  1.00  0.00           H  
ATOM   1198 1HZ  LYS A  77     -24.857  46.218   1.515  1.00  0.00           H  
ATOM   1199 2HZ  LYS A  77     -25.221  47.572   0.645  1.00  0.00           H  
ATOM   1200 3HZ  LYS A  77     -26.419  46.737   1.412  1.00  0.00           H  
ATOM   1201  N   GLU A  78     -31.419  46.759  -4.145  1.00  0.00           N  
ATOM   1202  CA  GLU A  78     -32.322  47.400  -5.092  1.00  0.00           C  
ATOM   1203  C   GLU A  78     -31.762  47.454  -6.516  1.00  0.00           C  
ATOM   1204  O   GLU A  78     -31.975  48.429  -7.241  1.00  0.00           O  
ATOM   1205  CB  GLU A  78     -32.646  48.818  -4.618  1.00  0.00           C  
ATOM   1206  CG  GLU A  78     -33.338  48.884  -3.264  1.00  0.00           C  
ATOM   1207  CD  GLU A  78     -33.721  50.284  -2.870  1.00  0.00           C  
ATOM   1208  OE1 GLU A  78     -33.353  51.198  -3.568  1.00  0.00           O  
ATOM   1209  OE2 GLU A  78     -34.382  50.439  -1.871  1.00  0.00           O  
ATOM   1210  H   GLU A  78     -31.737  45.948  -3.634  1.00  0.00           H  
ATOM   1211  HA  GLU A  78     -33.229  46.799  -5.166  1.00  0.00           H  
ATOM   1212 1HB  GLU A  78     -31.726  49.399  -4.552  1.00  0.00           H  
ATOM   1213 2HB  GLU A  78     -33.291  49.307  -5.347  1.00  0.00           H  
ATOM   1214 1HG  GLU A  78     -34.238  48.270  -3.296  1.00  0.00           H  
ATOM   1215 2HG  GLU A  78     -32.675  48.468  -2.507  1.00  0.00           H  
ATOM   1216  N   MET A  79     -31.074  46.390  -6.914  1.00  0.00           N  
ATOM   1217  CA  MET A  79     -30.509  46.299  -8.259  1.00  0.00           C  
ATOM   1218  C   MET A  79     -31.172  45.160  -9.019  1.00  0.00           C  
ATOM   1219  O   MET A  79     -30.499  44.367  -9.679  1.00  0.00           O  
ATOM   1220  CB  MET A  79     -28.996  46.098  -8.197  1.00  0.00           C  
ATOM   1221  CG  MET A  79     -28.234  47.249  -7.554  1.00  0.00           C  
ATOM   1222  SD  MET A  79     -26.464  46.924  -7.426  1.00  0.00           S  
ATOM   1223  CE  MET A  79     -25.923  48.359  -6.502  1.00  0.00           C  
ATOM   1224  H   MET A  79     -30.938  45.624  -6.270  1.00  0.00           H  
ATOM   1225  HA  MET A  79     -30.707  47.235  -8.782  1.00  0.00           H  
ATOM   1226 1HB  MET A  79     -28.772  45.194  -7.634  1.00  0.00           H  
ATOM   1227 2HB  MET A  79     -28.605  45.961  -9.206  1.00  0.00           H  
ATOM   1228 1HG  MET A  79     -28.376  48.154  -8.144  1.00  0.00           H  
ATOM   1229 2HG  MET A  79     -28.624  47.429  -6.553  1.00  0.00           H  
ATOM   1230 1HE  MET A  79     -24.846  48.304  -6.342  1.00  0.00           H  
ATOM   1231 2HE  MET A  79     -26.161  49.264  -7.063  1.00  0.00           H  
ATOM   1232 3HE  MET A  79     -26.432  48.385  -5.538  1.00  0.00           H  
ATOM   1233  N   GLN A  80     -32.503  45.098  -8.936  1.00  0.00           N  
ATOM   1234  CA  GLN A  80     -33.278  43.976  -9.466  1.00  0.00           C  
ATOM   1235  C   GLN A  80     -33.042  43.740 -10.957  1.00  0.00           C  
ATOM   1236  O   GLN A  80     -33.173  42.616 -11.448  1.00  0.00           O  
ATOM   1237  CB  GLN A  80     -34.771  44.205  -9.215  1.00  0.00           C  
ATOM   1238  CG  GLN A  80     -35.178  44.115  -7.754  1.00  0.00           C  
ATOM   1239  CD  GLN A  80     -36.649  44.417  -7.543  1.00  0.00           C  
ATOM   1240  OE1 GLN A  80     -37.273  45.124  -8.340  1.00  0.00           O  
ATOM   1241  NE2 GLN A  80     -37.214  43.883  -6.466  1.00  0.00           N  
ATOM   1242  H   GLN A  80     -32.988  45.862  -8.488  1.00  0.00           H  
ATOM   1243  HA  GLN A  80     -32.972  43.068  -8.946  1.00  0.00           H  
ATOM   1244 1HB  GLN A  80     -35.055  45.191  -9.583  1.00  0.00           H  
ATOM   1245 2HB  GLN A  80     -35.351  43.469  -9.771  1.00  0.00           H  
ATOM   1246 1HG  GLN A  80     -34.981  43.105  -7.394  1.00  0.00           H  
ATOM   1247 2HG  GLN A  80     -34.595  44.836  -7.181  1.00  0.00           H  
ATOM   1248 1HE2 GLN A  80     -38.182  44.047  -6.275  1.00  0.00           H  
ATOM   1249 2HE2 GLN A  80     -36.671  43.315  -5.846  1.00  0.00           H  
ATOM   1250  N   VAL A  81     -32.695  44.800 -11.673  1.00  0.00           N  
ATOM   1251  CA  VAL A  81     -32.437  44.691 -13.102  1.00  0.00           C  
ATOM   1252  C   VAL A  81     -31.265  43.747 -13.394  1.00  0.00           C  
ATOM   1253  O   VAL A  81     -31.150  43.223 -14.504  1.00  0.00           O  
ATOM   1254  CB  VAL A  81     -32.133  46.081 -13.690  1.00  0.00           C  
ATOM   1255  CG1 VAL A  81     -33.331  47.004 -13.522  1.00  0.00           C  
ATOM   1256  CG2 VAL A  81     -30.901  46.669 -13.020  1.00  0.00           C  
ATOM   1257  H   VAL A  81     -32.606  45.700 -11.224  1.00  0.00           H  
ATOM   1258  HA  VAL A  81     -33.317  44.260 -13.581  1.00  0.00           H  
ATOM   1259  HB  VAL A  81     -31.952  45.981 -14.761  1.00  0.00           H  
ATOM   1260 1HG1 VAL A  81     -33.099  47.982 -13.944  1.00  0.00           H  
ATOM   1261 2HG1 VAL A  81     -34.191  46.581 -14.040  1.00  0.00           H  
ATOM   1262 3HG1 VAL A  81     -33.561  47.112 -12.462  1.00  0.00           H  
ATOM   1263 1HG2 VAL A  81     -30.691  47.652 -13.442  1.00  0.00           H  
ATOM   1264 2HG2 VAL A  81     -31.079  46.764 -11.949  1.00  0.00           H  
ATOM   1265 3HG2 VAL A  81     -30.047  46.013 -13.189  1.00  0.00           H  
ATOM   1266  N   LEU A  82     -30.411  43.513 -12.398  1.00  0.00           N  
ATOM   1267  CA  LEU A  82     -29.271  42.600 -12.566  1.00  0.00           C  
ATOM   1268  C   LEU A  82     -29.669  41.138 -12.456  1.00  0.00           C  
ATOM   1269  O   LEU A  82     -28.950  40.248 -12.919  1.00  0.00           O  
ATOM   1270  CB  LEU A  82     -28.193  42.905 -11.519  1.00  0.00           C  
ATOM   1271  CG  LEU A  82     -27.538  44.289 -11.622  1.00  0.00           C  
ATOM   1272  CD1 LEU A  82     -26.545  44.467 -10.482  1.00  0.00           C  
ATOM   1273  CD2 LEU A  82     -26.851  44.426 -12.973  1.00  0.00           C  
ATOM   1274  H   LEU A  82     -30.547  43.972 -11.509  1.00  0.00           H  
ATOM   1275  HA  LEU A  82     -28.853  42.747 -13.562  1.00  0.00           H  
ATOM   1276 1HB  LEU A  82     -28.638  42.823 -10.528  1.00  0.00           H  
ATOM   1277 2HB  LEU A  82     -27.404  42.158 -11.603  1.00  0.00           H  
ATOM   1278  HG  LEU A  82     -28.302  45.061 -11.523  1.00  0.00           H  
ATOM   1279 1HD1 LEU A  82     -26.080  45.450 -10.555  1.00  0.00           H  
ATOM   1280 2HD1 LEU A  82     -27.066  44.384  -9.528  1.00  0.00           H  
ATOM   1281 3HD1 LEU A  82     -25.777  43.697 -10.545  1.00  0.00           H  
ATOM   1282 1HD2 LEU A  82     -26.387  45.410 -13.046  1.00  0.00           H  
ATOM   1283 2HD2 LEU A  82     -26.087  43.655 -13.072  1.00  0.00           H  
ATOM   1284 3HD2 LEU A  82     -27.587  44.312 -13.768  1.00  0.00           H  
ATOM   1285  N   VAL A  83     -30.818  40.886 -11.844  1.00  0.00           N  
ATOM   1286  CA  VAL A  83     -31.232  39.516 -11.587  1.00  0.00           C  
ATOM   1287  C   VAL A  83     -31.402  38.709 -12.871  1.00  0.00           C  
ATOM   1288  O   VAL A  83     -30.878  37.604 -12.980  1.00  0.00           O  
ATOM   1289  CB  VAL A  83     -32.499  39.461 -10.718  1.00  0.00           C  
ATOM   1290  CG1 VAL A  83     -33.037  38.034 -10.639  1.00  0.00           C  
ATOM   1291  CG2 VAL A  83     -32.188  39.994  -9.334  1.00  0.00           C  
ATOM   1292  H   VAL A  83     -31.417  41.644 -11.550  1.00  0.00           H  
ATOM   1293  HA  VAL A  83     -30.431  39.007 -11.050  1.00  0.00           H  
ATOM   1294  HB  VAL A  83     -33.273  40.073 -11.182  1.00  0.00           H  
ATOM   1295 1HG1 VAL A  83     -33.934  38.017 -10.020  1.00  0.00           H  
ATOM   1296 2HG1 VAL A  83     -33.282  37.681 -11.641  1.00  0.00           H  
ATOM   1297 3HG1 VAL A  83     -32.281  37.384 -10.199  1.00  0.00           H  
ATOM   1298 1HG2 VAL A  83     -33.086  39.956  -8.719  1.00  0.00           H  
ATOM   1299 2HG2 VAL A  83     -31.408  39.385  -8.876  1.00  0.00           H  
ATOM   1300 3HG2 VAL A  83     -31.844  41.026  -9.410  1.00  0.00           H  
ATOM   1301  N   SER A  84     -32.107  39.256 -13.854  1.00  0.00           N  
ATOM   1302  CA  SER A  84     -32.244  38.531 -15.118  1.00  0.00           C  
ATOM   1303  C   SER A  84     -30.926  38.457 -15.900  1.00  0.00           C  
ATOM   1304  O   SER A  84     -30.714  37.515 -16.673  1.00  0.00           O  
ATOM   1305  CB  SER A  84     -33.305  39.194 -15.975  1.00  0.00           C  
ATOM   1306  OG  SER A  84     -32.896  40.471 -16.383  1.00  0.00           O  
ATOM   1307  H   SER A  84     -32.551  40.158 -13.754  1.00  0.00           H  
ATOM   1308  HA  SER A  84     -32.522  37.500 -14.898  1.00  0.00           H  
ATOM   1309 1HB  SER A  84     -33.504  38.576 -16.850  1.00  0.00           H  
ATOM   1310 2HB  SER A  84     -34.233  39.270 -15.410  1.00  0.00           H  
ATOM   1311  HG  SER A  84     -32.756  40.974 -15.577  1.00  0.00           H  
ATOM   1312  N   ARG A  85     -30.064  39.458 -15.723  1.00  0.00           N  
ATOM   1313  CA  ARG A  85     -28.739  39.457 -16.359  1.00  0.00           C  
ATOM   1314  C   ARG A  85     -27.848  38.358 -15.778  1.00  0.00           C  
ATOM   1315  O   ARG A  85     -27.147  37.664 -16.514  1.00  0.00           O  
ATOM   1316  CB  ARG A  85     -28.057  40.805 -16.179  1.00  0.00           C  
ATOM   1317  CG  ARG A  85     -28.675  41.946 -16.971  1.00  0.00           C  
ATOM   1318  CD  ARG A  85     -27.969  43.230 -16.727  1.00  0.00           C  
ATOM   1319  NE  ARG A  85     -28.547  44.321 -17.496  1.00  0.00           N  
ATOM   1320  CZ  ARG A  85     -28.166  45.610 -17.400  1.00  0.00           C  
ATOM   1321  NH1 ARG A  85     -27.208  45.952 -16.567  1.00  0.00           N  
ATOM   1322  NH2 ARG A  85     -28.754  46.530 -18.145  1.00  0.00           N  
ATOM   1323  H   ARG A  85     -30.327  40.237 -15.138  1.00  0.00           H  
ATOM   1324  HA  ARG A  85     -28.867  39.258 -17.424  1.00  0.00           H  
ATOM   1325 1HB  ARG A  85     -28.076  41.085 -15.127  1.00  0.00           H  
ATOM   1326 2HB  ARG A  85     -27.011  40.726 -16.478  1.00  0.00           H  
ATOM   1327 1HG  ARG A  85     -28.621  41.722 -18.037  1.00  0.00           H  
ATOM   1328 2HG  ARG A  85     -29.719  42.068 -16.679  1.00  0.00           H  
ATOM   1329 1HD  ARG A  85     -28.035  43.486 -15.670  1.00  0.00           H  
ATOM   1330 2HD  ARG A  85     -26.923  43.129 -17.011  1.00  0.00           H  
ATOM   1331  HE  ARG A  85     -29.286  44.097 -18.148  1.00  0.00           H  
ATOM   1332 1HH1 ARG A  85     -26.759  45.249 -15.998  1.00  0.00           H  
ATOM   1333 2HH1 ARG A  85     -26.923  46.918 -16.495  1.00  0.00           H  
ATOM   1334 1HH2 ARG A  85     -29.490  46.266 -18.786  1.00  0.00           H  
ATOM   1335 2HH2 ARG A  85     -28.468  47.495 -18.073  1.00  0.00           H  
ATOM   1336  N   ILE A  86     -27.889  38.210 -14.458  1.00  0.00           N  
ATOM   1337  CA  ILE A  86     -27.166  37.140 -13.755  1.00  0.00           C  
ATOM   1338  C   ILE A  86     -27.645  35.750 -14.207  1.00  0.00           C  
ATOM   1339  O   ILE A  86     -26.832  34.854 -14.458  1.00  0.00           O  
ATOM   1340  CB  ILE A  86     -27.338  37.273 -12.231  1.00  0.00           C  
ATOM   1341  CG1 ILE A  86     -26.611  38.518 -11.718  1.00  0.00           C  
ATOM   1342  CG2 ILE A  86     -26.826  36.026 -11.528  1.00  0.00           C  
ATOM   1343  CD1 ILE A  86     -27.010  38.926 -10.318  1.00  0.00           C  
ATOM   1344  H   ILE A  86     -28.442  38.864 -13.922  1.00  0.00           H  
ATOM   1345  HA  ILE A  86     -26.109  37.215 -14.006  1.00  0.00           H  
ATOM   1346  HB  ILE A  86     -28.394  37.405 -11.994  1.00  0.00           H  
ATOM   1347 1HG1 ILE A  86     -25.536  38.342 -11.729  1.00  0.00           H  
ATOM   1348 2HG1 ILE A  86     -26.810  39.357 -12.386  1.00  0.00           H  
ATOM   1349 1HG2 ILE A  86     -26.955  36.137 -10.451  1.00  0.00           H  
ATOM   1350 2HG2 ILE A  86     -27.387  35.158 -11.872  1.00  0.00           H  
ATOM   1351 3HG2 ILE A  86     -25.769  35.888 -11.754  1.00  0.00           H  
ATOM   1352 1HD1 ILE A  86     -26.452  39.816 -10.025  1.00  0.00           H  
ATOM   1353 2HD1 ILE A  86     -28.078  39.142 -10.293  1.00  0.00           H  
ATOM   1354 3HD1 ILE A  86     -26.787  38.115  -9.626  1.00  0.00           H  
ATOM   1355  N   ALA A  87     -28.963  35.577 -14.300  1.00  0.00           N  
ATOM   1356  CA  ALA A  87     -29.544  34.330 -14.804  1.00  0.00           C  
ATOM   1357  C   ALA A  87     -29.043  34.021 -16.209  1.00  0.00           C  
ATOM   1358  O   ALA A  87     -28.739  32.878 -16.533  1.00  0.00           O  
ATOM   1359  CB  ALA A  87     -31.066  34.413 -14.805  1.00  0.00           C  
ATOM   1360  H   ALA A  87     -29.577  36.327 -14.015  1.00  0.00           H  
ATOM   1361  HA  ALA A  87     -29.236  33.521 -14.142  1.00  0.00           H  
ATOM   1362 1HB  ALA A  87     -31.481  33.478 -15.182  1.00  0.00           H  
ATOM   1363 2HB  ALA A  87     -31.422  34.584 -13.789  1.00  0.00           H  
ATOM   1364 3HB  ALA A  87     -31.385  35.235 -15.444  1.00  0.00           H  
ATOM   1365  N   ALA A  88     -28.967  35.047 -17.050  1.00  0.00           N  
ATOM   1366  CA  ALA A  88     -28.424  34.877 -18.388  1.00  0.00           C  
ATOM   1367  C   ALA A  88     -26.947  34.492 -18.349  1.00  0.00           C  
ATOM   1368  O   ALA A  88     -26.506  33.654 -19.127  1.00  0.00           O  
ATOM   1369  CB  ALA A  88     -28.629  36.146 -19.234  1.00  0.00           C  
ATOM   1370  H   ALA A  88     -29.289  35.959 -16.762  1.00  0.00           H  
ATOM   1371  HA  ALA A  88     -28.952  34.052 -18.867  1.00  0.00           H  
ATOM   1372 1HB  ALA A  88     -28.214  35.992 -20.229  1.00  0.00           H  
ATOM   1373 2HB  ALA A  88     -29.695  36.361 -19.314  1.00  0.00           H  
ATOM   1374 3HB  ALA A  88     -28.126  36.986 -18.757  1.00  0.00           H  
ATOM   1375  N   TRP A  89     -26.187  35.100 -17.450  1.00  0.00           N  
ATOM   1376  CA  TRP A  89     -24.761  34.763 -17.312  1.00  0.00           C  
ATOM   1377  C   TRP A  89     -24.582  33.306 -16.860  1.00  0.00           C  
ATOM   1378  O   TRP A  89     -23.680  32.603 -17.326  1.00  0.00           O  
ATOM   1379  CB  TRP A  89     -24.090  35.683 -16.290  1.00  0.00           C  
ATOM   1380  CG  TRP A  89     -24.126  37.153 -16.647  1.00  0.00           C  
ATOM   1381  CD1 TRP A  89     -24.287  37.693 -17.890  1.00  0.00           C  
ATOM   1382  CD2 TRP A  89     -24.015  38.258 -15.742  1.00  0.00           C  
ATOM   1383  NE1 TRP A  89     -24.269  39.068 -17.818  1.00  0.00           N  
ATOM   1384  CE2 TRP A  89     -24.103  39.440 -16.510  1.00  0.00           C  
ATOM   1385  CE3 TRP A  89     -23.828  38.365 -14.362  1.00  0.00           C  
ATOM   1386  CZ2 TRP A  89     -24.029  40.710 -15.942  1.00  0.00           C  
ATOM   1387  CZ3 TRP A  89     -23.752  39.633 -13.799  1.00  0.00           C  
ATOM   1388  CH2 TRP A  89     -23.854  40.786 -14.589  1.00  0.00           C  
ATOM   1389  H   TRP A  89     -26.587  35.806 -16.847  1.00  0.00           H  
ATOM   1390  HA  TRP A  89     -24.278  34.906 -18.279  1.00  0.00           H  
ATOM   1391 1HB  TRP A  89     -24.575  35.564 -15.320  1.00  0.00           H  
ATOM   1392 2HB  TRP A  89     -23.046  35.394 -16.171  1.00  0.00           H  
ATOM   1393  HD1 TRP A  89     -24.411  37.120 -18.807  1.00  0.00           H  
ATOM   1394  HE1 TRP A  89     -24.362  39.700 -18.600  1.00  0.00           H  
ATOM   1395  HE3 TRP A  89     -23.746  37.474 -13.739  1.00  0.00           H  
ATOM   1396  HZ2 TRP A  89     -24.107  41.618 -16.541  1.00  0.00           H  
ATOM   1397  HZ3 TRP A  89     -23.610  39.708 -12.721  1.00  0.00           H  
ATOM   1398  HH2 TRP A  89     -23.792  41.763 -14.111  1.00  0.00           H  
ATOM   1399  N   MET A  90     -25.443  32.870 -15.951  1.00  0.00           N  
ATOM   1400  CA  MET A  90     -25.430  31.490 -15.458  1.00  0.00           C  
ATOM   1401  C   MET A  90     -25.767  30.497 -16.563  1.00  0.00           C  
ATOM   1402  O   MET A  90     -25.097  29.468 -16.716  1.00  0.00           O  
ATOM   1403  CB  MET A  90     -26.435  31.322 -14.323  1.00  0.00           C  
ATOM   1404  CG  MET A  90     -26.066  32.059 -13.034  1.00  0.00           C  
ATOM   1405  SD  MET A  90     -27.430  32.022 -11.862  1.00  0.00           S  
ATOM   1406  CE  MET A  90     -27.408  30.285 -11.399  1.00  0.00           C  
ATOM   1407  H   MET A  90     -26.129  33.516 -15.588  1.00  0.00           H  
ATOM   1408  HA  MET A  90     -24.434  31.268 -15.078  1.00  0.00           H  
ATOM   1409 1HB  MET A  90     -27.411  31.681 -14.645  1.00  0.00           H  
ATOM   1410 2HB  MET A  90     -26.539  30.263 -14.083  1.00  0.00           H  
ATOM   1411 1HG  MET A  90     -25.191  31.591 -12.585  1.00  0.00           H  
ATOM   1412 2HG  MET A  90     -25.817  33.094 -13.265  1.00  0.00           H  
ATOM   1413 1HE  MET A  90     -28.198  30.092 -10.673  1.00  0.00           H  
ATOM   1414 2HE  MET A  90     -27.570  29.670 -12.285  1.00  0.00           H  
ATOM   1415 3HE  MET A  90     -26.442  30.038 -10.958  1.00  0.00           H  
ATOM   1416  N   ALA A  91     -26.817  30.803 -17.320  1.00  0.00           N  
ATOM   1417  CA  ALA A  91     -27.216  29.971 -18.461  1.00  0.00           C  
ATOM   1418  C   ALA A  91     -26.122  29.933 -19.517  1.00  0.00           C  
ATOM   1419  O   ALA A  91     -25.852  28.891 -20.116  1.00  0.00           O  
ATOM   1420  CB  ALA A  91     -28.523  30.492 -19.061  1.00  0.00           C  
ATOM   1421  H   ALA A  91     -27.354  31.630 -17.102  1.00  0.00           H  
ATOM   1422  HA  ALA A  91     -27.371  28.954 -18.101  1.00  0.00           H  
ATOM   1423 1HB  ALA A  91     -28.809  29.867 -19.907  1.00  0.00           H  
ATOM   1424 2HB  ALA A  91     -29.308  30.462 -18.306  1.00  0.00           H  
ATOM   1425 3HB  ALA A  91     -28.385  31.518 -19.399  1.00  0.00           H  
ATOM   1426  N   THR A  92     -25.479  31.073 -19.740  1.00  0.00           N  
ATOM   1427  CA  THR A  92     -24.387  31.147 -20.711  1.00  0.00           C  
ATOM   1428  C   THR A  92     -23.197  30.266 -20.307  1.00  0.00           C  
ATOM   1429  O   THR A  92     -22.698  29.477 -21.112  1.00  0.00           O  
ATOM   1430  CB  THR A  92     -23.913  32.601 -20.890  1.00  0.00           C  
ATOM   1431  OG1 THR A  92     -24.994  33.401 -21.388  1.00  0.00           O  
ATOM   1432  CG2 THR A  92     -22.748  32.667 -21.865  1.00  0.00           C  
ATOM   1433  H   THR A  92     -25.744  31.906 -19.234  1.00  0.00           H  
ATOM   1434  HA  THR A  92     -24.749  30.772 -21.668  1.00  0.00           H  
ATOM   1435  HB  THR A  92     -23.597  33.002 -19.927  1.00  0.00           H  
ATOM   1436  HG1 THR A  92     -25.582  33.631 -20.664  1.00  0.00           H  
ATOM   1437 1HG2 THR A  92     -22.427  33.702 -21.979  1.00  0.00           H  
ATOM   1438 2HG2 THR A  92     -21.921  32.069 -21.484  1.00  0.00           H  
ATOM   1439 3HG2 THR A  92     -23.062  32.276 -22.833  1.00  0.00           H  
ATOM   1440  N   TYR A  93     -22.754  30.405 -19.062  1.00  0.00           N  
ATOM   1441  CA  TYR A  93     -21.639  29.609 -18.561  1.00  0.00           C  
ATOM   1442  C   TYR A  93     -21.993  28.124 -18.543  1.00  0.00           C  
ATOM   1443  O   TYR A  93     -21.183  27.271 -18.925  1.00  0.00           O  
ATOM   1444  CB  TYR A  93     -21.179  30.064 -17.166  1.00  0.00           C  
ATOM   1445  CG  TYR A  93     -19.867  29.409 -16.786  1.00  0.00           C  
ATOM   1446  CD1 TYR A  93     -19.843  28.186 -16.121  1.00  0.00           C  
ATOM   1447  CD2 TYR A  93     -18.653  29.986 -17.136  1.00  0.00           C  
ATOM   1448  CE1 TYR A  93     -18.636  27.563 -15.801  1.00  0.00           C  
ATOM   1449  CE2 TYR A  93     -17.440  29.366 -16.822  1.00  0.00           C  
ATOM   1450  CZ  TYR A  93     -17.448  28.158 -16.156  1.00  0.00           C  
ATOM   1451  OH  TYR A  93     -16.260  27.552 -15.837  1.00  0.00           O  
ATOM   1452  H   TYR A  93     -23.196  31.074 -18.448  1.00  0.00           H  
ATOM   1453  HA  TYR A  93     -20.796  29.725 -19.243  1.00  0.00           H  
ATOM   1454 1HB  TYR A  93     -21.064  31.149 -17.156  1.00  0.00           H  
ATOM   1455 2HB  TYR A  93     -21.941  29.809 -16.430  1.00  0.00           H  
ATOM   1456  HD1 TYR A  93     -20.778  27.700 -15.841  1.00  0.00           H  
ATOM   1457  HD2 TYR A  93     -18.635  30.939 -17.665  1.00  0.00           H  
ATOM   1458  HE1 TYR A  93     -18.638  26.606 -15.280  1.00  0.00           H  
ATOM   1459  HE2 TYR A  93     -16.498  29.839 -17.102  1.00  0.00           H  
ATOM   1460  HH  TYR A  93     -15.531  28.095 -16.150  1.00  0.00           H  
ATOM   1461  N   LEU A  94     -23.206  27.825 -18.101  1.00  0.00           N  
ATOM   1462  CA  LEU A  94     -23.700  26.454 -18.092  1.00  0.00           C  
ATOM   1463  C   LEU A  94     -23.600  25.834 -19.490  1.00  0.00           C  
ATOM   1464  O   LEU A  94     -22.910  24.824 -19.680  1.00  0.00           O  
ATOM   1465  CB  LEU A  94     -25.154  26.417 -17.605  1.00  0.00           C  
ATOM   1466  CG  LEU A  94     -25.824  25.037 -17.615  1.00  0.00           C  
ATOM   1467  CD1 LEU A  94     -25.147  24.135 -16.592  1.00  0.00           C  
ATOM   1468  CD2 LEU A  94     -27.307  25.191 -17.312  1.00  0.00           C  
ATOM   1469  H   LEU A  94     -23.804  28.566 -17.762  1.00  0.00           H  
ATOM   1470  HA  LEU A  94     -23.061  25.861 -17.439  1.00  0.00           H  
ATOM   1471 1HB  LEU A  94     -25.188  26.794 -16.584  1.00  0.00           H  
ATOM   1472 2HB  LEU A  94     -25.749  27.079 -18.234  1.00  0.00           H  
ATOM   1473  HG  LEU A  94     -25.700  24.580 -18.597  1.00  0.00           H  
ATOM   1474 1HD1 LEU A  94     -25.624  23.155 -16.600  1.00  0.00           H  
ATOM   1475 2HD1 LEU A  94     -24.092  24.027 -16.844  1.00  0.00           H  
ATOM   1476 3HD1 LEU A  94     -25.241  24.576 -15.600  1.00  0.00           H  
ATOM   1477 1HD2 LEU A  94     -27.784  24.210 -17.321  1.00  0.00           H  
ATOM   1478 2HD2 LEU A  94     -27.433  25.647 -16.330  1.00  0.00           H  
ATOM   1479 3HD2 LEU A  94     -27.770  25.825 -18.069  1.00  0.00           H  
ATOM   1480  N   ASN A  95     -24.258  26.455 -20.468  1.00  0.00           N  
ATOM   1481  CA  ASN A  95     -24.319  25.912 -21.832  1.00  0.00           C  
ATOM   1482  C   ASN A  95     -22.959  25.820 -22.517  1.00  0.00           C  
ATOM   1483  O   ASN A  95     -22.675  24.859 -23.238  1.00  0.00           O  
ATOM   1484  CB  ASN A  95     -25.267  26.742 -22.678  1.00  0.00           C  
ATOM   1485  CG  ASN A  95     -26.710  26.516 -22.320  1.00  0.00           C  
ATOM   1486  OD1 ASN A  95     -27.056  25.509 -21.693  1.00  0.00           O  
ATOM   1487  ND2 ASN A  95     -27.558  27.435 -22.707  1.00  0.00           N  
ATOM   1488  H   ASN A  95     -24.728  27.325 -20.263  1.00  0.00           H  
ATOM   1489  HA  ASN A  95     -24.729  24.902 -21.784  1.00  0.00           H  
ATOM   1490 1HB  ASN A  95     -25.035  27.800 -22.553  1.00  0.00           H  
ATOM   1491 2HB  ASN A  95     -25.124  26.497 -23.731  1.00  0.00           H  
ATOM   1492 1HD2 ASN A  95     -28.531  27.337 -22.497  1.00  0.00           H  
ATOM   1493 2HD2 ASN A  95     -27.233  28.233 -23.213  1.00  0.00           H  
ATOM   1494  N   ASP A  96     -22.121  26.829 -22.310  1.00  0.00           N  
ATOM   1495  CA  ASP A  96     -20.850  26.891 -23.035  1.00  0.00           C  
ATOM   1496  C   ASP A  96     -19.701  26.176 -22.342  1.00  0.00           C  
ATOM   1497  O   ASP A  96     -18.826  25.618 -23.004  1.00  0.00           O  
ATOM   1498  CB  ASP A  96     -20.456  28.352 -23.265  1.00  0.00           C  
ATOM   1499  CG  ASP A  96     -21.417  29.087 -24.191  1.00  0.00           C  
ATOM   1500  OD1 ASP A  96     -22.022  28.446 -25.017  1.00  0.00           O  
ATOM   1501  OD2 ASP A  96     -21.536  30.282 -24.063  1.00  0.00           O  
ATOM   1502  H   ASP A  96     -22.349  27.562 -21.653  1.00  0.00           H  
ATOM   1503  HA  ASP A  96     -20.972  26.380 -23.990  1.00  0.00           H  
ATOM   1504 1HB  ASP A  96     -20.424  28.875 -22.309  1.00  0.00           H  
ATOM   1505 2HB  ASP A  96     -19.455  28.395 -23.696  1.00  0.00           H  
ATOM   1506  N   HIS A  97     -19.693  26.194 -21.015  1.00  0.00           N  
ATOM   1507  CA  HIS A  97     -18.545  25.666 -20.290  1.00  0.00           C  
ATOM   1508  C   HIS A  97     -18.826  24.469 -19.383  1.00  0.00           C  
ATOM   1509  O   HIS A  97     -17.894  23.756 -19.017  1.00  0.00           O  
ATOM   1510  CB  HIS A  97     -17.921  26.784 -19.447  1.00  0.00           C  
ATOM   1511  CG  HIS A  97     -17.389  27.924 -20.258  1.00  0.00           C  
ATOM   1512  ND1 HIS A  97     -16.224  27.835 -20.992  1.00  0.00           N  
ATOM   1513  CD2 HIS A  97     -17.860  29.178 -20.451  1.00  0.00           C  
ATOM   1514  CE1 HIS A  97     -16.003  28.986 -21.602  1.00  0.00           C  
ATOM   1515  NE2 HIS A  97     -16.981  29.817 -21.290  1.00  0.00           N  
ATOM   1516  H   HIS A  97     -20.473  26.569 -20.494  1.00  0.00           H  
ATOM   1517  HA  HIS A  97     -17.829  25.249 -20.997  1.00  0.00           H  
ATOM   1518 1HB  HIS A  97     -18.667  27.176 -18.754  1.00  0.00           H  
ATOM   1519 2HB  HIS A  97     -17.104  26.378 -18.852  1.00  0.00           H  
ATOM   1520  HD2 HIS A  97     -18.768  29.602 -20.020  1.00  0.00           H  
ATOM   1521  HE1 HIS A  97     -15.158  29.211 -22.252  1.00  0.00           H  
ATOM   1522  HE2 HIS A  97     -17.072  30.770 -21.613  1.00  0.00           H  
ATOM   1523  N   LEU A  98     -20.087  24.242 -19.025  1.00  0.00           N  
ATOM   1524  CA  LEU A  98     -20.433  23.091 -18.185  1.00  0.00           C  
ATOM   1525  C   LEU A  98     -21.083  21.935 -18.962  1.00  0.00           C  
ATOM   1526  O   LEU A  98     -20.783  20.764 -18.729  1.00  0.00           O  
ATOM   1527  CB  LEU A  98     -21.325  23.516 -17.007  1.00  0.00           C  
ATOM   1528  CG  LEU A  98     -20.661  24.501 -16.034  1.00  0.00           C  
ATOM   1529  CD1 LEU A  98     -21.625  24.932 -14.928  1.00  0.00           C  
ATOM   1530  CD2 LEU A  98     -19.399  23.878 -15.445  1.00  0.00           C  
ATOM   1531  H   LEU A  98     -20.819  24.866 -19.331  1.00  0.00           H  
ATOM   1532  HA  LEU A  98     -19.513  22.666 -17.784  1.00  0.00           H  
ATOM   1533 1HB  LEU A  98     -22.227  23.980 -17.403  1.00  0.00           H  
ATOM   1534 2HB  LEU A  98     -21.614  22.625 -16.450  1.00  0.00           H  
ATOM   1535  HG  LEU A  98     -20.395  25.415 -16.566  1.00  0.00           H  
ATOM   1536 1HD1 LEU A  98     -21.122  25.629 -14.258  1.00  0.00           H  
ATOM   1537 2HD1 LEU A  98     -22.493  25.420 -15.373  1.00  0.00           H  
ATOM   1538 3HD1 LEU A  98     -21.948  24.057 -14.366  1.00  0.00           H  
ATOM   1539 1HD2 LEU A  98     -18.932  24.583 -14.756  1.00  0.00           H  
ATOM   1540 2HD2 LEU A  98     -19.660  22.966 -14.908  1.00  0.00           H  
ATOM   1541 3HD2 LEU A  98     -18.701  23.640 -16.248  1.00  0.00           H  
ATOM   1542  N   GLU A  99     -21.979  22.274 -19.878  1.00  0.00           N  
ATOM   1543  CA  GLU A  99     -22.715  21.270 -20.647  1.00  0.00           C  
ATOM   1544  C   GLU A  99     -21.846  20.225 -21.379  1.00  0.00           C  
ATOM   1545  O   GLU A  99     -22.130  19.022 -21.294  1.00  0.00           O  
ATOM   1546  CB  GLU A  99     -23.671  21.957 -21.630  1.00  0.00           C  
ATOM   1547  CG  GLU A  99     -24.514  21.003 -22.442  1.00  0.00           C  
ATOM   1548  CD  GLU A  99     -25.536  20.271 -21.603  1.00  0.00           C  
ATOM   1549  OE1 GLU A  99     -25.822  20.715 -20.473  1.00  0.00           O  
ATOM   1550  OE2 GLU A  99     -26.066  19.246 -22.079  1.00  0.00           O  
ATOM   1551  H   GLU A  99     -22.159  23.253 -20.049  1.00  0.00           H  
ATOM   1552  HA  GLU A  99     -23.298  20.662 -19.955  1.00  0.00           H  
ATOM   1553 1HB  GLU A  99     -24.343  22.618 -21.082  1.00  0.00           H  
ATOM   1554 2HB  GLU A  99     -23.099  22.575 -22.323  1.00  0.00           H  
ATOM   1555 1HG  GLU A  99     -25.030  21.562 -23.221  1.00  0.00           H  
ATOM   1556 2HG  GLU A  99     -23.860  20.279 -22.926  1.00  0.00           H  
ATOM   1557  N   PRO A 100     -20.797  20.665 -22.105  1.00  0.00           N  
ATOM   1558  CA  PRO A 100     -19.954  19.622 -22.704  1.00  0.00           C  
ATOM   1559  C   PRO A 100     -19.457  18.600 -21.683  1.00  0.00           C  
ATOM   1560  O   PRO A 100     -19.507  17.406 -21.973  1.00  0.00           O  
ATOM   1561  CB  PRO A 100     -18.791  20.428 -23.293  1.00  0.00           C  
ATOM   1562  CG  PRO A 100     -19.384  21.763 -23.587  1.00  0.00           C  
ATOM   1563  CD  PRO A 100     -20.310  22.025 -22.430  1.00  0.00           C  
ATOM   1564  HA  PRO A 100     -20.520  19.108 -23.495  1.00  0.00           H  
ATOM   1565 1HB  PRO A 100     -17.964  20.478 -22.570  1.00  0.00           H  
ATOM   1566 2HB  PRO A 100     -18.403  19.926 -24.192  1.00  0.00           H  
ATOM   1567 1HG  PRO A 100     -18.591  22.520 -23.675  1.00  0.00           H  
ATOM   1568 2HG  PRO A 100     -19.910  21.741 -24.553  1.00  0.00           H  
ATOM   1569 1HD  PRO A 100     -19.743  22.472 -21.600  1.00  0.00           H  
ATOM   1570 2HD  PRO A 100     -21.120  22.696 -22.752  1.00  0.00           H  
ATOM   1571  N   TRP A 101     -19.011  19.051 -20.512  1.00  0.00           N  
ATOM   1572  CA  TRP A 101     -18.591  18.122 -19.463  1.00  0.00           C  
ATOM   1573  C   TRP A 101     -19.752  17.237 -19.024  1.00  0.00           C  
ATOM   1574  O   TRP A 101     -19.595  16.026 -18.851  1.00  0.00           O  
ATOM   1575  CB  TRP A 101     -18.032  18.870 -18.243  1.00  0.00           C  
ATOM   1576  CG  TRP A 101     -17.644  17.943 -17.128  1.00  0.00           C  
ATOM   1577  CD1 TRP A 101     -16.419  17.361 -16.931  1.00  0.00           C  
ATOM   1578  CD2 TRP A 101     -18.485  17.475 -16.066  1.00  0.00           C  
ATOM   1579  NE1 TRP A 101     -16.450  16.563 -15.808  1.00  0.00           N  
ATOM   1580  CE2 TRP A 101     -17.707  16.613 -15.263  1.00  0.00           C  
ATOM   1581  CE3 TRP A 101     -19.822  17.696 -15.720  1.00  0.00           C  
ATOM   1582  CZ2 TRP A 101     -18.220  15.983 -14.140  1.00  0.00           C  
ATOM   1583  CZ3 TRP A 101     -20.334  17.064 -14.600  1.00  0.00           C  
ATOM   1584  CH2 TRP A 101     -19.535  16.219 -13.826  1.00  0.00           C  
ATOM   1585  H   TRP A 101     -18.960  20.044 -20.338  1.00  0.00           H  
ATOM   1586  HA  TRP A 101     -17.803  17.484 -19.862  1.00  0.00           H  
ATOM   1587 1HB  TRP A 101     -17.158  19.450 -18.540  1.00  0.00           H  
ATOM   1588 2HB  TRP A 101     -18.779  19.572 -17.873  1.00  0.00           H  
ATOM   1589  HD1 TRP A 101     -15.550  17.508 -17.569  1.00  0.00           H  
ATOM   1590  HE1 TRP A 101     -15.675  16.028 -15.445  1.00  0.00           H  
ATOM   1591  HE3 TRP A 101     -20.447  18.356 -16.321  1.00  0.00           H  
ATOM   1592  HZ2 TRP A 101     -17.614  15.325 -13.517  1.00  0.00           H  
ATOM   1593  HZ3 TRP A 101     -21.377  17.240 -14.336  1.00  0.00           H  
ATOM   1594  HH2 TRP A 101     -19.972  15.736 -12.951  1.00  0.00           H  
ATOM   1595  N   ILE A 102     -20.921  17.846 -18.842  1.00  0.00           N  
ATOM   1596  CA  ILE A 102     -22.107  17.113 -18.391  1.00  0.00           C  
ATOM   1597  C   ILE A 102     -22.449  15.977 -19.358  1.00  0.00           C  
ATOM   1598  O   ILE A 102     -22.659  14.827 -18.947  1.00  0.00           O  
ATOM   1599  CB  ILE A 102     -23.318  18.055 -18.255  1.00  0.00           C  
ATOM   1600  CG1 ILE A 102     -23.120  19.012 -17.077  1.00  0.00           C  
ATOM   1601  CG2 ILE A 102     -24.599  17.253 -18.084  1.00  0.00           C  
ATOM   1602  CD1 ILE A 102     -24.118  20.146 -17.037  1.00  0.00           C  
ATOM   1603  H   ILE A 102     -20.992  18.838 -19.018  1.00  0.00           H  
ATOM   1604  HA  ILE A 102     -21.888  16.660 -17.426  1.00  0.00           H  
ATOM   1605  HB  ILE A 102     -23.402  18.670 -19.150  1.00  0.00           H  
ATOM   1606 1HG1 ILE A 102     -23.194  18.458 -16.142  1.00  0.00           H  
ATOM   1607 2HG1 ILE A 102     -22.119  19.442 -17.122  1.00  0.00           H  
ATOM   1608 1HG2 ILE A 102     -25.444  17.934 -17.988  1.00  0.00           H  
ATOM   1609 2HG2 ILE A 102     -24.746  16.613 -18.952  1.00  0.00           H  
ATOM   1610 3HG2 ILE A 102     -24.526  16.638 -17.187  1.00  0.00           H  
ATOM   1611 1HD1 ILE A 102     -23.913  20.781 -16.175  1.00  0.00           H  
ATOM   1612 2HD1 ILE A 102     -24.036  20.736 -17.950  1.00  0.00           H  
ATOM   1613 3HD1 ILE A 102     -25.126  19.741 -16.956  1.00  0.00           H  
ATOM   1614  N   GLN A 103     -22.479  16.290 -20.650  1.00  0.00           N  
ATOM   1615  CA  GLN A 103     -22.842  15.285 -21.642  1.00  0.00           C  
ATOM   1616  C   GLN A 103     -21.848  14.123 -21.668  1.00  0.00           C  
ATOM   1617  O   GLN A 103     -22.234  12.974 -21.851  1.00  0.00           O  
ATOM   1618  CB  GLN A 103     -22.933  15.921 -23.032  1.00  0.00           C  
ATOM   1619  CG  GLN A 103     -24.086  16.897 -23.195  1.00  0.00           C  
ATOM   1620  CD  GLN A 103     -24.146  17.494 -24.588  1.00  0.00           C  
ATOM   1621  OE1 GLN A 103     -23.381  17.109 -25.477  1.00  0.00           O  
ATOM   1622  NE2 GLN A 103     -25.057  18.440 -24.786  1.00  0.00           N  
ATOM   1623  H   GLN A 103     -22.252  17.225 -20.957  1.00  0.00           H  
ATOM   1624  HA  GLN A 103     -23.794  14.841 -21.353  1.00  0.00           H  
ATOM   1625 1HB  GLN A 103     -22.007  16.455 -23.249  1.00  0.00           H  
ATOM   1626 2HB  GLN A 103     -23.044  15.140 -23.783  1.00  0.00           H  
ATOM   1627 1HG  GLN A 103     -25.022  16.372 -23.007  1.00  0.00           H  
ATOM   1628 2HG  GLN A 103     -23.964  17.710 -22.479  1.00  0.00           H  
ATOM   1629 1HE2 GLN A 103     -25.143  18.871 -25.685  1.00  0.00           H  
ATOM   1630 2HE2 GLN A 103     -25.657  18.722 -24.037  1.00  0.00           H  
ATOM   1631  N   GLU A 104     -20.572  14.430 -21.460  1.00  0.00           N  
ATOM   1632  CA  GLU A 104     -19.532  13.405 -21.446  1.00  0.00           C  
ATOM   1633  C   GLU A 104     -19.588  12.569 -20.171  1.00  0.00           C  
ATOM   1634  O   GLU A 104     -19.063  11.461 -20.125  1.00  0.00           O  
ATOM   1635  CB  GLU A 104     -18.151  14.048 -21.585  1.00  0.00           C  
ATOM   1636  CG  GLU A 104     -17.884  14.680 -22.943  1.00  0.00           C  
ATOM   1637  CD  GLU A 104     -16.527  15.320 -23.035  1.00  0.00           C  
ATOM   1638  OE1 GLU A 104     -15.846  15.369 -22.039  1.00  0.00           O  
ATOM   1639  OE2 GLU A 104     -16.171  15.762 -24.102  1.00  0.00           O  
ATOM   1640  H   GLU A 104     -20.314  15.395 -21.309  1.00  0.00           H  
ATOM   1641  HA  GLU A 104     -19.692  12.739 -22.295  1.00  0.00           H  
ATOM   1642 1HB  GLU A 104     -18.032  14.823 -20.827  1.00  0.00           H  
ATOM   1643 2HB  GLU A 104     -17.380  13.297 -21.408  1.00  0.00           H  
ATOM   1644 1HG  GLU A 104     -17.963  13.912 -23.712  1.00  0.00           H  
ATOM   1645 2HG  GLU A 104     -18.649  15.431 -23.139  1.00  0.00           H  
ATOM   1646  N   ASN A 105     -20.220  13.104 -19.129  1.00  0.00           N  
ATOM   1647  CA  ASN A 105     -20.260  12.404 -17.852  1.00  0.00           C  
ATOM   1648  C   ASN A 105     -21.631  11.863 -17.462  1.00  0.00           C  
ATOM   1649  O   ASN A 105     -21.966  11.776 -16.284  1.00  0.00           O  
ATOM   1650  CB  ASN A 105     -19.651  13.267 -16.744  1.00  0.00           C  
ATOM   1651  CG  ASN A 105     -18.142  13.385 -16.885  1.00  0.00           C  
ATOM   1652  OD1 ASN A 105     -17.395  12.585 -16.320  1.00  0.00           O  
ATOM   1653  ND2 ASN A 105     -17.690  14.347 -17.687  1.00  0.00           N  
ATOM   1654  H   ASN A 105     -20.678  14.000 -19.213  1.00  0.00           H  
ATOM   1655  HA  ASN A 105     -19.673  11.488 -17.941  1.00  0.00           H  
ATOM   1656 1HB  ASN A 105     -20.094  14.263 -16.773  1.00  0.00           H  
ATOM   1657 2HB  ASN A 105     -19.887  12.831 -15.772  1.00  0.00           H  
ATOM   1658 1HD2 ASN A 105     -16.706  14.469 -17.816  1.00  0.00           H  
ATOM   1659 2HD2 ASN A 105     -18.334  14.947 -18.161  1.00  0.00           H  
ATOM   1660  N   GLY A 106     -22.410  11.494 -18.468  1.00  0.00           N  
ATOM   1661  CA  GLY A 106     -23.653  10.792 -18.237  1.00  0.00           C  
ATOM   1662  C   GLY A 106     -24.896  11.651 -18.243  1.00  0.00           C  
ATOM   1663  O   GLY A 106     -25.992  11.128 -18.096  1.00  0.00           O  
ATOM   1664  H   GLY A 106     -22.133  11.706 -19.415  1.00  0.00           H  
ATOM   1665 1HA  GLY A 106     -23.783  10.024 -18.999  1.00  0.00           H  
ATOM   1666 2HA  GLY A 106     -23.611  10.285 -17.274  1.00  0.00           H  
ATOM   1667  N   GLY A 107     -24.738  12.961 -18.417  1.00  0.00           N  
ATOM   1668  CA  GLY A 107     -25.883  13.854 -18.512  1.00  0.00           C  
ATOM   1669  C   GLY A 107     -26.523  14.176 -17.173  1.00  0.00           C  
ATOM   1670  O   GLY A 107     -26.066  13.707 -16.124  1.00  0.00           O  
ATOM   1671  H   GLY A 107     -23.807  13.346 -18.484  1.00  0.00           H  
ATOM   1672 1HA  GLY A 107     -25.576  14.790 -18.979  1.00  0.00           H  
ATOM   1673 2HA  GLY A 107     -26.640  13.407 -19.155  1.00  0.00           H  
ATOM   1674  N   TRP A 108     -27.588  14.970 -17.203  1.00  0.00           N  
ATOM   1675  CA  TRP A 108     -28.345  15.289 -15.985  1.00  0.00           C  
ATOM   1676  C   TRP A 108     -29.033  14.070 -15.375  1.00  0.00           C  
ATOM   1677  O   TRP A 108     -29.326  14.049 -14.186  1.00  0.00           O  
ATOM   1678  CB  TRP A 108     -29.350  16.409 -16.255  1.00  0.00           C  
ATOM   1679  CG  TRP A 108     -28.708  17.751 -16.344  1.00  0.00           C  
ATOM   1680  CD1 TRP A 108     -28.380  18.441 -17.478  1.00  0.00           C  
ATOM   1681  CD2 TRP A 108     -28.307  18.570 -15.244  1.00  0.00           C  
ATOM   1682  NE1 TRP A 108     -27.806  19.643 -17.145  1.00  0.00           N  
ATOM   1683  CE2 TRP A 108     -27.750  19.746 -15.780  1.00  0.00           C  
ATOM   1684  CE3 TRP A 108     -28.374  18.427 -13.857  1.00  0.00           C  
ATOM   1685  CZ2 TRP A 108     -27.260  20.772 -14.977  1.00  0.00           C  
ATOM   1686  CZ3 TRP A 108     -27.882  19.445 -13.058  1.00  0.00           C  
ATOM   1687  CH2 TRP A 108     -27.337  20.603 -13.625  1.00  0.00           C  
ATOM   1688  H   TRP A 108     -27.885  15.364 -18.084  1.00  0.00           H  
ATOM   1689  HA  TRP A 108     -27.644  15.628 -15.221  1.00  0.00           H  
ATOM   1690 1HB  TRP A 108     -29.875  16.209 -17.189  1.00  0.00           H  
ATOM   1691 2HB  TRP A 108     -30.094  16.429 -15.459  1.00  0.00           H  
ATOM   1692  HD1 TRP A 108     -28.550  18.086 -18.494  1.00  0.00           H  
ATOM   1693  HE1 TRP A 108     -27.476  20.339 -17.799  1.00  0.00           H  
ATOM   1694  HE3 TRP A 108     -28.808  17.532 -13.413  1.00  0.00           H  
ATOM   1695  HZ2 TRP A 108     -26.830  21.682 -15.396  1.00  0.00           H  
ATOM   1696  HZ3 TRP A 108     -27.927  19.323 -11.976  1.00  0.00           H  
ATOM   1697  HH2 TRP A 108     -26.965  21.387 -12.965  1.00  0.00           H  
ATOM   1698  N   ASP A 109     -29.274  13.044 -16.186  1.00  0.00           N  
ATOM   1699  CA  ASP A 109     -29.867  11.811 -15.672  1.00  0.00           C  
ATOM   1700  C   ASP A 109     -28.980  11.178 -14.610  1.00  0.00           C  
ATOM   1701  O   ASP A 109     -29.466  10.703 -13.592  1.00  0.00           O  
ATOM   1702  CB  ASP A 109     -30.104  10.812 -16.807  1.00  0.00           C  
ATOM   1703  CG  ASP A 109     -31.244  11.223 -17.729  1.00  0.00           C  
ATOM   1704  OD1 ASP A 109     -32.008  12.080 -17.351  1.00  0.00           O  
ATOM   1705  OD2 ASP A 109     -31.341  10.675 -18.801  1.00  0.00           O  
ATOM   1706  H   ASP A 109     -29.048  13.109 -17.168  1.00  0.00           H  
ATOM   1707  HA  ASP A 109     -30.822  12.055 -15.206  1.00  0.00           H  
ATOM   1708 1HB  ASP A 109     -29.194  10.714 -17.401  1.00  0.00           H  
ATOM   1709 2HB  ASP A 109     -30.329   9.831 -16.388  1.00  0.00           H  
ATOM   1710  N   THR A 110     -27.674  11.189 -14.845  1.00  0.00           N  
ATOM   1711  CA  THR A 110     -26.724  10.709 -13.851  1.00  0.00           C  
ATOM   1712  C   THR A 110     -26.719  11.597 -12.600  1.00  0.00           C  
ATOM   1713  O   THR A 110     -26.666  11.107 -11.471  1.00  0.00           O  
ATOM   1714  CB  THR A 110     -25.304  10.637 -14.441  1.00  0.00           C  
ATOM   1715  OG1 THR A 110     -25.290   9.728 -15.550  1.00  0.00           O  
ATOM   1716  CG2 THR A 110     -24.312  10.163 -13.390  1.00  0.00           C  
ATOM   1717  H   THR A 110     -27.329  11.536 -15.729  1.00  0.00           H  
ATOM   1718  HA  THR A 110     -27.042   9.721 -13.517  1.00  0.00           H  
ATOM   1719  HB  THR A 110     -25.006  11.624 -14.795  1.00  0.00           H  
ATOM   1720  HG1 THR A 110     -25.876  10.053 -16.237  1.00  0.00           H  
ATOM   1721 1HG2 THR A 110     -23.314  10.118 -13.825  1.00  0.00           H  
ATOM   1722 2HG2 THR A 110     -24.312  10.858 -12.550  1.00  0.00           H  
ATOM   1723 3HG2 THR A 110     -24.600   9.172 -13.039  1.00  0.00           H  
ATOM   1724  N   PHE A 111     -26.804  12.906 -12.795  1.00  0.00           N  
ATOM   1725  CA  PHE A 111     -26.938  13.817 -11.650  1.00  0.00           C  
ATOM   1726  C   PHE A 111     -28.122  13.417 -10.764  1.00  0.00           C  
ATOM   1727  O   PHE A 111     -28.012  13.384  -9.534  1.00  0.00           O  
ATOM   1728  CB  PHE A 111     -27.107  15.256 -12.131  1.00  0.00           C  
ATOM   1729  CG  PHE A 111     -27.357  16.244 -11.011  1.00  0.00           C  
ATOM   1730  CD1 PHE A 111     -26.304  16.743 -10.257  1.00  0.00           C  
ATOM   1731  CD2 PHE A 111     -28.645  16.664 -10.718  1.00  0.00           C  
ATOM   1732  CE1 PHE A 111     -26.529  17.641  -9.224  1.00  0.00           C  
ATOM   1733  CE2 PHE A 111     -28.877  17.566  -9.684  1.00  0.00           C  
ATOM   1734  CZ  PHE A 111     -27.817  18.055  -8.940  1.00  0.00           C  
ATOM   1735  H   PHE A 111     -26.777  13.290 -13.729  1.00  0.00           H  
ATOM   1736  HA  PHE A 111     -26.030  13.753 -11.049  1.00  0.00           H  
ATOM   1737 1HB  PHE A 111     -26.211  15.567 -12.668  1.00  0.00           H  
ATOM   1738 2HB  PHE A 111     -27.942  15.311 -12.829  1.00  0.00           H  
ATOM   1739  HD1 PHE A 111     -25.287  16.421 -10.483  1.00  0.00           H  
ATOM   1740  HD2 PHE A 111     -29.481  16.280 -11.304  1.00  0.00           H  
ATOM   1741  HE1 PHE A 111     -25.690  18.019  -8.639  1.00  0.00           H  
ATOM   1742  HE2 PHE A 111     -29.893  17.888  -9.458  1.00  0.00           H  
ATOM   1743  HZ  PHE A 111     -27.998  18.762  -8.132  1.00  0.00           H  
ATOM   1744  N   VAL A 112     -29.260  13.125 -11.388  1.00  0.00           N  
ATOM   1745  CA  VAL A 112     -30.451  12.742 -10.630  1.00  0.00           C  
ATOM   1746  C   VAL A 112     -30.154  11.447  -9.874  1.00  0.00           C  
ATOM   1747  O   VAL A 112     -30.463  11.335  -8.685  1.00  0.00           O  
ATOM   1748  CB  VAL A 112     -31.659  12.540 -11.564  1.00  0.00           C  
ATOM   1749  CG1 VAL A 112     -32.824  11.925 -10.803  1.00  0.00           C  
ATOM   1750  CG2 VAL A 112     -32.061  13.870 -12.184  1.00  0.00           C  
ATOM   1751  H   VAL A 112     -29.311  13.167 -12.396  1.00  0.00           H  
ATOM   1752  HA  VAL A 112     -30.667  13.527  -9.905  1.00  0.00           H  
ATOM   1753  HB  VAL A 112     -31.384  11.839 -12.352  1.00  0.00           H  
ATOM   1754 1HG1 VAL A 112     -33.669  11.790 -11.478  1.00  0.00           H  
ATOM   1755 2HG1 VAL A 112     -32.525  10.959 -10.398  1.00  0.00           H  
ATOM   1756 3HG1 VAL A 112     -33.115  12.587  -9.987  1.00  0.00           H  
ATOM   1757 1HG2 VAL A 112     -32.915  13.720 -12.844  1.00  0.00           H  
ATOM   1758 2HG2 VAL A 112     -32.330  14.573 -11.395  1.00  0.00           H  
ATOM   1759 3HG2 VAL A 112     -31.226  14.271 -12.758  1.00  0.00           H  
ATOM   1760  N   GLU A 113     -29.521  10.495 -10.556  1.00  0.00           N  
ATOM   1761  CA  GLU A 113     -29.175   9.205  -9.945  1.00  0.00           C  
ATOM   1762  C   GLU A 113     -28.262   9.366  -8.730  1.00  0.00           C  
ATOM   1763  O   GLU A 113     -28.398   8.640  -7.745  1.00  0.00           O  
ATOM   1764  CB  GLU A 113     -28.499   8.298 -10.975  1.00  0.00           C  
ATOM   1765  CG  GLU A 113     -29.435   7.755 -12.046  1.00  0.00           C  
ATOM   1766  CD  GLU A 113     -28.721   6.939 -13.088  1.00  0.00           C  
ATOM   1767  OE1 GLU A 113     -27.515   6.901 -13.061  1.00  0.00           O  
ATOM   1768  OE2 GLU A 113     -29.384   6.353 -13.911  1.00  0.00           O  
ATOM   1769  H   GLU A 113     -29.274  10.665 -11.521  1.00  0.00           H  
ATOM   1770  HA  GLU A 113     -30.091   8.736  -9.585  1.00  0.00           H  
ATOM   1771 1HB  GLU A 113     -27.701   8.846 -11.475  1.00  0.00           H  
ATOM   1772 2HB  GLU A 113     -28.043   7.448 -10.467  1.00  0.00           H  
ATOM   1773 1HG  GLU A 113     -30.192   7.133 -11.570  1.00  0.00           H  
ATOM   1774 2HG  GLU A 113     -29.940   8.590 -12.529  1.00  0.00           H  
ATOM   1775  N   LEU A 114     -27.361  10.341  -8.791  1.00  0.00           N  
ATOM   1776  CA  LEU A 114     -26.406  10.586  -7.711  1.00  0.00           C  
ATOM   1777  C   LEU A 114     -26.908  11.517  -6.599  1.00  0.00           C  
ATOM   1778  O   LEU A 114     -26.648  11.266  -5.424  1.00  0.00           O  
ATOM   1779  CB  LEU A 114     -25.119  11.173  -8.306  1.00  0.00           C  
ATOM   1780  CG  LEU A 114     -24.343  10.249  -9.254  1.00  0.00           C  
ATOM   1781  CD1 LEU A 114     -23.177  11.013  -9.866  1.00  0.00           C  
ATOM   1782  CD2 LEU A 114     -23.856   9.029  -8.487  1.00  0.00           C  
ATOM   1783  H   LEU A 114     -27.338  10.929  -9.611  1.00  0.00           H  
ATOM   1784  HA  LEU A 114     -26.203   9.641  -7.208  1.00  0.00           H  
ATOM   1785 1HB  LEU A 114     -25.373  12.076  -8.859  1.00  0.00           H  
ATOM   1786 2HB  LEU A 114     -24.452  11.446  -7.490  1.00  0.00           H  
ATOM   1787  HG  LEU A 114     -24.996   9.930 -10.067  1.00  0.00           H  
ATOM   1788 1HD1 LEU A 114     -22.625  10.356 -10.539  1.00  0.00           H  
ATOM   1789 2HD1 LEU A 114     -23.555  11.869 -10.424  1.00  0.00           H  
ATOM   1790 3HD1 LEU A 114     -22.514  11.360  -9.074  1.00  0.00           H  
ATOM   1791 1HD2 LEU A 114     -23.305   8.372  -9.161  1.00  0.00           H  
ATOM   1792 2HD2 LEU A 114     -23.202   9.347  -7.675  1.00  0.00           H  
ATOM   1793 3HD2 LEU A 114     -24.711   8.492  -8.076  1.00  0.00           H  
ATOM   1794  N   TYR A 115     -27.609  12.590  -6.964  1.00  0.00           N  
ATOM   1795  CA  TYR A 115     -27.992  13.629  -5.999  1.00  0.00           C  
ATOM   1796  C   TYR A 115     -29.480  13.637  -5.675  1.00  0.00           C  
ATOM   1797  O   TYR A 115     -29.934  14.429  -4.839  1.00  0.00           O  
ATOM   1798  CB  TYR A 115     -27.575  15.006  -6.520  1.00  0.00           C  
ATOM   1799  CG  TYR A 115     -26.078  15.188  -6.634  1.00  0.00           C  
ATOM   1800  CD1 TYR A 115     -25.396  14.657  -7.719  1.00  0.00           C  
ATOM   1801  CD2 TYR A 115     -25.387  15.885  -5.654  1.00  0.00           C  
ATOM   1802  CE1 TYR A 115     -24.028  14.823  -7.823  1.00  0.00           C  
ATOM   1803  CE2 TYR A 115     -24.020  16.051  -5.759  1.00  0.00           C  
ATOM   1804  CZ  TYR A 115     -23.341  15.523  -6.838  1.00  0.00           C  
ATOM   1805  OH  TYR A 115     -21.979  15.688  -6.942  1.00  0.00           O  
ATOM   1806  H   TYR A 115     -27.883  12.691  -7.931  1.00  0.00           H  
ATOM   1807  HA  TYR A 115     -27.462  13.446  -5.065  1.00  0.00           H  
ATOM   1808 1HB  TYR A 115     -28.015  15.171  -7.505  1.00  0.00           H  
ATOM   1809 2HB  TYR A 115     -27.962  15.778  -5.855  1.00  0.00           H  
ATOM   1810  HD1 TYR A 115     -25.939  14.108  -8.489  1.00  0.00           H  
ATOM   1811  HD2 TYR A 115     -25.923  16.302  -4.801  1.00  0.00           H  
ATOM   1812  HE1 TYR A 115     -23.492  14.405  -8.675  1.00  0.00           H  
ATOM   1813  HE2 TYR A 115     -23.477  16.599  -4.988  1.00  0.00           H  
ATOM   1814  HH  TYR A 115     -21.661  16.194  -6.190  1.00  0.00           H  
ATOM   1815  N   GLY A 116     -30.234  12.767  -6.347  1.00  0.00           N  
ATOM   1816  CA  GLY A 116     -31.655  12.613  -6.087  1.00  0.00           C  
ATOM   1817  C   GLY A 116     -31.956  11.589  -5.010  1.00  0.00           C  
ATOM   1818  O   GLY A 116     -32.926  11.738  -4.266  1.00  0.00           O  
ATOM   1819  OXT GLY A 116     -31.249  10.628  -4.880  1.00  0.00           O  
ATOM   1820  H   GLY A 116     -29.799  12.199  -7.059  1.00  0.00           H  
ATOM   1821 1HA  GLY A 116     -32.075  13.573  -5.784  1.00  0.00           H  
ATOM   1822 2HA  GLY A 116     -32.162  12.315  -7.004  1.00  0.00           H  
ATOM   1823  N   ASP B 117     -17.249  -2.440   1.723  1.00  0.00           N  
ATOM   1824  CA  ASP B 117     -18.007  -2.336   3.005  1.00  0.00           C  
ATOM   1825  C   ASP B 117     -18.084  -0.877   3.501  1.00  0.00           C  
ATOM   1826  O   ASP B 117     -17.341  -0.012   3.000  1.00  0.00           O  
ATOM   1827  CB  ASP B 117     -17.360  -3.208   4.085  1.00  0.00           C  
ATOM   1828  CG  ASP B 117     -16.004  -2.681   4.537  1.00  0.00           C  
ATOM   1829  OD1 ASP B 117     -15.745  -1.518   4.339  1.00  0.00           O  
ATOM   1830  OD2 ASP B 117     -15.242  -3.447   5.077  1.00  0.00           O  
ATOM   1831 1H   ASP B 117     -17.217  -3.395   1.430  1.00  0.00           H  
ATOM   1832 2H   ASP B 117     -17.703  -1.891   1.022  1.00  0.00           H  
ATOM   1833 3H   ASP B 117     -16.317  -2.102   1.858  1.00  0.00           H  
ATOM   1834  HA  ASP B 117     -19.024  -2.691   2.835  1.00  0.00           H  
ATOM   1835 1HB  ASP B 117     -18.019  -3.263   4.952  1.00  0.00           H  
ATOM   1836 2HB  ASP B 117     -17.232  -4.222   3.706  1.00  0.00           H  
ATOM   1837  N   PRO B 118     -18.991  -0.588   4.468  1.00  0.00           N  
ATOM   1838  CA  PRO B 118     -19.127   0.775   5.016  1.00  0.00           C  
ATOM   1839  C   PRO B 118     -17.840   1.474   5.481  1.00  0.00           C  
ATOM   1840  O   PRO B 118     -17.722   2.699   5.309  1.00  0.00           O  
ATOM   1841  CB  PRO B 118     -20.063   0.534   6.204  1.00  0.00           C  
ATOM   1842  CG  PRO B 118     -20.912  -0.614   5.775  1.00  0.00           C  
ATOM   1843  CD  PRO B 118     -19.962  -1.533   5.054  1.00  0.00           C  
ATOM   1844  HA  PRO B 118     -19.590   1.425   4.259  1.00  0.00           H  
ATOM   1845 1HB  PRO B 118     -19.475   0.316   7.108  1.00  0.00           H  
ATOM   1846 2HB  PRO B 118     -20.648   1.443   6.413  1.00  0.00           H  
ATOM   1847 1HG  PRO B 118     -21.378  -1.090   6.650  1.00  0.00           H  
ATOM   1848 2HG  PRO B 118     -21.730  -0.261   5.130  1.00  0.00           H  
ATOM   1849 1HD  PRO B 118     -19.489  -2.213   5.777  1.00  0.00           H  
ATOM   1850 2HD  PRO B 118     -20.511  -2.101   4.288  1.00  0.00           H  
ATOM   1851  N   LYS B 119     -16.903   0.730   6.075  1.00  0.00           N  
ATOM   1852  CA  LYS B 119     -15.643   1.343   6.515  1.00  0.00           C  
ATOM   1853  C   LYS B 119     -14.846   1.915   5.330  1.00  0.00           C  
ATOM   1854  O   LYS B 119     -14.329   3.030   5.413  1.00  0.00           O  
ATOM   1855  CB  LYS B 119     -14.794   0.324   7.276  1.00  0.00           C  
ATOM   1856  CG  LYS B 119     -13.485   0.879   7.822  1.00  0.00           C  
ATOM   1857  CD  LYS B 119     -12.692  -0.195   8.552  1.00  0.00           C  
ATOM   1858  CE  LYS B 119     -11.441   0.383   9.198  1.00  0.00           C  
ATOM   1859  NZ  LYS B 119     -10.496   0.931   8.188  1.00  0.00           N  
ATOM   1860  H   LYS B 119     -17.049  -0.258   6.227  1.00  0.00           H  
ATOM   1861  HA  LYS B 119     -15.878   2.172   7.184  1.00  0.00           H  
ATOM   1862 1HB  LYS B 119     -15.366  -0.072   8.116  1.00  0.00           H  
ATOM   1863 2HB  LYS B 119     -14.555  -0.513   6.620  1.00  0.00           H  
ATOM   1864 1HG  LYS B 119     -12.883   1.267   7.000  1.00  0.00           H  
ATOM   1865 2HG  LYS B 119     -13.696   1.695   8.512  1.00  0.00           H  
ATOM   1866 1HD  LYS B 119     -13.315  -0.646   9.326  1.00  0.00           H  
ATOM   1867 2HD  LYS B 119     -12.399  -0.973   7.848  1.00  0.00           H  
ATOM   1868 1HE  LYS B 119     -11.721   1.179   9.885  1.00  0.00           H  
ATOM   1869 2HE  LYS B 119     -10.933  -0.396   9.767  1.00  0.00           H  
ATOM   1870 1HZ  LYS B 119      -9.681   1.303   8.655  1.00  0.00           H  
ATOM   1871 2HZ  LYS B 119     -10.214   0.196   7.555  1.00  0.00           H  
ATOM   1872 3HZ  LYS B 119     -10.950   1.668   7.666  1.00  0.00           H  
ATOM   1873  N   LYS B 120     -14.757   1.148   4.243  1.00  0.00           N  
ATOM   1874  CA  LYS B 120     -14.052   1.575   3.024  1.00  0.00           C  
ATOM   1875  C   LYS B 120     -14.739   2.751   2.334  1.00  0.00           C  
ATOM   1876  O   LYS B 120     -14.068   3.602   1.730  1.00  0.00           O  
ATOM   1877  CB  LYS B 120     -13.929   0.405   2.044  1.00  0.00           C  
ATOM   1878  CG  LYS B 120     -12.958  -0.683   2.484  1.00  0.00           C  
ATOM   1879  CD  LYS B 120     -12.886  -1.804   1.459  1.00  0.00           C  
ATOM   1880  CE  LYS B 120     -11.903  -2.884   1.887  1.00  0.00           C  
ATOM   1881  NZ  LYS B 120     -11.835  -3.998   0.903  1.00  0.00           N  
ATOM   1882  H   LYS B 120     -15.195   0.238   4.265  1.00  0.00           H  
ATOM   1883  HA  LYS B 120     -13.051   1.907   3.301  1.00  0.00           H  
ATOM   1884 1HB  LYS B 120     -14.907  -0.056   1.903  1.00  0.00           H  
ATOM   1885 2HB  LYS B 120     -13.598   0.776   1.074  1.00  0.00           H  
ATOM   1886 1HG  LYS B 120     -11.964  -0.254   2.612  1.00  0.00           H  
ATOM   1887 2HG  LYS B 120     -13.282  -1.095   3.439  1.00  0.00           H  
ATOM   1888 1HD  LYS B 120     -13.874  -2.251   1.338  1.00  0.00           H  
ATOM   1889 2HD  LYS B 120     -12.570  -1.399   0.498  1.00  0.00           H  
ATOM   1890 1HE  LYS B 120     -10.910  -2.450   1.995  1.00  0.00           H  
ATOM   1891 2HE  LYS B 120     -12.204  -3.289   2.853  1.00  0.00           H  
ATOM   1892 1HZ  LYS B 120     -11.174  -4.691   1.223  1.00  0.00           H  
ATOM   1893 2HZ  LYS B 120     -12.747  -4.421   0.809  1.00  0.00           H  
ATOM   1894 3HZ  LYS B 120     -11.537  -3.638   0.007  1.00  0.00           H  
ATOM   1895  N   VAL B 121     -16.070   2.790   2.412  1.00  0.00           N  
ATOM   1896  CA  VAL B 121     -16.838   3.916   1.878  1.00  0.00           C  
ATOM   1897  C   VAL B 121     -16.484   5.200   2.617  1.00  0.00           C  
ATOM   1898  O   VAL B 121     -16.202   6.213   1.994  1.00  0.00           O  
ATOM   1899  CB  VAL B 121     -18.349   3.651   2.004  1.00  0.00           C  
ATOM   1900  CG1 VAL B 121     -19.141   4.900   1.650  1.00  0.00           C  
ATOM   1901  CG2 VAL B 121     -18.748   2.488   1.109  1.00  0.00           C  
ATOM   1902  H   VAL B 121     -16.561   2.024   2.850  1.00  0.00           H  
ATOM   1903  HA  VAL B 121     -16.593   4.032   0.821  1.00  0.00           H  
ATOM   1904  HB  VAL B 121     -18.580   3.407   3.041  1.00  0.00           H  
ATOM   1905 1HG1 VAL B 121     -20.208   4.694   1.745  1.00  0.00           H  
ATOM   1906 2HG1 VAL B 121     -18.867   5.709   2.327  1.00  0.00           H  
ATOM   1907 3HG1 VAL B 121     -18.920   5.193   0.624  1.00  0.00           H  
ATOM   1908 1HG2 VAL B 121     -19.818   2.306   1.204  1.00  0.00           H  
ATOM   1909 2HG2 VAL B 121     -18.512   2.729   0.072  1.00  0.00           H  
ATOM   1910 3HG2 VAL B 121     -18.200   1.594   1.407  1.00  0.00           H  
ATOM   1911  N   LEU B 122     -16.496   5.115   3.948  1.00  0.00           N  
ATOM   1912  CA  LEU B 122     -16.154   6.199   4.832  1.00  0.00           C  
ATOM   1913  C   LEU B 122     -14.681   6.596   4.683  1.00  0.00           C  
ATOM   1914  O   LEU B 122     -14.359   7.774   4.543  1.00  0.00           O  
ATOM   1915  CB  LEU B 122     -16.448   5.800   6.282  1.00  0.00           C  
ATOM   1916  CG  LEU B 122     -16.126   6.860   7.344  1.00  0.00           C  
ATOM   1917  CD1 LEU B 122     -16.964   8.105   7.088  1.00  0.00           C  
ATOM   1918  CD2 LEU B 122     -16.398   6.292   8.728  1.00  0.00           C  
ATOM   1919  H   LEU B 122     -16.766   4.226   4.343  1.00  0.00           H  
ATOM   1920  HA  LEU B 122     -16.764   7.064   4.571  1.00  0.00           H  
ATOM   1921 1HB  LEU B 122     -17.506   5.558   6.367  1.00  0.00           H  
ATOM   1922 2HB  LEU B 122     -15.872   4.907   6.521  1.00  0.00           H  
ATOM   1923  HG  LEU B 122     -15.076   7.144   7.268  1.00  0.00           H  
ATOM   1924 1HD1 LEU B 122     -16.736   8.858   7.842  1.00  0.00           H  
ATOM   1925 2HD1 LEU B 122     -16.735   8.501   6.099  1.00  0.00           H  
ATOM   1926 3HD1 LEU B 122     -18.022   7.849   7.141  1.00  0.00           H  
ATOM   1927 1HD2 LEU B 122     -16.169   7.046   9.482  1.00  0.00           H  
ATOM   1928 2HD2 LEU B 122     -17.449   6.010   8.806  1.00  0.00           H  
ATOM   1929 3HD2 LEU B 122     -15.773   5.414   8.891  1.00  0.00           H  
ATOM   1930  N   ASP B 123     -13.789   5.614   4.693  1.00  0.00           N  
ATOM   1931  CA  ASP B 123     -12.378   5.938   4.593  1.00  0.00           C  
ATOM   1932  C   ASP B 123     -11.979   6.562   3.275  1.00  0.00           C  
ATOM   1933  O   ASP B 123     -11.172   7.481   3.270  1.00  0.00           O  
ATOM   1934  CB  ASP B 123     -11.540   4.677   4.818  1.00  0.00           C  
ATOM   1935  CG  ASP B 123     -11.554   4.207   6.266  1.00  0.00           C  
ATOM   1936  OD1 ASP B 123     -11.934   4.977   7.116  1.00  0.00           O  
ATOM   1937  OD2 ASP B 123     -11.184   3.083   6.508  1.00  0.00           O  
ATOM   1938  H   ASP B 123     -14.066   4.645   4.768  1.00  0.00           H  
ATOM   1939  HA  ASP B 123     -12.136   6.669   5.364  1.00  0.00           H  
ATOM   1940 1HB  ASP B 123     -11.918   3.872   4.186  1.00  0.00           H  
ATOM   1941 2HB  ASP B 123     -10.508   4.868   4.523  1.00  0.00           H  
ATOM   1942  N   LYS B 124     -12.548   6.083   2.168  1.00  0.00           N  
ATOM   1943  CA  LYS B 124     -12.301   6.695   0.865  1.00  0.00           C  
ATOM   1944  C   LYS B 124     -12.743   8.164   0.838  1.00  0.00           C  
ATOM   1945  O   LYS B 124     -11.974   9.044   0.399  1.00  0.00           O  
ATOM   1946  CB  LYS B 124     -13.019   5.910  -0.234  1.00  0.00           C  
ATOM   1947  CG  LYS B 124     -12.803   6.454  -1.640  1.00  0.00           C  
ATOM   1948  CD  LYS B 124     -13.487   5.582  -2.682  1.00  0.00           C  
ATOM   1949  CE  LYS B 124     -13.297   6.140  -4.084  1.00  0.00           C  
ATOM   1950  NZ  LYS B 124     -13.945   5.286  -5.116  1.00  0.00           N  
ATOM   1951  H   LYS B 124     -13.161   5.283   2.228  1.00  0.00           H  
ATOM   1952  HA  LYS B 124     -11.229   6.670   0.668  1.00  0.00           H  
ATOM   1953 1HB  LYS B 124     -12.682   4.874  -0.221  1.00  0.00           H  
ATOM   1954 2HB  LYS B 124     -14.092   5.908  -0.038  1.00  0.00           H  
ATOM   1955 1HG  LYS B 124     -13.204   7.466  -1.705  1.00  0.00           H  
ATOM   1956 2HG  LYS B 124     -11.735   6.492  -1.855  1.00  0.00           H  
ATOM   1957 1HD  LYS B 124     -13.073   4.574  -2.642  1.00  0.00           H  
ATOM   1958 2HD  LYS B 124     -14.554   5.526  -2.465  1.00  0.00           H  
ATOM   1959 1HE  LYS B 124     -13.724   7.141  -4.138  1.00  0.00           H  
ATOM   1960 2HE  LYS B 124     -12.232   6.212  -4.306  1.00  0.00           H  
ATOM   1961 1HZ  LYS B 124     -13.795   5.690  -6.030  1.00  0.00           H  
ATOM   1962 2HZ  LYS B 124     -13.543   4.359  -5.088  1.00  0.00           H  
ATOM   1963 3HZ  LYS B 124     -14.936   5.228  -4.932  1.00  0.00           H  
ATOM   1964  N   ALA B 125     -13.972   8.421   1.296  1.00  0.00           N  
ATOM   1965  CA  ALA B 125     -14.488   9.773   1.365  1.00  0.00           C  
ATOM   1966  C   ALA B 125     -13.639  10.621   2.321  1.00  0.00           C  
ATOM   1967  O   ALA B 125     -13.412  11.793   2.054  1.00  0.00           O  
ATOM   1968  CB  ALA B 125     -15.943   9.784   1.793  1.00  0.00           C  
ATOM   1969  H   ALA B 125     -14.556   7.656   1.601  1.00  0.00           H  
ATOM   1970  HA  ALA B 125     -14.417  10.214   0.370  1.00  0.00           H  
ATOM   1971 1HB  ALA B 125     -16.302  10.813   1.835  1.00  0.00           H  
ATOM   1972 2HB  ALA B 125     -16.538   9.221   1.074  1.00  0.00           H  
ATOM   1973 3HB  ALA B 125     -16.036   9.327   2.777  1.00  0.00           H  
ATOM   1974  N   LYS B 126     -13.168  10.014   3.412  1.00  0.00           N  
ATOM   1975  CA  LYS B 126     -12.333  10.706   4.411  1.00  0.00           C  
ATOM   1976  C   LYS B 126     -11.059  11.235   3.777  1.00  0.00           C  
ATOM   1977  O   LYS B 126     -10.731  12.418   3.900  1.00  0.00           O  
ATOM   1978  CB  LYS B 126     -11.988   9.775   5.574  1.00  0.00           C  
ATOM   1979  CG  LYS B 126     -11.173  10.428   6.682  1.00  0.00           C  
ATOM   1980  CD  LYS B 126     -10.937   9.465   7.836  1.00  0.00           C  
ATOM   1981  CE  LYS B 126     -10.255  10.158   9.006  1.00  0.00           C  
ATOM   1982  NZ  LYS B 126      -8.840  10.504   8.701  1.00  0.00           N  
ATOM   1983  H   LYS B 126     -13.397   9.041   3.552  1.00  0.00           H  
ATOM   1984  HA  LYS B 126     -12.896  11.554   4.803  1.00  0.00           H  
ATOM   1985 1HB  LYS B 126     -12.907   9.390   6.017  1.00  0.00           H  
ATOM   1986 2HB  LYS B 126     -11.422   8.922   5.201  1.00  0.00           H  
ATOM   1987 1HG  LYS B 126     -10.209  10.749   6.284  1.00  0.00           H  
ATOM   1988 2HG  LYS B 126     -11.702  11.305   7.054  1.00  0.00           H  
ATOM   1989 1HD  LYS B 126     -11.892   9.058   8.171  1.00  0.00           H  
ATOM   1990 2HD  LYS B 126     -10.309   8.641   7.499  1.00  0.00           H  
ATOM   1991 1HE  LYS B 126     -10.795  11.072   9.252  1.00  0.00           H  
ATOM   1992 2HE  LYS B 126     -10.276   9.505   9.878  1.00  0.00           H  
ATOM   1993 1HZ  LYS B 126      -8.425  10.961   9.500  1.00  0.00           H  
ATOM   1994 2HZ  LYS B 126      -8.325   9.661   8.489  1.00  0.00           H  
ATOM   1995 3HZ  LYS B 126      -8.809  11.125   7.905  1.00  0.00           H  
ATOM   1996  N   ASP B 127     -10.356  10.350   3.071  1.00  0.00           N  
ATOM   1997  CA  ASP B 127      -9.112  10.696   2.392  1.00  0.00           C  
ATOM   1998  C   ASP B 127      -9.331  11.797   1.390  1.00  0.00           C  
ATOM   1999  O   ASP B 127      -8.553  12.759   1.341  1.00  0.00           O  
ATOM   2000  CB  ASP B 127      -8.519   9.475   1.687  1.00  0.00           C  
ATOM   2001  CG  ASP B 127      -7.929   8.459   2.655  1.00  0.00           C  
ATOM   2002  OD1 ASP B 127      -7.734   8.800   3.797  1.00  0.00           O  
ATOM   2003  OD2 ASP B 127      -7.681   7.350   2.244  1.00  0.00           O  
ATOM   2004  H   ASP B 127     -10.704   9.403   3.008  1.00  0.00           H  
ATOM   2005  HA  ASP B 127      -8.398  11.046   3.138  1.00  0.00           H  
ATOM   2006 1HB  ASP B 127      -9.292   8.984   1.096  1.00  0.00           H  
ATOM   2007 2HB  ASP B 127      -7.736   9.796   1.000  1.00  0.00           H  
ATOM   2008  N   ARG B 128     -10.400  11.656   0.598  1.00  0.00           N  
ATOM   2009  CA  ARG B 128     -10.732  12.638  -0.424  1.00  0.00           C  
ATOM   2010  C   ARG B 128     -11.148  13.985   0.172  1.00  0.00           C  
ATOM   2011  O   ARG B 128     -10.708  15.006  -0.313  1.00  0.00           O  
ATOM   2012  CB  ARG B 128     -11.855  12.113  -1.307  1.00  0.00           C  
ATOM   2013  CG  ARG B 128     -11.477  10.934  -2.190  1.00  0.00           C  
ATOM   2014  CD  ARG B 128     -12.643  10.430  -2.960  1.00  0.00           C  
ATOM   2015  NE  ARG B 128     -13.068  11.374  -3.981  1.00  0.00           N  
ATOM   2016  CZ  ARG B 128     -14.267  11.348  -4.595  1.00  0.00           C  
ATOM   2017  NH1 ARG B 128     -15.146  10.421  -4.282  1.00  0.00           N  
ATOM   2018  NH2 ARG B 128     -14.560  12.254  -5.512  1.00  0.00           N  
ATOM   2019  H   ARG B 128     -10.992  10.846   0.712  1.00  0.00           H  
ATOM   2020  HA  ARG B 128      -9.846  12.816  -1.034  1.00  0.00           H  
ATOM   2021 1HB  ARG B 128     -12.693  11.804  -0.685  1.00  0.00           H  
ATOM   2022 2HB  ARG B 128     -12.209  12.913  -1.959  1.00  0.00           H  
ATOM   2023 1HG  ARG B 128     -10.706  11.241  -2.897  1.00  0.00           H  
ATOM   2024 2HG  ARG B 128     -11.098  10.122  -1.569  1.00  0.00           H  
ATOM   2025 1HD  ARG B 128     -12.376   9.494  -3.452  1.00  0.00           H  
ATOM   2026 2HD  ARG B 128     -13.479  10.258  -2.284  1.00  0.00           H  
ATOM   2027  HE  ARG B 128     -12.419  12.102  -4.248  1.00  0.00           H  
ATOM   2028 1HH1 ARG B 128     -14.922   9.729  -3.581  1.00  0.00           H  
ATOM   2029 2HH1 ARG B 128     -16.044  10.402  -4.742  1.00  0.00           H  
ATOM   2030 1HH2 ARG B 128     -13.884  12.966  -5.752  1.00  0.00           H  
ATOM   2031 2HH2 ARG B 128     -15.458  12.234  -5.972  1.00  0.00           H  
ATOM   2032  N   ALA B 129     -11.972  13.999   1.219  1.00  0.00           N  
ATOM   2033  CA  ALA B 129     -12.354  15.276   1.815  1.00  0.00           C  
ATOM   2034  C   ALA B 129     -11.125  15.978   2.412  1.00  0.00           C  
ATOM   2035  O   ALA B 129     -10.979  17.204   2.286  1.00  0.00           O  
ATOM   2036  CB  ALA B 129     -13.441  15.096   2.866  1.00  0.00           C  
ATOM   2037  H   ALA B 129     -12.339  13.144   1.610  1.00  0.00           H  
ATOM   2038  HA  ALA B 129     -12.744  15.916   1.024  1.00  0.00           H  
ATOM   2039 1HB  ALA B 129     -13.701  16.066   3.290  1.00  0.00           H  
ATOM   2040 2HB  ALA B 129     -14.324  14.653   2.405  1.00  0.00           H  
ATOM   2041 3HB  ALA B 129     -13.078  14.441   3.657  1.00  0.00           H  
ATOM   2042  N   GLU B 130     -10.237  15.210   3.045  1.00  0.00           N  
ATOM   2043  CA  GLU B 130      -8.996  15.786   3.569  1.00  0.00           C  
ATOM   2044  C   GLU B 130      -8.093  16.346   2.457  1.00  0.00           C  
ATOM   2045  O   GLU B 130      -7.473  17.381   2.630  1.00  0.00           O  
ATOM   2046  CB  GLU B 130      -8.231  14.731   4.371  1.00  0.00           C  
ATOM   2047  CG  GLU B 130      -8.901  14.324   5.675  1.00  0.00           C  
ATOM   2048  CD  GLU B 130      -8.177  13.213   6.383  1.00  0.00           C  
ATOM   2049  OE1 GLU B 130      -7.184  12.755   5.871  1.00  0.00           O  
ATOM   2050  OE2 GLU B 130      -8.618  12.822   7.439  1.00  0.00           O  
ATOM   2051  H   GLU B 130     -10.412  14.224   3.168  1.00  0.00           H  
ATOM   2052  HA  GLU B 130      -9.251  16.616   4.228  1.00  0.00           H  
ATOM   2053 1HB  GLU B 130      -8.105  13.833   3.765  1.00  0.00           H  
ATOM   2054 2HB  GLU B 130      -7.236  15.107   4.610  1.00  0.00           H  
ATOM   2055 1HG  GLU B 130      -8.947  15.190   6.334  1.00  0.00           H  
ATOM   2056 2HG  GLU B 130      -9.922  14.009   5.463  1.00  0.00           H  
ATOM   2057  N   ASN B 131      -8.007  15.665   1.319  1.00  0.00           N  
ATOM   2058  CA  ASN B 131      -7.255  16.224   0.181  1.00  0.00           C  
ATOM   2059  C   ASN B 131      -7.837  17.549  -0.354  1.00  0.00           C  
ATOM   2060  O   ASN B 131      -7.104  18.450  -0.763  1.00  0.00           O  
ATOM   2061  CB  ASN B 131      -7.177  15.202  -0.939  1.00  0.00           C  
ATOM   2062  CG  ASN B 131      -6.239  14.071  -0.625  1.00  0.00           C  
ATOM   2063  OD1 ASN B 131      -5.373  14.192   0.249  1.00  0.00           O  
ATOM   2064  ND2 ASN B 131      -6.393  12.973  -1.320  1.00  0.00           N  
ATOM   2065  H   ASN B 131      -8.452  14.764   1.220  1.00  0.00           H  
ATOM   2066  HA  ASN B 131      -6.244  16.459   0.516  1.00  0.00           H  
ATOM   2067 1HB  ASN B 131      -8.171  14.793  -1.128  1.00  0.00           H  
ATOM   2068 2HB  ASN B 131      -6.845  15.690  -1.855  1.00  0.00           H  
ATOM   2069 1HD2 ASN B 131      -5.797  12.188  -1.154  1.00  0.00           H  
ATOM   2070 2HD2 ASN B 131      -7.107  12.920  -2.018  1.00  0.00           H  
ATOM   2071  N   VAL B 132      -9.161  17.668  -0.346  1.00  0.00           N  
ATOM   2072  CA  VAL B 132      -9.803  18.917  -0.727  1.00  0.00           C  
ATOM   2073  C   VAL B 132      -9.449  20.029   0.267  1.00  0.00           C  
ATOM   2074  O   VAL B 132      -9.061  21.118  -0.120  1.00  0.00           O  
ATOM   2075  CB  VAL B 132     -11.332  18.738  -0.781  1.00  0.00           C  
ATOM   2076  CG1 VAL B 132     -12.019  20.080  -0.987  1.00  0.00           C  
ATOM   2077  CG2 VAL B 132     -11.700  17.767  -1.893  1.00  0.00           C  
ATOM   2078  H   VAL B 132      -9.734  16.883  -0.073  1.00  0.00           H  
ATOM   2079  HA  VAL B 132      -9.446  19.203  -1.717  1.00  0.00           H  
ATOM   2080  HB  VAL B 132     -11.677  18.344   0.175  1.00  0.00           H  
ATOM   2081 1HG1 VAL B 132     -13.099  19.934  -1.023  1.00  0.00           H  
ATOM   2082 2HG1 VAL B 132     -11.770  20.746  -0.162  1.00  0.00           H  
ATOM   2083 3HG1 VAL B 132     -11.682  20.521  -1.925  1.00  0.00           H  
ATOM   2084 1HG2 VAL B 132     -12.783  17.644  -1.925  1.00  0.00           H  
ATOM   2085 2HG2 VAL B 132     -11.351  18.159  -2.848  1.00  0.00           H  
ATOM   2086 3HG2 VAL B 132     -11.232  16.801  -1.703  1.00  0.00           H  
ATOM   2087  N   VAL B 133      -9.490  19.714   1.550  1.00  0.00           N  
ATOM   2088  CA  VAL B 133      -9.001  20.628   2.604  1.00  0.00           C  
ATOM   2089  C   VAL B 133      -7.524  21.045   2.492  1.00  0.00           C  
ATOM   2090  O   VAL B 133      -7.198  22.212   2.709  1.00  0.00           O  
ATOM   2091  CB  VAL B 133      -9.289  20.036   4.002  1.00  0.00           C  
ATOM   2092  CG1 VAL B 133      -8.605  20.822   5.105  1.00  0.00           C  
ATOM   2093  CG2 VAL B 133     -10.789  19.945   4.221  1.00  0.00           C  
ATOM   2094  H   VAL B 133      -9.870  18.816   1.815  1.00  0.00           H  
ATOM   2095  HA  VAL B 133      -9.528  21.578   2.511  1.00  0.00           H  
ATOM   2096  HB  VAL B 133      -8.849  19.041   4.063  1.00  0.00           H  
ATOM   2097 1HG1 VAL B 133      -8.835  20.370   6.070  1.00  0.00           H  
ATOM   2098 2HG1 VAL B 133      -7.527  20.808   4.946  1.00  0.00           H  
ATOM   2099 3HG1 VAL B 133      -8.962  21.851   5.093  1.00  0.00           H  
ATOM   2100 1HG2 VAL B 133     -10.988  19.527   5.207  1.00  0.00           H  
ATOM   2101 2HG2 VAL B 133     -11.227  20.941   4.153  1.00  0.00           H  
ATOM   2102 3HG2 VAL B 133     -11.229  19.302   3.458  1.00  0.00           H  
ATOM   2103  N   ARG B 134      -6.627  20.099   2.220  1.00  0.00           N  
ATOM   2104  CA  ARG B 134      -5.240  20.441   1.920  1.00  0.00           C  
ATOM   2105  C   ARG B 134      -5.069  21.341   0.683  1.00  0.00           C  
ATOM   2106  O   ARG B 134      -4.209  22.234   0.682  1.00  0.00           O  
ATOM   2107  CB  ARG B 134      -4.433  19.166   1.717  1.00  0.00           C  
ATOM   2108  CG  ARG B 134      -4.240  18.325   2.968  1.00  0.00           C  
ATOM   2109  CD  ARG B 134      -3.381  17.142   2.708  1.00  0.00           C  
ATOM   2110  NE  ARG B 134      -3.276  16.280   3.874  1.00  0.00           N  
ATOM   2111  CZ  ARG B 134      -4.032  15.185   4.087  1.00  0.00           C  
ATOM   2112  NH1 ARG B 134      -4.941  14.832   3.205  1.00  0.00           N  
ATOM   2113  NH2 ARG B 134      -3.859  14.466   5.182  1.00  0.00           N  
ATOM   2114  H   ARG B 134      -6.906  19.128   2.219  1.00  0.00           H  
ATOM   2115  HA  ARG B 134      -4.829  20.991   2.767  1.00  0.00           H  
ATOM   2116 1HB  ARG B 134      -4.923  18.541   0.972  1.00  0.00           H  
ATOM   2117 2HB  ARG B 134      -3.445  19.419   1.333  1.00  0.00           H  
ATOM   2118 1HG  ARG B 134      -3.767  18.929   3.743  1.00  0.00           H  
ATOM   2119 2HG  ARG B 134      -5.210  17.974   3.324  1.00  0.00           H  
ATOM   2120 1HD  ARG B 134      -3.804  16.559   1.890  1.00  0.00           H  
ATOM   2121 2HD  ARG B 134      -2.379  17.473   2.437  1.00  0.00           H  
ATOM   2122  HE  ARG B 134      -2.588  16.520   4.575  1.00  0.00           H  
ATOM   2123 1HH1 ARG B 134      -5.072  15.382   2.368  1.00  0.00           H  
ATOM   2124 2HH1 ARG B 134      -5.507  14.012   3.365  1.00  0.00           H  
ATOM   2125 1HH2 ARG B 134      -3.160  14.737   5.860  1.00  0.00           H  
ATOM   2126 2HH2 ARG B 134      -4.425  13.646   5.342  1.00  0.00           H  
ATOM   2127  N   LYS B 135      -5.849  21.095  -0.376  1.00  0.00           N  
ATOM   2128  CA  LYS B 135      -5.842  21.985  -1.568  1.00  0.00           C  
ATOM   2129  C   LYS B 135      -6.327  23.402  -1.197  1.00  0.00           C  
ATOM   2130  O   LYS B 135      -5.791  24.400  -1.699  1.00  0.00           O  
ATOM   2131  CB  LYS B 135      -6.716  21.406  -2.682  1.00  0.00           C  
ATOM   2132  CG  LYS B 135      -6.140  20.166  -3.353  1.00  0.00           C  
ATOM   2133  CD  LYS B 135      -7.089  19.618  -4.409  1.00  0.00           C  
ATOM   2134  CE  LYS B 135      -6.525  18.366  -5.065  1.00  0.00           C  
ATOM   2135  NZ  LYS B 135      -7.455  17.805  -6.082  1.00  0.00           N  
ATOM   2136  H   LYS B 135      -6.457  20.288  -0.368  1.00  0.00           H  
ATOM   2137  HA  LYS B 135      -4.820  22.057  -1.940  1.00  0.00           H  
ATOM   2138 1HB  LYS B 135      -7.694  21.145  -2.278  1.00  0.00           H  
ATOM   2139 2HB  LYS B 135      -6.871  22.162  -3.453  1.00  0.00           H  
ATOM   2140 1HG  LYS B 135      -5.190  20.416  -3.825  1.00  0.00           H  
ATOM   2141 2HG  LYS B 135      -5.962  19.396  -2.603  1.00  0.00           H  
ATOM   2142 1HD  LYS B 135      -8.047  19.376  -3.947  1.00  0.00           H  
ATOM   2143 2HD  LYS B 135      -7.256  20.375  -5.175  1.00  0.00           H  
ATOM   2144 1HE  LYS B 135      -5.578  18.604  -5.547  1.00  0.00           H  
ATOM   2145 2HE  LYS B 135      -6.340  17.609  -4.303  1.00  0.00           H  
ATOM   2146 1HZ  LYS B 135      -7.045  16.977  -6.493  1.00  0.00           H  
ATOM   2147 2HZ  LYS B 135      -8.331  17.563  -5.642  1.00  0.00           H  
ATOM   2148 3HZ  LYS B 135      -7.619  18.492  -6.804  1.00  0.00           H  
ATOM   2149  N   LEU B 136      -7.346  23.497  -0.337  1.00  0.00           N  
ATOM   2150  CA  LEU B 136      -7.750  24.820   0.150  1.00  0.00           C  
ATOM   2151  C   LEU B 136      -6.588  25.497   0.894  1.00  0.00           C  
ATOM   2152  O   LEU B 136      -6.250  26.665   0.633  1.00  0.00           O  
ATOM   2153  CB  LEU B 136      -8.979  24.746   1.046  1.00  0.00           C  
ATOM   2154  CG  LEU B 136      -9.467  26.069   1.655  1.00  0.00           C  
ATOM   2155  CD1 LEU B 136      -9.897  26.996   0.510  1.00  0.00           C  
ATOM   2156  CD2 LEU B 136     -10.613  25.846   2.621  1.00  0.00           C  
ATOM   2157  H   LEU B 136      -7.845  22.681  -0.014  1.00  0.00           H  
ATOM   2158  HA  LEU B 136      -7.998  25.444  -0.708  1.00  0.00           H  
ATOM   2159 1HB  LEU B 136      -9.805  24.333   0.469  1.00  0.00           H  
ATOM   2160 2HB  LEU B 136      -8.767  24.069   1.873  1.00  0.00           H  
ATOM   2161  HG  LEU B 136      -8.648  26.546   2.195  1.00  0.00           H  
ATOM   2162 1HD1 LEU B 136     -10.247  27.943   0.920  1.00  0.00           H  
ATOM   2163 2HD1 LEU B 136      -9.047  27.179  -0.148  1.00  0.00           H  
ATOM   2164 3HD1 LEU B 136     -10.701  26.527  -0.056  1.00  0.00           H  
ATOM   2165 1HD2 LEU B 136     -10.933  26.803   3.034  1.00  0.00           H  
ATOM   2166 2HD2 LEU B 136     -11.447  25.381   2.096  1.00  0.00           H  
ATOM   2167 3HD2 LEU B 136     -10.285  25.194   3.430  1.00  0.00           H  
ATOM   2168  N   LYS B 137      -5.946  24.770   1.792  1.00  0.00           N  
ATOM   2169  CA  LYS B 137      -4.795  25.353   2.502  1.00  0.00           C  
ATOM   2170  C   LYS B 137      -3.767  25.968   1.533  1.00  0.00           C  
ATOM   2171  O   LYS B 137      -3.366  27.140   1.679  1.00  0.00           O  
ATOM   2172  CB  LYS B 137      -4.120  24.293   3.373  1.00  0.00           C  
ATOM   2173  CG  LYS B 137      -2.941  24.807   4.189  1.00  0.00           C  
ATOM   2174  CD  LYS B 137      -2.417  23.739   5.137  1.00  0.00           C  
ATOM   2175  CE  LYS B 137      -1.325  24.288   6.043  1.00  0.00           C  
ATOM   2176  NZ  LYS B 137      -0.050  24.509   5.308  1.00  0.00           N  
ATOM   2177  H   LYS B 137      -6.226  23.823   2.004  1.00  0.00           H  
ATOM   2178  HA  LYS B 137      -5.155  26.157   3.144  1.00  0.00           H  
ATOM   2179 1HB  LYS B 137      -4.849  23.874   4.067  1.00  0.00           H  
ATOM   2180 2HB  LYS B 137      -3.761  23.479   2.744  1.00  0.00           H  
ATOM   2181 1HG  LYS B 137      -2.137  25.110   3.517  1.00  0.00           H  
ATOM   2182 2HG  LYS B 137      -3.251  25.675   4.770  1.00  0.00           H  
ATOM   2183 1HD  LYS B 137      -3.236  23.366   5.754  1.00  0.00           H  
ATOM   2184 2HD  LYS B 137      -2.012  22.907   4.561  1.00  0.00           H  
ATOM   2185 1HE  LYS B 137      -1.651  25.235   6.472  1.00  0.00           H  
ATOM   2186 2HE  LYS B 137      -1.143  23.589   6.859  1.00  0.00           H  
ATOM   2187 1HZ  LYS B 137       0.646  24.872   5.943  1.00  0.00           H  
ATOM   2188 2HZ  LYS B 137       0.272  23.633   4.921  1.00  0.00           H  
ATOM   2189 3HZ  LYS B 137      -0.202  25.171   4.561  1.00  0.00           H  
ATOM   2190  N   LYS B 138      -3.354  25.163   0.552  1.00  0.00           N  
ATOM   2191  CA  LYS B 138      -2.408  25.579  -0.476  1.00  0.00           C  
ATOM   2192  C   LYS B 138      -2.918  26.728  -1.359  1.00  0.00           C  
ATOM   2193  O   LYS B 138      -2.154  27.633  -1.652  1.00  0.00           O  
ATOM   2194  CB  LYS B 138      -2.043  24.380  -1.353  1.00  0.00           C  
ATOM   2195  CG  LYS B 138      -1.197  23.324  -0.654  1.00  0.00           C  
ATOM   2196  CD  LYS B 138      -0.904  22.151  -1.577  1.00  0.00           C  
ATOM   2197  CE  LYS B 138      -0.067  21.090  -0.876  1.00  0.00           C  
ATOM   2198  NZ  LYS B 138       0.208  19.925  -1.761  1.00  0.00           N  
ATOM   2199  H   LYS B 138      -3.722  24.222   0.530  1.00  0.00           H  
ATOM   2200  HA  LYS B 138      -1.506  25.947   0.012  1.00  0.00           H  
ATOM   2201 1HB  LYS B 138      -2.954  23.898  -1.707  1.00  0.00           H  
ATOM   2202 2HB  LYS B 138      -1.493  24.723  -2.229  1.00  0.00           H  
ATOM   2203 1HG  LYS B 138      -0.254  23.768  -0.333  1.00  0.00           H  
ATOM   2204 2HG  LYS B 138      -1.725  22.960   0.227  1.00  0.00           H  
ATOM   2205 1HD  LYS B 138      -1.842  21.703  -1.906  1.00  0.00           H  
ATOM   2206 2HD  LYS B 138      -0.363  22.505  -2.455  1.00  0.00           H  
ATOM   2207 1HE  LYS B 138       0.881  21.524  -0.562  1.00  0.00           H  
ATOM   2208 2HE  LYS B 138      -0.593  20.740   0.011  1.00  0.00           H  
ATOM   2209 1HZ  LYS B 138       0.764  19.246  -1.260  1.00  0.00           H  
ATOM   2210 2HZ  LYS B 138      -0.665  19.503  -2.044  1.00  0.00           H  
ATOM   2211 3HZ  LYS B 138       0.713  20.235  -2.579  1.00  0.00           H  
ATOM   2212  N   GLU B 139      -4.185  26.703  -1.802  1.00  0.00           N  
ATOM   2213  CA  GLU B 139      -4.713  27.818  -2.608  1.00  0.00           C  
ATOM   2214  C   GLU B 139      -4.733  29.144  -1.852  1.00  0.00           C  
ATOM   2215  O   GLU B 139      -4.397  30.221  -2.419  1.00  0.00           O  
ATOM   2216  CB  GLU B 139      -6.128  27.493  -3.091  1.00  0.00           C  
ATOM   2217  CG  GLU B 139      -6.730  28.536  -4.023  1.00  0.00           C  
ATOM   2218  CD  GLU B 139      -6.102  28.531  -5.389  1.00  0.00           C  
ATOM   2219  OE1 GLU B 139      -5.541  27.529  -5.761  1.00  0.00           O  
ATOM   2220  OE2 GLU B 139      -6.183  29.532  -6.061  1.00  0.00           O  
ATOM   2221  H   GLU B 139      -4.789  25.921  -1.588  1.00  0.00           H  
ATOM   2222  HA  GLU B 139      -4.063  27.958  -3.472  1.00  0.00           H  
ATOM   2223 1HB  GLU B 139      -6.123  26.538  -3.617  1.00  0.00           H  
ATOM   2224 2HB  GLU B 139      -6.792  27.390  -2.232  1.00  0.00           H  
ATOM   2225 1HG  GLU B 139      -7.797  28.344  -4.126  1.00  0.00           H  
ATOM   2226 2HG  GLU B 139      -6.607  29.521  -3.575  1.00  0.00           H  
ATOM   2227  N   LEU B 140      -5.186  29.117  -0.596  1.00  0.00           N  
ATOM   2228  CA  LEU B 140      -5.201  30.339   0.199  1.00  0.00           C  
ATOM   2229  C   LEU B 140      -3.783  30.883   0.515  1.00  0.00           C  
ATOM   2230  O   LEU B 140      -3.601  32.104   0.558  1.00  0.00           O  
ATOM   2231  CB  LEU B 140      -5.956  30.078   1.509  1.00  0.00           C  
ATOM   2232  CG  LEU B 140      -7.445  29.741   1.363  1.00  0.00           C  
ATOM   2233  CD1 LEU B 140      -8.020  29.374   2.724  1.00  0.00           C  
ATOM   2234  CD2 LEU B 140      -8.179  30.931   0.763  1.00  0.00           C  
ATOM   2235  H   LEU B 140      -5.522  28.258  -0.184  1.00  0.00           H  
ATOM   2236  HA  LEU B 140      -5.719  31.113  -0.366  1.00  0.00           H  
ATOM   2237 1HB  LEU B 140      -5.478  29.247   2.026  1.00  0.00           H  
ATOM   2238 2HB  LEU B 140      -5.877  30.964   2.138  1.00  0.00           H  
ATOM   2239  HG  LEU B 140      -7.560  28.877   0.708  1.00  0.00           H  
ATOM   2240 1HD1 LEU B 140      -9.078  29.135   2.620  1.00  0.00           H  
ATOM   2241 2HD1 LEU B 140      -7.490  28.508   3.121  1.00  0.00           H  
ATOM   2242 3HD1 LEU B 140      -7.904  30.216   3.407  1.00  0.00           H  
ATOM   2243 1HD2 LEU B 140      -9.238  30.691   0.658  1.00  0.00           H  
ATOM   2244 2HD2 LEU B 140      -8.066  31.796   1.417  1.00  0.00           H  
ATOM   2245 3HD2 LEU B 140      -7.761  31.161  -0.218  1.00  0.00           H  
ATOM   2246  N   GLU B 141      -2.815  29.993   0.748  1.00  0.00           N  
ATOM   2247  CA  GLU B 141      -1.400  30.407   0.973  1.00  0.00           C  
ATOM   2248  C   GLU B 141      -0.874  31.131  -0.278  1.00  0.00           C  
ATOM   2249  O   GLU B 141      -0.136  32.126  -0.188  1.00  0.00           O  
ATOM   2250  CB  GLU B 141      -0.515  29.200   1.291  1.00  0.00           C  
ATOM   2251  CG  GLU B 141      -0.734  28.607   2.676  1.00  0.00           C  
ATOM   2252  CD  GLU B 141       0.015  27.320   2.886  1.00  0.00           C  
ATOM   2253  OE1 GLU B 141       0.589  26.828   1.945  1.00  0.00           O  
ATOM   2254  OE2 GLU B 141       0.013  26.829   3.991  1.00  0.00           O  
ATOM   2255  H   GLU B 141      -3.050  29.011   0.773  1.00  0.00           H  
ATOM   2256  HA  GLU B 141      -1.370  31.088   1.825  1.00  0.00           H  
ATOM   2257 1HB  GLU B 141      -0.695  28.413   0.558  1.00  0.00           H  
ATOM   2258 2HB  GLU B 141       0.534  29.487   1.212  1.00  0.00           H  
ATOM   2259 1HG  GLU B 141      -0.409  29.329   3.425  1.00  0.00           H  
ATOM   2260 2HG  GLU B 141      -1.799  28.430   2.819  1.00  0.00           H  
ATOM   2261  N   GLU B 142      -1.203  30.599  -1.455  1.00  0.00           N  
ATOM   2262  CA  GLU B 142      -0.819  31.287  -2.721  1.00  0.00           C  
ATOM   2263  C   GLU B 142      -1.486  32.667  -2.917  1.00  0.00           C  
ATOM   2264  O   GLU B 142      -0.859  33.617  -3.437  1.00  0.00           O  
ATOM   2265  CB  GLU B 142      -1.161  30.396  -3.917  1.00  0.00           C  
ATOM   2266  CG  GLU B 142      -0.329  29.125  -4.014  1.00  0.00           C  
ATOM   2267  CD  GLU B 142       1.137  29.399  -4.202  1.00  0.00           C  
ATOM   2268  OE1 GLU B 142       1.482  30.055  -5.155  1.00  0.00           O  
ATOM   2269  OE2 GLU B 142       1.914  28.951  -3.391  1.00  0.00           O  
ATOM   2270  H   GLU B 142      -1.712  29.728  -1.503  1.00  0.00           H  
ATOM   2271  HA  GLU B 142       0.256  31.465  -2.706  1.00  0.00           H  
ATOM   2272 1HB  GLU B 142      -2.211  30.105  -3.867  1.00  0.00           H  
ATOM   2273 2HB  GLU B 142      -1.022  30.958  -4.841  1.00  0.00           H  
ATOM   2274 1HG  GLU B 142      -0.464  28.545  -3.101  1.00  0.00           H  
ATOM   2275 2HG  GLU B 142      -0.693  28.528  -4.848  1.00  0.00           H  
ATOM   2276  N   LEU B 143      -2.749  32.807  -2.494  1.00  0.00           N  
ATOM   2277  CA  LEU B 143      -3.390  34.134  -2.501  1.00  0.00           C  
ATOM   2278  C   LEU B 143      -2.712  35.129  -1.554  1.00  0.00           C  
ATOM   2279  O   LEU B 143      -2.607  36.307  -1.879  1.00  0.00           O  
ATOM   2280  CB  LEU B 143      -4.870  33.999  -2.117  1.00  0.00           C  
ATOM   2281  CG  LEU B 143      -5.770  33.326  -3.160  1.00  0.00           C  
ATOM   2282  CD1 LEU B 143      -7.158  33.112  -2.572  1.00  0.00           C  
ATOM   2283  CD2 LEU B 143      -5.832  34.190  -4.411  1.00  0.00           C  
ATOM   2284  H   LEU B 143      -3.274  32.008  -2.167  1.00  0.00           H  
ATOM   2285  HA  LEU B 143      -3.322  34.545  -3.507  1.00  0.00           H  
ATOM   2286 1HB  LEU B 143      -4.939  33.419  -1.198  1.00  0.00           H  
ATOM   2287 2HB  LEU B 143      -5.272  34.994  -1.924  1.00  0.00           H  
ATOM   2288  HG  LEU B 143      -5.363  32.348  -3.416  1.00  0.00           H  
ATOM   2289 1HD1 LEU B 143      -7.798  32.634  -3.314  1.00  0.00           H  
ATOM   2290 2HD1 LEU B 143      -7.086  32.474  -1.692  1.00  0.00           H  
ATOM   2291 3HD1 LEU B 143      -7.586  34.074  -2.290  1.00  0.00           H  
ATOM   2292 1HD2 LEU B 143      -6.472  33.711  -5.153  1.00  0.00           H  
ATOM   2293 2HD2 LEU B 143      -6.241  35.169  -4.158  1.00  0.00           H  
ATOM   2294 3HD2 LEU B 143      -4.829  34.311  -4.821  1.00  0.00           H  
ATOM   2295  N   TYR B 144      -2.272  34.640  -0.398  1.00  0.00           N  
ATOM   2296  CA  TYR B 144      -1.467  35.421   0.533  1.00  0.00           C  
ATOM   2297  C   TYR B 144      -0.128  35.846  -0.109  1.00  0.00           C  
ATOM   2298  O   TYR B 144       0.302  36.966   0.007  1.00  0.00           O  
ATOM   2299  CB  TYR B 144      -1.220  34.624   1.816  1.00  0.00           C  
ATOM   2300  CG  TYR B 144      -0.346  35.340   2.821  1.00  0.00           C  
ATOM   2301  CD1 TYR B 144      -0.830  36.452   3.495  1.00  0.00           C  
ATOM   2302  CD2 TYR B 144       0.941  34.886   3.069  1.00  0.00           C  
ATOM   2303  CE1 TYR B 144      -0.032  37.106   4.413  1.00  0.00           C  
ATOM   2304  CE2 TYR B 144       1.740  35.540   3.987  1.00  0.00           C  
ATOM   2305  CZ  TYR B 144       1.258  36.646   4.657  1.00  0.00           C  
ATOM   2306  OH  TYR B 144       2.053  37.297   5.571  1.00  0.00           O  
ATOM   2307  H   TYR B 144      -2.509  33.687  -0.163  1.00  0.00           H  
ATOM   2308  HA  TYR B 144      -2.014  36.330   0.785  1.00  0.00           H  
ATOM   2309 1HB  TYR B 144      -2.175  34.400   2.294  1.00  0.00           H  
ATOM   2310 2HB  TYR B 144      -0.747  33.675   1.569  1.00  0.00           H  
ATOM   2311  HD1 TYR B 144      -1.842  36.809   3.300  1.00  0.00           H  
ATOM   2312  HD2 TYR B 144       1.322  34.013   2.539  1.00  0.00           H  
ATOM   2313  HE1 TYR B 144      -0.412  37.979   4.942  1.00  0.00           H  
ATOM   2314  HE2 TYR B 144       2.752  35.183   4.181  1.00  0.00           H  
ATOM   2315  HH  TYR B 144       1.555  38.011   5.977  1.00  0.00           H  
ATOM   2316  N   LYS B 145       0.520  34.941  -0.793  1.00  0.00           N  
ATOM   2317  CA  LYS B 145       1.757  35.321  -1.492  1.00  0.00           C  
ATOM   2318  C   LYS B 145       1.540  36.488  -2.455  1.00  0.00           C  
ATOM   2319  O   LYS B 145       2.363  37.410  -2.530  1.00  0.00           O  
ATOM   2320  CB  LYS B 145       2.328  34.123  -2.252  1.00  0.00           C  
ATOM   2321  CG  LYS B 145       2.903  33.029  -1.362  1.00  0.00           C  
ATOM   2322  CD  LYS B 145       3.395  31.849  -2.185  1.00  0.00           C  
ATOM   2323  CE  LYS B 145       3.891  30.720  -1.294  1.00  0.00           C  
ATOM   2324  NZ  LYS B 145       4.315  29.532  -2.084  1.00  0.00           N  
ATOM   2325  H   LYS B 145       0.193  33.987  -0.855  1.00  0.00           H  
ATOM   2326  HA  LYS B 145       2.488  35.645  -0.751  1.00  0.00           H  
ATOM   2327 1HB  LYS B 145       1.546  33.677  -2.868  1.00  0.00           H  
ATOM   2328 2HB  LYS B 145       3.119  34.460  -2.922  1.00  0.00           H  
ATOM   2329 1HG  LYS B 145       3.736  33.431  -0.784  1.00  0.00           H  
ATOM   2330 2HG  LYS B 145       2.136  32.684  -0.669  1.00  0.00           H  
ATOM   2331 1HD  LYS B 145       2.583  31.478  -2.811  1.00  0.00           H  
ATOM   2332 2HD  LYS B 145       4.210  32.172  -2.832  1.00  0.00           H  
ATOM   2333 1HE  LYS B 145       4.736  31.068  -0.701  1.00  0.00           H  
ATOM   2334 2HE  LYS B 145       3.096  30.420  -0.611  1.00  0.00           H  
ATOM   2335 1HZ  LYS B 145       4.636  28.807  -1.458  1.00  0.00           H  
ATOM   2336 2HZ  LYS B 145       3.533  29.189  -2.624  1.00  0.00           H  
ATOM   2337 3HZ  LYS B 145       5.065  29.793  -2.708  1.00  0.00           H  
ATOM   2338  N   GLU B 146       0.406  36.473  -3.160  1.00  0.00           N  
ATOM   2339  CA  GLU B 146       0.002  37.565  -4.019  1.00  0.00           C  
ATOM   2340  C   GLU B 146      -0.263  38.848  -3.256  1.00  0.00           C  
ATOM   2341  O   GLU B 146       0.166  39.914  -3.683  1.00  0.00           O  
ATOM   2342  CB  GLU B 146      -1.250  37.172  -4.806  1.00  0.00           C  
ATOM   2343  CG  GLU B 146      -1.679  38.189  -5.854  1.00  0.00           C  
ATOM   2344  CD  GLU B 146      -0.728  38.269  -7.015  1.00  0.00           C  
ATOM   2345  OE1 GLU B 146      -0.026  37.315  -7.251  1.00  0.00           O  
ATOM   2346  OE2 GLU B 146      -0.703  39.286  -7.668  1.00  0.00           O  
ATOM   2347  H   GLU B 146      -0.189  35.660  -3.084  1.00  0.00           H  
ATOM   2348  HA  GLU B 146       0.811  37.771  -4.721  1.00  0.00           H  
ATOM   2349 1HB  GLU B 146      -1.078  36.222  -5.313  1.00  0.00           H  
ATOM   2350 2HB  GLU B 146      -2.083  37.029  -4.118  1.00  0.00           H  
ATOM   2351 1HG  GLU B 146      -2.666  37.917  -6.226  1.00  0.00           H  
ATOM   2352 2HG  GLU B 146      -1.755  39.169  -5.384  1.00  0.00           H  
ATOM   2353  N   ALA B 147      -0.965  38.747  -2.117  1.00  0.00           N  
ATOM   2354  CA  ALA B 147      -1.224  39.888  -1.234  1.00  0.00           C  
ATOM   2355  C   ALA B 147       0.044  40.534  -0.663  1.00  0.00           C  
ATOM   2356  O   ALA B 147       0.043  41.739  -0.329  1.00  0.00           O  
ATOM   2357  CB  ALA B 147      -2.159  39.474  -0.063  1.00  0.00           C  
ATOM   2358  H   ALA B 147      -1.328  37.839  -1.867  1.00  0.00           H  
ATOM   2359  HA  ALA B 147      -1.717  40.664  -1.819  1.00  0.00           H  
ATOM   2360 1HB  ALA B 147      -2.338  40.335   0.581  1.00  0.00           H  
ATOM   2361 2HB  ALA B 147      -3.108  39.117  -0.464  1.00  0.00           H  
ATOM   2362 3HB  ALA B 147      -1.688  38.681   0.515  1.00  0.00           H  
ATOM   2363  N   ARG B 148       1.082  39.720  -0.489  1.00  0.00           N  
ATOM   2364  CA  ARG B 148       2.399  40.191  -0.047  1.00  0.00           C  
ATOM   2365  C   ARG B 148       3.309  40.738  -1.180  1.00  0.00           C  
ATOM   2366  O   ARG B 148       4.443  41.122  -0.920  1.00  0.00           O  
ATOM   2367  CB  ARG B 148       3.126  39.056   0.659  1.00  0.00           C  
ATOM   2368  CG  ARG B 148       2.503  38.620   1.976  1.00  0.00           C  
ATOM   2369  CD  ARG B 148       2.577  39.693   3.001  1.00  0.00           C  
ATOM   2370  NE  ARG B 148       3.942  40.149   3.211  1.00  0.00           N  
ATOM   2371  CZ  ARG B 148       4.818  39.575   4.059  1.00  0.00           C  
ATOM   2372  NH1 ARG B 148       4.458  38.527   4.767  1.00  0.00           N  
ATOM   2373  NH2 ARG B 148       6.039  40.065   4.180  1.00  0.00           N  
ATOM   2374  H   ARG B 148       0.947  38.736  -0.672  1.00  0.00           H  
ATOM   2375  HA  ARG B 148       2.255  41.015   0.652  1.00  0.00           H  
ATOM   2376 1HB  ARG B 148       3.161  38.185   0.007  1.00  0.00           H  
ATOM   2377 2HB  ARG B 148       4.154  39.354   0.863  1.00  0.00           H  
ATOM   2378 1HG  ARG B 148       1.454  38.369   1.817  1.00  0.00           H  
ATOM   2379 2HG  ARG B 148       3.032  37.745   2.357  1.00  0.00           H  
ATOM   2380 1HD  ARG B 148       1.979  40.545   2.679  1.00  0.00           H  
ATOM   2381 2HD  ARG B 148       2.193  39.318   3.948  1.00  0.00           H  
ATOM   2382  HE  ARG B 148       4.256  40.953   2.684  1.00  0.00           H  
ATOM   2383 1HH1 ARG B 148       3.524  38.152   4.675  1.00  0.00           H  
ATOM   2384 2HH1 ARG B 148       5.114  38.097   5.402  1.00  0.00           H  
ATOM   2385 1HH2 ARG B 148       6.316  40.871   3.636  1.00  0.00           H  
ATOM   2386 2HH2 ARG B 148       6.695  39.636   4.815  1.00  0.00           H  
ATOM   2387  N   LYS B 149       2.821  40.821  -2.415  1.00  0.00           N  
ATOM   2388  CA  LYS B 149       3.668  41.393  -3.492  1.00  0.00           C  
ATOM   2389  C   LYS B 149       3.644  42.911  -3.442  1.00  0.00           C  
ATOM   2390  O   LYS B 149       2.689  43.523  -2.930  1.00  0.00           O  
ATOM   2391  CB  LYS B 149       3.208  40.913  -4.870  1.00  0.00           C  
ATOM   2392  CG  LYS B 149       3.415  39.424  -5.119  1.00  0.00           C  
ATOM   2393  CD  LYS B 149       2.929  39.023  -6.503  1.00  0.00           C  
ATOM   2394  CE  LYS B 149       3.165  37.543  -6.766  1.00  0.00           C  
ATOM   2395  NZ  LYS B 149       2.586  37.109  -8.067  1.00  0.00           N  
ATOM   2396  H   LYS B 149       1.888  40.505  -2.639  1.00  0.00           H  
ATOM   2397  HA  LYS B 149       4.695  41.059  -3.339  1.00  0.00           H  
ATOM   2398 1HB  LYS B 149       2.146  41.128  -4.994  1.00  0.00           H  
ATOM   2399 2HB  LYS B 149       3.746  41.459  -5.644  1.00  0.00           H  
ATOM   2400 1HG  LYS B 149       4.476  39.185  -5.032  1.00  0.00           H  
ATOM   2401 2HG  LYS B 149       2.869  38.851  -4.371  1.00  0.00           H  
ATOM   2402 1HD  LYS B 149       1.862  39.233  -6.590  1.00  0.00           H  
ATOM   2403 2HD  LYS B 149       3.458  39.605  -7.258  1.00  0.00           H  
ATOM   2404 1HE  LYS B 149       4.235  37.341  -6.774  1.00  0.00           H  
ATOM   2405 2HE  LYS B 149       2.713  36.955  -5.968  1.00  0.00           H  
ATOM   2406 1HZ  LYS B 149       2.763  36.124  -8.203  1.00  0.00           H  
ATOM   2407 2HZ  LYS B 149       1.589  37.274  -8.064  1.00  0.00           H  
ATOM   2408 3HZ  LYS B 149       3.012  37.634  -8.817  1.00  0.00           H  
ATOM   2409  N   LEU B 150       4.694  43.534  -3.972  1.00  0.00           N  
ATOM   2410  CA  LEU B 150       4.781  44.988  -3.950  1.00  0.00           C  
ATOM   2411  C   LEU B 150       3.791  45.655  -4.904  1.00  0.00           C  
ATOM   2412  O   LEU B 150       3.442  45.090  -5.936  1.00  0.00           O  
ATOM   2413  CB  LEU B 150       6.206  45.424  -4.305  1.00  0.00           C  
ATOM   2414  CG  LEU B 150       7.300  44.997  -3.318  1.00  0.00           C  
ATOM   2415  CD1 LEU B 150       8.663  45.400  -3.862  1.00  0.00           C  
ATOM   2416  CD2 LEU B 150       7.039  45.639  -1.964  1.00  0.00           C  
ATOM   2417  H   LEU B 150       5.441  43.003  -4.396  1.00  0.00           H  
ATOM   2418  HA  LEU B 150       4.544  45.333  -2.944  1.00  0.00           H  
ATOM   2419 1HB  LEU B 150       6.462  45.013  -5.281  1.00  0.00           H  
ATOM   2420 2HB  LEU B 150       6.230  46.511  -4.375  1.00  0.00           H  
ATOM   2421  HG  LEU B 150       7.291  43.912  -3.213  1.00  0.00           H  
ATOM   2422 1HD1 LEU B 150       9.439  45.095  -3.159  1.00  0.00           H  
ATOM   2423 2HD1 LEU B 150       8.831  44.910  -4.821  1.00  0.00           H  
ATOM   2424 3HD1 LEU B 150       8.697  46.480  -3.994  1.00  0.00           H  
ATOM   2425 1HD2 LEU B 150       7.816  45.334  -1.262  1.00  0.00           H  
ATOM   2426 2HD2 LEU B 150       7.049  46.724  -2.068  1.00  0.00           H  
ATOM   2427 3HD2 LEU B 150       6.067  45.319  -1.590  1.00  0.00           H  
ATOM   2428  N   ASP B 151       3.334  46.847  -4.518  1.00  0.00           N  
ATOM   2429  CA  ASP B 151       2.350  47.649  -5.267  1.00  0.00           C  
ATOM   2430  C   ASP B 151       1.003  46.942  -5.479  1.00  0.00           C  
ATOM   2431  O   ASP B 151       0.449  46.942  -6.582  1.00  0.00           O  
ATOM   2432  CB  ASP B 151       2.927  48.037  -6.631  1.00  0.00           C  
ATOM   2433  CG  ASP B 151       4.160  48.922  -6.522  1.00  0.00           C  
ATOM   2434  OD1 ASP B 151       4.205  49.738  -5.632  1.00  0.00           O  
ATOM   2435  OD2 ASP B 151       5.047  48.775  -7.329  1.00  0.00           O  
ATOM   2436  H   ASP B 151       3.702  47.206  -3.648  1.00  0.00           H  
ATOM   2437  HA  ASP B 151       2.139  48.557  -4.700  1.00  0.00           H  
ATOM   2438 1HB  ASP B 151       3.193  47.135  -7.183  1.00  0.00           H  
ATOM   2439 2HB  ASP B 151       2.169  48.564  -7.211  1.00  0.00           H  
ATOM   2440  N   LEU B 152       0.486  46.327  -4.420  1.00  0.00           N  
ATOM   2441  CA  LEU B 152      -0.807  45.673  -4.494  1.00  0.00           C  
ATOM   2442  C   LEU B 152      -1.826  46.777  -4.726  1.00  0.00           C  
ATOM   2443  O   LEU B 152      -1.956  47.705  -3.915  1.00  0.00           O  
ATOM   2444  CB  LEU B 152      -1.120  44.896  -3.209  1.00  0.00           C  
ATOM   2445  CG  LEU B 152      -2.423  44.088  -3.221  1.00  0.00           C  
ATOM   2446  CD1 LEU B 152      -2.299  42.937  -4.210  1.00  0.00           C  
ATOM   2447  CD2 LEU B 152      -2.715  43.576  -1.819  1.00  0.00           C  
ATOM   2448  H   LEU B 152       0.997  46.310  -3.549  1.00  0.00           H  
ATOM   2449  HA  LEU B 152      -0.789  44.965  -5.322  1.00  0.00           H  
ATOM   2450 1HB  LEU B 152      -0.303  44.204  -3.014  1.00  0.00           H  
ATOM   2451 2HB  LEU B 152      -1.176  45.602  -2.381  1.00  0.00           H  
ATOM   2452  HG  LEU B 152      -3.244  44.724  -3.553  1.00  0.00           H  
ATOM   2453 1HD1 LEU B 152      -3.225  42.362  -4.219  1.00  0.00           H  
ATOM   2454 2HD1 LEU B 152      -2.110  43.334  -5.208  1.00  0.00           H  
ATOM   2455 3HD1 LEU B 152      -1.473  42.290  -3.914  1.00  0.00           H  
ATOM   2456 1HD2 LEU B 152      -3.642  43.001  -1.827  1.00  0.00           H  
ATOM   2457 2HD2 LEU B 152      -1.896  42.938  -1.487  1.00  0.00           H  
ATOM   2458 3HD2 LEU B 152      -2.817  44.420  -1.137  1.00  0.00           H  
ATOM   2459  N   THR B 153      -2.519  46.723  -5.855  1.00  0.00           N  
ATOM   2460  CA  THR B 153      -3.503  47.748  -6.132  1.00  0.00           C  
ATOM   2461  C   THR B 153      -4.827  47.271  -5.543  1.00  0.00           C  
ATOM   2462  O   THR B 153      -4.942  46.105  -5.113  1.00  0.00           O  
ATOM   2463  CB  THR B 153      -3.643  48.023  -7.641  1.00  0.00           C  
ATOM   2464  OG1 THR B 153      -4.187  46.868  -8.292  1.00  0.00           O  
ATOM   2465  CG2 THR B 153      -2.289  48.352  -8.251  1.00  0.00           C  
ATOM   2466  H   THR B 153      -2.377  45.983  -6.527  1.00  0.00           H  
ATOM   2467  HA  THR B 153      -3.184  48.673  -5.652  1.00  0.00           H  
ATOM   2468  HB  THR B 153      -4.319  48.863  -7.797  1.00  0.00           H  
ATOM   2469  HG1 THR B 153      -3.983  46.903  -9.229  1.00  0.00           H  
ATOM   2470 1HG2 THR B 153      -2.407  48.544  -9.317  1.00  0.00           H  
ATOM   2471 2HG2 THR B 153      -1.877  49.238  -7.766  1.00  0.00           H  
ATOM   2472 3HG2 THR B 153      -1.611  47.512  -8.107  1.00  0.00           H  
ATOM   2473  N   GLN B 154      -5.804  48.174  -5.489  1.00  0.00           N  
ATOM   2474  CA  GLN B 154      -7.137  47.811  -5.021  1.00  0.00           C  
ATOM   2475  C   GLN B 154      -7.797  46.763  -5.896  1.00  0.00           C  
ATOM   2476  O   GLN B 154      -8.420  45.868  -5.362  1.00  0.00           O  
ATOM   2477  CB  GLN B 154      -8.029  49.053  -4.951  1.00  0.00           C  
ATOM   2478  CG  GLN B 154      -9.410  48.796  -4.373  1.00  0.00           C  
ATOM   2479  CD  GLN B 154      -9.360  48.382  -2.915  1.00  0.00           C  
ATOM   2480  OE1 GLN B 154      -8.731  49.048  -2.088  1.00  0.00           O  
ATOM   2481  NE2 GLN B 154     -10.023  47.278  -2.591  1.00  0.00           N  
ATOM   2482  H   GLN B 154      -5.626  49.126  -5.776  1.00  0.00           H  
ATOM   2483  HA  GLN B 154      -7.049  47.386  -4.022  1.00  0.00           H  
ATOM   2484 1HB  GLN B 154      -7.545  49.815  -4.339  1.00  0.00           H  
ATOM   2485 2HB  GLN B 154      -8.155  49.468  -5.951  1.00  0.00           H  
ATOM   2486 1HG  GLN B 154     -10.001  49.709  -4.449  1.00  0.00           H  
ATOM   2487 2HG  GLN B 154      -9.886  47.995  -4.940  1.00  0.00           H  
ATOM   2488 1HE2 GLN B 154     -10.025  46.955  -1.643  1.00  0.00           H  
ATOM   2489 2HE2 GLN B 154     -10.519  46.768  -3.293  1.00  0.00           H  
ATOM   2490  N   GLU B 155      -7.637  46.851  -7.224  1.00  0.00           N  
ATOM   2491  CA  GLU B 155      -8.130  45.802  -8.110  1.00  0.00           C  
ATOM   2492  C   GLU B 155      -7.512  44.434  -7.832  1.00  0.00           C  
ATOM   2493  O   GLU B 155      -8.214  43.418  -7.817  1.00  0.00           O  
ATOM   2494  CB  GLU B 155      -7.868  46.189  -9.567  1.00  0.00           C  
ATOM   2495  CG  GLU B 155      -8.372  45.178 -10.587  1.00  0.00           C  
ATOM   2496  CD  GLU B 155      -8.033  45.556 -12.002  1.00  0.00           C  
ATOM   2497  OE1 GLU B 155      -7.909  46.727 -12.271  1.00  0.00           O  
ATOM   2498  OE2 GLU B 155      -7.898  44.672 -12.816  1.00  0.00           O  
ATOM   2499  H   GLU B 155      -7.170  47.652  -7.623  1.00  0.00           H  
ATOM   2500  HA  GLU B 155      -9.205  45.697  -7.958  1.00  0.00           H  
ATOM   2501 1HB  GLU B 155      -8.346  47.146  -9.781  1.00  0.00           H  
ATOM   2502 2HB  GLU B 155      -6.797  46.316  -9.723  1.00  0.00           H  
ATOM   2503 1HG  GLU B 155      -7.931  44.206 -10.367  1.00  0.00           H  
ATOM   2504 2HG  GLU B 155      -9.453  45.086 -10.489  1.00  0.00           H  
ATOM   2505  N   MET B 156      -6.190  44.400  -7.658  1.00  0.00           N  
ATOM   2506  CA  MET B 156      -5.495  43.172  -7.334  1.00  0.00           C  
ATOM   2507  C   MET B 156      -5.999  42.553  -6.027  1.00  0.00           C  
ATOM   2508  O   MET B 156      -6.221  41.346  -5.980  1.00  0.00           O  
ATOM   2509  CB  MET B 156      -3.993  43.437  -7.255  1.00  0.00           C  
ATOM   2510  CG  MET B 156      -3.338  43.751  -8.593  1.00  0.00           C  
ATOM   2511  SD  MET B 156      -1.620  44.272  -8.421  1.00  0.00           S  
ATOM   2512  CE  MET B 156      -0.849  42.736  -7.919  1.00  0.00           C  
ATOM   2513  H   MET B 156      -5.660  45.255  -7.756  1.00  0.00           H  
ATOM   2514  HA  MET B 156      -5.688  42.446  -8.123  1.00  0.00           H  
ATOM   2515 1HB  MET B 156      -3.806  44.277  -6.587  1.00  0.00           H  
ATOM   2516 2HB  MET B 156      -3.491  42.565  -6.834  1.00  0.00           H  
ATOM   2517 1HG  MET B 156      -3.368  42.867  -9.229  1.00  0.00           H  
ATOM   2518 2HG  MET B 156      -3.891  44.547  -9.091  1.00  0.00           H  
ATOM   2519 1HE  MET B 156       0.220  42.896  -7.773  1.00  0.00           H  
ATOM   2520 2HE  MET B 156      -1.296  42.392  -6.986  1.00  0.00           H  
ATOM   2521 3HE  MET B 156      -1.000  41.983  -8.694  1.00  0.00           H  
ATOM   2522  N   ARG B 157      -6.194  43.379  -4.990  1.00  0.00           N  
ATOM   2523  CA  ARG B 157      -6.784  42.930  -3.711  1.00  0.00           C  
ATOM   2524  C   ARG B 157      -8.229  42.421  -3.848  1.00  0.00           C  
ATOM   2525  O   ARG B 157      -8.613  41.423  -3.215  1.00  0.00           O  
ATOM   2526  CB  ARG B 157      -6.762  44.065  -2.698  1.00  0.00           C  
ATOM   2527  CG  ARG B 157      -7.230  43.684  -1.302  1.00  0.00           C  
ATOM   2528  CD  ARG B 157      -7.053  44.803  -0.340  1.00  0.00           C  
ATOM   2529  NE  ARG B 157      -7.507  44.448   0.995  1.00  0.00           N  
ATOM   2530  CZ  ARG B 157      -7.482  45.275   2.057  1.00  0.00           C  
ATOM   2531  NH1 ARG B 157      -7.024  46.501   1.925  1.00  0.00           N  
ATOM   2532  NH2 ARG B 157      -7.916  44.856   3.233  1.00  0.00           N  
ATOM   2533  H   ARG B 157      -5.925  44.347  -5.095  1.00  0.00           H  
ATOM   2534  HA  ARG B 157      -6.187  42.103  -3.326  1.00  0.00           H  
ATOM   2535 1HB  ARG B 157      -5.749  44.455  -2.611  1.00  0.00           H  
ATOM   2536 2HB  ARG B 157      -7.397  44.878  -3.049  1.00  0.00           H  
ATOM   2537 1HG  ARG B 157      -8.288  43.422  -1.332  1.00  0.00           H  
ATOM   2538 2HG  ARG B 157      -6.654  42.830  -0.945  1.00  0.00           H  
ATOM   2539 1HD  ARG B 157      -5.998  45.069  -0.282  1.00  0.00           H  
ATOM   2540 2HD  ARG B 157      -7.627  45.666  -0.677  1.00  0.00           H  
ATOM   2541  HE  ARG B 157      -7.867  43.513   1.136  1.00  0.00           H  
ATOM   2542 1HH1 ARG B 157      -6.691  46.822   1.027  1.00  0.00           H  
ATOM   2543 2HH1 ARG B 157      -7.004  47.121   2.722  1.00  0.00           H  
ATOM   2544 1HH2 ARG B 157      -8.268  43.914   3.335  1.00  0.00           H  
ATOM   2545 2HH2 ARG B 157      -7.897  45.476   4.028  1.00  0.00           H  
ATOM   2546  N   ASP B 158      -9.028  43.122  -4.665  1.00  0.00           N  
ATOM   2547  CA  ASP B 158     -10.400  42.700  -4.996  1.00  0.00           C  
ATOM   2548  C   ASP B 158     -10.418  41.321  -5.684  1.00  0.00           C  
ATOM   2549  O   ASP B 158     -11.251  40.467  -5.365  1.00  0.00           O  
ATOM   2550  CB  ASP B 158     -11.073  43.736  -5.900  1.00  0.00           C  
ATOM   2551  CG  ASP B 158     -11.408  45.031  -5.172  1.00  0.00           C  
ATOM   2552  OD1 ASP B 158     -11.327  45.049  -3.966  1.00  0.00           O  
ATOM   2553  OD2 ASP B 158     -11.740  45.989  -5.828  1.00  0.00           O  
ATOM   2554  H   ASP B 158      -8.664  43.974  -5.066  1.00  0.00           H  
ATOM   2555  HA  ASP B 158     -10.973  42.629  -4.070  1.00  0.00           H  
ATOM   2556 1HB  ASP B 158     -10.416  43.968  -6.739  1.00  0.00           H  
ATOM   2557 2HB  ASP B 158     -11.993  43.318  -6.310  1.00  0.00           H  
ATOM   2558  N   ARG B 159      -9.487  41.104  -6.623  1.00  0.00           N  
ATOM   2559  CA  ARG B 159      -9.320  39.821  -7.286  1.00  0.00           C  
ATOM   2560  C   ARG B 159      -8.874  38.721  -6.344  1.00  0.00           C  
ATOM   2561  O   ARG B 159      -9.267  37.568  -6.482  1.00  0.00           O  
ATOM   2562  CB  ARG B 159      -8.307  39.942  -8.415  1.00  0.00           C  
ATOM   2563  CG  ARG B 159      -8.786  40.733  -9.622  1.00  0.00           C  
ATOM   2564  CD  ARG B 159      -7.731  40.842 -10.661  1.00  0.00           C  
ATOM   2565  NE  ARG B 159      -8.144  41.692 -11.766  1.00  0.00           N  
ATOM   2566  CZ  ARG B 159      -8.903  41.285 -12.802  1.00  0.00           C  
ATOM   2567  NH1 ARG B 159      -9.323  40.040 -12.860  1.00  0.00           N  
ATOM   2568  NH2 ARG B 159      -9.225  42.136 -13.760  1.00  0.00           N  
ATOM   2569  H   ARG B 159      -8.879  41.870  -6.874  1.00  0.00           H  
ATOM   2570  HA  ARG B 159     -10.284  39.515  -7.693  1.00  0.00           H  
ATOM   2571 1HB  ARG B 159      -7.404  40.424  -8.042  1.00  0.00           H  
ATOM   2572 2HB  ARG B 159      -8.029  38.947  -8.762  1.00  0.00           H  
ATOM   2573 1HG  ARG B 159      -9.651  40.237 -10.062  1.00  0.00           H  
ATOM   2574 2HG  ARG B 159      -9.066  41.740  -9.309  1.00  0.00           H  
ATOM   2575 1HD  ARG B 159      -6.830  41.269 -10.221  1.00  0.00           H  
ATOM   2576 2HD  ARG B 159      -7.506  39.853 -11.057  1.00  0.00           H  
ATOM   2577  HE  ARG B 159      -7.840  42.657 -11.757  1.00  0.00           H  
ATOM   2578 1HH1 ARG B 159      -9.076  39.389 -12.127  1.00  0.00           H  
ATOM   2579 2HH1 ARG B 159      -9.892  39.735 -13.636  1.00  0.00           H  
ATOM   2580 1HH2 ARG B 159      -8.902  43.093 -13.716  1.00  0.00           H  
ATOM   2581 2HH2 ARG B 159      -9.794  41.831 -14.536  1.00  0.00           H  
ATOM   2582  N   ILE B 160      -8.016  39.061  -5.402  1.00  0.00           N  
ATOM   2583  CA  ILE B 160      -7.675  38.110  -4.350  1.00  0.00           C  
ATOM   2584  C   ILE B 160      -8.897  37.705  -3.515  1.00  0.00           C  
ATOM   2585  O   ILE B 160      -9.086  36.515  -3.260  1.00  0.00           O  
ATOM   2586  CB  ILE B 160      -6.594  38.697  -3.425  1.00  0.00           C  
ATOM   2587  CG1 ILE B 160      -5.260  38.811  -4.167  1.00  0.00           C  
ATOM   2588  CG2 ILE B 160      -6.441  37.842  -2.176  1.00  0.00           C  
ATOM   2589  CD1 ILE B 160      -4.227  39.645  -3.443  1.00  0.00           C  
ATOM   2590  H   ILE B 160      -7.588  39.976  -5.396  1.00  0.00           H  
ATOM   2591  HA  ILE B 160      -7.279  37.208  -4.815  1.00  0.00           H  
ATOM   2592  HB  ILE B 160      -6.877  39.707  -3.129  1.00  0.00           H  
ATOM   2593 1HG1 ILE B 160      -4.845  37.816  -4.325  1.00  0.00           H  
ATOM   2594 2HG1 ILE B 160      -5.426  39.254  -5.149  1.00  0.00           H  
ATOM   2595 1HG2 ILE B 160      -5.672  38.271  -1.534  1.00  0.00           H  
ATOM   2596 2HG2 ILE B 160      -7.387  37.811  -1.639  1.00  0.00           H  
ATOM   2597 3HG2 ILE B 160      -6.152  36.830  -2.462  1.00  0.00           H  
ATOM   2598 1HD1 ILE B 160      -3.310  39.680  -4.031  1.00  0.00           H  
ATOM   2599 2HD1 ILE B 160      -4.609  40.658  -3.306  1.00  0.00           H  
ATOM   2600 3HD1 ILE B 160      -4.018  39.201  -2.471  1.00  0.00           H  
ATOM   2601  N   ARG B 161      -9.714  38.688  -3.115  1.00  0.00           N  
ATOM   2602  CA  ARG B 161     -10.967  38.447  -2.373  1.00  0.00           C  
ATOM   2603  C   ARG B 161     -11.941  37.568  -3.140  1.00  0.00           C  
ATOM   2604  O   ARG B 161     -12.526  36.594  -2.600  1.00  0.00           O  
ATOM   2605  CB  ARG B 161     -11.654  39.764  -2.043  1.00  0.00           C  
ATOM   2606  CG  ARG B 161     -13.057  39.628  -1.473  1.00  0.00           C  
ATOM   2607  CD  ARG B 161     -13.051  38.934  -0.160  1.00  0.00           C  
ATOM   2608  NE  ARG B 161     -12.500  39.771   0.894  1.00  0.00           N  
ATOM   2609  CZ  ARG B 161     -12.173  39.334   2.126  1.00  0.00           C  
ATOM   2610  NH1 ARG B 161     -12.347  38.070   2.443  1.00  0.00           N  
ATOM   2611  NH2 ARG B 161     -11.677  40.176   3.016  1.00  0.00           N  
ATOM   2612  H   ARG B 161      -9.450  39.637  -3.340  1.00  0.00           H  
ATOM   2613  HA  ARG B 161     -10.725  37.925  -1.446  1.00  0.00           H  
ATOM   2614 1HB  ARG B 161     -11.056  40.315  -1.319  1.00  0.00           H  
ATOM   2615 2HB  ARG B 161     -11.722  40.374  -2.944  1.00  0.00           H  
ATOM   2616 1HG  ARG B 161     -13.491  40.619  -1.335  1.00  0.00           H  
ATOM   2617 2HG  ARG B 161     -13.676  39.053  -2.162  1.00  0.00           H  
ATOM   2618 1HD  ARG B 161     -14.070  38.667   0.115  1.00  0.00           H  
ATOM   2619 2HD  ARG B 161     -12.445  38.030  -0.229  1.00  0.00           H  
ATOM   2620  HE  ARG B 161     -12.351  40.750   0.688  1.00  0.00           H  
ATOM   2621 1HH1 ARG B 161     -12.726  37.426   1.763  1.00  0.00           H  
ATOM   2622 2HH1 ARG B 161     -12.102  37.743   3.366  1.00  0.00           H  
ATOM   2623 1HH2 ARG B 161     -11.543  41.148   2.772  1.00  0.00           H  
ATOM   2624 2HH2 ARG B 161     -11.432  39.849   3.938  1.00  0.00           H  
ATOM   2625  N   LEU B 162     -12.088  37.881  -4.420  1.00  0.00           N  
ATOM   2626  CA  LEU B 162     -12.959  37.081  -5.275  1.00  0.00           C  
ATOM   2627  C   LEU B 162     -12.395  35.695  -5.479  1.00  0.00           C  
ATOM   2628  O   LEU B 162     -13.186  34.708  -5.444  1.00  0.00           O  
ATOM   2629  CB  LEU B 162     -13.149  37.763  -6.636  1.00  0.00           C  
ATOM   2630  CG  LEU B 162     -13.962  39.063  -6.620  1.00  0.00           C  
ATOM   2631  CD1 LEU B 162     -13.881  39.730  -7.987  1.00  0.00           C  
ATOM   2632  CD2 LEU B 162     -15.405  38.756  -6.247  1.00  0.00           C  
ATOM   2633  H   LEU B 162     -11.602  38.672  -4.817  1.00  0.00           H  
ATOM   2634  HA  LEU B 162     -13.931  36.987  -4.789  1.00  0.00           H  
ATOM   2635 1HB  LEU B 162     -12.168  37.991  -7.050  1.00  0.00           H  
ATOM   2636 2HB  LEU B 162     -13.651  37.066  -7.307  1.00  0.00           H  
ATOM   2637  HG  LEU B 162     -13.536  39.750  -5.889  1.00  0.00           H  
ATOM   2638 1HD1 LEU B 162     -14.459  40.654  -7.976  1.00  0.00           H  
ATOM   2639 2HD1 LEU B 162     -12.841  39.956  -8.220  1.00  0.00           H  
ATOM   2640 3HD1 LEU B 162     -14.286  39.058  -8.744  1.00  0.00           H  
ATOM   2641 1HD2 LEU B 162     -15.983  39.680  -6.235  1.00  0.00           H  
ATOM   2642 2HD2 LEU B 162     -15.832  38.070  -6.979  1.00  0.00           H  
ATOM   2643 3HD2 LEU B 162     -15.435  38.297  -5.259  1.00  0.00           H  
ATOM   2644  N   ALA B 163     -11.078  35.489  -5.609  1.00  0.00           N  
ATOM   2645  CA  ALA B 163     -10.498  34.148  -5.700  1.00  0.00           C  
ATOM   2646  C   ALA B 163     -10.628  33.403  -4.387  1.00  0.00           C  
ATOM   2647  O   ALA B 163     -10.794  32.201  -4.402  1.00  0.00           O  
ATOM   2648  CB  ALA B 163      -9.036  34.225  -6.116  1.00  0.00           C  
ATOM   2649  H   ALA B 163     -10.467  36.293  -5.644  1.00  0.00           H  
ATOM   2650  HA  ALA B 163     -11.043  33.586  -6.459  1.00  0.00           H  
ATOM   2651 1HB  ALA B 163      -8.620  33.219  -6.173  1.00  0.00           H  
ATOM   2652 2HB  ALA B 163      -8.959  34.705  -7.091  1.00  0.00           H  
ATOM   2653 3HB  ALA B 163      -8.480  34.806  -5.382  1.00  0.00           H  
ATOM   2654  N   ALA B 164     -10.486  34.112  -3.265  1.00  0.00           N  
ATOM   2655  CA  ALA B 164     -10.699  33.516  -1.963  1.00  0.00           C  
ATOM   2656  C   ALA B 164     -12.154  33.026  -1.788  1.00  0.00           C  
ATOM   2657  O   ALA B 164     -12.399  31.949  -1.228  1.00  0.00           O  
ATOM   2658  CB  ALA B 164     -10.333  34.516  -0.876  1.00  0.00           C  
ATOM   2659  H   ALA B 164     -10.225  35.086  -3.324  1.00  0.00           H  
ATOM   2660  HA  ALA B 164     -10.053  32.642  -1.873  1.00  0.00           H  
ATOM   2661 1HB  ALA B 164     -10.476  34.057   0.103  1.00  0.00           H  
ATOM   2662 2HB  ALA B 164      -9.290  34.811  -0.989  1.00  0.00           H  
ATOM   2663 3HB  ALA B 164     -10.971  35.394  -0.961  1.00  0.00           H  
ATOM   2664  N   ILE B 165     -13.119  33.817  -2.265  1.00  0.00           N  
ATOM   2665  CA  ILE B 165     -14.541  33.365  -2.305  1.00  0.00           C  
ATOM   2666  C   ILE B 165     -14.715  32.059  -3.081  1.00  0.00           C  
ATOM   2667  O   ILE B 165     -15.331  31.077  -2.618  1.00  0.00           O  
ATOM   2668  CB  ILE B 165     -15.446  34.439  -2.936  1.00  0.00           C  
ATOM   2669  CG1 ILE B 165     -15.575  35.645  -2.001  1.00  0.00           C  
ATOM   2670  CG2 ILE B 165     -16.815  33.860  -3.257  1.00  0.00           C  
ATOM   2671  CD1 ILE B 165     -16.188  36.862  -2.656  1.00  0.00           C  
ATOM   2672  H   ILE B 165     -12.886  34.739  -2.607  1.00  0.00           H  
ATOM   2673  HA  ILE B 165     -14.877  33.190  -1.283  1.00  0.00           H  
ATOM   2674  HB  ILE B 165     -14.991  34.802  -3.857  1.00  0.00           H  
ATOM   2675 1HG1 ILE B 165     -16.188  35.374  -1.142  1.00  0.00           H  
ATOM   2676 2HG1 ILE B 165     -14.590  35.921  -1.625  1.00  0.00           H  
ATOM   2677 1HG2 ILE B 165     -17.442  34.633  -3.701  1.00  0.00           H  
ATOM   2678 2HG2 ILE B 165     -16.706  33.034  -3.958  1.00  0.00           H  
ATOM   2679 3HG2 ILE B 165     -17.281  33.499  -2.340  1.00  0.00           H  
ATOM   2680 1HD1 ILE B 165     -16.247  37.674  -1.931  1.00  0.00           H  
ATOM   2681 2HD1 ILE B 165     -15.570  37.171  -3.499  1.00  0.00           H  
ATOM   2682 3HD1 ILE B 165     -17.189  36.619  -3.009  1.00  0.00           H  
ATOM   2683  N   ALA B 166     -14.094  32.031  -4.259  1.00  0.00           N  
ATOM   2684  CA  ALA B 166     -14.101  30.885  -5.140  1.00  0.00           C  
ATOM   2685  C   ALA B 166     -13.411  29.706  -4.475  1.00  0.00           C  
ATOM   2686  O   ALA B 166     -13.905  28.593  -4.550  1.00  0.00           O  
ATOM   2687  CB  ALA B 166     -13.406  31.236  -6.477  1.00  0.00           C  
ATOM   2688  H   ALA B 166     -13.596  32.864  -4.539  1.00  0.00           H  
ATOM   2689  HA  ALA B 166     -15.139  30.617  -5.340  1.00  0.00           H  
ATOM   2690 1HB  ALA B 166     -13.417  30.365  -7.133  1.00  0.00           H  
ATOM   2691 2HB  ALA B 166     -13.936  32.059  -6.958  1.00  0.00           H  
ATOM   2692 3HB  ALA B 166     -12.376  31.531  -6.285  1.00  0.00           H  
ATOM   2693  N   ALA B 167     -12.278  29.967  -3.830  1.00  0.00           N  
ATOM   2694  CA  ALA B 167     -11.491  28.943  -3.174  1.00  0.00           C  
ATOM   2695  C   ALA B 167     -12.318  28.217  -2.084  1.00  0.00           C  
ATOM   2696  O   ALA B 167     -12.345  26.974  -2.046  1.00  0.00           O  
ATOM   2697  CB  ALA B 167     -10.246  29.588  -2.548  1.00  0.00           C  
ATOM   2698  H   ALA B 167     -11.961  30.925  -3.801  1.00  0.00           H  
ATOM   2699  HA  ALA B 167     -11.184  28.217  -3.928  1.00  0.00           H  
ATOM   2700 1HB  ALA B 167      -9.649  28.822  -2.053  1.00  0.00           H  
ATOM   2701 2HB  ALA B 167      -9.651  30.064  -3.328  1.00  0.00           H  
ATOM   2702 3HB  ALA B 167     -10.552  30.337  -1.819  1.00  0.00           H  
ATOM   2703  N   ARG B 168     -13.035  28.977  -1.200  1.00  0.00           N  
ATOM   2704  CA  ARG B 168     -13.879  28.416  -0.149  1.00  0.00           C  
ATOM   2705  C   ARG B 168     -15.052  27.670  -0.737  1.00  0.00           C  
ATOM   2706  O   ARG B 168     -15.465  26.579  -0.235  1.00  0.00           O  
ATOM   2707  CB  ARG B 168     -14.394  29.510   0.775  1.00  0.00           C  
ATOM   2708  CG  ARG B 168     -13.336  30.150   1.660  1.00  0.00           C  
ATOM   2709  CD  ARG B 168     -13.920  31.183   2.553  1.00  0.00           C  
ATOM   2710  NE  ARG B 168     -14.762  30.597   3.584  1.00  0.00           N  
ATOM   2711  CZ  ARG B 168     -15.506  31.303   4.456  1.00  0.00           C  
ATOM   2712  NH1 ARG B 168     -15.503  32.617   4.411  1.00  0.00           N  
ATOM   2713  NH2 ARG B 168     -16.240  30.675   5.358  1.00  0.00           N  
ATOM   2714  H   ARG B 168     -12.966  29.980  -1.292  1.00  0.00           H  
ATOM   2715  HA  ARG B 168     -13.284  27.709   0.431  1.00  0.00           H  
ATOM   2716 1HB  ARG B 168     -14.850  30.301   0.182  1.00  0.00           H  
ATOM   2717 2HB  ARG B 168     -15.167  29.102   1.426  1.00  0.00           H  
ATOM   2718 1HG  ARG B 168     -12.869  29.385   2.280  1.00  0.00           H  
ATOM   2719 2HG  ARG B 168     -12.578  30.624   1.036  1.00  0.00           H  
ATOM   2720 1HD  ARG B 168     -13.118  31.737   3.042  1.00  0.00           H  
ATOM   2721 2HD  ARG B 168     -14.528  31.870   1.966  1.00  0.00           H  
ATOM   2722  HE  ARG B 168     -14.790  29.588   3.650  1.00  0.00           H  
ATOM   2723 1HH1 ARG B 168     -14.943  33.097   3.721  1.00  0.00           H  
ATOM   2724 2HH1 ARG B 168     -16.062  33.146   5.065  1.00  0.00           H  
ATOM   2725 1HH2 ARG B 168     -16.243  29.664   5.393  1.00  0.00           H  
ATOM   2726 2HH2 ARG B 168     -16.798  31.203   6.012  1.00  0.00           H  
ATOM   2727  N   ILE B 169     -15.703  28.214  -1.737  1.00  0.00           N  
ATOM   2728  CA  ILE B 169     -16.803  27.560  -2.439  1.00  0.00           C  
ATOM   2729  C   ILE B 169     -16.357  26.251  -3.044  1.00  0.00           C  
ATOM   2730  O   ILE B 169     -17.110  25.262  -2.972  1.00  0.00           O  
ATOM   2731  CB  ILE B 169     -17.372  28.465  -3.547  1.00  0.00           C  
ATOM   2732  CG1 ILE B 169     -18.087  29.672  -2.936  1.00  0.00           C  
ATOM   2733  CG2 ILE B 169     -18.318  27.679  -4.442  1.00  0.00           C  
ATOM   2734  CD1 ILE B 169     -18.433  30.750  -3.938  1.00  0.00           C  
ATOM   2735  H   ILE B 169     -15.415  29.138  -2.026  1.00  0.00           H  
ATOM   2736  HA  ILE B 169     -17.572  27.301  -1.712  1.00  0.00           H  
ATOM   2737  HB  ILE B 169     -16.555  28.856  -4.153  1.00  0.00           H  
ATOM   2738 1HG1 ILE B 169     -19.009  29.345  -2.455  1.00  0.00           H  
ATOM   2739 2HG1 ILE B 169     -17.457  30.116  -2.164  1.00  0.00           H  
ATOM   2740 1HG2 ILE B 169     -18.712  28.334  -5.220  1.00  0.00           H  
ATOM   2741 2HG2 ILE B 169     -17.780  26.852  -4.903  1.00  0.00           H  
ATOM   2742 3HG2 ILE B 169     -19.143  27.288  -3.846  1.00  0.00           H  
ATOM   2743 1HD1 ILE B 169     -18.937  31.572  -3.430  1.00  0.00           H  
ATOM   2744 2HD1 ILE B 169     -17.520  31.118  -4.407  1.00  0.00           H  
ATOM   2745 3HD1 ILE B 169     -19.092  30.338  -4.701  1.00  0.00           H  
ATOM   2746  N   ALA B 170     -15.200  26.271  -3.711  1.00  0.00           N  
ATOM   2747  CA  ALA B 170     -14.672  25.054  -4.320  1.00  0.00           C  
ATOM   2748  C   ALA B 170     -14.410  23.996  -3.274  1.00  0.00           C  
ATOM   2749  O   ALA B 170     -14.687  22.801  -3.539  1.00  0.00           O  
ATOM   2750  CB  ALA B 170     -13.398  25.351  -5.098  1.00  0.00           C  
ATOM   2751  H   ALA B 170     -14.679  27.132  -3.800  1.00  0.00           H  
ATOM   2752  HA  ALA B 170     -15.410  24.673  -5.027  1.00  0.00           H  
ATOM   2753 1HB  ALA B 170     -13.017  24.429  -5.537  1.00  0.00           H  
ATOM   2754 2HB  ALA B 170     -13.614  26.067  -5.890  1.00  0.00           H  
ATOM   2755 3HB  ALA B 170     -12.651  25.768  -4.425  1.00  0.00           H  
ATOM   2756  N   ALA B 171     -13.848  24.373  -2.132  1.00  0.00           N  
ATOM   2757  CA  ALA B 171     -13.565  23.456  -1.048  1.00  0.00           C  
ATOM   2758  C   ALA B 171     -14.832  22.775  -0.550  1.00  0.00           C  
ATOM   2759  O   ALA B 171     -14.862  21.578  -0.374  1.00  0.00           O  
ATOM   2760  CB  ALA B 171     -12.879  24.218   0.093  1.00  0.00           C  
ATOM   2761  H   ALA B 171     -13.611  25.349  -2.025  1.00  0.00           H  
ATOM   2762  HA  ALA B 171     -12.893  22.684  -1.424  1.00  0.00           H  
ATOM   2763 1HB  ALA B 171     -12.664  23.531   0.912  1.00  0.00           H  
ATOM   2764 2HB  ALA B 171     -11.948  24.654  -0.269  1.00  0.00           H  
ATOM   2765 3HB  ALA B 171     -13.536  25.010   0.448  1.00  0.00           H  
ATOM   2766  N   PHE B 172     -15.874  23.543  -0.320  1.00  0.00           N  
ATOM   2767  CA  PHE B 172     -17.148  23.001   0.144  1.00  0.00           C  
ATOM   2768  C   PHE B 172     -17.858  22.261  -0.963  1.00  0.00           C  
ATOM   2769  O   PHE B 172     -18.467  21.148  -0.724  1.00  0.00           O  
ATOM   2770  CB  PHE B 172     -18.050  24.118   0.672  1.00  0.00           C  
ATOM   2771  CG  PHE B 172     -17.564  24.737   1.951  1.00  0.00           C  
ATOM   2772  CD1 PHE B 172     -17.250  26.086   2.010  1.00  0.00           C  
ATOM   2773  CD2 PHE B 172     -17.419  23.971   3.098  1.00  0.00           C  
ATOM   2774  CE1 PHE B 172     -16.802  26.657   3.187  1.00  0.00           C  
ATOM   2775  CE2 PHE B 172     -16.974  24.538   4.276  1.00  0.00           C  
ATOM   2776  CZ  PHE B 172     -16.664  25.883   4.320  1.00  0.00           C  
ATOM   2777  H   PHE B 172     -15.788  24.538  -0.469  1.00  0.00           H  
ATOM   2778  HA  PHE B 172     -16.952  22.320   0.973  1.00  0.00           H  
ATOM   2779 1HB  PHE B 172     -18.131  24.905  -0.077  1.00  0.00           H  
ATOM   2780 2HB  PHE B 172     -19.052  23.726   0.843  1.00  0.00           H  
ATOM   2781  HD1 PHE B 172     -17.360  26.698   1.115  1.00  0.00           H  
ATOM   2782  HD2 PHE B 172     -17.663  22.909   3.063  1.00  0.00           H  
ATOM   2783  HE1 PHE B 172     -16.559  27.718   3.219  1.00  0.00           H  
ATOM   2784  HE2 PHE B 172     -16.865  23.925   5.170  1.00  0.00           H  
ATOM   2785  HZ  PHE B 172     -16.311  26.331   5.247  1.00  0.00           H  
ATOM   2786  N   GLY B 173     -17.707  22.666  -2.216  1.00  0.00           N  
ATOM   2787  CA  GLY B 173     -18.216  21.982  -3.391  1.00  0.00           C  
ATOM   2788  C   GLY B 173     -17.660  20.596  -3.614  1.00  0.00           C  
ATOM   2789  O   GLY B 173     -18.427  19.627  -3.853  1.00  0.00           O  
ATOM   2790  H   GLY B 173     -17.189  23.526  -2.333  1.00  0.00           H  
ATOM   2791 1HA  GLY B 173     -19.300  21.897  -3.321  1.00  0.00           H  
ATOM   2792 2HA  GLY B 173     -17.997  22.574  -4.280  1.00  0.00           H  
ATOM   2793  N   ASP B 174     -16.335  20.496  -3.509  1.00  0.00           N  
ATOM   2794  CA  ASP B 174     -15.641  19.225  -3.634  1.00  0.00           C  
ATOM   2795  C   ASP B 174     -15.873  18.262  -2.452  1.00  0.00           C  
ATOM   2796  O   ASP B 174     -16.007  17.078  -2.668  1.00  0.00           O  
ATOM   2797  CB  ASP B 174     -14.140  19.481  -3.792  1.00  0.00           C  
ATOM   2798  CG  ASP B 174     -13.777  20.049  -5.157  1.00  0.00           C  
ATOM   2799  OD1 ASP B 174     -14.640  20.113  -6.001  1.00  0.00           O  
ATOM   2800  OD2 ASP B 174     -12.641  20.413  -5.344  1.00  0.00           O  
ATOM   2801  H   ASP B 174     -15.798  21.335  -3.338  1.00  0.00           H  
ATOM   2802  HA  ASP B 174     -16.013  18.713  -4.522  1.00  0.00           H  
ATOM   2803 1HB  ASP B 174     -13.807  20.179  -3.024  1.00  0.00           H  
ATOM   2804 2HB  ASP B 174     -13.595  18.548  -3.646  1.00  0.00           H  
ATOM   2805  N   ILE B 175     -15.891  18.758  -1.218  1.00  0.00           N  
ATOM   2806  CA  ILE B 175     -16.269  17.880  -0.103  1.00  0.00           C  
ATOM   2807  C   ILE B 175     -17.714  17.403  -0.242  1.00  0.00           C  
ATOM   2808  O   ILE B 175     -18.003  16.198  -0.112  1.00  0.00           O  
ATOM   2809  CB  ILE B 175     -16.095  18.597   1.248  1.00  0.00           C  
ATOM   2810  CG1 ILE B 175     -14.613  18.863   1.525  1.00  0.00           C  
ATOM   2811  CG2 ILE B 175     -16.709  17.775   2.370  1.00  0.00           C  
ATOM   2812  CD1 ILE B 175     -14.367  19.844   2.648  1.00  0.00           C  
ATOM   2813  H   ILE B 175     -15.653  19.721  -1.027  1.00  0.00           H  
ATOM   2814  HA  ILE B 175     -15.619  17.006  -0.116  1.00  0.00           H  
ATOM   2815  HB  ILE B 175     -16.587  19.569   1.211  1.00  0.00           H  
ATOM   2816 1HG1 ILE B 175     -14.116  17.926   1.775  1.00  0.00           H  
ATOM   2817 2HG1 ILE B 175     -14.139  19.253   0.623  1.00  0.00           H  
ATOM   2818 1HG2 ILE B 175     -16.577  18.296   3.318  1.00  0.00           H  
ATOM   2819 2HG2 ILE B 175     -17.773  17.636   2.179  1.00  0.00           H  
ATOM   2820 3HG2 ILE B 175     -16.219  16.802   2.419  1.00  0.00           H  
ATOM   2821 1HD1 ILE B 175     -13.294  19.981   2.784  1.00  0.00           H  
ATOM   2822 2HD1 ILE B 175     -14.827  20.802   2.402  1.00  0.00           H  
ATOM   2823 3HD1 ILE B 175     -14.802  19.458   3.569  1.00  0.00           H  
ATOM   2824  N   PHE B 176     -18.623  18.306  -0.549  1.00  0.00           N  
ATOM   2825  CA  PHE B 176     -20.005  17.933  -0.839  1.00  0.00           C  
ATOM   2826  C   PHE B 176     -20.068  16.901  -1.939  1.00  0.00           C  
ATOM   2827  O   PHE B 176     -20.828  15.918  -1.787  1.00  0.00           O  
ATOM   2828  CB  PHE B 176     -20.823  19.161  -1.243  1.00  0.00           C  
ATOM   2829  CG  PHE B 176     -22.271  18.863  -1.511  1.00  0.00           C  
ATOM   2830  CD1 PHE B 176     -23.140  18.579  -0.469  1.00  0.00           C  
ATOM   2831  CD2 PHE B 176     -22.767  18.866  -2.806  1.00  0.00           C  
ATOM   2832  CE1 PHE B 176     -24.472  18.305  -0.714  1.00  0.00           C  
ATOM   2833  CE2 PHE B 176     -24.098  18.593  -3.055  1.00  0.00           C  
ATOM   2834  CZ  PHE B 176     -24.951  18.312  -2.007  1.00  0.00           C  
ATOM   2835  H   PHE B 176     -18.358  19.280  -0.585  1.00  0.00           H  
ATOM   2836  HA  PHE B 176     -20.445  17.506   0.064  1.00  0.00           H  
ATOM   2837 1HB  PHE B 176     -20.770  19.910  -0.454  1.00  0.00           H  
ATOM   2838 2HB  PHE B 176     -20.395  19.603  -2.142  1.00  0.00           H  
ATOM   2839  HD1 PHE B 176     -22.761  18.574   0.554  1.00  0.00           H  
ATOM   2840  HD2 PHE B 176     -22.092  19.088  -3.634  1.00  0.00           H  
ATOM   2841  HE1 PHE B 176     -25.144  18.083   0.115  1.00  0.00           H  
ATOM   2842  HE2 PHE B 176     -24.475  18.599  -4.077  1.00  0.00           H  
ATOM   2843  HZ  PHE B 176     -26.001  18.095  -2.201  1.00  0.00           H  
ATOM   2844  N   HIS B 177     -19.399  17.079  -3.067  1.00  0.00           N  
ATOM   2845  CA  HIS B 177     -19.370  16.117  -4.190  1.00  0.00           C  
ATOM   2846  C   HIS B 177     -18.914  14.725  -3.750  1.00  0.00           C  
ATOM   2847  O   HIS B 177     -19.572  13.729  -4.067  1.00  0.00           O  
ATOM   2848  CB  HIS B 177     -18.450  16.620  -5.307  1.00  0.00           C  
ATOM   2849  CG  HIS B 177     -18.464  15.758  -6.531  1.00  0.00           C  
ATOM   2850  ND1 HIS B 177     -19.486  15.796  -7.456  1.00  0.00           N  
ATOM   2851  CD2 HIS B 177     -17.582  14.835  -6.981  1.00  0.00           C  
ATOM   2852  CE1 HIS B 177     -19.231  14.933  -8.424  1.00  0.00           C  
ATOM   2853  NE2 HIS B 177     -18.082  14.338  -8.159  1.00  0.00           N  
ATOM   2854  H   HIS B 177     -18.877  17.941  -3.144  1.00  0.00           H  
ATOM   2855  HA  HIS B 177     -20.385  16.005  -4.575  1.00  0.00           H  
ATOM   2856 1HB  HIS B 177     -18.746  17.629  -5.596  1.00  0.00           H  
ATOM   2857 2HB  HIS B 177     -17.426  16.673  -4.938  1.00  0.00           H  
ATOM   2858  HD2 HIS B 177     -16.649  14.541  -6.499  1.00  0.00           H  
ATOM   2859  HE1 HIS B 177     -19.861  14.746  -9.293  1.00  0.00           H  
ATOM   2860  HE2 HIS B 177     -17.639  13.630  -8.728  1.00  0.00           H  
ATOM   2861  N   ALA B 178     -17.792  14.665  -3.022  1.00  0.00           N  
ATOM   2862  CA  ALA B 178     -17.239  13.388  -2.564  1.00  0.00           C  
ATOM   2863  C   ALA B 178     -18.180  12.648  -1.605  1.00  0.00           C  
ATOM   2864  O   ALA B 178     -18.352  11.430  -1.708  1.00  0.00           O  
ATOM   2865  CB  ALA B 178     -15.871  13.590  -1.927  1.00  0.00           C  
ATOM   2866  H   ALA B 178     -17.315  15.522  -2.783  1.00  0.00           H  
ATOM   2867  HA  ALA B 178     -17.128  12.736  -3.431  1.00  0.00           H  
ATOM   2868 1HB  ALA B 178     -15.479  12.628  -1.594  1.00  0.00           H  
ATOM   2869 2HB  ALA B 178     -15.190  14.026  -2.658  1.00  0.00           H  
ATOM   2870 3HB  ALA B 178     -15.963  14.259  -1.073  1.00  0.00           H  
ATOM   2871  N   ILE B 179     -18.798  13.381  -0.692  1.00  0.00           N  
ATOM   2872  CA  ILE B 179     -19.675  12.787   0.306  1.00  0.00           C  
ATOM   2873  C   ILE B 179     -20.936  12.264  -0.414  1.00  0.00           C  
ATOM   2874  O   ILE B 179     -21.396  11.150  -0.137  1.00  0.00           O  
ATOM   2875  CB  ILE B 179     -20.057  13.805   1.396  1.00  0.00           C  
ATOM   2876  CG1 ILE B 179     -18.820  14.216   2.199  1.00  0.00           C  
ATOM   2877  CG2 ILE B 179     -21.123  13.226   2.314  1.00  0.00           C  
ATOM   2878  CD1 ILE B 179     -18.152  13.068   2.922  1.00  0.00           C  
ATOM   2879  H   ILE B 179     -18.656  14.381  -0.689  1.00  0.00           H  
ATOM   2880  HA  ILE B 179     -19.148  11.961   0.781  1.00  0.00           H  
ATOM   2881  HB  ILE B 179     -20.445  14.710   0.930  1.00  0.00           H  
ATOM   2882 1HG1 ILE B 179     -18.089  14.672   1.533  1.00  0.00           H  
ATOM   2883 2HG1 ILE B 179     -19.100  14.967   2.939  1.00  0.00           H  
ATOM   2884 1HG2 ILE B 179     -21.381  13.957   3.079  1.00  0.00           H  
ATOM   2885 2HG2 ILE B 179     -22.011  12.982   1.731  1.00  0.00           H  
ATOM   2886 3HG2 ILE B 179     -20.742  12.322   2.789  1.00  0.00           H  
ATOM   2887 1HD1 ILE B 179     -17.285  13.438   3.469  1.00  0.00           H  
ATOM   2888 2HD1 ILE B 179     -18.857  12.619   3.622  1.00  0.00           H  
ATOM   2889 3HD1 ILE B 179     -17.832  12.320   2.198  1.00  0.00           H  
ATOM   2890  N   MET B 180     -21.465  13.037  -1.354  1.00  0.00           N  
ATOM   2891  CA  MET B 180     -22.651  12.596  -2.096  1.00  0.00           C  
ATOM   2892  C   MET B 180     -22.399  11.320  -2.925  1.00  0.00           C  
ATOM   2893  O   MET B 180     -23.279  10.449  -3.001  1.00  0.00           O  
ATOM   2894  CB  MET B 180     -23.136  13.726  -3.002  1.00  0.00           C  
ATOM   2895  CG  MET B 180     -23.779  14.893  -2.265  1.00  0.00           C  
ATOM   2896  SD  MET B 180     -25.232  14.401  -1.318  1.00  0.00           S  
ATOM   2897  CE  MET B 180     -26.356  13.943  -2.635  1.00  0.00           C  
ATOM   2898  H   MET B 180     -21.057  13.936  -1.568  1.00  0.00           H  
ATOM   2899  HA  MET B 180     -23.435  12.351  -1.380  1.00  0.00           H  
ATOM   2900 1HB  MET B 180     -22.298  14.116  -3.578  1.00  0.00           H  
ATOM   2901 2HB  MET B 180     -23.867  13.335  -3.711  1.00  0.00           H  
ATOM   2902 1HG  MET B 180     -23.054  15.334  -1.581  1.00  0.00           H  
ATOM   2903 2HG  MET B 180     -24.078  15.656  -2.983  1.00  0.00           H  
ATOM   2904 1HE  MET B 180     -27.303  13.615  -2.207  1.00  0.00           H  
ATOM   2905 2HE  MET B 180     -26.527  14.803  -3.282  1.00  0.00           H  
ATOM   2906 3HE  MET B 180     -25.921  13.131  -3.218  1.00  0.00           H  
ATOM   2907  N   GLU B 181     -21.208  11.205  -3.507  1.00  0.00           N  
ATOM   2908  CA  GLU B 181     -20.765   9.971  -4.163  1.00  0.00           C  
ATOM   2909  C   GLU B 181     -20.642   8.794  -3.171  1.00  0.00           C  
ATOM   2910  O   GLU B 181     -21.081   7.686  -3.473  1.00  0.00           O  
ATOM   2911  CB  GLU B 181     -19.422  10.202  -4.860  1.00  0.00           C  
ATOM   2912  CG  GLU B 181     -19.501  11.081  -6.100  1.00  0.00           C  
ATOM   2913  CD  GLU B 181     -18.156  11.336  -6.722  1.00  0.00           C  
ATOM   2914  OE1 GLU B 181     -17.185  11.354  -6.005  1.00  0.00           O  
ATOM   2915  OE2 GLU B 181     -18.101  11.514  -7.916  1.00  0.00           O  
ATOM   2916  H   GLU B 181     -20.589  12.004  -3.493  1.00  0.00           H  
ATOM   2917  HA  GLU B 181     -21.510   9.688  -4.907  1.00  0.00           H  
ATOM   2918 1HB  GLU B 181     -18.726  10.669  -4.162  1.00  0.00           H  
ATOM   2919 2HB  GLU B 181     -18.996   9.244  -5.155  1.00  0.00           H  
ATOM   2920 1HG  GLU B 181     -20.143  10.597  -6.835  1.00  0.00           H  
ATOM   2921 2HG  GLU B 181     -19.958  12.032  -5.830  1.00  0.00           H  
ATOM   2922  N   ALA B 182     -20.075   9.043  -1.993  1.00  0.00           N  
ATOM   2923  CA  ALA B 182     -20.042   8.031  -0.933  1.00  0.00           C  
ATOM   2924  C   ALA B 182     -21.452   7.590  -0.472  1.00  0.00           C  
ATOM   2925  O   ALA B 182     -21.661   6.430  -0.159  1.00  0.00           O  
ATOM   2926  CB  ALA B 182     -19.190   8.495   0.237  1.00  0.00           C  
ATOM   2927  H   ALA B 182     -19.659   9.948  -1.823  1.00  0.00           H  
ATOM   2928  HA  ALA B 182     -19.601   7.123  -1.346  1.00  0.00           H  
ATOM   2929 1HB  ALA B 182     -19.183   7.725   1.008  1.00  0.00           H  
ATOM   2930 2HB  ALA B 182     -18.171   8.677  -0.105  1.00  0.00           H  
ATOM   2931 3HB  ALA B 182     -19.605   9.414   0.646  1.00  0.00           H  
ATOM   2932  N   LEU B 183     -22.401   8.515  -0.424  1.00  0.00           N  
ATOM   2933  CA  LEU B 183     -23.796   8.166  -0.116  1.00  0.00           C  
ATOM   2934  C   LEU B 183     -24.437   7.265  -1.178  1.00  0.00           C  
ATOM   2935  O   LEU B 183     -25.253   6.408  -0.833  1.00  0.00           O  
ATOM   2936  CB  LEU B 183     -24.629   9.447   0.028  1.00  0.00           C  
ATOM   2937  CG  LEU B 183     -24.314  10.311   1.256  1.00  0.00           C  
ATOM   2938  CD1 LEU B 183     -25.083  11.622   1.166  1.00  0.00           C  
ATOM   2939  CD2 LEU B 183     -24.679   9.550   2.522  1.00  0.00           C  
ATOM   2940  H   LEU B 183     -22.164   9.480  -0.602  1.00  0.00           H  
ATOM   2941  HA  LEU B 183     -23.816   7.622   0.827  1.00  0.00           H  
ATOM   2942 1HB  LEU B 183     -24.477  10.062  -0.857  1.00  0.00           H  
ATOM   2943 2HB  LEU B 183     -25.683   9.172   0.078  1.00  0.00           H  
ATOM   2944  HG  LEU B 183     -23.250  10.549   1.270  1.00  0.00           H  
ATOM   2945 1HD1 LEU B 183     -24.859  12.236   2.038  1.00  0.00           H  
ATOM   2946 2HD1 LEU B 183     -24.788  12.156   0.262  1.00  0.00           H  
ATOM   2947 3HD1 LEU B 183     -26.152  11.415   1.133  1.00  0.00           H  
ATOM   2948 1HD2 LEU B 183     -24.454  10.165   3.394  1.00  0.00           H  
ATOM   2949 2HD2 LEU B 183     -25.744   9.313   2.510  1.00  0.00           H  
ATOM   2950 3HD2 LEU B 183     -24.103   8.626   2.570  1.00  0.00           H  
ATOM   2951  N   GLU B 184     -24.066   7.455  -2.448  1.00  0.00           N  
ATOM   2952  CA  GLU B 184     -24.450   6.524  -3.523  1.00  0.00           C  
ATOM   2953  C   GLU B 184     -23.773   5.162  -3.361  1.00  0.00           C  
ATOM   2954  O   GLU B 184     -24.381   4.139  -3.646  1.00  0.00           O  
ATOM   2955  CB  GLU B 184     -24.096   7.112  -4.890  1.00  0.00           C  
ATOM   2956  CG  GLU B 184     -24.529   6.258  -6.073  1.00  0.00           C  
ATOM   2957  CD  GLU B 184     -26.022   6.116  -6.178  1.00  0.00           C  
ATOM   2958  OE1 GLU B 184     -26.717   6.959  -5.663  1.00  0.00           O  
ATOM   2959  OE2 GLU B 184     -26.468   5.164  -6.773  1.00  0.00           O  
ATOM   2960  H   GLU B 184     -23.505   8.264  -2.675  1.00  0.00           H  
ATOM   2961  HA  GLU B 184     -25.528   6.374  -3.481  1.00  0.00           H  
ATOM   2962 1HB  GLU B 184     -24.563   8.092  -4.996  1.00  0.00           H  
ATOM   2963 2HB  GLU B 184     -23.018   7.255  -4.957  1.00  0.00           H  
ATOM   2964 1HG  GLU B 184     -24.153   6.710  -6.991  1.00  0.00           H  
ATOM   2965 2HG  GLU B 184     -24.081   5.270  -5.978  1.00  0.00           H  
ATOM   2966  N   GLU B 185     -22.520   5.145  -2.913  1.00  0.00           N  
ATOM   2967  CA  GLU B 185     -21.854   3.882  -2.619  1.00  0.00           C  
ATOM   2968  C   GLU B 185     -22.538   3.169  -1.433  1.00  0.00           C  
ATOM   2969  O   GLU B 185     -22.604   1.943  -1.400  1.00  0.00           O  
ATOM   2970  CB  GLU B 185     -20.374   4.121  -2.309  1.00  0.00           C  
ATOM   2971  CG  GLU B 185     -19.561   4.636  -3.489  1.00  0.00           C  
ATOM   2972  CD  GLU B 185     -19.536   3.676  -4.645  1.00  0.00           C  
ATOM   2973  OE1 GLU B 185     -19.363   2.503  -4.416  1.00  0.00           O  
ATOM   2974  OE2 GLU B 185     -19.691   4.117  -5.760  1.00  0.00           O  
ATOM   2975  H   GLU B 185     -22.019   6.010  -2.772  1.00  0.00           H  
ATOM   2976  HA  GLU B 185     -21.928   3.239  -3.496  1.00  0.00           H  
ATOM   2977 1HB  GLU B 185     -20.284   4.844  -1.499  1.00  0.00           H  
ATOM   2978 2HB  GLU B 185     -19.918   3.190  -1.969  1.00  0.00           H  
ATOM   2979 1HG  GLU B 185     -19.987   5.581  -3.825  1.00  0.00           H  
ATOM   2980 2HG  GLU B 185     -18.541   4.826  -3.158  1.00  0.00           H  
ATOM   2981  N   ALA B 186     -23.040   3.948  -0.478  1.00  0.00           N  
ATOM   2982  CA  ALA B 186     -23.817   3.405   0.641  1.00  0.00           C  
ATOM   2983  C   ALA B 186     -25.084   2.723   0.093  1.00  0.00           C  
ATOM   2984  O   ALA B 186     -25.426   1.606   0.514  1.00  0.00           O  
ATOM   2985  CB  ALA B 186     -24.167   4.496   1.650  1.00  0.00           C  
ATOM   2986  H   ALA B 186     -22.880   4.944  -0.528  1.00  0.00           H  
ATOM   2987  HA  ALA B 186     -23.208   2.652   1.142  1.00  0.00           H  
ATOM   2988 1HB  ALA B 186     -24.743   4.064   2.468  1.00  0.00           H  
ATOM   2989 2HB  ALA B 186     -23.251   4.935   2.044  1.00  0.00           H  
ATOM   2990 3HB  ALA B 186     -24.758   5.268   1.160  1.00  0.00           H  
ATOM   2991  N   ARG B 187     -25.736   3.376  -0.875  1.00  0.00           N  
ATOM   2992  CA  ARG B 187     -26.922   2.816  -1.550  1.00  0.00           C  
ATOM   2993  C   ARG B 187     -26.574   1.496  -2.230  1.00  0.00           C  
ATOM   2994  O   ARG B 187     -27.343   0.535  -2.141  1.00  0.00           O  
ATOM   2995  CB  ARG B 187     -27.470   3.787  -2.586  1.00  0.00           C  
ATOM   2996  CG  ARG B 187     -28.190   4.996  -2.011  1.00  0.00           C  
ATOM   2997  CD  ARG B 187     -28.566   5.966  -3.071  1.00  0.00           C  
ATOM   2998  NE  ARG B 187     -29.336   7.079  -2.540  1.00  0.00           N  
ATOM   2999  CZ  ARG B 187     -29.628   8.203  -3.223  1.00  0.00           C  
ATOM   3000  NH1 ARG B 187     -29.208   8.349  -4.460  1.00  0.00           N  
ATOM   3001  NH2 ARG B 187     -30.337   9.159  -2.649  1.00  0.00           N  
ATOM   3002  H   ARG B 187     -25.398   4.287  -1.149  1.00  0.00           H  
ATOM   3003  HA  ARG B 187     -27.687   2.620  -0.800  1.00  0.00           H  
ATOM   3004 1HB  ARG B 187     -26.654   4.154  -3.208  1.00  0.00           H  
ATOM   3005 2HB  ARG B 187     -28.170   3.265  -3.239  1.00  0.00           H  
ATOM   3006 1HG  ARG B 187     -29.100   4.671  -1.506  1.00  0.00           H  
ATOM   3007 2HG  ARG B 187     -27.539   5.502  -1.298  1.00  0.00           H  
ATOM   3008 1HD  ARG B 187     -27.664   6.367  -3.534  1.00  0.00           H  
ATOM   3009 2HD  ARG B 187     -29.169   5.464  -3.827  1.00  0.00           H  
ATOM   3010  HE  ARG B 187     -29.677   7.004  -1.590  1.00  0.00           H  
ATOM   3011 1HH1 ARG B 187     -28.666   7.617  -4.898  1.00  0.00           H  
ATOM   3012 2HH1 ARG B 187     -29.427   9.191  -4.971  1.00  0.00           H  
ATOM   3013 1HH2 ARG B 187     -30.661   9.048  -1.698  1.00  0.00           H  
ATOM   3014 2HH2 ARG B 187     -30.556  10.001  -3.160  1.00  0.00           H  
ATOM   3015  N   LYS B 188     -25.420   1.466  -2.909  1.00  0.00           N  
ATOM   3016  CA  LYS B 188     -24.929   0.260  -3.581  1.00  0.00           C  
ATOM   3017  C   LYS B 188     -24.767  -0.918  -2.625  1.00  0.00           C  
ATOM   3018  O   LYS B 188     -25.106  -2.053  -2.987  1.00  0.00           O  
ATOM   3019  CB  LYS B 188     -23.596   0.547  -4.274  1.00  0.00           C  
ATOM   3020  CG  LYS B 188     -23.707   1.425  -5.513  1.00  0.00           C  
ATOM   3021  CD  LYS B 188     -22.340   1.688  -6.129  1.00  0.00           C  
ATOM   3022  CE  LYS B 188     -22.438   2.645  -7.307  1.00  0.00           C  
ATOM   3023  NZ  LYS B 188     -21.104   2.947  -7.893  1.00  0.00           N  
ATOM   3024  H   LYS B 188     -24.871   2.312  -2.954  1.00  0.00           H  
ATOM   3025  HA  LYS B 188     -25.659  -0.038  -4.334  1.00  0.00           H  
ATOM   3026 1HB  LYS B 188     -22.920   1.040  -3.575  1.00  0.00           H  
ATOM   3027 2HB  LYS B 188     -23.131  -0.393  -4.572  1.00  0.00           H  
ATOM   3028 1HG  LYS B 188     -24.342   0.934  -6.252  1.00  0.00           H  
ATOM   3029 2HG  LYS B 188     -24.164   2.377  -5.244  1.00  0.00           H  
ATOM   3030 1HD  LYS B 188     -21.678   2.117  -5.376  1.00  0.00           H  
ATOM   3031 2HD  LYS B 188     -21.909   0.747  -6.472  1.00  0.00           H  
ATOM   3032 1HE  LYS B 188     -23.069   2.207  -8.080  1.00  0.00           H  
ATOM   3033 2HE  LYS B 188     -22.896   3.578  -6.981  1.00  0.00           H  
ATOM   3034 1HZ  LYS B 188     -21.212   3.583  -8.670  1.00  0.00           H  
ATOM   3035 2HZ  LYS B 188     -20.515   3.371  -7.190  1.00  0.00           H  
ATOM   3036 3HZ  LYS B 188     -20.676   2.091  -8.217  1.00  0.00           H  
ATOM   3037  N   LEU B 189     -24.245  -0.650  -1.424  1.00  0.00           N  
ATOM   3038  CA  LEU B 189     -24.142  -1.681  -0.370  1.00  0.00           C  
ATOM   3039  C   LEU B 189     -25.501  -2.260   0.040  1.00  0.00           C  
ATOM   3040  O   LEU B 189     -25.637  -3.475   0.258  1.00  0.00           O  
ATOM   3041  CB  LEU B 189     -23.454  -1.091   0.867  1.00  0.00           C  
ATOM   3042  CG  LEU B 189     -21.966  -0.753   0.703  1.00  0.00           C  
ATOM   3043  CD1 LEU B 189     -21.485   0.026   1.920  1.00  0.00           C  
ATOM   3044  CD2 LEU B 189     -21.169  -2.037   0.527  1.00  0.00           C  
ATOM   3045  H   LEU B 189     -23.911   0.284  -1.233  1.00  0.00           H  
ATOM   3046  HA  LEU B 189     -23.541  -2.506  -0.751  1.00  0.00           H  
ATOM   3047 1HB  LEU B 189     -23.972  -0.176   1.148  1.00  0.00           H  
ATOM   3048 2HB  LEU B 189     -23.544  -1.802   1.687  1.00  0.00           H  
ATOM   3049  HG  LEU B 189     -21.830  -0.119  -0.173  1.00  0.00           H  
ATOM   3050 1HD1 LEU B 189     -20.428   0.266   1.804  1.00  0.00           H  
ATOM   3051 2HD1 LEU B 189     -22.058   0.949   2.011  1.00  0.00           H  
ATOM   3052 3HD1 LEU B 189     -21.623  -0.577   2.816  1.00  0.00           H  
ATOM   3053 1HD2 LEU B 189     -20.112  -1.797   0.410  1.00  0.00           H  
ATOM   3054 2HD2 LEU B 189     -21.302  -2.671   1.404  1.00  0.00           H  
ATOM   3055 3HD2 LEU B 189     -21.521  -2.565  -0.359  1.00  0.00           H  
ATOM   3056  N   LYS B 190     -26.501  -1.396   0.130  1.00  0.00           N  
ATOM   3057  CA  LYS B 190     -27.853  -1.810   0.473  1.00  0.00           C  
ATOM   3058  C   LYS B 190     -28.399  -2.635  -0.676  1.00  0.00           C  
ATOM   3059  O   LYS B 190     -28.948  -3.719  -0.467  1.00  0.00           O  
ATOM   3060  CB  LYS B 190     -28.753  -0.604   0.751  1.00  0.00           C  
ATOM   3061  CG  LYS B 190     -30.163  -0.963   1.203  1.00  0.00           C  
ATOM   3062  CD  LYS B 190     -30.149  -1.679   2.545  1.00  0.00           C  
ATOM   3063  CE  LYS B 190     -31.546  -1.773   3.137  1.00  0.00           C  
ATOM   3064  NZ  LYS B 190     -32.472  -2.542   2.261  1.00  0.00           N  
ATOM   3065  H   LYS B 190     -26.314  -0.419  -0.046  1.00  0.00           H  
ATOM   3066  HA  LYS B 190     -27.811  -2.418   1.376  1.00  0.00           H  
ATOM   3067 1HB  LYS B 190     -28.301   0.016   1.526  1.00  0.00           H  
ATOM   3068 2HB  LYS B 190     -28.835   0.005  -0.150  1.00  0.00           H  
ATOM   3069 1HG  LYS B 190     -30.759  -0.055   1.292  1.00  0.00           H  
ATOM   3070 2HG  LYS B 190     -30.629  -1.611   0.460  1.00  0.00           H  
ATOM   3071 1HD  LYS B 190     -29.749  -2.686   2.416  1.00  0.00           H  
ATOM   3072 2HD  LYS B 190     -29.506  -1.138   3.239  1.00  0.00           H  
ATOM   3073 1HE  LYS B 190     -31.497  -2.262   4.109  1.00  0.00           H  
ATOM   3074 2HE  LYS B 190     -31.950  -0.771   3.278  1.00  0.00           H  
ATOM   3075 1HZ  LYS B 190     -33.387  -2.580   2.688  1.00  0.00           H  
ATOM   3076 2HZ  LYS B 190     -32.541  -2.087   1.361  1.00  0.00           H  
ATOM   3077 3HZ  LYS B 190     -32.119  -3.480   2.137  1.00  0.00           H  
ATOM   3078  N   LYS B 191     -28.211  -2.118  -1.887  1.00  0.00           N  
ATOM   3079  CA  LYS B 191     -28.683  -2.769  -3.108  1.00  0.00           C  
ATOM   3080  C   LYS B 191     -28.099  -4.167  -3.302  1.00  0.00           C  
ATOM   3081  O   LYS B 191     -28.790  -5.061  -3.801  1.00  0.00           O  
ATOM   3082  CB  LYS B 191     -28.355  -1.900  -4.324  1.00  0.00           C  
ATOM   3083  CG  LYS B 191     -29.199  -0.637  -4.441  1.00  0.00           C  
ATOM   3084  CD  LYS B 191     -28.769   0.205  -5.632  1.00  0.00           C  
ATOM   3085  CE  LYS B 191     -29.602   1.473  -5.745  1.00  0.00           C  
ATOM   3086  NZ  LYS B 191     -29.189   2.310  -6.903  1.00  0.00           N  
ATOM   3087  H   LYS B 191     -27.720  -1.238  -1.957  1.00  0.00           H  
ATOM   3088  HA  LYS B 191     -29.765  -2.887  -3.040  1.00  0.00           H  
ATOM   3089 1HB  LYS B 191     -27.308  -1.601  -4.285  1.00  0.00           H  
ATOM   3090 2HB  LYS B 191     -28.496  -2.482  -5.235  1.00  0.00           H  
ATOM   3091 1HG  LYS B 191     -30.248  -0.910  -4.560  1.00  0.00           H  
ATOM   3092 2HG  LYS B 191     -29.096  -0.045  -3.532  1.00  0.00           H  
ATOM   3093 1HD  LYS B 191     -27.718   0.480  -5.523  1.00  0.00           H  
ATOM   3094 2HD  LYS B 191     -28.882  -0.374  -6.548  1.00  0.00           H  
ATOM   3095 1HE  LYS B 191     -30.652   1.208  -5.859  1.00  0.00           H  
ATOM   3096 2HE  LYS B 191     -29.496   2.061  -4.833  1.00  0.00           H  
ATOM   3097 1HZ  LYS B 191     -29.765   3.139  -6.943  1.00  0.00           H  
ATOM   3098 2HZ  LYS B 191     -28.221   2.578  -6.798  1.00  0.00           H  
ATOM   3099 3HZ  LYS B 191     -29.302   1.783  -7.757  1.00  0.00           H  
ATOM   3100  N   ALA B 192     -26.841  -4.362  -2.898  1.00  0.00           N  
ATOM   3101  CA  ALA B 192     -26.204  -5.673  -3.025  1.00  0.00           C  
ATOM   3102  C   ALA B 192     -26.524  -6.619  -1.854  1.00  0.00           C  
ATOM   3103  O   ALA B 192     -26.105  -7.767  -1.857  1.00  0.00           O  
ATOM   3104  CB  ALA B 192     -24.701  -5.529  -3.230  1.00  0.00           C  
ATOM   3105  H   ALA B 192     -26.316  -3.596  -2.500  1.00  0.00           H  
ATOM   3106  HA  ALA B 192     -26.628  -6.174  -3.895  1.00  0.00           H  
ATOM   3107 1HB  ALA B 192     -24.250  -6.518  -3.321  1.00  0.00           H  
ATOM   3108 2HB  ALA B 192     -24.511  -4.959  -4.139  1.00  0.00           H  
ATOM   3109 3HB  ALA B 192     -24.266  -5.010  -2.378  1.00  0.00           H  
ATOM   3110  N   GLY B 193     -27.287  -6.125  -0.875  1.00  0.00           N  
ATOM   3111  CA  GLY B 193     -27.644  -6.882   0.326  1.00  0.00           C  
ATOM   3112  C   GLY B 193     -26.488  -7.108   1.298  1.00  0.00           C  
ATOM   3113  O   GLY B 193     -26.438  -8.120   1.987  1.00  0.00           O  
ATOM   3114  H   GLY B 193     -27.628  -5.180  -0.981  1.00  0.00           H  
ATOM   3115 1HA  GLY B 193     -28.437  -6.361   0.862  1.00  0.00           H  
ATOM   3116 2HA  GLY B 193     -28.037  -7.857   0.039  1.00  0.00           H  
ATOM   3117  N   LEU B 194     -25.565  -6.153   1.350  1.00  0.00           N  
ATOM   3118  CA  LEU B 194     -24.349  -6.277   2.153  1.00  0.00           C  
ATOM   3119  C   LEU B 194     -24.462  -5.598   3.500  1.00  0.00           C  
ATOM   3120  O   LEU B 194     -23.728  -5.908   4.429  1.00  0.00           O  
ATOM   3121  CB  LEU B 194     -23.156  -5.685   1.392  1.00  0.00           C  
ATOM   3122  CG  LEU B 194     -22.829  -6.348   0.049  1.00  0.00           C  
ATOM   3123  CD1 LEU B 194     -21.685  -5.600  -0.622  1.00  0.00           C  
ATOM   3124  CD2 LEU B 194     -22.467  -7.808   0.278  1.00  0.00           C  
ATOM   3125  H   LEU B 194     -25.716  -5.311   0.812  1.00  0.00           H  
ATOM   3126  HA  LEU B 194     -24.161  -7.334   2.335  1.00  0.00           H  
ATOM   3127 1HB  LEU B 194     -23.354  -4.631   1.202  1.00  0.00           H  
ATOM   3128 2HB  LEU B 194     -22.270  -5.758   2.023  1.00  0.00           H  
ATOM   3129  HG  LEU B 194     -23.697  -6.289  -0.608  1.00  0.00           H  
ATOM   3130 1HD1 LEU B 194     -21.452  -6.071  -1.577  1.00  0.00           H  
ATOM   3131 2HD1 LEU B 194     -21.978  -4.564  -0.792  1.00  0.00           H  
ATOM   3132 3HD1 LEU B 194     -20.805  -5.628   0.020  1.00  0.00           H  
ATOM   3133 1HD2 LEU B 194     -22.235  -8.280  -0.677  1.00  0.00           H  
ATOM   3134 2HD2 LEU B 194     -21.598  -7.869   0.933  1.00  0.00           H  
ATOM   3135 3HD2 LEU B 194     -23.308  -8.323   0.742  1.00  0.00           H  
ATOM   3136  N   VAL B 195     -25.392  -4.665   3.599  1.00  0.00           N  
ATOM   3137  CA  VAL B 195     -25.654  -3.952   4.846  1.00  0.00           C  
ATOM   3138  C   VAL B 195     -27.176  -3.989   5.006  1.00  0.00           C  
ATOM   3139  O   VAL B 195     -27.903  -4.111   4.016  1.00  0.00           O  
ATOM   3140  CB  VAL B 195     -25.137  -2.502   4.801  1.00  0.00           C  
ATOM   3141  CG1 VAL B 195     -23.635  -2.479   4.559  1.00  0.00           C  
ATOM   3142  CG2 VAL B 195     -25.871  -1.725   3.718  1.00  0.00           C  
ATOM   3143  H   VAL B 195     -25.939  -4.441   2.780  1.00  0.00           H  
ATOM   3144  HA  VAL B 195     -25.135  -4.468   5.655  1.00  0.00           H  
ATOM   3145  HB  VAL B 195     -25.314  -2.034   5.769  1.00  0.00           H  
ATOM   3146 1HG1 VAL B 195     -23.287  -1.445   4.531  1.00  0.00           H  
ATOM   3147 2HG1 VAL B 195     -23.128  -3.009   5.365  1.00  0.00           H  
ATOM   3148 3HG1 VAL B 195     -23.412  -2.962   3.608  1.00  0.00           H  
ATOM   3149 1HG2 VAL B 195     -25.502  -0.701   3.692  1.00  0.00           H  
ATOM   3150 2HG2 VAL B 195     -25.699  -2.198   2.751  1.00  0.00           H  
ATOM   3151 3HG2 VAL B 195     -26.940  -1.720   3.935  1.00  0.00           H  
ATOM   3152  N   ASN B 196     -27.660  -3.945   6.240  1.00  0.00           N  
ATOM   3153  CA  ASN B 196     -29.102  -3.786   6.468  1.00  0.00           C  
ATOM   3154  C   ASN B 196     -29.458  -2.302   6.591  1.00  0.00           C  
ATOM   3155  O   ASN B 196     -28.596  -1.426   6.409  1.00  0.00           O  
ATOM   3156  CB  ASN B 196     -29.543  -4.552   7.702  1.00  0.00           C  
ATOM   3157  CG  ASN B 196     -28.962  -3.988   8.969  1.00  0.00           C  
ATOM   3158  OD1 ASN B 196     -28.670  -2.790   9.053  1.00  0.00           O  
ATOM   3159  ND2 ASN B 196     -28.790  -4.829   9.957  1.00  0.00           N  
ATOM   3160  H   ASN B 196     -27.041  -4.020   7.035  1.00  0.00           H  
ATOM   3161  HA  ASN B 196     -29.635  -4.187   5.604  1.00  0.00           H  
ATOM   3162 1HB  ASN B 196     -30.631  -4.531   7.773  1.00  0.00           H  
ATOM   3163 2HB  ASN B 196     -29.240  -5.595   7.610  1.00  0.00           H  
ATOM   3164 1HD2 ASN B 196     -28.408  -4.510  10.825  1.00  0.00           H  
ATOM   3165 2HD2 ASN B 196     -29.041  -5.790   9.845  1.00  0.00           H  
ATOM   3166  N   SER B 197     -30.724  -2.039   6.921  1.00  0.00           N  
ATOM   3167  CA  SER B 197     -31.264  -0.684   7.023  1.00  0.00           C  
ATOM   3168  C   SER B 197     -30.590   0.168   8.079  1.00  0.00           C  
ATOM   3169  O   SER B 197     -30.329   1.349   7.841  1.00  0.00           O  
ATOM   3170  CB  SER B 197     -32.749  -0.752   7.319  1.00  0.00           C  
ATOM   3171  OG  SER B 197     -33.451  -1.309   6.242  1.00  0.00           O  
ATOM   3172  H   SER B 197     -31.329  -2.825   7.106  1.00  0.00           H  
ATOM   3173  HA  SER B 197     -31.113  -0.178   6.069  1.00  0.00           H  
ATOM   3174 1HB  SER B 197     -32.915  -1.351   8.214  1.00  0.00           H  
ATOM   3175 2HB  SER B 197     -33.126   0.250   7.523  1.00  0.00           H  
ATOM   3176  HG  SER B 197     -34.365  -1.036   6.352  1.00  0.00           H  
ATOM   3177  N   GLN B 198     -30.321  -0.422   9.241  1.00  0.00           N  
ATOM   3178  CA  GLN B 198     -29.695   0.313  10.337  1.00  0.00           C  
ATOM   3179  C   GLN B 198     -28.250   0.647   9.966  1.00  0.00           C  
ATOM   3180  O   GLN B 198     -27.762   1.751  10.216  1.00  0.00           O  
ATOM   3181  CB  GLN B 198     -29.740  -0.497  11.636  1.00  0.00           C  
ATOM   3182  CG  GLN B 198     -29.219   0.249  12.853  1.00  0.00           C  
ATOM   3183  CD  GLN B 198     -30.068   1.457  13.199  1.00  0.00           C  
ATOM   3184  OE1 GLN B 198     -31.293   1.362  13.309  1.00  0.00           O  
ATOM   3185  NE2 GLN B 198     -29.420   2.604  13.373  1.00  0.00           N  
ATOM   3186  H   GLN B 198     -30.552  -1.396   9.371  1.00  0.00           H  
ATOM   3187  HA  GLN B 198     -30.246   1.241  10.491  1.00  0.00           H  
ATOM   3188 1HB  GLN B 198     -30.767  -0.799  11.841  1.00  0.00           H  
ATOM   3189 2HB  GLN B 198     -29.149  -1.405  11.519  1.00  0.00           H  
ATOM   3190 1HG  GLN B 198     -29.221  -0.427  13.708  1.00  0.00           H  
ATOM   3191 2HG  GLN B 198     -28.204   0.591  12.649  1.00  0.00           H  
ATOM   3192 1HE2 GLN B 198     -29.928   3.435  13.603  1.00  0.00           H  
ATOM   3193 2HE2 GLN B 198     -28.426   2.637  13.274  1.00  0.00           H  
ATOM   3194  N   GLN B 199     -27.576  -0.318   9.351  1.00  0.00           N  
ATOM   3195  CA  GLN B 199     -26.209  -0.116   8.920  1.00  0.00           C  
ATOM   3196  C   GLN B 199     -26.133   0.949   7.805  1.00  0.00           C  
ATOM   3197  O   GLN B 199     -25.224   1.785   7.815  1.00  0.00           O  
ATOM   3198  CB  GLN B 199     -25.607  -1.440   8.439  1.00  0.00           C  
ATOM   3199  CG  GLN B 199     -25.358  -2.448   9.546  1.00  0.00           C  
ATOM   3200  CD  GLN B 199     -24.902  -3.794   9.013  1.00  0.00           C  
ATOM   3201  OE1 GLN B 199     -25.522  -4.361   8.109  1.00  0.00           O  
ATOM   3202  NE2 GLN B 199     -23.813  -4.311   9.568  1.00  0.00           N  
ATOM   3203  H   GLN B 199     -28.019  -1.210   9.180  1.00  0.00           H  
ATOM   3204  HA  GLN B 199     -25.629   0.246   9.768  1.00  0.00           H  
ATOM   3205 1HB  GLN B 199     -26.275  -1.899   7.709  1.00  0.00           H  
ATOM   3206 2HB  GLN B 199     -24.658  -1.248   7.938  1.00  0.00           H  
ATOM   3207 1HG  GLN B 199     -24.582  -2.062  10.207  1.00  0.00           H  
ATOM   3208 2HG  GLN B 199     -26.283  -2.597  10.102  1.00  0.00           H  
ATOM   3209 1HE2 GLN B 199     -23.464  -5.197   9.257  1.00  0.00           H  
ATOM   3210 2HE2 GLN B 199     -23.339  -3.816  10.297  1.00  0.00           H  
ATOM   3211  N   LEU B 200     -27.100   0.949   6.884  1.00  0.00           N  
ATOM   3212  CA  LEU B 200     -27.166   1.999   5.867  1.00  0.00           C  
ATOM   3213  C   LEU B 200     -27.300   3.388   6.488  1.00  0.00           C  
ATOM   3214  O   LEU B 200     -26.548   4.310   6.120  1.00  0.00           O  
ATOM   3215  CB  LEU B 200     -28.350   1.743   4.925  1.00  0.00           C  
ATOM   3216  CG  LEU B 200     -28.567   2.795   3.830  1.00  0.00           C  
ATOM   3217  CD1 LEU B 200     -27.352   2.833   2.913  1.00  0.00           C  
ATOM   3218  CD2 LEU B 200     -29.831   2.463   3.051  1.00  0.00           C  
ATOM   3219  H   LEU B 200     -27.798   0.218   6.883  1.00  0.00           H  
ATOM   3220  HA  LEU B 200     -26.244   1.978   5.288  1.00  0.00           H  
ATOM   3221 1HB  LEU B 200     -28.203   0.782   4.436  1.00  0.00           H  
ATOM   3222 2HB  LEU B 200     -29.262   1.690   5.519  1.00  0.00           H  
ATOM   3223  HG  LEU B 200     -28.670   3.780   4.287  1.00  0.00           H  
ATOM   3224 1HD1 LEU B 200     -27.507   3.580   2.135  1.00  0.00           H  
ATOM   3225 2HD1 LEU B 200     -26.466   3.091   3.492  1.00  0.00           H  
ATOM   3226 3HD1 LEU B 200     -27.213   1.855   2.453  1.00  0.00           H  
ATOM   3227 1HD2 LEU B 200     -29.986   3.212   2.273  1.00  0.00           H  
ATOM   3228 2HD2 LEU B 200     -29.728   1.480   2.593  1.00  0.00           H  
ATOM   3229 3HD2 LEU B 200     -30.686   2.461   3.727  1.00  0.00           H  
ATOM   3230  N   ASP B 201     -28.217   3.535   7.441  1.00  0.00           N  
ATOM   3231  CA  ASP B 201     -28.426   4.831   8.110  1.00  0.00           C  
ATOM   3232  C   ASP B 201     -27.214   5.293   8.907  1.00  0.00           C  
ATOM   3233  O   ASP B 201     -26.904   6.498   8.960  1.00  0.00           O  
ATOM   3234  CB  ASP B 201     -29.637   4.758   9.042  1.00  0.00           C  
ATOM   3235  CG  ASP B 201     -30.961   4.712   8.290  1.00  0.00           C  
ATOM   3236  OD1 ASP B 201     -30.968   5.008   7.119  1.00  0.00           O  
ATOM   3237  OD2 ASP B 201     -31.953   4.381   8.895  1.00  0.00           O  
ATOM   3238  H   ASP B 201     -28.783   2.744   7.714  1.00  0.00           H  
ATOM   3239  HA  ASP B 201     -28.616   5.587   7.348  1.00  0.00           H  
ATOM   3240 1HB  ASP B 201     -29.560   3.869   9.669  1.00  0.00           H  
ATOM   3241 2HB  ASP B 201     -29.641   5.625   9.703  1.00  0.00           H  
ATOM   3242  N   GLU B 202     -26.547   4.322   9.524  1.00  0.00           N  
ATOM   3243  CA  GLU B 202     -25.358   4.556  10.323  1.00  0.00           C  
ATOM   3244  C   GLU B 202     -24.210   5.066   9.441  1.00  0.00           C  
ATOM   3245  O   GLU B 202     -23.549   6.045   9.797  1.00  0.00           O  
ATOM   3246  CB  GLU B 202     -24.942   3.273  11.047  1.00  0.00           C  
ATOM   3247  CG  GLU B 202     -23.606   3.364  11.770  1.00  0.00           C  
ATOM   3248  CD  GLU B 202     -23.556   4.486  12.769  1.00  0.00           C  
ATOM   3249  OE1 GLU B 202     -24.597   4.974  13.138  1.00  0.00           O  
ATOM   3250  OE2 GLU B 202     -22.475   4.856  13.163  1.00  0.00           O  
ATOM   3251  H   GLU B 202     -26.896   3.379   9.425  1.00  0.00           H  
ATOM   3252  HA  GLU B 202     -25.585   5.321  11.067  1.00  0.00           H  
ATOM   3253 1HB  GLU B 202     -25.703   3.007  11.782  1.00  0.00           H  
ATOM   3254 2HB  GLU B 202     -24.880   2.455  10.330  1.00  0.00           H  
ATOM   3255 1HG  GLU B 202     -23.420   2.423  12.288  1.00  0.00           H  
ATOM   3256 2HG  GLU B 202     -22.815   3.504  11.034  1.00  0.00           H  
ATOM   3257  N   LEU B 203     -23.985   4.395   8.304  1.00  0.00           N  
ATOM   3258  CA  LEU B 203     -23.001   4.818   7.314  1.00  0.00           C  
ATOM   3259  C   LEU B 203     -23.282   6.232   6.751  1.00  0.00           C  
ATOM   3260  O   LEU B 203     -22.355   7.054   6.630  1.00  0.00           O  
ATOM   3261  CB  LEU B 203     -22.884   3.788   6.170  1.00  0.00           C  
ATOM   3262  CG  LEU B 203     -21.936   4.142   5.013  1.00  0.00           C  
ATOM   3263  CD1 LEU B 203     -20.525   4.408   5.543  1.00  0.00           C  
ATOM   3264  CD2 LEU B 203     -21.925   3.047   3.951  1.00  0.00           C  
ATOM   3265  H   LEU B 203     -24.526   3.559   8.134  1.00  0.00           H  
ATOM   3266  HA  LEU B 203     -22.031   4.898   7.803  1.00  0.00           H  
ATOM   3267 1HB  LEU B 203     -22.541   2.842   6.587  1.00  0.00           H  
ATOM   3268 2HB  LEU B 203     -23.873   3.633   5.738  1.00  0.00           H  
ATOM   3269  HG  LEU B 203     -22.261   5.073   4.548  1.00  0.00           H  
ATOM   3270 1HD1 LEU B 203     -19.866   4.658   4.711  1.00  0.00           H  
ATOM   3271 2HD1 LEU B 203     -20.551   5.240   6.246  1.00  0.00           H  
ATOM   3272 3HD1 LEU B 203     -20.152   3.517   6.046  1.00  0.00           H  
ATOM   3273 1HD2 LEU B 203     -21.245   3.327   3.146  1.00  0.00           H  
ATOM   3274 2HD2 LEU B 203     -21.591   2.110   4.397  1.00  0.00           H  
ATOM   3275 3HD2 LEU B 203     -22.930   2.919   3.549  1.00  0.00           H  
ATOM   3276  N   LYS B 204     -24.540   6.487   6.397  1.00  0.00           N  
ATOM   3277  CA  LYS B 204     -25.010   7.806   5.987  1.00  0.00           C  
ATOM   3278  C   LYS B 204     -24.603   8.888   6.984  1.00  0.00           C  
ATOM   3279  O   LYS B 204     -23.990   9.902   6.609  1.00  0.00           O  
ATOM   3280  CB  LYS B 204     -26.529   7.797   5.813  1.00  0.00           C  
ATOM   3281  CG  LYS B 204     -27.122   9.139   5.401  1.00  0.00           C  
ATOM   3282  CD  LYS B 204     -28.630   9.043   5.219  1.00  0.00           C  
ATOM   3283  CE  LYS B 204     -29.231  10.394   4.864  1.00  0.00           C  
ATOM   3284  NZ  LYS B 204     -30.708  10.318   4.693  1.00  0.00           N  
ATOM   3285  H   LYS B 204     -25.192   5.716   6.417  1.00  0.00           H  
ATOM   3286  HA  LYS B 204     -24.549   8.056   5.030  1.00  0.00           H  
ATOM   3287 1HB  LYS B 204     -26.804   7.062   5.056  1.00  0.00           H  
ATOM   3288 2HB  LYS B 204     -27.000   7.496   6.749  1.00  0.00           H  
ATOM   3289 1HG  LYS B 204     -26.903   9.884   6.166  1.00  0.00           H  
ATOM   3290 2HG  LYS B 204     -26.671   9.463   4.463  1.00  0.00           H  
ATOM   3291 1HD  LYS B 204     -28.856   8.332   4.424  1.00  0.00           H  
ATOM   3292 2HD  LYS B 204     -29.085   8.685   6.143  1.00  0.00           H  
ATOM   3293 1HE  LYS B 204     -29.005  11.111   5.652  1.00  0.00           H  
ATOM   3294 2HE  LYS B 204     -28.789  10.756   3.936  1.00  0.00           H  
ATOM   3295 1HZ  LYS B 204     -31.068  11.233   4.458  1.00  0.00           H  
ATOM   3296 2HZ  LYS B 204     -30.929   9.669   3.951  1.00  0.00           H  
ATOM   3297 3HZ  LYS B 204     -31.131  10.002   5.553  1.00  0.00           H  
ATOM   3298  N   ARG B 205     -24.964   8.641   8.242  1.00  0.00           N  
ATOM   3299  CA  ARG B 205     -24.625   9.472   9.385  1.00  0.00           C  
ATOM   3300  C   ARG B 205     -23.114   9.667   9.554  1.00  0.00           C  
ATOM   3301  O   ARG B 205     -22.680  10.782   9.830  1.00  0.00           O  
ATOM   3302  CB  ARG B 205     -25.196   8.861  10.656  1.00  0.00           C  
ATOM   3303  CG  ARG B 205     -25.074   9.734  11.895  1.00  0.00           C  
ATOM   3304  CD  ARG B 205     -25.263   8.948  13.142  1.00  0.00           C  
ATOM   3305  NE  ARG B 205     -24.164   8.025  13.372  1.00  0.00           N  
ATOM   3306  CZ  ARG B 205     -22.922   8.391  13.744  1.00  0.00           C  
ATOM   3307  NH1 ARG B 205     -22.638   9.662  13.924  1.00  0.00           N  
ATOM   3308  NH2 ARG B 205     -21.990   7.473  13.929  1.00  0.00           N  
ATOM   3309  H   ARG B 205     -25.515   7.807   8.387  1.00  0.00           H  
ATOM   3310  HA  ARG B 205     -25.065  10.459   9.238  1.00  0.00           H  
ATOM   3311 1HB  ARG B 205     -26.252   8.640  10.511  1.00  0.00           H  
ATOM   3312 2HB  ARG B 205     -24.690   7.919  10.866  1.00  0.00           H  
ATOM   3313 1HG  ARG B 205     -24.084  10.190  11.924  1.00  0.00           H  
ATOM   3314 2HG  ARG B 205     -25.833  10.517  11.865  1.00  0.00           H  
ATOM   3315 1HD  ARG B 205     -25.324   9.625  13.993  1.00  0.00           H  
ATOM   3316 2HD  ARG B 205     -26.184   8.371  13.071  1.00  0.00           H  
ATOM   3317  HE  ARG B 205     -24.344   7.038  13.244  1.00  0.00           H  
ATOM   3318 1HH1 ARG B 205     -23.351  10.364  13.782  1.00  0.00           H  
ATOM   3319 2HH1 ARG B 205     -21.707   9.937  14.203  1.00  0.00           H  
ATOM   3320 1HH2 ARG B 205     -22.208   6.496  13.792  1.00  0.00           H  
ATOM   3321 2HH2 ARG B 205     -21.059   7.748  14.208  1.00  0.00           H  
ATOM   3322  N   ARG B 206     -22.311   8.608   9.417  1.00  0.00           N  
ATOM   3323  CA  ARG B 206     -20.855   8.762   9.541  1.00  0.00           C  
ATOM   3324  C   ARG B 206     -20.305   9.674   8.433  1.00  0.00           C  
ATOM   3325  O   ARG B 206     -19.372  10.461   8.669  1.00  0.00           O  
ATOM   3326  CB  ARG B 206     -20.164   7.408   9.474  1.00  0.00           C  
ATOM   3327  CG  ARG B 206     -20.410   6.504  10.672  1.00  0.00           C  
ATOM   3328  CD  ARG B 206     -19.744   5.186  10.511  1.00  0.00           C  
ATOM   3329  NE  ARG B 206     -20.122   4.256  11.563  1.00  0.00           N  
ATOM   3330  CZ  ARG B 206     -19.652   2.999  11.678  1.00  0.00           C  
ATOM   3331  NH1 ARG B 206     -18.788   2.537  10.800  1.00  0.00           N  
ATOM   3332  NH2 ARG B 206     -20.058   2.229  12.672  1.00  0.00           N  
ATOM   3333  H   ARG B 206     -22.694   7.693   9.228  1.00  0.00           H  
ATOM   3334  HA  ARG B 206     -20.636   9.214  10.509  1.00  0.00           H  
ATOM   3335 1HB  ARG B 206     -20.496   6.874   8.585  1.00  0.00           H  
ATOM   3336 2HB  ARG B 206     -19.087   7.553   9.386  1.00  0.00           H  
ATOM   3337 1HG  ARG B 206     -20.019   6.979  11.572  1.00  0.00           H  
ATOM   3338 2HG  ARG B 206     -21.481   6.335  10.786  1.00  0.00           H  
ATOM   3339 1HD  ARG B 206     -20.026   4.751   9.553  1.00  0.00           H  
ATOM   3340 2HD  ARG B 206     -18.663   5.319  10.546  1.00  0.00           H  
ATOM   3341  HE  ARG B 206     -20.785   4.575  12.257  1.00  0.00           H  
ATOM   3342 1HH1 ARG B 206     -18.477   3.126  10.040  1.00  0.00           H  
ATOM   3343 2HH1 ARG B 206     -18.436   1.595  10.886  1.00  0.00           H  
ATOM   3344 1HH2 ARG B 206     -20.722   2.584  13.347  1.00  0.00           H  
ATOM   3345 2HH2 ARG B 206     -19.706   1.288  12.758  1.00  0.00           H  
ATOM   3346  N   LEU B 207     -20.883   9.549   7.234  1.00  0.00           N  
ATOM   3347  CA  LEU B 207     -20.517  10.380   6.094  1.00  0.00           C  
ATOM   3348  C   LEU B 207     -20.920  11.846   6.299  1.00  0.00           C  
ATOM   3349  O   LEU B 207     -20.173  12.746   5.914  1.00  0.00           O  
ATOM   3350  CB  LEU B 207     -21.099   9.815   4.788  1.00  0.00           C  
ATOM   3351  CG  LEU B 207     -20.505   8.474   4.302  1.00  0.00           C  
ATOM   3352  CD1 LEU B 207     -21.348   7.912   3.148  1.00  0.00           C  
ATOM   3353  CD2 LEU B 207     -19.026   8.586   3.927  1.00  0.00           C  
ATOM   3354  H   LEU B 207     -21.601   8.848   7.121  1.00  0.00           H  
ATOM   3355  HA  LEU B 207     -19.431  10.392   6.009  1.00  0.00           H  
ATOM   3356 1HB  LEU B 207     -22.170   9.670   4.919  1.00  0.00           H  
ATOM   3357 2HB  LEU B 207     -20.947  10.547   3.994  1.00  0.00           H  
ATOM   3358  HG  LEU B 207     -20.594   7.729   5.093  1.00  0.00           H  
ATOM   3359 1HD1 LEU B 207     -20.922   6.966   2.813  1.00  0.00           H  
ATOM   3360 2HD1 LEU B 207     -22.370   7.747   3.490  1.00  0.00           H  
ATOM   3361 3HD1 LEU B 207     -21.351   8.621   2.321  1.00  0.00           H  
ATOM   3362 1HD2 LEU B 207     -18.660   7.615   3.593  1.00  0.00           H  
ATOM   3363 2HD2 LEU B 207     -18.908   9.314   3.123  1.00  0.00           H  
ATOM   3364 3HD2 LEU B 207     -18.453   8.911   4.796  1.00  0.00           H  
ATOM   3365  N   GLU B 208     -22.073  12.074   6.937  1.00  0.00           N  
ATOM   3366  CA  GLU B 208     -22.523  13.419   7.269  1.00  0.00           C  
ATOM   3367  C   GLU B 208     -21.684  14.018   8.381  1.00  0.00           C  
ATOM   3368  O   GLU B 208     -21.366  15.212   8.350  1.00  0.00           O  
ATOM   3369  CB  GLU B 208     -23.996  13.403   7.682  1.00  0.00           C  
ATOM   3370  CG  GLU B 208     -24.963  13.086   6.551  1.00  0.00           C  
ATOM   3371  CD  GLU B 208     -26.397  13.048   7.001  1.00  0.00           C  
ATOM   3372  OE1 GLU B 208     -26.642  12.634   8.108  1.00  0.00           O  
ATOM   3373  OE2 GLU B 208     -27.249  13.434   6.235  1.00  0.00           O  
ATOM   3374  H   GLU B 208     -22.648  11.285   7.195  1.00  0.00           H  
ATOM   3375  HA  GLU B 208     -22.416  14.048   6.385  1.00  0.00           H  
ATOM   3376 1HB  GLU B 208     -24.146  12.663   8.468  1.00  0.00           H  
ATOM   3377 2HB  GLU B 208     -24.269  14.376   8.093  1.00  0.00           H  
ATOM   3378 1HG  GLU B 208     -24.858  13.842   5.774  1.00  0.00           H  
ATOM   3379 2HG  GLU B 208     -24.697  12.122   6.120  1.00  0.00           H  
ATOM   3380  N   GLU B 209     -21.315  13.187   9.353  1.00  0.00           N  
ATOM   3381  CA  GLU B 209     -20.456  13.629  10.443  1.00  0.00           C  
ATOM   3382  C   GLU B 209     -19.099  13.991   9.862  1.00  0.00           C  
ATOM   3383  O   GLU B 209     -18.511  15.013  10.205  1.00  0.00           O  
ATOM   3384  CB  GLU B 209     -20.310  12.542  11.511  1.00  0.00           C  
ATOM   3385  CG  GLU B 209     -19.491  12.959  12.724  1.00  0.00           C  
ATOM   3386  CD  GLU B 209     -19.514  11.935  13.825  1.00  0.00           C  
ATOM   3387  OE1 GLU B 209     -20.193  10.948  13.679  1.00  0.00           O  
ATOM   3388  OE2 GLU B 209     -18.850  12.141  14.814  1.00  0.00           O  
ATOM   3389  H   GLU B 209     -21.635  12.229   9.336  1.00  0.00           H  
ATOM   3390  HA  GLU B 209     -20.909  14.506  10.907  1.00  0.00           H  
ATOM   3391 1HB  GLU B 209     -21.298  12.243  11.862  1.00  0.00           H  
ATOM   3392 2HB  GLU B 209     -19.838  11.663  11.074  1.00  0.00           H  
ATOM   3393 1HG  GLU B 209     -18.458  13.119  12.415  1.00  0.00           H  
ATOM   3394 2HG  GLU B 209     -19.878  13.903  13.105  1.00  0.00           H  
ATOM   3395  N   LEU B 210     -18.614  13.149   8.958  1.00  0.00           N  
ATOM   3396  CA  LEU B 210     -17.386  13.414   8.239  1.00  0.00           C  
ATOM   3397  C   LEU B 210     -17.493  14.753   7.497  1.00  0.00           C  
ATOM   3398  O   LEU B 210     -16.616  15.591   7.619  1.00  0.00           O  
ATOM   3399  CB  LEU B 210     -17.095  12.277   7.251  1.00  0.00           C  
ATOM   3400  CG  LEU B 210     -15.882  12.487   6.335  1.00  0.00           C  
ATOM   3401  CD1 LEU B 210     -14.618  12.587   7.179  1.00  0.00           C  
ATOM   3402  CD2 LEU B 210     -15.788  11.335   5.345  1.00  0.00           C  
ATOM   3403  H   LEU B 210     -19.121  12.296   8.769  1.00  0.00           H  
ATOM   3404  HA  LEU B 210     -16.570  13.472   8.957  1.00  0.00           H  
ATOM   3405 1HB  LEU B 210     -16.929  11.361   7.816  1.00  0.00           H  
ATOM   3406 2HB  LEU B 210     -17.969  12.135   6.616  1.00  0.00           H  
ATOM   3407  HG  LEU B 210     -15.994  13.425   5.791  1.00  0.00           H  
ATOM   3408 1HD1 LEU B 210     -13.757  12.736   6.528  1.00  0.00           H  
ATOM   3409 2HD1 LEU B 210     -14.705  13.430   7.865  1.00  0.00           H  
ATOM   3410 3HD1 LEU B 210     -14.488  11.667   7.748  1.00  0.00           H  
ATOM   3411 1HD2 LEU B 210     -14.926  11.484   4.694  1.00  0.00           H  
ATOM   3412 2HD2 LEU B 210     -15.673  10.397   5.889  1.00  0.00           H  
ATOM   3413 3HD2 LEU B 210     -16.696  11.298   4.743  1.00  0.00           H  
ATOM   3414  N   ASP B 211     -18.603  14.970   6.794  1.00  0.00           N  
ATOM   3415  CA  ASP B 211     -18.830  16.231   6.070  1.00  0.00           C  
ATOM   3416  C   ASP B 211     -18.709  17.439   6.981  1.00  0.00           C  
ATOM   3417  O   ASP B 211     -18.105  18.460   6.632  1.00  0.00           O  
ATOM   3418  CB  ASP B 211     -20.212  16.232   5.411  1.00  0.00           C  
ATOM   3419  CG  ASP B 211     -20.494  17.508   4.629  1.00  0.00           C  
ATOM   3420  OD1 ASP B 211     -19.752  17.801   3.721  1.00  0.00           O  
ATOM   3421  OD2 ASP B 211     -21.448  18.177   4.947  1.00  0.00           O  
ATOM   3422  H   ASP B 211     -19.309  14.248   6.759  1.00  0.00           H  
ATOM   3423  HA  ASP B 211     -18.077  16.319   5.286  1.00  0.00           H  
ATOM   3424 1HB  ASP B 211     -20.292  15.382   4.733  1.00  0.00           H  
ATOM   3425 2HB  ASP B 211     -20.980  16.115   6.176  1.00  0.00           H  
ATOM   3426  N   GLU B 212     -19.318  17.331   8.151  1.00  0.00           N  
ATOM   3427  CA  GLU B 212     -19.260  18.394   9.115  1.00  0.00           C  
ATOM   3428  C   GLU B 212     -17.825  18.620   9.622  1.00  0.00           C  
ATOM   3429  O   GLU B 212     -17.382  19.762   9.706  1.00  0.00           O  
ATOM   3430  CB  GLU B 212     -20.196  18.080  10.285  1.00  0.00           C  
ATOM   3431  CG  GLU B 212     -20.181  19.119  11.397  1.00  0.00           C  
ATOM   3432  CD  GLU B 212     -20.675  20.466  10.946  1.00  0.00           C  
ATOM   3433  OE1 GLU B 212     -21.391  20.520   9.975  1.00  0.00           O  
ATOM   3434  OE2 GLU B 212     -20.336  21.441  11.573  1.00  0.00           O  
ATOM   3435  H   GLU B 212     -19.833  16.492   8.375  1.00  0.00           H  
ATOM   3436  HA  GLU B 212     -19.583  19.317   8.632  1.00  0.00           H  
ATOM   3437 1HB  GLU B 212     -21.219  17.995   9.920  1.00  0.00           H  
ATOM   3438 2HB  GLU B 212     -19.923  17.119  10.721  1.00  0.00           H  
ATOM   3439 1HG  GLU B 212     -20.811  18.770  12.215  1.00  0.00           H  
ATOM   3440 2HG  GLU B 212     -19.164  19.218  11.774  1.00  0.00           H  
ATOM   3441  N   GLU B 213     -17.094  17.543   9.909  1.00  0.00           N  
ATOM   3442  CA  GLU B 213     -15.692  17.642  10.331  1.00  0.00           C  
ATOM   3443  C   GLU B 213     -14.857  18.378   9.278  1.00  0.00           C  
ATOM   3444  O   GLU B 213     -14.144  19.326   9.605  1.00  0.00           O  
ATOM   3445  CB  GLU B 213     -15.105  16.250  10.580  1.00  0.00           C  
ATOM   3446  CG  GLU B 213     -13.636  16.249  10.978  1.00  0.00           C  
ATOM   3447  CD  GLU B 213     -13.096  14.865  11.217  1.00  0.00           C  
ATOM   3448  OE1 GLU B 213     -13.857  13.931  11.145  1.00  0.00           O  
ATOM   3449  OE2 GLU B 213     -11.921  14.745  11.472  1.00  0.00           O  
ATOM   3450  H   GLU B 213     -17.521  16.631   9.832  1.00  0.00           H  
ATOM   3451  HA  GLU B 213     -15.650  18.209  11.262  1.00  0.00           H  
ATOM   3452 1HB  GLU B 213     -15.666  15.755  11.373  1.00  0.00           H  
ATOM   3453 2HB  GLU B 213     -15.208  15.645   9.680  1.00  0.00           H  
ATOM   3454 1HG  GLU B 213     -13.056  16.721  10.185  1.00  0.00           H  
ATOM   3455 2HG  GLU B 213     -13.515  16.843  11.882  1.00  0.00           H  
ATOM   3456  N   ALA B 214     -14.941  17.912   8.028  1.00  0.00           N  
ATOM   3457  CA  ALA B 214     -14.195  18.490   6.918  1.00  0.00           C  
ATOM   3458  C   ALA B 214     -14.590  19.952   6.664  1.00  0.00           C  
ATOM   3459  O   ALA B 214     -13.738  20.784   6.391  1.00  0.00           O  
ATOM   3460  CB  ALA B 214     -14.322  17.623   5.661  1.00  0.00           C  
ATOM   3461  H   ALA B 214     -15.550  17.125   7.854  1.00  0.00           H  
ATOM   3462  HA  ALA B 214     -13.145  18.537   7.204  1.00  0.00           H  
ATOM   3463 1HB  ALA B 214     -13.756  18.077   4.848  1.00  0.00           H  
ATOM   3464 2HB  ALA B 214     -13.928  16.627   5.865  1.00  0.00           H  
ATOM   3465 3HB  ALA B 214     -15.369  17.547   5.375  1.00  0.00           H  
ATOM   3466  N   ALA B 215     -15.871  20.261   6.807  1.00  0.00           N  
ATOM   3467  CA  ALA B 215     -16.379  21.615   6.687  1.00  0.00           C  
ATOM   3468  C   ALA B 215     -15.803  22.549   7.757  1.00  0.00           C  
ATOM   3469  O   ALA B 215     -15.414  23.690   7.468  1.00  0.00           O  
ATOM   3470  CB  ALA B 215     -17.899  21.604   6.758  1.00  0.00           C  
ATOM   3471  H   ALA B 215     -16.516  19.510   7.009  1.00  0.00           H  
ATOM   3472  HA  ALA B 215     -16.085  22.010   5.714  1.00  0.00           H  
ATOM   3473 1HB  ALA B 215     -18.276  22.621   6.651  1.00  0.00           H  
ATOM   3474 2HB  ALA B 215     -18.296  20.983   5.955  1.00  0.00           H  
ATOM   3475 3HB  ALA B 215     -18.215  21.200   7.719  1.00  0.00           H  
ATOM   3476  N   GLN B 216     -15.725  22.061   8.988  1.00  0.00           N  
ATOM   3477  CA  GLN B 216     -15.133  22.842  10.060  1.00  0.00           C  
ATOM   3478  C   GLN B 216     -13.643  23.104   9.807  1.00  0.00           C  
ATOM   3479  O   GLN B 216     -13.164  24.181  10.115  1.00  0.00           O  
ATOM   3480  CB  GLN B 216     -15.322  22.128  11.401  1.00  0.00           C  
ATOM   3481  CG  GLN B 216     -16.757  22.106  11.898  1.00  0.00           C  
ATOM   3482  CD  GLN B 216     -16.910  21.330  13.192  1.00  0.00           C  
ATOM   3483  OE1 GLN B 216     -15.921  20.927  13.811  1.00  0.00           O  
ATOM   3484  NE2 GLN B 216     -18.152  21.115  13.609  1.00  0.00           N  
ATOM   3485  H   GLN B 216     -16.079  21.137   9.191  1.00  0.00           H  
ATOM   3486  HA  GLN B 216     -15.643  23.804  10.110  1.00  0.00           H  
ATOM   3487 1HB  GLN B 216     -14.979  21.097  11.316  1.00  0.00           H  
ATOM   3488 2HB  GLN B 216     -14.710  22.614  12.161  1.00  0.00           H  
ATOM   3489 1HG  GLN B 216     -17.086  23.131  12.073  1.00  0.00           H  
ATOM   3490 2HG  GLN B 216     -17.385  21.636  11.141  1.00  0.00           H  
ATOM   3491 1HE2 GLN B 216     -18.315  20.609  14.457  1.00  0.00           H  
ATOM   3492 2HE2 GLN B 216     -18.925  21.460  13.077  1.00  0.00           H  
ATOM   3493  N   ARG B 217     -12.923  22.124   9.263  1.00  0.00           N  
ATOM   3494  CA  ARG B 217     -11.534  22.311   8.839  1.00  0.00           C  
ATOM   3495  C   ARG B 217     -11.367  23.370   7.751  1.00  0.00           C  
ATOM   3496  O   ARG B 217     -10.433  24.138   7.803  1.00  0.00           O  
ATOM   3497  CB  ARG B 217     -10.963  20.995   8.332  1.00  0.00           C  
ATOM   3498  CG  ARG B 217     -10.774  19.928   9.398  1.00  0.00           C  
ATOM   3499  CD  ARG B 217     -10.269  18.657   8.818  1.00  0.00           C  
ATOM   3500  NE  ARG B 217     -10.288  17.573   9.788  1.00  0.00           N  
ATOM   3501  CZ  ARG B 217      -9.321  17.345  10.698  1.00  0.00           C  
ATOM   3502  NH1 ARG B 217      -8.268  18.130  10.751  1.00  0.00           N  
ATOM   3503  NH2 ARG B 217      -9.431  16.331  11.539  1.00  0.00           N  
ATOM   3504  H   ARG B 217     -13.357  21.220   9.141  1.00  0.00           H  
ATOM   3505  HA  ARG B 217     -10.954  22.656   9.696  1.00  0.00           H  
ATOM   3506 1HB  ARG B 217     -11.621  20.584   7.567  1.00  0.00           H  
ATOM   3507 2HB  ARG B 217      -9.993  21.174   7.868  1.00  0.00           H  
ATOM   3508 1HG  ARG B 217     -10.054  20.277  10.139  1.00  0.00           H  
ATOM   3509 2HG  ARG B 217     -11.728  19.727   9.886  1.00  0.00           H  
ATOM   3510 1HD  ARG B 217     -10.894  18.369   7.974  1.00  0.00           H  
ATOM   3511 2HD  ARG B 217      -9.243  18.793   8.480  1.00  0.00           H  
ATOM   3512  HE  ARG B 217     -11.082  16.948   9.779  1.00  0.00           H  
ATOM   3513 1HH1 ARG B 217      -8.184  18.905  10.108  1.00  0.00           H  
ATOM   3514 2HH1 ARG B 217      -7.544  17.959  11.433  1.00  0.00           H  
ATOM   3515 1HH2 ARG B 217     -10.241  15.727  11.499  1.00  0.00           H  
ATOM   3516 2HH2 ARG B 217      -8.707  16.159  12.221  1.00  0.00           H  
ATOM   3517  N   ALA B 218     -12.242  23.376   6.740  1.00  0.00           N  
ATOM   3518  CA  ALA B 218     -12.265  24.466   5.771  1.00  0.00           C  
ATOM   3519  C   ALA B 218     -12.623  25.812   6.362  1.00  0.00           C  
ATOM   3520  O   ALA B 218     -12.087  26.834   5.933  1.00  0.00           O  
ATOM   3521  CB  ALA B 218     -13.188  24.154   4.573  1.00  0.00           C  
ATOM   3522  H   ALA B 218     -12.901  22.616   6.641  1.00  0.00           H  
ATOM   3523  HA  ALA B 218     -11.252  24.604   5.392  1.00  0.00           H  
ATOM   3524 1HB  ALA B 218     -13.176  24.992   3.876  1.00  0.00           H  
ATOM   3525 2HB  ALA B 218     -12.836  23.256   4.067  1.00  0.00           H  
ATOM   3526 3HB  ALA B 218     -14.204  23.994   4.930  1.00  0.00           H  
ATOM   3527  N   GLU B 219     -13.569  25.857   7.301  1.00  0.00           N  
ATOM   3528  CA  GLU B 219     -13.864  27.118   7.959  1.00  0.00           C  
ATOM   3529  C   GLU B 219     -12.619  27.634   8.741  1.00  0.00           C  
ATOM   3530  O   GLU B 219     -12.319  28.820   8.711  1.00  0.00           O  
ATOM   3531  CB  GLU B 219     -15.059  26.950   8.901  1.00  0.00           C  
ATOM   3532  CG  GLU B 219     -16.393  26.757   8.195  1.00  0.00           C  
ATOM   3533  CD  GLU B 219     -17.506  26.393   9.138  1.00  0.00           C  
ATOM   3534  OE1 GLU B 219     -17.437  25.344   9.732  1.00  0.00           O  
ATOM   3535  OE2 GLU B 219     -18.428  27.165   9.264  1.00  0.00           O  
ATOM   3536  H   GLU B 219     -14.087  25.031   7.565  1.00  0.00           H  
ATOM   3537  HA  GLU B 219     -14.120  27.854   7.198  1.00  0.00           H  
ATOM   3538 1HB  GLU B 219     -14.894  26.087   9.547  1.00  0.00           H  
ATOM   3539 2HB  GLU B 219     -15.143  27.827   9.542  1.00  0.00           H  
ATOM   3540 1HG  GLU B 219     -16.657  27.681   7.680  1.00  0.00           H  
ATOM   3541 2HG  GLU B 219     -16.287  25.974   7.446  1.00  0.00           H  
ATOM   3542  N   LYS B 220     -11.911  26.740   9.418  1.00  0.00           N  
ATOM   3543  CA  LYS B 220     -10.705  27.156  10.124  1.00  0.00           C  
ATOM   3544  C   LYS B 220      -9.657  27.748   9.161  1.00  0.00           C  
ATOM   3545  O   LYS B 220      -9.065  28.774   9.483  1.00  0.00           O  
ATOM   3546  CB  LYS B 220     -10.111  25.973  10.890  1.00  0.00           C  
ATOM   3547  CG  LYS B 220      -8.876  26.313  11.713  1.00  0.00           C  
ATOM   3548  CD  LYS B 220      -8.447  25.137  12.578  1.00  0.00           C  
ATOM   3549  CE  LYS B 220      -7.282  25.510  13.483  1.00  0.00           C  
ATOM   3550  NZ  LYS B 220      -6.028  25.733  12.713  1.00  0.00           N  
ATOM   3551  H   LYS B 220     -12.192  25.771   9.454  1.00  0.00           H  
ATOM   3552  HA  LYS B 220     -10.974  27.931  10.842  1.00  0.00           H  
ATOM   3553 1HB  LYS B 220     -10.862  25.564  11.567  1.00  0.00           H  
ATOM   3554 2HB  LYS B 220      -9.839  25.184  10.189  1.00  0.00           H  
ATOM   3555 1HG  LYS B 220      -8.056  26.580  11.045  1.00  0.00           H  
ATOM   3556 2HG  LYS B 220      -9.090  27.166  12.356  1.00  0.00           H  
ATOM   3557 1HD  LYS B 220      -9.286  24.813  13.195  1.00  0.00           H  
ATOM   3558 2HD  LYS B 220      -8.146  24.306  11.939  1.00  0.00           H  
ATOM   3559 1HE  LYS B 220      -7.524  26.420  14.030  1.00  0.00           H  
ATOM   3560 2HE  LYS B 220      -7.112  24.712  14.206  1.00  0.00           H  
ATOM   3561 1HZ  LYS B 220      -5.281  25.977  13.348  1.00  0.00           H  
ATOM   3562 2HZ  LYS B 220      -5.783  24.888  12.215  1.00  0.00           H  
ATOM   3563 3HZ  LYS B 220      -6.167  26.484  12.053  1.00  0.00           H  
ATOM   3564  N   LEU B 221      -9.440  27.095   8.010  1.00  0.00           N  
ATOM   3565  CA  LEU B 221      -8.478  27.630   7.011  1.00  0.00           C  
ATOM   3566  C   LEU B 221      -8.897  28.963   6.455  1.00  0.00           C  
ATOM   3567  O   LEU B 221      -8.056  29.831   6.291  1.00  0.00           O  
ATOM   3568  CB  LEU B 221      -8.311  26.645   5.847  1.00  0.00           C  
ATOM   3569  CG  LEU B 221      -7.582  25.337   6.181  1.00  0.00           C  
ATOM   3570  CD1 LEU B 221      -7.662  24.392   4.990  1.00  0.00           C  
ATOM   3571  CD2 LEU B 221      -6.135  25.640   6.542  1.00  0.00           C  
ATOM   3572  H   LEU B 221      -9.927  26.233   7.811  1.00  0.00           H  
ATOM   3573  HA  LEU B 221      -7.542  27.860   7.520  1.00  0.00           H  
ATOM   3574 1HB  LEU B 221      -9.298  26.386   5.467  1.00  0.00           H  
ATOM   3575 2HB  LEU B 221      -7.756  27.140   5.050  1.00  0.00           H  
ATOM   3576  HG  LEU B 221      -8.073  24.853   7.026  1.00  0.00           H  
ATOM   3577 1HD1 LEU B 221      -7.144  23.463   5.228  1.00  0.00           H  
ATOM   3578 2HD1 LEU B 221      -8.707  24.177   4.766  1.00  0.00           H  
ATOM   3579 3HD1 LEU B 221      -7.193  24.857   4.124  1.00  0.00           H  
ATOM   3580 1HD2 LEU B 221      -5.617  24.711   6.781  1.00  0.00           H  
ATOM   3581 2HD2 LEU B 221      -5.643  26.124   5.698  1.00  0.00           H  
ATOM   3582 3HD2 LEU B 221      -6.107  26.303   7.407  1.00  0.00           H  
ATOM   3583  N   GLY B 222     -10.197  29.126   6.178  1.00  0.00           N  
ATOM   3584  CA  GLY B 222     -10.711  30.398   5.704  1.00  0.00           C  
ATOM   3585  C   GLY B 222     -10.477  31.528   6.704  1.00  0.00           C  
ATOM   3586  O   GLY B 222     -10.079  32.638   6.311  1.00  0.00           O  
ATOM   3587  H   GLY B 222     -10.835  28.353   6.300  1.00  0.00           H  
ATOM   3588 1HA  GLY B 222     -10.232  30.654   4.758  1.00  0.00           H  
ATOM   3589 2HA  GLY B 222     -11.779  30.309   5.509  1.00  0.00           H  
ATOM   3590  N   LYS B 223     -10.750  31.263   7.988  1.00  0.00           N  
ATOM   3591  CA  LYS B 223     -10.511  32.257   9.073  1.00  0.00           C  
ATOM   3592  C   LYS B 223      -9.022  32.642   9.241  1.00  0.00           C  
ATOM   3593  O   LYS B 223      -8.689  33.816   9.434  1.00  0.00           O  
ATOM   3594  CB  LYS B 223     -11.050  31.721  10.400  1.00  0.00           C  
ATOM   3595  CG  LYS B 223     -12.569  31.652  10.481  1.00  0.00           C  
ATOM   3596  CD  LYS B 223     -13.026  31.077  11.813  1.00  0.00           C  
ATOM   3597  CE  LYS B 223     -14.543  30.994  11.890  1.00  0.00           C  
ATOM   3598  NZ  LYS B 223     -15.005  30.411  13.179  1.00  0.00           N  
ATOM   3599  H   LYS B 223     -11.131  30.358   8.226  1.00  0.00           H  
ATOM   3600  HA  LYS B 223     -11.051  33.171   8.829  1.00  0.00           H  
ATOM   3601 1HB  LYS B 223     -10.659  30.718  10.573  1.00  0.00           H  
ATOM   3602 2HB  LYS B 223     -10.700  32.354  11.217  1.00  0.00           H  
ATOM   3603 1HG  LYS B 223     -12.985  32.654  10.365  1.00  0.00           H  
ATOM   3604 2HG  LYS B 223     -12.948  31.025   9.674  1.00  0.00           H  
ATOM   3605 1HD  LYS B 223     -12.609  30.077  11.940  1.00  0.00           H  
ATOM   3606 2HD  LYS B 223     -12.665  31.708  12.625  1.00  0.00           H  
ATOM   3607 1HE  LYS B 223     -14.967  31.992  11.784  1.00  0.00           H  
ATOM   3608 2HE  LYS B 223     -14.916  30.377  11.073  1.00  0.00           H  
ATOM   3609 1HZ  LYS B 223     -16.014  30.374  13.190  1.00  0.00           H  
ATOM   3610 2HZ  LYS B 223     -14.632  29.478  13.279  1.00  0.00           H  
ATOM   3611 3HZ  LYS B 223     -14.681  30.986  13.944  1.00  0.00           H  
ATOM   3612  N   GLU B 224      -8.134  31.662   9.166  1.00  0.00           N  
ATOM   3613  CA  GLU B 224      -6.691  31.962   9.228  1.00  0.00           C  
ATOM   3614  C   GLU B 224      -6.217  32.825   8.032  1.00  0.00           C  
ATOM   3615  O   GLU B 224      -5.474  33.802   8.204  1.00  0.00           O  
ATOM   3616  CB  GLU B 224      -5.888  30.659   9.273  1.00  0.00           C  
ATOM   3617  CG  GLU B 224      -6.032  29.878  10.572  1.00  0.00           C  
ATOM   3618  CD  GLU B 224      -5.286  28.572  10.555  1.00  0.00           C  
ATOM   3619  OE1 GLU B 224      -4.760  28.223   9.525  1.00  0.00           O  
ATOM   3620  OE2 GLU B 224      -5.240  27.924  11.573  1.00  0.00           O  
ATOM   3621  H   GLU B 224      -8.432  30.702   9.066  1.00  0.00           H  
ATOM   3622  HA  GLU B 224      -6.494  32.530  10.138  1.00  0.00           H  
ATOM   3623 1HB  GLU B 224      -6.201  30.010   8.455  1.00  0.00           H  
ATOM   3624 2HB  GLU B 224      -4.830  30.879   9.130  1.00  0.00           H  
ATOM   3625 1HG  GLU B 224      -5.657  30.487  11.394  1.00  0.00           H  
ATOM   3626 2HG  GLU B 224      -7.089  29.684  10.752  1.00  0.00           H  
ATOM   3627  N   PHE B 225      -6.689  32.508   6.827  1.00  0.00           N  
ATOM   3628  CA  PHE B 225      -6.368  33.312   5.630  1.00  0.00           C  
ATOM   3629  C   PHE B 225      -6.827  34.758   5.800  1.00  0.00           C  
ATOM   3630  O   PHE B 225      -6.071  35.696   5.562  1.00  0.00           O  
ATOM   3631  CB  PHE B 225      -7.022  32.713   4.384  1.00  0.00           C  
ATOM   3632  CG  PHE B 225      -6.902  33.577   3.161  1.00  0.00           C  
ATOM   3633  CD1 PHE B 225      -5.692  33.693   2.493  1.00  0.00           C  
ATOM   3634  CD2 PHE B 225      -7.998  34.276   2.677  1.00  0.00           C  
ATOM   3635  CE1 PHE B 225      -5.581  34.489   1.368  1.00  0.00           C  
ATOM   3636  CE2 PHE B 225      -7.889  35.071   1.553  1.00  0.00           C  
ATOM   3637  CZ  PHE B 225      -6.679  35.178   0.898  1.00  0.00           C  
ATOM   3638  H   PHE B 225      -7.282  31.696   6.729  1.00  0.00           H  
ATOM   3639  HA  PHE B 225      -5.286  33.307   5.490  1.00  0.00           H  
ATOM   3640 1HB  PHE B 225      -6.570  31.747   4.164  1.00  0.00           H  
ATOM   3641 2HB  PHE B 225      -8.081  32.542   4.576  1.00  0.00           H  
ATOM   3642  HD1 PHE B 225      -4.824  33.148   2.864  1.00  0.00           H  
ATOM   3643  HD2 PHE B 225      -8.954  34.193   3.195  1.00  0.00           H  
ATOM   3644  HE1 PHE B 225      -4.625  34.571   0.852  1.00  0.00           H  
ATOM   3645  HE2 PHE B 225      -8.758  35.615   1.184  1.00  0.00           H  
ATOM   3646  HZ  PHE B 225      -6.591  35.807   0.013  1.00  0.00           H  
ATOM   3647  N   GLU B 226      -8.081  34.916   6.213  1.00  0.00           N  
ATOM   3648  CA  GLU B 226      -8.700  36.205   6.441  1.00  0.00           C  
ATOM   3649  C   GLU B 226      -7.855  37.090   7.367  1.00  0.00           C  
ATOM   3650  O   GLU B 226      -7.645  38.255   7.072  1.00  0.00           O  
ATOM   3651  CB  GLU B 226     -10.099  36.012   7.032  1.00  0.00           C  
ATOM   3652  CG  GLU B 226     -10.891  37.300   7.206  1.00  0.00           C  
ATOM   3653  CD  GLU B 226     -11.311  37.909   5.898  1.00  0.00           C  
ATOM   3654  OE1 GLU B 226     -11.427  37.186   4.938  1.00  0.00           O  
ATOM   3655  OE2 GLU B 226     -11.517  39.100   5.859  1.00  0.00           O  
ATOM   3656  H   GLU B 226      -8.619  34.076   6.372  1.00  0.00           H  
ATOM   3657  HA  GLU B 226      -8.774  36.719   5.483  1.00  0.00           H  
ATOM   3658 1HB  GLU B 226     -10.677  35.348   6.390  1.00  0.00           H  
ATOM   3659 2HB  GLU B 226     -10.018  35.535   8.009  1.00  0.00           H  
ATOM   3660 1HG  GLU B 226     -11.781  37.090   7.799  1.00  0.00           H  
ATOM   3661 2HG  GLU B 226     -10.282  38.017   7.757  1.00  0.00           H  
ATOM   3662  N   LEU B 227      -7.369  36.533   8.476  1.00  0.00           N  
ATOM   3663  CA  LEU B 227      -6.480  37.289   9.367  1.00  0.00           C  
ATOM   3664  C   LEU B 227      -5.132  37.612   8.701  1.00  0.00           C  
ATOM   3665  O   LEU B 227      -4.592  38.697   8.905  1.00  0.00           O  
ATOM   3666  CB  LEU B 227      -6.237  36.497  10.658  1.00  0.00           C  
ATOM   3667  CG  LEU B 227      -7.450  36.350  11.586  1.00  0.00           C  
ATOM   3668  CD1 LEU B 227      -7.112  35.384  12.714  1.00  0.00           C  
ATOM   3669  CD2 LEU B 227      -7.839  37.715  12.133  1.00  0.00           C  
ATOM   3670  H   LEU B 227      -7.610  35.581   8.713  1.00  0.00           H  
ATOM   3671  HA  LEU B 227      -6.962  38.233   9.618  1.00  0.00           H  
ATOM   3672 1HB  LEU B 227      -5.900  35.496  10.393  1.00  0.00           H  
ATOM   3673 2HB  LEU B 227      -5.445  36.987  11.223  1.00  0.00           H  
ATOM   3674  HG  LEU B 227      -8.287  35.930  11.027  1.00  0.00           H  
ATOM   3675 1HD1 LEU B 227      -7.974  35.280  13.373  1.00  0.00           H  
ATOM   3676 2HD1 LEU B 227      -6.857  34.411  12.295  1.00  0.00           H  
ATOM   3677 3HD1 LEU B 227      -6.266  35.770  13.282  1.00  0.00           H  
ATOM   3678 1HD2 LEU B 227      -8.702  37.611  12.792  1.00  0.00           H  
ATOM   3679 2HD2 LEU B 227      -7.003  38.135  12.693  1.00  0.00           H  
ATOM   3680 3HD2 LEU B 227      -8.092  38.379  11.306  1.00  0.00           H  
ATOM   3681  N   LYS B 228      -4.606  36.690   7.893  1.00  0.00           N  
ATOM   3682  CA  LYS B 228      -3.354  36.939   7.206  1.00  0.00           C  
ATOM   3683  C   LYS B 228      -3.505  38.019   6.139  1.00  0.00           C  
ATOM   3684  O   LYS B 228      -2.607  38.838   5.969  1.00  0.00           O  
ATOM   3685  CB  LYS B 228      -2.830  35.646   6.578  1.00  0.00           C  
ATOM   3686  CG  LYS B 228      -2.303  34.628   7.581  1.00  0.00           C  
ATOM   3687  CD  LYS B 228      -1.831  33.361   6.885  1.00  0.00           C  
ATOM   3688  CE  LYS B 228      -1.313  32.339   7.886  1.00  0.00           C  
ATOM   3689  NZ  LYS B 228      -0.872  31.082   7.222  1.00  0.00           N  
ATOM   3690  H   LYS B 228      -5.076  35.807   7.754  1.00  0.00           H  
ATOM   3691  HA  LYS B 228      -2.625  37.296   7.933  1.00  0.00           H  
ATOM   3692 1HB  LYS B 228      -3.627  35.170   6.005  1.00  0.00           H  
ATOM   3693 2HB  LYS B 228      -2.023  35.880   5.883  1.00  0.00           H  
ATOM   3694 1HG  LYS B 228      -1.469  35.061   8.135  1.00  0.00           H  
ATOM   3695 2HG  LYS B 228      -3.092  34.373   8.288  1.00  0.00           H  
ATOM   3696 1HD  LYS B 228      -2.658  32.922   6.326  1.00  0.00           H  
ATOM   3697 2HD  LYS B 228      -1.032  33.606   6.185  1.00  0.00           H  
ATOM   3698 1HE  LYS B 228      -0.472  32.760   8.434  1.00  0.00           H  
ATOM   3699 2HE  LYS B 228      -2.100  32.099   8.602  1.00  0.00           H  
ATOM   3700 1HZ  LYS B 228      -0.537  30.432   7.919  1.00  0.00           H  
ATOM   3701 2HZ  LYS B 228      -1.651  30.672   6.726  1.00  0.00           H  
ATOM   3702 3HZ  LYS B 228      -0.129  31.289   6.570  1.00  0.00           H  
ATOM   3703  N   LEU B 229      -4.640  38.007   5.438  1.00  0.00           N  
ATOM   3704  CA  LEU B 229      -4.968  38.945   4.371  1.00  0.00           C  
ATOM   3705  C   LEU B 229      -5.196  40.370   4.875  1.00  0.00           C  
ATOM   3706  O   LEU B 229      -4.645  41.330   4.333  1.00  0.00           O  
ATOM   3707  CB  LEU B 229      -6.222  38.464   3.631  1.00  0.00           C  
ATOM   3708  CG  LEU B 229      -6.713  39.369   2.494  1.00  0.00           C  
ATOM   3709  CD1 LEU B 229      -5.633  39.475   1.426  1.00  0.00           C  
ATOM   3710  CD2 LEU B 229      -8.001  38.803   1.914  1.00  0.00           C  
ATOM   3711  H   LEU B 229      -5.304  37.286   5.682  1.00  0.00           H  
ATOM   3712  HA  LEU B 229      -4.134  38.979   3.672  1.00  0.00           H  
ATOM   3713 1HB  LEU B 229      -6.020  37.481   3.208  1.00  0.00           H  
ATOM   3714 2HB  LEU B 229      -7.035  38.366   4.351  1.00  0.00           H  
ATOM   3715  HG  LEU B 229      -6.899  40.371   2.881  1.00  0.00           H  
ATOM   3716 1HD1 LEU B 229      -5.983  40.119   0.618  1.00  0.00           H  
ATOM   3717 2HD1 LEU B 229      -4.730  39.901   1.863  1.00  0.00           H  
ATOM   3718 3HD1 LEU B 229      -5.414  38.484   1.030  1.00  0.00           H  
ATOM   3719 1HD2 LEU B 229      -8.350  39.447   1.106  1.00  0.00           H  
ATOM   3720 2HD2 LEU B 229      -7.816  37.802   1.525  1.00  0.00           H  
ATOM   3721 3HD2 LEU B 229      -8.761  38.755   2.694  1.00  0.00           H  
ATOM   3722  N   GLU B 230      -6.042  40.486   5.897  1.00  0.00           N  
ATOM   3723  CA  GLU B 230      -6.429  41.746   6.489  1.00  0.00           C  
ATOM   3724  C   GLU B 230      -5.296  42.355   7.309  1.00  0.00           C  
ATOM   3725  O   GLU B 230      -5.092  43.564   7.267  1.00  0.00           O  
ATOM   3726  CB  GLU B 230      -7.667  41.555   7.368  1.00  0.00           C  
ATOM   3727  CG  GLU B 230      -8.200  42.838   7.991  1.00  0.00           C  
ATOM   3728  CD  GLU B 230      -8.647  43.843   6.967  1.00  0.00           C  
ATOM   3729  OE1 GLU B 230      -8.898  43.456   5.851  1.00  0.00           O  
ATOM   3730  OE2 GLU B 230      -8.737  45.001   7.301  1.00  0.00           O  
ATOM   3731  H   GLU B 230      -6.426  39.629   6.269  1.00  0.00           H  
ATOM   3732  HA  GLU B 230      -6.669  42.446   5.687  1.00  0.00           H  
ATOM   3733 1HB  GLU B 230      -8.468  41.112   6.777  1.00  0.00           H  
ATOM   3734 2HB  GLU B 230      -7.435  40.862   8.177  1.00  0.00           H  
ATOM   3735 1HG  GLU B 230      -9.044  42.593   8.635  1.00  0.00           H  
ATOM   3736 2HG  GLU B 230      -7.421  43.279   8.611  1.00  0.00           H  
ATOM   3737  N   TYR B 231      -4.561  41.497   8.020  1.00  0.00           N  
ATOM   3738  CA  TYR B 231      -3.514  41.899   8.956  1.00  0.00           C  
ATOM   3739  C   TYR B 231      -2.130  41.347   8.596  1.00  0.00           C  
ATOM   3740  O   TYR B 231      -1.253  42.102   8.148  1.00  0.00           O  
ATOM   3741  CB  TYR B 231      -3.893  41.465  10.374  1.00  0.00           C  
ATOM   3742  CG  TYR B 231      -5.203  42.045  10.860  1.00  0.00           C  
ATOM   3743  CD1 TYR B 231      -6.291  41.213  11.077  1.00  0.00           C  
ATOM   3744  CD2 TYR B 231      -5.315  43.408  11.088  1.00  0.00           C  
ATOM   3745  CE1 TYR B 231      -7.488  41.743  11.521  1.00  0.00           C  
ATOM   3746  CE2 TYR B 231      -6.512  43.938  11.532  1.00  0.00           C  
ATOM   3747  CZ  TYR B 231      -7.594  43.110  11.748  1.00  0.00           C  
ATOM   3748  OH  TYR B 231      -8.786  43.638  12.190  1.00  0.00           O  
ATOM   3749  H   TYR B 231      -4.753  40.514   7.891  1.00  0.00           H  
ATOM   3750  HA  TYR B 231      -3.424  42.986   8.929  1.00  0.00           H  
ATOM   3751 1HB  TYR B 231      -3.966  40.377  10.414  1.00  0.00           H  
ATOM   3752 2HB  TYR B 231      -3.109  41.766  11.068  1.00  0.00           H  
ATOM   3753  HD1 TYR B 231      -6.203  40.141  10.898  1.00  0.00           H  
ATOM   3754  HD2 TYR B 231      -4.460  44.062  10.916  1.00  0.00           H  
ATOM   3755  HE1 TYR B 231      -8.343  41.089  11.692  1.00  0.00           H  
ATOM   3756  HE2 TYR B 231      -6.600  45.010  11.711  1.00  0.00           H  
ATOM   3757  HH  TYR B 231      -8.696  44.589  12.291  1.00  0.00           H  
ATOM   3758  N   GLY B 232      -1.939  40.040   8.783  1.00  0.00           N  
ATOM   3759  CA  GLY B 232      -0.625  39.415   8.578  1.00  0.00           C  
ATOM   3760  C   GLY B 232      -0.273  38.305   9.556  1.00  0.00           C  
ATOM   3761  O   GLY B 232      -0.719  37.202   9.398  1.00  0.00           O  
ATOM   3762  OXT GLY B 232       0.449  38.533  10.487  1.00  0.00           O  
ATOM   3763  H   GLY B 232      -2.717  39.465   9.072  1.00  0.00           H  
ATOM   3764 1HA  GLY B 232      -0.575  38.995   7.573  1.00  0.00           H  
ATOM   3765 2HA  GLY B 232       0.153  40.173   8.648  1.00  0.00           H  
TER                                                                             
# All scores below are weighted scores, not raw scores.
#BEGIN_POSE_ENERGIES_TABLE bclxl_new_start_0016.pdb
label fa_atr fa_rep fa_sol fa_intra_rep fa_elec pro_close hbond_sr_bb hbond_lr_bb hbond_bb_sc hbond_sc dslf_fa13 rama omega fa_dun p_aa_pp ref total
weights 0.8 0.44 0.75 0.004 0.7 1 1.17 1.17 1.17 1.1 1 0.2 0.5 0.56 0.32 1 NA
pose -972.532 82.2328 529.668 1.85547 -107.405 0.05773 -143.037 -3.47179 -5.76396 -30.7818 0 -22.8107 17.0878 224.785 -19.958 -22.7675 -472.841
SER_p:NtermProteinFull_1 -1.94412 0.09933 1.60916 0.00188 -0.19766 0 0 0 -0.15357 0 0 0 0.00683 0.10909 0 0.17658 -0.29248
GLN_2 -1.9289 0.21308 1.34029 0.003 -0.09575 0 0 0 0 0 0 -0.1694 0.02996 2.05956 -0.13368 -1.17797 0.1402
MET_3 -2.5784 0.245 1.61707 0.00335 -0.00532 0 0 0 0 0 0 -0.05518 0.06879 0.91011 -0.05818 0.15868 0.3059
ALA_4 -2.97892 0.18701 2.0215 0.00069 -0.13611 0 0 0 -0.15357 0 0 -0.174 0.09588 0 -0.18988 0.59294 -0.73446
ALA_5 -3.03563 0.18965 1.63904 0.00075 -0.17927 0 0 0 0 0 0 -0.18311 0.07278 0 -0.19322 0.59294 -1.09605
VAL_6 -4.44527 0.52064 1.85965 0.01589 -0.28589 0 0 0 0 0 0 -0.01863 0.02514 0.02417 -0.03738 0.74484 -1.59683
LYS_7 -4.06251 0.25315 2.56061 0.00306 -0.20528 0 0 0 0 0 0 -0.19057 0.00438 0.82266 -0.04674 -0.28737 -1.14863
GLN_8 -4.86753 0.36532 3.64364 0.00642 -1.03443 0 0 0 0 -0.56089 0 -0.12422 0 2.3359 -0.09131 -1.17797 -1.50507
ALA_9 -3.69075 0.23055 1.80219 0.00072 -0.27934 0 0 0 0 0 0 -0.20297 0.00073 0 -0.1918 0.59294 -1.73774
LEU_10 -4.78583 0.42548 1.55487 0.00878 -0.28918 0 0 0 0 0 0 -0.08399 0.04704 0.47509 -0.10761 0.60233 -2.15302
ARG_11 -4.89868 0.2354 3.78196 0.01113 -0.50327 0 0 0 0 -0.2047 0 -0.15678 0.00479 1.4946 -0.09326 -0.14916 -0.47796
GLU_12 -3.92639 0.23518 2.82558 0.00451 -0.46333 0 0 0 0 -0.35618 0 -0.2364 0.05459 2.12309 -0.1405 -1.55374 -1.4336
ALA_13 -3.78871 0.19776 1.73017 0.00079 -0.25162 0 0 0 0 0 0 -0.13872 0.05224 0 -0.16715 0.59294 -1.77228
GLY_14 -2.99979 0.23935 1.9166 4e-05 -0.30029 0 0 0 0 0 0 0.15589 0.01079 0 0.25236 0.14053 -0.58452
ASP_15 -3.24599 0.25539 2.29572 0.00346 -0.1879 0 0 0 0 0 0 -0.11353 0.00098 1.28507 0.05024 -1.28682 -0.94338
GLU_16 -4.91185 0.39491 3.45844 0.0067 -0.98248 0 0 0 0 -0.66282 0 -0.17609 0.00374 2.24875 -0.10563 -1.55374 -2.28007
PHE_17 -6.85679 0.52797 2.18854 0.0251 -0.27861 0 0 0 0 0 0 0.0553 0.01522 1.27266 -0.16782 0.43057 -2.78785
GLU_18 -4.86084 0.33369 3.12713 0.00441 -0.45504 0 0 0 0 -0.68074 0 -0.28156 0.04267 2.29505 -0.14725 -1.55374 -2.17622
LEU_19 -2.776 0.25338 1.63873 0.00923 -0.13868 0 0 0 0 0 0 -0.00108 0.00179 0.33875 -0.12349 0.60233 -0.19506
ARG_20 -4.89729 0.2634 3.53287 0.00987 -1.59517 0 0 0 0 -1.17329 0 -0.19326 0.0015 1.69233 -0.07645 -0.14916 -2.58465
TYR_21 -7.69608 0.65913 3.38199 0.02593 -1.05317 0 0 0 0 -0.71217 0 0.03502 0.00028 2.52759 -0.28292 0.1317 -2.9827
ARG_22 -3.23289 0.38735 2.14952 0.01519 -0.20919 0 0 0 0 0 0 -0.06194 0.06413 1.4278 -0.09584 -0.14916 0.29496
ARG_23 -3.83948 0.24173 3.53947 0.01169 -1.82542 0 0 0 0 -1.19962 0 -0.03946 0.03501 1.60672 -0.08686 -0.14916 -1.70537
ALA_24 -3.76476 0.56474 2.12368 0.00076 -0.08611 0 0 0 0 0 0 -0.20123 0.02461 0 -0.17334 0.59294 -0.91871
PHE_25 -5.55027 0.36959 2.78013 0.02487 -0.2002 0 0 0 0 0 0 -0.0453 0.03173 1.4378 -0.00797 0.43057 -0.72906
SER_26 -3.16466 0.23367 2.46912 0.00076 -0.57716 0 0 0 0 0 0 -0.00203 0.17226 0.39332 0.14575 0.17658 -0.15238
ASP_27 -4.14301 0.44326 3.32594 0.00325 -0.76722 0 0 0 -0.33191 -0.6372 0 -0.0292 0.02911 1.32111 0.05175 -1.28682 -2.02095
LEU_28 -4.52566 0.51503 1.98838 0.0057 -0.07847 0 0 0 0 0 0 -0.11203 0.00805 0.26658 -0.12281 0.60233 -1.4529
THR_29 -3.68893 0.65307 2.17513 0.00443 -0.20889 0 0 0 0 0 0 -0.16684 0.00448 0.12035 0.04003 0.16454 -0.90263
SER_30 -2.88348 0.31452 2.44468 0.00204 -0.60912 0 0 0 -0.33191 0 0 -0.29436 0.04168 0.20369 -0.18856 0.17658 -1.12424
GLN_31 -4.05274 0.66505 2.767 0.00551 -0.38471 0 0 0 0 0 0 -0.23153 0.00722 1.62947 -0.10213 -1.17797 -0.87484
LEU_32 -4.44261 0.37309 1.74047 0.0088 0.1881 0 0 0 0 0 0 0.01562 0.00457 0.78009 -0.02744 0.60233 -0.75697
HIS_33 -2.2913 0.04889 1.50159 0.00392 -0.02738 0 0 0 0 0 0 -0.05343 0.21122 1.06054 -0.54617 0.3575 0.26538
ILE_34 -3.07789 0.10766 0.94387 0.01734 0.09826 0 0 0 0 0 0 -0.03006 0.014 0.71883 0.0279 0.8318 -0.34828
THR_35 -3.50723 0.60315 2.75868 0.00449 -0.73869 2e-05 0 0 -0.1395 -0.40226 0 -0.18659 0.0064 0.03221 -0.30691 0.16454 -1.7117
PRO_36 -2.11042 0.40652 0.60755 0.001 -0.02674 0.01192 0 0 0 0 0 -0.05415 0.00169 0.1318 -0.25705 -0.21929 -1.50717
GLY_37 -1.23912 0.3338 0.92471 2e-05 0.13782 0 0 0 0 0 0 -0.03792 0.08234 0 0.26272 0.14053 0.6049
THR_38 -3.66108 0.2402 3.05677 0.00427 -0.6065 0 0 0 -0.1395 -0.40226 0 -0.07443 0.0134 0.01903 -0.29529 0.16454 -1.68085
ALA_39 -3.59766 0.24786 1.44208 0.00068 -0.24328 0 0 0 0 0 0 -0.19859 0.03757 0 -0.18224 0.59294 -1.90064
TYR_40 -4.85623 0.43438 2.17828 0.02465 -0.12946 0 0 0 0 0 0 -0.10347 0.00102 1.65464 0.06726 0.1317 -0.59724
GLN_41 -3.20733 0.22394 1.95214 0.00367 -0.09558 0 0 0 0 0 0 -0.04355 0.03128 1.94849 -0.06049 -1.17797 -0.42539
SER_42 -3.64171 0.28871 2.21527 0.0015 -0.33691 0 0 0 0 0 0 -0.00195 0.0095 0.48727 0.17008 0.17658 -0.63166
PHE_43 -6.70299 0.46957 2.24688 0.02715 -0.37728 0 0 0 0 0 0 0.02958 0.12256 1.27303 -0.14136 0.43057 -2.62229
GLU_44 -5.00999 0.42893 3.40464 0.00481 -0.6016 0 0 0 0 0 0 -0.22969 0.03091 2.52128 -0.14168 -1.55374 -1.14614
GLN_45 -4.14112 0.23925 2.48458 0.0072 -0.4856 0 0 0 0 0 0 -0.10841 0.02191 2.0585 -0.07719 -1.17797 -1.17885
VAL_46 -5.26361 0.45711 1.70108 0.01253 -0.333 0 0 0 0 0 0 -0.0114 0.04475 0.01259 -0.11847 0.74484 -2.75356
VAL_47 -5.24283 0.47581 1.83963 0.01355 -0.32679 0 0 0 0 0 0 -0.03403 0.01804 0.0066 -0.04409 0.74484 -2.54927
ASN_48 -3.67166 0.32998 2.702 0.00356 -0.36537 0 0 0 0 0 0 0.01297 0.08776 1.05904 0.13243 -0.94198 -0.65129
GLU_49 -4.12988 0.5069 2.82406 0.00499 -0.61309 0 0 0 0 -0.26927 0 -0.22452 0.01483 2.36927 -0.17489 -1.55374 -1.24533
LEU_50 -5.33471 0.48405 1.72592 0.00977 -0.13848 0 0 0 0 0 0 -0.00118 0.00493 0.43928 -0.08514 0.60233 -2.29322
PHE_51 -7.57739 0.80126 2.07095 0.02384 -0.11984 0 0 0 0 0 0 -0.12605 0.0971 1.34285 -0.09462 0.43057 -3.15132
ARG_52 -4.43892 0.46157 4.26048 0.01364 -3.06623 0 0 0 0 -1.78665 0 -0.07677 0.06773 1.93246 -0.11044 -0.14916 -2.89229
ASP_53 -2.24828 0.13828 2.20456 0.00419 -1.06482 0 0 0 0 -0.58138 0 -0.16336 0.02066 2.14498 -0.25896 -1.28682 -1.09096
GLY_54 -2.04821 0.18212 1.56656 8e-05 -0.28677 0 0 0 -0.09221 0 0 0.22533 0.00252 0 -0.80795 0.14053 -1.11801
VAL_55 -3.49364 0.23946 0.78956 0.01001 -0.10114 0 0 0 0 0 0 -0.20558 0.25512 0.06491 -0.38034 0.74484 -2.0768
ASN_56 -5.99645 0.38081 3.91565 0.01135 -0.78887 0 0 0 -0.3236 -0.34969 0 -0.00554 0.27203 1.43181 -0.10017 -0.94198 -2.49464
TRP_57 -9.7503 1.74202 2.71789 0.0221 -0.06721 0 0 0 0 0 0 -0.18477 0.03389 1.58552 0.04246 0.92933 -2.92907
GLY_58 -3.48067 0.40438 2.06205 4e-05 -0.27798 0 0 0 -0.51351 0 0 0.11582 0.05366 0 0.26463 0.14053 -1.23106
ARG_59 -8.09165 0.48786 5.67383 0.00757 -1.71335 0 0 0 -0.41581 -1.34116 0 -0.22733 0.13031 1.3096 -0.10637 -0.14916 -4.43566
ILE_60 -6.19395 0.75186 1.74992 0.02065 -0.14964 0 0 0 0 0 0 -0.04738 0.19197 0.11349 -0.06891 0.8318 -2.80019
VAL_61 -4.5872 0.3182 1.67947 0.01224 -0.37857 0 0 0 0 0 0 0.02112 0.02593 0.02034 -0.00746 0.74484 -2.15107
ALA_62 -3.91252 0.38004 1.65779 0.0008 -0.29047 0 0 0 0 0 0 -0.20407 0.14682 0 -0.19975 0.59294 -1.82841
PHE_63 -7.26531 0.69505 1.82177 0.02482 -0.34953 0 0 0 0 0 0 0.02085 0.00227 1.65965 -0.11999 0.43057 -3.07987
PHE_64 -5.36898 0.47219 1.41867 0.02258 -0.1864 0 0 0 0 0 0 -0.11986 0.24847 1.77311 0.13056 0.43057 -1.17908
SER_65 -3.53986 0.23832 2.58753 0.00171 -0.74969 0 0 0 0 -0.68074 0 0.01643 0 0.48673 0.191 0.17658 -1.27198
PHE_66 -5.73322 0.6021 1.73843 0.02551 -0.34599 0 0 0 0 0 0 -0.01535 0.03217 1.42379 -0.06344 0.43057 -1.90542
GLY_67 -3.30821 0.30125 1.80512 3e-05 -0.20436 0 0 0 0 0 0 0.13787 0.0531 0 0.24295 0.14053 -0.83173
GLY_68 -2.79538 0.34003 1.78395 3e-05 -0.29511 0 0 0 0 0 0 0.12513 8e-05 0 0.25687 0.14053 -0.44388
ALA_69 -3.67615 0.32201 1.75074 0.00074 -0.28178 0 0 0 0 0 0 -0.18572 0.03663 0 -0.19573 0.59294 -1.63631
LEU_70 -5.58772 0.5863 1.80854 0.00743 -0.45302 0 0 0 0 0 0 -0.11274 0.02474 0.22694 -0.12294 0.60233 -3.02014
CYS_71 -4.35363 0.30079 2.48022 0.00094 -0.16564 0 0 0 0 0 0 -0.06555 0.04514 0.13491 0.17441 0.35499 -1.09343
VAL_72 -3.52957 0.24515 2.30931 0.01645 -0.18195 0 0 0 0 0 0 0.00195 0.00135 -0.00384 -0.02554 0.74484 -0.42186
GLU_73 -4.77588 0.29745 3.25897 0.00889 -0.29137 0 0 0 0 0 0 -0.22443 0.06812 2.563 -0.10984 -1.55374 -0.75882
SER_74 -4.81368 0.31335 3.11999 0.00083 -0.57539 0 0 0 0 0 0 -0.01699 0.01905 0.38974 0.11794 0.17658 -1.26857
VAL_75 -3.4701 0.36816 1.97397 0.01519 -0.1928 0 0 0 0 0 0 -0.03425 0.0047 0.00309 -0.02683 0.74484 -0.61402
ASP_76 -2.87283 0.28167 2.12513 0.00358 0.05731 0 0 0 0 0 0 -0.10142 0.01638 1.27311 0.03218 -1.28682 -0.47173
LYS_77 -3.13355 0.43463 1.88261 0.00658 -0.23898 0 0 0 0 0 0 -0.06971 0.01228 1.0139 -0.02434 -0.28737 -0.40395
GLU_78 -1.70784 0.33831 1.07155 0.00647 -0.02368 0 0 0 0 0 0 0.00943 0.00836 1.93427 0.11537 -1.55374 0.19851
MET_79 -4.53391 0.54808 2.11628 0.00372 -0.29729 0 0 0 0 0 0 0.26526 0.30569 1.2875 0.19221 0.15868 0.04622
GLN_80 -2.43169 0.47604 1.2854 0.0038 0.0519 0 0 0 0 0 0 -0.1442 0.00069 2.01072 -0.03385 -1.17797 0.04082
VAL_81 -2.07848 0.37951 1.19196 0.01313 0.02972 0 0 0 0 0 0 -0.06154 0.00973 0.42682 0.14734 0.74484 0.80304
LEU_82 -5.25106 0.81599 1.94455 0.00755 -0.33515 0 0 0 0 0 0 -0.18578 0.13864 0.07305 -0.07062 0.60233 -2.2605
VAL_83 -3.85708 0.33103 1.89112 0.01446 -0.06888 0 0 0 0 0 0 0.04256 0.02948 -0.00206 -0.04478 0.74484 -0.9193
SER_84 -2.14022 0.09763 1.41158 0.00173 -0.18988 0 0 0 0 0 0 -0.25377 0.06183 0.21317 -0.0256 0.17658 -0.64695
ARG_85 -4.7304 0.3038 2.58683 0.00749 -0.18502 0 0 0 0 0 0 -0.16563 0.09672 1.21221 -0.079 -0.14916 -1.10215
ILE_86 -6.34795 0.63668 2.58694 0.01988 -0.34511 0 0 0 0 0 0 -0.01915 0.08649 0.15249 -0.07959 0.8318 -2.47753
ALA_87 -3.07579 0.1675 1.69056 0.00074 -0.27858 0 0 0 0 0 0 -0.14803 0.07461 0 -0.18249 0.59294 -1.15855
ALA_88 -3.19895 0.23715 1.93249 0.00065 -0.46461 0 0 0 0 0 0 -0.17786 0.01661 0 -0.17288 0.59294 -1.23445
TRP_89 -8.5549 0.62333 2.89345 0.0235 -0.23092 0 0 0 0 0 0 -0.17931 0.02669 2.27748 0.01241 0.92933 -2.17895
MET_90 -5.49597 0.51846 2.42067 0.00372 -0.33954 0 0 0 0 0 0 -0.07817 0.04565 0.9507 -0.0642 0.15868 -1.87999
ALA_91 -3.1079 0.13351 1.94282 0.00069 -0.18853 0 0 0 0 0 0 -0.19363 0.01047 0 -0.19003 0.59294 -0.99968
THR_92 -3.46771 0.25165 2.70051 0.00919 -0.43951 0 0 0 0 0 0 0.05436 0.00277 0.01659 0.08331 0.16454 -0.62429
TYR_93 -7.48789 0.66191 2.81885 0.02652 -0.58628 0 0 0 0 0 0 -0.10343 0.04618 1.87525 0.06669 0.1317 -2.55052
LEU_94 -5.09986 0.53934 2.29245 0.00819 -0.46723 0 0 0 0 0 0 0.19405 0.09361 0.30907 -0.08586 0.60233 -1.6139
ASN_95 -3.07933 0.08045 2.12027 0.00374 -0.28503 0 0 0 0 0 0 0.007 0.19642 1.05508 0.13171 -0.94198 -0.71167
ASP_96 -3.02042 0.09531 2.03751 0.00301 -0.11087 0 0 0 0 0 0 -0.10028 0.25627 1.64394 -0.14621 -1.28682 -0.62856
HIS_97 -3.8818 0.20071 1.59473 0.00269 -0.13962 0 0 0 0 0 0 0.14973 0.01296 1.06656 -0.09838 0.3575 -0.73494
LEU_98 -5.96798 0.51861 1.30501 0.00794 -0.08244 0 0 0 0 0 0 0.18638 0.03723 0.13921 -0.23214 0.60233 -3.48585
GLU_99 -4.58445 0.59032 3.2988 0.0103 -0.76686 0.0081 0 0 0 -0.32451 0 -0.08067 0.07841 2.62707 -0.08676 -1.55374 -0.78399
PRO_100 -3.13574 0.48816 1.50877 0.00099 -0.14 0.02857 0 0 0 0 0 0.07492 0.05773 0.08428 -0.06364 -0.21929 -1.31525
TRP_101 -8.72108 0.90307 3.78878 0.02899 -0.33289 0 0 0 0 0 0 -0.13346 0.00921 1.24488 -0.01674 0.92933 -2.29991
ILE_102 -6.78406 1.0402 2.70254 0.02052 -0.28934 0 0 0 0 0 0 0.03821 0.02401 0.11286 -0.07096 0.8318 -2.37421
GLN_103 -3.26547 0.27273 2.13679 0.00386 -0.54514 0 0 0 0 -0.32451 0 -0.16604 0.00245 2.0788 -0.13926 -1.17797 -1.12378
GLU_104 -2.47372 0.19694 1.73424 0.0046 -0.08498 0 0 0 0 0 0 -0.27259 0.05075 2.09404 -0.10518 -1.55374 -0.40964
ASN_105 -3.93451 0.38206 2.88793 0.00446 -0.44134 0 0 0 0 0 0 -0.11891 0.39198 2.03512 -0.43249 -0.94198 -0.16768
GLY_106 -1.44296 0.15019 1.17892 1e-05 -0.11249 0 0 0 0 0 0 -0.3624 0.06271 0 -0.80306 0.14053 -1.18856
GLY_107 -2.5198 0.4038 1.57867 7e-05 -0.09937 0 0 0 0 0 0 -0.04353 0.07119 0 -0.80691 0.14053 -1.27535
TRP_108 -6.49047 0.66927 1.58159 0.02144 -0.22227 0 0 0 0 0 0 -0.20037 0.04901 1.47329 0.02295 0.92933 -2.16623
ASP_109 -2.70456 0.32659 2.04034 0.00323 -0.04879 0 0 0 0 0 0 -0.11315 0.12564 1.2755 0.04412 -1.28682 -0.33789
THR_110 -4.01868 0.40544 2.91761 0.00914 -0.18984 0 0 0 0 0 0 -0.06732 0.18079 0.08684 0.10696 0.16454 -0.40453
PHE_111 -8.60521 1.15196 2.10524 0.02619 -0.32676 0 0 0 0 0 0 0.0067 0.00093 1.32413 -0.02159 0.43057 -3.90784
VAL_112 -3.99242 0.45538 1.8546 0.01349 -0.17735 0 0 0 0 0 0 -0.0142 9e-05 0.0058 -0.01987 0.74484 -1.12965
GLU_113 -3.13164 0.17425 2.24298 0.00449 0.11523 0 0 0 0 0 0 -0.24027 0.00981 2.15478 -0.10519 -1.55374 -0.32928
LEU_114 -3.83335 0.31405 1.86625 0.00662 -0.09756 0 0 0 0 0 0 0.03452 0.29507 0.14764 -0.07216 0.60233 -0.7366
TYR_115 -6.51131 0.85649 2.21672 0.02579 0.11662 0 0 0 0 0 0 -0.07771 0.06081 1.87386 -0.21912 0.1317 -1.52615
GLY_p:CtermProteinFull_116 -1.6049 0.10684 1.64587 9e-05 -0.61077 0 0 0 -0.28443 0 0 0 0 0 0 0.14053 -0.60678
ASP_p:NtermProteinFull_117 -3.53172 0.35965 3.1617 0.03324 -0.5762 0.00127 0 0 -0.19264 0 0 0 0.00265 1.9382 0 -1.28682 -0.09067
PRO_118 -3.39936 0.55069 1.10347 0.00091 -0.02854 0.00786 0 0 0 0 0 0.05538 0.00677 0.07681 -0.41689 -0.21929 -2.26218
LYS_119 -3.46219 0.27567 2.93768 0.00694 -1.11637 0 0 0 0 -0.20748 0 -0.17022 0.0093 1.56663 -0.04353 -0.28737 -0.49093
LYS_120 -3.37084 0.16148 2.6286 0.00309 -0.40544 0 0 0 -0.19264 0 0 -0.26388 0.10464 0.72271 -0.03254 -0.28737 -0.93218
VAL_121 -4.52446 0.25266 1.47565 0.01496 -0.15532 0 0 0 0 0 0 0.03662 0.01879 0.00236 -0.05703 0.74484 -2.19093
LEU_122 -4.6303 0.27216 1.99917 0.00865 -0.40526 0 0 0 0 0 0 -0.05079 0.01433 0.38102 -0.11293 0.60233 -1.92162
ASP_123 -4.26477 0.27083 3.50607 0.00357 -0.9851 0 0 0 0 -0.20748 0 -0.14422 0.11727 1.29265 0.0324 -1.28682 -1.66561
LYS_124 -3.18253 0.28501 1.97025 0.00535 -0.23514 0 0 0 0 0 0 -0.10468 0.02182 0.81824 -0.025 -0.28737 -0.73406
ALA_125 -3.60384 0.25353 1.53147 0.00073 -0.23952 0 0 0 0 0 0 -0.22146 0.00049 0 -0.19371 0.59294 -1.87936
LYS_126 -4.69735 0.61978 3.21846 0.00598 -1.39934 0 0 0 0 -0.1682 0 -0.07471 0.00055 1.41533 -0.0222 -0.28737 -1.38908
ASP_127 -3.62126 0.12792 2.707 0.00337 -0.15103 0 0 0 0 0 0 -0.05807 0.00085 1.30292 0.05508 -1.28682 -0.92004
ARG_128 -4.96946 0.35093 3.45666 0.00936 -1.12181 0 0 0 0 -0.60738 0 -0.16252 0.00861 1.67495 -0.07424 -0.14916 -1.58406
ALA_129 -3.56592 0.21887 1.5952 0.00062 -0.31442 0 0 0 0 0 0 -0.18647 0.0751 0 -0.17751 0.59294 -1.76158
GLU_130 -4.9734 0.38612 4.04014 0.00465 -1.49979 0 0 0 0 -0.1682 0 -0.2417 0.1582 2.13284 -0.1188 -1.55374 -1.83368
ASN_131 -4.16948 0.2247 2.81635 0.00345 -0.49709 0 0 0 0 0 0 -0.01562 0.12851 1.04849 0.09915 -0.94198 -1.30352
VAL_132 -4.63337 0.59748 2.12167 0.01428 -0.22232 0 0 0 0 0 0 -0.0284 0.34964 -0.00443 -0.03275 0.74484 -1.09335
VAL_133 -4.29828 0.25535 1.75447 0.0156 -0.31753 0 0 0 0 0 0 0.0196 0.34732 0.0023 0.00415 0.74484 -1.47216
ARG_134 -4.4765 0.18242 3.12697 0.011 -0.86649 0 0 0 0 0 0 -0.19141 0.15362 1.75232 -0.07899 -0.14916 -0.53623
LYS_135 -3.27573 0.26395 1.89291 0.0029 -0.25395 0 0 0 0 0 0 -0.21873 0.19307 0.78903 -0.04604 -0.28737 -0.93996
LEU_136 -5.0824 0.55867 1.63602 0.00841 -0.18714 0 0 0 0 0 0 -0.04809 0.0209 0.39058 -0.11376 0.60233 -2.21449
LYS_137 -4.30896 0.48671 2.74995 0.00576 -1.1654 0 0 0 0 -0.16776 0 0.01248 0.00979 1.389 -0.07543 -0.28737 -1.35123
LYS_138 -3.36452 0.17114 2.06035 0.00329 -0.20803 0 0 0 0 0 0 -0.18453 0.02665 0.8339 -0.04611 -0.28737 -0.99523
GLU_139 -3.91929 0.17581 2.77581 0.00897 -1.53079 0 0 0 0 -0.93599 0 -0.19211 0.01314 2.66317 -0.10784 -1.55374 -2.60286
LEU_140 -5.60758 0.38967 1.58465 0.00691 -0.33982 0 0 0 0 0 0 -0.13171 0.08248 0.27301 -0.12656 0.60233 -3.26662
GLU_141 -4.27523 0.32617 3.28462 0.00438 -1.23922 0 0 0 0 -0.16776 0 -0.2117 0.0946 2.20562 -0.10417 -1.55374 -1.63643
GLU_142 -3.86352 0.24501 2.73393 0.00439 -1.16361 0 0 0 0 -0.22714 0 -0.25951 0.26902 2.51114 -0.12897 -1.55374 -1.43299
LEU_143 -5.37466 0.3594 1.84467 0.007 -0.18639 0 0 0 0 0 0 -0.12329 0.2856 0.19648 -0.12389 0.60233 -2.51276
TYR_144 -5.72146 0.53041 2.84027 0.02509 -0.50587 0 0 0 0 -0.28888 0 -0.08314 0.0703 1.50527 0.04319 0.1317 -1.45312
LYS_145 -4.12138 0.32186 2.78034 0.00311 -1.03657 0 0 0 0 -0.22714 0 -0.16163 0.16733 0.86145 -0.04936 -0.28737 -1.74937
GLU_146 -4.34585 0.43016 2.89933 0.00826 -1.24016 0 0 0 0 -0.21539 0 -0.20097 0.07962 2.61914 -0.11275 -1.55374 -1.63237
ALA_147 -2.95883 0.15263 1.14186 0.00071 -0.06482 0 0 0 0 0 0 -0.25837 0.10702 0 -0.15539 0.59294 -1.44224
ARG_148 -3.00638 0.21317 1.78356 0.01557 -0.33361 0 0 0 0 -0.28888 0 -0.15233 0.02771 1.91816 -0.00081 -0.14916 0.02701
LYS_149 -3.09438 0.23847 2.46936 0.00301 -0.96118 0 0 0 0 -0.21539 0 -0.16251 0.00816 0.75594 -0.02418 -0.28737 -1.27007
LEU_150 -1.08085 0.10455 0.84768 0.00716 -0.05902 0 0 0 0 0 0 -0.26999 0.01264 0.07284 0.01226 0.60233 0.2496
ASP_151 -1.29634 0.09931 1.0409 0.00475 -0.09416 0 0 0 0 0 0 -0.10292 0.03053 1.66949 -0.2893 -1.28682 -0.22455
LEU_152 -3.04804 0.18708 0.98963 0.00688 0.10794 0 0 0 0 0 0 -0.0973 5e-05 0.24326 -0.07214 0.60233 -1.08032
THR_153 -3.21533 0.14402 2.43426 0.00513 -0.42411 0 0 0 -0.21967 0 0 -0.18842 0.07094 0.05099 -0.35722 0.16454 -1.53487
GLN_154 -2.80284 0.14814 2.25969 0.00786 -0.51678 0 0 0 0 -0.2154 0 -0.14316 0.19862 1.9836 -0.12191 -1.17797 -0.38016
GLU_155 -3.40845 0.23333 2.52231 0.0077 -0.89071 0 0 0 0 -0.4643 0 -0.16808 0.03458 2.52076 -0.10201 -1.55374 -1.26861
MET_156 -4.64311 0.31844 2.51236 0.00336 -0.29005 0 0 0 -0.21967 0 0 -0.04207 0.13943 0.92333 -0.05606 0.15868 -1.19537
ARG_157 -4.15311 0.1613 2.65826 0.00977 -0.78265 0 0 0 0 0 0 -0.2007 0.14844 1.67381 -0.08609 -0.14916 -0.72012
ASP_158 -4.30634 0.23205 3.20083 0.00324 -0.65828 0 0 0 0 -0.2154 0 -0.09564 0.10445 1.30339 0.05039 -1.28682 -1.66812
ARG_159 -4.60423 0.20592 3.10641 0.00974 -1.22166 0 0 0 0 -0.4643 0 -0.22413 0.33317 1.59073 -0.09284 -0.14916 -1.51035
ILE_160 -5.4098 0.33942 1.81316 0.02146 -0.25268 0 0 0 0 0 0 -0.01774 0.06363 0.09211 -0.08373 0.8318 -2.60237
ARG_161 -5.15883 0.28281 3.60852 0.01915 -1.72695 0 0 0 0 -1.04318 0 -0.12986 0.02503 2.46142 -0.09505 -0.14916 -1.90609
LEU_162 -5.13778 0.34671 2.08672 0.00644 -0.25712 0 0 0 0 0 0 -0.12889 0.1247 0.18596 -0.1259 0.60233 -2.29684
ALA_163 -3.67759 0.26281 1.81507 0.00081 -0.3395 0 0 0 0 0 0 -0.19786 0.12655 0 -0.12787 0.59294 -1.54465
ALA_164 -3.85423 0.33078 1.75197 0.00074 -0.23765 0 0 0 0 0 0 -0.17497 0.30356 0 -0.18361 0.59294 -1.47046
ILE_165 -5.11337 0.58508 1.68008 0.02289 -0.26677 0 0 0 0 0 0 0.05925 0.0107 0.14209 -0.03965 0.8318 -2.08789
ALA_166 -4.3104 0.43149 1.91994 0.00067 -0.26656 0 0 0 0 0 0 -0.1376 0.01176 0 -0.16295 0.59294 -1.92068
ALA_167 -3.50479 0.21377 1.5851 0.00072 -0.21495 0 0 0 0 0 0 -0.07666 0.0121 0 -0.12824 0.59294 -1.52001
ARG_168 -4.88483 0.38773 3.10884 0.00871 -0.62144 0 0 0 0 -0.6372 0 -0.1656 0.06621 1.73575 -0.07271 -0.14916 -1.22369
ILE_169 -4.8684 0.6269 1.52392 0.02178 -0.30662 0 0 0 0 0 0 0.00921 0.00256 0.07444 -0.06886 0.8318 -2.15328
ALA_170 -3.63215 0.25981 2.16319 0.00077 -0.29342 0 0 0 0 0 0 -0.15892 0.00414 0 -0.18059 0.59294 -1.24423
ALA_171 -3.70082 0.31779 1.59419 0.00077 -0.19238 0 0 0 0 0 0 -0.07697 0.00275 0 -0.12833 0.59294 -1.59006
PHE_172 -6.82184 0.68113 2.16143 0.02355 -0.23303 0 0 0 0 0 0 -0.1152 0.20127 1.78369 0.08642 0.43057 -1.802
GLY_173 -3.37401 0.17859 2.0164 5e-05 -0.46408 0 0 0 0 0 0 0.17669 0.04104 0 0.25504 0.14053 -1.02976
ASP_174 -4.98431 0.44748 3.89233 0.00351 -1.8774 0 0 0 0 -1.69085 0 -0.13805 0.26041 1.45073 0.01889 -1.28682 -3.90407
ILE_175 -5.28555 0.51772 2.19026 0.01927 -0.23478 0 0 0 0 0 0 -0.02461 0.20153 0.11159 -0.11096 0.8318 -1.78373
PHE_176 -6.98913 0.65796 2.82062 0.02526 -0.44444 0 0 0 0 0 0 0.01631 0.01009 1.39925 -0.0982 0.43057 -2.17173
HIS_177 -7.55615 0.80512 4.6767 0.00412 -0.45506 0 0 0 -0.51351 0 0 0.01787 0.0074 1.24719 0.04728 0.3575 -1.36153
ALA_178 -3.91922 0.14122 2.33825 0.00069 -0.18474 0 0 0 0 0 0 -0.16423 0.02863 0 -0.17579 0.59294 -1.34226
ILE_179 -5.12426 0.39697 2.09058 0.02216 -0.29279 0 0 0 0 0 0 -0.05375 0.00503 1.01027 -0.06735 0.8318 -1.18135
MET_180 -5.24063 0.4476 2.3083 0.0045 -0.20354 0 0 0 0 0 0 -0.13259 0.39085 0.91231 -0.10709 0.15868 -1.46161
GLU_181 -4.881 0.34623 3.71931 0.00387 -1.41915 0 0 0 0 -0.60738 0 -0.20744 0.21567 2.32526 -0.11185 -1.55374 -2.17023
ALA_182 -4.00036 0.28224 1.65962 0.00067 -0.2599 0 0 0 0 0 0 -0.21837 0.15578 0 -0.19976 0.59294 -1.98715
LEU_183 -4.63322 0.37791 1.97579 0.00677 -0.28181 0 0 0 0 0 0 -0.13237 0.46034 0.13333 -0.11922 0.60233 -1.61015
GLU_184 -5.06684 0.43298 3.65623 0.00888 -1.02791 0 0 0 0 -0.26363 0 -0.24833 0.15725 2.48471 -0.14996 -1.55374 -1.57035
GLU_185 -4.69112 0.36212 2.97549 0.00501 -1.17795 0 0 0 0 -0.36787 0 -0.27315 0.15049 2.4216 -0.14195 -1.55374 -2.29106
ALA_186 -3.92998 0.50226 1.7237 0.00057 -0.16717 0 0 0 0 0 0 -0.14724 0.05977 0 -0.17243 0.59294 -1.53758
ARG_187 -5.3421 0.482 3.99944 0.00762 -1.9132 0 0 0 -0.28443 -0.26363 0 -0.14889 0.01766 1.409 -0.09424 -0.14916 -2.27992
LYS_188 -4.54088 0.34084 3.03313 0.00313 -1.20692 0 0 0 0 -0.36787 0 -0.17351 0.13491 0.8663 -0.04914 -0.28737 -2.24737
LEU_189 -5.6125 0.42583 2.026 0.00632 -0.27439 0 0 0 0 0 0 -0.09606 0.01537 0.26747 -0.12112 0.60233 -2.76077
LYS_190 -4.0027 0.27666 1.96704 0.00796 -0.20688 0 0 0 0 0 0 -0.12318 0.00244 2.23005 -0.03753 -0.28737 -0.17351
LYS_191 -2.62527 0.32169 1.58447 0.00317 -0.27657 0 0 0 0 0 0 -0.21212 0.00435 0.79406 -0.04952 -0.28737 -0.7431
ALA_192 -2.07071 0.18584 0.96613 0.00098 -0.04463 0 0 0 0 0 0 -0.19259 0.0215 0 -0.03572 0.59294 -0.57625
GLY_193 -1.44573 0.20056 0.91682 3e-05 -0.03959 0 0 0 0 0 0 -0.32975 0.122 0 -0.62703 0.14053 -1.06218
LEU_194 -2.34667 0.16834 0.89392 0.00716 0.11873 0 0 0 0 0 0 -0.03694 0.02224 0.04656 -0.10605 0.60233 -0.63038
VAL_195 -3.63191 0.34723 1.29392 0.01427 0.03366 0 0 0 0 0 0 -0.14448 0.3682 0.15823 -0.2065 0.74484 -1.02253
ASN_196 -4.15349 0.14622 2.99451 0.02056 -0.63807 0 0 0 -0.63094 0 0 0.07116 0.04418 1.28831 -0.12438 -0.94198 -1.92392
SER_197 -2.44494 0.12203 1.73967 0.00095 0.1968 0 0 0 0 0 0 -0.08278 0.00646 0.36468 0.12382 0.17658 0.20326
GLN_198 -2.64486 0.14613 1.79597 0.00628 -0.16273 0 0 0 0 0 0 -0.15953 0.01051 2.00526 -0.1251 -1.17797 -0.30605
GLN_199 -4.62616 0.29764 2.9072 0.00322 -0.62197 0 0 0 -0.63094 0 0 -0.16894 0.15704 2.05818 -0.13744 -1.17797 -1.94013
LEU_200 -4.25789 0.29732 2.04579 0.00905 -0.35303 0 0 0 0 0 0 -0.04178 0.0002 0.36189 -0.11124 0.60233 -1.44736
ASP_201 -3.33905 0.13913 2.37412 0.00339 -0.21198 0 0 0 0 0 0 -0.15463 0.00174 1.2854 0.02072 -1.28682 -1.16797
GLU_202 -5.15557 0.33022 4.14592 0.01307 -2.21138 0 0 0 0 -1.06172 0 -0.15665 0.12034 2.94297 -0.10714 -1.55374 -2.69369
LEU_203 -5.31932 0.44863 1.61317 0.00832 -0.26298 0 0 0 0 0 0 -0.06083 0.24029 0.55231 -0.11677 0.60233 -2.29484
LYS_204 -4.05849 0.30614 2.3881 0.00596 -0.3686 0 0 0 0 0 0 0.04178 0.07881 0.72732 -0.08251 -0.28737 -1.24886
ARG_205 -5.17101 0.3105 4.34015 0.01708 -2.06356 0 0 0 0 -0.6915 0 -0.11348 0.01049 2.14047 -0.10425 -0.14916 -1.47427
ARG_206 -5.48439 0.25332 3.56228 0.00752 -0.79591 0 0 0 0 -0.46697 0 -0.22174 0.03728 1.35838 -0.08469 -0.14916 -1.98408
LEU_207 -6.00585 0.4327 1.71697 0.00449 -0.2197 0 0 0 0 0 0 -0.13101 0.08252 0.21605 -0.12716 0.60233 -3.42867
GLU_208 -4.63173 0.30997 3.43945 0.00371 -0.88049 0 0 0 0 -0.51047 0 -0.21668 0.04179 2.35484 -0.16798 -1.55374 -1.81133
GLU_209 -3.44314 0.27802 2.48301 0.00579 -0.90836 0 0 0 0 -0.09675 0 -0.20779 0.12834 2.41546 -0.11702 -1.55374 -1.01619
LEU_210 -5.04621 0.60055 2.01553 0.00865 -0.30446 0 0 0 0 0 0 -0.03509 0.0112 0.43542 -0.1054 0.60233 -1.81749
ASP_211 -5.09315 0.38519 4.02907 0.004 -1.11746 0 0 0 0 -0.71217 0 -0.02406 0.00616 2.39541 0.0465 -1.28682 -1.36734
GLU_212 -4.35365 0.31385 3.31511 0.0093 -1.23144 0 0 0 0 -0.7072 0 -0.20992 0.05564 2.54376 -0.11706 -1.55374 -1.93535
GLU_213 -4.06541 0.25217 2.83257 0.00759 -1.04534 0 0 0 0 -0.46752 0 -0.05025 0.00376 2.09997 -0.11359 -1.55374 -2.09978
ALA_214 -3.72653 0.21875 1.53083 0.0006 -0.34008 0 0 0 0 0 0 -0.20974 0.08758 0 -0.1938 0.59294 -2.03945
ALA_215 -4.12426 0.30645 2.20969 0.00076 -0.26106 0 0 0 0 0 0 -0.15074 0.04772 0 -0.17096 0.59294 -1.54945
GLN_216 -4.40183 0.2194 3.11105 0.00383 -0.55124 0 0 0 0 -0.36014 0 -0.16637 0.24997 2.03639 -0.1392 -1.17797 -1.17612
ARG_217 -4.32797 0.18167 2.49347 0.00981 -0.87755 0 0 0 0 -0.46752 0 -0.16677 0.3955 1.80252 -0.08852 -0.14916 -1.19453
ALA_218 -3.61112 0.19271 1.47298 0.00073 -0.25707 0 0 0 0 0 0 -0.19669 0.10757 0 -0.1828 0.59294 -1.88075
GLU_219 -5.03667 0.31954 3.89029 0.00267 -1.47977 0 0 0 0 -0.85255 0 -0.22311 0.03082 2.96866 -0.11 -1.55374 -2.04385
LYS_220 -3.54982 0.31683 2.57144 0.00583 -1.18774 0 0 0 0 -1e-05 0 -0.16534 0.0217 1.57381 -0.04392 -0.28737 -0.74458
LEU_221 -4.70865 0.2562 1.85238 0.00589 -0.22439 0 0 0 0 0 0 -0.11137 0.05213 0.24648 -0.12074 0.60233 -2.14973
GLY_222 -2.61875 0.11429 1.59373 3e-05 -0.2173 0 0 0 0 0 0 0.15507 0.03596 0 0.2401 0.14053 -0.55635
LYS_223 -3.08099 0.14246 1.79248 0.00306 -0.18766 0 0 0 0 0 0 -0.19825 0.08106 0.81062 -0.0471 -0.28737 -0.9717
GLU_224 -3.84179 0.31502 2.92016 0.00446 -1.21974 0 0 0 0 -1e-05 0 -0.21518 0.06964 2.13189 -0.11365 -1.55374 -1.50294
PHE_225 -6.45988 0.7061 1.93035 0.02703 -0.31578 0 0 0 0 0 0 -0.00314 0.00063 1.39629 -0.11335 0.43057 -2.40118
GLU_226 -3.93039 0.22601 2.85713 0.0077 -1.60525 0 0 0 0 -1.04318 0 -0.07608 0.08124 2.62236 -0.07569 -1.55374 -2.4899
LEU_227 -3.64968 0.22541 1.99327 0.00661 -0.36433 0 0 0 0 0 0 -0.13123 0.01173 0.16322 -0.12662 0.60233 -1.2693
LYS_228 -4.2689 0.27368 2.38696 0.00312 -0.14964 0 0 0 0 0 0 -0.22468 0.00135 0.76741 -0.03152 -0.28737 -1.52959
LEU_229 -3.40297 0.18692 1.50972 0.00943 -0.09552 0 0 0 0 0 0 -0.00454 0.02638 0.33457 -0.12244 0.60233 -0.95612
GLU_230 -2.94093 0.0505 1.66909 0.00938 -0.61646 0 0 0 0 0 0 -0.20496 0.1622 2.41794 -0.17205 -1.55374 -1.17903
TYR_231 -2.96822 0.14587 1.18451 0.02322 -0.01495 0 0 0 0 0 0 0.34746 0.12624 2.01084 -0.23578 0.1317 0.7509
GLY_p:CtermProteinFull_232 -1.49886 0.06932 1.34786 0.00011 -0.07088 0 0 0 0 0 0 0 0 0 0 0.14053 -0.01193
#END_POSE_ENERGIES_TABLE bclxl_new_start_0016.pdb
Fnat 0.737705
I_sc -20.0415
Irms 0.725853
Sc 0.613836
averageDegree 10
ddg -47.5399
hpatch 0
interfaceHoles -0.223638
lr_elec -107.405
rms 1.94144
total_score -472.841
unsat 4
