# Supplementary material for: Computationally designed high specificity inhibitors delineate the roles of BCL2 family proteins in cancer
Source: eLife. 2016 Nov 2;5:e20352. doi: 10.7554/eLife.20352 (PMC5127641; doi:10.7554/eLife.20352)
Supplement: Supplementary file 2. — PDB models of all computationally designed proteins (CDPs). Please see Supplementary file 1A for descriptions and computational statistics. DOI: http://dx.doi.org/10.7554/eLife.20352.027 [file elife-20352-supp2.gz › CDP_models/X-CDP08.pdb]

ATOM      1  N   SER A   1     -42.216  15.454 -15.906  1.00  0.00           N  
ATOM      2  CA  SER A   1     -41.294  15.196 -16.999  1.00  0.00           C  
ATOM      3  C   SER A   1     -39.965  14.748 -16.421  1.00  0.00           C  
ATOM      4  O   SER A   1     -39.739  14.850 -15.221  1.00  0.00           O  
ATOM      5  CB  SER A   1     -41.109  16.435 -17.852  1.00  0.00           C  
ATOM      6  OG  SER A   1     -40.426  17.434 -17.146  1.00  0.00           O  
ATOM      7  N   GLN A   2     -39.073  14.271 -17.278  1.00  0.00           N  
ATOM      8  CA  GLN A   2     -37.759  13.843 -16.806  1.00  0.00           C  
ATOM      9  C   GLN A   2     -36.963  15.047 -16.336  1.00  0.00           C  
ATOM     10  O   GLN A   2     -36.273  14.996 -15.316  1.00  0.00           O  
ATOM     11  CB  GLN A   2     -36.994  13.101 -17.905  1.00  0.00           C  
ATOM     12  CG  GLN A   2     -37.571  11.740 -18.254  1.00  0.00           C  
ATOM     13  CD  GLN A   2     -36.842  11.081 -19.411  1.00  0.00           C  
ATOM     14  NE2 GLN A   2     -36.406   9.844 -19.205  1.00  0.00           N  
ATOM     15  OE1 GLN A   2     -36.673  11.679 -20.477  1.00  0.00           O  
ATOM     16  N   MET A   3     -37.082  16.143 -17.077  1.00  0.00           N  
ATOM     17  CA  MET A   3     -36.413  17.381 -16.707  1.00  0.00           C  
ATOM     18  C   MET A   3     -36.866  17.881 -15.331  1.00  0.00           C  
ATOM     19  O   MET A   3     -36.050  18.313 -14.512  1.00  0.00           O  
ATOM     20  CB  MET A   3     -36.667  18.445 -17.774  1.00  0.00           C  
ATOM     21  CG  MET A   3     -35.984  18.175 -19.107  1.00  0.00           C  
ATOM     22  SD  MET A   3     -36.453  19.363 -20.381  1.00  0.00           S  
ATOM     23  CE  MET A   3     -35.645  20.842 -19.777  1.00  0.00           C  
ATOM     24  N   ALA A   4     -38.169  17.834 -15.077  1.00  0.00           N  
ATOM     25  CA  ALA A   4     -38.710  18.209 -13.769  1.00  0.00           C  
ATOM     26  C   ALA A   4     -38.164  17.326 -12.632  1.00  0.00           C  
ATOM     27  O   ALA A   4     -37.838  17.820 -11.544  1.00  0.00           O  
ATOM     28  CB  ALA A   4     -40.234  18.162 -13.802  1.00  0.00           C  
ATOM     29  N   ALA A   5     -38.055  16.027 -12.900  1.00  0.00           N  
ATOM     30  CA  ALA A   5     -37.467  15.084 -11.954  1.00  0.00           C  
ATOM     31  C   ALA A   5     -36.013  15.430 -11.641  1.00  0.00           C  
ATOM     32  O   ALA A   5     -35.588  15.329 -10.491  1.00  0.00           O  
ATOM     33  CB  ALA A   5     -37.563  13.664 -12.500  1.00  0.00           C  
ATOM     34  N   VAL A   6     -35.252  15.841 -12.660  1.00  0.00           N  
ATOM     35  CA  VAL A   6     -33.869  16.274 -12.446  1.00  0.00           C  
ATOM     36  C   VAL A   6     -33.829  17.522 -11.577  1.00  0.00           C  
ATOM     37  O   VAL A   6     -33.007  17.620 -10.654  1.00  0.00           O  
ATOM     38  CB  VAL A   6     -33.178  16.566 -13.791  1.00  0.00           C  
ATOM     39  CG1 VAL A   6     -31.830  17.235 -13.563  1.00  0.00           C  
ATOM     40  CG2 VAL A   6     -33.012  15.275 -14.578  1.00  0.00           C  
ATOM     41  N   LYS A   7     -34.704  18.482 -11.878  1.00  0.00           N  
ATOM     42  CA  LYS A   7     -34.718  19.737 -11.141  1.00  0.00           C  
ATOM     43  C   LYS A   7     -35.049  19.465  -9.699  1.00  0.00           C  
ATOM     44  O   LYS A   7     -34.454  20.049  -8.794  1.00  0.00           O  
ATOM     45  CB  LYS A   7     -35.724  20.721 -11.741  1.00  0.00           C  
ATOM     46  CG  LYS A   7     -35.323  21.280 -13.100  1.00  0.00           C  
ATOM     47  CD  LYS A   7     -36.387  22.220 -13.647  1.00  0.00           C  
ATOM     48  CE  LYS A   7     -35.999  22.761 -15.015  1.00  0.00           C  
ATOM     49  NZ  LYS A   7     -37.038  23.672 -15.568  1.00  0.00           N1+
ATOM     50  N   GLN A   8     -36.021  18.588  -9.483  1.00  0.00           N  
ATOM     51  CA  GLN A   8     -36.431  18.271  -8.118  1.00  0.00           C  
ATOM     52  C   GLN A   8     -35.322  17.541  -7.368  1.00  0.00           C  
ATOM     53  O   GLN A   8     -35.041  17.852  -6.214  1.00  0.00           O  
ATOM     54  CB  GLN A   8     -37.730  17.460  -8.102  1.00  0.00           C  
ATOM     55  CG  GLN A   8     -38.267  17.148  -6.696  1.00  0.00           C  
ATOM     56  CD  GLN A   8     -38.687  18.394  -5.908  1.00  0.00           C  
ATOM     57  NE2 GLN A   8     -38.677  18.283  -4.579  1.00  0.00           N  
ATOM     58  OE1 GLN A   8     -39.015  19.436  -6.483  1.00  0.00           O  
ATOM     59  N   ALA A   9     -34.695  16.573  -8.022  1.00  0.00           N  
ATOM     60  CA  ALA A   9     -33.618  15.821  -7.378  1.00  0.00           C  
ATOM     61  C   ALA A   9     -32.474  16.758  -7.038  1.00  0.00           C  
ATOM     62  O   ALA A   9     -31.859  16.643  -5.987  1.00  0.00           O  
ATOM     63  CB  ALA A   9     -33.134  14.694  -8.274  1.00  0.00           C  
ATOM     64  N   LEU A  10     -32.194  17.707  -7.925  1.00  0.00           N  
ATOM     65  CA  LEU A  10     -31.104  18.634  -7.663  1.00  0.00           C  
ATOM     66  C   LEU A  10     -31.408  19.524  -6.462  1.00  0.00           C  
ATOM     67  O   LEU A  10     -30.550  19.712  -5.596  1.00  0.00           O  
ATOM     68  CB  LEU A  10     -30.843  19.504  -8.899  1.00  0.00           C  
ATOM     69  CG  LEU A  10     -29.696  20.513  -8.772  1.00  0.00           C  
ATOM     70  CD1 LEU A  10     -28.398  19.775  -8.474  1.00  0.00           C  
ATOM     71  CD2 LEU A  10     -29.583  21.320 -10.057  1.00  0.00           C  
ATOM     72  N   ARG A  11     -32.629  20.055  -6.397  1.00  0.00           N  
ATOM     73  CA  ARG A  11     -33.040  20.865  -5.258  1.00  0.00           C  
ATOM     74  C   ARG A  11     -32.966  20.088  -3.953  1.00  0.00           C  
ATOM     75  O   ARG A  11     -32.521  20.619  -2.930  1.00  0.00           O  
ATOM     76  CB  ARG A  11     -34.460  21.376  -5.454  1.00  0.00           C  
ATOM     77  CG  ARG A  11     -34.601  22.497  -6.472  1.00  0.00           C  
ATOM     78  CD  ARG A  11     -35.942  23.132  -6.408  1.00  0.00           C  
ATOM     79  NE  ARG A  11     -36.991  22.230  -6.858  1.00  0.00           N  
ATOM     80  CZ  ARG A  11     -37.436  22.148  -8.127  1.00  0.00           C  
ATOM     81  NH1 ARG A  11     -36.914  22.917  -9.058  1.00  0.00           N1+
ATOM     82  NH2 ARG A  11     -38.396  21.295  -8.437  1.00  0.00           N  
ATOM     83  N   GLU A  12     -33.426  18.840  -3.977  1.00  0.00           N  
ATOM     84  CA  GLU A  12     -33.409  18.037  -2.759  1.00  0.00           C  
ATOM     85  C   GLU A  12     -31.980  17.725  -2.325  1.00  0.00           C  
ATOM     86  O   GLU A  12     -31.664  17.753  -1.135  1.00  0.00           O  
ATOM     87  CB  GLU A  12     -34.186  16.735  -2.968  1.00  0.00           C  
ATOM     88  CG  GLU A  12     -35.689  16.919  -3.125  1.00  0.00           C  
ATOM     89  CD  GLU A  12     -36.411  15.626  -3.385  1.00  0.00           C  
ATOM     90  OE1 GLU A  12     -35.761  14.613  -3.484  1.00  0.00           O  
ATOM     91  OE2 GLU A  12     -37.615  15.652  -3.485  1.00  0.00           O1-
ATOM     92  N   ALA A  13     -31.120  17.443  -3.302  1.00  0.00           N  
ATOM     93  CA  ALA A  13     -29.707  17.197  -3.018  1.00  0.00           C  
ATOM     94  C   ALA A  13     -29.048  18.422  -2.401  1.00  0.00           C  
ATOM     95  O   ALA A  13     -28.266  18.301  -1.456  1.00  0.00           O  
ATOM     96  CB  ALA A  13     -28.988  16.782  -4.277  1.00  0.00           C  
ATOM     97  N   GLY A  14     -29.342  19.601  -2.952  1.00  0.00           N  
ATOM     98  CA  GLY A  14     -28.819  20.842  -2.394  1.00  0.00           C  
ATOM     99  C   GLY A  14     -29.298  21.105  -0.976  1.00  0.00           C  
ATOM    100  O   GLY A  14     -28.509  21.478  -0.100  1.00  0.00           O  
ATOM    101  N   ASP A  15     -30.592  20.907  -0.729  1.00  0.00           N  
ATOM    102  CA  ASP A  15     -31.132  21.105   0.617  1.00  0.00           C  
ATOM    103  C   ASP A  15     -30.477  20.130   1.603  1.00  0.00           C  
ATOM    104  O   ASP A  15     -30.118  20.488   2.738  1.00  0.00           O  
ATOM    105  CB  ASP A  15     -32.651  20.915   0.623  1.00  0.00           C  
ATOM    106  CG  ASP A  15     -33.393  22.058  -0.055  1.00  0.00           C  
ATOM    107  OD1 ASP A  15     -32.795  23.087  -0.268  1.00  0.00           O  
ATOM    108  OD2 ASP A  15     -34.552  21.894  -0.353  1.00  0.00           O1-
ATOM    109  N   GLU A  16     -30.314  18.892   1.154  1.00  0.00           N  
ATOM    110  CA  GLU A  16     -29.715  17.855   1.983  1.00  0.00           C  
ATOM    111  C   GLU A  16     -28.293  18.236   2.345  1.00  0.00           C  
ATOM    112  O   GLU A  16     -27.876  18.111   3.495  1.00  0.00           O  
ATOM    113  CB  GLU A  16     -29.729  16.506   1.259  1.00  0.00           C  
ATOM    114  CG  GLU A  16     -29.139  15.356   2.062  1.00  0.00           C  
ATOM    115  CD  GLU A  16     -29.260  14.031   1.363  1.00  0.00           C  
ATOM    116  OE1 GLU A  16     -29.827  13.993   0.298  1.00  0.00           O  
ATOM    117  OE2 GLU A  16     -28.782  13.056   1.893  1.00  0.00           O1-
ATOM    118  N   PHE A  17     -27.569  18.692   1.329  1.00  0.00           N  
ATOM    119  CA  PHE A  17     -26.171  19.104   1.424  1.00  0.00           C  
ATOM    120  C   PHE A  17     -26.060  20.190   2.483  1.00  0.00           C  
ATOM    121  O   PHE A  17     -25.285  20.073   3.427  1.00  0.00           O  
ATOM    122  CB  PHE A  17     -25.652  19.619   0.080  1.00  0.00           C  
ATOM    123  CG  PHE A  17     -24.213  20.050   0.111  1.00  0.00           C  
ATOM    124  CD1 PHE A  17     -23.193  19.115   0.028  1.00  0.00           C  
ATOM    125  CD2 PHE A  17     -23.878  21.391   0.223  1.00  0.00           C  
ATOM    126  CE1 PHE A  17     -21.868  19.510   0.057  1.00  0.00           C  
ATOM    127  CE2 PHE A  17     -22.555  21.788   0.251  1.00  0.00           C  
ATOM    128  CZ  PHE A  17     -21.550  20.846   0.168  1.00  0.00           C  
ATOM    129  N   GLU A  18     -26.864  21.239   2.341  1.00  0.00           N  
ATOM    130  CA  GLU A  18     -26.826  22.363   3.269  1.00  0.00           C  
ATOM    131  C   GLU A  18     -27.325  21.998   4.670  1.00  0.00           C  
ATOM    132  O   GLU A  18     -26.866  22.554   5.665  1.00  0.00           O  
ATOM    133  CB  GLU A  18     -27.659  23.520   2.714  1.00  0.00           C  
ATOM    134  CG  GLU A  18     -27.057  24.199   1.492  1.00  0.00           C  
ATOM    135  CD  GLU A  18     -27.913  25.314   0.961  1.00  0.00           C  
ATOM    136  OE1 GLU A  18     -28.809  25.733   1.655  1.00  0.00           O  
ATOM    137  OE2 GLU A  18     -27.672  25.749  -0.140  1.00  0.00           O1-
ATOM    138  N   LEU A  19     -28.253  21.049   4.751  1.00  0.00           N  
ATOM    139  CA  LEU A  19     -28.749  20.585   6.044  1.00  0.00           C  
ATOM    140  C   LEU A  19     -27.688  19.797   6.816  1.00  0.00           C  
ATOM    141  O   LEU A  19     -27.426  20.066   7.993  1.00  0.00           O  
ATOM    142  CB  LEU A  19     -29.993  19.710   5.845  1.00  0.00           C  
ATOM    143  CG  LEU A  19     -30.606  19.123   7.122  1.00  0.00           C  
ATOM    144  CD1 LEU A  19     -31.025  20.253   8.052  1.00  0.00           C  
ATOM    145  CD2 LEU A  19     -31.794  18.244   6.758  1.00  0.00           C  
ATOM    146  N   ARG A  20     -27.085  18.822   6.148  1.00  0.00           N  
ATOM    147  CA  ARG A  20     -26.065  17.982   6.757  1.00  0.00           C  
ATOM    148  C   ARG A  20     -24.867  18.795   7.226  1.00  0.00           C  
ATOM    149  O   ARG A  20     -24.289  18.517   8.283  1.00  0.00           O  
ATOM    150  CB  ARG A  20     -25.597  16.920   5.772  1.00  0.00           C  
ATOM    151  CG  ARG A  20     -26.611  15.824   5.483  1.00  0.00           C  
ATOM    152  CD  ARG A  20     -26.038  14.760   4.620  1.00  0.00           C  
ATOM    153  NE  ARG A  20     -27.024  13.745   4.285  1.00  0.00           N  
ATOM    154  CZ  ARG A  20     -27.398  12.743   5.105  1.00  0.00           C  
ATOM    155  NH1 ARG A  20     -26.863  12.637   6.301  1.00  0.00           N1+
ATOM    156  NH2 ARG A  20     -28.305  11.868   4.707  1.00  0.00           N  
ATOM    157  N   TYR A  21     -24.485  19.790   6.433  1.00  0.00           N  
ATOM    158  CA  TYR A  21     -23.335  20.627   6.784  1.00  0.00           C  
ATOM    159  C   TYR A  21     -23.779  22.053   7.087  1.00  0.00           C  
ATOM    160  O   TYR A  21     -23.082  23.022   6.767  1.00  0.00           O  
ATOM    161  CB  TYR A  21     -22.297  20.620   5.660  1.00  0.00           C  
ATOM    162  CG  TYR A  21     -22.038  19.249   5.076  1.00  0.00           C  
ATOM    163  CD1 TYR A  21     -22.332  18.997   3.744  1.00  0.00           C  
ATOM    164  CD2 TYR A  21     -21.508  18.245   5.872  1.00  0.00           C  
ATOM    165  CE1 TYR A  21     -22.096  17.745   3.209  1.00  0.00           C  
ATOM    166  CE2 TYR A  21     -21.273  16.993   5.337  1.00  0.00           C  
ATOM    167  CZ  TYR A  21     -21.565  16.742   4.012  1.00  0.00           C  
ATOM    168  OH  TYR A  21     -21.330  15.494   3.480  1.00  0.00           O  
ATOM    169  N   ARG A  22     -24.941  22.160   7.730  1.00  0.00           N  
ATOM    170  CA  ARG A  22     -25.523  23.455   8.096  1.00  0.00           C  
ATOM    171  C   ARG A  22     -24.572  24.358   8.894  1.00  0.00           C  
ATOM    172  O   ARG A  22     -24.483  25.557   8.633  1.00  0.00           O  
ATOM    173  CB  ARG A  22     -26.790  23.238   8.910  1.00  0.00           C  
ATOM    174  CG  ARG A  22     -27.512  24.512   9.319  1.00  0.00           C  
ATOM    175  CD  ARG A  22     -28.714  24.223  10.141  1.00  0.00           C  
ATOM    176  NE  ARG A  22     -28.368  23.582  11.400  1.00  0.00           N  
ATOM    177  CZ  ARG A  22     -27.922  24.233  12.493  1.00  0.00           C  
ATOM    178  NH1 ARG A  22     -27.773  25.538  12.465  1.00  0.00           N1+
ATOM    179  NH2 ARG A  22     -27.634  23.558  13.592  1.00  0.00           N  
ATOM    180  N   ARG A  23     -23.859  23.778   9.854  1.00  0.00           N  
ATOM    181  CA  ARG A  23     -22.868  24.528  10.621  1.00  0.00           C  
ATOM    182  C   ARG A  23     -21.814  25.148   9.702  1.00  0.00           C  
ATOM    183  O   ARG A  23     -21.512  26.339   9.801  1.00  0.00           O  
ATOM    184  CB  ARG A  23     -22.185  23.625  11.638  1.00  0.00           C  
ATOM    185  CG  ARG A  23     -23.076  23.154  12.776  1.00  0.00           C  
ATOM    186  CD  ARG A  23     -22.289  22.524  13.867  1.00  0.00           C  
ATOM    187  NE  ARG A  23     -21.521  21.384  13.392  1.00  0.00           N  
ATOM    188  CZ  ARG A  23     -21.966  20.112  13.388  1.00  0.00           C  
ATOM    189  NH1 ARG A  23     -23.170  19.834  13.834  1.00  0.00           N1+
ATOM    190  NH2 ARG A  23     -21.190  19.142  12.933  1.00  0.00           N  
ATOM    191  N   ALA A  24     -21.275  24.333   8.803  1.00  0.00           N  
ATOM    192  CA  ALA A  24     -20.297  24.786   7.818  1.00  0.00           C  
ATOM    193  C   ALA A  24     -20.885  25.796   6.832  1.00  0.00           C  
ATOM    194  O   ALA A  24     -20.213  26.748   6.434  1.00  0.00           O  
ATOM    195  CB  ALA A  24     -19.721  23.595   7.061  1.00  0.00           C  
ATOM    196  N   PHE A  25     -22.133  25.577   6.434  1.00  0.00           N  
ATOM    197  CA  PHE A  25     -22.810  26.502   5.531  1.00  0.00           C  
ATOM    198  C   PHE A  25     -22.917  27.899   6.139  1.00  0.00           C  
ATOM    199  O   PHE A  25     -22.659  28.893   5.455  1.00  0.00           O  
ATOM    200  CB  PHE A  25     -24.207  25.983   5.188  1.00  0.00           C  
ATOM    201  CG  PHE A  25     -24.942  26.834   4.192  1.00  0.00           C  
ATOM    202  CD1 PHE A  25     -24.587  26.821   2.851  1.00  0.00           C  
ATOM    203  CD2 PHE A  25     -25.989  27.649   4.592  1.00  0.00           C  
ATOM    204  CE1 PHE A  25     -25.263  27.604   1.933  1.00  0.00           C  
ATOM    205  CE2 PHE A  25     -26.667  28.432   3.679  1.00  0.00           C  
ATOM    206  CZ  PHE A  25     -26.302  28.409   2.347  1.00  0.00           C  
ATOM    207  N   SER A  26     -23.297  27.968   7.412  1.00  0.00           N  
ATOM    208  CA  SER A  26     -23.381  29.249   8.114  1.00  0.00           C  
ATOM    209  C   SER A  26     -22.033  29.947   8.079  1.00  0.00           C  
ATOM    210  O   SER A  26     -21.949  31.145   7.796  1.00  0.00           O  
ATOM    211  CB  SER A  26     -23.824  29.042   9.550  1.00  0.00           C  
ATOM    212  OG  SER A  26     -25.133  28.546   9.606  1.00  0.00           O  
ATOM    213  N   ASP A  27     -20.982  29.187   8.375  1.00  0.00           N  
ATOM    214  CA  ASP A  27     -19.612  29.676   8.263  1.00  0.00           C  
ATOM    215  C   ASP A  27     -19.304  30.177   6.853  1.00  0.00           C  
ATOM    216  O   ASP A  27     -18.758  31.266   6.680  1.00  0.00           O  
ATOM    217  CB  ASP A  27     -18.622  28.573   8.646  1.00  0.00           C  
ATOM    218  CG  ASP A  27     -18.635  28.256  10.135  1.00  0.00           C  
ATOM    219  OD1 ASP A  27     -19.215  29.011  10.879  1.00  0.00           O  
ATOM    220  OD2 ASP A  27     -18.066  27.260  10.514  1.00  0.00           O1-
ATOM    221  N   LEU A  28     -19.679  29.399   5.842  1.00  0.00           N  
ATOM    222  CA  LEU A  28     -19.370  29.790   4.466  1.00  0.00           C  
ATOM    223  C   LEU A  28     -20.043  31.103   4.058  1.00  0.00           C  
ATOM    224  O   LEU A  28     -19.431  31.936   3.383  1.00  0.00           O  
ATOM    225  CB  LEU A  28     -19.800  28.677   3.502  1.00  0.00           C  
ATOM    226  CG  LEU A  28     -18.967  27.390   3.558  1.00  0.00           C  
ATOM    227  CD1 LEU A  28     -19.654  26.304   2.741  1.00  0.00           C  
ATOM    228  CD2 LEU A  28     -17.567  27.668   3.032  1.00  0.00           C  
ATOM    229  N   THR A  29     -21.288  31.298   4.479  1.00  0.00           N  
ATOM    230  CA  THR A  29     -22.010  32.512   4.109  1.00  0.00           C  
ATOM    231  C   THR A  29     -21.472  33.724   4.852  1.00  0.00           C  
ATOM    232  O   THR A  29     -21.581  34.850   4.372  1.00  0.00           O  
ATOM    233  CB  THR A  29     -23.528  32.401   4.366  1.00  0.00           C  
ATOM    234  CG2 THR A  29     -24.136  31.303   3.517  1.00  0.00           C  
ATOM    235  OG1 THR A  29     -23.764  32.131   5.752  1.00  0.00           O  
ATOM    236  N   SER A  30     -20.887  33.499   6.025  1.00  0.00           N  
ATOM    237  CA  SER A  30     -20.366  34.613   6.806  1.00  0.00           C  
ATOM    238  C   SER A  30     -19.123  35.165   6.125  1.00  0.00           C  
ATOM    239  O   SER A  30     -18.673  36.268   6.424  1.00  0.00           O  
ATOM    240  CB  SER A  30     -20.041  34.170   8.219  1.00  0.00           C  
ATOM    241  OG  SER A  30     -18.889  33.374   8.242  1.00  0.00           O  
ATOM    242  N   GLN A  31     -18.567  34.392   5.201  1.00  0.00           N  
ATOM    243  CA  GLN A  31     -17.341  34.790   4.531  1.00  0.00           C  
ATOM    244  C   GLN A  31     -17.652  35.490   3.213  1.00  0.00           C  
ATOM    245  O   GLN A  31     -16.751  35.971   2.526  1.00  0.00           O  
ATOM    246  CB  GLN A  31     -16.445  33.573   4.283  1.00  0.00           C  
ATOM    247  CG  GLN A  31     -16.006  32.856   5.548  1.00  0.00           C  
ATOM    248  CD  GLN A  31     -15.247  33.765   6.496  1.00  0.00           C  
ATOM    249  NE2 GLN A  31     -15.666  33.786   7.756  1.00  0.00           N  
ATOM    250  OE1 GLN A  31     -14.294  34.443   6.100  1.00  0.00           O  
ATOM    251  N   LEU A  32     -18.935  35.546   2.872  1.00  0.00           N  
ATOM    252  CA  LEU A  32     -19.378  36.164   1.624  1.00  0.00           C  
ATOM    253  C   LEU A  32     -19.507  37.670   1.782  1.00  0.00           C  
ATOM    254  O   LEU A  32     -20.420  38.158   2.449  1.00  0.00           O  
ATOM    255  CB  LEU A  32     -20.723  35.574   1.181  1.00  0.00           C  
ATOM    256  CG  LEU A  32     -20.721  34.071   0.875  1.00  0.00           C  
ATOM    257  CD1 LEU A  32     -22.117  33.637   0.451  1.00  0.00           C  
ATOM    258  CD2 LEU A  32     -19.702  33.776  -0.215  1.00  0.00           C  
ATOM    259  N   HIS A  33     -18.586  38.406   1.169  1.00  0.00           N  
ATOM    260  CA  HIS A  33     -18.622  39.856   1.235  1.00  0.00           C  
ATOM    261  C   HIS A  33     -18.436  40.391  -0.168  1.00  0.00           C  
ATOM    262  O   HIS A  33     -17.400  40.954  -0.509  1.00  0.00           O  
ATOM    263  CB  HIS A  33     -17.538  40.408   2.166  1.00  0.00           C  
ATOM    264  CG  HIS A  33     -17.644  39.910   3.574  1.00  0.00           C  
ATOM    265  CD2 HIS A  33     -16.923  38.985   4.249  1.00  0.00           C  
ATOM    266  ND1 HIS A  33     -18.591  40.380   4.460  1.00  0.00           N  
ATOM    267  CE1 HIS A  33     -18.447  39.764   5.620  1.00  0.00           C  
ATOM    268  NE2 HIS A  33     -17.442  38.913   5.518  1.00  0.00           N  
ATOM    269  N   ILE A  34     -19.451  40.184  -0.988  1.00  0.00           N  
ATOM    270  CA  ILE A  34     -19.350  40.519  -2.392  1.00  0.00           C  
ATOM    271  C   ILE A  34     -19.955  41.882  -2.708  1.00  0.00           C  
ATOM    272  O   ILE A  34     -20.891  42.343  -2.043  1.00  0.00           O  
ATOM    273  CB  ILE A  34     -20.039  39.441  -3.251  1.00  0.00           C  
ATOM    274  CG1 ILE A  34     -21.525  39.346  -2.897  1.00  0.00           C  
ATOM    275  CG2 ILE A  34     -19.357  38.095  -3.062  1.00  0.00           C  
ATOM    276  CD1 ILE A  34     -22.319  38.455  -3.824  1.00  0.00           C  
ATOM    277  N   THR A  35     -19.363  42.538  -3.696  1.00  0.00           N  
ATOM    278  CA  THR A  35     -19.823  43.836  -4.160  1.00  0.00           C  
ATOM    279  C   THR A  35     -20.024  43.607  -5.646  1.00  0.00           C  
ATOM    280  O   THR A  35     -19.550  42.601  -6.186  1.00  0.00           O  
ATOM    281  CB  THR A  35     -18.822  44.974  -3.888  1.00  0.00           C  
ATOM    282  CG2 THR A  35     -18.504  45.063  -2.403  1.00  0.00           C  
ATOM    283  OG1 THR A  35     -17.611  44.734  -4.618  1.00  0.00           O  
ATOM    284  N   PRO A  36     -20.744  44.511  -6.322  1.00  0.00           N  
ATOM    285  CA  PRO A  36     -20.939  44.245  -7.750  1.00  0.00           C  
ATOM    286  C   PRO A  36     -19.599  44.068  -8.461  1.00  0.00           C  
ATOM    287  O   PRO A  36     -19.485  43.237  -9.366  1.00  0.00           O  
ATOM    288  CB  PRO A  36     -21.656  45.506  -8.242  1.00  0.00           C  
ATOM    289  CG  PRO A  36     -22.395  46.007  -7.025  1.00  0.00           C  
ATOM    290  CD  PRO A  36     -21.459  45.735  -5.882  1.00  0.00           C  
ATOM    291  N   GLY A  37     -18.587  44.812  -8.023  1.00  0.00           N  
ATOM    292  CA  GLY A  37     -17.261  44.721  -8.615  1.00  0.00           C  
ATOM    293  C   GLY A  37     -16.467  43.478  -8.243  1.00  0.00           C  
ATOM    294  O   GLY A  37     -15.492  43.136  -8.920  1.00  0.00           O  
ATOM    295  N   THR A  38     -16.856  42.802  -7.165  1.00  0.00           N  
ATOM    296  CA  THR A  38     -16.090  41.644  -6.688  1.00  0.00           C  
ATOM    297  C   THR A  38     -16.876  40.332  -6.665  1.00  0.00           C  
ATOM    298  O   THR A  38     -16.305  39.270  -6.400  1.00  0.00           O  
ATOM    299  CB  THR A  38     -15.538  41.915  -5.276  1.00  0.00           C  
ATOM    300  CG2 THR A  38     -14.598  43.111  -5.291  1.00  0.00           C  
ATOM    301  OG1 THR A  38     -16.624  42.177  -4.378  1.00  0.00           O  
ATOM    302  N   ALA A  39     -18.174  40.393  -6.944  1.00  0.00           N  
ATOM    303  CA  ALA A  39     -18.976  39.171  -6.973  1.00  0.00           C  
ATOM    304  C   ALA A  39     -18.551  38.195  -8.068  1.00  0.00           C  
ATOM    305  O   ALA A  39     -18.548  36.988  -7.847  1.00  0.00           O  
ATOM    306  CB  ALA A  39     -20.473  39.489  -7.084  1.00  0.00           C  
ATOM    307  N   TYR A  40     -18.191  38.698  -9.242  1.00  0.00           N  
ATOM    308  CA  TYR A  40     -17.718  37.804 -10.299  1.00  0.00           C  
ATOM    309  C   TYR A  40     -16.399  37.143  -9.892  1.00  0.00           C  
ATOM    310  O   TYR A  40     -16.200  35.937 -10.089  1.00  0.00           O  
ATOM    311  CB  TYR A  40     -17.551  38.564 -11.617  1.00  0.00           C  
ATOM    312  CG  TYR A  40     -17.096  37.697 -12.770  1.00  0.00           C  
ATOM    313  CD1 TYR A  40     -17.919  36.685 -13.243  1.00  0.00           C  
ATOM    314  CD2 TYR A  40     -15.858  37.914 -13.354  1.00  0.00           C  
ATOM    315  CE1 TYR A  40     -17.503  35.893 -14.296  1.00  0.00           C  
ATOM    316  CE2 TYR A  40     -15.442  37.123 -14.407  1.00  0.00           C  
ATOM    317  CZ  TYR A  40     -16.260  36.116 -14.877  1.00  0.00           C  
ATOM    318  OH  TYR A  40     -15.847  35.326 -15.926  1.00  0.00           O  
ATOM    319  N   GLN A  41     -15.510  37.944  -9.315  1.00  0.00           N  
ATOM    320  CA  GLN A  41     -14.205  37.460  -8.881  1.00  0.00           C  
ATOM    321  C   GLN A  41     -14.362  36.338  -7.859  1.00  0.00           C  
ATOM    322  O   GLN A  41     -13.732  35.292  -7.987  1.00  0.00           O  
ATOM    323  CB  GLN A  41     -13.377  38.604  -8.288  1.00  0.00           C  
ATOM    324  CG  GLN A  41     -12.937  39.645  -9.303  1.00  0.00           C  
ATOM    325  CD  GLN A  41     -12.202  40.805  -8.659  1.00  0.00           C  
ATOM    326  NE2 GLN A  41     -11.361  41.477  -9.437  1.00  0.00           N  
ATOM    327  OE1 GLN A  41     -12.387  41.095  -7.474  1.00  0.00           O  
ATOM    328  N   SER A  42     -15.215  36.552  -6.861  1.00  0.00           N  
ATOM    329  CA  SER A  42     -15.487  35.528  -5.852  1.00  0.00           C  
ATOM    330  C   SER A  42     -16.064  34.241  -6.464  1.00  0.00           C  
ATOM    331  O   SER A  42     -15.627  33.131  -6.138  1.00  0.00           O  
ATOM    332  CB  SER A  42     -16.449  36.074  -4.815  1.00  0.00           C  
ATOM    333  OG  SER A  42     -16.745  35.107  -3.846  1.00  0.00           O  
ATOM    334  N   PHE A  43     -17.054  34.391  -7.338  1.00  0.00           N  
ATOM    335  CA  PHE A  43     -17.649  33.237  -7.996  1.00  0.00           C  
ATOM    336  C   PHE A  43     -16.582  32.423  -8.720  1.00  0.00           C  
ATOM    337  O   PHE A  43     -16.490  31.211  -8.538  1.00  0.00           O  
ATOM    338  CB  PHE A  43     -18.739  33.666  -8.985  1.00  0.00           C  
ATOM    339  CG  PHE A  43     -19.321  32.531  -9.785  1.00  0.00           C  
ATOM    340  CD1 PHE A  43     -20.348  31.758  -9.273  1.00  0.00           C  
ATOM    341  CD2 PHE A  43     -18.846  32.243 -11.056  1.00  0.00           C  
ATOM    342  CE1 PHE A  43     -20.885  30.712 -10.003  1.00  0.00           C  
ATOM    343  CE2 PHE A  43     -19.379  31.201 -11.791  1.00  0.00           C  
ATOM    344  CZ  PHE A  43     -20.405  30.434 -11.263  1.00  0.00           C  
ATOM    345  N   GLU A  44     -15.784  33.091  -9.545  1.00  0.00           N  
ATOM    346  CA  GLU A  44     -14.801  32.394 -10.366  1.00  0.00           C  
ATOM    347  C   GLU A  44     -13.687  31.768  -9.547  1.00  0.00           C  
ATOM    348  O   GLU A  44     -13.254  30.647  -9.825  1.00  0.00           O  
ATOM    349  CB  GLU A  44     -14.197  33.356 -11.392  1.00  0.00           C  
ATOM    350  CG  GLU A  44     -15.147  33.759 -12.511  1.00  0.00           C  
ATOM    351  CD  GLU A  44     -15.538  32.604 -13.390  1.00  0.00           C  
ATOM    352  OE1 GLU A  44     -14.701  31.777 -13.659  1.00  0.00           O  
ATOM    353  OE2 GLU A  44     -16.676  32.549 -13.793  1.00  0.00           O1-
ATOM    354  N   GLN A  45     -13.238  32.489  -8.531  1.00  0.00           N  
ATOM    355  CA  GLN A  45     -12.138  32.011  -7.713  1.00  0.00           C  
ATOM    356  C   GLN A  45     -12.530  30.776  -6.921  1.00  0.00           C  
ATOM    357  O   GLN A  45     -11.770  29.807  -6.855  1.00  0.00           O  
ATOM    358  CB  GLN A  45     -11.664  33.112  -6.763  1.00  0.00           C  
ATOM    359  CG  GLN A  45     -10.451  32.734  -5.928  1.00  0.00           C  
ATOM    360  CD  GLN A  45      -9.222  32.475  -6.777  1.00  0.00           C  
ATOM    361  NE2 GLN A  45      -8.580  31.333  -6.555  1.00  0.00           N  
ATOM    362  OE1 GLN A  45      -8.852  33.292  -7.624  1.00  0.00           O  
ATOM    363  N   VAL A  46     -13.708  30.807  -6.307  1.00  0.00           N  
ATOM    364  CA  VAL A  46     -14.139  29.679  -5.487  1.00  0.00           C  
ATOM    365  C   VAL A  46     -14.501  28.484  -6.382  1.00  0.00           C  
ATOM    366  O   VAL A  46     -14.104  27.352  -6.109  1.00  0.00           O  
ATOM    367  CB  VAL A  46     -15.344  30.045  -4.579  1.00  0.00           C  
ATOM    368  CG1 VAL A  46     -15.884  28.803  -3.881  1.00  0.00           C  
ATOM    369  CG2 VAL A  46     -14.940  31.121  -3.546  1.00  0.00           C  
ATOM    370  N   VAL A  47     -15.251  28.742  -7.451  1.00  0.00           N  
ATOM    371  CA  VAL A  47     -15.704  27.665  -8.329  1.00  0.00           C  
ATOM    372  C   VAL A  47     -14.532  27.000  -9.070  1.00  0.00           C  
ATOM    373  O   VAL A  47     -14.468  25.775  -9.157  1.00  0.00           O  
ATOM    374  CB  VAL A  47     -16.800  28.150  -9.310  1.00  0.00           C  
ATOM    375  CG1 VAL A  47     -17.101  27.089 -10.330  1.00  0.00           C  
ATOM    376  CG2 VAL A  47     -18.086  28.510  -8.546  1.00  0.00           C  
ATOM    377  N   ASN A  48     -13.605  27.800  -9.591  1.00  0.00           N  
ATOM    378  CA  ASN A  48     -12.435  27.240 -10.277  1.00  0.00           C  
ATOM    379  C   ASN A  48     -11.575  26.377  -9.363  1.00  0.00           C  
ATOM    380  O   ASN A  48     -11.072  25.331  -9.781  1.00  0.00           O  
ATOM    381  CB  ASN A  48     -11.597  28.352 -10.882  1.00  0.00           C  
ATOM    382  CG  ASN A  48     -12.227  28.945 -12.111  1.00  0.00           C  
ATOM    383  ND2 ASN A  48     -11.808  30.134 -12.466  1.00  0.00           N  
ATOM    384  OD1 ASN A  48     -13.094  28.328 -12.740  1.00  0.00           O  
ATOM    385  N   GLU A  49     -11.406  26.807  -8.115  1.00  0.00           N  
ATOM    386  CA  GLU A  49     -10.675  25.996  -7.151  1.00  0.00           C  
ATOM    387  C   GLU A  49     -11.499  24.769  -6.736  1.00  0.00           C  
ATOM    388  O   GLU A  49     -10.959  23.684  -6.527  1.00  0.00           O  
ATOM    389  CB  GLU A  49     -10.313  26.829  -5.919  1.00  0.00           C  
ATOM    390  CG  GLU A  49      -9.242  27.882  -6.165  1.00  0.00           C  
ATOM    391  CD  GLU A  49      -7.922  27.290  -6.570  1.00  0.00           C  
ATOM    392  OE1 GLU A  49      -7.560  26.269  -6.037  1.00  0.00           O  
ATOM    393  OE2 GLU A  49      -7.272  27.860  -7.416  1.00  0.00           O1-
ATOM    394  N   LEU A  50     -12.810  24.944  -6.631  1.00  0.00           N  
ATOM    395  CA  LEU A  50     -13.696  23.825  -6.277  1.00  0.00           C  
ATOM    396  C   LEU A  50     -13.505  22.637  -7.232  1.00  0.00           C  
ATOM    397  O   LEU A  50     -13.325  21.502  -6.791  1.00  0.00           O  
ATOM    398  CB  LEU A  50     -15.161  24.281  -6.305  1.00  0.00           C  
ATOM    399  CG  LEU A  50     -16.205  23.177  -6.097  1.00  0.00           C  
ATOM    400  CD1 LEU A  50     -15.990  22.522  -4.740  1.00  0.00           C  
ATOM    401  CD2 LEU A  50     -17.601  23.772  -6.203  1.00  0.00           C  
ATOM    402  N   PHE A  51     -13.508  22.914  -8.532  1.00  0.00           N  
ATOM    403  CA  PHE A  51     -13.355  21.859  -9.539  1.00  0.00           C  
ATOM    404  C   PHE A  51     -11.920  21.740 -10.074  1.00  0.00           C  
ATOM    405  O   PHE A  51     -11.680  21.081 -11.095  1.00  0.00           O  
ATOM    406  CB  PHE A  51     -14.308  22.116 -10.709  1.00  0.00           C  
ATOM    407  CG  PHE A  51     -15.760  22.074 -10.326  1.00  0.00           C  
ATOM    408  CD1 PHE A  51     -16.488  23.245 -10.179  1.00  0.00           C  
ATOM    409  CD2 PHE A  51     -16.401  20.863 -10.112  1.00  0.00           C  
ATOM    410  CE1 PHE A  51     -17.824  23.208  -9.827  1.00  0.00           C  
ATOM    411  CE2 PHE A  51     -17.738  20.822  -9.762  1.00  0.00           C  
ATOM    412  CZ  PHE A  51     -18.449  21.997  -9.619  1.00  0.00           C  
ATOM    413  N   ARG A  52     -10.966  22.361  -9.383  1.00  0.00           N  
ATOM    414  CA  ARG A  52      -9.581  22.385  -9.865  1.00  0.00           C  
ATOM    415  C   ARG A  52      -9.004  20.985 -10.125  1.00  0.00           C  
ATOM    416  O   ARG A  52      -8.368  20.761 -11.151  1.00  0.00           O  
ATOM    417  CB  ARG A  52      -8.694  23.104  -8.859  1.00  0.00           C  
ATOM    418  CG  ARG A  52      -7.262  23.330  -9.316  1.00  0.00           C  
ATOM    419  CD  ARG A  52      -6.390  23.765  -8.195  1.00  0.00           C  
ATOM    420  NE  ARG A  52      -6.100  22.675  -7.277  1.00  0.00           N  
ATOM    421  CZ  ARG A  52      -5.845  22.828  -5.963  1.00  0.00           C  
ATOM    422  NH1 ARG A  52      -5.847  24.029  -5.429  1.00  0.00           N1+
ATOM    423  NH2 ARG A  52      -5.592  21.771  -5.212  1.00  0.00           N  
ATOM    424  N   ASP A  53      -9.227  20.051  -9.208  1.00  0.00           N  
ATOM    425  CA  ASP A  53      -8.641  18.711  -9.347  1.00  0.00           C  
ATOM    426  C   ASP A  53      -9.632  17.628  -9.769  1.00  0.00           C  
ATOM    427  O   ASP A  53      -9.381  16.437  -9.598  1.00  0.00           O  
ATOM    428  CB  ASP A  53      -7.988  18.294  -8.026  1.00  0.00           C  
ATOM    429  CG  ASP A  53      -6.887  19.248  -7.582  1.00  0.00           C  
ATOM    430  OD1 ASP A  53      -6.307  19.889  -8.427  1.00  0.00           O  
ATOM    431  OD2 ASP A  53      -6.636  19.326  -6.404  1.00  0.00           O1-
ATOM    432  N   GLY A  54     -10.756  18.044 -10.340  1.00  0.00           N  
ATOM    433  CA  GLY A  54     -11.768  17.087 -10.730  1.00  0.00           C  
ATOM    434  C   GLY A  54     -13.193  17.548 -10.575  1.00  0.00           C  
ATOM    435  O   GLY A  54     -13.491  18.487  -9.842  1.00  0.00           O  
ATOM    436  N   VAL A  55     -14.078  16.866 -11.286  1.00  0.00           N  
ATOM    437  CA  VAL A  55     -15.484  17.181 -11.269  1.00  0.00           C  
ATOM    438  C   VAL A  55     -16.207  15.914 -10.836  1.00  0.00           C  
ATOM    439  O   VAL A  55     -15.886  14.823 -11.308  1.00  0.00           O  
ATOM    440  CB  VAL A  55     -15.971  17.641 -12.655  1.00  0.00           C  
ATOM    441  CG1 VAL A  55     -17.467  17.919 -12.629  1.00  0.00           C  
ATOM    442  CG2 VAL A  55     -15.202  18.879 -13.091  1.00  0.00           C  
ATOM    443  N   ASN A  56     -17.154  16.051  -9.913  1.00  0.00           N  
ATOM    444  CA  ASN A  56     -18.013  14.936  -9.537  1.00  0.00           C  
ATOM    445  C   ASN A  56     -19.384  15.469  -9.125  1.00  0.00           C  
ATOM    446  O   ASN A  56     -19.567  16.679  -9.039  1.00  0.00           O  
ATOM    447  CB  ASN A  56     -17.387  14.116  -8.423  1.00  0.00           C  
ATOM    448  CG  ASN A  56     -17.189  14.912  -7.162  1.00  0.00           C  
ATOM    449  ND2 ASN A  56     -15.978  14.928  -6.668  1.00  0.00           N  
ATOM    450  OD1 ASN A  56     -18.133  15.510  -6.637  1.00  0.00           O  
ATOM    451  N   TRP A  57     -20.353  14.591  -8.897  1.00  0.00           N  
ATOM    452  CA  TRP A  57     -21.718  15.065  -8.660  1.00  0.00           C  
ATOM    453  C   TRP A  57     -21.846  15.852  -7.351  1.00  0.00           C  
ATOM    454  O   TRP A  57     -22.581  16.825  -7.286  1.00  0.00           O  
ATOM    455  CB  TRP A  57     -22.719  13.911  -8.695  1.00  0.00           C  
ATOM    456  CG  TRP A  57     -23.081  13.463 -10.095  1.00  0.00           C  
ATOM    457  CD1 TRP A  57     -22.874  12.224 -10.644  1.00  0.00           C  
ATOM    458  CD2 TRP A  57     -23.709  14.256 -11.119  1.00  0.00           C  
ATOM    459  CE2 TRP A  57     -23.868  13.430 -12.248  1.00  0.00           C  
ATOM    460  CE3 TRP A  57     -24.171  15.575 -11.180  1.00  0.00           C  
ATOM    461  NE1 TRP A  57     -23.343  12.201 -11.940  1.00  0.00           N  
ATOM    462  CZ2 TRP A  57     -24.455  13.886 -13.429  1.00  0.00           C  
ATOM    463  CZ3 TRP A  57     -24.747  16.022 -12.349  1.00  0.00           C  
ATOM    464  CH2 TRP A  57     -24.881  15.179 -13.461  1.00  0.00           C  
ATOM    465  N   GLY A  58     -21.123  15.436  -6.324  1.00  0.00           N  
ATOM    466  CA  GLY A  58     -21.135  16.151  -5.056  1.00  0.00           C  
ATOM    467  C   GLY A  58     -20.607  17.575  -5.159  1.00  0.00           C  
ATOM    468  O   GLY A  58     -21.149  18.488  -4.531  1.00  0.00           O  
ATOM    469  N   ARG A  59     -19.541  17.776  -5.931  1.00  0.00           N  
ATOM    470  CA  ARG A  59     -19.029  19.132  -6.128  1.00  0.00           C  
ATOM    471  C   ARG A  59     -19.996  19.950  -6.970  1.00  0.00           C  
ATOM    472  O   ARG A  59     -20.118  21.149  -6.786  1.00  0.00           O  
ATOM    473  CB  ARG A  59     -17.667  19.106  -6.806  1.00  0.00           C  
ATOM    474  CG  ARG A  59     -16.542  18.533  -5.958  1.00  0.00           C  
ATOM    475  CD  ARG A  59     -15.239  18.581  -6.670  1.00  0.00           C  
ATOM    476  NE  ARG A  59     -14.189  17.904  -5.925  1.00  0.00           N  
ATOM    477  CZ  ARG A  59     -12.891  17.878  -6.286  1.00  0.00           C  
ATOM    478  NH1 ARG A  59     -12.500  18.492  -7.380  1.00  0.00           N1+
ATOM    479  NH2 ARG A  59     -12.011  17.235  -5.539  1.00  0.00           N  
ATOM    480  N   ILE A  60     -20.669  19.300  -7.910  1.00  0.00           N  
ATOM    481  CA  ILE A  60     -21.691  19.997  -8.676  1.00  0.00           C  
ATOM    482  C   ILE A  60     -22.865  20.445  -7.784  1.00  0.00           C  
ATOM    483  O   ILE A  60     -23.359  21.566  -7.910  1.00  0.00           O  
ATOM    484  CB  ILE A  60     -22.216  19.101  -9.813  1.00  0.00           C  
ATOM    485  CG1 ILE A  60     -21.133  18.895 -10.875  1.00  0.00           C  
ATOM    486  CG2 ILE A  60     -23.466  19.707 -10.433  1.00  0.00           C  
ATOM    487  CD1 ILE A  60     -21.459  17.813 -11.878  1.00  0.00           C  
ATOM    488  N   VAL A  61     -23.309  19.576  -6.884  1.00  0.00           N  
ATOM    489  CA  VAL A  61     -24.330  19.968  -5.905  1.00  0.00           C  
ATOM    490  C   VAL A  61     -23.820  21.145  -5.070  1.00  0.00           C  
ATOM    491  O   VAL A  61     -24.535  22.117  -4.882  1.00  0.00           O  
ATOM    492  CB  VAL A  61     -24.749  18.787  -4.997  1.00  0.00           C  
ATOM    493  CG1 VAL A  61     -25.619  19.276  -3.833  1.00  0.00           C  
ATOM    494  CG2 VAL A  61     -25.491  17.723  -5.820  1.00  0.00           C  
ATOM    495  N   ALA A  62     -22.572  21.072  -4.604  1.00  0.00           N  
ATOM    496  CA  ALA A  62     -21.977  22.171  -3.835  1.00  0.00           C  
ATOM    497  C   ALA A  62     -21.897  23.487  -4.630  1.00  0.00           C  
ATOM    498  O   ALA A  62     -22.073  24.562  -4.077  1.00  0.00           O  
ATOM    499  CB  ALA A  62     -20.602  21.773  -3.346  1.00  0.00           C  
ATOM    500  N   PHE A  63     -21.593  23.378  -5.914  1.00  0.00           N  
ATOM    501  CA  PHE A  63     -21.586  24.509  -6.846  1.00  0.00           C  
ATOM    502  C   PHE A  63     -22.936  25.239  -6.850  1.00  0.00           C  
ATOM    503  O   PHE A  63     -22.992  26.460  -6.710  1.00  0.00           O  
ATOM    504  CB  PHE A  63     -21.224  23.963  -8.242  1.00  0.00           C  
ATOM    505  CG  PHE A  63     -21.480  24.911  -9.384  1.00  0.00           C  
ATOM    506  CD1 PHE A  63     -20.568  25.909  -9.702  1.00  0.00           C  
ATOM    507  CD2 PHE A  63     -22.592  24.746 -10.196  1.00  0.00           C  
ATOM    508  CE1 PHE A  63     -20.783  26.751 -10.791  1.00  0.00           C  
ATOM    509  CE2 PHE A  63     -22.815  25.581 -11.281  1.00  0.00           C  
ATOM    510  CZ  PHE A  63     -21.917  26.584 -11.578  1.00  0.00           C  
ATOM    511  N   PHE A  64     -24.031  24.496  -7.002  1.00  0.00           N  
ATOM    512  CA  PHE A  64     -25.365  25.122  -7.002  1.00  0.00           C  
ATOM    513  C   PHE A  64     -25.723  25.719  -5.637  1.00  0.00           C  
ATOM    514  O   PHE A  64     -26.400  26.762  -5.550  1.00  0.00           O  
ATOM    515  CB  PHE A  64     -26.431  24.098  -7.401  1.00  0.00           C  
ATOM    516  CG  PHE A  64     -26.455  23.791  -8.871  1.00  0.00           C  
ATOM    517  CD1 PHE A  64     -25.960  22.587  -9.351  1.00  0.00           C  
ATOM    518  CD2 PHE A  64     -26.973  24.704  -9.777  1.00  0.00           C  
ATOM    519  CE1 PHE A  64     -25.982  22.303 -10.703  1.00  0.00           C  
ATOM    520  CE2 PHE A  64     -26.996  24.422 -11.129  1.00  0.00           C  
ATOM    521  CZ  PHE A  64     -26.501  23.221 -11.592  1.00  0.00           C  
ATOM    522  N   SER A  65     -25.285  25.057  -4.571  1.00  0.00           N  
ATOM    523  CA  SER A  65     -25.437  25.618  -3.226  1.00  0.00           C  
ATOM    524  C   SER A  65     -24.678  26.952  -3.022  1.00  0.00           C  
ATOM    525  O   SER A  65     -25.229  27.919  -2.490  1.00  0.00           O  
ATOM    526  CB  SER A  65     -24.960  24.603  -2.207  1.00  0.00           C  
ATOM    527  OG  SER A  65     -25.032  25.123  -0.908  1.00  0.00           O  
ATOM    528  N   PHE A  66     -23.411  26.980  -3.424  1.00  0.00           N  
ATOM    529  CA  PHE A  66     -22.568  28.172  -3.295  1.00  0.00           C  
ATOM    530  C   PHE A  66     -23.149  29.326  -4.109  1.00  0.00           C  
ATOM    531  O   PHE A  66     -23.277  30.451  -3.617  1.00  0.00           O  
ATOM    532  CB  PHE A  66     -21.140  27.876  -3.759  1.00  0.00           C  
ATOM    533  CG  PHE A  66     -20.236  29.076  -3.738  1.00  0.00           C  
ATOM    534  CD1 PHE A  66     -19.826  29.632  -2.535  1.00  0.00           C  
ATOM    535  CD2 PHE A  66     -19.794  29.651  -4.920  1.00  0.00           C  
ATOM    536  CE1 PHE A  66     -18.994  30.736  -2.515  1.00  0.00           C  
ATOM    537  CE2 PHE A  66     -18.962  30.753  -4.903  1.00  0.00           C  
ATOM    538  CZ  PHE A  66     -18.562  31.296  -3.698  1.00  0.00           C  
ATOM    539  N   GLY A  67     -23.514  29.042  -5.356  1.00  0.00           N  
ATOM    540  CA  GLY A  67     -24.131  30.048  -6.211  1.00  0.00           C  
ATOM    541  C   GLY A  67     -25.416  30.587  -5.600  1.00  0.00           C  
ATOM    542  O   GLY A  67     -25.665  31.791  -5.611  1.00  0.00           O  
ATOM    543  N   GLY A  68     -26.225  29.696  -5.037  1.00  0.00           N  
ATOM    544  CA  GLY A  68     -27.440  30.110  -4.365  1.00  0.00           C  
ATOM    545  C   GLY A  68     -27.127  31.011  -3.191  1.00  0.00           C  
ATOM    546  O   GLY A  68     -27.802  32.014  -2.955  1.00  0.00           O  
ATOM    547  N   ALA A  69     -26.087  30.649  -2.450  1.00  0.00           N  
ATOM    548  CA  ALA A  69     -25.663  31.418  -1.290  1.00  0.00           C  
ATOM    549  C   ALA A  69     -25.284  32.832  -1.711  1.00  0.00           C  
ATOM    550  O   ALA A  69     -25.593  33.798  -1.010  1.00  0.00           O  
ATOM    551  CB  ALA A  69     -24.488  30.738  -0.603  1.00  0.00           C  
ATOM    552  N   LEU A  70     -24.618  32.950  -2.859  1.00  0.00           N  
ATOM    553  CA  LEU A  70     -24.254  34.257  -3.391  1.00  0.00           C  
ATOM    554  C   LEU A  70     -25.492  35.094  -3.709  1.00  0.00           C  
ATOM    555  O   LEU A  70     -25.501  36.307  -3.497  1.00  0.00           O  
ATOM    556  CB  LEU A  70     -23.401  34.092  -4.656  1.00  0.00           C  
ATOM    557  CG  LEU A  70     -22.001  33.504  -4.442  1.00  0.00           C  
ATOM    558  CD1 LEU A  70     -21.339  33.263  -5.792  1.00  0.00           C  
ATOM    559  CD2 LEU A  70     -21.175  34.456  -3.590  1.00  0.00           C  
ATOM    560  N   CYS A  71     -26.525  34.452  -4.251  1.00  0.00           N  
ATOM    561  CA  CYS A  71     -27.766  35.172  -4.540  1.00  0.00           C  
ATOM    562  C   CYS A  71     -28.428  35.636  -3.262  1.00  0.00           C  
ATOM    563  O   CYS A  71     -28.915  36.759  -3.191  1.00  0.00           O  
ATOM    564  CB  CYS A  71     -28.741  34.287  -5.318  1.00  0.00           C  
ATOM    565  SG  CYS A  71     -28.215  33.918  -7.008  1.00  0.00           S  
ATOM    566  N   VAL A  72     -28.442  34.781  -2.243  1.00  0.00           N  
ATOM    567  CA  VAL A  72     -29.003  35.169  -0.949  1.00  0.00           C  
ATOM    568  C   VAL A  72     -28.246  36.344  -0.334  1.00  0.00           C  
ATOM    569  O   VAL A  72     -28.856  37.299   0.170  1.00  0.00           O  
ATOM    570  CB  VAL A  72     -28.965  33.977   0.026  1.00  0.00           C  
ATOM    571  CG1 VAL A  72     -29.339  34.426   1.431  1.00  0.00           C  
ATOM    572  CG2 VAL A  72     -29.904  32.883  -0.458  1.00  0.00           C  
ATOM    573  N   GLU A  73     -26.920  36.275  -0.373  1.00  0.00           N  
ATOM    574  CA  GLU A  73     -26.093  37.352   0.179  1.00  0.00           C  
ATOM    575  C   GLU A  73     -26.332  38.672  -0.572  1.00  0.00           C  
ATOM    576  O   GLU A  73     -26.436  39.747   0.034  1.00  0.00           O  
ATOM    577  CB  GLU A  73     -24.611  36.975   0.113  1.00  0.00           C  
ATOM    578  CG  GLU A  73     -23.668  38.030   0.672  1.00  0.00           C  
ATOM    579  CD  GLU A  73     -23.864  38.270   2.142  1.00  0.00           C  
ATOM    580  OE1 GLU A  73     -24.405  37.413   2.798  1.00  0.00           O  
ATOM    581  OE2 GLU A  73     -23.472  39.314   2.611  1.00  0.00           O1-
ATOM    582  N   SER A  74     -26.446  38.580  -1.892  1.00  0.00           N  
ATOM    583  CA  SER A  74     -26.753  39.746  -2.718  1.00  0.00           C  
ATOM    584  C   SER A  74     -28.053  40.428  -2.290  1.00  0.00           C  
ATOM    585  O   SER A  74     -28.122  41.655  -2.194  1.00  0.00           O  
ATOM    586  CB  SER A  74     -26.849  39.334  -4.174  1.00  0.00           C  
ATOM    587  OG  SER A  74     -25.612  38.879  -4.650  1.00  0.00           O  
ATOM    588  N   VAL A  75     -29.086  39.637  -2.033  1.00  0.00           N  
ATOM    589  CA  VAL A  75     -30.349  40.208  -1.579  1.00  0.00           C  
ATOM    590  C   VAL A  75     -30.190  40.864  -0.205  1.00  0.00           C  
ATOM    591  O   VAL A  75     -30.680  41.966   0.003  1.00  0.00           O  
ATOM    592  CB  VAL A  75     -31.431  39.115  -1.506  1.00  0.00           C  
ATOM    593  CG1 VAL A  75     -32.688  39.655  -0.837  1.00  0.00           C  
ATOM    594  CG2 VAL A  75     -31.742  38.599  -2.903  1.00  0.00           C  
ATOM    595  N   ASP A  76     -29.482  40.199   0.712  1.00  0.00           N  
ATOM    596  CA  ASP A  76     -29.283  40.720   2.067  1.00  0.00           C  
ATOM    597  C   ASP A  76     -28.618  42.093   2.037  1.00  0.00           C  
ATOM    598  O   ASP A  76     -28.944  42.969   2.842  1.00  0.00           O  
ATOM    599  CB  ASP A  76     -28.433  39.755   2.896  1.00  0.00           C  
ATOM    600  CG  ASP A  76     -29.189  38.496   3.299  1.00  0.00           C  
ATOM    601  OD1 ASP A  76     -30.394  38.497   3.209  1.00  0.00           O  
ATOM    602  OD2 ASP A  76     -28.554  37.546   3.692  1.00  0.00           O1-
ATOM    603  N   LYS A  77     -27.683  42.265   1.104  1.00  0.00           N  
ATOM    604  CA  LYS A  77     -26.924  43.513   0.971  1.00  0.00           C  
ATOM    605  C   LYS A  77     -27.569  44.514   0.019  1.00  0.00           C  
ATOM    606  O   LYS A  77     -26.938  45.493  -0.379  1.00  0.00           O  
ATOM    607  CB  LYS A  77     -25.500  43.211   0.504  1.00  0.00           C  
ATOM    608  CG  LYS A  77     -24.689  42.357   1.469  1.00  0.00           C  
ATOM    609  CD  LYS A  77     -24.469  43.075   2.793  1.00  0.00           C  
ATOM    610  CE  LYS A  77     -23.593  42.257   3.730  1.00  0.00           C  
ATOM    611  NZ  LYS A  77     -23.392  42.935   5.038  1.00  0.00           N1+
ATOM    612  N   GLU A  78     -28.823  44.265  -0.334  1.00  0.00           N  
ATOM    613  CA  GLU A  78     -29.573  45.103  -1.261  1.00  0.00           C  
ATOM    614  C   GLU A  78     -28.907  45.229  -2.633  1.00  0.00           C  
ATOM    615  O   GLU A  78     -28.951  46.290  -3.261  1.00  0.00           O  
ATOM    616  CB  GLU A  78     -29.765  46.496  -0.658  1.00  0.00           C  
ATOM    617  CG  GLU A  78     -30.543  46.512   0.650  1.00  0.00           C  
ATOM    618  CD  GLU A  78     -30.789  47.903   1.168  1.00  0.00           C  
ATOM    619  OE1 GLU A  78     -30.266  48.829   0.596  1.00  0.00           O  
ATOM    620  OE2 GLU A  78     -31.500  48.038   2.135  1.00  0.00           O1-
ATOM    621  N   MET A  79     -28.319  44.133  -3.100  1.00  0.00           N  
ATOM    622  CA  MET A  79     -27.671  44.107  -4.410  1.00  0.00           C  
ATOM    623  C   MET A  79     -28.403  43.139  -5.327  1.00  0.00           C  
ATOM    624  O   MET A  79     -27.780  42.339  -6.025  1.00  0.00           O  
ATOM    625  CB  MET A  79     -26.200  43.716  -4.276  1.00  0.00           C  
ATOM    626  CG  MET A  79     -25.359  44.695  -3.468  1.00  0.00           C  
ATOM    627  SD  MET A  79     -23.653  44.143  -3.266  1.00  0.00           S  
ATOM    628  CE  MET A  79     -23.019  45.402  -2.162  1.00  0.00           C  
ATOM    629  N   GLN A  80     -29.735  43.234  -5.333  1.00  0.00           N  
ATOM    630  CA  GLN A  80     -30.593  42.274  -6.027  1.00  0.00           C  
ATOM    631  C   GLN A  80     -30.276  42.159  -7.518  1.00  0.00           C  
ATOM    632  O   GLN A  80     -30.500  41.114  -8.134  1.00  0.00           O  
ATOM    633  CB  GLN A  80     -32.064  42.659  -5.846  1.00  0.00           C  
ATOM    634  CG  GLN A  80     -32.586  42.475  -4.431  1.00  0.00           C  
ATOM    635  CD  GLN A  80     -34.024  42.934  -4.280  1.00  0.00           C  
ATOM    636  NE2 GLN A  80     -34.725  42.369  -3.303  1.00  0.00           N  
ATOM    637  OE1 GLN A  80     -34.500  43.787  -5.033  1.00  0.00           O  
ATOM    638  N   VAL A  81     -29.757  43.234  -8.093  1.00  0.00           N  
ATOM    639  CA  VAL A  81     -29.408  43.237  -9.507  1.00  0.00           C  
ATOM    640  C   VAL A  81     -28.335  42.189  -9.826  1.00  0.00           C  
ATOM    641  O   VAL A  81     -28.200  41.768 -10.976  1.00  0.00           O  
ATOM    642  CB  VAL A  81     -28.902  44.630  -9.922  1.00  0.00           C  
ATOM    643  CG1 VAL A  81     -29.994  45.672  -9.730  1.00  0.00           C  
ATOM    644  CG2 VAL A  81     -27.663  44.993  -9.118  1.00  0.00           C  
ATOM    645  N   LEU A  82     -27.590  41.754  -8.810  1.00  0.00           N  
ATOM    646  CA  LEU A  82     -26.554  40.729  -9.004  1.00  0.00           C  
ATOM    647  C   LEU A  82     -27.127  39.324  -9.076  1.00  0.00           C  
ATOM    648  O   LEU A  82     -26.483  38.402  -9.587  1.00  0.00           O  
ATOM    649  CB  LEU A  82     -25.529  40.794  -7.866  1.00  0.00           C  
ATOM    650  CG  LEU A  82     -24.712  42.090  -7.779  1.00  0.00           C  
ATOM    651  CD1 LEU A  82     -23.792  42.030  -6.568  1.00  0.00           C  
ATOM    652  CD2 LEU A  82     -23.915  42.274  -9.063  1.00  0.00           C  
ATOM    653  N   VAL A  83     -28.339  39.155  -8.567  1.00  0.00           N  
ATOM    654  CA  VAL A  83     -28.927  37.828  -8.485  1.00  0.00           C  
ATOM    655  C   VAL A  83     -29.094  37.180  -9.856  1.00  0.00           C  
ATOM    656  O   VAL A  83     -28.695  36.035 -10.050  1.00  0.00           O  
ATOM    657  CB  VAL A  83     -30.253  37.844  -7.706  1.00  0.00           C  
ATOM    658  CG1 VAL A  83     -30.957  36.493  -7.814  1.00  0.00           C  
ATOM    659  CG2 VAL A  83     -29.986  38.194  -6.257  1.00  0.00           C  
ATOM    660  N   SER A  84     -29.656  37.904 -10.816  1.00  0.00           N  
ATOM    661  CA  SER A  84     -29.782  37.330 -12.157  1.00  0.00           C  
ATOM    662  C   SER A  84     -28.427  37.173 -12.859  1.00  0.00           C  
ATOM    663  O   SER A  84     -28.270  36.293 -13.714  1.00  0.00           O  
ATOM    664  CB  SER A  84     -30.693  38.201 -13.001  1.00  0.00           C  
ATOM    665  OG  SER A  84     -30.109  39.452 -13.244  1.00  0.00           O  
ATOM    666  N   ARG A  85     -27.471  38.037 -12.523  1.00  0.00           N  
ATOM    667  CA  ARG A  85     -26.111  37.936 -13.073  1.00  0.00           C  
ATOM    668  C   ARG A  85     -25.399  36.684 -12.559  1.00  0.00           C  
ATOM    669  O   ARG A  85     -24.731  35.985 -13.321  1.00  0.00           O  
ATOM    670  CB  ARG A  85     -25.293  39.165 -12.707  1.00  0.00           C  
ATOM    671  CG  ARG A  85     -25.714  40.447 -13.409  1.00  0.00           C  
ATOM    672  CD  ARG A  85     -24.883  41.603 -12.985  1.00  0.00           C  
ATOM    673  NE  ARG A  85     -25.272  42.828 -13.667  1.00  0.00           N  
ATOM    674  CZ  ARG A  85     -24.752  44.045 -13.410  1.00  0.00           C  
ATOM    675  NH1 ARG A  85     -23.826  44.182 -12.487  1.00  0.00           N1+
ATOM    676  NH2 ARG A  85     -25.173  45.099 -14.087  1.00  0.00           N  
ATOM    677  N   ILE A  86     -25.555  36.412 -11.268  1.00  0.00           N  
ATOM    678  CA  ILE A  86     -25.015  35.196 -10.640  1.00  0.00           C  
ATOM    679  C   ILE A  86     -25.617  33.928 -11.268  1.00  0.00           C  
ATOM    680  O   ILE A  86     -24.898  32.968 -11.563  1.00  0.00           O  
ATOM    681  CB  ILE A  86     -25.283  35.198  -9.124  1.00  0.00           C  
ATOM    682  CG1 ILE A  86     -24.456  36.287  -8.437  1.00  0.00           C  
ATOM    683  CG2 ILE A  86     -24.973  33.834  -8.529  1.00  0.00           C  
ATOM    684  CD1 ILE A  86     -24.908  36.600  -7.028  1.00  0.00           C  
ATOM    685  N   ALA A  87     -26.936  33.928 -11.460  1.00  0.00           N  
ATOM    686  CA  ALA A  87     -27.619  32.819 -12.130  1.00  0.00           C  
ATOM    687  C   ALA A  87     -27.054  32.591 -13.526  1.00  0.00           C  
ATOM    688  O   ALA A  87     -26.862  31.457 -13.951  1.00  0.00           O  
ATOM    689  CB  ALA A  87     -29.117  33.088 -12.215  1.00  0.00           C  
ATOM    690  N   ALA A  88     -26.798  33.678 -14.246  1.00  0.00           N  
ATOM    691  CA  ALA A  88     -26.180  33.576 -15.558  1.00  0.00           C  
ATOM    692  C   ALA A  88     -24.765  33.010 -15.470  1.00  0.00           C  
ATOM    693  O   ALA A  88     -24.368  32.206 -16.304  1.00  0.00           O  
ATOM    694  CB  ALA A  88     -26.174  34.938 -16.274  1.00  0.00           C  
ATOM    695  N   TRP A  89     -24.008  33.428 -14.465  1.00  0.00           N  
ATOM    696  CA  TRP A  89     -22.645  32.906 -14.277  1.00  0.00           C  
ATOM    697  C   TRP A  89     -22.671  31.400 -13.974  1.00  0.00           C  
ATOM    698  O   TRP A  89     -21.824  30.641 -14.456  1.00  0.00           O  
ATOM    699  CB  TRP A  89     -21.950  33.630 -13.123  1.00  0.00           C  
ATOM    700  CG  TRP A  89     -21.788  35.122 -13.321  1.00  0.00           C  
ATOM    701  CD1 TRP A  89     -21.793  35.798 -14.507  1.00  0.00           C  
ATOM    702  CD2 TRP A  89     -21.617  36.109 -12.298  1.00  0.00           C  
ATOM    703  CE2 TRP A  89     -21.510  37.364 -12.938  1.00  0.00           C  
ATOM    704  CE3 TRP A  89     -21.522  36.055 -10.905  1.00  0.00           C  
ATOM    705  NE1 TRP A  89     -21.621  37.146 -14.286  1.00  0.00           N  
ATOM    706  CZ2 TRP A  89     -21.332  38.552 -12.234  1.00  0.00           C  
ATOM    707  CZ3 TRP A  89     -21.341  37.242 -10.206  1.00  0.00           C  
ATOM    708  CH2 TRP A  89     -21.250  38.472 -10.872  1.00  0.00           C  
ATOM    709  N   MET A  90     -23.641  30.986 -13.172  1.00  0.00           N  
ATOM    710  CA  MET A  90     -23.825  29.573 -12.830  1.00  0.00           C  
ATOM    711  C   MET A  90     -24.192  28.743 -14.054  1.00  0.00           C  
ATOM    712  O   MET A  90     -23.637  27.660 -14.274  1.00  0.00           O  
ATOM    713  CB  MET A  90     -24.924  29.418 -11.783  1.00  0.00           C  
ATOM    714  CG  MET A  90     -24.569  29.972 -10.402  1.00  0.00           C  
ATOM    715  SD  MET A  90     -26.011  29.988  -9.328  1.00  0.00           S  
ATOM    716  CE  MET A  90     -26.225  28.224  -9.053  1.00  0.00           C  
ATOM    717  N   ALA A  91     -25.141  29.250 -14.837  1.00  0.00           N  
ATOM    718  CA  ALA A  91     -25.548  28.590 -16.083  1.00  0.00           C  
ATOM    719  C   ALA A  91     -24.391  28.523 -17.067  1.00  0.00           C  
ATOM    720  O   ALA A  91     -24.200  27.520 -17.757  1.00  0.00           O  
ATOM    721  CB  ALA A  91     -26.738  29.325 -16.703  1.00  0.00           C  
ATOM    722  N   THR A  92     -23.605  29.592 -17.126  1.00  0.00           N  
ATOM    723  CA  THR A  92     -22.443  29.626 -18.015  1.00  0.00           C  
ATOM    724  C   THR A  92     -21.396  28.570 -17.635  1.00  0.00           C  
ATOM    725  O   THR A  92     -20.934  27.809 -18.488  1.00  0.00           O  
ATOM    726  CB  THR A  92     -21.791  31.022 -18.007  1.00  0.00           C  
ATOM    727  CG2 THR A  92     -20.557  31.040 -18.896  1.00  0.00           C  
ATOM    728  OG1 THR A  92     -22.732  31.994 -18.482  1.00  0.00           O  
ATOM    729  N   TYR A  93     -21.034  28.529 -16.357  1.00  0.00           N  
ATOM    730  CA  TYR A  93     -20.059  27.556 -15.877  1.00  0.00           C  
ATOM    731  C   TYR A  93     -20.583  26.132 -16.040  1.00  0.00           C  
ATOM    732  O   TYR A  93     -19.851  25.228 -16.461  1.00  0.00           O  
ATOM    733  CB  TYR A  93     -19.654  27.811 -14.415  1.00  0.00           C  
ATOM    734  CG  TYR A  93     -18.458  26.965 -14.028  1.00  0.00           C  
ATOM    735  CD1 TYR A  93     -18.626  25.688 -13.498  1.00  0.00           C  
ATOM    736  CD2 TYR A  93     -17.163  27.420 -14.238  1.00  0.00           C  
ATOM    737  CE1 TYR A  93     -17.526  24.893 -13.173  1.00  0.00           C  
ATOM    738  CE2 TYR A  93     -16.057  26.627 -13.918  1.00  0.00           C  
ATOM    739  CZ  TYR A  93     -16.254  25.369 -13.388  1.00  0.00           C  
ATOM    740  OH  TYR A  93     -15.172  24.593 -13.063  1.00  0.00           O  
ATOM    741  N   LEU A  94     -21.852  25.942 -15.709  1.00  0.00           N  
ATOM    742  CA  LEU A  94     -22.501  24.648 -15.877  1.00  0.00           C  
ATOM    743  C   LEU A  94     -22.370  24.162 -17.325  1.00  0.00           C  
ATOM    744  O   LEU A  94     -21.790  23.099 -17.579  1.00  0.00           O  
ATOM    745  CB  LEU A  94     -23.982  24.742 -15.488  1.00  0.00           C  
ATOM    746  CG  LEU A  94     -24.805  23.463 -15.687  1.00  0.00           C  
ATOM    747  CD1 LEU A  94     -24.315  22.388 -14.727  1.00  0.00           C  
ATOM    748  CD2 LEU A  94     -26.278  23.768 -15.461  1.00  0.00           C  
ATOM    749  N   ASN A  95     -22.877  24.953 -18.269  1.00  0.00           N  
ATOM    750  CA  ASN A  95     -22.900  24.560 -19.685  1.00  0.00           C  
ATOM    751  C   ASN A  95     -21.513  24.370 -20.291  1.00  0.00           C  
ATOM    752  O   ASN A  95     -21.290  23.457 -21.092  1.00  0.00           O  
ATOM    753  CB  ASN A  95     -23.680  25.580 -20.494  1.00  0.00           C  
ATOM    754  CG  ASN A  95     -25.162  25.499 -20.252  1.00  0.00           C  
ATOM    755  ND2 ASN A  95     -25.866  26.549 -20.589  1.00  0.00           N  
ATOM    756  OD1 ASN A  95     -25.668  24.485 -19.759  1.00  0.00           O  
ATOM    757  N   ASP A  96     -20.581  25.242 -19.925  1.00  0.00           N  
ATOM    758  CA  ASP A  96     -19.261  25.219 -20.560  1.00  0.00           C  
ATOM    759  C   ASP A  96     -18.257  24.303 -19.878  1.00  0.00           C  
ATOM    760  O   ASP A  96     -17.406  23.710 -20.541  1.00  0.00           O  
ATOM    761  CB  ASP A  96     -18.684  26.636 -20.607  1.00  0.00           C  
ATOM    762  CG  ASP A  96     -19.482  27.572 -21.506  1.00  0.00           C  
ATOM    763  OD1 ASP A  96     -20.095  27.095 -22.432  1.00  0.00           O  
ATOM    764  OD2 ASP A  96     -19.471  28.754 -21.258  1.00  0.00           O1-
ATOM    765  N   HIS A  97     -18.346  24.188 -18.559  1.00  0.00           N  
ATOM    766  CA  HIS A  97     -17.324  23.453 -17.825  1.00  0.00           C  
ATOM    767  C   HIS A  97     -17.808  22.216 -17.071  1.00  0.00           C  
ATOM    768  O   HIS A  97     -16.995  21.361 -16.727  1.00  0.00           O  
ATOM    769  CB  HIS A  97     -16.638  24.397 -16.830  1.00  0.00           C  
ATOM    770  CG  HIS A  97     -15.919  25.537 -17.480  1.00  0.00           C  
ATOM    771  CD2 HIS A  97     -16.226  26.853 -17.566  1.00  0.00           C  
ATOM    772  ND1 HIS A  97     -14.721  25.379 -18.146  1.00  0.00           N  
ATOM    773  CE1 HIS A  97     -14.323  26.549 -18.614  1.00  0.00           C  
ATOM    774  NE2 HIS A  97     -15.219  27.459 -18.275  1.00  0.00           N  
ATOM    775  N   LEU A  98     -19.110  22.112 -16.818  1.00  0.00           N  
ATOM    776  CA  LEU A  98     -19.649  20.934 -16.129  1.00  0.00           C  
ATOM    777  C   LEU A  98     -20.369  19.950 -17.064  1.00  0.00           C  
ATOM    778  O   LEU A  98     -20.225  18.734 -16.940  1.00  0.00           O  
ATOM    779  CB  LEU A  98     -20.570  21.347 -14.970  1.00  0.00           C  
ATOM    780  CG  LEU A  98     -19.870  22.141 -13.857  1.00  0.00           C  
ATOM    781  CD1 LEU A  98     -20.857  22.576 -12.773  1.00  0.00           C  
ATOM    782  CD2 LEU A  98     -18.736  21.313 -13.262  1.00  0.00           C  
ATOM    783  N   GLU A  99     -21.149  20.486 -17.992  1.00  0.00           N  
ATOM    784  CA  GLU A  99     -21.938  19.661 -18.908  1.00  0.00           C  
ATOM    785  C   GLU A  99     -21.144  18.595 -19.693  1.00  0.00           C  
ATOM    786  O   GLU A  99     -21.571  17.434 -19.756  1.00  0.00           O  
ATOM    787  CB  GLU A  99     -22.732  20.555 -19.869  1.00  0.00           C  
ATOM    788  CG  GLU A  99     -23.618  19.797 -20.829  1.00  0.00           C  
ATOM    789  CD  GLU A  99     -24.777  19.117 -20.138  1.00  0.00           C  
ATOM    790  OE1 GLU A  99     -25.092  19.479 -18.987  1.00  0.00           O  
ATOM    791  OE2 GLU A  99     -25.386  18.217 -20.753  1.00  0.00           O1-
ATOM    792  N   PRO A 100     -20.000  18.972 -20.302  1.00  0.00           N  
ATOM    793  CA  PRO A 100     -19.242  17.898 -20.956  1.00  0.00           C  
ATOM    794  C   PRO A 100     -18.944  16.727 -20.022  1.00  0.00           C  
ATOM    795  O   PRO A 100     -19.110  15.583 -20.441  1.00  0.00           O  
ATOM    796  CB  PRO A 100     -17.953  18.609 -21.382  1.00  0.00           C  
ATOM    797  CG  PRO A 100     -18.363  20.030 -21.567  1.00  0.00           C  
ATOM    798  CD  PRO A 100     -19.336  20.288 -20.448  1.00  0.00           C  
ATOM    799  N   TRP A 101     -18.537  17.001 -18.784  1.00  0.00           N  
ATOM    800  CA  TRP A 101     -18.306  15.928 -17.817  1.00  0.00           C  
ATOM    801  C   TRP A 101     -19.591  15.153 -17.548  1.00  0.00           C  
ATOM    802  O   TRP A 101     -19.589  13.921 -17.497  1.00  0.00           O  
ATOM    803  CB  TRP A 101     -17.756  16.477 -16.492  1.00  0.00           C  
ATOM    804  CG  TRP A 101     -17.562  15.403 -15.461  1.00  0.00           C  
ATOM    805  CD1 TRP A 101     -16.431  14.658 -15.252  1.00  0.00           C  
ATOM    806  CD2 TRP A 101     -18.528  14.939 -14.509  1.00  0.00           C  
ATOM    807  CE2 TRP A 101     -17.917  13.912 -13.757  1.00  0.00           C  
ATOM    808  CE3 TRP A 101     -19.852  15.288 -14.225  1.00  0.00           C  
ATOM    809  NE1 TRP A 101     -16.637  13.762 -14.226  1.00  0.00           N  
ATOM    810  CZ2 TRP A 101     -18.581  13.242 -12.742  1.00  0.00           C  
ATOM    811  CZ3 TRP A 101     -20.516  14.616 -13.213  1.00  0.00           C  
ATOM    812  CH2 TRP A 101     -19.880  13.606 -12.486  1.00  0.00           C  
ATOM    813  N   ILE A 102     -20.692  15.881 -17.374  1.00  0.00           N  
ATOM    814  CA  ILE A 102     -21.985  15.258 -17.078  1.00  0.00           C  
ATOM    815  C   ILE A 102     -22.384  14.274 -18.181  1.00  0.00           C  
ATOM    816  O   ILE A 102     -22.756  13.124 -17.910  1.00  0.00           O  
ATOM    817  CB  ILE A 102     -23.085  16.324 -16.917  1.00  0.00           C  
ATOM    818  CG1 ILE A 102     -22.865  17.128 -15.633  1.00  0.00           C  
ATOM    819  CG2 ILE A 102     -24.460  15.673 -16.912  1.00  0.00           C  
ATOM    820  CD1 ILE A 102     -23.725  18.366 -15.533  1.00  0.00           C  
ATOM    821  N   GLN A 103     -22.282  14.715 -19.431  1.00  0.00           N  
ATOM    822  CA  GLN A 103     -22.684  13.866 -20.546  1.00  0.00           C  
ATOM    823  C   GLN A 103     -21.833  12.599 -20.635  1.00  0.00           C  
ATOM    824  O   GLN A 103     -22.335  11.530 -20.964  1.00  0.00           O  
ATOM    825  CB  GLN A 103     -22.598  14.643 -21.863  1.00  0.00           C  
ATOM    826  CG  GLN A 103     -23.614  15.765 -21.991  1.00  0.00           C  
ATOM    827  CD  GLN A 103     -23.501  16.500 -23.313  1.00  0.00           C  
ATOM    828  NE2 GLN A 103     -24.279  17.566 -23.464  1.00  0.00           N  
ATOM    829  OE1 GLN A 103     -22.722  16.114 -24.189  1.00  0.00           O  
ATOM    830  N   GLU A 104     -20.549  12.724 -20.317  1.00  0.00           N  
ATOM    831  CA  GLU A 104     -19.639  11.583 -20.349  1.00  0.00           C  
ATOM    832  C   GLU A 104     -19.886  10.638 -19.177  1.00  0.00           C  
ATOM    833  O   GLU A 104     -19.498   9.474 -19.218  1.00  0.00           O  
ATOM    834  CB  GLU A 104     -18.186  12.061 -20.333  1.00  0.00           C  
ATOM    835  CG  GLU A 104     -17.747  12.787 -21.596  1.00  0.00           C  
ATOM    836  CD  GLU A 104     -16.322  13.261 -21.535  1.00  0.00           C  
ATOM    837  OE1 GLU A 104     -15.716  13.127 -20.500  1.00  0.00           O  
ATOM    838  OE2 GLU A 104     -15.839  13.760 -22.525  1.00  0.00           O1-
ATOM    839  N   ASN A 105     -20.527  11.140 -18.125  1.00  0.00           N  
ATOM    840  CA  ASN A 105     -20.742  10.327 -16.935  1.00  0.00           C  
ATOM    841  C   ASN A 105     -22.192   9.923 -16.691  1.00  0.00           C  
ATOM    842  O   ASN A 105     -22.621   9.762 -15.552  1.00  0.00           O  
ATOM    843  CB  ASN A 105     -20.121  10.995 -15.706  1.00  0.00           C  
ATOM    844  CG  ASN A 105     -18.602  10.939 -15.740  1.00  0.00           C  
ATOM    845  ND2 ASN A 105     -17.983  11.913 -16.404  1.00  0.00           N  
ATOM    846  OD1 ASN A 105     -17.997  10.002 -15.219  1.00  0.00           O  
ATOM    847  N   GLY A 106     -22.932   9.755 -17.777  1.00  0.00           N  
ATOM    848  CA  GLY A 106     -24.261   9.192 -17.699  1.00  0.00           C  
ATOM    849  C   GLY A 106     -25.392  10.194 -17.690  1.00  0.00           C  
ATOM    850  O   GLY A 106     -26.550   9.797 -17.668  1.00  0.00           O  
ATOM    851  N   GLY A 107     -25.071  11.485 -17.712  1.00  0.00           N  
ATOM    852  CA  GLY A 107     -26.094  12.517 -17.781  1.00  0.00           C  
ATOM    853  C   GLY A 107     -26.790  12.781 -16.457  1.00  0.00           C  
ATOM    854  O   GLY A 107     -26.470  12.158 -15.439  1.00  0.00           O  
ATOM    855  N   TRP A 108     -27.751  13.699 -16.468  1.00  0.00           N  
ATOM    856  CA  TRP A 108     -28.554  13.987 -15.271  1.00  0.00           C  
ATOM    857  C   TRP A 108     -29.422  12.807 -14.839  1.00  0.00           C  
ATOM    858  O   TRP A 108     -29.803  12.705 -13.680  1.00  0.00           O  
ATOM    859  CB  TRP A 108     -29.399  15.243 -15.481  1.00  0.00           C  
ATOM    860  CG  TRP A 108     -28.601  16.498 -15.386  1.00  0.00           C  
ATOM    861  CD1 TRP A 108     -28.112  17.251 -16.417  1.00  0.00           C  
ATOM    862  CD2 TRP A 108     -28.190  17.148 -14.182  1.00  0.00           C  
ATOM    863  CE2 TRP A 108     -27.462  18.294 -14.553  1.00  0.00           C  
ATOM    864  CE3 TRP A 108     -28.376  16.878 -12.825  1.00  0.00           C  
ATOM    865  NE1 TRP A 108     -27.429  18.334 -15.922  1.00  0.00           N  
ATOM    866  CZ2 TRP A 108     -26.917  19.167 -13.616  1.00  0.00           C  
ATOM    867  CZ3 TRP A 108     -27.830  17.743 -11.892  1.00  0.00           C  
ATOM    868  CH2 TRP A 108     -27.113  18.876 -12.297  1.00  0.00           C  
ATOM    869  N   ASP A 109     -29.720  11.904 -15.769  1.00  0.00           N  
ATOM    870  CA  ASP A 109     -30.488  10.709 -15.428  1.00  0.00           C  
ATOM    871  C   ASP A 109     -29.762   9.869 -14.387  1.00  0.00           C  
ATOM    872  O   ASP A 109     -30.374   9.359 -13.458  1.00  0.00           O  
ATOM    873  CB  ASP A 109     -30.755   9.864 -16.676  1.00  0.00           C  
ATOM    874  CG  ASP A 109     -31.768  10.502 -17.617  1.00  0.00           C  
ATOM    875  OD1 ASP A 109     -32.453  11.404 -17.197  1.00  0.00           O  
ATOM    876  OD2 ASP A 109     -31.848  10.079 -18.746  1.00  0.00           O1-
ATOM    877  N   THR A 110     -28.449   9.742 -14.539  1.00  0.00           N  
ATOM    878  CA  THR A 110     -27.638   9.053 -13.546  1.00  0.00           C  
ATOM    879  C   THR A 110     -27.623   9.805 -12.209  1.00  0.00           C  
ATOM    880  O   THR A 110     -27.711   9.203 -11.138  1.00  0.00           O  
ATOM    881  CB  THR A 110     -26.196   8.866 -14.051  1.00  0.00           C  
ATOM    882  CG2 THR A 110     -25.346   8.171 -12.998  1.00  0.00           C  
ATOM    883  OG1 THR A 110     -26.205   8.076 -15.248  1.00  0.00           O  
ATOM    884  N   PHE A 111     -27.540  11.127 -12.267  1.00  0.00           N  
ATOM    885  CA  PHE A 111     -27.652  11.930 -11.041  1.00  0.00           C  
ATOM    886  C   PHE A 111     -28.937  11.593 -10.278  1.00  0.00           C  
ATOM    887  O   PHE A 111     -28.923  11.425  -9.054  1.00  0.00           O  
ATOM    888  CB  PHE A 111     -27.617  13.419 -11.374  1.00  0.00           C  
ATOM    889  CG  PHE A 111     -27.833  14.315 -10.172  1.00  0.00           C  
ATOM    890  CD1 PHE A 111     -26.788  14.603  -9.306  1.00  0.00           C  
ATOM    891  CD2 PHE A 111     -29.082  14.859  -9.916  1.00  0.00           C  
ATOM    892  CE1 PHE A 111     -26.983  15.415  -8.198  1.00  0.00           C  
ATOM    893  CE2 PHE A 111     -29.283  15.676  -8.807  1.00  0.00           C  
ATOM    894  CZ  PHE A 111     -28.232  15.954  -7.951  1.00  0.00           C  
ATOM    895  N   VAL A 112     -30.052  11.507 -10.998  1.00  0.00           N  
ATOM    896  CA  VAL A 112     -31.332  11.200 -10.361  1.00  0.00           C  
ATOM    897  C   VAL A 112     -31.244   9.810  -9.731  1.00  0.00           C  
ATOM    898  O   VAL A 112     -31.651   9.619  -8.583  1.00  0.00           O  
ATOM    899  CB  VAL A 112     -32.483  11.242 -11.384  1.00  0.00           C  
ATOM    900  CG1 VAL A 112     -33.765  10.702 -10.767  1.00  0.00           C  
ATOM    901  CG2 VAL A 112     -32.681  12.666 -11.881  1.00  0.00           C  
ATOM    902  N   GLU A 113     -30.677   8.859 -10.471  1.00  0.00           N  
ATOM    903  CA  GLU A 113     -30.530   7.482  -9.982  1.00  0.00           C  
ATOM    904  C   GLU A 113     -29.697   7.408  -8.703  1.00  0.00           C  
ATOM    905  O   GLU A 113     -29.989   6.611  -7.812  1.00  0.00           O  
ATOM    906  CB  GLU A 113     -29.889   6.606 -11.060  1.00  0.00           C  
ATOM    907  CG  GLU A 113     -30.800   6.291 -12.239  1.00  0.00           C  
ATOM    908  CD  GLU A 113     -30.110   5.501 -13.316  1.00  0.00           C  
ATOM    909  OE1 GLU A 113     -28.922   5.312 -13.219  1.00  0.00           O  
ATOM    910  OE2 GLU A 113     -30.774   5.085 -14.237  1.00  0.00           O1-
ATOM    911  N   LEU A 114     -28.687   8.266  -8.603  1.00  0.00           N  
ATOM    912  CA  LEU A 114     -27.792   8.283  -7.446  1.00  0.00           C  
ATOM    913  C   LEU A 114     -28.264   9.154  -6.274  1.00  0.00           C  
ATOM    914  O   LEU A 114     -28.122   8.758  -5.119  1.00  0.00           O  
ATOM    915  CB  LEU A 114     -26.405   8.764  -7.894  1.00  0.00           C  
ATOM    916  CG  LEU A 114     -25.674   7.850  -8.886  1.00  0.00           C  
ATOM    917  CD1 LEU A 114     -24.385   8.521  -9.340  1.00  0.00           C  
ATOM    918  CD2 LEU A 114     -25.390   6.509  -8.226  1.00  0.00           C  
ATOM    919  N   TYR A 115     -28.807  10.336  -6.564  1.00  0.00           N  
ATOM    920  CA  TYR A 115     -29.137  11.314  -5.519  1.00  0.00           C  
ATOM    921  C   TYR A 115     -30.634  11.473  -5.288  1.00  0.00           C  
ATOM    922  O   TYR A 115     -31.053  12.228  -4.401  1.00  0.00           O  
ATOM    923  CB  TYR A 115     -28.525  12.674  -5.862  1.00  0.00           C  
ATOM    924  CG  TYR A 115     -27.013  12.680  -5.863  1.00  0.00           C  
ATOM    925  CD1 TYR A 115     -26.319  12.180  -6.955  1.00  0.00           C  
ATOM    926  CD2 TYR A 115     -26.320  13.186  -4.774  1.00  0.00           C  
ATOM    927  CE1 TYR A 115     -24.937  12.185  -6.956  1.00  0.00           C  
ATOM    928  CE2 TYR A 115     -24.939  13.192  -4.776  1.00  0.00           C  
ATOM    929  CZ  TYR A 115     -24.248  12.694  -5.861  1.00  0.00           C  
ATOM    930  OH  TYR A 115     -22.872  12.700  -5.863  1.00  0.00           O  
ATOM    931  N   GLY A 116     -31.432  10.773  -6.095  1.00  0.00           N  
ATOM    932  CA  GLY A 116     -32.876  10.770  -5.941  1.00  0.00           C  
ATOM    933  C   GLY A 116     -33.373   9.689  -5.001  1.00  0.00           C  
ATOM    934  O   GLY A 116     -34.372   9.882  -4.306  1.00  0.00           O  
ATOM    935  OXT GLY A 116     -32.794   8.640  -4.931  1.00  0.00           O1-
ATOM    936  N   ASP B 117     -21.710  -6.818   1.930  1.00  0.00           N  
ATOM    937  CA  ASP B 117     -22.556  -6.671   3.151  1.00  0.00           C  
ATOM    938  C   ASP B 117     -22.472  -5.242   3.729  1.00  0.00           C  
ATOM    939  O   ASP B 117     -21.577  -4.469   3.340  1.00  0.00           O  
ATOM    940  CB  ASP B 117     -22.135  -7.680   4.223  1.00  0.00           C  
ATOM    941  CG  ASP B 117     -20.766  -7.376   4.817  1.00  0.00           C  
ATOM    942  OD1 ASP B 117     -20.332  -6.254   4.715  1.00  0.00           O  
ATOM    943  OD2 ASP B 117     -20.168  -8.269   5.368  1.00  0.00           O1-
ATOM    944  N   PRO B 118     -23.408  -4.877   4.640  1.00  0.00           N  
ATOM    945  CA  PRO B 118     -23.402  -3.536   5.256  1.00  0.00           C  
ATOM    946  C   PRO B 118     -22.077  -3.050   5.863  1.00  0.00           C  
ATOM    947  O   PRO B 118     -21.774  -1.849   5.768  1.00  0.00           O  
ATOM    948  CB  PRO B 118     -24.463  -3.698   6.350  1.00  0.00           C  
ATOM    949  CG  PRO B 118     -25.422  -4.692   5.785  1.00  0.00           C  
ATOM    950  CD  PRO B 118     -24.547  -5.701   5.089  1.00  0.00           C  
ATOM    951  N   LYS B 119     -21.311  -3.946   6.491  1.00  0.00           N  
ATOM    952  CA  LYS B 119     -20.024  -3.539   7.070  1.00  0.00           C  
ATOM    953  C   LYS B 119     -19.050  -3.038   5.991  1.00  0.00           C  
ATOM    954  O   LYS B 119     -18.373  -2.027   6.189  1.00  0.00           O  
ATOM    955  CB  LYS B 119     -19.398  -4.702   7.842  1.00  0.00           C  
ATOM    956  CG  LYS B 119     -18.084  -4.363   8.533  1.00  0.00           C  
ATOM    957  CD  LYS B 119     -17.503  -5.577   9.242  1.00  0.00           C  
ATOM    958  CE  LYS B 119     -16.251  -5.214  10.027  1.00  0.00           C  
ATOM    959  NZ  LYS B 119     -15.160  -4.726   9.141  1.00  0.00           N1+
ATOM    960  N   LYS B 120     -18.991  -3.745   4.861  1.00  0.00           N  
ATOM    961  CA  LYS B 120     -18.130  -3.366   3.729  1.00  0.00           C  
ATOM    962  C   LYS B 120     -18.568  -2.059   3.074  1.00  0.00           C  
ATOM    963  O   LYS B 120     -17.726  -1.291   2.585  1.00  0.00           O  
ATOM    964  CB  LYS B 120     -18.108  -4.484   2.682  1.00  0.00           C  
ATOM    965  CG  LYS B 120     -17.353  -5.733   3.113  1.00  0.00           C  
ATOM    966  CD  LYS B 120     -17.371  -6.792   2.020  1.00  0.00           C  
ATOM    967  CE  LYS B 120     -16.602  -8.036   2.441  1.00  0.00           C  
ATOM    968  NZ  LYS B 120     -16.626  -9.088   1.390  1.00  0.00           N1+
ATOM    969  N   VAL B 121     -19.880  -1.814   3.054  1.00  0.00           N  
ATOM    970  CA  VAL B 121     -20.419  -0.556   2.539  1.00  0.00           C  
ATOM    971  C   VAL B 121     -19.985   0.609   3.419  1.00  0.00           C  
ATOM    972  O   VAL B 121     -19.511   1.618   2.920  1.00  0.00           O  
ATOM    973  CB  VAL B 121     -21.956  -0.609   2.477  1.00  0.00           C  
ATOM    974  CG1 VAL B 121     -22.524   0.761   2.137  1.00  0.00           C  
ATOM    975  CG2 VAL B 121     -22.399  -1.644   1.454  1.00  0.00           C  
ATOM    976  N   LEU B 122     -20.153   0.427   4.732  1.00  0.00           N  
ATOM    977  CA  LEU B 122     -19.778   1.387   5.736  1.00  0.00           C  
ATOM    978  C   LEU B 122     -18.262   1.618   5.750  1.00  0.00           C  
ATOM    979  O   LEU B 122     -17.801   2.757   5.737  1.00  0.00           O  
ATOM    980  CB  LEU B 122     -20.251   0.909   7.114  1.00  0.00           C  
ATOM    981  CG  LEU B 122     -19.921   1.836   8.291  1.00  0.00           C  
ATOM    982  CD1 LEU B 122     -20.597   3.184   8.080  1.00  0.00           C  
ATOM    983  CD2 LEU B 122     -20.379   1.192   9.590  1.00  0.00           C  
ATOM    984  N   ASP B 123     -17.489   0.540   5.756  1.00  0.00           N  
ATOM    985  CA  ASP B 123     -16.048   0.703   5.746  1.00  0.00           C  
ATOM    986  C   ASP B 123     -15.505   1.323   4.479  1.00  0.00           C  
ATOM    987  O   ASP B 123     -14.569   2.108   4.552  1.00  0.00           O  
ATOM    988  CB  ASP B 123     -15.372  -0.653   5.963  1.00  0.00           C  
ATOM    989  CG  ASP B 123     -15.539  -1.177   7.383  1.00  0.00           C  
ATOM    990  OD1 ASP B 123     -15.880  -0.402   8.246  1.00  0.00           O  
ATOM    991  OD2 ASP B 123     -15.323  -2.347   7.593  1.00  0.00           O1-
ATOM    992  N   LYS B 124     -16.091   0.991   3.328  1.00  0.00           N  
ATOM    993  CA  LYS B 124     -15.729   1.650   2.077  1.00  0.00           C  
ATOM    994  C   LYS B 124     -15.921   3.169   2.163  1.00  0.00           C  
ATOM    995  O   LYS B 124     -14.997   3.940   1.833  1.00  0.00           O  
ATOM    996  CB  LYS B 124     -16.551   1.081   0.919  1.00  0.00           C  
ATOM    997  CG  LYS B 124     -16.264   1.720  -0.432  1.00  0.00           C  
ATOM    998  CD  LYS B 124     -17.103   1.087  -1.533  1.00  0.00           C  
ATOM    999  CE  LYS B 124     -16.891   1.792  -2.865  1.00  0.00           C  
ATOM   1000  NZ  LYS B 124     -17.687   1.167  -3.957  1.00  0.00           N1+
ATOM   1001  N   ALA B 125     -17.115   3.592   2.592  1.00  0.00           N  
ATOM   1002  CA  ALA B 125     -17.409   5.001   2.748  1.00  0.00           C  
ATOM   1003  C   ALA B 125     -16.498   5.622   3.814  1.00  0.00           C  
ATOM   1004  O   ALA B 125     -16.076   6.761   3.664  1.00  0.00           O  
ATOM   1005  CB  ALA B 125     -18.867   5.222   3.101  1.00  0.00           C  
ATOM   1006  N   LYS B 126     -16.193   4.862   4.867  1.00  0.00           N  
ATOM   1007  CA  LYS B 126     -15.337   5.335   5.970  1.00  0.00           C  
ATOM   1008  C   LYS B 126     -13.964   5.729   5.457  1.00  0.00           C  
ATOM   1009  O   LYS B 126     -13.481   6.834   5.717  1.00  0.00           O  
ATOM   1010  CB  LYS B 126     -15.201   4.263   7.054  1.00  0.00           C  
ATOM   1011  CG  LYS B 126     -14.404   4.702   8.275  1.00  0.00           C  
ATOM   1012  CD  LYS B 126     -14.383   3.617   9.341  1.00  0.00           C  
ATOM   1013  CE  LYS B 126     -13.739   4.114  10.627  1.00  0.00           C  
ATOM   1014  NZ  LYS B 126     -12.275   4.329  10.468  1.00  0.00           N1+
ATOM   1015  N   ASP B 127     -13.348   4.820   4.701  1.00  0.00           N  
ATOM   1016  CA  ASP B 127     -12.025   5.041   4.127  1.00  0.00           C  
ATOM   1017  C   ASP B 127     -12.022   6.245   3.225  1.00  0.00           C  
ATOM   1018  O   ASP B 127     -11.124   7.094   3.319  1.00  0.00           O  
ATOM   1019  CB  ASP B 127     -11.560   3.813   3.342  1.00  0.00           C  
ATOM   1020  CG  ASP B 127     -11.185   2.642   4.239  1.00  0.00           C  
ATOM   1021  OD1 ASP B 127     -11.022   2.850   5.418  1.00  0.00           O  
ATOM   1022  OD2 ASP B 127     -11.066   1.549   3.738  1.00  0.00           O1-
ATOM   1023  N   ARG B 128     -13.035   6.319   2.353  1.00  0.00           N  
ATOM   1024  CA  ARG B 128     -13.154   7.421   1.409  1.00  0.00           C  
ATOM   1025  C   ARG B 128     -13.425   8.759   2.101  1.00  0.00           C  
ATOM   1026  O   ARG B 128     -12.825   9.747   1.734  1.00  0.00           O  
ATOM   1027  CB  ARG B 128     -14.271   7.137   0.415  1.00  0.00           C  
ATOM   1028  CG  ARG B 128     -13.994   5.995  -0.549  1.00  0.00           C  
ATOM   1029  CD  ARG B 128     -15.172   5.702  -1.407  1.00  0.00           C  
ATOM   1030  NE  ARG B 128     -15.425   6.767  -2.363  1.00  0.00           N  
ATOM   1031  CZ  ARG B 128     -16.566   6.909  -3.064  1.00  0.00           C  
ATOM   1032  NH1 ARG B 128     -17.547   6.048  -2.906  1.00  0.00           N1+
ATOM   1033  NH2 ARG B 128     -16.700   7.915  -3.913  1.00  0.00           N  
ATOM   1034  N   ALA B 129     -14.303   8.800   3.103  1.00  0.00           N  
ATOM   1035  CA  ALA B 129     -14.562  10.066   3.781  1.00  0.00           C  
ATOM   1036  C   ALA B 129     -13.300  10.552   4.511  1.00  0.00           C  
ATOM   1037  O   ALA B 129     -12.970  11.747   4.471  1.00  0.00           O  
ATOM   1038  CB  ALA B 129     -15.737   9.954   4.743  1.00  0.00           C  
ATOM   1039  N   GLU B 130     -12.586   9.632   5.163  1.00  0.00           N  
ATOM   1040  CA  GLU B 130     -11.342   9.999   5.841  1.00  0.00           C  
ATOM   1041  C   GLU B 130     -10.267  10.505   4.863  1.00  0.00           C  
ATOM   1042  O   GLU B 130      -9.531  11.422   5.179  1.00  0.00           O  
ATOM   1043  CB  GLU B 130     -10.803   8.801   6.626  1.00  0.00           C  
ATOM   1044  CG  GLU B 130     -11.646   8.407   7.830  1.00  0.00           C  
ATOM   1045  CD  GLU B 130     -11.131   7.179   8.528  1.00  0.00           C  
ATOM   1046  OE1 GLU B 130     -10.155   6.629   8.078  1.00  0.00           O  
ATOM   1047  OE2 GLU B 130     -11.715   6.791   9.512  1.00  0.00           O1-
ATOM   1048  N   ASN B 131     -10.166   9.905   3.682  1.00  0.00           N  
ATOM   1049  CA  ASN B 131      -9.224  10.421   2.672  1.00  0.00           C  
ATOM   1050  C   ASN B 131      -9.537  11.859   2.211  1.00  0.00           C  
ATOM   1051  O   ASN B 131      -8.635  12.664   1.973  1.00  0.00           O  
ATOM   1052  CB  ASN B 131      -9.188   9.488   1.475  1.00  0.00           C  
ATOM   1053  CG  ASN B 131      -8.468   8.202   1.767  1.00  0.00           C  
ATOM   1054  ND2 ASN B 131      -8.713   7.199   0.961  1.00  0.00           N  
ATOM   1055  OD1 ASN B 131      -7.687   8.116   2.721  1.00  0.00           O  
ATOM   1056  N   ARG B 132     -10.820  12.183   2.089  1.00  0.00           N  
ATOM   1057  CA  ARG B 132     -11.220  13.533   1.720  1.00  0.00           C  
ATOM   1058  C   ARG B 132     -10.926  14.512   2.860  1.00  0.00           C  
ATOM   1059  O   ARG B 132     -10.492  15.630   2.634  1.00  0.00           O  
ATOM   1060  CB  ARG B 132     -12.703  13.575   1.376  1.00  0.00           C  
ATOM   1061  CG  ARG B 132     -13.098  12.772   0.147  1.00  0.00           C  
ATOM   1062  CD  ARG B 132     -12.273  13.133  -1.035  1.00  0.00           C  
ATOM   1063  NE  ARG B 132     -12.708  12.436  -2.234  1.00  0.00           N  
ATOM   1064  CZ  ARG B 132     -12.031  12.423  -3.399  1.00  0.00           C  
ATOM   1065  NH1 ARG B 132     -10.894  13.073  -3.506  1.00  0.00           N1+
ATOM   1066  NH2 ARG B 132     -12.510  11.757  -4.434  1.00  0.00           N  
ATOM   1067  N   VAL B 133     -11.072  14.052   4.091  1.00  0.00           N  
ATOM   1068  CA  VAL B 133     -10.588  14.795   5.275  1.00  0.00           C  
ATOM   1069  C   VAL B 133      -9.069  15.033   5.337  1.00  0.00           C  
ATOM   1070  O   VAL B 133      -8.634  16.136   5.668  1.00  0.00           O  
ATOM   1071  CB  VAL B 133     -11.080  14.116   6.572  1.00  0.00           C  
ATOM   1072  CG1 VAL B 133     -10.422  14.701   7.806  1.00  0.00           C  
ATOM   1073  CG2 VAL B 133     -12.595  14.195   6.648  1.00  0.00           C  
ATOM   1074  N   ARG B 134      -8.264  14.002   5.087  1.00  0.00           N  
ATOM   1075  CA  ARG B 134      -6.821  14.185   4.963  1.00  0.00           C  
ATOM   1076  C   ARG B 134      -6.405  15.128   3.820  1.00  0.00           C  
ATOM   1077  O   ARG B 134      -5.460  15.916   3.982  1.00  0.00           O  
ATOM   1078  CB  ARG B 134      -6.152  12.835   4.756  1.00  0.00           C  
ATOM   1079  CG  ARG B 134      -6.220  11.897   5.950  1.00  0.00           C  
ATOM   1080  CD  ARG B 134      -5.489  10.629   5.696  1.00  0.00           C  
ATOM   1081  NE  ARG B 134      -5.637   9.688   6.794  1.00  0.00           N  
ATOM   1082  CZ  ARG B 134      -6.551   8.699   6.836  1.00  0.00           C  
ATOM   1083  NH1 ARG B 134      -7.388   8.535   5.835  1.00  0.00           N1+
ATOM   1084  NH2 ARG B 134      -6.605   7.893   7.881  1.00  0.00           N  
ATOM   1085  N   LYS B 135      -7.073  15.055   2.645  1.00  0.00           N  
ATOM   1086  CA  LYS B 135      -6.809  15.986   1.551  1.00  0.00           C  
ATOM   1087  C   LYS B 135      -7.133  17.404   1.958  1.00  0.00           C  
ATOM   1088  O   LYS B 135      -6.409  18.357   1.588  1.00  0.00           O  
ATOM   1089  CB  LYS B 135      -7.632  15.565   0.304  1.00  0.00           C  
ATOM   1090  CG  LYS B 135      -7.125  14.258  -0.356  1.00  0.00           C  
ATOM   1091  CD  LYS B 135      -7.912  13.813  -1.592  1.00  0.00           C  
ATOM   1092  CE  LYS B 135      -7.319  12.502  -2.124  1.00  0.00           C  
ATOM   1093  NZ  LYS B 135      -8.095  12.052  -3.293  1.00  0.00           N1+
ATOM   1094  N   LEU B 136      -8.241  17.621   2.679  1.00  0.00           N  
ATOM   1095  CA  LEU B 136      -8.531  18.964   3.190  1.00  0.00           C  
ATOM   1096  C   LEU B 136      -7.395  19.446   4.106  1.00  0.00           C  
ATOM   1097  O   LEU B 136      -6.875  20.566   3.955  1.00  0.00           O  
ATOM   1098  CB  LEU B 136      -9.863  19.019   3.924  1.00  0.00           C  
ATOM   1099  CG  LEU B 136     -10.253  20.372   4.539  1.00  0.00           C  
ATOM   1100  CD1 LEU B 136     -10.398  21.394   3.403  1.00  0.00           C  
ATOM   1101  CD2 LEU B 136     -11.538  20.269   5.335  1.00  0.00           C  
ATOM   1102  N   LYS B 137      -6.975  18.603   5.035  1.00  0.00           N  
ATOM   1103  CA  LYS B 137      -5.881  19.008   5.934  1.00  0.00           C  
ATOM   1104  C   LYS B 137      -4.652  19.520   5.158  1.00  0.00           C  
ATOM   1105  O   LYS B 137      -4.119  20.610   5.444  1.00  0.00           O  
ATOM   1106  CB  LYS B 137      -5.479  17.840   6.836  1.00  0.00           C  
ATOM   1107  CG  LYS B 137      -4.375  18.166   7.832  1.00  0.00           C  
ATOM   1108  CD  LYS B 137      -4.060  16.971   8.719  1.00  0.00           C  
ATOM   1109  CE  LYS B 137      -2.927  17.281   9.687  1.00  0.00           C  
ATOM   1110  NZ  LYS B 137      -2.606  16.119  10.558  1.00  0.00           N1+
ATOM   1111  N   LYS B 138      -4.219  18.719   4.182  1.00  0.00           N  
ATOM   1112  CA  LYS B 138      -3.073  19.039   3.338  1.00  0.00           C  
ATOM   1113  C   LYS B 138      -3.276  20.287   2.465  1.00  0.00           C  
ATOM   1114  O   LYS B 138      -2.364  21.090   2.360  1.00  0.00           O  
ATOM   1115  CB  LYS B 138      -2.742  17.839   2.450  1.00  0.00           C  
ATOM   1116  CG  LYS B 138      -2.166  16.643   3.198  1.00  0.00           C  
ATOM   1117  CD  LYS B 138      -1.890  15.483   2.254  1.00  0.00           C  
ATOM   1118  CE  LYS B 138      -1.324  14.283   3.001  1.00  0.00           C  
ATOM   1119  NZ  LYS B 138      -1.068  13.132   2.094  1.00  0.00           N1+
ATOM   1120  N   GLU B 139      -4.447  20.487   1.831  1.00  0.00           N  
ATOM   1121  CA  GLU B 139      -4.663  21.666   0.996  1.00  0.00           C  
ATOM   1122  C   GLU B 139      -4.696  22.921   1.833  1.00  0.00           C  
ATOM   1123  O   GLU B 139      -4.225  24.020   1.364  1.00  0.00           O  
ATOM   1124  CB  GLU B 139      -5.989  21.509   0.199  1.00  0.00           C  
ATOM   1125  CG  GLU B 139      -5.976  20.430  -0.932  1.00  0.00           C  
ATOM   1126  CD  GLU B 139      -7.271  20.143  -1.670  1.00  0.00           C  
ATOM   1127  OE1 GLU B 139      -8.335  20.700  -1.337  1.00  0.00           O  
ATOM   1128  OE2 GLU B 139      -7.203  19.340  -2.624  1.00  0.00           O1-
ATOM   1129  N   LEU B 140      -5.331  22.894   3.000  1.00  0.00           N  
ATOM   1130  CA  LEU B 140      -5.337  24.063   3.872  1.00  0.00           C  
ATOM   1131  C   LEU B 140      -3.929  24.434   4.410  1.00  0.00           C  
ATOM   1132  O   LEU B 140      -3.624  25.624   4.531  1.00  0.00           O  
ATOM   1133  CB  LEU B 140      -6.288  23.808   5.048  1.00  0.00           C  
ATOM   1134  CG  LEU B 140      -7.778  23.729   4.693  1.00  0.00           C  
ATOM   1135  CD1 LEU B 140      -8.575  23.336   5.930  1.00  0.00           C  
ATOM   1136  CD2 LEU B 140      -8.244  25.069   4.145  1.00  0.00           C  
ATOM   1137  N   GLU B 141      -3.110  23.434   4.743  1.00  0.00           N  
ATOM   1138  CA  GLU B 141      -1.707  23.677   5.187  1.00  0.00           C  
ATOM   1139  C   GLU B 141      -0.918  24.340   4.043  1.00  0.00           C  
ATOM   1140  O   GLU B 141      -0.109  25.256   4.263  1.00  0.00           O  
ATOM   1141  CB  GLU B 141      -1.026  22.373   5.607  1.00  0.00           C  
ATOM   1142  CG  GLU B 141       0.407  22.540   6.093  1.00  0.00           C  
ATOM   1143  CD  GLU B 141       0.500  23.300   7.387  1.00  0.00           C  
ATOM   1144  OE1 GLU B 141      -0.472  23.343   8.101  1.00  0.00           O  
ATOM   1145  OE2 GLU B 141       1.547  23.841   7.661  1.00  0.00           O1-
ATOM   1146  N   LYS B 142      -1.105  23.837   2.823  1.00  0.00           N  
ATOM   1147  CA  LYS B 142      -0.489  24.501   1.639  1.00  0.00           C  
ATOM   1148  C   LYS B 142      -0.945  25.961   1.425  1.00  0.00           C  
ATOM   1149  O   LYS B 142      -0.132  26.845   1.071  1.00  0.00           O  
ATOM   1150  CB  LYS B 142      -0.788  23.690   0.376  1.00  0.00           C  
ATOM   1151  CG  LYS B 142      -0.051  22.361   0.292  1.00  0.00           C  
ATOM   1152  CD  LYS B 142      -0.435  21.594  -0.964  1.00  0.00           C  
ATOM   1153  CE  LYS B 142       0.287  20.257  -1.041  1.00  0.00           C  
ATOM   1154  NZ  LYS B 142      -0.100  19.484  -2.252  1.00  0.00           N1+
ATOM   1155  N   LEU B 143      -2.235  26.243   1.649  1.00  0.00           N  
ATOM   1156  CA  LEU B 143      -2.713  27.636   1.579  1.00  0.00           C  
ATOM   1157  C   LEU B 143      -2.073  28.538   2.639  1.00  0.00           C  
ATOM   1158  O   LEU B 143      -1.782  29.697   2.360  1.00  0.00           O  
ATOM   1159  CB  LEU B 143      -4.239  27.672   1.739  1.00  0.00           C  
ATOM   1160  CG  LEU B 143      -5.046  27.148   0.545  1.00  0.00           C  
ATOM   1161  CD1 LEU B 143      -6.514  27.042   0.931  1.00  0.00           C  
ATOM   1162  CD2 LEU B 143      -4.858  28.079  -0.644  1.00  0.00           C  
ATOM   1163  N   TYR B 144      -1.874  27.996   3.836  1.00  0.00           N  
ATOM   1164  CA  TYR B 144      -1.113  28.661   4.887  1.00  0.00           C  
ATOM   1165  C   TYR B 144       0.354  28.881   4.456  1.00  0.00           C  
ATOM   1166  O   TYR B 144       0.910  29.939   4.621  1.00  0.00           O  
ATOM   1167  CB  TYR B 144      -1.178  27.849   6.183  1.00  0.00           C  
ATOM   1168  CG  TYR B 144      -0.307  28.398   7.291  1.00  0.00           C  
ATOM   1169  CD1 TYR B 144      -0.623  29.611   7.885  1.00  0.00           C  
ATOM   1170  CD2 TYR B 144       0.806  27.688   7.714  1.00  0.00           C  
ATOM   1171  CE1 TYR B 144       0.171  30.112   8.898  1.00  0.00           C  
ATOM   1172  CE2 TYR B 144       1.601  28.188   8.728  1.00  0.00           C  
ATOM   1173  CZ  TYR B 144       1.287  29.396   9.318  1.00  0.00           C  
ATOM   1174  OH  TYR B 144       2.078  29.895  10.327  1.00  0.00           O  
ATOM   1175  N   LYS B 145       0.971  27.875   3.897  1.00  0.00           N  
ATOM   1176  CA  LYS B 145       2.343  28.060   3.401  1.00  0.00           C  
ATOM   1177  C   LYS B 145       2.439  29.193   2.381  1.00  0.00           C  
ATOM   1178  O   LYS B 145       3.403  29.970   2.384  1.00  0.00           O  
ATOM   1179  CB  LYS B 145       2.866  26.763   2.784  1.00  0.00           C  
ATOM   1180  CG  LYS B 145       3.149  25.656   3.790  1.00  0.00           C  
ATOM   1181  CD  LYS B 145       3.638  24.391   3.099  1.00  0.00           C  
ATOM   1182  CE  LYS B 145       3.927  23.286   4.103  1.00  0.00           C  
ATOM   1183  NZ  LYS B 145       4.390  22.037   3.439  1.00  0.00           N1+
ATOM   1184  N   GLU B 146       1.414  29.318   1.535  1.00  0.00           N  
ATOM   1185  CA  GLU B 146       1.285  30.431   0.618  1.00  0.00           C  
ATOM   1186  C   GLU B 146       1.083  31.756   1.325  1.00  0.00           C  
ATOM   1187  O   GLU B 146       1.703  32.748   0.956  1.00  0.00           O  
ATOM   1188  CB  GLU B 146       0.119  30.181  -0.341  1.00  0.00           C  
ATOM   1189  CG  GLU B 146      -0.036  31.234  -1.430  1.00  0.00           C  
ATOM   1190  CD  GLU B 146       1.072  31.194  -2.445  1.00  0.00           C  
ATOM   1191  OE1 GLU B 146       1.682  30.163  -2.589  1.00  0.00           O  
ATOM   1192  OE2 GLU B 146       1.308  32.196  -3.078  1.00  0.00           O1-
ATOM   1193  N   ALA B 147       0.220  31.776   2.352  1.00  0.00           N  
ATOM   1194  CA  ALA B 147      -0.022  32.967   3.172  1.00  0.00           C  
ATOM   1195  C   ALA B 147       1.218  33.470   3.920  1.00  0.00           C  
ATOM   1196  O   ALA B 147       1.308  34.670   4.258  1.00  0.00           O  
ATOM   1197  CB  ALA B 147      -1.166  32.709   4.191  1.00  0.00           C  
ATOM   1198  N   ARG B 148       2.122  32.544   4.234  1.00  0.00           N  
ATOM   1199  CA  ARG B 148       3.408  32.866   4.860  1.00  0.00           C  
ATOM   1200  C   ARG B 148       4.520  33.311   3.873  1.00  0.00           C  
ATOM   1201  O   ARG B 148       5.642  33.570   4.293  1.00  0.00           O  
ATOM   1202  CB  ARG B 148       3.901  31.657   5.641  1.00  0.00           C  
ATOM   1203  CG  ARG B 148       3.060  31.292   6.853  1.00  0.00           C  
ATOM   1204  CD  ARG B 148       3.117  32.344   7.900  1.00  0.00           C  
ATOM   1205  NE  ARG B 148       4.484  32.639   8.297  1.00  0.00           N  
ATOM   1206  CZ  ARG B 148       5.174  31.958   9.232  1.00  0.00           C  
ATOM   1207  NH1 ARG B 148       4.611  30.946   9.856  1.00  0.00           N1+
ATOM   1208  NH2 ARG B 148       6.415  32.306   9.523  1.00  0.00           N  
ATOM   1209  N   LYS B 149       4.220  33.446   2.583  1.00  0.00           N  
ATOM   1210  CA  LYS B 149       5.268  33.914   1.640  1.00  0.00           C  
ATOM   1211  C   LYS B 149       5.406  35.425   1.701  1.00  0.00           C  
ATOM   1212  O   LYS B 149       4.461  36.142   2.078  1.00  0.00           O  
ATOM   1213  CB  LYS B 149       4.956  33.478   0.208  1.00  0.00           C  
ATOM   1214  CG  LYS B 149       5.028  31.974  -0.023  1.00  0.00           C  
ATOM   1215  CD  LYS B 149       4.700  31.620  -1.465  1.00  0.00           C  
ATOM   1216  CE  LYS B 149       4.797  30.121  -1.704  1.00  0.00           C  
ATOM   1217  NZ  LYS B 149       4.366  29.747  -3.079  1.00  0.00           N1+
ATOM   1218  N   LEU B 150       6.583  35.924   1.333  1.00  0.00           N  
ATOM   1219  CA  LEU B 150       6.836  37.356   1.405  1.00  0.00           C  
ATOM   1220  C   LEU B 150       6.079  38.146   0.339  1.00  0.00           C  
ATOM   1221  O   LEU B 150       5.816  37.637  -0.746  1.00  0.00           O  
ATOM   1222  CB  LEU B 150       8.339  37.622   1.268  1.00  0.00           C  
ATOM   1223  CG  LEU B 150       9.221  37.057   2.389  1.00  0.00           C  
ATOM   1224  CD1 LEU B 150      10.686  37.299   2.056  1.00  0.00           C  
ATOM   1225  CD2 LEU B 150       8.845  37.711   3.710  1.00  0.00           C  
ATOM   1226  N   ASP B 151       5.719  39.382   0.686  1.00  0.00           N  
ATOM   1227  CA  ASP B 151       4.972  40.312  -0.183  1.00  0.00           C  
ATOM   1228  C   ASP B 151       3.601  39.783  -0.627  1.00  0.00           C  
ATOM   1229  O   ASP B 151       3.223  39.897  -1.797  1.00  0.00           O  
ATOM   1230  CB  ASP B 151       5.805  40.642  -1.424  1.00  0.00           C  
ATOM   1231  CG  ASP B 151       7.102  41.365  -1.092  1.00  0.00           C  
ATOM   1232  OD1 ASP B 151       7.101  42.158  -0.181  1.00  0.00           O  
ATOM   1233  OD2 ASP B 151       8.083  41.119  -1.753  1.00  0.00           O1-
ATOM   1234  N   LEU B 152       2.866  39.190   0.306  1.00  0.00           N  
ATOM   1235  CA  LEU B 152       1.528  38.713   0.011  1.00  0.00           C  
ATOM   1236  C   LEU B 152       0.681  39.953  -0.228  1.00  0.00           C  
ATOM   1237  O   LEU B 152       0.598  40.844   0.628  1.00  0.00           O  
ATOM   1238  CB  LEU B 152       0.962  37.874   1.164  1.00  0.00           C  
ATOM   1239  CG  LEU B 152      -0.410  37.238   0.913  1.00  0.00           C  
ATOM   1240  CD1 LEU B 152      -0.286  36.172  -0.168  1.00  0.00           C  
ATOM   1241  CD2 LEU B 152      -0.939  36.644   2.209  1.00  0.00           C  
ATOM   1242  N   THR B 153       0.088  40.051  -1.410  1.00  0.00           N  
ATOM   1243  CA  THR B 153      -0.742  41.203  -1.692  1.00  0.00           C  
ATOM   1244  C   THR B 153      -2.143  40.885  -1.177  1.00  0.00           C  
ATOM   1245  O   THR B 153      -2.432  39.727  -0.812  1.00  0.00           O  
ATOM   1246  CB  THR B 153      -0.774  41.538  -3.195  1.00  0.00           C  
ATOM   1247  CG2 THR B 153       0.639  41.695  -3.738  1.00  0.00           C  
ATOM   1248  OG1 THR B 153      -1.442  40.490  -3.907  1.00  0.00           O  
ATOM   1249  N   GLN B 154      -2.992  41.909  -1.116  1.00  0.00           N  
ATOM   1250  CA  GLN B 154      -4.362  41.721  -0.654  1.00  0.00           C  
ATOM   1251  C   GLN B 154      -5.161  40.802  -1.558  1.00  0.00           C  
ATOM   1252  O   GLN B 154      -5.916  39.999  -1.049  1.00  0.00           O  
ATOM   1253  CB  GLN B 154      -5.073  43.073  -0.544  1.00  0.00           C  
ATOM   1254  CG  GLN B 154      -6.485  42.991   0.011  1.00  0.00           C  
ATOM   1255  CD  GLN B 154      -6.514  42.500   1.446  1.00  0.00           C  
ATOM   1256  NE2 GLN B 154      -7.328  41.484   1.708  1.00  0.00           N  
ATOM   1257  OE1 GLN B 154      -5.812  43.030   2.313  1.00  0.00           O  
ATOM   1258  N   GLU B 155      -4.975  40.893  -2.883  1.00  0.00           N  
ATOM   1259  CA  GLU B 155      -5.665  39.993  -3.801  1.00  0.00           C  
ATOM   1260  C   GLU B 155      -5.191  38.545  -3.700  1.00  0.00           C  
ATOM   1261  O   GLU B 155      -5.992  37.613  -3.823  1.00  0.00           O  
ATOM   1262  CB  GLU B 155      -5.487  40.485  -5.239  1.00  0.00           C  
ATOM   1263  CG  GLU B 155      -6.144  39.603  -6.291  1.00  0.00           C  
ATOM   1264  CD  GLU B 155      -7.629  39.472  -6.100  1.00  0.00           C  
ATOM   1265  OE1 GLU B 155      -8.202  40.314  -5.452  1.00  0.00           O  
ATOM   1266  OE2 GLU B 155      -8.192  38.528  -6.603  1.00  0.00           O1-
ATOM   1267  N   GLN B 156      -3.884  38.355  -3.523  1.00  0.00           N  
ATOM   1268  CA  GLN B 156      -3.333  37.041  -3.265  1.00  0.00           C  
ATOM   1269  C   GLN B 156      -3.881  36.431  -1.971  1.00  0.00           C  
ATOM   1270  O   GLN B 156      -4.212  35.248  -1.959  1.00  0.00           O  
ATOM   1271  CB  GLN B 156      -1.805  37.119  -3.200  1.00  0.00           C  
ATOM   1272  CG  GLN B 156      -1.138  37.376  -4.541  1.00  0.00           C  
ATOM   1273  CD  GLN B 156       0.355  37.601  -4.411  1.00  0.00           C  
ATOM   1274  NE2 GLN B 156       1.097  37.273  -5.464  1.00  0.00           N  
ATOM   1275  OE1 GLN B 156       0.840  38.065  -3.374  1.00  0.00           O  
ATOM   1276  N   ARG B 157      -3.992  37.239  -0.909  1.00  0.00           N  
ATOM   1277  CA  ARG B 157      -4.647  36.819   0.349  1.00  0.00           C  
ATOM   1278  C   ARG B 157      -6.140  36.490   0.183  1.00  0.00           C  
ATOM   1279  O   ARG B 157      -6.648  35.525   0.779  1.00  0.00           O  
ATOM   1280  CB  ARG B 157      -4.502  37.907   1.402  1.00  0.00           C  
ATOM   1281  CG  ARG B 157      -5.021  37.533   2.782  1.00  0.00           C  
ATOM   1282  CD  ARG B 157      -4.711  38.583   3.787  1.00  0.00           C  
ATOM   1283  NE  ARG B 157      -5.210  38.234   5.108  1.00  0.00           N  
ATOM   1284  CZ  ARG B 157      -5.075  39.003   6.205  1.00  0.00           C  
ATOM   1285  NH1 ARG B 157      -4.457  40.161   6.124  1.00  0.00           N1+
ATOM   1286  NH2 ARG B 157      -5.562  38.594   7.363  1.00  0.00           N  
ATOM   1287  N   ASP B 158      -6.847  37.288  -0.622  1.00  0.00           N  
ATOM   1288  CA  ASP B 158      -8.246  37.052  -0.968  1.00  0.00           C  
ATOM   1289  C   ASP B 158      -8.413  35.731  -1.679  1.00  0.00           C  
ATOM   1290  O   ASP B 158      -9.371  34.969  -1.410  1.00  0.00           O  
ATOM   1291  CB  ASP B 158      -8.799  38.221  -1.830  1.00  0.00           C  
ATOM   1292  CG  ASP B 158      -9.046  39.537  -1.078  1.00  0.00           C  
ATOM   1293  OD1 ASP B 158      -9.026  39.538   0.171  1.00  0.00           O  
ATOM   1294  OD2 ASP B 158      -9.305  40.564  -1.740  1.00  0.00           O1-
ATOM   1295  N   ARG B 159      -7.509  35.390  -2.616  1.00  0.00           N  
ATOM   1296  CA  ARG B 159      -7.499  34.106  -3.311  1.00  0.00           C  
ATOM   1297  C   ARG B 159      -7.234  32.973  -2.348  1.00  0.00           C  
ATOM   1298  O   ARG B 159      -7.771  31.874  -2.530  1.00  0.00           O  
ATOM   1299  CB  ARG B 159      -6.429  34.155  -4.438  1.00  0.00           C  
ATOM   1300  CG  ARG B 159      -6.777  35.059  -5.653  1.00  0.00           C  
ATOM   1301  CD  ARG B 159      -5.637  35.107  -6.683  1.00  0.00           C  
ATOM   1302  NE  ARG B 159      -6.015  36.010  -7.810  1.00  0.00           N  
ATOM   1303  CZ  ARG B 159      -5.231  36.333  -8.833  1.00  0.00           C  
ATOM   1304  NH1 ARG B 159      -4.015  35.886  -8.980  1.00  0.00           N1+
ATOM   1305  NH2 ARG B 159      -5.696  37.138  -9.736  1.00  0.00           N  
ATOM   1306  N   ILE B 160      -6.348  33.167  -1.405  1.00  0.00           N  
ATOM   1307  CA  ILE B 160      -6.146  32.154  -0.376  1.00  0.00           C  
ATOM   1308  C   ILE B 160      -7.421  31.883   0.432  1.00  0.00           C  
ATOM   1309  O   ILE B 160      -7.754  30.721   0.663  1.00  0.00           O  
ATOM   1310  CB  ILE B 160      -5.015  32.577   0.580  1.00  0.00           C  
ATOM   1311  CG1 ILE B 160      -3.667  32.559  -0.146  1.00  0.00           C  
ATOM   1312  CG2 ILE B 160      -4.979  31.667   1.798  1.00  0.00           C  
ATOM   1313  CD1 ILE B 160      -2.553  33.239   0.616  1.00  0.00           C  
ATOM   1314  N   ILE B 161      -8.124  32.950   0.835  1.00  0.00           N  
ATOM   1315  CA  ILE B 161      -9.401  32.848   1.570  1.00  0.00           C  
ATOM   1316  C   ILE B 161     -10.477  32.129   0.772  1.00  0.00           C  
ATOM   1317  O   ILE B 161     -11.149  31.185   1.263  1.00  0.00           O  
ATOM   1318  CB  ILE B 161      -9.921  34.244   1.959  1.00  0.00           C  
ATOM   1319  CG1 ILE B 161      -9.002  34.883   3.003  1.00  0.00           C  
ATOM   1320  CG2 ILE B 161     -11.346  34.152   2.484  1.00  0.00           C  
ATOM   1321  CD1 ILE B 161      -9.255  36.359   3.217  1.00  0.00           C  
ATOM   1322  N   ASN B 162     -10.616  32.541  -0.484  1.00  0.00           N  
ATOM   1323  CA  ASN B 162     -11.588  31.882  -1.351  1.00  0.00           C  
ATOM   1324  C   ASN B 162     -11.154  30.472  -1.676  1.00  0.00           C  
ATOM   1325  O   ASN B 162     -12.047  29.580  -1.729  1.00  0.00           O  
ATOM   1326  CB  ASN B 162     -11.772  32.715  -2.652  1.00  0.00           C  
ATOM   1327  CG  ASN B 162     -12.547  34.031  -2.529  1.00  0.00           C  
ATOM   1328  ND2 ASN B 162     -12.402  34.937  -3.459  1.00  0.00           N  
ATOM   1329  OD1 ASN B 162     -13.312  34.252  -1.602  1.00  0.00           O  
ATOM   1330  N   ALA B 163      -9.870  30.154  -1.835  1.00  0.00           N  
ATOM   1331  CA  ALA B 163      -9.428  28.775  -2.049  1.00  0.00           C  
ATOM   1332  C   ALA B 163      -9.675  27.921  -0.822  1.00  0.00           C  
ATOM   1333  O   ALA B 163      -9.962  26.750  -0.961  1.00  0.00           O  
ATOM   1334  CB  ALA B 163      -7.955  28.738  -2.426  1.00  0.00           C  
ATOM   1335  N   ALA B 164      -9.498  28.497   0.369  1.00  0.00           N  
ATOM   1336  CA  ALA B 164      -9.820  27.805   1.598  1.00  0.00           C  
ATOM   1337  C   ALA B 164     -11.321  27.446   1.677  1.00  0.00           C  
ATOM   1338  O   ALA B 164     -11.687  26.337   2.089  1.00  0.00           O  
ATOM   1339  CB  ALA B 164      -9.408  28.658   2.790  1.00  0.00           C  
ATOM   1340  N   ILE B 165     -12.206  28.351   1.274  1.00  0.00           N  
ATOM   1341  CA  ILE B 165     -13.638  28.086   1.168  1.00  0.00           C  
ATOM   1342  C   ILE B 165     -13.906  26.924   0.243  1.00  0.00           C  
ATOM   1343  O   ILE B 165     -14.655  25.960   0.547  1.00  0.00           O  
ATOM   1344  CB  ILE B 165     -14.434  29.382   0.731  1.00  0.00           C  
ATOM   1345  CG1 ILE B 165     -14.451  30.526   1.795  1.00  0.00           C  
ATOM   1346  CG2 ILE B 165     -15.909  29.078   0.323  1.00  0.00           C  
ATOM   1347  CD1 ILE B 165     -14.977  31.892   1.306  1.00  0.00           C  
ATOM   1348  N   ALA B 166     -13.317  27.013  -0.948  1.00  0.00           N  
ATOM   1349  CA  ALA B 166     -13.462  26.031  -1.999  1.00  0.00           C  
ATOM   1350  C   ALA B 166     -12.956  24.677  -1.530  1.00  0.00           C  
ATOM   1351  O   ALA B 166     -13.583  23.667  -1.802  1.00  0.00           O  
ATOM   1352  CB  ALA B 166     -12.695  26.487  -3.264  1.00  0.00           C  
ATOM   1353  N   ALA B 167     -11.827  24.678  -0.826  1.00  0.00           N  
ATOM   1354  CA  ALA B 167     -11.229  23.468  -0.298  1.00  0.00           C  
ATOM   1355  C   ALA B 167     -12.195  22.749   0.676  1.00  0.00           C  
ATOM   1356  O   ALA B 167     -12.417  21.532   0.549  1.00  0.00           O  
ATOM   1357  CB  ALA B 167      -9.922  23.827   0.425  1.00  0.00           C  
ATOM   1358  N   MET B 168     -12.813  23.493   1.644  1.00  0.00           N  
ATOM   1359  CA  MET B 168     -13.809  22.955   2.567  1.00  0.00           C  
ATOM   1360  C   MET B 168     -15.046  22.507   1.827  1.00  0.00           C  
ATOM   1361  O   MET B 168     -15.649  21.431   2.132  1.00  0.00           O  
ATOM   1362  CB  MET B 168     -14.173  23.994   3.626  1.00  0.00           C  
ATOM   1363  CG  MET B 168     -13.066  24.288   4.627  1.00  0.00           C  
ATOM   1364  SD  MET B 168     -13.508  25.594   5.790  1.00  0.00           S  
ATOM   1365  CE  MET B 168     -14.778  24.776   6.750  1.00  0.00           C  
ATOM   1366  N   ILE B 169     -15.548  23.296   0.907  1.00  0.00           N  
ATOM   1367  CA  ILE B 169     -16.715  22.958   0.099  1.00  0.00           C  
ATOM   1368  C   ILE B 169     -16.488  21.682  -0.673  1.00  0.00           C  
ATOM   1369  O   ILE B 169     -17.424  20.868  -0.787  1.00  0.00           O  
ATOM   1370  CB  ILE B 169     -17.057  24.093  -0.885  1.00  0.00           C  
ATOM   1371  CG1 ILE B 169     -17.534  25.333  -0.123  1.00  0.00           C  
ATOM   1372  CG2 ILE B 169     -18.114  23.636  -1.877  1.00  0.00           C  
ATOM   1373  CD1 ILE B 169     -17.590  26.585  -0.970  1.00  0.00           C  
ATOM   1374  N   ALA B 170     -15.302  21.555  -1.272  1.00  0.00           N  
ATOM   1375  CA  ALA B 170     -14.965  20.338  -2.007  1.00  0.00           C  
ATOM   1376  C   ALA B 170     -14.965  19.137  -1.091  1.00  0.00           C  
ATOM   1377  O   ALA B 170     -15.460  18.061  -1.504  1.00  0.00           O  
ATOM   1378  CB  ALA B 170     -13.612  20.479  -2.687  1.00  0.00           C  
ATOM   1379  N   ALA B 171     -14.396  19.261   0.102  1.00  0.00           N  
ATOM   1380  CA  ALA B 171     -14.364  18.193   1.079  1.00  0.00           C  
ATOM   1381  C   ALA B 171     -15.769  17.745   1.459  1.00  0.00           C  
ATOM   1382  O   ALA B 171     -16.042  16.569   1.536  1.00  0.00           O  
ATOM   1383  CB  ALA B 171     -13.596  18.666   2.320  1.00  0.00           C  
ATOM   1384  N   PHE B 172     -16.654  18.688   1.699  1.00  0.00           N  
ATOM   1385  CA  PHE B 172     -18.038  18.379   2.043  1.00  0.00           C  
ATOM   1386  C   PHE B 172     -18.787  17.839   0.849  1.00  0.00           C  
ATOM   1387  O   PHE B 172     -19.563  16.814   0.967  1.00  0.00           O  
ATOM   1388  CB  PHE B 172     -18.753  19.623   2.574  1.00  0.00           C  
ATOM   1389  CG  PHE B 172     -18.267  20.073   3.922  1.00  0.00           C  
ATOM   1390  CD1 PHE B 172     -17.761  21.352   4.102  1.00  0.00           C  
ATOM   1391  CD2 PHE B 172     -18.315  19.219   5.013  1.00  0.00           C  
ATOM   1392  CE1 PHE B 172     -17.314  21.767   5.342  1.00  0.00           C  
ATOM   1393  CE2 PHE B 172     -17.870  19.631   6.254  1.00  0.00           C  
ATOM   1394  CZ  PHE B 172     -17.368  20.906   6.418  1.00  0.00           C  
ATOM   1395  N   GLY B 173     -18.511  18.313  -0.358  1.00  0.00           N  
ATOM   1396  CA  GLY B 173     -19.054  17.807  -1.607  1.00  0.00           C  
ATOM   1397  C   GLY B 173     -18.694  16.375  -1.926  1.00  0.00           C  
ATOM   1398  O   GLY B 173     -19.578  15.556  -2.287  1.00  0.00           O  
ATOM   1399  N   ASP B 174     -17.407  16.068  -1.765  1.00  0.00           N  
ATOM   1400  CA  ASP B 174     -16.898  14.724  -1.982  1.00  0.00           C  
ATOM   1401  C   ASP B 174     -17.361  13.697  -0.930  1.00  0.00           C  
ATOM   1402  O   ASP B 174     -17.684  12.586  -1.287  1.00  0.00           O  
ATOM   1403  CB  ASP B 174     -15.368  14.761  -2.016  1.00  0.00           C  
ATOM   1404  CG  ASP B 174     -14.820  15.471  -3.247  1.00  0.00           C  
ATOM   1405  OD1 ASP B 174     -15.603  15.875  -4.074  1.00  0.00           O  
ATOM   1406  OD2 ASP B 174     -13.624  15.601  -3.349  1.00  0.00           O1-
ATOM   1407  N   ILE B 175     -17.366  14.053   0.351  1.00  0.00           N  
ATOM   1408  CA  ILE B 175     -17.923  13.126   1.346  1.00  0.00           C  
ATOM   1409  C   ILE B 175     -19.426  12.941   1.146  1.00  0.00           C  
ATOM   1410  O   ILE B 175     -19.933  11.803   1.149  1.00  0.00           O  
ATOM   1411  CB  ILE B 175     -17.654  13.626   2.778  1.00  0.00           C  
ATOM   1412  CG1 ILE B 175     -16.152  13.611   3.074  1.00  0.00           C  
ATOM   1413  CG2 ILE B 175     -18.408  12.776   3.788  1.00  0.00           C  
ATOM   1414  CD1 ILE B 175     -15.768  14.380   4.318  1.00  0.00           C  
ATOM   1415  N   PHE B 176     -20.145  14.023   0.927  1.00  0.00           N  
ATOM   1416  CA  PHE B 176     -21.574  13.945   0.636  1.00  0.00           C  
ATOM   1417  C   PHE B 176     -21.839  13.045  -0.547  1.00  0.00           C  
ATOM   1418  O   PHE B 176     -22.815  12.263  -0.491  1.00  0.00           O  
ATOM   1419  CB  PHE B 176     -22.146  15.336   0.357  1.00  0.00           C  
ATOM   1420  CG  PHE B 176     -23.645  15.366   0.253  1.00  0.00           C  
ATOM   1421  CD1 PHE B 176     -24.434  15.292   1.391  1.00  0.00           C  
ATOM   1422  CD2 PHE B 176     -24.267  15.470  -0.981  1.00  0.00           C  
ATOM   1423  CE1 PHE B 176     -25.813  15.319   1.297  1.00  0.00           C  
ATOM   1424  CE2 PHE B 176     -25.645  15.499  -1.078  1.00  0.00           C  
ATOM   1425  CZ  PHE B 176     -26.418  15.423   0.063  1.00  0.00           C  
ATOM   1426  N   HIS B 177     -21.104  13.144  -1.643  1.00  0.00           N  
ATOM   1427  CA  HIS B 177     -21.205  12.237  -2.807  1.00  0.00           C  
ATOM   1428  C   HIS B 177     -20.929  10.779  -2.433  1.00  0.00           C  
ATOM   1429  O   HIS B 177     -21.695   9.887  -2.810  1.00  0.00           O  
ATOM   1430  CB  HIS B 177     -20.232  12.667  -3.910  1.00  0.00           C  
ATOM   1431  CG  HIS B 177     -20.309  11.822  -5.144  1.00  0.00           C  
ATOM   1432  CD2 HIS B 177     -19.459  10.895  -5.645  1.00  0.00           C  
ATOM   1433  ND1 HIS B 177     -21.369  11.885  -6.023  1.00  0.00           N  
ATOM   1434  CE1 HIS B 177     -21.167  11.033  -7.013  1.00  0.00           C  
ATOM   1435  NE2 HIS B 177     -20.016  10.420  -6.806  1.00  0.00           N  
ATOM   1436  N   ALA B 178     -19.837  10.547  -1.694  1.00  0.00           N  
ATOM   1437  CA  ALA B 178     -19.452   9.192  -1.292  1.00  0.00           C  
ATOM   1438  C   ALA B 178     -20.514   8.513  -0.419  1.00  0.00           C  
ATOM   1439  O   ALA B 178     -20.818   7.330  -0.604  1.00  0.00           O  
ATOM   1440  CB  ALA B 178     -18.102   9.199  -0.589  1.00  0.00           C  
ATOM   1441  N   ILE B 179     -21.089   9.260   0.511  1.00  0.00           N  
ATOM   1442  CA  ILE B 179     -22.102   8.726   1.409  1.00  0.00           C  
ATOM   1443  C   ILE B 179     -23.377   8.451   0.585  1.00  0.00           C  
ATOM   1444  O   ILE B 179     -24.036   7.422   0.776  1.00  0.00           O  
ATOM   1445  CB  ILE B 179     -22.402   9.700   2.563  1.00  0.00           C  
ATOM   1446  CG1 ILE B 179     -21.161   9.886   3.440  1.00  0.00           C  
ATOM   1447  CG2 ILE B 179     -23.574   9.197   3.392  1.00  0.00           C  
ATOM   1448  CD1 ILE B 179     -20.677   8.612   4.094  1.00  0.00           C  
ATOM   1449  N   MET B 180     -23.704   9.314  -0.364  1.00  0.00           N  
ATOM   1450  CA  MET B 180     -24.852   9.092  -1.238  1.00  0.00           C  
ATOM   1451  C   MET B 180     -24.692   7.816  -2.029  1.00  0.00           C  
ATOM   1452  O   MET B 180     -25.675   7.033  -2.163  1.00  0.00           O  
ATOM   1453  CB  MET B 180     -25.039  10.311  -2.183  1.00  0.00           C  
ATOM   1454  CG  MET B 180     -25.510  11.619  -1.512  1.00  0.00           C  
ATOM   1455  SD  MET B 180     -27.122  11.369  -0.752  1.00  0.00           S  
ATOM   1456  CE  MET B 180     -28.096  11.180  -2.251  1.00  0.00           C  
ATOM   1457  N   GLU B 181     -23.519   7.558  -2.600  1.00  0.00           N  
ATOM   1458  CA  GLU B 181     -23.206   6.299  -3.283  1.00  0.00           C  
ATOM   1459  C   GLU B 181     -23.311   5.081  -2.339  1.00  0.00           C  
ATOM   1460  O   GLU B 181     -23.877   4.057  -2.716  1.00  0.00           O  
ATOM   1461  CB  GLU B 181     -21.801   6.366  -3.885  1.00  0.00           C  
ATOM   1462  CG  GLU B 181     -21.671   7.312  -5.072  1.00  0.00           C  
ATOM   1463  CD  GLU B 181     -20.259   7.426  -5.576  1.00  0.00           C  
ATOM   1464  OE1 GLU B 181     -19.354   7.296  -4.788  1.00  0.00           O  
ATOM   1465  OE2 GLU B 181     -20.086   7.644  -6.753  1.00  0.00           O1-
ATOM   1466  N   ALA B 182     -22.793   5.205  -1.119  1.00  0.00           N  
ATOM   1467  CA  ALA B 182     -22.936   4.145  -0.118  1.00  0.00           C  
ATOM   1468  C   ALA B 182     -24.413   3.839   0.231  1.00  0.00           C  
ATOM   1469  O   ALA B 182     -24.772   2.691   0.429  1.00  0.00           O  
ATOM   1470  CB  ALA B 182     -22.119   4.455   1.125  1.00  0.00           C  
ATOM   1471  N   LYS B 183     -25.250   4.864   0.316  1.00  0.00           N  
ATOM   1472  CA  LYS B 183     -26.694   4.660   0.512  1.00  0.00           C  
ATOM   1473  C   LYS B 183     -27.364   3.952  -0.671  1.00  0.00           C  
ATOM   1474  O   LYS B 183     -28.287   3.162  -0.461  1.00  0.00           O  
ATOM   1475  CB  LYS B 183     -27.382   6.001   0.764  1.00  0.00           C  
ATOM   1476  CG  LYS B 183     -27.072   6.624   2.119  1.00  0.00           C  
ATOM   1477  CD  LYS B 183     -27.790   7.953   2.295  1.00  0.00           C  
ATOM   1478  CE  LYS B 183     -27.520   8.552   3.668  1.00  0.00           C  
ATOM   1479  NZ  LYS B 183     -28.187   9.872   3.840  1.00  0.00           N1+
ATOM   1480  N   GLU B 184     -26.901   4.228  -1.894  1.00  0.00           N  
ATOM   1481  CA  GLU B 184     -27.341   3.483  -3.085  1.00  0.00           C  
ATOM   1482  C   GLU B 184     -26.862   2.030  -3.053  1.00  0.00           C  
ATOM   1483  O   GLU B 184     -27.568   1.143  -3.518  1.00  0.00           O  
ATOM   1484  CB  GLU B 184     -26.833   4.162  -4.359  1.00  0.00           C  
ATOM   1485  CG  GLU B 184     -27.437   5.534  -4.623  1.00  0.00           C  
ATOM   1486  CD  GLU B 184     -28.932   5.495  -4.772  1.00  0.00           C  
ATOM   1487  OE1 GLU B 184     -29.408   4.782  -5.623  1.00  0.00           O  
ATOM   1488  OE2 GLU B 184     -29.601   6.181  -4.034  1.00  0.00           O1-
ATOM   1489  N   GLU B 185     -25.671   1.785  -2.516  1.00  0.00           N  
ATOM   1490  CA  GLU B 185     -25.214   0.415  -2.316  1.00  0.00           C  
ATOM   1491  C   GLU B 185     -26.059  -0.287  -1.231  1.00  0.00           C  
ATOM   1492  O   GLU B 185     -26.324  -1.482  -1.327  1.00  0.00           O  
ATOM   1493  CB  GLU B 185     -23.734   0.401  -1.927  1.00  0.00           C  
ATOM   1494  CG  GLU B 185     -22.787   0.825  -3.040  1.00  0.00           C  
ATOM   1495  CD  GLU B 185     -21.349   0.859  -2.604  1.00  0.00           C  
ATOM   1496  OE1 GLU B 185     -21.096   0.668  -1.439  1.00  0.00           O  
ATOM   1497  OE2 GLU B 185     -20.501   1.077  -3.437  1.00  0.00           O1-
ATOM   1498  N   ALA B 186     -26.472   0.468  -0.216  1.00  0.00           N  
ATOM   1499  CA  ALA B 186     -27.376  -0.045   0.818  1.00  0.00           C  
ATOM   1500  C   ALA B 186     -28.702  -0.475   0.162  1.00  0.00           C  
ATOM   1501  O   ALA B 186     -29.232  -1.555   0.471  1.00  0.00           O  
ATOM   1502  CB  ALA B 186     -27.610   0.994   1.912  1.00  0.00           C  
ATOM   1503  N   ARG B 187     -29.209   0.352  -0.787  1.00  0.00           N  
ATOM   1504  CA  ARG B 187     -30.414   0.016  -1.539  1.00  0.00           C  
ATOM   1505  C   ARG B 187     -30.228  -1.267  -2.313  1.00  0.00           C  
ATOM   1506  O   ARG B 187     -31.140  -2.096  -2.352  1.00  0.00           O  
ATOM   1507  CB  ARG B 187     -30.763   1.202  -2.482  1.00  0.00           C  
ATOM   1508  CG  ARG B 187     -31.293   2.483  -1.779  1.00  0.00           C  
ATOM   1509  CD  ARG B 187     -31.543   3.628  -2.775  1.00  0.00           C  
ATOM   1510  NE  ARG B 187     -32.021   4.836  -2.041  1.00  0.00           N  
ATOM   1511  CZ  ARG B 187     -32.262   6.023  -2.589  1.00  0.00           C  
ATOM   1512  NH1 ARG B 187     -32.111   6.276  -3.859  1.00  0.00           N1+
ATOM   1513  NH2 ARG B 187     -32.669   6.984  -1.821  1.00  0.00           N  
ATOM   1514  N   LYS B 188     -29.063  -1.409  -2.957  1.00  0.00           N  
ATOM   1515  CA  LYS B 188     -28.717  -2.620  -3.707  1.00  0.00           C  
ATOM   1516  C   LYS B 188     -28.750  -3.874  -2.840  1.00  0.00           C  
ATOM   1517  O   LYS B 188     -29.200  -4.930  -3.304  1.00  0.00           O  
ATOM   1518  CB  LYS B 188     -27.334  -2.470  -4.344  1.00  0.00           C  
ATOM   1519  CG  LYS B 188     -27.283  -1.498  -5.516  1.00  0.00           C  
ATOM   1520  CD  LYS B 188     -25.873  -1.381  -6.074  1.00  0.00           C  
ATOM   1521  CE  LYS B 188     -25.817  -0.399  -7.235  1.00  0.00           C  
ATOM   1522  NZ  LYS B 188     -24.440  -0.262  -7.784  1.00  0.00           N1+
ATOM   1523  N   LEU B 189     -28.268  -3.759  -1.598  1.00  0.00           N  
ATOM   1524  CA  LEU B 189     -28.363  -4.862  -0.618  1.00  0.00           C  
ATOM   1525  C   LEU B 189     -29.807  -5.277  -0.317  1.00  0.00           C  
ATOM   1526  O   LEU B 189     -30.116  -6.474  -0.203  1.00  0.00           O  
ATOM   1527  CB  LEU B 189     -27.675  -4.453   0.690  1.00  0.00           C  
ATOM   1528  CG  LEU B 189     -26.148  -4.313   0.625  1.00  0.00           C  
ATOM   1529  CD1 LEU B 189     -25.637  -3.706   1.924  1.00  0.00           C  
ATOM   1530  CD2 LEU B 189     -25.523  -5.677   0.376  1.00  0.00           C  
ATOM   1531  N   LYS B 190     -30.686  -4.293  -0.205  1.00  0.00           N  
ATOM   1532  CA  LYS B 190     -32.098  -4.540   0.047  1.00  0.00           C  
ATOM   1533  C   LYS B 190     -32.686  -5.208  -1.181  1.00  0.00           C  
ATOM   1534  O   LYS B 190     -33.379  -6.223  -1.075  1.00  0.00           O  
ATOM   1535  CB  LYS B 190     -32.844  -3.244   0.371  1.00  0.00           C  
ATOM   1536  CG  LYS B 190     -34.320  -3.434   0.697  1.00  0.00           C  
ATOM   1537  CD  LYS B 190     -34.505  -4.246   1.970  1.00  0.00           C  
ATOM   1538  CE  LYS B 190     -35.946  -4.194   2.456  1.00  0.00           C  
ATOM   1539  NZ  LYS B 190     -36.892  -4.755   1.454  1.00  0.00           N1+
ATOM   1540  N   LYS B 191     -32.372  -4.639  -2.342  1.00  0.00           N  
ATOM   1541  CA  LYS B 191     -32.864  -5.137  -3.625  1.00  0.00           C  
ATOM   1542  C   LYS B 191     -32.435  -6.576  -3.910  1.00  0.00           C  
ATOM   1543  O   LYS B 191     -33.193  -7.337  -4.520  1.00  0.00           O  
ATOM   1544  CB  LYS B 191     -32.388  -4.225  -4.757  1.00  0.00           C  
ATOM   1545  CG  LYS B 191     -33.071  -2.864  -4.797  1.00  0.00           C  
ATOM   1546  CD  LYS B 191     -32.514  -1.999  -5.918  1.00  0.00           C  
ATOM   1547  CE  LYS B 191     -33.189  -0.636  -5.956  1.00  0.00           C  
ATOM   1548  NZ  LYS B 191     -32.659   0.217  -7.052  1.00  0.00           N1+
ATOM   1549  N   ALA B 192     -31.235  -6.953  -3.459  1.00  0.00           N  
ATOM   1550  CA  ALA B 192     -30.753  -8.321  -3.656  1.00  0.00           C  
ATOM   1551  C   ALA B 192     -31.268  -9.305  -2.591  1.00  0.00           C  
ATOM   1552  O   ALA B 192     -30.986 -10.492  -2.661  1.00  0.00           O  
ATOM   1553  CB  ALA B 192     -29.233  -8.351  -3.754  1.00  0.00           C  
ATOM   1554  N   GLY B 193     -32.039  -8.796  -1.627  1.00  0.00           N  
ATOM   1555  CA  GLY B 193     -32.577  -9.592  -0.522  1.00  0.00           C  
ATOM   1556  C   GLY B 193     -31.536 -10.033   0.505  1.00  0.00           C  
ATOM   1557  O   GLY B 193     -31.661 -11.092   1.108  1.00  0.00           O  
ATOM   1558  N   LEU B 194     -30.512  -9.207   0.700  1.00  0.00           N  
ATOM   1559  CA  LEU B 194     -29.386  -9.543   1.570  1.00  0.00           C  
ATOM   1560  C   LEU B 194     -29.511  -8.941   2.951  1.00  0.00           C  
ATOM   1561  O   LEU B 194     -28.899  -9.409   3.902  1.00  0.00           O  
ATOM   1562  CB  LEU B 194     -28.073  -9.068   0.934  1.00  0.00           C  
ATOM   1563  CG  LEU B 194     -27.738  -9.676  -0.435  1.00  0.00           C  
ATOM   1564  CD1 LEU B 194     -26.460  -9.048  -0.971  1.00  0.00           C  
ATOM   1565  CD2 LEU B 194     -27.589 -11.185  -0.296  1.00  0.00           C  
ATOM   1566  N   VAL B 195     -30.312  -7.898   3.056  1.00  0.00           N  
ATOM   1567  CA  VAL B 195     -30.568  -7.233   4.331  1.00  0.00           C  
ATOM   1568  C   VAL B 195     -32.087  -7.053   4.380  1.00  0.00           C  
ATOM   1569  O   VAL B 195     -32.744  -7.013   3.335  1.00  0.00           O  
ATOM   1570  CB  VAL B 195     -29.847  -5.876   4.430  1.00  0.00           C  
ATOM   1571  CG1 VAL B 195     -28.343  -6.060   4.291  1.00  0.00           C  
ATOM   1572  CG2 VAL B 195     -30.376  -4.930   3.363  1.00  0.00           C  
ATOM   1573  N   ASN B 196     -32.656  -7.004   5.577  1.00  0.00           N  
ATOM   1574  CA  ASN B 196     -34.075  -6.648   5.712  1.00  0.00           C  
ATOM   1575  C   ASN B 196     -34.225  -5.137   5.916  1.00  0.00           C  
ATOM   1576  O   ASN B 196     -33.235  -4.388   5.856  1.00  0.00           O  
ATOM   1577  CB  ASN B 196     -34.720  -7.413   6.853  1.00  0.00           C  
ATOM   1578  CG  ASN B 196     -34.166  -7.022   8.195  1.00  0.00           C  
ATOM   1579  ND2 ASN B 196     -34.200  -7.938   9.130  1.00  0.00           N  
ATOM   1580  OD1 ASN B 196     -33.706  -5.890   8.386  1.00  0.00           O  
ATOM   1581  N   SER B 197     -35.462  -4.710   6.173  1.00  0.00           N  
ATOM   1582  CA  SER B 197     -35.810  -3.300   6.330  1.00  0.00           C  
ATOM   1583  C   SER B 197     -35.114  -2.619   7.490  1.00  0.00           C  
ATOM   1584  O   SER B 197     -34.672  -1.476   7.358  1.00  0.00           O  
ATOM   1585  CB  SER B 197     -37.310  -3.164   6.509  1.00  0.00           C  
ATOM   1586  OG  SER B 197     -37.990  -3.548   5.345  1.00  0.00           O  
ATOM   1587  N   GLN B 198     -35.025  -3.312   8.624  1.00  0.00           N  
ATOM   1588  CA  GLN B 198     -34.389  -2.746   9.810  1.00  0.00           C  
ATOM   1589  C   GLN B 198     -32.887  -2.603   9.563  1.00  0.00           C  
ATOM   1590  O   GLN B 198     -32.270  -1.599   9.927  1.00  0.00           O  
ATOM   1591  CB  GLN B 198     -34.648  -3.620  11.040  1.00  0.00           C  
ATOM   1592  CG  GLN B 198     -34.109  -3.043  12.338  1.00  0.00           C  
ATOM   1593  CD  GLN B 198     -34.785  -1.739  12.717  1.00  0.00           C  
ATOM   1594  NE2 GLN B 198     -33.984  -0.724  13.017  1.00  0.00           N  
ATOM   1595  OE1 GLN B 198     -36.015  -1.645  12.740  1.00  0.00           O  
ATOM   1596  N   GLN B 199     -32.309  -3.615   8.926  1.00  0.00           N  
ATOM   1597  CA  GLN B 199     -30.899  -3.586   8.602  1.00  0.00           C  
ATOM   1598  C   GLN B 199     -30.594  -2.484   7.565  1.00  0.00           C  
ATOM   1599  O   GLN B 199     -29.572  -1.799   7.680  1.00  0.00           O  
ATOM   1600  CB  GLN B 199     -30.451  -4.954   8.078  1.00  0.00           C  
ATOM   1601  CG  GLN B 199     -30.427  -6.045   9.133  1.00  0.00           C  
ATOM   1602  CD  GLN B 199     -30.119  -7.412   8.548  1.00  0.00           C  
ATOM   1603  NE2 GLN B 199     -29.153  -8.104   9.139  1.00  0.00           N  
ATOM   1604  OE1 GLN B 199     -30.742  -7.837   7.570  1.00  0.00           O  
ATOM   1605  N   LEU B 200     -31.488  -2.284   6.593  1.00  0.00           N  
ATOM   1606  CA  LEU B 200     -31.326  -1.185   5.642  1.00  0.00           C  
ATOM   1607  C   LEU B 200     -31.267   0.173   6.339  1.00  0.00           C  
ATOM   1608  O   LEU B 200     -30.343   0.966   6.081  1.00  0.00           O  
ATOM   1609  CB  LEU B 200     -32.481  -1.191   4.632  1.00  0.00           C  
ATOM   1610  CG  LEU B 200     -32.473  -0.053   3.604  1.00  0.00           C  
ATOM   1611  CD1 LEU B 200     -31.214  -0.147   2.752  1.00  0.00           C  
ATOM   1612  CD2 LEU B 200     -33.724  -0.137   2.743  1.00  0.00           C  
ATOM   1613  N   ASP B 201     -32.216   0.429   7.237  1.00  0.00           N  
ATOM   1614  CA  ASP B 201     -32.234   1.694   7.992  1.00  0.00           C  
ATOM   1615  C   ASP B 201     -31.044   1.844   8.931  1.00  0.00           C  
ATOM   1616  O   ASP B 201     -30.513   2.954   9.117  1.00  0.00           O  
ATOM   1617  CB  ASP B 201     -33.526   1.808   8.804  1.00  0.00           C  
ATOM   1618  CG  ASP B 201     -34.748   2.078   7.937  1.00  0.00           C  
ATOM   1619  OD1 ASP B 201     -34.577   2.446   6.799  1.00  0.00           O  
ATOM   1620  OD2 ASP B 201     -35.843   1.913   8.421  1.00  0.00           O1-
ATOM   1621  N   GLU B 202     -30.647   0.718   9.515  1.00  0.00           N  
ATOM   1622  CA  GLU B 202     -29.502   0.644  10.406  1.00  0.00           C  
ATOM   1623  C   GLU B 202     -28.228   1.100   9.683  1.00  0.00           C  
ATOM   1624  O   GLU B 202     -27.501   1.955  10.197  1.00  0.00           O  
ATOM   1625  CB  GLU B 202     -29.332  -0.782  10.935  1.00  0.00           C  
ATOM   1626  CG  GLU B 202     -28.152  -0.965  11.879  1.00  0.00           C  
ATOM   1627  CD  GLU B 202     -28.036  -2.368  12.405  1.00  0.00           C  
ATOM   1628  OE1 GLU B 202     -28.874  -3.176  12.081  1.00  0.00           O  
ATOM   1629  OE2 GLU B 202     -27.108  -2.634  13.133  1.00  0.00           O1-
ATOM   1630  N   LEU B 203     -27.970   0.523   8.502  1.00  0.00           N  
ATOM   1631  CA  LEU B 203     -26.838   0.900   7.664  1.00  0.00           C  
ATOM   1632  C   LEU B 203     -26.890   2.380   7.212  1.00  0.00           C  
ATOM   1633  O   LEU B 203     -25.873   3.095   7.289  1.00  0.00           O  
ATOM   1634  CB  LEU B 203     -26.709  -0.039   6.445  1.00  0.00           C  
ATOM   1635  CG  LEU B 203     -25.596   0.285   5.437  1.00  0.00           C  
ATOM   1636  CD1 LEU B 203     -24.233   0.299   6.132  1.00  0.00           C  
ATOM   1637  CD2 LEU B 203     -25.605  -0.697   4.268  1.00  0.00           C  
ATOM   1638  N   LYS B 204     -28.054   2.810   6.730  1.00  0.00           N  
ATOM   1639  CA  LYS B 204     -28.302   4.193   6.338  1.00  0.00           C  
ATOM   1640  C   LYS B 204     -27.871   5.177   7.422  1.00  0.00           C  
ATOM   1641  O   LYS B 204     -27.113   6.125   7.157  1.00  0.00           O  
ATOM   1642  CB  LYS B 204     -29.782   4.393   6.008  1.00  0.00           C  
ATOM   1643  CG  LYS B 204     -30.138   5.800   5.547  1.00  0.00           C  
ATOM   1644  CD  LYS B 204     -31.618   5.914   5.213  1.00  0.00           C  
ATOM   1645  CE  LYS B 204     -31.989   7.333   4.809  1.00  0.00           C  
ATOM   1646  NZ  LYS B 204     -33.437   7.462   4.493  1.00  0.00           N1+
ATOM   1647  N   ARG B 205     -28.374   4.923   8.629  1.00  0.00           N  
ATOM   1648  CA  ARG B 205     -28.019   5.630   9.848  1.00  0.00           C  
ATOM   1649  C   ARG B 205     -26.513   5.612  10.129  1.00  0.00           C  
ATOM   1650  O   ARG B 205     -25.951   6.656  10.455  1.00  0.00           O  
ATOM   1651  CB  ARG B 205     -28.756   5.023  11.032  1.00  0.00           C  
ATOM   1652  CG  ARG B 205     -28.378   5.603  12.386  1.00  0.00           C  
ATOM   1653  CD  ARG B 205     -29.187   5.012  13.482  1.00  0.00           C  
ATOM   1654  NE  ARG B 205     -28.717   5.435  14.792  1.00  0.00           N  
ATOM   1655  CZ  ARG B 205     -29.290   5.085  15.959  1.00  0.00           C  
ATOM   1656  NH1 ARG B 205     -30.351   4.309  15.965  1.00  0.00           N1+
ATOM   1657  NH2 ARG B 205     -28.785   5.523  17.100  1.00  0.00           N  
ATOM   1658  N   ARG B 206     -25.854   4.454  10.034  1.00  0.00           N  
ATOM   1659  CA  ARG B 206     -24.408   4.401  10.285  1.00  0.00           C  
ATOM   1660  C   ARG B 206     -23.644   5.271   9.272  1.00  0.00           C  
ATOM   1661  O   ARG B 206     -22.603   5.862   9.608  1.00  0.00           O  
ATOM   1662  CB  ARG B 206     -23.901   2.969  10.206  1.00  0.00           C  
ATOM   1663  CG  ARG B 206     -24.380   2.059  11.325  1.00  0.00           C  
ATOM   1664  CD  ARG B 206     -23.894   0.667  11.149  1.00  0.00           C  
ATOM   1665  NE  ARG B 206     -24.513  -0.249  12.093  1.00  0.00           N  
ATOM   1666  CZ  ARG B 206     -24.100  -0.435  13.362  1.00  0.00           C  
ATOM   1667  NH1 ARG B 206     -23.067   0.237  13.822  1.00  0.00           N1+
ATOM   1668  NH2 ARG B 206     -24.731  -1.293  14.143  1.00  0.00           N  
ATOM   1669  N   LEU B 207     -24.167   5.330   8.043  1.00  0.00           N  
ATOM   1670  CA  LEU B 207     -23.605   6.166   6.989  1.00  0.00           C  
ATOM   1671  C   LEU B 207     -23.771   7.661   7.290  1.00  0.00           C  
ATOM   1672  O   LEU B 207     -22.884   8.451   6.973  1.00  0.00           O  
ATOM   1673  CB  LEU B 207     -24.197   5.800   5.618  1.00  0.00           C  
ATOM   1674  CG  LEU B 207     -23.819   4.408   5.062  1.00  0.00           C  
ATOM   1675  CD1 LEU B 207     -24.658   4.092   3.816  1.00  0.00           C  
ATOM   1676  CD2 LEU B 207     -22.318   4.272   4.789  1.00  0.00           C  
ATOM   1677  N   ASP B 208     -24.885   8.028   7.932  1.00  0.00           N  
ATOM   1678  CA  ASP B 208     -25.140   9.411   8.313  1.00  0.00           C  
ATOM   1679  C   ASP B 208     -24.328   9.803   9.533  1.00  0.00           C  
ATOM   1680  O   ASP B 208     -23.837  10.933   9.619  1.00  0.00           O  
ATOM   1681  CB  ASP B 208     -26.629   9.625   8.595  1.00  0.00           C  
ATOM   1682  CG  ASP B 208     -27.481   9.601   7.334  1.00  0.00           C  
ATOM   1683  OD1 ASP B 208     -27.264  10.425   6.476  1.00  0.00           O  
ATOM   1684  OD2 ASP B 208     -28.341   8.758   7.238  1.00  0.00           O1-
ATOM   1685  N   GLU B 209     -24.177   8.864  10.465  1.00  0.00           N  
ATOM   1686  CA  GLU B 209     -23.372   9.101  11.656  1.00  0.00           C  
ATOM   1687  C   GLU B 209     -21.916   9.210  11.232  1.00  0.00           C  
ATOM   1688  O   GLU B 209     -21.164  10.037  11.740  1.00  0.00           O  
ATOM   1689  CB  GLU B 209     -23.551   7.979  12.679  1.00  0.00           C  
ATOM   1690  CG  GLU B 209     -24.926   7.934  13.331  1.00  0.00           C  
ATOM   1691  CD  GLU B 209     -25.094   6.768  14.264  1.00  0.00           C  
ATOM   1692  OE1 GLU B 209     -24.205   5.954  14.334  1.00  0.00           O  
ATOM   1693  OE2 GLU B 209     -26.113   6.691  14.910  1.00  0.00           O1-
ATOM   1694  N   LEU B 210     -21.529   8.377  10.274  1.00  0.00           N  
ATOM   1695  CA  LEU B 210     -20.220   8.459   9.663  1.00  0.00           C  
ATOM   1696  C   LEU B 210     -20.029   9.836   9.016  1.00  0.00           C  
ATOM   1697  O   LEU B 210     -19.050  10.510   9.290  1.00  0.00           O  
ATOM   1698  CB  LEU B 210     -20.052   7.348   8.619  1.00  0.00           C  
ATOM   1699  CG  LEU B 210     -18.763   7.407   7.788  1.00  0.00           C  
ATOM   1700  CD1 LEU B 210     -17.559   7.234   8.705  1.00  0.00           C  
ATOM   1701  CD2 LEU B 210     -18.796   6.322   6.721  1.00  0.00           C  
ATOM   1702  N   ASP B 211     -21.003  10.272   8.221  1.00  0.00           N  
ATOM   1703  CA  ASP B 211     -20.939  11.587   7.562  1.00  0.00           C  
ATOM   1704  C   ASP B 211     -20.749  12.714   8.562  1.00  0.00           C  
ATOM   1705  O   ASP B 211     -19.971  13.650   8.349  1.00  0.00           O  
ATOM   1706  CB  ASP B 211     -22.208  11.845   6.748  1.00  0.00           C  
ATOM   1707  CG  ASP B 211     -22.188  13.185   6.026  1.00  0.00           C  
ATOM   1708  OD1 ASP B 211     -21.245  13.440   5.313  1.00  0.00           O  
ATOM   1709  OD2 ASP B 211     -23.114  13.941   6.192  1.00  0.00           O1-
ATOM   1710  N   GLU B 212     -21.496  12.638   9.653  1.00  0.00           N  
ATOM   1711  CA  GLU B 212     -21.404  13.632  10.683  1.00  0.00           C  
ATOM   1712  C   GLU B 212     -20.013  13.640  11.342  1.00  0.00           C  
ATOM   1713  O   GLU B 212     -19.447  14.707  11.559  1.00  0.00           O  
ATOM   1714  CB  GLU B 212     -22.490  13.389  11.734  1.00  0.00           C  
ATOM   1715  CG  GLU B 212     -22.455  14.356  12.909  1.00  0.00           C  
ATOM   1716  CD  GLU B 212     -22.663  15.786  12.497  1.00  0.00           C  
ATOM   1717  OE1 GLU B 212     -23.214  16.008  11.446  1.00  0.00           O  
ATOM   1718  OE2 GLU B 212     -22.268  16.660  13.234  1.00  0.00           O1-
ATOM   1719  N   GLU B 213     -19.450  12.461  11.608  1.00  0.00           N  
ATOM   1720  CA  GLU B 213     -18.087  12.351  12.142  1.00  0.00           C  
ATOM   1721  C   GLU B 213     -17.081  13.034  11.210  1.00  0.00           C  
ATOM   1722  O   GLU B 213     -16.279  13.852  11.660  1.00  0.00           O  
ATOM   1723  CB  GLU B 213     -17.702  10.882  12.335  1.00  0.00           C  
ATOM   1724  CG  GLU B 213     -16.290  10.665  12.859  1.00  0.00           C  
ATOM   1725  CD  GLU B 213     -15.950   9.212  13.045  1.00  0.00           C  
ATOM   1726  OE1 GLU B 213     -16.807   8.390  12.825  1.00  0.00           O  
ATOM   1727  OE2 GLU B 213     -14.833   8.924  13.405  1.00  0.00           O1-
ATOM   1728  N   ALA B 214     -17.123  12.668   9.926  1.00  0.00           N  
ATOM   1729  CA  ALA B 214     -16.232  13.223   8.917  1.00  0.00           C  
ATOM   1730  C   ALA B 214     -16.437  14.735   8.743  1.00  0.00           C  
ATOM   1731  O   ALA B 214     -15.477  15.477   8.594  1.00  0.00           O  
ATOM   1732  CB  ALA B 214     -16.357  12.459   7.594  1.00  0.00           C  
ATOM   1733  N   ALA B 215     -17.682  15.184   8.814  1.00  0.00           N  
ATOM   1734  CA  ALA B 215     -18.023  16.592   8.748  1.00  0.00           C  
ATOM   1735  C   ALA B 215     -17.437  17.388   9.919  1.00  0.00           C  
ATOM   1736  O   ALA B 215     -16.894  18.488   9.738  1.00  0.00           O  
ATOM   1737  CB  ALA B 215     -19.535  16.755   8.703  1.00  0.00           C  
ATOM   1738  N   GLN B 216     -17.521  16.825  11.118  1.00  0.00           N  
ATOM   1739  CA  GLN B 216     -16.930  17.463  12.281  1.00  0.00           C  
ATOM   1740  C   GLN B 216     -15.405  17.556  12.155  1.00  0.00           C  
ATOM   1741  O   GLN B 216     -14.829  18.548  12.568  1.00  0.00           O  
ATOM   1742  CB  GLN B 216     -17.308  16.699  13.552  1.00  0.00           C  
ATOM   1743  CG  GLN B 216     -18.772  16.819  13.939  1.00  0.00           C  
ATOM   1744  CD  GLN B 216     -19.119  15.985  15.157  1.00  0.00           C  
ATOM   1745  NE2 GLN B 216     -20.408  15.898  15.466  1.00  0.00           N  
ATOM   1746  OE1 GLN B 216     -18.238  15.424  15.815  1.00  0.00           O  
ATOM   1747  N   ARG B 217     -14.763  16.529  11.601  1.00  0.00           N  
ATOM   1748  CA  ARG B 217     -13.329  16.566  11.303  1.00  0.00           C  
ATOM   1749  C   ARG B 217     -12.944  17.648  10.296  1.00  0.00           C  
ATOM   1750  O   ARG B 217     -11.954  18.315  10.486  1.00  0.00           O  
ATOM   1751  CB  ARG B 217     -12.874  15.216  10.769  1.00  0.00           C  
ATOM   1752  CG  ARG B 217     -12.911  14.082  11.781  1.00  0.00           C  
ATOM   1753  CD  ARG B 217     -12.501  12.790  11.173  1.00  0.00           C  
ATOM   1754  NE  ARG B 217     -12.739  11.670  12.069  1.00  0.00           N  
ATOM   1755  CZ  ARG B 217     -11.899  11.283  13.049  1.00  0.00           C  
ATOM   1756  NH1 ARG B 217     -10.774  11.933  13.246  1.00  0.00           N1+
ATOM   1757  NH2 ARG B 217     -12.206  10.248  13.813  1.00  0.00           N  
ATOM   1758  N   ALA B 218     -13.700  17.783   9.201  1.00  0.00           N  
ATOM   1759  CA  ALA B 218     -13.485  18.886   8.270  1.00  0.00           C  
ATOM   1760  C   ALA B 218     -13.752  20.253   8.859  1.00  0.00           C  
ATOM   1761  O   ALA B 218     -13.041  21.208   8.544  1.00  0.00           O  
ATOM   1762  CB  ALA B 218     -14.291  18.706   6.966  1.00  0.00           C  
ATOM   1763  N   GLU B 219     -14.805  20.399   9.664  1.00  0.00           N  
ATOM   1764  CA  GLU B 219     -15.031  21.673  10.324  1.00  0.00           C  
ATOM   1765  C   GLU B 219     -13.860  22.003  11.299  1.00  0.00           C  
ATOM   1766  O   GLU B 219     -13.426  23.143  11.379  1.00  0.00           O  
ATOM   1767  CB  GLU B 219     -16.365  21.645  11.074  1.00  0.00           C  
ATOM   1768  CG  GLU B 219     -17.592  21.615  10.174  1.00  0.00           C  
ATOM   1769  CD  GLU B 219     -18.869  21.395  10.935  1.00  0.00           C  
ATOM   1770  OE1 GLU B 219     -18.800  21.113  12.107  1.00  0.00           O  
ATOM   1771  OE2 GLU B 219     -19.917  21.511  10.344  1.00  0.00           O1-
ATOM   1772  N   LYS B 220     -13.364  21.002  12.015  1.00  0.00           N  
ATOM   1773  CA  LYS B 220     -12.199  21.226  12.861  1.00  0.00           C  
ATOM   1774  C   LYS B 220     -10.972  21.666  12.039  1.00  0.00           C  
ATOM   1775  O   LYS B 220     -10.258  22.567  12.470  1.00  0.00           O  
ATOM   1776  CB  LYS B 220     -11.877  19.960  13.657  1.00  0.00           C  
ATOM   1777  CG  LYS B 220     -10.712  20.107  14.628  1.00  0.00           C  
ATOM   1778  CD  LYS B 220     -10.574  18.878  15.515  1.00  0.00           C  
ATOM   1779  CE  LYS B 220      -9.485  19.068  16.559  1.00  0.00           C  
ATOM   1780  NZ  LYS B 220      -8.128  19.093  15.950  1.00  0.00           N1+
ATOM   1781  N   LEU B 221     -10.744  21.026  10.883  1.00  0.00           N  
ATOM   1782  CA  LEU B 221      -9.619  21.436  10.004  1.00  0.00           C  
ATOM   1783  C   LEU B 221      -9.758  22.846   9.497  1.00  0.00           C  
ATOM   1784  O   LEU B 221      -8.774  23.563   9.451  1.00  0.00           O  
ATOM   1785  CB  LEU B 221      -9.506  20.492   8.800  1.00  0.00           C  
ATOM   1786  CG  LEU B 221      -9.023  19.070   9.113  1.00  0.00           C  
ATOM   1787  CD1 LEU B 221      -9.155  18.204   7.867  1.00  0.00           C  
ATOM   1788  CD2 LEU B 221      -7.582  19.117   9.596  1.00  0.00           C  
ATOM   1789  N   GLY B 222     -10.985  23.241   9.129  1.00  0.00           N  
ATOM   1790  CA  GLY B 222     -11.246  24.616   8.743  1.00  0.00           C  
ATOM   1791  C   GLY B 222     -10.912  25.605   9.857  1.00  0.00           C  
ATOM   1792  O   GLY B 222     -10.319  26.665   9.594  1.00  0.00           O  
ATOM   1793  N   LYS B 223     -11.314  25.282  11.093  1.00  0.00           N  
ATOM   1794  CA  LYS B 223     -10.952  26.098  12.286  1.00  0.00           C  
ATOM   1795  C   LYS B 223      -9.430  26.151  12.560  1.00  0.00           C  
ATOM   1796  O   LYS B 223      -8.886  27.201  12.915  1.00  0.00           O  
ATOM   1797  CB  LYS B 223     -11.672  25.562  13.524  1.00  0.00           C  
ATOM   1798  CG  LYS B 223     -13.178  25.791  13.525  1.00  0.00           C  
ATOM   1799  CD  LYS B 223     -13.827  25.197  14.765  1.00  0.00           C  
ATOM   1800  CE  LYS B 223     -15.333  25.411  14.761  1.00  0.00           C  
ATOM   1801  NZ  LYS B 223     -15.985  24.808  15.955  1.00  0.00           N1+
ATOM   1802  N   GLU B 224      -8.748  25.026  12.395  1.00  0.00           N  
ATOM   1803  CA  GLU B 224      -7.281  25.020  12.539  1.00  0.00           C  
ATOM   1804  C   GLU B 224      -6.581  25.917  11.487  1.00  0.00           C  
ATOM   1805  O   GLU B 224      -5.649  26.667  11.806  1.00  0.00           O  
ATOM   1806  CB  GLU B 224      -6.751  23.588  12.429  1.00  0.00           C  
ATOM   1807  CG  GLU B 224      -7.097  22.698  13.614  1.00  0.00           C  
ATOM   1808  CD  GLU B 224      -6.618  21.283  13.443  1.00  0.00           C  
ATOM   1809  OE1 GLU B 224      -6.133  20.964  12.384  1.00  0.00           O  
ATOM   1810  OE2 GLU B 224      -6.734  20.520  14.373  1.00  0.00           O1-
ATOM   1811  N   PHE B 225      -7.066  25.889  10.245  1.00  0.00           N  
ATOM   1812  CA  PHE B 225      -6.556  26.792   9.192  1.00  0.00           C  
ATOM   1813  C   PHE B 225      -6.723  28.255   9.596  1.00  0.00           C  
ATOM   1814  O   PHE B 225      -5.785  29.045   9.521  1.00  0.00           O  
ATOM   1815  CB  PHE B 225      -7.281  26.545   7.869  1.00  0.00           C  
ATOM   1816  CG  PHE B 225      -6.938  27.536   6.794  1.00  0.00           C  
ATOM   1817  CD1 PHE B 225      -5.757  27.420   6.076  1.00  0.00           C  
ATOM   1818  CD2 PHE B 225      -7.794  28.587   6.501  1.00  0.00           C  
ATOM   1819  CE1 PHE B 225      -5.442  28.333   5.086  1.00  0.00           C  
ATOM   1820  CE2 PHE B 225      -7.480  29.500   5.513  1.00  0.00           C  
ATOM   1821  CZ  PHE B 225      -6.303  29.373   4.806  1.00  0.00           C  
ATOM   1822  N   ARG B 226      -7.927  28.597  10.031  1.00  0.00           N  
ATOM   1823  CA  ARG B 226      -8.284  29.953  10.441  1.00  0.00           C  
ATOM   1824  C   ARG B 226      -7.399  30.427  11.569  1.00  0.00           C  
ATOM   1825  O   ARG B 226      -6.997  31.593  11.572  1.00  0.00           O  
ATOM   1826  CB  ARG B 226      -9.784  29.974  10.849  1.00  0.00           C  
ATOM   1827  CG  ARG B 226     -10.798  29.824   9.681  1.00  0.00           C  
ATOM   1828  CD  ARG B 226     -12.252  29.781  10.179  1.00  0.00           C  
ATOM   1829  NE  ARG B 226     -13.175  29.608   9.020  1.00  0.00           N  
ATOM   1830  CZ  ARG B 226     -14.494  29.460   9.102  1.00  0.00           C  
ATOM   1831  NH1 ARG B 226     -15.151  29.455  10.228  1.00  0.00           N1+
ATOM   1832  NH2 ARG B 226     -15.167  29.311   8.005  1.00  0.00           N  
ATOM   1833  N   LEU B 227      -7.089  29.579  12.546  1.00  0.00           N  
ATOM   1834  CA  LEU B 227      -6.150  29.953  13.611  1.00  0.00           C  
ATOM   1835  C   LEU B 227      -4.733  30.211  13.069  1.00  0.00           C  
ATOM   1836  O   LEU B 227      -4.083  31.168  13.486  1.00  0.00           O  
ATOM   1837  CB  LEU B 227      -6.098  28.851  14.675  1.00  0.00           C  
ATOM   1838  CG  LEU B 227      -7.360  28.696  15.534  1.00  0.00           C  
ATOM   1839  CD1 LEU B 227      -7.246  27.437  16.383  1.00  0.00           C  
ATOM   1840  CD2 LEU B 227      -7.535  29.930  16.407  1.00  0.00           C  
ATOM   1841  N   LYS B 228      -4.271  29.382  12.132  1.00  0.00           N  
ATOM   1842  CA  LYS B 228      -2.965  29.594  11.540  1.00  0.00           C  
ATOM   1843  C   LYS B 228      -2.952  30.822  10.633  1.00  0.00           C  
ATOM   1844  O   LYS B 228      -1.990  31.583  10.652  1.00  0.00           O  
ATOM   1845  CB  LYS B 228      -2.535  28.354  10.755  1.00  0.00           C  
ATOM   1846  CG  LYS B 228      -2.179  27.153  11.621  1.00  0.00           C  
ATOM   1847  CD  LYS B 228      -1.788  25.954  10.769  1.00  0.00           C  
ATOM   1848  CE  LYS B 228      -1.424  24.756  11.634  1.00  0.00           C  
ATOM   1849  NZ  LYS B 228      -1.069  23.566  10.814  1.00  0.00           N1+
ATOM   1850  N   PHE B 229      -4.022  30.998   9.856  1.00  0.00           N  
ATOM   1851  CA  PHE B 229      -4.172  32.069   8.880  1.00  0.00           C  
ATOM   1852  C   PHE B 229      -4.303  33.451   9.520  1.00  0.00           C  
ATOM   1853  O   PHE B 229      -3.642  34.406   9.108  1.00  0.00           O  
ATOM   1854  CB  PHE B 229      -5.397  31.802   8.001  1.00  0.00           C  
ATOM   1855  CG  PHE B 229      -5.588  32.813   6.907  1.00  0.00           C  
ATOM   1856  CD1 PHE B 229      -4.803  32.777   5.763  1.00  0.00           C  
ATOM   1857  CD2 PHE B 229      -6.554  33.802   7.017  1.00  0.00           C  
ATOM   1858  CE1 PHE B 229      -4.979  33.706   4.756  1.00  0.00           C  
ATOM   1859  CE2 PHE B 229      -6.733  34.731   6.011  1.00  0.00           C  
ATOM   1860  CZ  PHE B 229      -5.944  34.683   4.880  1.00  0.00           C  
ATOM   1861  N   GLU B 230      -5.189  33.540  10.510  1.00  0.00           N  
ATOM   1862  CA  GLU B 230      -5.469  34.755  11.241  1.00  0.00           C  
ATOM   1863  C   GLU B 230      -4.323  35.125  12.177  1.00  0.00           C  
ATOM   1864  O   GLU B 230      -3.972  36.297  12.280  1.00  0.00           O  
ATOM   1865  CB  GLU B 230      -6.765  34.602  12.038  1.00  0.00           C  
ATOM   1866  CG  GLU B 230      -7.196  35.856  12.786  1.00  0.00           C  
ATOM   1867  CD  GLU B 230      -7.519  37.003  11.869  1.00  0.00           C  
ATOM   1868  OE1 GLU B 230      -7.797  36.759  10.719  1.00  0.00           O  
ATOM   1869  OE2 GLU B 230      -7.489  38.124  12.319  1.00  0.00           O1-
ATOM   1870  N   TYR B 231      -3.741  34.111  12.822  1.00  0.00           N  
ATOM   1871  CA  TYR B 231      -2.711  34.277  13.844  1.00  0.00           C  
ATOM   1872  C   TYR B 231      -1.394  33.572  13.499  1.00  0.00           C  
ATOM   1873  O   TYR B 231      -0.401  34.234  13.157  1.00  0.00           O  
ATOM   1874  CB  TYR B 231      -3.232  33.773  15.191  1.00  0.00           C  
ATOM   1875  CG  TYR B 231      -4.471  34.495  15.674  1.00  0.00           C  
ATOM   1876  CD1 TYR B 231      -5.680  33.817  15.760  1.00  0.00           C  
ATOM   1877  CD2 TYR B 231      -4.400  35.832  16.030  1.00  0.00           C  
ATOM   1878  CE1 TYR B 231      -6.811  34.476  16.201  1.00  0.00           C  
ATOM   1879  CE2 TYR B 231      -5.531  36.491  16.471  1.00  0.00           C  
ATOM   1880  CZ  TYR B 231      -6.733  35.818  16.557  1.00  0.00           C  
ATOM   1881  OH  TYR B 231      -7.859  36.474  16.996  1.00  0.00           O  
ATOM   1882  N   GLY B 232      -1.386  32.240  13.583  1.00  0.00           N  
ATOM   1883  CA  GLY B 232      -0.155  31.462  13.396  1.00  0.00           C  
ATOM   1884  C   GLY B 232      -0.030  30.223  14.270  1.00  0.00           C  
ATOM   1885  O   GLY B 232      -0.603  29.214  13.966  1.00  0.00           O  
ATOM   1886  OXT GLY B 232       0.642  30.256  15.264  1.00  0.00           O1-
END
