# Supplementary material for: Computationally designed high specificity inhibitors delineate the roles of BCL2 family proteins in cancer
Source: eLife. 2016 Nov 2;5:e20352. doi: 10.7554/eLife.20352 (PMC5127641; doi:10.7554/eLife.20352)
Supplement: Supplementary file 2. — PDB models of all computationally designed proteins (CDPs). Please see Supplementary file 1A for descriptions and computational statistics. DOI: http://dx.doi.org/10.7554/eLife.20352.027 [file elife-20352-supp2.gz › CDP_models/X-CDP09.pdb]

ATOM      1  N   GLN A   1     -15.952  19.605 -21.291  1.00  0.00              
ATOM      2  CA  GLN A   1     -16.232  20.305 -22.548  1.00  0.00              
ATOM      3  C   GLN A   1     -17.614  20.966 -22.544  1.00  0.00              
ATOM      4  O   GLN A   1     -17.745  22.187 -22.650  1.00  0.00              
ATOM      5  CB  GLN A   1     -16.126  19.336 -23.729  1.00  0.00              
ATOM      6  CG  GLN A   1     -14.722  18.813 -23.980  1.00  0.00              
ATOM      7  CD  GLN A   1     -13.754  19.917 -24.363  1.00  0.00              
ATOM      8  OE1 GLN A   1     -14.025  20.715 -25.264  1.00  0.00              
ATOM      9  NE2 GLN A   1     -12.616  19.968 -23.680  1.00  0.00              
ATOM     10 1H   GLN A   1     -15.793  18.635 -21.477  1.00  0.00              
ATOM     11 2H   GLN A   1     -15.139  20.000 -20.863  1.00  0.00              
ATOM     12 3H   GLN A   1     -16.733  19.702 -20.674  1.00  0.00              
ATOM     13  HA  GLN A   1     -15.493  21.096 -22.676  1.00  0.00              
ATOM     14 1HB  GLN A   1     -16.777  18.480 -23.556  1.00  0.00              
ATOM     15 2HB  GLN A   1     -16.469  19.831 -24.637  1.00  0.00              
ATOM     16 1HG  GLN A   1     -14.354  18.336 -23.072  1.00  0.00              
ATOM     17 2HG  GLN A   1     -14.755  18.090 -24.795  1.00  0.00              
ATOM     18 1HE2 GLN A   1     -11.938  20.674 -23.888  1.00  0.00              
ATOM     19 2HE2 GLN A   1     -12.435  19.300 -22.958  1.00  0.00              
ATOM     20  N   SER A   2     -18.647  20.141 -22.441  1.00  0.00              
ATOM     21  CA  SER A   2     -20.001  20.633 -22.526  1.00  0.00              
ATOM     22  C   SER A   2     -20.340  21.240 -21.168  1.00  0.00              
ATOM     23  O   SER A   2     -21.215  22.097 -21.056  1.00  0.00              
ATOM     24  CB  SER A   2     -20.965  19.517 -22.882  1.00  0.00              
ATOM     25  OG  SER A   2     -21.059  18.584 -21.841  1.00  0.00              
ATOM     26  H   SER A   2     -18.490  19.153 -22.302  1.00  0.00              
ATOM     27  HA  SER A   2     -20.048  21.383 -23.317  1.00  0.00              
ATOM     28 1HB  SER A   2     -21.949  19.938 -23.086  1.00  0.00              
ATOM     29 2HB  SER A   2     -20.627  19.020 -23.790  1.00  0.00              
ATOM     30  HG  SER A   2     -21.681  17.916 -22.139  1.00  0.00              
ATOM     31  N   ASN A   3     -19.634  20.791 -20.136  1.00  0.00              
ATOM     32  CA  ASN A   3     -19.793  21.359 -18.805  1.00  0.00              
ATOM     33  C   ASN A   3     -19.193  22.747 -18.723  1.00  0.00              
ATOM     34  O   ASN A   3     -19.705  23.624 -18.035  1.00  0.00              
ATOM     35  CB  ASN A   3     -19.174  20.450 -17.758  1.00  0.00              
ATOM     36  CG  ASN A   3     -19.987  19.209 -17.517  1.00  0.00              
ATOM     37  OD1 ASN A   3     -21.167  19.145 -17.881  1.00  0.00              
ATOM     38  ND2 ASN A   3     -19.380  18.222 -16.910  1.00  0.00              
ATOM     39  H   ASN A   3     -18.973  20.040 -20.275  1.00  0.00              
ATOM     40  HA  ASN A   3     -20.859  21.443 -18.589  1.00  0.00              
ATOM     41 1HB  ASN A   3     -18.172  20.158 -18.076  1.00  0.00              
ATOM     42 2HB  ASN A   3     -19.074  20.993 -16.818  1.00  0.00              
ATOM     43 1HD2 ASN A   3     -19.872  17.371 -16.723  1.00  0.00              
ATOM     44 2HD2 ASN A   3     -18.424  18.318 -16.633  1.00  0.00              
ATOM     45  N   ARG A   4     -18.097  22.934 -19.437  1.00  0.00              
ATOM     46  CA  ARG A   4     -17.472  24.230 -19.529  1.00  0.00              
ATOM     47  C   ARG A   4     -18.411  25.178 -20.279  1.00  0.00              
ATOM     48  O   ARG A   4     -18.551  26.345 -19.920  1.00  0.00              
ATOM     49  CB  ARG A   4     -16.132  24.138 -20.245  1.00  0.00              
ATOM     50  CG  ARG A   4     -15.039  23.422 -19.467  1.00  0.00              
ATOM     51  CD  ARG A   4     -13.785  23.315 -20.256  1.00  0.00              
ATOM     52  NE  ARG A   4     -12.734  22.639 -19.512  1.00  0.00              
ATOM     53  CZ  ARG A   4     -11.535  22.296 -20.023  1.00  0.00              
ATOM     54  NH1 ARG A   4     -11.252  22.570 -21.277  1.00  0.00              
ATOM     55  NH2 ARG A   4     -10.644  21.683 -19.264  1.00  0.00              
ATOM     56  H   ARG A   4     -17.687  22.153 -19.930  1.00  0.00              
ATOM     57  HA  ARG A   4     -17.302  24.605 -18.519  1.00  0.00              
ATOM     58 1HB  ARG A   4     -16.261  23.614 -21.191  1.00  0.00              
ATOM     59 2HB  ARG A   4     -15.772  25.141 -20.473  1.00  0.00              
ATOM     60 1HG  ARG A   4     -14.823  23.974 -18.552  1.00  0.00              
ATOM     61 2HG  ARG A   4     -15.373  22.415 -19.214  1.00  0.00              
ATOM     62 1HD  ARG A   4     -13.976  22.748 -21.167  1.00  0.00              
ATOM     63 2HD  ARG A   4     -13.432  24.312 -20.516  1.00  0.00              
ATOM     64  HE  ARG A   4     -12.914  22.412 -18.544  1.00  0.00              
ATOM     65 1HH1 ARG A   4     -11.933  23.039 -21.858  1.00  0.00              
ATOM     66 2HH1 ARG A   4     -10.354  22.313 -21.660  1.00  0.00              
ATOM     67 1HH2 ARG A   4     -10.862  21.472 -18.299  1.00  0.00              
ATOM     68 2HH2 ARG A   4      -9.746  21.426 -19.646  1.00  0.00              
ATOM     69  N   GLU A   5     -19.073  24.666 -21.312  1.00  0.00              
ATOM     70  CA  GLU A   5     -20.040  25.459 -22.066  1.00  0.00              
ATOM     71  C   GLU A   5     -21.271  25.789 -21.213  1.00  0.00              
ATOM     72  O   GLU A   5     -21.823  26.892 -21.293  1.00  0.00              
ATOM     73  CB  GLU A   5     -20.467  24.711 -23.331  1.00  0.00              
ATOM     74  CG  GLU A   5     -19.375  24.582 -24.384  1.00  0.00              
ATOM     75  CD  GLU A   5     -19.801  23.765 -25.572  1.00  0.00              
ATOM     76  OE1 GLU A   5     -20.867  23.200 -25.529  1.00  0.00              
ATOM     77  OE2 GLU A   5     -19.059  23.706 -26.524  1.00  0.00              
ATOM     78  H   GLU A   5     -18.904  23.708 -21.582  1.00  0.00              
ATOM     79  HA  GLU A   5     -19.582  26.415 -22.318  1.00  0.00              
ATOM     80 1HB  GLU A   5     -20.797  23.707 -23.067  1.00  0.00              
ATOM     81 2HB  GLU A   5     -21.313  25.224 -23.789  1.00  0.00              
ATOM     82 1HG  GLU A   5     -19.093  25.578 -24.724  1.00  0.00              
ATOM     83 2HG  GLU A   5     -18.499  24.123 -23.928  1.00  0.00              
ATOM     84  N   LEU A   6     -21.687  24.823 -20.397  1.00  0.00              
ATOM     85  CA  LEU A   6     -22.811  24.992 -19.481  1.00  0.00              
ATOM     86  C   LEU A   6     -22.597  26.196 -18.538  1.00  0.00              
ATOM     87  O   LEU A   6     -23.471  27.056 -18.384  1.00  0.00              
ATOM     88  CB  LEU A   6     -23.008  23.712 -18.657  1.00  0.00              
ATOM     89  CG  LEU A   6     -24.139  23.755 -17.622  1.00  0.00              
ATOM     90  CD1 LEU A   6     -25.471  23.953 -18.333  1.00  0.00              
ATOM     91  CD2 LEU A   6     -24.137  22.466 -16.814  1.00  0.00              
ATOM     92  H   LEU A   6     -21.199  23.939 -20.420  1.00  0.00              
ATOM     93  HA  LEU A   6     -23.713  25.163 -20.067  1.00  0.00              
ATOM     94 1HB  LEU A   6     -23.214  22.889 -19.339  1.00  0.00              
ATOM     95 2HB  LEU A   6     -22.081  23.494 -18.127  1.00  0.00              
ATOM     96  HG  LEU A   6     -23.989  24.603 -16.954  1.00  0.00              
ATOM     97 1HD1 LEU A   6     -26.275  23.983 -17.598  1.00  0.00              
ATOM     98 2HD1 LEU A   6     -25.452  24.891 -18.887  1.00  0.00              
ATOM     99 3HD1 LEU A   6     -25.642  23.126 -19.022  1.00  0.00              
ATOM    100 1HD2 LEU A   6     -24.941  22.496 -16.078  1.00  0.00              
ATOM    101 2HD2 LEU A   6     -24.288  21.617 -17.482  1.00  0.00              
ATOM    102 3HD2 LEU A   6     -23.180  22.359 -16.303  1.00  0.00              
ATOM    103  N   VAL A   7     -21.414  26.248 -17.930  1.00  0.00              
ATOM    104  CA  VAL A   7     -21.006  27.352 -17.067  1.00  0.00              
ATOM    105  C   VAL A   7     -21.006  28.719 -17.768  1.00  0.00              
ATOM    106  O   VAL A   7     -21.533  29.695 -17.228  1.00  0.00              
ATOM    107  CB  VAL A   7     -19.595  27.074 -16.515  1.00  0.00              
ATOM    108  CG1 VAL A   7     -19.056  28.298 -15.790  1.00  0.00              
ATOM    109  CG2 VAL A   7     -19.631  25.869 -15.586  1.00  0.00              
ATOM    110  H   VAL A   7     -20.776  25.480 -18.082  1.00  0.00              
ATOM    111  HA  VAL A   7     -21.742  27.458 -16.269  1.00  0.00              
ATOM    112  HB  VAL A   7     -18.922  26.871 -17.348  1.00  0.00              
ATOM    113 1HG1 VAL A   7     -18.058  28.084 -15.407  1.00  0.00              
ATOM    114 2HG1 VAL A   7     -19.005  29.138 -16.483  1.00  0.00              
ATOM    115 3HG1 VAL A   7     -19.716  28.550 -14.960  1.00  0.00              
ATOM    116 1HG2 VAL A   7     -18.630  25.678 -15.200  1.00  0.00              
ATOM    117 2HG2 VAL A   7     -20.308  26.070 -14.756  1.00  0.00              
ATOM    118 3HG2 VAL A   7     -19.980  24.996 -16.137  1.00  0.00              
ATOM    119  N   VAL A   8     -20.405  28.790 -18.953  1.00  0.00              
ATOM    120  CA  VAL A   8     -20.347  30.038 -19.713  1.00  0.00              
ATOM    121  C   VAL A   8     -21.750  30.487 -20.115  1.00  0.00              
ATOM    122  O   VAL A   8     -22.106  31.658 -19.972  1.00  0.00              
ATOM    123  CB  VAL A   8     -19.482  29.861 -20.975  1.00  0.00              
ATOM    124  CG1 VAL A   8     -19.606  31.078 -21.880  1.00  0.00              
ATOM    125  CG2 VAL A   8     -18.031  29.629 -20.580  1.00  0.00              
ATOM    126  H   VAL A   8     -19.978  27.959 -19.337  1.00  0.00              
ATOM    127  HA  VAL A   8     -19.942  30.818 -19.067  1.00  0.00              
ATOM    128  HB  VAL A   8     -19.848  29.003 -21.538  1.00  0.00              
ATOM    129 1HG1 VAL A   8     -18.988  30.935 -22.767  1.00  0.00              
ATOM    130 2HG1 VAL A   8     -20.646  31.203 -22.180  1.00  0.00              
ATOM    131 3HG1 VAL A   8     -19.271  31.966 -21.345  1.00  0.00              
ATOM    132 1HG2 VAL A   8     -17.426  29.504 -21.477  1.00  0.00              
ATOM    133 2HG2 VAL A   8     -17.667  30.485 -20.012  1.00  0.00              
ATOM    134 3HG2 VAL A   8     -17.961  28.730 -19.967  1.00  0.00              
ATOM    135  N   ASP A   9     -22.553  29.548 -20.603  1.00  0.00              
ATOM    136  CA  ASP A   9     -23.919  29.866 -20.993  1.00  0.00              
ATOM    137  C   ASP A   9     -24.770  30.408 -19.827  1.00  0.00              
ATOM    138  O   ASP A   9     -25.521  31.372 -19.983  1.00  0.00              
ATOM    139  CB  ASP A   9     -24.589  28.622 -21.581  1.00  0.00              
ATOM    140  CG  ASP A   9     -24.060  28.261 -22.963  1.00  0.00              
ATOM    141  OD1 ASP A   9     -23.441  29.097 -23.577  1.00  0.00              
ATOM    142  OD2 ASP A   9     -24.281  27.153 -23.391  1.00  0.00              
ATOM    143  H   ASP A   9     -22.219  28.601 -20.708  1.00  0.00              
ATOM    144  HA  ASP A   9     -23.890  30.664 -21.735  1.00  0.00              
ATOM    145 1HB  ASP A   9     -24.430  27.774 -20.915  1.00  0.00              
ATOM    146 2HB  ASP A   9     -25.665  28.786 -21.651  1.00  0.00              
ATOM    147  N   PHE A  10     -24.632  29.780 -18.666  1.00  0.00              
ATOM    148  CA  PHE A  10     -25.310  30.205 -17.448  1.00  0.00              
ATOM    149  C   PHE A  10     -24.929  31.635 -17.059  1.00  0.00              
ATOM    150  O   PHE A  10     -25.797  32.487 -16.820  1.00  0.00              
ATOM    151  CB  PHE A  10     -24.977  29.252 -16.298  1.00  0.00              
ATOM    152  CG  PHE A  10     -25.540  29.682 -14.973  1.00  0.00              
ATOM    153  CD1 PHE A  10     -26.822  29.312 -14.595  1.00  0.00              
ATOM    154  CD2 PHE A  10     -24.789  30.457 -14.103  1.00  0.00              
ATOM    155  CE1 PHE A  10     -27.341  29.707 -13.377  1.00  0.00              
ATOM    156  CE2 PHE A  10     -25.305  30.852 -12.883  1.00  0.00              
ATOM    157  CZ  PHE A  10     -26.583  30.477 -12.521  1.00  0.00              
ATOM    158  H   PHE A  10     -24.026  28.973 -18.635  1.00  0.00              
ATOM    159  HA  PHE A  10     -26.386  30.176 -17.623  1.00  0.00              
ATOM    160 1HB  PHE A  10     -25.363  28.260 -16.526  1.00  0.00              
ATOM    161 2HB  PHE A  10     -23.896  29.168 -16.197  1.00  0.00              
ATOM    162  HD1 PHE A  10     -27.422  28.703 -15.272  1.00  0.00              
ATOM    163  HD2 PHE A  10     -23.780  30.754 -14.389  1.00  0.00              
ATOM    164  HE1 PHE A  10     -28.350  29.410 -13.093  1.00  0.00              
ATOM    165  HE2 PHE A  10     -24.704  31.461 -12.208  1.00  0.00              
ATOM    166  HZ  PHE A  10     -26.991  30.789 -11.561  1.00  0.00              
ATOM    167  N   LEU A  11     -23.621  31.883 -16.992  1.00  0.00              
ATOM    168  CA  LEU A  11     -23.084  33.173 -16.567  1.00  0.00              
ATOM    169  C   LEU A  11     -23.464  34.276 -17.537  1.00  0.00              
ATOM    170  O   LEU A  11     -23.763  35.384 -17.117  1.00  0.00              
ATOM    171  CB  LEU A  11     -21.556  33.099 -16.445  1.00  0.00              
ATOM    172  CG  LEU A  11     -21.021  32.214 -15.312  1.00  0.00              
ATOM    173  CD1 LEU A  11     -19.505  32.119 -15.415  1.00  0.00              
ATOM    174  CD2 LEU A  11     -21.442  32.796 -13.971  1.00  0.00              
ATOM    175  H   LEU A  11     -22.981  31.144 -17.247  1.00  0.00              
ATOM    176  HA  LEU A  11     -23.505  33.418 -15.592  1.00  0.00              
ATOM    177 1HB  LEU A  11     -21.151  32.720 -17.382  1.00  0.00              
ATOM    178 2HB  LEU A  11     -21.171  34.107 -16.289  1.00  0.00              
ATOM    179  HG  LEU A  11     -21.426  31.207 -15.415  1.00  0.00              
ATOM    180 1HD1 LEU A  11     -19.124  31.490 -14.610  1.00  0.00              
ATOM    181 2HD1 LEU A  11     -19.232  31.682 -16.376  1.00  0.00              
ATOM    182 3HD1 LEU A  11     -19.071  33.115 -15.333  1.00  0.00              
ATOM    183 1HD2 LEU A  11     -21.063  32.166 -13.166  1.00  0.00              
ATOM    184 2HD2 LEU A  11     -21.037  33.803 -13.867  1.00  0.00              
ATOM    185 3HD2 LEU A  11     -22.531  32.836 -13.918  1.00  0.00              
ATOM    186  N   SER A  12     -23.443  33.973 -18.833  1.00  0.00              
ATOM    187  CA  SER A  12     -23.840  34.937 -19.860  1.00  0.00              
ATOM    188  C   SER A  12     -25.279  35.349 -19.641  1.00  0.00              
ATOM    189  O   SER A  12     -25.626  36.534 -19.714  1.00  0.00              
ATOM    190  CB  SER A  12     -23.677  34.345 -21.247  1.00  0.00              
ATOM    191  OG  SER A  12     -24.071  35.260 -22.233  1.00  0.00              
ATOM    192  H   SER A  12     -23.143  33.050 -19.114  1.00  0.00              
ATOM    193  HA  SER A  12     -23.179  35.802 -19.797  1.00  0.00              
ATOM    194 1HB  SER A  12     -22.635  34.065 -21.402  1.00  0.00              
ATOM    195 2HB  SER A  12     -24.275  33.439 -21.328  1.00  0.00              
ATOM    196  HG  SER A  12     -23.939  34.816 -23.074  1.00  0.00              
ATOM    197  N   TYR A  13     -26.114  34.353 -19.369  1.00  0.00              
ATOM    198  CA  TYR A  13     -27.519  34.600 -19.100  1.00  0.00              
ATOM    199  C   TYR A  13     -27.697  35.494 -17.881  1.00  0.00              
ATOM    200  O   TYR A  13     -28.433  36.478 -17.932  1.00  0.00              
ATOM    201  CB  TYR A  13     -28.224  33.275 -18.922  1.00  0.00              
ATOM    202  CG  TYR A  13     -29.670  33.392 -18.584  1.00  0.00              
ATOM    203  CD1 TYR A  13     -30.572  33.944 -19.481  1.00  0.00              
ATOM    204  CD2 TYR A  13     -30.147  32.919 -17.372  1.00  0.00              
ATOM    205  CE1 TYR A  13     -31.925  34.036 -19.167  1.00  0.00              
ATOM    206  CE2 TYR A  13     -31.483  32.990 -17.046  1.00  0.00              
ATOM    207  CZ  TYR A  13     -32.372  33.553 -17.943  1.00  0.00              
ATOM    208  OH  TYR A  13     -33.702  33.623 -17.598  1.00  0.00              
ATOM    209  H   TYR A  13     -25.768  33.404 -19.349  1.00  0.00              
ATOM    210  HA  TYR A  13     -27.947  35.126 -19.953  1.00  0.00              
ATOM    211 1HB  TYR A  13     -28.140  32.692 -19.840  1.00  0.00              
ATOM    212 2HB  TYR A  13     -27.739  32.709 -18.128  1.00  0.00              
ATOM    213  HD1 TYR A  13     -30.224  34.313 -20.447  1.00  0.00              
ATOM    214  HD2 TYR A  13     -29.460  32.479 -16.649  1.00  0.00              
ATOM    215  HE1 TYR A  13     -32.622  34.472 -19.881  1.00  0.00              
ATOM    216  HE2 TYR A  13     -31.831  32.606 -16.087  1.00  0.00              
ATOM    217  HH  TYR A  13     -33.830  33.215 -16.739  1.00  0.00              
ATOM    218  N   LYS A  14     -26.997  35.170 -16.800  1.00  0.00              
ATOM    219  CA  LYS A  14     -27.144  35.899 -15.546  1.00  0.00              
ATOM    220  C   LYS A  14     -26.553  37.287 -15.638  1.00  0.00              
ATOM    221  O   LYS A  14     -27.015  38.214 -14.965  1.00  0.00              
ATOM    222  CB  LYS A  14     -26.488  35.130 -14.397  1.00  0.00              
ATOM    223  CG  LYS A  14     -27.148  33.796 -14.076  1.00  0.00              
ATOM    224  CD  LYS A  14     -28.647  33.955 -13.871  1.00  0.00              
ATOM    225  CE  LYS A  14     -29.307  32.622 -13.551  1.00  0.00              
ATOM    226  NZ  LYS A  14     -30.786  32.744 -13.448  1.00  0.00              
ATOM    227  H   LYS A  14     -26.345  34.399 -16.847  1.00  0.00              
ATOM    228  HA  LYS A  14     -28.208  36.011 -15.334  1.00  0.00              
ATOM    229 1HB  LYS A  14     -25.443  34.938 -14.638  1.00  0.00              
ATOM    230 2HB  LYS A  14     -26.509  35.740 -13.494  1.00  0.00              
ATOM    231 1HG  LYS A  14     -26.973  33.097 -14.896  1.00  0.00              
ATOM    232 2HG  LYS A  14     -26.708  33.382 -13.170  1.00  0.00              
ATOM    233 1HD  LYS A  14     -28.830  34.649 -13.050  1.00  0.00              
ATOM    234 2HD  LYS A  14     -29.096  34.363 -14.777  1.00  0.00              
ATOM    235 1HE  LYS A  14     -29.068  31.901 -14.331  1.00  0.00              
ATOM    236 2HE  LYS A  14     -28.920  32.243 -12.605  1.00  0.00              
ATOM    237 1HZ  LYS A  14     -31.185  31.841 -13.234  1.00  0.00              
ATOM    238 2HZ  LYS A  14     -31.021  33.398 -12.714  1.00  0.00              
ATOM    239 3HZ  LYS A  14     -31.159  33.077 -14.326  1.00  0.00              
ATOM    240  N   LEU A  15     -25.521  37.428 -16.462  1.00  0.00              
ATOM    241  CA  LEU A  15     -24.957  38.744 -16.733  1.00  0.00              
ATOM    242  C   LEU A  15     -25.970  39.601 -17.477  1.00  0.00              
ATOM    243  O   LEU A  15     -26.187  40.761 -17.127  1.00  0.00              
ATOM    244  CB  LEU A  15     -23.669  38.620 -17.557  1.00  0.00              
ATOM    245  CG  LEU A  15     -22.438  38.112 -16.795  1.00  0.00              
ATOM    246  CD1 LEU A  15     -21.350  37.726 -17.787  1.00  0.00              
ATOM    247  CD2 LEU A  15     -21.950  39.192 -15.841  1.00  0.00              
ATOM    248  H   LEU A  15     -25.116  36.618 -16.910  1.00  0.00              
ATOM    249  HA  LEU A  15     -24.725  39.223 -15.782  1.00  0.00              
ATOM    250 1HB  LEU A  15     -23.851  37.936 -18.384  1.00  0.00              
ATOM    251 2HB  LEU A  15     -23.424  39.598 -17.968  1.00  0.00              
ATOM    252  HG  LEU A  15     -22.704  37.220 -16.227  1.00  0.00              
ATOM    253 1HD1 LEU A  15     -20.475  37.365 -17.246  1.00  0.00              
ATOM    254 2HD1 LEU A  15     -21.719  36.938 -18.444  1.00  0.00              
ATOM    255 3HD1 LEU A  15     -21.075  38.596 -18.382  1.00  0.00              
ATOM    256 1HD2 LEU A  15     -21.076  38.831 -15.299  1.00  0.00              
ATOM    257 2HD2 LEU A  15     -21.683  40.085 -16.408  1.00  0.00              
ATOM    258 3HD2 LEU A  15     -22.742  39.436 -15.132  1.00  0.00              
ATOM    259  N   SER A  16     -26.592  39.021 -18.500  1.00  0.00              
ATOM    260  CA  SER A  16     -27.540  39.762 -19.312  1.00  0.00              
ATOM    261  C   SER A  16     -28.760  40.165 -18.486  1.00  0.00              
ATOM    262  O   SER A  16     -29.408  41.162 -18.784  1.00  0.00              
ATOM    263  CB  SER A  16     -27.970  38.928 -20.503  1.00  0.00              
ATOM    264  OG  SER A  16     -28.735  37.827 -20.095  1.00  0.00              
ATOM    265  H   SER A  16     -26.407  38.053 -18.719  1.00  0.00              
ATOM    266  HA  SER A  16     -27.067  40.689 -19.638  1.00  0.00              
ATOM    267 1HB  SER A  16     -28.552  39.544 -21.188  1.00  0.00              
ATOM    268 2HB  SER A  16     -27.089  38.582 -21.042  1.00  0.00              
ATOM    269  HG  SER A  16     -28.967  37.353 -20.898  1.00  0.00              
ATOM    270  N   GLN A  17     -29.065  39.410 -17.434  1.00  0.00              
ATOM    271  CA  GLN A  17     -30.146  39.818 -16.528  1.00  0.00              
ATOM    272  C   GLN A  17     -29.807  41.060 -15.702  1.00  0.00              
ATOM    273  O   GLN A  17     -30.696  41.678 -15.132  1.00  0.00              
ATOM    274  CB  GLN A  17     -30.581  38.669 -15.598  1.00  0.00              
ATOM    275  CG  GLN A  17     -31.260  37.501 -16.294  1.00  0.00              
ATOM    276  CD  GLN A  17     -31.668  36.408 -15.330  1.00  0.00              
ATOM    277  OE1 GLN A  17     -30.942  36.089 -14.386  1.00  0.00              
ATOM    278  NE2 GLN A  17     -32.836  35.824 -15.561  1.00  0.00              
ATOM    279  H   GLN A  17     -28.563  38.555 -17.246  1.00  0.00              
ATOM    280  HA  GLN A  17     -31.009  40.109 -17.128  1.00  0.00              
ATOM    281 1HB  GLN A  17     -29.711  38.278 -15.071  1.00  0.00              
ATOM    282 2HB  GLN A  17     -31.273  39.051 -14.847  1.00  0.00              
ATOM    283 1HG  GLN A  17     -32.156  37.863 -16.798  1.00  0.00              
ATOM    284 2HG  GLN A  17     -30.569  37.074 -17.021  1.00  0.00              
ATOM    285 1HE2 GLN A  17     -33.160  35.094 -14.958  1.00  0.00              
ATOM    286 2HE2 GLN A  17     -33.394  36.112 -16.340  1.00  0.00              
ATOM    287  N   LYS A  18     -28.526  41.409 -15.634  1.00  0.00              
ATOM    288  CA  LYS A  18     -28.072  42.584 -14.892  1.00  0.00              
ATOM    289  C   LYS A  18     -27.554  43.625 -15.857  1.00  0.00              
ATOM    290  O   LYS A  18     -26.844  44.548 -15.461  1.00  0.00              
ATOM    291  CB  LYS A  18     -26.987  42.214 -13.879  1.00  0.00              
ATOM    292  CG  LYS A  18     -27.412  41.170 -12.855  1.00  0.00              
ATOM    293  CD  LYS A  18     -28.524  41.694 -11.960  1.00  0.00              
ATOM    294  CE  LYS A  18     -28.893  40.683 -10.884  1.00  0.00              
ATOM    295  NZ  LYS A  18     -30.008  41.166 -10.025  1.00  0.00              
ATOM    296  H   LYS A  18     -27.845  40.837 -16.114  1.00  0.00              
ATOM    297  HA  LYS A  18     -28.913  42.980 -14.322  1.00  0.00              
ATOM    298 1HB  LYS A  18     -26.113  41.830 -14.406  1.00  0.00              
ATOM    299 2HB  LYS A  18     -26.676  43.107 -13.336  1.00  0.00              
ATOM    300 1HG  LYS A  18     -27.763  40.276 -13.372  1.00  0.00              
ATOM    301 2HG  LYS A  18     -26.557  40.898 -12.237  1.00  0.00              
ATOM    302 1HD  LYS A  18     -28.201  42.620 -11.482  1.00  0.00              
ATOM    303 2HD  LYS A  18     -29.407  41.906 -12.563  1.00  0.00              
ATOM    304 1HE  LYS A  18     -29.190  39.746 -11.352  1.00  0.00              
ATOM    305 2HE  LYS A  18     -28.024  40.489 -10.254  1.00  0.00              
ATOM    306 1HZ  LYS A  18     -30.221  40.469  -9.326  1.00  0.00              
ATOM    307 2HZ  LYS A  18     -29.735  42.026  -9.570  1.00  0.00              
ATOM    308 3HZ  LYS A  18     -30.825  41.331 -10.595  1.00  0.00              
ATOM    309  N   GLY A  19     -27.885  43.449 -17.130  1.00  0.00              
ATOM    310  CA  GLY A  19     -27.499  44.388 -18.163  1.00  0.00              
ATOM    311  C   GLY A  19     -26.083  44.245 -18.677  1.00  0.00              
ATOM    312  O   GLY A  19     -25.598  45.124 -19.399  1.00  0.00              
ATOM    313  H   GLY A  19     -28.424  42.633 -17.383  1.00  0.00              
ATOM    314 1HA  GLY A  19     -28.168  44.284 -19.017  1.00  0.00              
ATOM    315 2HA  GLY A  19     -27.609  45.405 -17.790  1.00  0.00              
ATOM    316  N   TYR A  20     -25.417  43.148 -18.317  1.00  0.00              
ATOM    317  CA  TYR A  20     -24.028  42.930 -18.720  1.00  0.00              
ATOM    318  C   TYR A  20     -23.922  41.909 -19.843  1.00  0.00              
ATOM    319  O   TYR A  20     -24.753  41.004 -19.954  1.00  0.00              
ATOM    320  CB  TYR A  20     -23.189  42.481 -17.521  1.00  0.00              
ATOM    321  CG  TYR A  20     -23.153  43.486 -16.391  1.00  0.00              
ATOM    322  CD1 TYR A  20     -23.463  43.088 -15.099  1.00  0.00              
ATOM    323  CD2 TYR A  20     -22.810  44.805 -16.647  1.00  0.00              
ATOM    324  CE1 TYR A  20     -23.430  44.006 -14.067  1.00  0.00              
ATOM    325  CE2 TYR A  20     -22.777  45.723 -15.615  1.00  0.00              
ATOM    326  CZ  TYR A  20     -23.085  45.327 -14.330  1.00  0.00              
ATOM    327  OH  TYR A  20     -23.052  46.241 -13.302  1.00  0.00              
ATOM    328  H   TYR A  20     -25.882  42.450 -17.754  1.00  0.00              
ATOM    329  HA  TYR A  20     -23.617  43.877 -19.070  1.00  0.00              
ATOM    330 1HB  TYR A  20     -23.586  41.543 -17.130  1.00  0.00              
ATOM    331 2HB  TYR A  20     -22.165  42.295 -17.843  1.00  0.00              
ATOM    332  HD1 TYR A  20     -23.733  42.051 -14.898  1.00  0.00              
ATOM    333  HD2 TYR A  20     -22.567  45.118 -17.663  1.00  0.00              
ATOM    334  HE1 TYR A  20     -23.673  43.694 -13.052  1.00  0.00              
ATOM    335  HE2 TYR A  20     -22.508  46.760 -15.816  1.00  0.00              
ATOM    336  HH  TYR A  20     -23.264  45.800 -12.476  1.00  0.00              
ATOM    337  N   SER A  21     -22.890  42.041 -20.668  1.00  0.00              
ATOM    338  CA  SER A  21     -22.705  41.112 -21.778  1.00  0.00              
ATOM    339  C   SER A  21     -21.426  40.290 -21.655  1.00  0.00              
ATOM    340  O   SER A  21     -20.365  40.822 -21.326  1.00  0.00              
ATOM    341  CB  SER A  21     -22.690  41.877 -23.086  1.00  0.00              
ATOM    342  OG  SER A  21     -23.928  42.487 -23.326  1.00  0.00              
ATOM    343  H   SER A  21     -22.223  42.787 -20.534  1.00  0.00              
ATOM    344  HA  SER A  21     -23.527  40.395 -21.770  1.00  0.00              
ATOM    345 1HB  SER A  21     -21.908  42.635 -23.055  1.00  0.00              
ATOM    346 2HB  SER A  21     -22.453  41.196 -23.903  1.00  0.00              
ATOM    347  HG  SER A  21     -23.839  42.947 -24.164  1.00  0.00              
ATOM    348  N   TRP A  22     -21.532  38.992 -21.923  1.00  0.00              
ATOM    349  CA  TRP A  22     -20.366  38.118 -21.912  1.00  0.00              
ATOM    350  C   TRP A  22     -19.311  38.623 -22.888  1.00  0.00              
ATOM    351  O   TRP A  22     -18.110  38.546 -22.623  1.00  0.00              
ATOM    352  CB  TRP A  22     -20.761  36.692 -22.284  1.00  0.00              
ATOM    353  CG  TRP A  22     -19.596  35.741 -22.277  1.00  0.00              
ATOM    354  CD1 TRP A  22     -18.889  35.308 -23.361  1.00  0.00              
ATOM    355  CD2 TRP A  22     -18.995  35.116 -21.127  1.00  0.00              
ATOM    356  NE1 TRP A  22     -17.893  34.449 -22.962  1.00  0.00              
ATOM    357  CE2 TRP A  22     -17.933  34.313 -21.598  1.00  0.00              
ATOM    358  CE3 TRP A  22     -19.255  35.151 -19.753  1.00  0.00              
ATOM    359  CZ2 TRP A  22     -17.128  33.546 -20.740  1.00  0.00              
ATOM    360  CZ3 TRP A  22     -18.448  34.393 -18.896  1.00  0.00              
ATOM    361  CH2 TRP A  22     -17.396  33.602 -19.399  1.00  0.00              
ATOM    362  H   TRP A  22     -22.438  38.601 -22.139  1.00  0.00              
ATOM    363  HA  TRP A  22     -19.948  38.111 -20.906  1.00  0.00              
ATOM    364 1HB  TRP A  22     -21.512  36.328 -21.583  1.00  0.00              
ATOM    365 2HB  TRP A  22     -21.210  36.686 -23.277  1.00  0.00              
ATOM    366  HD1 TRP A  22     -19.087  35.601 -24.391  1.00  0.00              
ATOM    367  HE1 TRP A  22     -17.234  33.988 -23.572  1.00  0.00              
ATOM    368  HE3 TRP A  22     -20.070  35.757 -19.358  1.00  0.00              
ATOM    369  HZ2 TRP A  22     -16.314  32.924 -21.112  1.00  0.00              
ATOM    370  HZ3 TRP A  22     -18.654  34.430 -17.826  1.00  0.00              
ATOM    371  HH2 TRP A  22     -16.785  33.024 -18.706  1.00  0.00              
ATOM    372  N   SER A  23     -19.786  39.147 -24.012  1.00  0.00              
ATOM    373  CA  SER A  23     -18.931  39.662 -25.079  1.00  0.00              
ATOM    374  C   SER A  23     -17.984  40.771 -24.622  1.00  0.00              
ATOM    375  O   SER A  23     -16.964  41.034 -25.264  1.00  0.00              
ATOM    376  CB  SER A  23     -19.796  40.178 -26.213  1.00  0.00              
ATOM    377  OG  SER A  23     -20.532  41.301 -25.812  1.00  0.00              
ATOM    378  H   SER A  23     -20.789  39.186 -24.123  1.00  0.00              
ATOM    379  HA  SER A  23     -18.299  38.849 -25.439  1.00  0.00              
ATOM    380 1HB  SER A  23     -19.165  40.438 -27.062  1.00  0.00              
ATOM    381 2HB  SER A  23     -20.475  39.392 -26.539  1.00  0.00              
ATOM    382  HG  SER A  23     -21.049  41.565 -26.577  1.00  0.00              
ATOM    383  N   GLN A  24     -18.322  41.413 -23.507  1.00  0.00              
ATOM    384  CA  GLN A  24     -17.468  42.433 -22.912  1.00  0.00              
ATOM    385  C   GLN A  24     -16.251  41.865 -22.176  1.00  0.00              
ATOM    386  O   GLN A  24     -15.387  42.626 -21.736  1.00  0.00              
ATOM    387  CB  GLN A  24     -18.289  43.295 -21.948  1.00  0.00              
ATOM    388  CG  GLN A  24     -19.374  44.118 -22.621  1.00  0.00              
ATOM    389  CD  GLN A  24     -20.227  44.877 -21.622  1.00  0.00              
ATOM    390  OE1 GLN A  24     -20.351  44.479 -20.461  1.00  0.00              
ATOM    391  NE2 GLN A  24     -20.821  45.978 -22.069  1.00  0.00              
ATOM    392  H   GLN A  24     -19.198  41.184 -23.061  1.00  0.00              
ATOM    393  HA  GLN A  24     -17.062  43.054 -23.710  1.00  0.00              
ATOM    394 1HB  GLN A  24     -18.764  42.656 -21.204  1.00  0.00              
ATOM    395 2HB  GLN A  24     -17.627  43.980 -21.418  1.00  0.00              
ATOM    396 1HG  GLN A  24     -18.907  44.840 -23.290  1.00  0.00              
ATOM    397 2HG  GLN A  24     -20.024  43.450 -23.187  1.00  0.00              
ATOM    398 1HE2 GLN A  24     -21.396  46.521 -21.456  1.00  0.00              
ATOM    399 2HE2 GLN A  24     -20.693  46.266 -23.018  1.00  0.00              
ATOM    400  N   PHE A  25     -16.177  40.538 -22.051  1.00  0.00              
ATOM    401  CA  PHE A  25     -15.068  39.894 -21.335  1.00  0.00              
ATOM    402  C   PHE A  25     -14.211  38.941 -22.185  1.00  0.00              
ATOM    403  O   PHE A  25     -13.321  38.271 -21.654  1.00  0.00              
ATOM    404  CB  PHE A  25     -15.588  39.139 -20.106  1.00  0.00              
ATOM    405  CG  PHE A  25     -16.553  39.926 -19.266  1.00  0.00              
ATOM    406  CD1 PHE A  25     -16.097  40.866 -18.356  1.00  0.00              
ATOM    407  CD2 PHE A  25     -17.920  39.719 -19.383  1.00  0.00              
ATOM    408  CE1 PHE A  25     -16.986  41.590 -17.582  1.00  0.00              
ATOM    409  CE2 PHE A  25     -18.815  40.439 -18.611  1.00  0.00              
ATOM    410  CZ  PHE A  25     -18.348  41.376 -17.711  1.00  0.00              
ATOM    411  H   PHE A  25     -16.900  39.962 -22.459  1.00  0.00              
ATOM    412  HA  PHE A  25     -14.376  40.668 -21.001  1.00  0.00              
ATOM    413 1HB  PHE A  25     -16.087  38.225 -20.425  1.00  0.00              
ATOM    414 2HB  PHE A  25     -14.749  38.850 -19.474  1.00  0.00              
ATOM    415  HD1 PHE A  25     -15.024  41.031 -18.253  1.00  0.00              
ATOM    416  HD2 PHE A  25     -18.286  38.978 -20.095  1.00  0.00              
ATOM    417  HE1 PHE A  25     -16.615  42.330 -16.874  1.00  0.00              
ATOM    418  HE2 PHE A  25     -19.886  40.268 -18.713  1.00  0.00              
ATOM    419  HZ  PHE A  25     -19.050  41.944 -17.101  1.00  0.00              
ATOM    420  N   SER A  26     -14.480  38.875 -23.488  1.00  0.00              
ATOM    421  CA  SER A  26     -13.790  37.933 -24.371  1.00  0.00              
ATOM    422  C   SER A  26     -13.810  38.425 -25.813  1.00  0.00              
ATOM    423  O   SER A  26     -14.470  39.417 -26.128  1.00  0.00              
ATOM    424  CB  SER A  26     -14.435  36.564 -24.286  1.00  0.00              
ATOM    425  OG  SER A  26     -13.739  35.632 -25.067  1.00  0.00              
ATOM    426  H   SER A  26     -15.180  39.492 -23.876  1.00  0.00              
ATOM    427  HA  SER A  26     -12.749  37.862 -24.055  1.00  0.00              
ATOM    428 1HB  SER A  26     -14.450  36.233 -23.247  1.00  0.00              
ATOM    429 2HB  SER A  26     -15.468  36.627 -24.624  1.00  0.00              
ATOM    430  HG  SER A  26     -14.204  34.798 -24.961  1.00  0.00              
ATOM    431  N   GLU A  27     -27.895  17.059 -24.893  1.00  0.00              
ATOM    432  CA  GLU A  27     -27.488  16.792 -23.514  1.00  0.00              
ATOM    433  C   GLU A  27     -27.487  18.081 -22.708  1.00  0.00              
ATOM    434  O   GLU A  27     -28.516  18.509 -22.185  1.00  0.00              
ATOM    435  CB  GLU A  27     -26.101  16.147 -23.472  1.00  0.00              
ATOM    436  CG  GLU A  27     -26.054  14.722 -24.006  1.00  0.00              
ATOM    437  CD  GLU A  27     -24.670  14.135 -23.984  1.00  0.00              
ATOM    438  OE1 GLU A  27     -23.747  14.850 -23.678  1.00  0.00              
ATOM    439  OE2 GLU A  27     -24.537  12.969 -24.274  1.00  0.00              
ATOM    440  H   GLU A  27     -28.526  16.418 -25.353  1.00  0.00              
ATOM    441  HA  GLU A  27     -28.187  16.076 -23.080  1.00  0.00              
ATOM    442 1HB  GLU A  27     -25.403  16.747 -24.057  1.00  0.00              
ATOM    443 2HB  GLU A  27     -25.738  16.131 -22.445  1.00  0.00              
ATOM    444 1HG  GLU A  27     -26.711  14.097 -23.403  1.00  0.00              
ATOM    445 2HG  GLU A  27     -26.430  14.716 -25.028  1.00  0.00              
ATOM    446  N   SER A  28     -26.307  18.686 -22.604  1.00  0.00              
ATOM    447  CA  SER A  28     -26.095  19.810 -21.701  1.00  0.00              
ATOM    448  C   SER A  28     -26.908  20.985 -22.240  1.00  0.00              
ATOM    449  O   SER A  28     -27.146  21.972 -21.535  1.00  0.00              
ATOM    450  CB  SER A  28     -24.624  20.168 -21.609  1.00  0.00              
ATOM    451  OG  SER A  28     -24.158  20.692 -22.822  1.00  0.00              
ATOM    452  H   SER A  28     -25.537  18.357 -23.169  1.00  0.00              
ATOM    453  HA  SER A  28     -26.429  19.520 -20.704  1.00  0.00              
ATOM    454 1HB  SER A  28     -24.477  20.898 -20.814  1.00  0.00              
ATOM    455 2HB  SER A  28     -24.049  19.280 -21.348  1.00  0.00              
ATOM    456  HG  SER A  28     -23.229  20.891 -22.684  1.00  0.00              
ATOM    457  N   GLU A  29     -27.325  20.859 -23.499  1.00  0.00              
ATOM    458  CA  GLU A  29     -28.204  21.833 -24.135  1.00  0.00              
ATOM    459  C   GLU A  29     -29.581  21.833 -23.476  1.00  0.00              
ATOM    460  O   GLU A  29     -30.174  22.891 -23.251  1.00  0.00              
ATOM    461  CB  GLU A  29     -28.340  21.535 -25.630  1.00  0.00              
ATOM    462  CG  GLU A  29     -29.171  22.552 -26.400  1.00  0.00              
ATOM    463  CD  GLU A  29     -28.563  23.927 -26.396  1.00  0.00              
ATOM    464  OE1 GLU A  29     -27.383  24.033 -26.164  1.00  0.00              
ATOM    465  OE2 GLU A  29     -29.280  24.872 -26.626  1.00  0.00              
ATOM    466  H   GLU A  29     -27.016  20.056 -24.028  1.00  0.00              
ATOM    467  HA  GLU A  29     -27.772  22.825 -24.006  1.00  0.00              
ATOM    468 1HB  GLU A  29     -27.351  21.497 -26.085  1.00  0.00              
ATOM    469 2HB  GLU A  29     -28.800  20.556 -25.765  1.00  0.00              
ATOM    470 1HG  GLU A  29     -29.273  22.215 -27.432  1.00  0.00              
ATOM    471 2HG  GLU A  29     -30.167  22.598 -25.962  1.00  0.00              
ATOM    472  N   ALA A  30     -30.083  20.649 -23.147  1.00  0.00              
ATOM    473  CA  ALA A  30     -31.333  20.569 -22.404  1.00  0.00              
ATOM    474  C   ALA A  30     -31.121  21.005 -20.957  1.00  0.00              
ATOM    475  O   ALA A  30     -32.018  21.577 -20.333  1.00  0.00              
ATOM    476  CB  ALA A  30     -31.921  19.161 -22.472  1.00  0.00              
ATOM    477  H   ALA A  30     -29.608  19.796 -23.406  1.00  0.00              
ATOM    478  HA  ALA A  30     -32.041  21.263 -22.856  1.00  0.00              
ATOM    479 1HB  ALA A  30     -32.854  19.129 -21.909  1.00  0.00              
ATOM    480 2HB  ALA A  30     -32.116  18.898 -23.512  1.00  0.00              
ATOM    481 3HB  ALA A  30     -31.215  18.451 -22.045  1.00  0.00              
ATOM    482  N   VAL A  31     -29.928  20.730 -20.440  1.00  0.00              
ATOM    483  CA  VAL A  31     -29.551  21.121 -19.088  1.00  0.00              
ATOM    484  C   VAL A  31     -29.491  22.638 -18.968  1.00  0.00              
ATOM    485  O   VAL A  31     -29.917  23.198 -17.955  1.00  0.00              
ATOM    486  CB  VAL A  31     -28.183  20.520 -18.715  1.00  0.00              
ATOM    487  CG1 VAL A  31     -27.700  21.078 -17.385  1.00  0.00              
ATOM    488  CG2 VAL A  31     -28.281  19.003 -18.660  1.00  0.00              
ATOM    489  H   VAL A  31     -29.262  20.229 -21.011  1.00  0.00              
ATOM    490  HA  VAL A  31     -30.304  20.742 -18.396  1.00  0.00              
ATOM    491  HB  VAL A  31     -27.451  20.810 -19.470  1.00  0.00              
ATOM    492 1HG1 VAL A  31     -26.732  20.643 -17.137  1.00  0.00              
ATOM    493 2HG1 VAL A  31     -27.603  22.161 -17.459  1.00  0.00              
ATOM    494 3HG1 VAL A  31     -28.419  20.830 -16.604  1.00  0.00              
ATOM    495 1HG2 VAL A  31     -27.310  18.585 -18.397  1.00  0.00              
ATOM    496 2HG2 VAL A  31     -29.017  18.713 -17.910  1.00  0.00              
ATOM    497 3HG2 VAL A  31     -28.587  18.622 -19.634  1.00  0.00              
ATOM    498  N   LYS A  32     -28.980  23.301 -20.008  1.00  0.00              
ATOM    499  CA  LYS A  32     -28.935  24.762 -20.040  1.00  0.00              
ATOM    500  C   LYS A  32     -30.283  25.381 -19.647  1.00  0.00              
ATOM    501  O   LYS A  32     -30.350  26.239 -18.774  1.00  0.00              
ATOM    502  CB  LYS A  32     -28.519  25.249 -21.430  1.00  0.00              
ATOM    503  CG  LYS A  32     -28.473  26.764 -21.578  1.00  0.00              
ATOM    504  CD  LYS A  32     -28.087  27.169 -22.993  1.00  0.00              
ATOM    505  CE  LYS A  32     -28.144  28.679 -23.172  1.00  0.00              
ATOM    506  NZ  LYS A  32     -27.769  29.090 -24.552  1.00  0.00              
ATOM    507  H   LYS A  32     -28.614  22.780 -20.793  1.00  0.00              
ATOM    508  HA  LYS A  32     -28.190  25.102 -19.319  1.00  0.00              
ATOM    509 1HB  LYS A  32     -27.530  24.859 -21.671  1.00  0.00              
ATOM    510 2HB  LYS A  32     -29.215  24.861 -22.174  1.00  0.00              
ATOM    511 1HG  LYS A  32     -29.452  27.182 -21.344  1.00  0.00              
ATOM    512 2HG  LYS A  32     -27.745  27.175 -20.880  1.00  0.00              
ATOM    513 1HD  LYS A  32     -27.075  26.823 -23.207  1.00  0.00              
ATOM    514 2HD  LYS A  32     -28.769  26.703 -23.704  1.00  0.00              
ATOM    515 1HE  LYS A  32     -29.152  29.032 -22.961  1.00  0.00              
ATOM    516 2HE  LYS A  32     -27.461  29.155 -22.467  1.00  0.00              
ATOM    517 1HZ  LYS A  32     -27.819  30.096 -24.629  1.00  0.00              
ATOM    518 2HZ  LYS A  32     -26.827  28.783 -24.752  1.00  0.00              
ATOM    519 3HZ  LYS A  32     -28.407  28.670 -25.213  1.00  0.00              
ATOM    520  N   GLN A  33     -31.353  24.925 -20.287  1.00  0.00              
ATOM    521  CA  GLN A  33     -32.699  25.424 -20.007  1.00  0.00              
ATOM    522  C   GLN A  33     -33.094  25.160 -18.556  1.00  0.00              
ATOM    523  O   GLN A  33     -33.553  26.064 -17.850  1.00  0.00              
ATOM    524  CB  GLN A  33     -33.718  24.779 -20.951  1.00  0.00              
ATOM    525  CG  GLN A  33     -33.592  25.222 -22.398  1.00  0.00              
ATOM    526  CD  GLN A  33     -34.547  24.481 -23.315  1.00  0.00              
ATOM    527  OE1 GLN A  33     -34.967  23.358 -23.021  1.00  0.00              
ATOM    528  NE2 GLN A  33     -34.896  25.105 -24.434  1.00  0.00              
ATOM    529  H   GLN A  33     -31.229  24.210 -20.989  1.00  0.00              
ATOM    530  HA  GLN A  33     -32.702  26.506 -20.141  1.00  0.00              
ATOM    531 1HB  GLN A  33     -33.608  23.695 -20.920  1.00  0.00              
ATOM    532 2HB  GLN A  33     -34.727  25.015 -20.613  1.00  0.00              
ATOM    533 1HG  GLN A  33     -33.815  26.287 -22.462  1.00  0.00              
ATOM    534 2HG  GLN A  33     -32.575  25.032 -22.739  1.00  0.00              
ATOM    535 1HE2 GLN A  33     -35.523  24.665 -25.078  1.00  0.00              
ATOM    536 2HE2 GLN A  33     -34.532  26.015 -24.634  1.00  0.00              
ATOM    537  N   ALA A  34     -32.894  23.923 -18.109  1.00  0.00              
ATOM    538  CA  ALA A  34     -33.231  23.537 -16.742  1.00  0.00              
ATOM    539  C   ALA A  34     -32.428  24.344 -15.725  1.00  0.00              
ATOM    540  O   ALA A  34     -32.958  24.777 -14.697  1.00  0.00              
ATOM    541  CB  ALA A  34     -32.996  22.054 -16.544  1.00  0.00              
ATOM    542  H   ALA A  34     -32.499  23.233 -18.732  1.00  0.00              
ATOM    543  HA  ALA A  34     -34.287  23.753 -16.580  1.00  0.00              
ATOM    544 1HB  ALA A  34     -33.250  21.778 -15.521  1.00  0.00              
ATOM    545 2HB  ALA A  34     -33.620  21.491 -17.238  1.00  0.00              
ATOM    546 3HB  ALA A  34     -31.948  21.824 -16.731  1.00  0.00              
ATOM    547  N   LEU A  35     -31.148  24.550 -16.013  1.00  0.00              
ATOM    548  CA  LEU A  35     -30.283  25.275 -15.096  1.00  0.00              
ATOM    549  C   LEU A  35     -30.631  26.774 -15.019  1.00  0.00              
ATOM    550  O   LEU A  35     -30.665  27.362 -13.938  1.00  0.00              
ATOM    551  CB  LEU A  35     -28.820  25.106 -15.526  1.00  0.00              
ATOM    552  CG  LEU A  35     -27.779  25.789 -14.630  1.00  0.00              
ATOM    553  CD1 LEU A  35     -27.858  25.208 -13.225  1.00  0.00              
ATOM    554  CD2 LEU A  35     -26.392  25.596 -15.225  1.00  0.00              
ATOM    555  H   LEU A  35     -30.764  24.202 -16.880  1.00  0.00              
ATOM    556  HA  LEU A  35     -30.445  24.889 -14.090  1.00  0.00              
ATOM    557 1HB  LEU A  35     -28.587  24.042 -15.552  1.00  0.00              
ATOM    558 2HB  LEU A  35     -28.705  25.507 -16.533  1.00  0.00              
ATOM    559  HG  LEU A  35     -28.001  26.855 -14.563  1.00  0.00              
ATOM    560 1HD1 LEU A  35     -27.119  25.694 -12.588  1.00  0.00              
ATOM    561 2HD1 LEU A  35     -28.855  25.377 -12.816  1.00  0.00              
ATOM    562 3HD1 LEU A  35     -27.658  24.138 -13.262  1.00  0.00              
ATOM    563 1HD2 LEU A  35     -25.653  26.083 -14.588  1.00  0.00              
ATOM    564 2HD2 LEU A  35     -26.170  24.531 -15.291  1.00  0.00              
ATOM    565 3HD2 LEU A  35     -26.359  26.036 -16.221  1.00  0.00              
ATOM    566  N   ARG A  36     -30.893  27.383 -16.167  1.00  0.00              
ATOM    567  CA  ARG A  36     -31.294  28.779 -16.220  1.00  0.00              
ATOM    568  C   ARG A  36     -32.562  29.009 -15.386  1.00  0.00              
ATOM    569  O   ARG A  36     -32.681  30.008 -14.660  1.00  0.00              
ATOM    570  CB  ARG A  36     -31.540  29.209 -17.659  1.00  0.00              
ATOM    571  CG  ARG A  36     -30.284  29.388 -18.497  1.00  0.00              
ATOM    572  CD  ARG A  36     -30.591  29.405 -19.950  1.00  0.00              
ATOM    573  NE  ARG A  36     -31.464  30.512 -20.307  1.00  0.00              
ATOM    574  CZ  ARG A  36     -32.130  30.615 -21.474  1.00  0.00              
ATOM    575  NH1 ARG A  36     -32.011  29.674 -22.384  1.00  0.00              
ATOM    576  NH2 ARG A  36     -32.901  31.663 -21.704  1.00  0.00              
ATOM    577  H   ARG A  36     -30.811  26.862 -17.029  1.00  0.00              
ATOM    578  HA  ARG A  36     -30.472  29.389 -15.845  1.00  0.00              
ATOM    579 1HB  ARG A  36     -32.166  28.469 -18.157  1.00  0.00              
ATOM    580 2HB  ARG A  36     -32.081  30.155 -17.669  1.00  0.00              
ATOM    581 1HG  ARG A  36     -29.805  30.332 -18.236  1.00  0.00              
ATOM    582 2HG  ARG A  36     -29.595  28.566 -18.301  1.00  0.00              
ATOM    583 1HD  ARG A  36     -29.665  29.506 -20.516  1.00  0.00              
ATOM    584 2HD  ARG A  36     -31.087  28.476 -20.228  1.00  0.00              
ATOM    585  HE  ARG A  36     -31.581  31.255 -19.632  1.00  0.00              
ATOM    586 1HH1 ARG A  36     -31.421  28.873 -22.208  1.00  0.00              
ATOM    587 2HH1 ARG A  36     -32.509  29.752 -23.259  1.00  0.00              
ATOM    588 1HH2 ARG A  36     -32.993  32.387 -21.004  1.00  0.00              
ATOM    589 2HH2 ARG A  36     -33.399  31.741 -22.578  1.00  0.00              
ATOM    590  N   GLU A  37     -33.509  28.081 -15.511  1.00  0.00              
ATOM    591  CA  GLU A  37     -34.744  28.132 -14.749  1.00  0.00              
ATOM    592  C   GLU A  37     -34.498  27.862 -13.290  1.00  0.00              
ATOM    593  O   GLU A  37     -35.147  28.462 -12.422  1.00  0.00              
ATOM    594  CB  GLU A  37     -35.753  27.120 -15.296  1.00  0.00              
ATOM    595  CG  GLU A  37     -36.278  27.445 -16.688  1.00  0.00              
ATOM    596  CD  GLU A  37     -37.201  26.387 -17.227  1.00  0.00              
ATOM    597  OE1 GLU A  37     -37.332  25.364 -16.599  1.00  0.00              
ATOM    598  OE2 GLU A  37     -37.775  26.603 -18.268  1.00  0.00              
ATOM    599  H   GLU A  37     -33.360  27.320 -16.157  1.00  0.00              
ATOM    600  HA  GLU A  37     -35.157  29.138 -14.826  1.00  0.00              
ATOM    601 1HB  GLU A  37     -35.294  26.132 -15.335  1.00  0.00              
ATOM    602 2HB  GLU A  37     -36.608  27.058 -14.623  1.00  0.00              
ATOM    603 1HG  GLU A  37     -36.814  28.393 -16.650  1.00  0.00              
ATOM    604 2HG  GLU A  37     -35.433  27.563 -17.365  1.00  0.00              
ATOM    605  N   ALA A  38     -33.564  26.958 -13.017  1.00  0.00              
ATOM    606  CA  ALA A  38     -33.198  26.635 -11.642  1.00  0.00              
ATOM    607  C   ALA A  38     -32.600  27.857 -10.955  1.00  0.00              
ATOM    608  O   ALA A  38     -32.905  28.140  -9.797  1.00  0.00              
ATOM    609  CB  ALA A  38     -32.217  25.478 -11.619  1.00  0.00              
ATOM    610  H   ALA A  38     -33.096  26.484 -13.776  1.00  0.00              
ATOM    611  HA  ALA A  38     -34.103  26.343 -11.111  1.00  0.00              
ATOM    612 1HB  ALA A  38     -31.952  25.247 -10.587  1.00  0.00              
ATOM    613 2HB  ALA A  38     -32.675  24.603 -12.080  1.00  0.00              
ATOM    614 3HB  ALA A  38     -31.319  25.751 -12.171  1.00  0.00              
ATOM    615  N   GLY A  39     -31.759  28.593 -11.684  1.00  0.00              
ATOM    616  CA  GLY A  39     -31.151  29.804 -11.163  1.00  0.00              
ATOM    617  C   GLY A  39     -32.189  30.887 -10.942  1.00  0.00              
ATOM    618  O   GLY A  39     -32.162  31.596  -9.941  1.00  0.00              
ATOM    619  H   GLY A  39     -31.541  28.299 -12.625  1.00  0.00              
ATOM    620 1HA  GLY A  39     -30.645  29.582 -10.223  1.00  0.00              
ATOM    621 2HA  GLY A  39     -30.392  30.158 -11.859  1.00  0.00              
ATOM    622  N   ASP A  40     -33.105  31.022 -11.894  1.00  0.00              
ATOM    623  CA  ASP A  40     -34.182  32.000 -11.776  1.00  0.00              
ATOM    624  C   ASP A  40     -35.050  31.708 -10.553  1.00  0.00              
ATOM    625  O   ASP A  40     -35.431  32.618  -9.816  1.00  0.00              
ATOM    626  CB  ASP A  40     -35.042  31.998 -13.038  1.00  0.00              
ATOM    627  CG  ASP A  40     -34.368  32.675 -14.197  1.00  0.00              
ATOM    628  OD1 ASP A  40     -33.459  33.504 -13.952  1.00  0.00              
ATOM    629  OD2 ASP A  40     -34.759  32.384 -15.353  1.00  0.00              
ATOM    630  H   ASP A  40     -33.059  30.438 -12.716  1.00  0.00              
ATOM    631  HA  ASP A  40     -33.739  32.989 -11.656  1.00  0.00              
ATOM    632 1HB  ASP A  40     -35.275  30.970 -13.318  1.00  0.00              
ATOM    633 2HB  ASP A  40     -35.986  32.504 -12.836  1.00  0.00              
ATOM    634  N   GLU A  41     -35.360  30.431 -10.350  1.00  0.00              
ATOM    635  CA  GLU A  41     -36.153  30.015  -9.205  1.00  0.00              
ATOM    636  C   GLU A  41     -35.491  30.425  -7.896  1.00  0.00              
ATOM    637  O   GLU A  41     -36.132  30.957  -7.001  1.00  0.00              
ATOM    638  CB  GLU A  41     -36.366  28.500  -9.229  1.00  0.00              
ATOM    639  CG  GLU A  41     -37.260  27.974  -8.115  1.00  0.00              
ATOM    640  CD  GLU A  41     -37.509  26.495  -8.215  1.00  0.00              
ATOM    641  OE1 GLU A  41     -36.988  25.883  -9.116  1.00  0.00              
ATOM    642  OE2 GLU A  41     -38.222  25.976  -7.388  1.00  0.00              
ATOM    643  H   GLU A  41     -35.038  29.732 -11.005  1.00  0.00              
ATOM    644  HA  GLU A  41     -37.125  30.507  -9.260  1.00  0.00              
ATOM    645 1HB  GLU A  41     -36.813  28.210 -10.180  1.00  0.00              
ATOM    646 2HB  GLU A  41     -35.403  27.996  -9.152  1.00  0.00              
ATOM    647 1HG  GLU A  41     -36.790  28.187  -7.155  1.00  0.00              
ATOM    648 2HG  GLU A  41     -38.212  28.501  -8.147  1.00  0.00              
ATOM    649  N   PHE A  42     -34.197  30.168  -7.809  1.00  0.00              
ATOM    650  CA  PHE A  42     -33.360  30.610  -6.702  1.00  0.00              
ATOM    651  C   PHE A  42     -33.441  32.111  -6.464  1.00  0.00              
ATOM    652  O   PHE A  42     -33.578  32.575  -5.325  1.00  0.00              
ATOM    653  CB  PHE A  42     -31.904  30.217  -6.960  1.00  0.00              
ATOM    654  CG  PHE A  42     -30.962  30.627  -5.863  1.00  0.00              
ATOM    655  CD1 PHE A  42     -30.537  29.708  -4.916  1.00  0.00              
ATOM    656  CD2 PHE A  42     -30.501  31.932  -5.776  1.00  0.00              
ATOM    657  CE1 PHE A  42     -29.671  30.084  -3.906  1.00  0.00              
ATOM    658  CE2 PHE A  42     -29.635  32.310  -4.770  1.00  0.00              
ATOM    659  CZ  PHE A  42     -29.220  31.385  -3.833  1.00  0.00              
ATOM    660  H   PHE A  42     -33.780  29.635  -8.558  1.00  0.00              
ATOM    661  HA  PHE A  42     -33.673  30.084  -5.800  1.00  0.00              
ATOM    662 1HB  PHE A  42     -31.835  29.137  -7.081  1.00  0.00              
ATOM    663 2HB  PHE A  42     -31.563  30.672  -7.889  1.00  0.00              
ATOM    664  HD1 PHE A  42     -30.892  28.679  -4.974  1.00  0.00              
ATOM    665  HD2 PHE A  42     -30.830  32.663  -6.516  1.00  0.00              
ATOM    666  HE1 PHE A  42     -29.344  29.352  -3.168  1.00  0.00              
ATOM    667  HE2 PHE A  42     -29.280  33.339  -4.713  1.00  0.00              
ATOM    668  HZ  PHE A  42     -28.538  31.683  -3.037  1.00  0.00              
ATOM    669  N   GLU A  43     -33.344  32.876  -7.543  1.00  0.00              
ATOM    670  CA  GLU A  43     -33.388  34.331  -7.441  1.00  0.00              
ATOM    671  C   GLU A  43     -34.760  34.842  -7.046  1.00  0.00              
ATOM    672  O   GLU A  43     -34.864  35.847  -6.343  1.00  0.00              
ATOM    673  CB  GLU A  43     -32.971  34.967  -8.769  1.00  0.00              
ATOM    674  CG  GLU A  43     -31.515  34.736  -9.148  1.00  0.00              
ATOM    675  CD  GLU A  43     -31.191  35.203 -10.539  1.00  0.00              
ATOM    676  OE1 GLU A  43     -32.099  35.550 -11.256  1.00  0.00              
ATOM    677  OE2 GLU A  43     -30.033  35.214 -10.886  1.00  0.00              
ATOM    678  H   GLU A  43     -33.239  32.450  -8.452  1.00  0.00              
ATOM    679  HA  GLU A  43     -32.758  34.639  -6.605  1.00  0.00              
ATOM    680 1HB  GLU A  43     -33.593  34.571  -9.573  1.00  0.00              
ATOM    681 2HB  GLU A  43     -33.139  36.043  -8.726  1.00  0.00              
ATOM    682 1HG  GLU A  43     -30.878  35.267  -8.441  1.00  0.00              
ATOM    683 2HG  GLU A  43     -31.294  33.672  -9.066  1.00  0.00              
ATOM    684  N   LEU A  44     -35.805  34.127  -7.466  1.00  0.00              
ATOM    685  CA  LEU A  44     -37.178  34.495  -7.117  1.00  0.00              
ATOM    686  C   LEU A  44     -37.551  34.115  -5.687  1.00  0.00              
ATOM    687  O   LEU A  44     -38.131  34.916  -4.942  1.00  0.00              
ATOM    688  CB  LEU A  44     -38.157  33.827  -8.090  1.00  0.00              
ATOM    689  CG  LEU A  44     -38.112  34.339  -9.536  1.00  0.00              
ATOM    690  CD1 LEU A  44     -38.969  33.442 -10.419  1.00  0.00              
ATOM    691  CD2 LEU A  44     -38.601  35.778  -9.580  1.00  0.00              
ATOM    692  H   LEU A  44     -35.646  33.311  -8.039  1.00  0.00              
ATOM    693  HA  LEU A  44     -37.273  35.578  -7.187  1.00  0.00              
ATOM    694 1HB  LEU A  44     -37.950  32.758  -8.111  1.00  0.00              
ATOM    695 2HB  LEU A  44     -39.171  33.972  -7.718  1.00  0.00              
ATOM    696  HG  LEU A  44     -37.088  34.292  -9.907  1.00  0.00              
ATOM    697 1HD1 LEU A  44     -38.937  33.806 -11.446  1.00  0.00              
ATOM    698 2HD1 LEU A  44     -38.585  32.422 -10.384  1.00  0.00              
ATOM    699 3HD1 LEU A  44     -39.998  33.456 -10.062  1.00  0.00              
ATOM    700 1HD2 LEU A  44     -38.569  36.143 -10.607  1.00  0.00              
ATOM    701 2HD2 LEU A  44     -39.626  35.826  -9.210  1.00  0.00              
ATOM    702 3HD2 LEU A  44     -37.960  36.400  -8.954  1.00  0.00              
ATOM    703  N   ARG A  45     -37.225  32.884  -5.309  1.00  0.00              
ATOM    704  CA  ARG A  45     -37.554  32.388  -3.994  1.00  0.00              
ATOM    705  C   ARG A  45     -36.633  33.000  -2.935  1.00  0.00              
ATOM    706  O   ARG A  45     -37.055  33.229  -1.790  1.00  0.00              
ATOM    707  CB  ARG A  45     -37.445  30.871  -3.956  1.00  0.00              
ATOM    708  CG  ARG A  45     -38.498  30.134  -4.768  1.00  0.00              
ATOM    709  CD  ARG A  45     -38.419  28.665  -4.566  1.00  0.00              
ATOM    710  NE  ARG A  45     -39.383  27.951  -5.388  1.00  0.00              
ATOM    711  CZ  ARG A  45     -40.694  27.833  -5.101  1.00  0.00              
ATOM    712  NH1 ARG A  45     -41.181  28.384  -4.012  1.00  0.00              
ATOM    713  NH2 ARG A  45     -41.490  27.162  -5.915  1.00  0.00              
ATOM    714  H   ARG A  45     -36.736  32.280  -5.954  1.00  0.00              
ATOM    715  HA  ARG A  45     -38.586  32.660  -3.770  1.00  0.00              
ATOM    716 1HB  ARG A  45     -36.469  30.567  -4.330  1.00  0.00              
ATOM    717 2HB  ARG A  45     -37.523  30.526  -2.925  1.00  0.00              
ATOM    718 1HG  ARG A  45     -39.491  30.468  -4.465  1.00  0.00              
ATOM    719 2HG  ARG A  45     -38.353  30.343  -5.828  1.00  0.00              
ATOM    720 1HD  ARG A  45     -37.421  28.315  -4.830  1.00  0.00              
ATOM    721 2HD  ARG A  45     -38.621  28.430  -3.522  1.00  0.00              
ATOM    722  HE  ARG A  45     -39.045  27.513  -6.235  1.00  0.00              
ATOM    723 1HH1 ARG A  45     -40.572  28.897  -3.390  1.00  0.00              
ATOM    724 2HH1 ARG A  45     -42.163  28.295  -3.796  1.00  0.00              
ATOM    725 1HH2 ARG A  45     -41.116  26.737  -6.752  1.00  0.00              
ATOM    726 2HH2 ARG A  45     -42.472  27.073  -5.700  1.00  0.00              
ATOM    727  N   TYR A  46     -35.379  33.253  -3.317  1.00  0.00              
ATOM    728  CA  TYR A  46     -34.387  33.797  -2.385  1.00  0.00              
ATOM    729  C   TYR A  46     -33.732  35.070  -2.929  1.00  0.00              
ATOM    730  O   TYR A  46     -32.510  35.175  -3.031  1.00  0.00              
ATOM    731  CB  TYR A  46     -33.319  32.746  -2.074  1.00  0.00              
ATOM    732  CG  TYR A  46     -33.872  31.473  -1.472  1.00  0.00              
ATOM    733  CD1 TYR A  46     -34.236  30.418  -2.295  1.00  0.00              
ATOM    734  CD2 TYR A  46     -34.015  31.361  -0.097  1.00  0.00              
ATOM    735  CE1 TYR A  46     -34.741  29.255  -1.746  1.00  0.00              
ATOM    736  CE2 TYR A  46     -34.519  30.199   0.453  1.00  0.00              
ATOM    737  CZ  TYR A  46     -34.882  29.149  -0.366  1.00  0.00              
ATOM    738  OH  TYR A  46     -35.384  27.991   0.181  1.00  0.00              
ATOM    739  H   TYR A  46     -35.106  33.065  -4.272  1.00  0.00              
ATOM    740  HA  TYR A  46     -34.902  34.110  -1.476  1.00  0.00              
ATOM    741 1HB  TYR A  46     -32.786  32.486  -2.989  1.00  0.00              
ATOM    742 2HB  TYR A  46     -32.591  33.163  -1.378  1.00  0.00              
ATOM    743  HD1 TYR A  46     -34.123  30.506  -3.376  1.00  0.00              
ATOM    744  HD2 TYR A  46     -33.730  32.191   0.550  1.00  0.00              
ATOM    745  HE1 TYR A  46     -35.027  28.426  -2.392  1.00  0.00              
ATOM    746  HE2 TYR A  46     -34.633  30.111   1.534  1.00  0.00              
ATOM    747  HH  TYR A  46     -35.584  27.367  -0.521  1.00  0.00              
ATOM    748  N   ARG A  47     -34.577  36.038  -3.263  1.00  0.00              
ATOM    749  CA  ARG A  47     -34.159  37.338  -3.768  1.00  0.00              
ATOM    750  C   ARG A  47     -33.296  38.078  -2.748  1.00  0.00              
ATOM    751  O   ARG A  47     -32.271  38.687  -3.083  1.00  0.00              
ATOM    752  CB  ARG A  47     -35.371  38.188  -4.118  1.00  0.00              
ATOM    753  CG  ARG A  47     -35.047  39.560  -4.689  1.00  0.00              
ATOM    754  CD  ARG A  47     -36.278  40.324  -5.014  1.00  0.00              
ATOM    755  NE  ARG A  47     -37.076  40.596  -3.830  1.00  0.00              
ATOM    756  CZ  ARG A  47     -36.828  41.587  -2.951  1.00  0.00              
ATOM    757  NH1 ARG A  47     -35.802  42.388  -3.136  1.00  0.00              
ATOM    758  NH2 ARG A  47     -37.615  41.752  -1.902  1.00  0.00              
ATOM    759  H   ARG A  47     -35.563  35.846  -3.154  1.00  0.00              
ATOM    760  HA  ARG A  47     -33.568  37.184  -4.672  1.00  0.00              
ATOM    761 1HB  ARG A  47     -35.985  37.664  -4.849  1.00  0.00              
ATOM    762 2HB  ARG A  47     -35.980  38.338  -3.226  1.00  0.00              
ATOM    763 1HG  ARG A  47     -34.471  40.131  -3.960  1.00  0.00              
ATOM    764 2HG  ARG A  47     -34.463  39.445  -5.603  1.00  0.00              
ATOM    765 1HD  ARG A  47     -36.005  41.277  -5.468  1.00  0.00              
ATOM    766 2HD  ARG A  47     -36.888  39.752  -5.712  1.00  0.00              
ATOM    767  HE  ARG A  47     -37.874  40.001  -3.654  1.00  0.00              
ATOM    768 1HH1 ARG A  47     -35.200  42.261  -3.937  1.00  0.00              
ATOM    769 2HH1 ARG A  47     -35.616  43.130  -2.477  1.00  0.00              
ATOM    770 1HH2 ARG A  47     -38.404  41.136  -1.760  1.00  0.00              
ATOM    771 2HH2 ARG A  47     -37.429  42.494  -1.244  1.00  0.00              
ATOM    772  N   ARG A  48     -33.729  38.017  -1.496  1.00  0.00              
ATOM    773  CA  ARG A  48     -33.029  38.652  -0.398  1.00  0.00              
ATOM    774  C   ARG A  48     -31.585  38.153  -0.362  1.00  0.00              
ATOM    775  O   ARG A  48     -30.651  38.946  -0.394  1.00  0.00              
ATOM    776  CB  ARG A  48     -33.715  38.357   0.927  1.00  0.00              
ATOM    777  CG  ARG A  48     -33.094  39.042   2.135  1.00  0.00              
ATOM    778  CD  ARG A  48     -33.760  38.634   3.399  1.00  0.00              
ATOM    779  NE  ARG A  48     -35.174  38.970   3.400  1.00  0.00              
ATOM    780  CZ  ARG A  48     -36.087  38.436   4.235  1.00  0.00              
ATOM    781  NH1 ARG A  48     -35.718  37.545   5.129  1.00  0.00              
ATOM    782  NH2 ARG A  48     -37.353  38.807   4.155  1.00  0.00              
ATOM    783  H   ARG A  48     -34.581  37.508  -1.307  1.00  0.00              
ATOM    784  HA  ARG A  48     -33.032  39.730  -0.562  1.00  0.00              
ATOM    785 1HB  ARG A  48     -34.758  38.666   0.873  1.00  0.00              
ATOM    786 2HB  ARG A  48     -33.701  37.284   1.114  1.00  0.00              
ATOM    787 1HG  ARG A  48     -32.039  38.776   2.202  1.00  0.00              
ATOM    788 2HG  ARG A  48     -33.191  40.123   2.030  1.00  0.00              
ATOM    789 1HD  ARG A  48     -33.665  37.557   3.529  1.00  0.00              
ATOM    790 2HD  ARG A  48     -33.289  39.144   4.238  1.00  0.00              
ATOM    791  HE  ARG A  48     -35.496  39.652   2.725  1.00  0.00              
ATOM    792 1HH1 ARG A  48     -34.750  37.262   5.189  1.00  0.00              
ATOM    793 2HH1 ARG A  48     -36.403  37.146   5.754  1.00  0.00              
ATOM    794 1HH2 ARG A  48     -37.636  39.493   3.467  1.00  0.00              
ATOM    795 2HH2 ARG A  48     -38.036  38.407   4.780  1.00  0.00              
ATOM    796  N   ALA A  49     -31.417  36.835  -0.310  1.00  0.00              
ATOM    797  CA  ALA A  49     -30.099  36.203  -0.287  1.00  0.00              
ATOM    798  C   ALA A  49     -29.258  36.590  -1.501  1.00  0.00              
ATOM    799  O   ALA A  49     -28.065  36.864  -1.390  1.00  0.00              
ATOM    800  CB  ALA A  49     -30.255  34.679  -0.220  1.00  0.00              
ATOM    801  H   ALA A  49     -32.242  36.253  -0.286  1.00  0.00              
ATOM    802  HA  ALA A  49     -29.573  36.548   0.603  1.00  0.00              
ATOM    803 1HB  ALA A  49     -29.270  34.213  -0.203  1.00  0.00              
ATOM    804 2HB  ALA A  49     -30.800  34.408   0.684  1.00  0.00              
ATOM    805 3HB  ALA A  49     -30.805  34.331  -1.093  1.00  0.00              
ATOM    806  N   PHE A  50     -29.895  36.620  -2.661  1.00  0.00              
ATOM    807  CA  PHE A  50     -29.176  36.859  -3.898  1.00  0.00              
ATOM    808  C   PHE A  50     -28.763  38.301  -4.160  1.00  0.00              
ATOM    809  O   PHE A  50     -27.726  38.550  -4.781  1.00  0.00              
ATOM    810  CB  PHE A  50     -30.030  36.375  -5.071  1.00  0.00              
ATOM    811  CG  PHE A  50     -29.319  36.412  -6.394  1.00  0.00              
ATOM    812  CD1 PHE A  50     -28.409  35.423  -6.737  1.00  0.00              
ATOM    813  CD2 PHE A  50     -29.559  37.436  -7.298  1.00  0.00              
ATOM    814  CE1 PHE A  50     -27.755  35.457  -7.954  1.00  0.00              
ATOM    815  CE2 PHE A  50     -28.907  37.472  -8.515  1.00  0.00              
ATOM    816  CZ  PHE A  50     -28.004  36.480  -8.843  1.00  0.00              
ATOM    817  H   PHE A  50     -30.894  36.476  -2.693  1.00  0.00              
ATOM    818  HA  PHE A  50     -28.205  36.365  -3.835  1.00  0.00              
ATOM    819 1HB  PHE A  50     -30.353  35.351  -4.887  1.00  0.00              
ATOM    820 2HB  PHE A  50     -30.925  36.991  -5.148  1.00  0.00              
ATOM    821  HD1 PHE A  50     -28.213  34.613  -6.034  1.00  0.00              
ATOM    822  HD2 PHE A  50     -30.272  38.219  -7.039  1.00  0.00              
ATOM    823  HE1 PHE A  50     -27.042  34.673  -8.210  1.00  0.00              
ATOM    824  HE2 PHE A  50     -29.105  38.282  -9.217  1.00  0.00              
ATOM    825  HZ  PHE A  50     -27.488  36.508  -9.802  1.00  0.00              
ATOM    826  N   SER A  51     -29.568  39.246  -3.693  1.00  0.00              
ATOM    827  CA  SER A  51     -29.321  40.654  -3.966  1.00  0.00              
ATOM    828  C   SER A  51     -28.009  41.099  -3.332  1.00  0.00              
ATOM    829  O   SER A  51     -27.357  42.029  -3.803  1.00  0.00              
ATOM    830  CB  SER A  51     -30.466  41.499  -3.442  1.00  0.00              
ATOM    831  OG  SER A  51     -30.514  41.465  -2.042  1.00  0.00              
ATOM    832  H   SER A  51     -30.369  38.987  -3.135  1.00  0.00              
ATOM    833  HA  SER A  51     -29.281  40.794  -5.047  1.00  0.00              
ATOM    834 1HB  SER A  51     -30.342  42.528  -3.780  1.00  0.00              
ATOM    835 2HB  SER A  51     -31.406  41.131  -3.850  1.00  0.00              
ATOM    836  HG  SER A  51     -31.258  42.018  -1.790  1.00  0.00              
ATOM    837  N   ASP A  52     -27.628  40.426  -2.255  1.00  0.00              
ATOM    838  CA  ASP A  52     -26.376  40.708  -1.573  1.00  0.00              
ATOM    839  C   ASP A  52     -25.614  39.427  -1.248  1.00  0.00              
ATOM    840  O   ASP A  52     -24.944  39.352  -0.211  1.00  0.00              
ATOM    841  CB  ASP A  52     -26.637  41.496  -0.287  1.00  0.00              
ATOM    842  CG  ASP A  52     -27.471  40.719   0.724  1.00  0.00              
ATOM    843  OD1 ASP A  52     -27.905  39.638   0.402  1.00  0.00              
ATOM    844  OD2 ASP A  52     -27.665  41.214   1.809  1.00  0.00              
ATOM    845  H   ASP A  52     -28.227  39.695  -1.899  1.00  0.00              
ATOM    846  HA  ASP A  52     -25.769  41.348  -2.215  1.00  0.00              
ATOM    847 1HB  ASP A  52     -25.687  41.762   0.176  1.00  0.00              
ATOM    848 2HB  ASP A  52     -27.157  42.424  -0.527  1.00  0.00              
ATOM    849  N   LEU A  53     -25.717  38.422  -2.113  1.00  0.00              
ATOM    850  CA  LEU A  53     -25.131  37.112  -1.818  1.00  0.00              
ATOM    851  C   LEU A  53     -23.614  37.199  -1.580  1.00  0.00              
ATOM    852  O   LEU A  53     -23.113  36.762  -0.534  1.00  0.00              
ATOM    853  CB  LEU A  53     -25.416  36.140  -2.970  1.00  0.00              
ATOM    854  CG  LEU A  53     -25.002  34.683  -2.729  1.00  0.00              
ATOM    855  CD1 LEU A  53     -25.842  34.094  -1.604  1.00  0.00              
ATOM    856  CD2 LEU A  53     -25.175  33.887  -4.015  1.00  0.00              
ATOM    857  H   LEU A  53     -26.205  38.556  -2.988  1.00  0.00              
ATOM    858  HA  LEU A  53     -25.558  36.745  -0.885  1.00  0.00              
ATOM    859 1HB  LEU A  53     -26.485  36.151  -3.176  1.00  0.00              
ATOM    860 2HB  LEU A  53     -24.893  36.492  -3.859  1.00  0.00              
ATOM    861  HG  LEU A  53     -23.957  34.648  -2.419  1.00  0.00              
ATOM    862 1HD1 LEU A  53     -25.547  33.059  -1.433  1.00  0.00              
ATOM    863 2HD1 LEU A  53     -25.684  34.671  -0.692  1.00  0.00              
ATOM    864 3HD1 LEU A  53     -26.895  34.131  -1.879  1.00  0.00              
ATOM    865 1HD2 LEU A  53     -24.880  32.851  -3.844  1.00  0.00              
ATOM    866 2HD2 LEU A  53     -26.220  33.920  -4.325  1.00  0.00              
ATOM    867 3HD2 LEU A  53     -24.550  34.318  -4.797  1.00  0.00              
ATOM    868  N   THR A  54     -22.898  37.800  -2.527  1.00  0.00              
ATOM    869  CA  THR A  54     -21.440  37.926  -2.442  1.00  0.00              
ATOM    870  C   THR A  54     -20.898  39.295  -1.998  1.00  0.00              
ATOM    871  O   THR A  54     -19.684  39.490  -1.931  1.00  0.00              
ATOM    872  CB  THR A  54     -20.814  37.574  -3.804  1.00  0.00              
ATOM    873  OG1 THR A  54     -21.281  38.494  -4.800  1.00  0.00              
ATOM    874  CG2 THR A  54     -21.188  36.157  -4.213  1.00  0.00              
ATOM    875  H   THR A  54     -23.379  38.181  -3.330  1.00  0.00              
ATOM    876  HA  THR A  54     -21.076  37.225  -1.692  1.00  0.00              
ATOM    877  HB  THR A  54     -19.729  37.652  -3.737  1.00  0.00              
ATOM    878  HG1 THR A  54     -20.681  38.484  -5.550  1.00  0.00              
ATOM    879 1HG2 THR A  54     -20.737  35.926  -5.177  1.00  0.00              
ATOM    880 2HG2 THR A  54     -20.825  35.455  -3.464  1.00  0.00              
ATOM    881 3HG2 THR A  54     -22.272  36.076  -4.291  1.00  0.00              
ATOM    882  N   SER A  55     -21.787  40.234  -1.695  1.00  0.00              
ATOM    883  CA  SER A  55     -21.371  41.594  -1.373  1.00  0.00              
ATOM    884  C   SER A  55     -20.464  41.623  -0.150  1.00  0.00              
ATOM    885  O   SER A  55     -19.467  42.355  -0.120  1.00  0.00              
ATOM    886  CB  SER A  55     -22.587  42.466  -1.131  1.00  0.00              
ATOM    887  OG  SER A  55     -23.335  42.623  -2.305  1.00  0.00              
ATOM    888  H   SER A  55     -22.771  40.006  -1.688  1.00  0.00              
ATOM    889  HA  SER A  55     -20.815  41.996  -2.221  1.00  0.00              
ATOM    890 1HB  SER A  55     -23.209  42.016  -0.357  1.00  0.00              
ATOM    891 2HB  SER A  55     -22.268  43.442  -0.767  1.00  0.00              
ATOM    892  HG  SER A  55     -24.080  43.181  -2.072  1.00  0.00              
ATOM    893  N   GLN A  56     -20.807  40.836   0.855  1.00  0.00              
ATOM    894  CA  GLN A  56     -20.094  40.854   2.121  1.00  0.00              
ATOM    895  C   GLN A  56     -18.733  40.179   2.088  1.00  0.00              
ATOM    896  O   GLN A  56     -18.006  40.208   3.066  1.00  0.00              
ATOM    897  CB  GLN A  56     -20.955  40.194   3.202  1.00  0.00              
ATOM    898  CG  GLN A  56     -21.164  38.703   3.007  1.00  0.00              
ATOM    899  CD  GLN A  56     -22.324  38.397   2.078  1.00  0.00              
ATOM    900  OE1 GLN A  56     -22.632  39.175   1.171  1.00  0.00              
ATOM    901  NE2 GLN A  56     -22.975  37.261   2.300  1.00  0.00              
ATOM    902  H   GLN A  56     -21.587  40.205   0.738  1.00  0.00              
ATOM    903  HA  GLN A  56     -19.901  41.891   2.395  1.00  0.00              
ATOM    904 1HB  GLN A  56     -20.493  40.345   4.178  1.00  0.00              
ATOM    905 2HB  GLN A  56     -21.935  40.671   3.228  1.00  0.00              
ATOM    906 1HG  GLN A  56     -20.260  38.273   2.577  1.00  0.00              
ATOM    907 2HG  GLN A  56     -21.372  38.246   3.975  1.00  0.00              
ATOM    908 1HE2 GLN A  56     -23.749  37.006   1.719  1.00  0.00              
ATOM    909 2HE2 GLN A  56     -22.692  36.659   3.047  1.00  0.00              
ATOM    910  N   LEU A  57     -18.395  39.563   0.968  1.00  0.00              
ATOM    911  CA  LEU A  57     -17.116  38.872   0.844  1.00  0.00              
ATOM    912  C   LEU A  57     -15.959  39.859   0.713  1.00  0.00              
ATOM    913  O   LEU A  57     -14.821  39.545   1.070  1.00  0.00              
ATOM    914  CB  LEU A  57     -17.139  37.936  -0.371  1.00  0.00              
ATOM    915  CG  LEU A  57     -18.093  36.739  -0.272  1.00  0.00              
ATOM    916  CD1 LEU A  57     -18.087  35.974  -1.589  1.00  0.00              
ATOM    917  CD2 LEU A  57     -17.667  35.844   0.882  1.00  0.00              
ATOM    918  H   LEU A  57     -19.029  39.570   0.182  1.00  0.00              
ATOM    919  HA  LEU A  57     -16.951  38.288   1.749  1.00  0.00              
ATOM    920 1HB  LEU A  57     -17.423  38.514  -1.249  1.00  0.00              
ATOM    921 2HB  LEU A  57     -16.133  37.546  -0.528  1.00  0.00              
ATOM    922  HG  LEU A  57     -19.108  37.096  -0.098  1.00  0.00              
ATOM    923 1HD1 LEU A  57     -18.765  35.123  -1.518  1.00  0.00              
ATOM    924 2HD1 LEU A  57     -18.415  36.632  -2.393  1.00  0.00              
ATOM    925 3HD1 LEU A  57     -17.079  35.618  -1.798  1.00  0.00              
ATOM    926 1HD2 LEU A  57     -18.345  34.994   0.953  1.00  0.00              
ATOM    927 2HD2 LEU A  57     -16.652  35.485   0.709  1.00  0.00              
ATOM    928 3HD2 LEU A  57     -17.697  36.411   1.813  1.00  0.00              
ATOM    929  N   HIS A  58     -16.252  41.049   0.196  1.00  0.00              
ATOM    930  CA  HIS A  58     -15.222  42.067  -0.006  1.00  0.00              
ATOM    931  C   HIS A  58     -14.147  41.590  -0.967  1.00  0.00              
ATOM    932  O   HIS A  58     -12.950  41.715  -0.702  1.00  0.00              
ATOM    933  CB  HIS A  58     -14.577  42.459   1.327  1.00  0.00              
ATOM    934  CG  HIS A  58     -15.564  42.881   2.371  1.00  0.00              
ATOM    935  ND1 HIS A  58     -16.354  44.003   2.237  1.00  0.00              
ATOM    936  CD2 HIS A  58     -15.888  42.333   3.566  1.00  0.00              
ATOM    937  CE1 HIS A  58     -17.123  44.126   3.305  1.00  0.00              
ATOM    938  NE2 HIS A  58     -16.859  43.126   4.126  1.00  0.00              
ATOM    939  H   HIS A  58     -17.206  41.256  -0.063  1.00  0.00              
ATOM    940  HA  HIS A  58     -15.666  42.947  -0.471  1.00  0.00              
ATOM    941 1HB  HIS A  58     -14.007  41.615   1.718  1.00  0.00              
ATOM    942 2HB  HIS A  58     -13.879  43.279   1.167  1.00  0.00              
ATOM    943  HD1 HIS A  58     -16.412  44.593   1.431  1.00  0.00              
ATOM    944  HD2 HIS A  58     -15.531  41.449   4.096  1.00  0.00              
ATOM    945  HE1 HIS A  58     -17.825  44.955   3.392  1.00  0.00              
ATOM    946  N   ILE A  59     -14.607  41.045  -2.088  1.00  0.00              
ATOM    947  CA  ILE A  59     -13.751  40.460  -3.107  1.00  0.00              
ATOM    948  C   ILE A  59     -12.713  41.421  -3.696  1.00  0.00              
ATOM    949  O   ILE A  59     -13.013  42.560  -4.051  1.00  0.00              
ATOM    950  CB  ILE A  59     -14.614  39.899  -4.252  1.00  0.00              
ATOM    951  CG1 ILE A  59     -15.538  38.795  -3.731  1.00  0.00              
ATOM    952  CG2 ILE A  59     -13.733  39.374  -5.375  1.00  0.00              
ATOM    953  CD1 ILE A  59     -14.804  37.590  -3.188  1.00  0.00              
ATOM    954  H   ILE A  59     -15.607  41.043  -2.226  1.00  0.00              
ATOM    955  HA  ILE A  59     -13.170  39.658  -2.653  1.00  0.00              
ATOM    956  HB  ILE A  59     -15.255  40.688  -4.644  1.00  0.00              
ATOM    957 1HG1 ILE A  59     -16.172  39.194  -2.940  1.00  0.00              
ATOM    958 2HG1 ILE A  59     -16.193  38.459  -4.536  1.00  0.00              
ATOM    959 1HG2 ILE A  59     -14.359  38.981  -6.175  1.00  0.00              
ATOM    960 2HG2 ILE A  59     -13.117  40.185  -5.762  1.00  0.00              
ATOM    961 3HG2 ILE A  59     -13.091  38.581  -4.993  1.00  0.00              
ATOM    962 1HD1 ILE A  59     -15.526  36.851  -2.839  1.00  0.00              
ATOM    963 2HD1 ILE A  59     -14.189  37.153  -3.975  1.00  0.00              
ATOM    964 3HD1 ILE A  59     -14.169  37.895  -2.358  1.00  0.00              
ATOM    965  N   THR A  60     -11.484  40.932  -3.792  1.00  0.00              
ATOM    966  CA  THR A  60     -10.393  41.631  -4.450  1.00  0.00              
ATOM    967  C   THR A  60      -9.875  40.632  -5.474  1.00  0.00              
ATOM    968  O   THR A  60     -10.097  39.435  -5.326  1.00  0.00              
ATOM    969  CB  THR A  60      -9.282  42.065  -3.476  1.00  0.00              
ATOM    970  OG1 THR A  60      -8.648  40.905  -2.921  1.00  0.00              
ATOM    971  CG2 THR A  60      -9.859  42.910  -2.351  1.00  0.00              
ATOM    972  H   THR A  60     -11.312  40.025  -3.382  1.00  0.00              
ATOM    973  HA  THR A  60     -10.774  42.571  -4.849  1.00  0.00              
ATOM    974  HB  THR A  60      -8.534  42.649  -4.014  1.00  0.00              
ATOM    975  HG1 THR A  60      -7.955  41.179  -2.315  1.00  0.00              
ATOM    976 1HG2 THR A  60      -9.060  43.209  -1.673  1.00  0.00              
ATOM    977 2HG2 THR A  60     -10.332  43.799  -2.769  1.00  0.00              
ATOM    978 3HG2 THR A  60     -10.600  42.329  -1.804  1.00  0.00              
ATOM    979  N   PRO A  61      -9.184  41.103  -6.517  1.00  0.00              
ATOM    980  CA  PRO A  61      -8.668  40.126  -7.486  1.00  0.00              
ATOM    981  C   PRO A  61      -7.807  39.020  -6.847  1.00  0.00              
ATOM    982  O   PRO A  61      -7.865  37.873  -7.283  1.00  0.00              
ATOM    983  CB  PRO A  61      -7.834  41.005  -8.424  1.00  0.00              
ATOM    984  CG  PRO A  61      -8.491  42.341  -8.352  1.00  0.00              
ATOM    985  CD  PRO A  61      -8.887  42.486  -6.907  1.00  0.00              
ATOM    986  HA  PRO A  61      -9.512  39.660  -8.015  1.00  0.00              
ATOM    987 1HB  PRO A  61      -6.787  41.026  -8.089  1.00  0.00              
ATOM    988 2HB  PRO A  61      -7.839  40.582  -9.439  1.00  0.00              
ATOM    989 1HG  PRO A  61      -7.793  43.126  -8.680  1.00  0.00              
ATOM    990 2HG  PRO A  61      -9.354  42.378  -9.033  1.00  0.00              
ATOM    991 1HD  PRO A  61      -8.047  42.908  -6.336  1.00  0.00              
ATOM    992 2HD  PRO A  61      -9.773  43.135  -6.832  1.00  0.00              
ATOM    993  N   GLY A  62      -7.043  39.356  -5.813  1.00  0.00              
ATOM    994  CA  GLY A  62      -6.203  38.385  -5.130  1.00  0.00              
ATOM    995  C   GLY A  62      -6.976  37.416  -4.255  1.00  0.00              
ATOM    996  O   GLY A  62      -6.641  36.243  -4.170  1.00  0.00              
ATOM    997  H   GLY A  62      -7.047  40.314  -5.493  1.00  0.00              
ATOM    998 1HA  GLY A  62      -5.641  37.810  -5.866  1.00  0.00              
ATOM    999 2HA  GLY A  62      -5.478  38.906  -4.507  1.00  0.00              
ATOM   1000  N   THR A  63      -8.030  37.894  -3.610  1.00  0.00              
ATOM   1001  CA  THR A  63      -8.801  37.036  -2.723  1.00  0.00              
ATOM   1002  C   THR A  63      -9.963  36.319  -3.429  1.00  0.00              
ATOM   1003  O   THR A  63     -10.518  35.353  -2.909  1.00  0.00              
ATOM   1004  CB  THR A  63      -9.350  37.851  -1.537  1.00  0.00              
ATOM   1005  OG1 THR A  63     -10.201  38.896  -2.025  1.00  0.00              
ATOM   1006  CG2 THR A  63      -8.211  38.462  -0.737  1.00  0.00              
ATOM   1007  H   THR A  63      -8.309  38.858  -3.727  1.00  0.00              
ATOM   1008  HA  THR A  63      -8.146  36.251  -2.344  1.00  0.00              
ATOM   1009  HB  THR A  63      -9.935  37.199  -0.887  1.00  0.00              
ATOM   1010  HG1 THR A  63      -9.662  39.627  -2.337  1.00  0.00              
ATOM   1011 1HG2 THR A  63      -8.617  39.034   0.097  1.00  0.00              
ATOM   1012 2HG2 THR A  63      -7.568  37.669  -0.354  1.00  0.00              
ATOM   1013 3HG2 THR A  63      -7.629  39.122  -1.379  1.00  0.00              
ATOM   1014  N   ALA A  64     -10.312  36.789  -4.624  1.00  0.00              
ATOM   1015  CA  ALA A  64     -11.371  36.189  -5.420  1.00  0.00              
ATOM   1016  C   ALA A  64     -11.322  34.661  -5.460  1.00  0.00              
ATOM   1017  O   ALA A  64     -12.302  33.989  -5.121  1.00  0.00              
ATOM   1018  CB  ALA A  64     -11.353  36.754  -6.833  1.00  0.00              
ATOM   1019  H   ALA A  64      -9.820  37.594  -4.986  1.00  0.00              
ATOM   1020  HA  ALA A  64     -12.325  36.432  -4.953  1.00  0.00              
ATOM   1021 1HB  ALA A  64     -12.151  36.296  -7.418  1.00  0.00              
ATOM   1022 2HB  ALA A  64     -11.505  37.833  -6.795  1.00  0.00              
ATOM   1023 3HB  ALA A  64     -10.393  36.540  -7.299  1.00  0.00              
ATOM   1024  N   TYR A  65     -10.198  34.104  -5.890  1.00  0.00              
ATOM   1025  CA  TYR A  65     -10.115  32.656  -5.963  1.00  0.00              
ATOM   1026  C   TYR A  65     -10.335  31.978  -4.608  1.00  0.00              
ATOM   1027  O   TYR A  65     -11.143  31.056  -4.498  1.00  0.00              
ATOM   1028  CB  TYR A  65      -8.808  32.168  -6.573  1.00  0.00              
ATOM   1029  CG  TYR A  65      -8.760  30.670  -6.481  1.00  0.00              
ATOM   1030  CD1 TYR A  65      -9.521  29.877  -7.339  1.00  0.00              
ATOM   1031  CD2 TYR A  65      -8.015  30.039  -5.488  1.00  0.00              
ATOM   1032  CE1 TYR A  65      -9.506  28.489  -7.241  1.00  0.00              
ATOM   1033  CE2 TYR A  65      -8.002  28.648  -5.380  1.00  0.00              
ATOM   1034  CZ  TYR A  65      -8.748  27.883  -6.253  1.00  0.00              
ATOM   1035  OH  TYR A  65      -8.733  26.507  -6.136  1.00  0.00              
ATOM   1036  H   TYR A  65      -9.399  34.657  -6.167  1.00  0.00              
ATOM   1037  HA  TYR A  65     -10.927  32.296  -6.596  1.00  0.00              
ATOM   1038 1HB  TYR A  65      -8.747  32.494  -7.612  1.00  0.00              
ATOM   1039 2HB  TYR A  65      -7.970  32.615  -6.040  1.00  0.00              
ATOM   1040  HD1 TYR A  65     -10.142  30.343  -8.105  1.00  0.00              
ATOM   1041  HD2 TYR A  65      -7.433  30.633  -4.783  1.00  0.00              
ATOM   1042  HE1 TYR A  65     -10.109  27.888  -7.922  1.00  0.00              
ATOM   1043  HE2 TYR A  65      -7.405  28.167  -4.605  1.00  0.00              
ATOM   1044  HH  TYR A  65      -8.161  26.255  -5.407  1.00  0.00              
ATOM   1045  N   GLN A  66      -9.620  32.433  -3.581  1.00  0.00              
ATOM   1046  CA  GLN A  66      -9.711  31.811  -2.257  1.00  0.00              
ATOM   1047  C   GLN A  66     -11.120  31.944  -1.648  1.00  0.00              
ATOM   1048  O   GLN A  66     -11.607  31.035  -0.980  1.00  0.00              
ATOM   1049  CB  GLN A  66      -8.676  32.430  -1.314  1.00  0.00              
ATOM   1050  CG  GLN A  66      -8.615  31.778   0.057  1.00  0.00              
ATOM   1051  CD  GLN A  66      -8.190  30.324  -0.012  1.00  0.00              
ATOM   1052  OE1 GLN A  66      -7.175  29.987  -0.627  1.00  0.00              
ATOM   1053  NE2 GLN A  66      -8.967  29.451   0.621  1.00  0.00              
ATOM   1054  H   GLN A  66      -9.002  33.221  -3.713  1.00  0.00              
ATOM   1055  HA  GLN A  66      -9.539  30.740  -2.366  1.00  0.00              
ATOM   1056 1HB  GLN A  66      -7.685  32.360  -1.764  1.00  0.00              
ATOM   1057 2HB  GLN A  66      -8.897  33.488  -1.174  1.00  0.00              
ATOM   1058 1HG  GLN A  66      -7.893  32.316   0.672  1.00  0.00              
ATOM   1059 2HG  GLN A  66      -9.603  31.825   0.514  1.00  0.00              
ATOM   1060 1HE2 GLN A  66      -8.737  28.477   0.610  1.00  0.00              
ATOM   1061 2HE2 GLN A  66      -9.781  29.767   1.108  1.00  0.00              
ATOM   1062  N   SER A  67     -11.776  33.074  -1.881  1.00  0.00              
ATOM   1063  CA  SER A  67     -13.140  33.244  -1.403  1.00  0.00              
ATOM   1064  C   SER A  67     -14.038  32.233  -2.090  1.00  0.00              
ATOM   1065  O   SER A  67     -14.786  31.506  -1.444  1.00  0.00              
ATOM   1066  CB  SER A  67     -13.632  34.652  -1.672  1.00  0.00              
ATOM   1067  OG  SER A  67     -14.947  34.820  -1.218  1.00  0.00              
ATOM   1068  H   SER A  67     -11.337  33.826  -2.392  1.00  0.00              
ATOM   1069  HA  SER A  67     -13.154  33.068  -0.327  1.00  0.00              
ATOM   1070 1HB  SER A  67     -12.979  35.367  -1.174  1.00  0.00              
ATOM   1071 2HB  SER A  67     -13.585  34.856  -2.741  1.00  0.00              
ATOM   1072  HG  SER A  67     -15.477  34.181  -1.701  1.00  0.00              
ATOM   1073  N   PHE A  68     -13.944  32.180  -3.413  1.00  0.00              
ATOM   1074  CA  PHE A  68     -14.669  31.185  -4.183  1.00  0.00              
ATOM   1075  C   PHE A  68     -14.414  29.749  -3.690  1.00  0.00              
ATOM   1076  O   PHE A  68     -15.347  28.965  -3.495  1.00  0.00              
ATOM   1077  CB  PHE A  68     -14.286  31.296  -5.660  1.00  0.00              
ATOM   1078  CG  PHE A  68     -14.913  30.245  -6.530  1.00  0.00              
ATOM   1079  CD1 PHE A  68     -16.156  30.454  -7.108  1.00  0.00              
ATOM   1080  CD2 PHE A  68     -14.263  29.044  -6.771  1.00  0.00              
ATOM   1081  CE1 PHE A  68     -16.735  29.487  -7.909  1.00  0.00              
ATOM   1082  CE2 PHE A  68     -14.838  28.077  -7.572  1.00  0.00              
ATOM   1083  CZ  PHE A  68     -16.076  28.299  -8.141  1.00  0.00              
ATOM   1084  H   PHE A  68     -13.357  32.845  -3.897  1.00  0.00              
ATOM   1085  HA  PHE A  68     -15.738  31.372  -4.072  1.00  0.00              
ATOM   1086 1HB  PHE A  68     -14.582  32.273  -6.039  1.00  0.00              
ATOM   1087 2HB  PHE A  68     -13.204  31.220  -5.761  1.00  0.00              
ATOM   1088  HD1 PHE A  68     -16.677  31.395  -6.925  1.00  0.00              
ATOM   1089  HD2 PHE A  68     -13.285  28.868  -6.321  1.00  0.00              
ATOM   1090  HE1 PHE A  68     -17.712  29.665  -8.357  1.00  0.00              
ATOM   1091  HE2 PHE A  68     -14.316  27.137  -7.754  1.00  0.00              
ATOM   1092  HZ  PHE A  68     -16.532  27.536  -8.771  1.00  0.00              
ATOM   1093  N   GLU A  69     -13.146  29.414  -3.481  1.00  0.00              
ATOM   1094  CA  GLU A  69     -12.784  28.071  -3.069  1.00  0.00              
ATOM   1095  C   GLU A  69     -13.281  27.753  -1.674  1.00  0.00              
ATOM   1096  O   GLU A  69     -13.714  26.627  -1.394  1.00  0.00              
ATOM   1097  CB  GLU A  69     -11.265  27.892  -3.128  1.00  0.00              
ATOM   1098  CG  GLU A  69     -10.787  26.476  -2.840  1.00  0.00              
ATOM   1099  CD  GLU A  69     -11.218  25.488  -3.888  1.00  0.00              
ATOM   1100  OE1 GLU A  69     -11.535  25.906  -4.976  1.00  0.00              
ATOM   1101  OE2 GLU A  69     -11.231  24.314  -3.601  1.00  0.00              
ATOM   1102  H   GLU A  69     -12.418  30.102  -3.610  1.00  0.00              
ATOM   1103  HA  GLU A  69     -13.249  27.361  -3.755  1.00  0.00              
ATOM   1104 1HB  GLU A  69     -10.903  28.172  -4.117  1.00  0.00              
ATOM   1105 2HB  GLU A  69     -10.792  28.558  -2.406  1.00  0.00              
ATOM   1106 1HG  GLU A  69      -9.699  26.475  -2.782  1.00  0.00              
ATOM   1107 2HG  GLU A  69     -11.175  26.163  -1.871  1.00  0.00              
ATOM   1108  N   GLN A  70     -13.201  28.740  -0.791  1.00  0.00              
ATOM   1109  CA  GLN A  70     -13.548  28.528   0.607  1.00  0.00              
ATOM   1110  C   GLN A  70     -15.038  28.256   0.728  1.00  0.00              
ATOM   1111  O   GLN A  70     -15.452  27.299   1.390  1.00  0.00              
ATOM   1112  CB  GLN A  70     -13.158  29.740   1.458  1.00  0.00              
ATOM   1113  CG  GLN A  70     -13.409  29.563   2.945  1.00  0.00              
ATOM   1114  CD  GLN A  70     -12.538  28.481   3.555  1.00  0.00              
ATOM   1115  OE1 GLN A  70     -11.318  28.468   3.367  1.00  0.00              
ATOM   1116  NE2 GLN A  70     -13.159  27.566   4.289  1.00  0.00              
ATOM   1117  H   GLN A  70     -12.895  29.656  -1.089  1.00  0.00              
ATOM   1118  HA  GLN A  70     -13.009  27.652   0.968  1.00  0.00              
ATOM   1119 1HB  GLN A  70     -12.098  29.956   1.319  1.00  0.00              
ATOM   1120 2HB  GLN A  70     -13.717  30.614   1.124  1.00  0.00              
ATOM   1121 1HG  GLN A  70     -13.194  30.502   3.454  1.00  0.00              
ATOM   1122 2HG  GLN A  70     -14.453  29.286   3.097  1.00  0.00              
ATOM   1123 1HE2 GLN A  70     -12.636  26.827   4.717  1.00  0.00              
ATOM   1124 2HE2 GLN A  70     -14.150  27.614   4.416  1.00  0.00              
ATOM   1125  N   VAL A  71     -15.829  29.094   0.065  1.00  0.00              
ATOM   1126  CA  VAL A  71     -17.286  29.012   0.096  1.00  0.00              
ATOM   1127  C   VAL A  71     -17.835  27.724  -0.522  1.00  0.00              
ATOM   1128  O   VAL A  71     -18.696  27.067   0.059  1.00  0.00              
ATOM   1129  CB  VAL A  71     -17.887  30.219  -0.648  1.00  0.00              
ATOM   1130  CG1 VAL A  71     -19.390  30.050  -0.811  1.00  0.00              
ATOM   1131  CG2 VAL A  71     -17.568  31.502   0.104  1.00  0.00              
ATOM   1132  H   VAL A  71     -15.389  29.818  -0.485  1.00  0.00              
ATOM   1133  HA  VAL A  71     -17.609  28.997   1.138  1.00  0.00              
ATOM   1134  HB  VAL A  71     -17.459  30.268  -1.649  1.00  0.00              
ATOM   1135 1HG1 VAL A  71     -19.799  30.912  -1.339  1.00  0.00              
ATOM   1136 2HG1 VAL A  71     -19.594  29.145  -1.383  1.00  0.00              
ATOM   1137 3HG1 VAL A  71     -19.856  29.973   0.171  1.00  0.00              
ATOM   1138 1HG2 VAL A  71     -17.995  32.352  -0.428  1.00  0.00              
ATOM   1139 2HG2 VAL A  71     -17.991  31.451   1.107  1.00  0.00              
ATOM   1140 3HG2 VAL A  71     -16.487  31.624   0.173  1.00  0.00              
ATOM   1141  N   VAL A  72     -17.317  27.366  -1.695  1.00  0.00              
ATOM   1142  CA  VAL A  72     -17.734  26.158  -2.417  1.00  0.00              
ATOM   1143  C   VAL A  72     -17.348  24.855  -1.684  1.00  0.00              
ATOM   1144  O   VAL A  72     -18.125  23.887  -1.627  1.00  0.00              
ATOM   1145  CB  VAL A  72     -17.103  26.151  -3.822  1.00  0.00              
ATOM   1146  CG1 VAL A  72     -17.347  24.816  -4.509  1.00  0.00              
ATOM   1147  CG2 VAL A  72     -17.670  27.295  -4.649  1.00  0.00              
ATOM   1148  H   VAL A  72     -16.605  27.958  -2.097  1.00  0.00              
ATOM   1149  HA  VAL A  72     -18.823  26.142  -2.465  1.00  0.00              
ATOM   1150  HB  VAL A  72     -16.024  26.271  -3.726  1.00  0.00              
ATOM   1151 1HG1 VAL A  72     -16.894  24.828  -5.500  1.00  0.00              
ATOM   1152 2HG1 VAL A  72     -16.902  24.016  -3.917  1.00  0.00              
ATOM   1153 3HG1 VAL A  72     -18.419  24.645  -4.602  1.00  0.00              
ATOM   1154 1HG2 VAL A  72     -17.219  27.284  -5.641  1.00  0.00              
ATOM   1155 2HG2 VAL A  72     -18.750  27.178  -4.740  1.00  0.00              
ATOM   1156 3HG2 VAL A  72     -17.447  28.243  -4.160  1.00  0.00              
ATOM   1157  N   ASN A  73     -16.145  24.818  -1.121  1.00  0.00              
ATOM   1158  CA  ASN A  73     -15.731  23.641  -0.371  1.00  0.00              
ATOM   1159  C   ASN A  73     -16.602  23.409   0.860  1.00  0.00              
ATOM   1160  O   ASN A  73     -16.948  22.273   1.170  1.00  0.00              
ATOM   1161  CB  ASN A  73     -14.271  23.757   0.027  1.00  0.00              
ATOM   1162  CG  ASN A  73     -13.337  23.523  -1.127  1.00  0.00              
ATOM   1163  OD1 ASN A  73     -13.738  22.988  -2.167  1.00  0.00              
ATOM   1164  ND2 ASN A  73     -12.099  23.915  -0.965  1.00  0.00              
ATOM   1165  H   ASN A  73     -15.508  25.597  -1.205  1.00  0.00              
ATOM   1166  HA  ASN A  73     -15.894  22.759  -0.993  1.00  0.00              
ATOM   1167 1HB  ASN A  73     -14.084  24.751   0.436  1.00  0.00              
ATOM   1168 2HB  ASN A  73     -14.049  23.033   0.811  1.00  0.00              
ATOM   1169 1HD2 ASN A  73     -11.433  23.785  -1.700  1.00  0.00              
ATOM   1170 2HD2 ASN A  73     -11.819  24.344  -0.107  1.00  0.00              
ATOM   1171  N   GLU A  74     -16.974  24.487   1.542  1.00  0.00              
ATOM   1172  CA  GLU A  74     -17.830  24.381   2.712  1.00  0.00              
ATOM   1173  C   GLU A  74     -19.251  23.997   2.313  1.00  0.00              
ATOM   1174  O   GLU A  74     -19.934  23.257   3.013  1.00  0.00              
ATOM   1175  CB  GLU A  74     -17.841  25.701   3.486  1.00  0.00              
ATOM   1176  CG  GLU A  74     -16.536  26.023   4.200  1.00  0.00              
ATOM   1177  CD  GLU A  74     -16.202  25.034   5.283  1.00  0.00              
ATOM   1178  OE1 GLU A  74     -17.101  24.599   5.961  1.00  0.00              
ATOM   1179  OE2 GLU A  74     -15.046  24.714   5.432  1.00  0.00              
ATOM   1180  H   GLU A  74     -16.658  25.399   1.245  1.00  0.00              
ATOM   1181  HA  GLU A  74     -17.428  23.606   3.366  1.00  0.00              
ATOM   1182 1HB  GLU A  74     -18.059  26.522   2.802  1.00  0.00              
ATOM   1183 2HB  GLU A  74     -18.634  25.678   4.233  1.00  0.00              
ATOM   1184 1HG  GLU A  74     -15.727  26.031   3.470  1.00  0.00              
ATOM   1185 2HG  GLU A  74     -16.607  27.019   4.634  1.00  0.00              
ATOM   1186  N   LEU A  75     -19.686  24.534   1.182  1.00  0.00              
ATOM   1187  CA  LEU A  75     -20.969  24.202   0.589  1.00  0.00              
ATOM   1188  C   LEU A  75     -21.131  22.690   0.341  1.00  0.00              
ATOM   1189  O   LEU A  75     -22.170  22.111   0.669  1.00  0.00              
ATOM   1190  CB  LEU A  75     -21.135  24.965  -0.731  1.00  0.00              
ATOM   1191  CG  LEU A  75     -22.415  24.658  -1.519  1.00  0.00              
ATOM   1192  CD1 LEU A  75     -23.630  25.002  -0.670  1.00  0.00              
ATOM   1193  CD2 LEU A  75     -22.413  25.450  -2.818  1.00  0.00              
ATOM   1194  H   LEU A  75     -19.089  25.204   0.719  1.00  0.00              
ATOM   1195  HA  LEU A  75     -21.756  24.487   1.287  1.00  0.00              
ATOM   1196 1HB  LEU A  75     -21.125  26.032  -0.518  1.00  0.00              
ATOM   1197 2HB  LEU A  75     -20.286  24.735  -1.374  1.00  0.00              
ATOM   1198  HG  LEU A  75     -22.456  23.592  -1.744  1.00  0.00              
ATOM   1199 1HD1 LEU A  75     -24.540  24.784  -1.231  1.00  0.00              
ATOM   1200 2HD1 LEU A  75     -23.617  24.407   0.243  1.00  0.00              
ATOM   1201 3HD1 LEU A  75     -23.607  26.061  -0.415  1.00  0.00              
ATOM   1202 1HD2 LEU A  75     -23.322  25.231  -3.380  1.00  0.00              
ATOM   1203 2HD2 LEU A  75     -22.372  26.516  -2.595  1.00  0.00              
ATOM   1204 3HD2 LEU A  75     -21.543  25.171  -3.414  1.00  0.00              
ATOM   1205  N   PHE A  76     -20.103  22.064  -0.227  1.00  0.00              
ATOM   1206  CA  PHE A  76     -20.139  20.633  -0.525  1.00  0.00              
ATOM   1207  C   PHE A  76     -19.317  19.778   0.439  1.00  0.00              
ATOM   1208  O   PHE A  76     -19.050  18.613   0.153  1.00  0.00              
ATOM   1209  CB  PHE A  76     -19.649  20.357  -1.951  1.00  0.00              
ATOM   1210  CG  PHE A  76     -20.474  21.002  -3.019  1.00  0.00              
ATOM   1211  CD1 PHE A  76     -21.723  20.497  -3.346  1.00  0.00              
ATOM   1212  CD2 PHE A  76     -19.991  22.107  -3.715  1.00  0.00              
ATOM   1213  CE1 PHE A  76     -22.498  21.100  -4.345  1.00  0.00              
ATOM   1214  CE2 PHE A  76     -20.746  22.707  -4.717  1.00  0.00              
ATOM   1215  CZ  PHE A  76     -22.009  22.203  -5.037  1.00  0.00              
ATOM   1216  H   PHE A  76     -19.275  22.594  -0.458  1.00  0.00              
ATOM   1217  HA  PHE A  76     -21.171  20.288  -0.442  1.00  0.00              
ATOM   1218 1HB  PHE A  76     -18.625  20.710  -2.059  1.00  0.00              
ATOM   1219 2HB  PHE A  76     -19.646  19.283  -2.133  1.00  0.00              
ATOM   1220  HD1 PHE A  76     -22.099  19.622  -2.816  1.00  0.00              
ATOM   1221  HD2 PHE A  76     -19.004  22.501  -3.467  1.00  0.00              
ATOM   1222  HE1 PHE A  76     -23.485  20.705  -4.581  1.00  0.00              
ATOM   1223  HE2 PHE A  76     -20.353  23.570  -5.254  1.00  0.00              
ATOM   1224  HZ  PHE A  76     -22.608  22.665  -5.820  1.00  0.00              
ATOM   1225  N   ARG A  77     -18.917  20.350   1.570  1.00  0.00              
ATOM   1226  CA  ARG A  77     -18.107  19.637   2.565  1.00  0.00              
ATOM   1227  C   ARG A  77     -18.708  18.311   3.002  1.00  0.00              
ATOM   1228  O   ARG A  77     -18.018  17.305   3.054  1.00  0.00              
ATOM   1229  CB  ARG A  77     -17.907  20.506   3.798  1.00  0.00              
ATOM   1230  CG  ARG A  77     -17.035  19.890   4.880  1.00  0.00              
ATOM   1231  CD  ARG A  77     -17.005  20.728   6.106  1.00  0.00              
ATOM   1232  NE  ARG A  77     -18.318  20.837   6.721  1.00  0.00              
ATOM   1233  CZ  ARG A  77     -18.881  19.889   7.494  1.00  0.00              
ATOM   1234  NH1 ARG A  77     -18.236  18.770   7.738  1.00  0.00              
ATOM   1235  NH2 ARG A  77     -20.083  20.083   8.008  1.00  0.00              
ATOM   1236  H   ARG A  77     -19.181  21.309   1.747  1.00  0.00              
ATOM   1237  HA  ARG A  77     -17.139  19.404   2.121  1.00  0.00              
ATOM   1238 1HB  ARG A  77     -17.452  21.451   3.506  1.00  0.00              
ATOM   1239 2HB  ARG A  77     -18.875  20.733   4.245  1.00  0.00              
ATOM   1240 1HG  ARG A  77     -17.425  18.907   5.147  1.00  0.00              
ATOM   1241 2HG  ARG A  77     -16.014  19.787   4.510  1.00  0.00              
ATOM   1242 1HD  ARG A  77     -16.324  20.287   6.832  1.00  0.00              
ATOM   1243 2HD  ARG A  77     -16.663  21.731   5.852  1.00  0.00              
ATOM   1244  HE  ARG A  77     -18.845  21.684   6.556  1.00  0.00              
ATOM   1245 1HH1 ARG A  77     -17.317  18.621   7.345  1.00  0.00              
ATOM   1246 2HH1 ARG A  77     -18.658  18.059   8.317  1.00  0.00              
ATOM   1247 1HH2 ARG A  77     -20.580  20.944   7.821  1.00  0.00              
ATOM   1248 2HH2 ARG A  77     -20.505  19.373   8.588  1.00  0.00              
ATOM   1249  N   ASP A  78     -19.993  18.309   3.324  1.00  0.00              
ATOM   1250  CA  ASP A  78     -20.615  17.097   3.834  1.00  0.00              
ATOM   1251  C   ASP A  78     -21.525  16.436   2.822  1.00  0.00              
ATOM   1252  O   ASP A  78     -22.487  15.760   3.181  1.00  0.00              
ATOM   1253  CB  ASP A  78     -21.415  17.408   5.102  1.00  0.00              
ATOM   1254  CG  ASP A  78     -22.533  18.415   4.866  1.00  0.00              
ATOM   1255  OD1 ASP A  78     -22.593  18.964   3.791  1.00  0.00              
ATOM   1256  OD2 ASP A  78     -23.315  18.625   5.762  1.00  0.00              
ATOM   1257  H   ASP A  78     -20.552  19.143   3.220  1.00  0.00              
ATOM   1258  HA  ASP A  78     -19.836  16.356   4.012  1.00  0.00              
ATOM   1259 1HB  ASP A  78     -21.850  16.488   5.492  1.00  0.00              
ATOM   1260 2HB  ASP A  78     -20.745  17.803   5.867  1.00  0.00              
ATOM   1261  N   GLY A  79     -21.225  16.636   1.545  1.00  0.00              
ATOM   1262  CA  GLY A  79     -21.998  15.985   0.505  1.00  0.00              
ATOM   1263  C   GLY A  79     -22.421  16.856  -0.658  1.00  0.00              
ATOM   1264  O   GLY A  79     -22.395  18.088  -0.575  1.00  0.00              
ATOM   1265  H   GLY A  79     -20.459  17.240   1.284  1.00  0.00              
ATOM   1266 1HA  GLY A  79     -21.424  15.156   0.090  1.00  0.00              
ATOM   1267 2HA  GLY A  79     -22.905  15.564   0.935  1.00  0.00              
ATOM   1268  N   VAL A  80     -22.822  16.191  -1.739  1.00  0.00              
ATOM   1269  CA  VAL A  80     -23.250  16.842  -2.962  1.00  0.00              
ATOM   1270  C   VAL A  80     -24.677  16.441  -3.319  1.00  0.00              
ATOM   1271  O   VAL A  80     -25.064  15.279  -3.179  1.00  0.00              
ATOM   1272  CB  VAL A  80     -22.304  16.475  -4.121  1.00  0.00              
ATOM   1273  CG1 VAL A  80     -22.774  17.121  -5.416  1.00  0.00              
ATOM   1274  CG2 VAL A  80     -20.884  16.906  -3.787  1.00  0.00              
ATOM   1275  H   VAL A  80     -22.823  15.182  -1.693  1.00  0.00              
ATOM   1276  HA  VAL A  80     -23.175  17.921  -2.823  1.00  0.00              
ATOM   1277  HB  VAL A  80     -22.331  15.396  -4.271  1.00  0.00              
ATOM   1278 1HG1 VAL A  80     -22.094  16.851  -6.224  1.00  0.00              
ATOM   1279 2HG1 VAL A  80     -23.778  16.771  -5.654  1.00  0.00              
ATOM   1280 3HG1 VAL A  80     -22.785  18.205  -5.299  1.00  0.00              
ATOM   1281 1HG2 VAL A  80     -20.221  16.643  -4.610  1.00  0.00              
ATOM   1282 2HG2 VAL A  80     -20.859  17.985  -3.630  1.00  0.00              
ATOM   1283 3HG2 VAL A  80     -20.554  16.400  -2.879  1.00  0.00              
ATOM   1284  N   ASN A  81     -25.465  17.425  -3.748  1.00  0.00              
ATOM   1285  CA  ASN A  81     -26.802  17.163  -4.246  1.00  0.00              
ATOM   1286  C   ASN A  81     -27.123  18.201  -5.304  1.00  0.00              
ATOM   1287  O   ASN A  81     -26.315  19.104  -5.558  1.00  0.00              
ATOM   1288  CB  ASN A  81     -27.835  17.110  -3.119  1.00  0.00              
ATOM   1289  CG  ASN A  81     -28.027  18.442  -2.425  1.00  0.00              
ATOM   1290  OD1 ASN A  81     -28.347  19.460  -3.058  1.00  0.00              
ATOM   1291  ND2 ASN A  81     -27.859  18.439  -1.107  1.00  0.00              
ATOM   1292  H   ASN A  81     -25.125  18.376  -3.725  1.00  0.00              
ATOM   1293  HA  ASN A  81     -26.801  16.194  -4.747  1.00  0.00              
ATOM   1294 1HB  ASN A  81     -28.796  16.786  -3.521  1.00  0.00              
ATOM   1295 2HB  ASN A  81     -27.526  16.374  -2.377  1.00  0.00              
ATOM   1296 1HD2 ASN A  81     -27.971  19.286  -0.586  1.00  0.00              
ATOM   1297 2HD2 ASN A  81     -27.619  17.590  -0.636  1.00  0.00              
ATOM   1298  N   TRP A  82     -28.278  18.066  -5.946  1.00  0.00              
ATOM   1299  CA  TRP A  82     -28.614  18.973  -7.041  1.00  0.00              
ATOM   1300  C   TRP A  82     -28.913  20.400  -6.551  1.00  0.00              
ATOM   1301  O   TRP A  82     -28.688  21.370  -7.274  1.00  0.00              
ATOM   1302  CB  TRP A  82     -29.791  18.433  -7.860  1.00  0.00              
ATOM   1303  CG  TRP A  82     -29.449  17.288  -8.749  1.00  0.00              
ATOM   1304  CD1 TRP A  82     -29.997  16.035  -8.718  1.00  0.00              
ATOM   1305  CD2 TRP A  82     -28.481  17.276  -9.806  1.00  0.00              
ATOM   1306  NE1 TRP A  82     -29.437  15.253  -9.688  1.00  0.00              
ATOM   1307  CE2 TRP A  82     -28.498  15.983 -10.369  1.00  0.00              
ATOM   1308  CE3 TRP A  82     -27.596  18.229 -10.327  1.00  0.00              
ATOM   1309  CZ2 TRP A  82     -27.667  15.615 -11.427  1.00  0.00              
ATOM   1310  CZ3 TRP A  82     -26.768  17.858 -11.382  1.00  0.00              
ATOM   1311  CH2 TRP A  82     -26.814  16.563 -11.918  1.00  0.00              
ATOM   1312  H   TRP A  82     -28.933  17.342  -5.689  1.00  0.00              
ATOM   1313  HA  TRP A  82     -27.748  19.059  -7.697  1.00  0.00              
ATOM   1314 1HB  TRP A  82     -30.584  18.107  -7.187  1.00  0.00              
ATOM   1315 2HB  TRP A  82     -30.197  19.230  -8.483  1.00  0.00              
ATOM   1316  HD1 TRP A  82     -30.767  15.710  -8.021  1.00  0.00              
ATOM   1317  HE1 TRP A  82     -29.675  14.290  -9.876  1.00  0.00              
ATOM   1318  HE3 TRP A  82     -27.558  19.238  -9.918  1.00  0.00              
ATOM   1319  HZ2 TRP A  82     -27.687  14.614 -11.859  1.00  0.00              
ATOM   1320  HZ3 TRP A  82     -26.080  18.602 -11.783  1.00  0.00              
ATOM   1321  HH2 TRP A  82     -26.150  16.309 -12.745  1.00  0.00              
ATOM   1322  N   GLY A  83     -29.423  20.515  -5.328  1.00  0.00              
ATOM   1323  CA  GLY A  83     -29.847  21.799  -4.805  1.00  0.00              
ATOM   1324  C   GLY A  83     -28.626  22.637  -4.506  1.00  0.00              
ATOM   1325  O   GLY A  83     -28.623  23.844  -4.734  1.00  0.00              
ATOM   1326  H   GLY A  83     -29.518  19.693  -4.749  1.00  0.00              
ATOM   1327 1HA  GLY A  83     -30.488  22.295  -5.534  1.00  0.00              
ATOM   1328 2HA  GLY A  83     -30.442  21.647  -3.905  1.00  0.00              
ATOM   1329  N   ARG A  84     -27.584  21.981  -3.997  1.00  0.00              
ATOM   1330  CA  ARG A  84     -26.322  22.648  -3.699  1.00  0.00              
ATOM   1331  C   ARG A  84     -25.574  23.022  -4.966  1.00  0.00              
ATOM   1332  O   ARG A  84     -24.870  24.030  -4.997  1.00  0.00              
ATOM   1333  CB  ARG A  84     -25.436  21.758  -2.840  1.00  0.00              
ATOM   1334  CG  ARG A  84     -25.947  21.519  -1.428  1.00  0.00              
ATOM   1335  CD  ARG A  84     -25.008  20.680  -0.639  1.00  0.00              
ATOM   1336  NE  ARG A  84     -25.557  20.327   0.660  1.00  0.00              
ATOM   1337  CZ  ARG A  84     -24.891  19.647   1.613  1.00  0.00              
ATOM   1338  NH1 ARG A  84     -23.655  19.254   1.398  1.00  0.00              
ATOM   1339  NH2 ARG A  84     -25.480  19.375   2.765  1.00  0.00              
ATOM   1340  H   ARG A  84     -27.673  20.992  -3.813  1.00  0.00              
ATOM   1341  HA  ARG A  84     -26.538  23.576  -3.168  1.00  0.00              
ATOM   1342 1HB  ARG A  84     -25.324  20.786  -3.319  1.00  0.00              
ATOM   1343 2HB  ARG A  84     -24.443  22.200  -2.761  1.00  0.00              
ATOM   1344 1HG  ARG A  84     -26.064  22.475  -0.917  1.00  0.00              
ATOM   1345 2HG  ARG A  84     -26.910  21.009  -1.470  1.00  0.00              
ATOM   1346 1HD  ARG A  84     -24.800  19.759  -1.182  1.00  0.00              
ATOM   1347 2HD  ARG A  84     -24.079  21.225  -0.480  1.00  0.00              
ATOM   1348  HE  ARG A  84     -26.506  20.612   0.863  1.00  0.00              
ATOM   1349 1HH1 ARG A  84     -23.205  19.462   0.518  1.00  0.00              
ATOM   1350 2HH1 ARG A  84     -23.155  18.744   2.112  1.00  0.00              
ATOM   1351 1HH2 ARG A  84     -26.430  19.677   2.931  1.00  0.00              
ATOM   1352 2HH2 ARG A  84     -24.980  18.865   3.479  1.00  0.00              
ATOM   1353  N   ILE A  85     -25.720  22.204  -6.002  1.00  0.00              
ATOM   1354  CA  ILE A  85     -25.125  22.502  -7.305  1.00  0.00              
ATOM   1355  C   ILE A  85     -25.777  23.753  -7.890  1.00  0.00              
ATOM   1356  O   ILE A  85     -25.095  24.619  -8.434  1.00  0.00              
ATOM   1357  CB  ILE A  85     -25.288  21.321  -8.280  1.00  0.00              
ATOM   1358  CG1 ILE A  85     -24.416  20.142  -7.842  1.00  0.00              
ATOM   1359  CG2 ILE A  85     -24.938  21.749  -9.697  1.00  0.00              
ATOM   1360  CD1 ILE A  85     -24.726  18.851  -8.565  1.00  0.00              
ATOM   1361  H   ILE A  85     -26.254  21.355  -5.887  1.00  0.00              
ATOM   1362  HA  ILE A  85     -24.070  22.731  -7.160  1.00  0.00              
ATOM   1363  HB  ILE A  85     -26.321  20.974  -8.260  1.00  0.00              
ATOM   1364 1HG1 ILE A  85     -23.367  20.384  -8.009  1.00  0.00              
ATOM   1365 2HG1 ILE A  85     -24.545  19.972  -6.772  1.00  0.00              
ATOM   1366 1HG2 ILE A  85     -25.059  20.903 -10.373  1.00  0.00              
ATOM   1367 2HG2 ILE A  85     -25.599  22.557 -10.007  1.00  0.00              
ATOM   1368 3HG2 ILE A  85     -23.904  22.094  -9.728  1.00  0.00              
ATOM   1369 1HD1 ILE A  85     -24.067  18.063  -8.200  1.00  0.00              
ATOM   1370 2HD1 ILE A  85     -25.764  18.571  -8.381  1.00  0.00              
ATOM   1371 3HD1 ILE A  85     -24.570  18.987  -9.634  1.00  0.00              
ATOM   1372  N   VAL A  86     -27.090  23.866  -7.736  1.00  0.00              
ATOM   1373  CA  VAL A  86     -27.798  25.102  -8.061  1.00  0.00              
ATOM   1374  C   VAL A  86     -27.317  26.286  -7.220  1.00  0.00              
ATOM   1375  O   VAL A  86     -27.115  27.391  -7.755  1.00  0.00              
ATOM   1376  CB  VAL A  86     -29.312  24.911  -7.847  1.00  0.00              
ATOM   1377  CG1 VAL A  86     -30.034  26.248  -7.932  1.00  0.00              
ATOM   1378  CG2 VAL A  86     -29.861  23.934  -8.875  1.00  0.00              
ATOM   1379  H   VAL A  86     -27.614  23.077  -7.385  1.00  0.00              
ATOM   1380  HA  VAL A  86     -27.576  25.366  -9.096  1.00  0.00              
ATOM   1381  HB  VAL A  86     -29.481  24.518  -6.844  1.00  0.00              
ATOM   1382 1HG1 VAL A  86     -31.102  26.095  -7.778  1.00  0.00              
ATOM   1383 2HG1 VAL A  86     -29.649  26.919  -7.164  1.00  0.00              
ATOM   1384 3HG1 VAL A  86     -29.869  26.688  -8.916  1.00  0.00              
ATOM   1385 1HG2 VAL A  86     -30.932  23.804  -8.717  1.00  0.00              
ATOM   1386 2HG2 VAL A  86     -29.687  24.325  -9.878  1.00  0.00              
ATOM   1387 3HG2 VAL A  86     -29.360  22.973  -8.768  1.00  0.00              
ATOM   1388  N   ALA A  87     -27.131  26.072  -5.914  1.00  0.00              
ATOM   1389  CA  ALA A  87     -26.601  27.135  -5.048  1.00  0.00              
ATOM   1390  C   ALA A  87     -25.198  27.550  -5.491  1.00  0.00              
ATOM   1391  O   ALA A  87     -24.863  28.725  -5.466  1.00  0.00              
ATOM   1392  CB  ALA A  87     -26.578  26.695  -3.597  1.00  0.00              
ATOM   1393  H   ALA A  87     -27.354  25.173  -5.509  1.00  0.00              
ATOM   1394  HA  ALA A  87     -27.255  28.002  -5.137  1.00  0.00              
ATOM   1395 1HB  ALA A  87     -26.181  27.501  -2.979  1.00  0.00              
ATOM   1396 2HB  ALA A  87     -27.591  26.455  -3.274  1.00  0.00              
ATOM   1397 3HB  ALA A  87     -25.946  25.815  -3.494  1.00  0.00              
ATOM   1398  N   PHE A  88     -24.405  26.557  -5.900  1.00  0.00              
ATOM   1399  CA  PHE A  88     -23.068  26.729  -6.458  1.00  0.00              
ATOM   1400  C   PHE A  88     -23.056  27.632  -7.715  1.00  0.00              
ATOM   1401  O   PHE A  88     -22.315  28.618  -7.769  1.00  0.00              
ATOM   1402  CB  PHE A  88     -22.471  25.331  -6.722  1.00  0.00              
ATOM   1403  CG  PHE A  88     -21.234  25.318  -7.580  1.00  0.00              
ATOM   1404  CD1 PHE A  88     -19.992  25.660  -7.048  1.00  0.00              
ATOM   1405  CD2 PHE A  88     -21.304  24.910  -8.913  1.00  0.00              
ATOM   1406  CE1 PHE A  88     -18.848  25.631  -7.830  1.00  0.00              
ATOM   1407  CE2 PHE A  88     -20.168  24.880  -9.702  1.00  0.00              
ATOM   1408  CZ  PHE A  88     -18.932  25.239  -9.152  1.00  0.00              
ATOM   1409  H   PHE A  88     -24.782  25.625  -5.804  1.00  0.00              
ATOM   1410  HA  PHE A  88     -22.454  27.260  -5.730  1.00  0.00              
ATOM   1411 1HB  PHE A  88     -22.218  24.859  -5.773  1.00  0.00              
ATOM   1412 2HB  PHE A  88     -23.216  24.704  -7.210  1.00  0.00              
ATOM   1413  HD1 PHE A  88     -19.924  25.953  -6.000  1.00  0.00              
ATOM   1414  HD2 PHE A  88     -22.270  24.632  -9.337  1.00  0.00              
ATOM   1415  HE1 PHE A  88     -17.888  25.916  -7.401  1.00  0.00              
ATOM   1416  HE2 PHE A  88     -20.232  24.579 -10.747  1.00  0.00              
ATOM   1417  HZ  PHE A  88     -18.036  25.210  -9.771  1.00  0.00              
ATOM   1418  N   PHE A  89     -23.881  27.302  -8.711  1.00  0.00              
ATOM   1419  CA  PHE A  89     -24.045  28.147  -9.899  1.00  0.00              
ATOM   1420  C   PHE A  89     -24.551  29.579  -9.561  1.00  0.00              
ATOM   1421  O   PHE A  89     -24.079  30.574 -10.126  1.00  0.00              
ATOM   1422  CB  PHE A  89     -24.997  27.475 -10.907  1.00  0.00              
ATOM   1423  CG  PHE A  89     -24.327  26.488 -11.805  1.00  0.00              
ATOM   1424  CD1 PHE A  89     -23.594  26.921 -12.907  1.00  0.00              
ATOM   1425  CD2 PHE A  89     -24.413  25.132 -11.550  1.00  0.00              
ATOM   1426  CE1 PHE A  89     -22.949  26.023 -13.734  1.00  0.00              
ATOM   1427  CE2 PHE A  89     -23.779  24.224 -12.378  1.00  0.00              
ATOM   1428  CZ  PHE A  89     -23.046  24.669 -13.476  1.00  0.00              
ATOM   1429  H   PHE A  89     -24.407  26.443  -8.642  1.00  0.00              
ATOM   1430  HA  PHE A  89     -23.070  28.275 -10.371  1.00  0.00              
ATOM   1431 1HB  PHE A  89     -25.791  26.959 -10.369  1.00  0.00              
ATOM   1432 2HB  PHE A  89     -25.465  28.237 -11.529  1.00  0.00              
ATOM   1433  HD1 PHE A  89     -23.529  27.989 -13.117  1.00  0.00              
ATOM   1434  HD2 PHE A  89     -24.987  24.779 -10.692  1.00  0.00              
ATOM   1435  HE1 PHE A  89     -22.369  26.383 -14.583  1.00  0.00              
ATOM   1436  HE2 PHE A  89     -23.854  23.157 -12.170  1.00  0.00              
ATOM   1437  HZ  PHE A  89     -22.551  23.952 -14.129  1.00  0.00              
ATOM   1438  N   SER A  90     -25.516  29.679  -8.649  1.00  0.00              
ATOM   1439  CA  SER A  90     -26.044  30.982  -8.232  1.00  0.00              
ATOM   1440  C   SER A  90     -24.965  31.794  -7.562  1.00  0.00              
ATOM   1441  O   SER A  90     -24.886  33.003  -7.769  1.00  0.00              
ATOM   1442  CB  SER A  90     -27.216  30.808  -7.286  1.00  0.00              
ATOM   1443  OG  SER A  90     -28.305  30.215  -7.939  1.00  0.00              
ATOM   1444  H   SER A  90     -25.894  28.839  -8.234  1.00  0.00              
ATOM   1445  HA  SER A  90     -26.386  31.516  -9.120  1.00  0.00              
ATOM   1446 1HB  SER A  90     -26.913  30.189  -6.442  1.00  0.00              
ATOM   1447 2HB  SER A  90     -27.511  31.779  -6.891  1.00  0.00              
ATOM   1448  HG  SER A  90     -28.734  30.919  -8.430  1.00  0.00              
ATOM   1449  N   PHE A  91     -24.140  31.126  -6.752  1.00  0.00              
ATOM   1450  CA  PHE A  91     -22.988  31.774  -6.113  1.00  0.00              
ATOM   1451  C   PHE A  91     -22.038  32.344  -7.158  1.00  0.00              
ATOM   1452  O   PHE A  91     -21.694  33.524  -7.108  1.00  0.00              
ATOM   1453  CB  PHE A  91     -22.247  30.808  -5.194  1.00  0.00              
ATOM   1454  CG  PHE A  91     -20.919  31.323  -4.708  1.00  0.00              
ATOM   1455  CD1 PHE A  91     -20.841  32.487  -3.925  1.00  0.00              
ATOM   1456  CD2 PHE A  91     -19.737  30.624  -5.001  1.00  0.00              
ATOM   1457  CE1 PHE A  91     -19.605  32.968  -3.460  1.00  0.00              
ATOM   1458  CE2 PHE A  91     -18.479  31.091  -4.542  1.00  0.00              
ATOM   1459  CZ  PHE A  91     -18.408  32.261  -3.770  1.00  0.00              
ATOM   1460  H   PHE A  91     -24.315  30.147  -6.574  1.00  0.00              
ATOM   1461  HA  PHE A  91     -23.350  32.609  -5.511  1.00  0.00              
ATOM   1462 1HB  PHE A  91     -22.864  30.589  -4.323  1.00  0.00              
ATOM   1463 2HB  PHE A  91     -22.075  29.868  -5.717  1.00  0.00              
ATOM   1464  HD1 PHE A  91     -21.757  33.023  -3.676  1.00  0.00              
ATOM   1465  HD2 PHE A  91     -19.795  29.716  -5.601  1.00  0.00              
ATOM   1466  HE1 PHE A  91     -19.565  33.879  -2.863  1.00  0.00              
ATOM   1467  HE2 PHE A  91     -17.569  30.545  -4.789  1.00  0.00              
ATOM   1468  HZ  PHE A  91     -17.448  32.628  -3.411  1.00  0.00              
ATOM   1469  N   GLY A  92     -21.637  31.509  -8.119  1.00  0.00              
ATOM   1470  CA  GLY A  92     -20.752  31.948  -9.180  1.00  0.00              
ATOM   1471  C   GLY A  92     -21.340  33.086 -10.016  1.00  0.00              
ATOM   1472  O   GLY A  92     -20.621  34.000 -10.418  1.00  0.00              
ATOM   1473  H   GLY A  92     -21.956  30.551  -8.108  1.00  0.00              
ATOM   1474 1HA  GLY A  92     -19.806  32.279  -8.751  1.00  0.00              
ATOM   1475 2HA  GLY A  92     -20.529  31.108  -9.838  1.00  0.00              
ATOM   1476  N   GLY A  93     -22.645  33.021 -10.284  1.00  0.00              
ATOM   1477  CA  GLY A  93     -23.331  34.046 -11.055  1.00  0.00              
ATOM   1478  C   GLY A  93     -23.288  35.375 -10.338  1.00  0.00              
ATOM   1479  O   GLY A  93     -22.924  36.396 -10.920  1.00  0.00              
ATOM   1480  H   GLY A  93     -23.171  32.232  -9.937  1.00  0.00              
ATOM   1481 1HA  GLY A  93     -22.863  34.137 -12.036  1.00  0.00              
ATOM   1482 2HA  GLY A  93     -24.365  33.746 -11.219  1.00  0.00              
ATOM   1483  N   ALA A  94     -23.658  35.365  -9.062  1.00  0.00              
ATOM   1484  CA  ALA A  94     -23.664  36.579  -8.248  1.00  0.00              
ATOM   1485  C   ALA A  94     -22.239  37.116  -8.101  1.00  0.00              
ATOM   1486  O   ALA A  94     -21.996  38.317  -8.095  1.00  0.00              
ATOM   1487  CB  ALA A  94     -24.270  36.283  -6.874  1.00  0.00              
ATOM   1488  H   ALA A  94     -23.942  34.490  -8.644  1.00  0.00              
ATOM   1489  HA  ALA A  94     -24.278  37.323  -8.756  1.00  0.00              
ATOM   1490 1HB  ALA A  94     -24.271  37.193  -6.273  1.00  0.00              
ATOM   1491 2HB  ALA A  94     -25.293  35.927  -6.996  1.00  0.00              
ATOM   1492 3HB  ALA A  94     -23.677  35.519  -6.373  1.00  0.00              
ATOM   1493  N   LEU A  95     -21.295  36.199  -8.002  1.00  0.00              
ATOM   1494  CA  LEU A  95     -19.906  36.554  -7.801  1.00  0.00              
ATOM   1495  C   LEU A  95     -19.388  37.336  -8.998  1.00  0.00              
ATOM   1496  O   LEU A  95     -18.660  38.314  -8.845  1.00  0.00              
ATOM   1497  CB  LEU A  95     -19.058  35.294  -7.585  1.00  0.00              
ATOM   1498  CG  LEU A  95     -17.580  35.536  -7.252  1.00  0.00              
ATOM   1499  CD1 LEU A  95     -17.474  36.322  -5.953  1.00  0.00              
ATOM   1500  CD2 LEU A  95     -16.859  34.200  -7.144  1.00  0.00              
ATOM   1501  H   LEU A  95     -21.549  35.224  -8.068  1.00  0.00              
ATOM   1502  HA  LEU A  95     -19.831  37.157  -6.897  1.00  0.00              
ATOM   1503 1HB  LEU A  95     -19.492  34.719  -6.769  1.00  0.00              
ATOM   1504 2HB  LEU A  95     -19.099  34.689  -8.491  1.00  0.00              
ATOM   1505  HG  LEU A  95     -17.122  36.133  -8.041  1.00  0.00              
ATOM   1506 1HD1 LEU A  95     -16.424  36.494  -5.716  1.00  0.00              
ATOM   1507 2HD1 LEU A  95     -17.982  37.280  -6.064  1.00  0.00              
ATOM   1508 3HD1 LEU A  95     -17.940  35.756  -5.146  1.00  0.00              
ATOM   1509 1HD2 LEU A  95     -15.809  34.372  -6.908  1.00  0.00              
ATOM   1510 2HD2 LEU A  95     -17.316  33.603  -6.354  1.00  0.00              
ATOM   1511 3HD2 LEU A  95     -16.936  33.668  -8.092  1.00  0.00              
ATOM   1512  N   CYS A  96     -19.757  36.882 -10.192  1.00  0.00              
ATOM   1513  CA  CYS A  96     -19.361  37.535 -11.425  1.00  0.00              
ATOM   1514  C   CYS A  96     -19.976  38.923 -11.508  1.00  0.00              
ATOM   1515  O   CYS A  96     -19.287  39.899 -11.782  1.00  0.00              
ATOM   1516  CB  CYS A  96     -19.793  36.710 -12.638  1.00  0.00              
ATOM   1517  SG  CYS A  96     -18.844  35.188 -12.871  1.00  0.00              
ATOM   1518  H   CYS A  96     -20.333  36.054 -10.237  1.00  0.00              
ATOM   1519  HA  CYS A  96     -18.276  37.634 -11.431  1.00  0.00              
ATOM   1520 1HB  CYS A  96     -20.844  36.441 -12.539  1.00  0.00              
ATOM   1521 2HB  CYS A  96     -19.693  37.312 -13.541  1.00  0.00              
ATOM   1522  HG  CYS A  96     -19.143  35.034 -14.157  1.00  0.00              
ATOM   1523  N   VAL A  97     -21.273  39.004 -11.249  1.00  0.00              
ATOM   1524  CA  VAL A  97     -21.991  40.267 -11.303  1.00  0.00              
ATOM   1525  C   VAL A  97     -21.412  41.285 -10.318  1.00  0.00              
ATOM   1526  O   VAL A  97     -21.230  42.459 -10.648  1.00  0.00              
ATOM   1527  CB  VAL A  97     -23.482  40.042 -10.988  1.00  0.00              
ATOM   1528  CG1 VAL A  97     -24.192  41.373 -10.794  1.00  0.00              
ATOM   1529  CG2 VAL A  97     -24.131  39.242 -12.107  1.00  0.00              
ATOM   1530  H   VAL A  97     -21.776  38.163 -11.006  1.00  0.00              
ATOM   1531  HA  VAL A  97     -21.890  40.680 -12.307  1.00  0.00              
ATOM   1532  HB  VAL A  97     -23.567  39.492 -10.051  1.00  0.00              
ATOM   1533 1HG1 VAL A  97     -25.245  41.195 -10.572  1.00  0.00              
ATOM   1534 2HG1 VAL A  97     -23.734  41.913  -9.965  1.00  0.00              
ATOM   1535 3HG1 VAL A  97     -24.110  41.966 -11.705  1.00  0.00              
ATOM   1536 1HG2 VAL A  97     -25.185  39.086 -11.878  1.00  0.00              
ATOM   1537 2HG2 VAL A  97     -24.041  39.789 -13.045  1.00  0.00              
ATOM   1538 3HG2 VAL A  97     -23.634  38.277 -12.200  1.00  0.00              
ATOM   1539  N   GLU A  98     -21.115  40.822  -9.109  1.00  0.00              
ATOM   1540  CA  GLU A  98     -20.542  41.678  -8.081  1.00  0.00              
ATOM   1541  C   GLU A  98     -19.160  42.199  -8.495  1.00  0.00              
ATOM   1542  O   GLU A  98     -18.841  43.367  -8.283  1.00  0.00              
ATOM   1543  CB  GLU A  98     -20.440  40.916  -6.758  1.00  0.00              
ATOM   1544  CG  GLU A  98     -19.921  41.746  -5.593  1.00  0.00              
ATOM   1545  CD  GLU A  98     -20.860  42.851  -5.197  1.00  0.00              
ATOM   1546  OE1 GLU A  98     -22.019  42.766  -5.525  1.00  0.00              
ATOM   1547  OE2 GLU A  98     -20.418  43.782  -4.566  1.00  0.00              
ATOM   1548  H   GLU A  98     -21.292  39.850  -8.898  1.00  0.00              
ATOM   1549  HA  GLU A  98     -21.197  42.539  -7.943  1.00  0.00              
ATOM   1550 1HB  GLU A  98     -21.423  40.531  -6.483  1.00  0.00              
ATOM   1551 2HB  GLU A  98     -19.777  40.060  -6.881  1.00  0.00              
ATOM   1552 1HG  GLU A  98     -19.765  41.092  -4.735  1.00  0.00              
ATOM   1553 2HG  GLU A  98     -18.958  42.175  -5.867  1.00  0.00              
ATOM   1554  N   SER A  99     -18.342  41.327  -9.081  1.00  0.00              
ATOM   1555  CA  SER A  99     -17.016  41.715  -9.553  1.00  0.00              
ATOM   1556  C   SER A  99     -17.131  42.854 -10.536  1.00  0.00              
ATOM   1557  O   SER A  99     -16.408  43.840 -10.443  1.00  0.00              
ATOM   1558  CB  SER A  99     -16.314  40.539 -10.205  1.00  0.00              
ATOM   1559  OG  SER A  99     -16.051  39.530  -9.269  1.00  0.00              
ATOM   1560  H   SER A  99     -18.648  40.372  -9.202  1.00  0.00              
ATOM   1561  HA  SER A  99     -16.417  42.016  -8.693  1.00  0.00              
ATOM   1562 1HB  SER A  99     -16.937  40.143 -11.007  1.00  0.00              
ATOM   1563 2HB  SER A  99     -15.380  40.877 -10.652  1.00  0.00              
ATOM   1564  HG  SER A  99     -16.874  39.049  -9.161  1.00  0.00              
ATOM   1565  N   VAL A 100     -18.050  42.706 -11.480  1.00  0.00              
ATOM   1566  CA  VAL A 100     -18.258  43.709 -12.508  1.00  0.00              
ATOM   1567  C   VAL A 100     -18.723  45.049 -11.926  1.00  0.00              
ATOM   1568  O   VAL A 100     -18.288  46.109 -12.374  1.00  0.00              
ATOM   1569  CB  VAL A 100     -19.300  43.205 -13.524  1.00  0.00              
ATOM   1570  CG1 VAL A 100     -19.675  44.313 -14.497  1.00  0.00              
ATOM   1571  CG2 VAL A 100     -18.755  41.996 -14.268  1.00  0.00              
ATOM   1572  H   VAL A 100     -18.621  41.872 -11.484  1.00  0.00              
ATOM   1573  HA  VAL A 100     -17.305  43.902 -13.001  1.00  0.00              
ATOM   1574  HB  VAL A 100     -20.209  42.925 -12.990  1.00  0.00              
ATOM   1575 1HG1 VAL A 100     -20.413  43.940 -15.207  1.00  0.00              
ATOM   1576 2HG1 VAL A 100     -20.096  45.154 -13.946  1.00  0.00              
ATOM   1577 3HG1 VAL A 100     -18.786  44.640 -15.036  1.00  0.00              
ATOM   1578 1HG2 VAL A 100     -19.498  41.644 -14.984  1.00  0.00              
ATOM   1579 2HG2 VAL A 100     -17.844  42.274 -14.797  1.00  0.00              
ATOM   1580 3HG2 VAL A 100     -18.533  41.200 -13.556  1.00  0.00              
ATOM   1581  N   ASP A 101     -19.596  44.993 -10.925  1.00  0.00              
ATOM   1582  CA  ASP A 101     -20.081  46.208 -10.272  1.00  0.00              
ATOM   1583  C   ASP A 101     -18.901  46.964  -9.699  1.00  0.00              
ATOM   1584  O   ASP A 101     -18.861  48.190  -9.720  1.00  0.00              
ATOM   1585  CB  ASP A 101     -21.084  45.880  -9.164  1.00  0.00              
ATOM   1586  CG  ASP A 101     -22.423  45.394  -9.702  1.00  0.00              
ATOM   1587  OD1 ASP A 101     -22.677  45.583 -10.868  1.00  0.00              
ATOM   1588  OD2 ASP A 101     -23.180  44.839  -8.942  1.00  0.00              
ATOM   1589  H   ASP A 101     -19.933  44.096 -10.607  1.00  0.00              
ATOM   1590  HA  ASP A 101     -20.609  46.810 -11.011  1.00  0.00              
ATOM   1591 1HB  ASP A 101     -20.670  45.110  -8.513  1.00  0.00              
ATOM   1592 2HB  ASP A 101     -21.255  46.768  -8.554  1.00  0.00              
ATOM   1593  N   LYS A 102     -17.938  46.211  -9.187  1.00  0.00              
ATOM   1594  CA  LYS A 102     -16.759  46.780  -8.559  1.00  0.00              
ATOM   1595  C   LYS A 102     -15.622  47.000  -9.558  1.00  0.00              
ATOM   1596  O   LYS A 102     -14.493  47.287  -9.165  1.00  0.00              
ATOM   1597  CB  LYS A 102     -16.286  45.878  -7.417  1.00  0.00              
ATOM   1598  CG  LYS A 102     -17.324  45.649  -6.327  1.00  0.00              
ATOM   1599  CD  LYS A 102     -17.693  46.951  -5.632  1.00  0.00              
ATOM   1600  CE  LYS A 102     -18.673  46.713  -4.492  1.00  0.00              
ATOM   1601  NZ  LYS A 102     -19.077  47.984  -3.832  1.00  0.00              
ATOM   1602  H   LYS A 102     -18.031  45.207  -9.239  1.00  0.00              
ATOM   1603  HA  LYS A 102     -17.020  47.759  -8.157  1.00  0.00              
ATOM   1604 1HB  LYS A 102     -16.000  44.905  -7.817  1.00  0.00              
ATOM   1605 2HB  LYS A 102     -15.402  46.314  -6.951  1.00  0.00              
ATOM   1606 1HG  LYS A 102     -18.223  45.214  -6.765  1.00  0.00              
ATOM   1607 2HG  LYS A 102     -16.928  44.952  -5.589  1.00  0.00              
ATOM   1608 1HD  LYS A 102     -16.791  47.419  -5.233  1.00  0.00              
ATOM   1609 2HD  LYS A 102     -18.146  47.632  -6.352  1.00  0.00              
ATOM   1610 1HE  LYS A 102     -19.563  46.218  -4.876  1.00  0.00              
ATOM   1611 2HE  LYS A 102     -18.214  46.062  -3.748  1.00  0.00              
ATOM   1612 1HZ  LYS A 102     -19.725  47.783  -3.083  1.00  0.00              
ATOM   1613 2HZ  LYS A 102     -18.260  48.443  -3.455  1.00  0.00              
ATOM   1614 3HZ  LYS A 102     -19.521  48.589  -4.507  1.00  0.00              
ATOM   1615  N   GLU A 103     -15.924  46.862 -10.843  1.00  0.00              
ATOM   1616  CA  GLU A 103     -14.946  47.107 -11.905  1.00  0.00              
ATOM   1617  C   GLU A 103     -13.787  46.115 -11.896  1.00  0.00              
ATOM   1618  O   GLU A 103     -12.669  46.440 -12.302  1.00  0.00              
ATOM   1619  CB  GLU A 103     -14.394  48.530 -11.785  1.00  0.00              
ATOM   1620  CG  GLU A 103     -15.450  49.623 -11.875  1.00  0.00              
ATOM   1621  CD  GLU A 103     -14.864  51.007 -11.833  1.00  0.00              
ATOM   1622  OE1 GLU A 103     -13.682  51.125 -11.615  1.00  0.00              
ATOM   1623  OE2 GLU A 103     -15.599  51.948 -12.019  1.00  0.00              
ATOM   1624  H   GLU A 103     -16.860  46.577 -11.093  1.00  0.00              
ATOM   1625  HA  GLU A 103     -15.434  46.952 -12.868  1.00  0.00              
ATOM   1626 1HB  GLU A 103     -13.878  48.641 -10.831  1.00  0.00              
ATOM   1627 2HB  GLU A 103     -13.663  48.704 -12.575  1.00  0.00              
ATOM   1628 1HG  GLU A 103     -16.003  49.503 -12.807  1.00  0.00              
ATOM   1629 2HG  GLU A 103     -16.151  49.505 -11.051  1.00  0.00              
ATOM   1630  N   MET A 104     -14.065  44.901 -11.433  1.00  0.00              
ATOM   1631  CA  MET A 104     -13.111  43.803 -11.498  1.00  0.00              
ATOM   1632  C   MET A 104     -13.485  42.856 -12.634  1.00  0.00              
ATOM   1633  O   MET A 104     -13.564  41.648 -12.439  1.00  0.00              
ATOM   1634  CB  MET A 104     -13.061  43.059 -10.165  1.00  0.00              
ATOM   1635  CG  MET A 104     -12.535  43.888  -9.001  1.00  0.00              
ATOM   1636  SD  MET A 104     -12.404  42.937  -7.474  1.00  0.00              
ATOM   1637  CE  MET A 104     -14.132  42.736  -7.052  1.00  0.00              
ATOM   1638  H   MET A 104     -14.973  44.740 -11.022  1.00  0.00              
ATOM   1639  HA  MET A 104     -12.119  44.217 -11.678  1.00  0.00              
ATOM   1640 1HB  MET A 104     -14.060  42.713  -9.904  1.00  0.00              
ATOM   1641 2HB  MET A 104     -12.424  42.179 -10.263  1.00  0.00              
ATOM   1642 1HG  MET A 104     -11.548  44.278  -9.249  1.00  0.00              
ATOM   1643 2HG  MET A 104     -13.201  44.732  -8.825  1.00  0.00              
ATOM   1644 1HE  MET A 104     -14.217  42.165  -6.127  1.00  0.00              
ATOM   1645 2HE  MET A 104     -14.591  43.716  -6.918  1.00  0.00              
ATOM   1646 3HE  MET A 104     -14.644  42.203  -7.854  1.00  0.00              
ATOM   1647  N   GLN A 105     -13.710  43.419 -13.817  1.00  0.00              
ATOM   1648  CA  GLN A 105     -14.225  42.676 -14.967  1.00  0.00              
ATOM   1649  C   GLN A 105     -13.430  41.412 -15.315  1.00  0.00              
ATOM   1650  O   GLN A 105     -14.024  40.405 -15.709  1.00  0.00              
ATOM   1651  CB  GLN A 105     -14.268  43.597 -16.190  1.00  0.00              
ATOM   1652  CG  GLN A 105     -15.334  44.676 -16.119  1.00  0.00              
ATOM   1653  CD  GLN A 105     -15.336  45.569 -17.345  1.00  0.00              
ATOM   1654  OE1 GLN A 105     -14.317  45.715 -18.026  1.00  0.00              
ATOM   1655  NE2 GLN A 105     -16.484  46.173 -17.634  1.00  0.00              
ATOM   1656  H   GLN A 105     -13.514  44.405 -13.916  1.00  0.00              
ATOM   1657  HA  GLN A 105     -15.229  42.324 -14.730  1.00  0.00              
ATOM   1658 1HB  GLN A 105     -13.301  44.086 -16.311  1.00  0.00              
ATOM   1659 2HB  GLN A 105     -14.449  43.003 -17.085  1.00  0.00              
ATOM   1660 1HG  GLN A 105     -16.312  44.202 -16.040  1.00  0.00              
ATOM   1661 2HG  GLN A 105     -15.149  45.299 -15.243  1.00  0.00              
ATOM   1662 1HE2 GLN A 105     -16.546  46.774 -18.432  1.00  0.00              
ATOM   1663 2HE2 GLN A 105     -17.286  46.027 -17.056  1.00  0.00              
ATOM   1664  N   VAL A 106     -12.103  41.460 -15.194  1.00  0.00              
ATOM   1665  CA  VAL A 106     -11.280  40.282 -15.508  1.00  0.00              
ATOM   1666  C   VAL A 106     -11.707  39.018 -14.769  1.00  0.00              
ATOM   1667  O   VAL A 106     -11.477  37.913 -15.253  1.00  0.00              
ATOM   1668  CB  VAL A 106      -9.806  40.574 -15.171  1.00  0.00              
ATOM   1669  CG1 VAL A 106      -9.615  40.678 -13.665  1.00  0.00              
ATOM   1670  CG2 VAL A 106      -8.916  39.486 -15.754  1.00  0.00              
ATOM   1671  H   VAL A 106     -11.651  42.308 -14.885  1.00  0.00              
ATOM   1672  HA  VAL A 106     -11.369  40.072 -16.575  1.00  0.00              
ATOM   1673  HB  VAL A 106      -9.529  41.538 -15.597  1.00  0.00              
ATOM   1674 1HG1 VAL A 106      -8.567  40.884 -13.444  1.00  0.00              
ATOM   1675 2HG1 VAL A 106     -10.233  41.486 -13.275  1.00  0.00              
ATOM   1676 3HG1 VAL A 106      -9.905  39.738 -13.196  1.00  0.00              
ATOM   1677 1HG2 VAL A 106      -7.875  39.699 -15.512  1.00  0.00              
ATOM   1678 2HG2 VAL A 106      -9.197  38.521 -15.331  1.00  0.00              
ATOM   1679 3HG2 VAL A 106      -9.038  39.458 -16.836  1.00  0.00              
ATOM   1680  N   LEU A 107     -12.301  39.184 -13.591  1.00  0.00              
ATOM   1681  CA  LEU A 107     -12.705  38.048 -12.768  1.00  0.00              
ATOM   1682  C   LEU A 107     -13.809  37.153 -13.360  1.00  0.00              
ATOM   1683  O   LEU A 107     -13.851  35.952 -13.064  1.00  0.00              
ATOM   1684  CB  LEU A 107     -13.075  38.506 -11.355  1.00  0.00              
ATOM   1685  CG  LEU A 107     -11.908  39.050 -10.527  1.00  0.00              
ATOM   1686  CD1 LEU A 107     -12.386  39.571  -9.185  1.00  0.00              
ATOM   1687  CD2 LEU A 107     -10.835  37.990 -10.338  1.00  0.00              
ATOM   1688  H   LEU A 107     -12.478  40.121 -13.257  1.00  0.00              
ATOM   1689  HA  LEU A 107     -11.866  37.356 -12.700  1.00  0.00              
ATOM   1690 1HB  LEU A 107     -13.830  39.287 -11.430  1.00  0.00              
ATOM   1691 2HB  LEU A 107     -13.507  37.662 -10.818  1.00  0.00              
ATOM   1692  HG  LEU A 107     -11.467  39.906 -11.039  1.00  0.00              
ATOM   1693 1HD1 LEU A 107     -11.536  39.951  -8.618  1.00  0.00              
ATOM   1694 2HD1 LEU A 107     -13.105  40.375  -9.341  1.00  0.00              
ATOM   1695 3HD1 LEU A 107     -12.859  38.763  -8.629  1.00  0.00              
ATOM   1696 1HD2 LEU A 107     -10.016  38.402  -9.747  1.00  0.00              
ATOM   1697 2HD2 LEU A 107     -11.260  37.130  -9.819  1.00  0.00              
ATOM   1698 3HD2 LEU A 107     -10.458  37.676 -11.311  1.00  0.00              
ATOM   1699  N   VAL A 108     -14.681  37.719 -14.199  1.00  0.00              
ATOM   1700  CA  VAL A 108     -15.809  36.963 -14.755  1.00  0.00              
ATOM   1701  C   VAL A 108     -15.389  35.709 -15.519  1.00  0.00              
ATOM   1702  O   VAL A 108     -15.952  34.629 -15.317  1.00  0.00              
ATOM   1703  CB  VAL A 108     -16.624  37.865 -15.700  1.00  0.00              
ATOM   1704  CG1 VAL A 108     -17.656  37.046 -16.461  1.00  0.00              
ATOM   1705  CG2 VAL A 108     -17.296  38.975 -14.905  1.00  0.00              
ATOM   1706  H   VAL A 108     -14.562  38.688 -14.458  1.00  0.00              
ATOM   1707  HA  VAL A 108     -16.417  36.590 -13.929  1.00  0.00              
ATOM   1708  HB  VAL A 108     -15.953  38.302 -16.439  1.00  0.00              
ATOM   1709 1HG1 VAL A 108     -18.223  37.700 -17.124  1.00  0.00              
ATOM   1710 2HG1 VAL A 108     -17.151  36.282 -17.050  1.00  0.00              
ATOM   1711 3HG1 VAL A 108     -18.336  36.571 -15.754  1.00  0.00              
ATOM   1712 1HG2 VAL A 108     -17.869  39.610 -15.580  1.00  0.00              
ATOM   1713 2HG2 VAL A 108     -17.963  38.538 -14.162  1.00  0.00              
ATOM   1714 3HG2 VAL A 108     -16.536  39.574 -14.402  1.00  0.00              
ATOM   1715  N   SER A 109     -14.400  35.852 -16.390  1.00  0.00              
ATOM   1716  CA  SER A 109     -13.901  34.721 -17.161  1.00  0.00              
ATOM   1717  C   SER A 109     -13.128  33.771 -16.262  1.00  0.00              
ATOM   1718  O   SER A 109     -13.184  32.544 -16.424  1.00  0.00              
ATOM   1719  CB  SER A 109     -13.014  35.203 -18.293  1.00  0.00              
ATOM   1720  OG  SER A 109     -13.753  35.931 -19.235  1.00  0.00              
ATOM   1721  H   SER A 109     -13.982  36.761 -16.524  1.00  0.00              
ATOM   1722  HA  SER A 109     -14.754  34.178 -17.570  1.00  0.00              
ATOM   1723 1HB  SER A 109     -12.218  35.828 -17.890  1.00  0.00              
ATOM   1724 2HB  SER A 109     -12.546  34.347 -18.777  1.00  0.00              
ATOM   1725  HG  SER A 109     -13.128  36.199 -19.912  1.00  0.00              
ATOM   1726  N   ARG A 110     -12.415  34.337 -15.301  1.00  0.00              
ATOM   1727  CA  ARG A 110     -11.654  33.523 -14.367  1.00  0.00              
ATOM   1728  C   ARG A 110     -12.589  32.666 -13.517  1.00  0.00              
ATOM   1729  O   ARG A 110     -12.313  31.494 -13.271  1.00  0.00              
ATOM   1730  CB  ARG A 110     -10.800  34.400 -13.463  1.00  0.00              
ATOM   1731  CG  ARG A 110      -9.621  35.070 -14.150  1.00  0.00              
ATOM   1732  CD  ARG A 110      -8.877  35.959 -13.221  1.00  0.00              
ATOM   1733  NE  ARG A 110      -7.718  36.562 -13.859  1.00  0.00              
ATOM   1734  CZ  ARG A 110      -6.942  37.511 -13.298  1.00  0.00              
ATOM   1735  NH1 ARG A 110      -7.215  37.953 -12.090  1.00  0.00              
ATOM   1736  NH2 ARG A 110      -5.908  37.996 -13.961  1.00  0.00              
ATOM   1737  H   ARG A 110     -12.393  35.343 -15.208  1.00  0.00              
ATOM   1738  HA  ARG A 110     -10.994  32.869 -14.938  1.00  0.00              
ATOM   1739 1HB  ARG A 110     -11.418  35.185 -13.029  1.00  0.00              
ATOM   1740 2HB  ARG A 110     -10.407  33.801 -12.642  1.00  0.00              
ATOM   1741 1HG  ARG A 110      -8.934  34.309 -14.519  1.00  0.00              
ATOM   1742 2HG  ARG A 110      -9.980  35.671 -14.986  1.00  0.00              
ATOM   1743 1HD  ARG A 110      -9.533  36.760 -12.880  1.00  0.00              
ATOM   1744 2HD  ARG A 110      -8.532  35.383 -12.363  1.00  0.00              
ATOM   1745  HE  ARG A 110      -7.476  36.247 -14.789  1.00  0.00              
ATOM   1746 1HH1 ARG A 110      -8.006  37.581 -11.583  1.00  0.00              
ATOM   1747 2HH1 ARG A 110      -6.634  38.664 -11.670  1.00  0.00              
ATOM   1748 1HH2 ARG A 110      -5.698  37.656 -14.890  1.00  0.00              
ATOM   1749 2HH2 ARG A 110      -5.327  38.707 -13.541  1.00  0.00              
ATOM   1750  N   ILE A 111     -13.700  33.263 -13.081  1.00  0.00              
ATOM   1751  CA  ILE A 111     -14.710  32.572 -12.271  1.00  0.00              
ATOM   1752  C   ILE A 111     -15.313  31.419 -13.042  1.00  0.00              
ATOM   1753  O   ILE A 111     -15.482  30.321 -12.510  1.00  0.00              
ATOM   1754  CB  ILE A 111     -15.829  33.534 -11.831  1.00  0.00              
ATOM   1755  CG1 ILE A 111     -15.297  34.540 -10.807  1.00  0.00              
ATOM   1756  CG2 ILE A 111     -17.004  32.756 -11.258  1.00  0.00              
ATOM   1757  CD1 ILE A 111     -16.221  35.712 -10.566  1.00  0.00              
ATOM   1758  H   ILE A 111     -13.843  34.232 -13.325  1.00  0.00              
ATOM   1759  HA  ILE A 111     -14.226  32.177 -11.379  1.00  0.00              
ATOM   1760  HB  ILE A 111     -16.172  34.110 -12.690  1.00  0.00              
ATOM   1761 1HG1 ILE A 111     -15.129  34.036  -9.856  1.00  0.00              
ATOM   1762 2HG1 ILE A 111     -14.336  34.929 -11.144  1.00  0.00              
ATOM   1763 1HG2 ILE A 111     -17.785  33.451 -10.952  1.00  0.00              
ATOM   1764 2HG2 ILE A 111     -17.396  32.080 -12.016  1.00  0.00              
ATOM   1765 3HG2 ILE A 111     -16.672  32.180 -10.394  1.00  0.00              
ATOM   1766 1HD1 ILE A 111     -15.776  36.381  -9.829  1.00  0.00              
ATOM   1767 2HD1 ILE A 111     -16.375  36.253 -11.501  1.00  0.00              
ATOM   1768 3HD1 ILE A 111     -17.178  35.350 -10.194  1.00  0.00              
ATOM   1769  N   ALA A 112     -15.609  31.673 -14.314  1.00  0.00              
ATOM   1770  CA  ALA A 112     -16.111  30.650 -15.223  1.00  0.00              
ATOM   1771  C   ALA A 112     -15.198  29.423 -15.253  1.00  0.00              
ATOM   1772  O   ALA A 112     -15.665  28.284 -15.187  1.00  0.00              
ATOM   1773  CB  ALA A 112     -16.266  31.229 -16.621  1.00  0.00              
ATOM   1774  H   ALA A 112     -15.477  32.614 -14.656  1.00  0.00              
ATOM   1775  HA  ALA A 112     -17.087  30.325 -14.862  1.00  0.00              
ATOM   1776 1HB  ALA A 112     -16.642  30.458 -17.294  1.00  0.00              
ATOM   1777 2HB  ALA A 112     -16.970  32.061 -16.594  1.00  0.00              
ATOM   1778 3HB  ALA A 112     -15.300  31.582 -16.977  1.00  0.00              
ATOM   1779  N   ALA A 113     -13.894  29.663 -15.353  1.00  0.00              
ATOM   1780  CA  ALA A 113     -12.910  28.582 -15.291  1.00  0.00              
ATOM   1781  C   ALA A 113     -12.933  27.884 -13.936  1.00  0.00              
ATOM   1782  O   ALA A 113     -12.864  26.666 -13.869  1.00  0.00              
ATOM   1783  CB  ALA A 113     -11.504  29.106 -15.598  1.00  0.00              
ATOM   1784  H   ALA A 113     -13.574  30.613 -15.475  1.00  0.00              
ATOM   1785  HA  ALA A 113     -13.177  27.838 -16.041  1.00  0.00              
ATOM   1786 1HB  ALA A 113     -10.790  28.284 -15.545  1.00  0.00              
ATOM   1787 2HB  ALA A 113     -11.487  29.538 -16.599  1.00  0.00              
ATOM   1788 3HB  ALA A 113     -11.233  29.869 -14.870  1.00  0.00              
ATOM   1789  N   TRP A 114     -13.041  28.661 -12.860  1.00  0.00              
ATOM   1790  CA  TRP A 114     -13.111  28.093 -11.516  1.00  0.00              
ATOM   1791  C   TRP A 114     -14.370  27.245 -11.329  1.00  0.00              
ATOM   1792  O   TRP A 114     -14.328  26.214 -10.673  1.00  0.00              
ATOM   1793  CB  TRP A 114     -13.085  29.208 -10.468  1.00  0.00              
ATOM   1794  CG  TRP A 114     -11.882  30.096 -10.569  1.00  0.00              
ATOM   1795  CD1 TRP A 114     -10.698  29.799 -11.176  1.00  0.00              
ATOM   1796  CD2 TRP A 114     -11.739  31.439 -10.047  1.00  0.00              
ATOM   1797  NE1 TRP A 114      -9.832  30.858 -11.066  1.00  0.00              
ATOM   1798  CE2 TRP A 114     -10.452  31.871 -10.380  1.00  0.00              
ATOM   1799  CE3 TRP A 114     -12.587  32.296  -9.334  1.00  0.00              
ATOM   1800  CZ2 TRP A 114      -9.985  33.126 -10.024  1.00  0.00              
ATOM   1801  CZ3 TRP A 114     -12.119  33.555  -8.979  1.00  0.00              
ATOM   1802  CH2 TRP A 114     -10.852  33.959  -9.316  1.00  0.00              
ATOM   1803  H   TRP A 114     -13.075  29.664 -12.973  1.00  0.00              
ATOM   1804  HA  TRP A 114     -12.247  27.447 -11.367  1.00  0.00              
ATOM   1805 1HB  TRP A 114     -13.977  29.826 -10.571  1.00  0.00              
ATOM   1806 2HB  TRP A 114     -13.104  28.769  -9.470  1.00  0.00              
ATOM   1807  HD1 TRP A 114     -10.473  28.858 -11.674  1.00  0.00              
ATOM   1808  HE1 TRP A 114      -8.890  30.888 -11.430  1.00  0.00              
ATOM   1809  HE3 TRP A 114     -13.595  31.981  -9.067  1.00  0.00              
ATOM   1810  HZ2 TRP A 114      -8.982  33.466 -10.282  1.00  0.00              
ATOM   1811  HZ3 TRP A 114     -12.785  34.216  -8.424  1.00  0.00              
ATOM   1812  HH2 TRP A 114     -10.517  34.954  -9.022  1.00  0.00              
ATOM   1813  N   MET A 115     -15.487  27.677 -11.905  1.00  0.00              
ATOM   1814  CA  MET A 115     -16.735  26.940 -11.737  1.00  0.00              
ATOM   1815  C   MET A 115     -16.627  25.649 -12.507  1.00  0.00              
ATOM   1816  O   MET A 115     -16.957  24.587 -11.993  1.00  0.00              
ATOM   1817  CB  MET A 115     -17.932  27.761 -12.214  1.00  0.00              
ATOM   1818  CG  MET A 115     -18.253  28.969 -11.346  1.00  0.00              
ATOM   1819  SD  MET A 115     -19.499  30.045 -12.084  1.00  0.00              
ATOM   1820  CE  MET A 115     -20.946  28.993 -12.000  1.00  0.00              
ATOM   1821  H   MET A 115     -15.484  28.519 -12.463  1.00  0.00              
ATOM   1822  HA  MET A 115     -16.876  26.736 -10.676  1.00  0.00              
ATOM   1823 1HB  MET A 115     -17.749  28.116 -13.227  1.00  0.00              
ATOM   1824 2HB  MET A 115     -18.819  27.126 -12.244  1.00  0.00              
ATOM   1825 1HG  MET A 115     -18.619  28.634 -10.376  1.00  0.00              
ATOM   1826 2HG  MET A 115     -17.347  29.552 -11.185  1.00  0.00              
ATOM   1827 1HE  MET A 115     -21.803  29.520 -12.421  1.00  0.00              
ATOM   1828 2HE  MET A 115     -20.766  28.080 -12.568  1.00  0.00              
ATOM   1829 3HE  MET A 115     -21.151  28.739 -10.960  1.00  0.00              
ATOM   1830  N   ALA A 116     -16.151  25.739 -13.742  1.00  0.00              
ATOM   1831  CA  ALA A 116     -16.056  24.566 -14.600  1.00  0.00              
ATOM   1832  C   ALA A 116     -15.085  23.561 -14.011  1.00  0.00              
ATOM   1833  O   ALA A 116     -15.325  22.347 -14.045  1.00  0.00              
ATOM   1834  CB  ALA A 116     -15.628  24.960 -15.988  1.00  0.00              
ATOM   1835  H   ALA A 116     -15.848  26.635 -14.098  1.00  0.00              
ATOM   1836  HA  ALA A 116     -17.043  24.105 -14.654  1.00  0.00              
ATOM   1837 1HB  ALA A 116     -15.562  24.071 -16.615  1.00  0.00              
ATOM   1838 2HB  ALA A 116     -16.358  25.650 -16.412  1.00  0.00              
ATOM   1839 3HB  ALA A 116     -14.654  25.445 -15.944  1.00  0.00              
ATOM   1840  N   THR A 117     -13.995  24.065 -13.446  1.00  0.00              
ATOM   1841  CA  THR A 117     -12.988  23.189 -12.874  1.00  0.00              
ATOM   1842  C   THR A 117     -13.570  22.460 -11.665  1.00  0.00              
ATOM   1843  O   THR A 117     -13.448  21.231 -11.552  1.00  0.00              
ATOM   1844  CB  THR A 117     -11.728  23.974 -12.465  1.00  0.00              
ATOM   1845  OG1 THR A 117     -11.144  24.584 -13.624  1.00  0.00              
ATOM   1846  CG2 THR A 117     -10.709  23.048 -11.818  1.00  0.00              
ATOM   1847  H   THR A 117     -13.855  25.065 -13.409  1.00  0.00              
ATOM   1848  HA  THR A 117     -12.735  22.425 -13.610  1.00  0.00              
ATOM   1849  HB  THR A 117     -12.000  24.756 -11.757  1.00  0.00              
ATOM   1850  HG1 THR A 117     -11.625  25.387 -13.838  1.00  0.00              
ATOM   1851 1HG2 THR A 117      -9.826  23.619 -11.535  1.00  0.00              
ATOM   1852 2HG2 THR A 117     -11.146  22.591 -10.930  1.00  0.00              
ATOM   1853 3HG2 THR A 117     -10.426  22.268 -12.524  1.00  0.00              
ATOM   1854  N   TYR A 118     -14.235  23.198 -10.778  1.00  0.00              
ATOM   1855  CA  TYR A 118     -14.831  22.546  -9.618  1.00  0.00              
ATOM   1856  C   TYR A 118     -15.941  21.569 -10.016  1.00  0.00              
ATOM   1857  O   TYR A 118     -16.051  20.474  -9.461  1.00  0.00              
ATOM   1858  CB  TYR A 118     -15.348  23.536  -8.573  1.00  0.00              
ATOM   1859  CG  TYR A 118     -15.695  22.811  -7.298  1.00  0.00              
ATOM   1860  CD1 TYR A 118     -16.972  22.308  -7.090  1.00  0.00              
ATOM   1861  CD2 TYR A 118     -14.728  22.579  -6.322  1.00  0.00              
ATOM   1862  CE1 TYR A 118     -17.291  21.627  -5.942  1.00  0.00              
ATOM   1863  CE2 TYR A 118     -15.035  21.899  -5.162  1.00  0.00              
ATOM   1864  CZ  TYR A 118     -16.323  21.423  -4.978  1.00  0.00              
ATOM   1865  OH  TYR A 118     -16.650  20.735  -3.828  1.00  0.00              
ATOM   1866  H   TYR A 118     -14.336  24.197 -10.886  1.00  0.00              
ATOM   1867  HA  TYR A 118     -14.070  21.932  -9.137  1.00  0.00              
ATOM   1868 1HB  TYR A 118     -14.585  24.292  -8.379  1.00  0.00              
ATOM   1869 2HB  TYR A 118     -16.226  24.050  -8.963  1.00  0.00              
ATOM   1870  HD1 TYR A 118     -17.743  22.450  -7.847  1.00  0.00              
ATOM   1871  HD2 TYR A 118     -13.709  22.937  -6.468  1.00  0.00              
ATOM   1872  HE1 TYR A 118     -18.300  21.241  -5.800  1.00  0.00              
ATOM   1873  HE2 TYR A 118     -14.268  21.742  -4.403  1.00  0.00              
ATOM   1874  HH  TYR A 118     -15.876  20.673  -3.263  1.00  0.00              
ATOM   1875  N   LEU A 119     -16.755  21.973 -10.981  1.00  0.00              
ATOM   1876  CA  LEU A 119     -17.869  21.161 -11.435  1.00  0.00              
ATOM   1877  C   LEU A 119     -17.352  19.826 -11.948  1.00  0.00              
ATOM   1878  O   LEU A 119     -17.829  18.760 -11.547  1.00  0.00              
ATOM   1879  CB  LEU A 119     -18.650  21.886 -12.539  1.00  0.00              
ATOM   1880  CG  LEU A 119     -19.814  21.101 -13.156  1.00  0.00              
ATOM   1881  CD1 LEU A 119     -20.880  20.856 -12.096  1.00  0.00              
ATOM   1882  CD2 LEU A 119     -20.383  21.877 -14.334  1.00  0.00              
ATOM   1883  H   LEU A 119     -16.595  22.873 -11.411  1.00  0.00              
ATOM   1884  HA  LEU A 119     -18.553  21.014 -10.600  1.00  0.00              
ATOM   1885 1HB  LEU A 119     -19.054  22.810 -12.129  1.00  0.00              
ATOM   1886 2HB  LEU A 119     -17.959  22.141 -13.343  1.00  0.00              
ATOM   1887  HG  LEU A 119     -19.457  20.130 -13.500  1.00  0.00              
ATOM   1888 1HD1 LEU A 119     -21.707  20.297 -12.534  1.00  0.00              
ATOM   1889 2HD1 LEU A 119     -20.450  20.282 -11.274  1.00  0.00              
ATOM   1890 3HD1 LEU A 119     -21.245  21.810 -11.720  1.00  0.00              
ATOM   1891 1HD2 LEU A 119     -21.211  21.319 -14.772  1.00  0.00              
ATOM   1892 2HD2 LEU A 119     -20.742  22.848 -13.990  1.00  0.00              
ATOM   1893 3HD2 LEU A 119     -19.606  22.023 -15.083  1.00  0.00              
ATOM   1894  N   ASN A 120     -16.371  19.898 -12.845  1.00  0.00              
ATOM   1895  CA  ASN A 120     -15.817  18.717 -13.505  1.00  0.00              
ATOM   1896  C   ASN A 120     -15.019  17.774 -12.599  1.00  0.00              
ATOM   1897  O   ASN A 120     -15.100  16.562 -12.743  1.00  0.00              
ATOM   1898  CB  ASN A 120     -14.929  19.145 -14.677  1.00  0.00              
ATOM   1899  CG  ASN A 120     -15.726  19.610 -15.870  1.00  0.00              
ATOM   1900  OD1 ASN A 120     -16.852  19.167 -16.078  1.00  0.00              
ATOM   1901  ND2 ASN A 120     -15.143  20.504 -16.669  1.00  0.00              
ATOM   1902  H   ASN A 120     -15.999  20.809 -13.073  1.00  0.00              
ATOM   1903  HA  ASN A 120     -16.643  18.115 -13.888  1.00  0.00              
ATOM   1904 1HB  ASN A 120     -14.269  19.953 -14.358  1.00  0.00              
ATOM   1905 2HB  ASN A 120     -14.298  18.309 -14.980  1.00  0.00              
ATOM   1906 1HD2 ASN A 120     -15.627  20.846 -17.474  1.00  0.00              
ATOM   1907 2HD2 ASN A 120     -14.221  20.831 -16.463  1.00  0.00              
ATOM   1908  N   ASP A 121     -14.236  18.354 -11.691  1.00  0.00              
ATOM   1909  CA  ASP A 121     -13.316  17.617 -10.828  1.00  0.00              
ATOM   1910  C   ASP A 121     -13.962  17.140  -9.535  1.00  0.00              
ATOM   1911  O   ASP A 121     -13.547  16.133  -8.962  1.00  0.00              
ATOM   1912  CB  ASP A 121     -12.102  18.487 -10.491  1.00  0.00              
ATOM   1913  CG  ASP A 121     -11.229  18.781 -11.703  1.00  0.00              
ATOM   1914  OD1 ASP A 121     -11.242  17.999 -12.624  1.00  0.00              
ATOM   1915  OD2 ASP A 121     -10.558  19.785 -11.697  1.00  0.00              
ATOM   1916  H   ASP A 121     -14.291  19.359 -11.607  1.00  0.00              
ATOM   1917  HA  ASP A 121     -12.946  16.750 -11.376  1.00  0.00              
ATOM   1918 1HB  ASP A 121     -12.439  19.433 -10.066  1.00  0.00              
ATOM   1919 2HB  ASP A 121     -11.494  17.988  -9.736  1.00  0.00              
ATOM   1920  N   HIS A 122     -14.970  17.865  -9.061  1.00  0.00              
ATOM   1921  CA  HIS A 122     -15.529  17.568  -7.746  1.00  0.00              
ATOM   1922  C   HIS A 122     -17.010  17.257  -7.675  1.00  0.00              
ATOM   1923  O   HIS A 122     -17.460  16.629  -6.723  1.00  0.00              
ATOM   1924  CB  HIS A 122     -15.131  18.657  -6.758  1.00  0.00              
ATOM   1925  CG  HIS A 122     -13.652  18.773  -6.597  1.00  0.00              
ATOM   1926  ND1 HIS A 122     -12.897  17.809  -5.958  1.00  0.00              
ATOM   1927  CD2 HIS A 122     -12.773  19.704  -7.038  1.00  0.00              
ATOM   1928  CE1 HIS A 122     -11.626  18.159  -5.991  1.00  0.00              
ATOM   1929  NE2 HIS A 122     -11.522  19.304  -6.639  1.00  0.00              
ATOM   1930  H   HIS A 122     -15.360  18.625  -9.601  1.00  0.00              
ATOM   1931  HA  HIS A 122     -15.135  16.617  -7.390  1.00  0.00              
ATOM   1932 1HB  HIS A 122     -15.524  19.616  -7.096  1.00  0.00              
ATOM   1933 2HB  HIS A 122     -15.574  18.445  -5.786  1.00  0.00              
ATOM   1934  HD2 HIS A 122     -13.016  20.611  -7.594  1.00  0.00              
ATOM   1935  HE1 HIS A 122     -10.799  17.597  -5.558  1.00  0.00              
ATOM   1936  HE2 HIS A 122     -10.664  19.807  -6.816  1.00  0.00              
ATOM   1937  N   LEU A 123     -17.755  17.663  -8.691  1.00  0.00              
ATOM   1938  CA  LEU A 123     -19.197  17.432  -8.722  1.00  0.00              
ATOM   1939  C   LEU A 123     -19.589  16.374  -9.738  1.00  0.00              
ATOM   1940  O   LEU A 123     -20.528  15.615  -9.510  1.00  0.00              
ATOM   1941  CB  LEU A 123     -19.953  18.746  -9.011  1.00  0.00              
ATOM   1942  CG  LEU A 123     -19.725  19.829  -7.949  1.00  0.00              
ATOM   1943  CD1 LEU A 123     -20.422  21.122  -8.302  1.00  0.00              
ATOM   1944  CD2 LEU A 123     -20.190  19.344  -6.596  1.00  0.00              
ATOM   1945  H   LEU A 123     -17.318  18.146  -9.463  1.00  0.00              
ATOM   1946  HA  LEU A 123     -19.509  17.059  -7.747  1.00  0.00              
ATOM   1947 1HB  LEU A 123     -19.629  19.128  -9.978  1.00  0.00              
ATOM   1948 2HB  LEU A 123     -21.019  18.529  -9.068  1.00  0.00              
ATOM   1949  HG  LEU A 123     -18.662  20.068  -7.895  1.00  0.00              
ATOM   1950 1HD1 LEU A 123     -20.234  21.861  -7.524  1.00  0.00              
ATOM   1951 2HD1 LEU A 123     -20.041  21.493  -9.253  1.00  0.00              
ATOM   1952 3HD1 LEU A 123     -21.494  20.946  -8.384  1.00  0.00              
ATOM   1953 1HD2 LEU A 123     -20.021  20.124  -5.852  1.00  0.00              
ATOM   1954 2HD2 LEU A 123     -21.254  19.109  -6.640  1.00  0.00              
ATOM   1955 3HD2 LEU A 123     -19.632  18.450  -6.318  1.00  0.00              
ATOM   1956  N   GLU A 124     -18.886  16.331 -10.865  1.00  0.00              
ATOM   1957  CA  GLU A 124     -19.218  15.356 -11.902  1.00  0.00              
ATOM   1958  C   GLU A 124     -19.218  13.906 -11.403  1.00  0.00              
ATOM   1959  O   GLU A 124     -20.142  13.148 -11.710  1.00  0.00              
ATOM   1960  CB  GLU A 124     -18.235  15.492 -13.067  1.00  0.00              
ATOM   1961  CG  GLU A 124     -18.517  14.562 -14.239  1.00  0.00              
ATOM   1962  CD  GLU A 124     -17.556  14.750 -15.379  1.00  0.00              
ATOM   1963  OE1 GLU A 124     -16.700  15.596 -15.277  1.00  0.00              
ATOM   1964  OE2 GLU A 124     -17.677  14.046 -16.354  1.00  0.00              
ATOM   1965  H   GLU A 124     -18.118  16.969 -11.017  1.00  0.00              
ATOM   1966  HA  GLU A 124     -20.252  15.516 -12.209  1.00  0.00              
ATOM   1967 1HB  GLU A 124     -18.253  16.516 -13.441  1.00  0.00              
ATOM   1968 2HB  GLU A 124     -17.223  15.289 -12.715  1.00  0.00              
ATOM   1969 1HG  GLU A 124     -18.456  13.531 -13.894  1.00  0.00              
ATOM   1970 2HG  GLU A 124     -19.532  14.739 -14.593  1.00  0.00              
ATOM   1971  N   PRO A 125     -18.185  13.514 -10.639  1.00  0.00              
ATOM   1972  CA  PRO A 125     -18.207  12.153 -10.090  1.00  0.00              
ATOM   1973  C   PRO A 125     -19.508  11.851  -9.359  1.00  0.00              
ATOM   1974  O   PRO A 125     -20.072  10.769  -9.546  1.00  0.00              
ATOM   1975  CB  PRO A 125     -17.015  12.152  -9.128  1.00  0.00              
ATOM   1976  CG  PRO A 125     -16.065  13.137  -9.721  1.00  0.00              
ATOM   1977  CD  PRO A 125     -16.947  14.246 -10.231  1.00  0.00              
ATOM   1978  HA  PRO A 125     -18.058  11.431 -10.906  1.00  0.00              
ATOM   1979 1HB  PRO A 125     -17.346  12.435  -8.117  1.00  0.00              
ATOM   1980 2HB  PRO A 125     -16.590  11.140  -9.055  1.00  0.00              
ATOM   1981 1HG  PRO A 125     -15.349  13.480  -8.960  1.00  0.00              
ATOM   1982 2HG  PRO A 125     -15.477  12.662 -10.520  1.00  0.00              
ATOM   1983 1HD  PRO A 125     -17.140  14.963  -9.420  1.00  0.00              
ATOM   1984 2HD  PRO A 125     -16.456  14.743 -11.081  1.00  0.00              
ATOM   1985  N   TRP A 126     -19.992  12.785  -8.547  1.00  0.00              
ATOM   1986  CA  TRP A 126     -21.266  12.566  -7.868  1.00  0.00              
ATOM   1987  C   TRP A 126     -22.405  12.464  -8.891  1.00  0.00              
ATOM   1988  O   TRP A 126     -23.260  11.576  -8.809  1.00  0.00              
ATOM   1989  CB  TRP A 126     -21.566  13.668  -6.853  1.00  0.00              
ATOM   1990  CG  TRP A 126     -22.904  13.470  -6.233  1.00  0.00              
ATOM   1991  CD1 TRP A 126     -23.194  12.709  -5.141  1.00  0.00              
ATOM   1992  CD2 TRP A 126     -24.152  14.016  -6.686  1.00  0.00              
ATOM   1993  NE1 TRP A 126     -24.542  12.753  -4.877  1.00  0.00              
ATOM   1994  CE2 TRP A 126     -25.152  13.546  -5.815  1.00  0.00              
ATOM   1995  CE3 TRP A 126     -24.515  14.863  -7.736  1.00  0.00              
ATOM   1996  CZ2 TRP A 126     -26.498  13.898  -5.961  1.00  0.00              
ATOM   1997  CZ3 TRP A 126     -25.848  15.215  -7.877  1.00  0.00              
ATOM   1998  CH2 TRP A 126     -26.821  14.732  -6.993  1.00  0.00              
ATOM   1999  H   TRP A 126     -19.493  13.649  -8.388  1.00  0.00              
ATOM   2000  HA  TRP A 126     -21.214  11.619  -7.332  1.00  0.00              
ATOM   2001 1HB  TRP A 126     -20.799  13.668  -6.078  1.00  0.00              
ATOM   2002 2HB  TRP A 126     -21.531  14.638  -7.348  1.00  0.00              
ATOM   2003  HD1 TRP A 126     -22.464  12.146  -4.562  1.00  0.00              
ATOM   2004  HE1 TRP A 126     -25.008  12.280  -4.117  1.00  0.00              
ATOM   2005  HE3 TRP A 126     -23.763  15.240  -8.428  1.00  0.00              
ATOM   2006  HZ2 TRP A 126     -27.269  13.531  -5.284  1.00  0.00              
ATOM   2007  HZ3 TRP A 126     -26.122  15.880  -8.697  1.00  0.00              
ATOM   2008  HH2 TRP A 126     -27.860  15.030  -7.135  1.00  0.00              
ATOM   2009  N   ILE A 127     -22.390  13.373  -9.862  1.00  0.00              
ATOM   2010  CA  ILE A 127     -23.442  13.453 -10.864  1.00  0.00              
ATOM   2011  C   ILE A 127     -23.565  12.153 -11.648  1.00  0.00              
ATOM   2012  O   ILE A 127     -24.668  11.626 -11.805  1.00  0.00              
ATOM   2013  CB  ILE A 127     -23.180  14.617 -11.838  1.00  0.00              
ATOM   2014  CG1 ILE A 127     -23.351  15.960 -11.123  1.00  0.00              
ATOM   2015  CG2 ILE A 127     -24.111  14.526 -13.037  1.00  0.00              
ATOM   2016  CD1 ILE A 127     -22.838  17.142 -11.913  1.00  0.00              
ATOM   2017  H   ILE A 127     -21.621  14.026  -9.902  1.00  0.00              
ATOM   2018  HA  ILE A 127     -24.394  13.593 -10.355  1.00  0.00              
ATOM   2019  HB  ILE A 127     -22.149  14.575 -12.186  1.00  0.00              
ATOM   2020 1HG1 ILE A 127     -24.406  16.125 -10.907  1.00  0.00              
ATOM   2021 2HG1 ILE A 127     -22.824  15.934 -10.169  1.00  0.00              
ATOM   2022 1HG2 ILE A 127     -23.913  15.357 -13.715  1.00  0.00              
ATOM   2023 2HG2 ILE A 127     -23.942  13.585 -13.558  1.00  0.00              
ATOM   2024 3HG2 ILE A 127     -25.146  14.573 -12.699  1.00  0.00              
ATOM   2025 1HD1 ILE A 127     -22.994  18.057 -11.341  1.00  0.00              
ATOM   2026 2HD1 ILE A 127     -21.773  17.014 -12.110  1.00  0.00              
ATOM   2027 3HD1 ILE A 127     -23.377  17.209 -12.858  1.00  0.00              
ATOM   2028  N   GLN A 128     -22.435  11.626 -12.122  1.00  0.00              
ATOM   2029  CA  GLN A 128     -22.443  10.409 -12.943  1.00  0.00              
ATOM   2030  C   GLN A 128     -22.955   9.208 -12.149  1.00  0.00              
ATOM   2031  O   GLN A 128     -23.730   8.398 -12.665  1.00  0.00              
ATOM   2032  CB  GLN A 128     -21.040  10.116 -13.483  1.00  0.00              
ATOM   2033  CG  GLN A 128     -20.555  11.107 -14.527  1.00  0.00              
ATOM   2034  CD  GLN A 128     -19.128  10.837 -14.963  1.00  0.00              
ATOM   2035  OE1 GLN A 128     -18.334  10.260 -14.215  1.00  0.00              
ATOM   2036  NE2 GLN A 128     -18.792  11.253 -16.179  1.00  0.00              
ATOM   2037  H   GLN A 128     -21.554  12.073 -11.912  1.00  0.00              
ATOM   2038  HA  GLN A 128     -23.118  10.564 -13.784  1.00  0.00              
ATOM   2039 1HB  GLN A 128     -20.326  10.119 -12.660  1.00  0.00              
ATOM   2040 2HB  GLN A 128     -21.022   9.122 -13.929  1.00  0.00              
ATOM   2041 1HG  GLN A 128     -21.199  11.039 -15.404  1.00  0.00              
ATOM   2042 2HG  GLN A 128     -20.600  12.112 -14.108  1.00  0.00              
ATOM   2043 1HE2 GLN A 128     -17.864  11.103 -16.521  1.00  0.00              
ATOM   2044 2HE2 GLN A 128     -19.467  11.717 -16.753  1.00  0.00              
ATOM   2045  N   GLU A 129     -22.525   9.107 -10.893  1.00  0.00              
ATOM   2046  CA  GLU A 129     -22.881   7.973 -10.047  1.00  0.00              
ATOM   2047  C   GLU A 129     -24.347   8.005  -9.645  1.00  0.00              
ATOM   2048  O   GLU A 129     -24.921   6.963  -9.316  1.00  0.00              
ATOM   2049  CB  GLU A 129     -22.005   7.950  -8.793  1.00  0.00              
ATOM   2050  CG  GLU A 129     -20.548   7.590  -9.050  1.00  0.00              
ATOM   2051  CD  GLU A 129     -19.709   7.622  -7.803  1.00  0.00              
ATOM   2052  OE1 GLU A 129     -20.211   8.028  -6.782  1.00  0.00              
ATOM   2053  OE2 GLU A 129     -18.564   7.241  -7.871  1.00  0.00              
ATOM   2054  H   GLU A 129     -21.936   9.836 -10.515  1.00  0.00              
ATOM   2055  HA  GLU A 129     -22.714   7.054 -10.611  1.00  0.00              
ATOM   2056 1HB  GLU A 129     -22.028   8.929  -8.315  1.00  0.00              
ATOM   2057 2HB  GLU A 129     -22.407   7.228  -8.081  1.00  0.00              
ATOM   2058 1HG  GLU A 129     -20.502   6.589  -9.479  1.00  0.00              
ATOM   2059 2HG  GLU A 129     -20.136   8.287  -9.778  1.00  0.00              
ATOM   2060  N   ASN A 130     -24.949   9.197  -9.667  1.00  0.00              
ATOM   2061  CA  ASN A 130     -26.352   9.343  -9.277  1.00  0.00              
ATOM   2062  C   ASN A 130     -27.334   9.613 -10.412  1.00  0.00              
ATOM   2063  O   ASN A 130     -28.365  10.252 -10.211  1.00  0.00              
ATOM   2064  CB  ASN A 130     -26.471  10.441  -8.237  1.00  0.00              
ATOM   2065  CG  ASN A 130     -25.893  10.043  -6.908  1.00  0.00              
ATOM   2066  OD1 ASN A 130     -26.612   9.567  -6.022  1.00  0.00              
ATOM   2067  ND2 ASN A 130     -24.607  10.229  -6.751  1.00  0.00              
ATOM   2068  H   ASN A 130     -24.431  10.014  -9.956  1.00  0.00              
ATOM   2069  HA  ASN A 130     -26.707   8.384  -8.897  1.00  0.00              
ATOM   2070 1HB  ASN A 130     -25.956  11.335  -8.591  1.00  0.00              
ATOM   2071 2HB  ASN A 130     -27.521  10.701  -8.101  1.00  0.00              
ATOM   2072 1HD2 ASN A 130     -24.168   9.982  -5.887  1.00  0.00              
ATOM   2073 2HD2 ASN A 130     -24.064  10.617  -7.495  1.00  0.00              
ATOM   2074  N   GLY A 131     -27.019   9.123 -11.602  1.00  0.00              
ATOM   2075  CA  GLY A 131     -27.974   9.134 -12.692  1.00  0.00              
ATOM   2076  C   GLY A 131     -27.606  10.050 -13.836  1.00  0.00              
ATOM   2077  O   GLY A 131     -28.124   9.903 -14.941  1.00  0.00              
ATOM   2078  H   GLY A 131     -26.099   8.734 -11.758  1.00  0.00              
ATOM   2079 1HA  GLY A 131     -28.084   8.125 -13.089  1.00  0.00              
ATOM   2080 2HA  GLY A 131     -28.950   9.440 -12.316  1.00  0.00              
ATOM   2081  N   GLY A 132     -26.698  10.982 -13.571  1.00  0.00              
ATOM   2082  CA  GLY A 132     -26.266  11.928 -14.580  1.00  0.00              
ATOM   2083  C   GLY A 132     -27.179  13.146 -14.549  1.00  0.00              
ATOM   2084  O   GLY A 132     -28.042  13.270 -13.677  1.00  0.00              
ATOM   2085  H   GLY A 132     -26.299  11.034 -12.645  1.00  0.00              
ATOM   2086 1HA  GLY A 132     -25.233  12.217 -14.389  1.00  0.00              
ATOM   2087 2HA  GLY A 132     -26.292  11.453 -15.560  1.00  0.00              
ATOM   2088  N   TRP A 133     -26.985  14.047 -15.508  1.00  0.00              
ATOM   2089  CA  TRP A 133     -27.727  15.296 -15.567  1.00  0.00              
ATOM   2090  C   TRP A 133     -29.212  15.096 -15.866  1.00  0.00              
ATOM   2091  O   TRP A 133     -30.009  16.034 -15.768  1.00  0.00              
ATOM   2092  CB  TRP A 133     -27.103  16.229 -16.604  1.00  0.00              
ATOM   2093  CG  TRP A 133     -25.873  16.922 -16.104  1.00  0.00              
ATOM   2094  CD1 TRP A 133     -24.572  16.537 -16.294  1.00  0.00              
ATOM   2095  CD2 TRP A 133     -25.827  18.117 -15.314  1.00  0.00              
ATOM   2096  NE1 TRP A 133     -23.719  17.421 -15.675  1.00  0.00              
ATOM   2097  CE2 TRP A 133     -24.463  18.400 -15.064  1.00  0.00              
ATOM   2098  CE3 TRP A 133     -26.804  18.972 -14.792  1.00  0.00              
ATOM   2099  CZ2 TRP A 133     -24.052  19.509 -14.319  1.00  0.00              
ATOM   2100  CZ3 TRP A 133     -26.394  20.075 -14.051  1.00  0.00              
ATOM   2101  CH2 TRP A 133     -25.028  20.335 -13.825  1.00  0.00              
ATOM   2102  H   TRP A 133     -26.295  13.850 -16.219  1.00  0.00              
ATOM   2103  HA  TRP A 133     -27.677  15.774 -14.589  1.00  0.00              
ATOM   2104 1HB  TRP A 133     -26.842  15.659 -17.496  1.00  0.00              
ATOM   2105 2HB  TRP A 133     -27.831  16.984 -16.900  1.00  0.00              
ATOM   2106  HD1 TRP A 133     -24.258  15.658 -16.854  1.00  0.00              
ATOM   2107  HE1 TRP A 133     -22.711  17.360 -15.669  1.00  0.00              
ATOM   2108  HE3 TRP A 133     -27.863  18.780 -14.964  1.00  0.00              
ATOM   2109  HZ2 TRP A 133     -23.000  19.724 -14.131  1.00  0.00              
ATOM   2110  HZ3 TRP A 133     -27.162  20.735 -13.647  1.00  0.00              
ATOM   2111  HH2 TRP A 133     -24.744  21.213 -13.244  1.00  0.00              
ATOM   2112  N   ASP A 134     -29.581  13.877 -16.237  1.00  0.00              
ATOM   2113  CA  ASP A 134     -30.960  13.585 -16.607  1.00  0.00              
ATOM   2114  C   ASP A 134     -31.851  13.762 -15.389  1.00  0.00              
ATOM   2115  O   ASP A 134     -33.033  14.080 -15.505  1.00  0.00              
ATOM   2116  CB  ASP A 134     -31.094  12.163 -17.157  1.00  0.00              
ATOM   2117  CG  ASP A 134     -30.465  11.998 -18.534  1.00  0.00              
ATOM   2118  OD1 ASP A 134     -30.202  12.992 -19.168  1.00  0.00              
ATOM   2119  OD2 ASP A 134     -30.253  10.880 -18.939  1.00  0.00              
ATOM   2120  H   ASP A 134     -28.896  13.135 -16.264  1.00  0.00              
ATOM   2121  HA  ASP A 134     -31.270  14.293 -17.376  1.00  0.00              
ATOM   2122 1HB  ASP A 134     -30.620  11.461 -16.471  1.00  0.00              
ATOM   2123 2HB  ASP A 134     -32.149  11.895 -17.222  1.00  0.00              
ATOM   2124  N   THR A 135     -31.281  13.551 -14.214  1.00  0.00              
ATOM   2125  CA  THR A 135     -32.036  13.694 -12.982  1.00  0.00              
ATOM   2126  C   THR A 135     -32.261  15.171 -12.744  1.00  0.00              
ATOM   2127  O   THR A 135     -33.344  15.592 -12.338  1.00  0.00              
ATOM   2128  CB  THR A 135     -31.311  13.062 -11.780  1.00  0.00              
ATOM   2129  OG1 THR A 135     -31.120  11.661 -12.017  1.00  0.00              
ATOM   2130  CG2 THR A 135     -32.121  13.251 -10.507  1.00  0.00              
ATOM   2131  H   THR A 135     -30.308  13.286 -14.167  1.00  0.00              
ATOM   2132  HA  THR A 135     -32.979  13.157 -13.089  1.00  0.00              
ATOM   2133  HB  THR A 135     -30.335  13.531 -11.656  1.00  0.00              
ATOM   2134  HG1 THR A 135     -31.974  11.237 -12.133  1.00  0.00              
ATOM   2135 1HG2 THR A 135     -31.593  12.799  -9.668  1.00  0.00              
ATOM   2136 2HG2 THR A 135     -32.258  14.316 -10.318  1.00  0.00              
ATOM   2137 3HG2 THR A 135     -33.094  12.776 -10.622  1.00  0.00              
ATOM   2138  N   PHE A 136     -31.226  15.956 -13.014  1.00  0.00              
ATOM   2139  CA  PHE A 136     -31.324  17.384 -12.847  1.00  0.00              
ATOM   2140  C   PHE A 136     -32.449  17.905 -13.719  1.00  0.00              
ATOM   2141  O   PHE A 136     -33.308  18.666 -13.263  1.00  0.00              
ATOM   2142  CB  PHE A 136     -30.006  18.069 -13.213  1.00  0.00              
ATOM   2143  CG  PHE A 136     -30.044  19.565 -13.081  1.00  0.00              
ATOM   2144  CD1 PHE A 136     -29.957  20.169 -11.835  1.00  0.00              
ATOM   2145  CD2 PHE A 136     -30.167  20.372 -14.202  1.00  0.00              
ATOM   2146  CE1 PHE A 136     -29.992  21.545 -11.713  1.00  0.00              
ATOM   2147  CE2 PHE A 136     -30.201  21.748 -14.083  1.00  0.00              
ATOM   2148  CZ  PHE A 136     -30.113  22.335 -12.836  1.00  0.00              
ATOM   2149  H   PHE A 136     -30.358  15.557 -13.340  1.00  0.00              
ATOM   2150  HA  PHE A 136     -31.531  17.597 -11.797  1.00  0.00              
ATOM   2151 1HB  PHE A 136     -29.210  17.692 -12.573  1.00  0.00              
ATOM   2152 2HB  PHE A 136     -29.743  17.825 -14.241  1.00  0.00              
ATOM   2153  HD1 PHE A 136     -29.860  19.544 -10.947  1.00  0.00              
ATOM   2154  HD2 PHE A 136     -30.236  19.909 -15.187  1.00  0.00              
ATOM   2155  HE1 PHE A 136     -29.923  22.006 -10.728  1.00  0.00              
ATOM   2156  HE2 PHE A 136     -30.297  22.371 -14.972  1.00  0.00              
ATOM   2157  HZ  PHE A 136     -30.142  23.419 -12.741  1.00  0.00              
ATOM   2158  N   VAL A 137     -32.445  17.486 -14.979  1.00  0.00              
ATOM   2159  CA  VAL A 137     -33.461  17.928 -15.920  1.00  0.00              
ATOM   2160  C   VAL A 137     -34.850  17.555 -15.443  1.00  0.00              
ATOM   2161  O   VAL A 137     -35.777  18.353 -15.549  1.00  0.00              
ATOM   2162  CB  VAL A 137     -33.215  17.304 -17.307  1.00  0.00              
ATOM   2163  CG1 VAL A 137     -34.395  17.574 -18.229  1.00  0.00              
ATOM   2164  CG2 VAL A 137     -31.928  17.856 -17.902  1.00  0.00              
ATOM   2165  H   VAL A 137     -31.726  16.850 -15.293  1.00  0.00              
ATOM   2166  HA  VAL A 137     -33.398  19.013 -16.014  1.00  0.00              
ATOM   2167  HB  VAL A 137     -33.133  16.223 -17.199  1.00  0.00              
ATOM   2168 1HG1 VAL A 137     -34.204  17.126 -19.205  1.00  0.00              
ATOM   2169 2HG1 VAL A 137     -35.298  17.140 -17.801  1.00  0.00              
ATOM   2170 3HG1 VAL A 137     -34.528  18.650 -18.345  1.00  0.00              
ATOM   2171 1HG2 VAL A 137     -31.760  17.410 -18.881  1.00  0.00              
ATOM   2172 2HG2 VAL A 137     -32.009  18.938 -18.004  1.00  0.00              
ATOM   2173 3HG2 VAL A 137     -31.092  17.615 -17.245  1.00  0.00              
ATOM   2174  N   GLU A 138     -34.991  16.343 -14.914  1.00  0.00              
ATOM   2175  CA  GLU A 138     -36.263  15.901 -14.349  1.00  0.00              
ATOM   2176  C   GLU A 138     -36.735  16.834 -13.243  1.00  0.00              
ATOM   2177  O   GLU A 138     -37.895  17.252 -13.223  1.00  0.00              
ATOM   2178  CB  GLU A 138     -36.140  14.476 -13.805  1.00  0.00              
ATOM   2179  CG  GLU A 138     -37.425  13.915 -13.213  1.00  0.00              
ATOM   2180  CD  GLU A 138     -37.277  12.499 -12.730  1.00  0.00              
ATOM   2181  OE1 GLU A 138     -36.212  11.950 -12.876  1.00  0.00              
ATOM   2182  OE2 GLU A 138     -38.231  11.966 -12.214  1.00  0.00              
ATOM   2183  H   GLU A 138     -34.202  15.712 -14.901  1.00  0.00              
ATOM   2184  HA  GLU A 138     -37.021  15.936 -15.133  1.00  0.00              
ATOM   2185 1HB  GLU A 138     -35.821  13.808 -14.605  1.00  0.00              
ATOM   2186 2HB  GLU A 138     -35.374  14.448 -13.030  1.00  0.00              
ATOM   2187 1HG  GLU A 138     -37.730  14.542 -12.376  1.00  0.00              
ATOM   2188 2HG  GLU A 138     -38.209  13.957 -13.967  1.00  0.00              
ATOM   2189  N   LEU A 139     -35.822  17.178 -12.341  1.00  0.00              
ATOM   2190  CA  LEU A 139     -36.154  17.981 -11.166  1.00  0.00              
ATOM   2191  C   LEU A 139     -36.322  19.471 -11.462  1.00  0.00              
ATOM   2192  O   LEU A 139     -37.129  20.135 -10.818  1.00  0.00              
ATOM   2193  CB  LEU A 139     -35.066  17.800 -10.100  1.00  0.00              
ATOM   2194  CG  LEU A 139     -34.971  16.401  -9.477  1.00  0.00              
ATOM   2195  CD1 LEU A 139     -33.757  16.335  -8.560  1.00  0.00              
ATOM   2196  CD2 LEU A 139     -36.251  16.098  -8.712  1.00  0.00              
ATOM   2197  H   LEU A 139     -34.868  16.874 -12.474  1.00  0.00              
ATOM   2198  HA  LEU A 139     -37.107  17.632 -10.767  1.00  0.00              
ATOM   2199 1HB  LEU A 139     -34.101  18.030 -10.547  1.00  0.00              
ATOM   2200 2HB  LEU A 139     -35.248  18.510  -9.293  1.00  0.00              
ATOM   2201  HG  LEU A 139     -34.835  15.660 -10.265  1.00  0.00              
ATOM   2202 1HD1 LEU A 139     -33.689  15.341  -8.118  1.00  0.00              
ATOM   2203 2HD1 LEU A 139     -32.854  16.537  -9.137  1.00  0.00              
ATOM   2204 3HD1 LEU A 139     -33.857  17.078  -7.770  1.00  0.00              
ATOM   2205 1HD2 LEU A 139     -36.183  15.103  -8.270  1.00  0.00              
ATOM   2206 2HD2 LEU A 139     -36.387  16.838  -7.923  1.00  0.00              
ATOM   2207 3HD2 LEU A 139     -37.100  16.135  -9.394  1.00  0.00              
ATOM   2208  N   TYR A 140     -35.560  19.989 -12.427  1.00  0.00              
ATOM   2209  CA  TYR A 140     -35.505  21.430 -12.683  1.00  0.00              
ATOM   2210  C   TYR A 140     -35.901  21.841 -14.105  1.00  0.00              
ATOM   2211  O   TYR A 140     -35.830  23.027 -14.458  1.00  0.00              
ATOM   2212  CB  TYR A 140     -34.098  21.948 -12.376  1.00  0.00              
ATOM   2213  CG  TYR A 140     -33.707  21.826 -10.920  1.00  0.00              
ATOM   2214  CD1 TYR A 140     -33.082  20.674 -10.464  1.00  0.00              
ATOM   2215  CD2 TYR A 140     -33.972  22.865 -10.041  1.00  0.00              
ATOM   2216  CE1 TYR A 140     -32.725  20.562  -9.134  1.00  0.00              
ATOM   2217  CE2 TYR A 140     -33.615  22.753  -8.711  1.00  0.00              
ATOM   2218  CZ  TYR A 140     -32.994  21.607  -8.258  1.00  0.00              
ATOM   2219  OH  TYR A 140     -32.638  21.496  -6.933  1.00  0.00              
ATOM   2220  H   TYR A 140     -35.006  19.366 -12.998  1.00  0.00              
ATOM   2221  HA  TYR A 140     -36.192  21.929 -12.000  1.00  0.00              
ATOM   2222 1HB  TYR A 140     -33.369  21.397 -12.972  1.00  0.00              
ATOM   2223 2HB  TYR A 140     -34.027  22.997 -12.660  1.00  0.00              
ATOM   2224  HD1 TYR A 140     -32.874  19.857 -11.155  1.00  0.00              
ATOM   2225  HD2 TYR A 140     -34.464  23.770 -10.399  1.00  0.00              
ATOM   2226  HE1 TYR A 140     -32.235  19.657  -8.776  1.00  0.00              
ATOM   2227  HE2 TYR A 140     -33.824  23.570  -8.020  1.00  0.00              
ATOM   2228  HH  TYR A 140     -32.890  22.296  -6.467  1.00  0.00              
ATOM   2229  N   GLY A 141     -36.286  20.877 -14.928  1.00  0.00              
ATOM   2230  CA  GLY A 141     -36.731  21.179 -16.278  1.00  0.00              
ATOM   2231  C   GLY A 141     -38.217  21.446 -16.337  1.00  0.00              
ATOM   2232  O   GLY A 141     -38.923  21.169 -15.370  1.00  0.00              
ATOM   2233  OXT GLY A 141     -38.702  21.927 -17.324  1.00  0.00              
ATOM   2234  H   GLY A 141     -36.272  19.915 -14.619  1.00  0.00              
ATOM   2235 1HA  GLY A 141     -36.193  22.050 -16.652  1.00  0.00              
ATOM   2236 2HA  GLY A 141     -36.489  20.345 -16.936  1.00  0.00              
ATOM   2237  N   ASP B 142     -47.946   8.057   0.244  1.00  0.00              
ATOM   2238  CA  ASP B 142     -49.062   9.017   0.000  1.00  0.00              
ATOM   2239  C   ASP B 142     -48.602  10.479   0.192  1.00  0.00              
ATOM   2240  O   ASP B 142     -47.517  10.718   0.751  1.00  0.00              
ATOM   2241  CB  ASP B 142     -50.238   8.726   0.937  1.00  0.00              
ATOM   2242  CG  ASP B 142     -49.924   9.032   2.395  1.00  0.00              
ATOM   2243  OD1 ASP B 142     -49.007   9.780   2.641  1.00  0.00              
ATOM   2244  OD2 ASP B 142     -50.604   8.516   3.249  1.00  0.00              
ATOM   2245 1H   ASP B 142     -48.191   7.443   0.994  1.00  0.00              
ATOM   2246 2H   ASP B 142     -47.780   7.521  -0.584  1.00  0.00              
ATOM   2247 3H   ASP B 142     -47.117   8.563   0.484  1.00  0.00              
ATOM   2248  HA  ASP B 142     -49.379   8.924  -1.039  1.00  0.00              
ATOM   2249 1HB  ASP B 142     -51.100   9.321   0.633  1.00  0.00              
ATOM   2250 2HB  ASP B 142     -50.519   7.676   0.853  1.00  0.00              
ATOM   2251  N   PRO B 143     -49.409  11.459  -0.287  1.00  0.00              
ATOM   2252  CA  PRO B 143     -49.064  12.885  -0.132  1.00  0.00              
ATOM   2253  C   PRO B 143     -48.662  13.360   1.273  1.00  0.00              
ATOM   2254  O   PRO B 143     -47.806  14.254   1.385  1.00  0.00              
ATOM   2255  CB  PRO B 143     -50.365  13.563  -0.574  1.00  0.00              
ATOM   2256  CG  PRO B 143     -50.937  12.632  -1.587  1.00  0.00              
ATOM   2257  CD  PRO B 143     -50.662  11.260  -1.032  1.00  0.00              
ATOM   2258  HA  PRO B 143     -48.212  13.124  -0.786  1.00  0.00              
ATOM   2259 1HB  PRO B 143     -51.026  13.709   0.293  1.00  0.00              
ATOM   2260 2HB  PRO B 143     -50.149  14.561  -0.985  1.00  0.00              
ATOM   2261 1HG  PRO B 143     -52.012  12.828  -1.719  1.00  0.00              
ATOM   2262 2HG  PRO B 143     -50.462  12.796  -2.565  1.00  0.00              
ATOM   2263 1HD  PRO B 143     -51.489  10.958  -0.372  1.00  0.00              
ATOM   2264 2HD  PRO B 143     -50.546  10.545  -1.860  1.00  0.00              
ATOM   2265  N   LYS B 144     -49.270  12.801   2.320  1.00  0.00              
ATOM   2266  CA  LYS B 144     -48.923  13.216   3.686  1.00  0.00              
ATOM   2267  C   LYS B 144     -47.473  12.842   4.039  1.00  0.00              
ATOM   2268  O   LYS B 144     -46.765  13.633   4.666  1.00  0.00              
ATOM   2269  CB  LYS B 144     -49.887  12.588   4.694  1.00  0.00              
ATOM   2270  CG  LYS B 144     -51.305  13.142   4.637  1.00  0.00              
ATOM   2271  CD  LYS B 144     -52.209  12.452   5.647  1.00  0.00              
ATOM   2272  CE  LYS B 144     -53.629  12.994   5.582  1.00  0.00              
ATOM   2273  NZ  LYS B 144     -54.535  12.297   6.535  1.00  0.00              
ATOM   2274  H   LYS B 144     -49.974  12.088   2.187  1.00  0.00              
ATOM   2275  HA  LYS B 144     -48.966  14.304   3.738  1.00  0.00              
ATOM   2276 1HB  LYS B 144     -49.942  11.512   4.524  1.00  0.00              
ATOM   2277 2HB  LYS B 144     -49.508  12.741   5.704  1.00  0.00              
ATOM   2278 1HG  LYS B 144     -51.286  14.212   4.850  1.00  0.00              
ATOM   2279 2HG  LYS B 144     -51.713  12.996   3.638  1.00  0.00              
ATOM   2280 1HD  LYS B 144     -52.229  11.380   5.445  1.00  0.00              
ATOM   2281 2HD  LYS B 144     -51.817  12.607   6.652  1.00  0.00              
ATOM   2282 1HE  LYS B 144     -53.623  14.058   5.818  1.00  0.00              
ATOM   2283 2HE  LYS B 144     -54.020  12.871   4.573  1.00  0.00              
ATOM   2284 1HZ  LYS B 144     -55.465  12.685   6.461  1.00  0.00              
ATOM   2285 2HZ  LYS B 144     -54.563  11.312   6.314  1.00  0.00              
ATOM   2286 3HZ  LYS B 144     -54.193  12.421   7.477  1.00  0.00              
ATOM   2287  N   LYS B 145     -47.047  11.645   3.633  1.00  0.00              
ATOM   2288  CA  LYS B 145     -45.664  11.183   3.835  1.00  0.00              
ATOM   2289  C   LYS B 145     -44.659  11.966   2.995  1.00  0.00              
ATOM   2290  O   LYS B 145     -43.511  12.171   3.423  1.00  0.00              
ATOM   2291  CB  LYS B 145     -45.551   9.691   3.514  1.00  0.00              
ATOM   2292  CG  LYS B 145     -46.242   8.778   4.518  1.00  0.00              
ATOM   2293  CD  LYS B 145     -46.098   7.315   4.125  1.00  0.00              
ATOM   2294  CE  LYS B 145     -46.783   6.401   5.130  1.00  0.00              
ATOM   2295  NZ  LYS B 145     -46.673   4.968   4.744  1.00  0.00              
ATOM   2296  H   LYS B 145     -47.706  11.038   3.168  1.00  0.00              
ATOM   2297  HA  LYS B 145     -45.396  11.340   4.881  1.00  0.00              
ATOM   2298 1HB  LYS B 145     -45.983   9.497   2.532  1.00  0.00              
ATOM   2299 2HB  LYS B 145     -44.500   9.407   3.472  1.00  0.00              
ATOM   2300 1HG  LYS B 145     -45.803   8.924   5.506  1.00  0.00              
ATOM   2301 2HG  LYS B 145     -47.301   9.029   4.570  1.00  0.00              
ATOM   2302 1HD  LYS B 145     -46.543   7.158   3.141  1.00  0.00              
ATOM   2303 2HD  LYS B 145     -45.041   7.055   4.072  1.00  0.00              
ATOM   2304 1HE  LYS B 145     -46.330   6.536   6.111  1.00  0.00              
ATOM   2305 2HE  LYS B 145     -47.838   6.664   5.202  1.00  0.00              
ATOM   2306 1HZ  LYS B 145     -47.138   4.396   5.434  1.00  0.00              
ATOM   2307 2HZ  LYS B 145     -47.107   4.827   3.842  1.00  0.00              
ATOM   2308 3HZ  LYS B 145     -45.698   4.706   4.692  1.00  0.00              
ATOM   2309  N   VAL B 146     -45.081  12.389   1.803  1.00  0.00              
ATOM   2310  CA  VAL B 146     -44.227  13.194   0.926  1.00  0.00              
ATOM   2311  C   VAL B 146     -43.996  14.574   1.530  1.00  0.00              
ATOM   2312  O   VAL B 146     -42.868  15.034   1.601  1.00  0.00              
ATOM   2313  CB  VAL B 146     -44.869  13.343  -0.466  1.00  0.00              
ATOM   2314  CG1 VAL B 146     -44.075  14.325  -1.315  1.00  0.00              
ATOM   2315  CG2 VAL B 146     -44.951  11.985  -1.147  1.00  0.00              
ATOM   2316  H   VAL B 146     -46.013  12.149   1.497  1.00  0.00              
ATOM   2317  HA  VAL B 146     -43.260  12.698   0.835  1.00  0.00              
ATOM   2318  HB  VAL B 146     -45.872  13.755  -0.352  1.00  0.00              
ATOM   2319 1HG1 VAL B 146     -44.543  14.419  -2.296  1.00  0.00              
ATOM   2320 2HG1 VAL B 146     -44.060  15.299  -0.826  1.00  0.00              
ATOM   2321 3HG1 VAL B 146     -43.055  13.962  -1.434  1.00  0.00              
ATOM   2322 1HG2 VAL B 146     -45.406  12.099  -2.130  1.00  0.00              
ATOM   2323 2HG2 VAL B 146     -43.948  11.572  -1.256  1.00  0.00              
ATOM   2324 3HG2 VAL B 146     -45.558  11.311  -0.542  1.00  0.00              
ATOM   2325  N   LEU B 147     -45.092  15.198   1.965  1.00  0.00              
ATOM   2326  CA  LEU B 147     -45.089  16.495   2.592  1.00  0.00              
ATOM   2327  C   LEU B 147     -44.317  16.472   3.915  1.00  0.00              
ATOM   2328  O   LEU B 147     -43.486  17.340   4.173  1.00  0.00              
ATOM   2329  CB  LEU B 147     -46.532  16.958   2.831  1.00  0.00              
ATOM   2330  CG  LEU B 147     -46.689  18.346   3.464  1.00  0.00              
ATOM   2331  CD1 LEU B 147     -46.062  19.393   2.554  1.00  0.00              
ATOM   2332  CD2 LEU B 147     -48.164  18.635   3.696  1.00  0.00              
ATOM   2333  H   LEU B 147     -45.969  14.715   1.838  1.00  0.00              
ATOM   2334  HA  LEU B 147     -44.594  17.200   1.926  1.00  0.00              
ATOM   2335 1HB  LEU B 147     -47.056  16.968   1.877  1.00  0.00              
ATOM   2336 2HB  LEU B 147     -47.024  16.238   3.485  1.00  0.00              
ATOM   2337  HG  LEU B 147     -46.160  18.373   4.417  1.00  0.00              
ATOM   2338 1HD1 LEU B 147     -46.174  20.380   3.004  1.00  0.00              
ATOM   2339 2HD1 LEU B 147     -45.003  19.173   2.421  1.00  0.00              
ATOM   2340 3HD1 LEU B 147     -46.561  19.378   1.585  1.00  0.00              
ATOM   2341 1HD2 LEU B 147     -48.276  19.622   4.147  1.00  0.00              
ATOM   2342 2HD2 LEU B 147     -48.694  18.609   2.743  1.00  0.00              
ATOM   2343 3HD2 LEU B 147     -48.582  17.882   4.364  1.00  0.00              
ATOM   2344  N   ASP B 148     -44.572  15.469   4.745  1.00  0.00              
ATOM   2345  CA  ASP B 148     -43.895  15.422   6.027  1.00  0.00              
ATOM   2346  C   ASP B 148     -42.422  15.092   5.937  1.00  0.00              
ATOM   2347  O   ASP B 148     -41.644  15.624   6.714  1.00  0.00              
ATOM   2348  CB  ASP B 148     -44.579  14.396   6.934  1.00  0.00              
ATOM   2349  CG  ASP B 148     -45.949  14.854   7.418  1.00  0.00              
ATOM   2350  OD1 ASP B 148     -46.228  16.026   7.327  1.00  0.00              
ATOM   2351  OD2 ASP B 148     -46.702  14.027   7.874  1.00  0.00              
ATOM   2352  H   ASP B 148     -45.226  14.737   4.507  1.00  0.00              
ATOM   2353  HA  ASP B 148     -43.841  16.435   6.427  1.00  0.00              
ATOM   2354 1HB  ASP B 148     -44.696  13.455   6.396  1.00  0.00              
ATOM   2355 2HB  ASP B 148     -43.949  14.202   7.803  1.00  0.00              
ATOM   2356  N   LYS B 149     -42.039  14.237   4.989  1.00  0.00              
ATOM   2357  CA  LYS B 149     -40.628  13.927   4.775  1.00  0.00              
ATOM   2358  C   LYS B 149     -39.820  15.184   4.427  1.00  0.00              
ATOM   2359  O   LYS B 149     -38.751  15.430   5.021  1.00  0.00              
ATOM   2360  CB  LYS B 149     -40.477  12.881   3.669  1.00  0.00              
ATOM   2361  CG  LYS B 149     -39.037  12.485   3.370  1.00  0.00              
ATOM   2362  CD  LYS B 149     -38.971  11.410   2.295  1.00  0.00              
ATOM   2363  CE  LYS B 149     -37.532  11.041   1.967  1.00  0.00              
ATOM   2364  NZ  LYS B 149     -37.452   9.995   0.913  1.00  0.00              
ATOM   2365  H   LYS B 149     -42.735  13.794   4.406  1.00  0.00              
ATOM   2366  HA  LYS B 149     -40.217  13.527   5.703  1.00  0.00              
ATOM   2367 1HB  LYS B 149     -41.022  11.978   3.945  1.00  0.00              
ATOM   2368 2HB  LYS B 149     -40.918  13.261   2.747  1.00  0.00              
ATOM   2369 1HG  LYS B 149     -38.482  13.360   3.031  1.00  0.00              
ATOM   2370 2HG  LYS B 149     -38.567  12.108   4.278  1.00  0.00              
ATOM   2371 1HD  LYS B 149     -39.497  10.519   2.639  1.00  0.00              
ATOM   2372 2HD  LYS B 149     -39.459  11.771   1.389  1.00  0.00              
ATOM   2373 1HE  LYS B 149     -36.999  11.927   1.624  1.00  0.00              
ATOM   2374 2HE  LYS B 149     -37.038  10.672   2.866  1.00  0.00              
ATOM   2375 1HZ  LYS B 149     -36.484   9.778   0.725  1.00  0.00              
ATOM   2376 2HZ  LYS B 149     -37.928   9.161   1.228  1.00  0.00              
ATOM   2377 3HZ  LYS B 149     -37.891  10.333   0.068  1.00  0.00              
ATOM   2378  N   ALA B 150     -40.324  15.964   3.467  1.00  0.00              
ATOM   2379  CA  ALA B 150     -39.685  17.206   3.085  1.00  0.00              
ATOM   2380  C   ALA B 150     -39.690  18.193   4.258  1.00  0.00              
ATOM   2381  O   ALA B 150     -38.707  18.890   4.473  1.00  0.00              
ATOM   2382  CB  ALA B 150     -40.357  17.820   1.870  1.00  0.00              
ATOM   2383  H   ALA B 150     -41.171  15.682   2.995  1.00  0.00              
ATOM   2384  HA  ALA B 150     -38.647  16.989   2.833  1.00  0.00              
ATOM   2385 1HB  ALA B 150     -39.854  18.751   1.609  1.00  0.00              
ATOM   2386 2HB  ALA B 150     -40.296  17.127   1.031  1.00  0.00              
ATOM   2387 3HB  ALA B 150     -41.402  18.024   2.097  1.00  0.00              
ATOM   2388  N   LYS B 151     -40.789  18.231   5.013  1.00  0.00              
ATOM   2389  CA  LYS B 151     -40.934  19.134   6.169  1.00  0.00              
ATOM   2390  C   LYS B 151     -39.850  18.870   7.199  1.00  0.00              
ATOM   2391  O   LYS B 151     -39.166  19.792   7.651  1.00  0.00              
ATOM   2392  CB  LYS B 151     -42.313  18.980   6.814  1.00  0.00              
ATOM   2393  CG  LYS B 151     -42.556  19.897   8.005  1.00  0.00              
ATOM   2394  CD  LYS B 151     -43.965  19.727   8.554  1.00  0.00              
ATOM   2395  CE  LYS B 151     -44.195  20.610   9.772  1.00  0.00              
ATOM   2396  NZ  LYS B 151     -45.571  20.457  10.318  1.00  0.00              
ATOM   2397  H   LYS B 151     -41.550  17.611   4.775  1.00  0.00              
ATOM   2398  HA  LYS B 151     -40.846  20.163   5.818  1.00  0.00              
ATOM   2399 1HB  LYS B 151     -43.086  19.182   6.072  1.00  0.00              
ATOM   2400 2HB  LYS B 151     -42.443  17.951   7.152  1.00  0.00              
ATOM   2401 1HG  LYS B 151     -41.838  19.669   8.793  1.00  0.00              
ATOM   2402 2HG  LYS B 151     -42.417  20.934   7.700  1.00  0.00              
ATOM   2403 1HD  LYS B 151     -44.691  19.990   7.783  1.00  0.00              
ATOM   2404 2HD  LYS B 151     -44.122  18.686   8.836  1.00  0.00              
ATOM   2405 1HE  LYS B 151     -43.479  20.350  10.550  1.00  0.00              
ATOM   2406 2HE  LYS B 151     -44.040  21.653   9.500  1.00  0.00              
ATOM   2407 1HZ  LYS B 151     -45.684  21.058  11.122  1.00  0.00              
ATOM   2408 2HZ  LYS B 151     -46.245  20.714   9.610  1.00  0.00              
ATOM   2409 3HZ  LYS B 151     -45.721  19.497  10.591  1.00  0.00              
ATOM   2410  N   ASP B 152     -39.682  17.595   7.544  1.00  0.00              
ATOM   2411  CA  ASP B 152     -38.687  17.170   8.524  1.00  0.00              
ATOM   2412  C   ASP B 152     -37.300  17.555   8.087  1.00  0.00              
ATOM   2413  O   ASP B 152     -36.516  18.081   8.889  1.00  0.00              
ATOM   2414  CB  ASP B 152     -38.751  15.657   8.744  1.00  0.00              
ATOM   2415  CG  ASP B 152     -39.984  15.223   9.525  1.00  0.00              
ATOM   2416  OD1 ASP B 152     -40.606  16.064  10.130  1.00  0.00              
ATOM   2417  OD2 ASP B 152     -40.293  14.056   9.508  1.00  0.00              
ATOM   2418  H   ASP B 152     -40.270  16.899   7.107  1.00  0.00              
ATOM   2419  HA  ASP B 152     -38.900  17.668   9.471  1.00  0.00              
ATOM   2420 1HB  ASP B 152     -38.751  15.148   7.780  1.00  0.00              
ATOM   2421 2HB  ASP B 152     -37.863  15.331   9.286  1.00  0.00              
ATOM   2422  N   GLN B 153     -37.004  17.300   6.808  1.00  0.00              
ATOM   2423  CA  GLN B 153     -35.699  17.618   6.243  1.00  0.00              
ATOM   2424  C   GLN B 153     -35.463  19.126   6.130  1.00  0.00              
ATOM   2425  O   GLN B 153     -34.395  19.585   6.476  1.00  0.00              
ATOM   2426  CB  GLN B 153     -35.552  16.966   4.865  1.00  0.00              
ATOM   2427  CG  GLN B 153     -35.463  15.450   4.900  1.00  0.00              
ATOM   2428  CD  GLN B 153     -35.442  14.840   3.512  1.00  0.00              
ATOM   2429  OE1 GLN B 153     -35.947  15.428   2.552  1.00  0.00              
ATOM   2430  NE2 GLN B 153     -34.855  13.654   3.397  1.00  0.00              
ATOM   2431  H   GLN B 153     -37.705  16.875   6.219  1.00  0.00              
ATOM   2432  HA  GLN B 153     -34.929  17.264   6.929  1.00  0.00              
ATOM   2433 1HB  GLN B 153     -36.403  17.239   4.241  1.00  0.00              
ATOM   2434 2HB  GLN B 153     -34.653  17.345   4.378  1.00  0.00              
ATOM   2435 1HG  GLN B 153     -34.546  15.162   5.415  1.00  0.00              
ATOM   2436 2HG  GLN B 153     -36.329  15.058   5.433  1.00  0.00              
ATOM   2437 1HE2 GLN B 153     -34.810  13.202   2.505  1.00  0.00              
ATOM   2438 2HE2 GLN B 153     -34.457  13.212   4.201  1.00  0.00              
ATOM   2439  N   ALA B 154     -36.445  19.898   5.667  1.00  0.00              
ATOM   2440  CA  ALA B 154     -36.233  21.338   5.554  1.00  0.00              
ATOM   2441  C   ALA B 154     -36.022  21.960   6.943  1.00  0.00              
ATOM   2442  O   ALA B 154     -35.124  22.796   7.126  1.00  0.00              
ATOM   2443  CB  ALA B 154     -37.388  22.015   4.826  1.00  0.00              
ATOM   2444  H   ALA B 154     -37.335  19.508   5.391  1.00  0.00              
ATOM   2445  HA  ALA B 154     -35.321  21.503   4.980  1.00  0.00              
ATOM   2446 1HB  ALA B 154     -37.198  23.086   4.759  1.00  0.00              
ATOM   2447 2HB  ALA B 154     -37.478  21.600   3.822  1.00  0.00              
ATOM   2448 3HB  ALA B 154     -38.313  21.844   5.373  1.00  0.00              
ATOM   2449  N   GLU B 155     -36.829  21.548   7.921  1.00  0.00              
ATOM   2450  CA  GLU B 155     -36.671  22.059   9.282  1.00  0.00              
ATOM   2451  C   GLU B 155     -35.312  21.679   9.898  1.00  0.00              
ATOM   2452  O   GLU B 155     -34.713  22.472  10.603  1.00  0.00              
ATOM   2453  CB  GLU B 155     -37.803  21.538  10.170  1.00  0.00              
ATOM   2454  CG  GLU B 155     -39.166  22.149   9.873  1.00  0.00              
ATOM   2455  CD  GLU B 155     -40.261  21.582  10.734  1.00  0.00              
ATOM   2456  OE1 GLU B 155     -40.006  20.636  11.439  1.00  0.00              
ATOM   2457  OE2 GLU B 155     -41.353  22.097  10.686  1.00  0.00              
ATOM   2458  H   GLU B 155     -37.559  20.877   7.730  1.00  0.00              
ATOM   2459  HA  GLU B 155     -36.653  23.149   9.243  1.00  0.00              
ATOM   2460 1HB  GLU B 155     -37.889  20.458  10.054  1.00  0.00              
ATOM   2461 2HB  GLU B 155     -37.568  21.738  11.215  1.00  0.00              
ATOM   2462 1HG  GLU B 155     -39.113  23.225  10.034  1.00  0.00              
ATOM   2463 2HG  GLU B 155     -39.409  21.977   8.825  1.00  0.00              
ATOM   2464  N   ASN B 156     -34.829  20.468   9.645  1.00  0.00              
ATOM   2465  CA  ASN B 156     -33.482  20.097  10.117  1.00  0.00              
ATOM   2466  C   ASN B 156     -32.356  20.957   9.506  1.00  0.00              
ATOM   2467  O   ASN B 156     -31.379  21.299  10.173  1.00  0.00              
ATOM   2468  CB  ASN B 156     -33.223  18.628   9.838  1.00  0.00              
ATOM   2469  CG  ASN B 156     -33.984  17.722  10.765  1.00  0.00              
ATOM   2470  OD1 ASN B 156     -34.431  18.144  11.838  1.00  0.00              
ATOM   2471  ND2 ASN B 156     -34.139  16.483  10.374  1.00  0.00              
ATOM   2472  H   ASN B 156     -35.373  19.790   9.130  1.00  0.00              
ATOM   2473  HA  ASN B 156     -33.424  20.296  11.188  1.00  0.00              
ATOM   2474 1HB  ASN B 156     -33.506  18.397   8.810  1.00  0.00              
ATOM   2475 2HB  ASN B 156     -32.158  18.421   9.939  1.00  0.00              
ATOM   2476 1HD2 ASN B 156     -34.637  15.834  10.950  1.00  0.00              
ATOM   2477 2HD2 ASN B 156     -33.760  16.184   9.498  1.00  0.00              
ATOM   2478  N   ARG B 157     -32.495  21.308   8.233  1.00  0.00              
ATOM   2479  CA  ARG B 157     -31.499  22.137   7.569  1.00  0.00              
ATOM   2480  C   ARG B 157     -31.549  23.571   8.109  1.00  0.00              
ATOM   2481  O   ARG B 157     -30.525  24.200   8.320  1.00  0.00              
ATOM   2482  CB  ARG B 157     -31.727  22.147   6.064  1.00  0.00              
ATOM   2483  CG  ARG B 157     -31.545  20.802   5.380  1.00  0.00              
ATOM   2484  CD  ARG B 157     -30.205  20.223   5.655  1.00  0.00              
ATOM   2485  NE  ARG B 157     -29.977  19.001   4.901  1.00  0.00              
ATOM   2486  CZ  ARG B 157     -28.929  18.174   5.082  1.00  0.00              
ATOM   2487  NH1 ARG B 157     -28.023  18.451   5.994  1.00  0.00              
ATOM   2488  NH2 ARG B 157     -28.812  17.084   4.344  1.00  0.00              
ATOM   2489  H   ARG B 157     -33.304  20.998   7.712  1.00  0.00              
ATOM   2490  HA  ARG B 157     -30.509  21.778   7.849  1.00  0.00              
ATOM   2491 1HB  ARG B 157     -32.738  22.491   5.852  1.00  0.00              
ATOM   2492 2HB  ARG B 157     -31.037  22.851   5.597  1.00  0.00              
ATOM   2493 1HG  ARG B 157     -32.301  20.104   5.743  1.00  0.00              
ATOM   2494 2HG  ARG B 157     -31.652  20.924   4.302  1.00  0.00              
ATOM   2495 1HD  ARG B 157     -29.435  20.942   5.378  1.00  0.00              
ATOM   2496 2HD  ARG B 157     -30.120  19.990   6.715  1.00  0.00              
ATOM   2497  HE  ARG B 157     -30.653  18.754   4.190  1.00  0.00              
ATOM   2498 1HH1 ARG B 157     -28.113  19.284   6.558  1.00  0.00              
ATOM   2499 2HH1 ARG B 157     -27.238  17.831   6.130  1.00  0.00              
ATOM   2500 1HH2 ARG B 157     -29.508  16.871   3.643  1.00  0.00              
ATOM   2501 2HH2 ARG B 157     -28.027  16.464   4.480  1.00  0.00              
ATOM   2502  N   VAL B 158     -32.742  24.048   8.423  1.00  0.00              
ATOM   2503  CA  VAL B 158     -32.916  25.313   9.168  1.00  0.00              
ATOM   2504  C   VAL B 158     -32.346  25.330  10.598  1.00  0.00              
ATOM   2505  O   VAL B 158     -31.743  26.321  11.005  1.00  0.00              
ATOM   2506  CB  VAL B 158     -34.405  25.727   9.177  1.00  0.00              
ATOM   2507  CG1 VAL B 158     -34.667  26.888  10.118  1.00  0.00              
ATOM   2508  CG2 VAL B 158     -34.858  26.036   7.761  1.00  0.00              
ATOM   2509  H   VAL B 158     -33.559  23.525   8.142  1.00  0.00              
ATOM   2510  HA  VAL B 158     -32.339  26.091   8.668  1.00  0.00              
ATOM   2511  HB  VAL B 158     -34.998  24.907   9.581  1.00  0.00              
ATOM   2512 1HG1 VAL B 158     -35.726  27.146  10.092  1.00  0.00              
ATOM   2513 2HG1 VAL B 158     -34.387  26.604  11.132  1.00  0.00              
ATOM   2514 3HG1 VAL B 158     -34.077  27.750   9.806  1.00  0.00              
ATOM   2515 1HG2 VAL B 158     -35.908  26.327   7.771  1.00  0.00              
ATOM   2516 2HG2 VAL B 158     -34.259  26.851   7.357  1.00  0.00              
ATOM   2517 3HG2 VAL B 158     -34.734  25.150   7.138  1.00  0.00              
ATOM   2518  N   ARG B 159     -32.583  24.275  11.377  1.00  0.00              
ATOM   2519  CA  ARG B 159     -31.867  24.093  12.635  1.00  0.00              
ATOM   2520  C   ARG B 159     -30.334  24.067  12.486  1.00  0.00              
ATOM   2521  O   ARG B 159     -29.624  24.702  13.281  1.00  0.00              
ATOM   2522  CB  ARG B 159     -32.321  22.801  13.297  1.00  0.00              
ATOM   2523  CG  ARG B 159     -31.593  22.451  14.584  1.00  0.00              
ATOM   2524  CD  ARG B 159     -32.014  21.129  15.113  1.00  0.00              
ATOM   2525  NE  ARG B 159     -31.786  20.063  14.150  1.00  0.00              
ATOM   2526  CZ  ARG B 159     -30.592  19.483  13.920  1.00  0.00              
ATOM   2527  NH1 ARG B 159     -29.530  19.876  14.588  1.00  0.00              
ATOM   2528  NH2 ARG B 159     -30.487  18.519  13.021  1.00  0.00              
ATOM   2529  H   ARG B 159     -33.268  23.588  11.096  1.00  0.00              
ATOM   2530  HA  ARG B 159     -32.077  24.948  13.279  1.00  0.00              
ATOM   2531 1HB  ARG B 159     -33.384  22.863  13.526  1.00  0.00              
ATOM   2532 2HB  ARG B 159     -32.184  21.970  12.604  1.00  0.00              
ATOM   2533 1HG  ARG B 159     -30.519  22.420  14.398  1.00  0.00              
ATOM   2534 2HG  ARG B 159     -31.808  23.207  15.341  1.00  0.00              
ATOM   2535 1HD  ARG B 159     -31.448  20.900  16.015  1.00  0.00              
ATOM   2536 2HD  ARG B 159     -33.078  21.153  15.348  1.00  0.00              
ATOM   2537  HE  ARG B 159     -32.579  19.733  13.617  1.00  0.00              
ATOM   2538 1HH1 ARG B 159     -29.610  20.613  15.275  1.00  0.00              
ATOM   2539 2HH1 ARG B 159     -28.635  19.442  14.415  1.00  0.00              
ATOM   2540 1HH2 ARG B 159     -31.304  18.217  12.508  1.00  0.00              
ATOM   2541 2HH2 ARG B 159     -29.593  18.085  12.849  1.00  0.00              
ATOM   2542  N   GLU B 160     -29.818  23.316  11.506  1.00  0.00              
ATOM   2543  CA  GLU B 160     -28.354  23.275  11.250  1.00  0.00              
ATOM   2544  C   GLU B 160     -27.818  24.680  10.905  1.00  0.00              
ATOM   2545  O   GLU B 160     -26.711  25.049  11.326  1.00  0.00              
ATOM   2546  CB  GLU B 160     -28.031  22.304  10.112  1.00  0.00              
ATOM   2547  CG  GLU B 160     -28.223  20.836  10.465  1.00  0.00              
ATOM   2548  CD  GLU B 160     -28.101  19.927   9.273  1.00  0.00              
ATOM   2549  OE1 GLU B 160     -28.017  20.425   8.176  1.00  0.00              
ATOM   2550  OE2 GLU B 160     -28.092  18.733   9.461  1.00  0.00              
ATOM   2551  H   GLU B 160     -30.434  22.764  10.926  1.00  0.00              
ATOM   2552  HA  GLU B 160     -27.851  22.962  12.165  1.00  0.00              
ATOM   2553 1HB  GLU B 160     -28.664  22.527   9.253  1.00  0.00              
ATOM   2554 2HB  GLU B 160     -26.996  22.441   9.799  1.00  0.00              
ATOM   2555 1HG  GLU B 160     -27.475  20.550  11.203  1.00  0.00              
ATOM   2556 2HG  GLU B 160     -29.206  20.707  10.915  1.00  0.00              
ATOM   2557  N   LEU B 161     -28.581  25.457  10.132  1.00  0.00              
ATOM   2558  CA  LEU B 161     -28.159  26.836   9.864  1.00  0.00              
ATOM   2559  C   LEU B 161     -28.095  27.641  11.172  1.00  0.00              
ATOM   2560  O   LEU B 161     -27.084  28.299  11.474  1.00  0.00              
ATOM   2561  CB  LEU B 161     -29.072  27.527   8.862  1.00  0.00              
ATOM   2562  CG  LEU B 161     -28.764  29.000   8.551  1.00  0.00              
ATOM   2563  CD1 LEU B 161     -27.367  29.075   7.921  1.00  0.00              
ATOM   2564  CD2 LEU B 161     -29.803  29.600   7.625  1.00  0.00              
ATOM   2565  H   LEU B 161     -29.442  25.118   9.726  1.00  0.00              
ATOM   2566  HA  LEU B 161     -27.155  26.815   9.443  1.00  0.00              
ATOM   2567 1HB  LEU B 161     -29.028  26.983   7.920  1.00  0.00              
ATOM   2568 2HB  LEU B 161     -30.095  27.483   9.235  1.00  0.00              
ATOM   2569  HG  LEU B 161     -28.757  29.574   9.479  1.00  0.00              
ATOM   2570 1HD1 LEU B 161     -27.126  30.113   7.691  1.00  0.00              
ATOM   2571 2HD1 LEU B 161     -26.630  28.679   8.620  1.00  0.00              
ATOM   2572 3HD1 LEU B 161     -27.350  28.488   7.003  1.00  0.00              
ATOM   2573 1HD2 LEU B 161     -29.555  30.643   7.427  1.00  0.00              
ATOM   2574 2HD2 LEU B 161     -29.817  29.046   6.686  1.00  0.00              
ATOM   2575 3HD2 LEU B 161     -30.785  29.543   8.095  1.00  0.00              
ATOM   2576  N   LYS B 162     -29.147  27.575  11.970  1.00  0.00              
ATOM   2577  CA  LYS B 162     -29.146  28.339  13.229  1.00  0.00              
ATOM   2578  C   LYS B 162     -27.914  28.027  14.098  1.00  0.00              
ATOM   2579  O   LYS B 162     -27.223  28.941  14.589  1.00  0.00              
ATOM   2580  CB  LYS B 162     -30.425  28.056  14.019  1.00  0.00              
ATOM   2581  CG  LYS B 162     -30.545  28.836  15.322  1.00  0.00              
ATOM   2582  CD  LYS B 162     -30.701  30.326  15.062  1.00  0.00              
ATOM   2583  CE  LYS B 162     -30.967  31.089  16.351  1.00  0.00              
ATOM   2584  NZ  LYS B 162     -31.098  32.553  16.115  1.00  0.00              
ATOM   2585  H   LYS B 162     -29.952  27.011  11.737  1.00  0.00              
ATOM   2586  HA  LYS B 162     -29.108  29.402  12.988  1.00  0.00              
ATOM   2587 1HB  LYS B 162     -31.293  28.296  13.405  1.00  0.00              
ATOM   2588 2HB  LYS B 162     -30.477  26.994  14.259  1.00  0.00              
ATOM   2589 1HG  LYS B 162     -31.411  28.480  15.881  1.00  0.00              
ATOM   2590 2HG  LYS B 162     -29.653  28.673  15.927  1.00  0.00              
ATOM   2591 1HD  LYS B 162     -29.791  30.713  14.601  1.00  0.00              
ATOM   2592 2HD  LYS B 162     -31.532  30.491  14.376  1.00  0.00              
ATOM   2593 1HE  LYS B 162     -31.886  30.724  16.807  1.00  0.00              
ATOM   2594 2HE  LYS B 162     -30.148  30.919  17.050  1.00  0.00              
ATOM   2595 1HZ  LYS B 162     -31.272  33.022  16.992  1.00  0.00              
ATOM   2596 2HZ  LYS B 162     -30.242  32.907  15.709  1.00  0.00              
ATOM   2597 3HZ  LYS B 162     -31.866  32.725  15.483  1.00  0.00              
ATOM   2598  N   GLN B 163     -27.654  26.729  14.274  1.00  0.00              
ATOM   2599  CA  GLN B 163     -26.523  26.242  15.056  1.00  0.00              
ATOM   2600  C   GLN B 163     -25.156  26.631  14.475  1.00  0.00              
ATOM   2601  O   GLN B 163     -24.276  27.004  15.233  1.00  0.00              
ATOM   2602  CB  GLN B 163     -26.608  24.719  15.186  1.00  0.00              
ATOM   2603  CG  GLN B 163     -27.752  24.231  16.058  1.00  0.00              
ATOM   2604  CD  GLN B 163     -27.856  22.718  16.084  1.00  0.00              
ATOM   2605  OE1 GLN B 163     -27.416  22.036  15.156  1.00  0.00              
ATOM   2606  NE2 GLN B 163     -28.442  22.185  17.151  1.00  0.00              
ATOM   2607  H   GLN B 163     -28.277  26.062  13.842  1.00  0.00              
ATOM   2608  HA  GLN B 163     -26.563  26.698  16.044  1.00  0.00              
ATOM   2609 1HB  GLN B 163     -26.726  24.275  14.197  1.00  0.00              
ATOM   2610 2HB  GLN B 163     -25.678  24.337  15.607  1.00  0.00              
ATOM   2611 1HG  GLN B 163     -27.592  24.581  17.078  1.00  0.00              
ATOM   2612 2HG  GLN B 163     -28.688  24.632  15.669  1.00  0.00              
ATOM   2613 1HE2 GLN B 163     -28.539  21.191  17.224  1.00  0.00              
ATOM   2614 2HE2 GLN B 163     -28.785  22.775  17.881  1.00  0.00              
ATOM   2615  N   LYS B 164     -24.955  26.537  13.151  1.00  0.00              
ATOM   2616  CA  LYS B 164     -23.667  26.952  12.564  1.00  0.00              
ATOM   2617  C   LYS B 164     -23.409  28.451  12.693  1.00  0.00              
ATOM   2618  O   LYS B 164     -22.256  28.892  12.956  1.00  0.00              
ATOM   2619  CB  LYS B 164     -23.604  26.549  11.090  1.00  0.00              
ATOM   2620  CG  LYS B 164     -22.290  26.892  10.399  1.00  0.00              
ATOM   2621  CD  LYS B 164     -21.132  26.105  10.993  1.00  0.00              
ATOM   2622  CE  LYS B 164     -19.840  26.361  10.232  1.00  0.00              
ATOM   2623  NZ  LYS B 164     -18.693  25.612  10.814  1.00  0.00              
ATOM   2624  H   LYS B 164     -25.681  26.182  12.545  1.00  0.00              
ATOM   2625  HA  LYS B 164     -22.865  26.423  13.080  1.00  0.00              
ATOM   2626 1HB  LYS B 164     -23.758  25.474  10.999  1.00  0.00              
ATOM   2627 2HB  LYS B 164     -24.408  27.043  10.543  1.00  0.00              
ATOM   2628 1HG  LYS B 164     -22.367  26.663   9.336  1.00  0.00              
ATOM   2629 2HG  LYS B 164     -22.089  27.958  10.509  1.00  0.00              
ATOM   2630 1HD  LYS B 164     -20.992  26.394  12.036  1.00  0.00              
ATOM   2631 2HD  LYS B 164     -21.359  25.040  10.957  1.00  0.00              
ATOM   2632 1HE  LYS B 164     -19.965  26.059   9.193  1.00  0.00              
ATOM   2633 2HE  LYS B 164     -19.609  27.426  10.253  1.00  0.00              
ATOM   2634 1HZ  LYS B 164     -17.857  25.808  10.281  1.00  0.00              
ATOM   2635 2HZ  LYS B 164     -18.556  25.897  11.773  1.00  0.00              
ATOM   2636 3HZ  LYS B 164     -18.887  24.621  10.782  1.00  0.00              
ATOM   2637  N   LEU B 165     -24.437  29.266  12.443  1.00  0.00              
ATOM   2638  CA  LEU B 165     -24.276  30.707  12.586  1.00  0.00              
ATOM   2639  C   LEU B 165     -23.992  31.154  14.045  1.00  0.00              
ATOM   2640  O   LEU B 165     -23.261  32.129  14.247  1.00  0.00              
ATOM   2641  CB  LEU B 165     -25.539  31.409  12.070  1.00  0.00              
ATOM   2642  CG  LEU B 165     -25.816  31.261  10.568  1.00  0.00              
ATOM   2643  CD1 LEU B 165     -27.145  31.920  10.229  1.00  0.00              
ATOM   2644  CD2 LEU B 165     -24.677  31.888   9.778  1.00  0.00              
ATOM   2645  H   LEU B 165     -25.333  28.897  12.155  1.00  0.00              
ATOM   2646  HA  LEU B 165     -23.369  31.007  12.062  1.00  0.00              
ATOM   2647 1HB  LEU B 165     -26.400  31.013  12.606  1.00  0.00              
ATOM   2648 2HB  LEU B 165     -25.459  32.474  12.289  1.00  0.00              
ATOM   2649  HG  LEU B 165     -25.894  30.203  10.315  1.00  0.00              
ATOM   2650 1HD1 LEU B 165     -27.342  31.815   9.162  1.00  0.00              
ATOM   2651 2HD1 LEU B 165     -27.944  31.440  10.794  1.00  0.00              
ATOM   2652 3HD1 LEU B 165     -27.103  32.978  10.487  1.00  0.00              
ATOM   2653 1HD2 LEU B 165     -24.873  31.782   8.710  1.00  0.00              
ATOM   2654 2HD2 LEU B 165     -24.599  32.946  10.029  1.00  0.00              
ATOM   2655 3HD2 LEU B 165     -23.742  31.386  10.026  1.00  0.00              
ATOM   2656  N   GLU B 166     -24.576  30.463  15.028  1.00  0.00              
ATOM   2657  CA  GLU B 166     -24.254  30.710  16.463  1.00  0.00              
ATOM   2658  C   GLU B 166     -22.768  30.400  16.714  1.00  0.00              
ATOM   2659  O   GLU B 166     -22.053  31.160  17.390  1.00  0.00              
ATOM   2660  CB  GLU B 166     -25.130  29.855  17.381  1.00  0.00              
ATOM   2661  CG  GLU B 166     -26.583  30.302  17.459  1.00  0.00              
ATOM   2662  CD  GLU B 166     -27.440  29.369  18.269  1.00  0.00              
ATOM   2663  OE1 GLU B 166     -26.961  28.324  18.639  1.00  0.00              
ATOM   2664  OE2 GLU B 166     -28.575  29.701  18.517  1.00  0.00              
ATOM   2665  H   GLU B 166     -25.255  29.754  14.791  1.00  0.00              
ATOM   2666  HA  GLU B 166     -24.483  31.750  16.695  1.00  0.00              
ATOM   2667 1HB  GLU B 166     -25.117  28.820  17.037  1.00  0.00              
ATOM   2668 2HB  GLU B 166     -24.721  29.869  18.392  1.00  0.00              
ATOM   2669 1HG  GLU B 166     -26.623  31.294  17.907  1.00  0.00              
ATOM   2670 2HG  GLU B 166     -26.985  30.373  16.449  1.00  0.00              
ATOM   2671  N   GLU B 167     -22.309  29.250  16.222  1.00  0.00              
ATOM   2672  CA  GLU B 167     -20.864  28.907  16.345  1.00  0.00              
ATOM   2673  C   GLU B 167     -19.917  29.895  15.629  1.00  0.00              
ATOM   2674  O   GLU B 167     -18.859  30.285  16.174  1.00  0.00              
ATOM   2675  CB  GLU B 167     -20.620  27.499  15.797  1.00  0.00              
ATOM   2676  CG  GLU B 167     -21.201  26.382  16.652  1.00  0.00              
ATOM   2677  CD  GLU B 167     -21.034  25.023  16.031  1.00  0.00              
ATOM   2678  OE1 GLU B 167     -20.597  24.954  14.907  1.00  0.00              
ATOM   2679  OE2 GLU B 167     -21.344  24.052  16.681  1.00  0.00              
ATOM   2680  H   GLU B 167     -22.932  28.600  15.763  1.00  0.00              
ATOM   2681  HA  GLU B 167     -20.580  28.976  17.395  1.00  0.00              
ATOM   2682 1HB  GLU B 167     -21.052  27.416  14.799  1.00  0.00              
ATOM   2683 2HB  GLU B 167     -19.547  27.326  15.704  1.00  0.00              
ATOM   2684 1HG  GLU B 167     -20.707  26.388  17.623  1.00  0.00              
ATOM   2685 2HG  GLU B 167     -22.260  26.575  16.812  1.00  0.00              
ATOM   2686  N   LEU B 168     -20.280  30.330  14.416  1.00  0.00              
ATOM   2687  CA  LEU B 168     -19.463  31.334  13.710  1.00  0.00              
ATOM   2688  C   LEU B 168     -19.409  32.679  14.443  1.00  0.00              
ATOM   2689  O   LEU B 168     -18.372  33.334  14.439  1.00  0.00              
ATOM   2690  CB  LEU B 168     -20.013  31.552  12.295  1.00  0.00              
ATOM   2691  CG  LEU B 168     -19.863  30.367  11.333  1.00  0.00              
ATOM   2692  CD1 LEU B 168     -20.664  30.637  10.066  1.00  0.00              
ATOM   2693  CD2 LEU B 168     -18.391  30.156  11.014  1.00  0.00              
ATOM   2694  H   LEU B 168     -21.116  29.977  13.972  1.00  0.00              
ATOM   2695  HA  LEU B 168     -18.432  30.983  13.683  1.00  0.00              
ATOM   2696 1HB  LEU B 168     -21.074  31.788  12.368  1.00  0.00              
ATOM   2697 2HB  LEU B 168     -19.502  32.407  11.852  1.00  0.00              
ATOM   2698  HG  LEU B 168     -20.267  29.468  11.797  1.00  0.00              
ATOM   2699 1HD1 LEU B 168     -20.557  29.795   9.382  1.00  0.00              
ATOM   2700 2HD1 LEU B 168     -21.716  30.765  10.321  1.00  0.00              
ATOM   2701 3HD1 LEU B 168     -20.293  31.542   9.587  1.00  0.00              
ATOM   2702 1HD2 LEU B 168     -18.284  29.313  10.331  1.00  0.00              
ATOM   2703 2HD2 LEU B 168     -17.986  31.054  10.548  1.00  0.00              
ATOM   2704 3HD2 LEU B 168     -17.845  29.947  11.935  1.00  0.00              
ATOM   2705  N   TYR B 169     -20.525  33.069  15.051  1.00  0.00              
ATOM   2706  CA  TYR B 169     -20.588  34.250  15.902  1.00  0.00              
ATOM   2707  C   TYR B 169     -19.679  34.096  17.139  1.00  0.00              
ATOM   2708  O   TYR B 169     -18.912  34.963  17.474  1.00  0.00              
ATOM   2709  CB  TYR B 169     -22.034  34.518  16.327  1.00  0.00              
ATOM   2710  CG  TYR B 169     -22.180  35.660  17.309  1.00  0.00              
ATOM   2711  CD1 TYR B 169     -22.018  36.969  16.879  1.00  0.00              
ATOM   2712  CD2 TYR B 169     -22.476  35.398  18.638  1.00  0.00              
ATOM   2713  CE1 TYR B 169     -22.152  38.011  17.775  1.00  0.00              
ATOM   2714  CE2 TYR B 169     -22.609  36.440  19.534  1.00  0.00              
ATOM   2715  CZ  TYR B 169     -22.448  37.743  19.107  1.00  0.00              
ATOM   2716  OH  TYR B 169     -22.582  38.781  20.000  1.00  0.00              
ATOM   2717  H   TYR B 169     -21.360  32.518  14.912  1.00  0.00              
ATOM   2718  HA  TYR B 169     -20.236  35.108  15.329  1.00  0.00              
ATOM   2719 1HB  TYR B 169     -22.636  34.747  15.447  1.00  0.00              
ATOM   2720 2HB  TYR B 169     -22.451  33.621  16.784  1.00  0.00              
ATOM   2721  HD1 TYR B 169     -21.786  37.175  15.834  1.00  0.00              
ATOM   2722  HD2 TYR B 169     -22.602  34.369  18.976  1.00  0.00              
ATOM   2723  HE1 TYR B 169     -22.025  39.040  17.438  1.00  0.00              
ATOM   2724  HE2 TYR B 169     -22.841  36.234  20.580  1.00  0.00              
ATOM   2725  HH  TYR B 169     -22.437  39.614  19.544  1.00  0.00              
ATOM   2726  N   LYS B 170     -19.766  32.976  17.809  1.00  0.00              
ATOM   2727  CA  LYS B 170     -18.881  32.762  18.963  1.00  0.00              
ATOM   2728  C   LYS B 170     -17.404  32.882  18.588  1.00  0.00              
ATOM   2729  O   LYS B 170     -16.607  33.470  19.331  1.00  0.00              
ATOM   2730  CB  LYS B 170     -19.145  31.392  19.589  1.00  0.00              
ATOM   2731  CG  LYS B 170     -20.479  31.278  20.314  1.00  0.00              
ATOM   2732  CD  LYS B 170     -20.707  29.867  20.834  1.00  0.00              
ATOM   2733  CE  LYS B 170     -22.059  29.741  21.522  1.00  0.00              
ATOM   2734  NZ  LYS B 170     -22.314  28.354  21.997  1.00  0.00              
ATOM   2735  H   LYS B 170     -20.425  32.254  17.554  1.00  0.00              
ATOM   2736  HA  LYS B 170     -19.033  33.577  19.672  1.00  0.00              
ATOM   2737 1HB  LYS B 170     -19.119  30.626  18.814  1.00  0.00              
ATOM   2738 2HB  LYS B 170     -18.355  31.160  20.304  1.00  0.00              
ATOM   2739 1HG  LYS B 170     -20.498  31.974  21.154  1.00  0.00              
ATOM   2740 2HG  LYS B 170     -21.287  31.540  19.631  1.00  0.00              
ATOM   2741 1HD  LYS B 170     -20.665  29.161  20.003  1.00  0.00              
ATOM   2742 2HD  LYS B 170     -19.923  29.610  21.546  1.00  0.00              
ATOM   2743 1HE  LYS B 170     -22.097  30.417  22.375  1.00  0.00              
ATOM   2744 2HE  LYS B 170     -22.849  30.024  20.826  1.00  0.00              
ATOM   2745 1HZ  LYS B 170     -23.219  28.313  22.446  1.00  0.00              
ATOM   2746 2HZ  LYS B 170     -22.300  27.720  21.210  1.00  0.00              
ATOM   2747 3HZ  LYS B 170     -21.599  28.087  22.658  1.00  0.00              
ATOM   2748  N   GLU B 171     -17.047  32.367  17.409  1.00  0.00              
ATOM   2749  CA  GLU B 171     -15.719  32.524  16.856  1.00  0.00              
ATOM   2750  C   GLU B 171     -15.402  33.955  16.478  1.00  0.00              
ATOM   2751  O   GLU B 171     -14.273  34.400  16.655  1.00  0.00              
ATOM   2752  CB  GLU B 171     -15.558  31.625  15.627  1.00  0.00              
ATOM   2753  CG  GLU B 171     -15.512  30.136  15.939  1.00  0.00              
ATOM   2754  CD  GLU B 171     -15.484  29.280  14.703  1.00  0.00              
ATOM   2755  OE1 GLU B 171     -16.068  29.670  13.721  1.00  0.00              
ATOM   2756  OE2 GLU B 171     -14.878  28.236  14.743  1.00  0.00              
ATOM   2757  H   GLU B 171     -17.739  31.848  16.889  1.00  0.00              
ATOM   2758  HA  GLU B 171     -14.991  32.233  17.614  1.00  0.00              
ATOM   2759 1HB  GLU B 171     -16.386  31.798  14.940  1.00  0.00              
ATOM   2760 2HB  GLU B 171     -14.638  31.886  15.104  1.00  0.00              
ATOM   2761 1HG  GLU B 171     -14.623  29.927  16.533  1.00  0.00              
ATOM   2762 2HG  GLU B 171     -16.384  29.874  16.537  1.00  0.00              
ATOM   2763  N   ALA B 172     -16.400  34.686  15.961  1.00  0.00              
ATOM   2764  CA  ALA B 172     -16.283  36.121  15.682  1.00  0.00              
ATOM   2765  C   ALA B 172     -16.055  36.981  16.932  1.00  0.00              
ATOM   2766  O   ALA B 172     -15.511  38.102  16.836  1.00  0.00              
ATOM   2767  CB  ALA B 172     -17.536  36.639  14.925  1.00  0.00              
ATOM   2768  H   ALA B 172     -17.270  34.215  15.758  1.00  0.00              
ATOM   2769  HA  ALA B 172     -15.406  36.273  15.053  1.00  0.00              
ATOM   2770 1HB  ALA B 172     -17.428  37.705  14.728  1.00  0.00              
ATOM   2771 2HB  ALA B 172     -17.637  36.104  13.980  1.00  0.00              
ATOM   2772 3HB  ALA B 172     -18.423  36.471  15.533  1.00  0.00              
ATOM   2773  N   ARG B 173     -16.535  36.488  18.070  1.00  0.00              
ATOM   2774  CA  ARG B 173     -16.309  37.123  19.373  1.00  0.00              
ATOM   2775  C   ARG B 173     -15.016  36.669  20.103  1.00  0.00              
ATOM   2776  O   ARG B 173     -14.760  37.106  21.220  1.00  0.00              
ATOM   2777  CB  ARG B 173     -17.502  36.853  20.277  1.00  0.00              
ATOM   2778  CG  ARG B 173     -18.831  37.377  19.757  1.00  0.00              
ATOM   2779  CD  ARG B 173     -18.788  38.843  19.519  1.00  0.00              
ATOM   2780  NE  ARG B 173     -18.599  39.588  20.753  1.00  0.00              
ATOM   2781  CZ  ARG B 173     -18.327  40.906  20.818  1.00  0.00              
ATOM   2782  NH1 ARG B 173     -18.217  41.609  19.713  1.00  0.00              
ATOM   2783  NH2 ARG B 173     -18.173  41.492  21.992  1.00  0.00              
ATOM   2784  H   ARG B 173     -17.078  35.637  18.025  1.00  0.00              
ATOM   2785  HA  ARG B 173     -16.162  38.192  19.216  1.00  0.00              
ATOM   2786 1HB  ARG B 173     -17.608  35.779  20.428  1.00  0.00              
ATOM   2787 2HB  ARG B 173     -17.329  37.305  21.254  1.00  0.00              
ATOM   2788 1HG  ARG B 173     -19.073  36.884  18.815  1.00  0.00              
ATOM   2789 2HG  ARG B 173     -19.615  37.172  20.487  1.00  0.00              
ATOM   2790 1HD  ARG B 173     -17.961  39.078  18.849  1.00  0.00              
ATOM   2791 2HD  ARG B 173     -19.724  39.166  19.066  1.00  0.00              
ATOM   2792  HE  ARG B 173     -18.676  39.080  21.625  1.00  0.00              
ATOM   2793 1HH1 ARG B 173     -18.335  41.161  18.815  1.00  0.00              
ATOM   2794 2HH1 ARG B 173     -18.013  42.597  19.761  1.00  0.00              
ATOM   2795 1HH2 ARG B 173     -18.258  40.951  22.842  1.00  0.00              
ATOM   2796 2HH2 ARG B 173     -17.969  42.479  22.041  1.00  0.00              
ATOM   2797  N   LYS B 174     -14.181  35.839  19.481  1.00  0.00              
ATOM   2798  CA  LYS B 174     -12.921  35.441  20.155  1.00  0.00              
ATOM   2799  C   LYS B 174     -11.898  36.564  20.085  1.00  0.00              
ATOM   2800  O   LYS B 174     -11.903  37.381  19.146  1.00  0.00              
ATOM   2801  CB  LYS B 174     -12.340  34.172  19.530  1.00  0.00              
ATOM   2802  CG  LYS B 174     -13.172  32.918  19.764  1.00  0.00              
ATOM   2803  CD  LYS B 174     -12.523  31.698  19.129  1.00  0.00              
ATOM   2804  CE  LYS B 174     -13.347  30.442  19.373  1.00  0.00              
ATOM   2805  NZ  LYS B 174     -12.725  29.239  18.755  1.00  0.00              
ATOM   2806  H   LYS B 174     -14.384  35.474  18.562  1.00  0.00              
ATOM   2807  HA  LYS B 174     -13.128  35.289  21.214  1.00  0.00              
ATOM   2808 1HB  LYS B 174     -12.238  34.310  18.454  1.00  0.00              
ATOM   2809 2HB  LYS B 174     -11.343  33.992  19.933  1.00  0.00              
ATOM   2810 1HG  LYS B 174     -13.277  32.746  20.836  1.00  0.00              
ATOM   2811 2HG  LYS B 174     -14.165  33.055  19.337  1.00  0.00              
ATOM   2812 1HD  LYS B 174     -12.426  31.855  18.054  1.00  0.00              
ATOM   2813 2HD  LYS B 174     -11.528  31.554  19.548  1.00  0.00              
ATOM   2814 1HE  LYS B 174     -13.446  30.274  20.444  1.00  0.00              
ATOM   2815 2HE  LYS B 174     -14.345  30.574  18.954  1.00  0.00              
ATOM   2816 1HZ  LYS B 174     -13.300  28.430  18.939  1.00  0.00              
ATOM   2817 2HZ  LYS B 174     -12.645  29.376  17.757  1.00  0.00              
ATOM   2818 3HZ  LYS B 174     -11.806  29.095  19.149  1.00  0.00              
ATOM   2819  N   LEU B 175     -11.014  36.616  21.077  1.00  0.00              
ATOM   2820  CA  LEU B 175     -10.001  37.663  21.110  1.00  0.00              
ATOM   2821  C   LEU B 175      -8.935  37.490  20.027  1.00  0.00              
ATOM   2822  O   LEU B 175      -8.657  36.376  19.598  1.00  0.00              
ATOM   2823  CB  LEU B 175      -9.328  37.686  22.488  1.00  0.00              
ATOM   2824  CG  LEU B 175     -10.240  38.048  23.667  1.00  0.00              
ATOM   2825  CD1 LEU B 175      -9.462  37.920  24.970  1.00  0.00              
ATOM   2826  CD2 LEU B 175     -10.770  39.462  23.484  1.00  0.00              
ATOM   2827  H   LEU B 175     -11.037  35.930  21.818  1.00  0.00              
ATOM   2828  HA  LEU B 175     -10.477  38.612  20.869  1.00  0.00              
ATOM   2829 1HB  LEU B 175      -8.906  36.702  22.686  1.00  0.00              
ATOM   2830 2HB  LEU B 175      -8.514  38.410  22.465  1.00  0.00              
ATOM   2831  HG  LEU B 175     -11.077  37.350  23.708  1.00  0.00              
ATOM   2832 1HD1 LEU B 175     -10.111  38.176  25.808  1.00  0.00              
ATOM   2833 2HD1 LEU B 175      -9.112  36.894  25.085  1.00  0.00              
ATOM   2834 3HD1 LEU B 175      -8.608  38.596  24.952  1.00  0.00              
ATOM   2835 1HD2 LEU B 175     -11.419  39.719  24.322  1.00  0.00              
ATOM   2836 2HD2 LEU B 175      -9.935  40.162  23.445  1.00  0.00              
ATOM   2837 3HD2 LEU B 175     -11.337  39.521  22.555  1.00  0.00              
ATOM   2838  N   ASP B 176      -8.379  38.618  19.584  1.00  0.00              
ATOM   2839  CA  ASP B 176      -7.373  38.688  18.510  1.00  0.00              
ATOM   2840  C   ASP B 176      -7.852  38.118  17.167  1.00  0.00              
ATOM   2841  O   ASP B 176      -7.121  37.398  16.482  1.00  0.00              
ATOM   2842  CB  ASP B 176      -6.104  37.948  18.939  1.00  0.00              
ATOM   2843  CG  ASP B 176      -5.426  38.584  20.146  1.00  0.00              
ATOM   2844  OD1 ASP B 176      -5.433  39.788  20.240  1.00  0.00              
ATOM   2845  OD2 ASP B 176      -4.908  37.859  20.961  1.00  0.00              
ATOM   2846  H   ASP B 176      -8.684  39.472  20.029  1.00  0.00              
ATOM   2847  HA  ASP B 176      -7.171  39.737  18.292  1.00  0.00              
ATOM   2848 1HB  ASP B 176      -6.350  36.914  19.183  1.00  0.00              
ATOM   2849 2HB  ASP B 176      -5.395  37.929  18.111  1.00  0.00              
ATOM   2850  N   LEU B 177      -9.092  38.428  16.805  1.00  0.00              
ATOM   2851  CA  LEU B 177      -9.632  37.980  15.534  1.00  0.00              
ATOM   2852  C   LEU B 177      -8.856  38.725  14.459  1.00  0.00              
ATOM   2853  O   LEU B 177      -8.766  39.960  14.477  1.00  0.00              
ATOM   2854  CB  LEU B 177     -11.135  38.269  15.427  1.00  0.00              
ATOM   2855  CG  LEU B 177     -11.822  37.753  14.156  1.00  0.00              
ATOM   2856  CD1 LEU B 177     -11.821  36.231  14.159  1.00  0.00              
ATOM   2857  CD2 LEU B 177     -13.241  38.298  14.090  1.00  0.00              
ATOM   2858  H   LEU B 177      -9.672  38.983  17.417  1.00  0.00              
ATOM   2859  HA  LEU B 177      -9.487  36.903  15.457  1.00  0.00              
ATOM   2860 1HB  LEU B 177     -11.637  37.817  16.281  1.00  0.00              
ATOM   2861 2HB  LEU B 177     -11.286  39.347  15.472  1.00  0.00              
ATOM   2862  HG  LEU B 177     -11.265  38.086  13.280  1.00  0.00              
ATOM   2863 1HD1 LEU B 177     -12.309  35.865  13.256  1.00  0.00              
ATOM   2864 2HD1 LEU B 177     -10.793  35.868  14.187  1.00  0.00              
ATOM   2865 3HD1 LEU B 177     -12.358  35.868  15.034  1.00  0.00              
ATOM   2866 1HD2 LEU B 177     -13.730  37.933  13.186  1.00  0.00              
ATOM   2867 2HD2 LEU B 177     -13.800  37.965  14.965  1.00  0.00              
ATOM   2868 3HD2 LEU B 177     -13.212  39.388  14.071  1.00  0.00              
ATOM   2869  N   THR B 178      -8.244  37.985  13.544  1.00  0.00              
ATOM   2870  CA  THR B 178      -7.472  38.637  12.507  1.00  0.00              
ATOM   2871  C   THR B 178      -8.432  38.950  11.362  1.00  0.00              
ATOM   2872  O   THR B 178      -9.589  38.483  11.363  1.00  0.00              
ATOM   2873  CB  THR B 178      -6.303  37.761  12.019  1.00  0.00              
ATOM   2874  OG1 THR B 178      -6.818  36.591  11.369  1.00  0.00              
ATOM   2875  CG2 THR B 178      -5.427  37.341  13.189  1.00  0.00              
ATOM   2876  H   THR B 178      -8.303  36.977  13.553  1.00  0.00              
ATOM   2877  HA  THR B 178      -7.091  39.579  12.900  1.00  0.00              
ATOM   2878  HB  THR B 178      -5.702  38.322  11.305  1.00  0.00              
ATOM   2879  HG1 THR B 178      -6.088  36.046  11.067  1.00  0.00              
ATOM   2880 1HG2 THR B 178      -4.606  36.723  12.825  1.00  0.00              
ATOM   2881 2HG2 THR B 178      -5.024  38.227  13.679  1.00  0.00              
ATOM   2882 3HG2 THR B 178      -6.021  36.771  13.902  1.00  0.00              
ATOM   2883  N   GLN B 179      -7.968  39.761  10.414  1.00  0.00              
ATOM   2884  CA  GLN B 179      -8.767  40.069   9.233  1.00  0.00              
ATOM   2885  C   GLN B 179      -9.041  38.849   8.379  1.00  0.00              
ATOM   2886  O   GLN B 179     -10.147  38.713   7.896  1.00  0.00              
ATOM   2887  CB  GLN B 179      -8.070  41.138   8.386  1.00  0.00              
ATOM   2888  CG  GLN B 179      -8.044  42.517   9.022  1.00  0.00              
ATOM   2889  CD  GLN B 179      -7.279  43.525   8.186  1.00  0.00              
ATOM   2890  OE1 GLN B 179      -6.395  43.162   7.405  1.00  0.00              
ATOM   2891  NE2 GLN B 179      -7.615  44.801   8.345  1.00  0.00              
ATOM   2892  H   GLN B 179      -7.050  40.172  10.508  1.00  0.00              
ATOM   2893  HA  GLN B 179      -9.755  40.392   9.559  1.00  0.00              
ATOM   2894 1HB  GLN B 179      -7.040  40.836   8.196  1.00  0.00              
ATOM   2895 2HB  GLN B 179      -8.570  41.221   7.422  1.00  0.00              
ATOM   2896 1HG  GLN B 179      -9.068  42.873   9.135  1.00  0.00              
ATOM   2897 2HG  GLN B 179      -7.564  42.447   9.998  1.00  0.00              
ATOM   2898 1HE2 GLN B 179      -7.144  45.511   7.820  1.00  0.00              
ATOM   2899 2HE2 GLN B 179      -8.337  45.051   8.989  1.00  0.00              
ATOM   2900  N   GLU B 180      -8.058  37.950   8.219  1.00  0.00              
ATOM   2901  CA  GLU B 180      -8.283  36.714   7.477  1.00  0.00              
ATOM   2902  C   GLU B 180      -9.281  35.777   8.152  1.00  0.00              
ATOM   2903  O   GLU B 180     -10.102  35.144   7.480  1.00  0.00              
ATOM   2904  CB  GLU B 180      -6.955  35.982   7.277  1.00  0.00              
ATOM   2905  CG  GLU B 180      -5.996  36.671   6.316  1.00  0.00              
ATOM   2906  CD  GLU B 180      -4.680  35.955   6.190  1.00  0.00              
ATOM   2907  OE1 GLU B 180      -4.458  35.024   6.925  1.00  0.00              
ATOM   2908  OE2 GLU B 180      -3.894  36.341   5.356  1.00  0.00              
ATOM   2909  H   GLU B 180      -7.146  38.126   8.616  1.00  0.00              
ATOM   2910  HA  GLU B 180      -8.748  36.964   6.522  1.00  0.00              
ATOM   2911 1HB  GLU B 180      -6.448  35.877   8.236  1.00  0.00              
ATOM   2912 2HB  GLU B 180      -7.146  34.979   6.896  1.00  0.00              
ATOM   2913 1HG  GLU B 180      -6.461  36.727   5.332  1.00  0.00              
ATOM   2914 2HG  GLU B 180      -5.819  37.688   6.662  1.00  0.00              
ATOM   2915  N   MET B 181      -9.182  35.651   9.476  1.00  0.00              
ATOM   2916  CA  MET B 181     -10.124  34.861  10.239  1.00  0.00              
ATOM   2917  C   MET B 181     -11.554  35.396  10.122  1.00  0.00              
ATOM   2918  O   MET B 181     -12.477  34.606   9.940  1.00  0.00              
ATOM   2919  CB  MET B 181      -9.689  34.814  11.703  1.00  0.00              
ATOM   2920  CG  MET B 181      -8.444  33.978  11.964  1.00  0.00              
ATOM   2921  SD  MET B 181      -7.909  34.046  13.685  1.00  0.00              
ATOM   2922  CE  MET B 181      -6.393  33.096  13.606  1.00  0.00              
ATOM   2923  H   MET B 181      -8.429  36.121   9.959  1.00  0.00              
ATOM   2924  HA  MET B 181     -10.125  33.845   9.843  1.00  0.00              
ATOM   2925 1HB  MET B 181      -9.491  35.826  12.055  1.00  0.00              
ATOM   2926 2HB  MET B 181     -10.498  34.408  12.311  1.00  0.00              
ATOM   2927 1HG  MET B 181      -8.644  32.938  11.706  1.00  0.00              
ATOM   2928 2HG  MET B 181      -7.628  34.333  11.335  1.00  0.00              
ATOM   2929 1HE  MET B 181      -5.942  33.048  14.597  1.00  0.00              
ATOM   2930 2HE  MET B 181      -6.614  32.087  13.257  1.00  0.00              
ATOM   2931 3HE  MET B 181      -5.699  33.575  12.914  1.00  0.00              
ATOM   2932  N   ARG B 182     -11.723  36.722  10.205  1.00  0.00              
ATOM   2933  CA  ARG B 182     -13.032  37.375   9.988  1.00  0.00              
ATOM   2934  C   ARG B 182     -13.617  37.121   8.587  1.00  0.00              
ATOM   2935  O   ARG B 182     -14.816  36.821   8.445  1.00  0.00              
ATOM   2936  CB  ARG B 182     -12.908  38.877  10.199  1.00  0.00              
ATOM   2937  CG  ARG B 182     -14.191  39.662   9.981  1.00  0.00              
ATOM   2938  CD  ARG B 182     -13.997  41.113  10.232  1.00  0.00              
ATOM   2939  NE  ARG B 182     -13.004  41.690   9.340  1.00  0.00              
ATOM   2940  CZ  ARG B 182     -13.239  42.048   8.063  1.00  0.00              
ATOM   2941  NH1 ARG B 182     -14.436  41.883   7.543  1.00  0.00              
ATOM   2942  NH2 ARG B 182     -12.267  42.565   7.332  1.00  0.00              
ATOM   2943  H   ARG B 182     -10.920  37.293  10.426  1.00  0.00              
ATOM   2944  HA  ARG B 182     -13.752  36.950  10.688  1.00  0.00              
ATOM   2945 1HB  ARG B 182     -12.570  39.074  11.215  1.00  0.00              
ATOM   2946 2HB  ARG B 182     -12.155  39.279   9.520  1.00  0.00              
ATOM   2947 1HG  ARG B 182     -14.525  39.534   8.951  1.00  0.00              
ATOM   2948 2HG  ARG B 182     -14.962  39.297  10.660  1.00  0.00              
ATOM   2949 1HD  ARG B 182     -14.939  41.638  10.078  1.00  0.00              
ATOM   2950 2HD  ARG B 182     -13.661  41.263  11.257  1.00  0.00              
ATOM   2951  HE  ARG B 182     -12.071  41.832   9.704  1.00  0.00              
ATOM   2952 1HH1 ARG B 182     -15.179  41.488   8.102  1.00  0.00              
ATOM   2953 2HH1 ARG B 182     -14.612  42.152   6.586  1.00  0.00              
ATOM   2954 1HH2 ARG B 182     -11.347  42.692   7.731  1.00  0.00              
ATOM   2955 2HH2 ARG B 182     -12.443  42.834   6.375  1.00  0.00              
ATOM   2956  N   LYS B 183     -12.771  37.259   7.559  1.00  0.00              
ATOM   2957  CA  LYS B 183     -13.148  36.952   6.167  1.00  0.00              
ATOM   2958  C   LYS B 183     -13.610  35.489   6.016  1.00  0.00              
ATOM   2959  O   LYS B 183     -14.616  35.209   5.357  1.00  0.00              
ATOM   2960  CB  LYS B 183     -11.977  37.232   5.224  1.00  0.00              
ATOM   2961  CG  LYS B 183     -11.668  38.710   5.026  1.00  0.00              
ATOM   2962  CD  LYS B 183     -10.452  38.906   4.134  1.00  0.00              
ATOM   2963  CE  LYS B 183     -10.123  40.382   3.960  1.00  0.00              
ATOM   2964  NZ  LYS B 183      -8.916  40.587   3.115  1.00  0.00              
ATOM   2965  H   LYS B 183     -11.836  37.588   7.755  1.00  0.00              
ATOM   2966  HA  LYS B 183     -14.000  37.574   5.894  1.00  0.00              
ATOM   2967 1HB  LYS B 183     -11.077  36.751   5.608  1.00  0.00              
ATOM   2968 2HB  LYS B 183     -12.187  36.800   4.245  1.00  0.00              
ATOM   2969 1HG  LYS B 183     -12.527  39.203   4.569  1.00  0.00              
ATOM   2970 2HG  LYS B 183     -11.477  39.174   5.993  1.00  0.00              
ATOM   2971 1HD  LYS B 183      -9.592  38.400   4.574  1.00  0.00              
ATOM   2972 2HD  LYS B 183     -10.645  38.469   3.154  1.00  0.00              
ATOM   2973 1HE  LYS B 183     -10.968  40.890   3.496  1.00  0.00              
ATOM   2974 2HE  LYS B 183      -9.948  40.833   4.937  1.00  0.00              
ATOM   2975 1HZ  LYS B 183      -8.732  41.577   3.025  1.00  0.00              
ATOM   2976 2HZ  LYS B 183      -8.122  40.135   3.546  1.00  0.00              
ATOM   2977 3HZ  LYS B 183      -9.073  40.190   2.200  1.00  0.00              
ATOM   2978  N   LYS B 184     -12.876  34.558   6.640  1.00  0.00              
ATOM   2979  CA  LYS B 184     -13.236  33.150   6.653  1.00  0.00              
ATOM   2980  C   LYS B 184     -14.556  32.882   7.344  1.00  0.00              
ATOM   2981  O   LYS B 184     -15.333  32.031   6.927  1.00  0.00              
ATOM   2982  CB  LYS B 184     -12.131  32.332   7.325  1.00  0.00              
ATOM   2983  CG  LYS B 184     -10.856  32.203   6.502  1.00  0.00              
ATOM   2984  CD  LYS B 184      -9.776  31.455   7.270  1.00  0.00              
ATOM   2985  CE  LYS B 184      -8.490  31.357   6.464  1.00  0.00              
ATOM   2986  NZ  LYS B 184      -7.412  30.662   7.219  1.00  0.00              
ATOM   2987  H   LYS B 184     -12.038  34.856   7.119  1.00  0.00              
ATOM   2988  HA  LYS B 184     -13.279  32.794   5.623  1.00  0.00              
ATOM   2989 1HB  LYS B 184     -11.869  32.790   8.279  1.00  0.00              
ATOM   2990 2HB  LYS B 184     -12.498  31.327   7.533  1.00  0.00              
ATOM   2991 1HG  LYS B 184     -11.071  31.665   5.578  1.00  0.00              
ATOM   2992 2HG  LYS B 184     -10.486  33.196   6.246  1.00  0.00              
ATOM   2993 1HD  LYS B 184      -9.570  31.975   8.207  1.00  0.00              
ATOM   2994 2HD  LYS B 184     -10.126  30.449   7.503  1.00  0.00              
ATOM   2995 1HE  LYS B 184      -8.680  30.812   5.541  1.00  0.00              
ATOM   2996 2HE  LYS B 184      -8.145  32.358   6.205  1.00  0.00              
ATOM   2997 1HZ  LYS B 184      -6.577  30.618   6.651  1.00  0.00              
ATOM   2998 2HZ  LYS B 184      -7.214  31.169   8.069  1.00  0.00              
ATOM   2999 3HZ  LYS B 184      -7.712  29.725   7.448  1.00  0.00              
ATOM   3000  N   LEU B 185     -14.805  33.581   8.436  1.00  0.00              
ATOM   3001  CA  LEU B 185     -16.096  33.457   9.102  1.00  0.00              
ATOM   3002  C   LEU B 185     -17.256  33.925   8.211  1.00  0.00              
ATOM   3003  O   LEU B 185     -18.314  33.293   8.217  1.00  0.00              
ATOM   3004  CB  LEU B 185     -16.087  34.266  10.405  1.00  0.00              
ATOM   3005  CG  LEU B 185     -15.196  33.713  11.525  1.00  0.00              
ATOM   3006  CD1 LEU B 185     -15.088  34.742  12.643  1.00  0.00              
ATOM   3007  CD2 LEU B 185     -15.780  32.406  12.039  1.00  0.00              
ATOM   3008  H   LEU B 185     -14.111  34.205   8.821  1.00  0.00              
ATOM   3009  HA  LEU B 185     -16.286  32.402   9.294  1.00  0.00              
ATOM   3010 1HB  LEU B 185     -15.750  35.278  10.183  1.00  0.00              
ATOM   3011 2HB  LEU B 185     -17.106  34.321  10.788  1.00  0.00              
ATOM   3012  HG  LEU B 185     -14.193  33.535  11.138  1.00  0.00              
ATOM   3013 1HD1 LEU B 185     -14.456  34.349  13.439  1.00  0.00              
ATOM   3014 2HD1 LEU B 185     -14.650  35.660  12.252  1.00  0.00              
ATOM   3015 3HD1 LEU B 185     -16.081  34.953  13.040  1.00  0.00              
ATOM   3016 1HD2 LEU B 185     -15.147  32.013  12.835  1.00  0.00              
ATOM   3017 2HD2 LEU B 185     -16.783  32.584  12.428  1.00  0.00              
ATOM   3018 3HD2 LEU B 185     -15.830  31.684  11.224  1.00  0.00              
ATOM   3019  N   ILE B 186     -17.041  35.004   7.451  1.00  0.00              
ATOM   3020  CA  ILE B 186     -18.003  35.486   6.439  1.00  0.00              
ATOM   3021  C   ILE B 186     -18.220  34.485   5.317  1.00  0.00              
ATOM   3022  O   ILE B 186     -19.369  34.203   4.891  1.00  0.00              
ATOM   3023  CB  ILE B 186     -17.535  36.820   5.829  1.00  0.00              
ATOM   3024  CG1 ILE B 186     -17.611  37.939   6.871  1.00  0.00              
ATOM   3025  CG2 ILE B 186     -18.371  37.169   4.607  1.00  0.00              
ATOM   3026  CD1 ILE B 186     -16.899  39.207   6.458  1.00  0.00              
ATOM   3027  H   ILE B 186     -16.174  35.506   7.584  1.00  0.00              
ATOM   3028  HA  ILE B 186     -18.959  35.669   6.930  1.00  0.00              
ATOM   3029  HB  ILE B 186     -16.490  36.737   5.531  1.00  0.00              
ATOM   3030 1HG1 ILE B 186     -18.654  38.182   7.069  1.00  0.00              
ATOM   3031 2HG1 ILE B 186     -17.174  37.594   7.808  1.00  0.00              
ATOM   3032 1HG2 ILE B 186     -18.028  38.114   4.189  1.00  0.00              
ATOM   3033 2HG2 ILE B 186     -18.268  36.383   3.860  1.00  0.00              
ATOM   3034 3HG2 ILE B 186     -19.419  37.259   4.897  1.00  0.00              
ATOM   3035 1HD1 ILE B 186     -16.996  39.953   7.248  1.00  0.00              
ATOM   3036 2HD1 ILE B 186     -15.843  38.993   6.290  1.00  0.00              
ATOM   3037 3HD1 ILE B 186     -17.343  39.591   5.541  1.00  0.00              
ATOM   3038  N   GLN B 187     -17.113  33.930   4.855  1.00  0.00              
ATOM   3039  CA  GLN B 187     -17.165  32.909   3.810  1.00  0.00              
ATOM   3040  C   GLN B 187     -17.869  31.620   4.260  1.00  0.00              
ATOM   3041  O   GLN B 187     -18.648  31.051   3.495  1.00  0.00              
ATOM   3042  CB  GLN B 187     -15.747  32.575   3.340  1.00  0.00              
ATOM   3043  CG  GLN B 187     -15.077  33.684   2.547  1.00  0.00              
ATOM   3044  CD  GLN B 187     -13.574  33.499   2.448  1.00  0.00              
ATOM   3045  OE1 GLN B 187     -13.006  32.586   3.053  1.00  0.00              
ATOM   3046  NE2 GLN B 187     -12.921  34.369   1.686  1.00  0.00              
ATOM   3047  H   GLN B 187     -16.216  34.211   5.224  1.00  0.00              
ATOM   3048  HA  GLN B 187     -17.813  33.266   3.010  1.00  0.00              
ATOM   3049 1HB  GLN B 187     -15.162  32.355   4.233  1.00  0.00              
ATOM   3050 2HB  GLN B 187     -15.822  31.678   2.726  1.00  0.00              
ATOM   3051 1HG  GLN B 187     -15.438  34.014   1.573  1.00  0.00              
ATOM   3052 2HG  GLN B 187     -15.281  34.457   3.289  1.00  0.00              
ATOM   3053 1HE2 GLN B 187     -11.928  34.297   1.583  1.00  0.00              
ATOM   3054 2HE2 GLN B 187     -13.420  35.095   1.215  1.00  0.00              
ATOM   3055  N   LYS B 188     -17.636  31.179   5.505  1.00  0.00              
ATOM   3056  CA  LYS B 188     -18.322  29.992   6.020  1.00  0.00              
ATOM   3057  C   LYS B 188     -19.793  30.270   6.259  1.00  0.00              
ATOM   3058  O   LYS B 188     -20.600  29.383   6.075  1.00  0.00              
ATOM   3059  CB  LYS B 188     -17.666  29.508   7.315  1.00  0.00              
ATOM   3060  CG  LYS B 188     -16.289  28.887   7.128  1.00  0.00              
ATOM   3061  CD  LYS B 188     -15.682  28.477   8.462  1.00  0.00              
ATOM   3062  CE  LYS B 188     -14.300  27.866   8.278  1.00  0.00              
ATOM   3063  NZ  LYS B 188     -13.685  27.480   9.577  1.00  0.00              
ATOM   3064  H   LYS B 188     -16.982  31.666   6.100  1.00  0.00              
ATOM   3065  HA  LYS B 188     -18.210  29.186   5.294  1.00  0.00              
ATOM   3066 1HB  LYS B 188     -17.565  30.345   8.006  1.00  0.00              
ATOM   3067 2HB  LYS B 188     -18.307  28.765   7.791  1.00  0.00              
ATOM   3068 1HG  LYS B 188     -16.370  28.006   6.490  1.00  0.00              
ATOM   3069 2HG  LYS B 188     -15.628  29.605   6.643  1.00  0.00              
ATOM   3070 1HD  LYS B 188     -15.600  29.352   9.108  1.00  0.00              
ATOM   3071 2HD  LYS B 188     -16.329  27.748   8.948  1.00  0.00              
ATOM   3072 1HE  LYS B 188     -14.376  26.981   7.648  1.00  0.00              
ATOM   3073 2HE  LYS B 188     -13.648  28.584   7.781  1.00  0.00              
ATOM   3074 1HZ  LYS B 188     -12.772  27.080   9.412  1.00  0.00              
ATOM   3075 2HZ  LYS B 188     -13.593  28.299  10.163  1.00  0.00              
ATOM   3076 3HZ  LYS B 188     -14.272  26.800  10.039  1.00  0.00              
ATOM   3077  N   ALA B 189     -20.119  31.476   6.728  1.00  0.00              
ATOM   3078  CA  ALA B 189     -21.501  31.873   6.896  1.00  0.00              
ATOM   3079  C   ALA B 189     -22.257  31.902   5.549  1.00  0.00              
ATOM   3080  O   ALA B 189     -23.413  31.467   5.459  1.00  0.00              
ATOM   3081  CB  ALA B 189     -21.565  33.231   7.579  1.00  0.00              
ATOM   3082  H   ALA B 189     -19.387  32.127   6.973  1.00  0.00              
ATOM   3083  HA  ALA B 189     -22.003  31.125   7.511  1.00  0.00              
ATOM   3084 1HB  ALA B 189     -22.607  33.518   7.721  1.00  0.00              
ATOM   3085 2HB  ALA B 189     -21.068  33.176   8.548  1.00  0.00              
ATOM   3086 3HB  ALA B 189     -21.066  33.974   6.958  1.00  0.00              
ATOM   3087  N   LEU B 190     -21.611  32.398   4.475  1.00  0.00              
ATOM   3088  CA  LEU B 190     -22.208  32.393   3.141  1.00  0.00              
ATOM   3089  C   LEU B 190     -22.486  30.983   2.679  1.00  0.00              
ATOM   3090  O   LEU B 190     -23.629  30.624   2.231  1.00  0.00              
ATOM   3091  CB  LEU B 190     -21.282  33.089   2.135  1.00  0.00              
ATOM   3092  CG  LEU B 190     -21.768  33.099   0.680  1.00  0.00              
ATOM   3093  CD1 LEU B 190     -23.125  33.786   0.602  1.00  0.00              
ATOM   3094  CD2 LEU B 190     -20.744  33.810  -0.192  1.00  0.00              
ATOM   3095  H   LEU B 190     -20.686  32.783   4.598  1.00  0.00              
ATOM   3096  HA  LEU B 190     -23.165  32.911   3.189  1.00  0.00              
ATOM   3097 1HB  LEU B 190     -21.147  34.124   2.446  1.00  0.00              
ATOM   3098 2HB  LEU B 190     -20.311  32.595   2.157  1.00  0.00              
ATOM   3099  HG  LEU B 190     -21.893  32.074   0.331  1.00  0.00              
ATOM   3100 1HD1 LEU B 190     -23.470  33.793  -0.432  1.00  0.00              
ATOM   3101 2HD1 LEU B 190     -23.842  33.246   1.220  1.00  0.00              
ATOM   3102 3HD1 LEU B 190     -23.035  34.810   0.961  1.00  0.00              
ATOM   3103 1HD2 LEU B 190     -21.089  33.816  -1.227  1.00  0.00              
ATOM   3104 2HD2 LEU B 190     -20.620  34.836   0.155  1.00  0.00              
ATOM   3105 3HD2 LEU B 190     -19.789  33.288  -0.132  1.00  0.00              
ATOM   3106  N   SER B 191     -21.517  30.104   2.837  1.00  0.00              
ATOM   3107  CA  SER B 191     -21.574  28.702   2.436  1.00  0.00              
ATOM   3108  C   SER B 191     -22.597  27.946   3.251  1.00  0.00              
ATOM   3109  O   SER B 191     -23.230  27.035   2.758  1.00  0.00              
ATOM   3110  CB  SER B 191     -20.213  28.051   2.595  1.00  0.00              
ATOM   3111  OG  SER B 191     -19.844  27.984   3.945  1.00  0.00              
ATOM   3112  H   SER B 191     -20.679  30.457   3.275  1.00  0.00              
ATOM   3113  HA  SER B 191     -21.910  28.652   1.399  1.00  0.00              
ATOM   3114 1HB  SER B 191     -20.238  27.048   2.171  1.00  0.00              
ATOM   3115 2HB  SER B 191     -19.470  28.622   2.040  1.00  0.00              
ATOM   3116  HG  SER B 191     -20.299  27.219   4.306  1.00  0.00              
ATOM   3117  N   ALA B 192     -22.734  28.343   4.518  1.00  0.00              
ATOM   3118  CA  ALA B 192     -23.747  27.802   5.403  1.00  0.00              
ATOM   3119  C   ALA B 192     -25.169  28.175   4.916  1.00  0.00              
ATOM   3120  O   ALA B 192     -26.068  27.317   4.908  1.00  0.00              
ATOM   3121  CB  ALA B 192     -23.516  28.344   6.821  1.00  0.00              
ATOM   3122  H   ALA B 192     -22.101  29.048   4.868  1.00  0.00              
ATOM   3123  HA  ALA B 192     -23.648  26.717   5.408  1.00  0.00              
ATOM   3124 1HB  ALA B 192     -24.275  27.942   7.492  1.00  0.00              
ATOM   3125 2HB  ALA B 192     -22.527  28.044   7.169  1.00  0.00              
ATOM   3126 3HB  ALA B 192     -23.581  29.431   6.810  1.00  0.00              
ATOM   3127  N   LEU B 193     -25.357  29.446   4.506  1.00  0.00              
ATOM   3128  CA  LEU B 193     -26.653  29.912   3.898  1.00  0.00              
ATOM   3129  C   LEU B 193     -26.963  29.215   2.559  1.00  0.00              
ATOM   3130  O   LEU B 193     -28.105  28.814   2.282  1.00  0.00              
ATOM   3131  CB  LEU B 193     -26.619  31.428   3.672  1.00  0.00              
ATOM   3132  CG  LEU B 193     -26.630  32.290   4.941  1.00  0.00              
ATOM   3133  CD1 LEU B 193     -26.335  33.738   4.575  1.00  0.00              
ATOM   3134  CD2 LEU B 193     -27.980  32.164   5.630  1.00  0.00              
ATOM   3135  H   LEU B 193     -24.599  30.105   4.613  1.00  0.00              
ATOM   3136  HA  LEU B 193     -27.462  29.682   4.590  1.00  0.00              
ATOM   3137 1HB  LEU B 193     -25.720  31.676   3.111  1.00  0.00              
ATOM   3138 2HB  LEU B 193     -27.486  31.710   3.074  1.00  0.00              
ATOM   3139  HG  LEU B 193     -25.844  31.951   5.618  1.00  0.00              
ATOM   3140 1HD1 LEU B 193     -26.342  34.350   5.477  1.00  0.00              
ATOM   3141 2HD1 LEU B 193     -25.355  33.802   4.102  1.00  0.00              
ATOM   3142 3HD1 LEU B 193     -27.097  34.101   3.885  1.00  0.00              
ATOM   3143 1HD2 LEU B 193     -27.987  32.775   6.533  1.00  0.00              
ATOM   3144 2HD2 LEU B 193     -28.766  32.504   4.955  1.00  0.00              
ATOM   3145 3HD2 LEU B 193     -28.157  31.121   5.897  1.00  0.00              
ATOM   3146  N   LEU B 194     -25.946  29.100   1.716  1.00  0.00              
ATOM   3147  CA  LEU B 194     -26.100  28.391   0.443  1.00  0.00              
ATOM   3148  C   LEU B 194     -26.388  26.935   0.640  1.00  0.00              
ATOM   3149  O   LEU B 194     -27.198  26.353  -0.116  1.00  0.00              
ATOM   3150  CB  LEU B 194     -24.833  28.537  -0.410  1.00  0.00              
ATOM   3151  CG  LEU B 194     -24.579  29.935  -0.989  1.00  0.00              
ATOM   3152  CD1 LEU B 194     -23.182  29.989  -1.592  1.00  0.00              
ATOM   3153  CD2 LEU B 194     -25.638  30.252  -2.034  1.00  0.00              
ATOM   3154  H   LEU B 194     -25.050  29.505   1.948  1.00  0.00              
ATOM   3155  HA  LEU B 194     -26.977  28.785  -0.069  1.00  0.00              
ATOM   3156 1HB  LEU B 194     -23.972  28.269   0.199  1.00  0.00              
ATOM   3157 2HB  LEU B 194     -24.893  27.839  -1.245  1.00  0.00              
ATOM   3158  HG  LEU B 194     -24.626  30.674  -0.189  1.00  0.00              
ATOM   3159 1HD1 LEU B 194     -23.001  30.982  -2.003  1.00  0.00              
ATOM   3160 2HD1 LEU B 194     -22.443  29.778  -0.818  1.00  0.00              
ATOM   3161 3HD1 LEU B 194     -23.099  29.247  -2.385  1.00  0.00              
ATOM   3162 1HD2 LEU B 194     -25.458  31.246  -2.445  1.00  0.00              
ATOM   3163 2HD2 LEU B 194     -25.591  29.514  -2.835  1.00  0.00              
ATOM   3164 3HD2 LEU B 194     -26.625  30.224  -1.572  1.00  0.00              
ATOM   3165  N   LYS B 195     -25.763  26.317   1.653  1.00  0.00              
ATOM   3166  CA  LYS B 195     -26.028  24.918   1.976  1.00  0.00              
ATOM   3167  C   LYS B 195     -27.450  24.731   2.448  1.00  0.00              
ATOM   3168  O   LYS B 195     -28.134  23.793   1.968  1.00  0.00              
ATOM   3169  CB  LYS B 195     -25.054  24.414   3.042  1.00  0.00              
ATOM   3170  CG  LYS B 195     -25.099  22.910   3.274  1.00  0.00              
ATOM   3171  CD  LYS B 195     -24.406  22.529   4.574  1.00  0.00              
ATOM   3172  CE  LYS B 195     -22.894  22.650   4.453  1.00  0.00              
ATOM   3173  NZ  LYS B 195     -22.344  21.739   3.413  1.00  0.00              
ATOM   3174  H   LYS B 195     -25.093  26.831   2.207  1.00  0.00              
ATOM   3175  HA  LYS B 195     -25.897  24.324   1.071  1.00  0.00              
ATOM   3176 1HB  LYS B 195     -24.035  24.677   2.757  1.00  0.00              
ATOM   3177 2HB  LYS B 195     -25.266  24.906   3.991  1.00  0.00              
ATOM   3178 1HG  LYS B 195     -26.138  22.579   3.316  1.00  0.00              
ATOM   3179 2HG  LYS B 195     -24.608  22.398   2.447  1.00  0.00              
ATOM   3180 1HD  LYS B 195     -24.751  23.182   5.376  1.00  0.00              
ATOM   3181 2HD  LYS B 195     -24.659  21.500   4.832  1.00  0.00              
ATOM   3182 1HE  LYS B 195     -22.631  23.675   4.196  1.00  0.00              
ATOM   3183 2HE  LYS B 195     -22.432  22.409   5.410  1.00  0.00              
ATOM   3184 1HZ  LYS B 195     -21.342  21.850   3.364  1.00  0.00              
ATOM   3185 2HZ  LYS B 195     -22.567  20.783   3.650  1.00  0.00              
ATOM   3186 3HZ  LYS B 195     -22.751  21.966   2.516  1.00  0.00              
ATOM   3187  N   ALA B 196     -27.911  25.551   3.388  1.00  0.00              
ATOM   3188  CA  ALA B 196     -29.255  25.476   3.921  1.00  0.00              
ATOM   3189  C   ALA B 196     -30.294  25.751   2.844  1.00  0.00              
ATOM   3190  O   ALA B 196     -31.286  25.063   2.753  1.00  0.00              
ATOM   3191  CB  ALA B 196     -29.396  26.472   5.078  1.00  0.00              
ATOM   3192  H   ALA B 196     -27.281  26.258   3.740  1.00  0.00              
ATOM   3193  HA  ALA B 196     -29.416  24.463   4.292  1.00  0.00              
ATOM   3194 1HB  ALA B 196     -30.407  26.418   5.483  1.00  0.00              
ATOM   3195 2HB  ALA B 196     -28.679  26.224   5.861  1.00  0.00              
ATOM   3196 3HB  ALA B 196     -29.204  27.480   4.716  1.00  0.00              
ATOM   3197  N   ILE B 197     -30.071  26.782   2.047  1.00  0.00              
ATOM   3198  CA  ILE B 197     -30.947  27.113   0.918  1.00  0.00              
ATOM   3199  C   ILE B 197     -30.979  25.994  -0.143  1.00  0.00              
ATOM   3200  O   ILE B 197     -32.056  25.556  -0.592  1.00  0.00              
ATOM   3201  CB  ILE B 197     -30.501  28.431   0.258  1.00  0.00              
ATOM   3202  CG1 ILE B 197     -30.763  29.613   1.196  1.00  0.00              
ATOM   3203  CG2 ILE B 197     -31.217  28.631  -1.069  1.00  0.00              
ATOM   3204  CD1 ILE B 197     -30.105  30.900   0.754  1.00  0.00              
ATOM   3205  H   ILE B 197     -29.263  27.360   2.228  1.00  0.00              
ATOM   3206  HA  ILE B 197     -31.975  27.148   1.277  1.00  0.00              
ATOM   3207  HB  ILE B 197     -29.427  28.403   0.080  1.00  0.00              
ATOM   3208 1HG1 ILE B 197     -31.836  29.786   1.271  1.00  0.00              
ATOM   3209 2HG1 ILE B 197     -30.401  29.372   2.195  1.00  0.00              
ATOM   3210 1HG2 ILE B 197     -30.891  29.567  -1.521  1.00  0.00              
ATOM   3211 2HG2 ILE B 197     -30.982  27.804  -1.737  1.00  0.00              
ATOM   3212 3HG2 ILE B 197     -32.294  28.666  -0.899  1.00  0.00              
ATOM   3213 1HD1 ILE B 197     -30.337  31.691   1.468  1.00  0.00              
ATOM   3214 2HD1 ILE B 197     -29.025  30.759   0.706  1.00  0.00              
ATOM   3215 3HD1 ILE B 197     -30.479  31.181  -0.230  1.00  0.00              
ATOM   3216  N   GLY B 198     -29.800  25.493  -0.472  1.00  0.00              
ATOM   3217  CA  GLY B 198     -29.631  24.421  -1.437  1.00  0.00              
ATOM   3218  C   GLY B 198     -30.324  23.127  -1.079  1.00  0.00              
ATOM   3219  O   GLY B 198     -31.004  22.506  -1.937  1.00  0.00              
ATOM   3220  H   GLY B 198     -28.985  25.884  -0.024  1.00  0.00              
ATOM   3221 1HA  GLY B 198     -30.009  24.742  -2.408  1.00  0.00              
ATOM   3222 2HA  GLY B 198     -28.571  24.206  -1.559  1.00  0.00              
ATOM   3223  N   ASP B 199     -30.175  22.738   0.187  1.00  0.00              
ATOM   3224  CA  ASP B 199     -30.828  21.553   0.715  1.00  0.00              
ATOM   3225  C   ASP B 199     -32.355  21.695   0.879  1.00  0.00              
ATOM   3226  O   ASP B 199     -33.062  20.725   0.729  1.00  0.00              
ATOM   3227  CB  ASP B 199     -30.205  21.191   2.065  1.00  0.00              
ATOM   3228  CG  ASP B 199     -28.770  20.697   1.942  1.00  0.00              
ATOM   3229  OD1 ASP B 199     -28.324  20.499   0.836  1.00  0.00              
ATOM   3230  OD2 ASP B 199     -28.133  20.524   2.953  1.00  0.00              
ATOM   3231  H   ASP B 199     -29.586  23.288   0.796  1.00  0.00              
ATOM   3232  HA  ASP B 199     -30.703  20.741  -0.001  1.00  0.00              
ATOM   3233 1HB  ASP B 199     -30.218  22.064   2.718  1.00  0.00              
ATOM   3234 2HB  ASP B 199     -30.801  20.415   2.545  1.00  0.00              
ATOM   3235  N   ILE B 200     -32.853  22.884   1.212  1.00  0.00              
ATOM   3236  CA  ILE B 200     -34.308  23.081   1.174  1.00  0.00              
ATOM   3237  C   ILE B 200     -34.845  22.951  -0.250  1.00  0.00              
ATOM   3238  O   ILE B 200     -35.861  22.270  -0.488  1.00  0.00              
ATOM   3239  CB  ILE B 200     -34.693  24.459   1.743  1.00  0.00              
ATOM   3240  CG1 ILE B 200     -34.399  24.518   3.244  1.00  0.00              
ATOM   3241  CG2 ILE B 200     -36.160  24.755   1.472  1.00  0.00              
ATOM   3242  CD1 ILE B 200     -34.449  25.914   3.822  1.00  0.00              
ATOM   3243  H   ILE B 200     -32.260  23.653   1.488  1.00  0.00              
ATOM   3244  HA  ILE B 200     -34.784  22.240   1.677  1.00  0.00              
ATOM   3245  HB  ILE B 200     -34.083  25.230   1.272  1.00  0.00              
ATOM   3246 1HG1 ILE B 200     -35.119  23.900   3.780  1.00  0.00              
ATOM   3247 2HG1 ILE B 200     -33.408  24.106   3.437  1.00  0.00              
ATOM   3248 1HG2 ILE B 200     -36.415  25.732   1.881  1.00  0.00              
ATOM   3249 2HG2 ILE B 200     -36.339  24.754   0.398  1.00  0.00              
ATOM   3250 3HG2 ILE B 200     -36.778  23.991   1.944  1.00  0.00              
ATOM   3251 1HD1 ILE B 200     -34.230  25.874   4.889  1.00  0.00              
ATOM   3252 2HD1 ILE B 200     -33.710  26.541   3.323  1.00  0.00              
ATOM   3253 3HD1 ILE B 200     -35.443  26.334   3.672  1.00  0.00              
ATOM   3254  N   LEU B 201     -34.163  23.576  -1.205  1.00  0.00              
ATOM   3255  CA  LEU B 201     -34.536  23.424  -2.613  1.00  0.00              
ATOM   3256  C   LEU B 201     -34.508  21.978  -3.104  1.00  0.00              
ATOM   3257  O   LEU B 201     -35.406  21.567  -3.825  1.00  0.00              
ATOM   3258  CB  LEU B 201     -33.598  24.267  -3.486  1.00  0.00              
ATOM   3259  CG  LEU B 201     -33.811  25.784  -3.419  1.00  0.00              
ATOM   3260  CD1 LEU B 201     -32.642  26.492  -4.089  1.00  0.00              
ATOM   3261  CD2 LEU B 201     -35.127  26.142  -4.094  1.00  0.00              
ATOM   3262  H   LEU B 201     -33.378  24.164  -0.965  1.00  0.00              
ATOM   3263  HA  LEU B 201     -35.571  23.746  -2.734  1.00  0.00              
ATOM   3264 1HB  LEU B 201     -32.570  24.063  -3.188  1.00  0.00              
ATOM   3265 2HB  LEU B 201     -33.720  23.960  -4.524  1.00  0.00              
ATOM   3266  HG  LEU B 201     -33.840  26.102  -2.376  1.00  0.00              
ATOM   3267 1HD1 LEU B 201     -32.793  27.571  -4.042  1.00  0.00              
ATOM   3268 2HD1 LEU B 201     -31.716  26.234  -3.574  1.00  0.00              
ATOM   3269 3HD1 LEU B 201     -32.577  26.181  -5.131  1.00  0.00              
ATOM   3270 1HD2 LEU B 201     -35.279  27.221  -4.046  1.00  0.00              
ATOM   3271 2HD2 LEU B 201     -35.098  25.826  -5.137  1.00  0.00              
ATOM   3272 3HD2 LEU B 201     -35.947  25.637  -3.584  1.00  0.00              
ATOM   3273  N   ASP B 202     -33.463  21.203  -2.761  1.00  0.00              
ATOM   3274  CA  ASP B 202     -33.312  19.801  -3.138  1.00  0.00              
ATOM   3275  C   ASP B 202     -34.426  18.962  -2.561  1.00  0.00              
ATOM   3276  O   ASP B 202     -34.996  18.114  -3.270  1.00  0.00              
ATOM   3277  CB  ASP B 202     -31.963  19.254  -2.667  1.00  0.00              
ATOM   3278  CG  ASP B 202     -31.695  17.837  -3.155  1.00  0.00              
ATOM   3279  OD1 ASP B 202     -31.565  17.653  -4.342  1.00  0.00              
ATOM   3280  OD2 ASP B 202     -31.622  16.952  -2.336  1.00  0.00              
ATOM   3281  H   ASP B 202     -32.745  21.643  -2.203  1.00  0.00              
ATOM   3282  HA  ASP B 202     -33.384  19.725  -4.224  1.00  0.00              
ATOM   3283 1HB  ASP B 202     -31.162  19.903  -3.023  1.00  0.00              
ATOM   3284 2HB  ASP B 202     -31.928  19.260  -1.577  1.00  0.00              
ATOM   3285  N   ALA B 203     -34.678  19.103  -1.256  1.00  0.00              
ATOM   3286  CA  ALA B 203     -35.712  18.322  -0.575  1.00  0.00              
ATOM   3287  C   ALA B 203     -37.106  18.536  -1.178  1.00  0.00              
ATOM   3288  O   ALA B 203     -37.880  17.585  -1.328  1.00  0.00              
ATOM   3289  CB  ALA B 203     -35.721  18.622   0.918  1.00  0.00              
ATOM   3290  H   ALA B 203     -34.135  19.770  -0.726  1.00  0.00              
ATOM   3291  HA  ALA B 203     -35.488  17.265  -0.717  1.00  0.00              
ATOM   3292 1HB  ALA B 203     -36.498  18.031   1.403  1.00  0.00              
ATOM   3293 2HB  ALA B 203     -34.751  18.368   1.346  1.00  0.00              
ATOM   3294 3HB  ALA B 203     -35.921  19.681   1.075  1.00  0.00              
ATOM   3295  N   ILE B 204     -37.419  19.771  -1.538  1.00  0.00              
ATOM   3296  CA  ILE B 204     -38.708  20.100  -2.123  1.00  0.00              
ATOM   3297  C   ILE B 204     -38.724  19.581  -3.576  1.00  0.00              
ATOM   3298  O   ILE B 204     -39.720  19.004  -4.023  1.00  0.00              
ATOM   3299  CB  ILE B 204     -38.972  21.616  -2.085  1.00  0.00              
ATOM   3300  CG1 ILE B 204     -39.068  22.106  -0.638  1.00  0.00              
ATOM   3301  CG2 ILE B 204     -40.243  21.954  -2.850  1.00  0.00              
ATOM   3302  CD1 ILE B 204     -40.183  21.460   0.153  1.00  0.00              
ATOM   3303  H   ILE B 204     -36.739  20.506  -1.401  1.00  0.00              
ATOM   3304  HA  ILE B 204     -39.483  19.570  -1.571  1.00  0.00              
ATOM   3305  HB  ILE B 204     -38.134  22.143  -2.541  1.00  0.00              
ATOM   3306 1HG1 ILE B 204     -38.127  21.910  -0.125  1.00  0.00              
ATOM   3307 2HG1 ILE B 204     -39.226  23.185  -0.629  1.00  0.00              
ATOM   3308 1HG2 ILE B 204     -40.415  23.029  -2.813  1.00  0.00              
ATOM   3309 2HG2 ILE B 204     -40.137  21.639  -3.887  1.00  0.00              
ATOM   3310 3HG2 ILE B 204     -41.089  21.435  -2.398  1.00  0.00              
ATOM   3311 1HD1 ILE B 204     -40.187  21.859   1.167  1.00  0.00              
ATOM   3312 2HD1 ILE B 204     -41.140  21.675  -0.325  1.00  0.00              
ATOM   3313 3HD1 ILE B 204     -40.027  20.383   0.187  1.00  0.00              
ATOM   3314  N   ALA B 205     -37.617  19.749  -4.292  1.00  0.00              
ATOM   3315  CA  ALA B 205     -37.526  19.203  -5.650  1.00  0.00              
ATOM   3316  C   ALA B 205     -37.733  17.675  -5.700  1.00  0.00              
ATOM   3317  O   ALA B 205     -38.499  17.182  -6.541  1.00  0.00              
ATOM   3318  CB  ALA B 205     -36.180  19.568  -6.260  1.00  0.00              
ATOM   3319  H   ALA B 205     -36.829  20.253  -3.910  1.00  0.00              
ATOM   3320  HA  ALA B 205     -38.370  19.577  -6.231  1.00  0.00              
ATOM   3321 1HB  ALA B 205     -36.124  19.178  -7.276  1.00  0.00              
ATOM   3322 2HB  ALA B 205     -36.072  20.652  -6.282  1.00  0.00              
ATOM   3323 3HB  ALA B 205     -35.380  19.136  -5.661  1.00  0.00              
ATOM   3324  N   ARG B 206     -37.084  16.950  -4.791  1.00  0.00              
ATOM   3325  CA  ARG B 206     -37.285  15.506  -4.643  1.00  0.00              
ATOM   3326  C   ARG B 206     -38.736  15.157  -4.245  1.00  0.00              
ATOM   3327  O   ARG B 206     -39.316  14.221  -4.791  1.00  0.00              
ATOM   3328  CB  ARG B 206     -36.329  14.949  -3.599  1.00  0.00              
ATOM   3329  CG  ARG B 206     -34.868  14.920  -4.020  1.00  0.00              
ATOM   3330  CD  ARG B 206     -33.998  14.374  -2.947  1.00  0.00              
ATOM   3331  NE  ARG B 206     -32.589  14.465  -3.292  1.00  0.00              
ATOM   3332  CZ  ARG B 206     -31.926  13.567  -4.046  1.00  0.00              
ATOM   3333  NH1 ARG B 206     -32.557  12.517  -4.524  1.00  0.00              
ATOM   3334  NH2 ARG B 206     -30.642  13.740  -4.304  1.00  0.00              
ATOM   3335  H   ARG B 206     -36.429  17.421  -4.183  1.00  0.00              
ATOM   3336  HA  ARG B 206     -37.120  15.033  -5.611  1.00  0.00              
ATOM   3337 1HB  ARG B 206     -36.398  15.543  -2.689  1.00  0.00              
ATOM   3338 2HB  ARG B 206     -36.620  13.929  -3.347  1.00  0.00              
ATOM   3339 1HG  ARG B 206     -34.757  14.292  -4.904  1.00  0.00              
ATOM   3340 2HG  ARG B 206     -34.535  15.933  -4.249  1.00  0.00              
ATOM   3341 1HD  ARG B 206     -34.161  14.934  -2.026  1.00  0.00              
ATOM   3342 2HD  ARG B 206     -34.241  13.325  -2.780  1.00  0.00              
ATOM   3343  HE  ARG B 206     -32.069  15.259  -2.942  1.00  0.00              
ATOM   3344 1HH1 ARG B 206     -33.539  12.385  -4.327  1.00  0.00              
ATOM   3345 2HH1 ARG B 206     -32.060  11.844  -5.089  1.00  0.00              
ATOM   3346 1HH2 ARG B 206     -30.156  14.547  -3.936  1.00  0.00              
ATOM   3347 2HH2 ARG B 206     -30.145  13.067  -4.869  1.00  0.00              
ATOM   3348  N   ALA B 207     -39.318  15.920  -3.324  1.00  0.00              
ATOM   3349  CA  ALA B 207     -40.716  15.713  -2.933  1.00  0.00              
ATOM   3350  C   ALA B 207     -41.712  15.951  -4.094  1.00  0.00              
ATOM   3351  O   ALA B 207     -42.692  15.236  -4.220  1.00  0.00              
ATOM   3352  CB  ALA B 207     -41.070  16.543  -1.712  1.00  0.00              
ATOM   3353  H   ALA B 207     -38.788  16.658  -2.882  1.00  0.00              
ATOM   3354  HA  ALA B 207     -40.846  14.659  -2.686  1.00  0.00              
ATOM   3355 1HB  ALA B 207     -42.113  16.370  -1.444  1.00  0.00              
ATOM   3356 2HB  ALA B 207     -40.429  16.257  -0.878  1.00  0.00              
ATOM   3357 3HB  ALA B 207     -40.924  17.599  -1.935  1.00  0.00              
ATOM   3358  N   LYS B 208     -41.461  16.956  -4.922  1.00  0.00              
ATOM   3359  CA  LYS B 208     -42.275  17.178  -6.127  1.00  0.00              
ATOM   3360  C   LYS B 208     -42.146  16.044  -7.153  1.00  0.00              
ATOM   3361  O   LYS B 208     -43.118  15.736  -7.841  1.00  0.00              
ATOM   3362  CB  LYS B 208     -41.893  18.508  -6.780  1.00  0.00              
ATOM   3363  CG  LYS B 208     -42.344  19.740  -6.007  1.00  0.00              
ATOM   3364  CD  LYS B 208     -41.816  21.016  -6.646  1.00  0.00              
ATOM   3365  CE  LYS B 208     -42.480  21.279  -7.990  1.00  0.00              
ATOM   3366  NZ  LYS B 208     -42.027  22.562  -8.593  1.00  0.00              
ATOM   3367  H   LYS B 208     -40.696  17.585  -4.723  1.00  0.00              
ATOM   3368  HA  LYS B 208     -43.325  17.208  -5.835  1.00  0.00              
ATOM   3369 1HB  LYS B 208     -40.810  18.560  -6.892  1.00  0.00              
ATOM   3370 2HB  LYS B 208     -42.328  18.561  -7.778  1.00  0.00              
ATOM   3371 1HG  LYS B 208     -43.433  19.778  -5.986  1.00  0.00              
ATOM   3372 2HG  LYS B 208     -41.980  19.680  -4.982  1.00  0.00              
ATOM   3373 1HD  LYS B 208     -42.009  21.861  -5.983  1.00  0.00              
ATOM   3374 2HD  LYS B 208     -40.740  20.931  -6.793  1.00  0.00              
ATOM   3375 1HE  LYS B 208     -42.245  20.466  -8.676  1.00  0.00              
ATOM   3376 2HE  LYS B 208     -43.561  21.315  -7.861  1.00  0.00              
ATOM   3377 1HZ  LYS B 208     -42.489  22.699  -9.480  1.00  0.00              
ATOM   3378 2HZ  LYS B 208     -42.257  23.326  -7.972  1.00  0.00              
ATOM   3379 3HZ  LYS B 208     -41.027  22.533  -8.735  1.00  0.00              
ATOM   3380  N   ALA B 209     -40.960  15.436  -7.246  1.00  0.00              
ATOM   3381  CA  ALA B 209     -40.773  14.202  -8.029  1.00  0.00              
ATOM   3382  C   ALA B 209     -41.547  13.026  -7.431  1.00  0.00              
ATOM   3383  O   ALA B 209     -42.053  12.187  -8.165  1.00  0.00              
ATOM   3384  CB  ALA B 209     -39.295  13.856  -8.128  1.00  0.00              
ATOM   3385  H   ALA B 209     -40.168  15.837  -6.764  1.00  0.00              
ATOM   3386  HA  ALA B 209     -41.196  14.355  -9.022  1.00  0.00              
ATOM   3387 1HB  ALA B 209     -39.173  12.942  -8.710  1.00  0.00              
ATOM   3388 2HB  ALA B 209     -38.762  14.672  -8.617  1.00  0.00              
ATOM   3389 3HB  ALA B 209     -38.889  13.706  -7.128  1.00  0.00              
ATOM   3390  N   GLU B 210     -41.636  12.959  -6.105  1.00  0.00              
ATOM   3391  CA  GLU B 210     -42.446  11.926  -5.466  1.00  0.00              
ATOM   3392  C   GLU B 210     -43.947  12.176  -5.723  1.00  0.00              
ATOM   3393  O   GLU B 210     -44.720  11.230  -5.843  1.00  0.00              
ATOM   3394  CB  GLU B 210     -42.165  11.887  -3.962  1.00  0.00              
ATOM   3395  CG  GLU B 210     -40.760  11.430  -3.597  1.00  0.00              
ATOM   3396  CD  GLU B 210     -40.465  10.026  -4.048  1.00  0.00              
ATOM   3397  OE1 GLU B 210     -41.329   9.190  -3.928  1.00  0.00              
ATOM   3398  OE2 GLU B 210     -39.375   9.789  -4.513  1.00  0.00              
ATOM   3399  H   GLU B 210     -41.143  13.625  -5.527  1.00  0.00              
ATOM   3400  HA  GLU B 210     -42.203  10.966  -5.921  1.00  0.00              
ATOM   3401 1HB  GLU B 210     -42.315  12.879  -3.538  1.00  0.00              
ATOM   3402 2HB  GLU B 210     -42.872  11.213  -3.478  1.00  0.00              
ATOM   3403 1HG  GLU B 210     -40.038  12.105  -4.055  1.00  0.00              
ATOM   3404 2HG  GLU B 210     -40.638  11.492  -2.516  1.00  0.00              
ATOM   3405  N   ALA B 211     -44.336  13.446  -5.807  1.00  0.00              
ATOM   3406  CA  ALA B 211     -45.710  13.818  -6.156  1.00  0.00              
ATOM   3407  C   ALA B 211     -46.027  13.307  -7.572  1.00  0.00              
ATOM   3408  O   ALA B 211     -47.102  12.733  -7.806  1.00  0.00              
ATOM   3409  CB  ALA B 211     -45.916  15.327  -6.052  1.00  0.00              
ATOM   3410  H   ALA B 211     -43.661  14.174  -5.623  1.00  0.00              
ATOM   3411  HA  ALA B 211     -46.383  13.328  -5.453  1.00  0.00              
ATOM   3412 1HB  ALA B 211     -46.944  15.573  -6.317  1.00  0.00              
ATOM   3413 2HB  ALA B 211     -45.717  15.652  -5.030  1.00  0.00              
ATOM   3414 3HB  ALA B 211     -45.235  15.835  -6.733  1.00  0.00              
ATOM   3415  N   ASP B 212     -45.068  13.476  -8.492  1.00  0.00              
ATOM   3416  CA  ASP B 212     -45.192  12.967  -9.870  1.00  0.00              
ATOM   3417  C   ASP B 212     -45.365  11.453  -9.865  1.00  0.00              
ATOM   3418  O   ASP B 212     -46.208  10.927 -10.597  1.00  0.00              
ATOM   3419  CB  ASP B 212     -43.966  13.343 -10.705  1.00  0.00              
ATOM   3420  CG  ASP B 212     -43.925  14.821 -11.067  1.00  0.00              
ATOM   3421  OD1 ASP B 212     -44.941  15.467 -10.961  1.00  0.00              
ATOM   3422  OD2 ASP B 212     -42.879  15.291 -11.446  1.00  0.00              
ATOM   3423  H   ASP B 212     -44.230  13.973  -8.225  1.00  0.00              
ATOM   3424  HA  ASP B 212     -46.069  13.424 -10.330  1.00  0.00              
ATOM   3425 1HB  ASP B 212     -43.059  13.094 -10.153  1.00  0.00              
ATOM   3426 2HB  ASP B 212     -43.959  12.758 -11.626  1.00  0.00              
ATOM   3427  N   LYS B 213     -44.560  10.766  -9.043  1.00  0.00              
ATOM   3428  CA  LYS B 213     -44.638   9.311  -8.893  1.00  0.00              
ATOM   3429  C   LYS B 213     -46.013   8.843  -8.429  1.00  0.00              
ATOM   3430  O   LYS B 213     -46.492   7.794  -8.880  1.00  0.00              
ATOM   3431  CB  LYS B 213     -43.571   8.823  -7.912  1.00  0.00              
ATOM   3432  CG  LYS B 213     -42.147   8.889  -8.448  1.00  0.00              
ATOM   3433  CD  LYS B 213     -41.141   8.424  -7.405  1.00  0.00              
ATOM   3434  CE  LYS B 213     -39.713   8.562  -7.912  1.00  0.00              
ATOM   3435  NZ  LYS B 213     -38.718   8.129  -6.894  1.00  0.00              
ATOM   3436  H   LYS B 213     -43.874  11.280  -8.508  1.00  0.00              
ATOM   3437  HA  LYS B 213     -44.462   8.852  -9.867  1.00  0.00              
ATOM   3438 1HB  LYS B 213     -43.613   9.421  -7.001  1.00  0.00              
ATOM   3439 2HB  LYS B 213     -43.776   7.789  -7.635  1.00  0.00              
ATOM   3440 1HG  LYS B 213     -42.061   8.255  -9.332  1.00  0.00              
ATOM   3441 2HG  LYS B 213     -41.913   9.914  -8.734  1.00  0.00              
ATOM   3442 1HD  LYS B 213     -41.256   9.019  -6.498  1.00  0.00              
ATOM   3443 2HD  LYS B 213     -41.330   7.379  -7.159  1.00  0.00              
ATOM   3444 1HE  LYS B 213     -39.585   7.956  -8.808  1.00  0.00              
ATOM   3445 2HE  LYS B 213     -39.519   9.602  -8.172  1.00  0.00              
ATOM   3446 1HZ  LYS B 213     -37.785   8.237  -7.267  1.00  0.00              
ATOM   3447 2HZ  LYS B 213     -38.815   8.698  -6.064  1.00  0.00              
ATOM   3448 3HZ  LYS B 213     -38.876   7.160  -6.658  1.00  0.00              
ATOM   3449  N   LEU B 214     -46.635   9.610  -7.526  1.00  0.00              
ATOM   3450  CA  LEU B 214     -48.018   9.331  -7.084  1.00  0.00              
ATOM   3451  C   LEU B 214     -49.041   9.405  -8.224  1.00  0.00              
ATOM   3452  O   LEU B 214     -49.953   8.568  -8.317  1.00  0.00              
ATOM   3453  CB  LEU B 214     -48.421  10.319  -5.983  1.00  0.00              
ATOM   3454  CG  LEU B 214     -47.688  10.160  -4.645  1.00  0.00              
ATOM   3455  CD1 LEU B 214     -48.013  11.343  -3.743  1.00  0.00              
ATOM   3456  CD2 LEU B 214     -48.099   8.847  -3.994  1.00  0.00              
ATOM   3457  H   LEU B 214     -46.144  10.401  -7.136  1.00  0.00              
ATOM   3458  HA  LEU B 214     -48.069   8.299  -6.739  1.00  0.00              
ATOM   3459 1HB  LEU B 214     -48.239  11.331  -6.341  1.00  0.00              
ATOM   3460 2HB  LEU B 214     -49.488  10.210  -5.791  1.00  0.00              
ATOM   3461  HG  LEU B 214     -46.612  10.158  -4.817  1.00  0.00              
ATOM   3462 1HD1 LEU B 214     -47.492  11.229  -2.792  1.00  0.00              
ATOM   3463 2HD1 LEU B 214     -47.692  12.266  -4.224  1.00  0.00              
ATOM   3464 3HD1 LEU B 214     -49.088  11.380  -3.566  1.00  0.00              
ATOM   3465 1HD2 LEU B 214     -47.577   8.733  -3.043  1.00  0.00              
ATOM   3466 2HD2 LEU B 214     -49.175   8.848  -3.820  1.00  0.00              
ATOM   3467 3HD2 LEU B 214     -47.838   8.018  -4.652  1.00  0.00              
ATOM   3468  N   LYS B 215     -48.877  10.393  -9.091  1.00  0.00              
ATOM   3469  CA  LYS B 215     -49.757  10.572 -10.237  1.00  0.00              
ATOM   3470  C   LYS B 215     -49.520   9.422 -11.196  1.00  0.00              
ATOM   3471  O   LYS B 215     -50.469   8.812 -11.696  1.00  0.00              
ATOM   3472  CB  LYS B 215     -49.512  11.915 -10.926  1.00  0.00              
ATOM   3473  CG  LYS B 215     -50.425  12.187 -12.115  1.00  0.00              
ATOM   3474  CD  LYS B 215     -51.878  12.301 -11.681  1.00  0.00              
ATOM   3475  CE  LYS B 215     -52.751  12.844 -12.803  1.00  0.00              
ATOM   3476  NZ  LYS B 215     -52.744  11.952 -13.995  1.00  0.00              
ATOM   3477  H   LYS B 215     -48.117  11.042  -8.949  1.00  0.00              
ATOM   3478  HA  LYS B 215     -50.789  10.568  -9.884  1.00  0.00              
ATOM   3479 1HB  LYS B 215     -49.649  12.723 -10.207  1.00  0.00              
ATOM   3480 2HB  LYS B 215     -48.482  11.961 -11.278  1.00  0.00              
ATOM   3481 1HG  LYS B 215     -50.125  13.118 -12.598  1.00  0.00              
ATOM   3482 2HG  LYS B 215     -50.332  11.378 -12.837  1.00  0.00              
ATOM   3483 1HD  LYS B 215     -52.248  11.317 -11.387  1.00  0.00              
ATOM   3484 2HD  LYS B 215     -51.951  12.968 -10.822  1.00  0.00              
ATOM   3485 1HE  LYS B 215     -53.776  12.948 -12.449  1.00  0.00              
ATOM   3486 2HE  LYS B 215     -52.391  13.829 -13.100  1.00  0.00              
ATOM   3487 1HZ  LYS B 215     -53.332  12.347 -14.715  1.00  0.00              
ATOM   3488 2HZ  LYS B 215     -51.799  11.864 -14.344  1.00  0.00              
ATOM   3489 3HZ  LYS B 215     -53.094  11.041 -13.737  1.00  0.00              
ATOM   3490  N   LYS B 216     -48.242   9.121 -11.418  1.00  0.00              
ATOM   3491  CA  LYS B 216     -47.828   8.019 -12.284  1.00  0.00              
ATOM   3492  C   LYS B 216     -48.355   6.662 -11.817  1.00  0.00              
ATOM   3493  O   LYS B 216     -48.682   5.808 -12.646  1.00  0.00              
ATOM   3494  CB  LYS B 216     -46.302   7.974 -12.379  1.00  0.00              
ATOM   3495  CG  LYS B 216     -45.688   9.109 -13.188  1.00  0.00              
ATOM   3496  CD  LYS B 216     -44.169   9.032 -13.185  1.00  0.00              
ATOM   3497  CE  LYS B 216     -43.554  10.177 -13.975  1.00  0.00              
ATOM   3498  NZ  LYS B 216     -42.067  10.125 -13.964  1.00  0.00              
ATOM   3499  H   LYS B 216     -47.536   9.682 -10.964  1.00  0.00              
ATOM   3500  HA  LYS B 216     -48.266   8.171 -13.271  1.00  0.00              
ATOM   3501 1HB  LYS B 216     -45.874   8.008 -11.377  1.00  0.00              
ATOM   3502 2HB  LYS B 216     -45.993   7.033 -12.835  1.00  0.00              
ATOM   3503 1HG  LYS B 216     -46.045   9.057 -14.217  1.00  0.00              
ATOM   3504 2HG  LYS B 216     -45.996  10.065 -12.764  1.00  0.00              
ATOM   3505 1HD  LYS B 216     -43.804   9.072 -12.158  1.00  0.00              
ATOM   3506 2HD  LYS B 216     -43.852   8.087 -13.627  1.00  0.00              
ATOM   3507 1HE  LYS B 216     -43.899  10.134 -15.007  1.00  0.00              
ATOM   3508 2HE  LYS B 216     -43.874  11.127 -13.547  1.00  0.00              
ATOM   3509 1HZ  LYS B 216     -41.698  10.901 -14.497  1.00  0.00              
ATOM   3510 2HZ  LYS B 216     -41.734  10.184 -13.011  1.00  0.00              
ATOM   3511 3HZ  LYS B 216     -41.757   9.257 -14.375  1.00  0.00              
ATOM   3512  N   ALA B 217     -48.450   6.469 -10.498  1.00  0.00              
ATOM   3513  CA  ALA B 217     -48.975   5.215  -9.957  1.00  0.00              
ATOM   3514  C   ALA B 217     -50.510   5.202  -9.838  1.00  0.00              
ATOM   3515  O   ALA B 217     -51.087   4.205  -9.430  1.00  0.00              
ATOM   3516  CB  ALA B 217     -48.310   4.874  -8.631  1.00  0.00              
ATOM   3517  H   ALA B 217     -48.156   7.195  -9.860  1.00  0.00              
ATOM   3518  HA  ALA B 217     -48.757   4.421 -10.671  1.00  0.00              
ATOM   3519 1HB  ALA B 217     -48.718   3.938  -8.250  1.00  0.00              
ATOM   3520 2HB  ALA B 217     -47.236   4.768  -8.780  1.00  0.00              
ATOM   3521 3HB  ALA B 217     -48.500   5.671  -7.914  1.00  0.00              
ATOM   3522  N   GLY B 218     -51.150   6.309 -10.220  1.00  0.00              
ATOM   3523  CA  GLY B 218     -52.606   6.459 -10.160  1.00  0.00              
ATOM   3524  C   GLY B 218     -53.173   6.557  -8.745  1.00  0.00              
ATOM   3525  O   GLY B 218     -54.276   6.094  -8.480  1.00  0.00              
ATOM   3526  H   GLY B 218     -50.591   7.076 -10.565  1.00  0.00              
ATOM   3527 1HA  GLY B 218     -52.903   7.355 -10.705  1.00  0.00              
ATOM   3528 2HA  GLY B 218     -53.080   5.611 -10.655  1.00  0.00              
ATOM   3529  N   LEU B 219     -52.411   7.169  -7.845  1.00  0.00              
ATOM   3530  CA  LEU B 219     -52.783   7.264  -6.434  1.00  0.00              
ATOM   3531  C   LEU B 219     -53.359   8.614  -6.068  1.00  0.00              
ATOM   3532  O   LEU B 219     -54.018   8.766  -5.049  1.00  0.00              
ATOM   3533  CB  LEU B 219     -51.562   6.985  -5.549  1.00  0.00              
ATOM   3534  CG  LEU B 219     -50.910   5.609  -5.730  1.00  0.00              
ATOM   3535  CD1 LEU B 219     -49.669   5.514  -4.852  1.00  0.00              
ATOM   3536  CD2 LEU B 219     -51.913   4.521  -5.377  1.00  0.00              
ATOM   3537  H   LEU B 219     -51.542   7.581  -8.154  1.00  0.00              
ATOM   3538  HA  LEU B 219     -53.564   6.532  -6.232  1.00  0.00              
ATOM   3539 1HB  LEU B 219     -50.804   7.740  -5.754  1.00  0.00              
ATOM   3540 2HB  LEU B 219     -51.861   7.075  -4.505  1.00  0.00              
ATOM   3541  HG  LEU B 219     -50.594   5.489  -6.767  1.00  0.00              
ATOM   3542 1HD1 LEU B 219     -49.206   4.536  -4.981  1.00  0.00              
ATOM   3543 2HD1 LEU B 219     -48.960   6.291  -5.139  1.00  0.00              
ATOM   3544 3HD1 LEU B 219     -49.951   5.647  -3.808  1.00  0.00              
ATOM   3545 1HD2 LEU B 219     -51.450   3.542  -5.507  1.00  0.00              
ATOM   3546 2HD2 LEU B 219     -52.228   4.639  -4.340  1.00  0.00              
ATOM   3547 3HD2 LEU B 219     -52.782   4.601  -6.032  1.00  0.00              
ATOM   3548  N   VAL B 220     -53.103   9.598  -6.912  1.00  0.00              
ATOM   3549  CA  VAL B 220     -53.640  10.943  -6.728  1.00  0.00              
ATOM   3550  C   VAL B 220     -54.149  11.353  -8.112  1.00  0.00              
ATOM   3551  O   VAL B 220     -53.696  10.815  -9.127  1.00  0.00              
ATOM   3552  CB  VAL B 220     -52.569  11.927  -6.220  1.00  0.00              
ATOM   3553  CG1 VAL B 220     -52.012  11.464  -4.882  1.00  0.00              
ATOM   3554  CG2 VAL B 220     -51.458  12.060  -7.250  1.00  0.00              
ATOM   3555  H   VAL B 220     -52.514   9.408  -7.710  1.00  0.00              
ATOM   3556  HA  VAL B 220     -54.448  10.896  -5.997  1.00  0.00              
ATOM   3557  HB  VAL B 220     -53.032  12.900  -6.056  1.00  0.00              
ATOM   3558 1HG1 VAL B 220     -51.257  12.171  -4.538  1.00  0.00              
ATOM   3559 2HG1 VAL B 220     -52.818  11.411  -4.151  1.00  0.00              
ATOM   3560 3HG1 VAL B 220     -51.560  10.479  -4.998  1.00  0.00              
ATOM   3561 1HG2 VAL B 220     -50.705  12.758  -6.885  1.00  0.00              
ATOM   3562 2HG2 VAL B 220     -50.999  11.086  -7.419  1.00  0.00              
ATOM   3563 3HG2 VAL B 220     -51.873  12.432  -8.187  1.00  0.00              
ATOM   3564  N   ASN B 221     -55.123  12.252  -8.162  1.00  0.00              
ATOM   3565  CA  ASN B 221     -55.538  12.828  -9.448  1.00  0.00              
ATOM   3566  C   ASN B 221     -54.774  14.128  -9.717  1.00  0.00              
ATOM   3567  O   ASN B 221     -53.829  14.470  -8.987  1.00  0.00              
ATOM   3568  CB  ASN B 221     -57.036  13.067  -9.477  1.00  0.00              
ATOM   3569  CG  ASN B 221     -57.471  14.126  -8.503  1.00  0.00              
ATOM   3570  OD1 ASN B 221     -56.652  14.916  -8.019  1.00  0.00              
ATOM   3571  ND2 ASN B 221     -58.745  14.159  -8.206  1.00  0.00              
ATOM   3572  H   ASN B 221     -55.588  12.550  -7.316  1.00  0.00              
ATOM   3573  HA  ASN B 221     -55.274  12.127 -10.242  1.00  0.00              
ATOM   3574 1HB  ASN B 221     -57.338  13.367 -10.481  1.00  0.00              
ATOM   3575 2HB  ASN B 221     -57.557  12.138  -9.242  1.00  0.00              
ATOM   3576 1HD2 ASN B 221     -59.092  14.843  -7.563  1.00  0.00              
ATOM   3577 2HD2 ASN B 221     -59.372  13.501  -8.621  1.00  0.00              
ATOM   3578  N   SER B 222     -55.206  14.845 -10.754  1.00  0.00              
ATOM   3579  CA  SER B 222     -54.580  16.093 -11.188  1.00  0.00              
ATOM   3580  C   SER B 222     -54.665  17.210 -10.168  1.00  0.00              
ATOM   3581  O   SER B 222     -53.699  17.954  -9.989  1.00  0.00              
ATOM   3582  CB  SER B 222     -55.219  16.557 -12.482  1.00  0.00              
ATOM   3583  OG  SER B 222     -54.944  15.664 -13.527  1.00  0.00              
ATOM   3584  H   SER B 222     -56.009  14.496 -11.258  1.00  0.00              
ATOM   3585  HA  SER B 222     -53.515  15.912 -11.338  1.00  0.00              
ATOM   3586 1HB  SER B 222     -56.297  16.642 -12.347  1.00  0.00              
ATOM   3587 2HB  SER B 222     -54.843  17.547 -12.739  1.00  0.00              
ATOM   3588  HG  SER B 222     -55.087  16.155 -14.339  1.00  0.00              
ATOM   3589  N   GLN B 223     -55.817  17.335  -9.512  1.00  0.00              
ATOM   3590  CA  GLN B 223     -56.002  18.366  -8.494  1.00  0.00              
ATOM   3591  C   GLN B 223     -55.130  18.045  -7.280  1.00  0.00              
ATOM   3592  O   GLN B 223     -54.450  18.914  -6.731  1.00  0.00              
ATOM   3593  CB  GLN B 223     -57.473  18.471  -8.082  1.00  0.00              
ATOM   3594  CG  GLN B 223     -58.384  19.028  -9.163  1.00  0.00              
ATOM   3595  CD  GLN B 223     -59.843  19.020  -8.750  1.00  0.00              
ATOM   3596  OE1 GLN B 223     -60.260  18.222  -7.907  1.00  0.00              
ATOM   3597  NE2 GLN B 223     -60.630  19.911  -9.344  1.00  0.00              
ATOM   3598  H   GLN B 223     -56.579  16.706  -9.720  1.00  0.00              
ATOM   3599  HA  GLN B 223     -55.709  19.327  -8.917  1.00  0.00              
ATOM   3600 1HB  GLN B 223     -57.844  17.485  -7.804  1.00  0.00              
ATOM   3601 2HB  GLN B 223     -57.560  19.113  -7.205  1.00  0.00              
ATOM   3602 1HG  GLN B 223     -58.093  20.057  -9.373  1.00  0.00              
ATOM   3603 2HG  GLN B 223     -58.279  18.419 -10.061  1.00  0.00              
ATOM   3604 1HE2 GLN B 223     -61.603  19.953  -9.112  1.00  0.00              
ATOM   3605 2HE2 GLN B 223     -60.251  20.540 -10.023  1.00  0.00              
ATOM   3606  N   GLN B 224     -55.147  16.780  -6.879  1.00  0.00              
ATOM   3607  CA  GLN B 224     -54.348  16.343  -5.752  1.00  0.00              
ATOM   3608  C   GLN B 224     -52.840  16.458  -6.067  1.00  0.00              
ATOM   3609  O   GLN B 224     -52.058  16.836  -5.189  1.00  0.00              
ATOM   3610  CB  GLN B 224     -54.708  14.902  -5.378  1.00  0.00              
ATOM   3611  CG  GLN B 224     -56.097  14.742  -4.785  1.00  0.00              
ATOM   3612  CD  GLN B 224     -56.473  13.287  -4.576  1.00  0.00              
ATOM   3613  OE1 GLN B 224     -56.368  12.467  -5.492  1.00  0.00              
ATOM   3614  NE2 GLN B 224     -56.914  12.959  -3.367  1.00  0.00              
ATOM   3615  H   GLN B 224     -55.724  16.107  -7.363  1.00  0.00              
ATOM   3616  HA  GLN B 224     -54.529  17.019  -4.917  1.00  0.00              
ATOM   3617 1HB  GLN B 224     -54.645  14.270  -6.264  1.00  0.00              
ATOM   3618 2HB  GLN B 224     -53.987  14.523  -4.654  1.00  0.00              
ATOM   3619 1HG  GLN B 224     -56.129  15.246  -3.819  1.00  0.00              
ATOM   3620 2HG  GLN B 224     -56.824  15.189  -5.463  1.00  0.00              
ATOM   3621 1HE2 GLN B 224     -57.177  12.014  -3.169  1.00  0.00              
ATOM   3622 2HE2 GLN B 224     -56.983  13.656  -2.653  1.00  0.00              
ATOM   3623  N   LEU B 225     -52.446  16.186  -7.314  1.00  0.00              
ATOM   3624  CA  LEU B 225     -51.054  16.383  -7.719  1.00  0.00              
ATOM   3625  C   LEU B 225     -50.592  17.822  -7.491  1.00  0.00              
ATOM   3626  O   LEU B 225     -49.551  18.048  -6.848  1.00  0.00              
ATOM   3627  CB  LEU B 225     -50.882  16.017  -9.199  1.00  0.00              
ATOM   3628  CG  LEU B 225     -49.479  16.237  -9.779  1.00  0.00              
ATOM   3629  CD1 LEU B 225     -48.479  15.361  -9.038  1.00  0.00              
ATOM   3630  CD2 LEU B 225     -49.489  15.917 -11.267  1.00  0.00              
ATOM   3631  H   LEU B 225     -53.111  15.839  -7.991  1.00  0.00              
ATOM   3632  HA  LEU B 225     -50.417  15.784  -7.070  1.00  0.00              
ATOM   3633 1HB  LEU B 225     -51.132  14.965  -9.328  1.00  0.00              
ATOM   3634 2HB  LEU B 225     -51.581  16.610  -9.788  1.00  0.00              
ATOM   3635  HG  LEU B 225     -49.184  17.277  -9.634  1.00  0.00              
ATOM   3636 1HD1 LEU B 225     -47.482  15.518  -9.450  1.00  0.00              
ATOM   3637 2HD1 LEU B 225     -48.478  15.625  -7.980  1.00  0.00              
ATOM   3638 3HD1 LEU B 225     -48.757  14.314  -9.151  1.00  0.00              
ATOM   3639 1HD2 LEU B 225     -48.492  16.074 -11.679  1.00  0.00              
ATOM   3640 2HD2 LEU B 225     -49.782  14.877 -11.413  1.00  0.00              
ATOM   3641 3HD2 LEU B 225     -50.199  16.570 -11.775  1.00  0.00              
ATOM   3642  N   ASP B 226     -51.368  18.787  -7.982  1.00  0.00              
ATOM   3643  CA  ASP B 226     -51.026  20.208  -7.802  1.00  0.00              
ATOM   3644  C   ASP B 226     -51.140  20.673  -6.356  1.00  0.00              
ATOM   3645  O   ASP B 226     -50.357  21.520  -5.893  1.00  0.00              
ATOM   3646  CB  ASP B 226     -51.926  21.084  -8.678  1.00  0.00              
ATOM   3647  CG  ASP B 226     -51.608  20.961 -10.162  1.00  0.00              
ATOM   3648  OD1 ASP B 226     -50.554  20.467 -10.485  1.00  0.00              
ATOM   3649  OD2 ASP B 226     -52.423  21.362 -10.959  1.00  0.00              
ATOM   3650  H   ASP B 226     -52.208  18.543  -8.487  1.00  0.00              
ATOM   3651  HA  ASP B 226     -49.977  20.348  -8.064  1.00  0.00              
ATOM   3652 1HB  ASP B 226     -52.968  20.806  -8.520  1.00  0.00              
ATOM   3653 2HB  ASP B 226     -51.817  22.128  -8.383  1.00  0.00              
ATOM   3654  N   GLU B 227     -52.126  20.107  -5.664  1.00  0.00              
ATOM   3655  CA  GLU B 227     -52.399  20.415  -4.273  1.00  0.00              
ATOM   3656  C   GLU B 227     -51.176  20.093  -3.403  1.00  0.00              
ATOM   3657  O   GLU B 227     -50.779  20.915  -2.571  1.00  0.00              
ATOM   3658  CB  GLU B 227     -53.620  19.634  -3.784  1.00  0.00              
ATOM   3659  CG  GLU B 227     -54.020  19.928  -2.345  1.00  0.00              
ATOM   3660  CD  GLU B 227     -55.253  19.183  -1.916  1.00  0.00              
ATOM   3661  OE1 GLU B 227     -55.801  18.467  -2.720  1.00  0.00              
ATOM   3662  OE2 GLU B 227     -55.648  19.330  -0.784  1.00  0.00              
ATOM   3663  H   GLU B 227     -52.706  19.431  -6.141  1.00  0.00              
ATOM   3664  HA  GLU B 227     -52.598  21.484  -4.188  1.00  0.00              
ATOM   3665 1HB  GLU B 227     -54.475  19.859  -4.421  1.00  0.00              
ATOM   3666 2HB  GLU B 227     -53.424  18.565  -3.865  1.00  0.00              
ATOM   3667 1HG  GLU B 227     -53.196  19.652  -1.687  1.00  0.00              
ATOM   3668 2HG  GLU B 227     -54.191  20.998  -2.238  1.00  0.00              
ATOM   3669  N   LEU B 228     -50.596  18.902  -3.599  1.00  0.00              
ATOM   3670  CA  LEU B 228     -49.400  18.473  -2.884  1.00  0.00              
ATOM   3671  C   LEU B 228     -48.166  19.356  -3.189  1.00  0.00              
ATOM   3672  O   LEU B 228     -47.440  19.762  -2.264  1.00  0.00              
ATOM   3673  CB  LEU B 228     -49.089  16.986  -3.159  1.00  0.00              
ATOM   3674  CG  LEU B 228     -47.802  16.421  -2.540  1.00  0.00              
ATOM   3675  CD1 LEU B 228     -47.810  16.612  -1.023  1.00  0.00              
ATOM   3676  CD2 LEU B 228     -47.609  14.951  -2.907  1.00  0.00              
ATOM   3677  H   LEU B 228     -51.014  18.280  -4.276  1.00  0.00              
ATOM   3678  HA  LEU B 228     -49.574  18.595  -1.816  1.00  0.00              
ATOM   3679 1HB  LEU B 228     -49.916  16.384  -2.785  1.00  0.00              
ATOM   3680 2HB  LEU B 228     -49.018  16.839  -4.236  1.00  0.00              
ATOM   3681  HG  LEU B 228     -46.944  16.985  -2.907  1.00  0.00              
ATOM   3682 1HD1 LEU B 228     -46.891  16.207  -0.600  1.00  0.00              
ATOM   3683 2HD1 LEU B 228     -47.878  17.675  -0.790  1.00  0.00              
ATOM   3684 3HD1 LEU B 228     -48.667  16.091  -0.596  1.00  0.00              
ATOM   3685 1HD2 LEU B 228     -46.688  14.581  -2.454  1.00  0.00              
ATOM   3686 2HD2 LEU B 228     -48.454  14.370  -2.537  1.00  0.00              
ATOM   3687 3HD2 LEU B 228     -47.546  14.852  -3.990  1.00  0.00              
ATOM   3688  N   LYS B 229     -47.934  19.620  -4.474  1.00  0.00              
ATOM   3689  CA  LYS B 229     -46.839  20.467  -4.936  1.00  0.00              
ATOM   3690  C   LYS B 229     -46.944  21.885  -4.378  1.00  0.00              
ATOM   3691  O   LYS B 229     -45.931  22.493  -3.992  1.00  0.00              
ATOM   3692  CB  LYS B 229     -46.809  20.507  -6.465  1.00  0.00              
ATOM   3693  CG  LYS B 229     -46.317  19.223  -7.118  1.00  0.00              
ATOM   3694  CD  LYS B 229     -46.292  19.348  -8.634  1.00  0.00              
ATOM   3695  CE  LYS B 229     -45.735  18.091  -9.285  1.00  0.00              
ATOM   3696  NZ  LYS B 229     -45.725  18.191 -10.770  1.00  0.00              
ATOM   3697  H   LYS B 229     -48.557  19.206  -5.153  1.00  0.00              
ATOM   3698  HA  LYS B 229     -45.900  20.044  -4.578  1.00  0.00              
ATOM   3699 1HB  LYS B 229     -47.811  20.713  -6.843  1.00  0.00              
ATOM   3700 2HB  LYS B 229     -46.161  21.320  -6.795  1.00  0.00              
ATOM   3701 1HG  LYS B 229     -45.311  18.996  -6.764  1.00  0.00              
ATOM   3702 2HG  LYS B 229     -46.974  18.399  -6.841  1.00  0.00              
ATOM   3703 1HD  LYS B 229     -47.305  19.520  -9.002  1.00  0.00              
ATOM   3704 2HD  LYS B 229     -45.673  20.198  -8.919  1.00  0.00              
ATOM   3705 1HE  LYS B 229     -44.716  17.923  -8.938  1.00  0.00              
ATOM   3706 2HE  LYS B 229     -46.340  17.232  -8.996  1.00  0.00              
ATOM   3707 1HZ  LYS B 229     -45.350  17.339 -11.163  1.00  0.00              
ATOM   3708 2HZ  LYS B 229     -46.669  18.329 -11.105  1.00  0.00              
ATOM   3709 3HZ  LYS B 229     -45.151  18.973 -11.052  1.00  0.00              
ATOM   3710  N   ARG B 230     -48.182  22.377  -4.355  1.00  0.00              
ATOM   3711  CA  ARG B 230     -48.572  23.621  -3.714  1.00  0.00              
ATOM   3712  C   ARG B 230     -48.239  23.652  -2.217  1.00  0.00              
ATOM   3713  O   ARG B 230     -47.694  24.645  -1.746  1.00  0.00              
ATOM   3714  CB  ARG B 230     -50.064  23.853  -3.899  1.00  0.00              
ATOM   3715  CG  ARG B 230     -50.597  25.126  -3.261  1.00  0.00              
ATOM   3716  CD  ARG B 230     -52.082  25.164  -3.267  1.00  0.00              
ATOM   3717  NE  ARG B 230     -52.655  24.100  -2.459  1.00  0.00              
ATOM   3718  CZ  ARG B 230     -52.760  24.131  -1.116  1.00  0.00              
ATOM   3719  NH1 ARG B 230     -52.327  25.177  -0.447  1.00  0.00              
ATOM   3720  NH2 ARG B 230     -53.298  23.110  -0.471  1.00  0.00              
ATOM   3721  H   ARG B 230     -48.885  21.826  -4.826  1.00  0.00              
ATOM   3722  HA  ARG B 230     -48.021  24.438  -4.181  1.00  0.00              
ATOM   3723 1HB  ARG B 230     -50.297  23.895  -4.962  1.00  0.00              
ATOM   3724 2HB  ARG B 230     -50.618  23.015  -3.475  1.00  0.00              
ATOM   3725 1HG  ARG B 230     -50.257  25.185  -2.226  1.00  0.00              
ATOM   3726 2HG  ARG B 230     -50.229  25.992  -3.813  1.00  0.00              
ATOM   3727 1HD  ARG B 230     -52.423  26.118  -2.866  1.00  0.00              
ATOM   3728 2HD  ARG B 230     -52.444  25.049  -4.288  1.00  0.00              
ATOM   3729  HE  ARG B 230     -52.999  23.278  -2.938  1.00  0.00              
ATOM   3730 1HH1 ARG B 230     -51.916  25.957  -0.940  1.00  0.00              
ATOM   3731 2HH1 ARG B 230     -52.406  25.200   0.560  1.00  0.00              
ATOM   3732 1HH2 ARG B 230     -53.630  22.306  -0.986  1.00  0.00              
ATOM   3733 2HH2 ARG B 230     -53.377  23.133   0.534  1.00  0.00              
ATOM   3734  N   ARG B 231     -48.571  22.600  -1.465  1.00  0.00              
ATOM   3735  CA  ARG B 231     -48.206  22.563  -0.042  1.00  0.00              
ATOM   3736  C   ARG B 231     -46.680  22.499   0.131  1.00  0.00              
ATOM   3737  O   ARG B 231     -46.131  23.044   1.105  1.00  0.00              
ATOM   3738  CB  ARG B 231     -48.845  21.365   0.644  1.00  0.00              
ATOM   3739  CG  ARG B 231     -50.355  21.452   0.809  1.00  0.00              
ATOM   3740  CD  ARG B 231     -50.917  20.206   1.388  1.00  0.00              
ATOM   3741  NE  ARG B 231     -52.362  20.277   1.530  1.00  0.00              
ATOM   3742  CZ  ARG B 231     -53.146  19.247   1.905  1.00  0.00              
ATOM   3743  NH1 ARG B 231     -52.610  18.077   2.172  1.00  0.00              
ATOM   3744  NH2 ARG B 231     -54.453  19.414   2.004  1.00  0.00              
ATOM   3745  H   ARG B 231     -49.074  21.821  -1.864  1.00  0.00              
ATOM   3746  HA  ARG B 231     -48.562  23.480   0.430  1.00  0.00              
ATOM   3747 1HB  ARG B 231     -48.627  20.462   0.077  1.00  0.00              
ATOM   3748 2HB  ARG B 231     -48.412  21.241   1.637  1.00  0.00              
ATOM   3749 1HG  ARG B 231     -50.601  22.281   1.473  1.00  0.00              
ATOM   3750 2HG  ARG B 231     -50.818  21.618  -0.165  1.00  0.00              
ATOM   3751 1HD  ARG B 231     -50.679  19.363   0.739  1.00  0.00              
ATOM   3752 2HD  ARG B 231     -50.486  20.036   2.374  1.00  0.00              
ATOM   3753  HE  ARG B 231     -52.811  21.162   1.333  1.00  0.00              
ATOM   3754 1HH1 ARG B 231     -51.611  17.949   2.096  1.00  0.00              
ATOM   3755 2HH1 ARG B 231     -53.198  17.305   2.453  1.00  0.00              
ATOM   3756 1HH2 ARG B 231     -54.865  20.314   1.799  1.00  0.00              
ATOM   3757 2HH2 ARG B 231     -55.040  18.643   2.285  1.00  0.00              
ATOM   3758  N   LEU B 232     -46.014  21.825  -0.812  1.00  0.00              
ATOM   3759  CA  LEU B 232     -44.558  21.747  -0.843  1.00  0.00              
ATOM   3760  C   LEU B 232     -43.916  23.115  -1.108  1.00  0.00              
ATOM   3761  O   LEU B 232     -42.878  23.428  -0.525  1.00  0.00              
ATOM   3762  CB  LEU B 232     -44.082  20.698  -1.862  1.00  0.00              
ATOM   3763  CG  LEU B 232     -44.340  19.222  -1.487  1.00  0.00              
ATOM   3764  CD1 LEU B 232     -44.080  18.316  -2.701  1.00  0.00              
ATOM   3765  CD2 LEU B 232     -43.541  18.776  -0.261  1.00  0.00              
ATOM   3766  H   LEU B 232     -46.547  21.353  -1.528  1.00  0.00              
ATOM   3767  HA  LEU B 232     -44.207  21.451   0.144  1.00  0.00              
ATOM   3768 1HB  LEU B 232     -44.579  20.886  -2.812  1.00  0.00              
ATOM   3769 2HB  LEU B 232     -43.009  20.816  -2.007  1.00  0.00              
ATOM   3770  HG  LEU B 232     -45.398  19.082  -1.265  1.00  0.00              
ATOM   3771 1HD1 LEU B 232     -44.265  17.277  -2.426  1.00  0.00              
ATOM   3772 2HD1 LEU B 232     -44.747  18.599  -3.516  1.00  0.00              
ATOM   3773 3HD1 LEU B 232     -43.045  18.427  -3.023  1.00  0.00              
ATOM   3774 1HD2 LEU B 232     -43.761  17.730  -0.043  1.00  0.00              
ATOM   3775 2HD2 LEU B 232     -42.475  18.888  -0.461  1.00  0.00              
ATOM   3776 3HD2 LEU B 232     -43.816  19.391   0.596  1.00  0.00              
ATOM   3777  N   GLU B 233     -44.557  23.933  -1.950  1.00  0.00              
ATOM   3778  CA  GLU B 233     -44.081  25.280  -2.237  1.00  0.00              
ATOM   3779  C   GLU B 233     -44.268  26.192  -1.042  1.00  0.00              
ATOM   3780  O   GLU B 233     -43.393  27.010  -0.737  1.00  0.00              
ATOM   3781  CB  GLU B 233     -44.813  25.859  -3.450  1.00  0.00              
ATOM   3782  CG  GLU B 233     -44.416  25.235  -4.780  1.00  0.00              
ATOM   3783  CD  GLU B 233     -45.209  25.773  -5.938  1.00  0.00              
ATOM   3784  OE1 GLU B 233     -46.137  26.510  -5.707  1.00  0.00              
ATOM   3785  OE2 GLU B 233     -44.887  25.446  -7.056  1.00  0.00              
ATOM   3786  H   GLU B 233     -45.398  23.603  -2.399  1.00  0.00              
ATOM   3787  HA  GLU B 233     -43.014  25.231  -2.453  1.00  0.00              
ATOM   3788 1HB  GLU B 233     -45.887  25.725  -3.325  1.00  0.00              
ATOM   3789 2HB  GLU B 233     -44.621  26.930  -3.513  1.00  0.00              
ATOM   3790 1HG  GLU B 233     -43.358  25.427  -4.959  1.00  0.00              
ATOM   3791 2HG  GLU B 233     -44.556  24.156  -4.720  1.00  0.00              
ATOM   3792  N   GLU B 234     -45.401  26.042  -0.357  1.00  0.00              
ATOM   3793  CA  GLU B 234     -45.680  26.839   0.830  1.00  0.00              
ATOM   3794  C   GLU B 234     -44.758  26.372   1.944  1.00  0.00              
ATOM   3795  O   GLU B 234     -44.258  27.168   2.732  1.00  0.00              
ATOM   3796  CB  GLU B 234     -47.145  26.708   1.254  1.00  0.00              
ATOM   3797  CG  GLU B 234     -48.139  27.321   0.278  1.00  0.00              
ATOM   3798  CD  GLU B 234     -49.568  27.139   0.707  1.00  0.00              
ATOM   3799  OE1 GLU B 234     -49.796  26.444   1.668  1.00  0.00              
ATOM   3800  OE2 GLU B 234     -50.434  27.696   0.074  1.00  0.00              
ATOM   3801  H   GLU B 234     -46.082  25.363  -0.666  1.00  0.00              
ATOM   3802  HA  GLU B 234     -45.461  27.883   0.605  1.00  0.00              
ATOM   3803 1HB  GLU B 234     -47.397  25.653   1.370  1.00  0.00              
ATOM   3804 2HB  GLU B 234     -47.288  27.187   2.222  1.00  0.00              
ATOM   3805 1HG  GLU B 234     -47.932  28.387   0.187  1.00  0.00              
ATOM   3806 2HG  GLU B 234     -47.998  26.866  -0.702  1.00  0.00              
ATOM   3807  N   LEU B 235     -44.518  25.067   1.987  1.00  0.00              
ATOM   3808  CA  LEU B 235     -43.571  24.487   2.914  1.00  0.00              
ATOM   3809  C   LEU B 235     -42.180  25.093   2.687  1.00  0.00              
ATOM   3810  O   LEU B 235     -41.553  25.556   3.627  1.00  0.00              
ATOM   3811  CB  LEU B 235     -43.525  22.963   2.742  1.00  0.00              
ATOM   3812  CG  LEU B 235     -42.480  22.229   3.592  1.00  0.00              
ATOM   3813  CD1 LEU B 235     -42.786  22.441   5.069  1.00  0.00              
ATOM   3814  CD2 LEU B 235     -42.486  20.750   3.239  1.00  0.00              
ATOM   3815  H   LEU B 235     -45.015  24.463   1.348  1.00  0.00              
ATOM   3816  HA  LEU B 235     -43.880  24.740   3.928  1.00  0.00              
ATOM   3817 1HB  LEU B 235     -44.502  22.555   2.994  1.00  0.00              
ATOM   3818 2HB  LEU B 235     -43.318  22.738   1.696  1.00  0.00              
ATOM   3819  HG  LEU B 235     -41.492  22.646   3.394  1.00  0.00              
ATOM   3820 1HD1 LEU B 235     -42.044  21.920   5.673  1.00  0.00              
ATOM   3821 2HD1 LEU B 235     -42.756  23.506   5.298  1.00  0.00              
ATOM   3822 3HD1 LEU B 235     -43.777  22.048   5.294  1.00  0.00              
ATOM   3823 1HD2 LEU B 235     -41.742  20.228   3.843  1.00  0.00              
ATOM   3824 2HD2 LEU B 235     -43.473  20.332   3.438  1.00  0.00              
ATOM   3825 3HD2 LEU B 235     -42.246  20.627   2.183  1.00  0.00              
ATOM   3826  N   LEU B 236     -41.741  25.152   1.431  1.00  0.00              
ATOM   3827  CA  LEU B 236     -40.468  25.800   1.083  1.00  0.00              
ATOM   3828  C   LEU B 236     -40.400  27.229   1.596  1.00  0.00              
ATOM   3829  O   LEU B 236     -39.416  27.652   2.215  1.00  0.00              
ATOM   3830  CB  LEU B 236     -40.268  25.798  -0.438  1.00  0.00              
ATOM   3831  CG  LEU B 236     -38.893  26.268  -0.929  1.00  0.00              
ATOM   3832  CD1 LEU B 236     -38.641  25.725  -2.329  1.00  0.00              
ATOM   3833  CD2 LEU B 236     -38.842  27.789  -0.915  1.00  0.00              
ATOM   3834  H   LEU B 236     -42.300  24.740   0.697  1.00  0.00              
ATOM   3835  HA  LEU B 236     -39.657  25.249   1.561  1.00  0.00              
ATOM   3836 1HB  LEU B 236     -40.424  24.786  -0.807  1.00  0.00              
ATOM   3837 2HB  LEU B 236     -41.021  26.446  -0.888  1.00  0.00              
ATOM   3838  HG  LEU B 236     -38.118  25.873  -0.273  1.00  0.00              
ATOM   3839 1HD1 LEU B 236     -37.663  26.059  -2.678  1.00  0.00              
ATOM   3840 2HD1 LEU B 236     -38.664  24.635  -2.306  1.00  0.00              
ATOM   3841 3HD1 LEU B 236     -39.412  26.091  -3.006  1.00  0.00              
ATOM   3842 1HD2 LEU B 236     -37.864  28.123  -1.264  1.00  0.00              
ATOM   3843 2HD2 LEU B 236     -39.616  28.185  -1.572  1.00  0.00              
ATOM   3844 3HD2 LEU B 236     -39.008  28.149   0.100  1.00  0.00              
ATOM   3845  N   LYS B 237     -41.444  27.987   1.305  1.00  0.00              
ATOM   3846  CA  LYS B 237     -41.473  29.376   1.668  1.00  0.00              
ATOM   3847  C   LYS B 237     -41.361  29.564   3.193  1.00  0.00              
ATOM   3848  O   LYS B 237     -40.664  30.467   3.644  1.00  0.00              
ATOM   3849  CB  LYS B 237     -42.752  30.024   1.138  1.00  0.00              
ATOM   3850  CG  LYS B 237     -42.798  30.179  -0.377  1.00  0.00              
ATOM   3851  CD  LYS B 237     -44.137  30.736  -0.835  1.00  0.00              
ATOM   3852  CE  LYS B 237     -44.200  30.852  -2.351  1.00  0.00              
ATOM   3853  NZ  LYS B 237     -45.522  31.350  -2.817  1.00  0.00              
ATOM   3854  H   LYS B 237     -42.235  27.589   0.820  1.00  0.00              
ATOM   3855  HA  LYS B 237     -40.593  29.862   1.245  1.00  0.00              
ATOM   3856 1HB  LYS B 237     -43.614  29.428   1.439  1.00  0.00              
ATOM   3857 2HB  LYS B 237     -42.869  31.014   1.579  1.00  0.00              
ATOM   3858 1HG  LYS B 237     -42.004  30.854  -0.697  1.00  0.00              
ATOM   3859 2HG  LYS B 237     -42.637  29.209  -0.846  1.00  0.00              
ATOM   3860 1HD  LYS B 237     -44.940  30.081  -0.495  1.00  0.00              
ATOM   3861 2HD  LYS B 237     -44.289  31.723  -0.399  1.00  0.00              
ATOM   3862 1HE  LYS B 237     -43.426  31.536  -2.696  1.00  0.00              
ATOM   3863 2HE  LYS B 237     -44.016  29.875  -2.798  1.00  0.00              
ATOM   3864 1HZ  LYS B 237     -45.523  31.412  -3.825  1.00  0.00              
ATOM   3865 2HZ  LYS B 237     -46.247  30.713  -2.518  1.00  0.00              
ATOM   3866 3HZ  LYS B 237     -45.696  32.264  -2.424  1.00  0.00              
ATOM   3867  N   GLU B 238     -42.001  28.692   3.971  1.00  0.00              
ATOM   3868  CA  GLU B 238     -41.897  28.732   5.436  1.00  0.00              
ATOM   3869  C   GLU B 238     -40.440  28.570   5.881  1.00  0.00              
ATOM   3870  O   GLU B 238     -39.944  29.368   6.675  1.00  0.00              
ATOM   3871  CB  GLU B 238     -42.759  27.636   6.066  1.00  0.00              
ATOM   3872  CG  GLU B 238     -42.732  27.611   7.587  1.00  0.00              
ATOM   3873  CD  GLU B 238     -43.612  26.541   8.171  1.00  0.00              
ATOM   3874  OE1 GLU B 238     -44.248  25.844   7.416  1.00  0.00              
ATOM   3875  OE2 GLU B 238     -43.648  26.419   9.372  1.00  0.00              
ATOM   3876  H   GLU B 238     -42.574  27.983   3.537  1.00  0.00              
ATOM   3877  HA  GLU B 238     -42.278  29.692   5.784  1.00  0.00              
ATOM   3878 1HB  GLU B 238     -43.795  27.763   5.751  1.00  0.00              
ATOM   3879 2HB  GLU B 238     -42.426  26.661   5.709  1.00  0.00              
ATOM   3880 1HG  GLU B 238     -41.708  27.445   7.920  1.00  0.00              
ATOM   3881 2HG  GLU B 238     -43.053  28.582   7.961  1.00  0.00              
ATOM   3882  N   ALA B 239     -39.784  27.519   5.381  1.00  0.00              
ATOM   3883  CA  ALA B 239     -38.382  27.250   5.673  1.00  0.00              
ATOM   3884  C   ALA B 239     -37.463  28.353   5.130  1.00  0.00              
ATOM   3885  O   ALA B 239     -36.499  28.732   5.778  1.00  0.00              
ATOM   3886  CB  ALA B 239     -37.976  25.856   5.186  1.00  0.00              
ATOM   3887  H   ALA B 239     -40.289  26.889   4.774  1.00  0.00              
ATOM   3888  HA  ALA B 239     -38.248  27.293   6.754  1.00  0.00              
ATOM   3889 1HB  ALA B 239     -36.925  25.682   5.417  1.00  0.00              
ATOM   3890 2HB  ALA B 239     -38.587  25.103   5.685  1.00  0.00              
ATOM   3891 3HB  ALA B 239     -38.126  25.789   4.110  1.00  0.00              
ATOM   3892  N   ALA B 240     -37.800  28.894   3.967  1.00  0.00              
ATOM   3893  CA  ALA B 240     -37.048  29.969   3.345  1.00  0.00              
ATOM   3894  C   ALA B 240     -37.036  31.240   4.202  1.00  0.00              
ATOM   3895  O   ALA B 240     -35.991  31.883   4.376  1.00  0.00              
ATOM   3896  CB  ALA B 240     -37.619  30.268   1.966  1.00  0.00              
ATOM   3897  H   ALA B 240     -38.620  28.533   3.501  1.00  0.00              
ATOM   3898  HA  ALA B 240     -36.002  29.666   3.277  1.00  0.00              
ATOM   3899 1HB  ALA B 240     -37.041  31.064   1.498  1.00  0.00              
ATOM   3900 2HB  ALA B 240     -37.567  29.371   1.349  1.00  0.00              
ATOM   3901 3HB  ALA B 240     -38.657  30.582   2.062  1.00  0.00              
ATOM   3902  N   ARG B 241     -38.190  31.590   4.756  1.00  0.00              
ATOM   3903  CA  ARG B 241     -38.274  32.755   5.620  1.00  0.00              
ATOM   3904  C   ARG B 241     -37.479  32.554   6.915  1.00  0.00              
ATOM   3905  O   ARG B 241     -36.876  33.494   7.402  1.00  0.00              
ATOM   3906  CB  ARG B 241     -39.727  33.058   5.957  1.00  0.00              
ATOM   3907  CG  ARG B 241     -40.559  33.574   4.794  1.00  0.00              
ATOM   3908  CD  ARG B 241     -41.984  33.749   5.175  1.00  0.00              
ATOM   3909  NE  ARG B 241     -42.785  34.243   4.065  1.00  0.00              
ATOM   3910  CZ  ARG B 241     -44.125  34.379   4.090  1.00  0.00              
ATOM   3911  NH1 ARG B 241     -44.799  34.054   5.171  1.00  0.00              
ATOM   3912  NH2 ARG B 241     -44.762  34.838   3.027  1.00  0.00              
ATOM   3913  H   ARG B 241     -39.023  31.047   4.580  1.00  0.00              
ATOM   3914  HA  ARG B 241     -37.797  33.596   5.115  1.00  0.00              
ATOM   3915 1HB  ARG B 241     -40.208  32.156   6.333  1.00  0.00              
ATOM   3916 2HB  ARG B 241     -39.768  33.805   6.750  1.00  0.00              
ATOM   3917 1HG  ARG B 241     -40.170  34.539   4.468  1.00  0.00              
ATOM   3918 2HG  ARG B 241     -40.510  32.864   3.968  1.00  0.00              
ATOM   3919 1HD  ARG B 241     -42.396  32.792   5.493  1.00  0.00              
ATOM   3920 2HD  ARG B 241     -42.057  34.465   5.992  1.00  0.00              
ATOM   3921  HE  ARG B 241     -42.301  34.503   3.216  1.00  0.00              
ATOM   3922 1HH1 ARG B 241     -44.312  33.703   5.984  1.00  0.00              
ATOM   3923 2HH1 ARG B 241     -45.803  34.156   5.189  1.00  0.00              
ATOM   3924 1HH2 ARG B 241     -44.244  35.088   2.196  1.00  0.00              
ATOM   3925 2HH2 ARG B 241     -45.766  34.940   3.045  1.00  0.00              
ATOM   3926  N   LYS B 242     -37.490  31.342   7.470  1.00  0.00              
ATOM   3927  CA  LYS B 242     -36.663  30.999   8.628  1.00  0.00              
ATOM   3928  C   LYS B 242     -35.164  31.085   8.353  1.00  0.00              
ATOM   3929  O   LYS B 242     -34.436  31.606   9.168  1.00  0.00              
ATOM   3930  CB  LYS B 242     -37.011  29.592   9.118  1.00  0.00              
ATOM   3931  CG  LYS B 242     -38.388  29.472   9.757  1.00  0.00              
ATOM   3932  CD  LYS B 242     -38.689  28.034  10.154  1.00  0.00              
ATOM   3933  CE  LYS B 242     -40.077  27.907  10.764  1.00  0.00              
ATOM   3934  NZ  LYS B 242     -40.399  26.499  11.125  1.00  0.00              
ATOM   3935  H   LYS B 242     -38.095  30.638   7.072  1.00  0.00              
ATOM   3936  HA  LYS B 242     -36.894  31.693   9.437  1.00  0.00              
ATOM   3937 1HB  LYS B 242     -36.969  28.895   8.281  1.00  0.00              
ATOM   3938 2HB  LYS B 242     -36.272  29.269   9.851  1.00  0.00              
ATOM   3939 1HG  LYS B 242     -38.433  30.102  10.646  1.00  0.00              
ATOM   3940 2HG  LYS B 242     -39.147  29.812   9.054  1.00  0.00              
ATOM   3941 1HD  LYS B 242     -38.628  27.393   9.273  1.00  0.00              
ATOM   3942 2HD  LYS B 242     -37.951  27.695  10.880  1.00  0.00              
ATOM   3943 1HE  LYS B 242     -40.138  28.522  11.660  1.00  0.00              
ATOM   3944 2HE  LYS B 242     -40.821  28.265  10.052  1.00  0.00              
ATOM   3945 1HZ  LYS B 242     -41.326  26.457  11.525  1.00  0.00              
ATOM   3946 2HZ  LYS B 242     -40.364  25.922  10.296  1.00  0.00              
ATOM   3947 3HZ  LYS B 242     -39.727  26.162  11.799  1.00  0.00              
ATOM   3948  N   ALA B 243     -34.699  30.530   7.228  1.00  0.00              
ATOM   3949  CA  ALA B 243     -33.292  30.648   6.856  1.00  0.00              
ATOM   3950  C   ALA B 243     -32.863  32.053   6.501  1.00  0.00              
ATOM   3951  O   ALA B 243     -31.755  32.464   6.851  1.00  0.00              
ATOM   3952  CB  ALA B 243     -32.913  29.676   5.719  1.00  0.00              
ATOM   3953  H   ALA B 243     -35.327  30.019   6.624  1.00  0.00              
ATOM   3954  HA  ALA B 243     -32.688  30.401   7.730  1.00  0.00              
ATOM   3955 1HB  ALA B 243     -31.858  29.797   5.473  1.00  0.00              
ATOM   3956 2HB  ALA B 243     -33.095  28.651   6.041  1.00  0.00              
ATOM   3957 3HB  ALA B 243     -33.517  29.892   4.839  1.00  0.00              
ATOM   3958  N   LEU B 244     -33.681  32.793   5.752  1.00  0.00              
ATOM   3959  CA  LEU B 244     -33.309  34.159   5.420  1.00  0.00              
ATOM   3960  C   LEU B 244     -33.245  35.038   6.704  1.00  0.00              
ATOM   3961  O   LEU B 244     -32.353  35.865   6.843  1.00  0.00              
ATOM   3962  CB  LEU B 244     -34.304  34.737   4.406  1.00  0.00              
ATOM   3963  CG  LEU B 244     -34.239  34.119   3.003  1.00  0.00              
ATOM   3964  CD1 LEU B 244     -35.385  34.643   2.148  1.00  0.00              
ATOM   3965  CD2 LEU B 244     -32.897  34.446   2.365  1.00  0.00              
ATOM   3966  H   LEU B 244     -34.556  32.424   5.409  1.00  0.00              
ATOM   3967  HA  LEU B 244     -32.314  34.148   4.974  1.00  0.00              
ATOM   3968 1HB  LEU B 244     -35.236  34.459   4.894  1.00  0.00              
ATOM   3969 2HB  LEU B 244     -34.235  35.823   4.346  1.00  0.00              
ATOM   3970  HG  LEU B 244     -34.297  33.037   3.123  1.00  0.00              
ATOM   3971 1HD1 LEU B 244     -35.331  34.199   1.154  1.00  0.00              
ATOM   3972 2HD1 LEU B 244     -36.336  34.378   2.612  1.00  0.00              
ATOM   3973 3HD1 LEU B 244     -35.311  35.727   2.065  1.00  0.00              
ATOM   3974 1HD2 LEU B 244     -32.852  34.005   1.368  1.00  0.00              
ATOM   3975 2HD2 LEU B 244     -32.783  35.527   2.290  1.00  0.00              
ATOM   3976 3HD2 LEU B 244     -32.093  34.038   2.977  1.00  0.00              
ATOM   3977  N   ASP B 245     -34.180  34.843   7.625  1.00  0.00              
ATOM   3978  CA  ASP B 245     -34.152  35.615   8.860  1.00  0.00              
ATOM   3979  C   ASP B 245     -32.927  35.262   9.726  1.00  0.00              
ATOM   3980  O   ASP B 245     -32.362  36.155  10.353  1.00  0.00              
ATOM   3981  CB  ASP B 245     -35.450  35.445   9.626  1.00  0.00              
ATOM   3982  CG  ASP B 245     -36.622  36.193   8.951  1.00  0.00              
ATOM   3983  OD1 ASP B 245     -36.381  37.076   8.090  1.00  0.00              
ATOM   3984  OD2 ASP B 245     -37.779  35.901   9.273  1.00  0.00              
ATOM   3985  H   ASP B 245     -34.916  34.165   7.485  1.00  0.00              
ATOM   3986  HA  ASP B 245     -34.034  36.669   8.607  1.00  0.00              
ATOM   3987 1HB  ASP B 245     -35.694  34.385   9.696  1.00  0.00              
ATOM   3988 2HB  ASP B 245     -35.324  35.820  10.642  1.00  0.00              
ATOM   3989  N   TYR B 246     -32.545  33.977   9.754  1.00  0.00              
ATOM   3990  CA  TYR B 246     -31.353  33.563  10.542  1.00  0.00              
ATOM   3991  C   TYR B 246     -30.071  34.135   9.999  1.00  0.00              
ATOM   3992  O   TYR B 246     -29.238  34.571  10.777  1.00  0.00              
ATOM   3993  CB  TYR B 246     -31.239  32.038  10.595  1.00  0.00              
ATOM   3994  CG  TYR B 246     -32.280  31.379  11.472  1.00  0.00              
ATOM   3995  CD1 TYR B 246     -33.030  32.144  12.353  1.00  0.00              
ATOM   3996  CD2 TYR B 246     -32.485  30.009  11.396  1.00  0.00              
ATOM   3997  CE1 TYR B 246     -33.982  31.541  13.154  1.00  0.00              
ATOM   3998  CE2 TYR B 246     -33.435  29.407  12.196  1.00  0.00              
ATOM   3999  CZ  TYR B 246     -34.182  30.168  13.073  1.00  0.00              
ATOM   4000  OH  TYR B 246     -35.129  29.568  13.870  1.00  0.00              
ATOM   4001  H   TYR B 246     -33.062  33.278   9.241  1.00  0.00              
ATOM   4002  HA  TYR B 246     -31.421  34.011  11.534  1.00  0.00              
ATOM   4003 1HB  TYR B 246     -31.334  31.631   9.588  1.00  0.00              
ATOM   4004 2HB  TYR B 246     -30.254  31.760  10.969  1.00  0.00              
ATOM   4005  HD1 TYR B 246     -32.870  33.220  12.413  1.00  0.00              
ATOM   4006  HD2 TYR B 246     -31.894  29.408  10.704  1.00  0.00              
ATOM   4007  HE1 TYR B 246     -34.571  32.142  13.846  1.00  0.00              
ATOM   4008  HE2 TYR B 246     -33.596  28.330  12.137  1.00  0.00              
ATOM   4009  HH  TYR B 246     -35.554  30.234  14.416  1.00  0.00              
ATOM   4010  N   GLY B 247     -29.921  34.141   8.669  1.00  0.00              
ATOM   4011  CA  GLY B 247     -28.783  34.790   8.043  1.00  0.00              
ATOM   4012  C   GLY B 247     -28.752  36.292   8.313  1.00  0.00              
ATOM   4013  O   GLY B 247     -27.696  36.840   8.676  1.00  0.00              
ATOM   4014  H   GLY B 247     -30.610  33.687   8.087  1.00  0.00              
ATOM   4015 1HA  GLY B 247     -27.860  34.342   8.413  1.00  0.00              
ATOM   4016 2HA  GLY B 247     -28.814  34.621   6.968  1.00  0.00              
ATOM   4017  N   ARG B 248     -29.890  36.967   8.112  1.00  0.00              
ATOM   4018  CA  ARG B 248     -30.010  38.427   8.386  1.00  0.00              
ATOM   4019  C   ARG B 248     -29.608  38.818   9.827  1.00  0.00              
ATOM   4020  O   ARG B 248     -28.860  39.778  10.039  1.00  0.00              
ATOM   4021  CB  ARG B 248     -31.438  38.890   8.137  1.00  0.00              
ATOM   4022  CG  ARG B 248     -31.706  40.347   8.479  1.00  0.00              
ATOM   4023  CD  ARG B 248     -33.137  40.700   8.294  1.00  0.00              
ATOM   4024  NE  ARG B 248     -34.010  39.878   9.117  1.00  0.00              
ATOM   4025  CZ  ARG B 248     -34.221  40.068  10.434  1.00  0.00              
ATOM   4026  NH1 ARG B 248     -33.616  41.053  11.061  1.00  0.00              
ATOM   4027  NH2 ARG B 248     -35.035  39.265  11.096  1.00  0.00              
ATOM   4028  H   ARG B 248     -30.693  36.464   7.761  1.00  0.00              
ATOM   4029  HA  ARG B 248     -29.323  38.960   7.728  1.00  0.00              
ATOM   4030 1HB  ARG B 248     -31.689  38.746   7.087  1.00  0.00              
ATOM   4031 2HB  ARG B 248     -32.125  38.281   8.724  1.00  0.00              
ATOM   4032 1HG  ARG B 248     -31.440  40.531   9.520  1.00  0.00              
ATOM   4033 2HG  ARG B 248     -31.108  40.989   7.832  1.00  0.00              
ATOM   4034 1HD  ARG B 248     -33.293  41.743   8.567  1.00  0.00              
ATOM   4035 2HD  ARG B 248     -33.416  40.553   7.251  1.00  0.00              
ATOM   4036  HE  ARG B 248     -34.492  39.110   8.670  1.00  0.00              
ATOM   4037 1HH1 ARG B 248     -32.994  41.668  10.555  1.00  0.00              
ATOM   4038 2HH1 ARG B 248     -33.774  41.196  12.048  1.00  0.00              
ATOM   4039 1HH2 ARG B 248     -35.499  38.507  10.614  1.00  0.00              
ATOM   4040 2HH2 ARG B 248     -35.193  39.407  12.082  1.00  0.00              
ATOM   4041  N   GLU B 249     -30.102  38.080  10.813  1.00  0.00              
ATOM   4042  CA  GLU B 249     -29.729  38.364  12.211  1.00  0.00              
ATOM   4043  C   GLU B 249     -28.216  38.151  12.471  1.00  0.00              
ATOM   4044  O   GLU B 249     -27.573  38.939  13.180  1.00  0.00              
ATOM   4045  CB  GLU B 249     -30.545  37.483  13.159  1.00  0.00              
ATOM   4046  CG  GLU B 249     -32.021  37.846  13.241  1.00  0.00              
ATOM   4047  CD  GLU B 249     -32.809  36.900  14.103  1.00  0.00              
ATOM   4048  OE1 GLU B 249     -32.261  35.907  14.517  1.00  0.00              
ATOM   4049  OE2 GLU B 249     -33.961  37.171  14.348  1.00  0.00              
ATOM   4050  H   GLU B 249     -30.736  37.318  10.618  1.00  0.00              
ATOM   4051  HA  GLU B 249     -29.884  39.427  12.401  1.00  0.00              
ATOM   4052 1HB  GLU B 249     -30.474  36.443  12.841  1.00  0.00              
ATOM   4053 2HB  GLU B 249     -30.128  37.547  14.164  1.00  0.00              
ATOM   4054 1HG  GLU B 249     -32.114  38.853  13.647  1.00  0.00              
ATOM   4055 2HG  GLU B 249     -32.440  37.849  12.235  1.00  0.00              
ATOM   4056  N   PHE B 250     -27.630  37.124  11.855  1.00  0.00              
ATOM   4057  CA  PHE B 250     -26.182  36.864  11.986  1.00  0.00              
ATOM   4058  C   PHE B 250     -25.363  38.057  11.505  1.00  0.00              
ATOM   4059  O   PHE B 250     -24.489  38.556  12.212  1.00  0.00              
ATOM   4060  CB  PHE B 250     -25.774  35.626  11.167  1.00  0.00              
ATOM   4061  CG  PHE B 250     -24.286  35.380  11.153  1.00  0.00              
ATOM   4062  CD1 PHE B 250     -23.646  34.777  12.249  1.00  0.00              
ATOM   4063  CD2 PHE B 250     -23.525  35.731  10.038  1.00  0.00              
ATOM   4064  CE1 PHE B 250     -22.265  34.553  12.230  1.00  0.00              
ATOM   4065  CE2 PHE B 250     -22.152  35.504  10.007  1.00  0.00              
ATOM   4066  CZ  PHE B 250     -21.519  34.917  11.102  1.00  0.00              
ATOM   4067  H   PHE B 250     -28.191  36.509  11.284  1.00  0.00              
ATOM   4068  HA  PHE B 250     -25.958  36.673  13.036  1.00  0.00              
ATOM   4069 1HB  PHE B 250     -26.264  34.743  11.574  1.00  0.00              
ATOM   4070 2HB  PHE B 250     -26.112  35.743  10.138  1.00  0.00              
ATOM   4071  HD1 PHE B 250     -24.238  34.484  13.117  1.00  0.00              
ATOM   4072  HD2 PHE B 250     -24.021  36.190   9.183  1.00  0.00              
ATOM   4073  HE1 PHE B 250     -21.776  34.096  13.090  1.00  0.00              
ATOM   4074  HE2 PHE B 250     -21.571  35.785   9.129  1.00  0.00              
ATOM   4075  HZ  PHE B 250     -20.444  34.743  11.079  1.00  0.00              
ATOM   4076  N   TRP B 251     -25.659  38.503  10.288  1.00  0.00              
ATOM   4077  CA  TRP B 251     -25.004  39.631   9.657  1.00  0.00              
ATOM   4078  C   TRP B 251     -25.161  40.917  10.479  1.00  0.00              
ATOM   4079  O   TRP B 251     -24.241  41.715  10.544  1.00  0.00              
ATOM   4080  CB  TRP B 251     -25.570  39.844   8.252  1.00  0.00              
ATOM   4081  CG  TRP B 251     -25.274  38.716   7.311  1.00  0.00              
ATOM   4082  CD1 TRP B 251     -26.169  38.053   6.525  1.00  0.00              
ATOM   4083  CD2 TRP B 251     -23.985  38.109   7.049  1.00  0.00              
ATOM   4084  NE1 TRP B 251     -25.531  37.080   5.797  1.00  0.00              
ATOM   4085  CE2 TRP B 251     -24.193  37.101   6.104  1.00  0.00              
ATOM   4086  CE3 TRP B 251     -22.691  38.339   7.533  1.00  0.00              
ATOM   4087  CZ2 TRP B 251     -23.155  36.315   5.629  1.00  0.00              
ATOM   4088  CZ3 TRP B 251     -21.650  37.551   7.056  1.00  0.00              
ATOM   4089  CH2 TRP B 251     -21.877  36.566   6.128  1.00  0.00              
ATOM   4090  H   TRP B 251     -26.387  38.014   9.786  1.00  0.00              
ATOM   4091  HA  TRP B 251     -23.937  39.419   9.590  1.00  0.00              
ATOM   4092 1HB  TRP B 251     -26.652  39.967   8.310  1.00  0.00              
ATOM   4093 2HB  TRP B 251     -25.159  40.760   7.829  1.00  0.00              
ATOM   4094  HD1 TRP B 251     -27.236  38.265   6.482  1.00  0.00              
ATOM   4095  HE1 TRP B 251     -25.972  36.450   5.143  1.00  0.00              
ATOM   4096  HE3 TRP B 251     -22.505  39.122   8.267  1.00  0.00              
ATOM   4097  HZ2 TRP B 251     -23.315  35.528   4.892  1.00  0.00              
ATOM   4098  HZ3 TRP B 251     -20.646  37.736   7.438  1.00  0.00              
ATOM   4099  HH2 TRP B 251     -21.037  35.967   5.775  1.00  0.00              
ATOM   4100  N   LEU B 252     -26.319  41.108  11.111  1.00  0.00              
ATOM   4101  CA  LEU B 252     -26.496  42.239  12.031  1.00  0.00              
ATOM   4102  C   LEU B 252     -25.642  42.091  13.300  1.00  0.00              
ATOM   4103  O   LEU B 252     -25.137  43.086  13.818  1.00  0.00              
ATOM   4104  CB  LEU B 252     -27.974  42.369  12.420  1.00  0.00              
ATOM   4105  CG  LEU B 252     -28.923  42.802  11.294  1.00  0.00              
ATOM   4106  CD1 LEU B 252     -30.364  42.676  11.768  1.00  0.00              
ATOM   4107  CD2 LEU B 252     -28.605  44.232  10.884  1.00  0.00              
ATOM   4108  H   LEU B 252     -27.088  40.471  10.960  1.00  0.00              
ATOM   4109  HA  LEU B 252     -26.144  43.144  11.538  1.00  0.00              
ATOM   4110 1HB  LEU B 252     -28.321  41.407  12.794  1.00  0.00              
ATOM   4111 2HB  LEU B 252     -28.059  43.100  13.224  1.00  0.00              
ATOM   4112  HG  LEU B 252     -28.795  42.141  10.436  1.00  0.00              
ATOM   4113 1HD1 LEU B 252     -31.038  42.983  10.968  1.00  0.00              
ATOM   4114 2HD1 LEU B 252     -30.570  41.639  12.036  1.00  0.00              
ATOM   4115 3HD1 LEU B 252     -30.519  43.314  12.637  1.00  0.00              
ATOM   4116 1HD2 LEU B 252     -29.279  44.540  10.084  1.00  0.00              
ATOM   4117 2HD2 LEU B 252     -28.734  44.894  11.741  1.00  0.00              
ATOM   4118 3HD2 LEU B 252     -27.575  44.290  10.534  1.00  0.00              
ATOM   4119  N   LYS B 253     -25.462  40.861  13.785  1.00  0.00              
ATOM   4120  CA  LYS B 253     -24.624  40.639  14.946  1.00  0.00              
ATOM   4121  C   LYS B 253     -23.153  40.896  14.632  1.00  0.00              
ATOM   4122  O   LYS B 253     -22.415  41.356  15.498  1.00  0.00              
ATOM   4123  CB  LYS B 253     -24.812  39.215  15.469  1.00  0.00              
ATOM   4124  CG  LYS B 253     -26.143  38.971  16.168  1.00  0.00              
ATOM   4125  CD  LYS B 253     -26.260  37.532  16.648  1.00  0.00              
ATOM   4126  CE  LYS B 253     -27.586  37.290  17.354  1.00  0.00              
ATOM   4127  NZ  LYS B 253     -27.721  35.882  17.816  1.00  0.00              
ATOM   4128  H   LYS B 253     -25.912  40.071  13.344  1.00  0.00              
ATOM   4129  HA  LYS B 253     -24.869  41.390  15.697  1.00  0.00              
ATOM   4130 1HB  LYS B 253     -24.734  38.509  14.641  1.00  0.00              
ATOM   4131 2HB  LYS B 253     -24.015  38.979  16.175  1.00  0.00              
ATOM   4132 1HG  LYS B 253     -26.232  39.640  17.025  1.00  0.00              
ATOM   4133 2HG  LYS B 253     -26.959  39.183  15.478  1.00  0.00              
ATOM   4134 1HD  LYS B 253     -26.182  36.856  15.796  1.00  0.00              
ATOM   4135 2HD  LYS B 253     -25.446  37.312  17.339  1.00  0.00              
ATOM   4136 1HE  LYS B 253     -27.666  37.951  18.215  1.00  0.00              
ATOM   4137 2HE  LYS B 253     -28.407  37.515  16.673  1.00  0.00              
ATOM   4138 1HZ  LYS B 253     -28.612  35.762  18.277  1.00  0.00              
ATOM   4139 2HZ  LYS B 253     -27.667  35.259  17.022  1.00  0.00              
ATOM   4140 3HZ  LYS B 253     -26.976  35.666  18.463  1.00  0.00              
ATOM   4141  N   LEU B 254     -22.748  40.597  13.398  1.00  0.00              
ATOM   4142  CA  LEU B 254     -21.403  40.834  12.882  1.00  0.00              
ATOM   4143  C   LEU B 254     -21.126  42.307  12.585  1.00  0.00              
ATOM   4144  O   LEU B 254     -20.104  42.856  12.999  1.00  0.00              
ATOM   4145  CB  LEU B 254     -21.190  40.010  11.605  1.00  0.00              
ATOM   4146  CG  LEU B 254     -19.807  40.140  10.953  1.00  0.00              
ATOM   4147  CD1 LEU B 254     -18.737  39.685  11.936  1.00  0.00              
ATOM   4148  CD2 LEU B 254     -19.767  39.311   9.678  1.00  0.00              
ATOM   4149  H   LEU B 254     -23.440  40.176  12.795  1.00  0.00              
ATOM   4150  HA  LEU B 254     -20.683  40.489  13.622  1.00  0.00              
ATOM   4151 1HB  LEU B 254     -21.348  38.959  11.840  1.00  0.00              
ATOM   4152 2HB  LEU B 254     -21.934  40.313  10.868  1.00  0.00              
ATOM   4153  HG  LEU B 254     -19.615  41.186  10.712  1.00  0.00              
ATOM   4154 1HD1 LEU B 254     -17.755  39.778  11.473  1.00  0.00              
ATOM   4155 2HD1 LEU B 254     -18.776  40.308  12.830  1.00  0.00              
ATOM   4156 3HD1 LEU B 254     -18.913  38.645  12.209  1.00  0.00              
ATOM   4157 1HD2 LEU B 254     -18.784  39.404   9.215  1.00  0.00              
ATOM   4158 2HD2 LEU B 254     -19.957  38.265   9.919  1.00  0.00              
ATOM   4159 3HD2 LEU B 254     -20.530  39.669   8.987  1.00  0.00              
ATOM   4160  N   GLU B 255     -22.041  42.919  11.834  1.00  0.00              
ATOM   4161  CA  GLU B 255     -21.957  44.303  11.427  1.00  0.00              
ATOM   4162  C   GLU B 255     -22.053  45.247  12.621  1.00  0.00              
ATOM   4163  O   GLU B 255     -21.322  46.234  12.680  1.00  0.00              
ATOM   4164  CB  GLU B 255     -23.064  44.621  10.419  1.00  0.00              
ATOM   4165  CG  GLU B 255     -22.985  46.018   9.819  1.00  0.00              
ATOM   4166  CD  GLU B 255     -23.993  46.243   8.726  1.00  0.00              
ATOM   4167  OE1 GLU B 255     -24.727  45.333   8.425  1.00  0.00              
ATOM   4168  OE2 GLU B 255     -24.028  47.326   8.192  1.00  0.00              
ATOM   4169  H   GLU B 255     -22.834  42.367  11.540  1.00  0.00              
ATOM   4170  HA  GLU B 255     -20.992  44.465  10.947  1.00  0.00              
ATOM   4171 1HB  GLU B 255     -23.028  43.903   9.601  1.00  0.00              
ATOM   4172 2HB  GLU B 255     -24.036  44.519  10.902  1.00  0.00              
ATOM   4173 1HG  GLU B 255     -23.152  46.751  10.608  1.00  0.00              
ATOM   4174 2HG  GLU B 255     -21.984  46.175   9.421  1.00  0.00              
ATOM   4175  N   TYR B 256     -22.933  44.911  13.567  1.00  0.00              
ATOM   4176  CA  TYR B 256     -23.230  45.735  14.737  1.00  0.00              
ATOM   4177  C   TYR B 256     -22.984  45.013  16.066  1.00  0.00              
ATOM   4178  O   TYR B 256     -22.054  45.370  16.808  1.00  0.00              
ATOM   4179  CB  TYR B 256     -24.680  46.222  14.672  1.00  0.00              
ATOM   4180  CG  TYR B 256     -24.979  47.088  13.468  1.00  0.00              
ATOM   4181  CD1 TYR B 256     -25.765  46.594  12.437  1.00  0.00              
ATOM   4182  CD2 TYR B 256     -24.468  48.375  13.395  1.00  0.00              
ATOM   4183  CE1 TYR B 256     -26.039  47.385  11.338  1.00  0.00              
ATOM   4184  CE2 TYR B 256     -24.742  49.165  12.296  1.00  0.00              
ATOM   4185  CZ  TYR B 256     -25.524  48.674  11.270  1.00  0.00              
ATOM   4186  OH  TYR B 256     -25.796  49.462  10.175  1.00  0.00              
ATOM   4187  H   TYR B 256     -23.413  44.030  13.450  1.00  0.00              
ATOM   4188  HA  TYR B 256     -22.547  46.584  14.744  1.00  0.00              
ATOM   4189 1HB  TYR B 256     -25.352  45.363  14.649  1.00  0.00              
ATOM   4190 2HB  TYR B 256     -24.911  46.795  15.569  1.00  0.00              
ATOM   4191  HD1 TYR B 256     -26.167  45.582  12.494  1.00  0.00              
ATOM   4192  HD2 TYR B 256     -23.849  48.762  14.205  1.00  0.00              
ATOM   4193  HE1 TYR B 256     -26.657  46.997  10.528  1.00  0.00              
ATOM   4194  HE2 TYR B 256     -24.339  50.177  12.238  1.00  0.00              
ATOM   4195  HH  TYR B 256     -26.348  48.973   9.560  1.00  0.00              
ATOM   4196  N   GLY B 257     -23.803  44.004  16.362  1.00  0.00              
ATOM   4197  CA  GLY B 257     -23.723  43.293  17.645  1.00  0.00              
ATOM   4198  C   GLY B 257     -24.974  42.529  18.046  1.00  0.00              
ATOM   4199  O   GLY B 257     -26.069  42.793  17.552  1.00  0.00              
ATOM   4200  OXT GLY B 257     -24.905  41.650  18.859  1.00  0.00              
ATOM   4201  H   GLY B 257     -24.498  43.722  15.686  1.00  0.00              
ATOM   4202 1HA  GLY B 257     -22.899  42.580  17.615  1.00  0.00              
ATOM   4203 2HA  GLY B 257     -23.504  44.003  18.441  1.00  0.00              
TER                                                                             

complete: res ss phi psi omega frag rama seq
   1 L     0.000    0.000    0.000 ----      0.00 Q
   2 H     0.000    0.000    0.000 ----      0.00 S
   3 H     0.000    0.000    0.000 ----      0.00 N
   4 H     0.000    0.000    0.000 ----      0.00 R
   5 H     0.000    0.000    0.000 ----      0.00 E
   6 H     0.000    0.000    0.000 ----      0.00 L
   7 H     0.000    0.000    0.000 ----      0.00 V
   8 H     0.000    0.000    0.000 ----      0.00 V
   9 H     0.000    0.000    0.000 ----      0.00 D
  10 H     0.000    0.000    0.000 ----      0.00 F
  11 H     0.000    0.000    0.000 ----      0.00 L
  12 H     0.000    0.000    0.000 ----      0.00 S
  13 H     0.000    0.000    0.000 ----      0.00 Y
  14 H     0.000    0.000    0.000 ----      0.00 K
  15 H     0.000    0.000    0.000 ----      0.00 L
  16 H     0.000    0.000    0.000 ----      0.00 S
  17 H     0.000    0.000    0.000 ----      0.00 Q
  18 H     0.000    0.000    0.000 ----      0.00 K
  19 L     0.000    0.000    0.000 ----      0.00 G
  20 L     0.000    0.000    0.000 ----      0.00 Y
  21 L     0.000    0.000    0.000 ----      0.00 S
  22 H     0.000    0.000    0.000 ----      0.00 W
  23 H     0.000    0.000    0.000 ----      0.00 S
  24 H     0.000    0.000    0.000 ----      0.00 Q
  25 H     0.000    0.000    0.000 ----      0.00 F
  26 L     0.000    0.000    0.000 ----      0.00 S
  27 L     0.000    0.000    0.000 ----      0.00 E
  28 H     0.000    0.000    0.000 ----      0.00 S
  29 H     0.000    0.000    0.000 ----      0.00 E
  30 H     0.000    0.000    0.000 ----      0.00 A
  31 H     0.000    0.000    0.000 ----      0.00 V
  32 H     0.000    0.000    0.000 ----      0.00 K
  33 H     0.000    0.000    0.000 ----      0.00 Q
  34 H     0.000    0.000    0.000 ----      0.00 A
  35 H     0.000    0.000    0.000 ----      0.00 L
  36 H     0.000    0.000    0.000 ----      0.00 R
  37 H     0.000    0.000    0.000 ----      0.00 E
  38 H     0.000    0.000    0.000 ----      0.00 A
  39 H     0.000    0.000    0.000 ----      0.00 G
  40 H     0.000    0.000    0.000 ----      0.00 D
  41 H     0.000    0.000    0.000 ----      0.00 E
  42 H     0.000    0.000    0.000 ----      0.00 F
  43 H     0.000    0.000    0.000 ----      0.00 E
  44 H     0.000    0.000    0.000 ----      0.00 L
  45 H     0.000    0.000    0.000 ----      0.00 R
  46 L     0.000    0.000    0.000 ----      0.00 Y
  47 H     0.000    0.000    0.000 ----      0.00 R
  48 H     0.000    0.000    0.000 ----      0.00 R
  49 H     0.000    0.000    0.000 ----      0.00 A
  50 H     0.000    0.000    0.000 ----      0.00 F
  51 H     0.000    0.000    0.000 ----      0.00 S
  52 L     0.000    0.000    0.000 ----      0.00 D
  53 L     0.000    0.000    0.000 ----      0.00 L
  54 L     0.000    0.000    0.000 ----      0.00 T
  55 H     0.000    0.000    0.000 ----      0.00 S
  56 H     0.000    0.000    0.000 ----      0.00 Q
  57 H     0.000    0.000    0.000 ----      0.00 L
  58 L     0.000    0.000    0.000 ----      0.00 H
  59 L     0.000    0.000    0.000 ----      0.00 I
  60 L     0.000    0.000    0.000 ----      0.00 T
  61 H     0.000    0.000    0.000 ----      0.00 P
  62 H     0.000    0.000    0.000 ----      0.00 G
  63 H     0.000    0.000    0.000 ----      0.00 T
  64 H     0.000    0.000    0.000 ----      0.00 A
  65 H     0.000    0.000    0.000 ----      0.00 Y
  66 H     0.000    0.000    0.000 ----      0.00 Q
  67 H     0.000    0.000    0.000 ----      0.00 S
  68 H     0.000    0.000    0.000 ----      0.00 F
  69 H     0.000    0.000    0.000 ----      0.00 E
  70 H     0.000    0.000    0.000 ----      0.00 Q
  71 H     0.000    0.000    0.000 ----      0.00 V
  72 H     0.000    0.000    0.000 ----      0.00 V
  73 H     0.000    0.000    0.000 ----      0.00 N
  74 H     0.000    0.000    0.000 ----      0.00 E
  75 H     0.000    0.000    0.000 ----      0.00 L
  76 L     0.000    0.000    0.000 ----      0.00 F
  77 L     0.000    0.000    0.000 ----      0.00 R
  78 L     0.000    0.000    0.000 ----      0.00 D
  79 L     0.000    0.000    0.000 ----      0.00 G
  80 L     0.000    0.000    0.000 ----      0.00 V
  81 L     0.000    0.000    0.000 ----      0.00 N
  82 H     0.000    0.000    0.000 ----      0.00 W
  83 H     0.000    0.000    0.000 ----      0.00 G
  84 H     0.000    0.000    0.000 ----      0.00 R
  85 H     0.000    0.000    0.000 ----      0.00 I
  86 H     0.000    0.000    0.000 ----      0.00 V
  87 H     0.000    0.000    0.000 ----      0.00 A
  88 H     0.000    0.000    0.000 ----      0.00 F
  89 H     0.000    0.000    0.000 ----      0.00 F
  90 H     0.000    0.000    0.000 ----      0.00 S
  91 H     0.000    0.000    0.000 ----      0.00 F
  92 H     0.000    0.000    0.000 ----      0.00 G
  93 H     0.000    0.000    0.000 ----      0.00 G
  94 H     0.000    0.000    0.000 ----      0.00 A
  95 H     0.000    0.000    0.000 ----      0.00 L
  96 H     0.000    0.000    0.000 ----      0.00 C
  97 H     0.000    0.000    0.000 ----      0.00 V
  98 H     0.000    0.000    0.000 ----      0.00 E
  99 H     0.000    0.000    0.000 ----      0.00 S
 100 H     0.000    0.000    0.000 ----      0.00 V
 101 H     0.000    0.000    0.000 ----      0.00 D
 102 L     0.000    0.000    0.000 ----      0.00 K
 103 L     0.000    0.000    0.000 ----      0.00 E
 104 L     0.000    0.000    0.000 ----      0.00 M
 105 H     0.000    0.000    0.000 ----      0.00 Q
 106 H     0.000    0.000    0.000 ----      0.00 V
 107 H     0.000    0.000    0.000 ----      0.00 L
 108 H     0.000    0.000    0.000 ----      0.00 V
 109 H     0.000    0.000    0.000 ----      0.00 S
 110 H     0.000    0.000    0.000 ----      0.00 R
 111 H     0.000    0.000    0.000 ----      0.00 I
 112 H     0.000    0.000    0.000 ----      0.00 A
 113 H     0.000    0.000    0.000 ----      0.00 A
 114 H     0.000    0.000    0.000 ----      0.00 W
 115 H     0.000    0.000    0.000 ----      0.00 M
 116 H     0.000    0.000    0.000 ----      0.00 A
 117 H     0.000    0.000    0.000 ----      0.00 T
 118 H     0.000    0.000    0.000 ----      0.00 Y
 119 H     0.000    0.000    0.000 ----      0.00 L
 120 H     0.000    0.000    0.000 ----      0.00 N
 121 H     0.000    0.000    0.000 ----      0.00 D
 122 H     0.000    0.000    0.000 ----      0.00 H
 123 H     0.000    0.000    0.000 ----      0.00 L
 124 H     0.000    0.000    0.000 ----      0.00 E
 125 H     0.000    0.000    0.000 ----      0.00 P
 126 H     0.000    0.000    0.000 ----      0.00 W
 127 H     0.000    0.000    0.000 ----      0.00 I
 128 H     0.000    0.000    0.000 ----      0.00 Q
 129 H     0.000    0.000    0.000 ----      0.00 E
 130 L     0.000    0.000    0.000 ----      0.00 N
 131 L     0.000    0.000    0.000 ----      0.00 G
 132 L     0.000    0.000    0.000 ----      0.00 G
 133 H     0.000    0.000    0.000 ----      0.00 W
 134 H     0.000    0.000    0.000 ----      0.00 D
 135 H     0.000    0.000    0.000 ----      0.00 T
 136 H     0.000    0.000    0.000 ----      0.00 F
 137 H     0.000    0.000    0.000 ----      0.00 V
 138 H     0.000    0.000    0.000 ----      0.00 E
 139 H     0.000    0.000    0.000 ----      0.00 L
 140 H     0.000    0.000    0.000 ----      0.00 Y
 141 L     0.000    0.000    0.000 ----      0.00 G
 142 L     0.000    0.000    0.000 ----      0.00 D
 143 H     0.000    0.000    0.000 ----      0.00 P
 144 H     0.000    0.000    0.000 ----      0.00 K
 145 H     0.000    0.000    0.000 ----      0.00 K
 146 H     0.000    0.000    0.000 ----      0.00 V
 147 H     0.000    0.000    0.000 ----      0.00 L
 148 H     0.000    0.000    0.000 ----      0.00 D
 149 H     0.000    0.000    0.000 ----      0.00 K
 150 H     0.000    0.000    0.000 ----      0.00 A
 151 H     0.000    0.000    0.000 ----      0.00 K
 152 H     0.000    0.000    0.000 ----      0.00 D
 153 H     0.000    0.000    0.000 ----      0.00 Q
 154 H     0.000    0.000    0.000 ----      0.00 A
 155 H     0.000    0.000    0.000 ----      0.00 E
 156 H     0.000    0.000    0.000 ----      0.00 N
 157 H     0.000    0.000    0.000 ----      0.00 R
 158 H     0.000    0.000    0.000 ----      0.00 V
 159 H     0.000    0.000    0.000 ----      0.00 R
 160 H     0.000    0.000    0.000 ----      0.00 E
 161 H     0.000    0.000    0.000 ----      0.00 L
 162 H     0.000    0.000    0.000 ----      0.00 K
 163 H     0.000    0.000    0.000 ----      0.00 Q
 164 H     0.000    0.000    0.000 ----      0.00 K
 165 H     0.000    0.000    0.000 ----      0.00 L
 166 H     0.000    0.000    0.000 ----      0.00 E
 167 H     0.000    0.000    0.000 ----      0.00 E
 168 H     0.000    0.000    0.000 ----      0.00 L
 169 H     0.000    0.000    0.000 ----      0.00 Y
 170 H     0.000    0.000    0.000 ----      0.00 K
 171 H     0.000    0.000    0.000 ----      0.00 E
 172 H     0.000    0.000    0.000 ----      0.00 A
 173 L     0.000    0.000    0.000 ----      0.00 R
 174 L     0.000    0.000    0.000 ----      0.00 K
 175 L     0.000    0.000    0.000 ----      0.00 L
 176 L     0.000    0.000    0.000 ----      0.00 D
 177 L     0.000    0.000    0.000 ----      0.00 L
 178 L     0.000    0.000    0.000 ----      0.00 T
 179 H     0.000    0.000    0.000 ----      0.00 Q
 180 H     0.000    0.000    0.000 ----      0.00 E
 181 H     0.000    0.000    0.000 ----      0.00 M
 182 H     0.000    0.000    0.000 ----      0.00 R
 183 H     0.000    0.000    0.000 ----      0.00 K
 184 H     0.000    0.000    0.000 ----      0.00 K
 185 H     0.000    0.000    0.000 ----      0.00 L
 186 H     0.000    0.000    0.000 ----      0.00 I
 187 H     0.000    0.000    0.000 ----      0.00 Q
 188 H     0.000    0.000    0.000 ----      0.00 K
 189 H     0.000    0.000    0.000 ----      0.00 A
 190 H     0.000    0.000    0.000 ----      0.00 L
 191 H     0.000    0.000    0.000 ----      0.00 S
 192 H     0.000    0.000    0.000 ----      0.00 A
 193 H     0.000    0.000    0.000 ----      0.00 L
 194 H     0.000    0.000    0.000 ----      0.00 L
 195 H     0.000    0.000    0.000 ----      0.00 K
 196 H     0.000    0.000    0.000 ----      0.00 A
 197 H     0.000    0.000    0.000 ----      0.00 I
 198 H     0.000    0.000    0.000 ----      0.00 G
 199 H     0.000    0.000    0.000 ----      0.00 D
 200 H     0.000    0.000    0.000 ----      0.00 I
 201 H     0.000    0.000    0.000 ----      0.00 L
 202 H     0.000    0.000    0.000 ----      0.00 D
 203 H     0.000    0.000    0.000 ----      0.00 A
 204 H     0.000    0.000    0.000 ----      0.00 I
 205 H     0.000    0.000    0.000 ----      0.00 A
 206 H     0.000    0.000    0.000 ----      0.00 R
 207 H     0.000    0.000    0.000 ----      0.00 A
 208 H     0.000    0.000    0.000 ----      0.00 K
 209 H     0.000    0.000    0.000 ----      0.00 A
 210 H     0.000    0.000    0.000 ----      0.00 E
 211 H     0.000    0.000    0.000 ----      0.00 A
 212 H     0.000    0.000    0.000 ----      0.00 D
 213 H     0.000    0.000    0.000 ----      0.00 K
 214 H     0.000    0.000    0.000 ----      0.00 L
 215 H     0.000    0.000    0.000 ----      0.00 K
 216 H     0.000    0.000    0.000 ----      0.00 K
 217 L     0.000    0.000    0.000 ----      0.00 A
 218 L     0.000    0.000    0.000 ----      0.00 G
 219 L     0.000    0.000    0.000 ----      0.00 L
 220 L     0.000    0.000    0.000 ----      0.00 V
 221 L     0.000    0.000    0.000 ----      0.00 N
 222 H     0.000    0.000    0.000 ----      0.00 S
 223 H     0.000    0.000    0.000 ----      0.00 Q
 224 H     0.000    0.000    0.000 ----      0.00 Q
 225 H     0.000    0.000    0.000 ----      0.00 L
 226 H     0.000    0.000    0.000 ----      0.00 D
 227 H     0.000    0.000    0.000 ----      0.00 E
 228 H     0.000    0.000    0.000 ----      0.00 L
 229 H     0.000    0.000    0.000 ----      0.00 K
 230 H     0.000    0.000    0.000 ----      0.00 R
 231 H     0.000    0.000    0.000 ----      0.00 R
 232 H     0.000    0.000    0.000 ----      0.00 L
 233 H     0.000    0.000    0.000 ----      0.00 E
 234 H     0.000    0.000    0.000 ----      0.00 E
 235 H     0.000    0.000    0.000 ----      0.00 L
 236 H     0.000    0.000    0.000 ----      0.00 L
 237 H     0.000    0.000    0.000 ----      0.00 K
 238 H     0.000    0.000    0.000 ----      0.00 E
 239 H     0.000    0.000    0.000 ----      0.00 A
 240 H     0.000    0.000    0.000 ----      0.00 A
 241 H     0.000    0.000    0.000 ----      0.00 R
 242 H     0.000    0.000    0.000 ----      0.00 K
 243 H     0.000    0.000    0.000 ----      0.00 A
 244 H     0.000    0.000    0.000 ----      0.00 L
 245 H     0.000    0.000    0.000 ----      0.00 D
 246 H     0.000    0.000    0.000 ----      0.00 Y
 247 H     0.000    0.000    0.000 ----      0.00 G
 248 H     0.000    0.000    0.000 ----      0.00 R
 249 H     0.000    0.000    0.000 ----      0.00 E
 250 H     0.000    0.000    0.000 ----      0.00 F
 251 H     0.000    0.000    0.000 ----      0.00 W
 252 H     0.000    0.000    0.000 ----      0.00 L
 253 H     0.000    0.000    0.000 ----      0.00 K
 254 H     0.000    0.000    0.000 ----      0.00 L
 255 H     0.000    0.000    0.000 ----      0.00 E
 256 L     0.000    0.000    0.000 ----      0.00 Y
 257 L     0.000    0.000    0.000 ----      0.00 G
