# Supplementary material for: Computationally designed high specificity inhibitors delineate the roles of BCL2 family proteins in cancer
Source: eLife. 2016 Nov 2;5:e20352. doi: 10.7554/eLife.20352 (PMC5127641; doi:10.7554/eLife.20352)
Supplement: Supplementary file 2. — PDB models of all computationally designed proteins (CDPs). Please see Supplementary file 1A for descriptions and computational statistics. DOI: http://dx.doi.org/10.7554/eLife.20352.027 [file elife-20352-supp2.gz › CDP_models/X-CDP10.pdb]

ATOM      1  N   MET A   1      29.530  -8.287  27.267  1.00  0.00              
ATOM      2  CA  MET A   1      28.960  -9.346  28.095  1.00  0.00              
ATOM      3  C   MET A   1      28.118  -8.799  29.250  1.00  0.00              
ATOM      4  O   MET A   1      27.037  -9.319  29.542  1.00  0.00              
ATOM      5  CB  MET A   1      30.077 -10.237  28.634  1.00  0.00              
ATOM      6  CG  MET A   1      30.798 -11.056  27.572  1.00  0.00              
ATOM      7  SD  MET A   1      29.689 -12.160  26.674  1.00  0.00              
ATOM      8  CE  MET A   1      29.261 -13.329  27.960  1.00  0.00              
ATOM      9 1H   MET A   1      30.069  -8.694  26.529  1.00  0.00              
ATOM     10 2H   MET A   1      28.793  -7.736  26.876  1.00  0.00              
ATOM     11 3H   MET A   1      30.119  -7.705  27.828  1.00  0.00              
ATOM     12  HA  MET A   1      28.290  -9.944  27.478  1.00  0.00              
ATOM     13 1HB  MET A   1      30.819  -9.623  29.142  1.00  0.00              
ATOM     14 2HB  MET A   1      29.667 -10.931  29.369  1.00  0.00              
ATOM     15 1HG  MET A   1      31.271 -10.385  26.855  1.00  0.00              
ATOM     16 2HG  MET A   1      31.576 -11.657  28.042  1.00  0.00              
ATOM     17 1HE  MET A   1      28.578 -14.078  27.558  1.00  0.00              
ATOM     18 2HE  MET A   1      30.166 -13.819  28.322  1.00  0.00              
ATOM     19 3HE  MET A   1      28.779 -12.803  28.785  1.00  0.00              
ATOM     20  N   SER A   2      28.612  -7.751  29.904  1.00  0.00              
ATOM     21  CA  SER A   2      27.928  -7.198  31.068  1.00  0.00              
ATOM     22  C   SER A   2      26.572  -6.597  30.713  1.00  0.00              
ATOM     23  O   SER A   2      25.615  -6.722  31.478  1.00  0.00              
ATOM     24  CB  SER A   2      28.797  -6.140  31.719  1.00  0.00              
ATOM     25  OG  SER A   2      29.961  -6.707  32.256  1.00  0.00              
ATOM     26  H   SER A   2      29.475  -7.328  29.593  1.00  0.00              
ATOM     27  HA  SER A   2      27.736  -8.008  31.773  1.00  0.00              
ATOM     28 1HB  SER A   2      29.065  -5.384  30.982  1.00  0.00              
ATOM     29 2HB  SER A   2      28.235  -5.643  32.508  1.00  0.00              
ATOM     30  HG  SER A   2      30.288  -6.078  32.904  1.00  0.00              
ATOM     31  N   GLN A   3      26.504  -5.930  29.561  1.00  0.00              
ATOM     32  CA  GLN A   3      25.269  -5.308  29.120  1.00  0.00              
ATOM     33  C   GLN A   3      24.234  -6.391  28.834  1.00  0.00              
ATOM     34  O   GLN A   3      23.056  -6.225  29.134  1.00  0.00              
ATOM     35  CB  GLN A   3      25.504  -4.447  27.876  1.00  0.00              
ATOM     36  CG  GLN A   3      24.270  -3.707  27.388  1.00  0.00              
ATOM     37  CD  GLN A   3      23.733  -2.735  28.421  1.00  0.00              
ATOM     38  OE1 GLN A   3      24.480  -1.929  28.984  1.00  0.00              
ATOM     39  NE2 GLN A   3      22.431  -2.804  28.676  1.00  0.00              
ATOM     40  H   GLN A   3      27.328  -5.855  28.981  1.00  0.00              
ATOM     41  HA  GLN A   3      24.902  -4.662  29.918  1.00  0.00              
ATOM     42 1HB  GLN A   3      26.278  -3.709  28.086  1.00  0.00              
ATOM     43 2HB  GLN A   3      25.864  -5.075  27.061  1.00  0.00              
ATOM     44 1HG  GLN A   3      24.528  -3.145  26.490  1.00  0.00              
ATOM     45 2HG  GLN A   3      23.489  -4.433  27.163  1.00  0.00              
ATOM     46 1HE2 GLN A   3      22.019  -2.187  29.348  1.00  0.00              
ATOM     47 2HE2 GLN A   3      21.862  -3.472  28.197  1.00  0.00              
ATOM     48  N   SER A   4      24.688  -7.499  28.254  1.00  0.00              
ATOM     49  CA  SER A   4      23.831  -8.641  27.975  1.00  0.00              
ATOM     50  C   SER A   4      23.279  -9.211  29.268  1.00  0.00              
ATOM     51  O   SER A   4      22.121  -9.579  29.342  1.00  0.00              
ATOM     52  CB  SER A   4      24.599  -9.710  27.222  1.00  0.00              
ATOM     53  OG  SER A   4      24.973  -9.258  25.950  1.00  0.00              
ATOM     54  H   SER A   4      25.665  -7.544  28.000  1.00  0.00              
ATOM     55  HA  SER A   4      23.016  -8.312  27.328  1.00  0.00              
ATOM     56 1HB  SER A   4      25.488  -9.986  27.789  1.00  0.00              
ATOM     57 2HB  SER A   4      23.982 -10.603  27.127  1.00  0.00              
ATOM     58  HG  SER A   4      24.194  -9.350  25.397  1.00  0.00              
ATOM     59  N   ASN A   5      24.133  -9.299  30.284  1.00  0.00              
ATOM     60  CA  ASN A   5      23.694  -9.817  31.573  1.00  0.00              
ATOM     61  C   ASN A   5      22.636  -8.931  32.170  1.00  0.00              
ATOM     62  O   ASN A   5      21.666  -9.411  32.731  1.00  0.00              
ATOM     63  CB  ASN A   5      24.864  -9.963  32.528  1.00  0.00              
ATOM     64  CG  ASN A   5      25.761 -11.116  32.172  1.00  0.00              
ATOM     65  OD1 ASN A   5      25.360 -12.026  31.438  1.00  0.00              
ATOM     66  ND2 ASN A   5      26.968 -11.095  32.678  1.00  0.00              
ATOM     67  H   ASN A   5      25.093  -9.009  30.172  1.00  0.00              
ATOM     68  HA  ASN A   5      23.255 -10.804  31.419  1.00  0.00              
ATOM     69 1HB  ASN A   5      25.453  -9.044  32.525  1.00  0.00              
ATOM     70 2HB  ASN A   5      24.491 -10.108  33.542  1.00  0.00              
ATOM     71 1HD2 ASN A   5      27.608 -11.836  32.475  1.00  0.00              
ATOM     72 2HD2 ASN A   5      27.250 -10.338  33.267  1.00  0.00              
ATOM     73  N   ARG A   6      22.846  -7.626  32.046  1.00  0.00              
ATOM     74  CA  ARG A   6      21.899  -6.637  32.516  1.00  0.00              
ATOM     75  C   ARG A   6      20.549  -6.804  31.801  1.00  0.00              
ATOM     76  O   ARG A   6      19.504  -6.757  32.440  1.00  0.00              
ATOM     77  CB  ARG A   6      22.437  -5.232  32.284  1.00  0.00              
ATOM     78  CG  ARG A   6      23.583  -4.827  33.197  1.00  0.00              
ATOM     79  CD  ARG A   6      24.155  -3.512  32.811  1.00  0.00              
ATOM     80  NE  ARG A   6      25.239  -3.111  33.693  1.00  0.00              
ATOM     81  CZ  ARG A   6      26.041  -2.049  33.485  1.00  0.00              
ATOM     82  NH1 ARG A   6      25.870  -1.293  32.424  1.00  0.00              
ATOM     83  NH2 ARG A   6      27.001  -1.767  34.349  1.00  0.00              
ATOM     84  H   ARG A   6      23.702  -7.318  31.607  1.00  0.00              
ATOM     85  HA  ARG A   6      21.747  -6.784  33.586  1.00  0.00              
ATOM     86 1HB  ARG A   6      22.787  -5.143  31.256  1.00  0.00              
ATOM     87 2HB  ARG A   6      21.634  -4.508  32.420  1.00  0.00              
ATOM     88 1HG  ARG A   6      23.222  -4.756  34.224  1.00  0.00              
ATOM     89 2HG  ARG A   6      24.375  -5.575  33.142  1.00  0.00              
ATOM     90 1HD  ARG A   6      24.546  -3.569  31.795  1.00  0.00              
ATOM     91 2HD  ARG A   6      23.378  -2.749  32.857  1.00  0.00              
ATOM     92  HE  ARG A   6      25.401  -3.668  34.521  1.00  0.00              
ATOM     93 1HH1 ARG A   6      25.136  -1.509  31.763  1.00  0.00              
ATOM     94 2HH1 ARG A   6      26.472  -0.498  32.268  1.00  0.00              
ATOM     95 1HH2 ARG A   6      27.133  -2.348  35.166  1.00  0.00              
ATOM     96 2HH2 ARG A   6      27.602  -0.972  34.194  1.00  0.00              
ATOM     97  N   GLU A   7      20.582  -7.030  30.487  1.00  0.00              
ATOM     98  CA  GLU A   7      19.352  -7.249  29.714  1.00  0.00              
ATOM     99  C   GLU A   7      18.628  -8.503  30.151  1.00  0.00              
ATOM    100  O   GLU A   7      17.409  -8.545  30.163  1.00  0.00              
ATOM    101  CB  GLU A   7      19.665  -7.339  28.219  1.00  0.00              
ATOM    102  CG  GLU A   7      20.101  -6.025  27.588  1.00  0.00              
ATOM    103  CD  GLU A   7      20.491  -6.170  26.143  1.00  0.00              
ATOM    104  OE1 GLU A   7      20.534  -7.280  25.668  1.00  0.00              
ATOM    105  OE2 GLU A   7      20.746  -5.171  25.513  1.00  0.00              
ATOM    106  H   GLU A   7      21.472  -7.051  30.010  1.00  0.00              
ATOM    107  HA  GLU A   7      18.703  -6.382  29.845  1.00  0.00              
ATOM    108 1HB  GLU A   7      20.460  -8.068  28.057  1.00  0.00              
ATOM    109 2HB  GLU A   7      18.784  -7.691  27.683  1.00  0.00              
ATOM    110 1HG  GLU A   7      19.283  -5.309  27.661  1.00  0.00              
ATOM    111 2HG  GLU A   7      20.946  -5.627  28.148  1.00  0.00              
ATOM    112  N   LEU A   8      19.394  -9.554  30.452  1.00  0.00              
ATOM    113  CA  LEU A   8      18.818 -10.779  30.954  1.00  0.00              
ATOM    114  C   LEU A   8      18.092 -10.562  32.286  1.00  0.00              
ATOM    115  O   LEU A   8      17.039 -11.145  32.536  1.00  0.00              
ATOM    116  CB  LEU A   8      19.917 -11.835  31.122  1.00  0.00              
ATOM    117  CG  LEU A   8      20.510 -12.392  29.822  1.00  0.00              
ATOM    118  CD1 LEU A   8      21.725 -13.251  30.144  1.00  0.00              
ATOM    119  CD2 LEU A   8      19.450 -13.198  29.085  1.00  0.00              
ATOM    120  H   LEU A   8      20.395  -9.495  30.328  1.00  0.00              
ATOM    121  HA  LEU A   8      18.066 -11.123  30.244  1.00  0.00              
ATOM    122 1HB  LEU A   8      20.733 -11.399  31.698  1.00  0.00              
ATOM    123 2HB  LEU A   8      19.510 -12.674  31.687  1.00  0.00              
ATOM    124  HG  LEU A   8      20.842 -11.567  29.191  1.00  0.00              
ATOM    125 1HD1 LEU A   8      22.147 -13.647  29.219  1.00  0.00              
ATOM    126 2HD1 LEU A   8      22.475 -12.645  30.653  1.00  0.00              
ATOM    127 3HD1 LEU A   8      21.427 -14.077  30.789  1.00  0.00              
ATOM    128 1HD2 LEU A   8      19.871 -13.594  28.160  1.00  0.00              
ATOM    129 2HD2 LEU A   8      19.119 -14.024  29.715  1.00  0.00              
ATOM    130 3HD2 LEU A   8      18.601 -12.556  28.852  1.00  0.00              
ATOM    131  N   VAL A   9      18.684  -9.756  33.159  1.00  0.00              
ATOM    132  CA  VAL A   9      18.019  -9.356  34.397  1.00  0.00              
ATOM    133  C   VAL A   9      16.703  -8.600  34.128  1.00  0.00              
ATOM    134  O   VAL A   9      15.691  -8.845  34.777  1.00  0.00              
ATOM    135  CB  VAL A   9      18.958  -8.466  35.232  1.00  0.00              
ATOM    136  CG1 VAL A   9      18.203  -7.839  36.394  1.00  0.00              
ATOM    137  CG2 VAL A   9      20.138  -9.284  35.733  1.00  0.00              
ATOM    138  H   VAL A   9      19.614  -9.411  32.967  1.00  0.00              
ATOM    139  HA  VAL A   9      17.759 -10.256  34.956  1.00  0.00              
ATOM    140  HB  VAL A   9      19.320  -7.649  34.606  1.00  0.00              
ATOM    141 1HG1 VAL A   9      18.882  -7.212  36.974  1.00  0.00              
ATOM    142 2HG1 VAL A   9      17.386  -7.229  36.011  1.00  0.00              
ATOM    143 3HG1 VAL A   9      17.802  -8.625  37.034  1.00  0.00              
ATOM    144 1HG2 VAL A   9      20.798  -8.648  36.322  1.00  0.00              
ATOM    145 2HG2 VAL A   9      19.775 -10.104  36.353  1.00  0.00              
ATOM    146 3HG2 VAL A   9      20.687  -9.689  34.883  1.00  0.00              
ATOM    147  N   VAL A  10      16.729  -7.686  33.173  1.00  0.00              
ATOM    148  CA  VAL A  10      15.520  -6.936  32.822  1.00  0.00              
ATOM    149  C   VAL A  10      14.432  -7.874  32.306  1.00  0.00              
ATOM    150  O   VAL A  10      13.280  -7.775  32.696  1.00  0.00              
ATOM    151  CB  VAL A  10      15.834  -5.878  31.748  1.00  0.00              
ATOM    152  CG1 VAL A  10      14.550  -5.256  31.221  1.00  0.00              
ATOM    153  CG2 VAL A  10      16.752  -4.811  32.326  1.00  0.00              
ATOM    154  H   VAL A  10      17.587  -7.496  32.676  1.00  0.00              
ATOM    155  HA  VAL A  10      15.131  -6.464  33.725  1.00  0.00              
ATOM    156  HB  VAL A  10      16.326  -6.364  30.905  1.00  0.00              
ATOM    157 1HG1 VAL A  10      14.791  -4.510  30.463  1.00  0.00              
ATOM    158 2HG1 VAL A  10      13.924  -6.032  30.780  1.00  0.00              
ATOM    159 3HG1 VAL A  10      14.013  -4.779  32.041  1.00  0.00              
ATOM    160 1HG2 VAL A  10      16.971  -4.067  31.561  1.00  0.00              
ATOM    161 2HG2 VAL A  10      16.263  -4.330  33.173  1.00  0.00              
ATOM    162 3HG2 VAL A  10      17.682  -5.273  32.659  1.00  0.00              
ATOM    163  N   ASP A  11      14.813  -8.808  31.448  1.00  0.00              
ATOM    164  CA  ASP A  11      13.856  -9.781  30.960  1.00  0.00              
ATOM    165  C   ASP A  11      13.290 -10.624  32.097  1.00  0.00              
ATOM    166  O   ASP A  11      12.086 -10.873  32.156  1.00  0.00              
ATOM    167  CB  ASP A  11      14.509 -10.690  29.916  1.00  0.00              
ATOM    168  CG  ASP A  11      14.743  -9.990  28.584  1.00  0.00              
ATOM    169  OD1 ASP A  11      14.159  -8.954  28.369  1.00  0.00              
ATOM    170  OD2 ASP A  11      15.504 -10.497  27.795  1.00  0.00              
ATOM    171  H   ASP A  11      15.769  -8.853  31.126  1.00  0.00              
ATOM    172  HA  ASP A  11      13.018  -9.247  30.511  1.00  0.00              
ATOM    173 1HB  ASP A  11      15.466 -11.050  30.294  1.00  0.00              
ATOM    174 2HB  ASP A  11      13.875 -11.561  29.745  1.00  0.00              
ATOM    175  N   PHE A  12      14.151 -11.028  33.026  1.00  0.00              
ATOM    176  CA  PHE A  12      13.704 -11.805  34.170  1.00  0.00              
ATOM    177  C   PHE A  12      12.683 -11.025  35.004  1.00  0.00              
ATOM    178  O   PHE A  12      11.593 -11.525  35.322  1.00  0.00              
ATOM    179  CB  PHE A  12      14.898 -12.196  35.043  1.00  0.00              
ATOM    180  CG  PHE A  12      14.519 -12.942  36.290  1.00  0.00              
ATOM    181  CD1 PHE A  12      14.186 -14.287  36.237  1.00  0.00              
ATOM    182  CD2 PHE A  12      14.492 -12.300  37.519  1.00  0.00              
ATOM    183  CE1 PHE A  12      13.836 -14.974  37.384  1.00  0.00              
ATOM    184  CE2 PHE A  12      14.145 -12.984  38.667  1.00  0.00              
ATOM    185  CZ  PHE A  12      13.816 -14.323  38.599  1.00  0.00              
ATOM    186  H   PHE A  12      15.130 -10.796  32.941  1.00  0.00              
ATOM    187  HA  PHE A  12      13.208 -12.705  33.805  1.00  0.00              
ATOM    188 1HB  PHE A  12      15.580 -12.821  34.467  1.00  0.00              
ATOM    189 2HB  PHE A  12      15.444 -11.300  35.335  1.00  0.00              
ATOM    190  HD1 PHE A  12      14.203 -14.802  35.277  1.00  0.00              
ATOM    191  HD2 PHE A  12      14.752 -11.242  37.573  1.00  0.00              
ATOM    192  HE1 PHE A  12      13.577 -16.031  37.328  1.00  0.00              
ATOM    193  HE2 PHE A  12      14.128 -12.468  39.627  1.00  0.00              
ATOM    194  HZ  PHE A  12      13.539 -14.863  39.504  1.00  0.00              
ATOM    195  N   LEU A  13      13.041  -9.788  35.335  1.00  0.00              
ATOM    196  CA  LEU A  13      12.156  -8.939  36.109  1.00  0.00              
ATOM    197  C   LEU A  13      10.857  -8.608  35.384  1.00  0.00              
ATOM    198  O   LEU A  13       9.807  -8.623  36.004  1.00  0.00              
ATOM    199  CB  LEU A  13      12.882  -7.638  36.474  1.00  0.00              
ATOM    200  CG  LEU A  13      14.044  -7.780  37.466  1.00  0.00              
ATOM    201  CD1 LEU A  13      14.776  -6.450  37.584  1.00  0.00              
ATOM    202  CD2 LEU A  13      13.506  -8.230  38.816  1.00  0.00              
ATOM    203  H   LEU A  13      13.939  -9.428  35.045  1.00  0.00              
ATOM    204  HA  LEU A  13      11.828  -9.493  36.989  1.00  0.00              
ATOM    205 1HB  LEU A  13      13.278  -7.194  35.562  1.00  0.00              
ATOM    206 2HB  LEU A  13      12.160  -6.946  36.906  1.00  0.00              
ATOM    207  HG  LEU A  13      14.753  -8.519  37.092  1.00  0.00              
ATOM    208 1HD1 LEU A  13      15.602  -6.551  38.289  1.00  0.00              
ATOM    209 2HD1 LEU A  13      15.167  -6.162  36.608  1.00  0.00              
ATOM    210 3HD1 LEU A  13      14.087  -5.686  37.940  1.00  0.00              
ATOM    211 1HD2 LEU A  13      14.332  -8.332  39.521  1.00  0.00              
ATOM    212 2HD2 LEU A  13      12.798  -7.491  39.191  1.00  0.00              
ATOM    213 3HD2 LEU A  13      13.004  -9.191  38.705  1.00  0.00              
ATOM    214  N   SER A  14      10.935  -8.304  34.087  1.00  0.00              
ATOM    215  CA  SER A  14       9.733  -8.019  33.298  1.00  0.00              
ATOM    216  C   SER A  14       8.782  -9.209  33.325  1.00  0.00              
ATOM    217  O   SER A  14       7.573  -9.040  33.501  1.00  0.00              
ATOM    218  CB  SER A  14      10.105  -7.688  31.866  1.00  0.00              
ATOM    219  OG  SER A  14      10.875  -6.518  31.805  1.00  0.00              
ATOM    220  H   SER A  14      11.839  -8.269  33.637  1.00  0.00              
ATOM    221  HA  SER A  14       9.237  -7.147  33.726  1.00  0.00              
ATOM    222 1HB  SER A  14      10.665  -8.518  31.435  1.00  0.00              
ATOM    223 2HB  SER A  14       9.200  -7.562  31.275  1.00  0.00              
ATOM    224  HG  SER A  14      11.770  -6.778  32.034  1.00  0.00              
ATOM    225  N   TYR A  15       9.334 -10.409  33.131  1.00  0.00              
ATOM    226  CA  TYR A  15       8.553 -11.641  33.187  1.00  0.00              
ATOM    227  C   TYR A  15       7.855 -11.843  34.529  1.00  0.00              
ATOM    228  O   TYR A  15       6.643 -12.076  34.589  1.00  0.00              
ATOM    229  CB  TYR A  15       9.450 -12.842  32.880  1.00  0.00              
ATOM    230  CG  TYR A  15       8.772 -14.179  33.087  1.00  0.00              
ATOM    231  CD1 TYR A  15       7.897 -14.668  32.129  1.00  0.00              
ATOM    232  CD2 TYR A  15       9.026 -14.915  34.235  1.00  0.00              
ATOM    233  CE1 TYR A  15       7.278 -15.889  32.317  1.00  0.00              
ATOM    234  CE2 TYR A  15       8.408 -16.135  34.423  1.00  0.00              
ATOM    235  CZ  TYR A  15       7.537 -16.622  33.470  1.00  0.00              
ATOM    236  OH  TYR A  15       6.920 -17.838  33.658  1.00  0.00              
ATOM    237  H   TYR A  15      10.325 -10.463  32.941  1.00  0.00              
ATOM    238  HA  TYR A  15       7.763 -11.584  32.437  1.00  0.00              
ATOM    239 1HB  TYR A  15       9.789 -12.789  31.845  1.00  0.00              
ATOM    240 2HB  TYR A  15      10.334 -12.807  33.516  1.00  0.00              
ATOM    241  HD1 TYR A  15       7.697 -14.089  31.226  1.00  0.00              
ATOM    242  HD2 TYR A  15       9.714 -14.530  34.988  1.00  0.00              
ATOM    243  HE1 TYR A  15       6.590 -16.273  31.565  1.00  0.00              
ATOM    244  HE2 TYR A  15       8.607 -16.713  35.326  1.00  0.00              
ATOM    245  HH  TYR A  15       6.352 -18.027  32.908  1.00  0.00              
ATOM    246  N   LYS A  16       8.628 -11.776  35.603  1.00  0.00              
ATOM    247  CA  LYS A  16       8.098 -12.018  36.932  1.00  0.00              
ATOM    248  C   LYS A  16       7.066 -10.982  37.335  1.00  0.00              
ATOM    249  O   LYS A  16       6.084 -11.301  37.999  1.00  0.00              
ATOM    250  CB  LYS A  16       9.234 -12.046  37.956  1.00  0.00              
ATOM    251  CG  LYS A  16      10.147 -13.260  37.850  1.00  0.00              
ATOM    252  CD  LYS A  16       9.400 -14.544  38.179  1.00  0.00              
ATOM    253  CE  LYS A  16      10.330 -15.748  38.156  1.00  0.00              
ATOM    254  NZ  LYS A  16       9.610 -17.013  38.466  1.00  0.00              
ATOM    255  H   LYS A  16       9.607 -11.551  35.497  1.00  0.00              
ATOM    256  HA  LYS A  16       7.579 -12.977  36.929  1.00  0.00              
ATOM    257 1HB  LYS A  16       9.849 -11.153  37.842  1.00  0.00              
ATOM    258 2HB  LYS A  16       8.816 -12.029  38.963  1.00  0.00              
ATOM    259 1HG  LYS A  16      10.543 -13.330  36.836  1.00  0.00              
ATOM    260 2HG  LYS A  16      10.982 -13.149  38.541  1.00  0.00              
ATOM    261 1HD  LYS A  16       8.951 -14.461  39.170  1.00  0.00              
ATOM    262 2HD  LYS A  16       8.604 -14.699  37.451  1.00  0.00              
ATOM    263 1HE  LYS A  16      10.787 -15.836  37.171  1.00  0.00              
ATOM    264 2HE  LYS A  16      11.124 -15.608  38.889  1.00  0.00              
ATOM    265 1HZ  LYS A  16      10.261 -17.786  38.441  1.00  0.00              
ATOM    266 2HZ  LYS A  16       9.198 -16.950  39.386  1.00  0.00              
ATOM    267 3HZ  LYS A  16       8.883 -17.164  37.781  1.00  0.00              
ATOM    268  N   LEU A  17       7.277  -9.740  36.919  1.00  0.00              
ATOM    269  CA  LEU A  17       6.279  -8.710  37.159  1.00  0.00              
ATOM    270  C   LEU A  17       5.013  -8.947  36.343  1.00  0.00              
ATOM    271  O   LEU A  17       3.904  -8.803  36.858  1.00  0.00              
ATOM    272  CB  LEU A  17       6.860  -7.330  36.823  1.00  0.00              
ATOM    273  CG  LEU A  17       7.927  -6.803  37.791  1.00  0.00              
ATOM    274  CD1 LEU A  17       8.553  -5.540  37.218  1.00  0.00              
ATOM    275  CD2 LEU A  17       7.293  -6.533  39.147  1.00  0.00              
ATOM    276  H   LEU A  17       8.128  -9.497  36.432  1.00  0.00              
ATOM    277  HA  LEU A  17       5.995  -8.742  38.211  1.00  0.00              
ATOM    278 1HB  LEU A  17       7.305  -7.373  35.831  1.00  0.00              
ATOM    279 2HB  LEU A  17       6.045  -6.606  36.802  1.00  0.00              
ATOM    280  HG  LEU A  17       8.717  -7.547  37.901  1.00  0.00              
ATOM    281 1HD1 LEU A  17       9.312  -5.165  37.906  1.00  0.00              
ATOM    282 2HD1 LEU A  17       9.016  -5.766  36.257  1.00  0.00              
ATOM    283 3HD1 LEU A  17       7.783  -4.782  37.081  1.00  0.00              
ATOM    284 1HD2 LEU A  17       8.052  -6.159  39.836  1.00  0.00              
ATOM    285 2HD2 LEU A  17       6.504  -5.789  39.038  1.00  0.00              
ATOM    286 3HD2 LEU A  17       6.869  -7.456  39.542  1.00  0.00              
ATOM    287  N   SER A  18       5.179  -9.311  35.077  1.00  0.00              
ATOM    288  CA  SER A  18       4.017  -9.540  34.213  1.00  0.00              
ATOM    289  C   SER A  18       3.184 -10.750  34.633  1.00  0.00              
ATOM    290  O   SER A  18       2.004 -10.852  34.293  1.00  0.00              
ATOM    291  CB  SER A  18       4.475  -9.721  32.779  1.00  0.00              
ATOM    292  OG  SER A  18       5.171 -10.927  32.623  1.00  0.00              
ATOM    293  H   SER A  18       6.106  -9.435  34.697  1.00  0.00              
ATOM    294  HA  SER A  18       3.331  -8.698  34.325  1.00  0.00              
ATOM    295 1HB  SER A  18       3.611  -9.708  32.116  1.00  0.00              
ATOM    296 2HB  SER A  18       5.117  -8.888  32.495  1.00  0.00              
ATOM    297  HG  SER A  18       5.466 -11.178  33.502  1.00  0.00              
ATOM    298  N   GLN A  19       3.791 -11.660  35.382  1.00  0.00              
ATOM    299  CA  GLN A  19       3.045 -12.743  36.000  1.00  0.00              
ATOM    300  C   GLN A  19       2.136 -12.246  37.120  1.00  0.00              
ATOM    301  O   GLN A  19       1.174 -12.921  37.492  1.00  0.00              
ATOM    302  CB  GLN A  19       4.007 -13.803  36.543  1.00  0.00              
ATOM    303  CG  GLN A  19       4.733 -14.593  35.468  1.00  0.00              
ATOM    304  CD  GLN A  19       3.785 -15.411  34.611  1.00  0.00              
ATOM    305  OE1 GLN A  19       2.955 -16.166  35.126  1.00  0.00              
ATOM    306  NE2 GLN A  19       3.902 -15.266  33.296  1.00  0.00              
ATOM    307  H   GLN A  19       4.789 -11.604  35.529  1.00  0.00              
ATOM    308  HA  GLN A  19       2.397 -13.190  35.247  1.00  0.00              
ATOM    309 1HB  GLN A  19       4.758 -13.325  37.173  1.00  0.00              
ATOM    310 2HB  GLN A  19       3.458 -14.508  37.166  1.00  0.00              
ATOM    311 1HG  GLN A  19       5.267 -13.899  34.819  1.00  0.00              
ATOM    312 2HG  GLN A  19       5.437 -15.275  35.945  1.00  0.00              
ATOM    313 1HE2 GLN A  19       3.303 -15.779  32.680  1.00  0.00              
ATOM    314 2HE2 GLN A  19       4.588 -14.643  32.921  1.00  0.00              
ATOM    315  N   LYS A  20       2.457 -11.071  37.650  1.00  0.00              
ATOM    316  CA  LYS A  20       1.665 -10.452  38.705  1.00  0.00              
ATOM    317  C   LYS A  20       0.852  -9.303  38.141  1.00  0.00              
ATOM    318  O   LYS A  20       0.078  -8.679  38.857  1.00  0.00              
ATOM    319  CB  LYS A  20       2.562  -9.961  39.843  1.00  0.00              
ATOM    320  CG  LYS A  20       3.306 -11.067  40.580  1.00  0.00              
ATOM    321  CD  LYS A  20       4.159 -10.503  41.707  1.00  0.00              
ATOM    322  CE  LYS A  20       4.898 -11.607  42.448  1.00  0.00              
ATOM    323  NZ  LYS A  20       5.762 -11.067  43.533  1.00  0.00              
ATOM    324  H   LYS A  20       3.278 -10.593  37.307  1.00  0.00              
ATOM    325  HA  LYS A  20       0.984 -11.202  39.111  1.00  0.00              
ATOM    326 1HB  LYS A  20       3.302  -9.265  39.448  1.00  0.00              
ATOM    327 2HB  LYS A  20       1.959  -9.419  40.573  1.00  0.00              
ATOM    328 1HG  LYS A  20       2.587 -11.773  40.998  1.00  0.00              
ATOM    329 2HG  LYS A  20       3.949 -11.601  39.881  1.00  0.00              
ATOM    330 1HD  LYS A  20       4.886  -9.801  41.296  1.00  0.00              
ATOM    331 2HD  LYS A  20       3.522  -9.968  42.412  1.00  0.00              
ATOM    332 1HE  LYS A  20       4.178 -12.298  42.883  1.00  0.00              
ATOM    333 2HE  LYS A  20       5.522 -12.161  41.747  1.00  0.00              
ATOM    334 1HZ  LYS A  20       6.234 -11.829  43.999  1.00  0.00              
ATOM    335 2HZ  LYS A  20       6.447 -10.438  43.138  1.00  0.00              
ATOM    336 3HZ  LYS A  20       5.192 -10.567  44.200  1.00  0.00              
ATOM    337  N   GLY A  21       1.040  -9.017  36.857  1.00  0.00              
ATOM    338  CA  GLY A  21       0.305  -7.944  36.212  1.00  0.00              
ATOM    339  C   GLY A  21       0.998  -6.593  36.128  1.00  0.00              
ATOM    340  O   GLY A  21       0.397  -5.622  35.676  1.00  0.00              
ATOM    341  H   GLY A  21       1.704  -9.553  36.316  1.00  0.00              
ATOM    342 1HA  GLY A  21       0.058  -8.234  35.191  1.00  0.00              
ATOM    343 2HA  GLY A  21      -0.636  -7.781  36.737  1.00  0.00              
ATOM    344  N   TYR A  22       2.261  -6.547  36.560  1.00  0.00              
ATOM    345  CA  TYR A  22       3.050  -5.318  36.564  1.00  0.00              
ATOM    346  C   TYR A  22       4.057  -5.290  35.396  1.00  0.00              
ATOM    347  O   TYR A  22       4.094  -6.216  34.584  1.00  0.00              
ATOM    348  CB  TYR A  22       3.778  -5.163  37.901  1.00  0.00              
ATOM    349  CG  TYR A  22       2.850  -5.053  39.091  1.00  0.00              
ATOM    350  CD1 TYR A  22       2.507  -6.188  39.810  1.00  0.00              
ATOM    351  CD2 TYR A  22       2.344  -3.816  39.464  1.00  0.00              
ATOM    352  CE1 TYR A  22       1.660  -6.088  40.897  1.00  0.00              
ATOM    353  CE2 TYR A  22       1.497  -3.716  40.551  1.00  0.00              
ATOM    354  CZ  TYR A  22       1.155  -4.846  41.266  1.00  0.00              
ATOM    355  OH  TYR A  22       0.312  -4.745  42.348  1.00  0.00              
ATOM    356  H   TYR A  22       2.680  -7.403  36.895  1.00  0.00              
ATOM    357  HA  TYR A  22       2.372  -4.471  36.454  1.00  0.00              
ATOM    358 1HB  TYR A  22       4.435  -6.019  38.060  1.00  0.00              
ATOM    359 2HB  TYR A  22       4.403  -4.271  37.874  1.00  0.00              
ATOM    360  HD1 TYR A  22       2.905  -7.160  39.517  1.00  0.00              
ATOM    361  HD2 TYR A  22       2.613  -2.924  38.899  1.00  0.00              
ATOM    362  HE1 TYR A  22       1.390  -6.980  41.462  1.00  0.00              
ATOM    363  HE2 TYR A  22       1.098  -2.744  40.843  1.00  0.00              
ATOM    364  HH  TYR A  22       0.175  -5.617  42.728  1.00  0.00              
ATOM    365  N   SER A  23       4.860  -4.229  35.306  1.00  0.00              
ATOM    366  CA  SER A  23       5.934  -4.161  34.305  1.00  0.00              
ATOM    367  C   SER A  23       7.181  -3.384  34.774  1.00  0.00              
ATOM    368  O   SER A  23       7.103  -2.501  35.623  1.00  0.00              
ATOM    369  CB  SER A  23       5.395  -3.525  33.038  1.00  0.00              
ATOM    370  OG  SER A  23       5.051  -2.184  33.257  1.00  0.00              
ATOM    371  H   SER A  23       4.729  -3.454  35.940  1.00  0.00              
ATOM    372  HA  SER A  23       6.313  -5.170  34.134  1.00  0.00              
ATOM    373 1HB  SER A  23       6.148  -3.586  32.252  1.00  0.00              
ATOM    374 2HB  SER A  23       4.520  -4.077  32.698  1.00  0.00              
ATOM    375  HG  SER A  23       5.595  -1.670  32.656  1.00  0.00              
ATOM    376  N   TRP A  24       8.324  -3.731  34.197  1.00  0.00              
ATOM    377  CA  TRP A  24       9.624  -3.151  34.524  1.00  0.00              
ATOM    378  C   TRP A  24       9.710  -1.713  34.046  1.00  0.00              
ATOM    379  O   TRP A  24      10.193  -0.834  34.763  1.00  0.00              
ATOM    380  CB  TRP A  24      10.753  -3.969  33.895  1.00  0.00              
ATOM    381  CG  TRP A  24      12.116  -3.586  34.386  1.00  0.00              
ATOM    382  CD1 TRP A  24      12.690  -3.955  35.566  1.00  0.00              
ATOM    383  CD2 TRP A  24      13.089  -2.753  33.710  1.00  0.00              
ATOM    384  NE1 TRP A  24      13.947  -3.411  35.671  1.00  0.00              
ATOM    385  CE2 TRP A  24      14.207  -2.673  34.543  1.00  0.00              
ATOM    386  CE3 TRP A  24      13.099  -2.079  32.482  1.00  0.00              
ATOM    387  CZ2 TRP A  24      15.333  -1.944  34.193  1.00  0.00              
ATOM    388  CZ3 TRP A  24      14.228  -1.349  32.130  1.00  0.00              
ATOM    389  CH2 TRP A  24      15.316  -1.284  32.964  1.00  0.00              
ATOM    390  H   TRP A  24       8.269  -4.445  33.485  1.00  0.00              
ATOM    391  HA  TRP A  24       9.751  -3.175  35.607  1.00  0.00              
ATOM    392 1HB  TRP A  24      10.597  -5.027  34.106  1.00  0.00              
ATOM    393 2HB  TRP A  24      10.732  -3.845  32.812  1.00  0.00              
ATOM    394  HD1 TRP A  24      12.221  -4.589  36.316  1.00  0.00              
ATOM    395  HE1 TRP A  24      14.577  -3.532  36.450  1.00  0.00              
ATOM    396  HE3 TRP A  24      12.239  -2.130  31.815  1.00  0.00              
ATOM    397  HZ2 TRP A  24      16.207  -1.880  34.842  1.00  0.00              
ATOM    398  HZ3 TRP A  24      14.228  -0.827  31.173  1.00  0.00              
ATOM    399  HH2 TRP A  24      16.185  -0.702  32.657  1.00  0.00              
ATOM    400  N   SER A  25       9.215  -1.467  32.837  1.00  0.00              
ATOM    401  CA  SER A  25       9.117  -0.117  32.309  1.00  0.00              
ATOM    402  C   SER A  25       8.208  -0.134  31.099  1.00  0.00              
ATOM    403  O   SER A  25       7.864  -1.206  30.594  1.00  0.00              
ATOM    404  CB  SER A  25      10.485   0.418  31.935  1.00  0.00              
ATOM    405  OG  SER A  25      10.988  -0.237  30.803  1.00  0.00              
ATOM    406  H   SER A  25       8.899  -2.241  32.270  1.00  0.00              
ATOM    407  HA  SER A  25       8.732   0.534  33.095  1.00  0.00              
ATOM    408 1HB  SER A  25      10.416   1.488  31.739  1.00  0.00              
ATOM    409 2HB  SER A  25      11.170   0.282  32.771  1.00  0.00              
ATOM    410  HG  SER A  25      11.937  -0.090  30.812  1.00  0.00              
ATOM    411  N   GLN A  26       7.819   1.054  30.637  1.00  0.00              
ATOM    412  CA  GLN A  26       6.984   1.172  29.442  1.00  0.00              
ATOM    413  C   GLN A  26       7.700   0.595  28.215  1.00  0.00              
ATOM    414  O   GLN A  26       7.110  -0.157  27.437  1.00  0.00              
ATOM    415  CB  GLN A  26       6.608   2.635  29.192  1.00  0.00              
ATOM    416  CG  GLN A  26       5.639   3.211  30.211  1.00  0.00              
ATOM    417  CD  GLN A  26       5.369   4.687  29.983  1.00  0.00              
ATOM    418  OE1 GLN A  26       6.298   5.492  29.875  1.00  0.00              
ATOM    419  NE2 GLN A  26       4.094   5.049  29.907  1.00  0.00              
ATOM    420  H   GLN A  26       8.107   1.893  31.121  1.00  0.00              
ATOM    421  HA  GLN A  26       6.084   0.574  29.589  1.00  0.00              
ATOM    422 1HB  GLN A  26       7.509   3.249  29.201  1.00  0.00              
ATOM    423 2HB  GLN A  26       6.155   2.731  28.206  1.00  0.00              
ATOM    424 1HG  GLN A  26       4.692   2.676  30.140  1.00  0.00              
ATOM    425 2HG  GLN A  26       6.062   3.091  31.208  1.00  0.00              
ATOM    426 1HE2 GLN A  26       3.854   6.010  29.757  1.00  0.00              
ATOM    427 2HE2 GLN A  26       3.372   4.363  29.999  1.00  0.00              
ATOM    428  N   MET A  27       9.009   0.943  28.042  1.00  0.00              
ATOM    429  CA  MET A  27       9.793   0.374  26.928  1.00  0.00              
ATOM    430  C   MET A  27       9.944  -1.132  27.061  1.00  0.00              
ATOM    431  O   MET A  27       9.943  -1.833  26.054  1.00  0.00              
ATOM    432  CB  MET A  27      11.169   1.032  26.854  1.00  0.00              
ATOM    433  CG  MET A  27      11.150   2.482  26.392  1.00  0.00              
ATOM    434  SD  MET A  27      10.432   2.679  24.749  1.00  0.00              
ATOM    435  CE  MET A  27      11.645   1.827  23.745  1.00  0.00              
ATOM    436  H   MET A  27       9.454   1.593  28.675  1.00  0.00              
ATOM    437  HA  MET A  27       9.253   0.552  25.999  1.00  0.00              
ATOM    438 1HB  MET A  27      11.641   1.000  27.835  1.00  0.00              
ATOM    439 2HB  MET A  27      11.805   0.471  26.167  1.00  0.00              
ATOM    440 1HG  MET A  27      10.571   3.080  27.095  1.00  0.00              
ATOM    441 2HG  MET A  27      12.168   2.871  26.372  1.00  0.00              
ATOM    442 1HE  MET A  27      11.341   1.862  22.699  1.00  0.00              
ATOM    443 2HE  MET A  27      12.616   2.311  23.859  1.00  0.00              
ATOM    444 3HE  MET A  27      11.718   0.787  24.067  1.00  0.00              
ATOM    445  N   ALA A  28      10.070  -1.650  28.287  1.00  0.00              
ATOM    446  CA  ALA A  28      10.150  -3.107  28.441  1.00  0.00              
ATOM    447  C   ALA A  28       8.846  -3.766  27.989  1.00  0.00              
ATOM    448  O   ALA A  28       8.851  -4.841  27.359  1.00  0.00              
ATOM    449  CB  ALA A  28      10.503  -3.503  29.895  1.00  0.00              
ATOM    450  H   ALA A  28      10.112  -1.065  29.109  1.00  0.00              
ATOM    451  HA  ALA A  28      10.938  -3.475  27.783  1.00  0.00              
ATOM    452 1HB  ALA A  28      10.554  -4.589  29.974  1.00  0.00              
ATOM    453 2HB  ALA A  28      11.468  -3.074  30.165  1.00  0.00              
ATOM    454 3HB  ALA A  28       9.737  -3.126  30.571  1.00  0.00              
ATOM    455  N   ALA A  29       7.728  -3.119  28.288  1.00  0.00              
ATOM    456  CA  ALA A  29       6.443  -3.612  27.804  1.00  0.00              
ATOM    457  C   ALA A  29       6.383  -3.614  26.270  1.00  0.00              
ATOM    458  O   ALA A  29       5.863  -4.545  25.679  1.00  0.00              
ATOM    459  CB  ALA A  29       5.307  -2.823  28.382  1.00  0.00              
ATOM    460  H   ALA A  29       7.753  -2.281  28.851  1.00  0.00              
ATOM    461  HA  ALA A  29       6.339  -4.650  28.119  1.00  0.00              
ATOM    462 1HB  ALA A  29       4.362  -3.214  28.003  1.00  0.00              
ATOM    463 2HB  ALA A  29       5.323  -2.904  29.469  1.00  0.00              
ATOM    464 3HB  ALA A  29       5.407  -1.777  28.095  1.00  0.00              
ATOM    465  N   VAL A  30       6.919  -2.564  25.655  1.00  0.00              
ATOM    466  CA  VAL A  30       7.019  -2.473  24.197  1.00  0.00              
ATOM    467  C   VAL A  30       7.890  -3.587  23.624  1.00  0.00              
ATOM    468  O   VAL A  30       7.515  -4.262  22.653  1.00  0.00              
ATOM    469  CB  VAL A  30       7.607  -1.109  23.787  1.00  0.00              
ATOM    470  CG1 VAL A  30       7.952  -1.102  22.305  1.00  0.00              
ATOM    471  CG2 VAL A  30       6.619   0.000  24.116  1.00  0.00              
ATOM    472  H   VAL A  30       7.269  -1.804  26.220  1.00  0.00              
ATOM    473  HA  VAL A  30       6.022  -2.593  23.773  1.00  0.00              
ATOM    474  HB  VAL A  30       8.535  -0.944  24.334  1.00  0.00              
ATOM    475 1HG1 VAL A  30       8.366  -0.131  22.033  1.00  0.00              
ATOM    476 2HG1 VAL A  30       8.687  -1.880  22.099  1.00  0.00              
ATOM    477 3HG1 VAL A  30       7.051  -1.288  21.721  1.00  0.00              
ATOM    478 1HG2 VAL A  30       7.041   0.961  23.824  1.00  0.00              
ATOM    479 2HG2 VAL A  30       5.689  -0.169  23.573  1.00  0.00              
ATOM    480 3HG2 VAL A  30       6.418   0.002  25.187  1.00  0.00              
ATOM    481  N   LYS A  31       9.055  -3.782  24.230  1.00  0.00              
ATOM    482  CA  LYS A  31       9.964  -4.819  23.793  1.00  0.00              
ATOM    483  C   LYS A  31       9.328  -6.194  23.909  1.00  0.00              
ATOM    484  O   LYS A  31       9.457  -7.016  23.017  1.00  0.00              
ATOM    485  CB  LYS A  31      11.260  -4.766  24.604  1.00  0.00              
ATOM    486  CG  LYS A  31      12.140  -3.560  24.305  1.00  0.00              
ATOM    487  CD  LYS A  31      13.385  -3.554  25.179  1.00  0.00              
ATOM    488  CE  LYS A  31      14.255  -2.338  24.897  1.00  0.00              
ATOM    489  NZ  LYS A  31      15.468  -2.309  25.759  1.00  0.00              
ATOM    490  H   LYS A  31       9.315  -3.197  25.011  1.00  0.00              
ATOM    491  HA  LYS A  31      10.224  -4.635  22.750  1.00  0.00              
ATOM    492 1HB  LYS A  31      11.023  -4.752  25.668  1.00  0.00              
ATOM    493 2HB  LYS A  31      11.847  -5.665  24.411  1.00  0.00              
ATOM    494 1HG  LYS A  31      12.442  -3.581  23.257  1.00  0.00              
ATOM    495 2HG  LYS A  31      11.577  -2.645  24.484  1.00  0.00              
ATOM    496 1HD  LYS A  31      13.093  -3.546  26.230  1.00  0.00              
ATOM    497 2HD  LYS A  31      13.967  -4.456  24.989  1.00  0.00              
ATOM    498 1HE  LYS A  31      14.566  -2.347  23.853  1.00  0.00              
ATOM    499 2HE  LYS A  31      13.678  -1.430  25.073  1.00  0.00              
ATOM    500 1HZ  LYS A  31      16.016  -1.489  25.542  1.00  0.00              
ATOM    501 2HZ  LYS A  31      15.191  -2.281  26.730  1.00  0.00              
ATOM    502 3HZ  LYS A  31      16.021  -3.137  25.591  1.00  0.00              
ATOM    503  N   GLN A  32       8.653  -6.458  25.022  1.00  0.00              
ATOM    504  CA  GLN A  32       7.970  -7.738  25.173  1.00  0.00              
ATOM    505  C   GLN A  32       6.818  -7.946  24.189  1.00  0.00              
ATOM    506  O   GLN A  32       6.610  -9.064  23.728  1.00  0.00              
ATOM    507  CB  GLN A  32       7.446  -7.877  26.605  1.00  0.00              
ATOM    508  CG  GLN A  32       6.819  -9.226  26.911  1.00  0.00              
ATOM    509  CD  GLN A  32       7.816 -10.364  26.809  1.00  0.00              
ATOM    510  OE1 GLN A  32       9.023 -10.167  26.969  1.00  0.00              
ATOM    511  NE2 GLN A  32       7.316 -11.565  26.541  1.00  0.00              
ATOM    512  H   GLN A  32       8.603  -5.783  25.772  1.00  0.00              
ATOM    513  HA  GLN A  32       8.673  -8.535  24.931  1.00  0.00              
ATOM    514 1HB  GLN A  32       8.264  -7.719  27.308  1.00  0.00              
ATOM    515 2HB  GLN A  32       6.699  -7.107  26.794  1.00  0.00              
ATOM    516 1HG  GLN A  32       6.422  -9.209  27.926  1.00  0.00              
ATOM    517 2HG  GLN A  32       6.015  -9.410  26.198  1.00  0.00              
ATOM    518 1HE2 GLN A  32       7.925 -12.355  26.462  1.00  0.00              
ATOM    519 2HE2 GLN A  32       6.330 -11.681  26.419  1.00  0.00              
ATOM    520  N   ALA A  33       6.070  -6.886  23.878  1.00  0.00              
ATOM    521  CA  ALA A  33       4.997  -6.996  22.900  1.00  0.00              
ATOM    522  C   ALA A  33       5.609  -7.342  21.550  1.00  0.00              
ATOM    523  O   ALA A  33       5.059  -8.149  20.789  1.00  0.00              
ATOM    524  CB  ALA A  33       4.196  -5.689  22.799  1.00  0.00              
ATOM    525  H   ALA A  33       6.243  -5.995  24.321  1.00  0.00              
ATOM    526  HA  ALA A  33       4.322  -7.788  23.224  1.00  0.00              
ATOM    527 1HB  ALA A  33       3.403  -5.805  22.060  1.00  0.00              
ATOM    528 2HB  ALA A  33       3.757  -5.455  23.768  1.00  0.00              
ATOM    529 3HB  ALA A  33       4.858  -4.880  22.496  1.00  0.00              
ATOM    530  N   LEU A  34       6.744  -6.720  21.251  1.00  0.00              
ATOM    531  CA  LEU A  34       7.421  -6.987  19.993  1.00  0.00              
ATOM    532  C   LEU A  34       7.947  -8.427  19.954  1.00  0.00              
ATOM    533  O   LEU A  34       7.791  -9.120  18.948  1.00  0.00              
ATOM    534  CB  LEU A  34       8.578  -5.999  19.796  1.00  0.00              
ATOM    535  CG  LEU A  34       9.366  -6.149  18.489  1.00  0.00              
ATOM    536  CD1 LEU A  34       8.424  -5.972  17.305  1.00  0.00              
ATOM    537  CD2 LEU A  34      10.489  -5.123  18.452  1.00  0.00              
ATOM    538  H   LEU A  34       7.147  -6.055  21.895  1.00  0.00              
ATOM    539  HA  LEU A  34       6.696  -6.898  19.184  1.00  0.00              
ATOM    540 1HB  LEU A  34       8.179  -4.986  19.829  1.00  0.00              
ATOM    541 2HB  LEU A  34       9.280  -6.118  20.622  1.00  0.00              
ATOM    542  HG  LEU A  34       9.788  -7.152  18.431  1.00  0.00              
ATOM    543 1HD1 LEU A  34       8.984  -6.078  16.376  1.00  0.00              
ATOM    544 2HD1 LEU A  34       7.642  -6.730  17.346  1.00  0.00              
ATOM    545 3HD1 LEU A  34       7.973  -4.981  17.345  1.00  0.00              
ATOM    546 1HD2 LEU A  34      11.049  -5.230  17.523  1.00  0.00              
ATOM    547 2HD2 LEU A  34      10.067  -4.119  18.508  1.00  0.00              
ATOM    548 3HD2 LEU A  34      11.156  -5.284  19.299  1.00  0.00              
ATOM    549  N   ARG A  35       8.575  -8.878  21.044  1.00  0.00              
ATOM    550  CA  ARG A  35       9.047 -10.263  21.168  1.00  0.00              
ATOM    551  C   ARG A  35       7.937 -11.287  20.953  1.00  0.00              
ATOM    552  O   ARG A  35       8.109 -12.272  20.222  1.00  0.00              
ATOM    553  CB  ARG A  35       9.665 -10.489  22.540  1.00  0.00              
ATOM    554  CG  ARG A  35      11.016  -9.824  22.750  1.00  0.00              
ATOM    555  CD  ARG A  35      11.478  -9.953  24.156  1.00  0.00              
ATOM    556  NE  ARG A  35      12.776  -9.329  24.360  1.00  0.00              
ATOM    557  CZ  ARG A  35      13.349  -9.131  25.563  1.00  0.00              
ATOM    558  NH1 ARG A  35      12.729  -9.512  26.657  1.00  0.00              
ATOM    559  NH2 ARG A  35      14.535  -8.552  25.643  1.00  0.00              
ATOM    560  H   ARG A  35       8.727  -8.235  21.808  1.00  0.00              
ATOM    561  HA  ARG A  35       9.790 -10.446  20.391  1.00  0.00              
ATOM    562 1HB  ARG A  35       8.990 -10.114  23.308  1.00  0.00              
ATOM    563 2HB  ARG A  35       9.793 -11.558  22.710  1.00  0.00              
ATOM    564 1HG  ARG A  35      11.757 -10.292  22.102  1.00  0.00              
ATOM    565 2HG  ARG A  35      10.941  -8.763  22.510  1.00  0.00              
ATOM    566 1HD  ARG A  35      10.761  -9.473  24.821  1.00  0.00              
ATOM    567 2HD  ARG A  35      11.563 -11.008  24.416  1.00  0.00              
ATOM    568  HE  ARG A  35      13.283  -9.022  23.541  1.00  0.00              
ATOM    569 1HH1 ARG A  35      11.822  -9.954  26.596  1.00  0.00              
ATOM    570 2HH1 ARG A  35      13.158  -9.364  27.559  1.00  0.00              
ATOM    571 1HH2 ARG A  35      15.011  -8.259  24.801  1.00  0.00              
ATOM    572 2HH2 ARG A  35      14.964  -8.404  26.544  1.00  0.00              
ATOM    573  N   GLU A  36       6.788 -11.054  21.576  1.00  0.00              
ATOM    574  CA  GLU A  36       5.680 -11.978  21.418  1.00  0.00              
ATOM    575  C   GLU A  36       5.065 -11.916  20.024  1.00  0.00              
ATOM    576  O   GLU A  36       4.634 -12.934  19.486  1.00  0.00              
ATOM    577  CB  GLU A  36       4.605 -11.689  22.468  1.00  0.00              
ATOM    578  CG  GLU A  36       5.022 -12.005  23.898  1.00  0.00              
ATOM    579  CD  GLU A  36       3.949 -11.692  24.903  1.00  0.00              
ATOM    580  OE1 GLU A  36       2.814 -11.562  24.511  1.00  0.00              
ATOM    581  OE2 GLU A  36       4.264 -11.582  26.064  1.00  0.00              
ATOM    582  H   GLU A  36       6.671 -10.241  22.163  1.00  0.00              
ATOM    583  HA  GLU A  36       6.060 -12.995  21.518  1.00  0.00              
ATOM    584 1HB  GLU A  36       4.329 -10.635  22.426  1.00  0.00              
ATOM    585 2HB  GLU A  36       3.711 -12.270  22.244  1.00  0.00              
ATOM    586 1HG  GLU A  36       5.271 -13.063  23.967  1.00  0.00              
ATOM    587 2HG  GLU A  36       5.917 -11.433  24.139  1.00  0.00              
ATOM    588  N   ALA A  37       5.028 -10.719  19.447  1.00  0.00              
ATOM    589  CA  ALA A  37       4.561 -10.550  18.077  1.00  0.00              
ATOM    590  C   ALA A  37       5.448 -11.344  17.121  1.00  0.00              
ATOM    591  O   ALA A  37       4.948 -11.975  16.193  1.00  0.00              
ATOM    592  CB  ALA A  37       4.532  -9.086  17.699  1.00  0.00              
ATOM    593  H   ALA A  37       5.330  -9.907  19.968  1.00  0.00              
ATOM    594  HA  ALA A  37       3.548 -10.947  18.014  1.00  0.00              
ATOM    595 1HB  ALA A  37       4.180  -8.983  16.673  1.00  0.00              
ATOM    596 2HB  ALA A  37       3.860  -8.550  18.369  1.00  0.00              
ATOM    597 3HB  ALA A  37       5.535  -8.670  17.782  1.00  0.00              
ATOM    598  N   GLY A  38       6.759 -11.323  17.380  1.00  0.00              
ATOM    599  CA  GLY A  38       7.726 -12.130  16.648  1.00  0.00              
ATOM    600  C   GLY A  38       7.530 -13.622  16.839  1.00  0.00              
ATOM    601  O   GLY A  38       7.607 -14.410  15.879  1.00  0.00              
ATOM    602  H   GLY A  38       7.084 -10.715  18.118  1.00  0.00              
ATOM    603 1HA  GLY A  38       7.657 -11.904  15.584  1.00  0.00              
ATOM    604 2HA  GLY A  38       8.734 -11.868  16.968  1.00  0.00              
ATOM    605  N   ASP A  39       7.285 -14.033  18.078  1.00  0.00              
ATOM    606  CA  ASP A  39       7.022 -15.438  18.341  1.00  0.00              
ATOM    607  C   ASP A  39       5.808 -15.926  17.556  1.00  0.00              
ATOM    608  O   ASP A  39       5.860 -16.970  16.906  1.00  0.00              
ATOM    609  CB  ASP A  39       6.799 -15.669  19.838  1.00  0.00              
ATOM    610  CG  ASP A  39       8.081 -15.556  20.652  1.00  0.00              
ATOM    611  OD1 ASP A  39       9.138 -15.593  20.068  1.00  0.00              
ATOM    612  OD2 ASP A  39       7.990 -15.433  21.850  1.00  0.00              
ATOM    613  H   ASP A  39       7.278 -13.379  18.848  1.00  0.00              
ATOM    614  HA  ASP A  39       7.896 -16.016  18.040  1.00  0.00              
ATOM    615 1HB  ASP A  39       6.080 -14.941  20.216  1.00  0.00              
ATOM    616 2HB  ASP A  39       6.373 -16.661  19.994  1.00  0.00              
ATOM    617  N   GLU A  40       4.716 -15.168  17.635  1.00  0.00              
ATOM    618  CA  GLU A  40       3.496 -15.472  16.888  1.00  0.00              
ATOM    619  C   GLU A  40       3.758 -15.571  15.383  1.00  0.00              
ATOM    620  O   GLU A  40       3.294 -16.516  14.708  1.00  0.00              
ATOM    621  CB  GLU A  40       2.432 -14.406  17.158  1.00  0.00              
ATOM    622  CG  GLU A  40       1.077 -14.696  16.530  1.00  0.00              
ATOM    623  CD  GLU A  40       0.327 -15.792  17.236  1.00  0.00              
ATOM    624  OE1 GLU A  40       0.629 -16.053  18.376  1.00  0.00              
ATOM    625  OE2 GLU A  40      -0.548 -16.368  16.635  1.00  0.00              
ATOM    626  H   GLU A  40       4.737 -14.355  18.234  1.00  0.00              
ATOM    627  HA  GLU A  40       3.126 -16.446  17.212  1.00  0.00              
ATOM    628 1HB  GLU A  40       2.287 -14.301  18.234  1.00  0.00              
ATOM    629 2HB  GLU A  40       2.777 -13.444  16.779  1.00  0.00              
ATOM    630 1HG  GLU A  40       0.475 -13.788  16.552  1.00  0.00              
ATOM    631 2HG  GLU A  40       1.224 -14.977  15.488  1.00  0.00              
ATOM    632  N   PHE A  41       4.506 -14.597  14.869  1.00  0.00              
ATOM    633  CA  PHE A  41       4.918 -14.554  13.464  1.00  0.00              
ATOM    634  C   PHE A  41       5.655 -15.821  13.048  1.00  0.00              
ATOM    635  O   PHE A  41       5.297 -16.457  12.064  1.00  0.00              
ATOM    636  CB  PHE A  41       5.812 -13.340  13.210  1.00  0.00              
ATOM    637  CG  PHE A  41       6.321 -13.246  11.799  1.00  0.00              
ATOM    638  CD1 PHE A  41       5.561 -12.635  10.812  1.00  0.00              
ATOM    639  CD2 PHE A  41       7.558 -13.770  11.456  1.00  0.00              
ATOM    640  CE1 PHE A  41       6.028 -12.549   9.514  1.00  0.00              
ATOM    641  CE2 PHE A  41       8.027 -13.684  10.160  1.00  0.00              
ATOM    642  CZ  PHE A  41       7.261 -13.073   9.188  1.00  0.00              
ATOM    643  H   PHE A  41       4.797 -13.855  15.489  1.00  0.00              
ATOM    644  HA  PHE A  41       4.026 -14.453  12.845  1.00  0.00              
ATOM    645 1HB  PHE A  41       5.260 -12.428  13.433  1.00  0.00              
ATOM    646 2HB  PHE A  41       6.671 -13.374  13.879  1.00  0.00              
ATOM    647  HD1 PHE A  41       4.587 -12.220  11.071  1.00  0.00              
ATOM    648  HD2 PHE A  41       8.163 -14.253  12.224  1.00  0.00              
ATOM    649  HE1 PHE A  41       5.421 -12.066   8.749  1.00  0.00              
ATOM    650  HE2 PHE A  41       9.002 -14.099   9.903  1.00  0.00              
ATOM    651  HZ  PHE A  41       7.629 -13.006   8.165  1.00  0.00              
ATOM    652  N   GLU A  42       6.684 -16.180  13.806  1.00  0.00              
ATOM    653  CA  GLU A  42       7.517 -17.337  13.479  1.00  0.00              
ATOM    654  C   GLU A  42       6.809 -18.691  13.653  1.00  0.00              
ATOM    655  O   GLU A  42       7.150 -19.674  12.986  1.00  0.00              
ATOM    656  CB  GLU A  42       8.781 -17.314  14.342  1.00  0.00              
ATOM    657  CG  GLU A  42       9.732 -16.166  14.033  1.00  0.00              
ATOM    658  CD  GLU A  42      10.957 -16.171  14.905  1.00  0.00              
ATOM    659  OE1 GLU A  42      11.041 -17.005  15.773  1.00  0.00              
ATOM    660  OE2 GLU A  42      11.809 -15.338  14.702  1.00  0.00              
ATOM    661  H   GLU A  42       6.897 -15.638  14.631  1.00  0.00              
ATOM    662  HA  GLU A  42       7.789 -17.281  12.425  1.00  0.00              
ATOM    663 1HB  GLU A  42       8.502 -17.243  15.394  1.00  0.00              
ATOM    664 2HB  GLU A  42       9.328 -18.247  14.211  1.00  0.00              
ATOM    665 1HG  GLU A  42      10.042 -16.237  12.990  1.00  0.00              
ATOM    666 2HG  GLU A  42       9.202 -15.224  14.163  1.00  0.00              
ATOM    667  N   LEU A  43       5.830 -18.741  14.554  1.00  0.00              
ATOM    668  CA  LEU A  43       5.022 -19.950  14.756  1.00  0.00              
ATOM    669  C   LEU A  43       3.969 -20.157  13.668  1.00  0.00              
ATOM    670  O   LEU A  43       3.775 -21.273  13.176  1.00  0.00              
ATOM    671  CB  LEU A  43       4.329 -19.888  16.123  1.00  0.00              
ATOM    672  CG  LEU A  43       5.250 -20.025  17.342  1.00  0.00              
ATOM    673  CD1 LEU A  43       4.451 -19.768  18.613  1.00  0.00              
ATOM    674  CD2 LEU A  43       5.869 -21.414  17.358  1.00  0.00              
ATOM    675  H   LEU A  43       5.639 -17.923  15.115  1.00  0.00              
ATOM    676  HA  LEU A  43       5.680 -20.817  14.709  1.00  0.00              
ATOM    677 1HB  LEU A  43       3.809 -18.935  16.206  1.00  0.00              
ATOM    678 2HB  LEU A  43       3.590 -20.687  16.174  1.00  0.00              
ATOM    679  HG  LEU A  43       6.040 -19.276  17.288  1.00  0.00              
ATOM    680 1HD1 LEU A  43       5.105 -19.865  19.480  1.00  0.00              
ATOM    681 2HD1 LEU A  43       4.036 -18.761  18.585  1.00  0.00              
ATOM    682 3HD1 LEU A  43       3.642 -20.493  18.687  1.00  0.00              
ATOM    683 1HD2 LEU A  43       6.524 -21.511  18.224  1.00  0.00              
ATOM    684 2HD2 LEU A  43       5.080 -22.164  17.413  1.00  0.00              
ATOM    685 3HD2 LEU A  43       6.448 -21.564  16.446  1.00  0.00              
ATOM    686  N   ARG A  44       3.297 -19.076  13.285  1.00  0.00              
ATOM    687  CA  ARG A  44       2.304 -19.135  12.227  1.00  0.00              
ATOM    688  C   ARG A  44       2.956 -19.429  10.885  1.00  0.00              
ATOM    689  O   ARG A  44       2.376 -20.118  10.039  1.00  0.00              
ATOM    690  CB  ARG A  44       1.534 -17.825  12.141  1.00  0.00              
ATOM    691  CG  ARG A  44       0.686 -17.501  13.360  1.00  0.00              
ATOM    692  CD  ARG A  44      -0.601 -18.244  13.347  1.00  0.00              
ATOM    693  NE  ARG A  44      -1.436 -17.902  14.486  1.00  0.00              
ATOM    694  CZ  ARG A  44      -2.645 -18.441  14.738  1.00  0.00              
ATOM    695  NH1 ARG A  44      -3.145 -19.343  13.923  1.00  0.00              
ATOM    696  NH2 ARG A  44      -3.329 -18.062  15.804  1.00  0.00              
ATOM    697  H   ARG A  44       3.481 -18.193  13.739  1.00  0.00              
ATOM    698  HA  ARG A  44       1.607 -19.943  12.451  1.00  0.00              
ATOM    699 1HB  ARG A  44       2.233 -17.002  11.997  1.00  0.00              
ATOM    700 2HB  ARG A  44       0.873 -17.848  11.275  1.00  0.00              
ATOM    701 1HG  ARG A  44       1.229 -17.773  14.265  1.00  0.00              
ATOM    702 2HG  ARG A  44       0.465 -16.433  13.376  1.00  0.00              
ATOM    703 1HD  ARG A  44      -1.150 -18.004  12.437  1.00  0.00              
ATOM    704 2HD  ARG A  44      -0.402 -19.315  13.379  1.00  0.00              
ATOM    705  HE  ARG A  44      -1.085 -17.211  15.136  1.00  0.00              
ATOM    706 1HH1 ARG A  44      -2.622 -19.633  13.109  1.00  0.00              
ATOM    707 2HH1 ARG A  44      -4.051 -19.747  14.112  1.00  0.00              
ATOM    708 1HH2 ARG A  44      -2.944 -17.368  16.430  1.00  0.00              
ATOM    709 2HH2 ARG A  44      -4.234 -18.466  15.992  1.00  0.00              
ATOM    710  N   TYR A  45       4.166 -18.916  10.687  1.00  0.00              
ATOM    711  CA  TYR A  45       4.892 -19.171   9.445  1.00  0.00              
ATOM    712  C   TYR A  45       6.144 -19.996   9.698  1.00  0.00              
ATOM    713  O   TYR A  45       7.192 -19.747   9.106  1.00  0.00              
ATOM    714  CB  TYR A  45       5.257 -17.854   8.757  1.00  0.00              
ATOM    715  CG  TYR A  45       4.062 -16.992   8.414  1.00  0.00              
ATOM    716  CD1 TYR A  45       3.691 -15.953   9.255  1.00  0.00              
ATOM    717  CD2 TYR A  45       3.337 -17.241   7.258  1.00  0.00              
ATOM    718  CE1 TYR A  45       2.600 -15.167   8.942  1.00  0.00              
ATOM    719  CE2 TYR A  45       2.245 -16.454   6.945  1.00  0.00              
ATOM    720  CZ  TYR A  45       1.877 -15.421   7.782  1.00  0.00              
ATOM    721  OH  TYR A  45       0.789 -14.637   7.471  1.00  0.00              
ATOM    722  H   TYR A  45       4.596 -18.343  11.399  1.00  0.00              
ATOM    723  HA  TYR A  45       4.257 -19.768   8.789  1.00  0.00              
ATOM    724 1HB  TYR A  45       5.919 -17.276   9.404  1.00  0.00              
ATOM    725 2HB  TYR A  45       5.801 -18.063   7.836  1.00  0.00              
ATOM    726  HD1 TYR A  45       4.262 -15.758  10.164  1.00  0.00              
ATOM    727  HD2 TYR A  45       3.627 -18.057   6.598  1.00  0.00              
ATOM    728  HE1 TYR A  45       2.309 -14.351   9.603  1.00  0.00              
ATOM    729  HE2 TYR A  45       1.674 -16.650   6.037  1.00  0.00              
ATOM    730  HH  TYR A  45       0.676 -13.965   8.147  1.00  0.00              
ATOM    731  N   ARG A  46       6.011 -20.999  10.560  1.00  0.00              
ATOM    732  CA  ARG A  46       7.134 -21.833  10.975  1.00  0.00              
ATOM    733  C   ARG A  46       7.839 -22.531   9.812  1.00  0.00              
ATOM    734  O   ARG A  46       9.063 -22.530   9.738  1.00  0.00              
ATOM    735  CB  ARG A  46       6.658 -22.887  11.964  1.00  0.00              
ATOM    736  CG  ARG A  46       7.750 -23.796  12.504  1.00  0.00              
ATOM    737  CD  ARG A  46       7.205 -24.812  13.441  1.00  0.00              
ATOM    738  NE  ARG A  46       6.279 -25.718  12.780  1.00  0.00              
ATOM    739  CZ  ARG A  46       6.646 -26.766  12.018  1.00  0.00              
ATOM    740  NH1 ARG A  46       7.921 -27.028  11.830  1.00  0.00              
ATOM    741  NH2 ARG A  46       5.726 -27.532  11.459  1.00  0.00              
ATOM    742  H   ARG A  46       5.093 -21.185  10.939  1.00  0.00              
ATOM    743  HA  ARG A  46       7.888 -21.194  11.434  1.00  0.00              
ATOM    744 1HB  ARG A  46       6.185 -22.399  12.815  1.00  0.00              
ATOM    745 2HB  ARG A  46       5.907 -23.518  11.490  1.00  0.00              
ATOM    746 1HG  ARG A  46       8.232 -24.317  11.676  1.00  0.00              
ATOM    747 2HG  ARG A  46       8.490 -23.199  13.038  1.00  0.00              
ATOM    748 1HD  ARG A  46       8.023 -25.402  13.853  1.00  0.00              
ATOM    749 2HD  ARG A  46       6.674 -24.313  14.250  1.00  0.00              
ATOM    750  HE  ARG A  46       5.289 -25.549  12.901  1.00  0.00              
ATOM    751 1HH1 ARG A  46       8.625 -26.442  12.258  1.00  0.00              
ATOM    752 2HH1 ARG A  46       8.197 -27.813  11.259  1.00  0.00              
ATOM    753 1HH2 ARG A  46       4.745 -27.331  11.603  1.00  0.00              
ATOM    754 2HH2 ARG A  46       6.001 -28.317  10.888  1.00  0.00              
ATOM    755  N   ARG A  47       7.070 -23.130   8.909  1.00  0.00              
ATOM    756  CA  ARG A  47       7.658 -23.820   7.774  1.00  0.00              
ATOM    757  C   ARG A  47       8.423 -22.846   6.886  1.00  0.00              
ATOM    758  O   ARG A  47       9.550 -23.117   6.496  1.00  0.00              
ATOM    759  CB  ARG A  47       6.582 -24.518   6.956  1.00  0.00              
ATOM    760  CG  ARG A  47       5.952 -25.729   7.627  1.00  0.00              
ATOM    761  CD  ARG A  47       4.917 -26.357   6.767  1.00  0.00              
ATOM    762  NE  ARG A  47       4.302 -27.507   7.410  1.00  0.00              
ATOM    763  CZ  ARG A  47       3.272 -28.209   6.900  1.00  0.00              
ATOM    764  NH1 ARG A  47       2.752 -27.866   5.742  1.00  0.00              
ATOM    765  NH2 ARG A  47       2.783 -29.242   7.564  1.00  0.00              
ATOM    766  H   ARG A  47       6.065 -23.109   9.006  1.00  0.00              
ATOM    767  HA  ARG A  47       8.380 -24.546   8.147  1.00  0.00              
ATOM    768 1HB  ARG A  47       5.782 -23.814   6.730  1.00  0.00              
ATOM    769 2HB  ARG A  47       7.004 -24.849   6.007  1.00  0.00              
ATOM    770 1HG  ARG A  47       6.723 -26.472   7.834  1.00  0.00              
ATOM    771 2HG  ARG A  47       5.482 -25.423   8.562  1.00  0.00              
ATOM    772 1HD  ARG A  47       4.135 -25.630   6.550  1.00  0.00              
ATOM    773 2HD  ARG A  47       5.371 -26.690   5.835  1.00  0.00              
ATOM    774  HE  ARG A  47       4.675 -27.801   8.304  1.00  0.00              
ATOM    775 1HH1 ARG A  47       3.126 -27.077   5.235  1.00  0.00              
ATOM    776 2HH1 ARG A  47       1.980 -28.392   5.360  1.00  0.00              
ATOM    777 1HH2 ARG A  47       3.182 -29.505   8.455  1.00  0.00              
ATOM    778 2HH2 ARG A  47       2.011 -29.767   7.182  1.00  0.00              
ATOM    779  N   ALA A  48       7.808 -21.710   6.583  1.00  0.00              
ATOM    780  CA  ALA A  48       8.456 -20.677   5.784  1.00  0.00              
ATOM    781  C   ALA A  48       9.693 -20.120   6.492  1.00  0.00              
ATOM    782  O   ALA A  48      10.722 -19.850   5.868  1.00  0.00              
ATOM    783  CB  ALA A  48       7.476 -19.552   5.501  1.00  0.00              
ATOM    784  H   ALA A  48       6.867 -21.557   6.916  1.00  0.00              
ATOM    785  HA  ALA A  48       8.768 -21.124   4.841  1.00  0.00              
ATOM    786 1HB  ALA A  48       7.967 -18.784   4.903  1.00  0.00              
ATOM    787 2HB  ALA A  48       6.619 -19.946   4.953  1.00  0.00              
ATOM    788 3HB  ALA A  48       7.137 -19.119   6.440  1.00  0.00              
ATOM    789  N   PHE A  49       9.581 -19.958   7.802  1.00  0.00              
ATOM    790  CA  PHE A  49      10.694 -19.454   8.591  1.00  0.00              
ATOM    791  C   PHE A  49      11.918 -20.349   8.457  1.00  0.00              
ATOM    792  O   PHE A  49      13.024 -19.872   8.179  1.00  0.00              
ATOM    793  CB  PHE A  49      10.296 -19.344  10.064  1.00  0.00              
ATOM    794  CG  PHE A  49      11.399 -18.847  10.954  1.00  0.00              
ATOM    795  CD1 PHE A  49      11.733 -17.501  10.982  1.00  0.00              
ATOM    796  CD2 PHE A  49      12.104 -19.723  11.764  1.00  0.00              
ATOM    797  CE1 PHE A  49      12.748 -17.043  11.801  1.00  0.00              
ATOM    798  CE2 PHE A  49      13.118 -19.268  12.585  1.00  0.00              
ATOM    799  CZ  PHE A  49      13.440 -17.926  12.602  1.00  0.00              
ATOM    800  H   PHE A  49       8.713 -20.185   8.265  1.00  0.00              
ATOM    801  HA  PHE A  49      10.968 -18.468   8.213  1.00  0.00              
ATOM    802 1HB  PHE A  49       9.449 -18.666  10.161  1.00  0.00              
ATOM    803 2HB  PHE A  49       9.978 -20.320  10.428  1.00  0.00              
ATOM    804  HD1 PHE A  49      11.185 -16.803  10.350  1.00  0.00              
ATOM    805  HD2 PHE A  49      11.850 -20.784  11.750  1.00  0.00              
ATOM    806  HE1 PHE A  49      13.001 -15.983  11.814  1.00  0.00              
ATOM    807  HE2 PHE A  49      13.664 -19.967  13.217  1.00  0.00              
ATOM    808  HZ  PHE A  49      14.241 -17.566  13.247  1.00  0.00              
ATOM    809  N   SER A  50      11.710 -21.644   8.663  1.00  0.00              
ATOM    810  CA  SER A  50      12.762 -22.632   8.504  1.00  0.00              
ATOM    811  C   SER A  50      13.346 -22.627   7.094  1.00  0.00              
ATOM    812  O   SER A  50      14.566 -22.646   6.934  1.00  0.00              
ATOM    813  CB  SER A  50      12.224 -24.011   8.831  1.00  0.00              
ATOM    814  OG  SER A  50      13.218 -24.987   8.679  1.00  0.00              
ATOM    815  H   SER A  50      10.787 -21.948   8.939  1.00  0.00              
ATOM    816  HA  SER A  50      13.571 -22.391   9.196  1.00  0.00              
ATOM    817 1HB  SER A  50      11.852 -24.024   9.855  1.00  0.00              
ATOM    818 2HB  SER A  50      11.384 -24.239   8.175  1.00  0.00              
ATOM    819  HG  SER A  50      13.057 -25.398   7.826  1.00  0.00              
ATOM    820  N   ASP A  51      12.478 -22.620   6.076  1.00  0.00              
ATOM    821  CA  ASP A  51      12.929 -22.601   4.691  1.00  0.00              
ATOM    822  C   ASP A  51      13.780 -21.368   4.382  1.00  0.00              
ATOM    823  O   ASP A  51      14.850 -21.471   3.785  1.00  0.00              
ATOM    824  CB  ASP A  51      11.728 -22.646   3.743  1.00  0.00              
ATOM    825  CG  ASP A  51      11.053 -24.010   3.707  1.00  0.00              
ATOM    826  OD1 ASP A  51      11.655 -24.961   4.147  1.00  0.00              
ATOM    827  OD2 ASP A  51       9.941 -24.088   3.241  1.00  0.00              
ATOM    828  H   ASP A  51      11.487 -22.628   6.270  1.00  0.00              
ATOM    829  HA  ASP A  51      13.562 -23.472   4.521  1.00  0.00              
ATOM    830 1HB  ASP A  51      10.994 -21.901   4.050  1.00  0.00              
ATOM    831 2HB  ASP A  51      12.051 -22.390   2.733  1.00  0.00              
ATOM    832  N   LEU A  52      13.288 -20.203   4.786  1.00  0.00              
ATOM    833  CA  LEU A  52      13.945 -18.941   4.482  1.00  0.00              
ATOM    834  C   LEU A  52      15.306 -18.807   5.178  1.00  0.00              
ATOM    835  O   LEU A  52      16.278 -18.346   4.580  1.00  0.00              
ATOM    836  CB  LEU A  52      13.039 -17.774   4.894  1.00  0.00              
ATOM    837  CG  LEU A  52      11.780 -17.576   4.041  1.00  0.00              
ATOM    838  CD1 LEU A  52      10.933 -16.458   4.635  1.00  0.00              
ATOM    839  CD2 LEU A  52      12.182 -17.256   2.609  1.00  0.00              
ATOM    840  H   LEU A  52      12.431 -20.195   5.321  1.00  0.00              
ATOM    841  HA  LEU A  52      14.111 -18.887   3.406  1.00  0.00              
ATOM    842 1HB  LEU A  52      12.720 -17.929   5.923  1.00  0.00              
ATOM    843 2HB  LEU A  52      13.618 -16.851   4.850  1.00  0.00              
ATOM    844  HG  LEU A  52      11.183 -18.489   4.055  1.00  0.00              
ATOM    845 1HD1 LEU A  52      10.038 -16.318   4.028  1.00  0.00              
ATOM    846 2HD1 LEU A  52      10.644 -16.723   5.652  1.00  0.00              
ATOM    847 3HD1 LEU A  52      11.510 -15.534   4.649  1.00  0.00              
ATOM    848 1HD2 LEU A  52      11.286 -17.116   2.002  1.00  0.00              
ATOM    849 2HD2 LEU A  52      12.777 -16.343   2.593  1.00  0.00              
ATOM    850 3HD2 LEU A  52      12.770 -18.079   2.203  1.00  0.00              
ATOM    851  N   THR A  53      15.374 -19.213   6.438  1.00  0.00              
ATOM    852  CA  THR A  53      16.620 -19.063   7.188  1.00  0.00              
ATOM    853  C   THR A  53      17.681 -20.039   6.713  1.00  0.00              
ATOM    854  O   THR A  53      18.875 -19.768   6.824  1.00  0.00              
ATOM    855  CB  THR A  53      16.385 -19.259   8.697  1.00  0.00              
ATOM    856  OG1 THR A  53      15.775 -20.536   8.927  1.00  0.00              
ATOM    857  CG2 THR A  53      15.482 -18.164   9.243  1.00  0.00              
ATOM    858  H   THR A  53      14.573 -19.627   6.892  1.00  0.00              
ATOM    859  HA  THR A  53      17.024 -18.070   6.993  1.00  0.00              
ATOM    860  HB  THR A  53      17.340 -19.229   9.221  1.00  0.00              
ATOM    861  HG1 THR A  53      14.833 -20.477   8.744  1.00  0.00              
ATOM    862 1HG2 THR A  53      15.327 -18.318  10.311  1.00  0.00              
ATOM    863 2HG2 THR A  53      15.948 -17.193   9.080  1.00  0.00              
ATOM    864 3HG2 THR A  53      14.521 -18.195   8.730  1.00  0.00              
ATOM    865  N   SER A  54      17.245 -21.160   6.146  1.00  0.00              
ATOM    866  CA  SER A  54      18.175 -22.150   5.626  1.00  0.00              
ATOM    867  C   SER A  54      18.877 -21.634   4.363  1.00  0.00              
ATOM    868  O   SER A  54      19.846 -22.235   3.895  1.00  0.00              
ATOM    869  CB  SER A  54      17.442 -23.442   5.322  1.00  0.00              
ATOM    870  OG  SER A  54      16.664 -23.318   4.163  1.00  0.00              
ATOM    871  H   SER A  54      16.252 -21.332   6.074  1.00  0.00              
ATOM    872  HA  SER A  54      18.932 -22.348   6.386  1.00  0.00              
ATOM    873 1HB  SER A  54      18.163 -24.249   5.195  1.00  0.00              
ATOM    874 2HB  SER A  54      16.804 -23.705   6.165  1.00  0.00              
ATOM    875  HG  SER A  54      16.051 -22.599   4.332  1.00  0.00              
ATOM    876  N   GLN A  55      18.369 -20.543   3.796  1.00  0.00              
ATOM    877  CA  GLN A  55      18.963 -19.960   2.590  1.00  0.00              
ATOM    878  C   GLN A  55      20.132 -19.032   2.917  1.00  0.00              
ATOM    879  O   GLN A  55      20.903 -18.676   2.030  1.00  0.00              
ATOM    880  CB  GLN A  55      17.904 -19.195   1.792  1.00  0.00              
ATOM    881  CG  GLN A  55      16.688 -20.024   1.416  1.00  0.00              
ATOM    882  CD  GLN A  55      17.063 -21.314   0.712  1.00  0.00              
ATOM    883  OE1 GLN A  55      17.800 -21.306  -0.278  1.00  0.00              
ATOM    884  NE2 GLN A  55      16.558 -22.433   1.219  1.00  0.00              
ATOM    885  H   GLN A  55      17.555 -20.105   4.204  1.00  0.00              
ATOM    886  HA  GLN A  55      19.364 -20.767   1.977  1.00  0.00              
ATOM    887 1HB  GLN A  55      17.561 -18.338   2.372  1.00  0.00              
ATOM    888 2HB  GLN A  55      18.347 -18.811   0.873  1.00  0.00              
ATOM    889 1HG  GLN A  55      16.139 -20.277   2.323  1.00  0.00              
ATOM    890 2HG  GLN A  55      16.056 -19.441   0.747  1.00  0.00              
ATOM    891 1HE2 GLN A  55      16.770 -23.315   0.796  1.00  0.00              
ATOM    892 2HE2 GLN A  55      15.964 -22.394   2.023  1.00  0.00              
ATOM    893  N   LEU A  56      20.246 -18.649   4.188  1.00  0.00              
ATOM    894  CA  LEU A  56      21.286 -17.728   4.671  1.00  0.00              
ATOM    895  C   LEU A  56      22.711 -18.305   4.613  1.00  0.00              
ATOM    896  O   LEU A  56      22.942 -19.458   4.998  1.00  0.00              
ATOM    897  CB  LEU A  56      20.971 -17.317   6.115  1.00  0.00              
ATOM    898  CG  LEU A  56      19.705 -16.472   6.304  1.00  0.00              
ATOM    899  CD1 LEU A  56      19.452 -16.262   7.791  1.00  0.00              
ATOM    900  CD2 LEU A  56      19.871 -15.141   5.585  1.00  0.00              
ATOM    901  H   LEU A  56      19.574 -19.019   4.844  1.00  0.00              
ATOM    902  HA  LEU A  56      21.312 -16.861   4.012  1.00  0.00              
ATOM    903 1HB  LEU A  56      20.860 -18.218   6.716  1.00  0.00              
ATOM    904 2HB  LEU A  56      21.813 -16.746   6.505  1.00  0.00              
ATOM    905  HG  LEU A  56      18.847 -17.003   5.892  1.00  0.00              
ATOM    906 1HD1 LEU A  56      18.553 -15.661   7.926  1.00  0.00              
ATOM    907 2HD1 LEU A  56      19.318 -17.228   8.277  1.00  0.00              
ATOM    908 3HD1 LEU A  56      20.303 -15.746   8.236  1.00  0.00              
ATOM    909 1HD2 LEU A  56      18.971 -14.540   5.719  1.00  0.00              
ATOM    910 2HD2 LEU A  56      20.728 -14.609   5.998  1.00  0.00              
ATOM    911 3HD2 LEU A  56      20.032 -15.320   4.522  1.00  0.00              
ATOM    912  N   HIS A  57      23.665 -17.512   4.125  1.00  0.00              
ATOM    913  CA  HIS A  57      25.080 -17.913   4.098  1.00  0.00              
ATOM    914  C   HIS A  57      25.993 -16.782   4.593  1.00  0.00              
ATOM    915  O   HIS A  57      26.721 -16.173   3.806  1.00  0.00              
ATOM    916  CB  HIS A  57      25.496 -18.329   2.683  1.00  0.00              
ATOM    917  CG  HIS A  57      24.753 -19.521   2.164  1.00  0.00              
ATOM    918  ND1 HIS A  57      24.930 -20.789   2.676  1.00  0.00              
ATOM    919  CD2 HIS A  57      23.832 -19.638   1.178  1.00  0.00              
ATOM    920  CE1 HIS A  57      24.148 -21.635   2.027  1.00  0.00              
ATOM    921  NE2 HIS A  57      23.473 -20.962   1.114  1.00  0.00              
ATOM    922  H   HIS A  57      23.404 -16.605   3.764  1.00  0.00              
ATOM    923  HA  HIS A  57      25.232 -18.756   4.771  1.00  0.00              
ATOM    924 1HB  HIS A  57      25.331 -17.499   1.996  1.00  0.00              
ATOM    925 2HB  HIS A  57      26.561 -18.559   2.670  1.00  0.00              
ATOM    926  HD2 HIS A  57      23.448 -18.832   0.552  1.00  0.00              
ATOM    927  HE1 HIS A  57      24.073 -22.706   2.215  1.00  0.00              
ATOM    928  HE2 HIS A  57      22.800 -21.352   0.470  1.00  0.00              
ATOM    929  N   ILE A  58      25.948 -16.519   5.899  1.00  0.00              
ATOM    930  CA  ILE A  58      26.590 -15.365   6.504  1.00  0.00              
ATOM    931  C   ILE A  58      28.090 -15.508   6.704  1.00  0.00              
ATOM    932  O   ILE A  58      28.566 -16.527   7.200  1.00  0.00              
ATOM    933  CB  ILE A  58      25.938 -15.057   7.865  1.00  0.00              
ATOM    934  CG1 ILE A  58      26.416 -13.701   8.391  1.00  0.00              
ATOM    935  CG2 ILE A  58      26.250 -16.159   8.866  1.00  0.00              
ATOM    936  CD1 ILE A  58      25.624 -13.191   9.573  1.00  0.00              
ATOM    937  H   ILE A  58      25.438 -17.163   6.487  1.00  0.00              
ATOM    938  HA  ILE A  58      26.382 -14.491   5.888  1.00  0.00              
ATOM    939  HB  ILE A  58      24.858 -14.985   7.743  1.00  0.00              
ATOM    940 1HG1 ILE A  58      27.462 -13.774   8.687  1.00  0.00              
ATOM    941 2HG1 ILE A  58      26.354 -12.959   7.594  1.00  0.00              
ATOM    942 1HG2 ILE A  58      25.783 -15.925   9.822  1.00  0.00              
ATOM    943 2HG2 ILE A  58      25.863 -17.107   8.495  1.00  0.00              
ATOM    944 3HG2 ILE A  58      27.329 -16.236   8.998  1.00  0.00              
ATOM    945 1HD1 ILE A  58      26.021 -12.226   9.888  1.00  0.00              
ATOM    946 2HD1 ILE A  58      24.577 -13.077   9.287  1.00  0.00              
ATOM    947 3HD1 ILE A  58      25.700 -13.900  10.395  1.00  0.00              
ATOM    948  N   THR A  59      28.821 -14.466   6.323  1.00  0.00              
ATOM    949  CA  THR A  59      30.243 -14.360   6.619  1.00  0.00              
ATOM    950  C   THR A  59      30.514 -12.954   7.153  1.00  0.00              
ATOM    951  O   THR A  59      29.716 -12.040   6.928  1.00  0.00              
ATOM    952  CB  THR A  59      31.109 -14.643   5.378  1.00  0.00              
ATOM    953  OG1 THR A  59      30.903 -13.613   4.403  1.00  0.00              
ATOM    954  CG2 THR A  59      30.749 -15.990   4.771  1.00  0.00              
ATOM    955  H   THR A  59      28.369 -13.722   5.810  1.00  0.00              
ATOM    956  HA  THR A  59      30.498 -15.116   7.362  1.00  0.00              
ATOM    957  HB  THR A  59      32.161 -14.649   5.663  1.00  0.00              
ATOM    958  HG1 THR A  59      31.446 -13.790   3.631  1.00  0.00              
ATOM    959 1HG2 THR A  59      31.372 -16.173   3.896  1.00  0.00              
ATOM    960 2HG2 THR A  59      30.916 -16.777   5.507  1.00  0.00              
ATOM    961 3HG2 THR A  59      29.701 -15.987   4.476  1.00  0.00              
ATOM    962  N   PRO A  60      31.625 -12.776   7.886  1.00  0.00              
ATOM    963  CA  PRO A  60      31.917 -11.464   8.473  1.00  0.00              
ATOM    964  C   PRO A  60      31.922 -10.349   7.434  1.00  0.00              
ATOM    965  O   PRO A  60      31.535  -9.227   7.744  1.00  0.00              
ATOM    966  CB  PRO A  60      33.310 -11.665   9.078  1.00  0.00              
ATOM    967  CG  PRO A  60      33.352 -13.115   9.424  1.00  0.00              
ATOM    968  CD  PRO A  60      32.625 -13.791   8.293  1.00  0.00              
ATOM    969  HA  PRO A  60      31.188 -11.252   9.269  1.00  0.00              
ATOM    970 1HB  PRO A  60      34.082 -11.378   8.349  1.00  0.00              
ATOM    971 2HB  PRO A  60      33.437 -11.013   9.955  1.00  0.00              
ATOM    972 1HG  PRO A  60      34.394 -13.452   9.520  1.00  0.00              
ATOM    973 2HG  PRO A  60      32.871 -13.286  10.399  1.00  0.00              
ATOM    974 1HD  PRO A  60      33.334 -14.012   7.481  1.00  0.00              
ATOM    975 2HD  PRO A  60      32.154 -14.715   8.659  1.00  0.00              
ATOM    976  N   GLY A  61      32.332 -10.668   6.211  1.00  0.00              
ATOM    977  CA  GLY A  61      32.384  -9.694   5.141  1.00  0.00              
ATOM    978  C   GLY A  61      31.069  -9.450   4.428  1.00  0.00              
ATOM    979  O   GLY A  61      30.941  -8.476   3.684  1.00  0.00              
ATOM    980  H   GLY A  61      32.617 -11.619   6.025  1.00  0.00              
ATOM    981 1HA  GLY A  61      32.729  -8.738   5.535  1.00  0.00              
ATOM    982 2HA  GLY A  61      33.109 -10.014   4.393  1.00  0.00              
ATOM    983  N   THR A  62      30.086 -10.317   4.661  1.00  0.00              
ATOM    984  CA  THR A  62      28.784 -10.199   4.003  1.00  0.00              
ATOM    985  C   THR A  62      27.635 -10.114   4.984  1.00  0.00              
ATOM    986  O   THR A  62      26.479 -10.037   4.581  1.00  0.00              
ATOM    987  CB  THR A  62      28.542 -11.383   3.049  1.00  0.00              
ATOM    988  OG1 THR A  62      28.522 -12.606   3.797  1.00  0.00              
ATOM    989  CG2 THR A  62      29.638 -11.454   1.997  1.00  0.00              
ATOM    990  H   THR A  62      30.243 -11.076   5.308  1.00  0.00              
ATOM    991  HA  THR A  62      28.793  -9.307   3.376  1.00  0.00              
ATOM    992  HB  THR A  62      27.579 -11.261   2.554  1.00  0.00              
ATOM    993  HG1 THR A  62      29.423 -12.878   3.988  1.00  0.00              
ATOM    994 1HG2 THR A  62      29.450 -12.297   1.332  1.00  0.00              
ATOM    995 2HG2 THR A  62      29.648 -10.530   1.419  1.00  0.00              
ATOM    996 3HG2 THR A  62      30.603 -11.586   2.486  1.00  0.00              
ATOM    997  N   ALA A  63      27.941 -10.152   6.271  1.00  0.00              
ATOM    998  CA  ALA A  63      26.894 -10.071   7.276  1.00  0.00              
ATOM    999  C   ALA A  63      26.142  -8.743   7.175  1.00  0.00              
ATOM   1000  O   ALA A  63      24.903  -8.702   7.194  1.00  0.00              
ATOM   1001  CB  ALA A  63      27.482 -10.253   8.659  1.00  0.00              
ATOM   1002  H   ALA A  63      28.903 -10.237   6.569  1.00  0.00              
ATOM   1003  HA  ALA A  63      26.180 -10.872   7.086  1.00  0.00              
ATOM   1004 1HB  ALA A  63      26.687 -10.190   9.403  1.00  0.00              
ATOM   1005 2HB  ALA A  63      27.964 -11.228   8.724  1.00  0.00              
ATOM   1006 3HB  ALA A  63      28.217  -9.472   8.847  1.00  0.00              
ATOM   1007  N   TYR A  64      26.887  -7.649   7.065  1.00  0.00              
ATOM   1008  CA  TYR A  64      26.245  -6.350   6.972  1.00  0.00              
ATOM   1009  C   TYR A  64      25.460  -6.227   5.689  1.00  0.00              
ATOM   1010  O   TYR A  64      24.319  -5.759   5.694  1.00  0.00              
ATOM   1011  CB  TYR A  64      27.280  -5.227   7.069  1.00  0.00              
ATOM   1012  CG  TYR A  64      26.686  -3.839   6.978  1.00  0.00              
ATOM   1013  CD1 TYR A  64      25.907  -3.349   8.016  1.00  0.00              
ATOM   1014  CD2 TYR A  64      26.921  -3.057   5.857  1.00  0.00              
ATOM   1015  CE1 TYR A  64      25.364  -2.081   7.933  1.00  0.00              
ATOM   1016  CE2 TYR A  64      26.378  -1.789   5.774  1.00  0.00              
ATOM   1017  CZ  TYR A  64      25.603  -1.301   6.807  1.00  0.00              
ATOM   1018  OH  TYR A  64      25.063  -0.039   6.724  1.00  0.00              
ATOM   1019  H   TYR A  64      27.895  -7.702   7.043  1.00  0.00              
ATOM   1020  HA  TYR A  64      25.551  -6.246   7.807  1.00  0.00              
ATOM   1021 1HB  TYR A  64      27.816  -5.307   8.016  1.00  0.00              
ATOM   1022 2HB  TYR A  64      28.012  -5.337   6.269  1.00  0.00              
ATOM   1023  HD1 TYR A  64      25.722  -3.964   8.897  1.00  0.00              
ATOM   1024  HD2 TYR A  64      27.532  -3.442   5.042  1.00  0.00              
ATOM   1025  HE1 TYR A  64      24.752  -1.696   8.748  1.00  0.00              
ATOM   1026  HE2 TYR A  64      26.562  -1.174   4.893  1.00  0.00              
ATOM   1027  HH  TYR A  64      24.542   0.138   7.511  1.00  0.00              
ATOM   1028  N   GLN A  65      26.086  -6.647   4.592  1.00  0.00              
ATOM   1029  CA  GLN A  65      25.477  -6.560   3.273  1.00  0.00              
ATOM   1030  C   GLN A  65      24.177  -7.353   3.223  1.00  0.00              
ATOM   1031  O   GLN A  65      23.151  -6.840   2.787  1.00  0.00              
ATOM   1032  CB  GLN A  65      26.445  -7.067   2.201  1.00  0.00              
ATOM   1033  CG  GLN A  65      27.632  -6.153   1.950  1.00  0.00              
ATOM   1034  CD  GLN A  65      28.630  -6.754   0.978  1.00  0.00              
ATOM   1035  OE1 GLN A  65      28.479  -7.897   0.539  1.00  0.00              
ATOM   1036  NE2 GLN A  65      29.657  -5.984   0.636  1.00  0.00              
ATOM   1037  H   GLN A  65      27.013  -7.037   4.682  1.00  0.00              
ATOM   1038  HA  GLN A  65      25.247  -5.515   3.067  1.00  0.00              
ATOM   1039 1HB  GLN A  65      26.829  -8.045   2.490  1.00  0.00              
ATOM   1040 2HB  GLN A  65      25.911  -7.191   1.258  1.00  0.00              
ATOM   1041 1HG  GLN A  65      27.271  -5.214   1.532  1.00  0.00              
ATOM   1042 2HG  GLN A  65      28.143  -5.970   2.895  1.00  0.00              
ATOM   1043 1HE2 GLN A  65      30.349  -6.327  -0.002  1.00  0.00              
ATOM   1044 2HE2 GLN A  65      29.740  -5.064   1.015  1.00  0.00              
ATOM   1045  N   SER A  66      24.222  -8.604   3.672  1.00  0.00              
ATOM   1046  CA  SER A  66      23.030  -9.448   3.665  1.00  0.00              
ATOM   1047  C   SER A  66      21.918  -8.860   4.535  1.00  0.00              
ATOM   1048  O   SER A  66      20.757  -8.859   4.131  1.00  0.00              
ATOM   1049  CB  SER A  66      23.380 -10.841   4.151  1.00  0.00              
ATOM   1050  OG  SER A  66      24.262 -11.474   3.266  1.00  0.00              
ATOM   1051  H   SER A  66      25.091  -8.982   4.023  1.00  0.00              
ATOM   1052  HA  SER A  66      22.633  -9.477   2.649  1.00  0.00              
ATOM   1053 1HB  SER A  66      23.834 -10.778   5.139  1.00  0.00              
ATOM   1054 2HB  SER A  66      22.470 -11.431   4.246  1.00  0.00              
ATOM   1055  HG  SER A  66      25.134 -11.127   3.468  1.00  0.00              
ATOM   1056  N   PHE A  67      22.274  -8.354   5.718  1.00  0.00              
ATOM   1057  CA  PHE A  67      21.299  -7.696   6.595  1.00  0.00              
ATOM   1058  C   PHE A  67      20.586  -6.542   5.893  1.00  0.00              
ATOM   1059  O   PHE A  67      19.354  -6.476   5.871  1.00  0.00              
ATOM   1060  CB  PHE A  67      21.987  -7.174   7.858  1.00  0.00              
ATOM   1061  CG  PHE A  67      21.078  -6.398   8.767  1.00  0.00              
ATOM   1062  CD1 PHE A  67      20.271  -7.052   9.687  1.00  0.00              
ATOM   1063  CD2 PHE A  67      21.025  -5.014   8.705  1.00  0.00              
ATOM   1064  CE1 PHE A  67      19.434  -6.340  10.525  1.00  0.00              
ATOM   1065  CE2 PHE A  67      20.190  -4.299   9.541  1.00  0.00              
ATOM   1066  CZ  PHE A  67      19.393  -4.964  10.452  1.00  0.00              
ATOM   1067  H   PHE A  67      23.236  -8.425   6.018  1.00  0.00              
ATOM   1068  HA  PHE A  67      20.549  -8.431   6.892  1.00  0.00              
ATOM   1069 1HB  PHE A  67      22.398  -8.011   8.420  1.00  0.00              
ATOM   1070 2HB  PHE A  67      22.819  -6.529   7.578  1.00  0.00              
ATOM   1071  HD1 PHE A  67      20.304  -8.141   9.745  1.00  0.00              
ATOM   1072  HD2 PHE A  67      21.655  -4.490   7.985  1.00  0.00              
ATOM   1073  HE1 PHE A  67      18.806  -6.866  11.243  1.00  0.00              
ATOM   1074  HE2 PHE A  67      20.159  -3.212   9.482  1.00  0.00              
ATOM   1075  HZ  PHE A  67      18.733  -4.402  11.111  1.00  0.00              
ATOM   1076  N   GLU A  68      21.369  -5.630   5.330  1.00  0.00              
ATOM   1077  CA  GLU A  68      20.815  -4.421   4.727  1.00  0.00              
ATOM   1078  C   GLU A  68      19.985  -4.725   3.482  1.00  0.00              
ATOM   1079  O   GLU A  68      18.936  -4.126   3.256  1.00  0.00              
ATOM   1080  CB  GLU A  68      21.941  -3.449   4.370  1.00  0.00              
ATOM   1081  CG  GLU A  68      22.594  -2.775   5.568  1.00  0.00              
ATOM   1082  CD  GLU A  68      21.651  -1.878   6.320  1.00  0.00              
ATOM   1083  OE1 GLU A  68      20.848  -1.231   5.692  1.00  0.00              
ATOM   1084  OE2 GLU A  68      21.734  -1.839   7.525  1.00  0.00              
ATOM   1085  H   GLU A  68      22.369  -5.772   5.317  1.00  0.00              
ATOM   1086  HA  GLU A  68      20.142  -3.954   5.446  1.00  0.00              
ATOM   1087 1HB  GLU A  68      22.719  -3.979   3.819  1.00  0.00              
ATOM   1088 2HB  GLU A  68      21.553  -2.667   3.717  1.00  0.00              
ATOM   1089 1HG  GLU A  68      22.965  -3.543   6.246  1.00  0.00              
ATOM   1090 2HG  GLU A  68      23.447  -2.191   5.224  1.00  0.00              
ATOM   1091  N   GLN A  69      20.450  -5.667   2.671  1.00  0.00              
ATOM   1092  CA  GLN A  69      19.765  -5.973   1.420  1.00  0.00              
ATOM   1093  C   GLN A  69      18.368  -6.549   1.650  1.00  0.00              
ATOM   1094  O   GLN A  69      17.426  -6.215   0.928  1.00  0.00              
ATOM   1095  CB  GLN A  69      20.597  -6.953   0.589  1.00  0.00              
ATOM   1096  CG  GLN A  69      20.028  -7.238  -0.790  1.00  0.00              
ATOM   1097  CD  GLN A  69      19.984  -6.001  -1.666  1.00  0.00              
ATOM   1098  OE1 GLN A  69      20.952  -5.238  -1.736  1.00  0.00              
ATOM   1099  NE2 GLN A  69      18.858  -5.793  -2.340  1.00  0.00              
ATOM   1100  H   GLN A  69      21.285  -6.182   2.913  1.00  0.00              
ATOM   1101  HA  GLN A  69      19.607  -5.042   0.876  1.00  0.00              
ATOM   1102 1HB  GLN A  69      21.606  -6.558   0.461  1.00  0.00              
ATOM   1103 2HB  GLN A  69      20.682  -7.901   1.121  1.00  0.00              
ATOM   1104 1HG  GLN A  69      20.655  -7.983  -1.283  1.00  0.00              
ATOM   1105 2HG  GLN A  69      19.013  -7.618  -0.682  1.00  0.00              
ATOM   1106 1HE2 GLN A  69      18.771  -4.992  -2.934  1.00  0.00              
ATOM   1107 2HE2 GLN A  69      18.097  -6.437  -2.254  1.00  0.00              
ATOM   1108  N   VAL A  70      18.236  -7.403   2.662  1.00  0.00              
ATOM   1109  CA  VAL A  70      16.945  -7.994   2.987  1.00  0.00              
ATOM   1110  C   VAL A  70      16.014  -6.938   3.596  1.00  0.00              
ATOM   1111  O   VAL A  70      14.857  -6.805   3.197  1.00  0.00              
ATOM   1112  CB  VAL A  70      17.069  -9.150   4.011  1.00  0.00              
ATOM   1113  CG1 VAL A  70      15.690  -9.594   4.468  1.00  0.00              
ATOM   1114  CG2 VAL A  70      17.864 -10.335   3.435  1.00  0.00              
ATOM   1115  H   VAL A  70      19.043  -7.649   3.217  1.00  0.00              
ATOM   1116  HA  VAL A  70      16.512  -8.404   2.074  1.00  0.00              
ATOM   1117  HB  VAL A  70      17.585  -8.783   4.898  1.00  0.00              
ATOM   1118 1HG1 VAL A  70      15.789 -10.407   5.188  1.00  0.00              
ATOM   1119 2HG1 VAL A  70      15.175  -8.756   4.937  1.00  0.00              
ATOM   1120 3HG1 VAL A  70      15.115  -9.940   3.609  1.00  0.00              
ATOM   1121 1HG2 VAL A  70      17.931 -11.125   4.182  1.00  0.00              
ATOM   1122 2HG2 VAL A  70      17.358 -10.716   2.548  1.00  0.00              
ATOM   1123 3HG2 VAL A  70      18.867 -10.004   3.167  1.00  0.00              
ATOM   1124  N   VAL A  71      16.522  -6.201   4.574  1.00  0.00              
ATOM   1125  CA  VAL A  71      15.677  -5.256   5.302  1.00  0.00              
ATOM   1126  C   VAL A  71      15.309  -4.021   4.478  1.00  0.00              
ATOM   1127  O   VAL A  71      14.243  -3.462   4.664  1.00  0.00              
ATOM   1128  CB  VAL A  71      16.257  -4.857   6.686  1.00  0.00              
ATOM   1129  CG1 VAL A  71      16.566  -6.102   7.507  1.00  0.00              
ATOM   1130  CG2 VAL A  71      17.487  -3.965   6.547  1.00  0.00              
ATOM   1131  H   VAL A  71      17.497  -6.284   4.825  1.00  0.00              
ATOM   1132  HA  VAL A  71      14.708  -5.724   5.479  1.00  0.00              
ATOM   1133  HB  VAL A  71      15.495  -4.315   7.246  1.00  0.00              
ATOM   1134 1HG1 VAL A  71      16.972  -5.808   8.475  1.00  0.00              
ATOM   1135 2HG1 VAL A  71      15.651  -6.676   7.656  1.00  0.00              
ATOM   1136 3HG1 VAL A  71      17.297  -6.714   6.978  1.00  0.00              
ATOM   1137 1HG2 VAL A  71      17.863  -3.707   7.536  1.00  0.00              
ATOM   1138 2HG2 VAL A  71      18.260  -4.496   5.991  1.00  0.00              
ATOM   1139 3HG2 VAL A  71      17.217  -3.054   6.013  1.00  0.00              
ATOM   1140  N   ASN A  72      16.173  -3.625   3.548  1.00  0.00              
ATOM   1141  CA  ASN A  72      15.841  -2.525   2.640  1.00  0.00              
ATOM   1142  C   ASN A  72      14.720  -2.895   1.671  1.00  0.00              
ATOM   1143  O   ASN A  72      13.846  -2.078   1.371  1.00  0.00              
ATOM   1144  CB  ASN A  72      17.074  -2.082   1.874  1.00  0.00              
ATOM   1145  CG  ASN A  72      18.002  -1.244   2.709  1.00  0.00              
ATOM   1146  OD1 ASN A  72      17.576  -0.592   3.669  1.00  0.00              
ATOM   1147  ND2 ASN A  72      19.264  -1.249   2.363  1.00  0.00              
ATOM   1148  H   ASN A  72      17.069  -4.081   3.460  1.00  0.00              
ATOM   1149  HA  ASN A  72      15.474  -1.685   3.233  1.00  0.00              
ATOM   1150 1HB  ASN A  72      17.616  -2.959   1.518  1.00  0.00              
ATOM   1151 2HB  ASN A  72      16.772  -1.506   0.999  1.00  0.00              
ATOM   1152 1HD2 ASN A  72      19.928  -0.710   2.882  1.00  0.00              
ATOM   1153 2HD2 ASN A  72      19.565  -1.791   1.579  1.00  0.00              
ATOM   1154  N   GLU A  73      14.731  -4.134   1.191  1.00  0.00              
ATOM   1155  CA  GLU A  73      13.642  -4.607   0.351  1.00  0.00              
ATOM   1156  C   GLU A  73      12.419  -4.932   1.188  1.00  0.00              
ATOM   1157  O   GLU A  73      11.292  -4.804   0.727  1.00  0.00              
ATOM   1158  CB  GLU A  73      14.074  -5.841  -0.444  1.00  0.00              
ATOM   1159  CG  GLU A  73      15.188  -5.583  -1.449  1.00  0.00              
ATOM   1160  CD  GLU A  73      14.922  -4.389  -2.323  1.00  0.00              
ATOM   1161  OE1 GLU A  73      13.781  -4.151  -2.640  1.00  0.00              
ATOM   1162  OE2 GLU A  73      15.860  -3.714  -2.674  1.00  0.00              
ATOM   1163  H   GLU A  73      15.495  -4.759   1.405  1.00  0.00              
ATOM   1164  HA  GLU A  73      13.361  -3.806  -0.334  1.00  0.00              
ATOM   1165 1HB  GLU A  73      14.417  -6.615   0.244  1.00  0.00              
ATOM   1166 2HB  GLU A  73      13.219  -6.241  -0.987  1.00  0.00              
ATOM   1167 1HG  GLU A  73      16.121  -5.423  -0.909  1.00  0.00              
ATOM   1168 2HG  GLU A  73      15.309  -6.466  -2.075  1.00  0.00              
ATOM   1169  N   LEU A  74      12.630  -5.372   2.422  1.00  0.00              
ATOM   1170  CA  LEU A  74      11.503  -5.630   3.296  1.00  0.00              
ATOM   1171  C   LEU A  74      10.629  -4.382   3.397  1.00  0.00              
ATOM   1172  O   LEU A  74       9.408  -4.483   3.406  1.00  0.00              
ATOM   1173  CB  LEU A  74      11.991  -6.049   4.689  1.00  0.00              
ATOM   1174  CG  LEU A  74      10.893  -6.386   5.705  1.00  0.00              
ATOM   1175  CD1 LEU A  74      10.074  -7.565   5.197  1.00  0.00              
ATOM   1176  CD2 LEU A  74      11.526  -6.701   7.052  1.00  0.00              
ATOM   1177  H   LEU A  74      13.566  -5.532   2.766  1.00  0.00              
ATOM   1178  HA  LEU A  74      10.920  -6.449   2.877  1.00  0.00              
ATOM   1179 1HB  LEU A  74      12.626  -6.928   4.584  1.00  0.00              
ATOM   1180 2HB  LEU A  74      12.591  -5.240   5.105  1.00  0.00              
ATOM   1181  HG  LEU A  74      10.221  -5.534   5.811  1.00  0.00              
ATOM   1182 1HD1 LEU A  74       9.293  -7.804   5.919  1.00  0.00              
ATOM   1183 2HD1 LEU A  74       9.616  -7.305   4.242  1.00  0.00              
ATOM   1184 3HD1 LEU A  74      10.723  -8.429   5.066  1.00  0.00              
ATOM   1185 1HD2 LEU A  74      10.745  -6.939   7.775  1.00  0.00              
ATOM   1186 2HD2 LEU A  74      12.197  -7.554   6.948  1.00  0.00              
ATOM   1187 3HD2 LEU A  74      12.091  -5.835   7.400  1.00  0.00              
ATOM   1188  N   PHE A  75      11.264  -3.214   3.463  1.00  0.00              
ATOM   1189  CA  PHE A  75      10.526  -1.951   3.555  1.00  0.00              
ATOM   1190  C   PHE A  75      10.595  -1.147   2.261  1.00  0.00              
ATOM   1191  O   PHE A  75      10.500   0.089   2.287  1.00  0.00              
ATOM   1192  CB  PHE A  75      11.053  -1.081   4.698  1.00  0.00              
ATOM   1193  CG  PHE A  75      10.985  -1.728   6.039  1.00  0.00              
ATOM   1194  CD1 PHE A  75       9.785  -1.787   6.733  1.00  0.00              
ATOM   1195  CD2 PHE A  75      12.129  -2.254   6.631  1.00  0.00              
ATOM   1196  CE1 PHE A  75       9.729  -2.369   7.983  1.00  0.00              
ATOM   1197  CE2 PHE A  75      12.075  -2.832   7.881  1.00  0.00              
ATOM   1198  CZ  PHE A  75      10.885  -2.907   8.557  1.00  0.00              
ATOM   1199  H   PHE A  75      12.274  -3.194   3.451  1.00  0.00              
ATOM   1200  HA  PHE A  75       9.477  -2.177   3.753  1.00  0.00              
ATOM   1201 1HB  PHE A  75      12.092  -0.817   4.505  1.00  0.00              
ATOM   1202 2HB  PHE A  75      10.483  -0.154   4.743  1.00  0.00              
ATOM   1203  HD1 PHE A  75       8.886  -1.368   6.280  1.00  0.00              
ATOM   1204  HD2 PHE A  75      13.079  -2.197   6.098  1.00  0.00              
ATOM   1205  HE1 PHE A  75       8.784  -2.410   8.523  1.00  0.00              
ATOM   1206  HE2 PHE A  75      12.984  -3.230   8.333  1.00  0.00              
ATOM   1207  HZ  PHE A  75      10.838  -3.381   9.536  1.00  0.00              
ATOM   1208  N   ARG A  76      10.770  -1.847   1.144  1.00  0.00              
ATOM   1209  CA  ARG A  76      10.880  -1.214  -0.167  1.00  0.00              
ATOM   1210  C   ARG A  76       9.690  -0.316  -0.499  1.00  0.00              
ATOM   1211  O   ARG A  76       9.865   0.799  -0.985  1.00  0.00              
ATOM   1212  CB  ARG A  76      11.014  -2.275  -1.249  1.00  0.00              
ATOM   1213  CG  ARG A  76      10.940  -1.749  -2.674  1.00  0.00              
ATOM   1214  CD  ARG A  76      11.924  -0.662  -2.910  1.00  0.00              
ATOM   1215  NE  ARG A  76      13.288  -1.163  -2.946  1.00  0.00              
ATOM   1216  CZ  ARG A  76      14.389  -0.387  -2.923  1.00  0.00              
ATOM   1217  NH1 ARG A  76      14.271   0.921  -2.862  1.00  0.00              
ATOM   1218  NH2 ARG A  76      15.589  -0.941  -2.960  1.00  0.00              
ATOM   1219  H   ARG A  76      10.827  -2.853   1.212  1.00  0.00              
ATOM   1220  HA  ARG A  76      11.756  -0.565  -0.166  1.00  0.00              
ATOM   1221 1HB  ARG A  76      11.967  -2.790  -1.137  1.00  0.00              
ATOM   1222 2HB  ARG A  76      10.225  -3.018  -1.130  1.00  0.00              
ATOM   1223 1HG  ARG A  76      11.150  -2.560  -3.372  1.00  0.00              
ATOM   1224 2HG  ARG A  76       9.941  -1.356  -2.865  1.00  0.00              
ATOM   1225 1HD  ARG A  76      11.712  -0.180  -3.864  1.00  0.00              
ATOM   1226 2HD  ARG A  76      11.852   0.073  -2.109  1.00  0.00              
ATOM   1227  HE  ARG A  76      13.420  -2.165  -2.993  1.00  0.00              
ATOM   1228 1HH1 ARG A  76      13.354   1.344  -2.833  1.00  0.00              
ATOM   1229 2HH1 ARG A  76      15.096   1.502  -2.844  1.00  0.00              
ATOM   1230 1HH2 ARG A  76      15.680  -1.947  -3.007  1.00  0.00              
ATOM   1231 2HH2 ARG A  76      16.413  -0.360  -2.942  1.00  0.00              
ATOM   1232  N   ASP A  77       8.486  -0.818  -0.237  1.00  0.00              
ATOM   1233  CA  ASP A  77       7.260  -0.096  -0.577  1.00  0.00              
ATOM   1234  C   ASP A  77       6.606   0.583   0.627  1.00  0.00              
ATOM   1235  O   ASP A  77       5.406   0.866   0.610  1.00  0.00              
ATOM   1236  CB  ASP A  77       6.255  -1.053  -1.224  1.00  0.00              
ATOM   1237  CG  ASP A  77       5.881  -2.220  -0.320  1.00  0.00              
ATOM   1238  OD1 ASP A  77       6.492  -2.365   0.713  1.00  0.00              
ATOM   1239  OD2 ASP A  77       4.989  -2.954  -0.670  1.00  0.00              
ATOM   1240  H   ASP A  77       8.418  -1.721   0.209  1.00  0.00              
ATOM   1241  HA  ASP A  77       7.515   0.718  -1.256  1.00  0.00              
ATOM   1242 1HB  ASP A  77       5.347  -0.507  -1.482  1.00  0.00              
ATOM   1243 2HB  ASP A  77       6.673  -1.449  -2.150  1.00  0.00              
ATOM   1244  N   GLY A  78       7.388   0.855   1.672  1.00  0.00              
ATOM   1245  CA  GLY A  78       6.841   1.521   2.841  1.00  0.00              
ATOM   1246  C   GLY A  78       7.047   0.760   4.133  1.00  0.00              
ATOM   1247  O   GLY A  78       7.767  -0.247   4.167  1.00  0.00              
ATOM   1248  H   GLY A  78       8.366   0.602   1.662  1.00  0.00              
ATOM   1249 1HA  GLY A  78       7.299   2.505   2.947  1.00  0.00              
ATOM   1250 2HA  GLY A  78       5.772   1.677   2.703  1.00  0.00              
ATOM   1251  N   VAL A  79       6.409   1.244   5.195  1.00  0.00              
ATOM   1252  CA  VAL A  79       6.570   0.663   6.524  1.00  0.00              
ATOM   1253  C   VAL A  79       5.205   0.462   7.176  1.00  0.00              
ATOM   1254  O   VAL A  79       4.314   1.311   7.078  1.00  0.00              
ATOM   1255  CB  VAL A  79       7.457   1.554   7.442  1.00  0.00              
ATOM   1256  CG1 VAL A  79       7.624   0.936   8.832  1.00  0.00              
ATOM   1257  CG2 VAL A  79       8.810   1.814   6.808  1.00  0.00              
ATOM   1258  H   VAL A  79       5.795   2.038   5.077  1.00  0.00              
ATOM   1259  HA  VAL A  79       7.059  -0.306   6.421  1.00  0.00              
ATOM   1260  HB  VAL A  79       6.954   2.507   7.604  1.00  0.00              
ATOM   1261 1HG1 VAL A  79       8.249   1.585   9.446  1.00  0.00              
ATOM   1262 2HG1 VAL A  79       6.647   0.826   9.301  1.00  0.00              
ATOM   1263 3HG1 VAL A  79       8.097  -0.042   8.742  1.00  0.00              
ATOM   1264 1HG2 VAL A  79       9.408   2.439   7.470  1.00  0.00              
ATOM   1265 2HG2 VAL A  79       9.322   0.866   6.642  1.00  0.00              
ATOM   1266 3HG2 VAL A  79       8.673   2.324   5.854  1.00  0.00              
ATOM   1267  N   ASN A  80       5.045  -0.674   7.833  1.00  0.00              
ATOM   1268  CA  ASN A  80       3.888  -0.931   8.662  1.00  0.00              
ATOM   1269  C   ASN A  80       4.337  -1.861   9.767  1.00  0.00              
ATOM   1270  O   ASN A  80       5.502  -2.305   9.774  1.00  0.00              
ATOM   1271  CB  ASN A  80       2.741  -1.520   7.862  1.00  0.00              
ATOM   1272  CG  ASN A  80       3.059  -2.884   7.314  1.00  0.00              
ATOM   1273  OD1 ASN A  80       3.436  -3.794   8.061  1.00  0.00              
ATOM   1274  ND2 ASN A  80       2.915  -3.042   6.023  1.00  0.00              
ATOM   1275  H   ASN A  80       5.758  -1.384   7.749  1.00  0.00              
ATOM   1276  HA  ASN A  80       3.581   0.007   9.127  1.00  0.00              
ATOM   1277 1HB  ASN A  80       1.856  -1.594   8.495  1.00  0.00              
ATOM   1278 2HB  ASN A  80       2.496  -0.856   7.033  1.00  0.00              
ATOM   1279 1HD2 ASN A  80       3.113  -3.929   5.603  1.00  0.00              
ATOM   1280 2HD2 ASN A  80       2.608  -2.278   5.457  1.00  0.00              
ATOM   1281  N   TRP A  81       3.463  -2.126  10.730  1.00  0.00              
ATOM   1282  CA  TRP A  81       3.902  -2.863  11.919  1.00  0.00              
ATOM   1283  C   TRP A  81       4.231  -4.323  11.563  1.00  0.00              
ATOM   1284  O   TRP A  81       5.122  -4.936  12.142  1.00  0.00              
ATOM   1285  CB  TRP A  81       2.847  -2.767  13.024  1.00  0.00              
ATOM   1286  CG  TRP A  81       2.752  -1.399  13.660  1.00  0.00              
ATOM   1287  CD1 TRP A  81       1.667  -0.565  13.665  1.00  0.00              
ATOM   1288  CD2 TRP A  81       3.785  -0.709  14.382  1.00  0.00              
ATOM   1289  NE1 TRP A  81       1.958   0.594  14.355  1.00  0.00              
ATOM   1290  CE2 TRP A  81       3.251   0.529  14.801  1.00  0.00              
ATOM   1291  CE3 TRP A  81       5.104  -1.016  14.710  1.00  0.00              
ATOM   1292  CZ2 TRP A  81       4.003   1.456  15.536  1.00  0.00              
ATOM   1293  CZ3 TRP A  81       5.847  -0.093  15.455  1.00  0.00              
ATOM   1294  CH2 TRP A  81       5.296   1.121  15.851  1.00  0.00              
ATOM   1295  H   TRP A  81       2.499  -1.831  10.662  1.00  0.00              
ATOM   1296  HA  TRP A  81       4.828  -2.416  12.281  1.00  0.00              
ATOM   1297 1HB  TRP A  81       1.869  -3.021  12.615  1.00  0.00              
ATOM   1298 2HB  TRP A  81       3.072  -3.492  13.806  1.00  0.00              
ATOM   1299  HD1 TRP A  81       0.711  -0.784  13.192  1.00  0.00              
ATOM   1300  HE1 TRP A  81       1.323   1.364  14.505  1.00  0.00              
ATOM   1301  HE3 TRP A  81       5.547  -1.960  14.393  1.00  0.00              
ATOM   1302  HZ2 TRP A  81       3.590   2.413  15.856  1.00  0.00              
ATOM   1303  HZ3 TRP A  81       6.873  -0.351  15.718  1.00  0.00              
ATOM   1304  HH2 TRP A  81       5.905   1.821  16.423  1.00  0.00              
ATOM   1305  N   GLY A  82       3.520  -4.865  10.576  1.00  0.00              
ATOM   1306  CA  GLY A  82       3.770  -6.225  10.141  1.00  0.00              
ATOM   1307  C   GLY A  82       5.184  -6.387   9.626  1.00  0.00              
ATOM   1308  O   GLY A  82       5.860  -7.363   9.940  1.00  0.00              
ATOM   1309  H   GLY A  82       2.796  -4.328  10.120  1.00  0.00              
ATOM   1310 1HA  GLY A  82       3.602  -6.909  10.973  1.00  0.00              
ATOM   1311 2HA  GLY A  82       3.062  -6.492   9.358  1.00  0.00              
ATOM   1312  N   ARG A  83       5.630  -5.415   8.842  1.00  0.00              
ATOM   1313  CA  ARG A  83       6.972  -5.438   8.300  1.00  0.00              
ATOM   1314  C   ARG A  83       7.979  -5.285   9.419  1.00  0.00              
ATOM   1315  O   ARG A  83       9.033  -5.899   9.403  1.00  0.00              
ATOM   1316  CB  ARG A  83       7.166  -4.326   7.280  1.00  0.00              
ATOM   1317  CG  ARG A  83       6.148  -4.310   6.150  1.00  0.00              
ATOM   1318  CD  ARG A  83       6.403  -5.392   5.165  1.00  0.00              
ATOM   1319  NE  ARG A  83       5.439  -5.373   4.077  1.00  0.00              
ATOM   1320  CZ  ARG A  83       5.627  -4.750   2.898  1.00  0.00              
ATOM   1321  NH1 ARG A  83       6.747  -4.100   2.670  1.00  0.00              
ATOM   1322  NH2 ARG A  83       4.687  -4.792   1.970  1.00  0.00              
ATOM   1323  H   ARG A  83       5.022  -4.641   8.617  1.00  0.00              
ATOM   1324  HA  ARG A  83       7.136  -6.405   7.824  1.00  0.00              
ATOM   1325 1HB  ARG A  83       7.119  -3.361   7.780  1.00  0.00              
ATOM   1326 2HB  ARG A  83       8.156  -4.414   6.830  1.00  0.00              
ATOM   1327 1HG  ARG A  83       5.148  -4.449   6.560  1.00  0.00              
ATOM   1328 2HG  ARG A  83       6.198  -3.353   5.629  1.00  0.00              
ATOM   1329 1HD  ARG A  83       7.399  -5.269   4.740  1.00  0.00              
ATOM   1330 2HD  ARG A  83       6.338  -6.359   5.662  1.00  0.00              
ATOM   1331  HE  ARG A  83       4.564  -5.863   4.216  1.00  0.00              
ATOM   1332 1HH1 ARG A  83       7.466  -4.069   3.379  1.00  0.00              
ATOM   1333 2HH1 ARG A  83       6.889  -3.633   1.786  1.00  0.00              
ATOM   1334 1HH2 ARG A  83       3.826  -5.292   2.146  1.00  0.00              
ATOM   1335 2HH2 ARG A  83       4.828  -4.325   1.087  1.00  0.00              
ATOM   1336  N   ILE A  84       7.646  -4.466  10.410  1.00  0.00              
ATOM   1337  CA  ILE A  84       8.564  -4.310  11.536  1.00  0.00              
ATOM   1338  C   ILE A  84       8.717  -5.598  12.344  1.00  0.00              
ATOM   1339  O   ILE A  84       9.810  -5.949  12.775  1.00  0.00              
ATOM   1340  CB  ILE A  84       8.133  -3.151  12.440  1.00  0.00              
ATOM   1341  CG1 ILE A  84       8.318  -1.843  11.675  1.00  0.00              
ATOM   1342  CG2 ILE A  84       8.950  -3.166  13.731  1.00  0.00              
ATOM   1343  CD1 ILE A  84       7.661  -0.631  12.338  1.00  0.00              
ATOM   1344  H   ILE A  84       6.777  -3.950  10.408  1.00  0.00              
ATOM   1345  HA  ILE A  84       9.557  -4.089  11.144  1.00  0.00              
ATOM   1346  HB  ILE A  84       7.076  -3.253  12.683  1.00  0.00              
ATOM   1347 1HG1 ILE A  84       9.381  -1.633  11.566  1.00  0.00              
ATOM   1348 2HG1 ILE A  84       7.901  -1.946  10.673  1.00  0.00              
ATOM   1349 1HG2 ILE A  84       8.638  -2.339  14.369  1.00  0.00              
ATOM   1350 2HG2 ILE A  84       8.786  -4.108  14.253  1.00  0.00              
ATOM   1351 3HG2 ILE A  84      10.008  -3.062  13.494  1.00  0.00              
ATOM   1352 1HD1 ILE A  84       7.839   0.257  11.730  1.00  0.00              
ATOM   1353 2HD1 ILE A  84       6.587  -0.801  12.425  1.00  0.00              
ATOM   1354 3HD1 ILE A  84       8.087  -0.482  13.329  1.00  0.00              
ATOM   1355  N   VAL A  85       7.620  -6.313  12.527  1.00  0.00              
ATOM   1356  CA  VAL A  85       7.681  -7.596  13.210  1.00  0.00              
ATOM   1357  C   VAL A  85       8.583  -8.572  12.428  1.00  0.00              
ATOM   1358  O   VAL A  85       9.421  -9.251  13.021  1.00  0.00              
ATOM   1359  CB  VAL A  85       6.268  -8.191  13.358  1.00  0.00              
ATOM   1360  CG1 VAL A  85       6.345  -9.641  13.813  1.00  0.00              
ATOM   1361  CG2 VAL A  85       5.457  -7.360  14.340  1.00  0.00              
ATOM   1362  H   VAL A  85       6.728  -5.976  12.193  1.00  0.00              
ATOM   1363  HA  VAL A  85       8.133  -7.445  14.191  1.00  0.00              
ATOM   1364  HB  VAL A  85       5.778  -8.185  12.384  1.00  0.00              
ATOM   1365 1HG1 VAL A  85       5.338 -10.046  13.911  1.00  0.00              
ATOM   1366 2HG1 VAL A  85       6.899 -10.224  13.077  1.00  0.00              
ATOM   1367 3HG1 VAL A  85       6.853  -9.694  14.776  1.00  0.00              
ATOM   1368 1HG2 VAL A  85       4.459  -7.786  14.439  1.00  0.00              
ATOM   1369 2HG2 VAL A  85       5.950  -7.362  15.313  1.00  0.00              
ATOM   1370 3HG2 VAL A  85       5.379  -6.336  13.974  1.00  0.00              
ATOM   1371  N   ALA A  86       8.417  -8.610  11.104  1.00  0.00              
ATOM   1372  CA  ALA A  86       9.289  -9.407  10.238  1.00  0.00              
ATOM   1373  C   ALA A  86      10.753  -8.971  10.308  1.00  0.00              
ATOM   1374  O   ALA A  86      11.653  -9.804  10.335  1.00  0.00              
ATOM   1375  CB  ALA A  86       8.791  -9.363   8.766  1.00  0.00              
ATOM   1376  H   ALA A  86       7.669  -8.072  10.688  1.00  0.00              
ATOM   1377  HA  ALA A  86       9.259 -10.439  10.586  1.00  0.00              
ATOM   1378 1HB  ALA A  86       9.453  -9.962   8.140  1.00  0.00              
ATOM   1379 2HB  ALA A  86       7.779  -9.764   8.711  1.00  0.00              
ATOM   1380 3HB  ALA A  86       8.792  -8.333   8.412  1.00  0.00              
ATOM   1381  N   PHE A  87      10.988  -7.659  10.353  1.00  0.00              
ATOM   1382  CA  PHE A  87      12.328  -7.121  10.609  1.00  0.00              
ATOM   1383  C   PHE A  87      12.910  -7.620  11.957  1.00  0.00              
ATOM   1384  O   PHE A  87      14.070  -8.091  12.031  1.00  0.00              
ATOM   1385  CB  PHE A  87      12.286  -5.592  10.598  1.00  0.00              
ATOM   1386  CG  PHE A  87      13.575  -4.948  11.025  1.00  0.00              
ATOM   1387  CD1 PHE A  87      14.606  -4.758  10.117  1.00  0.00              
ATOM   1388  CD2 PHE A  87      13.759  -4.531  12.335  1.00  0.00              
ATOM   1389  CE1 PHE A  87      15.792  -4.165  10.508  1.00  0.00              
ATOM   1390  CE2 PHE A  87      14.942  -3.937  12.728  1.00  0.00              
ATOM   1391  CZ  PHE A  87      15.960  -3.755  11.814  1.00  0.00              
ATOM   1392  H   PHE A  87      10.220  -7.019  10.208  1.00  0.00              
ATOM   1393  HA  PHE A  87      13.001  -7.487   9.832  1.00  0.00              
ATOM   1394 1HB  PHE A  87      12.047  -5.241   9.595  1.00  0.00              
ATOM   1395 2HB  PHE A  87      11.496  -5.245  11.263  1.00  0.00              
ATOM   1396  HD1 PHE A  87      14.472  -5.082   9.084  1.00  0.00              
ATOM   1397  HD2 PHE A  87      12.955  -4.675  13.057  1.00  0.00              
ATOM   1398  HE1 PHE A  87      16.594  -4.023   9.785  1.00  0.00              
ATOM   1399  HE2 PHE A  87      15.073  -3.613  13.761  1.00  0.00              
ATOM   1400  HZ  PHE A  87      16.894  -3.289  12.123  1.00  0.00              
ATOM   1401  N   PHE A  88      12.118  -7.536  13.023  1.00  0.00              
ATOM   1402  CA  PHE A  88      12.590  -8.045  14.318  1.00  0.00              
ATOM   1403  C   PHE A  88      12.931  -9.539  14.233  1.00  0.00              
ATOM   1404  O   PHE A  88      13.990  -9.971  14.700  1.00  0.00              
ATOM   1405  CB  PHE A  88      11.532  -7.818  15.400  1.00  0.00              
ATOM   1406  CG  PHE A  88      11.920  -8.352  16.749  1.00  0.00              
ATOM   1407  CD1 PHE A  88      12.845  -7.682  17.536  1.00  0.00              
ATOM   1408  CD2 PHE A  88      11.364  -9.526  17.233  1.00  0.00              
ATOM   1409  CE1 PHE A  88      13.203  -8.172  18.777  1.00  0.00              
ATOM   1410  CE2 PHE A  88      11.719 -10.018  18.474  1.00  0.00              
ATOM   1411  CZ  PHE A  88      12.641  -9.340  19.247  1.00  0.00              
ATOM   1412  H   PHE A  88      11.196  -7.128  12.961  1.00  0.00              
ATOM   1413  HA  PHE A  88      13.524  -7.540  14.568  1.00  0.00              
ATOM   1414 1HB  PHE A  88      11.336  -6.751  15.500  1.00  0.00              
ATOM   1415 2HB  PHE A  88      10.599  -8.295  15.101  1.00  0.00              
ATOM   1416  HD1 PHE A  88      13.289  -6.758  17.165  1.00  0.00              
ATOM   1417  HD2 PHE A  88      10.636 -10.062  16.623  1.00  0.00              
ATOM   1418  HE1 PHE A  88      13.931  -7.635  19.385  1.00  0.00              
ATOM   1419  HE2 PHE A  88      11.273 -10.941  18.844  1.00  0.00              
ATOM   1420  HZ  PHE A  88      12.923  -9.728  20.224  1.00  0.00              
ATOM   1421  N   SER A  89      12.031 -10.313  13.640  1.00  0.00              
ATOM   1422  CA  SER A  89      12.265 -11.756  13.450  1.00  0.00              
ATOM   1423  C   SER A  89      13.524 -12.041  12.615  1.00  0.00              
ATOM   1424  O   SER A  89      14.338 -12.881  12.992  1.00  0.00              
ATOM   1425  CB  SER A  89      11.060 -12.389  12.782  1.00  0.00              
ATOM   1426  OG  SER A  89      11.287 -13.747  12.519  1.00  0.00              
ATOM   1427  H   SER A  89      11.167  -9.907  13.311  1.00  0.00              
ATOM   1428  HA  SER A  89      12.443 -12.209  14.426  1.00  0.00              
ATOM   1429 1HB  SER A  89      10.189 -12.282  13.427  1.00  0.00              
ATOM   1430 2HB  SER A  89      10.845 -11.867  11.851  1.00  0.00              
ATOM   1431  HG  SER A  89      11.480 -14.152  13.368  1.00  0.00              
ATOM   1432  N   PHE A  90      13.673 -11.346  11.488  1.00  0.00              
ATOM   1433  CA  PHE A  90      14.839 -11.554  10.628  1.00  0.00              
ATOM   1434  C   PHE A  90      16.162 -11.312  11.375  1.00  0.00              
ATOM   1435  O   PHE A  90      17.078 -12.127  11.323  1.00  0.00              
ATOM   1436  CB  PHE A  90      14.763 -10.633   9.409  1.00  0.00              
ATOM   1437  CG  PHE A  90      16.030 -10.587   8.604  1.00  0.00              
ATOM   1438  CD1 PHE A  90      16.410 -11.666   7.819  1.00  0.00              
ATOM   1439  CD2 PHE A  90      16.846  -9.466   8.630  1.00  0.00              
ATOM   1440  CE1 PHE A  90      17.576 -11.624   7.078  1.00  0.00              
ATOM   1441  CE2 PHE A  90      18.011  -9.421   7.890  1.00  0.00              
ATOM   1442  CZ  PHE A  90      18.376 -10.503   7.113  1.00  0.00              
ATOM   1443  H   PHE A  90      12.978 -10.665  11.218  1.00  0.00              
ATOM   1444  HA  PHE A  90      14.837 -12.591  10.287  1.00  0.00              
ATOM   1445 1HB  PHE A  90      13.956 -10.962   8.755  1.00  0.00              
ATOM   1446 2HB  PHE A  90      14.529  -9.620   9.733  1.00  0.00              
ATOM   1447  HD1 PHE A  90      15.776 -12.552   7.790  1.00  0.00              
ATOM   1448  HD2 PHE A  90      16.558  -8.612   9.244  1.00  0.00              
ATOM   1449  HE1 PHE A  90      17.862 -12.479   6.465  1.00  0.00              
ATOM   1450  HE2 PHE A  90      18.643  -8.534   7.919  1.00  0.00              
ATOM   1451  HZ  PHE A  90      19.296 -10.470   6.530  1.00  0.00              
ATOM   1452  N   GLY A  91      16.267 -10.178  12.054  1.00  0.00              
ATOM   1453  CA  GLY A  91      17.475  -9.845  12.782  1.00  0.00              
ATOM   1454  C   GLY A  91      17.822 -10.940  13.785  1.00  0.00              
ATOM   1455  O   GLY A  91      18.975 -11.372  13.859  1.00  0.00              
ATOM   1456  H   GLY A  91      15.491  -9.530  12.066  1.00  0.00              
ATOM   1457 1HA  GLY A  91      18.298  -9.711  12.080  1.00  0.00              
ATOM   1458 2HA  GLY A  91      17.338  -8.897  13.301  1.00  0.00              
ATOM   1459  N   GLY A  92      16.827 -11.404  14.534  1.00  0.00              
ATOM   1460  CA  GLY A  92      17.042 -12.509  15.467  1.00  0.00              
ATOM   1461  C   GLY A  92      17.508 -13.791  14.793  1.00  0.00              
ATOM   1462  O   GLY A  92      18.467 -14.454  15.231  1.00  0.00              
ATOM   1463  H   GLY A  92      15.907 -10.993  14.462  1.00  0.00              
ATOM   1464 1HA  GLY A  92      17.786 -12.218  16.210  1.00  0.00              
ATOM   1465 2HA  GLY A  92      16.117 -12.717  16.004  1.00  0.00              
ATOM   1466  N   ALA A  93      16.860 -14.143  13.685  1.00  0.00              
ATOM   1467  CA  ALA A  93      17.230 -15.341  12.940  1.00  0.00              
ATOM   1468  C   ALA A  93      18.648 -15.238  12.384  1.00  0.00              
ATOM   1469  O   ALA A  93      19.393 -16.218  12.361  1.00  0.00              
ATOM   1470  CB  ALA A  93      16.231 -15.580  11.788  1.00  0.00              
ATOM   1471  H   ALA A  93      16.097 -13.572  13.350  1.00  0.00              
ATOM   1472  HA  ALA A  93      17.194 -16.189  13.623  1.00  0.00              
ATOM   1473 1HB  ALA A  93      16.517 -16.477  11.239  1.00  0.00              
ATOM   1474 2HB  ALA A  93      15.229 -15.709  12.197  1.00  0.00              
ATOM   1475 3HB  ALA A  93      16.240 -14.724  11.115  1.00  0.00              
ATOM   1476  N   LEU A  94      19.018 -14.053  11.925  1.00  0.00              
ATOM   1477  CA  LEU A  94      20.363 -13.842  11.412  1.00  0.00              
ATOM   1478  C   LEU A  94      21.397 -14.021  12.546  1.00  0.00              
ATOM   1479  O   LEU A  94      22.483 -14.538  12.314  1.00  0.00              
ATOM   1480  CB  LEU A  94      20.481 -12.442  10.797  1.00  0.00              
ATOM   1481  CG  LEU A  94      21.742 -12.187   9.962  1.00  0.00              
ATOM   1482  CD1 LEU A  94      21.771 -13.144   8.778  1.00  0.00              
ATOM   1483  CD2 LEU A  94      21.757 -10.739   9.495  1.00  0.00              
ATOM   1484  H   LEU A  94      18.366 -13.281  11.928  1.00  0.00              
ATOM   1485  HA  LEU A  94      20.567 -14.601  10.657  1.00  0.00              
ATOM   1486 1HB  LEU A  94      19.619 -12.270  10.155  1.00  0.00              
ATOM   1487 2HB  LEU A  94      20.461 -11.707  11.601  1.00  0.00              
ATOM   1488  HG  LEU A  94      22.627 -12.381  10.569  1.00  0.00              
ATOM   1489 1HD1 LEU A  94      22.667 -12.963   8.185  1.00  0.00              
ATOM   1490 2HD1 LEU A  94      21.779 -14.172   9.141  1.00  0.00              
ATOM   1491 3HD1 LEU A  94      20.888 -12.984   8.160  1.00  0.00              
ATOM   1492 1HD2 LEU A  94      22.654 -10.557   8.902  1.00  0.00              
ATOM   1493 2HD2 LEU A  94      20.874 -10.543   8.886  1.00  0.00              
ATOM   1494 3HD2 LEU A  94      21.755 -10.077  10.361  1.00  0.00              
ATOM   1495  N   CYS A  95      21.060 -13.603  13.768  1.00  0.00              
ATOM   1496  CA  CYS A  95      21.939 -13.865  14.922  1.00  0.00              
ATOM   1497  C   CYS A  95      22.073 -15.352  15.178  1.00  0.00              
ATOM   1498  O   CYS A  95      23.161 -15.858  15.506  1.00  0.00              
ATOM   1499  CB  CYS A  95      21.401 -13.191  16.184  1.00  0.00              
ATOM   1500  SG  CYS A  95      21.516 -11.386  16.164  1.00  0.00              
ATOM   1501  H   CYS A  95      20.195 -13.101  13.912  1.00  0.00              
ATOM   1502  HA  CYS A  95      22.922 -13.444  14.710  1.00  0.00              
ATOM   1503 1HB  CYS A  95      20.354 -13.460  16.323  1.00  0.00              
ATOM   1504 2HB  CYS A  95      21.950 -13.554  17.053  1.00  0.00              
ATOM   1505  HG  CYS A  95      20.597 -11.178  17.102  1.00  0.00              
ATOM   1506  N   VAL A  96      20.957 -16.056  15.066  1.00  0.00              
ATOM   1507  CA  VAL A  96      20.979 -17.516  15.170  1.00  0.00              
ATOM   1508  C   VAL A  96      21.869 -18.168  14.099  1.00  0.00              
ATOM   1509  O   VAL A  96      22.656 -19.073  14.408  1.00  0.00              
ATOM   1510  CB  VAL A  96      19.547 -18.069  15.045  1.00  0.00              
ATOM   1511  CG1 VAL A  96      19.571 -19.585  14.915  1.00  0.00              
ATOM   1512  CG2 VAL A  96      18.720 -17.644  16.249  1.00  0.00              
ATOM   1513  H   VAL A  96      20.077 -15.587  14.908  1.00  0.00              
ATOM   1514  HA  VAL A  96      21.427 -17.788  16.126  1.00  0.00              
ATOM   1515  HB  VAL A  96      19.094 -17.676  14.135  1.00  0.00              
ATOM   1516 1HG1 VAL A  96      18.551 -19.959  14.827  1.00  0.00              
ATOM   1517 2HG1 VAL A  96      20.138 -19.865  14.027  1.00  0.00              
ATOM   1518 3HG1 VAL A  96      20.041 -20.018  15.798  1.00  0.00              
ATOM   1519 1HG2 VAL A  96      17.709 -18.038  16.153  1.00  0.00              
ATOM   1520 2HG2 VAL A  96      19.177 -18.032  17.159  1.00  0.00              
ATOM   1521 3HG2 VAL A  96      18.682 -16.556  16.298  1.00  0.00              
ATOM   1522  N   GLU A  97      21.765 -17.707  12.849  1.00  0.00              
ATOM   1523  CA  GLU A  97      22.583 -18.246  11.769  1.00  0.00              
ATOM   1524  C   GLU A  97      24.053 -18.002  12.069  1.00  0.00              
ATOM   1525  O   GLU A  97      24.891 -18.870  11.842  1.00  0.00              
ATOM   1526  CB  GLU A  97      22.205 -17.609  10.430  1.00  0.00              
ATOM   1527  CG  GLU A  97      22.989 -18.140   9.238  1.00  0.00              
ATOM   1528  CD  GLU A  97      22.699 -19.585   8.944  1.00  0.00              
ATOM   1529  OE1 GLU A  97      21.671 -20.062   9.362  1.00  0.00              
ATOM   1530  OE2 GLU A  97      23.505 -20.213   8.299  1.00  0.00              
ATOM   1531  H   GLU A  97      21.106 -16.970  12.646  1.00  0.00              
ATOM   1532  HA  GLU A  97      22.408 -19.320  11.705  1.00  0.00              
ATOM   1533 1HB  GLU A  97      21.146 -17.775  10.234  1.00  0.00              
ATOM   1534 2HB  GLU A  97      22.364 -16.532  10.481  1.00  0.00              
ATOM   1535 1HG  GLU A  97      22.740 -17.545   8.359  1.00  0.00              
ATOM   1536 2HG  GLU A  97      24.053 -18.020   9.434  1.00  0.00              
ATOM   1537  N   SER A  98      24.358 -16.816  12.586  1.00  0.00              
ATOM   1538  CA  SER A  98      25.719 -16.507  12.994  1.00  0.00              
ATOM   1539  C   SER A  98      26.266 -17.534  13.993  1.00  0.00              
ATOM   1540  O   SER A  98      27.408 -17.976  13.868  1.00  0.00              
ATOM   1541  CB  SER A  98      25.768 -15.120  13.604  1.00  0.00              
ATOM   1542  OG  SER A  98      25.429 -14.143  12.658  1.00  0.00              
ATOM   1543  H   SER A  98      23.639 -16.116  12.699  1.00  0.00              
ATOM   1544  HA  SER A  98      26.363 -16.549  12.114  1.00  0.00              
ATOM   1545 1HB  SER A  98      25.079 -15.069  14.447  1.00  0.00              
ATOM   1546 2HB  SER A  98      26.768 -14.926  13.988  1.00  0.00              
ATOM   1547  HG  SER A  98      24.470 -14.154  12.598  1.00  0.00              
ATOM   1548  N   VAL A  99      25.464 -17.900  14.992  1.00  0.00              
ATOM   1549  CA  VAL A  99      25.913 -18.907  15.968  1.00  0.00              
ATOM   1550  C   VAL A  99      26.095 -20.260  15.299  1.00  0.00              
ATOM   1551  O   VAL A  99      27.082 -20.960  15.552  1.00  0.00              
ATOM   1552  CB  VAL A  99      24.897 -19.041  17.117  1.00  0.00              
ATOM   1553  CG1 VAL A  99      25.264 -20.211  18.019  1.00  0.00              
ATOM   1554  CG2 VAL A  99      24.839 -17.745  17.912  1.00  0.00              
ATOM   1555  H   VAL A  99      24.544 -17.495  15.092  1.00  0.00              
ATOM   1556  HA  VAL A  99      26.873 -18.588  16.377  1.00  0.00              
ATOM   1557  HB  VAL A  99      23.914 -19.255  16.698  1.00  0.00              
ATOM   1558 1HG1 VAL A  99      24.535 -20.291  18.826  1.00  0.00              
ATOM   1559 2HG1 VAL A  99      25.264 -21.132  17.437  1.00  0.00              
ATOM   1560 3HG1 VAL A  99      26.255 -20.047  18.441  1.00  0.00              
ATOM   1561 1HG2 VAL A  99      24.118 -17.847  18.722  1.00  0.00              
ATOM   1562 2HG2 VAL A  99      25.824 -17.528  18.326  1.00  0.00              
ATOM   1563 3HG2 VAL A  99      24.534 -16.930  17.256  1.00  0.00              
ATOM   1564  N   ASP A 100      25.138 -20.621  14.448  1.00  0.00              
ATOM   1565  CA  ASP A 100      25.142 -21.904  13.759  1.00  0.00              
ATOM   1566  C   ASP A 100      26.435 -22.082  12.966  1.00  0.00              
ATOM   1567  O   ASP A 100      26.996 -23.177  12.905  1.00  0.00              
ATOM   1568  CB  ASP A 100      23.936 -22.018  12.823  1.00  0.00              
ATOM   1569  CG  ASP A 100      22.623 -22.210  13.570  1.00  0.00              
ATOM   1570  OD1 ASP A 100      22.665 -22.545  14.730  1.00  0.00              
ATOM   1571  OD2 ASP A 100      21.590 -22.019  12.974  1.00  0.00              
ATOM   1572  H   ASP A 100      24.382 -19.973  14.277  1.00  0.00              
ATOM   1573  HA  ASP A 100      25.054 -22.697  14.503  1.00  0.00              
ATOM   1574 1HB  ASP A 100      23.862 -21.117  12.213  1.00  0.00              
ATOM   1575 2HB  ASP A 100      24.078 -22.861  12.146  1.00  0.00              
ATOM   1576  N   LYS A 101      26.912 -20.991  12.374  1.00  0.00              
ATOM   1577  CA  LYS A 101      28.120 -21.031  11.557  1.00  0.00              
ATOM   1578  C   LYS A 101      29.353 -20.639  12.366  1.00  0.00              
ATOM   1579  O   LYS A 101      30.387 -20.276  11.798  1.00  0.00              
ATOM   1580  CB  LYS A 101      27.975 -20.111  10.344  1.00  0.00              
ATOM   1581  CG  LYS A 101      26.821 -20.470   9.417  1.00  0.00              
ATOM   1582  CD  LYS A 101      27.026 -21.838   8.783  1.00  0.00              
ATOM   1583  CE  LYS A 101      25.914 -22.165   7.797  1.00  0.00              
ATOM   1584  NZ  LYS A 101      26.089 -23.511   7.187  1.00  0.00              
ATOM   1585  H   LYS A 101      26.426 -20.113  12.491  1.00  0.00              
ATOM   1586  HA  LYS A 101      28.269 -22.054  11.209  1.00  0.00              
ATOM   1587 1HB  LYS A 101      27.827 -19.085  10.680  1.00  0.00              
ATOM   1588 2HB  LYS A 101      28.894 -20.134   9.758  1.00  0.00              
ATOM   1589 1HG  LYS A 101      25.888 -20.478   9.983  1.00  0.00              
ATOM   1590 2HG  LYS A 101      26.741 -19.722   8.629  1.00  0.00              
ATOM   1591 1HD  LYS A 101      27.982 -21.856   8.258  1.00  0.00              
ATOM   1592 2HD  LYS A 101      27.044 -22.601   9.561  1.00  0.00              
ATOM   1593 1HE  LYS A 101      24.954 -22.133   8.309  1.00  0.00              
ATOM   1594 2HE  LYS A 101      25.901 -21.419   7.002  1.00  0.00              
ATOM   1595 1HZ  LYS A 101      25.333 -23.688   6.540  1.00  0.00              
ATOM   1596 2HZ  LYS A 101      26.969 -23.545   6.692  1.00  0.00              
ATOM   1597 3HZ  LYS A 101      26.083 -24.213   7.912  1.00  0.00              
ATOM   1598  N   GLU A 102      29.222 -20.726  13.688  1.00  0.00              
ATOM   1599  CA  GLU A 102      30.304 -20.424  14.626  1.00  0.00              
ATOM   1600  C   GLU A 102      30.923 -19.051  14.376  1.00  0.00              
ATOM   1601  O   GLU A 102      32.142 -18.898  14.301  1.00  0.00              
ATOM   1602  CB  GLU A 102      31.391 -21.499  14.541  1.00  0.00              
ATOM   1603  CG  GLU A 102      30.917 -22.901  14.894  1.00  0.00              
ATOM   1604  CD  GLU A 102      32.031 -23.911  14.898  1.00  0.00              
ATOM   1605  OE1 GLU A 102      33.123 -23.565  14.516  1.00  0.00              
ATOM   1606  OE2 GLU A 102      31.789 -25.030  15.285  1.00  0.00              
ATOM   1607  H   GLU A 102      28.325 -21.017  14.049  1.00  0.00              
ATOM   1608  HA  GLU A 102      29.883 -20.357  15.630  1.00  0.00              
ATOM   1609 1HB  GLU A 102      31.796 -21.527  13.529  1.00  0.00              
ATOM   1610 2HB  GLU A 102      32.209 -21.243  15.213  1.00  0.00              
ATOM   1611 1HG  GLU A 102      30.457 -22.881  15.881  1.00  0.00              
ATOM   1612 2HG  GLU A 102      30.158 -23.208  14.176  1.00  0.00              
ATOM   1613  N   MET A 103      30.060 -18.053  14.236  1.00  0.00              
ATOM   1614  CA  MET A 103      30.506 -16.681  14.080  1.00  0.00              
ATOM   1615  C   MET A 103      29.821 -15.826  15.140  1.00  0.00              
ATOM   1616  O   MET A 103      29.150 -14.864  14.800  1.00  0.00              
ATOM   1617  CB  MET A 103      30.203 -16.167  12.675  1.00  0.00              
ATOM   1618  CG  MET A 103      30.934 -16.905  11.563  1.00  0.00              
ATOM   1619  SD  MET A 103      30.465 -16.329   9.919  1.00  0.00              
ATOM   1620  CE  MET A 103      31.342 -17.499   8.886  1.00  0.00              
ATOM   1621  H   MET A 103      29.069 -18.251  14.239  1.00  0.00              
ATOM   1622  HA  MET A 103      31.589 -16.655  14.197  1.00  0.00              
ATOM   1623 1HB  MET A 103      29.134 -16.246  12.481  1.00  0.00              
ATOM   1624 2HB  MET A 103      30.470 -15.112  12.607  1.00  0.00              
ATOM   1625 1HG  MET A 103      32.009 -16.770  11.682  1.00  0.00              
ATOM   1626 2HG  MET A 103      30.716 -17.971  11.629  1.00  0.00              
ATOM   1627 1HE  MET A 103      31.151 -17.273   7.837  1.00  0.00              
ATOM   1628 2HE  MET A 103      32.413 -17.428   9.085  1.00  0.00              
ATOM   1629 3HE  MET A 103      30.998 -18.510   9.108  1.00  0.00              
ATOM   1630  N   GLN A 104      30.038 -16.188  16.405  1.00  0.00              
ATOM   1631  CA  GLN A 104      29.354 -15.600  17.557  1.00  0.00              
ATOM   1632  C   GLN A 104      29.585 -14.097  17.654  1.00  0.00              
ATOM   1633  O   GLN A 104      28.722 -13.353  18.107  1.00  0.00              
ATOM   1634  CB  GLN A 104      29.815 -16.276  18.851  1.00  0.00              
ATOM   1635  CG  GLN A 104      29.348 -17.714  19.002  1.00  0.00              
ATOM   1636  CD  GLN A 104      29.885 -18.367  20.261  1.00  0.00              
ATOM   1637  OE1 GLN A 104      30.930 -17.972  20.785  1.00  0.00              
ATOM   1638  NE2 GLN A 104      29.171 -19.373  20.755  1.00  0.00              
ATOM   1639  H   GLN A 104      30.722 -16.916  16.557  1.00  0.00              
ATOM   1640  HA  GLN A 104      28.285 -15.781  17.453  1.00  0.00              
ATOM   1641 1HB  GLN A 104      30.904 -16.269  18.897  1.00  0.00              
ATOM   1642 2HB  GLN A 104      29.447 -15.711  19.707  1.00  0.00              
ATOM   1643 1HG  GLN A 104      28.259 -17.729  19.046  1.00  0.00              
ATOM   1644 2HG  GLN A 104      29.695 -18.290  18.144  1.00  0.00              
ATOM   1645 1HE2 GLN A 104      29.476 -19.843  21.585  1.00  0.00              
ATOM   1646 2HE2 GLN A 104      28.330 -19.661  20.299  1.00  0.00              
ATOM   1647  N   VAL A 105      30.773 -13.671  17.243  1.00  0.00              
ATOM   1648  CA  VAL A 105      31.179 -12.266  17.256  1.00  0.00              
ATOM   1649  C   VAL A 105      30.287 -11.388  16.368  1.00  0.00              
ATOM   1650  O   VAL A 105      30.212 -10.173  16.547  1.00  0.00              
ATOM   1651  CB  VAL A 105      32.640 -12.141  16.785  1.00  0.00              
ATOM   1652  CG1 VAL A 105      33.570 -12.893  17.726  1.00  0.00              
ATOM   1653  CG2 VAL A 105      32.773 -12.666  15.363  1.00  0.00              
ATOM   1654  H   VAL A 105      31.422 -14.368  16.907  1.00  0.00              
ATOM   1655  HA  VAL A 105      31.071 -11.884  18.271  1.00  0.00              
ATOM   1656  HB  VAL A 105      32.933 -11.092  16.814  1.00  0.00              
ATOM   1657 1HG1 VAL A 105      34.598 -12.793  17.378  1.00  0.00              
ATOM   1658 2HG1 VAL A 105      33.485 -12.476  18.730  1.00  0.00              
ATOM   1659 3HG1 VAL A 105      33.294 -13.947  17.745  1.00  0.00              
ATOM   1660 1HG2 VAL A 105      33.808 -12.574  15.036  1.00  0.00              
ATOM   1661 2HG2 VAL A 105      32.474 -13.714  15.333  1.00  0.00              
ATOM   1662 3HG2 VAL A 105      32.130 -12.087  14.700  1.00  0.00              
ATOM   1663  N   LEU A 106      29.597 -11.999  15.413  1.00  0.00              
ATOM   1664  CA  LEU A 106      28.662 -11.237  14.581  1.00  0.00              
ATOM   1665  C   LEU A 106      27.309 -10.941  15.228  1.00  0.00              
ATOM   1666  O   LEU A 106      26.587 -10.041  14.777  1.00  0.00              
ATOM   1667  CB  LEU A 106      28.425 -11.996  13.269  1.00  0.00              
ATOM   1668  CG  LEU A 106      29.634 -12.097  12.331  1.00  0.00              
ATOM   1669  CD1 LEU A 106      29.263 -12.930  11.111  1.00  0.00              
ATOM   1670  CD2 LEU A 106      30.081 -10.701  11.924  1.00  0.00              
ATOM   1671  H   LEU A 106      29.707 -12.990  15.249  1.00  0.00              
ATOM   1672  HA  LEU A 106      29.088 -10.252  14.396  1.00  0.00              
ATOM   1673 1HB  LEU A 106      28.104 -13.009  13.506  1.00  0.00              
ATOM   1674 2HB  LEU A 106      27.622 -11.501  12.722  1.00  0.00              
ATOM   1675  HG  LEU A 106      30.452 -12.604  12.844  1.00  0.00              
ATOM   1676 1HD1 LEU A 106      30.123 -13.002  10.445  1.00  0.00              
ATOM   1677 2HD1 LEU A 106      28.967 -13.929  11.429  1.00  0.00              
ATOM   1678 3HD1 LEU A 106      28.436 -12.455  10.585  1.00  0.00              
ATOM   1679 1HD2 LEU A 106      30.941 -10.773  11.258  1.00  0.00              
ATOM   1680 2HD2 LEU A 106      29.264 -10.193  11.409  1.00  0.00              
ATOM   1681 3HD2 LEU A 106      30.357 -10.134  12.813  1.00  0.00              
ATOM   1682  N   VAL A 107      26.960 -11.697  16.265  1.00  0.00              
ATOM   1683  CA  VAL A 107      25.638 -11.551  16.897  1.00  0.00              
ATOM   1684  C   VAL A 107      25.408 -10.162  17.503  1.00  0.00              
ATOM   1685  O   VAL A 107      24.373  -9.526  17.276  1.00  0.00              
ATOM   1686  CB  VAL A 107      25.468 -12.609  18.003  1.00  0.00              
ATOM   1687  CG1 VAL A 107      24.209 -12.335  18.813  1.00  0.00              
ATOM   1688  CG2 VAL A 107      25.421 -13.999  17.387  1.00  0.00              
ATOM   1689  H   VAL A 107      27.606 -12.382  16.630  1.00  0.00              
ATOM   1690  HA  VAL A 107      24.873 -11.646  16.125  1.00  0.00              
ATOM   1691  HB  VAL A 107      26.312 -12.542  18.689  1.00  0.00              
ATOM   1692 1HG1 VAL A 107      24.105 -13.092  19.591  1.00  0.00              
ATOM   1693 2HG1 VAL A 107      24.280 -11.350  19.274  1.00  0.00              
ATOM   1694 3HG1 VAL A 107      23.340 -12.368  18.157  1.00  0.00              
ATOM   1695 1HG2 VAL A 107      25.302 -14.742  18.175  1.00  0.00              
ATOM   1696 2HG2 VAL A 107      24.580 -14.063  16.697  1.00  0.00              
ATOM   1697 3HG2 VAL A 107      26.349 -14.189  16.847  1.00  0.00              
ATOM   1698  N   SER A 108      26.376  -9.676  18.272  1.00  0.00              
ATOM   1699  CA  SER A 108      26.245  -8.346  18.856  1.00  0.00              
ATOM   1700  C   SER A 108      26.291  -7.253  17.788  1.00  0.00              
ATOM   1701  O   SER A 108      25.710  -6.186  17.954  1.00  0.00              
ATOM   1702  CB  SER A 108      27.346  -8.117  19.873  1.00  0.00              
ATOM   1703  OG  SER A 108      28.601  -8.071  19.252  1.00  0.00              
ATOM   1704  H   SER A 108      27.209 -10.217  18.461  1.00  0.00              
ATOM   1705  HA  SER A 108      25.272  -8.277  19.345  1.00  0.00              
ATOM   1706 1HB  SER A 108      27.164  -7.182  20.401  1.00  0.00              
ATOM   1707 2HB  SER A 108      27.332  -8.918  20.611  1.00  0.00              
ATOM   1708  HG  SER A 108      28.716  -8.922  18.823  1.00  0.00              
ATOM   1709  N   ARG A 109      26.998  -7.505  16.696  1.00  0.00              
ATOM   1710  CA  ARG A 109      27.011  -6.544  15.608  1.00  0.00              
ATOM   1711  C   ARG A 109      25.644  -6.467  14.915  1.00  0.00              
ATOM   1712  O   ARG A 109      25.172  -5.382  14.561  1.00  0.00              
ATOM   1713  CB  ARG A 109      28.079  -6.913  14.590  1.00  0.00              
ATOM   1714  CG  ARG A 109      29.510  -6.750  15.076  1.00  0.00              
ATOM   1715  CD  ARG A 109      30.492  -7.170  14.044  1.00  0.00              
ATOM   1716  NE  ARG A 109      31.863  -7.020  14.506  1.00  0.00              
ATOM   1717  CZ  ARG A 109      32.950  -7.422  13.820  1.00  0.00              
ATOM   1718  NH1 ARG A 109      32.811  -7.996  12.645  1.00  0.00              
ATOM   1719  NH2 ARG A 109      34.157  -7.239  14.327  1.00  0.00              
ATOM   1720  H   ARG A 109      27.532  -8.357  16.606  1.00  0.00              
ATOM   1721  HA  ARG A 109      27.200  -5.553  16.023  1.00  0.00              
ATOM   1722 1HB  ARG A 109      27.950  -7.952  14.288  1.00  0.00              
ATOM   1723 2HB  ARG A 109      27.961  -6.297  13.699  1.00  0.00              
ATOM   1724 1HG  ARG A 109      29.695  -5.704  15.320  1.00  0.00              
ATOM   1725 2HG  ARG A 109      29.664  -7.363  15.965  1.00  0.00              
ATOM   1726 1HD  ARG A 109      30.330  -8.218  13.793  1.00  0.00              
ATOM   1727 2HD  ARG A 109      30.365  -6.559  13.151  1.00  0.00              
ATOM   1728  HE  ARG A 109      32.010  -6.582  15.406  1.00  0.00              
ATOM   1729 1HH1 ARG A 109      31.888  -8.135  12.257  1.00  0.00              
ATOM   1730 2HH1 ARG A 109      33.626  -8.297  12.131  1.00  0.00              
ATOM   1731 1HH2 ARG A 109      34.264  -6.798  15.230  1.00  0.00              
ATOM   1732 2HH2 ARG A 109      34.971  -7.541  13.813  1.00  0.00              
ATOM   1733  N   ILE A 110      25.010  -7.617  14.728  1.00  0.00              
ATOM   1734  CA  ILE A 110      23.674  -7.657  14.133  1.00  0.00              
ATOM   1735  C   ILE A 110      22.656  -6.928  15.022  1.00  0.00              
ATOM   1736  O   ILE A 110      21.853  -6.115  14.546  1.00  0.00              
ATOM   1737  CB  ILE A 110      23.216  -9.109  13.906  1.00  0.00              
ATOM   1738  CG1 ILE A 110      24.074  -9.776  12.827  1.00  0.00              
ATOM   1739  CG2 ILE A 110      21.745  -9.150  13.523  1.00  0.00              
ATOM   1740  CD1 ILE A 110      23.906 -11.277  12.755  1.00  0.00              
ATOM   1741  H   ILE A 110      25.453  -8.483  15.000  1.00  0.00              
ATOM   1742  HA  ILE A 110      23.698  -7.111  13.191  1.00  0.00              
ATOM   1743  HB  ILE A 110      23.360  -9.683  14.822  1.00  0.00              
ATOM   1744 1HG1 ILE A 110      23.823  -9.357  11.853  1.00  0.00              
ATOM   1745 2HG1 ILE A 110      25.126  -9.560  13.014  1.00  0.00              
ATOM   1746 1HG2 ILE A 110      21.439 -10.184  13.365  1.00  0.00              
ATOM   1747 2HG2 ILE A 110      21.149  -8.713  14.322  1.00  0.00              
ATOM   1748 3HG2 ILE A 110      21.593  -8.583  12.604  1.00  0.00              
ATOM   1749 1HD1 ILE A 110      24.545 -11.677  11.968  1.00  0.00              
ATOM   1750 2HD1 ILE A 110      24.186 -11.721  13.711  1.00  0.00              
ATOM   1751 3HD1 ILE A 110      22.867 -11.516  12.534  1.00  0.00              
ATOM   1752  N   ALA A 111      22.725  -7.178  16.323  1.00  0.00              
ATOM   1753  CA  ALA A 111      21.836  -6.506  17.268  1.00  0.00              
ATOM   1754  C   ALA A 111      21.998  -4.983  17.173  1.00  0.00              
ATOM   1755  O   ALA A 111      21.016  -4.235  17.181  1.00  0.00              
ATOM   1756  CB  ALA A 111      22.102  -6.987  18.682  1.00  0.00              
ATOM   1757  H   ALA A 111      23.401  -7.843  16.671  1.00  0.00              
ATOM   1758  HA  ALA A 111      20.808  -6.753  16.999  1.00  0.00              
ATOM   1759 1HB  ALA A 111      21.431  -6.477  19.372  1.00  0.00              
ATOM   1760 2HB  ALA A 111      21.932  -8.063  18.738  1.00  0.00              
ATOM   1761 3HB  ALA A 111      23.134  -6.770  18.951  1.00  0.00              
ATOM   1762  N   ALA A 112      23.241  -4.541  17.061  1.00  0.00              
ATOM   1763  CA  ALA A 112      23.534  -3.129  16.858  1.00  0.00              
ATOM   1764  C   ALA A 112      22.962  -2.622  15.531  1.00  0.00              
ATOM   1765  O   ALA A 112      22.416  -1.520  15.462  1.00  0.00              
ATOM   1766  CB  ALA A 112      25.031  -2.884  16.926  1.00  0.00              
ATOM   1767  H   ALA A 112      24.006  -5.198  17.118  1.00  0.00              
ATOM   1768  HA  ALA A 112      23.047  -2.564  17.654  1.00  0.00              
ATOM   1769 1HB  ALA A 112      25.234  -1.824  16.773  1.00  0.00              
ATOM   1770 2HB  ALA A 112      25.405  -3.187  17.904  1.00  0.00              
ATOM   1771 3HB  ALA A 112      25.530  -3.465  16.151  1.00  0.00              
ATOM   1772  N   TRP A 113      23.092  -3.432  14.484  1.00  0.00              
ATOM   1773  CA  TRP A 113      22.559  -3.068  13.173  1.00  0.00              
ATOM   1774  C   TRP A 113      21.032  -2.956  13.211  1.00  0.00              
ATOM   1775  O   TRP A 113      20.450  -2.087  12.546  1.00  0.00              
ATOM   1776  CB  TRP A 113      22.981  -4.086  12.115  1.00  0.00              
ATOM   1777  CG  TRP A 113      24.461  -4.153  11.869  1.00  0.00              
ATOM   1778  CD1 TRP A 113      25.378  -3.172  12.096  1.00  0.00              
ATOM   1779  CD2 TRP A 113      25.192  -5.276  11.354  1.00  0.00              
ATOM   1780  NE1 TRP A 113      26.638  -3.611  11.751  1.00  0.00              
ATOM   1781  CE2 TRP A 113      26.549  -4.899  11.292  1.00  0.00              
ATOM   1782  CE3 TRP A 113      24.828  -6.559  10.930  1.00  0.00              
ATOM   1783  CZ2 TRP A 113      27.539  -5.758  10.833  1.00  0.00              
ATOM   1784  CZ3 TRP A 113      25.814  -7.413  10.495  1.00  0.00              
ATOM   1785  CH2 TRP A 113      27.153  -7.010  10.444  1.00  0.00              
ATOM   1786  H   TRP A 113      23.567  -4.317  14.593  1.00  0.00              
ATOM   1787  HA  TRP A 113      22.959  -2.093  12.895  1.00  0.00              
ATOM   1788 1HB  TRP A 113      22.648  -5.080  12.413  1.00  0.00              
ATOM   1789 2HB  TRP A 113      22.497  -3.849  11.168  1.00  0.00              
ATOM   1790  HD1 TRP A 113      25.149  -2.184  12.492  1.00  0.00              
ATOM   1791  HE1 TRP A 113      27.489  -3.072  11.823  1.00  0.00              
ATOM   1792  HE3 TRP A 113      23.786  -6.876  10.947  1.00  0.00              
ATOM   1793  HZ2 TRP A 113      28.586  -5.459  10.781  1.00  0.00              
ATOM   1794  HZ3 TRP A 113      25.522  -8.418  10.190  1.00  0.00              
ATOM   1795  HH2 TRP A 113      27.904  -7.714  10.083  1.00  0.00              
ATOM   1796  N   MET A 114      20.390  -3.835  13.985  1.00  0.00              
ATOM   1797  CA  MET A 114      18.940  -3.790  14.190  1.00  0.00              
ATOM   1798  C   MET A 114      18.489  -2.494  14.848  1.00  0.00              
ATOM   1799  O   MET A 114      17.561  -1.835  14.377  1.00  0.00              
ATOM   1800  CB  MET A 114      18.493  -4.986  15.030  1.00  0.00              
ATOM   1801  CG  MET A 114      18.581  -6.326  14.314  1.00  0.00              
ATOM   1802  SD  MET A 114      18.240  -7.721  15.406  1.00  0.00              
ATOM   1803  CE  MET A 114      16.484  -7.509  15.687  1.00  0.00              
ATOM   1804  H   MET A 114      20.930  -4.555  14.444  1.00  0.00              
ATOM   1805  HA  MET A 114      18.452  -3.827  13.216  1.00  0.00              
ATOM   1806 1HB  MET A 114      19.104  -5.047  15.929  1.00  0.00              
ATOM   1807 2HB  MET A 114      17.459  -4.843  15.345  1.00  0.00              
ATOM   1808 1HG  MET A 114      17.866  -6.348  13.493  1.00  0.00              
ATOM   1809 2HG  MET A 114      19.581  -6.452  13.898  1.00  0.00              
ATOM   1810 1HE  MET A 114      16.123  -8.298  16.346  1.00  0.00              
ATOM   1811 2HE  MET A 114      16.304  -6.538  16.149  1.00  0.00              
ATOM   1812 3HE  MET A 114      15.955  -7.561  14.735  1.00  0.00              
ATOM   1813  N   ALA A 115      19.136  -2.137  15.948  1.00  0.00              
ATOM   1814  CA  ALA A 115      18.796  -0.908  16.648  1.00  0.00              
ATOM   1815  C   ALA A 115      19.092   0.308  15.771  1.00  0.00              
ATOM   1816  O   ALA A 115      18.324   1.261  15.766  1.00  0.00              
ATOM   1817  CB  ALA A 115      19.543  -0.814  17.984  1.00  0.00              
ATOM   1818  H   ALA A 115      19.876  -2.721  16.311  1.00  0.00              
ATOM   1819  HA  ALA A 115      17.724  -0.918  16.848  1.00  0.00              
ATOM   1820 1HB  ALA A 115      19.272   0.113  18.489  1.00  0.00              
ATOM   1821 2HB  ALA A 115      19.272  -1.662  18.613  1.00  0.00              
ATOM   1822 3HB  ALA A 115      20.617  -0.828  17.802  1.00  0.00              
ATOM   1823  N   THR A 116      20.204   0.263  15.036  1.00  0.00              
ATOM   1824  CA  THR A 116      20.615   1.363  14.153  1.00  0.00              
ATOM   1825  C   THR A 116      19.599   1.565  13.026  1.00  0.00              
ATOM   1826  O   THR A 116      19.153   2.687  12.783  1.00  0.00              
ATOM   1827  CB  THR A 116      22.010   1.106  13.553  1.00  0.00              
ATOM   1828  OG1 THR A 116      22.978   1.017  14.607  1.00  0.00              
ATOM   1829  CG2 THR A 116      22.399   2.231  12.606  1.00  0.00              
ATOM   1830  H   THR A 116      20.782  -0.563  15.094  1.00  0.00              
ATOM   1831  HA  THR A 116      20.669   2.279  14.743  1.00  0.00              
ATOM   1832  HB  THR A 116      22.002   0.164  13.005  1.00  0.00              
ATOM   1833  HG1 THR A 116      22.933   0.146  15.009  1.00  0.00              
ATOM   1834 1HG2 THR A 116      23.387   2.032  12.191  1.00  0.00              
ATOM   1835 2HG2 THR A 116      21.672   2.294  11.797  1.00  0.00              
ATOM   1836 3HG2 THR A 116      22.418   3.174  13.151  1.00  0.00              
ATOM   1837  N   TYR A 117      19.229   0.480  12.356  1.00  0.00              
ATOM   1838  CA  TYR A 117      18.258   0.551  11.265  1.00  0.00              
ATOM   1839  C   TYR A 117      16.887   0.997  11.780  1.00  0.00              
ATOM   1840  O   TYR A 117      16.196   1.780  11.132  1.00  0.00              
ATOM   1841  CB  TYR A 117      18.148  -0.801  10.557  1.00  0.00              
ATOM   1842  CG  TYR A 117      17.453  -0.732   9.215  1.00  0.00              
ATOM   1843  CD1 TYR A 117      18.187  -0.479   8.066  1.00  0.00              
ATOM   1844  CD2 TYR A 117      16.081  -0.922   9.134  1.00  0.00              
ATOM   1845  CE1 TYR A 117      17.552  -0.416   6.840  1.00  0.00              
ATOM   1846  CE2 TYR A 117      15.446  -0.859   7.909  1.00  0.00              
ATOM   1847  CZ  TYR A 117      16.176  -0.607   6.766  1.00  0.00              
ATOM   1848  OH  TYR A 117      15.544  -0.545   5.545  1.00  0.00              
ATOM   1849  H   TYR A 117      19.625  -0.416  12.604  1.00  0.00              
ATOM   1850  HA  TYR A 117      18.593   1.305  10.553  1.00  0.00              
ATOM   1851 1HB  TYR A 117      19.146  -1.214  10.402  1.00  0.00              
ATOM   1852 2HB  TYR A 117      17.600  -1.499  11.188  1.00  0.00              
ATOM   1853  HD1 TYR A 117      19.265  -0.330   8.129  1.00  0.00              
ATOM   1854  HD2 TYR A 117      15.504  -1.120  10.038  1.00  0.00              
ATOM   1855  HE1 TYR A 117      18.128  -0.217   5.937  1.00  0.00              
ATOM   1856  HE2 TYR A 117      14.368  -1.008   7.846  1.00  0.00              
ATOM   1857  HH  TYR A 117      16.198  -0.418   4.853  1.00  0.00              
ATOM   1858  N   LEU A 118      16.503   0.487  12.947  1.00  0.00              
ATOM   1859  CA  LEU A 118      15.229   0.840  13.567  1.00  0.00              
ATOM   1860  C   LEU A 118      15.182   2.347  13.846  1.00  0.00              
ATOM   1861  O   LEU A 118      14.253   3.050  13.426  1.00  0.00              
ATOM   1862  CB  LEU A 118      15.032   0.055  14.870  1.00  0.00              
ATOM   1863  CG  LEU A 118      13.736   0.349  15.635  1.00  0.00              
ATOM   1864  CD1 LEU A 118      12.540  -0.051  14.781  1.00  0.00              
ATOM   1865  CD2 LEU A 118      13.742  -0.406  16.955  1.00  0.00              
ATOM   1866  H   LEU A 118      17.115  -0.165  13.416  1.00  0.00              
ATOM   1867  HA  LEU A 118      14.425   0.565  12.885  1.00  0.00              
ATOM   1868 1HB  LEU A 118      15.047  -1.009  14.640  1.00  0.00              
ATOM   1869 2HB  LEU A 118      15.867   0.273  15.536  1.00  0.00              
ATOM   1870  HG  LEU A 118      13.663   1.420  15.829  1.00  0.00              
ATOM   1871 1HD1 LEU A 118      11.618   0.158  15.324  1.00  0.00              
ATOM   1872 2HD1 LEU A 118      12.550   0.518  13.852  1.00  0.00              
ATOM   1873 3HD1 LEU A 118      12.594  -1.116  14.556  1.00  0.00              
ATOM   1874 1HD2 LEU A 118      12.821  -0.196  17.499  1.00  0.00              
ATOM   1875 2HD2 LEU A 118      13.813  -1.477  16.762  1.00  0.00              
ATOM   1876 3HD2 LEU A 118      14.597  -0.088  17.553  1.00  0.00              
ATOM   1877  N   ASN A 119      16.207   2.838  14.537  1.00  0.00              
ATOM   1878  CA  ASN A 119      16.241   4.236  14.967  1.00  0.00              
ATOM   1879  C   ASN A 119      16.335   5.245  13.829  1.00  0.00              
ATOM   1880  O   ASN A 119      15.735   6.318  13.891  1.00  0.00              
ATOM   1881  CB  ASN A 119      17.391   4.447  15.934  1.00  0.00              
ATOM   1882  CG  ASN A 119      17.128   3.843  17.286  1.00  0.00              
ATOM   1883  OD1 ASN A 119      15.976   3.577  17.647  1.00  0.00              
ATOM   1884  ND2 ASN A 119      18.174   3.622  18.040  1.00  0.00              
ATOM   1885  H   ASN A 119      16.981   2.233  14.772  1.00  0.00              
ATOM   1886  HA  ASN A 119      15.308   4.461  15.486  1.00  0.00              
ATOM   1887 1HB  ASN A 119      18.299   4.004  15.522  1.00  0.00              
ATOM   1888 2HB  ASN A 119      17.574   5.515  16.055  1.00  0.00              
ATOM   1889 1HD2 ASN A 119      18.059   3.222  18.950  1.00  0.00              
ATOM   1890 2HD2 ASN A 119      19.088   3.853  17.708  1.00  0.00              
ATOM   1891  N   ASP A 120      17.090   4.893  12.792  1.00  0.00              
ATOM   1892  CA  ASP A 120      17.369   5.815  11.696  1.00  0.00              
ATOM   1893  C   ASP A 120      16.403   5.688  10.521  1.00  0.00              
ATOM   1894  O   ASP A 120      16.078   6.683   9.871  1.00  0.00              
ATOM   1895  CB  ASP A 120      18.799   5.602  11.193  1.00  0.00              
ATOM   1896  CG  ASP A 120      19.852   5.992  12.221  1.00  0.00              
ATOM   1897  OD1 ASP A 120      19.660   6.976  12.896  1.00  0.00              
ATOM   1898  OD2 ASP A 120      20.839   5.303  12.322  1.00  0.00              
ATOM   1899  H   ASP A 120      17.481   3.963  12.763  1.00  0.00              
ATOM   1900  HA  ASP A 120      17.260   6.835  12.066  1.00  0.00              
ATOM   1901 1HB  ASP A 120      18.940   4.554  10.930  1.00  0.00              
ATOM   1902 2HB  ASP A 120      18.958   6.191  10.289  1.00  0.00              
ATOM   1903  N   HIS A 121      15.954   4.470  10.240  1.00  0.00              
ATOM   1904  CA  HIS A 121      15.137   4.231   9.055  1.00  0.00              
ATOM   1905  C   HIS A 121      13.669   3.862   9.319  1.00  0.00              
ATOM   1906  O   HIS A 121      12.859   3.872   8.392  1.00  0.00              
ATOM   1907  CB  HIS A 121      15.779   3.122   8.215  1.00  0.00              
ATOM   1908  CG  HIS A 121      17.135   3.476   7.688  1.00  0.00              
ATOM   1909  ND1 HIS A 121      17.316   4.291   6.591  1.00  0.00              
ATOM   1910  CD2 HIS A 121      18.374   3.124   8.105  1.00  0.00              
ATOM   1911  CE1 HIS A 121      18.610   4.427   6.357  1.00  0.00              
ATOM   1912  NE2 HIS A 121      19.272   3.729   7.261  1.00  0.00              
ATOM   1913  H   HIS A 121      16.175   3.695  10.849  1.00  0.00              
ATOM   1914  HA  HIS A 121      15.046   5.154   8.484  1.00  0.00              
ATOM   1915 1HB  HIS A 121      15.872   2.217   8.817  1.00  0.00              
ATOM   1916 2HB  HIS A 121      15.134   2.887   7.369  1.00  0.00              
ATOM   1917  HD1 HIS A 121      16.600   4.780   6.092  1.00  0.00              
ATOM   1918  HD2 HIS A 121      18.729   2.499   8.925  1.00  0.00              
ATOM   1919  HE1 HIS A 121      18.963   5.039   5.527  1.00  0.00              
ATOM   1920  N   LEU A 122      13.321   3.545  10.566  1.00  0.00              
ATOM   1921  CA  LEU A 122      11.945   3.149  10.885  1.00  0.00              
ATOM   1922  C   LEU A 122      11.304   4.042  11.935  1.00  0.00              
ATOM   1923  O   LEU A 122      10.093   4.283  11.893  1.00  0.00              
ATOM   1924  CB  LEU A 122      11.920   1.696  11.375  1.00  0.00              
ATOM   1925  CG  LEU A 122      12.436   0.649  10.381  1.00  0.00              
ATOM   1926  CD1 LEU A 122      12.439  -0.723  11.042  1.00  0.00              
ATOM   1927  CD2 LEU A 122      11.561   0.655   9.136  1.00  0.00              
ATOM   1928  H   LEU A 122      14.008   3.576  11.306  1.00  0.00              
ATOM   1929  HA  LEU A 122      11.338   3.258   9.987  1.00  0.00              
ATOM   1930 1HB  LEU A 122      12.525   1.623  12.277  1.00  0.00              
ATOM   1931 2HB  LEU A 122      10.893   1.433  11.630  1.00  0.00              
ATOM   1932  HG  LEU A 122      13.464   0.887  10.103  1.00  0.00              
ATOM   1933 1HD1 LEU A 122      12.806  -1.467  10.335  1.00  0.00              
ATOM   1934 2HD1 LEU A 122      13.088  -0.703  11.918  1.00  0.00              
ATOM   1935 3HD1 LEU A 122      11.425  -0.981  11.346  1.00  0.00              
ATOM   1936 1HD2 LEU A 122      11.929  -0.089   8.429  1.00  0.00              
ATOM   1937 2HD2 LEU A 122      10.534   0.416   9.413  1.00  0.00              
ATOM   1938 3HD2 LEU A 122      11.592   1.641   8.674  1.00  0.00              
ATOM   1939  N   GLU A 123      12.104   4.522  12.881  1.00  0.00              
ATOM   1940  CA  GLU A 123      11.578   5.340  13.955  1.00  0.00              
ATOM   1941  C   GLU A 123      10.826   6.596  13.473  1.00  0.00              
ATOM   1942  O   GLU A 123       9.773   6.907  14.026  1.00  0.00              
ATOM   1943  CB  GLU A 123      12.724   5.752  14.881  1.00  0.00              
ATOM   1944  CG  GLU A 123      12.290   6.560  16.097  1.00  0.00              
ATOM   1945  CD  GLU A 123      11.495   5.750  17.083  1.00  0.00              
ATOM   1946  OE1 GLU A 123      11.570   4.546  17.032  1.00  0.00              
ATOM   1947  OE2 GLU A 123      10.813   6.337  17.890  1.00  0.00              
ATOM   1948  H   GLU A 123      13.093   4.317  12.858  1.00  0.00              
ATOM   1949  HA  GLU A 123      10.805   4.773  14.476  1.00  0.00              
ATOM   1950 1HB  GLU A 123      13.241   4.862  15.238  1.00  0.00              
ATOM   1951 2HB  GLU A 123      13.446   6.349  14.324  1.00  0.00              
ATOM   1952 1HG  GLU A 123      13.177   6.950  16.595  1.00  0.00              
ATOM   1953 2HG  GLU A 123      11.692   7.406  15.763  1.00  0.00              
ATOM   1954  N   PRO A 124      11.351   7.298  12.445  1.00  0.00              
ATOM   1955  CA  PRO A 124      10.578   8.446  11.951  1.00  0.00              
ATOM   1956  C   PRO A 124       9.142   8.059  11.611  1.00  0.00              
ATOM   1957  O   PRO A 124       8.235   8.751  12.058  1.00  0.00              
ATOM   1958  CB  PRO A 124      11.353   8.870  10.699  1.00  0.00              
ATOM   1959  CG  PRO A 124      12.760   8.472  10.989  1.00  0.00              
ATOM   1960  CD  PRO A 124      12.638   7.149  11.696  1.00  0.00              
ATOM   1961  HA  PRO A 124      10.591   9.244  12.707  1.00  0.00              
ATOM   1962 1HB  PRO A 124      10.941   8.365   9.813  1.00  0.00              
ATOM   1963 2HB  PRO A 124      11.240   9.952  10.535  1.00  0.00              
ATOM   1964 1HG  PRO A 124      13.335   8.401  10.054  1.00  0.00              
ATOM   1965 2HG  PRO A 124      13.252   9.239  11.606  1.00  0.00              
ATOM   1966 1HD  PRO A 124      12.588   6.339  10.953  1.00  0.00              
ATOM   1967 2HD  PRO A 124      13.499   7.009  12.366  1.00  0.00              
ATOM   1968  N   TRP A 125       8.940   6.960  10.881  1.00  0.00              
ATOM   1969  CA  TRP A 125       7.587   6.477  10.602  1.00  0.00              
ATOM   1970  C   TRP A 125       6.835   6.121  11.876  1.00  0.00              
ATOM   1971  O   TRP A 125       5.647   6.388  12.005  1.00  0.00              
ATOM   1972  CB  TRP A 125       7.640   5.251   9.688  1.00  0.00              
ATOM   1973  CG  TRP A 125       6.296   4.646   9.419  1.00  0.00              
ATOM   1974  CD1 TRP A 125       5.456   4.951   8.391  1.00  0.00              
ATOM   1975  CD2 TRP A 125       5.626   3.622  10.194  1.00  0.00              
ATOM   1976  NE1 TRP A 125       4.314   4.193   8.472  1.00  0.00              
ATOM   1977  CE2 TRP A 125       4.402   3.373   9.569  1.00  0.00              
ATOM   1978  CE3 TRP A 125       5.963   2.908  11.351  1.00  0.00              
ATOM   1979  CZ2 TRP A 125       3.504   2.438  10.059  1.00  0.00              
ATOM   1980  CZ3 TRP A 125       5.063   1.970  11.842  1.00  0.00              
ATOM   1981  CH2 TRP A 125       3.866   1.741  11.212  1.00  0.00              
ATOM   1982  H   TRP A 125       9.730   6.451  10.512  1.00  0.00              
ATOM   1983  HA  TRP A 125       7.031   7.272  10.107  1.00  0.00              
ATOM   1984 1HB  TRP A 125       8.088   5.528   8.733  1.00  0.00              
ATOM   1985 2HB  TRP A 125       8.276   4.489  10.138  1.00  0.00              
ATOM   1986  HD1 TRP A 125       5.660   5.689   7.617  1.00  0.00              
ATOM   1987  HE1 TRP A 125       3.535   4.232   7.830  1.00  0.00              
ATOM   1988  HE3 TRP A 125       6.914   3.084  11.853  1.00  0.00              
ATOM   1989  HZ2 TRP A 125       2.548   2.242   9.574  1.00  0.00              
ATOM   1990  HZ3 TRP A 125       5.333   1.418  12.744  1.00  0.00              
ATOM   1991  HH2 TRP A 125       3.184   0.997  11.624  1.00  0.00              
ATOM   1992  N   ILE A 126       7.521   5.479  12.811  1.00  0.00              
ATOM   1993  CA  ILE A 126       6.862   5.077  14.044  1.00  0.00              
ATOM   1994  C   ILE A 126       6.257   6.291  14.763  1.00  0.00              
ATOM   1995  O   ILE A 126       5.077   6.293  15.124  1.00  0.00              
ATOM   1996  CB  ILE A 126       7.849   4.355  14.980  1.00  0.00              
ATOM   1997  CG1 ILE A 126       8.200   2.973  14.423  1.00  0.00              
ATOM   1998  CG2 ILE A 126       7.266   4.237  16.379  1.00  0.00              
ATOM   1999  CD1 ILE A 126       9.358   2.306  15.129  1.00  0.00              
ATOM   2000  H   ILE A 126       8.499   5.263  12.682  1.00  0.00              
ATOM   2001  HA  ILE A 126       6.039   4.408  13.794  1.00  0.00              
ATOM   2002  HB  ILE A 126       8.780   4.919  15.031  1.00  0.00              
ATOM   2003 1HG1 ILE A 126       7.331   2.320  14.499  1.00  0.00              
ATOM   2004 2HG1 ILE A 126       8.451   3.060  13.365  1.00  0.00              
ATOM   2005 1HG2 ILE A 126       7.976   3.724  17.027  1.00  0.00              
ATOM   2006 2HG2 ILE A 126       7.066   5.231  16.775  1.00  0.00              
ATOM   2007 3HG2 ILE A 126       6.336   3.669  16.339  1.00  0.00              
ATOM   2008 1HD1 ILE A 126       9.546   1.331  14.678  1.00  0.00              
ATOM   2009 2HD1 ILE A 126      10.249   2.928  15.035  1.00  0.00              
ATOM   2010 3HD1 ILE A 126       9.115   2.176  16.183  1.00  0.00              
ATOM   2011  N   GLN A 127       7.064   7.327  14.944  1.00  0.00              
ATOM   2012  CA  GLN A 127       6.614   8.514  15.686  1.00  0.00              
ATOM   2013  C   GLN A 127       5.495   9.256  14.945  1.00  0.00              
ATOM   2014  O   GLN A 127       4.592   9.801  15.583  1.00  0.00              
ATOM   2015  CB  GLN A 127       7.788   9.464  15.937  1.00  0.00              
ATOM   2016  CG  GLN A 127       8.811   8.941  16.930  1.00  0.00              
ATOM   2017  CD  GLN A 127       8.220   8.729  18.311  1.00  0.00              
ATOM   2018  OE1 GLN A 127       7.252   9.390  18.696  1.00  0.00              
ATOM   2019  NE2 GLN A 127       8.801   7.803  19.066  1.00  0.00              
ATOM   2020  H   GLN A 127       8.003   7.307  14.570  1.00  0.00              
ATOM   2021  HA  GLN A 127       6.187   8.188  16.634  1.00  0.00              
ATOM   2022 1HB  GLN A 127       8.302   9.663  14.996  1.00  0.00              
ATOM   2023 2HB  GLN A 127       7.411  10.416  16.311  1.00  0.00              
ATOM   2024 1HG  GLN A 127       9.194   7.986  16.572  1.00  0.00              
ATOM   2025 2HG  GLN A 127       9.624   9.663  17.013  1.00  0.00              
ATOM   2026 1HE2 GLN A 127       8.455   7.619  19.987  1.00  0.00              
ATOM   2027 2HE2 GLN A 127       9.584   7.289  18.714  1.00  0.00              
ATOM   2028  N   GLU A 128       5.547   9.261  13.610  1.00  0.00              
ATOM   2029  CA  GLU A 128       4.518   9.926  12.802  1.00  0.00              
ATOM   2030  C   GLU A 128       3.187   9.235  13.007  1.00  0.00              
ATOM   2031  O   GLU A 128       2.127   9.825  12.793  1.00  0.00              
ATOM   2032  CB  GLU A 128       4.889   9.915  11.317  1.00  0.00              
ATOM   2033  CG  GLU A 128       6.031  10.852  10.948  1.00  0.00              
ATOM   2034  CD  GLU A 128       6.410  10.767   9.496  1.00  0.00              
ATOM   2035  OE1 GLU A 128       5.893   9.913   8.815  1.00  0.00              
ATOM   2036  OE2 GLU A 128       7.218  11.556   9.066  1.00  0.00              
ATOM   2037  H   GLU A 128       6.313   8.795  13.145  1.00  0.00              
ATOM   2038  HA  GLU A 128       4.467  10.974  13.101  1.00  0.00              
ATOM   2039 1HB  GLU A 128       5.175   8.906  11.021  1.00  0.00              
ATOM   2040 2HB  GLU A 128       4.020  10.197  10.723  1.00  0.00              
ATOM   2041 1HG  GLU A 128       5.735  11.876  11.175  1.00  0.00              
ATOM   2042 2HG  GLU A 128       6.898  10.609  11.560  1.00  0.00              
ATOM   2043  N   ASN A 129       3.251   7.975  13.419  1.00  0.00              
ATOM   2044  CA  ASN A 129       2.055   7.163  13.553  1.00  0.00              
ATOM   2045  C   ASN A 129       1.750   6.909  15.009  1.00  0.00              
ATOM   2046  O   ASN A 129       1.109   5.917  15.355  1.00  0.00              
ATOM   2047  CB  ASN A 129       2.203   5.853  12.800  1.00  0.00              
ATOM   2048  CG  ASN A 129       2.119   6.031  11.310  1.00  0.00              
ATOM   2049  OD1 ASN A 129       1.036   5.938  10.721  1.00  0.00              
ATOM   2050  ND2 ASN A 129       3.243   6.286  10.688  1.00  0.00              
ATOM   2051  H   ASN A 129       4.149   7.571  13.644  1.00  0.00              
ATOM   2052  HA  ASN A 129       1.212   7.716  13.137  1.00  0.00              
ATOM   2053 1HB  ASN A 129       3.163   5.397  13.047  1.00  0.00              
ATOM   2054 2HB  ASN A 129       1.421   5.162  13.116  1.00  0.00              
ATOM   2055 1HD2 ASN A 129       3.247   6.414   9.696  1.00  0.00              
ATOM   2056 2HD2 ASN A 129       4.096   6.352  11.205  1.00  0.00              
ATOM   2057  N   GLY A 130       2.221   7.821  15.855  1.00  0.00              
ATOM   2058  CA  GLY A 130       1.841   7.844  17.246  1.00  0.00              
ATOM   2059  C   GLY A 130       2.822   7.165  18.185  1.00  0.00              
ATOM   2060  O   GLY A 130       2.556   7.063  19.373  1.00  0.00              
ATOM   2061  H   GLY A 130       2.865   8.518  15.509  1.00  0.00              
ATOM   2062 1HA  GLY A 130       1.725   8.877  17.574  1.00  0.00              
ATOM   2063 2HA  GLY A 130       0.874   7.358  17.367  1.00  0.00              
ATOM   2064  N   GLY A 131       3.954   6.698  17.671  1.00  0.00              
ATOM   2065  CA  GLY A 131       4.947   6.063  18.533  1.00  0.00              
ATOM   2066  C   GLY A 131       4.662   4.581  18.756  1.00  0.00              
ATOM   2067  O   GLY A 131       3.700   4.045  18.204  1.00  0.00              
ATOM   2068  H   GLY A 131       4.140   6.778  16.682  1.00  0.00              
ATOM   2069 1HA  GLY A 131       5.937   6.171  18.089  1.00  0.00              
ATOM   2070 2HA  GLY A 131       4.970   6.570  19.497  1.00  0.00              
ATOM   2071  N   TRP A 132       5.500   3.912  19.545  1.00  0.00              
ATOM   2072  CA  TRP A 132       5.329   2.478  19.824  1.00  0.00              
ATOM   2073  C   TRP A 132       3.994   2.170  20.526  1.00  0.00              
ATOM   2074  O   TRP A 132       3.527   1.032  20.500  1.00  0.00              
ATOM   2075  CB  TRP A 132       6.513   1.911  20.636  1.00  0.00              
ATOM   2076  CG  TRP A 132       7.709   1.574  19.796  1.00  0.00              
ATOM   2077  CD1 TRP A 132       8.823   2.337  19.611  1.00  0.00              
ATOM   2078  CD2 TRP A 132       7.901   0.388  19.023  1.00  0.00              
ATOM   2079  NE1 TRP A 132       9.703   1.700  18.774  1.00  0.00              
ATOM   2080  CE2 TRP A 132       9.161   0.499  18.395  1.00  0.00              
ATOM   2081  CE3 TRP A 132       7.132  -0.757  18.793  1.00  0.00              
ATOM   2082  CZ2 TRP A 132       9.662  -0.482  17.551  1.00  0.00              
ATOM   2083  CZ3 TRP A 132       7.634  -1.735  17.962  1.00  0.00              
ATOM   2084  CH2 TRP A 132       8.892  -1.595  17.352  1.00  0.00              
ATOM   2085  H   TRP A 132       6.277   4.405  19.962  1.00  0.00              
ATOM   2086  HA  TRP A 132       5.282   1.944  18.876  1.00  0.00              
ATOM   2087 1HB  TRP A 132       6.817   2.637  21.391  1.00  0.00              
ATOM   2088 2HB  TRP A 132       6.196   1.009  21.159  1.00  0.00              
ATOM   2089  HD1 TRP A 132       8.992   3.313  20.063  1.00  0.00              
ATOM   2090  HE1 TRP A 132      10.602   2.056  18.483  1.00  0.00              
ATOM   2091  HE3 TRP A 132       6.156  -0.874  19.264  1.00  0.00              
ATOM   2092  HZ2 TRP A 132      10.631  -0.385  17.060  1.00  0.00              
ATOM   2093  HZ3 TRP A 132       7.027  -2.624  17.789  1.00  0.00              
ATOM   2094  HH2 TRP A 132       9.259  -2.392  16.705  1.00  0.00              
ATOM   2095  N   ASP A 133       3.390   3.178  21.160  1.00  0.00              
ATOM   2096  CA  ASP A 133       2.084   3.014  21.808  1.00  0.00              
ATOM   2097  C   ASP A 133       1.037   2.443  20.853  1.00  0.00              
ATOM   2098  O   ASP A 133       0.191   1.640  21.245  1.00  0.00              
ATOM   2099  CB  ASP A 133       1.591   4.354  22.361  1.00  0.00              
ATOM   2100  CG  ASP A 133       2.374   4.814  23.584  1.00  0.00              
ATOM   2101  OD1 ASP A 133       3.072   4.010  24.155  1.00  0.00              
ATOM   2102  OD2 ASP A 133       2.267   5.965  23.934  1.00  0.00              
ATOM   2103  H   ASP A 133       3.846   4.079  21.192  1.00  0.00              
ATOM   2104  HA  ASP A 133       2.199   2.331  22.650  1.00  0.00              
ATOM   2105 1HB  ASP A 133       1.671   5.118  21.588  1.00  0.00              
ATOM   2106 2HB  ASP A 133       0.538   4.271  22.632  1.00  0.00              
ATOM   2107  N   THR A 134       1.115   2.873  19.597  1.00  0.00              
ATOM   2108  CA  THR A 134       0.234   2.405  18.533  1.00  0.00              
ATOM   2109  C   THR A 134       0.371   0.899  18.273  1.00  0.00              
ATOM   2110  O   THR A 134      -0.621   0.185  18.096  1.00  0.00              
ATOM   2111  CB  THR A 134       0.505   3.177  17.229  1.00  0.00              
ATOM   2112  OG1 THR A 134       0.235   4.571  17.430  1.00  0.00              
ATOM   2113  CG2 THR A 134      -0.376   2.652  16.105  1.00  0.00              
ATOM   2114  H   THR A 134       1.825   3.559  19.381  1.00  0.00              
ATOM   2115  HA  THR A 134      -0.798   2.599  18.828  1.00  0.00              
ATOM   2116  HB  THR A 134       1.551   3.060  16.947  1.00  0.00              
ATOM   2117  HG1 THR A 134       0.432   5.054  16.624  1.00  0.00              
ATOM   2118 1HG2 THR A 134      -0.170   3.209  15.191  1.00  0.00              
ATOM   2119 2HG2 THR A 134      -0.165   1.595  15.942  1.00  0.00              
ATOM   2120 3HG2 THR A 134      -1.423   2.775  16.377  1.00  0.00              
ATOM   2121  N   PHE A 135       1.610   0.437  18.240  1.00  0.00              
ATOM   2122  CA  PHE A 135       1.923  -0.994  18.153  1.00  0.00              
ATOM   2123  C   PHE A 135       1.380  -1.804  19.328  1.00  0.00              
ATOM   2124  O   PHE A 135       0.832  -2.885  19.130  1.00  0.00              
ATOM   2125  CB  PHE A 135       3.434  -1.193  18.073  1.00  0.00              
ATOM   2126  CG  PHE A 135       3.854  -2.633  18.034  1.00  0.00              
ATOM   2127  CD1 PHE A 135       3.698  -3.383  16.871  1.00  0.00              
ATOM   2128  CD2 PHE A 135       4.405  -3.240  19.152  1.00  0.00              
ATOM   2129  CE1 PHE A 135       4.082  -4.714  16.830  1.00  0.00              
ATOM   2130  CE2 PHE A 135       4.798  -4.575  19.117  1.00  0.00              
ATOM   2131  CZ  PHE A 135       4.643  -5.308  17.950  1.00  0.00              
ATOM   2132  H   PHE A 135       2.367   1.105  18.277  1.00  0.00              
ATOM   2133  HA  PHE A 135       1.466  -1.394  17.247  1.00  0.00              
ATOM   2134 1HB  PHE A 135       3.818  -0.702  17.180  1.00  0.00              
ATOM   2135 2HB  PHE A 135       3.908  -0.724  18.935  1.00  0.00              
ATOM   2136  HD1 PHE A 135       3.268  -2.911  15.987  1.00  0.00              
ATOM   2137  HD2 PHE A 135       4.524  -2.660  20.068  1.00  0.00              
ATOM   2138  HE1 PHE A 135       3.944  -5.293  15.918  1.00  0.00              
ATOM   2139  HE2 PHE A 135       5.224  -5.045  20.003  1.00  0.00              
ATOM   2140  HZ  PHE A 135       4.961  -6.350  17.914  1.00  0.00              
ATOM   2141  N   VAL A 136       1.565  -1.286  20.546  1.00  0.00              
ATOM   2142  CA  VAL A 136       1.089  -1.957  21.757  1.00  0.00              
ATOM   2143  C   VAL A 136      -0.421  -2.136  21.663  1.00  0.00              
ATOM   2144  O   VAL A 136      -0.947  -3.207  21.965  1.00  0.00              
ATOM   2145  CB  VAL A 136       1.441  -1.141  23.015  1.00  0.00              
ATOM   2146  CG1 VAL A 136       0.755  -1.728  24.240  1.00  0.00              
ATOM   2147  CG2 VAL A 136       2.949  -1.107  23.205  1.00  0.00              
ATOM   2148  H   VAL A 136       2.050  -0.404  20.630  1.00  0.00              
ATOM   2149  HA  VAL A 136       1.551  -2.944  21.810  1.00  0.00              
ATOM   2150  HB  VAL A 136       1.066  -0.124  22.894  1.00  0.00              
ATOM   2151 1HG1 VAL A 136       1.015  -1.139  25.120  1.00  0.00              
ATOM   2152 2HG1 VAL A 136      -0.325  -1.709  24.096  1.00  0.00              
ATOM   2153 3HG1 VAL A 136       1.086  -2.757  24.383  1.00  0.00              
ATOM   2154 1HG2 VAL A 136       3.191  -0.528  24.096  1.00  0.00              
ATOM   2155 2HG2 VAL A 136       3.324  -2.124  23.321  1.00  0.00              
ATOM   2156 3HG2 VAL A 136       3.416  -0.645  22.335  1.00  0.00              
ATOM   2157  N   GLU A 137      -1.106  -1.090  21.217  1.00  0.00              
ATOM   2158  CA  GLU A 137      -2.550  -1.158  21.029  1.00  0.00              
ATOM   2159  C   GLU A 137      -2.907  -2.190  19.969  1.00  0.00              
ATOM   2160  O   GLU A 137      -3.871  -2.938  20.122  1.00  0.00              
ATOM   2161  CB  GLU A 137      -3.106   0.212  20.632  1.00  0.00              
ATOM   2162  CG  GLU A 137      -3.098   1.242  21.753  1.00  0.00              
ATOM   2163  CD  GLU A 137      -3.590   2.592  21.310  1.00  0.00              
ATOM   2164  OE1 GLU A 137      -3.823   2.763  20.137  1.00  0.00              
ATOM   2165  OE2 GLU A 137      -3.733   3.453  22.145  1.00  0.00              
ATOM   2166  H   GLU A 137      -0.622  -0.229  21.003  1.00  0.00              
ATOM   2167  HA  GLU A 137      -3.009  -1.453  21.973  1.00  0.00              
ATOM   2168 1HB  GLU A 137      -2.524   0.614  19.803  1.00  0.00              
ATOM   2169 2HB  GLU A 137      -4.134   0.101  20.287  1.00  0.00              
ATOM   2170 1HG  GLU A 137      -3.732   0.885  22.564  1.00  0.00              
ATOM   2171 2HG  GLU A 137      -2.084   1.338  22.136  1.00  0.00              
ATOM   2172  N   LEU A 138      -2.119  -2.232  18.899  1.00  0.00              
ATOM   2173  CA  LEU A 138      -2.330  -3.216  17.839  1.00  0.00              
ATOM   2174  C   LEU A 138      -2.123  -4.652  18.305  1.00  0.00              
ATOM   2175  O   LEU A 138      -2.980  -5.503  18.083  1.00  0.00              
ATOM   2176  CB  LEU A 138      -1.383  -2.926  16.667  1.00  0.00              
ATOM   2177  CG  LEU A 138      -1.451  -3.915  15.496  1.00  0.00              
ATOM   2178  CD1 LEU A 138      -2.841  -3.871  14.874  1.00  0.00              
ATOM   2179  CD2 LEU A 138      -0.383  -3.563  14.472  1.00  0.00              
ATOM   2180  H   LEU A 138      -1.359  -1.573  18.814  1.00  0.00              
ATOM   2181  HA  LEU A 138      -3.376  -3.181  17.538  1.00  0.00              
ATOM   2182 1HB  LEU A 138      -1.608  -1.935  16.277  1.00  0.00              
ATOM   2183 2HB  LEU A 138      -0.359  -2.924  17.040  1.00  0.00              
ATOM   2184  HG  LEU A 138      -1.283  -4.927  15.864  1.00  0.00              
ATOM   2185 1HD1 LEU A 138      -2.889  -4.573  14.042  1.00  0.00              
ATOM   2186 2HD1 LEU A 138      -3.584  -4.145  15.623  1.00  0.00              
ATOM   2187 3HD1 LEU A 138      -3.045  -2.864  14.511  1.00  0.00              
ATOM   2188 1HD2 LEU A 138      -0.430  -4.266  13.640  1.00  0.00              
ATOM   2189 2HD2 LEU A 138      -0.551  -2.552  14.102  1.00  0.00              
ATOM   2190 3HD2 LEU A 138       0.601  -3.620  14.939  1.00  0.00              
ATOM   2191  N   TYR A 139      -0.995  -4.928  18.953  1.00  0.00              
ATOM   2192  CA  TYR A 139      -0.754  -6.280  19.450  1.00  0.00              
ATOM   2193  C   TYR A 139      -1.459  -6.503  20.789  1.00  0.00              
ATOM   2194  O   TYR A 139      -2.565  -6.012  21.017  1.00  0.00              
ATOM   2195  OXT TYR A 139      -0.935  -7.167  21.640  1.00  0.00              
ATOM   2196  CB  TYR A 139       0.746  -6.602  19.576  1.00  0.00              
ATOM   2197  CG  TYR A 139       0.971  -7.974  20.180  1.00  0.00              
ATOM   2198  CD1 TYR A 139       0.713  -9.134  19.448  1.00  0.00              
ATOM   2199  CD2 TYR A 139       1.405  -8.112  21.494  1.00  0.00              
ATOM   2200  CE1 TYR A 139       0.898 -10.393  20.013  1.00  0.00              
ATOM   2201  CE2 TYR A 139       1.588  -9.358  22.065  1.00  0.00              
ATOM   2202  CZ  TYR A 139       1.334 -10.493  21.327  1.00  0.00              
ATOM   2203  OH  TYR A 139       1.519 -11.721  21.920  1.00  0.00              
ATOM   2204  H   TYR A 139      -0.297  -4.215  19.108  1.00  0.00              
ATOM   2205  HA  TYR A 139      -1.187  -6.990  18.745  1.00  0.00              
ATOM   2206 1HB  TYR A 139       1.211  -6.559  18.590  1.00  0.00              
ATOM   2207 2HB  TYR A 139       1.228  -5.849  20.198  1.00  0.00              
ATOM   2208  HD1 TYR A 139       0.360  -9.062  18.419  1.00  0.00              
ATOM   2209  HD2 TYR A 139       1.607  -7.226  22.097  1.00  0.00              
ATOM   2210  HE1 TYR A 139       0.691 -11.288  19.427  1.00  0.00              
ATOM   2211  HE2 TYR A 139       1.932  -9.439  23.097  1.00  0.00              
ATOM   2212  HH  TYR A 139       1.887 -11.599  22.798  1.00  0.00              
ATOM   2213  N   ASP B 140     -19.920  -4.904  11.787  1.00  0.00              
ATOM   2214  CA  ASP B 140     -20.282  -6.248  12.328  1.00  0.00              
ATOM   2215  C   ASP B 140     -19.199  -7.298  12.004  1.00  0.00              
ATOM   2216  O   ASP B 140     -18.335  -7.051  11.143  1.00  0.00              
ATOM   2217  CB  ASP B 140     -21.627  -6.713  11.763  1.00  0.00              
ATOM   2218  CG  ASP B 140     -21.564  -7.042  10.277  1.00  0.00              
ATOM   2219  OD1 ASP B 140     -20.486  -7.289   9.789  1.00  0.00              
ATOM   2220  OD2 ASP B 140     -22.593  -7.043   9.646  1.00  0.00              
ATOM   2221 1H   ASP B 140     -20.640  -4.248  12.013  1.00  0.00              
ATOM   2222 2H   ASP B 140     -19.056  -4.603  12.192  1.00  0.00              
ATOM   2223 3H   ASP B 140     -19.820  -4.959  10.794  1.00  0.00              
ATOM   2224  HA  ASP B 140     -20.335  -6.181  13.415  1.00  0.00              
ATOM   2225 1HB  ASP B 140     -21.961  -7.599  12.303  1.00  0.00              
ATOM   2226 2HB  ASP B 140     -22.375  -5.935  11.916  1.00  0.00              
ATOM   2227  N   PRO B 141     -19.224  -8.462  12.701  1.00  0.00              
ATOM   2228  CA  PRO B 141     -18.238  -9.531  12.452  1.00  0.00              
ATOM   2229  C   PRO B 141     -18.018  -9.954  10.992  1.00  0.00              
ATOM   2230  O   PRO B 141     -16.878 -10.289  10.625  1.00  0.00              
ATOM   2231  CB  PRO B 141     -18.831 -10.689  13.261  1.00  0.00              
ATOM   2232  CG  PRO B 141     -19.523 -10.022  14.401  1.00  0.00              
ATOM   2233  CD  PRO B 141     -20.159  -8.802  13.790  1.00  0.00              
ATOM   2234  HA  PRO B 141     -17.253  -9.208  12.822  1.00  0.00              
ATOM   2235 1HB  PRO B 141     -19.515 -11.276  12.631  1.00  0.00              
ATOM   2236 2HB  PRO B 141     -18.030 -11.369  13.587  1.00  0.00              
ATOM   2237 1HG  PRO B 141     -20.259 -10.704  14.850  1.00  0.00              
ATOM   2238 2HG  PRO B 141     -18.799  -9.772  15.190  1.00  0.00              
ATOM   2239 1HD  PRO B 141     -21.157  -9.061  13.408  1.00  0.00              
ATOM   2240 2HD  PRO B 141     -20.228  -8.006  14.546  1.00  0.00              
ATOM   2241  N   LYS B 142     -19.076  -9.965  10.177  1.00  0.00              
ATOM   2242  CA  LYS B 142     -18.922 -10.365   8.772  1.00  0.00              
ATOM   2243  C   LYS B 142     -18.030  -9.380   7.996  1.00  0.00              
ATOM   2244  O   LYS B 142     -17.152  -9.803   7.242  1.00  0.00              
ATOM   2245  CB  LYS B 142     -20.291 -10.475   8.099  1.00  0.00              
ATOM   2246  CG  LYS B 142     -20.244 -10.944   6.650  1.00  0.00              
ATOM   2247  CD  LYS B 142     -21.642 -11.083   6.068  1.00  0.00              
ATOM   2248  CE  LYS B 142     -21.603 -11.669   4.665  1.00  0.00              
ATOM   2249  NZ  LYS B 142     -20.851 -10.800   3.719  1.00  0.00              
ATOM   2250  H   LYS B 142     -19.989  -9.699  10.516  1.00  0.00              
ATOM   2251  HA  LYS B 142     -18.400 -11.322   8.740  1.00  0.00              
ATOM   2252 1HB  LYS B 142     -20.915 -11.174   8.656  1.00  0.00              
ATOM   2253 2HB  LYS B 142     -20.787  -9.505   8.120  1.00  0.00              
ATOM   2254 1HG  LYS B 142     -19.681 -10.225   6.053  1.00  0.00              
ATOM   2255 2HG  LYS B 142     -19.739 -11.908   6.596  1.00  0.00              
ATOM   2256 1HD  LYS B 142     -22.240 -11.734   6.708  1.00  0.00              
ATOM   2257 2HD  LYS B 142     -22.119 -10.104   6.029  1.00  0.00              
ATOM   2258 1HE  LYS B 142     -21.129 -12.649   4.693  1.00  0.00              
ATOM   2259 2HE  LYS B 142     -22.621 -11.793   4.294  1.00  0.00              
ATOM   2260 1HZ  LYS B 142     -20.849 -11.222   2.802  1.00  0.00              
ATOM   2261 2HZ  LYS B 142     -21.294  -9.893   3.671  1.00  0.00              
ATOM   2262 3HZ  LYS B 142     -19.901 -10.693   4.043  1.00  0.00              
ATOM   2263  N   LYS B 143     -18.262  -8.081   8.192  1.00  0.00              
ATOM   2264  CA  LYS B 143     -17.458  -7.025   7.557  1.00  0.00              
ATOM   2265  C   LYS B 143     -16.005  -7.041   8.021  1.00  0.00              
ATOM   2266  O   LYS B 143     -15.095  -6.714   7.243  1.00  0.00              
ATOM   2267  CB  LYS B 143     -18.071  -5.651   7.834  1.00  0.00              
ATOM   2268  CG  LYS B 143     -19.379  -5.386   7.101  1.00  0.00              
ATOM   2269  CD  LYS B 143     -19.917  -3.998   7.414  1.00  0.00              
ATOM   2270  CE  LYS B 143     -21.217  -3.727   6.672  1.00  0.00              
ATOM   2271  NZ  LYS B 143     -21.764  -2.378   6.981  1.00  0.00              
ATOM   2272  H   LYS B 143     -19.024  -7.820   8.802  1.00  0.00              
ATOM   2273  HA  LYS B 143     -17.448  -7.198   6.480  1.00  0.00              
ATOM   2274 1HB  LYS B 143     -18.259  -5.546   8.903  1.00  0.00              
ATOM   2275 2HB  LYS B 143     -17.363  -4.873   7.548  1.00  0.00              
ATOM   2276 1HG  LYS B 143     -19.217  -5.470   6.025  1.00  0.00              
ATOM   2277 2HG  LYS B 143     -20.119  -6.129   7.397  1.00  0.00              
ATOM   2278 1HD  LYS B 143     -20.095  -3.911   8.487  1.00  0.00              
ATOM   2279 2HD  LYS B 143     -19.181  -3.249   7.124  1.00  0.00              
ATOM   2280 1HE  LYS B 143     -21.045  -3.799   5.599  1.00  0.00              
ATOM   2281 2HE  LYS B 143     -21.958  -4.477   6.949  1.00  0.00              
ATOM   2282 1HZ  LYS B 143     -22.624  -2.238   6.471  1.00  0.00              
ATOM   2283 2HZ  LYS B 143     -21.945  -2.307   7.973  1.00  0.00              
ATOM   2284 3HZ  LYS B 143     -21.093  -1.673   6.711  1.00  0.00              
ATOM   2285  N   VAL B 144     -15.788  -7.404   9.287  1.00  0.00              
ATOM   2286  CA  VAL B 144     -14.434  -7.538   9.826  1.00  0.00              
ATOM   2287  C   VAL B 144     -13.676  -8.640   9.098  1.00  0.00              
ATOM   2288  O   VAL B 144     -12.556  -8.432   8.658  1.00  0.00              
ATOM   2289  CB  VAL B 144     -14.481  -7.857  11.333  1.00  0.00              
ATOM   2290  CG1 VAL B 144     -13.093  -8.208  11.846  1.00  0.00              
ATOM   2291  CG2 VAL B 144     -15.056  -6.673  12.095  1.00  0.00              
ATOM   2292  H   VAL B 144     -16.578  -7.592   9.887  1.00  0.00              
ATOM   2293  HA  VAL B 144     -13.903  -6.599   9.666  1.00  0.00              
ATOM   2294  HB  VAL B 144     -15.112  -8.732  11.490  1.00  0.00              
ATOM   2295 1HG1 VAL B 144     -13.144  -8.431  12.912  1.00  0.00              
ATOM   2296 2HG1 VAL B 144     -12.716  -9.080  11.311  1.00  0.00              
ATOM   2297 3HG1 VAL B 144     -12.422  -7.364  11.685  1.00  0.00              
ATOM   2298 1HG2 VAL B 144     -15.086  -6.906  13.159  1.00  0.00              
ATOM   2299 2HG2 VAL B 144     -14.428  -5.797  11.933  1.00  0.00              
ATOM   2300 3HG2 VAL B 144     -16.065  -6.467  11.740  1.00  0.00              
ATOM   2301  N   LEU B 145     -14.329  -9.798   8.976  1.00  0.00              
ATOM   2302  CA  LEU B 145     -13.811 -10.949   8.282  1.00  0.00              
ATOM   2303  C   LEU B 145     -13.658 -10.672   6.782  1.00  0.00              
ATOM   2304  O   LEU B 145     -12.645 -11.022   6.179  1.00  0.00              
ATOM   2305  CB  LEU B 145     -14.739 -12.150   8.504  1.00  0.00              
ATOM   2306  CG  LEU B 145     -14.274 -13.474   7.884  1.00  0.00              
ATOM   2307  CD1 LEU B 145     -12.913 -13.851   8.453  1.00  0.00              
ATOM   2308  CD2 LEU B 145     -15.304 -14.557   8.167  1.00  0.00              
ATOM   2309  H   LEU B 145     -15.242  -9.851   9.404  1.00  0.00              
ATOM   2310  HA  LEU B 145     -12.826 -11.181   8.684  1.00  0.00              
ATOM   2311 1HB  LEU B 145     -14.852 -12.308   9.575  1.00  0.00              
ATOM   2312 2HB  LEU B 145     -15.718 -11.914   8.087  1.00  0.00              
ATOM   2313  HG  LEU B 145     -14.162 -13.351   6.806  1.00  0.00              
ATOM   2314 1HD1 LEU B 145     -12.582 -14.791   8.012  1.00  0.00              
ATOM   2315 2HD1 LEU B 145     -12.191 -13.068   8.219  1.00  0.00              
ATOM   2316 3HD1 LEU B 145     -12.989 -13.964   9.534  1.00  0.00              
ATOM   2317 1HD2 LEU B 145     -14.974 -15.497   7.725  1.00  0.00              
ATOM   2318 2HD2 LEU B 145     -15.415 -14.681   9.244  1.00  0.00              
ATOM   2319 3HD2 LEU B 145     -16.262 -14.269   7.734  1.00  0.00              
ATOM   2320  N   ASP B 146     -14.649 -10.026   6.183  1.00  0.00              
ATOM   2321  CA  ASP B 146     -14.580  -9.792   4.754  1.00  0.00              
ATOM   2322  C   ASP B 146     -13.530  -8.786   4.340  1.00  0.00              
ATOM   2323  O   ASP B 146     -12.856  -9.003   3.343  1.00  0.00              
ATOM   2324  CB  ASP B 146     -15.945  -9.325   4.241  1.00  0.00              
ATOM   2325  CG  ASP B 146     -16.979 -10.442   4.207  1.00  0.00              
ATOM   2326  OD1 ASP B 146     -16.594 -11.584   4.285  1.00  0.00              
ATOM   2327  OD2 ASP B 146     -18.145 -10.142   4.103  1.00  0.00              
ATOM   2328  H   ASP B 146     -15.451  -9.693   6.698  1.00  0.00              
ATOM   2329  HA  ASP B 146     -14.185 -10.689   4.275  1.00  0.00              
ATOM   2330 1HB  ASP B 146     -16.318  -8.523   4.879  1.00  0.00              
ATOM   2331 2HB  ASP B 146     -15.836  -8.919   3.235  1.00  0.00              
ATOM   2332  N   LYS B 147     -13.378  -7.705   5.105  1.00  0.00              
ATOM   2333  CA  LYS B 147     -12.321  -6.733   4.839  1.00  0.00              
ATOM   2334  C   LYS B 147     -10.929  -7.356   4.994  1.00  0.00              
ATOM   2335  O   LYS B 147     -10.027  -7.097   4.171  1.00  0.00              
ATOM   2336  CB  LYS B 147     -12.465  -5.527   5.769  1.00  0.00              
ATOM   2337  CG  LYS B 147     -13.624  -4.602   5.424  1.00  0.00              
ATOM   2338  CD  LYS B 147     -13.726  -3.451   6.414  1.00  0.00              
ATOM   2339  CE  LYS B 147     -14.892  -2.533   6.079  1.00  0.00              
ATOM   2340  NZ  LYS B 147     -15.015  -1.412   7.051  1.00  0.00              
ATOM   2341  H   LYS B 147     -14.003  -7.552   5.883  1.00  0.00              
ATOM   2342  HA  LYS B 147     -12.411  -6.399   3.805  1.00  0.00              
ATOM   2343 1HB  LYS B 147     -12.605  -5.872   6.793  1.00  0.00              
ATOM   2344 2HB  LYS B 147     -11.548  -4.938   5.744  1.00  0.00              
ATOM   2345 1HG  LYS B 147     -13.481  -4.196   4.422  1.00  0.00              
ATOM   2346 2HG  LYS B 147     -14.556  -5.166   5.439  1.00  0.00              
ATOM   2347 1HD  LYS B 147     -13.865  -3.848   7.421  1.00  0.00              
ATOM   2348 2HD  LYS B 147     -12.803  -2.872   6.396  1.00  0.00              
ATOM   2349 1HE  LYS B 147     -14.753  -2.118   5.082  1.00  0.00              
ATOM   2350 2HE  LYS B 147     -15.819  -3.105   6.085  1.00  0.00              
ATOM   2351 1HZ  LYS B 147     -15.798  -0.828   6.794  1.00  0.00              
ATOM   2352 2HZ  LYS B 147     -15.163  -1.785   7.978  1.00  0.00              
ATOM   2353 3HZ  LYS B 147     -14.168  -0.863   7.041  1.00  0.00              
ATOM   2354  N   ALA B 148     -10.754  -8.163   6.046  1.00  0.00              
ATOM   2355  CA  ALA B 148      -9.521  -8.895   6.244  1.00  0.00              
ATOM   2356  C   ALA B 148      -9.292  -9.880   5.092  1.00  0.00              
ATOM   2357  O   ALA B 148      -8.174 -10.006   4.612  1.00  0.00              
ATOM   2358  CB  ALA B 148      -9.521  -9.623   7.577  1.00  0.00              
ATOM   2359  H   ALA B 148     -11.500  -8.264   6.720  1.00  0.00              
ATOM   2360  HA  ALA B 148      -8.699  -8.179   6.241  1.00  0.00              
ATOM   2361 1HB  ALA B 148      -8.582 -10.163   7.696  1.00  0.00              
ATOM   2362 2HB  ALA B 148      -9.629  -8.901   8.386  1.00  0.00              
ATOM   2363 3HB  ALA B 148     -10.350 -10.327   7.606  1.00  0.00              
ATOM   2364  N   LYS B 149     -10.355 -10.555   4.652  1.00  0.00              
ATOM   2365  CA  LYS B 149     -10.281 -11.532   3.551  1.00  0.00              
ATOM   2366  C   LYS B 149      -9.762 -10.878   2.283  1.00  0.00              
ATOM   2367  O   LYS B 149      -8.841 -11.385   1.638  1.00  0.00              
ATOM   2368  CB  LYS B 149     -11.649 -12.164   3.289  1.00  0.00              
ATOM   2369  CG  LYS B 149     -11.653 -13.223   2.194  1.00  0.00              
ATOM   2370  CD  LYS B 149     -13.034 -13.839   2.027  1.00  0.00              
ATOM   2371  CE  LYS B 149     -13.050 -14.868   0.905  1.00  0.00              
ATOM   2372  NZ  LYS B 149     -14.395 -15.480   0.730  1.00  0.00              
ATOM   2373  H   LYS B 149     -11.245 -10.383   5.099  1.00  0.00              
ATOM   2374  HA  LYS B 149      -9.599 -12.332   3.843  1.00  0.00              
ATOM   2375 1HB  LYS B 149     -12.018 -12.627   4.204  1.00  0.00              
ATOM   2376 2HB  LYS B 149     -12.360 -11.388   3.005  1.00  0.00              
ATOM   2377 1HG  LYS B 149     -11.349 -12.772   1.249  1.00  0.00              
ATOM   2378 2HG  LYS B 149     -10.942 -14.009   2.447  1.00  0.00              
ATOM   2379 1HD  LYS B 149     -13.332 -14.324   2.958  1.00  0.00              
ATOM   2380 2HD  LYS B 149     -13.757 -13.056   1.799  1.00  0.00              
ATOM   2381 1HE  LYS B 149     -12.757 -14.391  -0.029  1.00  0.00              
ATOM   2382 2HE  LYS B 149     -12.332 -15.657   1.125  1.00  0.00              
ATOM   2383 1HZ  LYS B 149     -14.363 -16.154  -0.021  1.00  0.00              
ATOM   2384 2HZ  LYS B 149     -14.669 -15.941   1.586  1.00  0.00              
ATOM   2385 3HZ  LYS B 149     -15.067 -14.759   0.507  1.00  0.00              
ATOM   2386  N   ASP B 150     -10.344  -9.727   1.949  1.00  0.00              
ATOM   2387  CA  ASP B 150      -9.952  -8.962   0.771  1.00  0.00              
ATOM   2388  C   ASP B 150      -8.493  -8.596   0.824  1.00  0.00              
ATOM   2389  O   ASP B 150      -7.775  -8.749  -0.174  1.00  0.00              
ATOM   2390  CB  ASP B 150     -10.792  -7.688   0.645  1.00  0.00              
ATOM   2391  CG  ASP B 150     -12.222  -7.964   0.202  1.00  0.00              
ATOM   2392  OD1 ASP B 150     -12.479  -9.045  -0.273  1.00  0.00              
ATOM   2393  OD2 ASP B 150     -13.045  -7.090   0.342  1.00  0.00              
ATOM   2394  H   ASP B 150     -11.086  -9.377   2.539  1.00  0.00              
ATOM   2395  HA  ASP B 150     -10.121  -9.577  -0.113  1.00  0.00              
ATOM   2396 1HB  ASP B 150     -10.817  -7.172   1.605  1.00  0.00              
ATOM   2397 2HB  ASP B 150     -10.327  -7.015  -0.076  1.00  0.00              
ATOM   2398  N   GLN B 151      -8.057  -8.123   1.996  1.00  0.00              
ATOM   2399  CA  GLN B 151      -6.658  -7.780   2.213  1.00  0.00              
ATOM   2400  C   GLN B 151      -5.744  -9.008   2.193  1.00  0.00              
ATOM   2401  O   GLN B 151      -4.689  -8.948   1.598  1.00  0.00              
ATOM   2402  CB  GLN B 151      -6.502  -7.039   3.544  1.00  0.00              
ATOM   2403  CG  GLN B 151      -7.114  -5.649   3.559  1.00  0.00              
ATOM   2404  CD  GLN B 151      -7.048  -5.002   4.929  1.00  0.00              
ATOM   2405  OE1 GLN B 151      -6.985  -5.688   5.953  1.00  0.00              
ATOM   2406  NE2 GLN B 151      -7.062  -3.674   4.957  1.00  0.00              
ATOM   2407  H   GLN B 151      -8.717  -8.001   2.751  1.00  0.00              
ATOM   2408  HA  GLN B 151      -6.320  -7.164   1.380  1.00  0.00              
ATOM   2409 1HB  GLN B 151      -6.968  -7.620   4.340  1.00  0.00              
ATOM   2410 2HB  GLN B 151      -5.444  -6.944   3.785  1.00  0.00              
ATOM   2411 1HG  GLN B 151      -6.572  -5.017   2.856  1.00  0.00              
ATOM   2412 2HG  GLN B 151      -8.161  -5.721   3.265  1.00  0.00              
ATOM   2413 1HE2 GLN B 151      -7.020  -3.191   5.832  1.00  0.00              
ATOM   2414 2HE2 GLN B 151      -7.113  -3.156   4.103  1.00  0.00              
ATOM   2415  N   ALA B 152      -6.141 -10.115   2.816  1.00  0.00              
ATOM   2416  CA  ALA B 152      -5.275 -11.291   2.812  1.00  0.00              
ATOM   2417  C   ALA B 152      -5.067 -11.800   1.377  1.00  0.00              
ATOM   2418  O   ALA B 152      -3.930 -12.082   0.970  1.00  0.00              
ATOM   2419  CB  ALA B 152      -5.830 -12.395   3.704  1.00  0.00              
ATOM   2420  H   ALA B 152      -7.030 -10.161   3.292  1.00  0.00              
ATOM   2421  HA  ALA B 152      -4.300 -10.995   3.199  1.00  0.00              
ATOM   2422 1HB  ALA B 152      -5.161 -13.255   3.678  1.00  0.00              
ATOM   2423 2HB  ALA B 152      -5.912 -12.029   4.728  1.00  0.00              
ATOM   2424 3HB  ALA B 152      -6.815 -12.691   3.346  1.00  0.00              
ATOM   2425  N   GLU B 153      -6.150 -11.900   0.607  1.00  0.00              
ATOM   2426  CA  GLU B 153      -6.037 -12.339  -0.784  1.00  0.00              
ATOM   2427  C   GLU B 153      -5.170 -11.388  -1.630  1.00  0.00              
ATOM   2428  O   GLU B 153      -4.361 -11.836  -2.425  1.00  0.00              
ATOM   2429  CB  GLU B 153      -7.429 -12.460  -1.407  1.00  0.00              
ATOM   2430  CG  GLU B 153      -7.429 -12.872  -2.872  1.00  0.00              
ATOM   2431  CD  GLU B 153      -6.964 -14.287  -3.081  1.00  0.00              
ATOM   2432  OE1 GLU B 153      -6.999 -15.048  -2.145  1.00  0.00              
ATOM   2433  OE2 GLU B 153      -6.573 -14.606  -4.179  1.00  0.00              
ATOM   2434  H   GLU B 153      -7.062 -11.674   0.979  1.00  0.00              
ATOM   2435  HA  GLU B 153      -5.497 -13.286  -0.806  1.00  0.00              
ATOM   2436 1HB  GLU B 153      -8.013 -13.194  -0.853  1.00  0.00              
ATOM   2437 2HB  GLU B 153      -7.947 -11.503  -1.330  1.00  0.00              
ATOM   2438 1HG  GLU B 153      -8.439 -12.772  -3.268  1.00  0.00              
ATOM   2439 2HG  GLU B 153      -6.781 -12.196  -3.429  1.00  0.00              
ATOM   2440  N   ASN B 154      -5.341 -10.080  -1.471  1.00  0.00              
ATOM   2441  CA  ASN B 154      -4.507  -9.130  -2.233  1.00  0.00              
ATOM   2442  C   ASN B 154      -3.003  -9.232  -1.911  1.00  0.00              
ATOM   2443  O   ASN B 154      -2.153  -9.156  -2.799  1.00  0.00              
ATOM   2444  CB  ASN B 154      -4.994  -7.712  -1.997  1.00  0.00              
ATOM   2445  CG  ASN B 154      -6.279  -7.415  -2.717  1.00  0.00              
ATOM   2446  OD1 ASN B 154      -6.647  -8.111  -3.670  1.00  0.00              
ATOM   2447  ND2 ASN B 154      -6.971  -6.393  -2.280  1.00  0.00              
ATOM   2448  H   ASN B 154      -6.036  -9.722  -0.832  1.00  0.00              
ATOM   2449  HA  ASN B 154      -4.576  -9.382  -3.292  1.00  0.00              
ATOM   2450 1HB  ASN B 154      -5.144  -7.552  -0.928  1.00  0.00              
ATOM   2451 2HB  ASN B 154      -4.233  -7.006  -2.330  1.00  0.00              
ATOM   2452 1HD2 ASN B 154      -7.835  -6.148  -2.721  1.00  0.00              
ATOM   2453 2HD2 ASN B 154      -6.636  -5.857  -1.505  1.00  0.00              
ATOM   2454  N   ARG B 155      -2.675  -9.409  -0.636  1.00  0.00              
ATOM   2455  CA  ARG B 155      -1.280  -9.515  -0.228  1.00  0.00              
ATOM   2456  C   ARG B 155      -0.669 -10.822  -0.744  1.00  0.00              
ATOM   2457  O   ARG B 155       0.465 -10.851  -1.195  1.00  0.00              
ATOM   2458  CB  ARG B 155      -1.159  -9.455   1.287  1.00  0.00              
ATOM   2459  CG  ARG B 155      -1.513  -8.111   1.904  1.00  0.00              
ATOM   2460  CD  ARG B 155      -0.763  -6.999   1.266  1.00  0.00              
ATOM   2461  NE  ARG B 155      -1.006  -5.729   1.932  1.00  0.00              
ATOM   2462  CZ  ARG B 155      -0.610  -4.530   1.462  1.00  0.00              
ATOM   2463  NH1 ARG B 155       0.046  -4.455   0.325  1.00  0.00              
ATOM   2464  NH2 ARG B 155      -0.880  -3.431   2.143  1.00  0.00              
ATOM   2465  H   ARG B 155      -3.399  -9.472   0.065  1.00  0.00              
ATOM   2466  HA  ARG B 155      -0.712  -8.734  -0.734  1.00  0.00              
ATOM   2467 1HB  ARG B 155      -1.809 -10.205   1.734  1.00  0.00              
ATOM   2468 2HB  ARG B 155      -0.136  -9.693   1.580  1.00  0.00              
ATOM   2469 1HG  ARG B 155      -2.579  -7.923   1.778  1.00  0.00              
ATOM   2470 2HG  ARG B 155      -1.270  -8.123   2.968  1.00  0.00              
ATOM   2471 1HD  ARG B 155       0.305  -7.208   1.311  1.00  0.00              
ATOM   2472 2HD  ARG B 155      -1.071  -6.902   0.226  1.00  0.00              
ATOM   2473  HE  ARG B 155      -1.508  -5.747   2.810  1.00  0.00              
ATOM   2474 1HH1 ARG B 155       0.252  -5.295  -0.196  1.00  0.00              
ATOM   2475 2HH1 ARG B 155       0.343  -3.556  -0.028  1.00  0.00              
ATOM   2476 1HH2 ARG B 155      -1.384  -3.489   3.017  1.00  0.00              
ATOM   2477 2HH2 ARG B 155      -0.583  -2.533   1.791  1.00  0.00              
ATOM   2478  N   VAL B 156      -1.459 -11.881  -0.766  1.00  0.00              
ATOM   2479  CA  VAL B 156      -1.075 -13.142  -1.438  1.00  0.00              
ATOM   2480  C   VAL B 156      -0.880 -13.050  -2.963  1.00  0.00              
ATOM   2481  O   VAL B 156       0.080 -13.608  -3.493  1.00  0.00              
ATOM   2482  CB  VAL B 156      -2.079 -14.262  -1.090  1.00  0.00              
ATOM   2483  CG1 VAL B 156      -1.876 -15.495  -1.951  1.00  0.00              
ATOM   2484  CG2 VAL B 156      -1.987 -14.587   0.391  1.00  0.00              
ATOM   2485  H   VAL B 156      -2.356 -11.822  -0.306  1.00  0.00              
ATOM   2486  HA  VAL B 156      -0.086 -13.435  -1.085  1.00  0.00              
ATOM   2487  HB  VAL B 156      -3.086 -13.921  -1.328  1.00  0.00              
ATOM   2488 1HG1 VAL B 156      -2.604 -16.258  -1.672  1.00  0.00              
ATOM   2489 2HG1 VAL B 156      -2.011 -15.232  -3.000  1.00  0.00              
ATOM   2490 3HG1 VAL B 156      -0.869 -15.883  -1.800  1.00  0.00              
ATOM   2491 1HG2 VAL B 156      -2.696 -15.377   0.635  1.00  0.00              
ATOM   2492 2HG2 VAL B 156      -0.976 -14.921   0.629  1.00  0.00              
ATOM   2493 3HG2 VAL B 156      -2.221 -13.697   0.975  1.00  0.00              
ATOM   2494  N   ARG B 157      -1.807 -12.411  -3.673  1.00  0.00              
ATOM   2495  CA  ARG B 157      -1.599 -12.110  -5.086  1.00  0.00              
ATOM   2496  C   ARG B 157      -0.347 -11.258  -5.367  1.00  0.00              
ATOM   2497  O   ARG B 157       0.364 -11.511  -6.353  1.00  0.00              
ATOM   2498  CB  ARG B 157      -2.820 -11.390  -5.638  1.00  0.00              
ATOM   2499  CG  ARG B 157      -4.082 -12.235  -5.715  1.00  0.00              
ATOM   2500  CD  ARG B 157      -5.244 -11.446  -6.196  1.00  0.00              
ATOM   2501  NE  ARG B 157      -6.477 -12.215  -6.154  1.00  0.00              
ATOM   2502  CZ  ARG B 157      -7.693 -11.729  -6.471  1.00  0.00              
ATOM   2503  NH1 ARG B 157      -7.822 -10.476  -6.849  1.00  0.00              
ATOM   2504  NH2 ARG B 157      -8.756 -12.511  -6.400  1.00  0.00              
ATOM   2505  H   ARG B 157      -2.670 -12.127  -3.232  1.00  0.00              
ATOM   2506  HA  ARG B 157      -1.432 -13.047  -5.618  1.00  0.00              
ATOM   2507 1HB  ARG B 157      -3.042 -10.522  -5.019  1.00  0.00              
ATOM   2508 2HB  ARG B 157      -2.605 -11.028  -6.644  1.00  0.00              
ATOM   2509 1HG  ARG B 157      -3.922 -13.066  -6.403  1.00  0.00              
ATOM   2510 2HG  ARG B 157      -4.319 -12.625  -4.724  1.00  0.00              
ATOM   2511 1HD  ARG B 157      -5.370 -10.565  -5.568  1.00  0.00              
ATOM   2512 2HD  ARG B 157      -5.071 -11.135  -7.226  1.00  0.00              
ATOM   2513  HE  ARG B 157      -6.418 -13.183  -5.868  1.00  0.00              
ATOM   2514 1HH1 ARG B 157      -7.010  -9.878  -6.902  1.00  0.00              
ATOM   2515 2HH1 ARG B 157      -8.734 -10.112  -7.086  1.00  0.00              
ATOM   2516 1HH2 ARG B 157      -8.657 -13.474  -6.110  1.00  0.00              
ATOM   2517 2HH2 ARG B 157      -9.667 -12.147  -6.637  1.00  0.00              
ATOM   2518  N   GLU B 158      -0.092 -10.238  -4.541  1.00  0.00              
ATOM   2519  CA  GLU B 158       1.141  -9.417  -4.681  1.00  0.00              
ATOM   2520  C   GLU B 158       2.402 -10.286  -4.500  1.00  0.00              
ATOM   2521  O   GLU B 158       3.406 -10.086  -5.200  1.00  0.00              
ATOM   2522  CB  GLU B 158       1.148  -8.276  -3.661  1.00  0.00              
ATOM   2523  CG  GLU B 158       0.140  -7.172  -3.946  1.00  0.00              
ATOM   2524  CD  GLU B 158      -0.008  -6.206  -2.804  1.00  0.00              
ATOM   2525  OE1 GLU B 158       0.534  -6.466  -1.757  1.00  0.00              
ATOM   2526  OE2 GLU B 158      -0.664  -5.206  -2.979  1.00  0.00              
ATOM   2527  H   GLU B 158      -0.749 -10.019  -3.806  1.00  0.00              
ATOM   2528  HA  GLU B 158       1.177  -9.017  -5.694  1.00  0.00              
ATOM   2529 1HB  GLU B 158       0.937  -8.673  -2.668  1.00  0.00              
ATOM   2530 2HB  GLU B 158       2.139  -7.823  -3.629  1.00  0.00              
ATOM   2531 1HG  GLU B 158       0.458  -6.623  -4.832  1.00  0.00              
ATOM   2532 2HG  GLU B 158      -0.827  -7.624  -4.161  1.00  0.00              
ATOM   2533  N   LEU B 159       2.367 -11.235  -3.559  1.00  0.00              
ATOM   2534  CA  LEU B 159       3.490 -12.170  -3.443  1.00  0.00              
ATOM   2535  C   LEU B 159       3.665 -12.963  -4.748  1.00  0.00              
ATOM   2536  O   LEU B 159       4.774 -13.050  -5.304  1.00  0.00              
ATOM   2537  CB  LEU B 159       3.321 -13.120  -2.265  1.00  0.00              
ATOM   2538  CG  LEU B 159       4.407 -14.191  -2.083  1.00  0.00              
ATOM   2539  CD1 LEU B 159       5.747 -13.480  -1.849  1.00  0.00              
ATOM   2540  CD2 LEU B 159       4.084 -15.118  -0.928  1.00  0.00              
ATOM   2541  H   LEU B 159       1.586 -11.323  -2.925  1.00  0.00              
ATOM   2542  HA  LEU B 159       4.402 -11.597  -3.282  1.00  0.00              
ATOM   2543 1HB  LEU B 159       3.290 -12.534  -1.348  1.00  0.00              
ATOM   2544 2HB  LEU B 159       2.370 -13.640  -2.372  1.00  0.00              
ATOM   2545  HG  LEU B 159       4.485 -14.788  -2.992  1.00  0.00              
ATOM   2546 1HD1 LEU B 159       6.534 -14.223  -1.717  1.00  0.00              
ATOM   2547 2HD1 LEU B 159       5.982 -12.853  -2.710  1.00  0.00              
ATOM   2548 3HD1 LEU B 159       5.679 -12.861  -0.956  1.00  0.00              
ATOM   2549 1HD2 LEU B 159       4.874 -15.864  -0.829  1.00  0.00              
ATOM   2550 2HD2 LEU B 159       4.014 -14.539  -0.006  1.00  0.00              
ATOM   2551 3HD2 LEU B 159       3.134 -15.617  -1.117  1.00  0.00              
ATOM   2552  N   LYS B 160       2.581 -13.518  -5.263  1.00  0.00              
ATOM   2553  CA  LYS B 160       2.684 -14.258  -6.533  1.00  0.00              
ATOM   2554  C   LYS B 160       3.399 -13.441  -7.625  1.00  0.00              
ATOM   2555  O   LYS B 160       4.365 -13.914  -8.255  1.00  0.00              
ATOM   2556  CB  LYS B 160       1.294 -14.671  -7.019  1.00  0.00              
ATOM   2557  CG  LYS B 160       1.293 -15.487  -8.305  1.00  0.00              
ATOM   2558  CD  LYS B 160      -0.101 -16.002  -8.632  1.00  0.00              
ATOM   2559  CE  LYS B 160      -0.082 -16.918  -9.846  1.00  0.00              
ATOM   2560  NZ  LYS B 160       0.182 -16.169 -11.105  1.00  0.00              
ATOM   2561  H   LYS B 160       1.683 -13.448  -4.806  1.00  0.00              
ATOM   2562  HA  LYS B 160       3.278 -15.157  -6.363  1.00  0.00              
ATOM   2563 1HB  LYS B 160       0.799 -15.262  -6.247  1.00  0.00              
ATOM   2564 2HB  LYS B 160       0.688 -13.781  -7.187  1.00  0.00              
ATOM   2565 1HG  LYS B 160       1.645 -14.866  -9.130  1.00  0.00              
ATOM   2566 2HG  LYS B 160       1.969 -16.335  -8.198  1.00  0.00              
ATOM   2567 1HD  LYS B 160      -0.495 -16.553  -7.777  1.00  0.00              
ATOM   2568 2HD  LYS B 160      -0.762 -15.159  -8.835  1.00  0.00              
ATOM   2569 1HE  LYS B 160       0.691 -17.675  -9.719  1.00  0.00              
ATOM   2570 2HE  LYS B 160      -1.043 -17.424  -9.935  1.00  0.00              
ATOM   2571 1HZ  LYS B 160       0.186 -16.811 -11.885  1.00  0.00              
ATOM   2572 2HZ  LYS B 160      -0.540 -15.476 -11.243  1.00  0.00              
ATOM   2573 3HZ  LYS B 160       1.080 -15.711 -11.042  1.00  0.00              
ATOM   2574  N   GLN B 161       2.911 -12.215  -7.833  1.00  0.00              
ATOM   2575  CA  GLN B 161       3.458 -11.296  -8.824  1.00  0.00              
ATOM   2576  C   GLN B 161       4.919 -10.901  -8.561  1.00  0.00              
ATOM   2577  O   GLN B 161       5.693 -10.841  -9.502  1.00  0.00              
ATOM   2578  CB  GLN B 161       2.592 -10.036  -8.888  1.00  0.00              
ATOM   2579  CG  GLN B 161       1.209 -10.260  -9.475  1.00  0.00              
ATOM   2580  CD  GLN B 161       0.354  -9.008  -9.437  1.00  0.00              
ATOM   2581  OE1 GLN B 161       0.562  -8.122  -8.603  1.00  0.00              
ATOM   2582  NE2 GLN B 161      -0.614  -8.926 -10.343  1.00  0.00              
ATOM   2583  H   GLN B 161       2.125 -11.921  -7.271  1.00  0.00              
ATOM   2584  HA  GLN B 161       3.458 -11.793  -9.794  1.00  0.00              
ATOM   2585 1HB  GLN B 161       2.469  -9.627  -7.885  1.00  0.00              
ATOM   2586 2HB  GLN B 161       3.094  -9.279  -9.490  1.00  0.00              
ATOM   2587 1HG  GLN B 161       1.313 -10.572 -10.514  1.00  0.00              
ATOM   2588 2HG  GLN B 161       0.703 -11.037  -8.900  1.00  0.00              
ATOM   2589 1HE2 GLN B 161      -1.211  -8.123 -10.367  1.00  0.00              
ATOM   2590 2HE2 GLN B 161      -0.748  -9.667 -11.001  1.00  0.00              
ATOM   2591  N   LYS B 162       5.307 -10.617  -7.309  1.00  0.00              
ATOM   2592  CA  LYS B 162       6.724 -10.333  -7.016  1.00  0.00              
ATOM   2593  C   LYS B 162       7.637 -11.527  -7.278  1.00  0.00              
ATOM   2594  O   LYS B 162       8.803 -11.365  -7.737  1.00  0.00              
ATOM   2595  CB  LYS B 162       6.883  -9.880  -5.564  1.00  0.00              
ATOM   2596  CG  LYS B 162       8.282  -9.396  -5.205  1.00  0.00              
ATOM   2597  CD  LYS B 162       8.637  -8.124  -5.961  1.00  0.00              
ATOM   2598  CE  LYS B 162      10.000  -7.593  -5.543  1.00  0.00              
ATOM   2599  NZ  LYS B 162      10.361  -6.348  -6.275  1.00  0.00              
ATOM   2600  H   LYS B 162       4.635 -10.595  -6.556  1.00  0.00              
ATOM   2601  HA  LYS B 162       7.050  -9.508  -7.651  1.00  0.00              
ATOM   2602 1HB  LYS B 162       6.185  -9.068  -5.357  1.00  0.00              
ATOM   2603 2HB  LYS B 162       6.634 -10.705  -4.896  1.00  0.00              
ATOM   2604 1HG  LYS B 162       8.336  -9.198  -4.134  1.00  0.00              
ATOM   2605 2HG  LYS B 162       9.009 -10.169  -5.451  1.00  0.00              
ATOM   2606 1HD  LYS B 162       8.650  -8.329  -7.033  1.00  0.00              
ATOM   2607 2HD  LYS B 162       7.885  -7.361  -5.764  1.00  0.00              
ATOM   2608 1HE  LYS B 162       9.997  -7.383  -4.474  1.00  0.00              
ATOM   2609 2HE  LYS B 162      10.761  -8.348  -5.740  1.00  0.00              
ATOM   2610 1HZ  LYS B 162      11.270  -6.029  -5.970  1.00  0.00              
ATOM   2611 2HZ  LYS B 162      10.386  -6.536  -7.267  1.00  0.00              
ATOM   2612 3HZ  LYS B 162       9.673  -5.634  -6.084  1.00  0.00              
ATOM   2613  N   LEU B 163       7.174 -12.732  -6.935  1.00  0.00              
ATOM   2614  CA  LEU B 163       7.943 -13.927  -7.258  1.00  0.00              
ATOM   2615  C   LEU B 163       8.064 -14.188  -8.781  1.00  0.00              
ATOM   2616  O   LEU B 163       9.090 -14.712  -9.226  1.00  0.00              
ATOM   2617  CB  LEU B 163       7.298 -15.141  -6.577  1.00  0.00              
ATOM   2618  CG  LEU B 163       7.303 -15.124  -5.043  1.00  0.00              
ATOM   2619  CD1 LEU B 163       6.560 -16.345  -4.519  1.00  0.00              
ATOM   2620  CD2 LEU B 163       8.739 -15.100  -4.540  1.00  0.00              
ATOM   2621  H   LEU B 163       6.293 -12.830  -6.451  1.00  0.00              
ATOM   2622  HA  LEU B 163       8.978 -13.763  -6.960  1.00  0.00              
ATOM   2623 1HB  LEU B 163       6.262 -15.212  -6.904  1.00  0.00              
ATOM   2624 2HB  LEU B 163       7.823 -16.040  -6.900  1.00  0.00              
ATOM   2625  HG  LEU B 163       6.779 -14.236  -4.687  1.00  0.00              
ATOM   2626 1HD1 LEU B 163       6.563 -16.333  -3.429  1.00  0.00              
ATOM   2627 2HD1 LEU B 163       5.531 -16.326  -4.878  1.00  0.00              
ATOM   2628 3HD1 LEU B 163       7.052 -17.250  -4.873  1.00  0.00              
ATOM   2629 1HD2 LEU B 163       8.742 -15.087  -3.450  1.00  0.00              
ATOM   2630 2HD2 LEU B 163       9.263 -15.988  -4.894  1.00  0.00              
ATOM   2631 3HD2 LEU B 163       9.241 -14.208  -4.915  1.00  0.00              
ATOM   2632  N   GLU B 164       7.026 -13.849  -9.552  1.00  0.00              
ATOM   2633  CA  GLU B 164       7.092 -13.924 -11.040  1.00  0.00              
ATOM   2634  C   GLU B 164       8.205 -12.993 -11.551  1.00  0.00              
ATOM   2635  O   GLU B 164       8.987 -13.351 -12.448  1.00  0.00              
ATOM   2636  CB  GLU B 164       5.754 -13.536 -11.673  1.00  0.00              
ATOM   2637  CG  GLU B 164       4.647 -14.564 -11.483  1.00  0.00              
ATOM   2638  CD  GLU B 164       3.308 -14.077 -11.961  1.00  0.00              
ATOM   2639  OE1 GLU B 164       3.211 -12.933 -12.333  1.00  0.00              
ATOM   2640  OE2 GLU B 164       2.380 -14.851 -11.954  1.00  0.00              
ATOM   2641  H   GLU B 164       6.174 -13.533  -9.113  1.00  0.00              
ATOM   2642  HA  GLU B 164       7.284 -14.958 -11.327  1.00  0.00              
ATOM   2643 1HB  GLU B 164       5.410 -12.593 -11.248  1.00  0.00              
ATOM   2644 2HB  GLU B 164       5.888 -13.383 -12.744  1.00  0.00              
ATOM   2645 1HG  GLU B 164       4.909 -15.469 -12.031  1.00  0.00              
ATOM   2646 2HG  GLU B 164       4.580 -14.820 -10.426  1.00  0.00              
ATOM   2647  N   GLU B 165       8.244 -11.768 -11.025  1.00  0.00              
ATOM   2648  CA  GLU B 165       9.365 -10.845 -11.360  1.00  0.00              
ATOM   2649  C   GLU B 165      10.767 -11.413 -11.041  1.00  0.00              
ATOM   2650  O   GLU B 165      11.676 -11.406 -11.902  1.00  0.00              
ATOM   2651  CB  GLU B 165       9.184  -9.521 -10.615  1.00  0.00              
ATOM   2652  CG  GLU B 165      10.253  -8.480 -10.914  1.00  0.00              
ATOM   2653  CD  GLU B 165      10.128  -7.250 -10.059  1.00  0.00              
ATOM   2654  OE1 GLU B 165      10.170  -7.377  -8.859  1.00  0.00              
ATOM   2655  OE2 GLU B 165       9.990  -6.181 -10.607  1.00  0.00              
ATOM   2656  H   GLU B 165       7.518 -11.454 -10.397  1.00  0.00              
ATOM   2657  HA  GLU B 165       9.376 -10.692 -12.439  1.00  0.00              
ATOM   2658 1HB  GLU B 165       8.216  -9.089 -10.870  1.00  0.00              
ATOM   2659 2HB  GLU B 165       9.188  -9.704  -9.540  1.00  0.00              
ATOM   2660 1HG  GLU B 165      11.235  -8.924 -10.750  1.00  0.00              
ATOM   2661 2HG  GLU B 165      10.185  -8.196 -11.964  1.00  0.00              
ATOM   2662  N   LEU B 166      10.962 -11.926  -9.819  1.00  0.00              
ATOM   2663  CA  LEU B 166      12.261 -12.527  -9.465  1.00  0.00              
ATOM   2664  C   LEU B 166      12.617 -13.731 -10.343  1.00  0.00              
ATOM   2665  O   LEU B 166      13.784 -13.924 -10.670  1.00  0.00              
ATOM   2666  CB  LEU B 166      12.252 -12.961  -7.994  1.00  0.00              
ATOM   2667  CG  LEU B 166      12.206 -11.824  -6.965  1.00  0.00              
ATOM   2668  CD1 LEU B 166      11.980 -12.405  -5.575  1.00  0.00              
ATOM   2669  CD2 LEU B 166      13.504 -11.033  -7.023  1.00  0.00              
ATOM   2670  H   LEU B 166      10.225 -11.906  -9.129  1.00  0.00              
ATOM   2671  HA  LEU B 166      13.045 -11.794  -9.655  1.00  0.00              
ATOM   2672 1HB  LEU B 166      11.384 -13.596  -7.824  1.00  0.00              
ATOM   2673 2HB  LEU B 166      13.149 -13.548  -7.799  1.00  0.00              
ATOM   2674  HG  LEU B 166      11.368 -11.163  -7.190  1.00  0.00              
ATOM   2675 1HD1 LEU B 166      11.947 -11.597  -4.845  1.00  0.00              
ATOM   2676 2HD1 LEU B 166      11.036 -12.948  -5.557  1.00  0.00              
ATOM   2677 3HD1 LEU B 166      12.795 -13.084  -5.329  1.00  0.00              
ATOM   2678 1HD2 LEU B 166      13.471 -10.225  -6.293  1.00  0.00              
ATOM   2679 2HD2 LEU B 166      14.342 -11.693  -6.797  1.00  0.00              
ATOM   2680 3HD2 LEU B 166      13.631 -10.615  -8.022  1.00  0.00              
ATOM   2681  N   TYR B 167      11.612 -14.524 -10.700  1.00  0.00              
ATOM   2682  CA  TYR B 167      11.770 -15.623 -11.644  1.00  0.00              
ATOM   2683  C   TYR B 167      12.270 -15.115 -13.012  1.00  0.00              
ATOM   2684  O   TYR B 167      13.210 -15.619 -13.571  1.00  0.00              
ATOM   2685  CB  TYR B 167      10.449 -16.379 -11.801  1.00  0.00              
ATOM   2686  CG  TYR B 167      10.479 -17.445 -12.873  1.00  0.00              
ATOM   2687  CD1 TYR B 167      11.257 -18.580 -12.701  1.00  0.00              
ATOM   2688  CD2 TYR B 167       9.728 -17.288 -14.029  1.00  0.00              
ATOM   2689  CE1 TYR B 167      11.285 -19.554 -13.680  1.00  0.00              
ATOM   2690  CE2 TYR B 167       9.756 -18.262 -15.008  1.00  0.00              
ATOM   2691  CZ  TYR B 167      10.530 -19.391 -14.837  1.00  0.00              
ATOM   2692  OH  TYR B 167      10.558 -20.361 -15.812  1.00  0.00              
ATOM   2693  H   TYR B 167      10.703 -14.350 -10.295  1.00  0.00              
ATOM   2694  HA  TYR B 167      12.516 -16.314 -11.250  1.00  0.00              
ATOM   2695 1HB  TYR B 167      10.187 -16.855 -10.855  1.00  0.00              
ATOM   2696 2HB  TYR B 167       9.653 -15.674 -12.044  1.00  0.00              
ATOM   2697  HD1 TYR B 167      11.847 -18.704 -11.792  1.00  0.00              
ATOM   2698  HD2 TYR B 167       9.118 -16.395 -14.165  1.00  0.00              
ATOM   2699  HE1 TYR B 167      11.896 -20.446 -13.545  1.00  0.00              
ATOM   2700  HE2 TYR B 167       9.167 -18.138 -15.917  1.00  0.00              
ATOM   2701  HH  TYR B 167      11.125 -21.082 -15.529  1.00  0.00              
ATOM   2702  N   LYS B 168      11.632 -14.103 -13.542  1.00  0.00              
ATOM   2703  CA  LYS B 168      12.086 -13.571 -14.836  1.00  0.00              
ATOM   2704  C   LYS B 168      13.548 -13.131 -14.799  1.00  0.00              
ATOM   2705  O   LYS B 168      14.303 -13.355 -15.754  1.00  0.00              
ATOM   2706  CB  LYS B 168      11.204 -12.398 -15.266  1.00  0.00              
ATOM   2707  CG  LYS B 168       9.791 -12.790 -15.677  1.00  0.00              
ATOM   2708  CD  LYS B 168       8.962 -11.568 -16.042  1.00  0.00              
ATOM   2709  CE  LYS B 168       7.543 -11.956 -16.430  1.00  0.00              
ATOM   2710  NZ  LYS B 168       6.711 -10.767 -16.759  1.00  0.00              
ATOM   2711  H   LYS B 168      10.838 -13.678 -13.086  1.00  0.00              
ATOM   2712  HA  LYS B 168      12.081 -14.382 -15.565  1.00  0.00              
ATOM   2713 1HB  LYS B 168      11.128 -11.680 -14.449  1.00  0.00              
ATOM   2714 2HB  LYS B 168      11.667 -11.885 -16.110  1.00  0.00              
ATOM   2715 1HG  LYS B 168       9.834 -13.459 -16.537  1.00  0.00              
ATOM   2716 2HG  LYS B 168       9.306 -13.315 -14.854  1.00  0.00              
ATOM   2717 1HD  LYS B 168       8.924 -10.886 -15.191  1.00  0.00              
ATOM   2718 2HD  LYS B 168       9.428 -11.049 -16.880  1.00  0.00              
ATOM   2719 1HE  LYS B 168       7.570 -12.616 -17.295  1.00  0.00              
ATOM   2720 2HE  LYS B 168       7.075 -12.493 -15.605  1.00  0.00              
ATOM   2721 1HZ  LYS B 168       5.779 -11.066 -17.010  1.00  0.00              
ATOM   2722 2HZ  LYS B 168       6.663 -10.155 -15.956  1.00  0.00              
ATOM   2723 3HZ  LYS B 168       7.125 -10.270 -17.535  1.00  0.00              
ATOM   2724  N   GLU B 169      13.963 -12.544 -13.674  1.00  0.00              
ATOM   2725  CA  GLU B 169      15.341 -12.162 -13.450  1.00  0.00              
ATOM   2726  C   GLU B 169      16.271 -13.353 -13.331  1.00  0.00              
ATOM   2727  O   GLU B 169      17.371 -13.326 -13.870  1.00  0.00              
ATOM   2728  CB  GLU B 169      15.445 -11.306 -12.185  1.00  0.00              
ATOM   2729  CG  GLU B 169      14.734  -9.963 -12.275  1.00  0.00              
ATOM   2730  CD  GLU B 169      15.319  -9.061 -13.327  1.00  0.00              
ATOM   2731  OE1 GLU B 169      16.518  -9.050 -13.473  1.00  0.00              
ATOM   2732  OE2 GLU B 169      14.566  -8.383 -13.984  1.00  0.00              
ATOM   2733  H   GLU B 169      13.278 -12.363 -12.954  1.00  0.00              
ATOM   2734  HA  GLU B 169      15.684 -11.584 -14.308  1.00  0.00              
ATOM   2735 1HB  GLU B 169      15.023 -11.852 -11.341  1.00  0.00              
ATOM   2736 2HB  GLU B 169      16.494 -11.115 -11.960  1.00  0.00              
ATOM   2737 1HG  GLU B 169      13.683 -10.135 -12.505  1.00  0.00              
ATOM   2738 2HG  GLU B 169      14.791  -9.469 -11.307  1.00  0.00              
ATOM   2739  N   ALA B 170      15.827 -14.406 -12.628  1.00  0.00              
ATOM   2740  CA  ALA B 170      16.608 -15.633 -12.446  1.00  0.00              
ATOM   2741  C   ALA B 170      16.833 -16.425 -13.740  1.00  0.00              
ATOM   2742  O   ALA B 170      17.800 -17.212 -13.838  1.00  0.00              
ATOM   2743  CB  ALA B 170      15.943 -16.556 -11.389  1.00  0.00              
ATOM   2744  H   ALA B 170      14.910 -14.340 -12.210  1.00  0.00              
ATOM   2745  HA  ALA B 170      17.600 -15.353 -12.092  1.00  0.00              
ATOM   2746 1HB  ALA B 170      16.539 -17.461 -11.269  1.00  0.00              
ATOM   2747 2HB  ALA B 170      15.882 -16.033 -10.435  1.00  0.00              
ATOM   2748 3HB  ALA B 170      14.940 -16.824 -11.720  1.00  0.00              
ATOM   2749  N   ARG B 171      15.909 -16.269 -14.684  1.00  0.00              
ATOM   2750  CA  ARG B 171      16.013 -16.883 -16.011  1.00  0.00              
ATOM   2751  C   ARG B 171      16.805 -16.049 -17.053  1.00  0.00              
ATOM   2752  O   ARG B 171      16.876 -16.434 -18.216  1.00  0.00              
ATOM   2753  CB  ARG B 171      14.615 -17.145 -16.554  1.00  0.00              
ATOM   2754  CG  ARG B 171      13.774 -18.099 -15.720  1.00  0.00              
ATOM   2755  CD  ARG B 171      14.450 -19.409 -15.535  1.00  0.00              
ATOM   2756  NE  ARG B 171      14.609 -20.120 -16.793  1.00  0.00              
ATOM   2757  CZ  ARG B 171      15.352 -21.231 -16.955  1.00  0.00              
ATOM   2758  NH1 ARG B 171      15.997 -21.746 -15.931  1.00  0.00              
ATOM   2759  NH2 ARG B 171      15.434 -21.805 -18.143  1.00  0.00              
ATOM   2760  H   ARG B 171      15.103 -15.701 -14.466  1.00  0.00              
ATOM   2761  HA  ARG B 171      16.585 -17.807 -15.921  1.00  0.00              
ATOM   2762 1HB  ARG B 171      14.072 -16.205 -16.627  1.00  0.00              
ATOM   2763 2HB  ARG B 171      14.687 -17.561 -17.559  1.00  0.00              
ATOM   2764 1HG  ARG B 171      13.596 -17.663 -14.737  1.00  0.00              
ATOM   2765 2HG  ARG B 171      12.820 -18.273 -16.218  1.00  0.00              
ATOM   2766 1HD  ARG B 171      15.438 -19.250 -15.105  1.00  0.00              
ATOM   2767 2HD  ARG B 171      13.858 -20.031 -14.864  1.00  0.00              
ATOM   2768  HE  ARG B 171      14.128 -19.754 -17.604  1.00  0.00              
ATOM   2769 1HH1 ARG B 171      15.935 -21.307 -15.023  1.00  0.00              
ATOM   2770 2HH1 ARG B 171      16.554 -22.579 -16.053  1.00  0.00              
ATOM   2771 1HH2 ARG B 171      14.938 -21.409 -18.930  1.00  0.00              
ATOM   2772 2HH2 ARG B 171      15.991 -22.638 -18.264  1.00  0.00              
ATOM   2773  N   LYS B 172      17.435 -14.947 -16.654  1.00  0.00              
ATOM   2774  CA  LYS B 172      18.258 -14.189 -17.629  1.00  0.00              
ATOM   2775  C   LYS B 172      19.584 -14.892 -17.871  1.00  0.00              
ATOM   2776  O   LYS B 172      20.126 -15.566 -16.976  1.00  0.00              
ATOM   2777  CB  LYS B 172      18.510 -12.760 -17.145  1.00  0.00              
ATOM   2778  CG  LYS B 172      17.278 -11.865 -17.160  1.00  0.00              
ATOM   2779  CD  LYS B 172      17.604 -10.468 -16.654  1.00  0.00              
ATOM   2780  CE  LYS B 172      16.399  -9.545 -16.759  1.00  0.00              
ATOM   2781  NZ  LYS B 172      16.671  -8.204 -16.173  1.00  0.00              
ATOM   2782  H   LYS B 172      17.367 -14.613 -15.703  1.00  0.00              
ATOM   2783  HA  LYS B 172      17.741 -14.185 -18.589  1.00  0.00              
ATOM   2784 1HB  LYS B 172      18.893 -12.784 -16.124  1.00  0.00              
ATOM   2785 2HB  LYS B 172      19.271 -12.293 -17.769  1.00  0.00              
ATOM   2786 1HG  LYS B 172      16.893 -11.793 -18.178  1.00  0.00              
ATOM   2787 2HG  LYS B 172      16.504 -12.300 -16.528  1.00  0.00              
ATOM   2788 1HD  LYS B 172      17.919 -10.523 -15.611  1.00  0.00              
ATOM   2789 2HD  LYS B 172      18.421 -10.050 -17.241  1.00  0.00              
ATOM   2790 1HE  LYS B 172      16.125  -9.422 -17.806  1.00  0.00              
ATOM   2791 2HE  LYS B 172      15.553  -9.990 -16.235  1.00  0.00              
ATOM   2792 1HZ  LYS B 172      15.849  -7.624 -16.262  1.00  0.00              
ATOM   2793 2HZ  LYS B 172      16.908  -8.305 -15.196  1.00  0.00              
ATOM   2794 3HZ  LYS B 172      17.442  -7.773 -16.663  1.00  0.00              
ATOM   2795  N   LEU B 173      20.117 -14.742 -19.080  1.00  0.00              
ATOM   2796  CA  LEU B 173      21.389 -15.371 -19.410  1.00  0.00              
ATOM   2797  C   LEU B 173      22.578 -14.707 -18.713  1.00  0.00              
ATOM   2798  O   LEU B 173      22.535 -13.521 -18.403  1.00  0.00              
ATOM   2799  CB  LEU B 173      21.603 -15.334 -20.929  1.00  0.00              
ATOM   2800  CG  LEU B 173      20.590 -16.128 -21.763  1.00  0.00              
ATOM   2801  CD1 LEU B 173      20.863 -15.902 -23.244  1.00  0.00              
ATOM   2802  CD2 LEU B 173      20.686 -17.604 -21.408  1.00  0.00              
ATOM   2803  H   LEU B 173      19.644 -14.190 -19.781  1.00  0.00              
ATOM   2804  HA  LEU B 173      21.384 -16.387 -19.020  1.00  0.00              
ATOM   2805 1HB  LEU B 173      21.564 -14.297 -21.260  1.00  0.00              
ATOM   2806 2HB  LEU B 173      22.595 -15.727 -21.150  1.00  0.00              
ATOM   2807  HG  LEU B 173      19.583 -15.769 -21.551  1.00  0.00              
ATOM   2808 1HD1 LEU B 173      20.142 -16.467 -23.836  1.00  0.00              
ATOM   2809 2HD1 LEU B 173      20.768 -14.841 -23.474  1.00  0.00              
ATOM   2810 3HD1 LEU B 173      21.871 -16.238 -23.483  1.00  0.00              
ATOM   2811 1HD2 LEU B 173      19.965 -18.169 -22.000  1.00  0.00              
ATOM   2812 2HD2 LEU B 173      21.693 -17.965 -21.621  1.00  0.00              
ATOM   2813 3HD2 LEU B 173      20.470 -17.739 -20.348  1.00  0.00              
ATOM   2814  N   ASP B 174      23.612 -15.507 -18.456  1.00  0.00              
ATOM   2815  CA  ASP B 174      24.828 -15.094 -17.733  1.00  0.00              
ATOM   2816  C   ASP B 174      24.564 -14.589 -16.306  1.00  0.00              
ATOM   2817  O   ASP B 174      25.131 -13.583 -15.870  1.00  0.00              
ATOM   2818  CB  ASP B 174      25.555 -14.001 -18.520  1.00  0.00              
ATOM   2819  CG  ASP B 174      26.050 -14.479 -19.879  1.00  0.00              
ATOM   2820  OD1 ASP B 174      26.465 -15.609 -19.974  1.00  0.00              
ATOM   2821  OD2 ASP B 174      26.008 -13.709 -20.808  1.00  0.00              
ATOM   2822  H   ASP B 174      23.536 -16.458 -18.789  1.00  0.00              
ATOM   2823  HA  ASP B 174      25.460 -15.971 -17.588  1.00  0.00              
ATOM   2824 1HB  ASP B 174      24.884 -13.155 -18.671  1.00  0.00              
ATOM   2825 2HB  ASP B 174      26.408 -13.643 -17.944  1.00  0.00              
ATOM   2826  N   LEU B 175      23.686 -15.282 -15.589  1.00  0.00              
ATOM   2827  CA  LEU B 175      23.382 -14.910 -14.219  1.00  0.00              
ATOM   2828  C   LEU B 175      24.654 -15.157 -13.422  1.00  0.00              
ATOM   2829  O   LEU B 175      25.223 -16.256 -13.454  1.00  0.00              
ATOM   2830  CB  LEU B 175      22.214 -15.730 -13.659  1.00  0.00              
ATOM   2831  CG  LEU B 175      21.723 -15.321 -12.264  1.00  0.00              
ATOM   2832  CD1 LEU B 175      21.089 -13.938 -12.333  1.00  0.00              
ATOM   2833  CD2 LEU B 175      20.729 -16.353 -11.752  1.00  0.00              
ATOM   2834  H   LEU B 175      23.221 -16.080 -15.997  1.00  0.00              
ATOM   2835  HA  LEU B 175      23.098 -13.859 -14.201  1.00  0.00              
ATOM   2836 1HB  LEU B 175      21.371 -15.647 -14.343  1.00  0.00              
ATOM   2837 2HB  LEU B 175      22.514 -16.776 -13.611  1.00  0.00              
ATOM   2838  HG  LEU B 175      22.571 -15.265 -11.581  1.00  0.00              
ATOM   2839 1HD1 LEU B 175      20.740 -13.648 -11.342  1.00  0.00              
ATOM   2840 2HD1 LEU B 175      21.827 -13.217 -12.683  1.00  0.00              
ATOM   2841 3HD1 LEU B 175      20.245 -13.959 -13.022  1.00  0.00              
ATOM   2842 1HD2 LEU B 175      20.381 -16.063 -10.761  1.00  0.00              
ATOM   2843 2HD2 LEU B 175      19.879 -16.409 -12.433  1.00  0.00              
ATOM   2844 3HD2 LEU B 175      21.214 -17.328 -11.696  1.00  0.00              
ATOM   2845  N   THR B 176      25.143 -14.128 -12.745  1.00  0.00              
ATOM   2846  CA  THR B 176      26.379 -14.287 -12.008  1.00  0.00              
ATOM   2847  C   THR B 176      26.012 -14.796 -10.618  1.00  0.00              
ATOM   2848  O   THR B 176      24.823 -14.799 -10.240  1.00  0.00              
ATOM   2849  CB  THR B 176      27.172 -12.970 -11.917  1.00  0.00              
ATOM   2850  OG1 THR B 176      26.440 -12.022 -11.130  1.00  0.00              
ATOM   2851  CG2 THR B 176      27.411 -12.394 -13.305  1.00  0.00              
ATOM   2852  H   THR B 176      24.673 -13.234 -12.731  1.00  0.00              
ATOM   2853  HA  THR B 176      26.980 -15.051 -12.502  1.00  0.00              
ATOM   2854  HB  THR B 176      28.132 -13.156 -11.437  1.00  0.00              
ATOM   2855  HG1 THR B 176      26.753 -11.135 -11.324  1.00  0.00              
ATOM   2856 1HG2 THR B 176      27.972 -11.464 -13.221  1.00  0.00              
ATOM   2857 2HG2 THR B 176      27.977 -13.108 -13.903  1.00  0.00              
ATOM   2858 3HG2 THR B 176      26.454 -12.197 -13.786  1.00  0.00              
ATOM   2859  N   GLN B 177      27.018 -15.254  -9.877  1.00  0.00              
ATOM   2860  CA  GLN B 177      26.795 -15.722  -8.513  1.00  0.00              
ATOM   2861  C   GLN B 177      26.307 -14.623  -7.591  1.00  0.00              
ATOM   2862  O   GLN B 177      25.492 -14.900  -6.735  1.00  0.00              
ATOM   2863  CB  GLN B 177      28.080 -16.331  -7.945  1.00  0.00              
ATOM   2864  CG  GLN B 177      28.502 -17.629  -8.613  1.00  0.00              
ATOM   2865  CD  GLN B 177      27.490 -18.740  -8.409  1.00  0.00              
ATOM   2866  OE1 GLN B 177      27.055 -19.003  -7.284  1.00  0.00              
ATOM   2867  NE2 GLN B 177      27.110 -19.400  -9.497  1.00  0.00              
ATOM   2868  H   GLN B 177      27.953 -15.280 -10.259  1.00  0.00              
ATOM   2869  HA  GLN B 177      25.977 -16.442  -8.524  1.00  0.00              
ATOM   2870 1HB  GLN B 177      28.898 -15.618  -8.050  1.00  0.00              
ATOM   2871 2HB  GLN B 177      27.951 -16.527  -6.881  1.00  0.00              
ATOM   2872 1HG  GLN B 177      28.609 -17.456  -9.684  1.00  0.00              
ATOM   2873 2HG  GLN B 177      29.454 -17.950  -8.189  1.00  0.00              
ATOM   2874 1HE2 GLN B 177      26.445 -20.144  -9.424  1.00  0.00              
ATOM   2875 2HE2 GLN B 177      27.489 -19.154 -10.389  1.00  0.00              
ATOM   2876  N   GLU B 178      26.772 -13.380  -7.782  1.00  0.00              
ATOM   2877  CA  GLU B 178      26.275 -12.262  -6.988  1.00  0.00              
ATOM   2878  C   GLU B 178      24.837 -11.873  -7.324  1.00  0.00              
ATOM   2879  O   GLU B 178      24.067 -11.492  -6.437  1.00  0.00              
ATOM   2880  CB  GLU B 178      27.186 -11.047  -7.178  1.00  0.00              
ATOM   2881  CG  GLU B 178      28.561 -11.187  -6.541  1.00  0.00              
ATOM   2882  CD  GLU B 178      28.497 -11.432  -5.059  1.00  0.00              
ATOM   2883  OE1 GLU B 178      27.844 -10.677  -4.379  1.00  0.00              
ATOM   2884  OE2 GLU B 178      29.103 -12.375  -4.606  1.00  0.00              
ATOM   2885  H   GLU B 178      27.477 -13.209  -8.485  1.00  0.00              
ATOM   2886  HA  GLU B 178      26.236 -12.570  -5.943  1.00  0.00              
ATOM   2887 1HB  GLU B 178      27.327 -10.862  -8.242  1.00  0.00              
ATOM   2888 2HB  GLU B 178      26.709 -10.165  -6.752  1.00  0.00              
ATOM   2889 1HG  GLU B 178      29.086 -12.018  -7.012  1.00  0.00              
ATOM   2890 2HG  GLU B 178      29.131 -10.279  -6.730  1.00  0.00              
ATOM   2891  N   MET B 179      24.489 -11.926  -8.609  1.00  0.00              
ATOM   2892  CA  MET B 179      23.125 -11.699  -9.040  1.00  0.00              
ATOM   2893  C   MET B 179      22.162 -12.750  -8.478  1.00  0.00              
ATOM   2894  O   MET B 179      21.083 -12.386  -8.015  1.00  0.00              
ATOM   2895  CB  MET B 179      23.064 -11.680 -10.566  1.00  0.00              
ATOM   2896  CG  MET B 179      23.715 -10.462 -11.207  1.00  0.00              
ATOM   2897  SD  MET B 179      23.705 -10.536 -13.009  1.00  0.00              
ATOM   2898  CE  MET B 179      24.632  -9.058 -13.413  1.00  0.00              
ATOM   2899  H   MET B 179      25.196 -12.129  -9.302  1.00  0.00              
ATOM   2900  HA  MET B 179      22.801 -10.729  -8.665  1.00  0.00              
ATOM   2901 1HB  MET B 179      23.556 -12.568 -10.961  1.00  0.00              
ATOM   2902 2HB  MET B 179      22.023 -11.711 -10.889  1.00  0.00              
ATOM   2903 1HG  MET B 179      23.187  -9.561 -10.895  1.00  0.00              
ATOM   2904 2HG  MET B 179      24.749 -10.384 -10.871  1.00  0.00              
ATOM   2905 1HE  MET B 179      24.712  -8.964 -14.497  1.00  0.00              
ATOM   2906 2HE  MET B 179      24.119  -8.185 -13.009  1.00  0.00              
ATOM   2907 3HE  MET B 179      25.631  -9.125 -12.980  1.00  0.00              
ATOM   2908  N   ARG B 180      22.563 -14.027  -8.502  1.00  0.00              
ATOM   2909  CA  ARG B 180      21.780 -15.121  -7.886  1.00  0.00              
ATOM   2910  C   ARG B 180      21.601 -14.964  -6.366  1.00  0.00              
ATOM   2911  O   ARG B 180      20.494 -15.164  -5.834  1.00  0.00              
ATOM   2912  CB  ARG B 180      22.446 -16.460  -8.162  1.00  0.00              
ATOM   2913  CG  ARG B 180      21.685 -17.672  -7.649  1.00  0.00              
ATOM   2914  CD  ARG B 180      22.383 -18.940  -7.979  1.00  0.00              
ATOM   2915  NE  ARG B 180      23.658 -19.053  -7.290  1.00  0.00              
ATOM   2916  CZ  ARG B 180      23.802 -19.426  -6.004  1.00  0.00              
ATOM   2917  NH1 ARG B 180      22.743 -19.719  -5.282  1.00  0.00              
ATOM   2918  NH2 ARG B 180      25.008 -19.499  -5.468  1.00  0.00              
ATOM   2919  H   ARG B 180      23.435 -14.245  -8.961  1.00  0.00              
ATOM   2920  HA  ARG B 180      20.773 -15.103  -8.303  1.00  0.00              
ATOM   2921 1HB  ARG B 180      22.579 -16.585  -9.236  1.00  0.00              
ATOM   2922 2HB  ARG B 180      23.436 -16.475  -7.706  1.00  0.00              
ATOM   2923 1HG  ARG B 180      21.586 -17.607  -6.565  1.00  0.00              
ATOM   2924 2HG  ARG B 180      20.693 -17.697  -8.102  1.00  0.00              
ATOM   2925 1HD  ARG B 180      21.761 -19.785  -7.686  1.00  0.00              
ATOM   2926 2HD  ARG B 180      22.570 -18.983  -9.052  1.00  0.00              
ATOM   2927  HE  ARG B 180      24.496 -18.836  -7.813  1.00  0.00              
ATOM   2928 1HH1 ARG B 180      21.822 -19.664  -5.692  1.00  0.00              
ATOM   2929 2HH1 ARG B 180      22.851 -19.999  -4.318  1.00  0.00              
ATOM   2930 1HH2 ARG B 180      25.823 -19.274  -6.023  1.00  0.00              
ATOM   2931 2HH2 ARG B 180      25.116 -19.778  -4.504  1.00  0.00              
ATOM   2932  N   ARG B 181      22.695 -14.624  -5.674  1.00  0.00              
ATOM   2933  CA  ARG B 181      22.664 -14.307  -4.234  1.00  0.00              
ATOM   2934  C   ARG B 181      21.673 -13.164  -3.929  1.00  0.00              
ATOM   2935  O   ARG B 181      20.855 -13.268  -3.011  1.00  0.00              
ATOM   2936  CB  ARG B 181      24.050 -13.915  -3.745  1.00  0.00              
ATOM   2937  CG  ARG B 181      24.135 -13.585  -2.263  1.00  0.00              
ATOM   2938  CD  ARG B 181      25.496 -13.130  -1.879  1.00  0.00              
ATOM   2939  NE  ARG B 181      25.842 -11.865  -2.507  1.00  0.00              
ATOM   2940  CZ  ARG B 181      25.403 -10.661  -2.095  1.00  0.00              
ATOM   2941  NH1 ARG B 181      24.601 -10.573  -1.056  1.00  0.00              
ATOM   2942  NH2 ARG B 181      25.776  -9.565  -2.735  1.00  0.00              
ATOM   2943  H   ARG B 181      23.576 -14.587  -6.167  1.00  0.00              
ATOM   2944  HA  ARG B 181      22.303 -15.183  -3.695  1.00  0.00              
ATOM   2945 1HB  ARG B 181      24.749 -14.727  -3.942  1.00  0.00              
ATOM   2946 2HB  ARG B 181      24.398 -13.042  -4.298  1.00  0.00              
ATOM   2947 1HG  ARG B 181      23.428 -12.789  -2.026  1.00  0.00              
ATOM   2948 2HG  ARG B 181      23.893 -14.473  -1.678  1.00  0.00              
ATOM   2949 1HD  ARG B 181      25.544 -12.999  -0.799  1.00  0.00              
ATOM   2950 2HD  ARG B 181      26.229 -13.875  -2.187  1.00  0.00              
ATOM   2951  HE  ARG B 181      26.457 -11.891  -3.310  1.00  0.00              
ATOM   2952 1HH1 ARG B 181      24.316 -11.410  -0.567  1.00  0.00              
ATOM   2953 2HH1 ARG B 181      24.271  -9.670  -0.748  1.00  0.00              
ATOM   2954 1HH2 ARG B 181      26.391  -9.632  -3.534  1.00  0.00              
ATOM   2955 2HH2 ARG B 181      25.445  -8.663  -2.426  1.00  0.00              
ATOM   2956  N   GLU B 182      21.744 -12.080  -4.712  1.00  0.00              
ATOM   2957  CA  GLU B 182      20.816 -10.967  -4.601  1.00  0.00              
ATOM   2958  C   GLU B 182      19.371 -11.378  -4.784  1.00  0.00              
ATOM   2959  O   GLU B 182      18.497 -11.000  -4.013  1.00  0.00              
ATOM   2960  CB  GLU B 182      21.170  -9.888  -5.627  1.00  0.00              
ATOM   2961  CG  GLU B 182      20.215  -8.704  -5.649  1.00  0.00              
ATOM   2962  CD  GLU B 182      20.606  -7.655  -6.652  1.00  0.00              
ATOM   2963  OE1 GLU B 182      21.637  -7.801  -7.264  1.00  0.00              
ATOM   2964  OE2 GLU B 182      19.874  -6.706  -6.806  1.00  0.00              
ATOM   2965  H   GLU B 182      22.476 -12.042  -5.407  1.00  0.00              
ATOM   2966  HA  GLU B 182      20.947 -10.505  -3.622  1.00  0.00              
ATOM   2967 1HB  GLU B 182      22.171  -9.507  -5.424  1.00  0.00              
ATOM   2968 2HB  GLU B 182      21.183 -10.326  -6.625  1.00  0.00              
ATOM   2969 1HG  GLU B 182      19.214  -9.062  -5.887  1.00  0.00              
ATOM   2970 2HG  GLU B 182      20.184  -8.257  -4.656  1.00  0.00              
ATOM   2971  N   LEU B 183      19.098 -12.127  -5.838  1.00  0.00              
ATOM   2972  CA  LEU B 183      17.733 -12.576  -6.078  1.00  0.00              
ATOM   2973  C   LEU B 183      17.209 -13.472  -4.945  1.00  0.00              
ATOM   2974  O   LEU B 183      16.035 -13.362  -4.584  1.00  0.00              
ATOM   2975  CB  LEU B 183      17.664 -13.335  -7.409  1.00  0.00              
ATOM   2976  CG  LEU B 183      17.852 -12.483  -8.671  1.00  0.00              
ATOM   2977  CD1 LEU B 183      17.966 -13.393  -9.887  1.00  0.00              
ATOM   2978  CD2 LEU B 183      16.680 -11.523  -8.815  1.00  0.00              
ATOM   2979  H   LEU B 183      19.825 -12.395  -6.485  1.00  0.00              
ATOM   2980  HA  LEU B 183      17.079 -11.705  -6.084  1.00  0.00              
ATOM   2981 1HB  LEU B 183      18.436 -14.103  -7.411  1.00  0.00              
ATOM   2982 2HB  LEU B 183      16.693 -13.824  -7.481  1.00  0.00              
ATOM   2983  HG  LEU B 183      18.779 -11.914  -8.592  1.00  0.00              
ATOM   2984 1HD1 LEU B 183      18.100 -12.787 -10.783  1.00  0.00              
ATOM   2985 2HD1 LEU B 183      18.824 -14.055  -9.766  1.00  0.00              
ATOM   2986 3HD1 LEU B 183      17.058 -13.987  -9.982  1.00  0.00              
ATOM   2987 1HD2 LEU B 183      16.814 -10.917  -9.711  1.00  0.00              
ATOM   2988 2HD2 LEU B 183      15.753 -12.091  -8.895  1.00  0.00              
ATOM   2989 3HD2 LEU B 183      16.633 -10.873  -7.941  1.00  0.00              
ATOM   2990  N   ARG B 184      18.079 -14.325  -4.393  1.00  0.00              
ATOM   2991  CA  ARG B 184      17.756 -15.168  -3.224  1.00  0.00              
ATOM   2992  C   ARG B 184      17.345 -14.350  -2.012  1.00  0.00              
ATOM   2993  O   ARG B 184      16.314 -14.622  -1.344  1.00  0.00              
ATOM   2994  CB  ARG B 184      18.890 -16.119  -2.872  1.00  0.00              
ATOM   2995  CG  ARG B 184      18.955 -17.380  -3.719  1.00  0.00              
ATOM   2996  CD  ARG B 184      20.221 -18.145  -3.584  1.00  0.00              
ATOM   2997  NE  ARG B 184      20.439 -18.720  -2.266  1.00  0.00              
ATOM   2998  CZ  ARG B 184      19.920 -19.891  -1.848  1.00  0.00              
ATOM   2999  NH1 ARG B 184      19.125 -20.595  -2.622  1.00  0.00              
ATOM   3000  NH2 ARG B 184      20.214 -20.303  -0.627  1.00  0.00              
ATOM   3001  H   ARG B 184      18.998 -14.388  -4.806  1.00  0.00              
ATOM   3002  HA  ARG B 184      16.930 -15.829  -3.491  1.00  0.00              
ATOM   3003 1HB  ARG B 184      19.819 -15.562  -2.985  1.00  0.00              
ATOM   3004 2HB  ARG B 184      18.759 -16.396  -1.826  1.00  0.00              
ATOM   3005 1HG  ARG B 184      18.134 -18.035  -3.428  1.00  0.00              
ATOM   3006 2HG  ARG B 184      18.841 -17.099  -4.767  1.00  0.00              
ATOM   3007 1HD  ARG B 184      20.218 -18.964  -4.301  1.00  0.00              
ATOM   3008 2HD  ARG B 184      21.059 -17.481  -3.793  1.00  0.00              
ATOM   3009  HE  ARG B 184      20.981 -18.366  -1.490  1.00  0.00              
ATOM   3010 1HH1 ARG B 184      18.896 -20.258  -3.547  1.00  0.00              
ATOM   3011 2HH1 ARG B 184      18.746 -21.470  -2.290  1.00  0.00              
ATOM   3012 1HH2 ARG B 184      20.813 -19.741  -0.038  1.00  0.00              
ATOM   3013 2HH2 ARG B 184      19.838 -21.176  -0.288  1.00  0.00              
ATOM   3014  N   GLU B 185      18.142 -13.333  -1.740  1.00  0.00              
ATOM   3015  CA  GLU B 185      17.828 -12.399  -0.658  1.00  0.00              
ATOM   3016  C   GLU B 185      16.565 -11.569  -0.926  1.00  0.00              
ATOM   3017  O   GLU B 185      15.792 -11.321   0.000  1.00  0.00              
ATOM   3018  CB  GLU B 185      19.017 -11.466  -0.416  1.00  0.00              
ATOM   3019  CG  GLU B 185      20.228 -12.141   0.211  1.00  0.00              
ATOM   3020  CD  GLU B 185      21.467 -11.306   0.043  1.00  0.00              
ATOM   3021  OE1 GLU B 185      21.389 -10.284  -0.595  1.00  0.00              
ATOM   3022  OE2 GLU B 185      22.464 -11.630   0.645  1.00  0.00              
ATOM   3023  H   GLU B 185      18.982 -13.192  -2.283  1.00  0.00              
ATOM   3024  HA  GLU B 185      17.552 -12.974   0.226  1.00  0.00              
ATOM   3025 1HB  GLU B 185      19.295 -11.047  -1.383  1.00  0.00              
ATOM   3026 2HB  GLU B 185      18.667 -10.668   0.239  1.00  0.00              
ATOM   3027 1HG  GLU B 185      20.094 -12.382   1.265  1.00  0.00              
ATOM   3028 2HG  GLU B 185      20.332 -13.063  -0.361  1.00  0.00              
ATOM   3029  N   ARG B 186      16.325 -11.176  -2.185  1.00  0.00              
ATOM   3030  CA  ARG B 186      15.075 -10.500  -2.534  1.00  0.00              
ATOM   3031  C   ARG B 186      13.884 -11.420  -2.349  1.00  0.00              
ATOM   3032  O   ARG B 186      12.827 -10.954  -1.980  1.00  0.00              
ATOM   3033  CB  ARG B 186      15.109 -10.012  -3.975  1.00  0.00              
ATOM   3034  CG  ARG B 186      16.032  -8.830  -4.228  1.00  0.00              
ATOM   3035  CD  ARG B 186      16.036  -8.433  -5.659  1.00  0.00              
ATOM   3036  NE  ARG B 186      16.947  -7.329  -5.913  1.00  0.00              
ATOM   3037  CZ  ARG B 186      16.650  -6.030  -5.713  1.00  0.00              
ATOM   3038  NH1 ARG B 186      15.465  -5.689  -5.257  1.00  0.00              
ATOM   3039  NH2 ARG B 186      17.550  -5.098  -5.975  1.00  0.00              
ATOM   3040  H   ARG B 186      17.011 -11.344  -2.906  1.00  0.00              
ATOM   3041  HA  ARG B 186      14.965  -9.623  -1.896  1.00  0.00              
ATOM   3042 1HB  ARG B 186      15.427 -10.824  -4.627  1.00  0.00              
ATOM   3043 2HB  ARG B 186      14.105  -9.718  -4.284  1.00  0.00              
ATOM   3044 1HG  ARG B 186      15.702  -7.977  -3.636  1.00  0.00              
ATOM   3045 2HG  ARG B 186      17.051  -9.097  -3.944  1.00  0.00              
ATOM   3046 1HD  ARG B 186      16.346  -9.279  -6.271  1.00  0.00              
ATOM   3047 2HD  ARG B 186      15.034  -8.122  -5.953  1.00  0.00              
ATOM   3048  HE  ARG B 186      17.869  -7.551  -6.265  1.00  0.00              
ATOM   3049 1HH1 ARG B 186      14.777  -6.401  -5.057  1.00  0.00              
ATOM   3050 2HH1 ARG B 186      15.243  -4.716  -5.107  1.00  0.00              
ATOM   3051 1HH2 ARG B 186      18.462  -5.360  -6.326  1.00  0.00              
ATOM   3052 2HH2 ARG B 186      17.328  -4.125  -5.825  1.00  0.00              
ATOM   3053  N   TYR B 187      14.049 -12.705  -2.671  1.00  0.00              
ATOM   3054  CA  TYR B 187      13.042 -13.696  -2.360  1.00  0.00              
ATOM   3055  C   TYR B 187      12.721 -13.734  -0.849  1.00  0.00              
ATOM   3056  O   TYR B 187      11.550 -13.695  -0.446  1.00  0.00              
ATOM   3057  CB  TYR B 187      13.501 -15.062  -2.879  1.00  0.00              
ATOM   3058  CG  TYR B 187      12.741 -16.246  -2.293  1.00  0.00              
ATOM   3059  CD1 TYR B 187      11.443 -16.551  -2.702  1.00  0.00              
ATOM   3060  CD2 TYR B 187      13.347 -17.069  -1.352  1.00  0.00              
ATOM   3061  CE1 TYR B 187      10.766 -17.653  -2.166  1.00  0.00              
ATOM   3062  CE2 TYR B 187      12.680 -18.166  -0.805  1.00  0.00              
ATOM   3063  CZ  TYR B 187      11.393 -18.445  -1.211  1.00  0.00              
ATOM   3064  OH  TYR B 187      10.757 -19.541  -0.666  1.00  0.00              
ATOM   3065  H   TYR B 187      14.894 -12.993  -3.142  1.00  0.00              
ATOM   3066  HA  TYR B 187      12.114 -13.416  -2.860  1.00  0.00              
ATOM   3067 1HB  TYR B 187      13.388 -15.097  -3.964  1.00  0.00              
ATOM   3068 2HB  TYR B 187      14.558 -15.200  -2.656  1.00  0.00              
ATOM   3069  HD1 TYR B 187      10.946 -15.930  -3.447  1.00  0.00              
ATOM   3070  HD2 TYR B 187      14.366 -16.864  -1.024  1.00  0.00              
ATOM   3071  HE1 TYR B 187       9.752 -17.881  -2.493  1.00  0.00              
ATOM   3072  HE2 TYR B 187      13.176 -18.792  -0.063  1.00  0.00              
ATOM   3073  HH  TYR B 187      11.346 -19.974  -0.044  1.00  0.00              
ATOM   3074  N   ILE B 188      13.760 -13.812  -0.014  1.00  0.00              
ATOM   3075  CA  ILE B 188      13.563 -13.852   1.466  1.00  0.00              
ATOM   3076  C   ILE B 188      12.803 -12.628   1.982  1.00  0.00              
ATOM   3077  O   ILE B 188      11.827 -12.718   2.754  1.00  0.00              
ATOM   3078  CB  ILE B 188      14.913 -13.944   2.201  1.00  0.00              
ATOM   3079  CG1 ILE B 188      15.576 -15.297   1.933  1.00  0.00              
ATOM   3080  CG2 ILE B 188      14.721 -13.727   3.694  1.00  0.00              
ATOM   3081  CD1 ILE B 188      17.026 -15.361   2.354  1.00  0.00              
ATOM   3082  H   ILE B 188      14.698 -13.846  -0.387  1.00  0.00              
ATOM   3083  HA  ILE B 188      12.901 -14.683   1.704  1.00  0.00              
ATOM   3084  HB  ILE B 188      15.589 -13.180   1.817  1.00  0.00              
ATOM   3085 1HG1 ILE B 188      15.032 -16.079   2.463  1.00  0.00              
ATOM   3086 2HG1 ILE B 188      15.520 -15.526   0.869  1.00  0.00              
ATOM   3087 1HG2 ILE B 188      15.684 -13.796   4.199  1.00  0.00              
ATOM   3088 2HG2 ILE B 188      14.291 -12.741   3.866  1.00  0.00              
ATOM   3089 3HG2 ILE B 188      14.049 -14.490   4.089  1.00  0.00              
ATOM   3090 1HD1 ILE B 188      17.427 -16.350   2.132  1.00  0.00              
ATOM   3091 2HD1 ILE B 188      17.597 -14.608   1.808  1.00  0.00              
ATOM   3092 3HD1 ILE B 188      17.103 -15.170   3.423  1.00  0.00              
ATOM   3093  N   ALA B 189      13.226 -11.467   1.485  1.00  0.00              
ATOM   3094  CA  ALA B 189      12.644 -10.189   1.832  1.00  0.00              
ATOM   3095  C   ALA B 189      11.193 -10.132   1.380  1.00  0.00              
ATOM   3096  O   ALA B 189      10.342  -9.684   2.129  1.00  0.00              
ATOM   3097  CB  ALA B 189      13.458  -9.040   1.191  1.00  0.00              
ATOM   3098  H   ALA B 189      13.995 -11.497   0.831  1.00  0.00              
ATOM   3099  HA  ALA B 189      12.677 -10.085   2.916  1.00  0.00              
ATOM   3100 1HB  ALA B 189      13.011  -8.083   1.459  1.00  0.00              
ATOM   3101 2HB  ALA B 189      14.485  -9.075   1.555  1.00  0.00              
ATOM   3102 3HB  ALA B 189      13.454  -9.152   0.108  1.00  0.00              
ATOM   3103  N   ALA B 190      10.934 -10.590   0.158  1.00  0.00              
ATOM   3104  CA  ALA B 190       9.600 -10.610  -0.408  1.00  0.00              
ATOM   3105  C   ALA B 190       8.659 -11.519   0.420  1.00  0.00              
ATOM   3106  O   ALA B 190       7.520 -11.124   0.725  1.00  0.00              
ATOM   3107  CB  ALA B 190       9.677 -11.111  -1.857  1.00  0.00              
ATOM   3108  H   ALA B 190      11.708 -10.936  -0.392  1.00  0.00              
ATOM   3109  HA  ALA B 190       9.211  -9.592  -0.394  1.00  0.00              
ATOM   3110 1HB  ALA B 190       8.677 -11.129  -2.290  1.00  0.00              
ATOM   3111 2HB  ALA B 190      10.312 -10.442  -2.439  1.00  0.00              
ATOM   3112 3HB  ALA B 190      10.098 -12.115  -1.873  1.00  0.00              
ATOM   3113  N   MET B 191       9.143 -12.725   0.784  1.00  0.00              
ATOM   3114  CA  MET B 191       8.347 -13.694   1.617  1.00  0.00              
ATOM   3115  C   MET B 191       8.055 -13.157   3.032  1.00  0.00              
ATOM   3116  O   MET B 191       6.958 -13.341   3.585  1.00  0.00              
ATOM   3117  CB  MET B 191       9.078 -15.031   1.718  1.00  0.00              
ATOM   3118  CG  MET B 191       9.108 -15.831   0.423  1.00  0.00              
ATOM   3119  SD  MET B 191       7.462 -16.312  -0.136  1.00  0.00              
ATOM   3120  CE  MET B 191       6.995 -17.471   1.146  1.00  0.00              
ATOM   3121  H   MET B 191      10.072 -12.983   0.484  1.00  0.00              
ATOM   3122  HA  MET B 191       7.392 -13.872   1.123  1.00  0.00              
ATOM   3123 1HB  MET B 191      10.108 -14.860   2.029  1.00  0.00              
ATOM   3124 2HB  MET B 191       8.604 -15.649   2.481  1.00  0.00              
ATOM   3125 1HG  MET B 191       9.579 -15.237  -0.360  1.00  0.00              
ATOM   3126 2HG  MET B 191       9.701 -16.734   0.567  1.00  0.00              
ATOM   3127 1HE  MET B 191       5.997 -17.858   0.941  1.00  0.00              
ATOM   3128 2HE  MET B 191       7.708 -18.297   1.168  1.00  0.00              
ATOM   3129 3HE  MET B 191       6.997 -16.966   2.113  1.00  0.00              
ATOM   3130  N   LEU B 192       9.052 -12.520   3.628  1.00  0.00              
ATOM   3131  CA  LEU B 192       8.860 -11.866   4.925  1.00  0.00              
ATOM   3132  C   LEU B 192       7.898 -10.722   4.840  1.00  0.00              
ATOM   3133  O   LEU B 192       7.082 -10.527   5.770  1.00  0.00              
ATOM   3134  CB  LEU B 192      10.198 -11.353   5.471  1.00  0.00              
ATOM   3135  CG  LEU B 192      11.187 -12.433   5.929  1.00  0.00              
ATOM   3136  CD1 LEU B 192      12.528 -11.789   6.255  1.00  0.00              
ATOM   3137  CD2 LEU B 192      10.621 -13.159   7.140  1.00  0.00              
ATOM   3138  H   LEU B 192       9.960 -12.482   3.188  1.00  0.00              
ATOM   3139  HA  LEU B 192       8.394 -12.578   5.606  1.00  0.00              
ATOM   3140 1HB  LEU B 192      10.687 -10.764   4.696  1.00  0.00              
ATOM   3141 2HB  LEU B 192      10.000 -10.703   6.323  1.00  0.00              
ATOM   3142  HG  LEU B 192      11.347 -13.147   5.120  1.00  0.00              
ATOM   3143 1HD1 LEU B 192      13.231 -12.556   6.580  1.00  0.00              
ATOM   3144 2HD1 LEU B 192      12.919 -11.294   5.366  1.00  0.00              
ATOM   3145 3HD1 LEU B 192      12.396 -11.057   7.051  1.00  0.00              
ATOM   3146 1HD2 LEU B 192      11.323 -13.927   7.466  1.00  0.00              
ATOM   3147 2HD2 LEU B 192      10.461 -12.447   7.950  1.00  0.00              
ATOM   3148 3HD2 LEU B 192       9.672 -13.625   6.874  1.00  0.00              
ATOM   3149  N   ALA B 193       7.973  -9.956   3.748  1.00  0.00              
ATOM   3150  CA  ALA B 193       7.071  -8.822   3.558  1.00  0.00              
ATOM   3151  C   ALA B 193       5.606  -9.225   3.443  1.00  0.00              
ATOM   3152  O   ALA B 193       4.739  -8.632   4.098  1.00  0.00              
ATOM   3153  CB  ALA B 193       7.486  -8.036   2.322  1.00  0.00              
ATOM   3154  H   ALA B 193       8.663 -10.160   3.040  1.00  0.00              
ATOM   3155  HA  ALA B 193       7.135  -8.178   4.434  1.00  0.00              
ATOM   3156 1HB  ALA B 193       6.822  -7.182   2.194  1.00  0.00              
ATOM   3157 2HB  ALA B 193       8.511  -7.684   2.442  1.00  0.00              
ATOM   3158 3HB  ALA B 193       7.424  -8.678   1.445  1.00  0.00              
ATOM   3159  N   ALA B 194       5.340 -10.256   2.631  1.00  0.00              
ATOM   3160  CA  ALA B 194       4.006 -10.788   2.454  1.00  0.00              
ATOM   3161  C   ALA B 194       3.476 -11.402   3.742  1.00  0.00              
ATOM   3162  O   ALA B 194       2.340 -11.200   4.103  1.00  0.00              
ATOM   3163  CB  ALA B 194       4.020 -11.827   1.327  1.00  0.00              
ATOM   3164  H   ALA B 194       6.108 -10.675   2.125  1.00  0.00              
ATOM   3165  HA  ALA B 194       3.346  -9.965   2.179  1.00  0.00              
ATOM   3166 1HB  ALA B 194       3.016 -12.230   1.190  1.00  0.00              
ATOM   3167 2HB  ALA B 194       4.350 -11.355   0.401  1.00  0.00              
ATOM   3168 3HB  ALA B 194       4.703 -12.635   1.585  1.00  0.00              
ATOM   3169  N   ALA B 195       4.307 -12.178   4.421  1.00  0.00              
ATOM   3170  CA  ALA B 195       3.958 -12.765   5.719  1.00  0.00              
ATOM   3171  C   ALA B 195       3.630 -11.690   6.774  1.00  0.00              
ATOM   3172  O   ALA B 195       2.645 -11.803   7.531  1.00  0.00              
ATOM   3173  CB  ALA B 195       5.092 -13.655   6.207  1.00  0.00              
ATOM   3174  H   ALA B 195       5.215 -12.368   4.023  1.00  0.00              
ATOM   3175  HA  ALA B 195       3.019 -13.307   5.612  1.00  0.00              
ATOM   3176 1HB  ALA B 195       4.820 -14.097   7.166  1.00  0.00              
ATOM   3177 2HB  ALA B 195       5.273 -14.447   5.480  1.00  0.00              
ATOM   3178 3HB  ALA B 195       5.996 -13.059   6.326  1.00  0.00              
ATOM   3179  N   GLY B 196       4.415 -10.626   6.762  1.00  0.00              
ATOM   3180  CA  GLY B 196       4.221  -9.482   7.636  1.00  0.00              
ATOM   3181  C   GLY B 196       2.910  -8.756   7.453  1.00  0.00              
ATOM   3182  O   GLY B 196       2.211  -8.432   8.448  1.00  0.00              
ATOM   3183  H   GLY B 196       5.184 -10.619   6.107  1.00  0.00              
ATOM   3184 1HA  GLY B 196       4.279  -9.805   8.676  1.00  0.00              
ATOM   3185 2HA  GLY B 196       5.023  -8.763   7.478  1.00  0.00              
ATOM   3186  N   ASP B 197       2.564  -8.525   6.185  1.00  0.00              
ATOM   3187  CA  ASP B 197       1.288  -7.932   5.826  1.00  0.00              
ATOM   3188  C   ASP B 197       0.068  -8.824   6.134  1.00  0.00              
ATOM   3189  O   ASP B 197      -0.958  -8.314   6.520  1.00  0.00              
ATOM   3190  CB  ASP B 197       1.295  -7.580   4.336  1.00  0.00              
ATOM   3191  CG  ASP B 197       2.239  -6.433   4.003  1.00  0.00              
ATOM   3192  OD1 ASP B 197       2.689  -5.777   4.912  1.00  0.00              
ATOM   3193  OD2 ASP B 197       2.502  -6.224   2.843  1.00  0.00              
ATOM   3194  H   ASP B 197       3.214  -8.773   5.453  1.00  0.00              
ATOM   3195  HA  ASP B 197       1.137  -7.041   6.435  1.00  0.00              
ATOM   3196 1HB  ASP B 197       1.591  -8.455   3.757  1.00  0.00              
ATOM   3197 2HB  ASP B 197       0.288  -7.305   4.022  1.00  0.00              
ATOM   3198  N   LEU B 198       0.172 -10.136   5.937  1.00  0.00              
ATOM   3199  CA  LEU B 198      -0.948 -11.004   6.328  1.00  0.00              
ATOM   3200  C   LEU B 198      -1.146 -10.998   7.843  1.00  0.00              
ATOM   3201  O   LEU B 198      -2.284 -10.881   8.335  1.00  0.00              
ATOM   3202  CB  LEU B 198      -0.703 -12.439   5.845  1.00  0.00              
ATOM   3203  CG  LEU B 198      -0.702 -12.638   4.324  1.00  0.00              
ATOM   3204  CD1 LEU B 198      -0.257 -14.058   3.998  1.00  0.00              
ATOM   3205  CD2 LEU B 198      -2.093 -12.361   3.774  1.00  0.00              
ATOM   3206  H   LEU B 198       0.996 -10.552   5.529  1.00  0.00              
ATOM   3207  HA  LEU B 198      -1.874 -10.554   5.971  1.00  0.00              
ATOM   3208 1HB  LEU B 198       0.261 -12.773   6.224  1.00  0.00              
ATOM   3209 2HB  LEU B 198      -1.477 -13.083   6.263  1.00  0.00              
ATOM   3210  HG  LEU B 198       0.013 -11.952   3.868  1.00  0.00              
ATOM   3211 1HD1 LEU B 198      -0.256 -14.199   2.917  1.00  0.00              
ATOM   3212 2HD1 LEU B 198       0.748 -14.223   4.386  1.00  0.00              
ATOM   3213 3HD1 LEU B 198      -0.945 -14.768   4.456  1.00  0.00              
ATOM   3214 1HD2 LEU B 198      -2.091 -12.502   2.693  1.00  0.00              
ATOM   3215 2HD2 LEU B 198      -2.807 -13.047   4.229  1.00  0.00              
ATOM   3216 3HD2 LEU B 198      -2.378 -11.334   4.006  1.00  0.00              
ATOM   3217  N   TRP B 199      -0.052 -11.098   8.590  1.00  0.00              
ATOM   3218  CA  TRP B 199      -0.120 -10.944  10.044  1.00  0.00              
ATOM   3219  C   TRP B 199      -0.699  -9.603  10.492  1.00  0.00              
ATOM   3220  O   TRP B 199      -1.491  -9.568  11.423  1.00  0.00              
ATOM   3221  CB  TRP B 199       1.277 -11.108  10.646  1.00  0.00              
ATOM   3222  CG  TRP B 199       1.295 -11.034  12.143  1.00  0.00              
ATOM   3223  CD1 TRP B 199       1.155 -12.074  13.012  1.00  0.00              
ATOM   3224  CD2 TRP B 199       1.466  -9.849  12.958  1.00  0.00              
ATOM   3225  NE1 TRP B 199       1.225 -11.621  14.307  1.00  0.00              
ATOM   3226  CE2 TRP B 199       1.417 -10.262  14.292  1.00  0.00              
ATOM   3227  CE3 TRP B 199       1.656  -8.493  12.667  1.00  0.00              
ATOM   3228  CZ2 TRP B 199       1.547  -9.367  15.342  1.00  0.00              
ATOM   3229  CZ3 TRP B 199       1.788  -7.595  13.720  1.00  0.00              
ATOM   3230  CH2 TRP B 199       1.736  -8.022  15.023  1.00  0.00              
ATOM   3231  H   TRP B 199       0.841 -11.284   8.156  1.00  0.00              
ATOM   3232  HA  TRP B 199      -0.802 -11.697  10.440  1.00  0.00              
ATOM   3233 1HB  TRP B 199       1.691 -12.071  10.345  1.00  0.00              
ATOM   3234 2HB  TRP B 199       1.935 -10.332  10.256  1.00  0.00              
ATOM   3235  HD1 TRP B 199       1.009 -13.113  12.723  1.00  0.00              
ATOM   3236  HE1 TRP B 199       1.147 -12.193  15.135  1.00  0.00              
ATOM   3237  HE3 TRP B 199       1.700  -8.149  11.634  1.00  0.00              
ATOM   3238  HZ2 TRP B 199       1.508  -9.686  16.384  1.00  0.00              
ATOM   3239  HZ3 TRP B 199       1.934  -6.541  13.484  1.00  0.00              
ATOM   3240  HH2 TRP B 199       1.843  -7.291  15.825  1.00  0.00              
ATOM   3241  N   TYR B 200      -0.263  -8.510   9.872  1.00  0.00              
ATOM   3242  CA  TYR B 200      -0.767  -7.152  10.167  1.00  0.00              
ATOM   3243  C   TYR B 200      -2.279  -7.035   9.962  1.00  0.00              
ATOM   3244  O   TYR B 200      -2.988  -6.545  10.849  1.00  0.00              
ATOM   3245  CB  TYR B 200      -0.046  -6.116   9.301  1.00  0.00              
ATOM   3246  CG  TYR B 200      -0.509  -4.695   9.536  1.00  0.00              
ATOM   3247  CD1 TYR B 200      -0.014  -3.974  10.613  1.00  0.00              
ATOM   3248  CD2 TYR B 200      -1.427  -4.113   8.675  1.00  0.00              
ATOM   3249  CE1 TYR B 200      -0.436  -2.676  10.827  1.00  0.00              
ATOM   3250  CE2 TYR B 200      -1.849  -2.816   8.890  1.00  0.00              
ATOM   3251  CZ  TYR B 200      -1.357  -2.098   9.961  1.00  0.00              
ATOM   3252  OH  TYR B 200      -1.778  -0.806  10.175  1.00  0.00              
ATOM   3253  H   TYR B 200       0.449  -8.628   9.166  1.00  0.00              
ATOM   3254  HA  TYR B 200      -0.539  -6.916  11.207  1.00  0.00              
ATOM   3255 1HB  TYR B 200       1.026  -6.162   9.495  1.00  0.00              
ATOM   3256 2HB  TYR B 200      -0.198  -6.353   8.248  1.00  0.00              
ATOM   3257  HD1 TYR B 200       0.708  -4.432  11.289  1.00  0.00              
ATOM   3258  HD2 TYR B 200      -1.817  -4.680   7.829  1.00  0.00              
ATOM   3259  HE1 TYR B 200      -0.047  -2.110  11.673  1.00  0.00              
ATOM   3260  HE2 TYR B 200      -2.572  -2.359   8.213  1.00  0.00              
ATOM   3261  HH  TYR B 200      -2.407  -0.558   9.493  1.00  0.00              
ATOM   3262  N   ALA B 201      -2.762  -7.487   8.800  1.00  0.00              
ATOM   3263  CA  ALA B 201      -4.184  -7.378   8.462  1.00  0.00              
ATOM   3264  C   ALA B 201      -5.079  -8.189   9.407  1.00  0.00              
ATOM   3265  O   ALA B 201      -6.131  -7.710   9.843  1.00  0.00              
ATOM   3266  CB  ALA B 201      -4.428  -7.779   7.014  1.00  0.00              
ATOM   3267  H   ALA B 201      -2.130  -7.913   8.137  1.00  0.00              
ATOM   3268  HA  ALA B 201      -4.485  -6.339   8.592  1.00  0.00              
ATOM   3269 1HB  ALA B 201      -5.490  -7.691   6.786  1.00  0.00              
ATOM   3270 2HB  ALA B 201      -3.859  -7.124   6.354  1.00  0.00              
ATOM   3271 3HB  ALA B 201      -4.109  -8.810   6.864  1.00  0.00              
ATOM   3272  N   ILE B 202      -4.656  -9.399   9.739  1.00  0.00              
ATOM   3273  CA  ILE B 202      -5.437 -10.280  10.592  1.00  0.00              
ATOM   3274  C   ILE B 202      -5.386  -9.726  12.031  1.00  0.00              
ATOM   3275  O   ILE B 202      -6.414  -9.665  12.714  1.00  0.00              
ATOM   3276  CB  ILE B 202      -4.903 -11.724  10.548  1.00  0.00              
ATOM   3277  CG1 ILE B 202      -5.080 -12.316   9.147  1.00  0.00              
ATOM   3278  CG2 ILE B 202      -5.608 -12.584  11.586  1.00  0.00              
ATOM   3279  CD1 ILE B 202      -6.519 -12.383   8.690  1.00  0.00              
ATOM   3280  H   ILE B 202      -3.764  -9.718   9.387  1.00  0.00              
ATOM   3281  HA  ILE B 202      -6.474 -10.253  10.260  1.00  0.00              
ATOM   3282  HB  ILE B 202      -3.834 -11.723  10.757  1.00  0.00              
ATOM   3283 1HG1 ILE B 202      -4.520 -11.720   8.427  1.00  0.00              
ATOM   3284 2HG1 ILE B 202      -4.669 -13.326   9.124  1.00  0.00              
ATOM   3285 1HG2 ILE B 202      -5.220 -13.601  11.540  1.00  0.00              
ATOM   3286 2HG2 ILE B 202      -5.433 -12.172  12.579  1.00  0.00              
ATOM   3287 3HG2 ILE B 202      -6.679 -12.595  11.382  1.00  0.00              
ATOM   3288 1HD1 ILE B 202      -6.563 -12.814   7.689  1.00  0.00              
ATOM   3289 2HD1 ILE B 202      -7.092 -13.005   9.379  1.00  0.00              
ATOM   3290 3HD1 ILE B 202      -6.942 -11.380   8.671  1.00  0.00              
ATOM   3291  N   THR B 203      -4.212  -9.289  12.471  1.00  0.00              
ATOM   3292  CA  THR B 203      -4.110  -8.635  13.780  1.00  0.00              
ATOM   3293  C   THR B 203      -5.022  -7.396  13.905  1.00  0.00              
ATOM   3294  O   THR B 203      -5.735  -7.252  14.909  1.00  0.00              
ATOM   3295  CB  THR B 203      -2.653  -8.227  14.066  1.00  0.00              
ATOM   3296  OG1 THR B 203      -1.819  -9.393  14.067  1.00  0.00              
ATOM   3297  CG2 THR B 203      -2.548  -7.532  15.415  1.00  0.00              
ATOM   3298  H   THR B 203      -3.379  -9.402  11.911  1.00  0.00              
ATOM   3299  HA  THR B 203      -4.517  -9.307  14.536  1.00  0.00              
ATOM   3300  HB  THR B 203      -2.305  -7.549  13.287  1.00  0.00              
ATOM   3301  HG1 THR B 203      -1.617  -9.641  13.162  1.00  0.00              
ATOM   3302 1HG2 THR B 203      -1.511  -7.251  15.600  1.00  0.00              
ATOM   3303 2HG2 THR B 203      -3.172  -6.639  15.414  1.00  0.00              
ATOM   3304 3HG2 THR B 203      -2.885  -8.209  16.199  1.00  0.00              
ATOM   3305  N   GLN B 204      -5.015  -6.538  12.887  1.00  0.00              
ATOM   3306  CA  GLN B 204      -5.944  -5.408  12.800  1.00  0.00              
ATOM   3307  C   GLN B 204      -7.419  -5.857  12.895  1.00  0.00              
ATOM   3308  O   GLN B 204      -8.189  -5.283  13.662  1.00  0.00              
ATOM   3309  CB  GLN B 204      -5.720  -4.646  11.491  1.00  0.00              
ATOM   3310  CG  GLN B 204      -6.586  -3.407  11.337  1.00  0.00              
ATOM   3311  CD  GLN B 204      -6.242  -2.330  12.348  1.00  0.00              
ATOM   3312  OE1 GLN B 204      -5.067  -2.033  12.584  1.00  0.00              
ATOM   3313  NE2 GLN B 204      -7.265  -1.742  12.956  1.00  0.00              
ATOM   3314  H   GLN B 204      -4.341  -6.679  12.148  1.00  0.00              
ATOM   3315  HA  GLN B 204      -5.776  -4.756  13.657  1.00  0.00              
ATOM   3316 1HB  GLN B 204      -4.667  -4.365  11.466  1.00  0.00              
ATOM   3317 2HB  GLN B 204      -5.929  -5.344  10.681  1.00  0.00              
ATOM   3318 1HG  GLN B 204      -6.755  -2.922  10.376  1.00  0.00              
ATOM   3319 2HG  GLN B 204      -7.503  -3.902  11.659  1.00  0.00              
ATOM   3320 1HE2 GLN B 204      -7.100  -1.024  13.634  1.00  0.00              
ATOM   3321 2HE2 GLN B 204      -8.202  -2.015  12.737  1.00  0.00              
ATOM   3322  N   ALA B 205      -7.795  -6.887  12.142  1.00  0.00              
ATOM   3323  CA  ALA B 205      -9.165  -7.406  12.186  1.00  0.00              
ATOM   3324  C   ALA B 205      -9.565  -7.941  13.584  1.00  0.00              
ATOM   3325  O   ALA B 205     -10.701  -7.784  14.000  1.00  0.00              
ATOM   3326  CB  ALA B 205      -9.391  -8.446  11.103  1.00  0.00              
ATOM   3327  H   ALA B 205      -7.124  -7.322  11.525  1.00  0.00              
ATOM   3328  HA  ALA B 205      -9.848  -6.573  12.016  1.00  0.00              
ATOM   3329 1HB  ALA B 205     -10.416  -8.814  11.160  1.00  0.00              
ATOM   3330 2HB  ALA B 205      -9.221  -7.996  10.125  1.00  0.00              
ATOM   3331 3HB  ALA B 205      -8.700  -9.275  11.245  1.00  0.00              
ATOM   3332  N   LYS B 206      -8.637  -8.576  14.288  1.00  0.00              
ATOM   3333  CA  LYS B 206      -8.888  -9.010  15.670  1.00  0.00              
ATOM   3334  C   LYS B 206      -9.127  -7.840  16.631  1.00  0.00              
ATOM   3335  O   LYS B 206      -9.937  -7.965  17.549  1.00  0.00              
ATOM   3336  CB  LYS B 206      -7.717  -9.857  16.173  1.00  0.00              
ATOM   3337  CG  LYS B 206      -7.608 -11.230  15.522  1.00  0.00              
ATOM   3338  CD  LYS B 206      -6.433 -12.016  16.084  1.00  0.00              
ATOM   3339  CE  LYS B 206      -6.344 -13.401  15.461  1.00  0.00              
ATOM   3340  NZ  LYS B 206      -5.183 -14.172  15.982  1.00  0.00              
ATOM   3341  H   LYS B 206      -7.739  -8.767  13.867  1.00  0.00              
ATOM   3342  HA  LYS B 206      -9.800  -9.608  15.685  1.00  0.00              
ATOM   3343 1HB  LYS B 206      -6.781  -9.327  15.994  1.00  0.00              
ATOM   3344 2HB  LYS B 206      -7.810 -10.003  17.249  1.00  0.00              
ATOM   3345 1HG  LYS B 206      -8.527 -11.790  15.698  1.00  0.00              
ATOM   3346 2HG  LYS B 206      -7.475 -11.113  14.447  1.00  0.00              
ATOM   3347 1HD  LYS B 206      -5.506 -11.477  15.886  1.00  0.00              
ATOM   3348 2HD  LYS B 206      -6.548 -12.120  17.163  1.00  0.00              
ATOM   3349 1HE  LYS B 206      -7.257 -13.955  15.674  1.00  0.00              
ATOM   3350 2HE  LYS B 206      -6.247 -13.308  14.380  1.00  0.00              
ATOM   3351 1HZ  LYS B 206      -5.159 -15.083  15.545  1.00  0.00              
ATOM   3352 2HZ  LYS B 206      -4.328 -13.676  15.773  1.00  0.00              
ATOM   3353 3HZ  LYS B 206      -5.272 -14.282  16.982  1.00  0.00              
ATOM   3354  N   ARG B 207      -8.429  -6.719  16.417  1.00  0.00              
ATOM   3355  CA  ARG B 207      -8.703  -5.475  17.156  1.00  0.00              
ATOM   3356  C   ARG B 207     -10.071  -4.892  16.800  1.00  0.00              
ATOM   3357  O   ARG B 207     -10.736  -4.321  17.656  1.00  0.00              
ATOM   3358  CB  ARG B 207      -7.630  -4.435  16.868  1.00  0.00              
ATOM   3359  CG  ARG B 207      -6.229  -4.821  17.314  1.00  0.00              
ATOM   3360  CD  ARG B 207      -6.105  -4.822  18.794  1.00  0.00              
ATOM   3361  NE  ARG B 207      -6.695  -6.012  19.387  1.00  0.00              
ATOM   3362  CZ  ARG B 207      -6.126  -7.233  19.379  1.00  0.00              
ATOM   3363  NH1 ARG B 207      -4.956  -7.410  18.806  1.00  0.00              
ATOM   3364  NH2 ARG B 207      -6.745  -8.254  19.946  1.00  0.00              
ATOM   3365  H   ARG B 207      -7.693  -6.729  15.726  1.00  0.00              
ATOM   3366  HA  ARG B 207      -8.752  -5.708  18.219  1.00  0.00              
ATOM   3367 1HB  ARG B 207      -7.592  -4.238  15.797  1.00  0.00              
ATOM   3368 2HB  ARG B 207      -7.888  -3.499  17.364  1.00  0.00              
ATOM   3369 1HG  ARG B 207      -5.994  -5.821  16.949  1.00  0.00              
ATOM   3370 2HG  ARG B 207      -5.509  -4.109  16.910  1.00  0.00              
ATOM   3371 1HD  ARG B 207      -5.051  -4.791  19.071  1.00  0.00              
ATOM   3372 2HD  ARG B 207      -6.613  -3.950  19.202  1.00  0.00              
ATOM   3373  HE  ARG B 207      -7.595  -5.915  19.837  1.00  0.00              
ATOM   3374 1HH1 ARG B 207      -4.483  -6.630  18.372  1.00  0.00              
ATOM   3375 2HH1 ARG B 207      -4.530  -8.325  18.800  1.00  0.00              
ATOM   3376 1HH2 ARG B 207      -7.645  -8.118  20.387  1.00  0.00              
ATOM   3377 2HH2 ARG B 207      -6.319  -9.169  19.940  1.00  0.00              
ATOM   3378  N   GLU B 208     -10.491  -5.026  15.543  1.00  0.00              
ATOM   3379  CA  GLU B 208     -11.839  -4.619  15.163  1.00  0.00              
ATOM   3380  C   GLU B 208     -12.891  -5.520  15.840  1.00  0.00              
ATOM   3381  O   GLU B 208     -13.970  -5.054  16.196  1.00  0.00              
ATOM   3382  CB  GLU B 208     -11.999  -4.670  13.642  1.00  0.00              
ATOM   3383  CG  GLU B 208     -11.129  -3.676  12.885  1.00  0.00              
ATOM   3384  CD  GLU B 208     -11.417  -2.247  13.252  1.00  0.00              
ATOM   3385  OE1 GLU B 208     -12.540  -1.830  13.100  1.00  0.00              
ATOM   3386  OE2 GLU B 208     -10.513  -1.572  13.686  1.00  0.00              
ATOM   3387  H   GLU B 208      -9.877  -5.411  14.840  1.00  0.00              
ATOM   3388  HA  GLU B 208     -12.011  -3.606  15.529  1.00  0.00              
ATOM   3389 1HB  GLU B 208     -11.754  -5.670  13.283  1.00  0.00              
ATOM   3390 2HB  GLU B 208     -13.038  -4.472  13.379  1.00  0.00              
ATOM   3391 1HG  GLU B 208     -10.082  -3.890  13.098  1.00  0.00              
ATOM   3392 2HG  GLU B 208     -11.288  -3.811  11.816  1.00  0.00              
ATOM   3393  N   ALA B 209     -12.561  -6.798  16.014  1.00  0.00              
ATOM   3394  CA  ALA B 209     -13.415  -7.730  16.755  1.00  0.00              
ATOM   3395  C   ALA B 209     -13.558  -7.238  18.206  1.00  0.00              
ATOM   3396  O   ALA B 209     -14.675  -7.201  18.748  1.00  0.00              
ATOM   3397  CB  ALA B 209     -12.858  -9.149  16.704  1.00  0.00              
ATOM   3398  H   ALA B 209     -11.693  -7.133  15.621  1.00  0.00              
ATOM   3399  HA  ALA B 209     -14.401  -7.728  16.289  1.00  0.00              
ATOM   3400 1HB  ALA B 209     -13.514  -9.817  17.262  1.00  0.00              
ATOM   3401 2HB  ALA B 209     -12.800  -9.480  15.667  1.00  0.00              
ATOM   3402 3HB  ALA B 209     -11.863  -9.165  17.145  1.00  0.00              
ATOM   3403  N   ASP B 210     -12.436  -6.819  18.804  1.00  0.00              
ATOM   3404  CA  ASP B 210     -12.426  -6.258  20.167  1.00  0.00              
ATOM   3405  C   ASP B 210     -13.343  -5.044  20.251  1.00  0.00              
ATOM   3406  O   ASP B 210     -14.100  -4.909  21.218  1.00  0.00              
ATOM   3407  CB  ASP B 210     -11.008  -5.861  20.586  1.00  0.00              
ATOM   3408  CG  ASP B 210     -10.127  -7.061  20.908  1.00  0.00              
ATOM   3409  OD1 ASP B 210     -10.662  -8.114  21.164  1.00  0.00              
ATOM   3410  OD2 ASP B 210      -8.929  -6.913  20.896  1.00  0.00              
ATOM   3411  H   ASP B 210     -11.566  -6.892  18.296  1.00  0.00              
ATOM   3412  HA  ASP B 210     -12.782  -7.022  20.859  1.00  0.00              
ATOM   3413 1HB  ASP B 210     -10.538  -5.289  19.784  1.00  0.00              
ATOM   3414 2HB  ASP B 210     -11.054  -5.216  21.464  1.00  0.00              
ATOM   3415  N   LYS B 211     -13.265  -4.169  19.240  1.00  0.00              
ATOM   3416  CA  LYS B 211     -14.112  -2.977  19.157  1.00  0.00              
ATOM   3417  C   LYS B 211     -15.600  -3.313  19.171  1.00  0.00              
ATOM   3418  O   LYS B 211     -16.386  -2.604  19.811  1.00  0.00              
ATOM   3419  CB  LYS B 211     -13.777  -2.177  17.897  1.00  0.00              
ATOM   3420  CG  LYS B 211     -12.448  -1.437  17.956  1.00  0.00              
ATOM   3421  CD  LYS B 211     -12.166  -0.702  16.655  1.00  0.00              
ATOM   3422  CE  LYS B 211     -10.817   0.001  16.696  1.00  0.00              
ATOM   3423  NZ  LYS B 211     -10.500   0.674  15.407  1.00  0.00              
ATOM   3424  H   LYS B 211     -12.591  -4.345  18.509  1.00  0.00              
ATOM   3425  HA  LYS B 211     -13.923  -2.356  20.033  1.00  0.00              
ATOM   3426 1HB  LYS B 211     -13.749  -2.848  17.037  1.00  0.00              
ATOM   3427 2HB  LYS B 211     -14.561  -1.442  17.713  1.00  0.00              
ATOM   3428 1HG  LYS B 211     -12.469  -0.715  18.774  1.00  0.00              
ATOM   3429 2HG  LYS B 211     -11.644  -2.147  18.144  1.00  0.00              
ATOM   3430 1HD  LYS B 211     -12.171  -1.412  15.827  1.00  0.00              
ATOM   3431 2HD  LYS B 211     -12.945   0.039  16.479  1.00  0.00              
ATOM   3432 1HE  LYS B 211     -10.820   0.746  17.490  1.00  0.00              
ATOM   3433 2HE  LYS B 211     -10.034  -0.726  16.913  1.00  0.00              
ATOM   3434 1HZ  LYS B 211      -9.600   1.127  15.475  1.00  0.00              
ATOM   3435 2HZ  LYS B 211     -10.477  -0.011  14.665  1.00  0.00              
ATOM   3436 3HZ  LYS B 211     -11.209   1.365  15.204  1.00  0.00              
ATOM   3437  N   LEU B 212     -15.980  -4.380  18.460  1.00  0.00              
ATOM   3438  CA  LEU B 212     -17.372  -4.877  18.482  1.00  0.00              
ATOM   3439  C   LEU B 212     -17.841  -5.294  19.881  1.00  0.00              
ATOM   3440  O   LEU B 212     -18.982  -5.012  20.281  1.00  0.00              
ATOM   3441  CB  LEU B 212     -17.513  -6.071  17.530  1.00  0.00              
ATOM   3442  CG  LEU B 212     -17.366  -5.753  16.036  1.00  0.00              
ATOM   3443  CD1 LEU B 212     -17.307  -7.051  15.243  1.00  0.00              
ATOM   3444  CD2 LEU B 212     -18.533  -4.888  15.584  1.00  0.00              
ATOM   3445  H   LEU B 212     -15.295  -4.860  17.893  1.00  0.00              
ATOM   3446  HA  LEU B 212     -18.035  -4.059  18.202  1.00  0.00              
ATOM   3447 1HB  LEU B 212     -16.757  -6.812  17.786  1.00  0.00              
ATOM   3448 2HB  LEU B 212     -18.496  -6.520  17.677  1.00  0.00              
ATOM   3449  HG  LEU B 212     -16.431  -5.217  15.869  1.00  0.00              
ATOM   3450 1HD1 LEU B 212     -17.202  -6.824  14.182  1.00  0.00              
ATOM   3451 2HD1 LEU B 212     -16.452  -7.641  15.573  1.00  0.00              
ATOM   3452 3HD1 LEU B 212     -18.224  -7.617  15.404  1.00  0.00              
ATOM   3453 1HD2 LEU B 212     -18.428  -4.660  14.523  1.00  0.00              
ATOM   3454 2HD2 LEU B 212     -19.468  -5.423  15.750  1.00  0.00              
ATOM   3455 3HD2 LEU B 212     -18.540  -3.959  16.155  1.00  0.00              
ATOM   3456  N   LYS B 213     -16.957  -5.944  20.623  1.00  0.00              
ATOM   3457  CA  LYS B 213     -17.253  -6.373  21.982  1.00  0.00              
ATOM   3458  C   LYS B 213     -17.412  -5.136  22.844  1.00  0.00              
ATOM   3459  O   LYS B 213     -18.376  -5.017  23.604  1.00  0.00              
ATOM   3460  CB  LYS B 213     -16.153  -7.282  22.533  1.00  0.00              
ATOM   3461  CG  LYS B 213     -16.409  -7.796  23.943  1.00  0.00              
ATOM   3462  CD  LYS B 213     -17.629  -8.705  23.986  1.00  0.00              
ATOM   3463  CE  LYS B 213     -17.721  -9.447  25.311  1.00  0.00              
ATOM   3464  NZ  LYS B 213     -17.857  -8.515  26.463  1.00  0.00              
ATOM   3465  H   LYS B 213     -16.050  -6.147  20.229  1.00  0.00              
ATOM   3466  HA  LYS B 213     -18.179  -6.949  21.969  1.00  0.00              
ATOM   3467 1HB  LYS B 213     -16.032  -8.145  21.878  1.00  0.00              
ATOM   3468 2HB  LYS B 213     -15.205  -6.742  22.541  1.00  0.00              
ATOM   3469 1HG  LYS B 213     -15.539  -8.354  24.291  1.00  0.00              
ATOM   3470 2HG  LYS B 213     -16.571  -6.953  24.614  1.00  0.00              
ATOM   3471 1HD  LYS B 213     -18.532  -8.109  23.850  1.00  0.00              
ATOM   3472 2HD  LYS B 213     -17.569  -9.433  23.177  1.00  0.00              
ATOM   3473 1HE  LYS B 213     -18.581 -10.114  25.296  1.00  0.00              
ATOM   3474 2HE  LYS B 213     -16.824 -10.050  25.454  1.00  0.00              
ATOM   3475 1HZ  LYS B 213     -17.914  -9.045  27.321  1.00  0.00              
ATOM   3476 2HZ  LYS B 213     -17.054  -7.903  26.499  1.00  0.00              
ATOM   3477 3HZ  LYS B 213     -18.696  -7.963  26.353  1.00  0.00              
ATOM   3478  N   LYS B 214     -16.468  -4.211  22.689  1.00  0.00              
ATOM   3479  CA  LYS B 214     -16.469  -2.949  23.426  1.00  0.00              
ATOM   3480  C   LYS B 214     -17.724  -2.115  23.177  1.00  0.00              
ATOM   3481  O   LYS B 214     -18.219  -1.455  24.095  1.00  0.00              
ATOM   3482  CB  LYS B 214     -15.227  -2.133  23.065  1.00  0.00              
ATOM   3483  CG  LYS B 214     -13.923  -2.694  23.616  1.00  0.00              
ATOM   3484  CD  LYS B 214     -12.733  -1.848  23.188  1.00  0.00              
ATOM   3485  CE  LYS B 214     -11.428  -2.413  23.730  1.00  0.00              
ATOM   3486  NZ  LYS B 214     -10.253  -1.603  23.308  1.00  0.00              
ATOM   3487  H   LYS B 214     -15.724  -4.396  22.032  1.00  0.00              
ATOM   3488  HA  LYS B 214     -16.479  -3.172  24.493  1.00  0.00              
ATOM   3489 1HB  LYS B 214     -15.133  -2.073  21.980  1.00  0.00              
ATOM   3490 2HB  LYS B 214     -15.338  -1.115  23.440  1.00  0.00              
ATOM   3491 1HG  LYS B 214     -13.968  -2.717  24.705  1.00  0.00              
ATOM   3492 2HG  LYS B 214     -13.783  -3.712  23.254  1.00  0.00              
ATOM   3493 1HD  LYS B 214     -12.681  -1.817  22.099  1.00  0.00              
ATOM   3494 2HD  LYS B 214     -12.858  -0.830  23.557  1.00  0.00              
ATOM   3495 1HE  LYS B 214     -11.466  -2.436  24.818  1.00  0.00              
ATOM   3496 2HE  LYS B 214     -11.296  -3.434  23.371  1.00  0.00              
ATOM   3497 1HZ  LYS B 214      -9.409  -2.010  23.686  1.00  0.00              
ATOM   3498 2HZ  LYS B 214     -10.197  -1.590  22.299  1.00  0.00              
ATOM   3499 3HZ  LYS B 214     -10.354  -0.658  23.651  1.00  0.00              
ATOM   3500  N   ALA B 215     -18.245  -2.152  21.946  1.00  0.00              
ATOM   3501  CA  ALA B 215     -19.458  -1.400  21.620  1.00  0.00              
ATOM   3502  C   ALA B 215     -20.752  -2.161  21.962  1.00  0.00              
ATOM   3503  O   ALA B 215     -21.841  -1.647  21.750  1.00  0.00              
ATOM   3504  CB  ALA B 215     -19.443  -0.952  20.166  1.00  0.00              
ATOM   3505  H   ALA B 215     -17.801  -2.704  21.227  1.00  0.00              
ATOM   3506  HA  ALA B 215     -19.490  -0.516  22.257  1.00  0.00              
ATOM   3507 1HB  ALA B 215     -20.354  -0.395  19.947  1.00  0.00              
ATOM   3508 2HB  ALA B 215     -18.577  -0.313  19.991  1.00  0.00              
ATOM   3509 3HB  ALA B 215     -19.386  -1.824  19.517  1.00  0.00              
ATOM   3510  N   GLY B 216     -20.611  -3.370  22.508  1.00  0.00              
ATOM   3511  CA  GLY B 216     -21.742  -4.217  22.892  1.00  0.00              
ATOM   3512  C   GLY B 216     -22.555  -4.757  21.717  1.00  0.00              
ATOM   3513  O   GLY B 216     -23.766  -4.916  21.814  1.00  0.00              
ATOM   3514  H   GLY B 216     -19.671  -3.707  22.658  1.00  0.00              
ATOM   3515 1HA  GLY B 216     -21.380  -5.067  23.470  1.00  0.00              
ATOM   3516 2HA  GLY B 216     -22.416  -3.654  23.537  1.00  0.00              
ATOM   3517  N   LEU B 217     -21.875  -5.042  20.611  1.00  0.00              
ATOM   3518  CA  LEU B 217     -22.527  -5.488  19.380  1.00  0.00              
ATOM   3519  C   LEU B 217     -22.439  -6.984  19.178  1.00  0.00              
ATOM   3520  O   LEU B 217     -23.169  -7.560  18.384  1.00  0.00              
ATOM   3521  CB  LEU B 217     -21.903  -4.782  18.170  1.00  0.00              
ATOM   3522  CG  LEU B 217     -21.994  -3.251  18.174  1.00  0.00              
ATOM   3523  CD1 LEU B 217     -21.258  -2.695  16.963  1.00  0.00              
ATOM   3524  CD2 LEU B 217     -23.456  -2.829  18.166  1.00  0.00              
ATOM   3525  H   LEU B 217     -20.870  -4.944  20.627  1.00  0.00              
ATOM   3526  HA  LEU B 217     -23.588  -5.249  19.445  1.00  0.00              
ATOM   3527 1HB  LEU B 217     -20.849  -5.051  18.117  1.00  0.00              
ATOM   3528 2HB  LEU B 217     -22.395  -5.141  17.266  1.00  0.00              
ATOM   3529  HG  LEU B 217     -21.509  -2.859  19.068  1.00  0.00              
ATOM   3530 1HD1 LEU B 217     -21.323  -1.606  16.966  1.00  0.00              
ATOM   3531 2HD1 LEU B 217     -20.211  -2.995  17.004  1.00  0.00              
ATOM   3532 3HD1 LEU B 217     -21.711  -3.082  16.052  1.00  0.00              
ATOM   3533 1HD2 LEU B 217     -23.521  -1.741  18.169  1.00  0.00              
ATOM   3534 2HD2 LEU B 217     -23.942  -3.219  17.271  1.00  0.00              
ATOM   3535 3HD2 LEU B 217     -23.954  -3.225  19.051  1.00  0.00              
ATOM   3536  N   VAL B 218     -21.533  -7.612  19.908  1.00  0.00              
ATOM   3537  CA  VAL B 218     -21.345  -9.058  19.844  1.00  0.00              
ATOM   3538  C   VAL B 218     -21.202  -9.499  21.303  1.00  0.00              
ATOM   3539  O   VAL B 218     -20.858  -8.687  22.167  1.00  0.00              
ATOM   3540  CB  VAL B 218     -20.098  -9.442  19.027  1.00  0.00              
ATOM   3541  CG1 VAL B 218     -20.209  -8.912  17.605  1.00  0.00              
ATOM   3542  CG2 VAL B 218     -18.848  -8.906  19.707  1.00  0.00              
ATOM   3543  H   VAL B 218     -20.953  -7.068  20.530  1.00  0.00              
ATOM   3544  HA  VAL B 218     -22.224  -9.501  19.373  1.00  0.00              
ATOM   3545  HB  VAL B 218     -20.039 -10.529  18.961  1.00  0.00              
ATOM   3546 1HG1 VAL B 218     -19.318  -9.193  17.042  1.00  0.00              
ATOM   3547 2HG1 VAL B 218     -21.090  -9.337  17.126  1.00  0.00              
ATOM   3548 3HG1 VAL B 218     -20.295  -7.826  17.628  1.00  0.00              
ATOM   3549 1HG2 VAL B 218     -17.970  -9.182  19.124  1.00  0.00              
ATOM   3550 2HG2 VAL B 218     -18.910  -7.820  19.778  1.00  0.00              
ATOM   3551 3HG2 VAL B 218     -18.767  -9.331  20.708  1.00  0.00              
ATOM   3552  N   ASN B 219     -21.519 -10.753  21.595  1.00  0.00              
ATOM   3553  CA  ASN B 219     -21.189 -11.316  22.912  1.00  0.00              
ATOM   3554  C   ASN B 219     -19.811 -11.984  22.871  1.00  0.00              
ATOM   3555  O   ASN B 219     -19.105 -11.918  21.851  1.00  0.00              
ATOM   3556  CB  ASN B 219     -22.252 -12.300  23.362  1.00  0.00              
ATOM   3557  CG  ASN B 219     -22.305 -13.530  22.499  1.00  0.00              
ATOM   3558  OD1 ASN B 219     -21.356 -13.830  21.766  1.00  0.00              
ATOM   3559  ND2 ASN B 219     -23.396 -14.248  22.571  1.00  0.00              
ATOM   3560  H   ASN B 219     -21.989 -11.333  20.916  1.00  0.00              
ATOM   3561  HA  ASN B 219     -21.130 -10.499  23.633  1.00  0.00              
ATOM   3562 1HB  ASN B 219     -22.057 -12.602  24.392  1.00  0.00              
ATOM   3563 2HB  ASN B 219     -23.229 -11.815  23.343  1.00  0.00              
ATOM   3564 1HD2 ASN B 219     -23.487 -15.077  22.019  1.00  0.00              
ATOM   3565 2HD2 ASN B 219     -24.140 -13.968  23.178  1.00  0.00              
ATOM   3566  N   SER B 220     -19.453 -12.635  23.979  1.00  0.00              
ATOM   3567  CA  SER B 220     -18.148 -13.268  24.157  1.00  0.00              
ATOM   3568  C   SER B 220     -17.921 -14.467  23.259  1.00  0.00              
ATOM   3569  O   SER B 220     -16.789 -14.715  22.840  1.00  0.00              
ATOM   3570  CB  SER B 220     -17.984 -13.696  25.602  1.00  0.00              
ATOM   3571  OG  SER B 220     -18.894 -14.710  25.932  1.00  0.00              
ATOM   3572  H   SER B 220     -20.131 -12.684  24.726  1.00  0.00              
ATOM   3573  HA  SER B 220     -17.374 -12.548  23.887  1.00  0.00              
ATOM   3574 1HB  SER B 220     -16.967 -14.051  25.764  1.00  0.00              
ATOM   3575 2HB  SER B 220     -18.139 -12.839  26.255  1.00  0.00              
ATOM   3576  HG  SER B 220     -18.401 -15.533  25.888  1.00  0.00              
ATOM   3577  N   GLN B 221     -18.986 -15.214  22.976  1.00  0.00              
ATOM   3578  CA  GLN B 221     -18.895 -16.353  22.068  1.00  0.00              
ATOM   3579  C   GLN B 221     -18.645 -15.850  20.646  1.00  0.00              
ATOM   3580  O   GLN B 221     -17.782 -16.360  19.929  1.00  0.00              
ATOM   3581  CB  GLN B 221     -20.170 -17.199  22.120  1.00  0.00              
ATOM   3582  CG  GLN B 221     -20.115 -18.461  21.277  1.00  0.00              
ATOM   3583  CD  GLN B 221     -19.093 -19.457  21.791  1.00  0.00              
ATOM   3584  OE1 GLN B 221     -19.068 -19.785  22.981  1.00  0.00              
ATOM   3585  NE2 GLN B 221     -18.241 -19.944  20.896  1.00  0.00              
ATOM   3586  H   GLN B 221     -19.876 -14.991  23.397  1.00  0.00              
ATOM   3587  HA  GLN B 221     -18.067 -16.985  22.388  1.00  0.00              
ATOM   3588 1HB  GLN B 221     -20.371 -17.491  23.151  1.00  0.00              
ATOM   3589 2HB  GLN B 221     -21.016 -16.603  21.779  1.00  0.00              
ATOM   3590 1HG  GLN B 221     -21.095 -18.939  21.292  1.00  0.00              
ATOM   3591 2HG  GLN B 221     -19.847 -18.192  20.256  1.00  0.00              
ATOM   3592 1HE2 GLN B 221     -17.543 -20.605  21.177  1.00  0.00              
ATOM   3593 2HE2 GLN B 221     -18.295 -19.651  19.942  1.00  0.00              
ATOM   3594  N   GLN B 222     -19.403 -14.835  20.254  1.00  0.00              
ATOM   3595  CA  GLN B 222     -19.243 -14.246  18.940  1.00  0.00              
ATOM   3596  C   GLN B 222     -17.857 -13.581  18.798  1.00  0.00              
ATOM   3597  O   GLN B 222     -17.231 -13.689  17.738  1.00  0.00              
ATOM   3598  CB  GLN B 222     -20.355 -13.227  18.680  1.00  0.00              
ATOM   3599  CG  GLN B 222     -21.734 -13.841  18.506  1.00  0.00              
ATOM   3600  CD  GLN B 222     -22.827 -12.793  18.422  1.00  0.00              
ATOM   3601  OE1 GLN B 222     -22.931 -11.913  19.282  1.00  0.00              
ATOM   3602  NE2 GLN B 222     -23.651 -12.880  17.384  1.00  0.00              
ATOM   3603  H   GLN B 222     -20.105 -14.462  20.878  1.00  0.00              
ATOM   3604  HA  GLN B 222     -19.263 -15.045  18.198  1.00  0.00              
ATOM   3605 1HB  GLN B 222     -20.403 -12.521  19.509  1.00  0.00              
ATOM   3606 2HB  GLN B 222     -20.124 -12.658  17.779  1.00  0.00              
ATOM   3607 1HG  GLN B 222     -21.747 -14.423  17.585  1.00  0.00              
ATOM   3608 2HG  GLN B 222     -21.943 -14.486  19.359  1.00  0.00              
ATOM   3609 1HE2 GLN B 222     -24.392 -12.216  17.276  1.00  0.00              
ATOM   3610 2HE2 GLN B 222     -23.531 -13.609  16.710  1.00  0.00              
ATOM   3611  N   LEU B 223     -17.364 -12.945  19.864  1.00  0.00              
ATOM   3612  CA  LEU B 223     -16.011 -12.391  19.845  1.00  0.00              
ATOM   3613  C   LEU B 223     -14.962 -13.453  19.516  1.00  0.00              
ATOM   3614  O   LEU B 223     -14.146 -13.260  18.597  1.00  0.00              
ATOM   3615  CB  LEU B 223     -15.686 -11.752  21.201  1.00  0.00              
ATOM   3616  CG  LEU B 223     -14.277 -11.164  21.340  1.00  0.00              
ATOM   3617  CD1 LEU B 223     -14.095 -10.037  20.332  1.00  0.00              
ATOM   3618  CD2 LEU B 223     -14.073 -10.663  22.762  1.00  0.00              
ATOM   3619  H   LEU B 223     -17.926 -12.842  20.696  1.00  0.00              
ATOM   3620  HA  LEU B 223     -15.942 -11.674  19.027  1.00  0.00              
ATOM   3621 1HB  LEU B 223     -16.400 -10.951  21.388  1.00  0.00              
ATOM   3622 2HB  LEU B 223     -15.808 -12.507  21.978  1.00  0.00              
ATOM   3623  HG  LEU B 223     -13.537 -11.933  21.116  1.00  0.00              
ATOM   3624 1HD1 LEU B 223     -13.094  -9.619  20.430  1.00  0.00              
ATOM   3625 2HD1 LEU B 223     -14.228 -10.427  19.322  1.00  0.00              
ATOM   3626 3HD1 LEU B 223     -14.833  -9.258  20.520  1.00  0.00              
ATOM   3627 1HD2 LEU B 223     -13.070 -10.245  22.860  1.00  0.00              
ATOM   3628 2HD2 LEU B 223     -14.811  -9.893  22.986  1.00  0.00              
ATOM   3629 3HD2 LEU B 223     -14.190 -11.492  23.460  1.00  0.00              
ATOM   3630  N   ASP B 224     -15.001 -14.577  20.231  1.00  0.00              
ATOM   3631  CA  ASP B 224     -14.021 -15.655  20.013  1.00  0.00              
ATOM   3632  C   ASP B 224     -14.170 -16.331  18.656  1.00  0.00              
ATOM   3633  O   ASP B 224     -13.171 -16.709  18.018  1.00  0.00              
ATOM   3634  CB  ASP B 224     -14.145 -16.712  21.112  1.00  0.00              
ATOM   3635  CG  ASP B 224     -13.627 -16.228  22.460  1.00  0.00              
ATOM   3636  OD1 ASP B 224     -12.929 -15.243  22.488  1.00  0.00              
ATOM   3637  OD2 ASP B 224     -13.936 -16.848  23.450  1.00  0.00              
ATOM   3638  H   ASP B 224     -15.713 -14.695  20.937  1.00  0.00              
ATOM   3639  HA  ASP B 224     -13.022 -15.219  20.007  1.00  0.00              
ATOM   3640 1HB  ASP B 224     -15.190 -17.002  21.223  1.00  0.00              
ATOM   3641 2HB  ASP B 224     -13.587 -17.604  20.824  1.00  0.00              
ATOM   3642  N   GLU B 225     -15.424 -16.475  18.239  1.00  0.00              
ATOM   3643  CA  GLU B 225     -15.776 -17.122  16.987  1.00  0.00              
ATOM   3644  C   GLU B 225     -15.229 -16.321  15.797  1.00  0.00              
ATOM   3645  O   GLU B 225     -14.674 -16.908  14.864  1.00  0.00              
ATOM   3646  CB  GLU B 225     -17.294 -17.271  16.872  1.00  0.00              
ATOM   3647  CG  GLU B 225     -17.775 -17.798  15.528  1.00  0.00              
ATOM   3648  CD  GLU B 225     -17.206 -19.149  15.193  1.00  0.00              
ATOM   3649  OE1 GLU B 225     -16.746 -19.818  16.087  1.00  0.00              
ATOM   3650  OE2 GLU B 225     -17.233 -19.514  14.041  1.00  0.00              
ATOM   3651  H   GLU B 225     -16.160 -16.113  18.829  1.00  0.00              
ATOM   3652  HA  GLU B 225     -15.313 -18.109  16.965  1.00  0.00              
ATOM   3653 1HB  GLU B 225     -17.652 -17.950  17.646  1.00  0.00              
ATOM   3654 2HB  GLU B 225     -17.769 -16.304  17.041  1.00  0.00              
ATOM   3655 1HG  GLU B 225     -18.862 -17.868  15.544  1.00  0.00              
ATOM   3656 2HG  GLU B 225     -17.495 -17.089  14.750  1.00  0.00              
ATOM   3657  N   LEU B 226     -15.395 -14.992  15.840  1.00  0.00              
ATOM   3658  CA  LEU B 226     -14.869 -14.093  14.821  1.00  0.00              
ATOM   3659  C   LEU B 226     -13.328 -14.153  14.699  1.00  0.00              
ATOM   3660  O   LEU B 226     -12.789 -14.221  13.581  1.00  0.00              
ATOM   3661  CB  LEU B 226     -15.342 -12.643  15.059  1.00  0.00              
ATOM   3662  CG  LEU B 226     -14.795 -11.570  14.105  1.00  0.00              
ATOM   3663  CD1 LEU B 226     -15.143 -11.917  12.656  1.00  0.00              
ATOM   3664  CD2 LEU B 226     -15.314 -10.182  14.476  1.00  0.00              
ATOM   3665  H   LEU B 226     -15.910 -14.607  16.619  1.00  0.00              
ATOM   3666  HA  LEU B 226     -15.239 -14.418  13.849  1.00  0.00              
ATOM   3667 1HB  LEU B 226     -16.428 -12.615  14.984  1.00  0.00              
ATOM   3668 2HB  LEU B 226     -15.060 -12.347  16.069  1.00  0.00              
ATOM   3669  HG  LEU B 226     -13.706 -11.558  14.157  1.00  0.00              
ATOM   3670 1HD1 LEU B 226     -14.748 -11.147  11.993  1.00  0.00              
ATOM   3671 2HD1 LEU B 226     -14.701 -12.879  12.397  1.00  0.00              
ATOM   3672 3HD1 LEU B 226     -16.225 -11.972  12.545  1.00  0.00              
ATOM   3673 1HD2 LEU B 226     -14.908  -9.445  13.783  1.00  0.00              
ATOM   3674 2HD2 LEU B 226     -16.403 -10.174  14.419  1.00  0.00              
ATOM   3675 3HD2 LEU B 226     -15.002  -9.937  15.491  1.00  0.00              
ATOM   3676  N   LYS B 227     -12.645 -14.107  15.842  1.00  0.00              
ATOM   3677  CA  LYS B 227     -11.189 -14.193  15.914  1.00  0.00              
ATOM   3678  C   LYS B 227     -10.671 -15.525  15.377  1.00  0.00              
ATOM   3679  O   LYS B 227      -9.643 -15.575  14.680  1.00  0.00              
ATOM   3680  CB  LYS B 227     -10.717 -13.991  17.355  1.00  0.00              
ATOM   3681  CG  LYS B 227     -10.835 -12.559  17.861  1.00  0.00              
ATOM   3682  CD  LYS B 227     -10.338 -12.437  19.294  1.00  0.00              
ATOM   3683  CE  LYS B 227     -10.411 -10.998  19.784  1.00  0.00              
ATOM   3684  NZ  LYS B 227      -9.962 -10.869  21.197  1.00  0.00              
ATOM   3685  H   LYS B 227     -13.175 -14.008  16.696  1.00  0.00              
ATOM   3686  HA  LYS B 227     -10.765 -13.404  15.292  1.00  0.00              
ATOM   3687 1HB  LYS B 227     -11.297 -14.630  18.021  1.00  0.00              
ATOM   3688 2HB  LYS B 227      -9.672 -14.291  17.441  1.00  0.00              
ATOM   3689 1HG  LYS B 227     -10.247 -11.898  17.223  1.00  0.00              
ATOM   3690 2HG  LYS B 227     -11.877 -12.243  17.818  1.00  0.00              
ATOM   3691 1HD  LYS B 227     -10.947 -13.065  19.945  1.00  0.00              
ATOM   3692 2HD  LYS B 227      -9.305 -12.778  19.351  1.00  0.00              
ATOM   3693 1HE  LYS B 227      -9.782 -10.368  19.157  1.00  0.00              
ATOM   3694 2HE  LYS B 227     -11.437 -10.639  19.708  1.00  0.00              
ATOM   3695 1HZ  LYS B 227     -10.026  -9.902  21.484  1.00  0.00              
ATOM   3696 2HZ  LYS B 227     -10.551 -11.436  21.791  1.00  0.00              
ATOM   3697 3HZ  LYS B 227      -9.005 -11.181  21.277  1.00  0.00              
ATOM   3698  N   ARG B 228     -11.406 -16.581  15.723  1.00  0.00              
ATOM   3699  CA  ARG B 228     -11.221 -17.929  15.213  1.00  0.00              
ATOM   3700  C   ARG B 228     -11.391 -18.020  13.692  1.00  0.00              
ATOM   3701  O   ARG B 228     -10.586 -18.677  13.037  1.00  0.00              
ATOM   3702  CB  ARG B 228     -12.206 -18.876  15.883  1.00  0.00              
ATOM   3703  CG  ARG B 228     -11.932 -20.353  15.651  1.00  0.00              
ATOM   3704  CD  ARG B 228     -13.077 -21.198  16.077  1.00  0.00              
ATOM   3705  NE  ARG B 228     -14.213 -21.064  15.180  1.00  0.00              
ATOM   3706  CZ  ARG B 228     -14.304 -21.644  13.967  1.00  0.00              
ATOM   3707  NH1 ARG B 228     -13.320 -22.394  13.522  1.00  0.00              
ATOM   3708  NH2 ARG B 228     -15.382 -21.460  13.226  1.00  0.00              
ATOM   3709  H   ARG B 228     -12.142 -16.405  16.393  1.00  0.00              
ATOM   3710  HA  ARG B 228     -10.204 -18.249  15.442  1.00  0.00              
ATOM   3711 1HB  ARG B 228     -12.200 -18.705  16.959  1.00  0.00              
ATOM   3712 2HB  ARG B 228     -13.214 -18.667  15.524  1.00  0.00              
ATOM   3713 1HG  ARG B 228     -11.753 -20.528  14.589  1.00  0.00              
ATOM   3714 2HG  ARG B 228     -11.052 -20.655  16.221  1.00  0.00              
ATOM   3715 1HD  ARG B 228     -12.773 -22.244  16.087  1.00  0.00              
ATOM   3716 2HD  ARG B 228     -13.395 -20.903  17.076  1.00  0.00              
ATOM   3717  HE  ARG B 228     -14.990 -20.494  15.488  1.00  0.00              
ATOM   3718 1HH1 ARG B 228     -12.496 -22.535  14.090  1.00  0.00              
ATOM   3719 2HH1 ARG B 228     -13.388 -22.829  12.614  1.00  0.00              
ATOM   3720 1HH2 ARG B 228     -16.139 -20.884  13.568  1.00  0.00              
ATOM   3721 2HH2 ARG B 228     -15.450 -21.895  12.318  1.00  0.00              
ATOM   3722  N   ARG B 229     -12.426 -17.396  13.123  1.00  0.00              
ATOM   3723  CA  ARG B 229     -12.568 -17.380  11.660  1.00  0.00              
ATOM   3724  C   ARG B 229     -11.399 -16.628  11.005  1.00  0.00              
ATOM   3725  O   ARG B 229     -10.938 -17.005   9.913  1.00  0.00              
ATOM   3726  CB  ARG B 229     -13.882 -16.728  11.255  1.00  0.00              
ATOM   3727  CG  ARG B 229     -15.128 -17.510  11.638  1.00  0.00              
ATOM   3728  CD  ARG B 229     -16.369 -16.781  11.267  1.00  0.00              
ATOM   3729  NE  ARG B 229     -17.557 -17.428  11.800  1.00  0.00              
ATOM   3730  CZ  ARG B 229     -18.815 -16.978  11.627  1.00  0.00              
ATOM   3731  NH1 ARG B 229     -19.032 -15.882  10.935  1.00  0.00              
ATOM   3732  NH2 ARG B 229     -19.831 -17.640  12.153  1.00  0.00              
ATOM   3733  H   ARG B 229     -13.120 -16.930  13.689  1.00  0.00              
ATOM   3734  HA  ARG B 229     -12.552 -18.409  11.300  1.00  0.00              
ATOM   3735 1HB  ARG B 229     -13.956 -15.744  11.715  1.00  0.00              
ATOM   3736 2HB  ARG B 229     -13.899 -16.587  10.175  1.00  0.00              
ATOM   3737 1HG  ARG B 229     -15.128 -18.471  11.122  1.00  0.00              
ATOM   3738 2HG  ARG B 229     -15.137 -17.676  12.715  1.00  0.00              
ATOM   3739 1HD  ARG B 229     -16.326 -15.767  11.662  1.00  0.00              
ATOM   3740 2HD  ARG B 229     -16.458 -16.744  10.182  1.00  0.00              
ATOM   3741  HE  ARG B 229     -17.430 -18.275  12.338  1.00  0.00              
ATOM   3742 1HH1 ARG B 229     -18.255 -15.376  10.533  1.00  0.00              
ATOM   3743 2HH1 ARG B 229     -19.975 -15.545  10.805  1.00  0.00              
ATOM   3744 1HH2 ARG B 229     -19.665 -18.483  12.685  1.00  0.00              
ATOM   3745 2HH2 ARG B 229     -20.774 -17.303  12.023  1.00  0.00              
ATOM   3746  N   LEU B 230     -10.940 -15.565  11.673  1.00  0.00              
ATOM   3747  CA  LEU B 230      -9.770 -14.810  11.244  1.00  0.00              
ATOM   3748  C   LEU B 230      -8.496 -15.664  11.265  1.00  0.00              
ATOM   3749  O   LEU B 230      -7.638 -15.509  10.396  1.00  0.00              
ATOM   3750  CB  LEU B 230      -9.601 -13.529  12.078  1.00  0.00              
ATOM   3751  CG  LEU B 230     -10.668 -12.433  11.863  1.00  0.00              
ATOM   3752  CD1 LEU B 230     -10.522 -11.339  12.932  1.00  0.00              
ATOM   3753  CD2 LEU B 230     -10.640 -11.853  10.447  1.00  0.00              
ATOM   3754  H   LEU B 230     -11.430 -15.279  12.509  1.00  0.00              
ATOM   3755  HA  LEU B 230      -9.907 -14.525  10.201  1.00  0.00              
ATOM   3756 1HB  LEU B 230      -9.614 -13.797  13.133  1.00  0.00              
ATOM   3757 2HB  LEU B 230      -8.630 -13.091  11.848  1.00  0.00              
ATOM   3758  HG  LEU B 230     -11.660 -12.852  12.034  1.00  0.00              
ATOM   3759 1HD1 LEU B 230     -11.279 -10.571  12.772  1.00  0.00              
ATOM   3760 2HD1 LEU B 230     -10.655 -11.777  13.921  1.00  0.00              
ATOM   3761 3HD1 LEU B 230      -9.531 -10.892  12.862  1.00  0.00              
ATOM   3762 1HD2 LEU B 230     -11.411 -11.087  10.352  1.00  0.00              
ATOM   3763 2HD2 LEU B 230      -9.663 -11.409  10.254  1.00  0.00              
ATOM   3764 3HD2 LEU B 230     -10.827 -12.647   9.724  1.00  0.00              
ATOM   3765  N   GLU B 231      -8.401 -16.585  12.230  1.00  0.00              
ATOM   3766  CA  GLU B 231      -7.302 -17.541  12.286  1.00  0.00              
ATOM   3767  C   GLU B 231      -7.361 -18.510  11.121  1.00  0.00              
ATOM   3768  O   GLU B 231      -6.325 -18.859  10.548  1.00  0.00              
ATOM   3769  CB  GLU B 231      -7.332 -18.316  13.605  1.00  0.00              
ATOM   3770  CG  GLU B 231      -6.908 -17.503  14.821  1.00  0.00              
ATOM   3771  CD  GLU B 231      -6.947 -18.296  16.097  1.00  0.00              
ATOM   3772  OE1 GLU B 231      -8.013 -18.710  16.486  1.00  0.00              
ATOM   3773  OE2 GLU B 231      -5.908 -18.488  16.685  1.00  0.00              
ATOM   3774  H   GLU B 231      -9.117 -16.616  12.942  1.00  0.00              
ATOM   3775  HA  GLU B 231      -6.363 -16.993  12.215  1.00  0.00              
ATOM   3776 1HB  GLU B 231      -8.340 -18.688  13.787  1.00  0.00              
ATOM   3777 2HB  GLU B 231      -6.672 -19.180  13.535  1.00  0.00              
ATOM   3778 1HG  GLU B 231      -5.894 -17.136  14.664  1.00  0.00              
ATOM   3779 2HG  GLU B 231      -7.566 -16.640  14.915  1.00  0.00              
ATOM   3780  N   GLU B 232      -8.573 -18.930  10.765  1.00  0.00              
ATOM   3781  CA  GLU B 232      -8.763 -19.825   9.632  1.00  0.00              
ATOM   3782  C   GLU B 232      -8.350 -19.087   8.369  1.00  0.00              
ATOM   3783  O   GLU B 232      -7.693 -19.641   7.493  1.00  0.00              
ATOM   3784  CB  GLU B 232     -10.217 -20.293   9.532  1.00  0.00              
ATOM   3785  CG  GLU B 232     -10.656 -21.225  10.652  1.00  0.00              
ATOM   3786  CD  GLU B 232     -12.105 -21.613  10.556  1.00  0.00              
ATOM   3787  OE1 GLU B 232     -12.882 -20.820  10.079  1.00  0.00              
ATOM   3788  OE2 GLU B 232     -12.436 -22.703  10.960  1.00  0.00              
ATOM   3789  H   GLU B 232      -9.380 -18.622  11.289  1.00  0.00              
ATOM   3790  HA  GLU B 232      -8.114 -20.691   9.764  1.00  0.00              
ATOM   3791 1HB  GLU B 232     -10.879 -19.426   9.539  1.00  0.00              
ATOM   3792 2HB  GLU B 232     -10.368 -20.812   8.586  1.00  0.00              
ATOM   3793 1HG  GLU B 232     -10.048 -22.129  10.618  1.00  0.00              
ATOM   3794 2HG  GLU B 232     -10.478 -20.736  11.609  1.00  0.00              
ATOM   3795  N   LEU B 233      -8.724 -17.816   8.294  1.00  0.00              
ATOM   3796  CA  LEU B 233      -8.349 -16.966   7.185  1.00  0.00              
ATOM   3797  C   LEU B 233      -6.822 -16.824   7.129  1.00  0.00              
ATOM   3798  O   LEU B 233      -6.227 -17.028   6.083  1.00  0.00              
ATOM   3799  CB  LEU B 233      -9.009 -15.589   7.325  1.00  0.00              
ATOM   3800  CG  LEU B 233      -8.634 -14.559   6.252  1.00  0.00              
ATOM   3801  CD1 LEU B 233      -9.038 -15.083   4.881  1.00  0.00              
ATOM   3802  CD2 LEU B 233      -9.321 -13.236   6.556  1.00  0.00              
ATOM   3803  H   LEU B 233      -9.290 -17.433   9.038  1.00  0.00              
ATOM   3804  HA  LEU B 233      -8.672 -17.442   6.260  1.00  0.00              
ATOM   3805 1HB  LEU B 233     -10.090 -15.717   7.298  1.00  0.00              
ATOM   3806 2HB  LEU B 233      -8.738 -15.171   8.295  1.00  0.00              
ATOM   3807  HG  LEU B 233      -7.553 -14.414   6.249  1.00  0.00              
ATOM   3808 1HD1 LEU B 233      -8.771 -14.352   4.118  1.00  0.00              
ATOM   3809 2HD1 LEU B 233      -8.517 -16.020   4.682  1.00  0.00              
ATOM   3810 3HD1 LEU B 233     -10.113 -15.254   4.859  1.00  0.00              
ATOM   3811 1HD2 LEU B 233      -9.054 -12.503   5.793  1.00  0.00              
ATOM   3812 2HD2 LEU B 233     -10.402 -13.379   6.558  1.00  0.00              
ATOM   3813 3HD2 LEU B 233      -9.001 -12.875   7.533  1.00  0.00              
ATOM   3814  N   LEU B 234      -6.195 -16.550   8.271  1.00  0.00              
ATOM   3815  CA  LEU B 234      -4.734 -16.394   8.337  1.00  0.00              
ATOM   3816  C   LEU B 234      -4.009 -17.647   7.873  1.00  0.00              
ATOM   3817  O   LEU B 234      -3.049 -17.591   7.096  1.00  0.00              
ATOM   3818  CB  LEU B 234      -4.300 -16.059   9.770  1.00  0.00              
ATOM   3819  CG  LEU B 234      -2.787 -15.945   9.997  1.00  0.00              
ATOM   3820  CD1 LEU B 234      -2.221 -14.847   9.107  1.00  0.00              
ATOM   3821  CD2 LEU B 234      -2.514 -15.654  11.465  1.00  0.00              
ATOM   3822  H   LEU B 234      -6.739 -16.445   9.115  1.00  0.00              
ATOM   3823  HA  LEU B 234      -4.441 -15.587   7.665  1.00  0.00              
ATOM   3824 1HB  LEU B 234      -4.750 -15.110  10.056  1.00  0.00              
ATOM   3825 2HB  LEU B 234      -4.678 -16.833  10.437  1.00  0.00              
ATOM   3826  HG  LEU B 234      -2.305 -16.883   9.717  1.00  0.00              
ATOM   3827 1HD1 LEU B 234      -1.146 -14.766   9.268  1.00  0.00              
ATOM   3828 2HD1 LEU B 234      -2.413 -15.091   8.062  1.00  0.00              
ATOM   3829 3HD1 LEU B 234      -2.696 -13.899   9.352  1.00  0.00              
ATOM   3830 1HD2 LEU B 234      -1.439 -15.574  11.626  1.00  0.00              
ATOM   3831 2HD2 LEU B 234      -2.994 -14.716  11.745  1.00  0.00              
ATOM   3832 3HD2 LEU B 234      -2.914 -16.463  12.077  1.00  0.00              
ATOM   3833  N   GLU B 235      -4.454 -18.784   8.383  1.00  0.00              
ATOM   3834  CA  GLU B 235      -3.838 -20.036   8.048  1.00  0.00              
ATOM   3835  C   GLU B 235      -4.044 -20.388   6.563  1.00  0.00              
ATOM   3836  O   GLU B 235      -3.132 -20.911   5.931  1.00  0.00              
ATOM   3837  CB  GLU B 235      -4.402 -21.143   8.942  1.00  0.00              
ATOM   3838  CG  GLU B 235      -3.983 -21.047  10.402  1.00  0.00              
ATOM   3839  CD  GLU B 235      -2.502 -21.217  10.598  1.00  0.00              
ATOM   3840  OE1 GLU B 235      -1.918 -22.015   9.906  1.00  0.00              
ATOM   3841  OE2 GLU B 235      -1.954 -20.547  11.442  1.00  0.00              
ATOM   3842  H   GLU B 235      -5.240 -18.776   9.018  1.00  0.00              
ATOM   3843  HA  GLU B 235      -2.760 -19.937   8.182  1.00  0.00              
ATOM   3844 1HB  GLU B 235      -5.491 -21.122   8.904  1.00  0.00              
ATOM   3845 2HB  GLU B 235      -4.080 -22.114   8.565  1.00  0.00              
ATOM   3846 1HG  GLU B 235      -4.280 -20.073  10.791  1.00  0.00              
ATOM   3847 2HG  GLU B 235      -4.510 -21.811  10.971  1.00  0.00              
ATOM   3848  N   GLU B 236      -5.209 -20.061   6.007  1.00  0.00              
ATOM   3849  CA  GLU B 236      -5.463 -20.234   4.571  1.00  0.00              
ATOM   3850  C   GLU B 236      -4.465 -19.420   3.740  1.00  0.00              
ATOM   3851  O   GLU B 236      -3.866 -19.947   2.804  1.00  0.00              
ATOM   3852  CB  GLU B 236      -6.894 -19.815   4.225  1.00  0.00              
ATOM   3853  CG  GLU B 236      -7.242 -19.926   2.747  1.00  0.00              
ATOM   3854  CD  GLU B 236      -8.652 -19.502   2.445  1.00  0.00              
ATOM   3855  OE1 GLU B 236      -9.363 -19.173   3.363  1.00  0.00              
ATOM   3856  OE2 GLU B 236      -9.018 -19.507   1.293  1.00  0.00              
ATOM   3857  H   GLU B 236      -5.939 -19.682   6.593  1.00  0.00              
ATOM   3858  HA  GLU B 236      -5.362 -21.291   4.327  1.00  0.00              
ATOM   3859 1HB  GLU B 236      -7.599 -20.433   4.782  1.00  0.00              
ATOM   3860 2HB  GLU B 236      -7.054 -18.780   4.529  1.00  0.00              
ATOM   3861 1HG  GLU B 236      -6.556 -19.301   2.176  1.00  0.00              
ATOM   3862 2HG  GLU B 236      -7.101 -20.958   2.429  1.00  0.00              
ATOM   3863  N   ALA B 237      -4.323 -18.136   4.081  1.00  0.00              
ATOM   3864  CA  ALA B 237      -3.394 -17.238   3.409  1.00  0.00              
ATOM   3865  C   ALA B 237      -1.938 -17.699   3.569  1.00  0.00              
ATOM   3866  O   ALA B 237      -1.160 -17.632   2.628  1.00  0.00              
ATOM   3867  CB  ALA B 237      -3.603 -15.789   3.861  1.00  0.00              
ATOM   3868  H   ALA B 237      -4.888 -17.781   4.839  1.00  0.00              
ATOM   3869  HA  ALA B 237      -3.581 -17.298   2.337  1.00  0.00              
ATOM   3870 1HB  ALA B 237      -2.897 -15.141   3.344  1.00  0.00              
ATOM   3871 2HB  ALA B 237      -4.621 -15.478   3.625  1.00  0.00              
ATOM   3872 3HB  ALA B 237      -3.442 -15.717   4.936  1.00  0.00              
ATOM   3873  N   ALA B 238      -1.596 -18.208   4.745  1.00  0.00              
ATOM   3874  CA  ALA B 238      -0.292 -18.788   5.008  1.00  0.00              
ATOM   3875  C   ALA B 238      -0.018 -20.022   4.144  1.00  0.00              
ATOM   3876  O   ALA B 238       1.098 -20.219   3.644  1.00  0.00              
ATOM   3877  CB  ALA B 238      -0.173 -19.140   6.484  1.00  0.00              
ATOM   3878  H   ALA B 238      -2.284 -18.186   5.484  1.00  0.00              
ATOM   3879  HA  ALA B 238       0.473 -18.067   4.716  1.00  0.00              
ATOM   3880 1HB  ALA B 238       0.814 -19.560   6.680  1.00  0.00              
ATOM   3881 2HB  ALA B 238      -0.311 -18.241   7.085  1.00  0.00              
ATOM   3882 3HB  ALA B 238      -0.936 -19.871   6.746  1.00  0.00              
ATOM   3883  N   ARG B 239      -1.043 -20.843   3.945  1.00  0.00              
ATOM   3884  CA  ARG B 239      -0.921 -21.976   3.043  1.00  0.00              
ATOM   3885  C   ARG B 239      -0.695 -21.522   1.596  1.00  0.00              
ATOM   3886  O   ARG B 239       0.119 -22.106   0.904  1.00  0.00              
ATOM   3887  CB  ARG B 239      -2.169 -22.843   3.115  1.00  0.00              
ATOM   3888  CG  ARG B 239      -2.207 -23.993   2.121  1.00  0.00              
ATOM   3889  CD  ARG B 239      -1.050 -24.908   2.296  1.00  0.00              
ATOM   3890  NE  ARG B 239      -1.057 -25.983   1.317  1.00  0.00              
ATOM   3891  CZ  ARG B 239      -1.670 -27.171   1.488  1.00  0.00              
ATOM   3892  NH1 ARG B 239      -2.320 -27.420   2.603  1.00  0.00              
ATOM   3893  NH2 ARG B 239      -1.617 -28.085   0.536  1.00  0.00              
ATOM   3894  H   ARG B 239      -1.919 -20.686   4.421  1.00  0.00              
ATOM   3895  HA  ARG B 239      -0.027 -22.538   3.314  1.00  0.00              
ATOM   3896 1HB  ARG B 239      -2.260 -23.268   4.114  1.00  0.00              
ATOM   3897 2HB  ARG B 239      -3.051 -22.226   2.940  1.00  0.00              
ATOM   3898 1HG  ARG B 239      -3.123 -24.567   2.263  1.00  0.00              
ATOM   3899 2HG  ARG B 239      -2.181 -23.597   1.105  1.00  0.00              
ATOM   3900 1HD  ARG B 239      -0.123 -24.348   2.181  1.00  0.00              
ATOM   3901 2HD  ARG B 239      -1.085 -25.352   3.290  1.00  0.00              
ATOM   3902  HE  ARG B 239      -0.567 -25.829   0.445  1.00  0.00              
ATOM   3903 1HH1 ARG B 239      -2.360 -26.721   3.332  1.00  0.00              
ATOM   3904 2HH1 ARG B 239      -2.779 -28.310   2.732  1.00  0.00              
ATOM   3905 1HH2 ARG B 239      -1.117 -27.894  -0.322  1.00  0.00              
ATOM   3906 2HH2 ARG B 239      -2.076 -28.975   0.664  1.00  0.00              
ATOM   3907  N   LYS B 240      -1.419 -20.497   1.146  1.00  0.00              
ATOM   3908  CA  LYS B 240      -1.221 -19.918  -0.184  1.00  0.00              
ATOM   3909  C   LYS B 240       0.186 -19.367  -0.405  1.00  0.00              
ATOM   3910  O   LYS B 240       0.760 -19.596  -1.445  1.00  0.00              
ATOM   3911  CB  LYS B 240      -2.247 -18.810  -0.426  1.00  0.00              
ATOM   3912  CG  LYS B 240      -3.680 -19.302  -0.580  1.00  0.00              
ATOM   3913  CD  LYS B 240      -4.650 -18.140  -0.728  1.00  0.00              
ATOM   3914  CE  LYS B 240      -6.086 -18.628  -0.849  1.00  0.00              
ATOM   3915  NZ  LYS B 240      -7.054 -17.500  -0.926  1.00  0.00              
ATOM   3916  H   LYS B 240      -2.131 -20.111   1.749  1.00  0.00              
ATOM   3917  HA  LYS B 240      -1.397 -20.694  -0.929  1.00  0.00              
ATOM   3918 1HB  LYS B 240      -2.223 -18.104   0.405  1.00  0.00              
ATOM   3919 2HB  LYS B 240      -1.983 -18.261  -1.330  1.00  0.00              
ATOM   3920 1HG  LYS B 240      -3.753 -19.940  -1.461  1.00  0.00              
ATOM   3921 2HG  LYS B 240      -3.959 -19.888   0.296  1.00  0.00              
ATOM   3922 1HD  LYS B 240      -4.570 -17.485   0.141  1.00  0.00              
ATOM   3923 2HD  LYS B 240      -4.396 -17.565  -1.619  1.00  0.00              
ATOM   3924 1HE  LYS B 240      -6.188 -19.240  -1.744  1.00  0.00              
ATOM   3925 2HE  LYS B 240      -6.335 -19.245   0.015  1.00  0.00              
ATOM   3926 1HZ  LYS B 240      -7.992 -17.865  -1.005  1.00  0.00              
ATOM   3927 2HZ  LYS B 240      -6.981 -16.936  -0.091  1.00  0.00              
ATOM   3928 3HZ  LYS B 240      -6.845 -16.932  -1.734  1.00  0.00              
ATOM   3929  N   ALA B 241       0.717 -18.601   0.554  1.00  0.00              
ATOM   3930  CA  ALA B 241       2.112 -18.171   0.487  1.00  0.00              
ATOM   3931  C   ALA B 241       3.112 -19.298   0.603  1.00  0.00              
ATOM   3932  O   ALA B 241       4.143 -19.277  -0.069  1.00  0.00              
ATOM   3933  CB  ALA B 241       2.427 -17.074   1.525  1.00  0.00              
ATOM   3934  H   ALA B 241       0.150 -18.312   1.338  1.00  0.00              
ATOM   3935  HA  ALA B 241       2.292 -17.760  -0.507  1.00  0.00              
ATOM   3936 1HB  ALA B 241       3.474 -16.783   1.440  1.00  0.00              
ATOM   3937 2HB  ALA B 241       1.793 -16.206   1.341  1.00  0.00              
ATOM   3938 3HB  ALA B 241       2.236 -17.456   2.526  1.00  0.00              
ATOM   3939  N   GLU B 242       2.875 -20.262   1.494  1.00  0.00              
ATOM   3940  CA  GLU B 242       3.783 -21.395   1.582  1.00  0.00              
ATOM   3941  C   GLU B 242       3.903 -22.110   0.204  1.00  0.00              
ATOM   3942  O   GLU B 242       5.004 -22.395  -0.251  1.00  0.00              
ATOM   3943  CB  GLU B 242       3.297 -22.373   2.654  1.00  0.00              
ATOM   3944  CG  GLU B 242       4.168 -23.610   2.816  1.00  0.00              
ATOM   3945  CD  GLU B 242       3.681 -24.530   3.901  1.00  0.00              
ATOM   3946  OE1 GLU B 242       3.065 -24.055   4.825  1.00  0.00              
ATOM   3947  OE2 GLU B 242       3.925 -25.710   3.806  1.00  0.00              
ATOM   3948  H   GLU B 242       2.077 -20.222   2.112  1.00  0.00              
ATOM   3949  HA  GLU B 242       4.772 -21.025   1.852  1.00  0.00              
ATOM   3950 1HB  GLU B 242       3.255 -21.865   3.617  1.00  0.00              
ATOM   3951 2HB  GLU B 242       2.287 -22.704   2.414  1.00  0.00              
ATOM   3952 1HG  GLU B 242       4.185 -24.156   1.873  1.00  0.00              
ATOM   3953 2HG  GLU B 242       5.187 -23.298   3.042  1.00  0.00              
ATOM   3954  N   ASP B 243       2.777 -22.382  -0.443  1.00  0.00              
ATOM   3955  CA  ASP B 243       2.827 -23.068  -1.728  1.00  0.00              
ATOM   3956  C   ASP B 243       3.504 -22.204  -2.810  1.00  0.00              
ATOM   3957  O   ASP B 243       4.199 -22.751  -3.662  1.00  0.00              
ATOM   3958  CB  ASP B 243       1.441 -23.515  -2.151  1.00  0.00              
ATOM   3959  CG  ASP B 243       0.930 -24.698  -1.296  1.00  0.00              
ATOM   3960  OD1 ASP B 243       1.744 -25.367  -0.612  1.00  0.00              
ATOM   3961  OD2 ASP B 243      -0.278 -24.959  -1.303  1.00  0.00              
ATOM   3962  H   ASP B 243       1.879 -22.122  -0.059  1.00  0.00              
ATOM   3963  HA  ASP B 243       3.460 -23.950  -1.625  1.00  0.00              
ATOM   3964 1HB  ASP B 243       0.746 -22.680  -2.059  1.00  0.00              
ATOM   3965 2HB  ASP B 243       1.459 -23.812  -3.200  1.00  0.00              
ATOM   3966  N   TYR B 244       3.285 -20.882  -2.765  1.00  0.00              
ATOM   3967  CA  TYR B 244       3.999 -19.969  -3.697  1.00  0.00              
ATOM   3968  C   TYR B 244       5.489 -19.969  -3.484  1.00  0.00              
ATOM   3969  O   TYR B 244       6.229 -19.957  -4.454  1.00  0.00              
ATOM   3970  CB  TYR B 244       3.474 -18.538  -3.566  1.00  0.00              
ATOM   3971  CG  TYR B 244       2.106 -18.331  -4.177  1.00  0.00              
ATOM   3972  CD1 TYR B 244       1.578 -19.285  -5.035  1.00  0.00              
ATOM   3973  CD2 TYR B 244       1.380 -17.188  -3.880  1.00  0.00              
ATOM   3974  CE1 TYR B 244       0.329 -19.096  -5.593  1.00  0.00              
ATOM   3975  CE2 TYR B 244       0.130 -16.999  -4.439  1.00  0.00              
ATOM   3976  CZ  TYR B 244      -0.395 -17.948  -5.292  1.00  0.00              
ATOM   3977  OH  TYR B 244      -1.639 -17.760  -5.848  1.00  0.00              
ATOM   3978  H   TYR B 244       2.633 -20.492  -2.099  1.00  0.00              
ATOM   3979  HA  TYR B 244       3.895 -20.359  -4.710  1.00  0.00              
ATOM   3980 1HB  TYR B 244       3.420 -18.265  -2.511  1.00  0.00              
ATOM   3981 2HB  TYR B 244       4.169 -17.850  -4.046  1.00  0.00              
ATOM   3982  HD1 TYR B 244       2.149 -20.184  -5.268  1.00  0.00              
ATOM   3983  HD2 TYR B 244       1.795 -16.437  -3.207  1.00  0.00              
ATOM   3984  HE1 TYR B 244      -0.086 -19.845  -6.267  1.00  0.00              
ATOM   3985  HE2 TYR B 244      -0.441 -16.099  -4.206  1.00  0.00              
ATOM   3986  HH  TYR B 244      -2.004 -16.927  -5.539  1.00  0.00              
ATOM   3987  N   GLY B 245       5.923 -19.994  -2.218  1.00  0.00              
ATOM   3988  CA  GLY B 245       7.337 -20.113  -1.910  1.00  0.00              
ATOM   3989  C   GLY B 245       7.949 -21.392  -2.479  1.00  0.00              
ATOM   3990  O   GLY B 245       9.056 -21.355  -3.047  1.00  0.00              
ATOM   3991  H   GLY B 245       5.258 -19.930  -1.461  1.00  0.00              
ATOM   3992 1HA  GLY B 245       7.871 -19.252  -2.313  1.00  0.00              
ATOM   3993 2HA  GLY B 245       7.476 -20.100  -0.830  1.00  0.00              
ATOM   3994  N   GLU B 246       7.255 -22.522  -2.306  1.00  0.00              
ATOM   3995  CA  GLU B 246       7.690 -23.821  -2.894  1.00  0.00              
ATOM   3996  C   GLU B 246       7.679 -23.832  -4.441  1.00  0.00              
ATOM   3997  O   GLU B 246       8.614 -24.325  -5.079  1.00  0.00              
ATOM   3998  CB  GLU B 246       6.798 -24.951  -2.378  1.00  0.00              
ATOM   3999  CG  GLU B 246       7.106 -26.318  -2.973  1.00  0.00              
ATOM   4000  CD  GLU B 246       8.530 -26.745  -2.751  1.00  0.00              
ATOM   4001  OE1 GLU B 246       9.177 -26.174  -1.906  1.00  0.00              
ATOM   4002  OE2 GLU B 246       8.972 -27.644  -3.428  1.00  0.00              
ATOM   4003  H   GLU B 246       6.409 -22.490  -1.756  1.00  0.00              
ATOM   4004  HA  GLU B 246       8.725 -24.004  -2.601  1.00  0.00              
ATOM   4005 1HB  GLU B 246       6.897 -25.028  -1.295  1.00  0.00              
ATOM   4006 2HB  GLU B 246       5.755 -24.719  -2.595  1.00  0.00              
ATOM   4007 1HG  GLU B 246       6.443 -27.056  -2.524  1.00  0.00              
ATOM   4008 2HG  GLU B 246       6.902 -26.291  -4.043  1.00  0.00              
ATOM   4009  N   GLU B 247       6.625 -23.292  -5.040  1.00  0.00              
ATOM   4010  CA  GLU B 247       6.591 -23.166  -6.509  1.00  0.00              
ATOM   4011  C   GLU B 247       7.768 -22.319  -7.055  1.00  0.00              
ATOM   4012  O   GLU B 247       8.458 -22.721  -8.002  1.00  0.00              
ATOM   4013  CB  GLU B 247       5.263 -22.548  -6.950  1.00  0.00              
ATOM   4014  CG  GLU B 247       5.116 -22.380  -8.455  1.00  0.00              
ATOM   4015  CD  GLU B 247       3.778 -21.824  -8.854  1.00  0.00              
ATOM   4016  OE1 GLU B 247       2.960 -21.618  -7.990  1.00  0.00              
ATOM   4017  OE2 GLU B 247       3.572 -21.606 -10.025  1.00  0.00              
ATOM   4018  H   GLU B 247       5.838 -22.962  -4.500  1.00  0.00              
ATOM   4019  HA  GLU B 247       6.751 -24.153  -6.944  1.00  0.00              
ATOM   4020 1HB  GLU B 247       4.438 -23.170  -6.601  1.00  0.00              
ATOM   4021 2HB  GLU B 247       5.149 -21.566  -6.491  1.00  0.00              
ATOM   4022 1HG  GLU B 247       5.897 -21.709  -8.813  1.00  0.00              
ATOM   4023 2HG  GLU B 247       5.260 -23.348  -8.934  1.00  0.00              
ATOM   4024  N   PHE B 248       8.038 -21.175  -6.425  1.00  0.00              
ATOM   4025  CA  PHE B 248       9.181 -20.325  -6.816  1.00  0.00              
ATOM   4026  C   PHE B 248      10.499 -21.082  -6.688  1.00  0.00              
ATOM   4027  O   PHE B 248      11.312 -21.107  -7.610  1.00  0.00              
ATOM   4028  CB  PHE B 248       9.235 -19.061  -5.957  1.00  0.00              
ATOM   4029  CG  PHE B 248      10.399 -18.164  -6.271  1.00  0.00              
ATOM   4030  CD1 PHE B 248      10.322 -17.240  -7.302  1.00  0.00              
ATOM   4031  CD2 PHE B 248      11.572 -18.243  -5.536  1.00  0.00              
ATOM   4032  CE1 PHE B 248      11.392 -16.414  -7.591  1.00  0.00              
ATOM   4033  CE2 PHE B 248      12.643 -17.419  -5.823  1.00  0.00              
ATOM   4034  CZ  PHE B 248      12.552 -16.503  -6.852  1.00  0.00              
ATOM   4035  H   PHE B 248       7.447 -20.882  -5.661  1.00  0.00              
ATOM   4036  HA  PHE B 248       9.044 -20.017  -7.854  1.00  0.00              
ATOM   4037 1HB  PHE B 248       8.318 -18.489  -6.094  1.00  0.00              
ATOM   4038 2HB  PHE B 248       9.294 -19.339  -4.905  1.00  0.00              
ATOM   4039  HD1 PHE B 248       9.404 -17.168  -7.886  1.00  0.00              
ATOM   4040  HD2 PHE B 248      11.644 -18.967  -4.723  1.00  0.00              
ATOM   4041  HE1 PHE B 248      11.318 -15.692  -8.404  1.00  0.00              
ATOM   4042  HE2 PHE B 248      13.559 -17.491  -5.237  1.00  0.00              
ATOM   4043  HZ  PHE B 248      13.396 -15.854  -7.080  1.00  0.00              
ATOM   4044  N   ARG B 249      10.697 -21.696  -5.525  1.00  0.00              
ATOM   4045  CA  ARG B 249      11.895 -22.443  -5.197  1.00  0.00              
ATOM   4046  C   ARG B 249      12.213 -23.508  -6.253  1.00  0.00              
ATOM   4047  O   ARG B 249      13.351 -23.623  -6.679  1.00  0.00              
ATOM   4048  CB  ARG B 249      11.741 -23.108  -3.837  1.00  0.00              
ATOM   4049  CG  ARG B 249      13.006 -23.752  -3.293  1.00  0.00              
ATOM   4050  CD  ARG B 249      12.709 -24.701  -2.189  1.00  0.00              
ATOM   4051  NE  ARG B 249      11.968 -25.862  -2.656  1.00  0.00              
ATOM   4052  CZ  ARG B 249      12.505 -26.882  -3.353  1.00  0.00              
ATOM   4053  NH1 ARG B 249      13.785 -26.871  -3.654  1.00  0.00              
ATOM   4054  NH2 ARG B 249      11.746 -27.895  -3.733  1.00  0.00              
ATOM   4055  H   ARG B 249       9.957 -21.628  -4.840  1.00  0.00              
ATOM   4056  HA  ARG B 249      12.737 -21.751  -5.170  1.00  0.00              
ATOM   4057 1HB  ARG B 249      11.406 -22.372  -3.108  1.00  0.00              
ATOM   4058 2HB  ARG B 249      10.975 -23.882  -3.895  1.00  0.00              
ATOM   4059 1HG  ARG B 249      13.507 -24.301  -4.091  1.00  0.00              
ATOM   4060 2HG  ARG B 249      13.673 -22.979  -2.911  1.00  0.00              
ATOM   4061 1HD  ARG B 249      13.642 -25.047  -1.746  1.00  0.00              
ATOM   4062 2HD  ARG B 249      12.111 -24.199  -1.429  1.00  0.00              
ATOM   4063  HE  ARG B 249      10.980 -25.906  -2.444  1.00  0.00              
ATOM   4064 1HH1 ARG B 249      14.365 -26.097  -3.363  1.00  0.00              
ATOM   4065 2HH1 ARG B 249      14.187 -27.636  -4.176  1.00  0.00              
ATOM   4066 1HH2 ARG B 249      10.762 -27.904  -3.501  1.00  0.00              
ATOM   4067 2HH2 ARG B 249      12.148 -28.660  -4.254  1.00  0.00              
ATOM   4068  N   LEU B 250      11.209 -24.273  -6.681  1.00  0.00              
ATOM   4069  CA  LEU B 250      11.402 -25.217  -7.790  1.00  0.00              
ATOM   4070  C   LEU B 250      11.781 -24.502  -9.098  1.00  0.00              
ATOM   4071  O   LEU B 250      12.698 -24.938  -9.791  1.00  0.00              
ATOM   4072  CB  LEU B 250      10.125 -26.039  -8.005  1.00  0.00              
ATOM   4073  CG  LEU B 250      10.186 -27.079  -9.131  1.00  0.00              
ATOM   4074  CD1 LEU B 250      11.268 -28.104  -8.818  1.00  0.00              
ATOM   4075  CD2 LEU B 250       8.827 -27.747  -9.278  1.00  0.00              
ATOM   4076  H   LEU B 250      10.301 -24.208  -6.243  1.00  0.00              
ATOM   4077  HA  LEU B 250      12.244 -25.866  -7.549  1.00  0.00              
ATOM   4078 1HB  LEU B 250       9.890 -26.564  -7.081  1.00  0.00              
ATOM   4079 2HB  LEU B 250       9.306 -25.356  -8.229  1.00  0.00              
ATOM   4080  HG  LEU B 250      10.452 -26.588 -10.067  1.00  0.00              
ATOM   4081 1HD1 LEU B 250      11.311 -28.843  -9.618  1.00  0.00              
ATOM   4082 2HD1 LEU B 250      12.232 -27.602  -8.737  1.00  0.00              
ATOM   4083 3HD1 LEU B 250      11.037 -28.601  -7.877  1.00  0.00              
ATOM   4084 1HD2 LEU B 250       8.870 -28.486 -10.079  1.00  0.00              
ATOM   4085 2HD2 LEU B 250       8.560 -28.240  -8.343  1.00  0.00              
ATOM   4086 3HD2 LEU B 250       8.076 -26.995  -9.519  1.00  0.00              
ATOM   4087  N   LYS B 251      11.098 -23.402  -9.421  1.00  0.00              
ATOM   4088  CA  LYS B 251      11.418 -22.661 -10.624  1.00  0.00              
ATOM   4089  C   LYS B 251      12.805 -22.033 -10.544  1.00  0.00              
ATOM   4090  O   LYS B 251      13.454 -21.851 -11.570  1.00  0.00              
ATOM   4091  CB  LYS B 251      10.363 -21.583 -10.877  1.00  0.00              
ATOM   4092  CG  LYS B 251       8.992 -22.122 -11.262  1.00  0.00              
ATOM   4093  CD  LYS B 251       7.982 -20.997 -11.426  1.00  0.00              
ATOM   4094  CE  LYS B 251       6.612 -21.534 -11.813  1.00  0.00              
ATOM   4095  NZ  LYS B 251       5.593 -20.452 -11.897  1.00  0.00              
ATOM   4096  H   LYS B 251      10.350 -23.076  -8.826  1.00  0.00              
ATOM   4097  HA  LYS B 251      11.494 -23.365 -11.454  1.00  0.00              
ATOM   4098 1HB  LYS B 251      10.244 -20.974  -9.981  1.00  0.00              
ATOM   4099 2HB  LYS B 251      10.700 -20.925 -11.678  1.00  0.00              
ATOM   4100 1HG  LYS B 251       9.067 -22.672 -12.201  1.00  0.00              
ATOM   4101 2HG  LYS B 251       8.640 -22.805 -10.489  1.00  0.00              
ATOM   4102 1HD  LYS B 251       7.895 -20.445 -10.489  1.00  0.00              
ATOM   4103 2HD  LYS B 251       8.324 -20.311 -12.201  1.00  0.00              
ATOM   4104 1HE  LYS B 251       6.676 -22.031 -12.780  1.00  0.00              
ATOM   4105 2HE  LYS B 251       6.285 -22.265 -11.074  1.00  0.00              
ATOM   4106 1HZ  LYS B 251       4.700 -20.848 -12.155  1.00  0.00              
ATOM   4107 2HZ  LYS B 251       5.512 -19.995 -10.999  1.00  0.00              
ATOM   4108 3HZ  LYS B 251       5.875 -19.777 -12.593  1.00  0.00              
ATOM   4109  N   LEU B 252      13.243 -21.712  -9.326  1.00  0.00              
ATOM   4110  CA  LEU B 252      14.577 -21.205  -9.027  1.00  0.00              
ATOM   4111  C   LEU B 252      15.668 -22.267  -9.171  1.00  0.00              
ATOM   4112  O   LEU B 252      16.703 -22.031  -9.797  1.00  0.00              
ATOM   4113  CB  LEU B 252      14.605 -20.640  -7.601  1.00  0.00              
ATOM   4114  CG  LEU B 252      15.953 -20.075  -7.135  1.00  0.00              
ATOM   4115  CD1 LEU B 252      16.363 -18.924  -8.043  1.00  0.00              
ATOM   4116  CD2 LEU B 252      15.839 -19.617  -5.689  1.00  0.00              
ATOM   4117  H   LEU B 252      12.583 -21.838  -8.572  1.00  0.00              
ATOM   4118  HA  LEU B 252      14.798 -20.387  -9.711  1.00  0.00              
ATOM   4119 1HB  LEU B 252      13.869 -19.841  -7.530  1.00  0.00              
ATOM   4120 2HB  LEU B 252      14.320 -21.432  -6.908  1.00  0.00              
ATOM   4121  HG  LEU B 252      16.718 -20.849  -7.212  1.00  0.00              
ATOM   4122 1HD1 LEU B 252      17.321 -18.523  -7.713  1.00  0.00              
ATOM   4123 2HD1 LEU B 252      16.456 -19.284  -9.068  1.00  0.00              
ATOM   4124 3HD1 LEU B 252      15.607 -18.140  -8.000  1.00  0.00              
ATOM   4125 1HD2 LEU B 252      16.798 -19.216  -5.358  1.00  0.00              
ATOM   4126 2HD2 LEU B 252      15.076 -18.843  -5.611  1.00  0.00              
ATOM   4127 3HD2 LEU B 252      15.563 -20.463  -5.060  1.00  0.00              
ATOM   4128  N   GLU B 253      15.426 -23.422  -8.553  1.00  0.00              
ATOM   4129  CA  GLU B 253      16.338 -24.541  -8.544  1.00  0.00              
ATOM   4130  C   GLU B 253      16.598 -25.065  -9.954  1.00  0.00              
ATOM   4131  O   GLU B 253      17.741 -25.358 -10.296  1.00  0.00              
ATOM   4132  CB  GLU B 253      15.784 -25.662  -7.663  1.00  0.00              
ATOM   4133  CG  GLU B 253      16.730 -26.839  -7.473  1.00  0.00              
ATOM   4134  CD  GLU B 253      16.218 -27.849  -6.484  1.00  0.00              
ATOM   4135  OE1 GLU B 253      15.166 -27.630  -5.931  1.00  0.00              
ATOM   4136  OE2 GLU B 253      16.879 -28.840  -6.280  1.00  0.00              
ATOM   4137  H   GLU B 253      14.545 -23.501  -8.065  1.00  0.00              
ATOM   4138  HA  GLU B 253      17.290 -24.209  -8.128  1.00  0.00              
ATOM   4139 1HB  GLU B 253      15.543 -25.265  -6.677  1.00  0.00              
ATOM   4140 2HB  GLU B 253      14.859 -26.043  -8.097  1.00  0.00              
ATOM   4141 1HG  GLU B 253      16.878 -27.332  -8.434  1.00  0.00              
ATOM   4142 2HG  GLU B 253      17.696 -26.465  -7.136  1.00  0.00              
ATOM   4143  N   TYR B 254      15.533 -25.147 -10.755  1.00  0.00              
ATOM   4144  CA  TYR B 254      15.585 -25.628 -12.133  1.00  0.00              
ATOM   4145  C   TYR B 254      15.058 -24.610 -13.152  1.00  0.00              
ATOM   4146  O   TYR B 254      15.833 -24.082 -13.966  1.00  0.00              
ATOM   4147  CB  TYR B 254      14.801 -26.937 -12.254  1.00  0.00              
ATOM   4148  CG  TYR B 254      15.399 -28.081 -11.467  1.00  0.00              
ATOM   4149  CD1 TYR B 254      14.792 -28.509 -10.295  1.00  0.00              
ATOM   4150  CD2 TYR B 254      16.555 -28.703 -11.916  1.00  0.00              
ATOM   4151  CE1 TYR B 254      15.339 -29.554  -9.576  1.00  0.00              
ATOM   4152  CE2 TYR B 254      17.101 -29.748 -11.197  1.00  0.00              
ATOM   4153  CZ  TYR B 254      16.497 -30.174 -10.031  1.00  0.00              
ATOM   4154  OH  TYR B 254      17.042 -31.215  -9.315  1.00  0.00              
ATOM   4155  H   TYR B 254      14.646 -24.856 -10.368  1.00  0.00              
ATOM   4156  HA  TYR B 254      16.628 -25.787 -12.405  1.00  0.00              
ATOM   4157 1HB  TYR B 254      13.778 -26.782 -11.907  1.00  0.00              
ATOM   4158 2HB  TYR B 254      14.750 -27.234 -13.301  1.00  0.00              
ATOM   4159  HD1 TYR B 254      13.884 -28.020  -9.942  1.00  0.00              
ATOM   4160  HD2 TYR B 254      17.032 -28.366 -12.836  1.00  0.00              
ATOM   4161  HE1 TYR B 254      14.862 -29.890  -8.655  1.00  0.00              
ATOM   4162  HE2 TYR B 254      18.010 -30.236 -11.550  1.00  0.00              
ATOM   4163  HH  TYR B 254      16.514 -31.371  -8.528  1.00  0.00              
ATOM   4164  N   GLY B 255      13.754 -24.330 -13.101  1.00  0.00              
ATOM   4165  CA  GLY B 255      13.117 -23.438 -14.079  1.00  0.00              
ATOM   4166  C   GLY B 255      11.604 -23.550 -14.172  1.00  0.00              
ATOM   4167  O   GLY B 255      11.011 -24.548 -13.763  1.00  0.00              
ATOM   4168  OXT GLY B 255      10.964 -22.654 -14.651  1.00  0.00              
ATOM   4169  H   GLY B 255      13.191 -24.743 -12.372  1.00  0.00              
ATOM   4170 1HA  GLY B 255      13.355 -22.402 -13.835  1.00  0.00              
ATOM   4171 2HA  GLY B 255      13.522 -23.636 -15.070  1.00  0.00              
TER                                                                             

complete: res ss phi psi omega frag rama seq
   1 L     0.000    0.000    0.000 ----      0.00 M
   2 H     0.000    0.000    0.000 ----      0.00 S
   3 H     0.000    0.000    0.000 ----      0.00 Q
   4 H     0.000    0.000    0.000 ----      0.00 S
   5 H     0.000    0.000    0.000 ----      0.00 N
   6 H     0.000    0.000    0.000 ----      0.00 R
   7 H     0.000    0.000    0.000 ----      0.00 E
   8 H     0.000    0.000    0.000 ----      0.00 L
   9 H     0.000    0.000    0.000 ----      0.00 V
  10 H     0.000    0.000    0.000 ----      0.00 V
  11 H     0.000    0.000    0.000 ----      0.00 D
  12 H     0.000    0.000    0.000 ----      0.00 F
  13 H     0.000    0.000    0.000 ----      0.00 L
  14 H     0.000    0.000    0.000 ----      0.00 S
  15 H     0.000    0.000    0.000 ----      0.00 Y
  16 H     0.000    0.000    0.000 ----      0.00 K
  17 H     0.000    0.000    0.000 ----      0.00 L
  18 H     0.000    0.000    0.000 ----      0.00 S
  19 L     0.000    0.000    0.000 ----      0.00 Q
  20 L     0.000    0.000    0.000 ----      0.00 K
  21 L     0.000    0.000    0.000 ----      0.00 G
  22 L     0.000    0.000    0.000 ----      0.00 Y
  23 L     0.000    0.000    0.000 ----      0.00 S
  24 L     0.000    0.000    0.000 ----      0.00 W
  25 L     0.000    0.000    0.000 ----      0.00 S
  26 H     0.000    0.000    0.000 ----      0.00 Q
  27 H     0.000    0.000    0.000 ----      0.00 M
  28 H     0.000    0.000    0.000 ----      0.00 A
  29 H     0.000    0.000    0.000 ----      0.00 A
  30 H     0.000    0.000    0.000 ----      0.00 V
  31 H     0.000    0.000    0.000 ----      0.00 K
  32 H     0.000    0.000    0.000 ----      0.00 Q
  33 H     0.000    0.000    0.000 ----      0.00 A
  34 H     0.000    0.000    0.000 ----      0.00 L
  35 H     0.000    0.000    0.000 ----      0.00 R
  36 H     0.000    0.000    0.000 ----      0.00 E
  37 H     0.000    0.000    0.000 ----      0.00 A
  38 H     0.000    0.000    0.000 ----      0.00 G
  39 H     0.000    0.000    0.000 ----      0.00 D
  40 H     0.000    0.000    0.000 ----      0.00 E
  41 H     0.000    0.000    0.000 ----      0.00 F
  42 H     0.000    0.000    0.000 ----      0.00 E
  43 H     0.000    0.000    0.000 ----      0.00 L
  44 H     0.000    0.000    0.000 ----      0.00 R
  45 L     0.000    0.000    0.000 ----      0.00 Y
  46 H     0.000    0.000    0.000 ----      0.00 R
  47 H     0.000    0.000    0.000 ----      0.00 R
  48 H     0.000    0.000    0.000 ----      0.00 A
  49 H     0.000    0.000    0.000 ----      0.00 F
  50 H     0.000    0.000    0.000 ----      0.00 S
  51 H     0.000    0.000    0.000 ----      0.00 D
  52 H     0.000    0.000    0.000 ----      0.00 L
  53 H     0.000    0.000    0.000 ----      0.00 T
  54 H     0.000    0.000    0.000 ----      0.00 S
  55 H     0.000    0.000    0.000 ----      0.00 Q
  56 L     0.000    0.000    0.000 ----      0.00 L
  57 L     0.000    0.000    0.000 ----      0.00 H
  58 L     0.000    0.000    0.000 ----      0.00 I
  59 L     0.000    0.000    0.000 ----      0.00 T
  60 L     0.000    0.000    0.000 ----      0.00 P
  61 L     0.000    0.000    0.000 ----      0.00 G
  62 L     0.000    0.000    0.000 ----      0.00 T
  63 H     0.000    0.000    0.000 ----      0.00 A
  64 H     0.000    0.000    0.000 ----      0.00 Y
  65 H     0.000    0.000    0.000 ----      0.00 Q
  66 H     0.000    0.000    0.000 ----      0.00 S
  67 H     0.000    0.000    0.000 ----      0.00 F
  68 H     0.000    0.000    0.000 ----      0.00 E
  69 H     0.000    0.000    0.000 ----      0.00 Q
  70 H     0.000    0.000    0.000 ----      0.00 V
  71 H     0.000    0.000    0.000 ----      0.00 V
  72 H     0.000    0.000    0.000 ----      0.00 N
  73 H     0.000    0.000    0.000 ----      0.00 E
  74 H     0.000    0.000    0.000 ----      0.00 L
  75 L     0.000    0.000    0.000 ----      0.00 F
  76 L     0.000    0.000    0.000 ----      0.00 R
  77 L     0.000    0.000    0.000 ----      0.00 D
  78 L     0.000    0.000    0.000 ----      0.00 G
  79 L     0.000    0.000    0.000 ----      0.00 V
  80 L     0.000    0.000    0.000 ----      0.00 N
  81 H     0.000    0.000    0.000 ----      0.00 W
  82 H     0.000    0.000    0.000 ----      0.00 G
  83 H     0.000    0.000    0.000 ----      0.00 R
  84 H     0.000    0.000    0.000 ----      0.00 I
  85 H     0.000    0.000    0.000 ----      0.00 V
  86 H     0.000    0.000    0.000 ----      0.00 A
  87 H     0.000    0.000    0.000 ----      0.00 F
  88 H     0.000    0.000    0.000 ----      0.00 F
  89 H     0.000    0.000    0.000 ----      0.00 S
  90 H     0.000    0.000    0.000 ----      0.00 F
  91 H     0.000    0.000    0.000 ----      0.00 G
  92 H     0.000    0.000    0.000 ----      0.00 G
  93 H     0.000    0.000    0.000 ----      0.00 A
  94 H     0.000    0.000    0.000 ----      0.00 L
  95 H     0.000    0.000    0.000 ----      0.00 C
  96 H     0.000    0.000    0.000 ----      0.00 V
  97 H     0.000    0.000    0.000 ----      0.00 E
  98 H     0.000    0.000    0.000 ----      0.00 S
  99 H     0.000    0.000    0.000 ----      0.00 V
 100 H     0.000    0.000    0.000 ----      0.00 D
 101 L     0.000    0.000    0.000 ----      0.00 K
 102 L     0.000    0.000    0.000 ----      0.00 E
 103 L     0.000    0.000    0.000 ----      0.00 M
 104 H     0.000    0.000    0.000 ----      0.00 Q
 105 H     0.000    0.000    0.000 ----      0.00 V
 106 H     0.000    0.000    0.000 ----      0.00 L
 107 H     0.000    0.000    0.000 ----      0.00 V
 108 H     0.000    0.000    0.000 ----      0.00 S
 109 H     0.000    0.000    0.000 ----      0.00 R
 110 H     0.000    0.000    0.000 ----      0.00 I
 111 H     0.000    0.000    0.000 ----      0.00 A
 112 H     0.000    0.000    0.000 ----      0.00 A
 113 H     0.000    0.000    0.000 ----      0.00 W
 114 H     0.000    0.000    0.000 ----      0.00 M
 115 H     0.000    0.000    0.000 ----      0.00 A
 116 H     0.000    0.000    0.000 ----      0.00 T
 117 H     0.000    0.000    0.000 ----      0.00 Y
 118 H     0.000    0.000    0.000 ----      0.00 L
 119 H     0.000    0.000    0.000 ----      0.00 N
 120 H     0.000    0.000    0.000 ----      0.00 D
 121 H     0.000    0.000    0.000 ----      0.00 H
 122 H     0.000    0.000    0.000 ----      0.00 L
 123 H     0.000    0.000    0.000 ----      0.00 E
 124 H     0.000    0.000    0.000 ----      0.00 P
 125 H     0.000    0.000    0.000 ----      0.00 W
 126 H     0.000    0.000    0.000 ----      0.00 I
 127 H     0.000    0.000    0.000 ----      0.00 Q
 128 H     0.000    0.000    0.000 ----      0.00 E
 129 H     0.000    0.000    0.000 ----      0.00 N
 130 L     0.000    0.000    0.000 ----      0.00 G
 131 L     0.000    0.000    0.000 ----      0.00 G
 132 H     0.000    0.000    0.000 ----      0.00 W
 133 H     0.000    0.000    0.000 ----      0.00 D
 134 H     0.000    0.000    0.000 ----      0.00 T
 135 H     0.000    0.000    0.000 ----      0.00 F
 136 H     0.000    0.000    0.000 ----      0.00 V
 137 H     0.000    0.000    0.000 ----      0.00 E
 138 H     0.000    0.000    0.000 ----      0.00 L
 139 L     0.000    0.000    0.000 ----      0.00 Y
 140 L     0.000    0.000    0.000 ----      0.00 D
 141 H     0.000    0.000    0.000 ----      0.00 P
 142 H     0.000    0.000    0.000 ----      0.00 K
 143 H     0.000    0.000    0.000 ----      0.00 K
 144 H     0.000    0.000    0.000 ----      0.00 V
 145 H     0.000    0.000    0.000 ----      0.00 L
 146 H     0.000    0.000    0.000 ----      0.00 D
 147 H     0.000    0.000    0.000 ----      0.00 K
 148 H     0.000    0.000    0.000 ----      0.00 A
 149 H     0.000    0.000    0.000 ----      0.00 K
 150 H     0.000    0.000    0.000 ----      0.00 D
 151 H     0.000    0.000    0.000 ----      0.00 Q
 152 H     0.000    0.000    0.000 ----      0.00 A
 153 H     0.000    0.000    0.000 ----      0.00 E
 154 H     0.000    0.000    0.000 ----      0.00 N
 155 H     0.000    0.000    0.000 ----      0.00 R
 156 H     0.000    0.000    0.000 ----      0.00 V
 157 H     0.000    0.000    0.000 ----      0.00 R
 158 H     0.000    0.000    0.000 ----      0.00 E
 159 H     0.000    0.000    0.000 ----      0.00 L
 160 H     0.000    0.000    0.000 ----      0.00 K
 161 H     0.000    0.000    0.000 ----      0.00 Q
 162 H     0.000    0.000    0.000 ----      0.00 K
 163 H     0.000    0.000    0.000 ----      0.00 L
 164 H     0.000    0.000    0.000 ----      0.00 E
 165 H     0.000    0.000    0.000 ----      0.00 E
 166 H     0.000    0.000    0.000 ----      0.00 L
 167 H     0.000    0.000    0.000 ----      0.00 Y
 168 H     0.000    0.000    0.000 ----      0.00 K
 169 H     0.000    0.000    0.000 ----      0.00 E
 170 H     0.000    0.000    0.000 ----      0.00 A
 171 L     0.000    0.000    0.000 ----      0.00 R
 172 L     0.000    0.000    0.000 ----      0.00 K
 173 L     0.000    0.000    0.000 ----      0.00 L
 174 L     0.000    0.000    0.000 ----      0.00 D
 175 L     0.000    0.000    0.000 ----      0.00 L
 176 L     0.000    0.000    0.000 ----      0.00 T
 177 H     0.000    0.000    0.000 ----      0.00 Q
 178 H     0.000    0.000    0.000 ----      0.00 E
 179 H     0.000    0.000    0.000 ----      0.00 M
 180 H     0.000    0.000    0.000 ----      0.00 R
 181 H     0.000    0.000    0.000 ----      0.00 R
 182 H     0.000    0.000    0.000 ----      0.00 E
 183 H     0.000    0.000    0.000 ----      0.00 L
 184 H     0.000    0.000    0.000 ----      0.00 R
 185 H     0.000    0.000    0.000 ----      0.00 E
 186 H     0.000    0.000    0.000 ----      0.00 R
 187 H     0.000    0.000    0.000 ----      0.00 Y
 188 H     0.000    0.000    0.000 ----      0.00 I
 189 H     0.000    0.000    0.000 ----      0.00 A
 190 H     0.000    0.000    0.000 ----      0.00 A
 191 H     0.000    0.000    0.000 ----      0.00 M
 192 H     0.000    0.000    0.000 ----      0.00 L
 193 H     0.000    0.000    0.000 ----      0.00 A
 194 H     0.000    0.000    0.000 ----      0.00 A
 195 H     0.000    0.000    0.000 ----      0.00 A
 196 H     0.000    0.000    0.000 ----      0.00 G
 197 H     0.000    0.000    0.000 ----      0.00 D
 198 H     0.000    0.000    0.000 ----      0.00 L
 199 H     0.000    0.000    0.000 ----      0.00 W
 200 H     0.000    0.000    0.000 ----      0.00 Y
 201 H     0.000    0.000    0.000 ----      0.00 A
 202 H     0.000    0.000    0.000 ----      0.00 I
 203 H     0.000    0.000    0.000 ----      0.00 T
 204 H     0.000    0.000    0.000 ----      0.00 Q
 205 H     0.000    0.000    0.000 ----      0.00 A
 206 H     0.000    0.000    0.000 ----      0.00 K
 207 H     0.000    0.000    0.000 ----      0.00 R
 208 H     0.000    0.000    0.000 ----      0.00 E
 209 H     0.000    0.000    0.000 ----      0.00 A
 210 H     0.000    0.000    0.000 ----      0.00 D
 211 H     0.000    0.000    0.000 ----      0.00 K
 212 H     0.000    0.000    0.000 ----      0.00 L
 213 H     0.000    0.000    0.000 ----      0.00 K
 214 H     0.000    0.000    0.000 ----      0.00 K
 215 L     0.000    0.000    0.000 ----      0.00 A
 216 L     0.000    0.000    0.000 ----      0.00 G
 217 L     0.000    0.000    0.000 ----      0.00 L
 218 L     0.000    0.000    0.000 ----      0.00 V
 219 L     0.000    0.000    0.000 ----      0.00 N
 220 H     0.000    0.000    0.000 ----      0.00 S
 221 H     0.000    0.000    0.000 ----      0.00 Q
 222 H     0.000    0.000    0.000 ----      0.00 Q
 223 H     0.000    0.000    0.000 ----      0.00 L
 224 H     0.000    0.000    0.000 ----      0.00 D
 225 H     0.000    0.000    0.000 ----      0.00 E
 226 H     0.000    0.000    0.000 ----      0.00 L
 227 H     0.000    0.000    0.000 ----      0.00 K
 228 H     0.000    0.000    0.000 ----      0.00 R
 229 H     0.000    0.000    0.000 ----      0.00 R
 230 H     0.000    0.000    0.000 ----      0.00 L
 231 H     0.000    0.000    0.000 ----      0.00 E
 232 H     0.000    0.000    0.000 ----      0.00 E
 233 H     0.000    0.000    0.000 ----      0.00 L
 234 H     0.000    0.000    0.000 ----      0.00 L
 235 H     0.000    0.000    0.000 ----      0.00 E
 236 H     0.000    0.000    0.000 ----      0.00 E
 237 H     0.000    0.000    0.000 ----      0.00 A
 238 H     0.000    0.000    0.000 ----      0.00 A
 239 H     0.000    0.000    0.000 ----      0.00 R
 240 H     0.000    0.000    0.000 ----      0.00 K
 241 H     0.000    0.000    0.000 ----      0.00 A
 242 H     0.000    0.000    0.000 ----      0.00 E
 243 H     0.000    0.000    0.000 ----      0.00 D
 244 H     0.000    0.000    0.000 ----      0.00 Y
 245 H     0.000    0.000    0.000 ----      0.00 G
 246 H     0.000    0.000    0.000 ----      0.00 E
 247 H     0.000    0.000    0.000 ----      0.00 E
 248 H     0.000    0.000    0.000 ----      0.00 F
 249 H     0.000    0.000    0.000 ----      0.00 R
 250 H     0.000    0.000    0.000 ----      0.00 L
 251 H     0.000    0.000    0.000 ----      0.00 K
 252 H     0.000    0.000    0.000 ----      0.00 L
 253 H     0.000    0.000    0.000 ----      0.00 E
 254 L     0.000    0.000    0.000 ----      0.00 Y
 255 L     0.000    0.000    0.000 ----      0.00 G
