# Supplementary material for: Computationally designed high specificity inhibitors delineate the roles of BCL2 family proteins in cancer
Source: eLife. 2016 Nov 2;5:e20352. doi: 10.7554/eLife.20352 (PMC5127641; doi:10.7554/eLife.20352)
Supplement: Supplementary file 2. — PDB models of all computationally designed proteins (CDPs). Please see Supplementary file 1A for descriptions and computational statistics. DOI: http://dx.doi.org/10.7554/eLife.20352.027 [file elife-20352-supp2.gz › CDP_models/X-CDP11.pdb]

ATOM      1  N   MET A   1      29.530  -8.287  27.267  1.00  0.00              
ATOM      2  CA  MET A   1      28.960  -9.346  28.095  1.00  0.00              
ATOM      3  C   MET A   1      28.118  -8.799  29.250  1.00  0.00              
ATOM      4  O   MET A   1      27.050  -9.334  29.558  1.00  0.00              
ATOM      5  CB  MET A   1      30.077 -10.237  28.634  1.00  0.00              
ATOM      6  CG  MET A   1      30.798 -11.055  27.572  1.00  0.00              
ATOM      7  SD  MET A   1      29.690 -12.157  26.671  1.00  0.00              
ATOM      8  CE  MET A   1      29.257 -13.326  27.956  1.00  0.00              
ATOM      9 1H   MET A   1      30.069  -8.694  26.529  1.00  0.00              
ATOM     10 2H   MET A   1      28.793  -7.736  26.876  1.00  0.00              
ATOM     11 3H   MET A   1      30.119  -7.705  27.828  1.00  0.00              
ATOM     12  HA  MET A   1      28.290  -9.944  27.478  1.00  0.00              
ATOM     13 1HB  MET A   1      30.819  -9.623  29.143  1.00  0.00              
ATOM     14 2HB  MET A   1      29.667 -10.931  29.369  1.00  0.00              
ATOM     15 1HG  MET A   1      31.274 -10.384  26.857  1.00  0.00              
ATOM     16 2HG  MET A   1      31.575 -11.658  28.042  1.00  0.00              
ATOM     17 1HE  MET A   1      28.574 -14.074  27.552  1.00  0.00              
ATOM     18 2HE  MET A   1      30.160 -13.817  28.320  1.00  0.00              
ATOM     19 3HE  MET A   1      28.773 -12.799  28.779  1.00  0.00              
ATOM     20  N   SER A   2      28.598  -7.734  29.886  1.00  0.00              
ATOM     21  CA  SER A   2      27.908  -7.171  31.041  1.00  0.00              
ATOM     22  C   SER A   2      26.560  -6.562  30.672  1.00  0.00              
ATOM     23  O   SER A   2      25.652  -6.506  31.502  1.00  0.00              
ATOM     24  CB  SER A   2      28.779  -6.117  31.696  1.00  0.00              
ATOM     25  OG  SER A   2      28.978  -5.026  30.839  1.00  0.00              
ATOM     26  H   SER A   2      29.455  -7.304  29.567  1.00  0.00              
ATOM     27  HA  SER A   2      27.704  -7.976  31.748  1.00  0.00              
ATOM     28 1HB  SER A   2      28.308  -5.777  32.618  1.00  0.00              
ATOM     29 2HB  SER A   2      29.741  -6.554  31.962  1.00  0.00              
ATOM     30  HG  SER A   2      29.243  -4.293  31.400  1.00  0.00              
ATOM     31  N   GLN A   3      26.444  -6.089  29.431  1.00  0.00              
ATOM     32  CA  GLN A   3      25.200  -5.511  28.955  1.00  0.00              
ATOM     33  C   GLN A   3      24.149  -6.610  28.835  1.00  0.00              
ATOM     34  O   GLN A   3      22.987  -6.401  29.170  1.00  0.00              
ATOM     35  CB  GLN A   3      25.403  -4.812  27.608  1.00  0.00              
ATOM     36  CG  GLN A   3      24.154  -4.142  27.061  1.00  0.00              
ATOM     37  CD  GLN A   3      23.625  -3.061  27.984  1.00  0.00              
ATOM     38  OE1 GLN A   3      24.375  -2.192  28.439  1.00  0.00              
ATOM     39  NE2 GLN A   3      22.328  -3.107  28.266  1.00  0.00              
ATOM     40  H   GLN A   3      27.237  -6.133  28.807  1.00  0.00              
ATOM     41  HA  GLN A   3      24.864  -4.769  29.679  1.00  0.00              
ATOM     42 1HB  GLN A   3      26.177  -4.051  27.706  1.00  0.00              
ATOM     43 2HB  GLN A   3      25.748  -5.536  26.870  1.00  0.00              
ATOM     44 1HG  GLN A   3      24.391  -3.685  26.100  1.00  0.00              
ATOM     45 2HG  GLN A   3      23.376  -4.895  26.935  1.00  0.00              
ATOM     46 1HE2 GLN A   3      21.922  -2.420  28.869  1.00  0.00              
ATOM     47 2HE2 GLN A   3      21.756  -3.829  27.875  1.00  0.00              
ATOM     48  N   SER A   4      24.571  -7.778  28.357  1.00  0.00              
ATOM     49  CA  SER A   4      23.699  -8.938  28.250  1.00  0.00              
ATOM     50  C   SER A   4      23.258  -9.391  29.629  1.00  0.00              
ATOM     51  O   SER A   4      22.126  -9.799  29.818  1.00  0.00              
ATOM     52  CB  SER A   4      24.408 -10.070  27.533  1.00  0.00              
ATOM     53  OG  SER A   4      24.673  -9.732  26.199  1.00  0.00              
ATOM     54  H   SER A   4      25.533  -7.857  28.060  1.00  0.00              
ATOM     55  HA  SER A   4      22.832  -8.664  27.647  1.00  0.00              
ATOM     56 1HB  SER A   4      25.342 -10.297  28.046  1.00  0.00              
ATOM     57 2HB  SER A   4      23.789 -10.966  27.568  1.00  0.00              
ATOM     58  HG  SER A   4      23.850  -9.868  25.724  1.00  0.00              
ATOM     59  N   ASN A   5      24.177  -9.335  30.589  1.00  0.00              
ATOM     60  CA  ASN A   5      23.842  -9.721  31.954  1.00  0.00              
ATOM     61  C   ASN A   5      22.764  -8.832  32.509  1.00  0.00              
ATOM     62  O   ASN A   5      21.857  -9.297  33.178  1.00  0.00              
ATOM     63  CB  ASN A   5      25.070  -9.687  32.846  1.00  0.00              
ATOM     64  CG  ASN A   5      26.024 -10.812  32.558  1.00  0.00              
ATOM     65  OD1 ASN A   5      25.649 -11.821  31.949  1.00  0.00              
ATOM     66  ND2 ASN A   5      27.252 -10.660  32.985  1.00  0.00              
ATOM     67  H   ASN A   5      25.115  -9.025  30.382  1.00  0.00              
ATOM     68  HA  ASN A   5      23.459 -10.743  31.940  1.00  0.00              
ATOM     69 1HB  ASN A   5      25.592  -8.739  32.710  1.00  0.00              
ATOM     70 2HB  ASN A   5      24.762  -9.745  33.890  1.00  0.00              
ATOM     71 1HD2 ASN A   5      27.931 -11.377  32.822  1.00  0.00              
ATOM     72 2HD2 ASN A   5      27.511  -9.828  33.473  1.00  0.00              
ATOM     73  N   ARG A   6      22.886  -7.541  32.226  1.00  0.00              
ATOM     74  CA  ARG A   6      21.901  -6.559  32.629  1.00  0.00              
ATOM     75  C   ARG A   6      20.544  -6.862  31.973  1.00  0.00              
ATOM     76  O   ARG A   6      19.511  -6.780  32.629  1.00  0.00              
ATOM     77  CB  ARG A   6      22.358  -5.159  32.249  1.00  0.00              
ATOM     78  CG  ARG A   6      23.507  -4.613  33.083  1.00  0.00              
ATOM     79  CD  ARG A   6      23.980  -3.300  32.574  1.00  0.00              
ATOM     80  NE  ARG A   6      25.043  -2.750  33.399  1.00  0.00              
ATOM     81  CZ  ARG A   6      25.772  -1.662  33.082  1.00  0.00              
ATOM     82  NH1 ARG A   6      25.540  -1.020  31.958  1.00  0.00              
ATOM     83  NH2 ARG A   6      26.719  -1.240  33.901  1.00  0.00              
ATOM     84  H   ARG A   6      23.700  -7.238  31.711  1.00  0.00              
ATOM     85  HA  ARG A   6      21.783  -6.611  33.711  1.00  0.00              
ATOM     86 1HB  ARG A   6      22.674  -5.150  31.207  1.00  0.00              
ATOM     87 2HB  ARG A   6      21.523  -4.465  32.344  1.00  0.00              
ATOM     88 1HG  ARG A   6      23.178  -4.483  34.114  1.00  0.00              
ATOM     89 2HG  ARG A   6      24.342  -5.314  33.054  1.00  0.00              
ATOM     90 1HD  ARG A   6      24.361  -3.419  31.560  1.00  0.00              
ATOM     91 2HD  ARG A   6      23.151  -2.593  32.569  1.00  0.00              
ATOM     92  HE  ARG A   6      25.250  -3.217  34.272  1.00  0.00              
ATOM     93 1HH1 ARG A   6      24.816  -1.343  31.332  1.00  0.00              
ATOM     94 2HH1 ARG A   6      26.087  -0.205  31.721  1.00  0.00              
ATOM     95 1HH2 ARG A   6      26.897  -1.733  34.765  1.00  0.00              
ATOM     96 2HH2 ARG A   6      27.265  -0.425  33.664  1.00  0.00              
ATOM     97  N   GLU A   7      20.558  -7.239  30.693  1.00  0.00              
ATOM     98  CA  GLU A   7      19.323  -7.602  29.986  1.00  0.00              
ATOM     99  C   GLU A   7      18.668  -8.825  30.587  1.00  0.00              
ATOM    100  O   GLU A   7      17.452  -8.921  30.632  1.00  0.00              
ATOM    101  CB  GLU A   7      19.608  -7.855  28.504  1.00  0.00              
ATOM    102  CG  GLU A   7      19.975  -6.608  27.712  1.00  0.00              
ATOM    103  CD  GLU A   7      20.359  -6.910  26.290  1.00  0.00              
ATOM    104  OE1 GLU A   7      20.452  -8.066  25.952  1.00  0.00              
ATOM    105  OE2 GLU A   7      20.561  -5.984  25.541  1.00  0.00              
ATOM    106  H   GLU A   7      21.438  -7.277  30.198  1.00  0.00              
ATOM    107  HA  GLU A   7      18.637  -6.755  30.031  1.00  0.00              
ATOM    108 1HB  GLU A   7      20.428  -8.566  28.407  1.00  0.00              
ATOM    109 2HB  GLU A   7      18.730  -8.302  28.036  1.00  0.00              
ATOM    110 1HG  GLU A   7      19.123  -5.928  27.709  1.00  0.00              
ATOM    111 2HG  GLU A   7      20.804  -6.106  28.209  1.00  0.00              
ATOM    112  N   LEU A   8      19.489  -9.796  30.994  1.00  0.00              
ATOM    113  CA  LEU A   8      18.981 -10.976  31.653  1.00  0.00              
ATOM    114  C   LEU A   8      18.283 -10.633  32.974  1.00  0.00              
ATOM    115  O   LEU A   8      17.266 -11.227  33.325  1.00  0.00              
ATOM    116  CB  LEU A   8      20.130 -11.960  31.908  1.00  0.00              
ATOM    117  CG  LEU A   8      20.716 -12.636  30.662  1.00  0.00              
ATOM    118  CD1 LEU A   8      21.974 -13.404  31.045  1.00  0.00              
ATOM    119  CD2 LEU A   8      19.676 -13.561  30.049  1.00  0.00              
ATOM    120  H   LEU A   8      20.483  -9.708  30.840  1.00  0.00              
ATOM    121  HA  LEU A   8      18.226 -11.431  31.013  1.00  0.00              
ATOM    122 1HB  LEU A   8      20.938 -11.428  32.407  1.00  0.00              
ATOM    123 2HB  LEU A   8      19.774 -12.745  32.574  1.00  0.00              
ATOM    124  HG  LEU A   8      20.999 -11.875  29.934  1.00  0.00              
ATOM    125 1HD1 LEU A   8      22.391 -13.884  30.159  1.00  0.00              
ATOM    126 2HD1 LEU A   8      22.708 -12.715  31.462  1.00  0.00              
ATOM    127 3HD1 LEU A   8      21.725 -14.163  31.785  1.00  0.00              
ATOM    128 1HD2 LEU A   8      20.092 -14.040  29.163  1.00  0.00              
ATOM    129 2HD2 LEU A   8      19.393 -14.323  30.775  1.00  0.00              
ATOM    130 3HD2 LEU A   8      18.795 -12.982  29.768  1.00  0.00              
ATOM    131  N   VAL A   9      18.860  -9.704  33.726  1.00  0.00              
ATOM    132  CA  VAL A   9      18.228  -9.216  34.949  1.00  0.00              
ATOM    133  C   VAL A   9      16.890  -8.506  34.664  1.00  0.00              
ATOM    134  O   VAL A   9      15.917  -8.681  35.391  1.00  0.00              
ATOM    135  CB  VAL A   9      19.177  -8.244  35.676  1.00  0.00              
ATOM    136  CG1 VAL A   9      18.457  -7.558  36.827  1.00  0.00              
ATOM    137  CG2 VAL A   9      20.402  -8.994  36.176  1.00  0.00              
ATOM    138  H   VAL A   9      19.755  -9.326  33.450  1.00  0.00              
ATOM    139  HA  VAL A   9      18.004 -10.071  35.588  1.00  0.00              
ATOM    140  HB  VAL A   9      19.487  -7.464  34.980  1.00  0.00              
ATOM    141 1HG1 VAL A   9      19.142  -6.875  37.329  1.00  0.00              
ATOM    142 2HG1 VAL A   9      17.605  -6.998  36.441  1.00  0.00              
ATOM    143 3HG1 VAL A   9      18.108  -8.308  37.537  1.00  0.00              
ATOM    144 1HG2 VAL A   9      21.069  -8.301  36.689  1.00  0.00              
ATOM    145 2HG2 VAL A   9      20.091  -9.778  36.868  1.00  0.00              
ATOM    146 3HG2 VAL A   9      20.925  -9.443  35.331  1.00  0.00              
ATOM    147  N   VAL A  10      16.854  -7.710  33.610  1.00  0.00              
ATOM    148  CA  VAL A  10      15.609  -7.040  33.221  1.00  0.00              
ATOM    149  C   VAL A  10      14.528  -8.061  32.880  1.00  0.00              
ATOM    150  O   VAL A  10      13.403  -7.962  33.340  1.00  0.00              
ATOM    151  CB  VAL A  10      15.814  -6.056  32.036  1.00  0.00              
ATOM    152  CG1 VAL A  10      14.451  -5.543  31.500  1.00  0.00              
ATOM    153  CG2 VAL A  10      16.672  -4.890  32.463  1.00  0.00              
ATOM    154  H   VAL A  10      17.688  -7.556  33.062  1.00  0.00              
ATOM    155  HA  VAL A  10      15.246  -6.463  34.073  1.00  0.00              
ATOM    156  HB  VAL A  10      16.305  -6.584  31.218  1.00  0.00              
ATOM    157 1HG1 VAL A  10      14.621  -4.856  30.670  1.00  0.00              
ATOM    158 2HG1 VAL A  10      13.854  -6.387  31.154  1.00  0.00              
ATOM    159 3HG1 VAL A  10      13.919  -5.023  32.296  1.00  0.00              
ATOM    160 1HG2 VAL A  10      16.806  -4.211  31.622  1.00  0.00              
ATOM    161 2HG2 VAL A  10      16.185  -4.362  33.283  1.00  0.00              
ATOM    162 3HG2 VAL A  10      17.644  -5.256  32.793  1.00  0.00              
ATOM    163  N   ASP A  11      14.887  -9.064  32.095  1.00  0.00              
ATOM    164  CA  ASP A  11      13.930 -10.096  31.748  1.00  0.00              
ATOM    165  C   ASP A  11      13.511 -10.900  32.972  1.00  0.00              
ATOM    166  O   ASP A  11      12.331 -11.198  33.156  1.00  0.00              
ATOM    167  CB  ASP A  11      14.518 -11.032  30.689  1.00  0.00              
ATOM    168  CG  ASP A  11      14.644 -10.374  29.321  1.00  0.00              
ATOM    169  OD1 ASP A  11      14.049  -9.342  29.123  1.00  0.00              
ATOM    170  OD2 ASP A  11      15.335 -10.911  28.488  1.00  0.00              
ATOM    171  H   ASP A  11      15.827  -9.122  31.730  1.00  0.00              
ATOM    172  HA  ASP A  11      13.032  -9.617  31.358  1.00  0.00              
ATOM    173 1HB  ASP A  11      15.505 -11.367  31.007  1.00  0.00              
ATOM    174 2HB  ASP A  11      13.886 -11.916  30.594  1.00  0.00              
ATOM    175  N   PHE A  12      14.471 -11.217  33.836  1.00  0.00              
ATOM    176  CA  PHE A  12      14.166 -11.933  35.063  1.00  0.00              
ATOM    177  C   PHE A  12      13.125 -11.182  35.899  1.00  0.00              
ATOM    178  O   PHE A  12      12.076 -11.731  36.269  1.00  0.00              
ATOM    179  CB  PHE A  12      15.439 -12.143  35.884  1.00  0.00              
ATOM    180  CG  PHE A  12      15.194 -12.748  37.238  1.00  0.00              
ATOM    181  CD1 PHE A  12      15.048 -14.119  37.385  1.00  0.00              
ATOM    182  CD2 PHE A  12      15.109 -11.946  38.366  1.00  0.00              
ATOM    183  CE1 PHE A  12      14.823 -14.676  38.630  1.00  0.00              
ATOM    184  CE2 PHE A  12      14.885 -12.500  39.612  1.00  0.00              
ATOM    185  CZ  PHE A  12      14.741 -13.867  39.743  1.00  0.00              
ATOM    186  H   PHE A  12      15.428 -10.958  33.643  1.00  0.00              
ATOM    187  HA  PHE A  12      13.737 -12.901  34.801  1.00  0.00              
ATOM    188 1HB  PHE A  12      16.120 -12.796  35.339  1.00  0.00              
ATOM    189 2HB  PHE A  12      15.943 -11.188  36.025  1.00  0.00              
ATOM    190  HD1 PHE A  12      15.113 -14.759  36.504  1.00  0.00              
ATOM    191  HD2 PHE A  12      15.222 -10.867  38.262  1.00  0.00              
ATOM    192  HE1 PHE A  12      14.709 -15.755  38.731  1.00  0.00              
ATOM    193  HE2 PHE A  12      14.821 -11.859  40.491  1.00  0.00              
ATOM    194  HZ  PHE A  12      14.563 -14.305  40.724  1.00  0.00              
ATOM    195  N   LEU A  13      13.419  -9.914  36.171  1.00  0.00              
ATOM    196  CA  LEU A  13      12.539  -9.107  36.995  1.00  0.00              
ATOM    197  C   LEU A  13      11.183  -8.849  36.349  1.00  0.00              
ATOM    198  O   LEU A  13      10.178  -8.871  37.041  1.00  0.00              
ATOM    199  CB  LEU A  13      13.217  -7.768  37.309  1.00  0.00              
ATOM    200  CG  LEU A  13      14.452  -7.843  38.215  1.00  0.00              
ATOM    201  CD1 LEU A  13      15.113  -6.473  38.290  1.00  0.00              
ATOM    202  CD2 LEU A  13      14.040  -8.327  39.597  1.00  0.00              
ATOM    203  H   LEU A  13      14.263  -9.501  35.803  1.00  0.00              
ATOM    204  HA  LEU A  13      12.295  -9.671  37.895  1.00  0.00              
ATOM    205 1HB  LEU A  13      13.521  -7.304  36.372  1.00  0.00              
ATOM    206 2HB  LEU A  13      12.490  -7.116  37.794  1.00  0.00              
ATOM    207  HG  LEU A  13      15.175  -8.539  37.788  1.00  0.00              
ATOM    208 1HD1 LEU A  13      15.991  -6.527  38.933  1.00  0.00              
ATOM    209 2HD1 LEU A  13      15.415  -6.160  37.290  1.00  0.00              
ATOM    210 3HD1 LEU A  13      14.407  -5.751  38.699  1.00  0.00              
ATOM    211 1HD2 LEU A  13      14.918  -8.382  40.241  1.00  0.00              
ATOM    212 2HD2 LEU A  13      13.318  -7.632  40.026  1.00  0.00              
ATOM    213 3HD2 LEU A  13      13.587  -9.316  39.517  1.00  0.00              
ATOM    214  N   SER A  14      11.161  -8.600  35.039  1.00  0.00              
ATOM    215  CA  SER A  14       9.898  -8.398  34.322  1.00  0.00              
ATOM    216  C   SER A  14       9.010  -9.629  34.448  1.00  0.00              
ATOM    217  O   SER A  14       7.802  -9.509  34.669  1.00  0.00              
ATOM    218  CB  SER A  14      10.161  -8.099  32.859  1.00  0.00              
ATOM    219  OG  SER A  14      10.862  -6.895  32.711  1.00  0.00              
ATOM    220  H   SER A  14      12.030  -8.549  34.527  1.00  0.00              
ATOM    221  HA  SER A  14       9.389  -7.536  34.755  1.00  0.00              
ATOM    222 1HB  SER A  14      10.735  -8.914  32.419  1.00  0.00              
ATOM    223 2HB  SER A  14       9.214  -8.040  32.325  1.00  0.00              
ATOM    224  HG  SER A  14      11.783  -7.101  32.889  1.00  0.00              
ATOM    225  N   TYR A  15       9.612 -10.810  34.290  1.00  0.00              
ATOM    226  CA  TYR A  15       8.908 -12.073  34.487  1.00  0.00              
ATOM    227  C   TYR A  15       8.297 -12.203  35.880  1.00  0.00              
ATOM    228  O   TYR A  15       7.108 -12.505  36.029  1.00  0.00              
ATOM    229  CB  TYR A  15       9.856 -13.245  34.223  1.00  0.00              
ATOM    230  CG  TYR A  15       9.272 -14.594  34.581  1.00  0.00              
ATOM    231  CD1 TYR A  15       8.390 -15.221  33.712  1.00  0.00              
ATOM    232  CD2 TYR A  15       9.619 -15.205  35.777  1.00  0.00              
ATOM    233  CE1 TYR A  15       7.858 -16.453  34.039  1.00  0.00              
ATOM    234  CE2 TYR A  15       9.086 -16.437  36.103  1.00  0.00              
ATOM    235  CZ  TYR A  15       8.209 -17.060  35.240  1.00  0.00              
ATOM    236  OH  TYR A  15       7.678 -18.287  35.565  1.00  0.00              
ATOM    237  H   TYR A  15      10.587 -10.826  34.025  1.00  0.00              
ATOM    238  HA  TYR A  15       8.077 -12.119  33.783  1.00  0.00              
ATOM    239 1HB  TYR A  15      10.129 -13.262  33.167  1.00  0.00              
ATOM    240 2HB  TYR A  15      10.772 -13.108  34.796  1.00  0.00              
ATOM    241  HD1 TYR A  15       8.118 -14.741  32.772  1.00  0.00              
ATOM    242  HD2 TYR A  15      10.311 -14.712  36.459  1.00  0.00              
ATOM    243  HE1 TYR A  15       7.165 -16.945  33.357  1.00  0.00              
ATOM    244  HE2 TYR A  15       9.358 -16.916  37.044  1.00  0.00              
ATOM    245  HH  TYR A  15       7.092 -18.578  34.862  1.00  0.00              
ATOM    246  N   LYS A  16       9.119 -11.996  36.898  1.00  0.00              
ATOM    247  CA  LYS A  16       8.675 -12.146  38.271  1.00  0.00              
ATOM    248  C   LYS A  16       7.606 -11.135  38.641  1.00  0.00              
ATOM    249  O   LYS A  16       6.723 -11.423  39.445  1.00  0.00              
ATOM    250  CB  LYS A  16       9.862 -12.020  39.227  1.00  0.00              
ATOM    251  CG  LYS A  16      10.860 -13.167  39.145  1.00  0.00              
ATOM    252  CD  LYS A  16      10.228 -14.482  39.577  1.00  0.00              
ATOM    253  CE  LYS A  16      11.243 -15.616  39.564  1.00  0.00              
ATOM    254  NZ  LYS A  16      10.635 -16.912  39.971  1.00  0.00              
ATOM    255  H   LYS A  16      10.076 -11.728  36.716  1.00  0.00              
ATOM    256  HA  LYS A  16       8.214 -13.129  38.381  1.00  0.00              
ATOM    257 1HB  LYS A  16      10.399 -11.094  39.021  1.00  0.00              
ATOM    258 2HB  LYS A  16       9.499 -11.966  40.254  1.00  0.00              
ATOM    259 1HG  LYS A  16      11.219 -13.266  38.120  1.00  0.00              
ATOM    260 2HG  LYS A  16      11.713 -12.955  39.790  1.00  0.00              
ATOM    261 1HD  LYS A  16       9.824 -14.378  40.585  1.00  0.00              
ATOM    262 2HD  LYS A  16       9.411 -14.732  38.901  1.00  0.00              
ATOM    263 1HE  LYS A  16      11.657 -15.722  38.563  1.00  0.00              
ATOM    264 2HE  LYS A  16      12.059 -15.382  40.248  1.00  0.00              
ATOM    265 1HZ  LYS A  16      11.339 -17.636  39.950  1.00  0.00              
ATOM    266 2HZ  LYS A  16      10.263 -16.831  40.907  1.00  0.00              
ATOM    267 3HZ  LYS A  16       9.889 -17.149  39.333  1.00  0.00              
ATOM    268  N   LEU A  17       7.672  -9.954  38.041  1.00  0.00              
ATOM    269  CA  LEU A  17       6.600  -8.987  38.212  1.00  0.00              
ATOM    270  C   LEU A  17       5.290  -9.482  37.606  1.00  0.00              
ATOM    271  O   LEU A  17       4.242  -9.416  38.249  1.00  0.00              
ATOM    272  CB  LEU A  17       6.993  -7.651  37.570  1.00  0.00              
ATOM    273  CG  LEU A  17       8.086  -6.858  38.299  1.00  0.00              
ATOM    274  CD1 LEU A  17       8.541  -5.698  37.424  1.00  0.00              
ATOM    275  CD2 LEU A  17       7.548  -6.360  39.632  1.00  0.00              
ATOM    276  H   LEU A  17       8.464  -9.714  37.462  1.00  0.00              
ATOM    277  HA  LEU A  17       6.428  -8.846  39.278  1.00  0.00              
ATOM    278 1HB  LEU A  17       7.342  -7.841  36.556  1.00  0.00              
ATOM    279 2HB  LEU A  17       6.107  -7.018  37.514  1.00  0.00              
ATOM    280  HG  LEU A  17       8.947  -7.503  38.473  1.00  0.00              
ATOM    281 1HD1 LEU A  17       9.318  -5.135  37.942  1.00  0.00              
ATOM    282 2HD1 LEU A  17       8.939  -6.084  36.486  1.00  0.00              
ATOM    283 3HD1 LEU A  17       7.695  -5.043  37.219  1.00  0.00              
ATOM    284 1HD2 LEU A  17       8.325  -5.798  40.150  1.00  0.00              
ATOM    285 2HD2 LEU A  17       6.687  -5.714  39.459  1.00  0.00              
ATOM    286 3HD2 LEU A  17       7.246  -7.211  40.244  1.00  0.00              
ATOM    287  N   SER A  18       5.352  -9.979  36.376  1.00  0.00              
ATOM    288  CA  SER A  18       4.137 -10.453  35.706  1.00  0.00              
ATOM    289  C   SER A  18       3.513 -11.672  36.384  1.00  0.00              
ATOM    290  O   SER A  18       2.317 -11.930  36.242  1.00  0.00              
ATOM    291  CB  SER A  18       4.450 -10.789  34.261  1.00  0.00              
ATOM    292  OG  SER A  18       5.277 -11.916  34.176  1.00  0.00              
ATOM    293  H   SER A  18       6.235 -10.035  35.890  1.00  0.00              
ATOM    294  HA  SER A  18       3.370  -9.682  35.795  1.00  0.00              
ATOM    295 1HB  SER A  18       3.521 -10.974  33.722  1.00  0.00              
ATOM    296 2HB  SER A  18       4.939  -9.938  33.788  1.00  0.00              
ATOM    297  HG  SER A  18       5.710 -11.992  35.029  1.00  0.00              
ATOM    298  N   GLN A  19       4.319 -12.414  37.133  1.00  0.00              
ATOM    299  CA  GLN A  19       3.802 -13.517  37.925  1.00  0.00              
ATOM    300  C   GLN A  19       3.014 -13.032  39.137  1.00  0.00              
ATOM    301  O   GLN A  19       2.198 -13.771  39.691  1.00  0.00              
ATOM    302  CB  GLN A  19       4.950 -14.423  38.379  1.00  0.00              
ATOM    303  CG  GLN A  19       5.619 -15.192  37.252  1.00  0.00              
ATOM    304  CD  GLN A  19       4.671 -16.162  36.572  1.00  0.00              
ATOM    305  OE1 GLN A  19       4.015 -16.975  37.229  1.00  0.00              
ATOM    306  NE2 GLN A  19       4.594 -16.081  35.248  1.00  0.00              
ATOM    307  H   GLN A  19       5.308 -12.213  37.155  1.00  0.00              
ATOM    308  HA  GLN A  19       3.107 -14.089  37.309  1.00  0.00              
ATOM    309 1HB  GLN A  19       5.712 -13.822  38.875  1.00  0.00              
ATOM    310 2HB  GLN A  19       4.578 -15.145  39.105  1.00  0.00              
ATOM    311 1HG  GLN A  19       5.978 -14.484  36.505  1.00  0.00              
ATOM    312 2HG  GLN A  19       6.454 -15.760  37.660  1.00  0.00              
ATOM    313 1HE2 GLN A  19       3.985 -16.696  34.744  1.00  0.00              
ATOM    314 2HE2 GLN A  19       5.143 -15.407  34.755  1.00  0.00              
ATOM    315  N   LYS A  20       3.274 -11.793  39.540  1.00  0.00              
ATOM    316  CA  LYS A  20       2.604 -11.192  40.686  1.00  0.00              
ATOM    317  C   LYS A  20       1.534 -10.225  40.216  1.00  0.00              
ATOM    318  O   LYS A  20       0.829  -9.636  41.027  1.00  0.00              
ATOM    319  CB  LYS A  20       3.607 -10.475  41.591  1.00  0.00              
ATOM    320  CG  LYS A  20       4.621 -11.394  42.259  1.00  0.00              
ATOM    321  CD  LYS A  20       5.580 -10.610  43.142  1.00  0.00              
ATOM    322  CE  LYS A  20       6.590 -11.528  43.815  1.00  0.00              
ATOM    323  NZ  LYS A  20       7.551 -10.772  44.662  1.00  0.00              
ATOM    324  H   LYS A  20       3.960 -11.253  39.033  1.00  0.00              
ATOM    325  HA  LYS A  20       2.133 -11.986  41.267  1.00  0.00              
ATOM    326 1HB  LYS A  20       4.159  -9.736  41.009  1.00  0.00              
ATOM    327 2HB  LYS A  20       3.072  -9.940  42.376  1.00  0.00              
ATOM    328 1HG  LYS A  20       4.097 -12.130  42.870  1.00  0.00              
ATOM    329 2HG  LYS A  20       5.191 -11.922  41.496  1.00  0.00              
ATOM    330 1HD  LYS A  20       6.115  -9.877  42.537  1.00  0.00              
ATOM    331 2HD  LYS A  20       5.017 -10.080  43.910  1.00  0.00              
ATOM    332 1HE  LYS A  20       6.065 -12.251  44.438  1.00  0.00              
ATOM    333 2HE  LYS A  20       7.148 -12.075  43.055  1.00  0.00              
ATOM    334 1HZ  LYS A  20       8.203 -11.415  45.090  1.00  0.00              
ATOM    335 2HZ  LYS A  20       8.058 -10.111  44.090  1.00  0.00              
ATOM    336 3HZ  LYS A  20       7.047 -10.276  45.383  1.00  0.00              
ATOM    337  N   GLY A  21       1.423 -10.054  38.903  1.00  0.00              
ATOM    338  CA  GLY A  21       0.449  -9.133  38.346  1.00  0.00              
ATOM    339  C   GLY A  21       0.927  -7.718  38.065  1.00  0.00              
ATOM    340  O   GLY A  21       0.133  -6.868  37.670  1.00  0.00              
ATOM    341  H   GLY A  21       2.025 -10.572  38.278  1.00  0.00              
ATOM    342 1HA  GLY A  21       0.072  -9.530  37.403  1.00  0.00              
ATOM    343 2HA  GLY A  21      -0.401  -9.050  39.022  1.00  0.00              
ATOM    344  N   TYR A  22       2.225  -7.480  38.266  1.00  0.00              
ATOM    345  CA  TYR A  22       2.832  -6.169  38.048  1.00  0.00              
ATOM    346  C   TYR A  22       3.499  -6.080  36.661  1.00  0.00              
ATOM    347  O   TYR A  22       3.463  -7.041  35.890  1.00  0.00              
ATOM    348  CB  TYR A  22       3.848  -5.867  39.151  1.00  0.00              
ATOM    349  CG  TYR A  22       3.238  -5.759  40.531  1.00  0.00              
ATOM    350  CD1 TYR A  22       3.196  -6.871  41.360  1.00  0.00              
ATOM    351  CD2 TYR A  22       2.720  -4.549  40.968  1.00  0.00              
ATOM    352  CE1 TYR A  22       2.639  -6.773  42.620  1.00  0.00              
ATOM    353  CE2 TYR A  22       2.163  -4.451  42.228  1.00  0.00              
ATOM    354  CZ  TYR A  22       2.121  -5.557  43.052  1.00  0.00              
ATOM    355  OH  TYR A  22       1.566  -5.459  44.307  1.00  0.00              
ATOM    356  H   TYR A  22       2.806  -8.244  38.582  1.00  0.00              
ATOM    357  HA  TYR A  22       2.048  -5.412  38.102  1.00  0.00              
ATOM    358 1HB  TYR A  22       4.605  -6.653  39.174  1.00  0.00              
ATOM    359 2HB  TYR A  22       4.357  -4.929  38.931  1.00  0.00              
ATOM    360  HD1 TYR A  22       3.603  -7.822  41.017  1.00  0.00              
ATOM    361  HD2 TYR A  22       2.752  -3.676  40.316  1.00  0.00              
ATOM    362  HE1 TYR A  22       2.606  -7.646  43.271  1.00  0.00              
ATOM    363  HE2 TYR A  22       1.755  -3.500  42.571  1.00  0.00              
ATOM    364  HH  TYR A  22       1.612  -6.313  44.744  1.00  0.00              
ATOM    365  N   SER A  23       4.095  -4.931  36.341  1.00  0.00              
ATOM    366  CA  SER A  23       4.826  -4.770  35.076  1.00  0.00              
ATOM    367  C   SER A  23       6.079  -3.876  35.185  1.00  0.00              
ATOM    368  O   SER A  23       6.200  -3.050  36.085  1.00  0.00              
ATOM    369  CB  SER A  23       3.892  -4.196  34.029  1.00  0.00              
ATOM    370  OG  SER A  23       3.497  -2.895  34.367  1.00  0.00              
ATOM    371  H   SER A  23       4.044  -4.152  36.982  1.00  0.00              
ATOM    372  HA  SER A  23       5.232  -5.740  34.785  1.00  0.00              
ATOM    373 1HB  SER A  23       4.392  -4.187  33.061  1.00  0.00              
ATOM    374 2HB  SER A  23       3.013  -4.833  33.938  1.00  0.00              
ATOM    375  HG  SER A  23       3.796  -2.332  33.649  1.00  0.00              
ATOM    376  N   TRP A  24       6.997  -4.058  34.244  1.00  0.00              
ATOM    377  CA  TRP A  24       8.269  -3.343  34.183  1.00  0.00              
ATOM    378  C   TRP A  24       8.043  -1.856  33.982  1.00  0.00              
ATOM    379  O   TRP A  24       8.688  -1.024  34.623  1.00  0.00              
ATOM    380  CB  TRP A  24       9.139  -3.888  33.048  1.00  0.00              
ATOM    381  CG  TRP A  24      10.503  -3.269  32.990  1.00  0.00              
ATOM    382  CD1 TRP A  24      10.926  -2.308  32.122  1.00  0.00              
ATOM    383  CD2 TRP A  24      11.636  -3.569  33.840  1.00  0.00              
ATOM    384  NE1 TRP A  24      12.238  -1.990  32.370  1.00  0.00              
ATOM    385  CE2 TRP A  24      12.688  -2.751  33.420  1.00  0.00              
ATOM    386  CE3 TRP A  24      11.839  -4.451  34.908  1.00  0.00              
ATOM    387  CZ2 TRP A  24      13.933  -2.786  34.028  1.00  0.00              
ATOM    388  CZ3 TRP A  24      13.087  -4.486  35.519  1.00  0.00              
ATOM    389  CH2 TRP A  24      14.106  -3.674  35.090  1.00  0.00              
ATOM    390  H   TRP A  24       6.782  -4.742  33.532  1.00  0.00              
ATOM    391  HA  TRP A  24       8.800  -3.500  35.122  1.00  0.00              
ATOM    392 1HB  TRP A  24       9.256  -4.965  33.164  1.00  0.00              
ATOM    393 2HB  TRP A  24       8.643  -3.713  32.093  1.00  0.00              
ATOM    394  HD1 TRP A  24      10.312  -1.857  31.344  1.00  0.00              
ATOM    395  HE1 TRP A  24      12.784  -1.308  31.864  1.00  0.00              
ATOM    396  HE3 TRP A  24      11.032  -5.096  35.255  1.00  0.00              
ATOM    397  HZ2 TRP A  24      14.756  -2.149  33.701  1.00  0.00              
ATOM    398  HZ3 TRP A  24      13.237  -5.176  36.349  1.00  0.00              
ATOM    399  HH2 TRP A  24      15.073  -3.726  35.592  1.00  0.00              
ATOM    400  N   SER A  25       7.104  -1.519  33.103  1.00  0.00              
ATOM    401  CA  SER A  25       6.773  -0.132  32.828  1.00  0.00              
ATOM    402  C   SER A  25       5.415  -0.079  32.161  1.00  0.00              
ATOM    403  O   SER A  25       4.872  -1.117  31.773  1.00  0.00              
ATOM    404  CB  SER A  25       7.823   0.509  31.942  1.00  0.00              
ATOM    405  OG  SER A  25       7.766  -0.010  30.641  1.00  0.00              
ATOM    406  H   SER A  25       6.607  -2.250  32.614  1.00  0.00              
ATOM    407  HA  SER A  25       6.782   0.419  33.770  1.00  0.00              
ATOM    408 1HB  SER A  25       7.666   1.587  31.913  1.00  0.00              
ATOM    409 2HB  SER A  25       8.811   0.333  32.363  1.00  0.00              
ATOM    410  HG  SER A  25       8.619   0.181  30.243  1.00  0.00              
ATOM    411  N   GLN A  26       4.869   1.129  32.031  1.00  0.00              
ATOM    412  CA  GLN A  26       3.579   1.316  31.366  1.00  0.00              
ATOM    413  C   GLN A  26       3.649   0.867  29.902  1.00  0.00              
ATOM    414  O   GLN A  26       2.758   0.171  29.413  1.00  0.00              
ATOM    415  CB  GLN A  26       3.140   2.781  31.448  1.00  0.00              
ATOM    416  CG  GLN A  26       2.755   3.238  32.844  1.00  0.00              
ATOM    417  CD  GLN A  26       2.422   4.717  32.897  1.00  0.00              
ATOM    418  OE1 GLN A  26       3.195   5.559  32.431  1.00  0.00              
ATOM    419  NE2 GLN A  26       1.268   5.043  33.467  1.00  0.00              
ATOM    420  H   GLN A  26       5.355   1.935  32.398  1.00  0.00              
ATOM    421  HA  GLN A  26       2.843   0.677  31.854  1.00  0.00              
ATOM    422 1HB  GLN A  26       3.948   3.423  31.094  1.00  0.00              
ATOM    423 2HB  GLN A  26       2.284   2.941  30.793  1.00  0.00              
ATOM    424 1HG  GLN A  26       1.878   2.679  33.170  1.00  0.00              
ATOM    425 2HG  GLN A  26       3.589   3.051  33.520  1.00  0.00              
ATOM    426 1HE2 GLN A  26       0.994   6.004  33.531  1.00  0.00              
ATOM    427 2HE2 GLN A  26       0.671   4.329  33.833  1.00  0.00              
ATOM    428  N   MET A  27       4.741   1.265  29.184  1.00  0.00              
ATOM    429  CA  MET A  27       4.918   0.822  27.787  1.00  0.00              
ATOM    430  C   MET A  27       5.168  -0.674  27.700  1.00  0.00              
ATOM    431  O   MET A  27       4.755  -1.303  26.730  1.00  0.00              
ATOM    432  CB  MET A  27       6.069   1.582  27.129  1.00  0.00              
ATOM    433  CG  MET A  27       5.782   3.053  26.863  1.00  0.00              
ATOM    434  SD  MET A  27       4.327   3.301  25.825  1.00  0.00              
ATOM    435  CE  MET A  27       4.879   2.567  24.288  1.00  0.00              
ATOM    436  H   MET A  27       5.437   1.865  29.602  1.00  0.00              
ATOM    437  HA  MET A  27       3.995   1.017  27.242  1.00  0.00              
ATOM    438 1HB  MET A  27       6.952   1.523  27.763  1.00  0.00              
ATOM    439 2HB  MET A  27       6.318   1.112  26.177  1.00  0.00              
ATOM    440 1HG  MET A  27       5.622   3.569  27.809  1.00  0.00              
ATOM    441 2HG  MET A  27       6.639   3.507  26.368  1.00  0.00              
ATOM    442 1HE  MET A  27       4.086   2.642  23.544  1.00  0.00              
ATOM    443 2HE  MET A  27       5.765   3.093  23.931  1.00  0.00              
ATOM    444 3HE  MET A  27       5.123   1.517  24.453  1.00  0.00              
ATOM    445  N   ALA A  28       5.832  -1.264  28.699  1.00  0.00              
ATOM    446  CA  ALA A  28       5.975  -2.725  28.696  1.00  0.00              
ATOM    447  C   ALA A  28       4.605  -3.397  28.789  1.00  0.00              
ATOM    448  O   ALA A  28       4.340  -4.419  28.127  1.00  0.00              
ATOM    449  CB  ALA A  28       6.912  -3.203  29.831  1.00  0.00              
ATOM    450  H   ALA A  28       6.238  -0.731  29.455  1.00  0.00              
ATOM    451  HA  ALA A  28       6.411  -3.020  27.742  1.00  0.00              
ATOM    452 1HB  ALA A  28       6.995  -4.290  29.800  1.00  0.00              
ATOM    453 2HB  ALA A  28       7.899  -2.759  29.699  1.00  0.00              
ATOM    454 3HB  ALA A  28       6.503  -2.898  30.793  1.00  0.00              
ATOM    455  N   ALA A  29       3.721  -2.819  29.591  1.00  0.00              
ATOM    456  CA  ALA A  29       2.356  -3.327  29.667  1.00  0.00              
ATOM    457  C   ALA A  29       1.640  -3.220  28.313  1.00  0.00              
ATOM    458  O   ALA A  29       0.906  -4.119  27.936  1.00  0.00              
ATOM    459  CB  ALA A  29       1.575  -2.630  30.740  1.00  0.00              
ATOM    460  H   ALA A  29       3.981  -2.023  30.156  1.00  0.00              
ATOM    461  HA  ALA A  29       2.403  -4.389  29.908  1.00  0.00              
ATOM    462 1HB  ALA A  29       0.562  -3.030  30.772  1.00  0.00              
ATOM    463 2HB  ALA A  29       2.059  -2.789  31.704  1.00  0.00              
ATOM    464 3HB  ALA A  29       1.537  -1.563  30.526  1.00  0.00              
ATOM    465  N   VAL A  30       1.868  -2.117  27.608  1.00  0.00              
ATOM    466  CA  VAL A  30       1.338  -1.922  26.257  1.00  0.00              
ATOM    467  C   VAL A  30       1.837  -2.999  25.298  1.00  0.00              
ATOM    468  O   VAL A  30       1.057  -3.601  24.543  1.00  0.00              
ATOM    469  CB  VAL A  30       1.743  -0.537  25.719  1.00  0.00              
ATOM    470  CG1 VAL A  30       1.405  -0.420  24.240  1.00  0.00              
ATOM    471  CG2 VAL A  30       1.048   0.553  26.520  1.00  0.00              
ATOM    472  H   VAL A  30       2.429  -1.388  28.025  1.00  0.00              
ATOM    473  HA  VAL A  30       0.251  -2.005  26.296  1.00  0.00              
ATOM    474  HB  VAL A  30       2.824  -0.424  25.811  1.00  0.00              
ATOM    475 1HG1 VAL A  30       1.698   0.566  23.877  1.00  0.00              
ATOM    476 2HG1 VAL A  30       1.941  -1.187  23.682  1.00  0.00              
ATOM    477 3HG1 VAL A  30       0.332  -0.552  24.101  1.00  0.00              
ATOM    478 1HG2 VAL A  30       1.340   1.530  26.135  1.00  0.00              
ATOM    479 2HG2 VAL A  30      -0.033   0.436  26.432  1.00  0.00              
ATOM    480 3HG2 VAL A  30       1.337   0.476  27.568  1.00  0.00              
ATOM    481  N   LYS A  31       3.141  -3.244  25.330  1.00  0.00              
ATOM    482  CA  LYS A  31       3.736  -4.255  24.484  1.00  0.00              
ATOM    483  C   LYS A  31       3.171  -5.631  24.788  1.00  0.00              
ATOM    484  O   LYS A  31       2.929  -6.418  23.887  1.00  0.00              
ATOM    485  CB  LYS A  31       5.257  -4.260  24.650  1.00  0.00              
ATOM    486  CG  LYS A  31       5.957  -3.039  24.070  1.00  0.00              
ATOM    487  CD  LYS A  31       7.457  -3.091  24.319  1.00  0.00              
ATOM    488  CE  LYS A  31       8.155  -1.859  23.763  1.00  0.00              
ATOM    489  NZ  LYS A  31       9.622  -1.889  24.013  1.00  0.00              
ATOM    490  H   LYS A  31       3.732  -2.717  25.957  1.00  0.00              
ATOM    491  HA  LYS A  31       3.523  -4.006  23.444  1.00  0.00              
ATOM    492 1HB  LYS A  31       5.507  -4.317  25.710  1.00  0.00              
ATOM    493 2HB  LYS A  31       5.673  -5.145  24.168  1.00  0.00              
ATOM    494 1HG  LYS A  31       5.778  -2.993  22.995  1.00  0.00              
ATOM    495 2HG  LYS A  31       5.553  -2.136  24.526  1.00  0.00              
ATOM    496 1HD  LYS A  31       7.646  -3.153  25.392  1.00  0.00              
ATOM    497 2HD  LYS A  31       7.874  -3.979  23.843  1.00  0.00              
ATOM    498 1HE  LYS A  31       7.983  -1.797  22.690  1.00  0.00              
ATOM    499 2HE  LYS A  31       7.739  -0.965  24.227  1.00  0.00              
ATOM    500 1HZ  LYS A  31      10.046  -1.056  23.631  1.00  0.00              
ATOM    501 2HZ  LYS A  31       9.793  -1.928  25.008  1.00  0.00              
ATOM    502 3HZ  LYS A  31      10.022  -2.704  23.571  1.00  0.00              
ATOM    503  N   GLN A  32       2.975  -5.938  26.066  1.00  0.00              
ATOM    504  CA  GLN A  32       2.366  -7.214  26.423  1.00  0.00              
ATOM    505  C   GLN A  32       0.907  -7.349  25.983  1.00  0.00              
ATOM    506  O   GLN A  32       0.485  -8.441  25.613  1.00  0.00              
ATOM    507  CB  GLN A  32       2.495  -7.501  27.927  1.00  0.00              
ATOM    508  CG  GLN A  32       2.029  -8.905  28.344  1.00  0.00              
ATOM    509  CD  GLN A  32       2.881 -10.031  27.739  1.00  0.00              
ATOM    510  OE1 GLN A  32       4.076  -9.860  27.494  1.00  0.00              
ATOM    511  NE2 GLN A  32       2.260 -11.188  27.502  1.00  0.00              
ATOM    512  H   GLN A  32       3.242  -5.298  26.800  1.00  0.00              
ATOM    513  HA  GLN A  32       2.881  -8.007  25.881  1.00  0.00              
ATOM    514 1HB  GLN A  32       3.536  -7.389  28.230  1.00  0.00              
ATOM    515 2HB  GLN A  32       1.911  -6.772  28.488  1.00  0.00              
ATOM    516 1HG  GLN A  32       2.086  -8.989  29.429  1.00  0.00              
ATOM    517 2HG  GLN A  32       1.000  -9.049  28.013  1.00  0.00              
ATOM    518 1HE2 GLN A  32       2.766 -11.956  27.108  1.00  0.00              
ATOM    519 2HE2 GLN A  32       1.288 -11.288  27.717  1.00  0.00              
ATOM    520  N   ALA A  33       0.141  -6.259  26.034  1.00  0.00              
ATOM    521  CA  ALA A  33      -1.231  -6.291  25.546  1.00  0.00              
ATOM    522  C   ALA A  33      -1.203  -6.554  24.046  1.00  0.00              
ATOM    523  O   ALA A  33      -2.028  -7.310  23.517  1.00  0.00              
ATOM    524  CB  ALA A  33      -1.961  -4.972  25.838  1.00  0.00              
ATOM    525  H   ALA A  33       0.507  -5.398  26.414  1.00  0.00              
ATOM    526  HA  ALA A  33      -1.755  -7.096  26.061  1.00  0.00              
ATOM    527 1HB  ALA A  33      -2.982  -5.030  25.461  1.00  0.00              
ATOM    528 2HB  ALA A  33      -1.981  -4.799  26.914  1.00  0.00              
ATOM    529 3HB  ALA A  33      -1.439  -4.152  25.348  1.00  0.00              
ATOM    530  N   LEU A  34      -0.257  -5.919  23.364  1.00  0.00              
ATOM    531  CA  LEU A  34      -0.115  -6.126  21.933  1.00  0.00              
ATOM    532  C   LEU A  34       0.249  -7.585  21.629  1.00  0.00              
ATOM    533  O   LEU A  34      -0.270  -8.172  20.679  1.00  0.00              
ATOM    534  CB  LEU A  34       0.957  -5.187  21.366  1.00  0.00              
ATOM    535  CG  LEU A  34       0.554  -3.712  21.249  1.00  0.00              
ATOM    536  CD1 LEU A  34       1.786  -2.871  20.941  1.00  0.00              
ATOM    537  CD2 LEU A  34      -0.499  -3.558  20.162  1.00  0.00              
ATOM    538  H   LEU A  34       0.374  -5.285  23.834  1.00  0.00              
ATOM    539  HA  LEU A  34      -1.079  -5.941  21.459  1.00  0.00              
ATOM    540 1HB  LEU A  34       1.837  -5.240  22.005  1.00  0.00              
ATOM    541 2HB  LEU A  34       1.234  -5.535  20.372  1.00  0.00              
ATOM    542  HG  LEU A  34       0.146  -3.369  22.200  1.00  0.00              
ATOM    543 1HD1 LEU A  34       1.500  -1.823  20.857  1.00  0.00              
ATOM    544 2HD1 LEU A  34       2.514  -2.985  21.744  1.00  0.00              
ATOM    545 3HD1 LEU A  34       2.226  -3.203  20.001  1.00  0.00              
ATOM    546 1HD2 LEU A  34      -0.786  -2.509  20.079  1.00  0.00              
ATOM    547 2HD2 LEU A  34      -0.091  -3.899  19.210  1.00  0.00              
ATOM    548 3HD2 LEU A  34      -1.375  -4.154  20.416  1.00  0.00              
ATOM    549  N   ARG A  35       1.147  -8.169  22.428  1.00  0.00              
ATOM    550  CA  ARG A  35       1.532  -9.579  22.286  1.00  0.00              
ATOM    551  C   ARG A  35       0.346 -10.531  22.411  1.00  0.00              
ATOM    552  O   ARG A  35       0.164 -11.438  21.587  1.00  0.00              
ATOM    553  CB  ARG A  35       2.572  -9.951  23.333  1.00  0.00              
ATOM    554  CG  ARG A  35       3.958  -9.374  23.090  1.00  0.00              
ATOM    555  CD  ARG A  35       4.867  -9.629  24.236  1.00  0.00              
ATOM    556  NE  ARG A  35       6.209  -9.129  23.985  1.00  0.00              
ATOM    557  CZ  ARG A  35       7.171  -9.015  24.922  1.00  0.00              
ATOM    558  NH1 ARG A  35       6.924  -9.370  26.164  1.00  0.00              
ATOM    559  NH2 ARG A  35       8.362  -8.547  24.593  1.00  0.00              
ATOM    560  H   ARG A  35       1.572  -7.614  23.156  1.00  0.00              
ATOM    561  HA  ARG A  35       1.941  -9.727  21.286  1.00  0.00              
ATOM    562 1HB  ARG A  35       2.240  -9.609  24.312  1.00  0.00              
ATOM    563 2HB  ARG A  35       2.670 -11.035  23.380  1.00  0.00              
ATOM    564 1HG  ARG A  35       4.391  -9.831  22.200  1.00  0.00              
ATOM    565 2HG  ARG A  35       3.883  -8.296  22.945  1.00  0.00              
ATOM    566 1HD  ARG A  35       4.479  -9.134  25.125  1.00  0.00              
ATOM    567 2HD  ARG A  35       4.932 -10.702  24.417  1.00  0.00              
ATOM    568  HE  ARG A  35       6.437  -8.846  23.041  1.00  0.00              
ATOM    569 1HH1 ARG A  35       6.013  -9.727  26.415  1.00  0.00              
ATOM    570 2HH1 ARG A  35       7.645  -9.284  26.866  1.00  0.00              
ATOM    571 1HH2 ARG A  35       8.552  -8.274  23.638  1.00  0.00              
ATOM    572 2HH2 ARG A  35       9.082  -8.462  25.295  1.00  0.00              
ATOM    573  N   GLU A  36      -0.475 -10.323  23.433  1.00  0.00              
ATOM    574  CA  GLU A  36      -1.614 -11.200  23.637  1.00  0.00              
ATOM    575  C   GLU A  36      -2.723 -10.960  22.618  1.00  0.00              
ATOM    576  O   GLU A  36      -3.385 -11.901  22.183  1.00  0.00              
ATOM    577  CB  GLU A  36      -2.145 -11.083  25.063  1.00  0.00              
ATOM    578  CG  GLU A  36      -1.126 -11.564  26.064  1.00  0.00              
ATOM    579  CD  GLU A  36      -1.564 -11.395  27.500  1.00  0.00              
ATOM    580  OE1 GLU A  36      -2.767 -11.228  27.770  1.00  0.00              
ATOM    581  OE2 GLU A  36      -0.671 -11.436  28.351  1.00  0.00              
ATOM    582  H   GLU A  36      -0.321  -9.559  24.076  1.00  0.00              
ATOM    583  HA  GLU A  36      -1.291 -12.229  23.473  1.00  0.00              
ATOM    584 1HB  GLU A  36      -2.400 -10.044  25.272  1.00  0.00              
ATOM    585 2HB  GLU A  36      -3.058 -11.670  25.160  1.00  0.00              
ATOM    586 1HG  GLU A  36      -0.926 -12.620  25.885  1.00  0.00              
ATOM    587 2HG  GLU A  36      -0.197 -11.016  25.913  1.00  0.00              
ATOM    588  N   ALA A  37      -2.918  -9.700  22.243  1.00  0.00              
ATOM    589  CA  ALA A  37      -3.883  -9.358  21.206  1.00  0.00              
ATOM    590  C   ALA A  37      -3.489 -10.018  19.886  1.00  0.00              
ATOM    591  O   ALA A  37      -4.346 -10.531  19.171  1.00  0.00              
ATOM    592  CB  ALA A  37      -3.990  -7.858  21.050  1.00  0.00              
ATOM    593  H   ALA A  37      -2.387  -8.963  22.684  1.00  0.00              
ATOM    594  HA  ALA A  37      -4.856  -9.748  21.507  1.00  0.00              
ATOM    595 1HB  ALA A  37      -4.716  -7.624  20.271  1.00  0.00              
ATOM    596 2HB  ALA A  37      -4.313  -7.416  21.992  1.00  0.00              
ATOM    597 3HB  ALA A  37      -3.018  -7.451  20.774  1.00  0.00              
ATOM    598  N   GLY A  38      -2.184 -10.018  19.595  1.00  0.00              
ATOM    599  CA  GLY A  38      -1.629 -10.714  18.443  1.00  0.00              
ATOM    600  C   GLY A  38      -1.844 -12.215  18.484  1.00  0.00              
ATOM    601  O   GLY A  38      -2.199 -12.844  17.470  1.00  0.00              
ATOM    602  H   GLY A  38      -1.564  -9.510  20.209  1.00  0.00              
ATOM    603 1HA  GLY A  38      -2.080 -10.324  17.530  1.00  0.00              
ATOM    604 2HA  GLY A  38      -0.559 -10.519  18.381  1.00  0.00              
ATOM    605  N   ASP A  39      -1.626 -12.812  19.651  1.00  0.00              
ATOM    606  CA  ASP A  39      -1.885 -14.234  19.801  1.00  0.00              
ATOM    607  C   ASP A  39      -3.346 -14.561  19.509  1.00  0.00              
ATOM    608  O   ASP A  39      -3.643 -15.490  18.759  1.00  0.00              
ATOM    609  CB  ASP A  39      -1.522 -14.697  21.215  1.00  0.00              
ATOM    610  CG  ASP A  39      -0.019 -14.757  21.451  1.00  0.00              
ATOM    611  OD1 ASP A  39       0.715 -14.717  20.492  1.00  0.00              
ATOM    612  OD2 ASP A  39       0.380 -14.842  22.588  1.00  0.00              
ATOM    613  H   ASP A  39      -1.280 -12.288  20.442  1.00  0.00              
ATOM    614  HA  ASP A  39      -1.252 -14.777  19.099  1.00  0.00              
ATOM    615 1HB  ASP A  39      -1.963 -14.018  21.944  1.00  0.00              
ATOM    616 2HB  ASP A  39      -1.943 -15.687  21.393  1.00  0.00              
ATOM    617  N   GLU A  40      -4.250 -13.796  20.118  1.00  0.00              
ATOM    618  CA  GLU A  40      -5.687 -13.951  19.893  1.00  0.00              
ATOM    619  C   GLU A  40      -6.052 -13.804  18.413  1.00  0.00              
ATOM    620  O   GLU A  40      -6.831 -14.608  17.857  1.00  0.00              
ATOM    621  CB  GLU A  40      -6.465 -12.927  20.721  1.00  0.00              
ATOM    622  CG  GLU A  40      -7.978 -13.062  20.629  1.00  0.00              
ATOM    623  CD  GLU A  40      -8.504 -14.263  21.365  1.00  0.00              
ATOM    624  OE1 GLU A  40      -7.809 -14.767  22.215  1.00  0.00              
ATOM    625  OE2 GLU A  40      -9.602 -14.677  21.077  1.00  0.00              
ATOM    626  H   GLU A  40      -3.926 -13.084  20.758  1.00  0.00              
ATOM    627  HA  GLU A  40      -5.977 -14.959  20.193  1.00  0.00              
ATOM    628 1HB  GLU A  40      -6.184 -13.019  21.771  1.00  0.00              
ATOM    629 2HB  GLU A  40      -6.199 -11.920  20.398  1.00  0.00              
ATOM    630 1HG  GLU A  40      -8.439 -12.166  21.044  1.00  0.00              
ATOM    631 2HG  GLU A  40      -8.263 -13.131  19.580  1.00  0.00              
ATOM    632  N   PHE A  41      -5.480 -12.778  17.784  1.00  0.00              
ATOM    633  CA  PHE A  41      -5.665 -12.505  16.357  1.00  0.00              
ATOM    634  C   PHE A  41      -5.277 -13.699  15.494  1.00  0.00              
ATOM    635  O   PHE A  41      -6.030 -14.108  14.619  1.00  0.00              
ATOM    636  CB  PHE A  41      -4.840 -11.287  15.939  1.00  0.00              
ATOM    637  CG  PHE A  41      -4.985 -10.926  14.488  1.00  0.00              
ATOM    638  CD1 PHE A  41      -5.919  -9.983  14.083  1.00  0.00              
ATOM    639  CD2 PHE A  41      -4.190 -11.528  13.525  1.00  0.00              
ATOM    640  CE1 PHE A  41      -6.053  -9.651  12.748  1.00  0.00              
ATOM    641  CE2 PHE A  41      -4.321 -11.197  12.191  1.00  0.00              
ATOM    642  CZ  PHE A  41      -5.255 -10.257  11.802  1.00  0.00              
ATOM    643  H   PHE A  41      -4.892 -12.165  18.330  1.00  0.00              
ATOM    644  HA  PHE A  41      -6.717 -12.278  16.182  1.00  0.00              
ATOM    645 1HB  PHE A  41      -5.137 -10.425  16.535  1.00  0.00              
ATOM    646 2HB  PHE A  41      -3.786 -11.475  16.139  1.00  0.00              
ATOM    647  HD1 PHE A  41      -6.549  -9.503  14.832  1.00  0.00              
ATOM    648  HD2 PHE A  41      -3.453 -12.271  13.832  1.00  0.00              
ATOM    649  HE1 PHE A  41      -6.791  -8.908  12.444  1.00  0.00              
ATOM    650  HE2 PHE A  41      -3.690 -11.678  11.444  1.00  0.00              
ATOM    651  HZ  PHE A  41      -5.361  -9.996  10.750  1.00  0.00              
ATOM    652  N   GLU A  42      -4.097 -14.252  15.749  1.00  0.00              
ATOM    653  CA  GLU A  42      -3.548 -15.319  14.913  1.00  0.00              
ATOM    654  C   GLU A  42      -4.080 -16.721  15.253  1.00  0.00              
ATOM    655  O   GLU A  42      -4.201 -17.584  14.376  1.00  0.00              
ATOM    656  CB  GLU A  42      -2.022 -15.318  15.025  1.00  0.00              
ATOM    657  CG  GLU A  42      -1.350 -14.084  14.440  1.00  0.00              
ATOM    658  CD  GLU A  42       0.149 -14.124  14.554  1.00  0.00              
ATOM    659  OE1 GLU A  42       0.656 -15.048  15.144  1.00  0.00              
ATOM    660  OE2 GLU A  42       0.787 -13.230  14.050  1.00  0.00              
ATOM    661  H   GLU A  42      -3.564 -13.926  16.542  1.00  0.00              
ATOM    662  HA  GLU A  42      -3.842 -15.135  13.879  1.00  0.00              
ATOM    663 1HB  GLU A  42      -1.733 -15.391  16.073  1.00  0.00              
ATOM    664 2HB  GLU A  42      -1.619 -16.193  14.513  1.00  0.00              
ATOM    665 1HG  GLU A  42      -1.620 -14.000  13.387  1.00  0.00              
ATOM    666 2HG  GLU A  42      -1.725 -13.201  14.954  1.00  0.00              
ATOM    667  N   LEU A  43      -4.391 -16.949  16.528  1.00  0.00              
ATOM    668  CA  LEU A  43      -4.848 -18.264  16.992  1.00  0.00              
ATOM    669  C   LEU A  43      -6.313 -18.544  16.657  1.00  0.00              
ATOM    670  O   LEU A  43      -6.652 -19.609  16.131  1.00  0.00              
ATOM    671  CB  LEU A  43      -4.649 -18.376  18.509  1.00  0.00              
ATOM    672  CG  LEU A  43      -3.193 -18.464  18.984  1.00  0.00              
ATOM    673  CD1 LEU A  43      -3.149 -18.393  20.504  1.00  0.00              
ATOM    674  CD2 LEU A  43      -2.571 -19.757  18.478  1.00  0.00              
ATOM    675  H   LEU A  43      -4.309 -16.194  17.193  1.00  0.00              
ATOM    676  HA  LEU A  43      -4.269 -19.032  16.481  1.00  0.00              
ATOM    677 1HB  LEU A  43      -5.100 -17.507  18.984  1.00  0.00              
ATOM    678 2HB  LEU A  43      -5.167 -19.268  18.863  1.00  0.00              
ATOM    679  HG  LEU A  43      -2.631 -17.614  18.594  1.00  0.00              
ATOM    680 1HD1 LEU A  43      -2.114 -18.455  20.842  1.00  0.00              
ATOM    681 2HD1 LEU A  43      -3.583 -17.450  20.837  1.00  0.00              
ATOM    682 3HD1 LEU A  43      -3.717 -19.223  20.923  1.00  0.00              
ATOM    683 1HD2 LEU A  43      -1.535 -19.819  18.815  1.00  0.00              
ATOM    684 2HD2 LEU A  43      -3.131 -20.607  18.868  1.00  0.00              
ATOM    685 3HD2 LEU A  43      -2.599 -19.773  17.389  1.00  0.00              
ATOM    686  N   ARG A  44      -7.179 -17.579  16.949  1.00  0.00              
ATOM    687  CA  ARG A  44      -8.595 -17.716  16.655  1.00  0.00              
ATOM    688  C   ARG A  44      -8.832 -17.825  15.157  1.00  0.00              
ATOM    689  O   ARG A  44      -9.732 -18.544  14.712  1.00  0.00              
ATOM    690  CB  ARG A  44      -9.373 -16.530  17.206  1.00  0.00              
ATOM    691  CG  ARG A  44     -10.883 -16.634  17.062  1.00  0.00              
ATOM    692  CD  ARG A  44     -11.580 -15.530  17.771  1.00  0.00              
ATOM    693  NE  ARG A  44     -11.357 -15.583  19.207  1.00  0.00              
ATOM    694  CZ  ARG A  44     -12.078 -16.329  20.067  1.00  0.00              
ATOM    695  NH1 ARG A  44     -13.062 -17.078  19.621  1.00  0.00              
ATOM    696  NH2 ARG A  44     -11.796 -16.308  21.358  1.00  0.00              
ATOM    697  H   ARG A  44      -6.847 -16.731  17.385  1.00  0.00              
ATOM    698  HA  ARG A  44      -8.959 -18.630  17.126  1.00  0.00              
ATOM    699 1HB  ARG A  44      -9.151 -16.410  18.265  1.00  0.00              
ATOM    700 2HB  ARG A  44      -9.055 -15.619  16.699  1.00  0.00              
ATOM    701 1HG  ARG A  44     -11.152 -16.587  16.007  1.00  0.00              
ATOM    702 2HG  ARG A  44     -11.225 -17.581  17.482  1.00  0.00              
ATOM    703 1HD  ARG A  44     -11.212 -14.573  17.404  1.00  0.00              
ATOM    704 2HD  ARG A  44     -12.651 -15.600  17.590  1.00  0.00              
ATOM    705  HE  ARG A  44     -10.608 -15.019  19.588  1.00  0.00              
ATOM    706 1HH1 ARG A  44     -13.277 -17.094  18.634  1.00  0.00              
ATOM    707 2HH1 ARG A  44     -13.602 -17.637  20.265  1.00  0.00              
ATOM    708 1HH2 ARG A  44     -11.040 -15.732  21.701  1.00  0.00              
ATOM    709 2HH2 ARG A  44     -12.336 -16.867  22.001  1.00  0.00              
ATOM    710  N   TYR A  45      -8.020 -17.121  14.374  1.00  0.00              
ATOM    711  CA  TYR A  45      -8.164 -17.159  12.921  1.00  0.00              
ATOM    712  C   TYR A  45      -6.988 -17.869  12.268  1.00  0.00              
ATOM    713  O   TYR A  45      -6.540 -17.485  11.190  1.00  0.00              
ATOM    714  CB  TYR A  45      -8.305 -15.743  12.359  1.00  0.00              
ATOM    715  CG  TYR A  45      -9.475 -14.973  12.929  1.00  0.00              
ATOM    716  CD1 TYR A  45      -9.345 -14.312  14.142  1.00  0.00              
ATOM    717  CD2 TYR A  45     -10.677 -14.927  12.240  1.00  0.00              
ATOM    718  CE1 TYR A  45     -10.414 -13.609  14.663  1.00  0.00              
ATOM    719  CE2 TYR A  45     -11.746 -14.223  12.761  1.00  0.00              
ATOM    720  CZ  TYR A  45     -11.617 -13.566  13.967  1.00  0.00              
ATOM    721  OH  TYR A  45     -12.681 -12.866  14.487  1.00  0.00              
ATOM    722  H   TYR A  45      -7.292 -16.551  14.781  1.00  0.00              
ATOM    723  HA  TYR A  45      -9.051 -17.744  12.677  1.00  0.00              
ATOM    724 1HB  TYR A  45      -7.394 -15.178  12.562  1.00  0.00              
ATOM    725 2HB  TYR A  45      -8.425 -15.792  11.277  1.00  0.00              
ATOM    726  HD1 TYR A  45      -8.400 -14.349  14.684  1.00  0.00              
ATOM    727  HD2 TYR A  45     -10.780 -15.446  11.287  1.00  0.00              
ATOM    728  HE1 TYR A  45     -10.312 -13.090  15.616  1.00  0.00              
ATOM    729  HE2 TYR A  45     -12.692 -14.188  12.219  1.00  0.00              
ATOM    730  HH  TYR A  45     -13.432 -12.939  13.892  1.00  0.00              
ATOM    731  N   ARG A  46      -6.517 -18.927  12.922  1.00  0.00              
ATOM    732  CA  ARG A  46      -5.317 -19.640  12.499  1.00  0.00              
ATOM    733  C   ARG A  46      -5.379 -20.143  11.057  1.00  0.00              
ATOM    734  O   ARG A  46      -4.418 -20.001  10.309  1.00  0.00              
ATOM    735  CB  ARG A  46      -5.068 -20.825  13.422  1.00  0.00              
ATOM    736  CG  ARG A  46      -3.813 -21.625  13.110  1.00  0.00              
ATOM    737  CD  ARG A  46      -3.637 -22.759  14.053  1.00  0.00              
ATOM    738  NE  ARG A  46      -4.716 -23.727  13.944  1.00  0.00              
ATOM    739  CZ  ARG A  46      -4.798 -24.678  12.993  1.00  0.00              
ATOM    740  NH1 ARG A  46      -3.859 -24.775  12.078  1.00  0.00              
ATOM    741  NH2 ARG A  46      -5.822 -25.513  12.980  1.00  0.00              
ATOM    742  H   ARG A  46      -7.015 -19.244  13.742  1.00  0.00              
ATOM    743  HA  ARG A  46      -4.474 -18.949  12.533  1.00  0.00              
ATOM    744 1HB  ARG A  46      -4.989 -20.475  14.450  1.00  0.00              
ATOM    745 2HB  ARG A  46      -5.915 -21.508  13.373  1.00  0.00              
ATOM    746 1HG  ARG A  46      -3.879 -22.027  12.099  1.00  0.00              
ATOM    747 2HG  ARG A  46      -2.939 -20.976  13.187  1.00  0.00              
ATOM    748 1HD  ARG A  46      -2.698 -23.269  13.838  1.00  0.00              
ATOM    749 2HD  ARG A  46      -3.618 -22.383  15.075  1.00  0.00              
ATOM    750  HE  ARG A  46      -5.457 -23.684  14.631  1.00  0.00              
ATOM    751 1HH1 ARG A  46      -3.076 -24.137  12.089  1.00  0.00              
ATOM    752 2HH1 ARG A  46      -3.920 -25.488  11.366  1.00  0.00              
ATOM    753 1HH2 ARG A  46      -6.544 -25.439  13.684  1.00  0.00              
ATOM    754 2HH2 ARG A  46      -5.883 -26.225  12.268  1.00  0.00              
ATOM    755  N   ARG A  47      -6.505 -20.731  10.669  1.00  0.00              
ATOM    756  CA  ARG A  47      -6.647 -21.244   9.318  1.00  0.00              
ATOM    757  C   ARG A  47      -6.472 -20.129   8.295  1.00  0.00              
ATOM    758  O   ARG A  47      -5.733 -20.282   7.332  1.00  0.00              
ATOM    759  CB  ARG A  47      -8.010 -21.895   9.133  1.00  0.00              
ATOM    760  CG  ARG A  47      -8.243 -22.512   7.763  1.00  0.00              
ATOM    761  CD  ARG A  47      -9.561 -23.194   7.684  1.00  0.00              
ATOM    762  NE  ARG A  47      -9.823 -23.715   6.353  1.00  0.00              
ATOM    763  CZ  ARG A  47      -9.462 -24.941   5.926  1.00  0.00              
ATOM    764  NH1 ARG A  47      -8.826 -25.758   6.736  1.00  0.00              
ATOM    765  NH2 ARG A  47      -9.748 -25.322   4.693  1.00  0.00              
ATOM    766  H   ARG A  47      -7.276 -20.827  11.315  1.00  0.00              
ATOM    767  HA  ARG A  47      -5.854 -21.970   9.138  1.00  0.00              
ATOM    768 1HB  ARG A  47      -8.142 -22.681   9.875  1.00  0.00              
ATOM    769 2HB  ARG A  47      -8.793 -21.154   9.298  1.00  0.00              
ATOM    770 1HG  ARG A  47      -8.215 -21.732   7.002  1.00  0.00              
ATOM    771 2HG  ARG A  47      -7.464 -23.247   7.558  1.00  0.00              
ATOM    772 1HD  ARG A  47      -9.582 -24.027   8.387  1.00  0.00              
ATOM    773 2HD  ARG A  47     -10.351 -22.488   7.936  1.00  0.00              
ATOM    774  HE  ARG A  47     -10.311 -23.115   5.701  1.00  0.00              
ATOM    775 1HH1 ARG A  47      -8.608 -25.467   7.678  1.00  0.00              
ATOM    776 2HH1 ARG A  47      -8.556 -26.677   6.416  1.00  0.00              
ATOM    777 1HH2 ARG A  47     -10.237 -24.694   4.070  1.00  0.00              
ATOM    778 2HH2 ARG A  47      -9.478 -26.240   4.373  1.00  0.00              
ATOM    779  N   ALA A  48      -7.142 -19.006   8.518  1.00  0.00              
ATOM    780  CA  ALA A  48      -7.022 -17.852   7.636  1.00  0.00              
ATOM    781  C   ALA A  48      -5.605 -17.275   7.665  1.00  0.00              
ATOM    782  O   ALA A  48      -5.036 -16.919   6.629  1.00  0.00              
ATOM    783  CB  ALA A  48      -8.020 -16.783   8.044  1.00  0.00              
ATOM    784  H   ALA A  48      -7.751 -18.950   9.322  1.00  0.00              
ATOM    785  HA  ALA A  48      -7.243 -18.178   6.620  1.00  0.00              
ATOM    786 1HB  ALA A  48      -7.925 -15.924   7.380  1.00  0.00              
ATOM    787 2HB  ALA A  48      -9.031 -17.185   7.974  1.00  0.00              
ATOM    788 3HB  ALA A  48      -7.823 -16.473   9.068  1.00  0.00              
ATOM    789  N   PHE A  49      -5.041 -17.194   8.860  1.00  0.00              
ATOM    790  CA  PHE A  49      -3.694 -16.669   9.018  1.00  0.00              
ATOM    791  C   PHE A  49      -2.687 -17.471   8.208  1.00  0.00              
ATOM    792  O   PHE A  49      -1.893 -16.907   7.447  1.00  0.00              
ATOM    793  CB  PHE A  49      -3.290 -16.676  10.493  1.00  0.00              
ATOM    794  CG  PHE A  49      -1.888 -16.196  10.740  1.00  0.00              
ATOM    795  CD1 PHE A  49      -1.574 -14.848  10.648  1.00  0.00              
ATOM    796  CD2 PHE A  49      -0.880 -17.092  11.063  1.00  0.00              
ATOM    797  CE1 PHE A  49      -0.284 -14.406  10.874  1.00  0.00              
ATOM    798  CE2 PHE A  49       0.410 -16.653  11.290  1.00  0.00              
ATOM    799  CZ  PHE A  49       0.708 -15.308  11.195  1.00  0.00              
ATOM    800  H   PHE A  49      -5.549 -17.500   9.678  1.00  0.00              
ATOM    801  HA  PHE A  49      -3.676 -15.645   8.641  1.00  0.00              
ATOM    802 1HB  PHE A  49      -3.971 -16.041  11.060  1.00  0.00              
ATOM    803 2HB  PHE A  49      -3.379 -17.686  10.890  1.00  0.00              
ATOM    804  HD1 PHE A  49      -2.359 -14.135  10.395  1.00  0.00              
ATOM    805  HD2 PHE A  49      -1.115 -18.154  11.137  1.00  0.00              
ATOM    806  HE1 PHE A  49      -0.052 -13.345  10.798  1.00  0.00              
ATOM    807  HE2 PHE A  49       1.193 -17.367  11.544  1.00  0.00              
ATOM    808  HZ  PHE A  49       1.725 -14.961  11.373  1.00  0.00              
ATOM    809  N   SER A  50      -2.725 -18.787   8.382  1.00  0.00              
ATOM    810  CA  SER A  50      -1.854 -19.691   7.651  1.00  0.00              
ATOM    811  C   SER A  50      -1.991 -19.523   6.140  1.00  0.00              
ATOM    812  O   SER A  50      -0.984 -19.452   5.436  1.00  0.00              
ATOM    813  CB  SER A  50      -2.161 -21.124   8.038  1.00  0.00              
ATOM    814  OG  SER A  50      -1.340 -22.020   7.341  1.00  0.00              
ATOM    815  H   SER A  50      -3.384 -19.169   9.046  1.00  0.00              
ATOM    816  HA  SER A  50      -0.820 -19.463   7.915  1.00  0.00              
ATOM    817 1HB  SER A  50      -2.014 -21.251   9.111  1.00  0.00              
ATOM    818 2HB  SER A  50      -3.207 -21.342   7.824  1.00  0.00              
ATOM    819  HG  SER A  50      -1.874 -22.362   6.620  1.00  0.00              
ATOM    820  N   ASP A  51      -3.233 -19.481   5.643  1.00  0.00              
ATOM    821  CA  ASP A  51      -3.476 -19.278   4.221  1.00  0.00              
ATOM    822  C   ASP A  51      -2.862 -17.973   3.714  1.00  0.00              
ATOM    823  O   ASP A  51      -2.264 -17.930   2.641  1.00  0.00              
ATOM    824  CB  ASP A  51      -4.980 -19.282   3.937  1.00  0.00              
ATOM    825  CG  ASP A  51      -5.600 -20.670   4.041  1.00  0.00              
ATOM    826  OD1 ASP A  51      -4.864 -21.628   4.048  1.00  0.00              
ATOM    827  OD2 ASP A  51      -6.802 -20.758   4.113  1.00  0.00              
ATOM    828  H   ASP A  51      -4.020 -19.591   6.267  1.00  0.00              
ATOM    829  HA  ASP A  51      -2.998 -20.088   3.669  1.00  0.00              
ATOM    830 1HB  ASP A  51      -5.486 -18.621   4.642  1.00  0.00              
ATOM    831 2HB  ASP A  51      -5.163 -18.893   2.935  1.00  0.00              
ATOM    832  N   LEU A  52      -3.025 -16.910   4.493  1.00  0.00              
ATOM    833  CA  LEU A  52      -2.518 -15.597   4.122  1.00  0.00              
ATOM    834  C   LEU A  52      -0.986 -15.558   4.055  1.00  0.00              
ATOM    835  O   LEU A  52      -0.409 -14.987   3.130  1.00  0.00              
ATOM    836  CB  LEU A  52      -3.016 -14.549   5.125  1.00  0.00              
ATOM    837  CG  LEU A  52      -4.513 -14.218   5.054  1.00  0.00              
ATOM    838  CD1 LEU A  52      -4.879 -13.274   6.191  1.00  0.00              
ATOM    839  CD2 LEU A  52      -4.831 -13.596   3.703  1.00  0.00              
ATOM    840  H   LEU A  52      -3.516 -17.019   5.369  1.00  0.00              
ATOM    841  HA  LEU A  52      -2.905 -15.343   3.135  1.00  0.00              
ATOM    842 1HB  LEU A  52      -2.803 -14.904   6.132  1.00  0.00              
ATOM    843 2HB  LEU A  52      -2.464 -13.623   4.965  1.00  0.00              
ATOM    844  HG  LEU A  52      -5.094 -15.132   5.179  1.00  0.00              
ATOM    845 1HD1 LEU A  52      -5.942 -13.038   6.141  1.00  0.00              
ATOM    846 2HD1 LEU A  52      -4.659 -13.751   7.146  1.00  0.00              
ATOM    847 3HD1 LEU A  52      -4.300 -12.355   6.102  1.00  0.00              
ATOM    848 1HD2 LEU A  52      -5.895 -13.362   3.652  1.00  0.00              
ATOM    849 2HD2 LEU A  52      -4.251 -12.682   3.577  1.00  0.00              
ATOM    850 3HD2 LEU A  52      -4.576 -14.299   2.909  1.00  0.00              
ATOM    851  N   THR A  53      -0.331 -16.170   5.031  1.00  0.00              
ATOM    852  CA  THR A  53       1.131 -16.144   5.059  1.00  0.00              
ATOM    853  C   THR A  53       1.728 -16.993   3.952  1.00  0.00              
ATOM    854  O   THR A  53       2.832 -16.724   3.483  1.00  0.00              
ATOM    855  CB  THR A  53       1.668 -16.627   6.419  1.00  0.00              
ATOM    856  OG1 THR A  53       1.213 -17.963   6.668  1.00  0.00              
ATOM    857  CG2 THR A  53       1.187 -15.715   7.537  1.00  0.00              
ATOM    858  H   THR A  53      -0.828 -16.658   5.762  1.00  0.00              
ATOM    859  HA  THR A  53       1.462 -15.125   4.861  1.00  0.00              
ATOM    860  HB  THR A  53       2.758 -16.627   6.400  1.00  0.00              
ATOM    861  HG1 THR A  53       0.305 -17.938   6.981  1.00  0.00              
ATOM    862 1HG2 THR A  53       1.577 -16.071   8.490  1.00  0.00              
ATOM    863 2HG2 THR A  53       1.541 -14.700   7.356  1.00  0.00              
ATOM    864 3HG2 THR A  53       0.098 -15.719   7.566  1.00  0.00              
ATOM    865  N   SER A  54       0.979 -17.998   3.506  1.00  0.00              
ATOM    866  CA  SER A  54       1.437 -18.852   2.420  1.00  0.00              
ATOM    867  C   SER A  54       1.449 -18.089   1.089  1.00  0.00              
ATOM    868  O   SER A  54       1.994 -18.573   0.095  1.00  0.00              
ATOM    869  CB  SER A  54       0.547 -20.075   2.311  1.00  0.00              
ATOM    870  OG  SER A  54      -0.681 -19.751   1.719  1.00  0.00              
ATOM    871  H   SER A  54       0.077 -18.175   3.924  1.00  0.00              
ATOM    872  HA  SER A  54       2.454 -19.178   2.642  1.00  0.00              
ATOM    873 1HB  SER A  54       1.050 -20.839   1.719  1.00  0.00              
ATOM    874 2HB  SER A  54       0.377 -20.490   3.304  1.00  0.00              
ATOM    875  HG  SER A  54      -1.072 -19.073   2.275  1.00  0.00              
ATOM    876  N   GLN A  55       0.821 -16.916   1.062  1.00  0.00              
ATOM    877  CA  GLN A  55       0.769 -16.105  -0.157  1.00  0.00              
ATOM    878  C   GLN A  55       2.021 -15.246  -0.329  1.00  0.00              
ATOM    879  O   GLN A  55       2.248 -14.697  -1.403  1.00  0.00              
ATOM    880  CB  GLN A  55      -0.473 -15.210  -0.146  1.00  0.00              
ATOM    881  CG  GLN A  55      -1.782 -15.962   0.027  1.00  0.00              
ATOM    882  CD  GLN A  55      -1.940 -17.085  -0.981  1.00  0.00              
ATOM    883  OE1 GLN A  55      -1.824 -16.873  -2.191  1.00  0.00              
ATOM    884  NE2 GLN A  55      -2.207 -18.289  -0.487  1.00  0.00              
ATOM    885  H   GLN A  55       0.370 -16.576   1.900  1.00  0.00              
ATOM    886  HA  GLN A  55       0.725 -16.774  -1.016  1.00  0.00              
ATOM    887 1HB  GLN A  55      -0.393 -14.485   0.665  1.00  0.00              
ATOM    888 2HB  GLN A  55      -0.527 -14.651  -1.080  1.00  0.00              
ATOM    889 1HG  GLN A  55      -1.811 -16.394   1.027  1.00  0.00              
ATOM    890 2HG  GLN A  55      -2.610 -15.266  -0.104  1.00  0.00              
ATOM    891 1HE2 GLN A  55      -2.323 -19.069  -1.104  1.00  0.00              
ATOM    892 2HE2 GLN A  55      -2.294 -18.416   0.501  1.00  0.00              
ATOM    893  N   LEU A  56       2.815 -15.138   0.735  1.00  0.00              
ATOM    894  CA  LEU A  56       4.021 -14.297   0.769  1.00  0.00              
ATOM    895  C   LEU A  56       5.207 -14.868  -0.029  1.00  0.00              
ATOM    896  O   LEU A  56       5.559 -16.044   0.118  1.00  0.00              
ATOM    897  CB  LEU A  56       4.453 -14.086   2.225  1.00  0.00              
ATOM    898  CG  LEU A  56       3.464 -13.314   3.108  1.00  0.00              
ATOM    899  CD1 LEU A  56       3.978 -13.284   4.541  1.00  0.00              
ATOM    900  CD2 LEU A  56       3.288 -11.905   2.560  1.00  0.00              
ATOM    901  H   LEU A  56       2.563 -15.669   1.556  1.00  0.00              
ATOM    902  HA  LEU A  56       3.794 -13.348   0.285  1.00  0.00              
ATOM    903 1HB  LEU A  56       4.615 -15.060   2.684  1.00  0.00              
ATOM    904 2HB  LEU A  56       5.398 -13.543   2.233  1.00  0.00              
ATOM    905  HG  LEU A  56       2.501 -13.826   3.109  1.00  0.00              
ATOM    906 1HD1 LEU A  56       3.275 -12.735   5.168  1.00  0.00              
ATOM    907 2HD1 LEU A  56       4.076 -14.303   4.914  1.00  0.00              
ATOM    908 3HD1 LEU A  56       4.949 -12.791   4.568  1.00  0.00              
ATOM    909 1HD2 LEU A  56       2.584 -11.357   3.187  1.00  0.00              
ATOM    910 2HD2 LEU A  56       4.250 -11.392   2.559  1.00  0.00              
ATOM    911 3HD2 LEU A  56       2.903 -11.957   1.541  1.00  0.00              
ATOM    912  N   HIS A  57       5.818 -14.041  -0.878  1.00  0.00              
ATOM    913  CA  HIS A  57       7.016 -14.438  -1.633  1.00  0.00              
ATOM    914  C   HIS A  57       8.065 -13.317  -1.649  1.00  0.00              
ATOM    915  O   HIS A  57       8.318 -12.709  -2.691  1.00  0.00              
ATOM    916  CB  HIS A  57       6.647 -14.819  -3.070  1.00  0.00              
ATOM    917  CG  HIS A  57       5.742 -16.009  -3.164  1.00  0.00              
ATOM    918  ND1 HIS A  57       6.172 -17.292  -2.899  1.00  0.00              
ATOM    919  CD2 HIS A  57       4.433 -16.110  -3.493  1.00  0.00              
ATOM    920  CE1 HIS A  57       5.164 -18.132  -3.061  1.00  0.00              
ATOM    921  NE2 HIS A  57       4.099 -17.440  -3.422  1.00  0.00              
ATOM    922  H   HIS A  57       5.443 -13.111  -1.004  1.00  0.00              
ATOM    923  HA  HIS A  57       7.482 -15.297  -1.150  1.00  0.00              
ATOM    924 1HB  HIS A  57       6.153 -13.976  -3.555  1.00  0.00              
ATOM    925 2HB  HIS A  57       7.554 -15.036  -3.633  1.00  0.00              
ATOM    926  HD2 HIS A  57       3.769 -15.289  -3.765  1.00  0.00              
ATOM    927  HE1 HIS A  57       5.205 -19.212  -2.921  1.00  0.00              
ATOM    928  HE2 HIS A  57       3.183 -17.821  -3.615  1.00  0.00              
ATOM    929  N   ILE A  58       8.670 -13.061  -0.489  1.00  0.00              
ATOM    930  CA  ILE A  58       9.563 -11.933  -0.285  1.00  0.00              
ATOM    931  C   ILE A  58      10.940 -12.095  -0.908  1.00  0.00              
ATOM    932  O   ILE A  58      11.560 -13.151  -0.802  1.00  0.00              
ATOM    933  CB  ILE A  58       9.731 -11.664   1.221  1.00  0.00              
ATOM    934  CG1 ILE A  58      10.417 -10.314   1.449  1.00  0.00              
ATOM    935  CG2 ILE A  58      10.524 -12.785   1.876  1.00  0.00              
ATOM    936  CD1 ILE A  58      10.381  -9.846   2.886  1.00  0.00              
ATOM    937  H   ILE A  58       8.490 -13.691   0.280  1.00  0.00              
ATOM    938  HA  ILE A  58       9.083 -11.037  -0.679  1.00  0.00              
ATOM    939  HB  ILE A  58       8.751 -11.603   1.692  1.00  0.00              
ATOM    940 1HG1 ILE A  58      11.459 -10.378   1.137  1.00  0.00              
ATOM    941 2HG1 ILE A  58       9.938  -9.554   0.832  1.00  0.00              
ATOM    942 1HG2 ILE A  58      10.635 -12.578   2.940  1.00  0.00              
ATOM    943 2HG2 ILE A  58       9.998 -13.729   1.742  1.00  0.00              
ATOM    944 3HG2 ILE A  58      11.510 -12.850   1.415  1.00  0.00              
ATOM    945 1HD1 ILE A  58      10.886  -8.883   2.968  1.00  0.00              
ATOM    946 2HD1 ILE A  58       9.344  -9.741   3.209  1.00  0.00              
ATOM    947 3HD1 ILE A  58      10.886 -10.574   3.519  1.00  0.00              
ATOM    948  N   THR A  59      11.410 -11.028  -1.545  1.00  0.00              
ATOM    949  CA  THR A  59      12.765 -10.970  -2.075  1.00  0.00              
ATOM    950  C   THR A  59      13.389  -9.644  -1.639  1.00  0.00              
ATOM    951  O   THR A  59      12.671  -8.711  -1.272  1.00  0.00              
ATOM    952  CB  THR A  59      12.788 -11.099  -3.609  1.00  0.00              
ATOM    953  OG1 THR A  59      12.193  -9.936  -4.198  1.00  0.00              
ATOM    954  CG2 THR A  59      12.021 -12.336  -4.052  1.00  0.00              
ATOM    955  H   THR A  59      10.801 -10.231  -1.664  1.00  0.00              
ATOM    956  HA  THR A  59      13.328 -11.816  -1.678  1.00  0.00              
ATOM    957  HB  THR A  59      13.819 -11.176  -3.952  1.00  0.00              
ATOM    958  HG1 THR A  59      11.297  -9.833  -3.867  1.00  0.00              
ATOM    959 1HG2 THR A  59      12.048 -12.411  -5.138  1.00  0.00              
ATOM    960 2HG2 THR A  59      12.478 -13.223  -3.615  1.00  0.00              
ATOM    961 3HG2 THR A  59      10.986 -12.260  -3.719  1.00  0.00              
ATOM    962  N   PRO A  60      14.729  -9.561  -1.650  1.00  0.00              
ATOM    963  CA  PRO A  60      15.393  -8.327  -1.216  1.00  0.00              
ATOM    964  C   PRO A  60      14.892  -7.100  -1.969  1.00  0.00              
ATOM    965  O   PRO A  60      14.809  -6.022  -1.388  1.00  0.00              
ATOM    966  CB  PRO A  60      16.867  -8.606  -1.528  1.00  0.00              
ATOM    967  CG  PRO A  60      16.991 -10.087  -1.410  1.00  0.00              
ATOM    968  CD  PRO A  60      15.705 -10.617  -1.987  1.00  0.00              
ATOM    969  HA  PRO A  60      15.254  -8.203  -0.132  1.00  0.00              
ATOM    970 1HB  PRO A  60      17.116  -8.236  -2.533  1.00  0.00              
ATOM    971 2HB  PRO A  60      17.510  -8.067  -0.818  1.00  0.00              
ATOM    972 1HG  PRO A  60      17.878 -10.439  -1.957  1.00  0.00              
ATOM    973 2HG  PRO A  60      17.132 -10.374  -0.358  1.00  0.00              
ATOM    974 1HD  PRO A  60      15.815 -10.741  -3.075  1.00  0.00              
ATOM    975 2HD  PRO A  60      15.457 -11.577  -1.511  1.00  0.00              
ATOM    976  N   GLY A  61      14.540  -7.275  -3.238  1.00  0.00              
ATOM    977  CA  GLY A  61      14.064  -6.182  -4.060  1.00  0.00              
ATOM    978  C   GLY A  61      12.586  -5.873  -3.927  1.00  0.00              
ATOM    979  O   GLY A  61      12.129  -4.829  -4.395  1.00  0.00              
ATOM    980  H   GLY A  61      14.608  -8.199  -3.640  1.00  0.00              
ATOM    981 1HA  GLY A  61      14.614  -5.274  -3.813  1.00  0.00              
ATOM    982 2HA  GLY A  61      14.261  -6.403  -5.108  1.00  0.00              
ATOM    983  N   THR A  62      11.838  -6.765  -3.280  1.00  0.00              
ATOM    984  CA  THR A  62      10.396  -6.583  -3.113  1.00  0.00              
ATOM    985  C   THR A  62       9.970  -6.568  -1.662  1.00  0.00              
ATOM    986  O   THR A  62       8.781  -6.508  -1.364  1.00  0.00              
ATOM    987  CB  THR A  62       9.615  -7.684  -3.853  1.00  0.00              
ATOM    988  OG1 THR A  62       9.951  -8.964  -3.302  1.00  0.00              
ATOM    989  CG2 THR A  62       9.949  -7.671  -5.337  1.00  0.00              
ATOM    990  H   THR A  62      12.278  -7.589  -2.896  1.00  0.00              
ATOM    991  HA  THR A  62      10.109  -5.643  -3.586  1.00  0.00              
ATOM    992  HB  THR A  62       8.545  -7.519  -3.726  1.00  0.00              
ATOM    993  HG1 THR A  62       9.160  -9.506  -3.246  1.00  0.00              
ATOM    994 1HG2 THR A  62       9.387  -8.455  -5.843  1.00  0.00              
ATOM    995 2HG2 THR A  62       9.683  -6.702  -5.760  1.00  0.00              
ATOM    996 3HG2 THR A  62      11.016  -7.845  -5.470  1.00  0.00              
ATOM    997  N   ALA A  63      10.930  -6.646  -0.753  1.00  0.00              
ATOM    998  CA  ALA A  63      10.599  -6.671   0.662  1.00  0.00              
ATOM    999  C   ALA A  63       9.883  -5.385   1.079  1.00  0.00              
ATOM   1000  O   ALA A  63       8.844  -5.418   1.754  1.00  0.00              
ATOM   1001  CB  ALA A  63      11.851  -6.882   1.487  1.00  0.00              
ATOM   1002  H   ALA A  63      11.899  -6.688  -1.033  1.00  0.00              
ATOM   1003  HA  ALA A  63       9.916  -7.503   0.835  1.00  0.00              
ATOM   1004 1HB  ALA A  63      11.590  -6.899   2.546  1.00  0.00              
ATOM   1005 2HB  ALA A  63      12.313  -7.830   1.212  1.00  0.00              
ATOM   1006 3HB  ALA A  63      12.551  -6.069   1.300  1.00  0.00              
ATOM   1007  N   TYR A  64      10.433  -4.246   0.677  1.00  0.00              
ATOM   1008  CA  TYR A  64       9.833  -2.983   1.068  1.00  0.00              
ATOM   1009  C   TYR A  64       8.481  -2.805   0.422  1.00  0.00              
ATOM   1010  O   TYR A  64       7.515  -2.422   1.085  1.00  0.00              
ATOM   1011  CB  TYR A  64      10.751  -1.813   0.704  1.00  0.00              
ATOM   1012  CG  TYR A  64      10.197  -0.460   1.088  1.00  0.00              
ATOM   1013  CD1 TYR A  64      10.109  -0.100   2.425  1.00  0.00              
ATOM   1014  CD2 TYR A  64       9.777   0.422   0.104  1.00  0.00              
ATOM   1015  CE1 TYR A  64       9.602   1.137   2.776  1.00  0.00              
ATOM   1016  CE2 TYR A  64       9.270   1.659   0.455  1.00  0.00              
ATOM   1017  CZ  TYR A  64       9.183   2.016   1.785  1.00  0.00              
ATOM   1018  OH  TYR A  64       8.678   3.248   2.134  1.00  0.00              
ATOM   1019  H   TYR A  64      11.263  -4.239   0.102  1.00  0.00              
ATOM   1020  HA  TYR A  64       9.696  -2.985   2.149  1.00  0.00              
ATOM   1021 1HB  TYR A  64      11.715  -1.940   1.199  1.00  0.00              
ATOM   1022 2HB  TYR A  64      10.933  -1.814  -0.370  1.00  0.00              
ATOM   1023  HD1 TYR A  64      10.439  -0.793   3.199  1.00  0.00              
ATOM   1024  HD2 TYR A  64       9.845   0.140  -0.946  1.00  0.00              
ATOM   1025  HE1 TYR A  64       9.533   1.419   3.826  1.00  0.00              
ATOM   1026  HE2 TYR A  64       8.939   2.352  -0.319  1.00  0.00              
ATOM   1027  HH  TYR A  64       8.665   3.327   3.091  1.00  0.00              
ATOM   1028  N   GLN A  65       8.427  -3.082  -0.879  1.00  0.00              
ATOM   1029  CA  GLN A  65       7.204  -2.927  -1.653  1.00  0.00              
ATOM   1030  C   GLN A  65       6.089  -3.795  -1.084  1.00  0.00              
ATOM   1031  O   GLN A  65       4.975  -3.324  -0.878  1.00  0.00              
ATOM   1032  CB  GLN A  65       7.450  -3.281  -3.122  1.00  0.00              
ATOM   1033  CG  GLN A  65       8.341  -2.296  -3.859  1.00  0.00              
ATOM   1034  CD  GLN A  65       8.650  -2.743  -5.276  1.00  0.00              
ATOM   1035  OE1 GLN A  65       8.617  -3.937  -5.586  1.00  0.00              
ATOM   1036  NE2 GLN A  65       8.952  -1.785  -6.145  1.00  0.00              
ATOM   1037  H   GLN A  65       9.263  -3.410  -1.341  1.00  0.00              
ATOM   1038  HA  GLN A  65       6.888  -1.885  -1.594  1.00  0.00              
ATOM   1039 1HB  GLN A  65       7.911  -4.266  -3.187  1.00  0.00              
ATOM   1040 2HB  GLN A  65       6.496  -3.331  -3.648  1.00  0.00              
ATOM   1041 1HG  GLN A  65       7.836  -1.331  -3.908  1.00  0.00              
ATOM   1042 2HG  GLN A  65       9.282  -2.198  -3.319  1.00  0.00              
ATOM   1043 1HE2 GLN A  65       9.165  -2.019  -7.094  1.00  0.00              
ATOM   1044 2HE2 GLN A  65       8.967  -0.829  -5.851  1.00  0.00              
ATOM   1045  N   SER A  66       6.392  -5.066  -0.830  1.00  0.00              
ATOM   1046  CA  SER A  66       5.395  -5.979  -0.278  1.00  0.00              
ATOM   1047  C   SER A  66       4.852  -5.479   1.061  1.00  0.00              
ATOM   1048  O   SER A  66       3.644  -5.511   1.286  1.00  0.00              
ATOM   1049  CB  SER A  66       5.997  -7.359  -0.105  1.00  0.00              
ATOM   1050  OG  SER A  66       6.370  -7.904  -1.341  1.00  0.00              
ATOM   1051  H   SER A  66       7.322  -5.410  -1.020  1.00  0.00              
ATOM   1052  HA  SER A  66       4.540  -6.010  -0.956  1.00  0.00              
ATOM   1053 1HB  SER A  66       6.870  -7.296   0.546  1.00  0.00              
ATOM   1054 2HB  SER A  66       5.274  -8.014   0.381  1.00  0.00              
ATOM   1055  HG  SER A  66       7.213  -7.501  -1.564  1.00  0.00              
ATOM   1056  N   PHE A  67       5.741  -5.011   1.941  1.00  0.00              
ATOM   1057  CA  PHE A  67       5.321  -4.465   3.237  1.00  0.00              
ATOM   1058  C   PHE A  67       4.350  -3.296   3.077  1.00  0.00              
ATOM   1059  O   PHE A  67       3.268  -3.286   3.668  1.00  0.00              
ATOM   1060  CB  PHE A  67       6.540  -4.006   4.039  1.00  0.00              
ATOM   1061  CG  PHE A  67       6.194  -3.343   5.342  1.00  0.00              
ATOM   1062  CD1 PHE A  67       5.916  -4.101   6.470  1.00  0.00              
ATOM   1063  CD2 PHE A  67       6.144  -1.961   5.442  1.00  0.00              
ATOM   1064  CE1 PHE A  67       5.597  -3.491   7.669  1.00  0.00              
ATOM   1065  CE2 PHE A  67       5.826  -1.349   6.639  1.00  0.00              
ATOM   1066  CZ  PHE A  67       5.552  -2.116   7.754  1.00  0.00              
ATOM   1067  H   PHE A  67       6.724  -5.033   1.712  1.00  0.00              
ATOM   1068  HA  PHE A  67       4.818  -5.253   3.799  1.00  0.00              
ATOM   1069 1HB  PHE A  67       7.178  -4.863   4.253  1.00  0.00              
ATOM   1070 2HB  PHE A  67       7.124  -3.304   3.445  1.00  0.00              
ATOM   1071  HD1 PHE A  67       5.953  -5.188   6.403  1.00  0.00              
ATOM   1072  HD2 PHE A  67       6.360  -1.355   4.561  1.00  0.00              
ATOM   1073  HE1 PHE A  67       5.381  -4.099   8.548  1.00  0.00              
ATOM   1074  HE2 PHE A  67       5.791  -0.262   6.705  1.00  0.00              
ATOM   1075  HZ  PHE A  67       5.300  -1.635   8.698  1.00  0.00              
ATOM   1076  N   GLU A  68       4.752  -2.310   2.285  1.00  0.00              
ATOM   1077  CA  GLU A  68       3.984  -1.074   2.162  1.00  0.00              
ATOM   1078  C   GLU A  68       2.621  -1.304   1.513  1.00  0.00              
ATOM   1079  O   GLU A  68       1.616  -0.732   1.929  1.00  0.00              
ATOM   1080  CB  GLU A  68       4.773  -0.044   1.351  1.00  0.00              
ATOM   1081  CG  GLU A  68       5.968   0.550   2.083  1.00  0.00              
ATOM   1082  CD  GLU A  68       5.573   1.374   3.277  1.00  0.00              
ATOM   1083  OE1 GLU A  68       4.576   2.051   3.204  1.00  0.00              
ATOM   1084  OE2 GLU A  68       6.270   1.326   4.263  1.00  0.00              
ATOM   1085  H   GLU A  68       5.606  -2.413   1.755  1.00  0.00              
ATOM   1086  HA  GLU A  68       3.794  -0.685   3.163  1.00  0.00              
ATOM   1087 1HB  GLU A  68       5.138  -0.505   0.433  1.00  0.00              
ATOM   1088 2HB  GLU A  68       4.114   0.776   1.066  1.00  0.00              
ATOM   1089 1HG  GLU A  68       6.618  -0.259   2.414  1.00  0.00              
ATOM   1090 2HG  GLU A  68       6.533   1.172   1.389  1.00  0.00              
ATOM   1091  N   GLN A  69       2.583  -2.150   0.492  1.00  0.00              
ATOM   1092  CA  GLN A  69       1.338  -2.380  -0.234  1.00  0.00              
ATOM   1093  C   GLN A  69       0.248  -2.971   0.658  1.00  0.00              
ATOM   1094  O   GLN A  69      -0.909  -2.546   0.601  1.00  0.00              
ATOM   1095  CB  GLN A  69       1.587  -3.306  -1.427  1.00  0.00              
ATOM   1096  CG  GLN A  69       2.350  -2.658  -2.570  1.00  0.00              
ATOM   1097  CD  GLN A  69       2.626  -3.625  -3.705  1.00  0.00              
ATOM   1098  OE1 GLN A  69       3.536  -4.454  -3.625  1.00  0.00              
ATOM   1099  NE2 GLN A  69       1.839  -3.526  -4.770  1.00  0.00              
ATOM   1100  H   GLN A  69       3.417  -2.644   0.207  1.00  0.00              
ATOM   1101  HA  GLN A  69       0.948  -1.418  -0.566  1.00  0.00              
ATOM   1102 1HB  GLN A  69       2.151  -4.179  -1.099  1.00  0.00              
ATOM   1103 2HB  GLN A  69       0.633  -3.660  -1.818  1.00  0.00              
ATOM   1104 1HG  GLN A  69       1.761  -1.829  -2.962  1.00  0.00              
ATOM   1105 2HG  GLN A  69       3.305  -2.291  -2.193  1.00  0.00              
ATOM   1106 1HE2 GLN A  69       1.973  -4.138  -5.551  1.00  0.00              
ATOM   1107 2HE2 GLN A  69       1.112  -2.839  -4.793  1.00  0.00              
ATOM   1108  N   VAL A  70       0.620  -3.943   1.489  1.00  0.00              
ATOM   1109  CA  VAL A  70      -0.346  -4.608   2.354  1.00  0.00              
ATOM   1110  C   VAL A  70      -0.814  -3.655   3.462  1.00  0.00              
ATOM   1111  O   VAL A  70      -2.007  -3.545   3.742  1.00  0.00              
ATOM   1112  CB  VAL A  70       0.248  -5.863   3.040  1.00  0.00              
ATOM   1113  CG1 VAL A  70      -0.726  -6.404   4.073  1.00  0.00              
ATOM   1114  CG2 VAL A  70       0.620  -6.948   2.015  1.00  0.00              
ATOM   1115  H   VAL A  70       1.588  -4.227   1.523  1.00  0.00              
ATOM   1116  HA  VAL A  70      -1.191  -4.930   1.745  1.00  0.00              
ATOM   1117  HB  VAL A  70       1.148  -5.576   3.585  1.00  0.00              
ATOM   1118 1HG1 VAL A  70      -0.298  -7.286   4.550  1.00  0.00              
ATOM   1119 2HG1 VAL A  70      -0.917  -5.641   4.827  1.00  0.00              
ATOM   1120 3HG1 VAL A  70      -1.662  -6.675   3.584  1.00  0.00              
ATOM   1121 1HG2 VAL A  70       1.034  -7.812   2.534  1.00  0.00              
ATOM   1122 2HG2 VAL A  70      -0.271  -7.248   1.464  1.00  0.00              
ATOM   1123 3HG2 VAL A  70       1.361  -6.553   1.320  1.00  0.00              
ATOM   1124  N   VAL A  71       0.135  -2.980   4.096  1.00  0.00              
ATOM   1125  CA  VAL A  71      -0.198  -2.141   5.245  1.00  0.00              
ATOM   1126  C   VAL A  71      -0.922  -0.851   4.855  1.00  0.00              
ATOM   1127  O   VAL A  71      -1.736  -0.357   5.616  1.00  0.00              
ATOM   1128  CB  VAL A  71       1.019  -1.849   6.163  1.00  0.00              
ATOM   1129  CG1 VAL A  71       1.658  -3.153   6.621  1.00  0.00              
ATOM   1130  CG2 VAL A  71       2.037  -0.942   5.479  1.00  0.00              
ATOM   1131  H   VAL A  71       1.097  -3.039   3.792  1.00  0.00              
ATOM   1132  HA  VAL A  71      -0.943  -2.661   5.849  1.00  0.00              
ATOM   1133  HB  VAL A  71       0.668  -1.356   7.070  1.00  0.00              
ATOM   1134 1HG1 VAL A  71       2.511  -2.934   7.265  1.00  0.00              
ATOM   1135 2HG1 VAL A  71       0.927  -3.741   7.176  1.00  0.00              
ATOM   1136 3HG1 VAL A  71       1.996  -3.717   5.752  1.00  0.00              
ATOM   1137 1HG2 VAL A  71       2.874  -0.761   6.153  1.00  0.00              
ATOM   1138 2HG2 VAL A  71       2.401  -1.423   4.571  1.00  0.00              
ATOM   1139 3HG2 VAL A  71       1.566   0.007   5.223  1.00  0.00              
ATOM   1140  N   ASN A  72      -0.651  -0.331   3.661  1.00  0.00              
ATOM   1141  CA  ASN A  72      -1.365   0.853   3.182  1.00  0.00              
ATOM   1142  C   ASN A  72      -2.832   0.557   2.874  1.00  0.00              
ATOM   1143  O   ASN A  72      -3.714   1.374   3.149  1.00  0.00              
ATOM   1144  CB  ASN A  72      -0.675   1.426   1.958  1.00  0.00              
ATOM   1145  CG  ASN A  72       0.565   2.202   2.304  1.00  0.00              
ATOM   1146  OD1 ASN A  72       0.698   2.719   3.419  1.00  0.00              
ATOM   1147  ND2 ASN A  72       1.477   2.292   1.369  1.00  0.00              
ATOM   1148  H   ASN A  72       0.054  -0.752   3.073  1.00  0.00              
ATOM   1149  HA  ASN A  72      -1.360   1.605   3.973  1.00  0.00              
ATOM   1150 1HB  ASN A  72      -0.406   0.616   1.279  1.00  0.00              
ATOM   1151 2HB  ASN A  72      -1.364   2.083   1.426  1.00  0.00              
ATOM   1152 1HD2 ASN A  72       2.323   2.797   1.543  1.00  0.00              
ATOM   1153 2HD2 ASN A  72       1.328   1.858   0.481  1.00  0.00              
ATOM   1154  N   GLU A  73      -3.099  -0.619   2.318  1.00  0.00              
ATOM   1155  CA  GLU A  73      -4.475  -1.030   2.093  1.00  0.00              
ATOM   1156  C   GLU A  73      -5.122  -1.480   3.390  1.00  0.00              
ATOM   1157  O   GLU A  73      -6.326  -1.348   3.568  1.00  0.00              
ATOM   1158  CB  GLU A  73      -4.537  -2.158   1.060  1.00  0.00              
ATOM   1159  CG  GLU A  73      -4.092  -1.755  -0.338  1.00  0.00              
ATOM   1160  CD  GLU A  73      -4.774  -0.511  -0.834  1.00  0.00              
ATOM   1161  OE1 GLU A  73      -5.916  -0.308  -0.496  1.00  0.00              
ATOM   1162  OE2 GLU A  73      -4.153   0.238  -1.551  1.00  0.00              
ATOM   1163  H   GLU A  73      -2.350  -1.239   2.046  1.00  0.00              
ATOM   1164  HA  GLU A  73      -5.039  -0.169   1.732  1.00  0.00              
ATOM   1165 1HB  GLU A  73      -3.905  -2.985   1.387  1.00  0.00              
ATOM   1166 2HB  GLU A  73      -5.558  -2.533   0.992  1.00  0.00              
ATOM   1167 1HG  GLU A  73      -3.015  -1.587  -0.332  1.00  0.00              
ATOM   1168 2HG  GLU A  73      -4.300  -2.575  -1.025  1.00  0.00              
ATOM   1169  N   LEU A  74      -4.331  -2.029   4.301  1.00  0.00              
ATOM   1170  CA  LEU A  74      -4.870  -2.397   5.596  1.00  0.00              
ATOM   1171  C   LEU A  74      -5.546  -1.187   6.236  1.00  0.00              
ATOM   1172  O   LEU A  74      -6.624  -1.312   6.807  1.00  0.00              
ATOM   1173  CB  LEU A  74      -3.758  -2.928   6.508  1.00  0.00              
ATOM   1174  CG  LEU A  74      -4.196  -3.342   7.919  1.00  0.00              
ATOM   1175  CD1 LEU A  74      -5.206  -4.477   7.825  1.00  0.00              
ATOM   1176  CD2 LEU A  74      -2.976  -3.761   8.727  1.00  0.00              
ATOM   1177  H   LEU A  74      -3.353  -2.197   4.110  1.00  0.00              
ATOM   1178  HA  LEU A  74      -5.604  -3.189   5.452  1.00  0.00              
ATOM   1179 1HB  LEU A  74      -3.305  -3.797   6.033  1.00  0.00              
ATOM   1180 2HB  LEU A  74      -2.994  -2.157   6.611  1.00  0.00              
ATOM   1181  HG  LEU A  74      -4.685  -2.500   8.410  1.00  0.00              
ATOM   1182 1HD1 LEU A  74      -5.517  -4.771   8.827  1.00  0.00              
ATOM   1183 2HD1 LEU A  74      -6.076  -4.145   7.259  1.00  0.00              
ATOM   1184 3HD1 LEU A  74      -4.749  -5.330   7.322  1.00  0.00              
ATOM   1185 1HD2 LEU A  74      -3.287  -4.054   9.730  1.00  0.00              
ATOM   1186 2HD2 LEU A  74      -2.487  -4.603   8.237  1.00  0.00              
ATOM   1187 3HD2 LEU A  74      -2.279  -2.925   8.793  1.00  0.00              
ATOM   1188  N   PHE A  75      -4.909  -0.023   6.131  1.00  0.00              
ATOM   1189  CA  PHE A  75      -5.456   1.200   6.726  1.00  0.00              
ATOM   1190  C   PHE A  75      -6.026   2.148   5.676  1.00  0.00              
ATOM   1191  O   PHE A  75      -6.044   3.370   5.880  1.00  0.00              
ATOM   1192  CB  PHE A  75      -4.393   1.950   7.532  1.00  0.00              
ATOM   1193  CG  PHE A  75      -3.801   1.157   8.647  1.00  0.00              
ATOM   1194  CD1 PHE A  75      -4.492   0.993   9.840  1.00  0.00              
ATOM   1195  CD2 PHE A  75      -2.533   0.596   8.523  1.00  0.00              
ATOM   1196  CE1 PHE A  75      -3.932   0.275  10.877  1.00  0.00              
ATOM   1197  CE2 PHE A  75      -1.973  -0.118   9.560  1.00  0.00              
ATOM   1198  CZ  PHE A  75      -2.665  -0.295  10.730  1.00  0.00              
ATOM   1199  H   PHE A  75      -4.032   0.022   5.633  1.00  0.00              
ATOM   1200  HA  PHE A  75      -6.266   0.924   7.402  1.00  0.00              
ATOM   1201 1HB  PHE A  75      -3.583   2.256   6.870  1.00  0.00              
ATOM   1202 2HB  PHE A  75      -4.828   2.854   7.956  1.00  0.00              
ATOM   1203  HD1 PHE A  75      -5.481   1.437   9.948  1.00  0.00              
ATOM   1204  HD2 PHE A  75      -1.978   0.735   7.594  1.00  0.00              
ATOM   1205  HE1 PHE A  75      -4.480   0.152  11.811  1.00  0.00              
ATOM   1206  HE2 PHE A  75      -0.975  -0.541   9.448  1.00  0.00              
ATOM   1207  HZ  PHE A  75      -2.230  -0.876  11.542  1.00  0.00              
ATOM   1208  N   ARG A  76      -6.476   1.583   4.559  1.00  0.00              
ATOM   1209  CA  ARG A  76      -7.041   2.362   3.460  1.00  0.00              
ATOM   1210  C   ARG A  76      -8.226   3.225   3.889  1.00  0.00              
ATOM   1211  O   ARG A  76      -8.337   4.379   3.479  1.00  0.00              
ATOM   1212  CB  ARG A  76      -7.487   1.435   2.339  1.00  0.00              
ATOM   1213  CG  ARG A  76      -8.273   2.110   1.226  1.00  0.00              
ATOM   1214  CD  ARG A  76      -7.505   3.220   0.606  1.00  0.00              
ATOM   1215  NE  ARG A  76      -6.377   2.732  -0.172  1.00  0.00              
ATOM   1216  CZ  ARG A  76      -5.405   3.512  -0.682  1.00  0.00              
ATOM   1217  NH1 ARG A  76      -5.436   4.812  -0.489  1.00  0.00              
ATOM   1218  NH2 ARG A  76      -4.420   2.971  -1.377  1.00  0.00              
ATOM   1219  H   ARG A  76      -6.422   0.578   4.473  1.00  0.00              
ATOM   1220  HA  ARG A  76      -6.280   3.053   3.098  1.00  0.00              
ATOM   1221 1HB  ARG A  76      -6.614   0.964   1.888  1.00  0.00              
ATOM   1222 2HB  ARG A  76      -8.111   0.641   2.749  1.00  0.00              
ATOM   1223 1HG  ARG A  76      -8.505   1.379   0.450  1.00  0.00              
ATOM   1224 2HG  ARG A  76      -9.200   2.518   1.630  1.00  0.00              
ATOM   1225 1HD  ARG A  76      -8.156   3.787  -0.057  1.00  0.00              
ATOM   1226 2HD  ARG A  76      -7.121   3.876   1.386  1.00  0.00              
ATOM   1227  HE  ARG A  76      -6.319   1.736  -0.341  1.00  0.00              
ATOM   1228 1HH1 ARG A  76      -6.189   5.226   0.043  1.00  0.00              
ATOM   1229 2HH1 ARG A  76      -4.707   5.397  -0.871  1.00  0.00              
ATOM   1230 1HH2 ARG A  76      -4.396   1.971  -1.526  1.00  0.00              
ATOM   1231 2HH2 ARG A  76      -3.691   3.555  -1.759  1.00  0.00              
ATOM   1232  N   ASP A  77      -9.103   2.653   4.708  1.00  0.00              
ATOM   1233  CA  ASP A  77     -10.320   3.341   5.136  1.00  0.00              
ATOM   1234  C   ASP A  77     -10.242   3.870   6.570  1.00  0.00              
ATOM   1235  O   ASP A  77     -11.271   4.109   7.205  1.00  0.00              
ATOM   1236  CB  ASP A  77     -11.522   2.402   5.010  1.00  0.00              
ATOM   1237  CG  ASP A  77     -11.365   1.125   5.824  1.00  0.00              
ATOM   1238  OD1 ASP A  77     -10.294   0.899   6.337  1.00  0.00              
ATOM   1239  OD2 ASP A  77     -12.316   0.388   5.926  1.00  0.00              
ATOM   1240  H   ASP A  77      -8.923   1.717   5.042  1.00  0.00              
ATOM   1241  HA  ASP A  77     -10.453   4.228   4.516  1.00  0.00              
ATOM   1242 1HB  ASP A  77     -12.424   2.918   5.341  1.00  0.00              
ATOM   1243 2HB  ASP A  77     -11.665   2.133   3.963  1.00  0.00              
ATOM   1244  N   GLY A  78      -9.026   4.061   7.082  1.00  0.00              
ATOM   1245  CA  GLY A  78      -8.875   4.564   8.436  1.00  0.00              
ATOM   1246  C   GLY A  78      -8.084   3.648   9.347  1.00  0.00              
ATOM   1247  O   GLY A  78      -7.516   2.645   8.896  1.00  0.00              
ATOM   1248  H   GLY A  78      -8.200   3.859   6.537  1.00  0.00              
ATOM   1249 1HA  GLY A  78      -8.377   5.533   8.411  1.00  0.00              
ATOM   1250 2HA  GLY A  78      -9.858   4.719   8.879  1.00  0.00              
ATOM   1251  N   VAL A  79      -8.054   3.997  10.630  1.00  0.00              
ATOM   1252  CA  VAL A  79      -7.265   3.261  11.612  1.00  0.00              
ATOM   1253  C   VAL A  79      -8.119   2.940  12.835  1.00  0.00              
ATOM   1254  O   VAL A  79      -8.896   3.770  13.313  1.00  0.00              
ATOM   1255  CB  VAL A  79      -6.003   4.058  12.055  1.00  0.00              
ATOM   1256  CG1 VAL A  79      -5.176   3.277  13.079  1.00  0.00              
ATOM   1257  CG2 VAL A  79      -5.150   4.439  10.860  1.00  0.00              
ATOM   1258  H   VAL A  79      -8.594   4.796  10.932  1.00  0.00              
ATOM   1259  HA  VAL A  79      -6.931   2.328  11.158  1.00  0.00              
ATOM   1260  HB  VAL A  79      -6.320   4.967  12.567  1.00  0.00              
ATOM   1261 1HG1 VAL A  79      -4.303   3.864  13.366  1.00  0.00              
ATOM   1262 2HG1 VAL A  79      -5.784   3.077  13.961  1.00  0.00              
ATOM   1263 3HG1 VAL A  79      -4.850   2.334  12.641  1.00  0.00              
ATOM   1264 1HG2 VAL A  79      -4.276   4.995  11.200  1.00  0.00              
ATOM   1265 2HG2 VAL A  79      -4.827   3.536  10.341  1.00  0.00              
ATOM   1266 3HG2 VAL A  79      -5.733   5.060  10.180  1.00  0.00              
ATOM   1267  N   ASN A  80      -7.976   1.722  13.330  1.00  0.00              
ATOM   1268  CA  ASN A  80      -8.608   1.310  14.563  1.00  0.00              
ATOM   1269  C   ASN A  80      -7.682   0.310  15.220  1.00  0.00              
ATOM   1270  O   ASN A  80      -6.614  -0.010  14.662  1.00  0.00              
ATOM   1271  CB  ASN A  80     -10.037   0.778  14.333  1.00  0.00              
ATOM   1272  CG  ASN A  80     -10.065  -0.540  13.576  1.00  0.00              
ATOM   1273  OD1 ASN A  80      -9.335  -1.478  13.912  1.00  0.00              
ATOM   1274  ND2 ASN A  80     -10.921  -0.624  12.553  1.00  0.00              
ATOM   1275  H   ASN A  80      -7.404   1.060  12.825  1.00  0.00              
ATOM   1276  HA  ASN A  80      -8.675   2.176  15.223  1.00  0.00              
ATOM   1277 1HB  ASN A  80     -10.532   0.638  15.295  1.00  0.00              
ATOM   1278 2HB  ASN A  80     -10.613   1.514  13.773  1.00  0.00              
ATOM   1279 1HD2 ASN A  80     -10.981  -1.468  12.020  1.00  0.00              
ATOM   1280 2HD2 ASN A  80     -11.500   0.157  12.321  1.00  0.00              
ATOM   1281  N   TRP A  81      -8.035  -0.152  16.413  1.00  0.00              
ATOM   1282  CA  TRP A  81      -7.097  -0.990  17.168  1.00  0.00              
ATOM   1283  C   TRP A  81      -6.949  -2.370  16.506  1.00  0.00              
ATOM   1284  O   TRP A  81      -5.873  -2.960  16.494  1.00  0.00              
ATOM   1285  CB  TRP A  81      -7.540  -1.100  18.628  1.00  0.00              
ATOM   1286  CG  TRP A  81      -7.513   0.214  19.375  1.00  0.00              
ATOM   1287  CD1 TRP A  81      -8.581   0.875  19.920  1.00  0.00              
ATOM   1288  CD2 TRP A  81      -6.361   1.024  19.656  1.00  0.00              
ATOM   1289  NE1 TRP A  81      -8.161   2.039  20.531  1.00  0.00              
ATOM   1290  CE2 TRP A  81      -6.805   2.152  20.380  1.00  0.00              
ATOM   1291  CE3 TRP A  81      -5.003   0.907  19.363  1.00  0.00              
ATOM   1292  CZ2 TRP A  81      -5.926   3.154  20.814  1.00  0.00              
ATOM   1293  CZ3 TRP A  81      -4.127   1.903  19.810  1.00  0.00              
ATOM   1294  CH2 TRP A  81      -4.594   3.006  20.519  1.00  0.00              
ATOM   1295  H   TRP A  81      -8.937   0.061  16.814  1.00  0.00              
ATOM   1296  HA  TRP A  81      -6.113  -0.523  17.135  1.00  0.00              
ATOM   1297 1HB  TRP A  81      -8.555  -1.495  18.672  1.00  0.00              
ATOM   1298 2HB  TRP A  81      -6.893  -1.803  19.153  1.00  0.00              
ATOM   1299  HD1 TRP A  81      -9.613   0.533  19.877  1.00  0.00              
ATOM   1300  HE1 TRP A  81      -8.756   2.699  21.010  1.00  0.00              
ATOM   1301  HE3 TRP A  81      -4.632   0.053  18.798  1.00  0.00              
ATOM   1302  HZ2 TRP A  81      -6.271   4.026  21.370  1.00  0.00              
ATOM   1303  HZ3 TRP A  81      -3.066   1.793  19.587  1.00  0.00              
ATOM   1304  HH2 TRP A  81      -3.886   3.768  20.844  1.00  0.00              
ATOM   1305  N   GLY A  82      -8.038  -2.867  15.923  1.00  0.00              
ATOM   1306  CA  GLY A  82      -8.007  -4.160  15.271  1.00  0.00              
ATOM   1307  C   GLY A  82      -7.037  -4.168  14.109  1.00  0.00              
ATOM   1308  O   GLY A  82      -6.289  -5.123  13.919  1.00  0.00              
ATOM   1309  H   GLY A  82      -8.901  -2.341  15.932  1.00  0.00              
ATOM   1310 1HA  GLY A  82      -7.720  -4.925  15.993  1.00  0.00              
ATOM   1311 2HA  GLY A  82      -9.006  -4.413  14.916  1.00  0.00              
ATOM   1312  N   ARG A  83      -7.046  -3.087  13.340  1.00  0.00              
ATOM   1313  CA  ARG A  83      -6.148  -2.956  12.212  1.00  0.00              
ATOM   1314  C   ARG A  83      -4.718  -2.879  12.702  1.00  0.00              
ATOM   1315  O   ARG A  83      -3.814  -3.422  12.089  1.00  0.00              
ATOM   1316  CB  ARG A  83      -6.478  -1.715  11.395  1.00  0.00              
ATOM   1317  CG  ARG A  83      -7.924  -1.618  10.936  1.00  0.00              
ATOM   1318  CD  ARG A  83      -8.217  -2.575   9.838  1.00  0.00              
ATOM   1319  NE  ARG A  83      -9.610  -2.517   9.426  1.00  0.00              
ATOM   1320  CZ  ARG A  83     -10.075  -1.777   8.400  1.00  0.00              
ATOM   1321  NH1 ARG A  83      -9.247  -1.040   7.693  1.00  0.00              
ATOM   1322  NH2 ARG A  83     -11.363  -1.793   8.104  1.00  0.00              
ATOM   1323  H   ARG A  83      -7.693  -2.339  13.543  1.00  0.00              
ATOM   1324  HA  ARG A  83      -6.246  -3.843  11.587  1.00  0.00              
ATOM   1325 1HB  ARG A  83      -6.258  -0.824  11.981  1.00  0.00              
ATOM   1326 2HB  ARG A  83      -5.847  -1.687  10.507  1.00  0.00              
ATOM   1327 1HG  ARG A  83      -8.587  -1.842  11.772  1.00  0.00              
ATOM   1328 2HG  ARG A  83      -8.124  -0.609  10.574  1.00  0.00              
ATOM   1329 1HD  ARG A  83      -7.596  -2.338   8.974  1.00  0.00              
ATOM   1330 2HD  ARG A  83      -8.002  -3.589  10.172  1.00  0.00              
ATOM   1331  HE  ARG A  83     -10.278  -3.071   9.946  1.00  0.00              
ATOM   1332 1HH1 ARG A  83      -8.262  -1.028   7.920  1.00  0.00              
ATOM   1333 2HH1 ARG A  83      -9.595  -0.486   6.925  1.00  0.00              
ATOM   1334 1HH2 ARG A  83     -12.000  -2.360   8.647  1.00  0.00              
ATOM   1335 2HH2 ARG A  83     -11.711  -1.239   7.336  1.00  0.00              
ATOM   1336  N   ILE A  84      -4.513  -2.206  13.829  1.00  0.00              
ATOM   1337  CA  ILE A  84      -3.159  -2.143  14.376  1.00  0.00              
ATOM   1338  C   ILE A  84      -2.643  -3.515  14.809  1.00  0.00              
ATOM   1339  O   ILE A  84      -1.496  -3.868  14.560  1.00  0.00              
ATOM   1340  CB  ILE A  84      -3.080  -1.144  15.535  1.00  0.00              
ATOM   1341  CG1 ILE A  84      -3.264   0.263  14.976  1.00  0.00              
ATOM   1342  CG2 ILE A  84      -1.743  -1.291  16.259  1.00  0.00              
ATOM   1343  CD1 ILE A  84      -3.490   1.337  16.043  1.00  0.00              
ATOM   1344  H   ILE A  84      -5.263  -1.738  14.317  1.00  0.00              
ATOM   1345  HA  ILE A  84      -2.483  -1.810  13.589  1.00  0.00              
ATOM   1346  HB  ILE A  84      -3.891  -1.337  16.237  1.00  0.00              
ATOM   1347 1HG1 ILE A  84      -2.384   0.542  14.397  1.00  0.00              
ATOM   1348 2HG1 ILE A  84      -4.118   0.277  14.299  1.00  0.00              
ATOM   1349 1HG2 ILE A  84      -1.694  -0.578  17.081  1.00  0.00              
ATOM   1350 2HG2 ILE A  84      -1.651  -2.303  16.651  1.00  0.00              
ATOM   1351 3HG2 ILE A  84      -0.928  -1.097  15.561  1.00  0.00              
ATOM   1352 1HD1 ILE A  84      -3.612   2.308  15.561  1.00  0.00              
ATOM   1353 2HD1 ILE A  84      -4.388   1.100  16.613  1.00  0.00              
ATOM   1354 3HD1 ILE A  84      -2.632   1.370  16.713  1.00  0.00              
ATOM   1355  N   VAL A  85      -3.505  -4.298  15.438  1.00  0.00              
ATOM   1356  CA  VAL A  85      -3.133  -5.653  15.813  1.00  0.00              
ATOM   1357  C   VAL A  85      -2.779  -6.473  14.556  1.00  0.00              
ATOM   1358  O   VAL A  85      -1.769  -7.178  14.541  1.00  0.00              
ATOM   1359  CB  VAL A  85      -4.286  -6.333  16.575  1.00  0.00              
ATOM   1360  CG1 VAL A  85      -3.997  -7.814  16.768  1.00  0.00              
ATOM   1361  CG2 VAL A  85      -4.498  -5.645  17.915  1.00  0.00              
ATOM   1362  H   VAL A  85      -4.430  -3.961  15.664  1.00  0.00              
ATOM   1363  HA  VAL A  85      -2.241  -5.607  16.439  1.00  0.00              
ATOM   1364  HB  VAL A  85      -5.196  -6.258  15.980  1.00  0.00              
ATOM   1365 1HG1 VAL A  85      -4.823  -8.278  17.308  1.00  0.00              
ATOM   1366 2HG1 VAL A  85      -3.885  -8.293  15.796  1.00  0.00              
ATOM   1367 3HG1 VAL A  85      -3.078  -7.933  17.341  1.00  0.00              
ATOM   1368 1HG2 VAL A  85      -5.315  -6.130  18.448  1.00  0.00              
ATOM   1369 2HG2 VAL A  85      -3.585  -5.715  18.508  1.00  0.00              
ATOM   1370 3HG2 VAL A  85      -4.744  -4.596  17.750  1.00  0.00              
ATOM   1371  N   ALA A  86      -3.599  -6.350  13.510  1.00  0.00              
ATOM   1372  CA  ALA A  86      -3.308  -6.984  12.222  1.00  0.00              
ATOM   1373  C   ALA A  86      -2.002  -6.488  11.598  1.00  0.00              
ATOM   1374  O   ALA A  86      -1.252  -7.265  11.017  1.00  0.00              
ATOM   1375  CB  ALA A  86      -4.485  -6.774  11.228  1.00  0.00              
ATOM   1376  H   ALA A  86      -4.443  -5.805  13.611  1.00  0.00              
ATOM   1377  HA  ALA A  86      -3.180  -8.053  12.391  1.00  0.00              
ATOM   1378 1HB  ALA A  86      -4.248  -7.252  10.277  1.00  0.00              
ATOM   1379 2HB  ALA A  86      -5.393  -7.215  11.640  1.00  0.00              
ATOM   1380 3HB  ALA A  86      -4.640  -5.708  11.068  1.00  0.00              
ATOM   1381  N   PHE A  87      -1.727  -5.190  11.734  1.00  0.00              
ATOM   1382  CA  PHE A  87      -0.458  -4.616  11.274  1.00  0.00              
ATOM   1383  C   PHE A  87       0.767  -5.318  11.915  1.00  0.00              
ATOM   1384  O   PHE A  87       1.714  -5.744  11.212  1.00  0.00              
ATOM   1385  CB  PHE A  87      -0.419  -3.119  11.589  1.00  0.00              
ATOM   1386  CG  PHE A  87       0.922  -2.485  11.352  1.00  0.00              
ATOM   1387  CD1 PHE A  87       1.315  -2.118  10.073  1.00  0.00              
ATOM   1388  CD2 PHE A  87       1.793  -2.255  12.406  1.00  0.00              
ATOM   1389  CE1 PHE A  87       2.549  -1.535   9.854  1.00  0.00              
ATOM   1390  CE2 PHE A  87       3.026  -1.671  12.190  1.00  0.00              
ATOM   1391  CZ  PHE A  87       3.404  -1.311  10.912  1.00  0.00              
ATOM   1392  H   PHE A  87      -2.412  -4.587  12.166  1.00  0.00              
ATOM   1393  HA  PHE A  87      -0.375  -4.778  10.198  1.00  0.00              
ATOM   1394 1HB  PHE A  87      -1.154  -2.599  10.976  1.00  0.00              
ATOM   1395 2HB  PHE A  87      -0.691  -2.960  12.631  1.00  0.00              
ATOM   1396  HD1 PHE A  87       0.639  -2.294   9.237  1.00  0.00              
ATOM   1397  HD2 PHE A  87       1.494  -2.540  13.415  1.00  0.00              
ATOM   1398  HE1 PHE A  87       2.846  -1.251   8.844  1.00  0.00              
ATOM   1399  HE2 PHE A  87       3.701  -1.495  13.027  1.00  0.00              
ATOM   1400  HZ  PHE A  87       4.377  -0.852  10.740  1.00  0.00              
ATOM   1401  N   PHE A  88       0.757  -5.457  13.239  1.00  0.00              
ATOM   1402  CA  PHE A  88       1.892  -6.106  13.907  1.00  0.00              
ATOM   1403  C   PHE A  88       1.976  -7.593  13.532  1.00  0.00              
ATOM   1404  O   PHE A  88       3.072  -8.147  13.394  1.00  0.00              
ATOM   1405  CB  PHE A  88       1.773  -5.963  15.426  1.00  0.00              
ATOM   1406  CG  PHE A  88       2.027  -4.569  15.925  1.00  0.00              
ATOM   1407  CD1 PHE A  88       1.075  -3.906  16.685  1.00  0.00              
ATOM   1408  CD2 PHE A  88       3.216  -3.919  15.635  1.00  0.00              
ATOM   1409  CE1 PHE A  88       1.307  -2.623  17.144  1.00  0.00              
ATOM   1410  CE2 PHE A  88       3.452  -2.638  16.094  1.00  0.00              
ATOM   1411  CZ  PHE A  88       2.495  -1.989  16.850  1.00  0.00              
ATOM   1412  H   PHE A  88      -0.016  -5.123  13.796  1.00  0.00              
ATOM   1413  HA  PHE A  88       2.815  -5.655  13.540  1.00  0.00              
ATOM   1414 1HB  PHE A  88       0.774  -6.261  15.741  1.00  0.00              
ATOM   1415 2HB  PHE A  88       2.482  -6.633  15.911  1.00  0.00              
ATOM   1416  HD1 PHE A  88       0.136  -4.407  16.919  1.00  0.00              
ATOM   1417  HD2 PHE A  88       3.972  -4.431  15.038  1.00  0.00              
ATOM   1418  HE1 PHE A  88       0.551  -2.113  17.740  1.00  0.00              
ATOM   1419  HE2 PHE A  88       4.391  -2.138  15.860  1.00  0.00              
ATOM   1420  HZ  PHE A  88       2.679  -0.978  17.210  1.00  0.00              
ATOM   1421  N   SER A  89       0.820  -8.224  13.375  1.00  0.00              
ATOM   1422  CA  SER A  89       0.766  -9.637  12.957  1.00  0.00              
ATOM   1423  C   SER A  89       1.378  -9.859  11.564  1.00  0.00              
ATOM   1424  O   SER A  89       2.188 -10.766  11.383  1.00  0.00              
ATOM   1425  CB  SER A  89      -0.671 -10.121  12.961  1.00  0.00              
ATOM   1426  OG  SER A  89      -0.754 -11.449  12.524  1.00  0.00              
ATOM   1427  H   SER A  89      -0.043  -7.728  13.545  1.00  0.00              
ATOM   1428  HA  SER A  89       1.370 -10.226  13.649  1.00  0.00              
ATOM   1429 1HB  SER A  89      -1.078 -10.039  13.968  1.00  0.00              
ATOM   1430 2HB  SER A  89      -1.271  -9.483  12.313  1.00  0.00              
ATOM   1431  HG  SER A  89      -0.194 -11.958  13.115  1.00  0.00              
ATOM   1432  N   PHE A  90       0.987  -9.037  10.592  1.00  0.00              
ATOM   1433  CA  PHE A  90       1.574  -9.126   9.254  1.00  0.00              
ATOM   1434  C   PHE A  90       3.098  -8.919   9.274  1.00  0.00              
ATOM   1435  O   PHE A  90       3.850  -9.696   8.695  1.00  0.00              
ATOM   1436  CB  PHE A  90       0.929  -8.092   8.329  1.00  0.00              
ATOM   1437  CG  PHE A  90       1.654  -7.908   7.026  1.00  0.00              
ATOM   1438  CD1 PHE A  90       1.625  -8.897   6.054  1.00  0.00              
ATOM   1439  CD2 PHE A  90       2.367  -6.747   6.770  1.00  0.00              
ATOM   1440  CE1 PHE A  90       2.292  -8.729   4.855  1.00  0.00              
ATOM   1441  CE2 PHE A  90       3.034  -6.575   5.573  1.00  0.00              
ATOM   1442  CZ  PHE A  90       2.996  -7.568   4.614  1.00  0.00              
ATOM   1443  H   PHE A  90       0.278  -8.341  10.773  1.00  0.00              
ATOM   1444  HA  PHE A  90       1.381 -10.123   8.857  1.00  0.00              
ATOM   1445 1HB  PHE A  90      -0.096  -8.390   8.108  1.00  0.00              
ATOM   1446 2HB  PHE A  90       0.887  -7.128   8.834  1.00  0.00              
ATOM   1447  HD1 PHE A  90       1.067  -9.814   6.244  1.00  0.00              
ATOM   1448  HD2 PHE A  90       2.397  -5.962   7.528  1.00  0.00              
ATOM   1449  HE1 PHE A  90       2.262  -9.514   4.101  1.00  0.00              
ATOM   1450  HE2 PHE A  90       3.590  -5.657   5.384  1.00  0.00              
ATOM   1451  HZ  PHE A  90       3.523  -7.435   3.671  1.00  0.00              
ATOM   1452  N   GLY A  91       3.549  -7.856   9.926  1.00  0.00              
ATOM   1453  CA  GLY A  91       4.966  -7.558   9.989  1.00  0.00              
ATOM   1454  C   GLY A  91       5.740  -8.727  10.589  1.00  0.00              
ATOM   1455  O   GLY A  91       6.778  -9.124  10.053  1.00  0.00              
ATOM   1456  H   GLY A  91       2.896  -7.240  10.388  1.00  0.00              
ATOM   1457 1HA  GLY A  91       5.338  -7.342   8.987  1.00  0.00              
ATOM   1458 2HA  GLY A  91       5.123  -6.662  10.589  1.00  0.00              
ATOM   1459  N   GLY A  92       5.227  -9.290  11.677  1.00  0.00              
ATOM   1460  CA  GLY A  92       5.844 -10.475  12.272  1.00  0.00              
ATOM   1461  C   GLY A  92       5.873 -11.677  11.339  1.00  0.00              
ATOM   1462  O   GLY A  92       6.901 -12.358  11.174  1.00  0.00              
ATOM   1463  H   GLY A  92       4.400  -8.899  12.105  1.00  0.00              
ATOM   1464 1HA  GLY A  92       6.867 -10.242  12.568  1.00  0.00              
ATOM   1465 2HA  GLY A  92       5.303 -10.752  13.176  1.00  0.00              
ATOM   1466  N   ALA A  93       4.747 -11.935  10.676  1.00  0.00              
ATOM   1467  CA  ALA A  93       4.668 -13.029   9.716  1.00  0.00              
ATOM   1468  C   ALA A  93       5.623 -12.817   8.545  1.00  0.00              
ATOM   1469  O   ALA A  93       6.222 -13.764   8.036  1.00  0.00              
ATOM   1470  CB  ALA A  93       3.223 -13.175   9.195  1.00  0.00              
ATOM   1471  H   ALA A  93       3.930 -11.363  10.838  1.00  0.00              
ATOM   1472  HA  ALA A  93       4.955 -13.949  10.227  1.00  0.00              
ATOM   1473 1HB  ALA A  93       3.175 -13.996   8.479  1.00  0.00              
ATOM   1474 2HB  ALA A  93       2.554 -13.383  10.030  1.00  0.00              
ATOM   1475 3HB  ALA A  93       2.917 -12.251   8.707  1.00  0.00              
ATOM   1476  N   LEU A  94       5.758 -11.574   8.111  1.00  0.00              
ATOM   1477  CA  LEU A  94       6.673 -11.263   7.024  1.00  0.00              
ATOM   1478  C   LEU A  94       8.129 -11.545   7.459  1.00  0.00              
ATOM   1479  O   LEU A  94       8.934 -12.002   6.657  1.00  0.00              
ATOM   1480  CB  LEU A  94       6.516  -9.797   6.603  1.00  0.00              
ATOM   1481  CG  LEU A  94       7.208  -9.402   5.292  1.00  0.00              
ATOM   1482  CD1 LEU A  94       6.622 -10.214   4.145  1.00  0.00              
ATOM   1483  CD2 LEU A  94       7.031  -7.910   5.053  1.00  0.00              
ATOM   1484  H   LEU A  94       5.224 -10.828   8.533  1.00  0.00              
ATOM   1485  HA  LEU A  94       6.448 -11.920   6.184  1.00  0.00              
ATOM   1486 1HB  LEU A  94       5.455  -9.578   6.496  1.00  0.00              
ATOM   1487 2HB  LEU A  94       6.918  -9.163   7.394  1.00  0.00              
ATOM   1488  HG  LEU A  94       8.271  -9.636   5.358  1.00  0.00              
ATOM   1489 1HD1 LEU A  94       7.114  -9.934   3.213  1.00  0.00              
ATOM   1490 2HD1 LEU A  94       6.780 -11.276   4.332  1.00  0.00              
ATOM   1491 3HD1 LEU A  94       5.555 -10.013   4.065  1.00  0.00              
ATOM   1492 1HD2 LEU A  94       7.524  -7.630   4.122  1.00  0.00              
ATOM   1493 2HD2 LEU A  94       5.968  -7.676   4.987  1.00  0.00              
ATOM   1494 3HD2 LEU A  94       7.474  -7.354   5.880  1.00  0.00              
ATOM   1495  N   CYS A  95       8.463 -11.281   8.724  1.00  0.00              
ATOM   1496  CA  CYS A  95       9.803 -11.620   9.235  1.00  0.00              
ATOM   1497  C   CYS A  95      10.023 -13.119   9.235  1.00  0.00              
ATOM   1498  O   CYS A  95      11.119 -13.614   8.919  1.00  0.00              
ATOM   1499  CB  CYS A  95       9.998 -11.090  10.656  1.00  0.00              
ATOM   1500  SG  CYS A  95      10.126  -9.289  10.761  1.00  0.00              
ATOM   1501  H   CYS A  95       7.796 -10.845   9.345  1.00  0.00              
ATOM   1502  HA  CYS A  95      10.547 -11.146   8.595  1.00  0.00              
ATOM   1503 1HB  CYS A  95       9.163 -11.407  11.280  1.00  0.00              
ATOM   1504 2HB  CYS A  95      10.906 -11.518  11.082  1.00  0.00              
ATOM   1505  HG  CYS A  95       9.817  -9.204  12.051  1.00  0.00              
ATOM   1506  N   VAL A  96       8.991 -13.851   9.627  1.00  0.00              
ATOM   1507  CA  VAL A  96       9.041 -15.311   9.566  1.00  0.00              
ATOM   1508  C   VAL A  96       9.241 -15.833   8.133  1.00  0.00              
ATOM   1509  O   VAL A  96      10.035 -16.757   7.911  1.00  0.00              
ATOM   1510  CB  VAL A  96       7.741 -15.903  10.143  1.00  0.00              
ATOM   1511  CG1 VAL A  96       7.675 -17.400   9.880  1.00  0.00              
ATOM   1512  CG2 VAL A  96       7.656 -15.612  11.633  1.00  0.00              
ATOM   1513  H   VAL A  96       8.155 -13.401   9.975  1.00  0.00              
ATOM   1514  HA  VAL A  96       9.914 -15.652  10.124  1.00  0.00              
ATOM   1515  HB  VAL A  96       6.890 -15.450   9.634  1.00  0.00              
ATOM   1516 1HG1 VAL A  96       6.750 -17.802  10.294  1.00  0.00              
ATOM   1517 2HG1 VAL A  96       7.701 -17.583   8.806  1.00  0.00              
ATOM   1518 3HG1 VAL A  96       8.526 -17.890  10.353  1.00  0.00              
ATOM   1519 1HG2 VAL A  96       6.735 -16.033  12.034  1.00  0.00              
ATOM   1520 2HG2 VAL A  96       8.511 -16.061  12.140  1.00  0.00              
ATOM   1521 3HG2 VAL A  96       7.663 -14.534  11.795  1.00  0.00              
ATOM   1522  N   GLU A  97       8.545 -15.240   7.159  1.00  0.00              
ATOM   1523  CA  GLU A  97       8.716 -15.618   5.761  1.00  0.00              
ATOM   1524  C   GLU A  97      10.153 -15.366   5.334  1.00  0.00              
ATOM   1525  O   GLU A  97      10.763 -16.197   4.668  1.00  0.00              
ATOM   1526  CB  GLU A  97       7.753 -14.838   4.864  1.00  0.00              
ATOM   1527  CG  GLU A  97       7.907 -15.125   3.377  1.00  0.00              
ATOM   1528  CD  GLU A  97       7.580 -16.548   3.019  1.00  0.00              
ATOM   1529  OE1 GLU A  97       6.849 -17.171   3.750  1.00  0.00              
ATOM   1530  OE2 GLU A  97       8.062 -17.012   2.013  1.00  0.00              
ATOM   1531  H   GLU A  97       7.886 -14.512   7.394  1.00  0.00              
ATOM   1532  HA  GLU A  97       8.499 -16.682   5.662  1.00  0.00              
ATOM   1533 1HB  GLU A  97       6.726 -15.069   5.145  1.00  0.00              
ATOM   1534 2HB  GLU A  97       7.901 -13.768   5.015  1.00  0.00              
ATOM   1535 1HG  GLU A  97       7.247 -14.461   2.819  1.00  0.00              
ATOM   1536 2HG  GLU A  97       8.932 -14.907   3.080  1.00  0.00              
ATOM   1537  N   SER A  98      10.688 -14.215   5.726  1.00  0.00              
ATOM   1538  CA  SER A  98      12.082 -13.907   5.450  1.00  0.00              
ATOM   1539  C   SER A  98      13.026 -14.995   5.976  1.00  0.00              
ATOM   1540  O   SER A  98      13.965 -15.390   5.287  1.00  0.00              
ATOM   1541  CB  SER A  98      12.443 -12.570   6.068  1.00  0.00              
ATOM   1542  OG  SER A  98      11.712 -11.530   5.478  1.00  0.00              
ATOM   1543  H   SER A  98      10.125 -13.540   6.224  1.00  0.00              
ATOM   1544  HA  SER A  98      12.220 -13.866   4.368  1.00  0.00              
ATOM   1545 1HB  SER A  98      12.242 -12.598   7.138  1.00  0.00              
ATOM   1546 2HB  SER A  98      13.509 -12.386   5.940  1.00  0.00              
ATOM   1547  HG  SER A  98      10.841 -11.558   5.881  1.00  0.00              
ATOM   1548  N   VAL A  99      12.791 -15.466   7.201  1.00  0.00              
ATOM   1549  CA  VAL A  99      13.627 -16.547   7.748  1.00  0.00              
ATOM   1550  C   VAL A  99      13.435 -17.829   6.953  1.00  0.00              
ATOM   1551  O   VAL A  99      14.404 -18.535   6.654  1.00  0.00              
ATOM   1552  CB  VAL A  99      13.279 -16.808   9.225  1.00  0.00              
ATOM   1553  CG1 VAL A  99      13.982 -18.062   9.724  1.00  0.00              
ATOM   1554  CG2 VAL A  99      13.663 -15.602  10.069  1.00  0.00              
ATOM   1555  H   VAL A  99      12.042 -15.090   7.764  1.00  0.00              
ATOM   1556  HA  VAL A  99      14.672 -16.245   7.677  1.00  0.00              
ATOM   1557  HB  VAL A  99      12.206 -16.985   9.311  1.00  0.00              
ATOM   1558 1HG1 VAL A  99      13.724 -18.232  10.770  1.00  0.00              
ATOM   1559 2HG1 VAL A  99      13.664 -18.918   9.129  1.00  0.00              
ATOM   1560 3HG1 VAL A  99      15.060 -17.935   9.633  1.00  0.00              
ATOM   1561 1HG2 VAL A  99      13.414 -15.794  11.112  1.00  0.00              
ATOM   1562 2HG2 VAL A  99      14.734 -15.422   9.979  1.00  0.00              
ATOM   1563 3HG2 VAL A  99      13.117 -14.725   9.721  1.00  0.00              
ATOM   1564  N   ASP A 100      12.181 -18.123   6.618  1.00  0.00              
ATOM   1565  CA  ASP A 100      11.820 -19.356   5.932  1.00  0.00              
ATOM   1566  C   ASP A 100      12.591 -19.485   4.620  1.00  0.00              
ATOM   1567  O   ASP A 100      13.077 -20.562   4.273  1.00  0.00              
ATOM   1568  CB  ASP A 100      10.314 -19.400   5.660  1.00  0.00              
ATOM   1569  CG  ASP A 100       9.847 -20.748   5.127  1.00  0.00              
ATOM   1570  OD1 ASP A 100       9.924 -21.711   5.853  1.00  0.00              
ATOM   1571  OD2 ASP A 100       9.419 -20.803   3.999  1.00  0.00              
ATOM   1572  H   ASP A 100      11.457 -17.459   6.851  1.00  0.00              
ATOM   1573  HA  ASP A 100      12.058 -20.197   6.584  1.00  0.00              
ATOM   1574 1HB  ASP A 100       9.771 -19.182   6.580  1.00  0.00              
ATOM   1575 2HB  ASP A 100      10.053 -18.629   4.934  1.00  0.00              
ATOM   1576  N   LYS A 101      12.714 -18.371   3.904  1.00  0.00              
ATOM   1577  CA  LYS A 101      13.353 -18.374   2.592  1.00  0.00              
ATOM   1578  C   LYS A 101      14.808 -17.924   2.680  1.00  0.00              
ATOM   1579  O   LYS A 101      15.400 -17.515   1.678  1.00  0.00              
ATOM   1580  CB  LYS A 101      12.584 -17.476   1.622  1.00  0.00              
ATOM   1581  CG  LYS A 101      11.147 -17.911   1.367  1.00  0.00              
ATOM   1582  CD  LYS A 101      11.083 -19.347   0.870  1.00  0.00              
ATOM   1583  CE  LYS A 101       9.673 -19.724   0.441  1.00  0.00              
ATOM   1584  NZ  LYS A 101       8.711 -19.662   1.575  1.00  0.00              
ATOM   1585  H   LYS A 101      12.356 -17.503   4.275  1.00  0.00              
ATOM   1586  HA  LYS A 101      13.349 -19.395   2.207  1.00  0.00              
ATOM   1587 1HB  LYS A 101      12.562 -16.457   2.008  1.00  0.00              
ATOM   1588 2HB  LYS A 101      13.100 -17.451   0.662  1.00  0.00              
ATOM   1589 1HG  LYS A 101      10.573 -17.829   2.291  1.00  0.00              
ATOM   1590 2HG  LYS A 101      10.695 -17.257   0.622  1.00  0.00              
ATOM   1591 1HD  LYS A 101      11.757 -19.469   0.021  1.00  0.00              
ATOM   1592 2HD  LYS A 101      11.403 -20.022   1.664  1.00  0.00              
ATOM   1593 1HE  LYS A 101       9.337 -19.044  -0.341  1.00  0.00              
ATOM   1594 2HE  LYS A 101       9.673 -20.736   0.037  1.00  0.00              
ATOM   1595 1HZ  LYS A 101       7.790 -19.919   1.251  1.00  0.00              
ATOM   1596 2HZ  LYS A 101       9.003 -20.304   2.300  1.00  0.00              
ATOM   1597 3HZ  LYS A 101       8.687 -18.724   1.947  1.00  0.00              
ATOM   1598  N   GLU A 102      15.364 -18.015   3.886  1.00  0.00              
ATOM   1599  CA  GLU A 102      16.779 -17.744   4.144  1.00  0.00              
ATOM   1600  C   GLU A 102      17.189 -16.338   3.714  1.00  0.00              
ATOM   1601  O   GLU A 102      18.173 -16.143   3.002  1.00  0.00              
ATOM   1602  CB  GLU A 102      17.652 -18.774   3.423  1.00  0.00              
ATOM   1603  CG  GLU A 102      17.420 -20.213   3.862  1.00  0.00              
ATOM   1604  CD  GLU A 102      18.365 -21.183   3.210  1.00  0.00              
ATOM   1605  OE1 GLU A 102      19.099 -20.776   2.343  1.00  0.00              
ATOM   1606  OE2 GLU A 102      18.352 -22.334   3.581  1.00  0.00              
ATOM   1607  H   GLU A 102      14.767 -18.285   4.655  1.00  0.00              
ATOM   1608  HA  GLU A 102      16.944 -17.761   5.222  1.00  0.00              
ATOM   1609 1HB  GLU A 102      17.469 -18.718   2.350  1.00  0.00              
ATOM   1610 2HB  GLU A 102      18.703 -18.539   3.588  1.00  0.00              
ATOM   1611 1HG  GLU A 102      17.541 -20.276   4.943  1.00  0.00              
ATOM   1612 2HG  GLU A 102      16.395 -20.494   3.622  1.00  0.00              
ATOM   1613  N   MET A 103      16.408 -15.358   4.151  1.00  0.00              
ATOM   1614  CA  MET A 103      16.723 -13.965   3.893  1.00  0.00              
ATOM   1615  C   MET A 103      16.717 -13.213   5.218  1.00  0.00              
ATOM   1616  O   MET A 103      15.967 -12.261   5.370  1.00  0.00              
ATOM   1617  CB  MET A 103      15.727 -13.356   2.907  1.00  0.00              
ATOM   1618  CG  MET A 103      15.739 -13.993   1.525  1.00  0.00              
ATOM   1619  SD  MET A 103      14.485 -13.301   0.429  1.00  0.00              
ATOM   1620  CE  MET A 103      14.647 -14.376  -0.993  1.00  0.00              
ATOM   1621  H   MET A 103      15.575 -15.584   4.676  1.00  0.00              
ATOM   1622  HA  MET A 103      17.703 -13.915   3.419  1.00  0.00              
ATOM   1623 1HB  MET A 103      14.719 -13.446   3.307  1.00  0.00              
ATOM   1624 2HB  MET A 103      15.939 -12.293   2.787  1.00  0.00              
ATOM   1625 1HG  MET A 103      16.717 -13.848   1.066  1.00  0.00              
ATOM   1626 2HG  MET A 103      15.562 -15.065   1.617  1.00  0.00              
ATOM   1627 1HE  MET A 103      13.935 -14.074  -1.761  1.00  0.00              
ATOM   1628 2HE  MET A 103      15.661 -14.305  -1.390  1.00  0.00              
ATOM   1629 3HE  MET A 103      14.445 -15.406  -0.696  1.00  0.00              
ATOM   1630  N   GLN A 104      17.582 -13.648   6.134  1.00  0.00              
ATOM   1631  CA  GLN A 104      17.626 -13.169   7.516  1.00  0.00              
ATOM   1632  C   GLN A 104      17.907 -11.673   7.594  1.00  0.00              
ATOM   1633  O   GLN A 104      17.416 -10.984   8.483  1.00  0.00              
ATOM   1634  CB  GLN A 104      18.688 -13.934   8.311  1.00  0.00              
ATOM   1635  CG  GLN A 104      18.336 -15.387   8.580  1.00  0.00              
ATOM   1636  CD  GLN A 104      19.446 -16.127   9.303  1.00  0.00              
ATOM   1637  OE1 GLN A 104      20.619 -15.754   9.215  1.00  0.00              
ATOM   1638  NE2 GLN A 104      19.082 -17.181  10.023  1.00  0.00              
ATOM   1639  H   GLN A 104      18.241 -14.353   5.837  1.00  0.00              
ATOM   1640  HA  GLN A 104      16.661 -13.366   7.982  1.00  0.00              
ATOM   1641 1HB  GLN A 104      19.634 -13.912   7.769  1.00  0.00              
ATOM   1642 2HB  GLN A 104      18.848 -13.443   9.270  1.00  0.00              
ATOM   1643 1HG  GLN A 104      17.440 -15.425   9.199  1.00  0.00              
ATOM   1644 2HG  GLN A 104      18.155 -15.889   7.629  1.00  0.00              
ATOM   1645 1HE2 GLN A 104      19.770 -17.709  10.523  1.00  0.00              
ATOM   1646 2HE2 GLN A 104      18.119 -17.449  10.067  1.00  0.00              
ATOM   1647  N   VAL A 105      18.723 -11.193   6.665  1.00  0.00              
ATOM   1648  CA  VAL A 105      19.102  -9.784   6.569  1.00  0.00              
ATOM   1649  C   VAL A 105      17.893  -8.863   6.354  1.00  0.00              
ATOM   1650  O   VAL A 105      17.951  -7.665   6.625  1.00  0.00              
ATOM   1651  CB  VAL A 105      20.097  -9.589   5.410  1.00  0.00              
ATOM   1652  CG1 VAL A 105      21.372 -10.379   5.664  1.00  0.00              
ATOM   1653  CG2 VAL A 105      19.453 -10.012   4.098  1.00  0.00              
ATOM   1654  H   VAL A 105      19.096 -11.849   5.995  1.00  0.00              
ATOM   1655  HA  VAL A 105      19.553  -9.481   7.515  1.00  0.00              
ATOM   1656  HB  VAL A 105      20.376  -8.537   5.355  1.00  0.00              
ATOM   1657 1HG1 VAL A 105      22.065 -10.229   4.835  1.00  0.00              
ATOM   1658 2HG1 VAL A 105      21.835 -10.034   6.589  1.00  0.00              
ATOM   1659 3HG1 VAL A 105      21.133 -11.438   5.749  1.00  0.00              
ATOM   1660 1HG2 VAL A 105      20.162  -9.871   3.283  1.00  0.00              
ATOM   1661 2HG2 VAL A 105      19.169 -11.063   4.154  1.00  0.00              
ATOM   1662 3HG2 VAL A 105      18.566  -9.406   3.916  1.00  0.00              
ATOM   1663  N   LEU A 106      16.787  -9.421   5.878  1.00  0.00              
ATOM   1664  CA  LEU A 106      15.569  -8.620   5.725  1.00  0.00              
ATOM   1665  C   LEU A 106      14.726  -8.472   6.992  1.00  0.00              
ATOM   1666  O   LEU A 106      13.868  -7.580   7.068  1.00  0.00              
ATOM   1667  CB  LEU A 106      14.697  -9.237   4.624  1.00  0.00              
ATOM   1668  CG  LEU A 106      15.294  -9.212   3.211  1.00  0.00              
ATOM   1669  CD1 LEU A 106      14.337  -9.895   2.243  1.00  0.00              
ATOM   1670  CD2 LEU A 106      15.556  -7.772   2.796  1.00  0.00              
ATOM   1671  H   LEU A 106      16.770 -10.396   5.616  1.00  0.00              
ATOM   1672  HA  LEU A 106      15.855  -7.599   5.477  1.00  0.00              
ATOM   1673 1HB  LEU A 106      14.497 -10.276   4.880  1.00  0.00              
ATOM   1674 2HB  LEU A 106      13.747  -8.703   4.592  1.00  0.00              
ATOM   1675  HG  LEU A 106      16.231  -9.769   3.202  1.00  0.00              
ATOM   1676 1HD1 LEU A 106      14.761  -9.877   1.239  1.00  0.00              
ATOM   1677 2HD1 LEU A 106      14.182 -10.929   2.552  1.00  0.00              
ATOM   1678 3HD1 LEU A 106      13.383  -9.369   2.243  1.00  0.00              
ATOM   1679 1HD2 LEU A 106      15.981  -7.754   1.792  1.00  0.00              
ATOM   1680 2HD2 LEU A 106      14.619  -7.215   2.803  1.00  0.00              
ATOM   1681 3HD2 LEU A 106      16.257  -7.314   3.494  1.00  0.00              
ATOM   1682  N   VAL A 107      14.954  -9.341   7.972  1.00  0.00              
ATOM   1683  CA  VAL A 107      14.129  -9.340   9.192  1.00  0.00              
ATOM   1684  C   VAL A 107      14.258  -8.049  10.007  1.00  0.00              
ATOM   1685  O   VAL A 107      13.260  -7.451  10.424  1.00  0.00              
ATOM   1686  CB  VAL A 107      14.519 -10.532  10.086  1.00  0.00              
ATOM   1687  CG1 VAL A 107      13.827 -10.432  11.438  1.00  0.00              
ATOM   1688  CG2 VAL A 107      14.162 -11.838   9.393  1.00  0.00              
ATOM   1689  H   VAL A 107      15.702 -10.014   7.885  1.00  0.00              
ATOM   1690  HA  VAL A 107      13.079  -9.380   8.900  1.00  0.00              
ATOM   1691  HB  VAL A 107      15.592 -10.500  10.272  1.00  0.00              
ATOM   1692 1HG1 VAL A 107      14.113 -11.282  12.057  1.00  0.00              
ATOM   1693 2HG1 VAL A 107      14.125  -9.507  11.931  1.00  0.00              
ATOM   1694 3HG1 VAL A 107      12.746 -10.437  11.294  1.00  0.00              
ATOM   1695 1HG2 VAL A 107      14.441 -12.676  10.031  1.00  0.00              
ATOM   1696 2HG2 VAL A 107      13.089 -11.868   9.202  1.00  0.00              
ATOM   1697 3HG2 VAL A 107      14.701 -11.907   8.448  1.00  0.00              
ATOM   1698  N   SER A 108      15.489  -7.604  10.234  1.00  0.00              
ATOM   1699  CA  SER A 108      15.690  -6.356  10.963  1.00  0.00              
ATOM   1700  C   SER A 108      15.213  -5.148  10.158  1.00  0.00              
ATOM   1701  O   SER A 108      14.830  -4.128  10.720  1.00  0.00              
ATOM   1702  CB  SER A 108      17.157  -6.193  11.312  1.00  0.00              
ATOM   1703  OG  SER A 108      17.930  -6.008  10.159  1.00  0.00              
ATOM   1704  H   SER A 108      16.295  -8.118   9.907  1.00  0.00              
ATOM   1705  HA  SER A 108      15.096  -6.390  11.876  1.00  0.00              
ATOM   1706 1HB  SER A 108      17.279  -5.337  11.977  1.00  0.00              
ATOM   1707 2HB  SER A 108      17.503  -7.075  11.849  1.00  0.00              
ATOM   1708  HG  SER A 108      17.803  -6.796   9.626  1.00  0.00              
ATOM   1709  N   ARG A 109      15.251  -5.248   8.837  1.00  0.00              
ATOM   1710  CA  ARG A 109      14.717  -4.176   8.016  1.00  0.00              
ATOM   1711  C   ARG A 109      13.190  -4.088   8.137  1.00  0.00              
ATOM   1712  O   ARG A 109      12.621  -2.994   8.205  1.00  0.00              
ATOM   1713  CB  ARG A 109      15.102  -4.385   6.559  1.00  0.00              
ATOM   1714  CG  ARG A 109      16.578  -4.184   6.252  1.00  0.00              
ATOM   1715  CD  ARG A 109      16.878  -4.424   4.817  1.00  0.00              
ATOM   1716  NE  ARG A 109      18.287  -4.225   4.518  1.00  0.00              
ATOM   1717  CZ  ARG A 109      18.854  -4.460   3.318  1.00  0.00              
ATOM   1718  NH1 ARG A 109      18.122  -4.901   2.320  1.00  0.00              
ATOM   1719  NH2 ARG A 109      20.147  -4.247   3.146  1.00  0.00              
ATOM   1720  H   ARG A 109      15.647  -6.061   8.387  1.00  0.00              
ATOM   1721  HA  ARG A 109      15.110  -3.229   8.387  1.00  0.00              
ATOM   1722 1HB  ARG A 109      14.837  -5.397   6.254  1.00  0.00              
ATOM   1723 2HB  ARG A 109      14.538  -3.696   5.931  1.00  0.00              
ATOM   1724 1HG  ARG A 109      16.864  -3.160   6.496  1.00  0.00              
ATOM   1725 2HG  ARG A 109      17.171  -4.878   6.848  1.00  0.00              
ATOM   1726 1HD  ARG A 109      16.616  -5.449   4.558  1.00  0.00              
ATOM   1727 2HD  ARG A 109      16.298  -3.735   4.204  1.00  0.00              
ATOM   1728  HE  ARG A 109      18.882  -3.886   5.261  1.00  0.00              
ATOM   1729 1HH1 ARG A 109      17.134  -5.063   2.451  1.00  0.00              
ATOM   1730 2HH1 ARG A 109      18.547  -5.077   1.421  1.00  0.00              
ATOM   1731 1HH2 ARG A 109      20.710  -3.908   3.914  1.00  0.00              
ATOM   1732 2HH2 ARG A 109      20.572  -4.423   2.248  1.00  0.00              
ATOM   1733  N   ILE A 110      12.532  -5.239   8.170  1.00  0.00              
ATOM   1734  CA  ILE A 110      11.081  -5.276   8.359  1.00  0.00              
ATOM   1735  C   ILE A 110      10.692  -4.696   9.726  1.00  0.00              
ATOM   1736  O   ILE A 110       9.774  -3.873   9.837  1.00  0.00              
ATOM   1737  CB  ILE A 110      10.548  -6.715   8.236  1.00  0.00              
ATOM   1738  CG1 ILE A 110      10.693  -7.217   6.797  1.00  0.00              
ATOM   1739  CG2 ILE A 110       9.096  -6.784   8.683  1.00  0.00              
ATOM   1740  CD1 ILE A 110      10.502  -8.709   6.649  1.00  0.00              
ATOM   1741  H   ILE A 110      13.036  -6.107   8.063  1.00  0.00              
ATOM   1742  HA  ILE A 110      10.619  -4.631   7.613  1.00  0.00              
ATOM   1743  HB  ILE A 110      11.143  -7.378   8.863  1.00  0.00              
ATOM   1744 1HG1 ILE A 110       9.965  -6.715   6.162  1.00  0.00              
ATOM   1745 2HG1 ILE A 110      11.685  -6.963   6.422  1.00  0.00              
ATOM   1746 1HG2 ILE A 110       8.735  -7.808   8.589  1.00  0.00              
ATOM   1747 2HG2 ILE A 110       9.020  -6.467   9.722  1.00  0.00              
ATOM   1748 3HG2 ILE A 110       8.491  -6.127   8.058  1.00  0.00              
ATOM   1749 1HD1 ILE A 110      10.621  -8.989   5.602  1.00  0.00              
ATOM   1750 2HD1 ILE A 110      11.245  -9.233   7.251  1.00  0.00              
ATOM   1751 3HD1 ILE A 110       9.503  -8.983   6.986  1.00  0.00              
ATOM   1752  N   ALA A 111      11.426  -5.084  10.761  1.00  0.00              
ATOM   1753  CA  ALA A 111      11.178  -4.556  12.100  1.00  0.00              
ATOM   1754  C   ALA A 111      11.315  -3.028  12.113  1.00  0.00              
ATOM   1755  O   ALA A 111      10.505  -2.319  12.718  1.00  0.00              
ATOM   1756  CB  ALA A 111      12.125  -5.188  13.103  1.00  0.00              
ATOM   1757  H   ALA A 111      12.169  -5.754  10.626  1.00  0.00              
ATOM   1758  HA  ALA A 111      10.153  -4.804  12.378  1.00  0.00              
ATOM   1759 1HB  ALA A 111      11.926  -4.783  14.096  1.00  0.00              
ATOM   1760 2HB  ALA A 111      11.975  -6.267  13.115  1.00  0.00              
ATOM   1761 3HB  ALA A 111      13.153  -4.967  12.821  1.00  0.00              
ATOM   1762  N   ALA A 112      12.331  -2.533  11.422  1.00  0.00              
ATOM   1763  CA  ALA A 112      12.527  -1.098  11.274  1.00  0.00              
ATOM   1764  C   ALA A 112      11.371  -0.450  10.507  1.00  0.00              
ATOM   1765  O   ALA A 112      10.905   0.633  10.869  1.00  0.00              
ATOM   1766  CB  ALA A 112      13.852  -0.813  10.588  1.00  0.00              
ATOM   1767  H   ALA A 112      12.987  -3.166  10.987  1.00  0.00              
ATOM   1768  HA  ALA A 112      12.541  -0.653  12.269  1.00  0.00              
ATOM   1769 1HB  ALA A 112      13.984   0.264  10.484  1.00  0.00              
ATOM   1770 2HB  ALA A 112      14.666  -1.223  11.186  1.00  0.00              
ATOM   1771 3HB  ALA A 112      13.857  -1.276   9.602  1.00  0.00              
ATOM   1772  N   TRP A 113      10.913  -1.117   9.452  1.00  0.00              
ATOM   1773  CA  TRP A 113       9.802  -0.604   8.653  1.00  0.00              
ATOM   1774  C   TRP A 113       8.506  -0.572   9.468  1.00  0.00              
ATOM   1775  O   TRP A 113       7.689   0.346   9.311  1.00  0.00              
ATOM   1776  CB  TRP A 113       9.605  -1.447   7.394  1.00  0.00              
ATOM   1777  CG  TRP A 113      10.742  -1.383   6.416  1.00  0.00              
ATOM   1778  CD1 TRP A 113      11.618  -0.354   6.239  1.00  0.00              
ATOM   1779  CD2 TRP A 113      11.126  -2.403   5.482  1.00  0.00              
ATOM   1780  NE1 TRP A 113      12.525  -0.668   5.250  1.00  0.00              
ATOM   1781  CE2 TRP A 113      12.242  -1.921   4.770  1.00  0.00              
ATOM   1782  CE3 TRP A 113      10.626  -3.674   5.174  1.00  0.00              
ATOM   1783  CZ2 TRP A 113      12.870  -2.663   3.778  1.00  0.00              
ATOM   1784  CZ3 TRP A 113      11.262  -4.414   4.206  1.00  0.00              
ATOM   1785  CH2 TRP A 113      12.369  -3.907   3.514  1.00  0.00              
ATOM   1786  H   TRP A 113      11.339  -1.996   9.194  1.00  0.00              
ATOM   1787  HA  TRP A 113      10.035   0.417   8.353  1.00  0.00              
ATOM   1788 1HB  TRP A 113       9.466  -2.492   7.674  1.00  0.00              
ATOM   1789 2HB  TRP A 113       8.702  -1.124   6.877  1.00  0.00              
ATOM   1790  HD1 TRP A 113      11.604   0.579   6.799  1.00  0.00              
ATOM   1791  HE1 TRP A 113      13.275  -0.073   4.930  1.00  0.00              
ATOM   1792  HE3 TRP A 113       9.753  -4.069   5.692  1.00  0.00              
ATOM   1793  HZ2 TRP A 113      13.729  -2.282   3.226  1.00  0.00              
ATOM   1794  HZ3 TRP A 113      10.879  -5.412   3.990  1.00  0.00              
ATOM   1795  HH2 TRP A 113      12.839  -4.521   2.746  1.00  0.00              
ATOM   1796  N   MET A 114       8.323  -1.572  10.334  1.00  0.00              
ATOM   1797  CA  MET A 114       7.172  -1.628  11.240  1.00  0.00              
ATOM   1798  C   MET A 114       7.143  -0.456  12.210  1.00  0.00              
ATOM   1799  O   MET A 114       6.122   0.217  12.360  1.00  0.00              
ATOM   1800  CB  MET A 114       7.177  -2.946  12.011  1.00  0.00              
ATOM   1801  CG  MET A 114       6.874  -4.174  11.163  1.00  0.00              
ATOM   1802  SD  MET A 114       7.157  -5.718  12.051  1.00  0.00              
ATOM   1803  CE  MET A 114       5.811  -5.683  13.230  1.00  0.00              
ATOM   1804  H   MET A 114       9.007  -2.315  10.361  1.00  0.00              
ATOM   1805  HA  MET A 114       6.261  -1.557  10.645  1.00  0.00              
ATOM   1806 1HB  MET A 114       8.152  -3.092  12.474  1.00  0.00              
ATOM   1807 2HB  MET A 114       6.438  -2.902  12.812  1.00  0.00              
ATOM   1808 1HG  MET A 114       5.834  -4.146  10.842  1.00  0.00              
ATOM   1809 2HG  MET A 114       7.505  -4.166  10.275  1.00  0.00              
ATOM   1810 1HE  MET A 114       5.851  -6.576  13.855  1.00  0.00              
ATOM   1811 2HE  MET A 114       5.901  -4.795  13.859  1.00  0.00              
ATOM   1812 3HE  MET A 114       4.860  -5.654  12.697  1.00  0.00              
ATOM   1813  N   ALA A 115       8.261  -0.223  12.884  1.00  0.00              
ATOM   1814  CA  ALA A 115       8.347   0.882  13.826  1.00  0.00              
ATOM   1815  C   ALA A 115       8.199   2.219  13.100  1.00  0.00              
ATOM   1816  O   ALA A 115       7.554   3.125  13.610  1.00  0.00              
ATOM   1817  CB  ALA A 115       9.663   0.829  14.613  1.00  0.00              
ATOM   1818  H   ALA A 115       9.067  -0.816  12.747  1.00  0.00              
ATOM   1819  HA  ALA A 115       7.517   0.795  14.528  1.00  0.00              
ATOM   1820 1HB  ALA A 115       9.704   1.666  15.311  1.00  0.00              
ATOM   1821 2HB  ALA A 115       9.718  -0.108  15.167  1.00  0.00              
ATOM   1822 3HB  ALA A 115      10.502   0.892  13.922  1.00  0.00              
ATOM   1823  N   THR A 116       8.800   2.328  11.914  1.00  0.00              
ATOM   1824  CA  THR A 116       8.743   3.555  11.107  1.00  0.00              
ATOM   1825  C   THR A 116       7.305   3.862  10.684  1.00  0.00              
ATOM   1826  O   THR A 116       6.824   4.980  10.875  1.00  0.00              
ATOM   1827  CB  THR A 116       9.638   3.444   9.859  1.00  0.00              
ATOM   1828  OG1 THR A 116      11.002   3.257  10.260  1.00  0.00              
ATOM   1829  CG2 THR A 116       9.531   4.704   9.012  1.00  0.00              
ATOM   1830  H   THR A 116       9.312   1.531  11.562  1.00  0.00              
ATOM   1831  HA  THR A 116       9.114   4.384  11.711  1.00  0.00              
ATOM   1832  HB  THR A 116       9.328   2.586   9.263  1.00  0.00              
ATOM   1833  HG1 THR A 116      11.139   2.340  10.508  1.00  0.00              
ATOM   1834 1HG2 THR A 116      10.170   4.607   8.135  1.00  0.00              
ATOM   1835 2HG2 THR A 116       8.498   4.843   8.696  1.00  0.00              
ATOM   1836 3HG2 THR A 116       9.850   5.564   9.599  1.00  0.00              
ATOM   1837  N   TYR A 117       6.622   2.868  10.126  1.00  0.00              
ATOM   1838  CA  TYR A 117       5.238   3.043   9.691  1.00  0.00              
ATOM   1839  C   TYR A 117       4.329   3.369  10.879  1.00  0.00              
ATOM   1840  O   TYR A 117       3.457   4.232  10.785  1.00  0.00              
ATOM   1841  CB  TYR A 117       4.741   1.790   8.968  1.00  0.00              
ATOM   1842  CG  TYR A 117       3.457   2.000   8.195  1.00  0.00              
ATOM   1843  CD1 TYR A 117       3.503   2.402   6.869  1.00  0.00              
ATOM   1844  CD2 TYR A 117       2.234   1.789   8.814  1.00  0.00              
ATOM   1845  CE1 TYR A 117       2.331   2.594   6.164  1.00  0.00              
ATOM   1846  CE2 TYR A 117       1.061   1.981   8.109  1.00  0.00              
ATOM   1847  CZ  TYR A 117       1.107   2.381   6.789  1.00  0.00              
ATOM   1848  OH  TYR A 117      -0.060   2.572   6.087  1.00  0.00              
ATOM   1849  H   TYR A 117       7.068   1.971   9.999  1.00  0.00              
ATOM   1850  HA  TYR A 117       5.194   3.894   9.011  1.00  0.00              
ATOM   1851 1HB  TYR A 117       5.505   1.445   8.270  1.00  0.00              
ATOM   1852 2HB  TYR A 117       4.575   0.993   9.692  1.00  0.00              
ATOM   1853  HD1 TYR A 117       4.465   2.568   6.383  1.00  0.00              
ATOM   1854  HD2 TYR A 117       2.197   1.474   9.856  1.00  0.00              
ATOM   1855  HE1 TYR A 117       2.367   2.910   5.122  1.00  0.00              
ATOM   1856  HE2 TYR A 117       0.099   1.816   8.595  1.00  0.00              
ATOM   1857  HH  TYR A 117       0.147   2.762   5.168  1.00  0.00              
ATOM   1858  N   LEU A 118       4.538   2.670  11.990  1.00  0.00              
ATOM   1859  CA  LEU A 118       3.790   2.921  13.219  1.00  0.00              
ATOM   1860  C   LEU A 118       3.946   4.389  13.636  1.00  0.00              
ATOM   1861  O   LEU A 118       2.959   5.113  13.818  1.00  0.00              
ATOM   1862  CB  LEU A 118       4.281   1.998  14.342  1.00  0.00              
ATOM   1863  CG  LEU A 118       3.608   2.195  15.706  1.00  0.00              
ATOM   1864  CD1 LEU A 118       2.140   1.800  15.610  1.00  0.00              
ATOM   1865  CD2 LEU A 118       4.331   1.361  16.754  1.00  0.00              
ATOM   1866  H   LEU A 118       5.237   1.942  11.980  1.00  0.00              
ATOM   1867  HA  LEU A 118       2.740   2.698  13.036  1.00  0.00              
ATOM   1868 1HB  LEU A 118       4.118   0.965  14.038  1.00  0.00              
ATOM   1869 2HB  LEU A 118       5.351   2.151  14.475  1.00  0.00              
ATOM   1870  HG  LEU A 118       3.652   3.247  15.985  1.00  0.00              
ATOM   1871 1HD1 LEU A 118       1.662   1.940  16.580  1.00  0.00              
ATOM   1872 2HD1 LEU A 118       1.643   2.424  14.868  1.00  0.00              
ATOM   1873 3HD1 LEU A 118       2.063   0.754  15.316  1.00  0.00              
ATOM   1874 1HD2 LEU A 118       3.853   1.502  17.724  1.00  0.00              
ATOM   1875 2HD2 LEU A 118       4.285   0.308  16.476  1.00  0.00              
ATOM   1876 3HD2 LEU A 118       5.373   1.676  16.814  1.00  0.00              
ATOM   1877  N   ASN A 119       5.197   4.823  13.760  1.00  0.00              
ATOM   1878  CA  ASN A 119       5.494   6.165  14.264  1.00  0.00              
ATOM   1879  C   ASN A 119       5.005   7.297  13.370  1.00  0.00              
ATOM   1880  O   ASN A 119       4.581   8.344  13.860  1.00  0.00              
ATOM   1881  CB  ASN A 119       6.987   6.305  14.496  1.00  0.00              
ATOM   1882  CG  ASN A 119       7.459   5.541  15.701  1.00  0.00              
ATOM   1883  OD1 ASN A 119       6.665   5.197  16.584  1.00  0.00              
ATOM   1884  ND2 ASN A 119       8.738   5.268  15.756  1.00  0.00              
ATOM   1885  H   ASN A 119       5.960   4.215  13.502  1.00  0.00              
ATOM   1886  HA  ASN A 119       4.982   6.297  15.218  1.00  0.00              
ATOM   1887 1HB  ASN A 119       7.528   5.946  13.618  1.00  0.00              
ATOM   1888 2HB  ASN A 119       7.238   7.358  14.626  1.00  0.00              
ATOM   1889 1HD2 ASN A 119       9.109   4.762  16.536  1.00  0.00              
ATOM   1890 2HD2 ASN A 119       9.345   5.566  15.020  1.00  0.00              
ATOM   1891  N   ASP A 120       5.065   7.082  12.059  1.00  0.00              
ATOM   1892  CA  ASP A 120       4.745   8.125  11.092  1.00  0.00              
ATOM   1893  C   ASP A 120       3.288   8.120  10.636  1.00  0.00              
ATOM   1894  O   ASP A 120       2.703   9.180  10.406  1.00  0.00              
ATOM   1895  CB  ASP A 120       5.652   7.990   9.866  1.00  0.00              
ATOM   1896  CG  ASP A 120       7.116   8.273  10.179  1.00  0.00              
ATOM   1897  OD1 ASP A 120       7.376   9.170  10.945  1.00  0.00              
ATOM   1898  OD2 ASP A 120       7.958   7.590   9.648  1.00  0.00              
ATOM   1899  H   ASP A 120       5.341   6.169  11.725  1.00  0.00              
ATOM   1900  HA  ASP A 120       4.910   9.095  11.562  1.00  0.00              
ATOM   1901 1HB  ASP A 120       5.571   6.981   9.463  1.00  0.00              
ATOM   1902 2HB  ASP A 120       5.321   8.681   9.090  1.00  0.00              
ATOM   1903  N   HIS A 121       2.706   6.935  10.495  1.00  0.00              
ATOM   1904  CA  HIS A 121       1.371   6.824   9.915  1.00  0.00              
ATOM   1905  C   HIS A 121       0.263   6.363  10.874  1.00  0.00              
ATOM   1906  O   HIS A 121      -0.917   6.465  10.539  1.00  0.00              
ATOM   1907  CB  HIS A 121       1.419   5.864   8.721  1.00  0.00              
ATOM   1908  CG  HIS A 121       2.284   6.344   7.598  1.00  0.00              
ATOM   1909  ND1 HIS A 121       1.880   7.324   6.715  1.00  0.00              
ATOM   1910  CD2 HIS A 121       3.530   5.980   7.213  1.00  0.00              
ATOM   1911  CE1 HIS A 121       2.842   7.542   5.835  1.00  0.00              
ATOM   1912  NE2 HIS A 121       3.853   6.739   6.115  1.00  0.00              
ATOM   1913  H   HIS A 121       3.186   6.096  10.790  1.00  0.00              
ATOM   1914  HA  HIS A 121       1.023   7.811   9.612  1.00  0.00              
ATOM   1915 1HB  HIS A 121       1.793   4.894   9.049  1.00  0.00              
ATOM   1916 2HB  HIS A 121       0.412   5.713   8.336  1.00  0.00              
ATOM   1917  HD1 HIS A 121       1.035   7.855   6.768  1.00  0.00              
ATOM   1918  HD2 HIS A 121       4.242   5.251   7.601  1.00  0.00              
ATOM   1919  HE1 HIS A 121       2.717   8.286   5.048  1.00  0.00              
ATOM   1920  N   LEU A 122       0.629   5.867  12.056  1.00  0.00              
ATOM   1921  CA  LEU A 122      -0.372   5.353  12.996  1.00  0.00              
ATOM   1922  C   LEU A 122      -0.344   6.071  14.336  1.00  0.00              
ATOM   1923  O   LEU A 122      -1.390   6.257  14.967  1.00  0.00              
ATOM   1924  CB  LEU A 122      -0.154   3.852  13.225  1.00  0.00              
ATOM   1925  CG  LEU A 122      -0.278   2.965  11.980  1.00  0.00              
ATOM   1926  CD1 LEU A 122       0.034   1.522  12.351  1.00  0.00              
ATOM   1927  CD2 LEU A 122      -1.681   3.091  11.404  1.00  0.00              
ATOM   1928  H   LEU A 122       1.605   5.842  12.313  1.00  0.00              
ATOM   1929  HA  LEU A 122      -1.363   5.534  12.580  1.00  0.00              
ATOM   1930 1HB  LEU A 122       0.843   3.706  13.638  1.00  0.00              
ATOM   1931 2HB  LEU A 122      -0.883   3.502  13.955  1.00  0.00              
ATOM   1932  HG  LEU A 122       0.450   3.282  11.233  1.00  0.00              
ATOM   1933 1HD1 LEU A 122      -0.054   0.891  11.466  1.00  0.00              
ATOM   1934 2HD1 LEU A 122       1.050   1.458  12.741  1.00  0.00              
ATOM   1935 3HD1 LEU A 122      -0.669   1.181  13.110  1.00  0.00              
ATOM   1936 1HD2 LEU A 122      -1.769   2.460  10.519  1.00  0.00              
ATOM   1937 2HD2 LEU A 122      -2.410   2.773  12.150  1.00  0.00              
ATOM   1938 3HD2 LEU A 122      -1.870   4.129  11.131  1.00  0.00              
ATOM   1939  N   GLU A 123       0.845   6.463  14.780  1.00  0.00              
ATOM   1940  CA  GLU A 123       0.983   7.103  16.072  1.00  0.00              
ATOM   1941  C   GLU A 123       0.151   8.390  16.225  1.00  0.00              
ATOM   1942  O   GLU A 123      -0.450   8.588  17.279  1.00  0.00              
ATOM   1943  CB  GLU A 123       2.460   7.414  16.325  1.00  0.00              
ATOM   1944  CG  GLU A 123       2.752   8.002  17.698  1.00  0.00              
ATOM   1945  CD  GLU A 123       2.535   7.019  18.814  1.00  0.00              
ATOM   1946  OE1 GLU A 123       2.496   5.842  18.545  1.00  0.00              
ATOM   1947  OE2 GLU A 123       2.407   7.445  19.938  1.00  0.00              
ATOM   1948  H   GLU A 123       1.669   6.316  14.214  1.00  0.00              
ATOM   1949  HA  GLU A 123       0.562   6.443  16.832  1.00  0.00              
ATOM   1950 1HB  GLU A 123       3.047   6.501  16.220  1.00  0.00              
ATOM   1951 2HB  GLU A 123       2.816   8.120  15.576  1.00  0.00              
ATOM   1952 1HG  GLU A 123       3.788   8.340  17.724  1.00  0.00              
ATOM   1953 2HG  GLU A 123       2.112   8.869  17.854  1.00  0.00              
ATOM   1954  N   PRO A 124       0.102   9.245  15.180  1.00  0.00              
ATOM   1955  CA  PRO A 124      -0.783  10.412  15.307  1.00  0.00              
ATOM   1956  C   PRO A 124      -2.202  10.009  15.694  1.00  0.00              
ATOM   1957  O   PRO A 124      -2.729  10.581  16.640  1.00  0.00              
ATOM   1958  CB  PRO A 124      -0.739  11.031  13.906  1.00  0.00              
ATOM   1959  CG  PRO A 124       0.602  10.649  13.380  1.00  0.00              
ATOM   1960  CD  PRO A 124       0.808   9.239  13.866  1.00  0.00              
ATOM   1961  HA  PRO A 124      -0.364  11.104  16.053  1.00  0.00              
ATOM   1962 1HB  PRO A 124      -1.566  10.638  13.296  1.00  0.00              
ATOM   1963 2HB  PRO A 124      -0.878  12.120  13.972  1.00  0.00              
ATOM   1964 1HG  PRO A 124       0.614  10.725  12.282  1.00  0.00              
ATOM   1965 2HG  PRO A 124       1.369  11.343  13.754  1.00  0.00              
ATOM   1966 1HD  PRO A 124       0.349   8.535  13.157  1.00  0.00              
ATOM   1967 2HD  PRO A 124       1.885   9.040  13.968  1.00  0.00              
ATOM   1968  N   TRP A 125      -2.786   9.021  15.011  1.00  0.00              
ATOM   1969  CA  TRP A 125      -4.111   8.525  15.385  1.00  0.00              
ATOM   1970  C   TRP A 125      -4.134   7.970  16.801  1.00  0.00              
ATOM   1971  O   TRP A 125      -5.077   8.188  17.551  1.00  0.00              
ATOM   1972  CB  TRP A 125      -4.565   7.439  14.408  1.00  0.00              
ATOM   1973  CG  TRP A 125      -5.910   6.865  14.735  1.00  0.00              
ATOM   1974  CD1 TRP A 125      -7.117   7.302  14.276  1.00  0.00              
ATOM   1975  CD2 TRP A 125      -6.194   5.737  15.598  1.00  0.00              
ATOM   1976  NE1 TRP A 125      -8.127   6.530  14.792  1.00  0.00              
ATOM   1977  CE2 TRP A 125      -7.581   5.566  15.602  1.00  0.00              
ATOM   1978  CE3 TRP A 125      -5.395   4.872  16.355  1.00  0.00              
ATOM   1979  CZ2 TRP A 125      -8.195   4.563  16.336  1.00  0.00              
ATOM   1980  CZ3 TRP A 125      -6.010   3.866  17.091  1.00  0.00              
ATOM   1981  CH2 TRP A 125      -7.374   3.716  17.080  1.00  0.00              
ATOM   1982  H   TRP A 125      -2.309   8.605  14.224  1.00  0.00              
ATOM   1983  HA  TRP A 125      -4.813   9.358  15.351  1.00  0.00              
ATOM   1984 1HB  TRP A 125      -4.604   7.850  13.399  1.00  0.00              
ATOM   1985 2HB  TRP A 125      -3.838   6.627  14.403  1.00  0.00              
ATOM   1986  HD1 TRP A 125      -7.258   8.142  13.598  1.00  0.00              
ATOM   1987  HE1 TRP A 125      -9.113   6.650  14.607  1.00  0.00              
ATOM   1988  HE3 TRP A 125      -4.311   4.985  16.364  1.00  0.00              
ATOM   1989  HZ2 TRP A 125      -9.276   4.428  16.341  1.00  0.00              
ATOM   1990  HZ3 TRP A 125      -5.380   3.197  17.678  1.00  0.00              
ATOM   1991  HH2 TRP A 125      -7.823   2.916  17.669  1.00  0.00              
ATOM   1992  N   ILE A 126      -3.106   7.213  17.159  1.00  0.00              
ATOM   1993  CA  ILE A 126      -3.055   6.648  18.498  1.00  0.00              
ATOM   1994  C   ILE A 126      -3.143   7.752  19.561  1.00  0.00              
ATOM   1995  O   ILE A 126      -3.955   7.679  20.487  1.00  0.00              
ATOM   1996  CB  ILE A 126      -1.764   5.833  18.698  1.00  0.00              
ATOM   1997  CG1 ILE A 126      -1.804   4.555  17.857  1.00  0.00              
ATOM   1998  CG2 ILE A 126      -1.566   5.501  20.169  1.00  0.00              
ATOM   1999  CD1 ILE A 126      -0.468   3.856  17.744  1.00  0.00              
ATOM   2000  H   ILE A 126      -2.353   7.020  16.514  1.00  0.00              
ATOM   2001  HA  ILE A 126      -3.920   6.001  18.634  1.00  0.00              
ATOM   2002  HB  ILE A 126      -0.910   6.413  18.348  1.00  0.00              
ATOM   2003 1HG1 ILE A 126      -2.519   3.856  18.291  1.00  0.00              
ATOM   2004 2HG1 ILE A 126      -2.150   4.791  16.851  1.00  0.00              
ATOM   2005 1HG2 ILE A 126      -0.650   4.925  20.292  1.00  0.00              
ATOM   2006 2HG2 ILE A 126      -1.494   6.424  20.743  1.00  0.00              
ATOM   2007 3HG2 ILE A 126      -2.413   4.916  20.527  1.00  0.00              
ATOM   2008 1HD1 ILE A 126      -0.577   2.959  17.133  1.00  0.00              
ATOM   2009 2HD1 ILE A 126       0.255   4.526  17.278  1.00  0.00              
ATOM   2010 3HD1 ILE A 126      -0.118   3.577  18.737  1.00  0.00              
ATOM   2011  N   GLN A 127      -2.320   8.780  19.407  1.00  0.00              
ATOM   2012  CA  GLN A 127      -2.283   9.871  20.394  1.00  0.00              
ATOM   2013  C   GLN A 127      -3.589  10.674  20.401  1.00  0.00              
ATOM   2014  O   GLN A 127      -4.028  11.124  21.461  1.00  0.00              
ATOM   2015  CB  GLN A 127      -1.102  10.804  20.113  1.00  0.00              
ATOM   2016  CG  GLN A 127       0.259  10.183  20.379  1.00  0.00              
ATOM   2017  CD  GLN A 127       0.441   9.789  21.832  1.00  0.00              
ATOM   2018  OE1 GLN A 127      -0.145  10.397  22.733  1.00  0.00              
ATOM   2019  NE2 GLN A 127       1.257   8.768  22.070  1.00  0.00              
ATOM   2020  H   GLN A 127      -1.708   8.822  18.605  1.00  0.00              
ATOM   2021  HA  GLN A 127      -2.188   9.435  21.388  1.00  0.00              
ATOM   2022 1HB  GLN A 127      -1.129  11.122  19.071  1.00  0.00              
ATOM   2023 2HB  GLN A 127      -1.190  11.698  20.731  1.00  0.00              
ATOM   2024 1HG  GLN A 127       0.364   9.288  19.766  1.00  0.00              
ATOM   2025 2HG  GLN A 127       1.033  10.906  20.121  1.00  0.00              
ATOM   2026 1HE2 GLN A 127       1.416   8.463  23.010  1.00  0.00              
ATOM   2027 2HE2 GLN A 127       1.712   8.304  21.310  1.00  0.00              
ATOM   2028  N   GLU A 128      -4.210  10.839  19.230  1.00  0.00              
ATOM   2029  CA  GLU A 128      -5.461  11.600  19.122  1.00  0.00              
ATOM   2030  C   GLU A 128      -6.560  10.880  19.874  1.00  0.00              
ATOM   2031  O   GLU A 128      -7.547  11.488  20.289  1.00  0.00              
ATOM   2032  CB  GLU A 128      -5.867  11.791  17.659  1.00  0.00              
ATOM   2033  CG  GLU A 128      -4.999  12.777  16.889  1.00  0.00              
ATOM   2034  CD  GLU A 128      -5.376  12.877  15.437  1.00  0.00              
ATOM   2035  OE1 GLU A 128      -6.198  12.107  15.001  1.00  0.00              
ATOM   2036  OE2 GLU A 128      -4.840  13.725  14.762  1.00  0.00              
ATOM   2037  H   GLU A 128      -3.810  10.428  18.398  1.00  0.00              
ATOM   2038  HA  GLU A 128      -5.295  12.598  19.529  1.00  0.00              
ATOM   2039 1HB  GLU A 128      -5.823  10.832  17.141  1.00  0.00              
ATOM   2040 2HB  GLU A 128      -6.897  12.142  17.609  1.00  0.00              
ATOM   2041 1HG  GLU A 128      -5.094  13.761  17.345  1.00  0.00              
ATOM   2042 2HG  GLU A 128      -3.958  12.468  16.969  1.00  0.00              
ATOM   2043  N   ASN A 129      -6.382   9.575  20.040  1.00  0.00              
ATOM   2044  CA  ASN A 129      -7.393   8.751  20.677  1.00  0.00              
ATOM   2045  C   ASN A 129      -6.943   8.333  22.055  1.00  0.00              
ATOM   2046  O   ASN A 129      -7.355   7.292  22.564  1.00  0.00              
ATOM   2047  CB  ASN A 129      -7.715   7.535  19.827  1.00  0.00              
ATOM   2048  CG  ASN A 129      -8.533   7.879  18.613  1.00  0.00              
ATOM   2049  OD1 ASN A 129      -9.768   7.854  18.654  1.00  0.00              
ATOM   2050  ND2 ASN A 129      -7.867   8.198  17.533  1.00  0.00              
ATOM   2051  H   ASN A 129      -5.528   9.145  19.717  1.00  0.00              
ATOM   2052  HA  ASN A 129      -8.299   9.346  20.798  1.00  0.00              
ATOM   2053 1HB  ASN A 129      -6.788   7.061  19.504  1.00  0.00              
ATOM   2054 2HB  ASN A 129      -8.264   6.808  20.426  1.00  0.00              
ATOM   2055 1HD2 ASN A 129      -8.359   8.436  16.694  1.00  0.00              
ATOM   2056 2HD2 ASN A 129      -6.868   8.205  17.545  1.00  0.00              
ATOM   2057  N   GLY A 130      -6.088   9.163  22.648  1.00  0.00              
ATOM   2058  CA  GLY A 130      -5.729   9.028  24.038  1.00  0.00              
ATOM   2059  C   GLY A 130      -4.442   8.263  24.292  1.00  0.00              
ATOM   2060  O   GLY A 130      -4.088   8.031  25.437  1.00  0.00              
ATOM   2061  H   GLY A 130      -5.680   9.911  22.105  1.00  0.00              
ATOM   2062 1HA  GLY A 130      -5.623  10.017  24.485  1.00  0.00              
ATOM   2063 2HA  GLY A 130      -6.531   8.519  24.573  1.00  0.00              
ATOM   2064  N   GLY A 131      -3.737   7.866  23.240  1.00  0.00              
ATOM   2065  CA  GLY A 131      -2.485   7.137  23.424  1.00  0.00              
ATOM   2066  C   GLY A 131      -2.706   5.640  23.613  1.00  0.00              
ATOM   2067  O   GLY A 131      -3.842   5.168  23.550  1.00  0.00              
ATOM   2068  H   GLY A 131      -4.057   8.064  22.302  1.00  0.00              
ATOM   2069 1HA  GLY A 131      -1.841   7.296  22.560  1.00  0.00              
ATOM   2070 2HA  GLY A 131      -1.960   7.531  24.293  1.00  0.00              
ATOM   2071  N   TRP A 132      -1.627   4.887  23.824  1.00  0.00              
ATOM   2072  CA  TRP A 132      -1.717   3.429  23.989  1.00  0.00              
ATOM   2073  C   TRP A 132      -2.551   3.024  25.216  1.00  0.00              
ATOM   2074  O   TRP A 132      -3.019   1.889  25.302  1.00  0.00              
ATOM   2075  CB  TRP A 132      -0.314   2.830  24.111  1.00  0.00              
ATOM   2076  CG  TRP A 132       0.393   2.689  22.797  1.00  0.00              
ATOM   2077  CD1 TRP A 132       1.483   3.391  22.378  1.00  0.00              
ATOM   2078  CD2 TRP A 132       0.060   1.783  21.717  1.00  0.00              
ATOM   2079  NE1 TRP A 132       1.850   2.988  21.118  1.00  0.00              
ATOM   2080  CE2 TRP A 132       0.992   2.003  20.699  1.00  0.00              
ATOM   2081  CE3 TRP A 132      -0.937   0.816  21.536  1.00  0.00              
ATOM   2082  CZ2 TRP A 132       0.958   1.294  19.508  1.00  0.00              
ATOM   2083  CZ3 TRP A 132      -0.969   0.105  20.343  1.00  0.00              
ATOM   2084  CH2 TRP A 132      -0.045   0.338  19.356  1.00  0.00              
ATOM   2085  H   TRP A 132      -0.723   5.333  23.871  1.00  0.00              
ATOM   2086  HA  TRP A 132      -2.249   3.016  23.132  1.00  0.00              
ATOM   2087 1HB  TRP A 132       0.294   3.458  24.762  1.00  0.00              
ATOM   2088 2HB  TRP A 132      -0.378   1.845  24.573  1.00  0.00              
ATOM   2089  HD1 TRP A 132       1.989   4.160  22.959  1.00  0.00              
ATOM   2090  HE1 TRP A 132       2.625   3.356  20.585  1.00  0.00              
ATOM   2091  HE3 TRP A 132      -1.672   0.626  22.318  1.00  0.00              
ATOM   2092  HZ2 TRP A 132       1.683   1.465  18.712  1.00  0.00              
ATOM   2093  HZ3 TRP A 132      -1.750  -0.645  20.210  1.00  0.00              
ATOM   2094  HH2 TRP A 132      -0.100  -0.239  18.432  1.00  0.00              
ATOM   2095  N   ASP A 133      -2.728   3.946  26.166  1.00  0.00              
ATOM   2096  CA  ASP A 133      -3.549   3.687  27.354  1.00  0.00              
ATOM   2097  C   ASP A 133      -4.958   3.224  26.988  1.00  0.00              
ATOM   2098  O   ASP A 133      -5.552   2.394  27.675  1.00  0.00              
ATOM   2099  CB  ASP A 133      -3.636   4.942  28.226  1.00  0.00              
ATOM   2100  CG  ASP A 133      -2.329   5.260  28.939  1.00  0.00              
ATOM   2101  OD1 ASP A 133      -1.475   4.406  28.983  1.00  0.00              
ATOM   2102  OD2 ASP A 133      -2.196   6.355  29.432  1.00  0.00              
ATOM   2103  H   ASP A 133      -2.282   4.847  26.063  1.00  0.00              
ATOM   2104  HA  ASP A 133      -3.067   2.907  27.944  1.00  0.00              
ATOM   2105 1HB  ASP A 133      -3.913   5.796  27.607  1.00  0.00              
ATOM   2106 2HB  ASP A 133      -4.419   4.812  28.974  1.00  0.00              
ATOM   2107  N   THR A 134      -5.474   3.777  25.893  1.00  0.00              
ATOM   2108  CA  THR A 134      -6.795   3.442  25.374  1.00  0.00              
ATOM   2109  C   THR A 134      -6.897   1.982  24.913  1.00  0.00              
ATOM   2110  O   THR A 134      -7.879   1.288  25.193  1.00  0.00              
ATOM   2111  CB  THR A 134      -7.167   4.375  24.206  1.00  0.00              
ATOM   2112  OG1 THR A 134      -7.219   5.730  24.671  1.00  0.00              
ATOM   2113  CG2 THR A 134      -8.519   3.989  23.626  1.00  0.00              
ATOM   2114  H   THR A 134      -4.912   4.461  25.407  1.00  0.00              
ATOM   2115  HA  THR A 134      -7.527   3.592  26.167  1.00  0.00              
ATOM   2116  HB  THR A 134      -6.409   4.301  23.426  1.00  0.00              
ATOM   2117  HG1 THR A 134      -7.402   6.314  23.931  1.00  0.00              
ATOM   2118 1HG2 THR A 134      -8.766   4.658  22.802  1.00  0.00              
ATOM   2119 2HG2 THR A 134      -8.480   2.963  23.261  1.00  0.00              
ATOM   2120 3HG2 THR A 134      -9.283   4.070  24.399  1.00  0.00              
ATOM   2121  N   PHE A 135      -5.876   1.538  24.197  1.00  0.00              
ATOM   2122  CA  PHE A 135      -5.747   0.137  23.781  1.00  0.00              
ATOM   2123  C   PHE A 135      -5.687  -0.838  24.954  1.00  0.00              
ATOM   2124  O   PHE A 135      -6.348  -1.873  24.930  1.00  0.00              
ATOM   2125  CB  PHE A 135      -4.495  -0.040  22.928  1.00  0.00              
ATOM   2126  CG  PHE A 135      -4.260  -1.453  22.481  1.00  0.00              
ATOM   2127  CD1 PHE A 135      -5.060  -2.025  21.495  1.00  0.00              
ATOM   2128  CD2 PHE A 135      -3.244  -2.212  23.042  1.00  0.00              
ATOM   2129  CE1 PHE A 135      -4.848  -3.331  21.082  1.00  0.00              
ATOM   2130  CE2 PHE A 135      -3.022  -3.522  22.629  1.00  0.00              
ATOM   2131  CZ  PHE A 135      -3.822  -4.077  21.640  1.00  0.00              
ATOM   2132  H   PHE A 135      -5.161   2.199  23.930  1.00  0.00              
ATOM   2133  HA  PHE A 135      -6.621  -0.129  23.185  1.00  0.00              
ATOM   2134 1HB  PHE A 135      -4.568   0.589  22.041  1.00  0.00              
ATOM   2135 2HB  PHE A 135      -3.622   0.289  23.490  1.00  0.00              
ATOM   2136  HD1 PHE A 135      -5.859  -1.433  21.048  1.00  0.00              
ATOM   2137  HD2 PHE A 135      -2.618  -1.772  23.819  1.00  0.00              
ATOM   2138  HE1 PHE A 135      -5.488  -3.771  20.318  1.00  0.00              
ATOM   2139  HE2 PHE A 135      -2.225  -4.113  23.079  1.00  0.00              
ATOM   2140  HZ  PHE A 135      -3.644  -5.098  21.304  1.00  0.00              
ATOM   2141  N   VAL A 136      -4.867  -0.514  25.958  1.00  0.00              
ATOM   2142  CA  VAL A 136      -4.727  -1.353  27.150  1.00  0.00              
ATOM   2143  C   VAL A 136      -6.083  -1.471  27.834  1.00  0.00              
ATOM   2144  O   VAL A 136      -6.485  -2.559  28.248  1.00  0.00              
ATOM   2145  CB  VAL A 136      -3.699  -0.754  28.129  1.00  0.00              
ATOM   2146  CG1 VAL A 136      -3.722  -1.507  29.451  1.00  0.00              
ATOM   2147  CG2 VAL A 136      -2.310  -0.795  27.509  1.00  0.00              
ATOM   2148  H   VAL A 136      -4.328   0.337  25.889  1.00  0.00              
ATOM   2149  HA  VAL A 136      -4.410  -2.348  26.837  1.00  0.00              
ATOM   2150  HB  VAL A 136      -3.973   0.279  28.342  1.00  0.00              
ATOM   2151 1HG1 VAL A 136      -2.989  -1.070  30.131  1.00  0.00              
ATOM   2152 2HG1 VAL A 136      -4.715  -1.434  29.894  1.00  0.00              
ATOM   2153 3HG1 VAL A 136      -3.476  -2.554  29.278  1.00  0.00              
ATOM   2154 1HG2 VAL A 136      -1.588  -0.369  28.206  1.00  0.00              
ATOM   2155 2HG2 VAL A 136      -2.039  -1.828  27.291  1.00  0.00              
ATOM   2156 3HG2 VAL A 136      -2.307  -0.215  26.586  1.00  0.00              
ATOM   2157  N   GLU A 137      -6.791  -0.351  27.925  1.00  0.00              
ATOM   2158  CA  GLU A 137      -8.141  -0.355  28.475  1.00  0.00              
ATOM   2159  C   GLU A 137      -9.044  -1.287  27.681  1.00  0.00              
ATOM   2160  O   GLU A 137      -9.781  -2.086  28.256  1.00  0.00              
ATOM   2161  CB  GLU A 137      -8.724   1.060  28.478  1.00  0.00              
ATOM   2162  CG  GLU A 137     -10.126   1.161  29.061  1.00  0.00              
ATOM   2163  CD  GLU A 137     -10.644   2.572  29.098  1.00  0.00              
ATOM   2164  OE1 GLU A 137      -9.923   3.460  28.709  1.00  0.00              
ATOM   2165  OE2 GLU A 137     -11.762   2.763  29.516  1.00  0.00              
ATOM   2166  H   GLU A 137      -6.391   0.520  27.608  1.00  0.00              
ATOM   2167  HA  GLU A 137      -8.093  -0.708  29.506  1.00  0.00              
ATOM   2168 1HB  GLU A 137      -8.074   1.720  29.053  1.00  0.00              
ATOM   2169 2HB  GLU A 137      -8.758   1.441  27.457  1.00  0.00              
ATOM   2170 1HG  GLU A 137     -10.803   0.554  28.461  1.00  0.00              
ATOM   2171 2HG  GLU A 137     -10.117   0.756  30.072  1.00  0.00              
ATOM   2172  N   LEU A 138      -8.975  -1.187  26.357  1.00  0.00              
ATOM   2173  CA  LEU A 138      -9.734  -2.084  25.487  1.00  0.00              
ATOM   2174  C   LEU A 138      -9.392  -3.554  25.699  1.00  0.00              
ATOM   2175  O   LEU A 138     -10.287  -4.381  25.848  1.00  0.00              
ATOM   2176  CB  LEU A 138      -9.485  -1.715  24.019  1.00  0.00              
ATOM   2177  CG  LEU A 138     -10.136  -2.638  22.982  1.00  0.00              
ATOM   2178  CD1 LEU A 138     -11.649  -2.604  23.148  1.00  0.00              
ATOM   2179  CD2 LEU A 138      -9.729  -2.197  21.583  1.00  0.00              
ATOM   2180  H   LEU A 138      -8.388  -0.478  25.941  1.00  0.00              
ATOM   2181  HA  LEU A 138     -10.788  -2.014  25.754  1.00  0.00              
ATOM   2182 1HB  LEU A 138      -9.859  -0.707  23.847  1.00  0.00              
ATOM   2183 2HB  LEU A 138      -8.411  -1.717  23.838  1.00  0.00              
ATOM   2184  HG  LEU A 138      -9.805  -3.664  23.149  1.00  0.00              
ATOM   2185 1HD1 LEU A 138     -12.111  -3.260  22.411  1.00  0.00              
ATOM   2186 2HD1 LEU A 138     -11.913  -2.943  24.150  1.00  0.00              
ATOM   2187 3HD1 LEU A 138     -12.008  -1.586  23.003  1.00  0.00              
ATOM   2188 1HD2 LEU A 138     -10.191  -2.854  20.846  1.00  0.00              
ATOM   2189 2HD2 LEU A 138     -10.061  -1.172  21.415  1.00  0.00              
ATOM   2190 3HD2 LEU A 138      -8.645  -2.249  21.487  1.00  0.00              
ATOM   2191  N   TYR A 139      -8.104  -3.886  25.716  1.00  0.00              
ATOM   2192  CA  TYR A 139      -7.714  -5.276  25.932  1.00  0.00              
ATOM   2193  C   TYR A 139      -7.740  -5.625  27.420  1.00  0.00              
ATOM   2194  O   TYR A 139      -8.602  -5.162  28.169  1.00  0.00              
ATOM   2195  OXT TYR A 139      -6.912  -6.362  27.879  1.00  0.00              
ATOM   2196  CB  TYR A 139      -6.336  -5.601  25.331  1.00  0.00              
ATOM   2197  CG  TYR A 139      -5.973  -7.060  25.525  1.00  0.00              
ATOM   2198  CD1 TYR A 139      -6.620  -8.065  24.803  1.00  0.00              
ATOM   2199  CD2 TYR A 139      -5.014  -7.439  26.458  1.00  0.00              
ATOM   2200  CE1 TYR A 139      -6.302  -9.406  25.000  1.00  0.00              
ATOM   2201  CE2 TYR A 139      -4.695  -8.768  26.665  1.00  0.00              
ATOM   2202  CZ  TYR A 139      -5.338  -9.747  25.939  1.00  0.00              
ATOM   2203  OH  TYR A 139      -5.006 -11.063  26.166  1.00  0.00              
ATOM   2204  H   TYR A 139      -7.386  -3.189  25.581  1.00  0.00              
ATOM   2205  HA  TYR A 139      -8.447  -5.920  25.445  1.00  0.00              
ATOM   2206 1HB  TYR A 139      -6.339  -5.367  24.265  1.00  0.00              
ATOM   2207 2HB  TYR A 139      -5.577  -4.975  25.801  1.00  0.00              
ATOM   2208  HD1 TYR A 139      -7.385  -7.804  24.072  1.00  0.00              
ATOM   2209  HD2 TYR A 139      -4.497  -6.680  27.047  1.00  0.00              
ATOM   2210  HE1 TYR A 139      -6.817 -10.177  24.427  1.00  0.00              
ATOM   2211  HE2 TYR A 139      -3.937  -9.039  27.400  1.00  0.00              
ATOM   2212  HH  TYR A 139      -4.261 -11.104  26.770  1.00  0.00              
ATOM   2213  N   ASP B 140     -28.181  -5.161  28.775  1.00  0.00              
ATOM   2214  CA  ASP B 140     -28.125  -6.590  29.205  1.00  0.00              
ATOM   2215  C   ASP B 140     -27.297  -7.445  28.222  1.00  0.00              
ATOM   2216  O   ASP B 140     -27.026  -7.000  27.092  1.00  0.00              
ATOM   2217  CB  ASP B 140     -29.535  -7.174  29.324  1.00  0.00              
ATOM   2218  CG  ASP B 140     -30.240  -7.299  27.980  1.00  0.00              
ATOM   2219  OD1 ASP B 140     -29.566  -7.320  26.978  1.00  0.00              
ATOM   2220  OD2 ASP B 140     -31.445  -7.373  27.969  1.00  0.00              
ATOM   2221 1H   ASP B 140     -28.723  -4.636  29.431  1.00  0.00              
ATOM   2222 2H   ASP B 140     -27.254  -4.788  28.734  1.00  0.00              
ATOM   2223 3H   ASP B 140     -28.603  -5.102  27.870  1.00  0.00              
ATOM   2224  HA  ASP B 140     -27.615  -6.642  30.168  1.00  0.00              
ATOM   2225 1HB  ASP B 140     -29.482  -8.162  29.784  1.00  0.00              
ATOM   2226 2HB  ASP B 140     -30.137  -6.542  29.977  1.00  0.00              
ATOM   2227  N   PRO B 141     -26.874  -8.661  28.650  1.00  0.00              
ATOM   2228  CA  PRO B 141     -26.115  -9.567  27.767  1.00  0.00              
ATOM   2229  C   PRO B 141     -26.682  -9.811  26.360  1.00  0.00              
ATOM   2230  O   PRO B 141     -25.895  -9.949  25.407  1.00  0.00              
ATOM   2231  CB  PRO B 141     -26.125 -10.865  28.580  1.00  0.00              
ATOM   2232  CG  PRO B 141     -26.146 -10.408  29.999  1.00  0.00              
ATOM   2233  CD  PRO B 141     -27.077  -9.225  29.997  1.00  0.00              
ATOM   2234  HA  PRO B 141     -25.103  -9.162  27.617  1.00  0.00              
ATOM   2235 1HB  PRO B 141     -27.004 -11.470  28.313  1.00  0.00              
ATOM   2236 2HB  PRO B 141     -25.236 -11.467  28.339  1.00  0.00              
ATOM   2237 1HG  PRO B 141     -26.495 -11.220  30.654  1.00  0.00              
ATOM   2238 2HG  PRO B 141     -25.130 -10.147  30.329  1.00  0.00              
ATOM   2239 1HD  PRO B 141     -28.111  -9.571  30.147  1.00  0.00              
ATOM   2240 2HD  PRO B 141     -26.783  -8.525  30.792  1.00  0.00              
ATOM   2241  N   LYS B 142     -28.007  -9.886  26.224  1.00  0.00              
ATOM   2242  CA  LYS B 142     -28.603 -10.103  24.898  1.00  0.00              
ATOM   2243  C   LYS B 142     -28.272  -8.951  23.933  1.00  0.00              
ATOM   2244  O   LYS B 142     -27.896  -9.194  22.785  1.00  0.00              
ATOM   2245  CB  LYS B 142     -30.119 -10.269  25.018  1.00  0.00              
ATOM   2246  CG  LYS B 142     -30.831 -10.515  23.694  1.00  0.00              
ATOM   2247  CD  LYS B 142     -32.326 -10.706  23.898  1.00  0.00              
ATOM   2248  CE  LYS B 142     -33.023 -11.062  22.593  1.00  0.00              
ATOM   2249  NZ  LYS B 142     -32.884  -9.985  21.576  1.00  0.00              
ATOM   2250  H   LYS B 142     -28.613  -9.796  27.027  1.00  0.00              
ATOM   2251  HA  LYS B 142     -28.153 -10.993  24.458  1.00  0.00              
ATOM   2252 1HB  LYS B 142     -30.342 -11.106  25.679  1.00  0.00              
ATOM   2253 2HB  LYS B 142     -30.548  -9.373  25.467  1.00  0.00              
ATOM   2254 1HG  LYS B 142     -30.669  -9.665  23.030  1.00  0.00              
ATOM   2255 2HG  LYS B 142     -30.420 -11.406  23.221  1.00  0.00              
ATOM   2256 1HD  LYS B 142     -32.496 -11.505  24.621  1.00  0.00              
ATOM   2257 2HD  LYS B 142     -32.760  -9.787  24.291  1.00  0.00              
ATOM   2258 1HE  LYS B 142     -32.596 -11.981  22.193  1.00  0.00              
ATOM   2259 2HE  LYS B 142     -34.083 -11.232  22.781  1.00  0.00              
ATOM   2260 1HZ  LYS B 142     -33.359 -10.259  20.728  1.00  0.00              
ATOM   2261 2HZ  LYS B 142     -33.293  -9.132  21.930  1.00  0.00              
ATOM   2262 3HZ  LYS B 142     -31.905  -9.832  21.379  1.00  0.00              
ATOM   2263  N   LYS B 143     -28.412  -7.713  24.409  1.00  0.00              
ATOM   2264  CA  LYS B 143     -28.102  -6.515  23.612  1.00  0.00              
ATOM   2265  C   LYS B 143     -26.620  -6.415  23.262  1.00  0.00              
ATOM   2266  O   LYS B 143     -26.265  -5.942  22.170  1.00  0.00              
ATOM   2267  CB  LYS B 143     -28.539  -5.253  24.359  1.00  0.00              
ATOM   2268  CG  LYS B 143     -30.047  -5.065  24.448  1.00  0.00              
ATOM   2269  CD  LYS B 143     -30.402  -3.786  25.191  1.00  0.00              
ATOM   2270  CE  LYS B 143     -31.909  -3.588  25.266  1.00  0.00              
ATOM   2271  NZ  LYS B 143     -32.271  -2.346  26.001  1.00  0.00              
ATOM   2272  H   LYS B 143     -28.745  -7.602  25.356  1.00  0.00              
ATOM   2273  HA  LYS B 143     -28.647  -6.575  22.670  1.00  0.00              
ATOM   2274 1HB  LYS B 143     -28.144  -5.276  25.375  1.00  0.00              
ATOM   2275 2HB  LYS B 143     -28.121  -4.375  23.865  1.00  0.00              
ATOM   2276 1HG  LYS B 143     -30.469  -5.020  23.443  1.00  0.00              
ATOM   2277 2HG  LYS B 143     -30.489  -5.913  24.970  1.00  0.00              
ATOM   2278 1HD  LYS B 143     -29.999  -3.830  26.204  1.00  0.00              
ATOM   2279 2HD  LYS B 143     -29.958  -2.933  24.679  1.00  0.00              
ATOM   2280 1HE  LYS B 143     -32.318  -3.532  24.258  1.00  0.00              
ATOM   2281 2HE  LYS B 143     -32.363  -4.439  25.772  1.00  0.00              
ATOM   2282 1HZ  LYS B 143     -33.276  -2.251  26.028  1.00  0.00              
ATOM   2283 2HZ  LYS B 143     -31.912  -2.395  26.944  1.00  0.00              
ATOM   2284 3HZ  LYS B 143     -31.871  -1.547  25.530  1.00  0.00              
ATOM   2285  N   VAL B 144     -25.760  -6.846  24.186  1.00  0.00              
ATOM   2286  CA  VAL B 144     -24.319  -6.891  23.932  1.00  0.00              
ATOM   2287  C   VAL B 144     -24.010  -7.837  22.778  1.00  0.00              
ATOM   2288  O   VAL B 144     -23.286  -7.477  21.863  1.00  0.00              
ATOM   2289  CB  VAL B 144     -23.562  -7.354  25.191  1.00  0.00              
ATOM   2290  CG1 VAL B 144     -22.096  -7.603  24.869  1.00  0.00              
ATOM   2291  CG2 VAL B 144     -23.703  -6.314  26.292  1.00  0.00              
ATOM   2292  H   VAL B 144     -26.111  -7.149  25.083  1.00  0.00              
ATOM   2293  HA  VAL B 144     -23.986  -5.892  23.649  1.00  0.00              
ATOM   2294  HB  VAL B 144     -23.982  -8.301  25.529  1.00  0.00              
ATOM   2295 1HG1 VAL B 144     -21.576  -7.930  25.770  1.00  0.00              
ATOM   2296 2HG1 VAL B 144     -22.017  -8.376  24.105  1.00  0.00              
ATOM   2297 3HG1 VAL B 144     -21.642  -6.682  24.503  1.00  0.00              
ATOM   2298 1HG2 VAL B 144     -23.166  -6.648  27.179  1.00  0.00              
ATOM   2299 2HG2 VAL B 144     -23.288  -5.365  25.951  1.00  0.00              
ATOM   2300 3HG2 VAL B 144     -24.758  -6.182  26.535  1.00  0.00              
ATOM   2301  N   LEU B 145     -24.592  -9.035  22.850  1.00  0.00              
ATOM   2302  CA  LEU B 145     -24.464 -10.059  21.845  1.00  0.00              
ATOM   2303  C   LEU B 145     -25.093  -9.618  20.519  1.00  0.00              
ATOM   2304  O   LEU B 145     -24.497  -9.781  19.456  1.00  0.00              
ATOM   2305  CB  LEU B 145     -25.122 -11.354  22.336  1.00  0.00              
ATOM   2306  CG  LEU B 145     -25.035 -12.549  21.378  1.00  0.00              
ATOM   2307  CD1 LEU B 145     -23.573 -12.883  21.113  1.00  0.00              
ATOM   2308  CD2 LEU B 145     -25.767 -13.738  21.981  1.00  0.00              
ATOM   2309  H   LEU B 145     -25.154  -9.218  23.669  1.00  0.00              
ATOM   2310  HA  LEU B 145     -23.404 -10.241  21.671  1.00  0.00              
ATOM   2311 1HB  LEU B 145     -24.653 -11.648  23.274  1.00  0.00              
ATOM   2312 2HB  LEU B 145     -26.177 -11.158  22.526  1.00  0.00              
ATOM   2313  HG  LEU B 145     -25.495 -12.285  20.425  1.00  0.00              
ATOM   2314 1HD1 LEU B 145     -23.512 -13.732  20.431  1.00  0.00              
ATOM   2315 2HD1 LEU B 145     -23.079 -12.022  20.663  1.00  0.00              
ATOM   2316 3HD1 LEU B 145     -23.082 -13.136  22.052  1.00  0.00              
ATOM   2317 1HD2 LEU B 145     -25.707 -14.587  21.299  1.00  0.00              
ATOM   2318 2HD2 LEU B 145     -25.308 -14.004  22.933  1.00  0.00              
ATOM   2319 3HD2 LEU B 145     -26.813 -13.477  22.143  1.00  0.00              
ATOM   2320  N   ASP B 146     -26.285  -9.040  20.579  1.00  0.00              
ATOM   2321  CA  ASP B 146     -26.938  -8.633  19.350  1.00  0.00              
ATOM   2322  C   ASP B 146     -26.237  -7.510  18.619  1.00  0.00              
ATOM   2323  O   ASP B 146     -26.128  -7.567  17.402  1.00  0.00              
ATOM   2324  CB  ASP B 146     -28.379  -8.210  19.646  1.00  0.00              
ATOM   2325  CG  ASP B 146     -29.286  -9.387  19.980  1.00  0.00              
ATOM   2326  OD1 ASP B 146     -28.906 -10.500  19.704  1.00  0.00              
ATOM   2327  OD2 ASP B 146     -30.349  -9.161  20.506  1.00  0.00              
ATOM   2328  H   ASP B 146     -26.750  -8.877  21.460  1.00  0.00              
ATOM   2329  HA  ASP B 146     -26.829  -9.434  18.618  1.00  0.00              
ATOM   2330 1HB  ASP B 146     -28.388  -7.514  20.485  1.00  0.00              
ATOM   2331 2HB  ASP B 146     -28.789  -7.687  18.782  1.00  0.00              
ATOM   2332  N   LYS B 147     -25.751  -6.508  19.350  1.00  0.00              
ATOM   2333  CA  LYS B 147     -24.975  -5.432  18.740  1.00  0.00              
ATOM   2334  C   LYS B 147     -23.660  -5.951  18.146  1.00  0.00              
ATOM   2335  O   LYS B 147     -23.253  -5.524  17.046  1.00  0.00              
ATOM   2336  CB  LYS B 147     -24.693  -4.334  19.766  1.00  0.00              
ATOM   2337  CG  LYS B 147     -25.911  -3.507  20.154  1.00  0.00              
ATOM   2338  CD  LYS B 147     -25.559  -2.463  21.203  1.00  0.00              
ATOM   2339  CE  LYS B 147     -26.778  -1.644  21.602  1.00  0.00              
ATOM   2340  NZ  LYS B 147     -26.450  -0.626  22.636  1.00  0.00              
ATOM   2341  H   LYS B 147     -25.920  -6.489  20.346  1.00  0.00              
ATOM   2342  HA  LYS B 147     -25.555  -5.011  17.918  1.00  0.00              
ATOM   2343 1HB  LYS B 147     -24.288  -4.781  20.675  1.00  0.00              
ATOM   2344 2HB  LYS B 147     -23.938  -3.653  19.372  1.00  0.00              
ATOM   2345 1HG  LYS B 147     -26.306  -3.004  19.271  1.00  0.00              
ATOM   2346 2HG  LYS B 147     -26.684  -4.163  20.553  1.00  0.00              
ATOM   2347 1HD  LYS B 147     -25.157  -2.957  22.089  1.00  0.00              
ATOM   2348 2HD  LYS B 147     -24.797  -1.791  20.806  1.00  0.00              
ATOM   2349 1HE  LYS B 147     -27.179  -1.138  20.725  1.00  0.00              
ATOM   2350 2HE  LYS B 147     -27.548  -2.307  21.995  1.00  0.00              
ATOM   2351 1HZ  LYS B 147     -27.283  -0.106  22.873  1.00  0.00              
ATOM   2352 2HZ  LYS B 147     -26.095  -1.086  23.462  1.00  0.00              
ATOM   2353 3HZ  LYS B 147     -25.750   0.007  22.276  1.00  0.00              
ATOM   2354  N   ALA B 148     -22.998  -6.857  18.874  1.00  0.00              
ATOM   2355  CA  ALA B 148     -21.791  -7.487  18.384  1.00  0.00              
ATOM   2356  C   ALA B 148     -22.084  -8.292  17.112  1.00  0.00              
ATOM   2357  O   ALA B 148     -21.299  -8.259  16.175  1.00  0.00              
ATOM   2358  CB  ALA B 148     -21.164  -8.375  19.444  1.00  0.00              
ATOM   2359  H   ALA B 148     -23.348  -7.107  19.788  1.00  0.00              
ATOM   2360  HA  ALA B 148     -21.079  -6.702  18.126  1.00  0.00              
ATOM   2361 1HB  ALA B 148     -20.259  -8.834  19.046  1.00  0.00              
ATOM   2362 2HB  ALA B 148     -20.911  -7.775  20.318  1.00  0.00              
ATOM   2363 3HB  ALA B 148     -21.869  -9.153  19.730  1.00  0.00              
ATOM   2364  N   LYS B 149     -23.219  -8.993  17.089  1.00  0.00              
ATOM   2365  CA  LYS B 149     -23.635  -9.800  15.928  1.00  0.00              
ATOM   2366  C   LYS B 149     -23.804  -8.927  14.697  1.00  0.00              
ATOM   2367  O   LYS B 149     -23.306  -9.251  13.615  1.00  0.00              
ATOM   2368  CB  LYS B 149     -24.938 -10.546  16.219  1.00  0.00              
ATOM   2369  CG  LYS B 149     -25.412 -11.450  15.089  1.00  0.00              
ATOM   2370  CD  LYS B 149     -26.680 -12.198  15.474  1.00  0.00              
ATOM   2371  CE  LYS B 149     -27.177 -13.071  14.331  1.00  0.00              
ATOM   2372  NZ  LYS B 149     -28.417 -13.810  14.694  1.00  0.00              
ATOM   2373  H   LYS B 149     -23.812  -8.965  17.906  1.00  0.00              
ATOM   2374  HA  LYS B 149     -22.865 -10.547  15.731  1.00  0.00              
ATOM   2375 1HB  LYS B 149     -24.813 -11.162  17.110  1.00  0.00              
ATOM   2376 2HB  LYS B 149     -25.731  -9.827  16.427  1.00  0.00              
ATOM   2377 1HG  LYS B 149     -25.611 -10.849  14.201  1.00  0.00              
ATOM   2378 2HG  LYS B 149     -24.632 -12.173  14.850  1.00  0.00              
ATOM   2379 1HD  LYS B 149     -26.481 -12.828  16.342  1.00  0.00              
ATOM   2380 2HD  LYS B 149     -27.459 -11.483  15.737  1.00  0.00              
ATOM   2381 1HE  LYS B 149     -27.381 -12.449  13.461  1.00  0.00              
ATOM   2382 2HE  LYS B 149     -26.405 -13.792  14.062  1.00  0.00              
ATOM   2383 1HZ  LYS B 149     -28.713 -14.376  13.912  1.00  0.00              
ATOM   2384 2HZ  LYS B 149     -28.234 -14.405  15.490  1.00  0.00              
ATOM   2385 3HZ  LYS B 149     -29.146 -13.151  14.927  1.00  0.00              
ATOM   2386  N   ASP B 150     -24.488  -7.799  14.881  1.00  0.00              
ATOM   2387  CA  ASP B 150     -24.692  -6.823  13.816  1.00  0.00              
ATOM   2388  C   ASP B 150     -23.378  -6.330  13.273  1.00  0.00              
ATOM   2389  O   ASP B 150     -23.197  -6.255  12.050  1.00  0.00              
ATOM   2390  CB  ASP B 150     -25.513  -5.633  14.319  1.00  0.00              
ATOM   2391  CG  ASP B 150     -26.983  -5.973  14.529  1.00  0.00              
ATOM   2392  OD1 ASP B 150     -27.413  -6.989  14.036  1.00  0.00              
ATOM   2393  OD2 ASP B 150     -27.661  -5.214  15.179  1.00  0.00              
ATOM   2394  H   ASP B 150     -24.877  -7.619  15.795  1.00  0.00              
ATOM   2395  HA  ASP B 150     -25.241  -7.304  13.006  1.00  0.00              
ATOM   2396 1HB  ASP B 150     -25.099  -5.278  15.263  1.00  0.00              
ATOM   2397 2HB  ASP B 150     -25.444  -4.814  13.603  1.00  0.00              
ATOM   2398  N   GLN B 151     -22.459  -6.006  14.188  1.00  0.00              
ATOM   2399  CA  GLN B 151     -21.120  -5.573  13.812  1.00  0.00              
ATOM   2400  C   GLN B 151     -20.328  -6.674  13.100  1.00  0.00              
ATOM   2401  O   GLN B 151     -19.707  -6.398  12.096  1.00  0.00              
ATOM   2402  CB  GLN B 151     -20.355  -5.103  15.052  1.00  0.00              
ATOM   2403  CG  GLN B 151     -20.889  -3.820  15.664  1.00  0.00              
ATOM   2404  CD  GLN B 151     -20.197  -3.468  16.967  1.00  0.00              
ATOM   2405  OE1 GLN B 151     -19.655  -4.339  17.653  1.00  0.00              
ATOM   2406  NE2 GLN B 151     -20.210  -2.186  17.316  1.00  0.00              
ATOM   2407  H   GLN B 151     -22.701  -6.062  15.167  1.00  0.00              
ATOM   2408  HA  GLN B 151     -21.208  -4.772  13.079  1.00  0.00              
ATOM   2409 1HB  GLN B 151     -20.388  -5.880  15.816  1.00  0.00              
ATOM   2410 2HB  GLN B 151     -19.308  -4.943  14.794  1.00  0.00              
ATOM   2411 1HG  GLN B 151     -20.732  -3.002  14.961  1.00  0.00              
ATOM   2412 2HG  GLN B 151     -21.954  -3.941  15.864  1.00  0.00              
ATOM   2413 1HE2 GLN B 151     -19.769  -1.894  18.165  1.00  0.00              
ATOM   2414 2HE2 GLN B 151     -20.661  -1.513  16.730  1.00  0.00              
ATOM   2415  N   ALA B 152     -20.357  -7.909  13.595  1.00  0.00              
ATOM   2416  CA  ALA B 152     -19.589  -8.964  12.939  1.00  0.00              
ATOM   2417  C   ALA B 152     -20.147  -9.239  11.534  1.00  0.00              
ATOM   2418  O   ALA B 152     -19.380  -9.361  10.567  1.00  0.00              
ATOM   2419  CB  ALA B 152     -19.568 -10.239  13.774  1.00  0.00              
ATOM   2420  H   ALA B 152     -20.900  -8.134  14.416  1.00  0.00              
ATOM   2421  HA  ALA B 152     -18.564  -8.613  12.821  1.00  0.00              
ATOM   2422 1HB  ALA B 152     -18.987 -11.003  13.256  1.00  0.00              
ATOM   2423 2HB  ALA B 152     -19.112 -10.032  14.743  1.00  0.00              
ATOM   2424 3HB  ALA B 152     -20.586 -10.595  13.921  1.00  0.00              
ATOM   2425  N   GLU B 153     -21.472  -9.320  11.413  1.00  0.00              
ATOM   2426  CA  GLU B 153     -22.087  -9.560  10.108  1.00  0.00              
ATOM   2427  C   GLU B 153     -21.766  -8.447   9.094  1.00  0.00              
ATOM   2428  O   GLU B 153     -21.490  -8.726   7.939  1.00  0.00              
ATOM   2429  CB  GLU B 153     -23.604  -9.694  10.264  1.00  0.00              
ATOM   2430  CG  GLU B 153     -24.349  -9.954   8.962  1.00  0.00              
ATOM   2431  CD  GLU B 153     -24.075 -11.319   8.394  1.00  0.00              
ATOM   2432  OE1 GLU B 153     -23.644 -12.173   9.131  1.00  0.00              
ATOM   2433  OE2 GLU B 153     -24.297 -11.507   7.221  1.00  0.00              
ATOM   2434  H   GLU B 153     -22.064  -9.216  12.225  1.00  0.00              
ATOM   2435  HA  GLU B 153     -21.641 -10.456   9.675  1.00  0.00              
ATOM   2436 1HB  GLU B 153     -23.828 -10.513  10.948  1.00  0.00              
ATOM   2437 2HB  GLU B 153     -24.006  -8.781  10.703  1.00  0.00              
ATOM   2438 1HG  GLU B 153     -25.419  -9.857   9.143  1.00  0.00              
ATOM   2439 2HG  GLU B 153     -24.061  -9.198   8.234  1.00  0.00              
ATOM   2440  N   ASN B 154     -21.808  -7.187   9.515  1.00  0.00              
ATOM   2441  CA  ASN B 154     -21.439  -6.091   8.599  1.00  0.00              
ATOM   2442  C   ASN B 154     -19.972  -6.148   8.129  1.00  0.00              
ATOM   2443  O   ASN B 154     -19.664  -5.883   6.966  1.00  0.00              
ATOM   2444  CB  ASN B 154     -21.722  -4.752   9.256  1.00  0.00              
ATOM   2445  CG  ASN B 154     -23.191  -4.432   9.305  1.00  0.00              
ATOM   2446  OD1 ASN B 154     -23.988  -5.002   8.551  1.00  0.00              
ATOM   2447  ND2 ASN B 154     -23.563  -3.531  10.178  1.00  0.00              
ATOM   2448  H   ASN B 154     -22.091  -6.966  10.459  1.00  0.00              
ATOM   2449  HA  ASN B 154     -22.023  -6.194   7.683  1.00  0.00              
ATOM   2450 1HB  ASN B 154     -21.329  -4.755  10.273  1.00  0.00              
ATOM   2451 2HB  ASN B 154     -21.209  -3.962   8.708  1.00  0.00              
ATOM   2452 1HD2 ASN B 154     -24.528  -3.278  10.255  1.00  0.00              
ATOM   2453 2HD2 ASN B 154     -22.883  -3.096  10.768  1.00  0.00              
ATOM   2454  N   ARG B 155     -19.066  -6.497   9.035  1.00  0.00              
ATOM   2455  CA  ARG B 155     -17.654  -6.590   8.687  1.00  0.00              
ATOM   2456  C   ARG B 155     -17.409  -7.782   7.756  1.00  0.00              
ATOM   2457  O   ARG B 155     -16.653  -7.689   6.802  1.00  0.00              
ATOM   2458  CB  ARG B 155     -16.802  -6.734   9.939  1.00  0.00              
ATOM   2459  CG  ARG B 155     -16.773  -5.507  10.838  1.00  0.00              
ATOM   2460  CD  ARG B 155     -16.378  -4.287  10.088  1.00  0.00              
ATOM   2461  NE  ARG B 155     -16.226  -3.137  10.966  1.00  0.00              
ATOM   2462  CZ  ARG B 155     -16.069  -1.868  10.543  1.00  0.00              
ATOM   2463  NH1 ARG B 155     -16.045  -1.602   9.256  1.00  0.00              
ATOM   2464  NH2 ARG B 155     -15.938  -0.890  11.422  1.00  0.00              
ATOM   2465  H   ARG B 155     -19.355  -6.703   9.981  1.00  0.00              
ATOM   2466  HA  ARG B 155     -17.388  -5.719   8.087  1.00  0.00              
ATOM   2467 1HB  ARG B 155     -17.168  -7.569  10.534  1.00  0.00              
ATOM   2468 2HB  ARG B 155     -15.774  -6.959   9.656  1.00  0.00              
ATOM   2469 1HG  ARG B 155     -17.763  -5.344  11.262  1.00  0.00              
ATOM   2470 2HG  ARG B 155     -16.054  -5.663  11.643  1.00  0.00              
ATOM   2471 1HD  ARG B 155     -15.428  -4.460   9.585  1.00  0.00              
ATOM   2472 2HD  ARG B 155     -17.143  -4.052   9.348  1.00  0.00              
ATOM   2473  HE  ARG B 155     -16.239  -3.302  11.963  1.00  0.00              
ATOM   2474 1HH1 ARG B 155     -16.145  -2.349   8.583  1.00  0.00              
ATOM   2475 2HH1 ARG B 155     -15.928  -0.650   8.939  1.00  0.00              
ATOM   2476 1HH2 ARG B 155     -15.956  -1.094  12.412  1.00  0.00              
ATOM   2477 2HH2 ARG B 155     -15.820   0.061  11.105  1.00  0.00              
ATOM   2478  N   VAL B 156     -18.126  -8.869   7.978  1.00  0.00              
ATOM   2479  CA  VAL B 156     -18.150 -10.009   7.035  1.00  0.00              
ATOM   2480  C   VAL B 156     -18.715  -9.702   5.636  1.00  0.00              
ATOM   2481  O   VAL B 156     -18.155 -10.150   4.637  1.00  0.00              
ATOM   2482  CB  VAL B 156     -18.890 -11.209   7.664  1.00  0.00              
ATOM   2483  CG1 VAL B 156     -19.179 -12.296   6.645  1.00  0.00              
ATOM   2484  CG2 VAL B 156     -18.093 -11.739   8.844  1.00  0.00              
ATOM   2485  H   VAL B 156     -18.675  -8.919   8.824  1.00  0.00              
ATOM   2486  HA  VAL B 156     -17.122 -10.304   6.822  1.00  0.00              
ATOM   2487  HB  VAL B 156     -19.873 -10.881   8.003  1.00  0.00              
ATOM   2488 1HG1 VAL B 156     -19.701 -13.121   7.131  1.00  0.00              
ATOM   2489 2HG1 VAL B 156     -19.803 -11.892   5.848  1.00  0.00              
ATOM   2490 3HG1 VAL B 156     -18.241 -12.659   6.224  1.00  0.00              
ATOM   2491 1HG2 VAL B 156     -18.618 -12.585   9.286  1.00  0.00              
ATOM   2492 2HG2 VAL B 156     -17.109 -12.059   8.503  1.00  0.00              
ATOM   2493 3HG2 VAL B 156     -17.981 -10.952   9.590  1.00  0.00              
ATOM   2494  N   ARG B 157     -19.845  -9.002   5.558  1.00  0.00              
ATOM   2495  CA  ARG B 157     -20.362  -8.547   4.272  1.00  0.00              
ATOM   2496  C   ARG B 157     -19.434  -7.561   3.537  1.00  0.00              
ATOM   2497  O   ARG B 157     -19.334  -7.612   2.301  1.00  0.00              
ATOM   2498  CB  ARG B 157     -21.719  -7.889   4.473  1.00  0.00              
ATOM   2499  CG  ARG B 157     -22.833  -8.835   4.893  1.00  0.00              
ATOM   2500  CD  ARG B 157     -24.109  -8.112   5.126  1.00  0.00              
ATOM   2501  NE  ARG B 157     -25.136  -8.986   5.670  1.00  0.00              
ATOM   2502  CZ  ARG B 157     -26.383  -8.592   5.995  1.00  0.00              
ATOM   2503  NH1 ARG B 157     -26.741  -7.338   5.826  1.00  0.00              
ATOM   2504  NH2 ARG B 157     -27.246  -9.465   6.485  1.00  0.00              
ATOM   2505  H   ARG B 157     -20.356  -8.779   6.401  1.00  0.00              
ATOM   2506  HA  ARG B 157     -20.447  -9.408   3.609  1.00  0.00              
ATOM   2507 1HB  ARG B 157     -21.639  -7.115   5.236  1.00  0.00              
ATOM   2508 2HB  ARG B 157     -22.030  -7.405   3.547  1.00  0.00              
ATOM   2509 1HG  ARG B 157     -22.996  -9.576   4.110  1.00  0.00              
ATOM   2510 2HG  ARG B 157     -22.552  -9.341   5.818  1.00  0.00              
ATOM   2511 1HD  ARG B 157     -23.944  -7.300   5.833  1.00  0.00              
ATOM   2512 2HD  ARG B 157     -24.473  -7.704   4.184  1.00  0.00              
ATOM   2513  HE  ARG B 157     -24.898  -9.958   5.815  1.00  0.00              
ATOM   2514 1HH1 ARG B 157     -26.081  -6.671   5.452  1.00  0.00              
ATOM   2515 2HH1 ARG B 157     -27.675  -7.043   6.070  1.00  0.00              
ATOM   2516 1HH2 ARG B 157     -26.970 -10.429   6.615  1.00  0.00              
ATOM   2517 2HH2 ARG B 157     -28.179  -9.170   6.728  1.00  0.00              
ATOM   2518  N   GLU B 158     -18.787  -6.651   4.273  1.00  0.00              
ATOM   2519  CA  GLU B 158     -17.762  -5.756   3.673  1.00  0.00              
ATOM   2520  C   GLU B 158     -16.598  -6.575   3.080  1.00  0.00              
ATOM   2521  O   GLU B 158     -16.074  -6.234   2.008  1.00  0.00              
ATOM   2522  CB  GLU B 158     -17.225  -4.774   4.716  1.00  0.00              
ATOM   2523  CG  GLU B 158     -18.215  -3.697   5.135  1.00  0.00              
ATOM   2524  CD  GLU B 158     -17.739  -2.888   6.310  1.00  0.00              
ATOM   2525  OE1 GLU B 158     -16.753  -3.259   6.901  1.00  0.00              
ATOM   2526  OE2 GLU B 158     -18.362  -1.899   6.616  1.00  0.00              
ATOM   2527  H   GLU B 158     -18.997  -6.568   5.257  1.00  0.00              
ATOM   2528  HA  GLU B 158     -18.219  -5.212   2.845  1.00  0.00              
ATOM   2529 1HB  GLU B 158     -16.927  -5.320   5.611  1.00  0.00              
ATOM   2530 2HB  GLU B 158     -16.336  -4.277   4.326  1.00  0.00              
ATOM   2531 1HG  GLU B 158     -18.385  -3.027   4.293  1.00  0.00              
ATOM   2532 2HG  GLU B 158     -19.164  -4.168   5.385  1.00  0.00              
ATOM   2533  N   LEU B 159     -16.177  -7.639   3.771  1.00  0.00              
ATOM   2534  CA  LEU B 159     -15.186  -8.537   3.172  1.00  0.00              
ATOM   2535  C   LEU B 159     -15.727  -9.137   1.864  1.00  0.00              
ATOM   2536  O   LEU B 159     -15.067  -9.086   0.811  1.00  0.00              
ATOM   2537  CB  LEU B 159     -14.768  -9.644   4.128  1.00  0.00              
ATOM   2538  CG  LEU B 159     -13.794 -10.697   3.580  1.00  0.00              
ATOM   2539  CD1 LEU B 159     -12.493  -9.985   3.182  1.00  0.00              
ATOM   2540  CD2 LEU B 159     -13.517 -11.783   4.600  1.00  0.00              
ATOM   2541  H   LEU B 159     -16.526  -7.839   4.697  1.00  0.00              
ATOM   2542  HA  LEU B 159     -14.298  -7.956   2.923  1.00  0.00              
ATOM   2543 1HB  LEU B 159     -14.296  -9.191   4.999  1.00  0.00              
ATOM   2544 2HB  LEU B 159     -15.661 -10.173   4.460  1.00  0.00              
ATOM   2545  HG  LEU B 159     -14.221 -11.161   2.691  1.00  0.00              
ATOM   2546 1HD1 LEU B 159     -11.785 -10.715   2.789  1.00  0.00              
ATOM   2547 2HD1 LEU B 159     -12.706  -9.239   2.416  1.00  0.00              
ATOM   2548 3HD1 LEU B 159     -12.063  -9.497   4.055  1.00  0.00              
ATOM   2549 1HD2 LEU B 159     -12.825 -12.512   4.178  1.00  0.00              
ATOM   2550 2HD2 LEU B 159     -13.077 -11.340   5.494  1.00  0.00              
ATOM   2551 3HD2 LEU B 159     -14.451 -12.281   4.864  1.00  0.00              
ATOM   2552  N   LYS B 160     -16.933  -9.678   1.906  1.00  0.00              
ATOM   2553  CA  LYS B 160     -17.522 -10.222   0.669  1.00  0.00              
ATOM   2554  C   LYS B 160     -17.497  -9.201  -0.484  1.00  0.00              
ATOM   2555  O   LYS B 160     -17.090  -9.520  -1.618  1.00  0.00              
ATOM   2556  CB  LYS B 160     -18.958 -10.681   0.926  1.00  0.00              
ATOM   2557  CG  LYS B 160     -19.645 -11.303  -0.283  1.00  0.00              
ATOM   2558  CD  LYS B 160     -21.074 -11.710   0.042  1.00  0.00              
ATOM   2559  CE  LYS B 160     -21.771 -12.307  -1.172  1.00  0.00              
ATOM   2560  NZ  LYS B 160     -23.174 -12.702  -0.870  1.00  0.00              
ATOM   2561  H   LYS B 160     -17.460  -9.728   2.766  1.00  0.00              
ATOM   2562  HA  LYS B 160     -16.930 -11.080   0.352  1.00  0.00              
ATOM   2563 1HB  LYS B 160     -18.967 -11.417   1.731  1.00  0.00              
ATOM   2564 2HB  LYS B 160     -19.559  -9.832   1.252  1.00  0.00              
ATOM   2565 1HG  LYS B 160     -19.658 -10.585  -1.104  1.00  0.00              
ATOM   2566 2HG  LYS B 160     -19.090 -12.184  -0.603  1.00  0.00              
ATOM   2567 1HD  LYS B 160     -21.069 -12.446   0.847  1.00  0.00              
ATOM   2568 2HD  LYS B 160     -21.634 -10.836   0.377  1.00  0.00              
ATOM   2569 1HE  LYS B 160     -21.777 -11.580  -1.982  1.00  0.00              
ATOM   2570 2HE  LYS B 160     -21.224 -13.188  -1.508  1.00  0.00              
ATOM   2571 1HZ  LYS B 160     -23.599 -13.093  -1.699  1.00  0.00              
ATOM   2572 2HZ  LYS B 160     -23.179 -13.391  -0.132  1.00  0.00              
ATOM   2573 3HZ  LYS B 160     -23.696 -11.889  -0.576  1.00  0.00              
ATOM   2574  N   GLN B 161     -17.935  -7.978  -0.174  1.00  0.00              
ATOM   2575  CA  GLN B 161     -17.981  -6.880  -1.133  1.00  0.00              
ATOM   2576  C   GLN B 161     -16.603  -6.474  -1.674  1.00  0.00              
ATOM   2577  O   GLN B 161     -16.477  -6.261  -2.869  1.00  0.00              
ATOM   2578  CB  GLN B 161     -18.656  -5.666  -0.490  1.00  0.00              
ATOM   2579  CG  GLN B 161     -20.145  -5.839  -0.245  1.00  0.00              
ATOM   2580  CD  GLN B 161     -20.747  -4.668   0.508  1.00  0.00              
ATOM   2581  OE1 GLN B 161     -20.052  -3.961   1.244  1.00  0.00              
ATOM   2582  NE2 GLN B 161     -22.046  -4.455   0.330  1.00  0.00              
ATOM   2583  H   GLN B 161     -18.247  -7.817   0.773  1.00  0.00              
ATOM   2584  HA  GLN B 161     -18.554  -7.204  -2.001  1.00  0.00              
ATOM   2585 1HB  GLN B 161     -18.180  -5.449   0.467  1.00  0.00              
ATOM   2586 2HB  GLN B 161     -18.519  -4.793  -1.128  1.00  0.00              
ATOM   2587 1HG  GLN B 161     -20.653  -5.925  -1.205  1.00  0.00              
ATOM   2588 2HG  GLN B 161     -20.304  -6.742   0.344  1.00  0.00              
ATOM   2589 1HE2 GLN B 161     -22.499  -3.697   0.801  1.00  0.00              
ATOM   2590 2HE2 GLN B 161     -22.572  -5.053  -0.276  1.00  0.00              
ATOM   2591  N   LYS B 162     -15.574  -6.346  -0.822  1.00  0.00              
ATOM   2592  CA  LYS B 162     -14.219  -6.060  -1.330  1.00  0.00              
ATOM   2593  C   LYS B 162     -13.643  -7.200  -2.165  1.00  0.00              
ATOM   2594  O   LYS B 162     -12.907  -6.964  -3.164  1.00  0.00              
ATOM   2595  CB  LYS B 162     -13.274  -5.752  -0.168  1.00  0.00              
ATOM   2596  CG  LYS B 162     -11.846  -5.426  -0.587  1.00  0.00              
ATOM   2597  CD  LYS B 162     -11.807  -4.238  -1.537  1.00  0.00              
ATOM   2598  CE  LYS B 162     -12.242  -2.957  -0.841  1.00  0.00              
ATOM   2599  NZ  LYS B 162     -12.096  -1.767  -1.723  1.00  0.00              
ATOM   2600  H   LYS B 162     -15.716  -6.445   0.173  1.00  0.00              
ATOM   2601  HA  LYS B 162     -14.266  -5.168  -1.956  1.00  0.00              
ATOM   2602 1HB  LYS B 162     -13.658  -4.903   0.399  1.00  0.00              
ATOM   2603 2HB  LYS B 162     -13.237  -6.607   0.508  1.00  0.00              
ATOM   2604 1HG  LYS B 162     -11.251  -5.193   0.297  1.00  0.00              
ATOM   2605 2HG  LYS B 162     -11.406  -6.291  -1.082  1.00  0.00              
ATOM   2606 1HD  LYS B 162     -10.793  -4.109  -1.917  1.00  0.00              
ATOM   2607 2HD  LYS B 162     -12.471  -4.425  -2.381  1.00  0.00              
ATOM   2608 1HE  LYS B 162     -13.285  -3.044  -0.538  1.00  0.00              
ATOM   2609 2HE  LYS B 162     -11.639  -2.806   0.054  1.00  0.00              
ATOM   2610 1HZ  LYS B 162     -12.394  -0.940  -1.225  1.00  0.00              
ATOM   2611 2HZ  LYS B 162     -11.128  -1.666  -1.995  1.00  0.00              
ATOM   2612 3HZ  LYS B 162     -12.667  -1.887  -2.548  1.00  0.00              
ATOM   2613  N   LEU B 163     -13.894  -8.443  -1.748  1.00  0.00              
ATOM   2614  CA  LEU B 163     -13.471  -9.581  -2.556  1.00  0.00              
ATOM   2615  C   LEU B 163     -14.211  -9.680  -3.915  1.00  0.00              
ATOM   2616  O   LEU B 163     -13.612 -10.126  -4.899  1.00  0.00              
ATOM   2617  CB  LEU B 163     -13.686 -10.873  -1.759  1.00  0.00              
ATOM   2618  CG  LEU B 163     -12.845 -11.015  -0.484  1.00  0.00              
ATOM   2619  CD1 LEU B 163     -13.211 -12.312   0.225  1.00  0.00              
ATOM   2620  CD2 LEU B 163     -11.367 -10.988  -0.845  1.00  0.00              
ATOM   2621  H   LEU B 163     -14.376  -8.611  -0.877  1.00  0.00              
ATOM   2622  HA  LEU B 163     -12.436  -9.425  -2.857  1.00  0.00              
ATOM   2623 1HB  LEU B 163     -14.734 -10.934  -1.472  1.00  0.00              
ATOM   2624 2HB  LEU B 163     -13.457 -11.721  -2.403  1.00  0.00              
ATOM   2625  HG  LEU B 163     -13.068 -10.191   0.194  1.00  0.00              
ATOM   2626 1HD1 LEU B 163     -12.614 -12.413   1.131  1.00  0.00              
ATOM   2627 2HD1 LEU B 163     -14.269 -12.296   0.489  1.00  0.00              
ATOM   2628 3HD1 LEU B 163     -13.014 -13.156  -0.435  1.00  0.00              
ATOM   2629 1HD2 LEU B 163     -10.769 -11.089   0.062  1.00  0.00              
ATOM   2630 2HD2 LEU B 163     -11.142 -11.813  -1.521  1.00  0.00              
ATOM   2631 3HD2 LEU B 163     -11.129 -10.043  -1.334  1.00  0.00              
ATOM   2632  N   GLU B 164     -15.489  -9.291  -3.955  1.00  0.00              
ATOM   2633  CA  GLU B 164     -16.232  -9.156  -5.241  1.00  0.00              
ATOM   2634  C   GLU B 164     -15.519  -8.132  -6.139  1.00  0.00              
ATOM   2635  O   GLU B 164     -15.297  -8.368  -7.340  1.00  0.00              
ATOM   2636  CB  GLU B 164     -17.680  -8.723  -4.999  1.00  0.00              
ATOM   2637  CG  GLU B 164     -18.498  -8.529  -6.268  1.00  0.00              
ATOM   2638  CD  GLU B 164     -19.908  -8.085  -5.993  1.00  0.00              
ATOM   2639  OE1 GLU B 164     -20.265  -7.984  -4.844  1.00  0.00              
ATOM   2640  OE2 GLU B 164     -20.628  -7.846  -6.934  1.00  0.00              
ATOM   2641  H   GLU B 164     -15.963  -9.083  -3.088  1.00  0.00              
ATOM   2642  HA  GLU B 164     -16.276 -10.135  -5.720  1.00  0.00              
ATOM   2643 1HB  GLU B 164     -18.185  -9.468  -4.386  1.00  0.00              
ATOM   2644 2HB  GLU B 164     -17.691  -7.782  -4.448  1.00  0.00              
ATOM   2645 1HG  GLU B 164     -18.009  -7.782  -6.893  1.00  0.00              
ATOM   2646 2HG  GLU B 164     -18.519  -9.467  -6.821  1.00  0.00              
ATOM   2647  N   GLU B 165     -15.209  -6.963  -5.579  1.00  0.00              
ATOM   2648  CA  GLU B 165     -14.402  -5.962  -6.333  1.00  0.00              
ATOM   2649  C   GLU B 165     -13.065  -6.511  -6.879  1.00  0.00              
ATOM   2650  O   GLU B 165     -12.748  -6.358  -8.081  1.00  0.00              
ATOM   2651  CB  GLU B 165     -14.115  -4.752  -5.441  1.00  0.00              
ATOM   2652  CG  GLU B 165     -13.289  -3.661  -6.108  1.00  0.00              
ATOM   2653  CD  GLU B 165     -12.971  -2.520  -5.182  1.00  0.00              
ATOM   2654  OE1 GLU B 165     -13.397  -2.559  -4.053  1.00  0.00              
ATOM   2655  OE2 GLU B 165     -12.301  -1.607  -5.605  1.00  0.00              
ATOM   2656  H   GLU B 165     -15.515  -6.743  -4.643  1.00  0.00              
ATOM   2657  HA  GLU B 165     -14.958  -5.670  -7.225  1.00  0.00              
ATOM   2658 1HB  GLU B 165     -15.056  -4.308  -5.116  1.00  0.00              
ATOM   2659 2HB  GLU B 165     -13.581  -5.077  -4.548  1.00  0.00              
ATOM   2660 1HG  GLU B 165     -12.356  -4.094  -6.467  1.00  0.00              
ATOM   2661 2HG  GLU B 165     -13.837  -3.281  -6.970  1.00  0.00              
ATOM   2662  N   LEU B 166     -12.272  -7.169  -6.023  1.00  0.00              
ATOM   2663  CA  LEU B 166     -11.009  -7.769  -6.493  1.00  0.00              
ATOM   2664  C   LEU B 166     -11.224  -8.856  -7.551  1.00  0.00              
ATOM   2665  O   LEU B 166     -10.418  -8.983  -8.468  1.00  0.00              
ATOM   2666  CB  LEU B 166     -10.242  -8.365  -5.306  1.00  0.00              
ATOM   2667  CG  LEU B 166      -9.721  -7.356  -4.275  1.00  0.00              
ATOM   2668  CD1 LEU B 166      -9.157  -8.102  -3.073  1.00  0.00              
ATOM   2669  CD2 LEU B 166      -8.662  -6.473  -4.918  1.00  0.00              
ATOM   2670  H   LEU B 166     -12.529  -7.262  -5.051  1.00  0.00              
ATOM   2671  HA  LEU B 166     -10.424  -6.997  -6.992  1.00  0.00              
ATOM   2672 1HB  LEU B 166     -10.896  -9.063  -4.785  1.00  0.00              
ATOM   2673 2HB  LEU B 166      -9.385  -8.920  -5.689  1.00  0.00              
ATOM   2674  HG  LEU B 166     -10.547  -6.736  -3.924  1.00  0.00              
ATOM   2675 1HD1 LEU B 166      -8.787  -7.384  -2.341  1.00  0.00              
ATOM   2676 2HD1 LEU B 166      -9.940  -8.710  -2.621  1.00  0.00              
ATOM   2677 3HD1 LEU B 166      -8.338  -8.744  -3.396  1.00  0.00              
ATOM   2678 1HD2 LEU B 166      -8.293  -5.755  -4.185  1.00  0.00              
ATOM   2679 2HD2 LEU B 166      -7.836  -7.092  -5.268  1.00  0.00              
ATOM   2680 3HD2 LEU B 166      -9.098  -5.939  -5.762  1.00  0.00              
ATOM   2681  N   TYR B 167     -12.297  -9.625  -7.402  1.00  0.00              
ATOM   2682  CA  TYR B 167     -12.709 -10.607  -8.397  1.00  0.00              
ATOM   2683  C   TYR B 167     -13.007  -9.936  -9.754  1.00  0.00              
ATOM   2684  O   TYR B 167     -12.517 -10.332 -10.779  1.00  0.00              
ATOM   2685  CB  TYR B 167     -13.931 -11.383  -7.900  1.00  0.00              
ATOM   2686  CG  TYR B 167     -14.542 -12.293  -8.943  1.00  0.00              
ATOM   2687  CD1 TYR B 167     -13.900 -13.470  -9.299  1.00  0.00              
ATOM   2688  CD2 TYR B 167     -15.744 -11.950  -9.543  1.00  0.00              
ATOM   2689  CE1 TYR B 167     -14.458 -14.300 -10.251  1.00  0.00              
ATOM   2690  CE2 TYR B 167     -16.302 -12.781 -10.495  1.00  0.00              
ATOM   2691  CZ  TYR B 167     -15.663 -13.952 -10.849  1.00  0.00              
ATOM   2692  OH  TYR B 167     -16.219 -14.779 -11.798  1.00  0.00              
ATOM   2693  H   TYR B 167     -12.846  -9.517  -6.561  1.00  0.00              
ATOM   2694  HA  TYR B 167     -11.891 -11.313  -8.545  1.00  0.00              
ATOM   2695 1HB  TYR B 167     -13.650 -11.992  -7.040  1.00  0.00              
ATOM   2696 2HB  TYR B 167     -14.696 -10.682  -7.570  1.00  0.00              
ATOM   2697  HD1 TYR B 167     -12.954 -13.739  -8.827  1.00  0.00              
ATOM   2698  HD2 TYR B 167     -16.248 -11.025  -9.264  1.00  0.00              
ATOM   2699  HE1 TYR B 167     -13.953 -15.225 -10.531  1.00  0.00              
ATOM   2700  HE2 TYR B 167     -17.247 -12.511 -10.968  1.00  0.00              
ATOM   2701  HH  TYR B 167     -15.688 -15.575 -11.877  1.00  0.00              
ATOM   2702  N   LYS B 168     -13.815  -8.907  -9.745  1.00  0.00              
ATOM   2703  CA  LYS B 168     -14.122  -8.229 -11.013  1.00  0.00              
ATOM   2704  C   LYS B 168     -12.866  -7.706 -11.708  1.00  0.00              
ATOM   2705  O   LYS B 168     -12.757  -7.751 -12.940  1.00  0.00              
ATOM   2706  CB  LYS B 168     -15.098  -7.075 -10.776  1.00  0.00              
ATOM   2707  CG  LYS B 168     -16.513  -7.511 -10.421  1.00  0.00              
ATOM   2708  CD  LYS B 168     -17.405  -6.313 -10.130  1.00  0.00              
ATOM   2709  CE  LYS B 168     -18.820  -6.747  -9.778  1.00  0.00              
ATOM   2710  NZ  LYS B 168     -19.685  -5.589  -9.424  1.00  0.00              
ATOM   2711  H   LYS B 168     -14.232  -8.567  -8.891  1.00  0.00              
ATOM   2712  HA  LYS B 168     -14.515  -8.966 -11.714  1.00  0.00              
ATOM   2713 1HB  LYS B 168     -14.729  -6.446  -9.966  1.00  0.00              
ATOM   2714 2HB  LYS B 168     -15.154  -6.456 -11.671  1.00  0.00              
ATOM   2715 1HG  LYS B 168     -16.939  -8.077 -11.250  1.00  0.00              
ATOM   2716 2HG  LYS B 168     -16.486  -8.154  -9.542  1.00  0.00              
ATOM   2717 1HD  LYS B 168     -16.990  -5.745  -9.296  1.00  0.00              
ATOM   2718 2HD  LYS B 168     -17.441  -5.665 -11.006  1.00  0.00              
ATOM   2719 1HE  LYS B 168     -19.261  -7.269 -10.626  1.00  0.00              
ATOM   2720 2HE  LYS B 168     -18.790  -7.434  -8.933  1.00  0.00              
ATOM   2721 1HZ  LYS B 168     -20.613  -5.919  -9.197  1.00  0.00              
ATOM   2722 2HZ  LYS B 168     -19.295  -5.108  -8.626  1.00  0.00              
ATOM   2723 3HZ  LYS B 168     -19.736  -4.954 -10.207  1.00  0.00              
ATOM   2724  N   GLU B 169     -11.894  -7.253 -10.914  1.00  0.00              
ATOM   2725  CA  GLU B 169     -10.592  -6.862 -11.412  1.00  0.00              
ATOM   2726  C   GLU B 169      -9.791  -8.030 -11.950  1.00  0.00              
ATOM   2727  O   GLU B 169      -9.137  -7.900 -12.979  1.00  0.00              
ATOM   2728  CB  GLU B 169      -9.798  -6.167 -10.303  1.00  0.00              
ATOM   2729  CG  GLU B 169     -10.379  -4.833  -9.855  1.00  0.00              
ATOM   2730  CD  GLU B 169     -10.376  -3.798 -10.945  1.00  0.00              
ATOM   2731  OE1 GLU B 169      -9.419  -3.739 -11.680  1.00  0.00              
ATOM   2732  OE2 GLU B 169     -11.332  -3.066 -11.044  1.00  0.00              
ATOM   2733  H   GLU B 169     -12.083  -7.184  -9.924  1.00  0.00              
ATOM   2734  HA  GLU B 169     -10.733  -6.171 -12.244  1.00  0.00              
ATOM   2735 1HB  GLU B 169      -9.745  -6.819  -9.431  1.00  0.00              
ATOM   2736 2HB  GLU B 169      -8.777  -5.990 -10.642  1.00  0.00              
ATOM   2737 1HG  GLU B 169     -11.404  -4.989  -9.521  1.00  0.00              
ATOM   2738 2HG  GLU B 169      -9.802  -4.464  -9.008  1.00  0.00              
ATOM   2739  N   ALA B 170      -9.846  -9.178 -11.259  1.00  0.00              
ATOM   2740  CA  ALA B 170      -9.184 -10.409 -11.699  1.00  0.00              
ATOM   2741  C   ALA B 170      -9.729 -10.971 -13.018  1.00  0.00              
ATOM   2742  O   ALA B 170      -9.015 -11.705 -13.736  1.00  0.00              
ATOM   2743  CB  ALA B 170      -9.272 -11.504 -10.601  1.00  0.00              
ATOM   2744  H   ALA B 170     -10.370  -9.183 -10.396  1.00  0.00              
ATOM   2745  HA  ALA B 170      -8.134 -10.182 -11.884  1.00  0.00              
ATOM   2746 1HB  ALA B 170      -8.775 -12.409 -10.948  1.00  0.00              
ATOM   2747 2HB  ALA B 170      -8.785 -11.148  -9.693  1.00  0.00              
ATOM   2748 3HB  ALA B 170     -10.317 -11.723 -10.389  1.00  0.00              
ATOM   2749  N   ARG B 171     -11.000 -10.688 -13.288  1.00  0.00              
ATOM   2750  CA  ARG B 171     -11.657 -11.078 -14.539  1.00  0.00              
ATOM   2751  C   ARG B 171     -11.436 -10.099 -15.723  1.00  0.00              
ATOM   2752  O   ARG B 171     -11.989 -10.306 -16.799  1.00  0.00              
ATOM   2753  CB  ARG B 171     -13.152 -11.225 -14.297  1.00  0.00              
ATOM   2754  CG  ARG B 171     -13.534 -12.278 -13.270  1.00  0.00              
ATOM   2755  CD  ARG B 171     -13.056 -13.628 -13.664  1.00  0.00              
ATOM   2756  NE  ARG B 171     -13.702 -14.100 -14.878  1.00  0.00              
ATOM   2757  CZ  ARG B 171     -13.336 -15.202 -15.561  1.00  0.00              
ATOM   2758  NH1 ARG B 171     -12.329 -15.933 -15.138  1.00  0.00              
ATOM   2759  NH2 ARG B 171     -13.990 -15.547 -16.657  1.00  0.00              
ATOM   2760  H   ARG B 171     -11.529 -10.180 -12.593  1.00  0.00              
ATOM   2761  HA  ARG B 171     -11.216 -12.014 -14.884  1.00  0.00              
ATOM   2762 1HB  ARG B 171     -13.561 -10.273 -13.961  1.00  0.00              
ATOM   2763 2HB  ARG B 171     -13.649 -11.482 -15.233  1.00  0.00              
ATOM   2764 1HG  ARG B 171     -13.090 -12.025 -12.307  1.00  0.00              
ATOM   2765 2HG  ARG B 171     -14.619 -12.314 -13.171  1.00  0.00              
ATOM   2766 1HD  ARG B 171     -11.981 -13.596 -13.840  1.00  0.00              
ATOM   2767 2HD  ARG B 171     -13.271 -14.338 -12.866  1.00  0.00              
ATOM   2768  HE  ARG B 171     -14.482 -13.563 -15.234  1.00  0.00              
ATOM   2769 1HH1 ARG B 171     -11.830 -15.669 -14.301  1.00  0.00              
ATOM   2770 2HH1 ARG B 171     -12.055 -16.759 -15.650  1.00  0.00              
ATOM   2771 1HH2 ARG B 171     -14.764 -14.985 -16.982  1.00  0.00              
ATOM   2772 2HH2 ARG B 171     -13.715 -16.372 -17.169  1.00  0.00              
ATOM   2773  N   LYS B 172     -10.609  -9.068 -15.563  1.00  0.00              
ATOM   2774  CA  LYS B 172     -10.343  -8.167 -16.711  1.00  0.00              
ATOM   2775  C   LYS B 172      -9.369  -8.811 -17.683  1.00  0.00              
ATOM   2776  O   LYS B 172      -8.517  -9.628 -17.291  1.00  0.00              
ATOM   2777  CB  LYS B 172      -9.791  -6.821 -16.238  1.00  0.00              
ATOM   2778  CG  LYS B 172     -10.801  -5.950 -15.502  1.00  0.00              
ATOM   2779  CD  LYS B 172     -10.182  -4.628 -15.074  1.00  0.00              
ATOM   2780  CE  LYS B 172     -11.220  -3.705 -14.453  1.00  0.00              
ATOM   2781  NZ  LYS B 172     -10.611  -2.450 -13.936  1.00  0.00              
ATOM   2782  H   LYS B 172     -10.158  -8.884 -14.678  1.00  0.00              
ATOM   2783  HA  LYS B 172     -11.273  -8.029 -17.265  1.00  0.00              
ATOM   2784 1HB  LYS B 172      -8.945  -6.989 -15.571  1.00  0.00              
ATOM   2785 2HB  LYS B 172      -9.425  -6.256 -17.096  1.00  0.00              
ATOM   2786 1HG  LYS B 172     -11.651  -5.749 -16.154  1.00  0.00              
ATOM   2787 2HG  LYS B 172     -11.160  -6.477 -14.619  1.00  0.00              
ATOM   2788 1HD  LYS B 172      -9.392  -4.815 -14.345  1.00  0.00              
ATOM   2789 2HD  LYS B 172      -9.743  -4.134 -15.941  1.00  0.00              
ATOM   2790 1HE  LYS B 172     -11.971  -3.450 -15.198  1.00  0.00              
ATOM   2791 2HE  LYS B 172     -11.717  -4.218 -13.629  1.00  0.00              
ATOM   2792 1HZ  LYS B 172     -11.330  -1.866 -13.533  1.00  0.00              
ATOM   2793 2HZ  LYS B 172      -9.924  -2.674 -13.230  1.00  0.00              
ATOM   2794 3HZ  LYS B 172     -10.163  -1.955 -14.695  1.00  0.00              
ATOM   2795  N   LEU B 173      -9.484  -8.449 -18.958  1.00  0.00              
ATOM   2796  CA  LEU B 173      -8.615  -9.030 -19.973  1.00  0.00              
ATOM   2797  C   LEU B 173      -7.173  -8.532 -19.874  1.00  0.00              
ATOM   2798  O   LEU B 173      -6.930  -7.410 -19.439  1.00  0.00              
ATOM   2799  CB  LEU B 173      -9.169  -8.713 -21.368  1.00  0.00              
ATOM   2800  CG  LEU B 173     -10.539  -9.322 -21.693  1.00  0.00              
ATOM   2801  CD1 LEU B 173     -11.004  -8.828 -23.056  1.00  0.00              
ATOM   2802  CD2 LEU B 173     -10.441 -10.840 -21.666  1.00  0.00              
ATOM   2803  H   LEU B 173     -10.177  -7.769 -19.234  1.00  0.00              
ATOM   2804  HA  LEU B 173      -8.540 -10.101 -19.792  1.00  0.00              
ATOM   2805 1HB  LEU B 173      -9.254  -7.633 -21.471  1.00  0.00              
ATOM   2806 2HB  LEU B 173      -8.461  -9.075 -22.113  1.00  0.00              
ATOM   2807  HG  LEU B 173     -11.269  -8.992 -20.953  1.00  0.00              
ATOM   2808 1HD1 LEU B 173     -11.978  -9.260 -23.287  1.00  0.00              
ATOM   2809 2HD1 LEU B 173     -11.085  -7.741 -23.042  1.00  0.00              
ATOM   2810 3HD1 LEU B 173     -10.284  -9.129 -23.817  1.00  0.00              
ATOM   2811 1HD2 LEU B 173     -11.415 -11.272 -21.896  1.00  0.00              
ATOM   2812 2HD2 LEU B 173      -9.712 -11.170 -22.406  1.00  0.00              
ATOM   2813 3HD2 LEU B 173     -10.124 -11.166 -20.675  1.00  0.00              
ATOM   2814  N   ASP B 174      -6.238  -9.400 -20.258  1.00  0.00              
ATOM   2815  CA  ASP B 174      -4.787  -9.151 -20.188  1.00  0.00              
ATOM   2816  C   ASP B 174      -4.272  -8.856 -18.772  1.00  0.00              
ATOM   2817  O   ASP B 174      -3.480  -7.933 -18.560  1.00  0.00              
ATOM   2818  CB  ASP B 174      -4.416  -7.982 -21.105  1.00  0.00              
ATOM   2819  CG  ASP B 174      -4.701  -8.267 -22.573  1.00  0.00              
ATOM   2820  OD1 ASP B 174      -4.520  -9.388 -22.986  1.00  0.00              
ATOM   2821  OD2 ASP B 174      -5.096  -7.362 -23.268  1.00  0.00              
ATOM   2822  H   ASP B 174      -6.569 -10.283 -20.618  1.00  0.00              
ATOM   2823  HA  ASP B 174      -4.265 -10.065 -20.473  1.00  0.00              
ATOM   2824 1HB  ASP B 174      -4.976  -7.095 -20.807  1.00  0.00              
ATOM   2825 2HB  ASP B 174      -3.356  -7.753 -20.993  1.00  0.00              
ATOM   2826  N   LEU B 175      -4.740  -9.632 -17.801  1.00  0.00              
ATOM   2827  CA  LEU B 175      -4.286  -9.471 -16.432  1.00  0.00              
ATOM   2828  C   LEU B 175      -2.807  -9.826 -16.432  1.00  0.00              
ATOM   2829  O   LEU B 175      -2.414 -10.920 -16.858  1.00  0.00              
ATOM   2830  CB  LEU B 175      -5.068 -10.373 -15.469  1.00  0.00              
ATOM   2831  CG  LEU B 175      -4.730 -10.210 -13.981  1.00  0.00              
ATOM   2832  CD1 LEU B 175      -5.153  -8.824 -13.514  1.00  0.00              
ATOM   2833  CD2 LEU B 175      -5.432 -11.295 -13.179  1.00  0.00              
ATOM   2834  H   LEU B 175      -5.421 -10.348 -18.012  1.00  0.00              
ATOM   2835  HA  LEU B 175      -4.448  -8.436 -16.133  1.00  0.00              
ATOM   2836 1HB  LEU B 175      -6.131 -10.173 -15.591  1.00  0.00              
ATOM   2837 2HB  LEU B 175      -4.882 -11.413 -15.738  1.00  0.00              
ATOM   2838  HG  LEU B 175      -3.652 -10.294 -13.841  1.00  0.00              
ATOM   2839 1HD1 LEU B 175      -4.913  -8.707 -12.457  1.00  0.00              
ATOM   2840 2HD1 LEU B 175      -4.622  -8.067 -14.091  1.00  0.00              
ATOM   2841 3HD1 LEU B 175      -6.227  -8.703 -13.657  1.00  0.00              
ATOM   2842 1HD2 LEU B 175      -5.191 -11.179 -12.121  1.00  0.00              
ATOM   2843 2HD2 LEU B 175      -6.510 -11.211 -13.317  1.00  0.00              
ATOM   2844 3HD2 LEU B 175      -5.098 -12.275 -13.521  1.00  0.00              
ATOM   2845  N   THR B 176      -1.970  -8.890 -16.009  1.00  0.00              
ATOM   2846  CA  THR B 176      -0.544  -9.139 -16.059  1.00  0.00              
ATOM   2847  C   THR B 176      -0.158  -9.810 -14.744  1.00  0.00              
ATOM   2848  O   THR B 176      -0.969  -9.856 -13.797  1.00  0.00              
ATOM   2849  CB  THR B 176       0.263  -7.845 -16.270  1.00  0.00              
ATOM   2850  OG1 THR B 176       0.125  -6.999 -15.121  1.00  0.00              
ATOM   2851  CG2 THR B 176      -0.233  -7.103 -17.502  1.00  0.00              
ATOM   2852  H   THR B 176      -2.302  -8.005 -15.652  1.00  0.00              
ATOM   2853  HA  THR B 176      -0.344  -9.841 -16.869  1.00  0.00              
ATOM   2854  HB  THR B 176       1.316  -8.090 -16.400  1.00  0.00              
ATOM   2855  HG1 THR B 176       0.344  -6.096 -15.360  1.00  0.00              
ATOM   2856 1HG2 THR B 176       0.349  -6.191 -17.636  1.00  0.00              
ATOM   2857 2HG2 THR B 176      -0.119  -7.739 -18.380  1.00  0.00              
ATOM   2858 3HG2 THR B 176      -1.283  -6.846 -17.375  1.00  0.00              
ATOM   2859  N   GLN B 177       1.056 -10.355 -14.698  1.00  0.00              
ATOM   2860  CA  GLN B 177       1.559 -10.966 -13.473  1.00  0.00              
ATOM   2861  C   GLN B 177       1.682  -9.975 -12.334  1.00  0.00              
ATOM   2862  O   GLN B 177       1.413 -10.344 -11.209  1.00  0.00              
ATOM   2863  CB  GLN B 177       2.919 -11.621 -13.728  1.00  0.00              
ATOM   2864  CG  GLN B 177       3.482 -12.373 -12.534  1.00  0.00              
ATOM   2865  CD  GLN B 177       2.628 -13.564 -12.144  1.00  0.00              
ATOM   2866  OE1 GLN B 177       2.270 -14.392 -12.987  1.00  0.00              
ATOM   2867  NE2 GLN B 177       2.295 -13.658 -10.862  1.00  0.00              
ATOM   2868  H   GLN B 177       1.641 -10.347 -15.521  1.00  0.00              
ATOM   2869  HA  GLN B 177       0.822 -11.687 -13.118  1.00  0.00              
ATOM   2870 1HB  GLN B 177       2.834 -12.323 -14.558  1.00  0.00              
ATOM   2871 2HB  GLN B 177       3.642 -10.859 -14.017  1.00  0.00              
ATOM   2872 1HG  GLN B 177       4.480 -12.734 -12.783  1.00  0.00              
ATOM   2873 2HG  GLN B 177       3.532 -11.695 -11.682  1.00  0.00              
ATOM   2874 1HE2 GLN B 177       1.732 -14.423 -10.545  1.00  0.00              
ATOM   2875 2HE2 GLN B 177       2.606 -12.964 -10.212  1.00  0.00              
ATOM   2876  N   GLU B 178       2.053  -8.719 -12.621  1.00  0.00              
ATOM   2877  CA  GLU B 178       2.124  -7.699 -11.580  1.00  0.00              
ATOM   2878  C   GLU B 178       0.756  -7.275 -11.053  1.00  0.00              
ATOM   2879  O   GLU B 178       0.608  -6.966  -9.867  1.00  0.00              
ATOM   2880  CB  GLU B 178       2.867  -6.470 -12.109  1.00  0.00              
ATOM   2881  CG  GLU B 178       4.358  -6.682 -12.327  1.00  0.00              
ATOM   2882  CD  GLU B 178       5.089  -7.041 -11.063  1.00  0.00              
ATOM   2883  OE1 GLU B 178       4.752  -6.509 -10.032  1.00  0.00              
ATOM   2884  OE2 GLU B 178       5.985  -7.849 -11.128  1.00  0.00              
ATOM   2885  H   GLU B 178       2.288  -8.469 -13.571  1.00  0.00              
ATOM   2886  HA  GLU B 178       2.629  -8.126 -10.712  1.00  0.00              
ATOM   2887 1HB  GLU B 178       2.430  -6.163 -13.059  1.00  0.00              
ATOM   2888 2HB  GLU B 178       2.745  -5.643 -11.410  1.00  0.00              
ATOM   2889 1HG  GLU B 178       4.499  -7.482 -13.053  1.00  0.00              
ATOM   2890 2HG  GLU B 178       4.787  -5.771 -12.742  1.00  0.00              
ATOM   2891  N   MET B 179      -0.235  -7.217 -11.943  1.00  0.00              
ATOM   2892  CA  MET B 179      -1.595  -6.913 -11.551  1.00  0.00              
ATOM   2893  C   MET B 179      -2.208  -8.023 -10.692  1.00  0.00              
ATOM   2894  O   MET B 179      -2.898  -7.717  -9.722  1.00  0.00              
ATOM   2895  CB  MET B 179      -2.446  -6.669 -12.796  1.00  0.00              
ATOM   2896  CG  MET B 179      -2.123  -5.379 -13.537  1.00  0.00              
ATOM   2897  SD  MET B 179      -2.388  -3.910 -12.525  1.00  0.00              
ATOM   2898  CE  MET B 179      -4.165  -3.963 -12.311  1.00  0.00              
ATOM   2899  H   MET B 179      -0.031  -7.390 -12.917  1.00  0.00              
ATOM   2900  HA  MET B 179      -1.587  -6.005 -10.950  1.00  0.00              
ATOM   2901 1HB  MET B 179      -2.317  -7.496 -13.493  1.00  0.00              
ATOM   2902 2HB  MET B 179      -3.500  -6.638 -12.516  1.00  0.00              
ATOM   2903 1HG  MET B 179      -1.081  -5.395 -13.856  1.00  0.00              
ATOM   2904 2HG  MET B 179      -2.750  -5.303 -14.425  1.00  0.00              
ATOM   2905 1HE  MET B 179      -4.484  -3.116 -11.704  1.00  0.00              
ATOM   2906 2HE  MET B 179      -4.651  -3.915 -13.287  1.00  0.00              
ATOM   2907 3HE  MET B 179      -4.445  -4.892 -11.813  1.00  0.00              
ATOM   2908  N   ARG B 180      -1.939  -9.289 -11.036  1.00  0.00              
ATOM   2909  CA  ARG B 180      -2.326 -10.444 -10.198  1.00  0.00              
ATOM   2910  C   ARG B 180      -1.654 -10.449  -8.815  1.00  0.00              
ATOM   2911  O   ARG B 180      -2.297 -10.766  -7.798  1.00  0.00              
ATOM   2912  CB  ARG B 180      -1.984 -11.744 -10.910  1.00  0.00              
ATOM   2913  CG  ARG B 180      -2.435 -13.006 -10.190  1.00  0.00              
ATOM   2914  CD  ARG B 180      -2.204 -14.220 -11.014  1.00  0.00              
ATOM   2915  NE  ARG B 180      -2.622 -15.430 -10.324  1.00  0.00              
ATOM   2916  CZ  ARG B 180      -2.505 -16.675 -10.826  1.00  0.00              
ATOM   2917  NH1 ARG B 180      -1.983 -16.858 -12.018  1.00  0.00              
ATOM   2918  NH2 ARG B 180      -2.916 -17.714 -10.118  1.00  0.00              
ATOM   2919  H   ARG B 180      -1.451  -9.453 -11.905  1.00  0.00              
ATOM   2920  HA  ARG B 180      -3.397 -10.387 -10.003  1.00  0.00              
ATOM   2921 1HB  ARG B 180      -2.441 -11.748 -11.899  1.00  0.00              
ATOM   2922 2HB  ARG B 180      -0.905 -11.811 -11.048  1.00  0.00              
ATOM   2923 1HG  ARG B 180      -1.877 -13.112  -9.259  1.00  0.00              
ATOM   2924 2HG  ARG B 180      -3.500 -12.938  -9.970  1.00  0.00              
ATOM   2925 1HD  ARG B 180      -2.771 -14.144 -11.941  1.00  0.00              
ATOM   2926 2HD  ARG B 180      -1.143 -14.308 -11.244  1.00  0.00              
ATOM   2927  HE  ARG B 180      -3.028 -15.330  -9.404  1.00  0.00              
ATOM   2928 1HH1 ARG B 180      -1.669 -16.064 -12.559  1.00  0.00              
ATOM   2929 2HH1 ARG B 180      -1.896 -17.791 -12.394  1.00  0.00              
ATOM   2930 1HH2 ARG B 180      -3.317 -17.573  -9.201  1.00  0.00              
ATOM   2931 2HH2 ARG B 180      -2.828 -18.646 -10.494  1.00  0.00              
ATOM   2932  N   ARG B 181      -0.358 -10.114  -8.787  1.00  0.00              
ATOM   2933  CA  ARG B 181       0.392  -9.928  -7.530  1.00  0.00              
ATOM   2934  C   ARG B 181      -0.249  -8.839  -6.645  1.00  0.00              
ATOM   2935  O   ARG B 181      -0.427  -9.032  -5.439  1.00  0.00              
ATOM   2936  CB  ARG B 181       1.837  -9.552  -7.823  1.00  0.00              
ATOM   2937  CG  ARG B 181       2.720  -9.401  -6.595  1.00  0.00              
ATOM   2938  CD  ARG B 181       4.100  -8.986  -6.958  1.00  0.00              
ATOM   2939  NE  ARG B 181       4.130  -7.653  -7.537  1.00  0.00              
ATOM   2940  CZ  ARG B 181       4.001  -6.511  -6.835  1.00  0.00              
ATOM   2941  NH1 ARG B 181       3.834  -6.555  -5.532  1.00  0.00              
ATOM   2942  NH2 ARG B 181       4.043  -5.345  -7.456  1.00  0.00              
ATOM   2943  H   ARG B 181       0.119  -9.986  -9.668  1.00  0.00              
ATOM   2944  HA  ARG B 181       0.348 -10.857  -6.960  1.00  0.00              
ATOM   2945 1HB  ARG B 181       2.288 -10.311  -8.462  1.00  0.00              
ATOM   2946 2HB  ARG B 181       1.864  -8.608  -8.367  1.00  0.00              
ATOM   2947 1HG  ARG B 181       2.298  -8.645  -5.933  1.00  0.00              
ATOM   2948 2HG  ARG B 181       2.776 -10.354  -6.068  1.00  0.00              
ATOM   2949 1HD  ARG B 181       4.726  -8.985  -6.066  1.00  0.00              
ATOM   2950 2HD  ARG B 181       4.509  -9.684  -7.687  1.00  0.00              
ATOM   2951  HE  ARG B 181       4.257  -7.578  -8.538  1.00  0.00              
ATOM   2952 1HH1 ARG B 181       3.803  -7.447  -5.057  1.00  0.00              
ATOM   2953 2HH1 ARG B 181       3.738  -5.699  -5.005  1.00  0.00              
ATOM   2954 1HH2 ARG B 181       4.171  -5.310  -8.458  1.00  0.00              
ATOM   2955 2HH2 ARG B 181       3.946  -4.489  -6.930  1.00  0.00              
ATOM   2956  N   GLU B 182      -0.605  -7.700  -7.254  1.00  0.00              
ATOM   2957  CA  GLU B 182      -1.363  -6.656  -6.587  1.00  0.00              
ATOM   2958  C   GLU B 182      -2.672  -7.149  -6.007  1.00  0.00              
ATOM   2959  O   GLU B 182      -3.021  -6.847  -4.872  1.00  0.00              
ATOM   2960  CB  GLU B 182      -1.641  -5.509  -7.562  1.00  0.00              
ATOM   2961  CG  GLU B 182      -2.480  -4.380  -6.981  1.00  0.00              
ATOM   2962  CD  GLU B 182      -2.708  -3.259  -7.957  1.00  0.00              
ATOM   2963  OE1 GLU B 182      -2.135  -3.296  -9.019  1.00  0.00              
ATOM   2964  OE2 GLU B 182      -3.456  -2.365  -7.640  1.00  0.00              
ATOM   2965  H   GLU B 182      -0.331  -7.570  -8.217  1.00  0.00              
ATOM   2966  HA  GLU B 182      -0.745  -6.233  -5.794  1.00  0.00              
ATOM   2967 1HB  GLU B 182      -0.697  -5.084  -7.902  1.00  0.00              
ATOM   2968 2HB  GLU B 182      -2.161  -5.896  -8.438  1.00  0.00              
ATOM   2969 1HG  GLU B 182      -3.445  -4.779  -6.673  1.00  0.00              
ATOM   2970 2HG  GLU B 182      -1.980  -3.988  -6.096  1.00  0.00              
ATOM   2971  N   LEU B 183      -3.430  -7.883  -6.801  1.00  0.00              
ATOM   2972  CA  LEU B 183      -4.689  -8.427  -6.307  1.00  0.00              
ATOM   2973  C   LEU B 183      -4.483  -9.380  -5.120  1.00  0.00              
ATOM   2974  O   LEU B 183      -5.282  -9.355  -4.181  1.00  0.00              
ATOM   2975  CB  LEU B 183      -5.415  -9.162  -7.440  1.00  0.00              
ATOM   2976  CG  LEU B 183      -5.956  -8.275  -8.569  1.00  0.00              
ATOM   2977  CD1 LEU B 183      -6.450  -9.152  -9.712  1.00  0.00              
ATOM   2978  CD2 LEU B 183      -7.076  -7.396  -8.032  1.00  0.00              
ATOM   2979  H   LEU B 183      -3.151  -8.076  -7.752  1.00  0.00              
ATOM   2980  HA  LEU B 183      -5.290  -7.606  -5.918  1.00  0.00              
ATOM   2981 1HB  LEU B 183      -4.729  -9.881  -7.884  1.00  0.00              
ATOM   2982 2HB  LEU B 183      -6.257  -9.709  -7.016  1.00  0.00              
ATOM   2983  HG  LEU B 183      -5.153  -7.646  -8.954  1.00  0.00              
ATOM   2984 1HD1 LEU B 183      -6.834  -8.522 -10.514  1.00  0.00              
ATOM   2985 2HD1 LEU B 183      -5.625  -9.756 -10.090  1.00  0.00              
ATOM   2986 3HD1 LEU B 183      -7.244  -9.805  -9.352  1.00  0.00              
ATOM   2987 1HD2 LEU B 183      -7.459  -6.765  -8.834  1.00  0.00              
ATOM   2988 2HD2 LEU B 183      -7.880  -8.024  -7.648  1.00  0.00              
ATOM   2989 3HD2 LEU B 183      -6.691  -6.767  -7.229  1.00  0.00              
ATOM   2990  N   ARG B 184      -3.419 -10.189  -5.167  1.00  0.00              
ATOM   2991  CA  ARG B 184      -3.008 -11.054  -4.043  1.00  0.00              
ATOM   2992  C   ARG B 184      -2.743 -10.269  -2.770  1.00  0.00              
ATOM   2993  O   ARG B 184      -3.270 -10.585  -1.672  1.00  0.00              
ATOM   2994  CB  ARG B 184      -1.754 -11.838  -4.401  1.00  0.00              
ATOM   2995  CG  ARG B 184      -1.271 -12.799  -3.327  1.00  0.00              
ATOM   2996  CD  ARG B 184       0.168 -13.126  -3.489  1.00  0.00              
ATOM   2997  NE  ARG B 184       1.020 -11.981  -3.209  1.00  0.00              
ATOM   2998  CZ  ARG B 184       2.322 -11.896  -3.545  1.00  0.00              
ATOM   2999  NH1 ARG B 184       2.906 -12.894  -4.171  1.00  0.00              
ATOM   3000  NH2 ARG B 184       3.012 -10.809  -3.246  1.00  0.00              
ATOM   3001  H   ARG B 184      -2.877 -10.200  -6.020  1.00  0.00              
ATOM   3002  HA  ARG B 184      -3.807 -11.771  -3.848  1.00  0.00              
ATOM   3003 1HB  ARG B 184      -1.934 -12.418  -5.305  1.00  0.00              
ATOM   3004 2HB  ARG B 184      -0.940 -11.145  -4.614  1.00  0.00              
ATOM   3005 1HG  ARG B 184      -1.411 -12.346  -2.345  1.00  0.00              
ATOM   3006 2HG  ARG B 184      -1.842 -13.726  -3.384  1.00  0.00              
ATOM   3007 1HD  ARG B 184       0.439 -13.928  -2.803  1.00  0.00              
ATOM   3008 2HD  ARG B 184       0.355 -13.447  -4.513  1.00  0.00              
ATOM   3009  HE  ARG B 184       0.606 -11.194  -2.729  1.00  0.00              
ATOM   3010 1HH1 ARG B 184       2.379 -13.724  -4.400  1.00  0.00              
ATOM   3011 2HH1 ARG B 184       3.882 -12.830  -4.423  1.00  0.00              
ATOM   3012 1HH2 ARG B 184       2.563 -10.042  -2.764  1.00  0.00              
ATOM   3013 2HH2 ARG B 184       3.987 -10.745  -3.497  1.00  0.00              
ATOM   3014  N   ASP B 185      -1.940  -9.232  -2.922  1.00  0.00              
ATOM   3015  CA  ASP B 185      -1.623  -8.355  -1.794  1.00  0.00              
ATOM   3016  C   ASP B 185      -2.844  -7.590  -1.264  1.00  0.00              
ATOM   3017  O   ASP B 185      -2.991  -7.444  -0.050  1.00  0.00              
ATOM   3018  CB  ASP B 185      -0.537  -7.357  -2.201  1.00  0.00              
ATOM   3019  CG  ASP B 185       0.812  -8.018  -2.452  1.00  0.00              
ATOM   3020  OD1 ASP B 185       0.959  -9.168  -2.114  1.00  0.00              
ATOM   3021  OD2 ASP B 185       1.682  -7.366  -2.979  1.00  0.00              
ATOM   3022  H   ASP B 185      -1.537  -9.035  -3.827  1.00  0.00              
ATOM   3023  HA  ASP B 185      -1.343  -8.974  -0.943  1.00  0.00              
ATOM   3024 1HB  ASP B 185      -0.843  -6.835  -3.108  1.00  0.00              
ATOM   3025 2HB  ASP B 185      -0.418  -6.608  -1.417  1.00  0.00              
ATOM   3026  N   ARG B 186      -3.740  -7.138  -2.154  1.00  0.00              
ATOM   3027  CA  ARG B 186      -4.983  -6.505  -1.712  1.00  0.00              
ATOM   3028  C   ARG B 186      -5.879  -7.497  -0.998  1.00  0.00              
ATOM   3029  O   ARG B 186      -6.557  -7.118  -0.066  1.00  0.00              
ATOM   3030  CB  ARG B 186      -5.736  -5.911  -2.893  1.00  0.00              
ATOM   3031  CG  ARG B 186      -5.100  -4.670  -3.498  1.00  0.00              
ATOM   3032  CD  ARG B 186      -5.892  -4.149  -4.642  1.00  0.00              
ATOM   3033  NE  ARG B 186      -5.267  -2.986  -5.250  1.00  0.00              
ATOM   3034  CZ  ARG B 186      -5.401  -1.722  -4.800  1.00  0.00              
ATOM   3035  NH1 ARG B 186      -6.139  -1.477  -3.741  1.00  0.00              
ATOM   3036  NH2 ARG B 186      -4.790  -0.731  -5.425  1.00  0.00              
ATOM   3037  H   ARG B 186      -3.561  -7.233  -3.144  1.00  0.00              
ATOM   3038  HA  ARG B 186      -4.733  -5.684  -1.039  1.00  0.00              
ATOM   3039 1HB  ARG B 186      -5.821  -6.656  -3.682  1.00  0.00              
ATOM   3040 2HB  ARG B 186      -6.747  -5.646  -2.583  1.00  0.00              
ATOM   3041 1HG  ARG B 186      -5.036  -3.888  -2.741  1.00  0.00              
ATOM   3042 2HG  ARG B 186      -4.099  -4.912  -3.857  1.00  0.00              
ATOM   3043 1HD  ARG B 186      -5.985  -4.923  -5.403  1.00  0.00              
ATOM   3044 2HD  ARG B 186      -6.884  -3.861  -4.296  1.00  0.00              
ATOM   3045  HE  ARG B 186      -4.691  -3.135  -6.068  1.00  0.00              
ATOM   3046 1HH1 ARG B 186      -6.606  -2.235  -3.263  1.00  0.00              
ATOM   3047 2HH1 ARG B 186      -6.239  -0.530  -3.404  1.00  0.00              
ATOM   3048 1HH2 ARG B 186      -4.222  -0.920  -6.239  1.00  0.00              
ATOM   3049 2HH2 ARG B 186      -4.890   0.215  -5.088  1.00  0.00              
ATOM   3050  N   TYR B 187      -5.925  -8.739  -1.483  1.00  0.00              
ATOM   3051  CA  TYR B 187      -6.594  -9.805  -0.769  1.00  0.00              
ATOM   3052  C   TYR B 187      -6.052  -9.960   0.670  1.00  0.00              
ATOM   3053  O   TYR B 187      -6.824 -10.037   1.636  1.00  0.00              
ATOM   3054  CB  TYR B 187      -6.468 -11.106  -1.568  1.00  0.00              
ATOM   3055  CG  TYR B 187      -6.854 -12.360  -0.795  1.00  0.00              
ATOM   3056  CD1 TYR B 187      -8.190 -12.693  -0.570  1.00  0.00              
ATOM   3057  CD2 TYR B 187      -5.872 -13.220  -0.320  1.00  0.00              
ATOM   3058  CE1 TYR B 187      -8.528 -13.858   0.128  1.00  0.00              
ATOM   3059  CE2 TYR B 187      -6.196 -14.381   0.383  1.00  0.00              
ATOM   3060  CZ  TYR B 187      -7.521 -14.687   0.607  1.00  0.00              
ATOM   3061  OH  TYR B 187      -7.818 -15.846   1.294  1.00  0.00              
ATOM   3062  H   TYR B 187      -5.482  -8.942  -2.368  1.00  0.00              
ATOM   3063  HA  TYR B 187      -7.648  -9.546  -0.669  1.00  0.00              
ATOM   3064 1HB  TYR B 187      -7.101 -11.051  -2.455  1.00  0.00              
ATOM   3065 2HB  TYR B 187      -5.439 -11.226  -1.908  1.00  0.00              
ATOM   3066  HD1 TYR B 187      -8.984 -12.043  -0.940  1.00  0.00              
ATOM   3067  HD2 TYR B 187      -4.820 -12.993  -0.494  1.00  0.00              
ATOM   3068  HE1 TYR B 187      -9.576 -14.108   0.297  1.00  0.00              
ATOM   3069  HE2 TYR B 187      -5.405 -15.036   0.750  1.00  0.00              
ATOM   3070  HH  TYR B 187      -7.003 -16.298   1.525  1.00  0.00              
ATOM   3071  N   ILE B 188      -4.725 -10.009   0.812  1.00  0.00              
ATOM   3072  CA  ILE B 188      -4.096 -10.158   2.159  1.00  0.00              
ATOM   3073  C   ILE B 188      -4.506  -9.038   3.117  1.00  0.00              
ATOM   3074  O   ILE B 188      -4.927  -9.259   4.270  1.00  0.00              
ATOM   3075  CB  ILE B 188      -2.560 -10.181   2.051  1.00  0.00              
ATOM   3076  CG1 ILE B 188      -2.093 -11.455   1.343  1.00  0.00              
ATOM   3077  CG2 ILE B 188      -1.929 -10.073   3.431  1.00  0.00              
ATOM   3078  CD1 ILE B 188      -0.641 -11.423   0.922  1.00  0.00              
ATOM   3079  H   ILE B 188      -4.133  -9.944  -0.003  1.00  0.00              
ATOM   3080  HA  ILE B 188      -4.495 -11.056   2.629  1.00  0.00              
ATOM   3081  HB  ILE B 188      -2.225  -9.341   1.443  1.00  0.00              
ATOM   3082 1HG1 ILE B 188      -2.239 -12.311   2.001  1.00  0.00              
ATOM   3083 2HG1 ILE B 188      -2.701 -11.621   0.453  1.00  0.00              
ATOM   3084 1HG2 ILE B 188      -0.843 -10.092   3.337  1.00  0.00              
ATOM   3085 2HG2 ILE B 188      -2.237  -9.139   3.900  1.00  0.00              
ATOM   3086 3HG2 ILE B 188      -2.254 -10.912   4.046  1.00  0.00              
ATOM   3087 1HD1 ILE B 188      -0.385 -12.360   0.427  1.00  0.00              
ATOM   3088 2HD1 ILE B 188      -0.480 -10.593   0.234  1.00  0.00              
ATOM   3089 3HD1 ILE B 188      -0.011 -11.294   1.801  1.00  0.00              
ATOM   3090  N   ALA B 189      -4.442  -7.815   2.595  1.00  0.00              
ATOM   3091  CA  ALA B 189      -4.799  -6.615   3.320  1.00  0.00              
ATOM   3092  C   ALA B 189      -6.276  -6.639   3.679  1.00  0.00              
ATOM   3093  O   ALA B 189      -6.631  -6.332   4.805  1.00  0.00              
ATOM   3094  CB  ALA B 189      -4.465  -5.362   2.476  1.00  0.00              
ATOM   3095  H   ALA B 189      -4.124  -7.736   1.639  1.00  0.00              
ATOM   3096  HA  ALA B 189      -4.216  -6.589   4.240  1.00  0.00              
ATOM   3097 1HB  ALA B 189      -4.739  -4.465   3.032  1.00  0.00              
ATOM   3098 2HB  ALA B 189      -3.397  -5.343   2.260  1.00  0.00              
ATOM   3099 3HB  ALA B 189      -5.024  -5.393   1.542  1.00  0.00              
ATOM   3100  N   ALA B 190      -7.115  -7.005   2.715  1.00  0.00              
ATOM   3101  CA  ALA B 190      -8.552  -7.057   2.899  1.00  0.00              
ATOM   3102  C   ALA B 190      -8.937  -8.093   3.983  1.00  0.00              
ATOM   3103  O   ALA B 190      -9.765  -7.798   4.863  1.00  0.00              
ATOM   3104  CB  ALA B 190      -9.218  -7.417   1.564  1.00  0.00              
ATOM   3105  H   ALA B 190      -6.725  -7.256   1.818  1.00  0.00              
ATOM   3106  HA  ALA B 190      -8.888  -6.070   3.219  1.00  0.00              
ATOM   3107 1HB  ALA B 190     -10.299  -7.457   1.695  1.00  0.00              
ATOM   3108 2HB  ALA B 190      -8.971  -6.660   0.819  1.00  0.00              
ATOM   3109 3HB  ALA B 190      -8.857  -8.388   1.228  1.00  0.00              
ATOM   3110  N   MET B 191      -8.328  -9.296   3.917  1.00  0.00              
ATOM   3111  CA  MET B 191      -8.566 -10.375   4.940  1.00  0.00              
ATOM   3112  C   MET B 191      -8.083  -9.975   6.347  1.00  0.00              
ATOM   3113  O   MET B 191      -8.763 -10.206   7.360  1.00  0.00              
ATOM   3114  CB  MET B 191      -7.879 -11.670   4.512  1.00  0.00              
ATOM   3115  CG  MET B 191      -8.534 -12.370   3.329  1.00  0.00              
ATOM   3116  SD  MET B 191     -10.192 -12.971   3.708  1.00  0.00              
ATOM   3117  CE  MET B 191      -9.824 -14.235   4.922  1.00  0.00              
ATOM   3118  H   MET B 191      -7.692  -9.474   3.153  1.00  0.00              
ATOM   3119  HA  MET B 191      -9.637 -10.569   4.996  1.00  0.00              
ATOM   3120 1HB  MET B 191      -6.844 -11.462   4.244  1.00  0.00              
ATOM   3121 2HB  MET B 191      -7.866 -12.370   5.349  1.00  0.00              
ATOM   3122 1HG  MET B 191      -8.601 -11.679   2.490  1.00  0.00              
ATOM   3123 2HG  MET B 191      -7.922 -13.219   3.024  1.00  0.00              
ATOM   3124 1HE  MET B 191     -10.752 -14.701   5.254  1.00  0.00              
ATOM   3125 2HE  MET B 191      -9.177 -14.991   4.475  1.00  0.00              
ATOM   3126 3HE  MET B 191      -9.319 -13.784   5.776  1.00  0.00              
ATOM   3127  N   LEU B 192      -6.890  -9.401   6.410  1.00  0.00              
ATOM   3128  CA  LEU B 192      -6.357  -8.909   7.682  1.00  0.00              
ATOM   3129  C   LEU B 192      -7.205  -7.821   8.264  1.00  0.00              
ATOM   3130  O   LEU B 192      -7.396  -7.777   9.500  1.00  0.00              
ATOM   3131  CB  LEU B 192      -4.928  -8.383   7.498  1.00  0.00              
ATOM   3132  CG  LEU B 192      -3.858  -9.448   7.222  1.00  0.00              
ATOM   3133  CD1 LEU B 192      -2.544  -8.767   6.865  1.00  0.00              
ATOM   3134  CD2 LEU B 192      -3.699 -10.337   8.446  1.00  0.00              
ATOM   3135  H   LEU B 192      -6.335  -9.299   5.572  1.00  0.00              
ATOM   3136  HA  LEU B 192      -6.397  -9.719   8.410  1.00  0.00              
ATOM   3137 1HB  LEU B 192      -4.920  -7.682   6.665  1.00  0.00              
ATOM   3138 2HB  LEU B 192      -4.636  -7.846   8.400  1.00  0.00              
ATOM   3139  HG  LEU B 192      -4.161 -10.055   6.369  1.00  0.00              
ATOM   3140 1HD1 LEU B 192      -1.784  -9.523   6.668  1.00  0.00              
ATOM   3141 2HD1 LEU B 192      -2.682  -8.153   5.975  1.00  0.00              
ATOM   3142 3HD1 LEU B 192      -2.223  -8.138   7.694  1.00  0.00              
ATOM   3143 1HD2 LEU B 192      -2.939 -11.094   8.249  1.00  0.00              
ATOM   3144 2HD2 LEU B 192      -3.394  -9.731   9.299  1.00  0.00              
ATOM   3145 3HD2 LEU B 192      -4.648 -10.825   8.668  1.00  0.00              
ATOM   3146  N   ALA B 193      -7.718  -6.936   7.404  1.00  0.00              
ATOM   3147  CA  ALA B 193      -8.604  -5.867   7.858  1.00  0.00              
ATOM   3148  C   ALA B 193      -9.926  -6.375   8.421  1.00  0.00              
ATOM   3149  O   ALA B 193     -10.355  -5.946   9.501  1.00  0.00              
ATOM   3150  CB  ALA B 193      -8.870  -4.899   6.715  1.00  0.00              
ATOM   3151  H   ALA B 193      -7.492  -7.004   6.422  1.00  0.00              
ATOM   3152  HA  ALA B 193      -8.116  -5.337   8.675  1.00  0.00              
ATOM   3153 1HB  ALA B 193      -9.518  -4.094   7.063  1.00  0.00              
ATOM   3154 2HB  ALA B 193      -7.927  -4.480   6.366  1.00  0.00              
ATOM   3155 3HB  ALA B 193      -9.357  -5.427   5.897  1.00  0.00              
ATOM   3156  N   ALA B 194     -10.554  -7.312   7.699  1.00  0.00              
ATOM   3157  CA  ALA B 194     -11.806  -7.909   8.113  1.00  0.00              
ATOM   3158  C   ALA B 194     -11.651  -8.679   9.416  1.00  0.00              
ATOM   3159  O   ALA B 194     -12.467  -8.567  10.302  1.00  0.00              
ATOM   3160  CB  ALA B 194     -12.321  -8.828   6.999  1.00  0.00              
ATOM   3161  H   ALA B 194     -10.130  -7.609   6.832  1.00  0.00              
ATOM   3162  HA  ALA B 194     -12.525  -7.106   8.281  1.00  0.00              
ATOM   3163 1HB  ALA B 194     -13.264  -9.280   7.307  1.00  0.00              
ATOM   3164 2HB  ALA B 194     -12.476  -8.247   6.090  1.00  0.00              
ATOM   3165 3HB  ALA B 194     -11.590  -9.612   6.807  1.00  0.00              
ATOM   3166  N   ILE B 195     -10.607  -9.486   9.513  1.00  0.00              
ATOM   3167  CA  ILE B 195     -10.310 -10.253  10.728  1.00  0.00              
ATOM   3168  C   ILE B 195     -10.024  -9.340  11.937  1.00  0.00              
ATOM   3169  O   ILE B 195     -10.551  -9.550  13.047  1.00  0.00              
ATOM   3170  CB  ILE B 195      -9.108 -11.187  10.495  1.00  0.00              
ATOM   3171  CG1 ILE B 195      -9.479 -12.299   9.511  1.00  0.00              
ATOM   3172  CG2 ILE B 195      -8.630 -11.776  11.813  1.00  0.00              
ATOM   3173  CD1 ILE B 195      -8.292 -13.089   9.007  1.00  0.00              
ATOM   3174  H   ILE B 195      -9.994  -9.572   8.715  1.00  0.00              
ATOM   3175  HA  ILE B 195     -11.210 -10.790  11.026  1.00  0.00              
ATOM   3176  HB  ILE B 195      -8.293 -10.624  10.042  1.00  0.00              
ATOM   3177 1HG1 ILE B 195     -10.172 -12.991   9.988  1.00  0.00              
ATOM   3178 2HG1 ILE B 195      -9.990 -11.868   8.650  1.00  0.00              
ATOM   3179 1HG2 ILE B 195      -7.780 -12.433  11.631  1.00  0.00              
ATOM   3180 2HG2 ILE B 195      -8.328 -10.971  12.483  1.00  0.00              
ATOM   3181 3HG2 ILE B 195      -9.438 -12.346  12.272  1.00  0.00              
ATOM   3182 1HD1 ILE B 195      -8.634 -13.858   8.314  1.00  0.00              
ATOM   3183 2HD1 ILE B 195      -7.601 -12.420   8.494  1.00  0.00              
ATOM   3184 3HD1 ILE B 195      -7.785 -13.559   9.849  1.00  0.00              
ATOM   3185  N   GLY B 196      -9.253  -8.295  11.687  1.00  0.00              
ATOM   3186  CA  GLY B 196      -8.955  -7.271  12.674  1.00  0.00              
ATOM   3187  C   GLY B 196     -10.163  -6.574  13.253  1.00  0.00              
ATOM   3188  O   GLY B 196     -10.270  -6.404  14.495  1.00  0.00              
ATOM   3189  H   GLY B 196      -8.857  -8.216  10.762  1.00  0.00              
ATOM   3190 1HA  GLY B 196      -8.398  -7.713  13.501  1.00  0.00              
ATOM   3191 2HA  GLY B 196      -8.315  -6.511  12.227  1.00  0.00              
ATOM   3192  N   ASP B 197     -11.080  -6.198  12.360  1.00  0.00              
ATOM   3193  CA  ASP B 197     -12.366  -5.652  12.755  1.00  0.00              
ATOM   3194  C   ASP B 197     -13.267  -6.645  13.516  1.00  0.00              
ATOM   3195  O   ASP B 197     -13.943  -6.249  14.437  1.00  0.00              
ATOM   3196  CB  ASP B 197     -13.104  -5.147  11.513  1.00  0.00              
ATOM   3197  CG  ASP B 197     -12.449  -3.920  10.892  1.00  0.00              
ATOM   3198  OD1 ASP B 197     -11.548  -3.384  11.492  1.00  0.00              
ATOM   3199  OD2 ASP B 197     -12.857  -3.531   9.824  1.00  0.00              
ATOM   3200  H   ASP B 197     -10.869  -6.298  11.378  1.00  0.00              
ATOM   3201  HA  ASP B 197     -12.195  -4.839  13.462  1.00  0.00              
ATOM   3202 1HB  ASP B 197     -13.141  -5.939  10.765  1.00  0.00              
ATOM   3203 2HB  ASP B 197     -14.133  -4.898  11.776  1.00  0.00              
ATOM   3204  N   LEU B 198     -13.297  -7.914  13.116  1.00  0.00              
ATOM   3205  CA  LEU B 198     -14.062  -8.890  13.905  1.00  0.00              
ATOM   3206  C   LEU B 198     -13.492  -9.023  15.317  1.00  0.00              
ATOM   3207  O   LEU B 198     -14.249  -9.093  16.303  1.00  0.00              
ATOM   3208  CB  LEU B 198     -14.051 -10.259  13.213  1.00  0.00              
ATOM   3209  CG  LEU B 198     -14.758 -10.323  11.853  1.00  0.00              
ATOM   3210  CD1 LEU B 198     -14.540 -11.695  11.231  1.00  0.00              
ATOM   3211  CD2 LEU B 198     -16.240 -10.035  12.037  1.00  0.00              
ATOM   3212  H   LEU B 198     -12.811  -8.224  12.287  1.00  0.00              
ATOM   3213  HA  LEU B 198     -15.054  -8.481  14.092  1.00  0.00              
ATOM   3214 1HB  LEU B 198     -13.017 -10.565  13.064  1.00  0.00              
ATOM   3215 2HB  LEU B 198     -14.532 -10.984  13.870  1.00  0.00              
ATOM   3216  HG  LEU B 198     -14.324  -9.580  11.183  1.00  0.00              
ATOM   3217 1HD1 LEU B 198     -15.042 -11.740  10.264  1.00  0.00              
ATOM   3218 2HD1 LEU B 198     -13.472 -11.867  11.093  1.00  0.00              
ATOM   3219 3HD1 LEU B 198     -14.949 -12.461  11.888  1.00  0.00              
ATOM   3220 1HD2 LEU B 198     -16.742 -10.079  11.070  1.00  0.00              
ATOM   3221 2HD2 LEU B 198     -16.675 -10.778  12.706  1.00  0.00              
ATOM   3222 3HD2 LEU B 198     -16.368  -9.041  12.466  1.00  0.00              
ATOM   3223  N   PHE B 199     -12.168  -9.035  15.429  1.00  0.00              
ATOM   3224  CA  PHE B 199     -11.528  -9.000  16.744  1.00  0.00              
ATOM   3225  C   PHE B 199     -11.905  -7.778  17.579  1.00  0.00              
ATOM   3226  O   PHE B 199     -12.186  -7.916  18.762  1.00  0.00              
ATOM   3227  CB  PHE B 199     -10.008  -9.056  16.580  1.00  0.00              
ATOM   3228  CG  PHE B 199      -9.251  -8.757  17.843  1.00  0.00              
ATOM   3229  CD1 PHE B 199      -9.095  -9.727  18.822  1.00  0.00              
ATOM   3230  CD2 PHE B 199      -8.694  -7.505  18.054  1.00  0.00              
ATOM   3231  CE1 PHE B 199      -8.399  -9.453  19.984  1.00  0.00              
ATOM   3232  CE2 PHE B 199      -7.996  -7.228  19.214  1.00  0.00              
ATOM   3233  CZ  PHE B 199      -7.849  -8.204  20.180  1.00  0.00              
ATOM   3234  H   PHE B 199     -11.591  -9.068  14.601  1.00  0.00              
ATOM   3235  HA  PHE B 199     -11.875  -9.858  17.321  1.00  0.00              
ATOM   3236 1HB  PHE B 199      -9.701 -10.051  16.261  1.00  0.00              
ATOM   3237 2HB  PHE B 199      -9.684  -8.324  15.842  1.00  0.00              
ATOM   3238  HD1 PHE B 199      -9.529 -10.715  18.666  1.00  0.00              
ATOM   3239  HD2 PHE B 199      -8.810  -6.734  17.292  1.00  0.00              
ATOM   3240  HE1 PHE B 199      -8.285 -10.224  20.745  1.00  0.00              
ATOM   3241  HE2 PHE B 199      -7.562  -6.240  19.368  1.00  0.00              
ATOM   3242  HZ  PHE B 199      -7.301  -7.986  21.096  1.00  0.00              
ATOM   3243  N   ASN B 200     -11.854  -6.590  16.983  1.00  0.00              
ATOM   3244  CA  ASN B 200     -12.223  -5.326  17.655  1.00  0.00              
ATOM   3245  C   ASN B 200     -13.681  -5.318  18.119  1.00  0.00              
ATOM   3246  O   ASN B 200     -13.969  -4.901  19.247  1.00  0.00              
ATOM   3247  CB  ASN B 200     -11.961  -4.142  16.741  1.00  0.00              
ATOM   3248  CG  ASN B 200     -12.150  -2.823  17.437  1.00  0.00              
ATOM   3249  OD1 ASN B 200     -11.503  -2.545  18.453  1.00  0.00              
ATOM   3250  ND2 ASN B 200     -13.023  -2.004  16.908  1.00  0.00              
ATOM   3251  H   ASN B 200     -11.546  -6.564  16.021  1.00  0.00              
ATOM   3252  HA  ASN B 200     -11.580  -5.197  18.527  1.00  0.00              
ATOM   3253 1HB  ASN B 200     -10.941  -4.196  16.359  1.00  0.00              
ATOM   3254 2HB  ASN B 200     -12.634  -4.188  15.885  1.00  0.00              
ATOM   3255 1HD2 ASN B 200     -13.190  -1.111  17.329  1.00  0.00              
ATOM   3256 2HD2 ASN B 200     -13.523  -2.270  16.085  1.00  0.00              
ATOM   3257  N   ALA B 201     -14.588  -5.779  17.252  1.00  0.00              
ATOM   3258  CA  ALA B 201     -16.015  -5.830  17.583  1.00  0.00              
ATOM   3259  C   ALA B 201     -16.313  -6.760  18.765  1.00  0.00              
ATOM   3260  O   ALA B 201     -17.080  -6.407  19.666  1.00  0.00              
ATOM   3261  CB  ALA B 201     -16.838  -6.225  16.365  1.00  0.00              
ATOM   3262  H   ALA B 201     -14.282  -6.100  16.344  1.00  0.00              
ATOM   3263  HA  ALA B 201     -16.324  -4.836  17.906  1.00  0.00              
ATOM   3264 1HB  ALA B 201     -17.894  -6.257  16.634  1.00  0.00              
ATOM   3265 2HB  ALA B 201     -16.688  -5.494  15.571  1.00  0.00              
ATOM   3266 3HB  ALA B 201     -16.523  -7.208  16.017  1.00  0.00              
ATOM   3267  N   ILE B 202     -15.698  -7.933  18.772  1.00  0.00              
ATOM   3268  CA  ILE B 202     -15.907  -8.905  19.834  1.00  0.00              
ATOM   3269  C   ILE B 202     -15.194  -8.392  21.103  1.00  0.00              
ATOM   3270  O   ILE B 202     -15.744  -8.477  22.206  1.00  0.00              
ATOM   3271  CB  ILE B 202     -15.374 -10.294  19.437  1.00  0.00              
ATOM   3272  CG1 ILE B 202     -16.152 -10.842  18.238  1.00  0.00              
ATOM   3273  CG2 ILE B 202     -15.460 -11.252  20.615  1.00  0.00              
ATOM   3274  CD1 ILE B 202     -17.630 -11.025  18.501  1.00  0.00              
ATOM   3275  H   ILE B 202     -15.065  -8.157  18.018  1.00  0.00              
ATOM   3276  HA  ILE B 202     -16.973  -8.958  20.048  1.00  0.00              
ATOM   3277  HB  ILE B 202     -14.334 -10.209  19.125  1.00  0.00              
ATOM   3278 1HG1 ILE B 202     -16.038 -10.167  17.391  1.00  0.00              
ATOM   3279 2HG1 ILE B 202     -15.737 -11.806  17.945  1.00  0.00              
ATOM   3280 1HG2 ILE B 202     -15.080 -12.229  20.317  1.00  0.00              
ATOM   3281 2HG2 ILE B 202     -14.864 -10.868  21.441  1.00  0.00              
ATOM   3282 3HG2 ILE B 202     -16.499 -11.348  20.931  1.00  0.00              
ATOM   3283 1HD1 ILE B 202     -18.113 -11.417  17.606  1.00  0.00              
ATOM   3284 2HD1 ILE B 202     -17.769 -11.726  19.325  1.00  0.00              
ATOM   3285 3HD1 ILE B 202     -18.074 -10.066  18.762  1.00  0.00              
ATOM   3286  N   GLN B 203     -14.002  -7.829  20.943  1.00  0.00              
ATOM   3287  CA  GLN B 203     -13.289  -7.267  22.096  1.00  0.00              
ATOM   3288  C   GLN B 203     -14.056  -6.110  22.771  1.00  0.00              
ATOM   3289  O   GLN B 203     -14.114  -6.046  24.008  1.00  0.00              
ATOM   3290  CB  GLN B 203     -11.903  -6.783  21.664  1.00  0.00              
ATOM   3291  CG  GLN B 203     -11.001  -6.371  22.815  1.00  0.00              
ATOM   3292  CD  GLN B 203     -10.663  -7.533  23.730  1.00  0.00              
ATOM   3293  OE1 GLN B 203     -10.622  -8.689  23.299  1.00  0.00              
ATOM   3294  NE2 GLN B 203     -10.418  -7.233  25.000  1.00  0.00              
ATOM   3295  H   GLN B 203     -13.574  -7.781  20.029  1.00  0.00              
ATOM   3296  HA  GLN B 203     -13.255  -8.021  22.882  1.00  0.00              
ATOM   3297 1HB  GLN B 203     -11.398  -7.573  21.108  1.00  0.00              
ATOM   3298 2HB  GLN B 203     -12.007  -5.928  20.996  1.00  0.00              
ATOM   3299 1HG  GLN B 203     -10.070  -5.973  22.410  1.00  0.00              
ATOM   3300 2HG  GLN B 203     -11.508  -5.608  23.405  1.00  0.00              
ATOM   3301 1HE2 GLN B 203     -10.189  -7.958  25.651  1.00  0.00              
ATOM   3302 2HE2 GLN B 203     -10.462  -6.282  25.307  1.00  0.00              
ATOM   3303  N   TRP B 204     -14.657  -5.235  21.967  1.00  0.00              
ATOM   3304  CA  TRP B 204     -15.582  -4.213  22.462  1.00  0.00              
ATOM   3305  C   TRP B 204     -16.747  -4.826  23.272  1.00  0.00              
ATOM   3306  O   TRP B 204     -17.032  -4.373  24.378  1.00  0.00              
ATOM   3307  CB  TRP B 204     -16.142  -3.405  21.290  1.00  0.00              
ATOM   3308  CG  TRP B 204     -17.333  -2.572  21.652  1.00  0.00              
ATOM   3309  CD1 TRP B 204     -17.320  -1.342  22.239  1.00  0.00              
ATOM   3310  CD2 TRP B 204     -18.728  -2.905  21.451  1.00  0.00              
ATOM   3311  NE1 TRP B 204     -18.604  -0.889  22.417  1.00  0.00              
ATOM   3312  CE2 TRP B 204     -19.478  -1.832  21.939  1.00  0.00              
ATOM   3313  CE3 TRP B 204     -19.390  -4.011  20.902  1.00  0.00              
ATOM   3314  CZ2 TRP B 204     -20.864  -1.828  21.901  1.00  0.00              
ATOM   3315  CZ3 TRP B 204     -20.779  -4.006  20.863  1.00  0.00              
ATOM   3316  CH2 TRP B 204     -21.496  -2.942  21.349  1.00  0.00              
ATOM   3317  H   TRP B 204     -14.461  -5.284  20.977  1.00  0.00              
ATOM   3318  HA  TRP B 204     -15.045  -3.567  23.156  1.00  0.00              
ATOM   3319 1HB  TRP B 204     -15.367  -2.744  20.901  1.00  0.00              
ATOM   3320 2HB  TRP B 204     -16.429  -4.082  20.485  1.00  0.00              
ATOM   3321  HD1 TRP B 204     -16.422  -0.798  22.524  1.00  0.00              
ATOM   3322  HE1 TRP B 204     -18.864  -0.006  22.833  1.00  0.00              
ATOM   3323  HE3 TRP B 204     -18.825  -4.857  20.513  1.00  0.00              
ATOM   3324  HZ2 TRP B 204     -21.451  -0.992  22.282  1.00  0.00              
ATOM   3325  HZ3 TRP B 204     -21.287  -4.871  20.435  1.00  0.00              
ATOM   3326  HH2 TRP B 204     -22.585  -2.971  21.302  1.00  0.00              
ATOM   3327  N   ALA B 205     -17.392  -5.857  22.733  1.00  0.00              
ATOM   3328  CA  ALA B 205     -18.444  -6.567  23.465  1.00  0.00              
ATOM   3329  C   ALA B 205     -17.948  -7.177  24.799  1.00  0.00              
ATOM   3330  O   ALA B 205     -18.674  -7.184  25.780  1.00  0.00              
ATOM   3331  CB  ALA B 205     -19.112  -7.610  22.587  1.00  0.00              
ATOM   3332  H   ALA B 205     -17.152  -6.159  21.799  1.00  0.00              
ATOM   3333  HA  ALA B 205     -19.195  -5.838  23.770  1.00  0.00              
ATOM   3334 1HB  ALA B 205     -19.889  -8.122  23.156  1.00  0.00              
ATOM   3335 2HB  ALA B 205     -19.559  -7.124  21.719  1.00  0.00              
ATOM   3336 3HB  ALA B 205     -18.370  -8.334  22.254  1.00  0.00              
ATOM   3337  N   LYS B 206     -16.726  -7.694  24.822  1.00  0.00              
ATOM   3338  CA  LYS B 206     -16.103  -8.132  26.080  1.00  0.00              
ATOM   3339  C   LYS B 206     -15.995  -7.007  27.118  1.00  0.00              
ATOM   3340  O   LYS B 206     -16.240  -7.247  28.300  1.00  0.00              
ATOM   3341  CB  LYS B 206     -14.714  -8.710  25.803  1.00  0.00              
ATOM   3342  CG  LYS B 206     -14.048  -9.353  27.012  1.00  0.00              
ATOM   3343  CD  LYS B 206     -13.234  -8.337  27.799  1.00  0.00              
ATOM   3344  CE  LYS B 206     -12.486  -8.997  28.948  1.00  0.00              
ATOM   3345  NZ  LYS B 206     -11.731  -8.006  29.763  1.00  0.00              
ATOM   3346  H   LYS B 206     -16.211  -7.789  23.959  1.00  0.00              
ATOM   3347  HA  LYS B 206     -16.733  -8.900  26.529  1.00  0.00              
ATOM   3348 1HB  LYS B 206     -14.784  -9.465  25.019  1.00  0.00              
ATOM   3349 2HB  LYS B 206     -14.057  -7.920  25.439  1.00  0.00              
ATOM   3350 1HG  LYS B 206     -14.811  -9.779  27.665  1.00  0.00              
ATOM   3351 2HG  LYS B 206     -13.389 -10.155  26.681  1.00  0.00              
ATOM   3352 1HD  LYS B 206     -12.514  -7.855  27.137  1.00  0.00              
ATOM   3353 2HD  LYS B 206     -13.898  -7.573  28.203  1.00  0.00              
ATOM   3354 1HE  LYS B 206     -13.194  -9.515  29.593  1.00  0.00              
ATOM   3355 2HE  LYS B 206     -11.785  -9.731  28.552  1.00  0.00              
ATOM   3356 1HZ  LYS B 206     -11.250  -8.483  30.512  1.00  0.00              
ATOM   3357 2HZ  LYS B 206     -11.057  -7.532  29.178  1.00  0.00              
ATOM   3358 3HZ  LYS B 206     -12.373  -7.331  30.152  1.00  0.00              
ATOM   3359  N   GLN B 207     -15.633  -5.798  26.675  1.00  0.00              
ATOM   3360  CA  GLN B 207     -15.638  -4.612  27.548  1.00  0.00              
ATOM   3361  C   GLN B 207     -17.050  -4.249  28.007  1.00  0.00              
ATOM   3362  O   GLN B 207     -17.230  -3.775  29.122  1.00  0.00              
ATOM   3363  CB  GLN B 207     -15.014  -3.414  26.827  1.00  0.00              
ATOM   3364  CG  GLN B 207     -13.515  -3.531  26.609  1.00  0.00              
ATOM   3365  CD  GLN B 207     -12.752  -3.692  27.910  1.00  0.00              
ATOM   3366  OE1 GLN B 207     -12.916  -2.903  28.844  1.00  0.00              
ATOM   3367  NE2 GLN B 207     -11.908  -4.716  27.976  1.00  0.00              
ATOM   3368  H   GLN B 207     -15.349  -5.698  25.711  1.00  0.00              
ATOM   3369  HA  GLN B 207     -15.087  -4.851  28.458  1.00  0.00              
ATOM   3370 1HB  GLN B 207     -15.521  -3.326  25.866  1.00  0.00              
ATOM   3371 2HB  GLN B 207     -15.230  -2.535  27.433  1.00  0.00              
ATOM   3372 1HG  GLN B 207     -13.076  -4.209  25.877  1.00  0.00              
ATOM   3373 2HG  GLN B 207     -13.397  -2.502  26.265  1.00  0.00              
ATOM   3374 1HE2 GLN B 207     -11.376  -4.873  28.810  1.00  0.00              
ATOM   3375 2HE2 GLN B 207     -11.804  -5.331  27.195  1.00  0.00              
ATOM   3376  N   GLU B 208     -18.050  -4.463  27.154  1.00  0.00              
ATOM   3377  CA  GLU B 208     -19.433  -4.244  27.560  1.00  0.00              
ATOM   3378  C   GLU B 208     -19.863  -5.286  28.613  1.00  0.00              
ATOM   3379  O   GLU B 208     -20.609  -4.966  29.533  1.00  0.00              
ATOM   3380  CB  GLU B 208     -20.360  -4.307  26.344  1.00  0.00              
ATOM   3381  CG  GLU B 208     -20.141  -3.194  25.329  1.00  0.00              
ATOM   3382  CD  GLU B 208     -20.340  -1.823  25.912  1.00  0.00              
ATOM   3383  OE1 GLU B 208     -21.394  -1.572  26.445  1.00  0.00              
ATOM   3384  OE2 GLU B 208     -19.437  -1.025  25.824  1.00  0.00              
ATOM   3385  H   GLU B 208     -17.858  -4.780  26.214  1.00  0.00              
ATOM   3386  HA  GLU B 208     -19.503  -3.267  28.040  1.00  0.00              
ATOM   3387 1HB  GLU B 208     -20.223  -5.259  25.831  1.00  0.00              
ATOM   3388 2HB  GLU B 208     -21.397  -4.259  26.674  1.00  0.00              
ATOM   3389 1HG  GLU B 208     -19.126  -3.267  24.939  1.00  0.00              
ATOM   3390 2HG  GLU B 208     -20.830  -3.334  24.498  1.00  0.00              
ATOM   3391  N   ALA B 209     -19.382  -6.519  28.465  1.00  0.00              
ATOM   3392  CA  ALA B 209     -19.621  -7.572  29.454  1.00  0.00              
ATOM   3393  C   ALA B 209     -19.004  -7.151  30.800  1.00  0.00              
ATOM   3394  O   ALA B 209     -19.637  -7.308  31.856  1.00  0.00              
ATOM   3395  CB  ALA B 209     -19.060  -8.910  28.983  1.00  0.00              
ATOM   3396  H   ALA B 209     -18.835  -6.731  27.643  1.00  0.00              
ATOM   3397  HA  ALA B 209     -20.699  -7.676  29.584  1.00  0.00              
ATOM   3398 1HB  ALA B 209     -19.252  -9.672  29.738  1.00  0.00              
ATOM   3399 2HB  ALA B 209     -19.539  -9.197  28.047  1.00  0.00              
ATOM   3400 3HB  ALA B 209     -17.986  -8.819  28.826  1.00  0.00              
ATOM   3401  N   ASP B 210     -17.797  -6.574  30.744  1.00  0.00              
ATOM   3402  CA  ASP B 210     -17.109  -6.057  31.941  1.00  0.00              
ATOM   3403  C   ASP B 210     -17.956  -4.987  32.621  1.00  0.00              
ATOM   3404  O   ASP B 210     -18.083  -4.992  33.849  1.00  0.00              
ATOM   3405  CB  ASP B 210     -15.740  -5.476  31.578  1.00  0.00              
ATOM   3406  CG  ASP B 210     -14.716  -6.547  31.230  1.00  0.00              
ATOM   3407  OD1 ASP B 210     -14.958  -7.693  31.528  1.00  0.00              
ATOM   3408  OD2 ASP B 210     -13.701  -6.210  30.669  1.00  0.00              
ATOM   3409  H   ASP B 210     -17.345  -6.494  29.844  1.00  0.00              
ATOM   3410  HA  ASP B 210     -16.954  -6.883  32.635  1.00  0.00              
ATOM   3411 1HB  ASP B 210     -15.845  -4.803  30.726  1.00  0.00              
ATOM   3412 2HB  ASP B 210     -15.361  -4.889  32.415  1.00  0.00              
ATOM   3413  N   LYS B 211     -18.522  -4.077  31.817  1.00  0.00              
ATOM   3414  CA  LYS B 211     -19.416  -3.029  32.315  1.00  0.00              
ATOM   3415  C   LYS B 211     -20.626  -3.593  33.052  1.00  0.00              
ATOM   3416  O   LYS B 211     -21.012  -3.060  34.100  1.00  0.00              
ATOM   3417  CB  LYS B 211     -19.884  -2.142  31.160  1.00  0.00              
ATOM   3418  CG  LYS B 211     -18.805  -1.233  30.587  1.00  0.00              
ATOM   3419  CD  LYS B 211     -19.323  -0.443  29.395  1.00  0.00              
ATOM   3420  CE  LYS B 211     -18.224   0.407  28.774  1.00  0.00              
ATOM   3421  NZ  LYS B 211     -18.695   1.122  27.557  1.00  0.00              
ATOM   3422  H   LYS B 211     -18.318  -4.122  30.829  1.00  0.00              
ATOM   3423  HA  LYS B 211     -18.868  -2.418  33.033  1.00  0.00              
ATOM   3424 1HB  LYS B 211     -20.259  -2.768  30.349  1.00  0.00              
ATOM   3425 2HB  LYS B 211     -20.708  -1.513  31.495  1.00  0.00              
ATOM   3426 1HG  LYS B 211     -18.470  -0.536  31.357  1.00  0.00              
ATOM   3427 2HG  LYS B 211     -17.953  -1.834  30.272  1.00  0.00              
ATOM   3428 1HD  LYS B 211     -19.708  -1.132  28.642  1.00  0.00              
ATOM   3429 2HD  LYS B 211     -20.135   0.209  29.716  1.00  0.00              
ATOM   3430 1HE  LYS B 211     -17.878   1.140  29.500  1.00  0.00              
ATOM   3431 2HE  LYS B 211     -17.382  -0.229  28.502  1.00  0.00              
ATOM   3432 1HZ  LYS B 211     -17.939   1.673  27.175  1.00  0.00              
ATOM   3433 2HZ  LYS B 211     -19.002   0.450  26.868  1.00  0.00              
ATOM   3434 3HZ  LYS B 211     -19.464   1.730  27.799  1.00  0.00              
ATOM   3435  N   LEU B 212     -21.224  -4.654  32.500  1.00  0.00              
ATOM   3436  CA  LEU B 212     -22.354  -5.344  33.158  1.00  0.00              
ATOM   3437  C   LEU B 212     -21.993  -5.911  34.536  1.00  0.00              
ATOM   3438  O   LEU B 212     -22.777  -5.809  35.493  1.00  0.00              
ATOM   3439  CB  LEU B 212     -22.860  -6.483  32.264  1.00  0.00              
ATOM   3440  CG  LEU B 212     -23.555  -6.052  30.966  1.00  0.00              
ATOM   3441  CD1 LEU B 212     -23.784  -7.271  30.083  1.00  0.00              
ATOM   3442  CD2 LEU B 212     -24.869  -5.362  31.299  1.00  0.00              
ATOM   3443  H   LEU B 212     -20.893  -4.993  31.608  1.00  0.00              
ATOM   3444  HA  LEU B 212     -23.136  -4.612  33.358  1.00  0.00              
ATOM   3445 1HB  LEU B 212     -22.015  -7.113  31.993  1.00  0.00              
ATOM   3446 2HB  LEU B 212     -23.568  -7.084  32.835  1.00  0.00              
ATOM   3447  HG  LEU B 212     -22.911  -5.361  30.421  1.00  0.00              
ATOM   3448 1HD1 LEU B 212     -24.278  -6.964  29.161  1.00  0.00              
ATOM   3449 2HD1 LEU B 212     -22.826  -7.733  29.845  1.00  0.00              
ATOM   3450 3HD1 LEU B 212     -24.413  -7.988  30.610  1.00  0.00              
ATOM   3451 1HD2 LEU B 212     -25.363  -5.055  30.376  1.00  0.00              
ATOM   3452 2HD2 LEU B 212     -25.515  -6.052  31.843  1.00  0.00              
ATOM   3453 3HD2 LEU B 212     -24.674  -4.484  31.915  1.00  0.00              
ATOM   3454  N   LYS B 213     -20.805  -6.487  34.637  1.00  0.00              
ATOM   3455  CA  LYS B 213     -20.337  -7.086  35.878  1.00  0.00              
ATOM   3456  C   LYS B 213     -20.079  -5.972  36.873  1.00  0.00              
ATOM   3457  O   LYS B 213     -20.544  -6.025  38.014  1.00  0.00              
ATOM   3458  CB  LYS B 213     -19.074  -7.919  35.655  1.00  0.00              
ATOM   3459  CG  LYS B 213     -18.568  -8.639  36.898  1.00  0.00              
ATOM   3460  CD  LYS B 213     -19.569  -9.677  37.382  1.00  0.00              
ATOM   3461  CE  LYS B 213     -18.958 -10.589  38.435  1.00  0.00              
ATOM   3462  NZ  LYS B 213     -18.531  -9.835  39.645  1.00  0.00              
ATOM   3463  H   LYS B 213     -20.207  -6.510  33.823  1.00  0.00              
ATOM   3464  HA  LYS B 213     -21.112  -7.757  36.252  1.00  0.00              
ATOM   3465 1HB  LYS B 213     -19.263  -8.670  34.888  1.00  0.00              
ATOM   3466 2HB  LYS B 213     -18.273  -7.275  35.292  1.00  0.00              
ATOM   3467 1HG  LYS B 213     -17.623  -9.136  36.672  1.00  0.00              
ATOM   3468 2HG  LYS B 213     -18.395  -7.914  37.693  1.00  0.00              
ATOM   3469 1HD  LYS B 213     -20.438  -9.173  37.809  1.00  0.00              
ATOM   3470 2HD  LYS B 213     -19.901 -10.283  36.539  1.00  0.00              
ATOM   3471 1HE  LYS B 213     -19.686 -11.343  38.730  1.00  0.00              
ATOM   3472 2HE  LYS B 213     -18.090 -11.098  38.016  1.00  0.00              
ATOM   3473 1HZ  LYS B 213     -18.131 -10.474  40.318  1.00  0.00              
ATOM   3474 2HZ  LYS B 213     -17.841  -9.144  39.386  1.00  0.00              
ATOM   3475 3HZ  LYS B 213     -19.331  -9.374  40.054  1.00  0.00              
ATOM   3476  N   LYS B 214     -19.359  -4.953  36.410  1.00  0.00              
ATOM   3477  CA  LYS B 214     -18.987  -3.807  37.236  1.00  0.00              
ATOM   3478  C   LYS B 214     -20.197  -3.046  37.778  1.00  0.00              
ATOM   3479  O   LYS B 214     -20.157  -2.544  38.905  1.00  0.00              
ATOM   3480  CB  LYS B 214     -18.095  -2.855  36.439  1.00  0.00              
ATOM   3481  CG  LYS B 214     -16.684  -3.373  36.194  1.00  0.00              
ATOM   3482  CD  LYS B 214     -15.867  -2.386  35.374  1.00  0.00              
ATOM   3483  CE  LYS B 214     -14.456  -2.901  35.130  1.00  0.00              
ATOM   3484  NZ  LYS B 214     -13.643  -1.942  34.333  1.00  0.00              
ATOM   3485  H   LYS B 214     -19.061  -4.980  35.445  1.00  0.00              
ATOM   3486  HA  LYS B 214     -18.460  -4.173  38.118  1.00  0.00              
ATOM   3487 1HB  LYS B 214     -18.551  -2.655  35.469  1.00  0.00              
ATOM   3488 2HB  LYS B 214     -18.015  -1.904  36.965  1.00  0.00              
ATOM   3489 1HG  LYS B 214     -16.185  -3.538  37.150  1.00  0.00              
ATOM   3490 2HG  LYS B 214     -16.732  -4.322  35.661  1.00  0.00              
ATOM   3491 1HD  LYS B 214     -16.355  -2.219  34.413  1.00  0.00              
ATOM   3492 2HD  LYS B 214     -15.809  -1.434  35.902  1.00  0.00              
ATOM   3493 1HE  LYS B 214     -13.961  -3.071  36.085  1.00  0.00              
ATOM   3494 2HE  LYS B 214     -14.502  -3.849  34.596  1.00  0.00              
ATOM   3495 1HZ  LYS B 214     -12.717  -2.320  34.193  1.00  0.00              
ATOM   3496 2HZ  LYS B 214     -14.084  -1.790  33.437  1.00  0.00              
ATOM   3497 3HZ  LYS B 214     -13.577  -1.064  34.828  1.00  0.00              
ATOM   3498  N   ALA B 215     -21.272  -2.971  36.987  1.00  0.00              
ATOM   3499  CA  ALA B 215     -22.479  -2.267  37.424  1.00  0.00              
ATOM   3500  C   ALA B 215     -23.411  -3.140  38.283  1.00  0.00              
ATOM   3501  O   ALA B 215     -24.436  -2.667  38.754  1.00  0.00              
ATOM   3502  CB  ALA B 215     -23.216  -1.667  36.235  1.00  0.00              
ATOM   3503  H   ALA B 215     -21.258  -3.403  36.075  1.00  0.00              
ATOM   3504  HA  ALA B 215     -22.177  -1.460  38.091  1.00  0.00              
ATOM   3505 1HB  ALA B 215     -24.110  -1.150  36.585  1.00  0.00              
ATOM   3506 2HB  ALA B 215     -22.565  -0.960  35.722  1.00  0.00              
ATOM   3507 3HB  ALA B 215     -23.503  -2.461  35.547  1.00  0.00              
ATOM   3508  N   GLY B 216     -23.030  -4.402  38.491  1.00  0.00              
ATOM   3509  CA  GLY B 216     -23.818  -5.366  39.262  1.00  0.00              
ATOM   3510  C   GLY B 216     -25.112  -5.808  38.584  1.00  0.00              
ATOM   3511  O   GLY B 216     -26.109  -6.069  39.248  1.00  0.00              
ATOM   3512  H   GLY B 216     -22.150  -4.695  38.091  1.00  0.00              
ATOM   3513 1HA  GLY B 216     -23.217  -6.255  39.456  1.00  0.00              
ATOM   3514 2HA  GLY B 216     -24.074  -4.934  40.229  1.00  0.00              
ATOM   3515  N   LEU B 217     -25.083  -5.897  37.258  1.00  0.00              
ATOM   3516  CA  LEU B 217     -26.271  -6.216  36.466  1.00  0.00              
ATOM   3517  C   LEU B 217     -26.341  -7.674  36.072  1.00  0.00              
ATOM   3518  O   LEU B 217     -27.395  -8.185  35.719  1.00  0.00              
ATOM   3519  CB  LEU B 217     -26.301  -5.353  35.198  1.00  0.00              
ATOM   3520  CG  LEU B 217     -26.333  -3.836  35.426  1.00  0.00              
ATOM   3521  CD1 LEU B 217     -26.275  -3.119  34.085  1.00  0.00              
ATOM   3522  CD2 LEU B 217     -27.594  -3.464  36.192  1.00  0.00              
ATOM   3523  H   LEU B 217     -24.205  -5.738  36.786  1.00  0.00              
ATOM   3524  HA  LEU B 217     -27.154  -6.018  37.072  1.00  0.00              
ATOM   3525 1HB  LEU B 217     -25.419  -5.579  34.602  1.00  0.00              
ATOM   3526 2HB  LEU B 217     -27.184  -5.619  34.618  1.00  0.00              
ATOM   3527  HG  LEU B 217     -25.457  -3.536  36.003  1.00  0.00              
ATOM   3528 1HD1 LEU B 217     -26.297  -2.041  34.247  1.00  0.00              
ATOM   3529 2HD1 LEU B 217     -25.354  -3.388  33.567  1.00  0.00              
ATOM   3530 3HD1 LEU B 217     -27.131  -3.412  33.479  1.00  0.00              
ATOM   3531 1HD2 LEU B 217     -27.616  -2.386  36.355  1.00  0.00              
ATOM   3532 2HD2 LEU B 217     -28.470  -3.762  35.616  1.00  0.00              
ATOM   3533 3HD2 LEU B 217     -27.600  -3.977  37.154  1.00  0.00              
ATOM   3534  N   VAL B 218     -25.202  -8.343  36.136  1.00  0.00              
ATOM   3535  CA  VAL B 218     -25.117  -9.768  35.830  1.00  0.00              
ATOM   3536  C   VAL B 218     -24.263 -10.359  36.954  1.00  0.00              
ATOM   3537  O   VAL B 218     -23.497  -9.636  37.599  1.00  0.00              
ATOM   3538  CB  VAL B 218     -24.474 -10.026  34.455  1.00  0.00              
ATOM   3539  CG1 VAL B 218     -25.280  -9.351  33.355  1.00  0.00              
ATOM   3540  CG2 VAL B 218     -23.037  -9.528  34.454  1.00  0.00              
ATOM   3541  H   VAL B 218     -24.365  -7.847  36.405  1.00  0.00              
ATOM   3542  HA  VAL B 218     -26.126 -10.183  35.829  1.00  0.00              
ATOM   3543  HB  VAL B 218     -24.488 -11.097  34.252  1.00  0.00              
ATOM   3544 1HG1 VAL B 218     -24.811  -9.544  32.390  1.00  0.00              
ATOM   3545 2HG1 VAL B 218     -26.295  -9.749  33.351  1.00  0.00              
ATOM   3546 3HG1 VAL B 218     -25.311  -8.276  33.534  1.00  0.00              
ATOM   3547 1HG2 VAL B 218     -22.588  -9.714  33.478  1.00  0.00              
ATOM   3548 2HG2 VAL B 218     -23.023  -8.458  34.662  1.00  0.00              
ATOM   3549 3HG2 VAL B 218     -22.469 -10.054  35.221  1.00  0.00              
ATOM   3550  N   ASN B 219     -24.428 -11.644  37.235  1.00  0.00              
ATOM   3551  CA  ASN B 219     -23.494 -12.335  38.134  1.00  0.00              
ATOM   3552  C   ASN B 219     -22.351 -12.963  37.329  1.00  0.00              
ATOM   3553  O   ASN B 219     -22.276 -12.794  36.100  1.00  0.00              
ATOM   3554  CB  ASN B 219     -24.212 -13.387  38.959  1.00  0.00              
ATOM   3555  CG  ASN B 219     -24.744 -14.516  38.120  1.00  0.00              
ATOM   3556  OD1 ASN B 219     -24.305 -14.720  36.983  1.00  0.00              
ATOM   3557  ND2 ASN B 219     -25.682 -15.253  38.660  1.00  0.00              
ATOM   3558  H   ASN B 219     -25.198 -12.161  36.834  1.00  0.00              
ATOM   3559  HA  ASN B 219     -23.049 -11.598  38.804  1.00  0.00              
ATOM   3560 1HB  ASN B 219     -23.529 -13.795  39.705  1.00  0.00              
ATOM   3561 2HB  ASN B 219     -25.042 -12.925  39.494  1.00  0.00              
ATOM   3562 1HD2 ASN B 219     -26.073 -16.018  38.148  1.00  0.00              
ATOM   3563 2HD2 ASN B 219     -26.007 -15.051  39.583  1.00  0.00              
ATOM   3564  N   SER B 220     -21.485 -13.693  38.031  1.00  0.00              
ATOM   3565  CA  SER B 220     -20.300 -14.320  37.449  1.00  0.00              
ATOM   3566  C   SER B 220     -20.613 -15.424  36.460  1.00  0.00              
ATOM   3567  O   SER B 220     -19.853 -15.634  35.512  1.00  0.00              
ATOM   3568  CB  SER B 220     -19.427 -14.881  38.554  1.00  0.00              
ATOM   3569  OG  SER B 220     -20.066 -15.944  39.208  1.00  0.00              
ATOM   3570  H   SER B 220     -21.670 -13.812  39.016  1.00  0.00              
ATOM   3571  HA  SER B 220     -19.752 -13.565  36.883  1.00  0.00              
ATOM   3572 1HB  SER B 220     -18.483 -15.225  38.133  1.00  0.00              
ATOM   3573 2HB  SER B 220     -19.198 -14.095  39.272  1.00  0.00              
ATOM   3574  HG  SER B 220     -19.691 -16.746  38.838  1.00  0.00              
ATOM   3575  N   GLN B 221     -21.717 -16.134  36.684  1.00  0.00              
ATOM   3576  CA  GLN B 221     -22.139 -17.191  35.770  1.00  0.00              
ATOM   3577  C   GLN B 221     -22.652 -16.565  34.473  1.00  0.00              
ATOM   3578  O   GLN B 221     -22.338 -17.024  33.373  1.00  0.00              
ATOM   3579  CB  GLN B 221     -23.221 -18.066  36.407  1.00  0.00              
ATOM   3580  CG  GLN B 221     -23.641 -19.254  35.558  1.00  0.00              
ATOM   3581  CD  GLN B 221     -22.513 -20.249  35.357  1.00  0.00              
ATOM   3582  OE1 GLN B 221     -21.859 -20.669  36.316  1.00  0.00              
ATOM   3583  NE2 GLN B 221     -22.279 -20.632  34.107  1.00  0.00              
ATOM   3584  H   GLN B 221     -22.276 -15.939  37.502  1.00  0.00              
ATOM   3585  HA  GLN B 221     -21.280 -17.829  35.559  1.00  0.00              
ATOM   3586 1HB  GLN B 221     -22.865 -18.446  37.365  1.00  0.00              
ATOM   3587 2HB  GLN B 221     -24.108 -17.463  36.604  1.00  0.00              
ATOM   3588 1HG  GLN B 221     -24.465 -19.768  36.052  1.00  0.00              
ATOM   3589 2HG  GLN B 221     -23.958 -18.894  34.579  1.00  0.00              
ATOM   3590 1HE2 GLN B 221     -21.548 -21.287  33.913  1.00  0.00              
ATOM   3591 2HE2 GLN B 221     -22.834 -20.267  33.360  1.00  0.00              
ATOM   3592  N   GLN B 222     -23.435 -15.504  34.616  1.00  0.00              
ATOM   3593  CA  GLN B 222     -23.941 -14.787  33.464  1.00  0.00              
ATOM   3594  C   GLN B 222     -22.797 -14.082  32.706  1.00  0.00              
ATOM   3595  O   GLN B 222     -22.800 -14.062  31.470  1.00  0.00              
ATOM   3596  CB  GLN B 222     -25.001 -13.772  33.899  1.00  0.00              
ATOM   3597  CG  GLN B 222     -26.298 -14.395  34.387  1.00  0.00              
ATOM   3598  CD  GLN B 222     -27.263 -13.364  34.941  1.00  0.00              
ATOM   3599  OE1 GLN B 222     -26.902 -12.554  35.799  1.00  0.00              
ATOM   3600  NE2 GLN B 222     -28.498 -13.389  34.454  1.00  0.00              
ATOM   3601  H   GLN B 222     -23.686 -15.187  35.542  1.00  0.00              
ATOM   3602  HA  GLN B 222     -24.358 -15.510  32.762  1.00  0.00              
ATOM   3603 1HB  GLN B 222     -24.603 -13.152  34.702  1.00  0.00              
ATOM   3604 2HB  GLN B 222     -25.238 -13.113  33.064  1.00  0.00              
ATOM   3605 1HG  GLN B 222     -26.781 -14.902  33.552  1.00  0.00              
ATOM   3606 2HG  GLN B 222     -26.070 -15.110  35.177  1.00  0.00              
ATOM   3607 1HE2 GLN B 222     -29.179 -12.733  34.782  1.00  0.00              
ATOM   3608 2HE2 GLN B 222     -28.748 -14.064  33.759  1.00  0.00              
ATOM   3609  N   LEU B 223     -21.808 -13.554  33.431  1.00  0.00              
ATOM   3610  CA  LEU B 223     -20.621 -12.995  32.784  1.00  0.00              
ATOM   3611  C   LEU B 223     -19.911 -14.024  31.906  1.00  0.00              
ATOM   3612  O   LEU B 223     -19.630 -13.748  30.725  1.00  0.00              
ATOM   3613  CB  LEU B 223     -19.647 -12.465  33.844  1.00  0.00              
ATOM   3614  CG  LEU B 223     -18.332 -11.885  33.308  1.00  0.00              
ATOM   3615  CD1 LEU B 223     -18.632 -10.697  32.403  1.00  0.00              
ATOM   3616  CD2 LEU B 223     -17.445 -11.474  34.474  1.00  0.00              
ATOM   3617  H   LEU B 223     -21.873 -13.537  34.439  1.00  0.00              
ATOM   3618  HA  LEU B 223     -20.939 -12.215  32.093  1.00  0.00              
ATOM   3619 1HB  LEU B 223     -20.145 -11.683  34.415  1.00  0.00              
ATOM   3620 2HB  LEU B 223     -19.397 -13.279  34.524  1.00  0.00              
ATOM   3621  HG  LEU B 223     -17.819 -12.638  32.710  1.00  0.00              
ATOM   3622 1HD1 LEU B 223     -17.697 -10.285  32.022  1.00  0.00              
ATOM   3623 2HD1 LEU B 223     -19.251 -11.023  31.568  1.00  0.00              
ATOM   3624 3HD1 LEU B 223     -19.161  -9.932  32.971  1.00  0.00              
ATOM   3625 1HD2 LEU B 223     -16.510 -11.062  34.093  1.00  0.00              
ATOM   3626 2HD2 LEU B 223     -17.957 -10.719  35.072  1.00  0.00              
ATOM   3627 3HD2 LEU B 223     -17.232 -12.345  35.094  1.00  0.00              
ATOM   3628  N   ASP B 224     -19.651 -15.209  32.457  1.00  0.00              
ATOM   3629  CA  ASP B 224     -18.996 -16.281  31.691  1.00  0.00              
ATOM   3630  C   ASP B 224     -19.843 -16.792  30.533  1.00  0.00              
ATOM   3631  O   ASP B 224     -19.320 -17.111  29.450  1.00  0.00              
ATOM   3632  CB  ASP B 224     -18.651 -17.455  32.611  1.00  0.00              
ATOM   3633  CG  ASP B 224     -17.499 -17.147  33.558  1.00  0.00              
ATOM   3634  OD1 ASP B 224     -16.803 -16.187  33.323  1.00  0.00              
ATOM   3635  OD2 ASP B 224     -17.327 -17.874  34.507  1.00  0.00              
ATOM   3636  H   ASP B 224     -19.907 -15.378  33.420  1.00  0.00              
ATOM   3637  HA  ASP B 224     -18.095 -15.876  31.229  1.00  0.00              
ATOM   3638 1HB  ASP B 224     -19.527 -17.723  33.202  1.00  0.00              
ATOM   3639 2HB  ASP B 224     -18.384 -18.324  32.009  1.00  0.00              
ATOM   3640  N   GLU B 225     -21.147 -16.863  30.785  1.00  0.00              
ATOM   3641  CA  GLU B 225     -22.128 -17.259  29.790  1.00  0.00              
ATOM   3642  C   GLU B 225     -22.066 -16.327  28.573  1.00  0.00              
ATOM   3643  O   GLU B 225     -21.948 -16.801  27.440  1.00  0.00              
ATOM   3644  CB  GLU B 225     -23.534 -17.249  30.394  1.00  0.00              
ATOM   3645  CG  GLU B 225     -24.636 -17.661  29.429  1.00  0.00              
ATOM   3646  CD  GLU B 225     -25.999 -17.662  30.064  1.00  0.00              
ATOM   3647  OE1 GLU B 225     -26.087 -17.391  31.237  1.00  0.00              
ATOM   3648  OE2 GLU B 225     -26.953 -17.936  29.375  1.00  0.00              
ATOM   3649  H   GLU B 225     -21.458 -16.628  31.717  1.00  0.00              
ATOM   3650  HA  GLU B 225     -21.888 -18.267  29.450  1.00  0.00              
ATOM   3651 1HB  GLU B 225     -23.567 -17.925  31.249  1.00  0.00              
ATOM   3652 2HB  GLU B 225     -23.765 -16.248  30.760  1.00  0.00              
ATOM   3653 1HG  GLU B 225     -24.642 -16.971  28.585  1.00  0.00              
ATOM   3654 2HG  GLU B 225     -24.417 -18.657  29.048  1.00  0.00              
ATOM   3655  N   LEU B 226     -22.149 -15.012  28.819  1.00  0.00              
ATOM   3656  CA  LEU B 226     -22.049 -14.000  27.775  1.00  0.00              
ATOM   3657  C   LEU B 226     -20.707 -14.058  27.006  1.00  0.00              
ATOM   3658  O   LEU B 226     -20.691 -13.985  25.765  1.00  0.00              
ATOM   3659  CB  LEU B 226     -22.293 -12.586  28.342  1.00  0.00              
ATOM   3660  CG  LEU B 226     -22.123 -11.409  27.370  1.00  0.00              
ATOM   3661  CD1 LEU B 226     -23.067 -11.564  26.175  1.00  0.00              
ATOM   3662  CD2 LEU B 226     -22.344 -10.072  28.073  1.00  0.00              
ATOM   3663  H   LEU B 226     -22.288 -14.719  29.776  1.00  0.00              
ATOM   3664  HA  LEU B 226     -22.810 -14.203  27.023  1.00  0.00              
ATOM   3665 1HB  LEU B 226     -23.309 -12.538  28.729  1.00  0.00              
ATOM   3666 2HB  LEU B 226     -21.603 -12.420  29.170  1.00  0.00              
ATOM   3667  HG  LEU B 226     -21.114 -11.421  26.957  1.00  0.00              
ATOM   3668 1HD1 LEU B 226     -22.934 -10.723  25.495  1.00  0.00              
ATOM   3669 2HD1 LEU B 226     -22.841 -12.493  25.651  1.00  0.00              
ATOM   3670 3HD1 LEU B 226     -24.097 -11.587  26.527  1.00  0.00              
ATOM   3671 1HD2 LEU B 226     -22.215  -9.259  27.358  1.00  0.00              
ATOM   3672 2HD2 LEU B 226     -23.353 -10.039  28.483  1.00  0.00              
ATOM   3673 3HD2 LEU B 226     -21.620  -9.962  28.881  1.00  0.00              
ATOM   3674  N   LYS B 227     -19.607 -14.166  27.749  1.00  0.00              
ATOM   3675  CA  LYS B 227     -18.266 -14.302  27.187  1.00  0.00              
ATOM   3676  C   LYS B 227     -18.201 -15.407  26.135  1.00  0.00              
ATOM   3677  O   LYS B 227     -17.721 -15.188  25.009  1.00  0.00              
ATOM   3678  CB  LYS B 227     -17.251 -14.578  28.298  1.00  0.00              
ATOM   3679  CG  LYS B 227     -15.815 -14.725  27.816  1.00  0.00              
ATOM   3680  CD  LYS B 227     -14.852 -14.880  28.984  1.00  0.00              
ATOM   3681  CE  LYS B 227     -13.408 -14.933  28.509  1.00  0.00              
ATOM   3682  NZ  LYS B 227     -13.107 -16.197  27.782  1.00  0.00              
ATOM   3683  H   LYS B 227     -19.721 -14.150  28.752  1.00  0.00              
ATOM   3684  HA  LYS B 227     -18.000 -13.367  26.694  1.00  0.00              
ATOM   3685 1HB  LYS B 227     -17.279 -13.767  29.026  1.00  0.00              
ATOM   3686 2HB  LYS B 227     -17.524 -15.495  28.821  1.00  0.00              
ATOM   3687 1HG  LYS B 227     -15.735 -15.602  27.172  1.00  0.00              
ATOM   3688 2HG  LYS B 227     -15.533 -13.846  27.238  1.00  0.00              
ATOM   3689 1HD  LYS B 227     -14.971 -14.037  29.667  1.00  0.00              
ATOM   3690 2HD  LYS B 227     -15.081 -15.798  29.525  1.00  0.00              
ATOM   3691 1HE  LYS B 227     -13.212 -14.092  27.846  1.00  0.00              
ATOM   3692 2HE  LYS B 227     -12.740 -14.855  29.367  1.00  0.00              
ATOM   3693 1HZ  LYS B 227     -12.142 -16.193  27.485  1.00  0.00              
ATOM   3694 2HZ  LYS B 227     -13.268 -16.984  28.395  1.00  0.00              
ATOM   3695 3HZ  LYS B 227     -13.708 -16.271  26.974  1.00  0.00              
ATOM   3696  N   ARG B 228     -18.690 -16.580  26.537  1.00  0.00              
ATOM   3697  CA  ARG B 228     -18.824 -17.759  25.699  1.00  0.00              
ATOM   3698  C   ARG B 228     -19.732 -17.527  24.484  1.00  0.00              
ATOM   3699  O   ARG B 228     -19.399 -17.981  23.393  1.00  0.00              
ATOM   3700  CB  ARG B 228     -19.372 -18.917  26.518  1.00  0.00              
ATOM   3701  CG  ARG B 228     -19.582 -20.207  25.741  1.00  0.00              
ATOM   3702  CD  ARG B 228     -18.293 -20.805  25.310  1.00  0.00              
ATOM   3703  NE  ARG B 228     -18.487 -22.061  24.603  1.00  0.00              
ATOM   3704  CZ  ARG B 228     -18.712 -22.167  23.279  1.00  0.00              
ATOM   3705  NH1 ARG B 228     -18.769 -21.086  22.533  1.00  0.00              
ATOM   3706  NH2 ARG B 228     -18.876 -23.358  22.730  1.00  0.00              
ATOM   3707  H   ARG B 228     -18.983 -16.627  27.503  1.00  0.00              
ATOM   3708  HA  ARG B 228     -17.838 -18.024  25.315  1.00  0.00              
ATOM   3709 1HB  ARG B 228     -18.691 -19.135  27.340  1.00  0.00              
ATOM   3710 2HB  ARG B 228     -20.330 -18.634  26.953  1.00  0.00              
ATOM   3711 1HG  ARG B 228     -20.102 -20.931  26.371  1.00  0.00              
ATOM   3712 2HG  ARG B 228     -20.180 -20.003  24.853  1.00  0.00              
ATOM   3713 1HD  ARG B 228     -17.777 -20.115  24.642  1.00  0.00              
ATOM   3714 2HD  ARG B 228     -17.671 -20.998  26.183  1.00  0.00              
ATOM   3715  HE  ARG B 228     -18.450 -22.915  25.143  1.00  0.00              
ATOM   3716 1HH1 ARG B 228     -18.644 -20.175  22.953  1.00  0.00              
ATOM   3717 2HH1 ARG B 228     -18.938 -21.165  21.541  1.00  0.00              
ATOM   3718 1HH2 ARG B 228     -18.832 -24.189  23.303  1.00  0.00              
ATOM   3719 2HH2 ARG B 228     -19.045 -23.437  21.738  1.00  0.00              
ATOM   3720  N   ARG B 229     -20.873 -16.854  24.654  1.00  0.00              
ATOM   3721  CA  ARG B 229     -21.740 -16.564  23.504  1.00  0.00              
ATOM   3722  C   ARG B 229     -21.025 -15.652  22.496  1.00  0.00              
ATOM   3723  O   ARG B 229     -21.182 -15.817  21.272  1.00  0.00              
ATOM   3724  CB  ARG B 229     -23.032 -15.902  23.959  1.00  0.00              
ATOM   3725  CG  ARG B 229     -23.973 -16.805  24.741  1.00  0.00              
ATOM   3726  CD  ARG B 229     -25.192 -16.079  25.180  1.00  0.00              
ATOM   3727  NE  ARG B 229     -25.992 -16.870  26.101  1.00  0.00              
ATOM   3728  CZ  ARG B 229     -26.883 -17.810  25.728  1.00  0.00              
ATOM   3729  NH1 ARG B 229     -27.076 -18.063  24.453  1.00  0.00              
ATOM   3730  NH2 ARG B 229     -27.563 -18.476  26.645  1.00  0.00              
ATOM   3731  H   ARG B 229     -21.151 -16.538  25.572  1.00  0.00              
ATOM   3732  HA  ARG B 229     -21.975 -17.503  23.003  1.00  0.00              
ATOM   3733 1HB  ARG B 229     -22.799 -15.044  24.589  1.00  0.00              
ATOM   3734 2HB  ARG B 229     -23.576 -15.531  23.091  1.00  0.00              
ATOM   3735 1HG  ARG B 229     -24.279 -17.642  24.113  1.00  0.00              
ATOM   3736 2HG  ARG B 229     -23.462 -17.183  25.627  1.00  0.00              
ATOM   3737 1HD  ARG B 229     -24.905 -15.156  25.683  1.00  0.00              
ATOM   3738 2HD  ARG B 229     -25.806 -15.842  24.312  1.00  0.00              
ATOM   3739  HE  ARG B 229     -25.872 -16.703  27.091  1.00  0.00              
ATOM   3740 1HH1 ARG B 229     -26.556 -17.554  23.752  1.00  0.00              
ATOM   3741 2HH1 ARG B 229     -27.743 -18.768  24.173  1.00  0.00              
ATOM   3742 1HH2 ARG B 229     -27.415 -18.281  27.625  1.00  0.00              
ATOM   3743 2HH2 ARG B 229     -28.230 -19.180  26.365  1.00  0.00              
ATOM   3744  N   LEU B 230     -20.254 -14.693  23.019  1.00  0.00              
ATOM   3745  CA  LEU B 230     -19.458 -13.789  22.199  1.00  0.00              
ATOM   3746  C   LEU B 230     -18.334 -14.525  21.458  1.00  0.00              
ATOM   3747  O   LEU B 230     -18.043 -14.200  20.307  1.00  0.00              
ATOM   3748  CB  LEU B 230     -18.907 -12.622  23.037  1.00  0.00              
ATOM   3749  CG  LEU B 230     -19.950 -11.612  23.564  1.00  0.00              
ATOM   3750  CD1 LEU B 230     -19.294 -10.649  24.564  1.00  0.00              
ATOM   3751  CD2 LEU B 230     -20.666 -10.863  22.437  1.00  0.00              
ATOM   3752  H   LEU B 230     -20.228 -14.597  24.024  1.00  0.00              
ATOM   3753  HA  LEU B 230     -20.096 -13.378  21.418  1.00  0.00              
ATOM   3754 1HB  LEU B 230     -18.383 -13.031  23.900  1.00  0.00              
ATOM   3755 2HB  LEU B 230     -18.190 -12.067  22.432  1.00  0.00              
ATOM   3756  HG  LEU B 230     -20.706 -12.140  24.147  1.00  0.00              
ATOM   3757 1HD1 LEU B 230     -20.038  -9.941  24.929  1.00  0.00              
ATOM   3758 2HD1 LEU B 230     -18.891 -11.216  25.403  1.00  0.00              
ATOM   3759 3HD1 LEU B 230     -18.489 -10.106  24.071  1.00  0.00              
ATOM   3760 1HD2 LEU B 230     -21.389 -10.167  22.864  1.00  0.00              
ATOM   3761 2HD2 LEU B 230     -19.936 -10.310  21.846  1.00  0.00              
ATOM   3762 3HD2 LEU B 230     -21.185 -11.577  21.797  1.00  0.00              
ATOM   3763  N   GLU B 231     -17.741 -15.533  22.106  1.00  0.00              
ATOM   3764  CA  GLU B 231     -16.727 -16.370  21.478  1.00  0.00              
ATOM   3765  C   GLU B 231     -17.339 -17.273  20.425  1.00  0.00              
ATOM   3766  O   GLU B 231     -16.707 -17.554  19.401  1.00  0.00              
ATOM   3767  CB  GLU B 231     -16.004 -17.217  22.528  1.00  0.00              
ATOM   3768  CG  GLU B 231     -15.086 -16.426  23.450  1.00  0.00              
ATOM   3769  CD  GLU B 231     -14.454 -17.277  24.516  1.00  0.00              
ATOM   3770  OE1 GLU B 231     -14.799 -18.430  24.612  1.00  0.00              
ATOM   3771  OE2 GLU B 231     -13.625 -16.773  25.236  1.00  0.00              
ATOM   3772  H   GLU B 231     -18.007 -15.717  23.063  1.00  0.00              
ATOM   3773  HA  GLU B 231     -16.003 -15.724  20.981  1.00  0.00              
ATOM   3774 1HB  GLU B 231     -16.738 -17.732  23.148  1.00  0.00              
ATOM   3775 2HB  GLU B 231     -15.404 -17.979  22.031  1.00  0.00              
ATOM   3776 1HG  GLU B 231     -14.299 -15.967  22.854  1.00  0.00              
ATOM   3777 2HG  GLU B 231     -15.660 -15.629  23.920  1.00  0.00              
ATOM   3778  N   GLU B 232     -18.572 -17.711  20.669  1.00  0.00              
ATOM   3779  CA  GLU B 232     -19.292 -18.528  19.702  1.00  0.00              
ATOM   3780  C   GLU B 232     -19.585 -17.671  18.481  1.00  0.00              
ATOM   3781  O   GLU B 232     -19.416 -18.102  17.345  1.00  0.00              
ATOM   3782  CB  GLU B 232     -20.590 -19.078  20.298  1.00  0.00              
ATOM   3783  CG  GLU B 232     -21.325 -20.063  19.401  1.00  0.00              
ATOM   3784  CD  GLU B 232     -20.541 -21.319  19.144  1.00  0.00              
ATOM   3785  OE1 GLU B 232     -19.673 -21.626  19.926  1.00  0.00              
ATOM   3786  OE2 GLU B 232     -20.809 -21.974  18.164  1.00  0.00              
ATOM   3787  H   GLU B 232     -19.020 -17.473  21.543  1.00  0.00              
ATOM   3788  HA  GLU B 232     -18.650 -19.358  19.405  1.00  0.00              
ATOM   3789 1HB  GLU B 232     -20.373 -19.582  21.240  1.00  0.00              
ATOM   3790 2HB  GLU B 232     -21.268 -18.253  20.517  1.00  0.00              
ATOM   3791 1HG  GLU B 232     -22.272 -20.329  19.870  1.00  0.00              
ATOM   3792 2HG  GLU B 232     -21.546 -19.578  18.451  1.00  0.00              
ATOM   3793  N   LEU B 233     -20.007 -16.437  18.729  1.00  0.00              
ATOM   3794  CA  LEU B 233     -20.237 -15.475  17.674  1.00  0.00              
ATOM   3795  C   LEU B 233     -18.942 -15.247  16.882  1.00  0.00              
ATOM   3796  O   LEU B 233     -18.949 -15.319  15.664  1.00  0.00              
ATOM   3797  CB  LEU B 233     -20.743 -14.152  18.263  1.00  0.00              
ATOM   3798  CG  LEU B 233     -20.943 -13.010  17.259  1.00  0.00              
ATOM   3799  CD1 LEU B 233     -21.998 -13.411  16.237  1.00  0.00              
ATOM   3800  CD2 LEU B 233     -21.353 -11.747  18.001  1.00  0.00              
ATOM   3801  H   LEU B 233     -20.171 -16.164  19.687  1.00  0.00              
ATOM   3802  HA  LEU B 233     -20.977 -15.885  16.987  1.00  0.00              
ATOM   3803 1HB  LEU B 233     -21.698 -14.333  18.753  1.00  0.00              
ATOM   3804 2HB  LEU B 233     -20.031 -13.812  19.015  1.00  0.00              
ATOM   3805  HG  LEU B 233     -20.011 -12.829  16.722  1.00  0.00              
ATOM   3806 1HD1 LEU B 233     -22.140 -12.599  15.523  1.00  0.00              
ATOM   3807 2HD1 LEU B 233     -21.670 -14.305  15.707  1.00  0.00              
ATOM   3808 3HD1 LEU B 233     -22.939 -13.614  16.746  1.00  0.00              
ATOM   3809 1HD2 LEU B 233     -21.495 -10.935  17.287  1.00  0.00              
ATOM   3810 2HD2 LEU B 233     -22.286 -11.926  18.537  1.00  0.00              
ATOM   3811 3HD2 LEU B 233     -20.573 -11.473  18.712  1.00  0.00              
ATOM   3812  N   ALA B 234     -17.828 -15.048  17.584  1.00  0.00              
ATOM   3813  CA  ALA B 234     -16.522 -14.867  16.933  1.00  0.00              
ATOM   3814  C   ALA B 234     -16.162 -16.047  16.046  1.00  0.00              
ATOM   3815  O   ALA B 234     -15.579 -15.894  14.966  1.00  0.00              
ATOM   3816  CB  ALA B 234     -15.434 -14.653  17.976  1.00  0.00              
ATOM   3817  H   ALA B 234     -17.883 -15.021  18.592  1.00  0.00              
ATOM   3818  HA  ALA B 234     -16.574 -13.988  16.291  1.00  0.00              
ATOM   3819 1HB  ALA B 234     -14.473 -14.522  17.478  1.00  0.00              
ATOM   3820 2HB  ALA B 234     -15.663 -13.763  18.563  1.00  0.00              
ATOM   3821 3HB  ALA B 234     -15.386 -15.519  18.634  1.00  0.00              
ATOM   3822  N   GLU B 235     -16.483 -17.238  16.525  1.00  0.00              
ATOM   3823  CA  GLU B 235     -16.246 -18.431  15.764  1.00  0.00              
ATOM   3824  C   GLU B 235     -17.101 -18.464  14.483  1.00  0.00              
ATOM   3825  O   GLU B 235     -16.580 -18.750  13.411  1.00  0.00              
ATOM   3826  CB  GLU B 235     -16.532 -19.661  16.628  1.00  0.00              
ATOM   3827  CG  GLU B 235     -16.399 -20.989  15.896  1.00  0.00              
ATOM   3828  CD  GLU B 235     -14.992 -21.269  15.445  1.00  0.00              
ATOM   3829  OE1 GLU B 235     -14.085 -20.705  16.006  1.00  0.00              
ATOM   3830  OE2 GLU B 235     -14.826 -22.050  14.537  1.00  0.00              
ATOM   3831  H   GLU B 235     -16.903 -17.315  17.441  1.00  0.00              
ATOM   3832  HA  GLU B 235     -15.209 -18.424  15.425  1.00  0.00              
ATOM   3833 1HB  GLU B 235     -15.847 -19.676  17.477  1.00  0.00              
ATOM   3834 2HB  GLU B 235     -17.545 -19.598  17.026  1.00  0.00              
ATOM   3835 1HG  GLU B 235     -16.722 -21.791  16.558  1.00  0.00              
ATOM   3836 2HG  GLU B 235     -17.059 -20.981  15.030  1.00  0.00              
ATOM   3837  N   GLU B 236     -18.386 -18.128  14.591  1.00  0.00              
ATOM   3838  CA  GLU B 236     -19.268 -18.035  13.421  1.00  0.00              
ATOM   3839  C   GLU B 236     -18.701 -17.053  12.389  1.00  0.00              
ATOM   3840  O   GLU B 236     -18.604 -17.384  11.209  1.00  0.00              
ATOM   3841  CB  GLU B 236     -20.673 -17.597  13.841  1.00  0.00              
ATOM   3842  CG  GLU B 236     -21.648 -17.419  12.686  1.00  0.00              
ATOM   3843  CD  GLU B 236     -23.010 -16.969  13.134  1.00  0.00              
ATOM   3844  OE1 GLU B 236     -23.219 -16.860  14.319  1.00  0.00              
ATOM   3845  OE2 GLU B 236     -23.844 -16.734  12.291  1.00  0.00              
ATOM   3846  H   GLU B 236     -18.762 -17.932  15.507  1.00  0.00              
ATOM   3847  HA  GLU B 236     -19.352 -19.025  12.971  1.00  0.00              
ATOM   3848 1HB  GLU B 236     -21.095 -18.334  14.524  1.00  0.00              
ATOM   3849 2HB  GLU B 236     -20.613 -16.650  14.378  1.00  0.00              
ATOM   3850 1HG  GLU B 236     -21.244 -16.680  11.994  1.00  0.00              
ATOM   3851 2HG  GLU B 236     -21.739 -18.364  12.153  1.00  0.00              
ATOM   3852  N   ALA B 237     -18.360 -15.846  12.850  1.00  0.00              
ATOM   3853  CA  ALA B 237     -17.819 -14.798  11.996  1.00  0.00              
ATOM   3854  C   ALA B 237     -16.493 -15.219  11.346  1.00  0.00              
ATOM   3855  O   ALA B 237     -16.259 -14.940  10.179  1.00  0.00              
ATOM   3856  CB  ALA B 237     -17.705 -13.473  12.755  1.00  0.00              
ATOM   3857  H   ALA B 237     -18.485 -15.661  13.835  1.00  0.00              
ATOM   3858  HA  ALA B 237     -18.501 -14.660  11.157  1.00  0.00              
ATOM   3859 1HB  ALA B 237     -17.298 -12.708  12.093  1.00  0.00              
ATOM   3860 2HB  ALA B 237     -18.692 -13.165  13.102  1.00  0.00              
ATOM   3861 3HB  ALA B 237     -17.044 -13.600  13.611  1.00  0.00              
ATOM   3862  N   ALA B 238     -15.659 -15.929  12.092  1.00  0.00              
ATOM   3863  CA  ALA B 238     -14.415 -16.479  11.586  1.00  0.00              
ATOM   3864  C   ALA B 238     -14.642 -17.491  10.458  1.00  0.00              
ATOM   3865  O   ALA B 238     -13.959 -17.461   9.425  1.00  0.00              
ATOM   3866  CB  ALA B 238     -13.635 -17.123  12.723  1.00  0.00              
ATOM   3867  H   ALA B 238     -15.911 -16.090  13.057  1.00  0.00              
ATOM   3868  HA  ALA B 238     -13.841 -15.673  11.126  1.00  0.00              
ATOM   3869 1HB  ALA B 238     -12.694 -17.520  12.340  1.00  0.00              
ATOM   3870 2HB  ALA B 238     -13.429 -16.377  13.491  1.00  0.00              
ATOM   3871 3HB  ALA B 238     -14.222 -17.933  13.153  1.00  0.00              
ATOM   3872  N   ARG B 239     -15.618 -18.372  10.641  1.00  0.00              
ATOM   3873  CA  ARG B 239     -15.943 -19.343   9.612  1.00  0.00              
ATOM   3874  C   ARG B 239     -16.503 -18.666   8.355  1.00  0.00              
ATOM   3875  O   ARG B 239     -16.195 -19.093   7.257  1.00  0.00              
ATOM   3876  CB  ARG B 239     -16.954 -20.351  10.139  1.00  0.00              
ATOM   3877  CG  ARG B 239     -16.437 -21.257  11.246  1.00  0.00              
ATOM   3878  CD  ARG B 239     -17.498 -22.164  11.753  1.00  0.00              
ATOM   3879  NE  ARG B 239     -17.060 -22.909  12.923  1.00  0.00              
ATOM   3880  CZ  ARG B 239     -17.815 -23.808  13.584  1.00  0.00              
ATOM   3881  NH1 ARG B 239     -19.040 -24.062  13.180  1.00  0.00              
ATOM   3882  NH2 ARG B 239     -17.324 -24.435  14.639  1.00  0.00              
ATOM   3883  H   ARG B 239     -16.145 -18.372  11.503  1.00  0.00              
ATOM   3884  HA  ARG B 239     -15.021 -19.831   9.293  1.00  0.00              
ATOM   3885 1HB  ARG B 239     -17.825 -19.824  10.525  1.00  0.00              
ATOM   3886 2HB  ARG B 239     -17.292 -20.989   9.322  1.00  0.00              
ATOM   3887 1HG  ARG B 239     -15.618 -21.867  10.864  1.00  0.00              
ATOM   3888 2HG  ARG B 239     -16.079 -20.648  12.077  1.00  0.00              
ATOM   3889 1HD  ARG B 239     -18.374 -21.580  12.030  1.00  0.00              
ATOM   3890 2HD  ARG B 239     -17.768 -22.878  10.976  1.00  0.00              
ATOM   3891  HE  ARG B 239     -16.123 -22.741  13.264  1.00  0.00              
ATOM   3892 1HH1 ARG B 239     -19.415 -23.583  12.373  1.00  0.00              
ATOM   3893 2HH1 ARG B 239     -19.606 -24.735  13.676  1.00  0.00              
ATOM   3894 1HH2 ARG B 239     -16.382 -24.240  14.950  1.00  0.00              
ATOM   3895 2HH2 ARG B 239     -17.890 -25.108  15.135  1.00  0.00              
ATOM   3896  N   LYS B 240     -17.325 -17.630   8.520  1.00  0.00              
ATOM   3897  CA  LYS B 240     -17.814 -16.828   7.399  1.00  0.00              
ATOM   3898  C   LYS B 240     -16.703 -16.137   6.612  1.00  0.00              
ATOM   3899  O   LYS B 240     -16.729 -16.153   5.402  1.00  0.00              
ATOM   3900  CB  LYS B 240     -18.808 -15.780   7.904  1.00  0.00              
ATOM   3901  CG  LYS B 240     -20.156 -16.346   8.331  1.00  0.00              
ATOM   3902  CD  LYS B 240     -21.048 -15.265   8.921  1.00  0.00              
ATOM   3903  CE  LYS B 240     -22.413 -15.818   9.300  1.00  0.00              
ATOM   3904  NZ  LYS B 240     -23.254 -14.801   9.989  1.00  0.00              
ATOM   3905  H   LYS B 240     -17.617 -17.395   9.458  1.00  0.00              
ATOM   3906  HA  LYS B 240     -18.351 -17.484   6.713  1.00  0.00              
ATOM   3907 1HB  LYS B 240     -18.380 -15.255   8.758  1.00  0.00              
ATOM   3908 2HB  LYS B 240     -18.988 -15.042   7.122  1.00  0.00              
ATOM   3909 1HG  LYS B 240     -20.656 -16.786   7.467  1.00  0.00              
ATOM   3910 2HG  LYS B 240     -20.003 -17.126   9.076  1.00  0.00              
ATOM   3911 1HD  LYS B 240     -20.574 -14.848   9.811  1.00  0.00              
ATOM   3912 2HD  LYS B 240     -21.180 -14.465   8.193  1.00  0.00              
ATOM   3913 1HE  LYS B 240     -22.932 -16.152   8.403  1.00  0.00              
ATOM   3914 2HE  LYS B 240     -22.288 -16.675   9.961  1.00  0.00              
ATOM   3915 1HZ  LYS B 240     -24.149 -15.207  10.224  1.00  0.00              
ATOM   3916 2HZ  LYS B 240     -22.791 -14.497  10.834  1.00  0.00              
ATOM   3917 3HZ  LYS B 240     -23.394 -14.009   9.378  1.00  0.00              
ATOM   3918  N   ALA B 241     -15.756 -15.490   7.300  1.00  0.00              
ATOM   3919  CA  ALA B 241     -14.597 -14.912   6.624  1.00  0.00              
ATOM   3920  C   ALA B 241     -13.700 -15.931   5.957  1.00  0.00              
ATOM   3921  O   ALA B 241     -13.170 -15.668   4.877  1.00  0.00              
ATOM   3922  CB  ALA B 241     -13.769 -14.014   7.566  1.00  0.00              
ATOM   3923  H   ALA B 241     -15.839 -15.396   8.302  1.00  0.00              
ATOM   3924  HA  ALA B 241     -14.957 -14.297   5.799  1.00  0.00              
ATOM   3925 1HB  ALA B 241     -12.917 -13.605   7.024  1.00  0.00              
ATOM   3926 2HB  ALA B 241     -14.392 -13.198   7.932  1.00  0.00              
ATOM   3927 3HB  ALA B 241     -13.412 -14.604   8.410  1.00  0.00              
ATOM   3928  N   GLU B 242     -13.453 -17.072   6.601  1.00  0.00              
ATOM   3929  CA  GLU B 242     -12.660 -18.103   5.953  1.00  0.00              
ATOM   3930  C   GLU B 242     -13.379 -18.628   4.674  1.00  0.00              
ATOM   3931  O   GLU B 242     -12.753 -18.782   3.633  1.00  0.00              
ATOM   3932  CB  GLU B 242     -12.387 -19.248   6.931  1.00  0.00              
ATOM   3933  CG  GLU B 242     -11.420 -18.898   8.054  1.00  0.00              
ATOM   3934  CD  GLU B 242     -11.516 -19.884   9.185  1.00  0.00              
ATOM   3935  OE1 GLU B 242     -12.354 -20.751   9.122  1.00  0.00              
ATOM   3936  OE2 GLU B 242     -10.681 -19.839  10.057  1.00  0.00              
ATOM   3937  H   GLU B 242     -13.807 -17.237   7.533  1.00  0.00              
ATOM   3938  HA  GLU B 242     -11.710 -17.665   5.644  1.00  0.00              
ATOM   3939 1HB  GLU B 242     -13.347 -19.538   7.358  1.00  0.00              
ATOM   3940 2HB  GLU B 242     -11.982 -20.075   6.349  1.00  0.00              
ATOM   3941 1HG  GLU B 242     -10.383 -18.823   7.726  1.00  0.00              
ATOM   3942 2HG  GLU B 242     -11.763 -17.922   8.393  1.00  0.00              
ATOM   3943  N   ASP B 243     -14.677 -18.885   4.767  1.00  0.00              
ATOM   3944  CA  ASP B 243     -15.407 -19.355   3.596  1.00  0.00              
ATOM   3945  C   ASP B 243     -15.357 -18.333   2.444  1.00  0.00              
ATOM   3946  O   ASP B 243     -15.219 -18.738   1.292  1.00  0.00              
ATOM   3947  CB  ASP B 243     -16.832 -19.717   3.965  1.00  0.00              
ATOM   3948  CG  ASP B 243     -16.902 -21.026   4.785  1.00  0.00              
ATOM   3949  OD1 ASP B 243     -15.897 -21.779   4.839  1.00  0.00              
ATOM   3950  OD2 ASP B 243     -17.952 -21.305   5.375  1.00  0.00              
ATOM   3951  H   ASP B 243     -15.172 -18.760   5.638  1.00  0.00              
ATOM   3952  HA  ASP B 243     -14.910 -20.246   3.213  1.00  0.00              
ATOM   3953 1HB  ASP B 243     -17.275 -18.908   4.545  1.00  0.00              
ATOM   3954 2HB  ASP B 243     -17.425 -19.832   3.057  1.00  0.00              
ATOM   3955  N   TYR B 244     -15.479 -17.037   2.767  1.00  0.00              
ATOM   3956  CA  TYR B 244     -15.383 -15.988   1.717  1.00  0.00              
ATOM   3957  C   TYR B 244     -13.998 -15.866   1.142  1.00  0.00              
ATOM   3958  O   TYR B 244     -13.866 -15.658  -0.053  1.00  0.00              
ATOM   3959  CB  TYR B 244     -15.918 -14.621   2.168  1.00  0.00              
ATOM   3960  CG  TYR B 244     -17.422 -14.589   2.250  1.00  0.00              
ATOM   3961  CD1 TYR B 244     -18.202 -15.273   1.308  1.00  0.00              
ATOM   3962  CD2 TYR B 244     -18.076 -13.876   3.260  1.00  0.00              
ATOM   3963  CE1 TYR B 244     -19.586 -15.256   1.372  1.00  0.00              
ATOM   3964  CE2 TYR B 244     -19.467 -13.852   3.331  1.00  0.00              
ATOM   3965  CZ  TYR B 244     -20.212 -14.542   2.383  1.00  0.00              
ATOM   3966  OH  TYR B 244     -21.588 -14.530   2.433  1.00  0.00              
ATOM   3967  H   TYR B 244     -15.637 -16.760   3.726  1.00  0.00              
ATOM   3968  HA  TYR B 244     -15.980 -16.300   0.860  1.00  0.00              
ATOM   3969 1HB  TYR B 244     -15.506 -14.374   3.148  1.00  0.00              
ATOM   3970 2HB  TYR B 244     -15.587 -13.852   1.471  1.00  0.00              
ATOM   3971  HD1 TYR B 244     -17.721 -15.833   0.505  1.00  0.00              
ATOM   3972  HD2 TYR B 244     -17.497 -13.329   4.004  1.00  0.00              
ATOM   3973  HE1 TYR B 244     -20.173 -15.796   0.629  1.00  0.00              
ATOM   3974  HE2 TYR B 244     -19.963 -13.294   4.125  1.00  0.00              
ATOM   3975  HH  TYR B 244     -21.875 -14.009   3.187  1.00  0.00              
ATOM   3976  N   GLY B 245     -12.971 -16.005   1.989  1.00  0.00              
ATOM   3977  CA  GLY B 245     -11.599 -15.991   1.516  1.00  0.00              
ATOM   3978  C   GLY B 245     -11.301 -17.148   0.564  1.00  0.00              
ATOM   3979  O   GLY B 245     -10.713 -16.935  -0.511  1.00  0.00              
ATOM   3980  H   GLY B 245     -13.151 -16.123   2.976  1.00  0.00              
ATOM   3981 1HA  GLY B 245     -11.399 -15.048   1.006  1.00  0.00              
ATOM   3982 2HA  GLY B 245     -10.921 -16.045   2.367  1.00  0.00              
ATOM   3983  N   GLU B 246     -11.674 -18.369   0.963  1.00  0.00              
ATOM   3984  CA  GLU B 246     -11.484 -19.577   0.110  1.00  0.00              
ATOM   3985  C   GLU B 246     -12.300 -19.539  -1.204  1.00  0.00              
ATOM   3986  O   GLU B 246     -11.804 -19.916  -2.270  1.00  0.00              
ATOM   3987  CB  GLU B 246     -11.859 -20.834   0.898  1.00  0.00              
ATOM   3988  CG  GLU B 246     -10.907 -21.171   2.036  1.00  0.00              
ATOM   3989  CD  GLU B 246     -11.307 -22.410   2.787  1.00  0.00              
ATOM   3990  OE1 GLU B 246     -12.353 -22.943   2.502  1.00  0.00              
ATOM   3991  OE2 GLU B 246     -10.565 -22.826   3.646  1.00  0.00              
ATOM   3992  H   GLU B 246     -12.098 -18.471   1.874  1.00  0.00              
ATOM   3993  HA  GLU B 246     -10.437 -19.628  -0.190  1.00  0.00              
ATOM   3994 1HB  GLU B 246     -12.857 -20.715   1.320  1.00  0.00              
ATOM   3995 2HB  GLU B 246     -11.890 -21.690   0.223  1.00  0.00              
ATOM   3996 1HG  GLU B 246      -9.906 -21.313   1.629  1.00  0.00              
ATOM   3997 2HG  GLU B 246     -10.871 -20.329   2.727  1.00  0.00              
ATOM   3998  N   GLU B 247     -13.545 -19.087  -1.127  1.00  0.00              
ATOM   3999  CA  GLU B 247     -14.332 -18.870  -2.356  1.00  0.00              
ATOM   4000  C   GLU B 247     -13.646 -17.876  -3.327  1.00  0.00              
ATOM   4001  O   GLU B 247     -13.512 -18.147  -4.528  1.00  0.00              
ATOM   4002  CB  GLU B 247     -15.730 -18.361  -1.998  1.00  0.00              
ATOM   4003  CG  GLU B 247     -16.628 -18.095  -3.198  1.00  0.00              
ATOM   4004  CD  GLU B 247     -18.003 -17.629  -2.807  1.00  0.00              
ATOM   4005  OE1 GLU B 247     -18.277 -17.566  -1.632  1.00  0.00              
ATOM   4006  OE2 GLU B 247     -18.781 -17.336  -3.684  1.00  0.00              
ATOM   4007  H   GLU B 247     -13.967 -18.886  -0.232  1.00  0.00              
ATOM   4008  HA  GLU B 247     -14.365 -19.806  -2.915  1.00  0.00              
ATOM   4009 1HB  GLU B 247     -16.230 -19.089  -1.360  1.00  0.00              
ATOM   4010 2HB  GLU B 247     -15.645 -17.433  -1.432  1.00  0.00              
ATOM   4011 1HG  GLU B 247     -16.164 -17.334  -3.825  1.00  0.00              
ATOM   4012 2HG  GLU B 247     -16.712 -19.009  -3.784  1.00  0.00              
ATOM   4013  N   PHE B 248     -13.159 -16.751  -2.802  1.00  0.00              
ATOM   4014  CA  PHE B 248     -12.458 -15.749  -3.631  1.00  0.00              
ATOM   4015  C   PHE B 248     -11.273 -16.371  -4.362  1.00  0.00              
ATOM   4016  O   PHE B 248     -11.157 -16.276  -5.582  1.00  0.00              
ATOM   4017  CB  PHE B 248     -11.969 -14.582  -2.771  1.00  0.00              
ATOM   4018  CG  PHE B 248     -11.074 -13.623  -3.503  1.00  0.00              
ATOM   4019  CD1 PHE B 248     -11.610 -12.642  -4.324  1.00  0.00              
ATOM   4020  CD2 PHE B 248      -9.696 -13.700  -3.373  1.00  0.00              
ATOM   4021  CE1 PHE B 248     -10.787 -11.759  -4.998  1.00  0.00              
ATOM   4022  CE2 PHE B 248      -8.872 -12.819  -4.045  1.00  0.00              
ATOM   4023  CZ  PHE B 248      -9.419 -11.847  -4.858  1.00  0.00              
ATOM   4024  H   PHE B 248     -13.272 -16.579  -1.813  1.00  0.00              
ATOM   4025  HA  PHE B 248     -13.163 -15.351  -4.362  1.00  0.00              
ATOM   4026 1HB  PHE B 248     -12.825 -14.026  -2.391  1.00  0.00              
ATOM   4027 2HB  PHE B 248     -11.423 -14.968  -1.911  1.00  0.00              
ATOM   4028  HD1 PHE B 248     -12.692 -12.571  -4.433  1.00  0.00              
ATOM   4029  HD2 PHE B 248      -9.264 -14.468  -2.731  1.00  0.00              
ATOM   4030  HE1 PHE B 248     -11.222 -10.992  -5.640  1.00  0.00              
ATOM   4031  HE2 PHE B 248      -7.790 -12.890  -3.934  1.00  0.00              
ATOM   4032  HZ  PHE B 248      -8.770 -11.152  -5.390  1.00  0.00              
ATOM   4033  N   LYS B 249     -10.394 -17.007  -3.592  1.00  0.00              
ATOM   4034  CA  LYS B 249      -9.155 -17.578  -4.081  1.00  0.00              
ATOM   4035  C   LYS B 249      -9.403 -18.675  -5.125  1.00  0.00              
ATOM   4036  O   LYS B 249      -8.644 -18.796  -6.073  1.00  0.00              
ATOM   4037  CB  LYS B 249      -8.339 -18.134  -2.913  1.00  0.00              
ATOM   4038  CG  LYS B 249      -6.975 -18.687  -3.306  1.00  0.00              
ATOM   4039  CD  LYS B 249      -6.189 -19.141  -2.084  1.00  0.00              
ATOM   4040  CE  LYS B 249      -4.774 -19.554  -2.458  1.00  0.00              
ATOM   4041  NZ  LYS B 249      -4.758 -20.758  -3.333  1.00  0.00              
ATOM   4042  H   LYS B 249     -10.619 -17.086  -2.611  1.00  0.00              
ATOM   4043  HA  LYS B 249      -8.580 -16.792  -4.569  1.00  0.00              
ATOM   4044 1HB  LYS B 249      -8.208 -17.321  -2.199  1.00  0.00              
ATOM   4045 2HB  LYS B 249      -8.932 -18.926  -2.456  1.00  0.00              
ATOM   4046 1HG  LYS B 249      -7.124 -19.533  -3.978  1.00  0.00              
ATOM   4047 2HG  LYS B 249      -6.421 -17.905  -3.825  1.00  0.00              
ATOM   4048 1HD  LYS B 249      -6.152 -18.317  -1.370  1.00  0.00              
ATOM   4049 2HD  LYS B 249      -6.707 -19.987  -1.634  1.00  0.00              
ATOM   4050 1HE  LYS B 249      -4.300 -18.722  -2.977  1.00  0.00              
ATOM   4051 2HE  LYS B 249      -4.227 -19.767  -1.540  1.00  0.00              
ATOM   4052 1HZ  LYS B 249      -3.803 -20.999  -3.557  1.00  0.00              
ATOM   4053 2HZ  LYS B 249      -5.196 -21.531  -2.852  1.00  0.00              
ATOM   4054 3HZ  LYS B 249      -5.264 -20.561  -4.185  1.00  0.00              
ATOM   4055  N   LEU B 250     -10.467 -19.459  -4.956  1.00  0.00              
ATOM   4056  CA  LEU B 250     -10.884 -20.398  -6.006  1.00  0.00              
ATOM   4057  C   LEU B 250     -11.336 -19.671  -7.284  1.00  0.00              
ATOM   4058  O   LEU B 250     -10.886 -20.015  -8.375  1.00  0.00              
ATOM   4059  CB  LEU B 250     -12.024 -21.286  -5.491  1.00  0.00              
ATOM   4060  CG  LEU B 250     -12.562 -22.322  -6.486  1.00  0.00              
ATOM   4061  CD1 LEU B 250     -11.449 -23.291  -6.863  1.00  0.00              
ATOM   4062  CD2 LEU B 250     -13.741 -23.057  -5.866  1.00  0.00              
ATOM   4063  H   LEU B 250     -10.998 -19.413  -4.098  1.00  0.00              
ATOM   4064  HA  LEU B 250     -10.023 -21.001  -6.292  1.00  0.00              
ATOM   4065 1HB  LEU B 250     -11.674 -21.823  -4.610  1.00  0.00              
ATOM   4066 2HB  LEU B 250     -12.856 -20.648  -5.194  1.00  0.00              
ATOM   4067  HG  LEU B 250     -12.887 -21.817  -7.396  1.00  0.00              
ATOM   4068 1HD1 LEU B 250     -11.832 -24.027  -7.570  1.00  0.00              
ATOM   4069 2HD1 LEU B 250     -10.627 -22.741  -7.321  1.00  0.00              
ATOM   4070 3HD1 LEU B 250     -11.092 -23.799  -5.968  1.00  0.00              
ATOM   4071 1HD2 LEU B 250     -14.124 -23.793  -6.574  1.00  0.00              
ATOM   4072 2HD2 LEU B 250     -13.416 -23.563  -4.956  1.00  0.00              
ATOM   4073 3HD2 LEU B 250     -14.528 -22.343  -5.623  1.00  0.00              
ATOM   4074  N   LYS B 251     -12.198 -18.662  -7.149  1.00  0.00              
ATOM   4075  CA  LYS B 251     -12.669 -17.933  -8.309  1.00  0.00              
ATOM   4076  C   LYS B 251     -11.552 -17.113  -8.946  1.00  0.00              
ATOM   4077  O   LYS B 251     -11.594 -16.850 -10.145  1.00  0.00              
ATOM   4078  CB  LYS B 251     -13.837 -17.024  -7.924  1.00  0.00              
ATOM   4079  CG  LYS B 251     -15.118 -17.764  -7.565  1.00  0.00              
ATOM   4080  CD  LYS B 251     -16.214 -16.799  -7.137  1.00  0.00              
ATOM   4081  CE  LYS B 251     -17.502 -17.535  -6.803  1.00  0.00              
ATOM   4082  NZ  LYS B 251     -18.555 -16.613  -6.295  1.00  0.00              
ATOM   4083  H   LYS B 251     -12.532 -18.398  -6.233  1.00  0.00              
ATOM   4084  HA  LYS B 251     -12.944 -18.651  -9.082  1.00  0.00              
ATOM   4085 1HB  LYS B 251     -13.554 -16.410  -7.068  1.00  0.00              
ATOM   4086 2HB  LYS B 251     -14.061 -16.349  -8.750  1.00  0.00              
ATOM   4087 1HG  LYS B 251     -15.464 -18.333  -8.429  1.00  0.00              
ATOM   4088 2HG  LYS B 251     -14.920 -18.459  -6.750  1.00  0.00              
ATOM   4089 1HD  LYS B 251     -15.885 -16.241  -6.260  1.00  0.00              
ATOM   4090 2HD  LYS B 251     -16.410 -16.091  -7.943  1.00  0.00              
ATOM   4091 1HE  LYS B 251     -17.876 -18.038  -7.693  1.00  0.00              
ATOM   4092 2HE  LYS B 251     -17.303 -18.290  -6.043  1.00  0.00              
ATOM   4093 1HZ  LYS B 251     -19.391 -17.139  -6.085  1.00  0.00              
ATOM   4094 2HZ  LYS B 251     -18.226 -16.154  -5.457  1.00  0.00              
ATOM   4095 3HZ  LYS B 251     -18.762 -15.919  -6.999  1.00  0.00              
ATOM   4096  N   LEU B 252     -10.566 -16.722  -8.139  1.00  0.00              
ATOM   4097  CA  LEU B 252      -9.367 -16.011  -8.569  1.00  0.00              
ATOM   4098  C   LEU B 252      -8.477 -16.841  -9.494  1.00  0.00              
ATOM   4099  O   LEU B 252      -8.013 -16.359 -10.529  1.00  0.00              
ATOM   4100  CB  LEU B 252      -8.557 -15.577  -7.341  1.00  0.00              
ATOM   4101  CG  LEU B 252      -7.242 -14.845  -7.636  1.00  0.00              
ATOM   4102  CD1 LEU B 252      -7.538 -13.549  -8.379  1.00  0.00              
ATOM   4103  CD2 LEU B 252      -6.508 -14.572  -6.332  1.00  0.00              
ATOM   4104  H   LEU B 252     -10.680 -16.947  -7.161  1.00  0.00              
ATOM   4105  HA  LEU B 252      -9.672 -15.110  -9.100  1.00  0.00              
ATOM   4106 1HB  LEU B 252      -9.174 -14.918  -6.733  1.00  0.00              
ATOM   4107 2HB  LEU B 252      -8.318 -16.462  -6.752  1.00  0.00              
ATOM   4108  HG  LEU B 252      -6.618 -15.464  -8.282  1.00  0.00              
ATOM   4109 1HD1 LEU B 252      -6.603 -13.028  -8.589  1.00  0.00              
ATOM   4110 2HD1 LEU B 252      -8.045 -13.774  -9.317  1.00  0.00              
ATOM   4111 3HD1 LEU B 252      -8.176 -12.915  -7.764  1.00  0.00              
ATOM   4112 1HD2 LEU B 252      -5.573 -14.052  -6.542  1.00  0.00              
ATOM   4113 2HD2 LEU B 252      -7.131 -13.952  -5.687  1.00  0.00              
ATOM   4114 3HD2 LEU B 252      -6.294 -15.516  -5.831  1.00  0.00              
ATOM   4115  N   GLU B 253      -8.226 -18.083  -9.082  1.00  0.00              
ATOM   4116  CA  GLU B 253      -7.420 -19.031  -9.814  1.00  0.00              
ATOM   4117  C   GLU B 253      -8.085 -19.440 -11.125  1.00  0.00              
ATOM   4118  O   GLU B 253      -7.404 -19.581 -12.138  1.00  0.00              
ATOM   4119  CB  GLU B 253      -7.154 -20.268  -8.953  1.00  0.00              
ATOM   4120  CG  GLU B 253      -6.247 -21.303  -9.603  1.00  0.00              
ATOM   4121  CD  GLU B 253      -4.854 -20.792  -9.843  1.00  0.00              
ATOM   4122  OE1 GLU B 253      -4.469 -19.847  -9.198  1.00  0.00              
ATOM   4123  OE2 GLU B 253      -4.173 -21.348 -10.674  1.00  0.00              
ATOM   4124  H   GLU B 253      -8.633 -18.361  -8.200  1.00  0.00              
ATOM   4125  HA  GLU B 253      -6.465 -18.561 -10.053  1.00  0.00              
ATOM   4126 1HB  GLU B 253      -6.695 -19.965  -8.012  1.00  0.00              
ATOM   4127 2HB  GLU B 253      -8.100 -20.755  -8.714  1.00  0.00              
ATOM   4128 1HG  GLU B 253      -6.194 -22.181  -8.959  1.00  0.00              
ATOM   4129 2HG  GLU B 253      -6.685 -21.610 -10.552  1.00  0.00              
ATOM   4130  N   TYR B 254      -9.410 -19.596 -11.087  1.00  0.00              
ATOM   4131  CA  TYR B 254     -10.209 -20.068 -12.215  1.00  0.00              
ATOM   4132  C   TYR B 254     -11.260 -19.055 -12.683  1.00  0.00              
ATOM   4133  O   TYR B 254     -11.110 -18.447 -13.755  1.00  0.00              
ATOM   4134  CB  TYR B 254     -10.887 -21.391 -11.851  1.00  0.00              
ATOM   4135  CG  TYR B 254      -9.918 -22.507 -11.533  1.00  0.00              
ATOM   4136  CD1 TYR B 254      -9.765 -22.941 -10.224  1.00  0.00              
ATOM   4137  CD2 TYR B 254      -9.181 -23.097 -12.549  1.00  0.00              
ATOM   4138  CE1 TYR B 254      -8.880 -23.961  -9.933  1.00  0.00              
ATOM   4139  CE2 TYR B 254      -8.296 -24.116 -12.258  1.00  0.00              
ATOM   4140  CZ  TYR B 254      -8.144 -24.548 -10.957  1.00  0.00              
ATOM   4141  OH  TYR B 254      -7.262 -25.564 -10.667  1.00  0.00              
ATOM   4142  H   TYR B 254      -9.873 -19.369 -10.218  1.00  0.00              
ATOM   4143  HA  TYR B 254      -9.548 -20.208 -13.072  1.00  0.00              
ATOM   4144 1HB  TYR B 254     -11.532 -21.242 -10.984  1.00  0.00              
ATOM   4145 2HB  TYR B 254     -11.520 -21.715 -12.677  1.00  0.00              
ATOM   4146  HD1 TYR B 254     -10.344 -22.478  -9.425  1.00  0.00              
ATOM   4147  HD2 TYR B 254      -9.300 -22.755 -13.577  1.00  0.00              
ATOM   4148  HE1 TYR B 254      -8.760 -24.302  -8.905  1.00  0.00              
ATOM   4149  HE2 TYR B 254      -7.716 -24.579 -13.057  1.00  0.00              
ATOM   4150  HH  TYR B 254      -6.832 -25.853 -11.476  1.00  0.00              
ATOM   4151  N   GLY B 255     -12.311 -18.868 -11.882  1.00  0.00              
ATOM   4152  CA  GLY B 255     -13.401 -17.950 -12.238  1.00  0.00              
ATOM   4153  C   GLY B 255     -14.699 -18.153 -11.474  1.00  0.00              
ATOM   4154  O   GLY B 255     -14.943 -19.215 -10.903  1.00  0.00              
ATOM   4155  OXT GLY B 255     -15.508 -17.269 -11.419  1.00  0.00              
ATOM   4156  H   GLY B 255     -12.357 -19.372 -11.008  1.00  0.00              
ATOM   4157 1HA  GLY B 255     -13.079 -16.922 -12.070  1.00  0.00              
ATOM   4158 2HA  GLY B 255     -13.626 -18.047 -13.299  1.00  0.00              
TER                                                                             

complete: res ss phi psi omega frag rama seq
   1 L     0.000    0.000    0.000 ----      0.00 M
   2 H     0.000    0.000    0.000 ----      0.00 S
   3 H     0.000    0.000    0.000 ----      0.00 Q
   4 H     0.000    0.000    0.000 ----      0.00 S
   5 H     0.000    0.000    0.000 ----      0.00 N
   6 H     0.000    0.000    0.000 ----      0.00 R
   7 H     0.000    0.000    0.000 ----      0.00 E
   8 H     0.000    0.000    0.000 ----      0.00 L
   9 H     0.000    0.000    0.000 ----      0.00 V
  10 H     0.000    0.000    0.000 ----      0.00 V
  11 H     0.000    0.000    0.000 ----      0.00 D
  12 H     0.000    0.000    0.000 ----      0.00 F
  13 H     0.000    0.000    0.000 ----      0.00 L
  14 H     0.000    0.000    0.000 ----      0.00 S
  15 H     0.000    0.000    0.000 ----      0.00 Y
  16 H     0.000    0.000    0.000 ----      0.00 K
  17 H     0.000    0.000    0.000 ----      0.00 L
  18 H     0.000    0.000    0.000 ----      0.00 S
  19 H     0.000    0.000    0.000 ----      0.00 Q
  20 H     0.000    0.000    0.000 ----      0.00 K
  21 L     0.000    0.000    0.000 ----      0.00 G
  22 L     0.000    0.000    0.000 ----      0.00 Y
  23 L     0.000    0.000    0.000 ----      0.00 S
  24 L     0.000    0.000    0.000 ----      0.00 W
  25 L     0.000    0.000    0.000 ----      0.00 S
  26 H     0.000    0.000    0.000 ----      0.00 Q
  27 H     0.000    0.000    0.000 ----      0.00 M
  28 H     0.000    0.000    0.000 ----      0.00 A
  29 H     0.000    0.000    0.000 ----      0.00 A
  30 H     0.000    0.000    0.000 ----      0.00 V
  31 H     0.000    0.000    0.000 ----      0.00 K
  32 H     0.000    0.000    0.000 ----      0.00 Q
  33 H     0.000    0.000    0.000 ----      0.00 A
  34 H     0.000    0.000    0.000 ----      0.00 L
  35 H     0.000    0.000    0.000 ----      0.00 R
  36 H     0.000    0.000    0.000 ----      0.00 E
  37 H     0.000    0.000    0.000 ----      0.00 A
  38 H     0.000    0.000    0.000 ----      0.00 G
  39 H     0.000    0.000    0.000 ----      0.00 D
  40 H     0.000    0.000    0.000 ----      0.00 E
  41 H     0.000    0.000    0.000 ----      0.00 F
  42 H     0.000    0.000    0.000 ----      0.00 E
  43 H     0.000    0.000    0.000 ----      0.00 L
  44 H     0.000    0.000    0.000 ----      0.00 R
  45 L     0.000    0.000    0.000 ----      0.00 Y
  46 H     0.000    0.000    0.000 ----      0.00 R
  47 H     0.000    0.000    0.000 ----      0.00 R
  48 H     0.000    0.000    0.000 ----      0.00 A
  49 H     0.000    0.000    0.000 ----      0.00 F
  50 H     0.000    0.000    0.000 ----      0.00 S
  51 H     0.000    0.000    0.000 ----      0.00 D
  52 H     0.000    0.000    0.000 ----      0.00 L
  53 H     0.000    0.000    0.000 ----      0.00 T
  54 H     0.000    0.000    0.000 ----      0.00 S
  55 H     0.000    0.000    0.000 ----      0.00 Q
  56 L     0.000    0.000    0.000 ----      0.00 L
  57 L     0.000    0.000    0.000 ----      0.00 H
  58 L     0.000    0.000    0.000 ----      0.00 I
  59 L     0.000    0.000    0.000 ----      0.00 T
  60 L     0.000    0.000    0.000 ----      0.00 P
  61 L     0.000    0.000    0.000 ----      0.00 G
  62 L     0.000    0.000    0.000 ----      0.00 T
  63 H     0.000    0.000    0.000 ----      0.00 A
  64 H     0.000    0.000    0.000 ----      0.00 Y
  65 H     0.000    0.000    0.000 ----      0.00 Q
  66 H     0.000    0.000    0.000 ----      0.00 S
  67 H     0.000    0.000    0.000 ----      0.00 F
  68 H     0.000    0.000    0.000 ----      0.00 E
  69 H     0.000    0.000    0.000 ----      0.00 Q
  70 H     0.000    0.000    0.000 ----      0.00 V
  71 H     0.000    0.000    0.000 ----      0.00 V
  72 H     0.000    0.000    0.000 ----      0.00 N
  73 H     0.000    0.000    0.000 ----      0.00 E
  74 H     0.000    0.000    0.000 ----      0.00 L
  75 L     0.000    0.000    0.000 ----      0.00 F
  76 L     0.000    0.000    0.000 ----      0.00 R
  77 L     0.000    0.000    0.000 ----      0.00 D
  78 L     0.000    0.000    0.000 ----      0.00 G
  79 L     0.000    0.000    0.000 ----      0.00 V
  80 L     0.000    0.000    0.000 ----      0.00 N
  81 H     0.000    0.000    0.000 ----      0.00 W
  82 H     0.000    0.000    0.000 ----      0.00 G
  83 H     0.000    0.000    0.000 ----      0.00 R
  84 H     0.000    0.000    0.000 ----      0.00 I
  85 H     0.000    0.000    0.000 ----      0.00 V
  86 H     0.000    0.000    0.000 ----      0.00 A
  87 H     0.000    0.000    0.000 ----      0.00 F
  88 H     0.000    0.000    0.000 ----      0.00 F
  89 H     0.000    0.000    0.000 ----      0.00 S
  90 H     0.000    0.000    0.000 ----      0.00 F
  91 H     0.000    0.000    0.000 ----      0.00 G
  92 H     0.000    0.000    0.000 ----      0.00 G
  93 H     0.000    0.000    0.000 ----      0.00 A
  94 H     0.000    0.000    0.000 ----      0.00 L
  95 H     0.000    0.000    0.000 ----      0.00 C
  96 H     0.000    0.000    0.000 ----      0.00 V
  97 H     0.000    0.000    0.000 ----      0.00 E
  98 H     0.000    0.000    0.000 ----      0.00 S
  99 H     0.000    0.000    0.000 ----      0.00 V
 100 H     0.000    0.000    0.000 ----      0.00 D
 101 L     0.000    0.000    0.000 ----      0.00 K
 102 L     0.000    0.000    0.000 ----      0.00 E
 103 L     0.000    0.000    0.000 ----      0.00 M
 104 H     0.000    0.000    0.000 ----      0.00 Q
 105 H     0.000    0.000    0.000 ----      0.00 V
 106 H     0.000    0.000    0.000 ----      0.00 L
 107 H     0.000    0.000    0.000 ----      0.00 V
 108 H     0.000    0.000    0.000 ----      0.00 S
 109 H     0.000    0.000    0.000 ----      0.00 R
 110 H     0.000    0.000    0.000 ----      0.00 I
 111 H     0.000    0.000    0.000 ----      0.00 A
 112 H     0.000    0.000    0.000 ----      0.00 A
 113 H     0.000    0.000    0.000 ----      0.00 W
 114 H     0.000    0.000    0.000 ----      0.00 M
 115 H     0.000    0.000    0.000 ----      0.00 A
 116 H     0.000    0.000    0.000 ----      0.00 T
 117 H     0.000    0.000    0.000 ----      0.00 Y
 118 H     0.000    0.000    0.000 ----      0.00 L
 119 H     0.000    0.000    0.000 ----      0.00 N
 120 H     0.000    0.000    0.000 ----      0.00 D
 121 H     0.000    0.000    0.000 ----      0.00 H
 122 H     0.000    0.000    0.000 ----      0.00 L
 123 H     0.000    0.000    0.000 ----      0.00 E
 124 H     0.000    0.000    0.000 ----      0.00 P
 125 H     0.000    0.000    0.000 ----      0.00 W
 126 H     0.000    0.000    0.000 ----      0.00 I
 127 H     0.000    0.000    0.000 ----      0.00 Q
 128 H     0.000    0.000    0.000 ----      0.00 E
 129 H     0.000    0.000    0.000 ----      0.00 N
 130 L     0.000    0.000    0.000 ----      0.00 G
 131 L     0.000    0.000    0.000 ----      0.00 G
 132 H     0.000    0.000    0.000 ----      0.00 W
 133 H     0.000    0.000    0.000 ----      0.00 D
 134 H     0.000    0.000    0.000 ----      0.00 T
 135 H     0.000    0.000    0.000 ----      0.00 F
 136 H     0.000    0.000    0.000 ----      0.00 V
 137 H     0.000    0.000    0.000 ----      0.00 E
 138 H     0.000    0.000    0.000 ----      0.00 L
 139 L     0.000    0.000    0.000 ----      0.00 Y
 140 L     0.000    0.000    0.000 ----      0.00 D
 141 H     0.000    0.000    0.000 ----      0.00 P
 142 H     0.000    0.000    0.000 ----      0.00 K
 143 H     0.000    0.000    0.000 ----      0.00 K
 144 H     0.000    0.000    0.000 ----      0.00 V
 145 H     0.000    0.000    0.000 ----      0.00 L
 146 H     0.000    0.000    0.000 ----      0.00 D
 147 H     0.000    0.000    0.000 ----      0.00 K
 148 H     0.000    0.000    0.000 ----      0.00 A
 149 H     0.000    0.000    0.000 ----      0.00 K
 150 H     0.000    0.000    0.000 ----      0.00 D
 151 H     0.000    0.000    0.000 ----      0.00 Q
 152 H     0.000    0.000    0.000 ----      0.00 A
 153 H     0.000    0.000    0.000 ----      0.00 E
 154 H     0.000    0.000    0.000 ----      0.00 N
 155 H     0.000    0.000    0.000 ----      0.00 R
 156 H     0.000    0.000    0.000 ----      0.00 V
 157 H     0.000    0.000    0.000 ----      0.00 R
 158 H     0.000    0.000    0.000 ----      0.00 E
 159 H     0.000    0.000    0.000 ----      0.00 L
 160 H     0.000    0.000    0.000 ----      0.00 K
 161 H     0.000    0.000    0.000 ----      0.00 Q
 162 H     0.000    0.000    0.000 ----      0.00 K
 163 H     0.000    0.000    0.000 ----      0.00 L
 164 H     0.000    0.000    0.000 ----      0.00 E
 165 H     0.000    0.000    0.000 ----      0.00 E
 166 H     0.000    0.000    0.000 ----      0.00 L
 167 H     0.000    0.000    0.000 ----      0.00 Y
 168 H     0.000    0.000    0.000 ----      0.00 K
 169 H     0.000    0.000    0.000 ----      0.00 E
 170 H     0.000    0.000    0.000 ----      0.00 A
 171 L     0.000    0.000    0.000 ----      0.00 R
 172 L     0.000    0.000    0.000 ----      0.00 K
 173 L     0.000    0.000    0.000 ----      0.00 L
 174 L     0.000    0.000    0.000 ----      0.00 D
 175 L     0.000    0.000    0.000 ----      0.00 L
 176 L     0.000    0.000    0.000 ----      0.00 T
 177 H     0.000    0.000    0.000 ----      0.00 Q
 178 H     0.000    0.000    0.000 ----      0.00 E
 179 H     0.000    0.000    0.000 ----      0.00 M
 180 H     0.000    0.000    0.000 ----      0.00 R
 181 H     0.000    0.000    0.000 ----      0.00 R
 182 H     0.000    0.000    0.000 ----      0.00 E
 183 H     0.000    0.000    0.000 ----      0.00 L
 184 H     0.000    0.000    0.000 ----      0.00 R
 185 H     0.000    0.000    0.000 ----      0.00 D
 186 H     0.000    0.000    0.000 ----      0.00 R
 187 H     0.000    0.000    0.000 ----      0.00 Y
 188 H     0.000    0.000    0.000 ----      0.00 I
 189 H     0.000    0.000    0.000 ----      0.00 A
 190 H     0.000    0.000    0.000 ----      0.00 A
 191 H     0.000    0.000    0.000 ----      0.00 M
 192 H     0.000    0.000    0.000 ----      0.00 L
 193 H     0.000    0.000    0.000 ----      0.00 A
 194 H     0.000    0.000    0.000 ----      0.00 A
 195 H     0.000    0.000    0.000 ----      0.00 I
 196 H     0.000    0.000    0.000 ----      0.00 G
 197 H     0.000    0.000    0.000 ----      0.00 D
 198 H     0.000    0.000    0.000 ----      0.00 L
 199 H     0.000    0.000    0.000 ----      0.00 F
 200 H     0.000    0.000    0.000 ----      0.00 N
 201 H     0.000    0.000    0.000 ----      0.00 A
 202 H     0.000    0.000    0.000 ----      0.00 I
 203 H     0.000    0.000    0.000 ----      0.00 Q
 204 H     0.000    0.000    0.000 ----      0.00 W
 205 H     0.000    0.000    0.000 ----      0.00 A
 206 H     0.000    0.000    0.000 ----      0.00 K
 207 H     0.000    0.000    0.000 ----      0.00 Q
 208 H     0.000    0.000    0.000 ----      0.00 E
 209 H     0.000    0.000    0.000 ----      0.00 A
 210 H     0.000    0.000    0.000 ----      0.00 D
 211 H     0.000    0.000    0.000 ----      0.00 K
 212 H     0.000    0.000    0.000 ----      0.00 L
 213 H     0.000    0.000    0.000 ----      0.00 K
 214 H     0.000    0.000    0.000 ----      0.00 K
 215 L     0.000    0.000    0.000 ----      0.00 A
 216 L     0.000    0.000    0.000 ----      0.00 G
 217 L     0.000    0.000    0.000 ----      0.00 L
 218 L     0.000    0.000    0.000 ----      0.00 V
 219 L     0.000    0.000    0.000 ----      0.00 N
 220 H     0.000    0.000    0.000 ----      0.00 S
 221 H     0.000    0.000    0.000 ----      0.00 Q
 222 H     0.000    0.000    0.000 ----      0.00 Q
 223 H     0.000    0.000    0.000 ----      0.00 L
 224 H     0.000    0.000    0.000 ----      0.00 D
 225 H     0.000    0.000    0.000 ----      0.00 E
 226 H     0.000    0.000    0.000 ----      0.00 L
 227 H     0.000    0.000    0.000 ----      0.00 K
 228 H     0.000    0.000    0.000 ----      0.00 R
 229 H     0.000    0.000    0.000 ----      0.00 R
 230 H     0.000    0.000    0.000 ----      0.00 L
 231 H     0.000    0.000    0.000 ----      0.00 E
 232 H     0.000    0.000    0.000 ----      0.00 E
 233 H     0.000    0.000    0.000 ----      0.00 L
 234 H     0.000    0.000    0.000 ----      0.00 A
 235 H     0.000    0.000    0.000 ----      0.00 E
 236 H     0.000    0.000    0.000 ----      0.00 E
 237 H     0.000    0.000    0.000 ----      0.00 A
 238 H     0.000    0.000    0.000 ----      0.00 A
 239 H     0.000    0.000    0.000 ----      0.00 R
 240 H     0.000    0.000    0.000 ----      0.00 K
 241 H     0.000    0.000    0.000 ----      0.00 A
 242 H     0.000    0.000    0.000 ----      0.00 E
 243 H     0.000    0.000    0.000 ----      0.00 D
 244 H     0.000    0.000    0.000 ----      0.00 Y
 245 H     0.000    0.000    0.000 ----      0.00 G
 246 H     0.000    0.000    0.000 ----      0.00 E
 247 H     0.000    0.000    0.000 ----      0.00 E
 248 H     0.000    0.000    0.000 ----      0.00 F
 249 H     0.000    0.000    0.000 ----      0.00 K
 250 H     0.000    0.000    0.000 ----      0.00 L
 251 H     0.000    0.000    0.000 ----      0.00 K
 252 H     0.000    0.000    0.000 ----      0.00 L
 253 H     0.000    0.000    0.000 ----      0.00 E
 254 L     0.000    0.000    0.000 ----      0.00 Y
 255 L     0.000    0.000    0.000 ----      0.00 G
